# Supplementary material for: Hyperpyramidalized alkenes with bond orders near 1.5 as synthetic building blocks
Source: Nat Chem. 2026 Jan 21;18(5):913–22. doi: 10.1038/s41557-025-02055-9 (PMC12859755; doi:10.1038/s41557-025-02055-9)
Supplement: Supplementary file 2 — Output files for reported computations. [file 41557_2025_2055_MOESM2_ESM.zip › Computation data/TS-1/ethylene-anthracene-TS-final.out]

 Entering Gaussian System, Link 0=/u/local/apps/gaussian/16_sse4/g16
 Initial command:
 /u/local/apps/gaussian/16_sse4/l1.exe "/work/10512836.1.pod_smp.q/Gau-7536.inp" -scrdir="/work/10512836.1.pod_smp.q/"
 Entering Link 1 = /u/local/apps/gaussian/16_sse4/l1.exe PID=      7537.
  
 Copyright (c) 1988,1990,1992,1993,1995,1998,2003,2009,2016,
            Gaussian, Inc.  All Rights Reserved.
  
 This is part of the Gaussian(R) 16 program.  It is based on
 the Gaussian(R) 09 system (copyright 2009, Gaussian, Inc.),
 the Gaussian(R) 03 system (copyright 2003, Gaussian, Inc.),
 the Gaussian(R) 98 system (copyright 1998, Gaussian, Inc.),
 the Gaussian(R) 94 system (copyright 1995, Gaussian, Inc.),
 the Gaussian 92(TM) system (copyright 1992, Gaussian, Inc.),
 the Gaussian 90(TM) system (copyright 1990, Gaussian, Inc.),
 the Gaussian 88(TM) system (copyright 1988, Gaussian, Inc.),
 the Gaussian 86(TM) system (copyright 1986, Carnegie Mellon
 University), and the Gaussian 82(TM) system (copyright 1983,
 Carnegie Mellon University). Gaussian is a federally registered
 trademark of Gaussian, Inc.
  
 This software contains proprietary and confidential information,
 including trade secrets, belonging to Gaussian, Inc.
  
 This software is provided under written license and may be
 used, copied, transmitted, or stored only in accord with that
 written license.
  
 The following legend is applicable only to US Government
 contracts under FAR:
  
                    RESTRICTED RIGHTS LEGEND
  
 Use, reproduction and disclosure by the US Government is
 subject to restrictions as set forth in subparagraphs (a)
 and (c) of the Commercial Computer Software - Restricted
 Rights clause in FAR 52.227-19.
  
 Gaussian, Inc.
 340 Quinnipiac St., Bldg. 40, Wallingford CT 06492
  
  
 ---------------------------------------------------------------
 Warning -- This program may not be used in any manner that
 competes with the business of Gaussian, Inc. or will provide
 assistance to any competitor of Gaussian, Inc.  The licensee
 of this program is prohibited from giving any competitor of
 Gaussian, Inc. access to this program.  By using this program,
 the user acknowledges that Gaussian, Inc. is engaged in the
 business of creating and licensing software in the field of
 computational chemistry and represents and warrants to the
 licensee that it is not a competitor of Gaussian, Inc. and that
 it will not use this program in any manner prohibited above.
 ---------------------------------------------------------------
  

 Cite this work as:
 Gaussian 16, Revision A.03,
 M. J. Frisch, G. W. Trucks, H. B. Schlegel, G. E. Scuseria, 
 M. A. Robb, J. R. Cheeseman, G. Scalmani, V. Barone, 
 G. A. Petersson, H. Nakatsuji, X. Li, M. Caricato, A. V. Marenich, 
 J. Bloino, B. G. Janesko, R. Gomperts, B. Mennucci, H. P. Hratchian, 
 J. V. Ortiz, A. F. Izmaylov, J. L. Sonnenberg, D. Williams-Young, 
 F. Ding, F. Lipparini, F. Egidi, J. Goings, B. Peng, A. Petrone, 
 T. Henderson, D. Ranasinghe, V. G. Zakrzewski, J. Gao, N. Rega, 
 G. Zheng, W. Liang, M. Hada, M. Ehara, K. Toyota, R. Fukuda, 
 J. Hasegawa, M. Ishida, T. Nakajima, Y. Honda, O. Kitao, H. Nakai, 
 T. Vreven, K. Throssell, J. A. Montgomery, Jr., J. E. Peralta, 
 F. Ogliaro, M. J. Bearpark, J. J. Heyd, E. N. Brothers, K. N. Kudin, 
 V. N. Staroverov, T. A. Keith, R. Kobayashi, J. Normand, 
 K. Raghavachari, A. P. Rendell, J. C. Burant, S. S. Iyengar, 
 J. Tomasi, M. Cossi, J. M. Millam, M. Klene, C. Adamo, R. Cammi, 
 J. W. Ochterski, R. L. Martin, K. Morokuma, O. Farkas, 
 J. B. Foresman, and D. J. Fox, Gaussian, Inc., Wallingford CT, 2016.
 
 ******************************************
 Gaussian 16:  ES64L-G16RevA.03 25-Dec-2016
                17-Sep-2025 
 ******************************************
 %nproc=16
 Will use up to   16 processors via shared memory.
 %mem=32GB
 %chk=ethylene-anthracene-TS-final.chk
 ----------------------------------------------------------------------
 # opt=(calcfc,ts) freq wb97xd scrf=(smd,solvent=thf) geom=connectivity
  def2tzvp
 ----------------------------------------------------------------------
 1/5=1,10=4,18=20,26=3,38=1,57=2/1,3;
 2/9=110,12=2,17=6,18=5,40=1/2;
 3/5=44,7=101,11=2,25=1,30=1,70=32201,71=2,72=20,74=-58,140=1/1,2,3;
 4//1;
 5/5=2,38=5,53=20/2;
 8/6=4,10=90,11=11/1;
 11/6=1,8=1,9=11,15=111,16=1/1,2,10;
 10/6=1,13=1/2;
 6/7=2,8=2,9=2,10=2,28=1/1;
 7/10=1,18=20,25=1/1,2,3,16;
 1/5=1,10=4,18=20,26=3/3(2);
 2/9=110/2;
 99//99;
 2/9=110/2;
 3/5=44,7=101,11=2,25=1,30=1,70=32205,71=1,72=20,74=-58/1,2,3;
 4/5=5,16=3,69=1/1;
 5/5=2,38=5,53=20/2;
 7//1,2,3,16;
 1/5=1,18=20,26=3/3(-5);
 2/9=110/2;
 6/7=2,8=2,9=2,10=2,19=2,28=1/1;
 99/9=1/99;
 -----
 M0007
 -----
 Symbolic Z-matrix:
 Charge =  0 Multiplicity = 1
 H                     2.45149  -2.49479  -0.43623 
 C                     2.45217  -1.40177  -0.44741 
 C                     2.45217   1.40177  -0.44741 
 C                     3.62077  -0.70696  -0.66731 
 C                     1.23379  -0.70838  -0.24755 
 C                     1.23379   0.70838  -0.24755 
 C                     3.62077   0.70696  -0.6673 
 H                     2.45149   2.49479  -0.43622 
 H                     4.55375  -1.24752  -0.84102 
 H                     4.55375   1.24753  -0.84102 
 C                    0.         1.35421   0.07654 
 C                    -1.23379   0.70838  -0.24755 
 C                    -1.23379  -0.70838  -0.24755 
 C                     0.       -1.35421   0.07654 
 H                     0.        2.44592   0.15562 
 H                     0.       -2.44592   0.15562 
 C                    -2.45217  -1.40177  -0.44741 
 C                    -3.62077  -0.70696  -0.6673 
 C                    -3.62077   0.70696  -0.66731 
 C                    -2.45217   1.40177  -0.44741 
 H                    -2.45149  -2.49479  -0.43622 
 H                    -4.55375  -1.24753  -0.84102 
 H                    -4.55375   1.24752  -0.84102 
 H                    -2.45149   2.49479  -0.43623 
 C                     0.00001  -0.69311   2.2341 
 H                    -0.9241   -1.23556   2.44108 
 H                     0.92413  -1.23553   2.44109 
 C                    -0.00001   0.69311   2.2341 
 H                     0.9241    1.23556   2.44108 
 H                    -0.92413   1.23553   2.44109 
 
 Add virtual bond connecting atoms C25        and C14        Dist= 4.26D+00.
 Add virtual bond connecting atoms C28        and C11        Dist= 4.26D+00.

 GradGradGradGradGradGradGradGradGradGradGradGradGradGradGradGradGradGrad
 Berny optimization.
 Initialization pass.
                           ----------------------------
                           !    Initial Parameters    !
                           ! (Angstroms and Degrees)  !
 --------------------------                            --------------------------
 ! Name  Definition              Value          Derivative Info.                !
 --------------------------------------------------------------------------------
 ! R1    R(1,2)                  1.0931         calculate D2E/DX2 analytically  !
 ! R2    R(2,4)                  1.3772         calculate D2E/DX2 analytically  !
 ! R3    R(2,5)                  1.416          calculate D2E/DX2 analytically  !
 ! R4    R(3,6)                  1.416          calculate D2E/DX2 analytically  !
 ! R5    R(3,7)                  1.3772         calculate D2E/DX2 analytically  !
 ! R6    R(3,8)                  1.0931         calculate D2E/DX2 analytically  !
 ! R7    R(4,7)                  1.4139         calculate D2E/DX2 analytically  !
 ! R8    R(4,9)                  1.0922         calculate D2E/DX2 analytically  !
 ! R9    R(5,6)                  1.4168         calculate D2E/DX2 analytically  !
 ! R10   R(5,14)                 1.4298         calculate D2E/DX2 analytically  !
 ! R11   R(6,11)                 1.4298         calculate D2E/DX2 analytically  !
 ! R12   R(7,10)                 1.0922         calculate D2E/DX2 analytically  !
 ! R13   R(11,12)                1.4298         calculate D2E/DX2 analytically  !
 ! R14   R(11,15)                1.0946         calculate D2E/DX2 analytically  !
 ! R15   R(11,28)                2.2566         calculate D2E/DX2 analytically  !
 ! R16   R(12,13)                1.4168         calculate D2E/DX2 analytically  !
 ! R17   R(12,20)                1.416          calculate D2E/DX2 analytically  !
 ! R18   R(13,14)                1.4298         calculate D2E/DX2 analytically  !
 ! R19   R(13,17)                1.416          calculate D2E/DX2 analytically  !
 ! R20   R(14,16)                1.0946         calculate D2E/DX2 analytically  !
 ! R21   R(14,25)                2.2566         calculate D2E/DX2 analytically  !
 ! R22   R(17,18)                1.3772         calculate D2E/DX2 analytically  !
 ! R23   R(17,21)                1.0931         calculate D2E/DX2 analytically  !
 ! R24   R(18,19)                1.4139         calculate D2E/DX2 analytically  !
 ! R25   R(18,22)                1.0922         calculate D2E/DX2 analytically  !
 ! R26   R(19,20)                1.3772         calculate D2E/DX2 analytically  !
 ! R27   R(19,23)                1.0922         calculate D2E/DX2 analytically  !
 ! R28   R(20,24)                1.0931         calculate D2E/DX2 analytically  !
 ! R29   R(25,26)                1.0914         calculate D2E/DX2 analytically  !
 ! R30   R(25,27)                1.0914         calculate D2E/DX2 analytically  !
 ! R31   R(25,28)                1.3862         calculate D2E/DX2 analytically  !
 ! R32   R(28,29)                1.0914         calculate D2E/DX2 analytically  !
 ! R33   R(28,30)                1.0914         calculate D2E/DX2 analytically  !
 ! A1    A(1,2,4)              120.4398         calculate D2E/DX2 analytically  !
 ! A2    A(1,2,5)              119.1874         calculate D2E/DX2 analytically  !
 ! A3    A(4,2,5)              120.3691         calculate D2E/DX2 analytically  !
 ! A4    A(6,3,7)              120.3692         calculate D2E/DX2 analytically  !
 ! A5    A(6,3,8)              119.1874         calculate D2E/DX2 analytically  !
 ! A6    A(7,3,8)              120.4399         calculate D2E/DX2 analytically  !
 ! A7    A(2,4,7)              120.2984         calculate D2E/DX2 analytically  !
 ! A8    A(2,4,9)              120.0354         calculate D2E/DX2 analytically  !
 ! A9    A(7,4,9)              119.6661         calculate D2E/DX2 analytically  !
 ! A10   A(2,5,6)              119.3188         calculate D2E/DX2 analytically  !
 ! A11   A(2,5,14)             123.5912         calculate D2E/DX2 analytically  !
 ! A12   A(6,5,14)             116.8521         calculate D2E/DX2 analytically  !
 ! A13   A(3,6,5)              119.3188         calculate D2E/DX2 analytically  !
 ! A14   A(3,6,11)             123.5911         calculate D2E/DX2 analytically  !
 ! A15   A(5,6,11)             116.8521         calculate D2E/DX2 analytically  !
 ! A16   A(3,7,4)              120.2984         calculate D2E/DX2 analytically  !
 ! A17   A(3,7,10)             120.0354         calculate D2E/DX2 analytically  !
 ! A18   A(4,7,10)             119.6662         calculate D2E/DX2 analytically  !
 ! A19   A(6,11,12)            119.288          calculate D2E/DX2 analytically  !
 ! A20   A(6,11,15)            117.8322         calculate D2E/DX2 analytically  !
 ! A21   A(6,11,28)             94.8411         calculate D2E/DX2 analytically  !
 ! A22   A(12,11,15)           117.8323         calculate D2E/DX2 analytically  !
 ! A23   A(12,11,28)            94.8408         calculate D2E/DX2 analytically  !
 ! A24   A(15,11,28)           102.8927         calculate D2E/DX2 analytically  !
 ! A25   A(11,12,13)           116.8521         calculate D2E/DX2 analytically  !
 ! A26   A(11,12,20)           123.5912         calculate D2E/DX2 analytically  !
 ! A27   A(13,12,20)           119.3188         calculate D2E/DX2 analytically  !
 ! A28   A(12,13,14)           116.8521         calculate D2E/DX2 analytically  !
 ! A29   A(12,13,17)           119.3188         calculate D2E/DX2 analytically  !
 ! A30   A(14,13,17)           123.5911         calculate D2E/DX2 analytically  !
 ! A31   A(5,14,13)            119.288          calculate D2E/DX2 analytically  !
 ! A32   A(5,14,16)            117.8323         calculate D2E/DX2 analytically  !
 ! A33   A(5,14,25)             94.8408         calculate D2E/DX2 analytically  !
 ! A34   A(13,14,16)           117.8322         calculate D2E/DX2 analytically  !
 ! A35   A(13,14,25)            94.8411         calculate D2E/DX2 analytically  !
 ! A36   A(16,14,25)           102.8927         calculate D2E/DX2 analytically  !
 ! A37   A(13,17,18)           120.3692         calculate D2E/DX2 analytically  !
 ! A38   A(13,17,21)           119.1874         calculate D2E/DX2 analytically  !
 ! A39   A(18,17,21)           120.4399         calculate D2E/DX2 analytically  !
 ! A40   A(17,18,19)           120.2984         calculate D2E/DX2 analytically  !
 ! A41   A(17,18,22)           120.0354         calculate D2E/DX2 analytically  !
 ! A42   A(19,18,22)           119.6662         calculate D2E/DX2 analytically  !
 ! A43   A(18,19,20)           120.2984         calculate D2E/DX2 analytically  !
 ! A44   A(18,19,23)           119.6661         calculate D2E/DX2 analytically  !
 ! A45   A(20,19,23)           120.0354         calculate D2E/DX2 analytically  !
 ! A46   A(12,20,19)           120.3691         calculate D2E/DX2 analytically  !
 ! A47   A(12,20,24)           119.1874         calculate D2E/DX2 analytically  !
 ! A48   A(19,20,24)           120.4398         calculate D2E/DX2 analytically  !
 ! A49   A(14,25,26)            92.0468         calculate D2E/DX2 analytically  !
 ! A50   A(14,25,27)            92.0478         calculate D2E/DX2 analytically  !
 ! A51   A(14,25,28)           107.0357         calculate D2E/DX2 analytically  !
 ! A52   A(26,25,27)           115.721          calculate D2E/DX2 analytically  !
 ! A53   A(26,25,28)           119.8036         calculate D2E/DX2 analytically  !
 ! A54   A(27,25,28)           119.8033         calculate D2E/DX2 analytically  !
 ! A55   A(11,28,25)           107.0357         calculate D2E/DX2 analytically  !
 ! A56   A(11,28,29)            92.0468         calculate D2E/DX2 analytically  !
 ! A57   A(11,28,30)            92.0478         calculate D2E/DX2 analytically  !
 ! A58   A(25,28,29)           119.8036         calculate D2E/DX2 analytically  !
 ! A59   A(25,28,30)           119.8033         calculate D2E/DX2 analytically  !
 ! A60   A(29,28,30)           115.721          calculate D2E/DX2 analytically  !
 ! D1    D(1,2,4,7)           -179.3394         calculate D2E/DX2 analytically  !
 ! D2    D(1,2,4,9)              0.5506         calculate D2E/DX2 analytically  !
 ! D3    D(5,2,4,7)              1.3554         calculate D2E/DX2 analytically  !
 ! D4    D(5,2,4,9)           -178.7546         calculate D2E/DX2 analytically  !
 ! D5    D(1,2,5,6)            179.3441         calculate D2E/DX2 analytically  !
 ! D6    D(1,2,5,14)             5.1312         calculate D2E/DX2 analytically  !
 ! D7    D(4,2,5,6)             -1.342          calculate D2E/DX2 analytically  !
 ! D8    D(4,2,5,14)          -175.5549         calculate D2E/DX2 analytically  !
 ! D9    D(7,3,6,5)              1.3423         calculate D2E/DX2 analytically  !
 ! D10   D(7,3,6,11)           175.555          calculate D2E/DX2 analytically  !
 ! D11   D(8,3,6,5)           -179.344          calculate D2E/DX2 analytically  !
 ! D12   D(8,3,6,11)            -5.1312         calculate D2E/DX2 analytically  !
 ! D13   D(6,3,7,4)             -1.3553         calculate D2E/DX2 analytically  !
 ! D14   D(6,3,7,10)           178.7545         calculate D2E/DX2 analytically  !
 ! D15   D(8,3,7,4)            179.3395         calculate D2E/DX2 analytically  !
 ! D16   D(8,3,7,10)            -0.5506         calculate D2E/DX2 analytically  !
 ! D17   D(2,4,7,3)             -0.0001         calculate D2E/DX2 analytically  !
 ! D18   D(2,4,7,10)           179.8905         calculate D2E/DX2 analytically  !
 ! D19   D(9,4,7,3)           -179.8906         calculate D2E/DX2 analytically  !
 ! D20   D(9,4,7,10)             0.0            calculate D2E/DX2 analytically  !
 ! D21   D(2,5,6,3)             -0.0002         calculate D2E/DX2 analytically  !
 ! D22   D(2,5,6,11)          -174.5979         calculate D2E/DX2 analytically  !
 ! D23   D(14,5,6,3)           174.5977         calculate D2E/DX2 analytically  !
 ! D24   D(14,5,6,11)            0.0            calculate D2E/DX2 analytically  !
 ! D25   D(2,5,14,13)         -155.4752         calculate D2E/DX2 analytically  !
 ! D26   D(2,5,14,16)           -1.1233         calculate D2E/DX2 analytically  !
 ! D27   D(2,5,14,25)          106.2101         calculate D2E/DX2 analytically  !
 ! D28   D(6,5,14,13)           30.18           calculate D2E/DX2 analytically  !
 ! D29   D(6,5,14,16)         -175.4681         calculate D2E/DX2 analytically  !
 ! D30   D(6,5,14,25)          -68.1347         calculate D2E/DX2 analytically  !
 ! D31   D(3,6,11,12)          155.4754         calculate D2E/DX2 analytically  !
 ! D32   D(3,6,11,15)            1.1234         calculate D2E/DX2 analytically  !
 ! D33   D(3,6,11,28)         -106.2101         calculate D2E/DX2 analytically  !
 ! D34   D(5,6,11,12)          -30.18           calculate D2E/DX2 analytically  !
 ! D35   D(5,6,11,15)          175.468          calculate D2E/DX2 analytically  !
 ! D36   D(5,6,11,28)           68.1345         calculate D2E/DX2 analytically  !
 ! D37   D(6,11,12,13)          30.18           calculate D2E/DX2 analytically  !
 ! D38   D(6,11,12,20)        -155.4752         calculate D2E/DX2 analytically  !
 ! D39   D(15,11,12,13)       -175.4681         calculate D2E/DX2 analytically  !
 ! D40   D(15,11,12,20)         -1.1233         calculate D2E/DX2 analytically  !
 ! D41   D(28,11,12,13)        -68.1347         calculate D2E/DX2 analytically  !
 ! D42   D(28,11,12,20)        106.2101         calculate D2E/DX2 analytically  !
 ! D43   D(6,11,28,25)         -59.9953         calculate D2E/DX2 analytically  !
 ! D44   D(6,11,28,29)          62.0858         calculate D2E/DX2 analytically  !
 ! D45   D(6,11,28,30)         177.9234         calculate D2E/DX2 analytically  !
 ! D46   D(12,11,28,25)         59.9968         calculate D2E/DX2 analytically  !
 ! D47   D(12,11,28,29)       -177.922          calculate D2E/DX2 analytically  !
 ! D48   D(12,11,28,30)        -62.0845         calculate D2E/DX2 analytically  !
 ! D49   D(15,11,28,25)       -179.9992         calculate D2E/DX2 analytically  !
 ! D50   D(15,11,28,29)        -57.9181         calculate D2E/DX2 analytically  !
 ! D51   D(15,11,28,30)         57.9195         calculate D2E/DX2 analytically  !
 ! D52   D(11,12,13,14)          0.0            calculate D2E/DX2 analytically  !
 ! D53   D(11,12,13,17)        174.5977         calculate D2E/DX2 analytically  !
 ! D54   D(20,12,13,14)       -174.5979         calculate D2E/DX2 analytically  !
 ! D55   D(20,12,13,17)         -0.0002         calculate D2E/DX2 analytically  !
 ! D56   D(11,12,20,19)       -175.5549         calculate D2E/DX2 analytically  !
 ! D57   D(11,12,20,24)          5.1312         calculate D2E/DX2 analytically  !
 ! D58   D(13,12,20,19)         -1.342          calculate D2E/DX2 analytically  !
 ! D59   D(13,12,20,24)        179.3441         calculate D2E/DX2 analytically  !
 ! D60   D(12,13,14,5)         -30.18           calculate D2E/DX2 analytically  !
 ! D61   D(12,13,14,16)        175.468          calculate D2E/DX2 analytically  !
 ! D62   D(12,13,14,25)         68.1345         calculate D2E/DX2 analytically  !
 ! D63   D(17,13,14,5)         155.4754         calculate D2E/DX2 analytically  !
 ! D64   D(17,13,14,16)          1.1234         calculate D2E/DX2 analytically  !
 ! D65   D(17,13,14,25)       -106.2101         calculate D2E/DX2 analytically  !
 ! D66   D(12,13,17,18)          1.3423         calculate D2E/DX2 analytically  !
 ! D67   D(12,13,17,21)       -179.344          calculate D2E/DX2 analytically  !
 ! D68   D(14,13,17,18)        175.555          calculate D2E/DX2 analytically  !
 ! D69   D(14,13,17,21)         -5.1312         calculate D2E/DX2 analytically  !
 ! D70   D(5,14,25,26)        -177.922          calculate D2E/DX2 analytically  !
 ! D71   D(5,14,25,27)         -62.0845         calculate D2E/DX2 analytically  !
 ! D72   D(5,14,25,28)          59.9968         calculate D2E/DX2 analytically  !
 ! D73   D(13,14,25,26)         62.0858         calculate D2E/DX2 analytically  !
 ! D74   D(13,14,25,27)        177.9234         calculate D2E/DX2 analytically  !
 ! D75   D(13,14,25,28)        -59.9953         calculate D2E/DX2 analytically  !
 ! D76   D(16,14,25,26)        -57.9181         calculate D2E/DX2 analytically  !
 ! D77   D(16,14,25,27)         57.9195         calculate D2E/DX2 analytically  !
 ! D78   D(16,14,25,28)       -179.9992         calculate D2E/DX2 analytically  !
 ! D79   D(13,17,18,19)         -1.3553         calculate D2E/DX2 analytically  !
 ! D80   D(13,17,18,22)        178.7545         calculate D2E/DX2 analytically  !
 ! D81   D(21,17,18,19)        179.3395         calculate D2E/DX2 analytically  !
 ! D82   D(21,17,18,22)         -0.5506         calculate D2E/DX2 analytically  !
 ! D83   D(17,18,19,20)         -0.0001         calculate D2E/DX2 analytically  !
 ! D84   D(17,18,19,23)       -179.8906         calculate D2E/DX2 analytically  !
 ! D85   D(22,18,19,20)        179.8905         calculate D2E/DX2 analytically  !
 ! D86   D(22,18,19,23)          0.0            calculate D2E/DX2 analytically  !
 ! D87   D(18,19,20,12)          1.3554         calculate D2E/DX2 analytically  !
 ! D88   D(18,19,20,24)       -179.3394         calculate D2E/DX2 analytically  !
 ! D89   D(23,19,20,12)       -178.7546         calculate D2E/DX2 analytically  !
 ! D90   D(23,19,20,24)          0.5506         calculate D2E/DX2 analytically  !
 ! D91   D(14,25,28,11)         -0.0008         calculate D2E/DX2 analytically  !
 ! D92   D(14,25,28,29)       -102.6251         calculate D2E/DX2 analytically  !
 ! D93   D(14,25,28,30)        102.6247         calculate D2E/DX2 analytically  !
 ! D94   D(26,25,28,11)       -102.6251         calculate D2E/DX2 analytically  !
 ! D95   D(26,25,28,29)        154.7505         calculate D2E/DX2 analytically  !
 ! D96   D(26,25,28,30)          0.0003         calculate D2E/DX2 analytically  !
 ! D97   D(27,25,28,11)        102.6247         calculate D2E/DX2 analytically  !
 ! D98   D(27,25,28,29)          0.0003         calculate D2E/DX2 analytically  !
 ! D99   D(27,25,28,30)       -154.7498         calculate D2E/DX2 analytically  !
 --------------------------------------------------------------------------------
 Trust Radius=3.00D-01 FncErr=1.00D-07 GrdErr=1.00D-06 EigMax=2.50D+02 EigMin=1.00D-04
 Number of steps in this run=    180 maximum allowed number of steps=    180.
 Search for a saddle point of order  1.
 GradGradGradGradGradGradGradGradGradGradGradGradGradGradGradGradGradGrad

                          Input orientation:                          
 ---------------------------------------------------------------------
 Center     Atomic      Atomic             Coordinates (Angstroms)
 Number     Number       Type             X           Y           Z
 ---------------------------------------------------------------------
      1          1           0        2.451492   -2.494791   -0.436229
      2          6           0        2.452166   -1.401772   -0.447409
      3          6           0        2.452166    1.401773   -0.447405
      4          6           0        3.620769   -0.706956   -0.667306
      5          6           0        1.233786   -0.708379   -0.247548
      6          6           0        1.233785    0.708379   -0.247548
      7          6           0        3.620769    0.706958   -0.667303
      8          1           0        2.451491    2.494792   -0.436222
      9          1           0        4.553753   -1.247523   -0.841023
     10          1           0        4.553752    1.247526   -0.841017
     11          6           0       -0.000001    1.354208    0.076540
     12          6           0       -1.233786    0.708379   -0.247548
     13          6           0       -1.233785   -0.708379   -0.247548
     14          6           0        0.000001   -1.354208    0.076540
     15          1           0        0.000000    2.445917    0.155617
     16          1           0        0.000000   -2.445917    0.155617
     17          6           0       -2.452166   -1.401773   -0.447405
     18          6           0       -3.620769   -0.706958   -0.667303
     19          6           0       -3.620769    0.706956   -0.667306
     20          6           0       -2.452166    1.401772   -0.447409
     21          1           0       -2.451491   -2.494792   -0.436222
     22          1           0       -4.553752   -1.247526   -0.841017
     23          1           0       -4.553753    1.247523   -0.841023
     24          1           0       -2.451492    2.494791   -0.436229
     25          6           0        0.000008   -0.693108    2.234096
     26          1           0       -0.924103   -1.235557    2.441080
     27          1           0        0.924133   -1.235532    2.441086
     28          6           0       -0.000008    0.693108    2.234096
     29          1           0        0.924103    1.235557    2.441080
     30          1           0       -0.924133    1.235532    2.441086
 ---------------------------------------------------------------------
                    Distance matrix (angstroms):
                    1          2          3          4          5
     1  H    0.000000
     2  C    1.093076   0.000000
     3  C    3.896580   2.803545   0.000000
     4  C    2.148711   1.377228   2.420894   0.000000
     5  C    2.170179   1.416047   2.444818   2.423610   0.000000
     6  C    3.432012   2.444818   1.416047   2.806611   1.416758
     7  C    3.416402   2.420894   1.377228   1.413914   2.806610
     8  H    4.989583   3.896580   1.093076   3.416402   3.432012
     9  H    2.477708   2.143687   3.404464   1.092176   3.415416
    10  H    4.311414   3.404463   2.143685   2.172702   3.898711
    11  C    4.592118   3.725999   2.507968   4.232219   2.425186
    12  C    4.886427   4.251932   3.755926   5.074059   2.845367
    13  C    4.099773   3.755925   4.251931   4.872668   2.467571
    14  C    2.752030   2.507967   3.725998   3.752626   1.429809
    15  H    5.547134   4.602333   2.732579   4.871117   3.410917
    16  H    2.522396   2.732581   4.602333   4.100141   2.168826
    17  C    5.024010   4.904332   5.649101   6.116508   3.755926
    18  C    6.334200   6.116507   6.432390   7.241538   4.872669
    19  C    6.868547   6.432389   6.116508   7.378280   5.074059
    20  C    6.263321   5.649100   4.904332   6.432389   4.251932
    21  H    4.902983   5.024009   6.263321   6.334201   4.099773
    22  H    7.126918   7.018661   7.500440   8.194217   5.842814
    23  H    7.952498   7.500440   7.018663   8.406722   6.137864
    24  H    6.995369   6.263321   5.024010   6.868547   4.886427
    25  C    4.048021   3.702128   4.194288   4.639853   2.771461
    26  H    4.610772   4.446368   5.167015   5.531487   3.487567
    27  H    3.492492   3.271991   4.199243   4.148896   2.757268
    28  C    4.827338   4.194300   3.702136   4.846477   3.105635
    29  H    4.952506   4.199268   3.271995   4.550541   3.332193
    30  H    5.795610   5.167027   4.446393   5.838792   3.957797
                    6          7          8          9         10
     6  C    0.000000
     7  C    2.423611   0.000000
     8  H    2.170179   2.148711   0.000000
     9  H    3.898712   2.172702   4.311414   0.000000
    10  H    3.415416   1.092176   2.477707   2.495049   0.000000
    11  C    1.429810   3.752627   2.752030   5.324247   4.646500
    12  C    2.467571   4.872669   4.099773   6.137864   5.842814
    13  C    2.845366   5.074058   4.886426   5.842815   6.137862
    14  C    2.425185   4.232218   4.592116   4.646500   5.324244
    15  H    2.168826   4.100139   2.522394   5.947391   4.813115
    16  H    3.410916   4.871118   5.547133   4.813118   5.947391
    17  C    4.251931   6.432390   6.263321   7.018663   7.500440
    18  C    5.074058   7.378281   6.868547   8.194217   8.406722
    19  C    4.872668   7.241538   6.334201   8.406722   8.194217
    20  C    3.755925   6.116507   5.024009   7.500440   7.018661
    21  H    4.886426   6.868547   6.995369   7.126920   7.952499
    22  H    6.137862   8.406722   7.952499   9.107505   9.443088
    23  H    5.842815   8.194217   7.126920   9.443088   9.107505
    24  H    4.099773   6.334200   4.902983   7.952498   7.126918
    25  C    3.105629   4.846464   4.827326   5.522710   5.827432
    26  H    3.957788   5.838773   5.795602   6.385863   6.851624
    27  H    3.332181   4.550516   4.952478   4.893519   5.487432
    28  C    2.771468   4.639864   4.048026   5.827448   5.522719
    29  H    2.757270   4.148912   3.492485   5.487463   4.893532
    30  H    3.487586   5.531510   4.610800   6.851645   6.385888
                   11         12         13         14         15
    11  C    0.000000
    12  C    1.429809   0.000000
    13  C    2.425185   1.416758   0.000000
    14  C    2.708416   2.425186   1.429810   0.000000
    15  H    1.094569   2.168826   3.410916   3.800948   0.000000
    16  H    3.800948   3.410917   2.168826   1.094569   4.891834
    17  C    3.725998   2.444818   1.416047   2.507968   4.602333
    18  C    4.232218   2.806610   2.423611   3.752627   4.871118
    19  C    3.752626   2.423610   2.806611   4.232219   4.100141
    20  C    2.507967   1.416047   2.444818   3.725999   2.732581
    21  H    4.592116   3.432012   2.170179   2.752030   5.547133
    22  H    5.324244   3.898711   3.415416   4.646500   5.947391
    23  H    4.646500   3.415416   3.898712   5.324247   4.813118
    24  H    2.752030   2.170179   3.432012   4.592118   2.522396
    25  C    2.974315   3.105635   2.771468   2.256568   3.764778
    26  H    3.626554   3.332193   2.757270   2.541475   4.430639
    27  H    3.626549   3.957797   3.487586   2.541492   4.430627
    28  C    2.256568   2.771461   3.105629   2.974315   2.718899
    29  H    2.541475   3.487567   3.957788   3.626554   2.746321
    30  H    2.541492   2.757268   3.332181   3.626549   2.746347
                   16         17         18         19         20
    16  H    0.000000
    17  C    2.732579   0.000000
    18  C    4.100139   1.377228   0.000000
    19  C    4.871117   2.420894   1.413914   0.000000
    20  C    4.602333   2.803545   2.420894   1.377228   0.000000
    21  H    2.522394   1.093076   2.148711   3.416402   3.896580
    22  H    4.813115   2.143685   1.092176   2.172702   3.404463
    23  H    5.947391   3.404464   2.172702   1.092176   2.143687
    24  H    5.547134   3.896580   3.416402   2.148711   1.093076
    25  C    2.718899   3.702136   4.639864   4.846477   4.194300
    26  H    2.746321   3.271995   4.148912   4.550541   4.199268
    27  H    2.746347   4.446393   5.531510   5.838792   5.167027
    28  C    3.764778   4.194288   4.846464   4.639853   3.702128
    29  H    4.430639   5.167015   5.838773   5.531487   4.446368
    30  H    4.430627   4.199243   4.550516   4.148896   3.271991
                   21         22         23         24         25
    21  H    0.000000
    22  H    2.477707   0.000000
    23  H    4.311414   2.495049   0.000000
    24  H    4.989583   4.311414   2.477708   0.000000
    25  C    4.048026   5.522719   5.827448   4.827338   0.000000
    26  H    3.492485   4.893532   5.487463   4.952506   1.091364
    27  H    4.610800   6.385888   6.851645   5.795610   1.091364
    28  C    4.827326   5.827432   5.522710   4.048021   1.386216
    29  H    5.795602   6.851624   6.385863   4.610772   2.148614
    30  H    4.952478   5.487432   4.893519   3.492492   2.148612
                   26         27         28         29         30
    26  H    0.000000
    27  H    1.848236   0.000000
    28  C    2.148614   2.148612   0.000000
    29  H    3.085818   2.471089   1.091364   0.000000
    30  H    2.471089   3.085813   1.091364   1.848236   0.000000
 Stoichiometry    C16H14
 Framework group  C2[X(C16H14)]
 Deg. of freedom    43
 Full point group                 C2      NOp   2
 Largest Abelian subgroup         C2      NOp   2
 Largest concise Abelian subgroup C2      NOp   2
                         Standard orientation:                         
 ---------------------------------------------------------------------
 Center     Atomic      Atomic             Coordinates (Angstroms)
 Number     Number       Type             X           Y           Z
 ---------------------------------------------------------------------
      1          1           0       -2.494791   -2.451491   -0.436229
      2          6           0       -1.401772   -2.452166   -0.447409
      3          6           0        1.401772   -2.452166   -0.447405
      4          6           0       -0.706957   -3.620769   -0.667306
      5          6           0       -0.708379   -1.233786   -0.247548
      6          6           0        0.708379   -1.233785   -0.247548
      7          6           0        0.706957   -3.620769   -0.667303
      8          1           0        2.494792   -2.451492   -0.436222
      9          1           0       -1.247524   -4.553753   -0.841023
     10          1           0        1.247525   -4.553752   -0.841017
     11          6           0        1.354208    0.000001    0.076540
     12          6           0        0.708379    1.233786   -0.247548
     13          6           0       -0.708379    1.233785   -0.247548
     14          6           0       -1.354208   -0.000001    0.076540
     15          1           0        2.445917   -0.000000    0.155617
     16          1           0       -2.445917    0.000000    0.155617
     17          6           0       -1.401772    2.452166   -0.447405
     18          6           0       -0.706957    3.620769   -0.667303
     19          6           0        0.706957    3.620769   -0.667306
     20          6           0        1.401772    2.452166   -0.447409
     21          1           0       -2.494792    2.451492   -0.436222
     22          1           0       -1.247525    4.553752   -0.841017
     23          1           0        1.247524    4.553753   -0.841023
     24          1           0        2.494791    2.451491   -0.436229
     25          6           0       -0.693108   -0.000008    2.234096
     26          1           0       -1.235557    0.924103    2.441080
     27          1           0       -1.235532   -0.924133    2.441086
     28          6           0        0.693108    0.000008    2.234096
     29          1           0        1.235557   -0.924103    2.441080
     30          1           0        1.235532    0.924133    2.441086
 ---------------------------------------------------------------------
 Rotational constants (GHZ):           1.1782063           0.3937000           0.3744226
 Standard basis: def2TZVP (5D, 7F)
 There are   330 symmetry adapted cartesian basis functions of A   symmetry.
 There are   330 symmetry adapted cartesian basis functions of B   symmetry.
 There are   290 symmetry adapted basis functions of A   symmetry.
 There are   290 symmetry adapted basis functions of B   symmetry.
   580 basis functions,   928 primitive gaussians,   660 cartesian basis functions
    55 alpha electrons       55 beta electrons
       nuclear repulsion energy      1017.0536088146 Hartrees.
 NAtoms=   30 NActive=   30 NUniq=   15 SFac= 4.00D+00 NAtFMM=   60 NAOKFM=F Big=F
 Integral buffers will be    131072 words long.
 Raffenetti 2 integral format.
 Two-electron integral symmetry is turned on.
 Nuclear repulsion after empirical dispersion term =     1017.0300001219 Hartrees.
 Force inversion solution in PCM.
 ------------------------------------------------------------------------------
 Polarizable Continuum Model (PCM)
 =================================
 Model                : PCM.
 Atomic radii         : SMD-Coulomb.
 Polarization charges : Total charges.
 Charge compensation  : None.
 Solution method      : Matrix inversion.
 Cavity type          : VdW (van der Waals Surface) (Alpha=1.000).
 Cavity algorithm     : GePol (No added spheres)
                        Default sphere list used, NSphG=   30.
                        Lebedev-Laikov grids with approx.  5.0 points / Ang**2.
                        Smoothing algorithm: York/Karplus (Gamma=1.0000).
                        Polarization charges: spherical gaussians, with
                                              point-specific exponents (IZeta= 3).
                        Self-potential: point-specific (ISelfS= 7).
                        Self-field    : sphere-specific E.n sum rule (ISelfD= 2).
 1st derivatives      : Analytical E(r).r(x)/FMM algorithm (CHGder, D1EAlg=3).
                        Cavity 1st derivative terms included.
 2nd derivatives      : Analytical E(r).r(xy)/FMM algorithm (CHGder, D2EAlg=3).
                        Cavity 2nd derivative terms included.
 Solvent              : TetraHydroFuran, Eps=   7.425700 Eps(inf)=   1.974025
 ------------------------------------------------------------------------------
 ------------------------------------------------------------------------------
 Atomic radii for non-electrostatic terms: SMD-CDS.
 ------------------------------------------------------------------------------
 Nuclear repulsion after PCM non-electrostatic terms =     1017.0238448536 Hartrees.
 One-electron integrals computed using PRISM.
   2 Symmetry operations used in ECPInt.
 ECPInt:  NShTT=   27028 NPrTT=   82204 LenC2=   25390 LenP2D=   57753.
 LDataN:  DoStor=T MaxTD1= 6 Len=  172
 NBasis=   580 RedAO= T EigKep=  4.14D-06  NBF=   290   290
 NBsUse=   580 1.00D-06 EigRej= -1.00D+00 NBFU=   290   290
 ExpMin= 9.52D-02 ExpMax= 1.36D+04 ExpMxC= 4.63D+02 IAcc=3 IRadAn=         5 AccDes= 0.00D+00
 Harris functional with IExCor= 4639 and IRadAn=       5 diagonalized for initial guess.
 HarFok:  IExCor= 4639 AccDes= 0.00D+00 IRadAn=         5 IDoV= 1 UseB2=F ITyADJ=14
 ICtDFT=  3500011 ScaDFX=  1.000000  1.000000  1.000000  1.000000
 FoFCou: FMM=F IPFlag=           0 FMFlag=      100000 FMFlg1=           0
         NFxFlg=           0 DoJE=T BraDBF=F KetDBF=T FulRan=T
         wScrn=  0.000000 ICntrl=       500 IOpCl=  0 I1Cent=   200000004 NGrid=           0
         NMat0=    1 NMatS0=      1 NMatT0=    0 NMatD0=    1 NMtDS0=    0 NMtDT0=    0
 Petite list used in FoFCou.
 Initial guess orbital symmetries:
       Occupied  (A) (B) (B) (A) (A) (B) (B) (A) (A) (B) (A) (B)
                 (B) (A) (A) (B) (A) (B) (A) (B) (A) (A) (B) (B)
                 (A) (A) (A) (B) (B) (B) (B) (A) (A) (B) (B) (A)
                 (B) (A) (A) (B) (A) (B) (A) (B) (B) (A) (B) (A)
                 (A) (A) (B) (A) (B) (A) (B)
       Virtual   (A) (A) (B) (B) (A) (A) (B) (B) (B) (A) (B) (A)
                 (A) (B) (B) (B) (A) (A) (A) (A) (A) (B) (B) (B)
                 (A) (A) (B) (A) (B) (A) (B) (B) (A) (B) (B) (A)
                 (A) (B) (B) (A) (A) (B) (B) (A) (A) (B) (A) (B)
                 (B) (A) (B) (B) (A) (A) (B) (A) (A) (B) (B) (B)
                 (A) (A) (A) (B) (A) (B) (B) (A) (A) (B) (B) (A)
                 (A) (B) (B) (B) (B) (A) (B) (A) (A) (A) (B) (A)
                 (B) (B) (A) (B) (A) (A) (B) (A) (B) (A) (B) (A)
                 (A) (A) (B) (A) (B) (B) (A) (B) (A) (B) (B) (B)
                 (A) (B) (A) (A) (A) (A) (B) (B) (B) (A) (B) (A)
                 (A) (B) (A) (B) (A) (A) (B) (B) (B) (A) (B) (A)
                 (B) (A) (A) (A) (B) (A) (B) (A) (B) (A) (B) (A)
                 (B) (A) (B) (A) (B) (B) (B) (A) (A) (B) (A) (B)
                 (A) (A) (B) (B) (A) (A) (B) (B) (A) (A) (B) (A)
                 (B) (B) (A) (B) (B) (A) (A) (B) (A) (A) (B) (B)
                 (B) (A) (A) (B) (B) (A) (B) (B) (A) (B) (A) (A)
                 (B) (A) (A) (B) (A) (B) (B) (B) (A) (B) (B) (A)
                 (A) (B) (A) (A) (B) (A) (A) (B) (B) (A) (B) (A)
                 (B) (B) (A) (A) (B) (B) (A) (B) (A) (B) (A) (B)
                 (A) (B) (A) (B) (A) (B) (A) (B) (B) (A) (B) (A)
                 (A) (B) (A) (B) (B) (A) (A) (A) (B) (B) (A) (A)
                 (B) (A) (B) (B) (B) (B) (A) (A) (A) (A) (B) (B)
                 (A) (B) (A) (A) (B) (A) (A) (B) (B) (A) (B) (B)
                 (A) (A) (B) (B) (A) (B) (A) (B) (A) (A) (B) (A)
                 (B) (A) (B) (A) (B) (A) (A) (A) (B) (B) (B) (A)
                 (B) (A) (A) (B) (A) (B) (A) (B) (B) (A) (A) (B)
                 (B) (A) (A) (A) (B) (A) (B) (A) (B) (A) (A) (B)
                 (A) (B) (A) (B) (B) (A) (B) (A) (B) (A) (B) (B)
                 (A) (B) (A) (B) (A) (A) (A) (B) (B) (B) (A) (B)
                 (B) (A) (A) (B) (B) (B) (B) (A) (A) (A) (B) (A)
                 (A) (B) (A) (B) (A) (A) (B) (B) (A) (B) (B) (A)
                 (A) (A) (B) (B) (A) (B) (A) (A) (A) (B) (B) (B)
                 (A) (B) (B) (A) (B) (B) (A) (A) (B) (A) (B) (A)
                 (A) (B) (A) (B) (A) (B) (A) (B) (A) (B) (A) (B)
                 (A) (B) (B) (B) (A) (B) (B) (A) (B) (A) (A) (B)
                 (A) (B) (A) (A) (A) (B) (B) (B) (B) (A) (A) (B)
                 (B) (A) (B) (A) (A) (A) (B) (B) (A) (B) (A) (B)
                 (B) (A) (A) (A) (B) (A) (A) (B) (A) (B) (B) (A)
                 (B) (A) (A) (B) (A) (B) (B) (A) (A) (B) (B) (A)
                 (A) (A) (B) (B) (A) (A) (B) (A) (B) (A) (B) (B)
                 (A) (B) (B) (A) (B) (A) (A) (B) (A) (A) (B) (B)
                 (B) (A) (B) (A) (B) (A) (B) (A) (B) (B) (A) (B)
                 (A) (B) (A) (B) (A) (A) (B) (A) (A) (B) (B) (A)
                 (B) (A) (B) (B) (A) (A) (B) (A) (B)
 The electronic state of the initial guess is 1-A.
 Requested convergence on RMS density matrix=1.00D-08 within 128 cycles.
 Requested convergence on MAX density matrix=1.00D-06.
 Requested convergence on             energy=1.00D-06.
 No special actions if energy rises.
 Inv3:  Mode=1 IEnd=    14493612.
 Iteration    1 A*A^-1 deviation from unit magnitude is 8.88D-15 for    492.
 Iteration    1 A*A^-1 deviation from orthogonality  is 4.12D-15 for   1302    467.
 Iteration    1 A^-1*A deviation from unit magnitude is 9.10D-15 for    492.
 Iteration    1 A^-1*A deviation from orthogonality  is 2.33D-15 for   1543    156.
 Error on total polarization charges =  0.05362
 SCF Done:  E(RwB97XD) =  -618.086797459     A.U. after   13 cycles
            NFock= 13  Conv=0.72D-08     -V/T= 2.0058
 SMD-CDS (non-electrostatic) energy       (kcal/mol) =      -3.86
 (included in total energy above)
 DoSCS=F DFT=T ScalE2(SS,OS)=  1.000000  1.000000
 Range of M.O.s used for correlation:     1   580
 NBasis=   580 NAE=    55 NBE=    55 NFC=     0 NFV=     0
 NROrb=    580 NOA=    55 NOB=    55 NVA=   525 NVB=   525

 **** Warning!!: The largest alpha MO coefficient is  0.10299535D+03

   2 Symmetry operations used in ECPInt.
 ECPInt:  NShTT=   27028 NPrTT=   82204 LenC2=   25390 LenP2D=   57753.
 LDataN:  DoStor=T MaxTD1= 7 Len=  274
 Number of processors reduced to  14 by ecpmxn.
 Symmetrizing basis deriv contribution to polar:
 IMax=3 JMax=2 DiffMx= 0.00D+00
 G2DrvN: will do    31 centers at a time, making    1 passes.
 Calling FoFCou, ICntrl=  3107 FMM=F I1Cent=   0 AccDes= 0.00D+00.
 NEqPCM:  Using equilibrium solvation (IEInf=0, Eps=   7.4257, EpsInf=   1.9740)
 G2PCM: DoFxE=T DoFxN=T DoGrad=T DoDP/DQ/DG/TGxP=FFFF NFrqRd=   0 IEInf=0 SqF1=F DoCFld=F IF1Alg=4.
 End of G2Drv F.D. properties file   721 does not exist.
 End of G2Drv F.D. properties file   722 does not exist.
 End of G2Drv F.D. properties file   788 does not exist.
          IDoAtm=111111111111111111111111111111
 NEqPCM:  Using equilibrium solvation (IEInf=0, Eps=   7.4257, EpsInf=   1.9740)
          Differentiating once with respect to nuclear coordinates.
 CalDSu exits because no D1Ps are significant.
          There are    48 degrees of freedom in the 1st order CPHF.  IDoFFX=4 NUNeed=    48.
     45 vectors produced by pass  0 Test12= 6.02D-14 2.08D-09 XBig12= 7.74D-02 6.77D-02.
 AX will form    45 AO Fock derivatives at one time.
     45 vectors produced by pass  1 Test12= 6.02D-14 2.08D-09 XBig12= 9.53D-03 2.53D-02.
     45 vectors produced by pass  2 Test12= 6.02D-14 2.08D-09 XBig12= 7.14D-04 4.87D-03.
     45 vectors produced by pass  3 Test12= 6.02D-14 2.08D-09 XBig12= 1.27D-05 6.00D-04.
     45 vectors produced by pass  4 Test12= 6.02D-14 2.08D-09 XBig12= 2.00D-07 5.84D-05.
     45 vectors produced by pass  5 Test12= 6.02D-14 2.08D-09 XBig12= 2.57D-09 8.07D-06.
     45 vectors produced by pass  6 Test12= 6.02D-14 2.08D-09 XBig12= 3.98D-11 7.61D-07.
     37 vectors produced by pass  7 Test12= 6.02D-14 2.08D-09 XBig12= 4.54D-13 7.82D-08.
     13 vectors produced by pass  8 Test12= 6.02D-14 2.08D-09 XBig12= 1.02D-14 1.00D-08.
     12 vectors produced by pass  9 Test12= 6.02D-14 2.08D-09 XBig12= 1.93D-15 7.67D-09.
     12 vectors produced by pass 10 Test12= 6.02D-14 2.08D-09 XBig12= 8.05D-15 1.68D-08.
     12 vectors produced by pass 11 Test12= 6.02D-14 2.08D-09 XBig12= 7.28D-15 9.66D-09.
      9 vectors produced by pass 12 Test12= 6.02D-14 2.08D-09 XBig12= 1.95D-15 6.08D-09.
      9 vectors produced by pass 13 Test12= 6.02D-14 2.08D-09 XBig12= 5.15D-15 7.21D-09.
      9 vectors produced by pass 14 Test12= 6.02D-14 2.08D-09 XBig12= 4.30D-15 8.36D-09.
      7 vectors produced by pass 15 Test12= 6.02D-14 2.08D-09 XBig12= 2.38D-15 5.37D-09.
      6 vectors produced by pass 16 Test12= 6.02D-14 2.08D-09 XBig12= 1.40D-15 4.15D-09.
      4 vectors produced by pass 17 Test12= 6.02D-14 2.08D-09 XBig12= 1.33D-15 4.84D-09.
      4 vectors produced by pass 18 Test12= 6.02D-14 2.08D-09 XBig12= 4.15D-15 7.13D-09.
      4 vectors produced by pass 19 Test12= 6.02D-14 2.08D-09 XBig12= 5.25D-15 8.49D-09.
      4 vectors produced by pass 20 Test12= 6.02D-14 2.08D-09 XBig12= 3.93D-15 6.04D-09.
      4 vectors produced by pass 21 Test12= 6.02D-14 2.08D-09 XBig12= 2.88D-15 4.75D-09.
      4 vectors produced by pass 22 Test12= 6.02D-14 2.08D-09 XBig12= 4.50D-15 7.64D-09.
      4 vectors produced by pass 23 Test12= 6.02D-14 2.08D-09 XBig12= 5.32D-15 6.26D-09.
      4 vectors produced by pass 24 Test12= 6.02D-14 2.08D-09 XBig12= 2.73D-15 4.45D-09.
      4 vectors produced by pass 25 Test12= 6.02D-14 2.08D-09 XBig12= 2.62D-15 6.03D-09.
      4 vectors produced by pass 26 Test12= 6.02D-14 2.08D-09 XBig12= 1.68D-15 3.54D-09.
      4 vectors produced by pass 27 Test12= 6.02D-14 2.08D-09 XBig12= 3.34D-15 5.74D-09.
      4 vectors produced by pass 28 Test12= 6.02D-14 2.08D-09 XBig12= 8.60D-15 1.10D-08.
      4 vectors produced by pass 29 Test12= 6.02D-14 2.08D-09 XBig12= 4.21D-15 5.44D-09.
      3 vectors produced by pass 30 Test12= 6.02D-14 2.08D-09 XBig12= 2.23D-15 5.57D-09.
      2 vectors produced by pass 31 Test12= 6.02D-14 2.08D-09 XBig12= 7.29D-16 2.89D-09.
 InvSVY:  IOpt=1 It=  1 EMax= 6.66D-16
 Solved reduced A of dimension   498 with    48 vectors.
 End of Minotr F.D. properties file   721 does not exist.
 End of Minotr F.D. properties file   722 does not exist.
 End of Minotr F.D. properties file   788 does not exist.

 **********************************************************************

            Population analysis using the SCF density.

 **********************************************************************

 Orbital symmetries:
       Occupied  (B) (A) (B) (A) (A) (B) (A) (B) (B) (A) (B) (A)
                 (B) (A) (A) (B) (A) (B) (A) (B) (A) (A) (B) (B)
                 (A) (A) (A) (B) (B) (B) (B) (A) (A) (B) (A) (B)
                 (B) (A) (A) (B) (A) (B) (A) (B) (B) (A) (B) (A)
                 (A) (A) (B) (A) (B) (A) (B)
       Virtual   (A) (A) (B) (B) (A) (A) (B) (B) (A) (B) (B) (A)
                 (A) (B) (B) (B) (A) (A) (A) (A) (B) (B) (A) (B)
                 (A) (A) (B) (A) (A) (B) (B) (B) (A) (A) (B) (A)
                 (B) (B) (B) (A) (A) (B) (A) (B) (A) (B) (B) (B)
                 (A) (B) (A) (B) (A) (A) (A) (B) (B) (A) (A) (B)
                 (B) (A) (A) (B) (A) (B) (A) (B) (B) (A) (B) (A)
                 (B) (B) (A) (B) (A) (B) (A) (B) (A) (B) (A) (A)
                 (B) (B) (A) (B) (A) (A) (B) (B) (A) (A) (B) (A)
                 (A) (A) (B) (B) (A) (B) (A) (B) (A) (B) (B) (A)
                 (A) (B) (B) (A) (A) (A) (B) (B) (B) (A) (A) (B)
                 (B) (A) (A) (A) (B) (B) (A) (B) (B) (A) (A) (B)
                 (B) (A) (A) (A) (B) (B) (A) (A) (B) (A) (B) (A)
                 (A) (B) (B) (B) (A) (B) (B) (A) (A) (B) (A) (B)
                 (A) (A) (A) (B) (B) (A) (B) (B) (A) (B) (A) (A)
                 (B) (A) (B) (B) (B) (A) (B) (A) (A) (B) (A) (B)
                 (A) (B) (A) (B) (A) (B) (B) (B) (A) (B) (A) (A)
                 (B) (A) (A) (B) (A) (B) (B) (B) (A) (B) (A) (B)
                 (A) (B) (A) (A) (B) (A) (B) (B) (B) (A) (A) (A)
                 (B) (A) (B) (A) (B) (B) (A) (B) (A) (B) (A) (B)
                 (A) (B) (A) (B) (B) (A) (A) (B) (B) (A) (B) (A)
                 (A) (B) (A) (B) (B) (A) (A) (B) (A) (B) (A) (A)
                 (B) (A) (B) (B) (B) (B) (A) (A) (A) (A) (B) (B)
                 (A) (B) (A) (A) (B) (A) (B) (A) (B) (A) (B) (A)
                 (B) (A) (B) (B) (A) (B) (A) (B) (A) (A) (B) (B)
                 (A) (B) (A) (B) (A) (A) (A) (B) (A) (B) (B) (A)
                 (A) (B) (B) (A) (B) (A) (A) (B) (B) (A) (A) (B)
                 (B) (A) (A) (B) (A) (B) (A) (B) (A) (A) (B) (A)
                 (A) (B) (A) (B) (B) (A) (B) (A) (B) (A) (B) (B)
                 (B) (A) (A) (B) (A) (A) (A) (B) (B) (B) (A) (B)
                 (B) (A) (A) (B) (B) (B) (B) (A) (A) (A) (A) (B)
                 (A) (B) (A) (B) (A) (A) (B) (A) (B) (B) (B) (A)
                 (A) (A) (B) (B) (A) (B) (A) (A) (A) (B) (B) (B)
                 (B) (A) (B) (A) (B) (B) (A) (A) (B) (A) (B) (A)
                 (A) (B) (A) (B) (A) (B) (A) (A) (B) (B) (A) (B)
                 (A) (B) (B) (B) (A) (B) (B) (A) (B) (A) (A) (B)
                 (A) (B) (A) (A) (A) (B) (B) (B) (B) (A) (A) (B)
                 (B) (A) (B) (A) (A) (A) (B) (B) (A) (B) (A) (A)
                 (B) (B) (A) (A) (B) (A) (A) (B) (A) (B) (B) (A)
                 (A) (B) (A) (B) (A) (B) (B) (A) (A) (B) (B) (A)
                 (B) (A) (A) (B) (A) (A) (A) (B) (B) (A) (B) (B)
                 (A) (B) (B) (A) (B) (A) (A) (B) (A) (A) (B) (B)
                 (B) (A) (B) (A) (B) (A) (B) (A) (B) (B) (A) (B)
                 (A) (B) (A) (B) (A) (A) (B) (A) (A) (B) (B) (A)
                 (B) (A) (B) (B) (A) (A) (B) (A) (B)
 The electronic state is 1-A.
 Alpha  occ. eigenvalues --  -10.30395 -10.30392 -10.29332 -10.29330 -10.29284
 Alpha  occ. eigenvalues --  -10.29284 -10.28665 -10.28664 -10.28664 -10.28664
 Alpha  occ. eigenvalues --  -10.28542 -10.28542 -10.28495 -10.28495 -10.28202
 Alpha  occ. eigenvalues --  -10.28141  -0.98675  -0.95185  -0.90325  -0.87881
 Alpha  occ. eigenvalues --   -0.84607  -0.84364  -0.83701  -0.79639  -0.74031
 Alpha  occ. eigenvalues --   -0.70158  -0.69129  -0.68308  -0.66902  -0.62592
 Alpha  occ. eigenvalues --   -0.60790  -0.59135  -0.54742  -0.54493  -0.54384
 Alpha  occ. eigenvalues --   -0.52983  -0.52973  -0.50489  -0.50305  -0.49152
 Alpha  occ. eigenvalues --   -0.49030  -0.48943  -0.46753  -0.45391  -0.45042
 Alpha  occ. eigenvalues --   -0.43249  -0.42302  -0.40956  -0.40845  -0.40052
 Alpha  occ. eigenvalues --   -0.37640  -0.33236  -0.31441  -0.30082  -0.27321
 Alpha virt. eigenvalues --    0.00252   0.05219   0.06429   0.07200   0.09125
 Alpha virt. eigenvalues --    0.13420   0.13575   0.14125   0.14366   0.14830
 Alpha virt. eigenvalues --    0.16719   0.16813   0.16840   0.17885   0.19152
 Alpha virt. eigenvalues --    0.19326   0.19592   0.20457   0.21344   0.21833
 Alpha virt. eigenvalues --    0.22877   0.23900   0.23976   0.24895   0.25603
 Alpha virt. eigenvalues --    0.27310   0.27634   0.28110   0.28601   0.28742
 Alpha virt. eigenvalues --    0.29502   0.30108   0.31088   0.31135   0.31283
 Alpha virt. eigenvalues --    0.31893   0.32299   0.34302   0.34463   0.34486
 Alpha virt. eigenvalues --    0.34865   0.35949   0.36164   0.36213   0.36703
 Alpha virt. eigenvalues --    0.38618   0.38631   0.38694   0.38781   0.39486
 Alpha virt. eigenvalues --    0.39777   0.42514   0.42547   0.42590   0.42791
 Alpha virt. eigenvalues --    0.43094   0.43910   0.44521   0.45820   0.46075
 Alpha virt. eigenvalues --    0.46698   0.46940   0.48169   0.48255   0.48362
 Alpha virt. eigenvalues --    0.49164   0.50206   0.50645   0.51082   0.51138
 Alpha virt. eigenvalues --    0.51747   0.52263   0.53041   0.53162   0.53304
 Alpha virt. eigenvalues --    0.54341   0.55517   0.55646   0.55942   0.56172
 Alpha virt. eigenvalues --    0.57699   0.59225   0.59260   0.59654   0.59834
 Alpha virt. eigenvalues --    0.60425   0.61131   0.62310   0.63129   0.63319
 Alpha virt. eigenvalues --    0.64092   0.64749   0.65563   0.65679   0.66395
 Alpha virt. eigenvalues --    0.69887   0.70787   0.71666   0.72388   0.73884
 Alpha virt. eigenvalues --    0.75246   0.75318   0.75530   0.76452   0.76664
 Alpha virt. eigenvalues --    0.77732   0.78837   0.79806   0.80357   0.80560
 Alpha virt. eigenvalues --    0.80587   0.82114   0.82819   0.83905   0.84840
 Alpha virt. eigenvalues --    0.86144   0.86173   0.89036   0.89693   0.89984
 Alpha virt. eigenvalues --    0.91415   0.91793   0.91839   0.94172   0.94253
 Alpha virt. eigenvalues --    0.95534   0.96086   0.96448   0.97290   0.98541
 Alpha virt. eigenvalues --    0.98796   0.99436   1.00005   1.01764   1.02628
 Alpha virt. eigenvalues --    1.03150   1.05040   1.05044   1.05286   1.07333
 Alpha virt. eigenvalues --    1.07345   1.07667   1.09344   1.10636   1.11700
 Alpha virt. eigenvalues --    1.12715   1.13336   1.17645   1.18097   1.18366
 Alpha virt. eigenvalues --    1.19016   1.20519   1.22013   1.23964   1.25551
 Alpha virt. eigenvalues --    1.25923   1.27407   1.27678   1.29404   1.29498
 Alpha virt. eigenvalues --    1.29540   1.31261   1.32053   1.32105   1.32970
 Alpha virt. eigenvalues --    1.33597   1.33687   1.33894   1.35670   1.36670
 Alpha virt. eigenvalues --    1.36717   1.38090   1.38738   1.38946   1.41416
 Alpha virt. eigenvalues --    1.41963   1.42749   1.44080   1.44859   1.45294
 Alpha virt. eigenvalues --    1.47028   1.47190   1.52389   1.53255   1.53746
 Alpha virt. eigenvalues --    1.54364   1.55233   1.56657   1.56989   1.57681
 Alpha virt. eigenvalues --    1.59132   1.60591   1.61162   1.61713   1.61826
 Alpha virt. eigenvalues --    1.63043   1.63188   1.64236   1.66457   1.67523
 Alpha virt. eigenvalues --    1.68726   1.70414   1.71124   1.71508   1.71819
 Alpha virt. eigenvalues --    1.72573   1.72672   1.74055   1.74753   1.75874
 Alpha virt. eigenvalues --    1.77275   1.78261   1.78710   1.78733   1.78862
 Alpha virt. eigenvalues --    1.80209   1.80929   1.81334   1.82171   1.82221
 Alpha virt. eigenvalues --    1.83709   1.84105   1.88228   1.88477   1.90659
 Alpha virt. eigenvalues --    1.93668   1.94034   1.95038   1.95412   1.95961
 Alpha virt. eigenvalues --    1.98385   1.99412   2.02045   2.02365   2.03664
 Alpha virt. eigenvalues --    2.06778   2.07394   2.09046   2.10294   2.11611
 Alpha virt. eigenvalues --    2.13156   2.13246   2.14980   2.16196   2.18325
 Alpha virt. eigenvalues --    2.18700   2.20255   2.20705   2.21087   2.22673
 Alpha virt. eigenvalues --    2.25527   2.27833   2.29305   2.29695   2.29949
 Alpha virt. eigenvalues --    2.31233   2.33109   2.33376   2.33506   2.34643
 Alpha virt. eigenvalues --    2.35072   2.35303   2.36690   2.36735   2.38674
 Alpha virt. eigenvalues --    2.39452   2.40825   2.42610   2.47399   2.48919
 Alpha virt. eigenvalues --    2.49370   2.49962   2.51946   2.54614   2.56180
 Alpha virt. eigenvalues --    2.56535   2.57403   2.57606   2.59075   2.60426
 Alpha virt. eigenvalues --    2.61340   2.62853   2.63621   2.65310   2.65343
 Alpha virt. eigenvalues --    2.66933   2.67661   2.68479   2.69622   2.70926
 Alpha virt. eigenvalues --    2.71023   2.71997   2.72345   2.73906   2.76410
 Alpha virt. eigenvalues --    2.76532   2.76657   2.77270   2.77459   2.79154
 Alpha virt. eigenvalues --    2.79466   2.80062   2.82323   2.82712   2.82725
 Alpha virt. eigenvalues --    2.82810   2.82938   2.83275   2.85820   2.86099
 Alpha virt. eigenvalues --    2.86566   2.87775   2.89155   2.91179   2.91282
 Alpha virt. eigenvalues --    2.92111   2.92725   2.93528   2.93573   2.94250
 Alpha virt. eigenvalues --    2.94480   2.95635   2.96941   2.97879   2.98023
 Alpha virt. eigenvalues --    2.99302   3.01587   3.02120   3.03037   3.03688
 Alpha virt. eigenvalues --    3.04587   3.04895   3.05783   3.07845   3.09092
 Alpha virt. eigenvalues --    3.09242   3.11386   3.11607   3.13294   3.14360
 Alpha virt. eigenvalues --    3.15715   3.16013   3.16519   3.16935   3.17276
 Alpha virt. eigenvalues --    3.20274   3.20545   3.20897   3.21567   3.22059
 Alpha virt. eigenvalues --    3.23592   3.23960   3.26118   3.26299   3.27061
 Alpha virt. eigenvalues --    3.28250   3.28319   3.28987   3.30389   3.30433
 Alpha virt. eigenvalues --    3.31624   3.32182   3.32967   3.33768   3.33981
 Alpha virt. eigenvalues --    3.34518   3.35450   3.36855   3.37349   3.39240
 Alpha virt. eigenvalues --    3.40118   3.40818   3.41190   3.42305   3.42733
 Alpha virt. eigenvalues --    3.43376   3.45075   3.46084   3.47229   3.47786
 Alpha virt. eigenvalues --    3.48063   3.48085   3.48931   3.49597   3.50691
 Alpha virt. eigenvalues --    3.50822   3.51198   3.54038   3.54315   3.55712
 Alpha virt. eigenvalues --    3.56412   3.57181   3.57274   3.58308   3.60170
 Alpha virt. eigenvalues --    3.60823   3.60879   3.61552   3.64871   3.65118
 Alpha virt. eigenvalues --    3.65364   3.65853   3.66969   3.67339   3.67829
 Alpha virt. eigenvalues --    3.68393   3.69194   3.72333   3.74184   3.76103
 Alpha virt. eigenvalues --    3.76655   3.78326   3.78811   3.78976   3.79448
 Alpha virt. eigenvalues --    3.82723   3.83763   3.84822   3.86414   3.89803
 Alpha virt. eigenvalues --    3.91860   3.92594   3.94302   3.98024   3.98522
 Alpha virt. eigenvalues --    3.99434   3.99664   4.01397   4.01446   4.02149
 Alpha virt. eigenvalues --    4.02194   4.02594   4.06469   4.09012   4.11873
 Alpha virt. eigenvalues --    4.13423   4.14163   4.14979   4.16954   4.17433
 Alpha virt. eigenvalues --    4.18846   4.19166   4.20100   4.24333   4.24428
 Alpha virt. eigenvalues --    4.24849   4.26916   4.28924   4.29150   4.31340
 Alpha virt. eigenvalues --    4.31876   4.31997   4.32261   4.33146   4.33210
 Alpha virt. eigenvalues --    4.34871   4.36452   4.37877   4.38247   4.39168
 Alpha virt. eigenvalues --    4.39569   4.43752   4.46871   4.48824   4.50322
 Alpha virt. eigenvalues --    4.51670   4.54723   4.59223   4.62036   4.62300
 Alpha virt. eigenvalues --    4.63264   4.65909   4.67655   4.71265   4.75216
 Alpha virt. eigenvalues --    4.75384   4.75937   4.76493   4.77328   4.82220
 Alpha virt. eigenvalues --    4.83137   4.89472   4.90894   4.92036   4.93072
 Alpha virt. eigenvalues --    4.94380   4.96586   4.98703   5.04117   5.08028
 Alpha virt. eigenvalues --    5.08562   5.12386   5.13875   5.15935   5.21185
 Alpha virt. eigenvalues --    5.24471   5.27015   5.35686   5.41340   5.42431
 Alpha virt. eigenvalues --    5.43765   5.57950   5.58945   5.66075   5.66617
 Alpha virt. eigenvalues --    5.71476   5.75225   5.86039   6.03670  22.18664
 Alpha virt. eigenvalues --   22.39079  22.48723  22.70535  22.73495  22.75919
 Alpha virt. eigenvalues --   22.76184  22.79979  22.86501  22.90683  22.96506
 Alpha virt. eigenvalues --   23.00762  23.03483  23.21689  23.56837  23.74970
          Condensed to atoms (all electrons):
               1          2          3          4          5          6
     1  H    0.505771   0.456936  -0.004910  -0.058420  -0.063596   0.018611
     2  C    0.456936   5.234793  -0.091340   0.428880   0.313059   0.016765
     3  C   -0.004910  -0.091340   5.234787   0.038797   0.016764   0.313061
     4  C   -0.058420   0.428880   0.038797   5.043854   0.034854  -0.104485
     5  C   -0.063596   0.313059   0.016764   0.034854   5.279088   0.226837
     6  C    0.018611   0.016765   0.313061  -0.104485   0.226837   5.279090
     7  C    0.011662   0.038798   0.428881   0.341404  -0.104485   0.034854
     8  H    0.000011  -0.004910   0.456936   0.011662   0.018611  -0.063596
     9  H   -0.007037  -0.064168   0.012561   0.459695   0.014658  -0.004498
    10  H   -0.000055   0.012561  -0.064168  -0.060236  -0.004498   0.014659
    11  C    0.000264   0.014634  -0.098068  -0.005761  -0.081097   0.369812
    12  C   -0.000034   0.007966  -0.002775   0.000382  -0.033595   0.057820
    13  C    0.001534  -0.002775   0.007966  -0.001613   0.057820  -0.033595
    14  C   -0.009930  -0.098071   0.014633   0.012637   0.369813  -0.081097
    15  H    0.000007  -0.000530   0.002389   0.000156   0.014930  -0.065866
    16  H    0.003968   0.002389  -0.000530   0.000100  -0.065866   0.014930
    17  C   -0.000002  -0.001864   0.000255   0.000015  -0.002775   0.007966
    18  C    0.000000   0.000015   0.000007   0.000001  -0.001613   0.000382
    19  C    0.000000   0.000007   0.000015  -0.000002   0.000382  -0.001613
    20  C   -0.000003   0.000255  -0.001864   0.000007   0.007966  -0.002775
    21  H    0.000013  -0.000002  -0.000003   0.000000   0.001534  -0.000034
    22  H    0.000000  -0.000000  -0.000000  -0.000000   0.000018  -0.000004
    23  H   -0.000000  -0.000000  -0.000000   0.000000  -0.000004   0.000018
    24  H    0.000000  -0.000003  -0.000002   0.000000  -0.000034   0.001534
    25  C    0.000387   0.000827   0.000657  -0.001098  -0.007096  -0.030989
    26  H   -0.000008  -0.000518   0.000120   0.000048  -0.004626   0.004813
    27  H    0.000147   0.006350  -0.001680  -0.000384   0.000064  -0.003833
    28  C   -0.000030   0.000657   0.000827   0.001323  -0.030989  -0.007098
    29  H   -0.000005  -0.001680   0.006350   0.000234  -0.003832   0.000063
    30  H    0.000000   0.000120  -0.000518  -0.000032   0.004813  -0.004626
               7          8          9         10         11         12
     1  H    0.011662   0.000011  -0.007037  -0.000055   0.000264  -0.000034
     2  C    0.038798  -0.004910  -0.064168   0.012561   0.014634   0.007966
     3  C    0.428881   0.456936   0.012561  -0.064168  -0.098068  -0.002775
     4  C    0.341404   0.011662   0.459695  -0.060236  -0.005761   0.000382
     5  C   -0.104485   0.018611   0.014658  -0.004498  -0.081097  -0.033595
     6  C    0.034854  -0.063596  -0.004498   0.014659   0.369812   0.057820
     7  C    5.043855  -0.058420  -0.060236   0.459695   0.012637  -0.001613
     8  H   -0.058420   0.505771  -0.000055  -0.007037  -0.009931   0.001534
     9  H   -0.060236  -0.000055   0.502064  -0.006437   0.000044  -0.000004
    10  H    0.459695  -0.007037  -0.006437   0.502064  -0.000261   0.000018
    11  C    0.012637  -0.009931   0.000044  -0.000261   5.263708   0.369813
    12  C   -0.001613   0.001534  -0.000004   0.000018   0.369813   5.279088
    13  C    0.000382  -0.000034   0.000018  -0.000004  -0.081097   0.226837
    14  C   -0.005761   0.000264  -0.000261   0.000044  -0.089847  -0.081097
    15  H    0.000100   0.003968  -0.000001  -0.000028   0.440378  -0.065866
    16  H    0.000156   0.000007  -0.000028  -0.000001  -0.000669   0.014930
    17  C    0.000007  -0.000003  -0.000000  -0.000000   0.014633   0.016764
    18  C   -0.000002   0.000000  -0.000000   0.000000  -0.005761  -0.104485
    19  C    0.000001   0.000000   0.000000  -0.000000   0.012637   0.034854
    20  C    0.000015  -0.000002  -0.000000  -0.000000  -0.098071   0.313059
    21  H    0.000000   0.000000   0.000000  -0.000000   0.000264   0.018611
    22  H    0.000000  -0.000000  -0.000000   0.000000   0.000044  -0.004498
    23  H   -0.000000   0.000000   0.000000  -0.000000  -0.000261   0.014658
    24  H    0.000000   0.000013  -0.000000   0.000000  -0.009930  -0.063596
    25  C    0.001323  -0.000030  -0.000000   0.000005  -0.025054  -0.030989
    26  H   -0.000032   0.000000  -0.000000   0.000000   0.001211  -0.003832
    27  H    0.000234  -0.000005  -0.000004   0.000001   0.001211   0.004813
    28  C   -0.001098   0.000387   0.000005  -0.000000   0.064296  -0.007096
    29  H   -0.000384   0.000147   0.000001  -0.000004  -0.015873  -0.004626
    30  H    0.000048  -0.000008   0.000000  -0.000000  -0.015873   0.000064
              13         14         15         16         17         18
     1  H    0.001534  -0.009930   0.000007   0.003968  -0.000002   0.000000
     2  C   -0.002775  -0.098071  -0.000530   0.002389  -0.001864   0.000015
     3  C    0.007966   0.014633   0.002389  -0.000530   0.000255   0.000007
     4  C   -0.001613   0.012637   0.000156   0.000100   0.000015   0.000001
     5  C    0.057820   0.369813   0.014930  -0.065866  -0.002775  -0.001613
     6  C   -0.033595  -0.081097  -0.065866   0.014930   0.007966   0.000382
     7  C    0.000382  -0.005761   0.000100   0.000156   0.000007  -0.000002
     8  H   -0.000034   0.000264   0.003968   0.000007  -0.000003   0.000000
     9  H    0.000018  -0.000261  -0.000001  -0.000028  -0.000000  -0.000000
    10  H   -0.000004   0.000044  -0.000028  -0.000001  -0.000000   0.000000
    11  C   -0.081097  -0.089847   0.440378  -0.000669   0.014633  -0.005761
    12  C    0.226837  -0.081097  -0.065866   0.014930   0.016764  -0.104485
    13  C    5.279090   0.369812   0.014930  -0.065866   0.313061   0.034854
    14  C    0.369812   5.263708  -0.000669   0.440378  -0.098068   0.012637
    15  H    0.014930  -0.000669   0.505671   0.000006  -0.000530   0.000156
    16  H   -0.065866   0.440378   0.000006   0.505671   0.002389   0.000100
    17  C    0.313061  -0.098068  -0.000530   0.002389   5.234787   0.428881
    18  C    0.034854   0.012637   0.000156   0.000100   0.428881   5.043855
    19  C   -0.104485  -0.005761   0.000100   0.000156   0.038797   0.341404
    20  C    0.016765   0.014634   0.002389  -0.000530  -0.091340   0.038798
    21  H   -0.063596  -0.009931   0.000007   0.003968   0.456936  -0.058420
    22  H    0.014659  -0.000261  -0.000001  -0.000028  -0.064168   0.459695
    23  H   -0.004498   0.000044  -0.000028  -0.000001   0.012561  -0.060236
    24  H    0.018611   0.000264   0.003968   0.000007  -0.004910   0.011662
    25  C   -0.007098   0.064296  -0.000006  -0.007970   0.000827  -0.001098
    26  H    0.000063  -0.015873  -0.000073  -0.000825   0.006350  -0.000384
    27  H   -0.004626  -0.015873  -0.000073  -0.000825  -0.000518   0.000048
    28  C   -0.030989  -0.025054  -0.007970  -0.000006   0.000657   0.001323
    29  H    0.004813   0.001211  -0.000825  -0.000073   0.000120  -0.000032
    30  H   -0.003833   0.001211  -0.000825  -0.000073  -0.001680   0.000234
              19         20         21         22         23         24
     1  H    0.000000  -0.000003   0.000013   0.000000  -0.000000   0.000000
     2  C    0.000007   0.000255  -0.000002  -0.000000  -0.000000  -0.000003
     3  C    0.000015  -0.001864  -0.000003  -0.000000  -0.000000  -0.000002
     4  C   -0.000002   0.000007   0.000000  -0.000000   0.000000   0.000000
     5  C    0.000382   0.007966   0.001534   0.000018  -0.000004  -0.000034
     6  C   -0.001613  -0.002775  -0.000034  -0.000004   0.000018   0.001534
     7  C    0.000001   0.000015   0.000000   0.000000  -0.000000   0.000000
     8  H    0.000000  -0.000002   0.000000  -0.000000   0.000000   0.000013
     9  H    0.000000  -0.000000   0.000000  -0.000000   0.000000  -0.000000
    10  H   -0.000000  -0.000000  -0.000000   0.000000  -0.000000   0.000000
    11  C    0.012637  -0.098071   0.000264   0.000044  -0.000261  -0.009930
    12  C    0.034854   0.313059   0.018611  -0.004498   0.014658  -0.063596
    13  C   -0.104485   0.016765  -0.063596   0.014659  -0.004498   0.018611
    14  C   -0.005761   0.014634  -0.009931  -0.000261   0.000044   0.000264
    15  H    0.000100   0.002389   0.000007  -0.000001  -0.000028   0.003968
    16  H    0.000156  -0.000530   0.003968  -0.000028  -0.000001   0.000007
    17  C    0.038797  -0.091340   0.456936  -0.064168   0.012561  -0.004910
    18  C    0.341404   0.038798  -0.058420   0.459695  -0.060236   0.011662
    19  C    5.043854   0.428880   0.011662  -0.060236   0.459695  -0.058420
    20  C    0.428880   5.234793  -0.004910   0.012561  -0.064168   0.456936
    21  H    0.011662  -0.004910   0.505771  -0.007037  -0.000055   0.000011
    22  H   -0.060236   0.012561  -0.007037   0.502064  -0.006437  -0.000055
    23  H    0.459695  -0.064168  -0.000055  -0.006437   0.502064  -0.007037
    24  H   -0.058420   0.456936   0.000011  -0.000055  -0.007037   0.505771
    25  C    0.001323   0.000657   0.000387  -0.000000   0.000005  -0.000030
    26  H    0.000234  -0.001680   0.000147  -0.000004   0.000001  -0.000005
    27  H   -0.000032   0.000120  -0.000008  -0.000000   0.000000   0.000000
    28  C   -0.001098   0.000827  -0.000030   0.000005  -0.000000   0.000387
    29  H    0.000048  -0.000518   0.000000   0.000000  -0.000000  -0.000008
    30  H   -0.000384   0.006350  -0.000005   0.000001  -0.000004   0.000147
              25         26         27         28         29         30
     1  H    0.000387  -0.000008   0.000147  -0.000030  -0.000005   0.000000
     2  C    0.000827  -0.000518   0.006350   0.000657  -0.001680   0.000120
     3  C    0.000657   0.000120  -0.001680   0.000827   0.006350  -0.000518
     4  C   -0.001098   0.000048  -0.000384   0.001323   0.000234  -0.000032
     5  C   -0.007096  -0.004626   0.000064  -0.030989  -0.003832   0.004813
     6  C   -0.030989   0.004813  -0.003833  -0.007098   0.000063  -0.004626
     7  C    0.001323  -0.000032   0.000234  -0.001098  -0.000384   0.000048
     8  H   -0.000030   0.000000  -0.000005   0.000387   0.000147  -0.000008
     9  H   -0.000000  -0.000000  -0.000004   0.000005   0.000001   0.000000
    10  H    0.000005   0.000000   0.000001  -0.000000  -0.000004  -0.000000
    11  C   -0.025054   0.001211   0.001211   0.064296  -0.015873  -0.015873
    12  C   -0.030989  -0.003832   0.004813  -0.007096  -0.004626   0.000064
    13  C   -0.007098   0.000063  -0.004626  -0.030989   0.004813  -0.003833
    14  C    0.064296  -0.015873  -0.015873  -0.025054   0.001211   0.001211
    15  H   -0.000006  -0.000073  -0.000073  -0.007970  -0.000825  -0.000825
    16  H   -0.007970  -0.000825  -0.000825  -0.000006  -0.000073  -0.000073
    17  C    0.000827   0.006350  -0.000518   0.000657   0.000120  -0.001680
    18  C   -0.001098  -0.000384   0.000048   0.001323  -0.000032   0.000234
    19  C    0.001323   0.000234  -0.000032  -0.001098   0.000048  -0.000384
    20  C    0.000657  -0.001680   0.000120   0.000827  -0.000518   0.006350
    21  H    0.000387   0.000147  -0.000008  -0.000030   0.000000  -0.000005
    22  H   -0.000000  -0.000004  -0.000000   0.000005   0.000000   0.000001
    23  H    0.000005   0.000001   0.000000  -0.000000  -0.000000  -0.000004
    24  H   -0.000030  -0.000005   0.000000   0.000387  -0.000008   0.000147
    25  C    5.037911   0.408056   0.408057   0.538581  -0.029635  -0.029635
    26  H    0.408056   0.510496  -0.022683  -0.029635   0.003197  -0.007656
    27  H    0.408057  -0.022683   0.510497  -0.029635  -0.007656   0.003197
    28  C    0.538581  -0.029635  -0.029635   5.037911   0.408056   0.408057
    29  H   -0.029635   0.003197  -0.007656   0.408056   0.510496  -0.022683
    30  H   -0.029635  -0.007656   0.003197   0.408057  -0.022683   0.510497
 Mulliken charges:
               1
     1  H    0.144721
     2  C   -0.269150
     3  C   -0.269146
     4  C   -0.142016
     5  C    0.042898
     6  C    0.042895
     7  C   -0.142018
     8  H    0.144721
     9  H    0.153683
    10  H    0.153683
    11  C   -0.028032
    12  C    0.042898
    13  C    0.042895
    14  C   -0.028032
    15  H    0.154136
    16  H    0.154136
    17  C   -0.269146
    18  C   -0.142018
    19  C   -0.142016
    20  C   -0.269150
    21  H    0.144721
    22  H    0.153683
    23  H    0.153683
    24  H    0.144721
    25  C   -0.292569
    26  H    0.153098
    27  H    0.153097
    28  C   -0.292569
    29  H    0.153098
    30  H    0.153097
 Sum of Mulliken charges =  -0.00000
 Mulliken charges with hydrogens summed into heavy atoms:
               1
     2  C   -0.124429
     3  C   -0.124425
     4  C    0.011667
     5  C    0.042898
     6  C    0.042895
     7  C    0.011664
    11  C    0.126104
    12  C    0.042898
    13  C    0.042895
    14  C    0.126104
    17  C   -0.124425
    18  C    0.011664
    19  C    0.011667
    20  C   -0.124429
    25  C    0.013626
    28  C    0.013626
 APT charges:
               1
     1  H    0.550127
     2  C   -0.751894
     3  C   -0.751890
     4  C   -0.603918
     5  C   -0.161248
     6  C   -0.161248
     7  C   -0.603918
     8  H    0.550126
     9  H    0.911928
    10  H    0.911927
    11  C   -0.396889
    12  C   -0.161248
    13  C   -0.161248
    14  C   -0.396889
    15  H    0.522155
    16  H    0.522155
    17  C   -0.751890
    18  C   -0.603918
    19  C   -0.603918
    20  C   -0.751894
    21  H    0.550126
    22  H    0.911927
    23  H    0.911928
    24  H    0.550127
    25  C   -0.844709
    26  H    0.414723
    27  H    0.414727
    28  C   -0.844709
    29  H    0.414723
    30  H    0.414727
 Sum of APT charges =  -0.00000
 APT charges with hydrogens summed into heavy atoms:
               1
     2  C   -0.201767
     3  C   -0.201764
     4  C    0.308010
     5  C   -0.161248
     6  C   -0.161248
     7  C    0.308009
    11  C    0.125266
    12  C   -0.161248
    13  C   -0.161248
    14  C    0.125266
    17  C   -0.201764
    18  C    0.308009
    19  C    0.308010
    20  C   -0.201767
    25  C   -0.015259
    28  C   -0.015259
 Electronic spatial extent (au):  <R**2>=           3265.3697
 Charge=             -0.0000 electrons
 Dipole moment (field-independent basis, Debye):
    X=              0.0000    Y=             -0.0000    Z=              0.7218  Tot=              0.7218
 Quadrupole moment (field-independent basis, Debye-Ang):
   XX=            -80.9273   YY=            -85.2297   ZZ=           -102.5593
   XY=             -0.0000   XZ=              0.0000   YZ=             -0.0000
 Traceless Quadrupole moment (field-independent basis, Debye-Ang):
   XX=              8.6448   YY=              4.3424   ZZ=            -12.9872
   XY=             -0.0000   XZ=              0.0000   YZ=             -0.0000
 Octapole moment (field-independent basis, Debye-Ang**2):
  XXX=             -0.0000  YYY=              0.0000  ZZZ=              2.3308  XYY=             -0.0000
  XXY=             -0.0000  XXZ=              0.8611  XZZ=             -0.0000  YZZ=              0.0000
  YYZ=            -14.7579  XYZ=             -0.0001
 Hexadecapole moment (field-independent basis, Debye-Ang**3):
 XXXX=           -722.8887 YYYY=          -2798.2015 ZZZZ=           -715.0922 XXXY=             -0.0004
 XXXZ=              0.0000 YYYX=             -0.0001 YYYZ=             -0.0000 ZZZX=             -0.0000
 ZZZY=             -0.0000 XXYY=           -588.4570 XXZZ=           -250.6135 YYZZ=           -669.4363
 XXYZ=             -0.0000 YYXZ=             -0.0000 ZZXY=              0.0001
 N-N= 1.017023844854D+03 E-N=-3.467644335603D+03  KE= 6.145345401918D+02
 Symmetry A    KE= 3.084222457308D+02
 Symmetry B    KE= 3.061122944610D+02
  Exact polarizability:   0.000   0.000   0.000   0.000   0.000   0.000
 Approx polarizability: 243.834   0.000 275.955   0.000   0.000 174.242
   2 Symmetry operations used in ECPInt.
 ECPInt:  NShTT=   27028 NPrTT=   82204 LenC2=   25390 LenP2D=   57753.
 LDataN:  DoStor=T MaxTD1= 8 Len=  415
 D2PCM: PCM CHGder 2nd derivatives, FixD1E=F FixD2E=F DoIter=F DoCFld=F I1PDM=0
 Calling FoFJK, ICntrl=    100147 FMM=F ISym2X=1 I1Cent= 0 IOpClX= 0 NMat=1 NMatS=1 NMatT=0.
 ***** Axes restored to original set *****
 -------------------------------------------------------------------
 Center     Atomic                   Forces (Hartrees/Bohr)
 Number     Number              X              Y              Z
 -------------------------------------------------------------------
      1        1          -0.000050456    0.006002565    0.000058792
      2        6           0.001405425   -0.000030679   -0.000222496
      3        6           0.001404443    0.000030584   -0.000222464
      4        6          -0.001402701   -0.001597735    0.000185094
      5        6          -0.000643092    0.001635991    0.000723969
      6        6          -0.000642784   -0.001635417    0.000724450
      7        6          -0.001402938    0.001597477    0.000185041
      8        1          -0.000050375   -0.006002575    0.000058773
      9        1          -0.005231252    0.003046002    0.000969685
     10        1          -0.005230738   -0.003045824    0.000969569
     11        6           0.000000494    0.003196327   -0.003761890
     12        6           0.000643092   -0.001635991    0.000723969
     13        6           0.000642784    0.001635417    0.000724450
     14        6          -0.000000494   -0.003196327   -0.003761890
     15        1          -0.000000106   -0.006350902   -0.000226965
     16        1           0.000000106    0.006350902   -0.000226965
     17        6          -0.001404443   -0.000030584   -0.000222464
     18        6           0.001402938   -0.001597477    0.000185041
     19        6           0.001402701    0.001597735    0.000185094
     20        6          -0.001405425    0.000030679   -0.000222496
     21        1           0.000050375    0.006002575    0.000058773
     22        1           0.005230738    0.003045824    0.000969569
     23        1           0.005231252   -0.003046002    0.000969685
     24        1           0.000050456   -0.006002565    0.000058792
     25        6           0.000000267    0.002292235    0.003618725
     26        1           0.005353778    0.002879556   -0.001529687
     27        1          -0.005354144    0.002879124   -0.001530596
     28        6          -0.000000267   -0.002292235    0.003618725
     29        1          -0.005353778   -0.002879556   -0.001529687
     30        1           0.005354144   -0.002879124   -0.001530596
 -------------------------------------------------------------------
 Cartesian Forces:  Max     0.006350902 RMS     0.002705209
 FormGI is forming the generalized inverse of G from B-inverse, IUseBI=4.

 GradGradGradGradGradGradGradGradGradGradGradGradGradGradGradGradGradGrad
 Berny optimization.
 Internal  Forces:  Max     0.007981490 RMS     0.002544191
 Search for a saddle point.
 Step number   1 out of a maximum of  180
 All quantities printed in internal units (Hartrees-Bohrs-Radians)
 Swapping is turned off.
 Second derivative matrix not updated -- analytic derivatives used.
 ITU=  0
     Eigenvalues ---   -0.04353   0.00273   0.00825   0.01148   0.01249
     Eigenvalues ---    0.01431   0.01493   0.01791   0.01796   0.01838
     Eigenvalues ---    0.01849   0.01879   0.02028   0.02114   0.02158
     Eigenvalues ---    0.02207   0.02212   0.02352   0.02362   0.02416
     Eigenvalues ---    0.02448   0.02750   0.02762   0.02832   0.02846
     Eigenvalues ---    0.02914   0.02951   0.03430   0.04683   0.05190
     Eigenvalues ---    0.05203   0.05375   0.05930   0.06762   0.08093
     Eigenvalues ---    0.08715   0.10322   0.10803   0.10822   0.11293
     Eigenvalues ---    0.11309   0.12185   0.12190   0.12226   0.12319
     Eigenvalues ---    0.14642   0.16143   0.18447   0.18800   0.19033
     Eigenvalues ---    0.19315   0.19433   0.19477   0.22993   0.26903
     Eigenvalues ---    0.27523   0.31154   0.32729   0.33725   0.33929
     Eigenvalues ---    0.33948   0.34122   0.34297   0.34321   0.34334
     Eigenvalues ---    0.34401   0.34459   0.34515   0.34607   0.34607
     Eigenvalues ---    0.34614   0.34681   0.34709   0.34716   0.39241
     Eigenvalues ---    0.39487   0.39677   0.40645   0.40869   0.45175
     Eigenvalues ---    0.47547   0.47591   0.49846   0.50102
 Eigenvectors required to have negative eigenvalues:
                          R15       R21       D95       D99       D37
   1                   -0.59176  -0.59176  -0.16980   0.16980   0.13072
                          D28       D34       D60       R31       D31
   1                    0.13072  -0.13072  -0.13072   0.12522  -0.11011
 RFO step:  Lambda0=2.428486005D-04 Lambda=-2.98270777D-03.
 Linear search not attempted -- option 19 set.
 Iteration  1 RMS(Cart)=  0.01523536 RMS(Int)=  0.00002577
 Iteration  2 RMS(Cart)=  0.00003760 RMS(Int)=  0.00000716
 Iteration  3 RMS(Cart)=  0.00000000 RMS(Int)=  0.00000716
 ClnCor:  largest displacement from symmetrization is 1.06D-10 for atom    23.
 Variable       Old X    -DE/DX   Delta X   Delta X   Delta X     New X
                                 (Linear)    (Quad)   (Total)
    R1        2.06561  -0.00600   0.00000  -0.01704  -0.01704   2.04857
    R2        2.60258  -0.00755   0.00000  -0.01316  -0.01315   2.58943
    R3        2.67594  -0.00592   0.00000  -0.01262  -0.01262   2.66332
    R4        2.67594  -0.00592   0.00000  -0.01262  -0.01262   2.66332
    R5        2.60258  -0.00755   0.00000  -0.01316  -0.01315   2.58943
    R6        2.06562  -0.00600   0.00000  -0.01704  -0.01704   2.04857
    R7        2.67191  -0.00488   0.00000  -0.01100  -0.01100   2.66091
    R8        2.06391  -0.00613   0.00000  -0.01720  -0.01720   2.04671
    R9        2.67728  -0.00578   0.00000  -0.01472  -0.01473   2.66255
   R10        2.70195  -0.00623   0.00000  -0.00974  -0.00975   2.69220
   R11        2.70195  -0.00623   0.00000  -0.00975  -0.00975   2.69220
   R12        2.06391  -0.00613   0.00000  -0.01720  -0.01720   2.04671
   R13        2.70195  -0.00623   0.00000  -0.00974  -0.00975   2.69220
   R14        2.06844  -0.00635   0.00000  -0.01864  -0.01864   2.04980
   R15        4.26430   0.00055   0.00000  -0.04998  -0.04997   4.21433
   R16        2.67728  -0.00578   0.00000  -0.01472  -0.01473   2.66255
   R17        2.67594  -0.00592   0.00000  -0.01262  -0.01262   2.66332
   R18        2.70195  -0.00623   0.00000  -0.00975  -0.00975   2.69220
   R19        2.67594  -0.00592   0.00000  -0.01262  -0.01262   2.66332
   R20        2.06844  -0.00635   0.00000  -0.01864  -0.01864   2.04980
   R21        4.26430   0.00055   0.00000  -0.04998  -0.04997   4.21433
   R22        2.60258  -0.00755   0.00000  -0.01316  -0.01315   2.58943
   R23        2.06562  -0.00600   0.00000  -0.01704  -0.01704   2.04857
   R24        2.67191  -0.00488   0.00000  -0.01100  -0.01100   2.66091
   R25        2.06391  -0.00613   0.00000  -0.01720  -0.01720   2.04671
   R26        2.60258  -0.00755   0.00000  -0.01316  -0.01315   2.58943
   R27        2.06391  -0.00613   0.00000  -0.01720  -0.01720   2.04671
   R28        2.06561  -0.00600   0.00000  -0.01704  -0.01704   2.04857
   R29        2.06238  -0.00625   0.00000  -0.01766  -0.01766   2.04472
   R30        2.06238  -0.00625   0.00000  -0.01766  -0.01766   2.04472
   R31        2.61957  -0.00798   0.00000  -0.00812  -0.00810   2.61147
   R32        2.06238  -0.00625   0.00000  -0.01766  -0.01766   2.04472
   R33        2.06238  -0.00625   0.00000  -0.01766  -0.01766   2.04472
    A1        2.10207   0.00028   0.00000   0.00128   0.00128   2.10336
    A2        2.08021   0.00013   0.00000  -0.00008  -0.00008   2.08013
    A3        2.10084  -0.00040   0.00000  -0.00119  -0.00120   2.09964
    A4        2.10084  -0.00040   0.00000  -0.00119  -0.00120   2.09964
    A5        2.08021   0.00013   0.00000  -0.00008  -0.00008   2.08013
    A6        2.10207   0.00028   0.00000   0.00128   0.00128   2.10336
    A7        2.09960   0.00030   0.00000   0.00028   0.00027   2.09988
    A8        2.09501  -0.00014   0.00000   0.00057   0.00057   2.09558
    A9        2.08857  -0.00017   0.00000  -0.00085  -0.00085   2.08772
   A10        2.08251   0.00010   0.00000   0.00087   0.00087   2.08338
   A11        2.15707  -0.00052   0.00000  -0.00197  -0.00195   2.15512
   A12        2.03945   0.00043   0.00000   0.00105   0.00103   2.04048
   A13        2.08251   0.00010   0.00000   0.00087   0.00087   2.08338
   A14        2.15707  -0.00052   0.00000  -0.00197  -0.00195   2.15512
   A15        2.03945   0.00043   0.00000   0.00105   0.00103   2.04048
   A16        2.09960   0.00030   0.00000   0.00028   0.00027   2.09988
   A17        2.09501  -0.00014   0.00000   0.00057   0.00057   2.09558
   A18        2.08857  -0.00017   0.00000  -0.00085  -0.00085   2.08772
   A19        2.08197  -0.00076   0.00000  -0.00710  -0.00711   2.07486
   A20        2.05656   0.00042   0.00000   0.00212   0.00211   2.05867
   A21        1.65529  -0.00004   0.00000   0.00332   0.00333   1.65862
   A22        2.05656   0.00042   0.00000   0.00212   0.00211   2.05867
   A23        1.65528  -0.00004   0.00000   0.00333   0.00333   1.65862
   A24        1.79582  -0.00018   0.00000  -0.00068  -0.00068   1.79514
   A25        2.03945   0.00043   0.00000   0.00105   0.00103   2.04048
   A26        2.15707  -0.00052   0.00000  -0.00197  -0.00195   2.15512
   A27        2.08251   0.00010   0.00000   0.00087   0.00087   2.08338
   A28        2.03945   0.00043   0.00000   0.00105   0.00103   2.04048
   A29        2.08251   0.00010   0.00000   0.00087   0.00087   2.08338
   A30        2.15707  -0.00052   0.00000  -0.00197  -0.00195   2.15512
   A31        2.08197  -0.00076   0.00000  -0.00710  -0.00711   2.07486
   A32        2.05656   0.00042   0.00000   0.00212   0.00211   2.05867
   A33        1.65528  -0.00004   0.00000   0.00333   0.00333   1.65862
   A34        2.05656   0.00042   0.00000   0.00212   0.00211   2.05867
   A35        1.65529  -0.00004   0.00000   0.00332   0.00333   1.65862
   A36        1.79582  -0.00018   0.00000  -0.00068  -0.00068   1.79514
   A37        2.10084  -0.00040   0.00000  -0.00119  -0.00120   2.09964
   A38        2.08021   0.00013   0.00000  -0.00008  -0.00008   2.08013
   A39        2.10207   0.00028   0.00000   0.00128   0.00128   2.10336
   A40        2.09960   0.00030   0.00000   0.00028   0.00027   2.09988
   A41        2.09501  -0.00014   0.00000   0.00057   0.00057   2.09558
   A42        2.08857  -0.00017   0.00000  -0.00085  -0.00085   2.08772
   A43        2.09960   0.00030   0.00000   0.00028   0.00027   2.09988
   A44        2.08857  -0.00017   0.00000  -0.00085  -0.00085   2.08772
   A45        2.09501  -0.00014   0.00000   0.00057   0.00057   2.09558
   A46        2.10084  -0.00040   0.00000  -0.00119  -0.00120   2.09964
   A47        2.08021   0.00013   0.00000  -0.00008  -0.00008   2.08013
   A48        2.10207   0.00028   0.00000   0.00128   0.00128   2.10336
   A49        1.60652  -0.00011   0.00000   0.00305   0.00304   1.60956
   A50        1.60654  -0.00011   0.00000   0.00303   0.00303   1.60957
   A51        1.86812  -0.00021   0.00000   0.00232   0.00233   1.87045
   A52        2.01971  -0.00014   0.00000  -0.00435  -0.00436   2.01535
   A53        2.09097   0.00016   0.00000   0.00027   0.00026   2.09122
   A54        2.09096   0.00016   0.00000   0.00027   0.00026   2.09122
   A55        1.86812  -0.00021   0.00000   0.00232   0.00233   1.87045
   A56        1.60652  -0.00011   0.00000   0.00305   0.00304   1.60956
   A57        1.60654  -0.00011   0.00000   0.00303   0.00303   1.60957
   A58        2.09097   0.00016   0.00000   0.00027   0.00026   2.09122
   A59        2.09096   0.00016   0.00000   0.00027   0.00026   2.09122
   A60        2.01971  -0.00014   0.00000  -0.00435  -0.00436   2.01535
    D1       -3.13006   0.00003   0.00000   0.00318   0.00318  -3.12688
    D2        0.00961   0.00001   0.00000   0.00164   0.00164   0.01125
    D3        0.02366   0.00004   0.00000   0.00225   0.00225   0.02590
    D4       -3.11986   0.00002   0.00000   0.00071   0.00071  -3.11915
    D5        3.13015  -0.00003   0.00000  -0.00316  -0.00317   3.12698
    D6        0.08956  -0.00011   0.00000  -0.00256  -0.00256   0.08700
    D7       -0.02342  -0.00003   0.00000  -0.00223  -0.00224  -0.02566
    D8       -3.06401  -0.00012   0.00000  -0.00163  -0.00163  -3.06564
    D9        0.02343   0.00003   0.00000   0.00223   0.00223   0.02566
   D10        3.06401   0.00012   0.00000   0.00163   0.00163   3.06564
   D11       -3.13014   0.00003   0.00000   0.00316   0.00316  -3.12698
   D12       -0.08956   0.00011   0.00000   0.00256   0.00256  -0.08700
   D13       -0.02365  -0.00004   0.00000  -0.00225  -0.00225  -0.02590
   D14        3.11986  -0.00002   0.00000  -0.00071  -0.00071   3.11915
   D15        3.13007  -0.00003   0.00000  -0.00318  -0.00318   3.12688
   D16       -0.00961  -0.00001   0.00000  -0.00164  -0.00164  -0.01125
   D17       -0.00000   0.00000   0.00000   0.00000   0.00000  -0.00000
   D18        3.13968  -0.00002   0.00000  -0.00153  -0.00153   3.13815
   D19       -3.13968   0.00002   0.00000   0.00153   0.00153  -3.13815
   D20       -0.00000  -0.00000   0.00000   0.00000   0.00000  -0.00000
   D21       -0.00000   0.00000   0.00000   0.00000   0.00000  -0.00000
   D22       -3.04731  -0.00002   0.00000   0.00074   0.00074  -3.04657
   D23        3.04730   0.00002   0.00000  -0.00073  -0.00074   3.04657
   D24       -0.00000  -0.00000   0.00000  -0.00000  -0.00000  -0.00000
   D25       -2.71355  -0.00027   0.00000   0.00892   0.00891  -2.70464
   D26       -0.01960   0.00006   0.00000   0.00266   0.00266  -0.01695
   D27        1.85372  -0.00007   0.00000   0.00433   0.00435   1.85807
   D28        0.52674  -0.00033   0.00000   0.00952   0.00951   0.53625
   D29       -3.06250  -0.00001   0.00000   0.00325   0.00326  -3.05924
   D30       -1.18918  -0.00014   0.00000   0.00493   0.00495  -1.18423
   D31        2.71356   0.00027   0.00000  -0.00893  -0.00892   2.70464
   D32        0.01961  -0.00006   0.00000  -0.00266  -0.00266   0.01695
   D33       -1.85372   0.00007   0.00000  -0.00434  -0.00435  -1.85807
   D34       -0.52674   0.00033   0.00000  -0.00951  -0.00951  -0.53625
   D35        3.06249   0.00001   0.00000  -0.00325  -0.00325   3.05924
   D36        1.18917   0.00014   0.00000  -0.00493  -0.00495   1.18423
   D37        0.52674  -0.00033   0.00000   0.00952   0.00951   0.53625
   D38       -2.71355  -0.00027   0.00000   0.00892   0.00891  -2.70464
   D39       -3.06250  -0.00001   0.00000   0.00325   0.00326  -3.05924
   D40       -0.01960   0.00006   0.00000   0.00266   0.00266  -0.01695
   D41       -1.18918  -0.00014   0.00000   0.00493   0.00495  -1.18423
   D42        1.85372  -0.00007   0.00000   0.00433   0.00435   1.85807
   D43       -1.04712   0.00039   0.00000   0.00310   0.00310  -1.04401
   D44        1.08360   0.00047   0.00000   0.00511   0.00511   1.08871
   D45        3.10535   0.00031   0.00000   0.00110   0.00110   3.10645
   D46        1.04714  -0.00039   0.00000  -0.00312  -0.00312   1.04402
   D47       -3.10532  -0.00031   0.00000  -0.00111  -0.00111  -3.10644
   D48       -1.08358  -0.00047   0.00000  -0.00512  -0.00512  -1.08870
   D49       -3.14158  -0.00000   0.00000  -0.00001  -0.00001  -3.14159
   D50       -1.01086   0.00008   0.00000   0.00200   0.00200  -1.00886
   D51        1.01089  -0.00008   0.00000  -0.00201  -0.00201   1.00887
   D52       -0.00000  -0.00000   0.00000  -0.00000  -0.00000  -0.00000
   D53        3.04730   0.00002   0.00000  -0.00073  -0.00074   3.04657
   D54       -3.04731  -0.00002   0.00000   0.00074   0.00074  -3.04657
   D55       -0.00000   0.00000   0.00000   0.00000   0.00000  -0.00000
   D56       -3.06401  -0.00012   0.00000  -0.00163  -0.00163  -3.06564
   D57        0.08956  -0.00011   0.00000  -0.00256  -0.00256   0.08700
   D58       -0.02342  -0.00003   0.00000  -0.00223  -0.00224  -0.02566
   D59        3.13015  -0.00003   0.00000  -0.00316  -0.00317   3.12698
   D60       -0.52674   0.00033   0.00000  -0.00951  -0.00951  -0.53625
   D61        3.06249   0.00001   0.00000  -0.00325  -0.00325   3.05924
   D62        1.18917   0.00014   0.00000  -0.00493  -0.00495   1.18423
   D63        2.71356   0.00027   0.00000  -0.00893  -0.00892   2.70464
   D64        0.01961  -0.00006   0.00000  -0.00266  -0.00266   0.01695
   D65       -1.85372   0.00007   0.00000  -0.00434  -0.00435  -1.85807
   D66        0.02343   0.00003   0.00000   0.00223   0.00223   0.02566
   D67       -3.13014   0.00003   0.00000   0.00316   0.00316  -3.12698
   D68        3.06401   0.00012   0.00000   0.00163   0.00163   3.06564
   D69       -0.08956   0.00011   0.00000   0.00256   0.00256  -0.08700
   D70       -3.10532  -0.00031   0.00000  -0.00111  -0.00111  -3.10644
   D71       -1.08358  -0.00047   0.00000  -0.00512  -0.00512  -1.08870
   D72        1.04714  -0.00039   0.00000  -0.00312  -0.00312   1.04402
   D73        1.08360   0.00047   0.00000   0.00511   0.00511   1.08871
   D74        3.10535   0.00031   0.00000   0.00110   0.00110   3.10645
   D75       -1.04712   0.00039   0.00000   0.00310   0.00310  -1.04401
   D76       -1.01086   0.00008   0.00000   0.00200   0.00200  -1.00886
   D77        1.01089  -0.00008   0.00000  -0.00201  -0.00201   1.00887
   D78       -3.14158  -0.00000   0.00000  -0.00001  -0.00001  -3.14159
   D79       -0.02365  -0.00004   0.00000  -0.00225  -0.00225  -0.02590
   D80        3.11986  -0.00002   0.00000  -0.00071  -0.00071   3.11915
   D81        3.13007  -0.00003   0.00000  -0.00318  -0.00318   3.12688
   D82       -0.00961  -0.00001   0.00000  -0.00164  -0.00164  -0.01125
   D83       -0.00000   0.00000   0.00000   0.00000   0.00000  -0.00000
   D84       -3.13968   0.00002   0.00000   0.00153   0.00153  -3.13815
   D85        3.13968  -0.00002   0.00000  -0.00153  -0.00153   3.13815
   D86       -0.00000  -0.00000   0.00000   0.00000   0.00000  -0.00000
   D87        0.02366   0.00004   0.00000   0.00225   0.00225   0.02590
   D88       -3.13006   0.00003   0.00000   0.00318   0.00318  -3.12688
   D89       -3.11986   0.00002   0.00000   0.00071   0.00071  -3.11915
   D90        0.00961   0.00001   0.00000   0.00164   0.00164   0.01125
   D91       -0.00001   0.00000   0.00000   0.00001   0.00001  -0.00001
   D92       -1.79115   0.00020   0.00000  -0.00540  -0.00540  -1.79654
   D93        1.79114  -0.00020   0.00000   0.00540   0.00540   1.79654
   D94       -1.79115   0.00020   0.00000  -0.00540  -0.00540  -1.79654
   D95        2.70091   0.00041   0.00000  -0.01080  -0.01080   2.69010
   D96        0.00001  -0.00000   0.00000  -0.00001  -0.00001  -0.00000
   D97        1.79114  -0.00020   0.00000   0.00540   0.00540   1.79654
   D98        0.00001  -0.00000   0.00000  -0.00001  -0.00001  -0.00000
   D99       -2.70089  -0.00041   0.00000   0.01079   0.01079  -2.69011
         Item               Value     Threshold  Converged?
 Maximum Force            0.007981     0.000450     NO 
 RMS     Force            0.002544     0.000300     NO 
 Maximum Displacement     0.057668     0.001800     NO 
 RMS     Displacement     0.015249     0.001200     NO 
 Predicted change in Energy=-1.381327D-03
 GradGradGradGradGradGradGradGradGradGradGradGradGradGradGradGradGradGrad

                          Input orientation:                          
 ---------------------------------------------------------------------
 Center     Atomic      Atomic             Coordinates (Angstroms)
 Number     Number       Type             X           Y           Z
 ---------------------------------------------------------------------
      1          1           0        2.436653   -2.479638   -0.430692
      2          6           0        2.437762   -1.395674   -0.444907
      3          6           0        2.437760    1.395676   -0.444906
      4          6           0        3.598616   -0.704044   -0.672281
      5          6           0        1.226767   -0.704480   -0.239826
      6          6           0        1.226766    0.704481   -0.239826
      7          6           0        3.598615    0.704049   -0.672281
      8          1           0        2.436650    2.479640   -0.430690
      9          1           0        4.523237   -1.239308   -0.850082
     10          1           0        4.523235    1.239314   -0.850081
     11          6           0       -0.000001    1.349283    0.090176
     12          6           0       -1.226767    0.704480   -0.239826
     13          6           0       -1.226766   -0.704481   -0.239826
     14          6           0        0.000001   -1.349283    0.090176
     15          1           0       -0.000001    2.430914    0.171794
     16          1           0        0.000001   -2.430914    0.171794
     17          6           0       -2.437760   -1.395676   -0.444906
     18          6           0       -3.598615   -0.704049   -0.672281
     19          6           0       -3.598616    0.704044   -0.672281
     20          6           0       -2.437762    1.395674   -0.444907
     21          1           0       -2.436650   -2.479640   -0.430690
     22          1           0       -4.523235   -1.239314   -0.850081
     23          1           0       -4.523237    1.239308   -0.850082
     24          1           0       -2.436653    2.479638   -0.430692
     25          6           0        0.000003   -0.690964    2.220920
     26          1           0       -0.914944   -1.229004    2.431047
     27          1           0        0.914957   -1.228995    2.431045
     28          6           0       -0.000003    0.690964    2.220920
     29          1           0        0.914944    1.229004    2.431047
     30          1           0       -0.914957    1.228995    2.431045
 ---------------------------------------------------------------------
                    Distance matrix (angstroms):
                    1          2          3          4          5
     1  H    0.000000
     2  C    1.084058   0.000000
     3  C    3.875340   2.791350   0.000000
     4  C    2.135710   1.370267   2.410002   0.000000
     5  C    2.156719   1.409367   2.432944   2.410951   0.000000
     6  C    3.411579   2.432945   1.409367   2.792245   1.408961
     7  C    3.397702   2.410002   1.370267   1.408093   2.792245
     8  H    4.959278   3.875340   1.084058   3.397702   3.411578
     9  H    2.463359   2.130216   3.384749   1.083072   3.394873
    10  H    4.284894   3.384749   2.130216   2.159439   3.875235
    11  C    4.568284   3.709958   2.496226   4.212782   2.414913
    12  C    4.857538   4.228649   3.734779   5.045322   2.829310
    13  C    4.075322   3.734779   4.228649   4.844722   2.453533
    14  C    2.736106   2.496226   3.709958   3.734662   1.424650
    15  H    5.514870   4.578840   2.719323   4.846696   3.391915
    16  H    2.510505   2.719324   4.578841   4.079775   2.157536
    17  C    4.993503   4.875522   5.618038   6.080122   3.734779
    18  C    6.295676   6.080122   6.395183   7.197230   4.844722
    19  C    6.827786   6.395183   6.080122   7.333679   5.045322
    20  C    6.227211   5.618038   4.875522   6.395183   4.228649
    21  H    4.873302   4.993503   6.227211   6.295676   4.075322
    22  H    7.081972   6.974532   7.454046   8.141412   5.806977
    23  H    7.902310   7.454046   6.974532   8.353006   6.100268
    24  H    6.952950   6.227211   4.993503   6.827786   4.857538
    25  C    4.020903   3.680478   4.171733   4.617445   2.749619
    26  H    4.581139   4.420354   5.138159   5.502586   3.463468
    27  H    3.474076   3.258499   4.180780   4.136210   2.739689
    28  C    4.798026   4.171738   3.680481   4.823559   3.083424
    29  H    4.925360   4.180792   3.258505   4.535352   3.311972
    30  H    5.759929   5.138162   4.420361   5.808581   3.931775
                    6          7          8          9         10
     6  C    0.000000
     7  C    2.410951   0.000000
     8  H    2.156719   2.135710   0.000000
     9  H    3.875235   2.159439   4.284894   0.000000
    10  H    3.394873   1.083072   2.463359   2.478622   0.000000
    11  C    1.424650   3.734662   2.736106   5.295712   4.621238
    12  C    2.453533   4.844722   4.075322   6.100268   5.806977
    13  C    2.829310   5.045322   4.857538   5.806977   6.100268
    14  C    2.414913   4.212782   4.568284   4.621238   5.295712
    15  H    2.157535   4.079775   2.510504   5.913919   4.787881
    16  H    3.391915   4.846697   5.514870   4.787882   5.913920
    17  C    4.228649   6.395183   6.227211   6.974532   7.454046
    18  C    5.045322   7.333679   6.827786   8.141412   8.353007
    19  C    4.844722   7.197230   6.295676   8.353006   8.141412
    20  C    3.734779   6.080122   4.993503   7.454046   6.974532
    21  H    4.857538   6.827786   6.952950   7.081972   7.902310
    22  H    6.100268   8.353007   7.902310   9.046472   9.379884
    23  H    5.806977   8.141412   7.081972   9.379884   9.046472
    24  H    4.075322   6.295676   4.873302   7.902310   7.081972
    25  C    3.083421   4.823554   4.798022   5.494668   5.797987
    26  H    3.931774   5.808575   5.759927   6.351356   6.814117
    27  H    3.311964   4.535340   4.925348   4.877047   5.466078
    28  C    2.749622   4.617449   4.020905   5.797992   5.494672
    29  H    2.739693   4.136219   3.474078   5.466091   4.877055
    30  H    3.463473   5.502593   4.581147   6.814122   6.351364
                   11         12         13         14         15
    11  C    0.000000
    12  C    1.424650   0.000000
    13  C    2.414913   1.408961   0.000000
    14  C    2.698566   2.414913   1.424650   0.000000
    15  H    1.084706   2.157536   3.391915   3.781078   0.000000
    16  H    3.781078   3.391915   2.157535   1.084706   4.861827
    17  C    3.709958   2.432944   1.409367   2.496226   4.578841
    18  C    4.212782   2.792245   2.410951   3.734662   4.846697
    19  C    3.734662   2.410951   2.792245   4.212782   4.079775
    20  C    2.496226   1.409367   2.432945   3.709958   2.719324
    21  H    4.568284   3.411578   2.156719   2.736106   5.514870
    22  H    5.295712   3.875235   3.394873   4.621238   5.913920
    23  H    4.621238   3.394873   3.875235   5.295712   4.787882
    24  H    2.736106   2.156719   3.411579   4.568284   2.510505
    25  C    2.950031   3.083424   2.749622   2.230125   3.734306
    26  H    3.600606   3.311972   2.739693   2.516201   4.397311
    27  H    3.600602   3.931775   3.463473   2.516204   4.397305
    28  C    2.230125   2.749619   3.083421   2.950031   2.688186
    29  H    2.516201   3.463468   3.931774   3.600606   2.717707
    30  H    2.516204   2.739689   3.311964   3.600602   2.717713
                   16         17         18         19         20
    16  H    0.000000
    17  C    2.719323   0.000000
    18  C    4.079775   1.370267   0.000000
    19  C    4.846696   2.410002   1.408093   0.000000
    20  C    4.578840   2.791350   2.410002   1.370267   0.000000
    21  H    2.510504   1.084058   2.135710   3.397702   3.875340
    22  H    4.787881   2.130216   1.083072   2.159439   3.384749
    23  H    5.913919   3.384749   2.159439   1.083072   2.130216
    24  H    5.514870   3.875340   3.397702   2.135710   1.084058
    25  C    2.688186   3.680481   4.617449   4.823559   4.171738
    26  H    2.717707   3.258505   4.136219   4.535352   4.180792
    27  H    2.717713   4.420361   5.502593   5.808581   5.138162
    28  C    3.734306   4.171733   4.823554   4.617445   3.680478
    29  H    4.397311   5.138159   5.808575   5.502586   4.420354
    30  H    4.397305   4.180780   4.535340   4.136210   3.258499
                   21         22         23         24         25
    21  H    0.000000
    22  H    2.463359   0.000000
    23  H    4.284894   2.478622   0.000000
    24  H    4.959278   4.284894   2.463359   0.000000
    25  C    4.020905   5.494672   5.797992   4.798026   0.000000
    26  H    3.474078   4.877055   5.466091   4.925360   1.082021
    27  H    4.581147   6.351364   6.814122   5.759929   1.082021
    28  C    4.798022   5.797987   5.494668   4.020903   1.381928
    29  H    5.759927   6.814117   6.351356   4.581139   2.137182
    30  H    4.925348   5.466078   4.877047   3.474076   2.137182
                   26         27         28         29         30
    26  H    0.000000
    27  H    1.829901   0.000000
    28  C    2.137182   2.137182   0.000000
    29  H    3.064359   2.457999   1.082021   0.000000
    30  H    2.457999   3.064359   1.082021   1.829901   0.000000
 Stoichiometry    C16H14
 Framework group  C2[X(C16H14)]
 Deg. of freedom    43
 Full point group                 C2      NOp   2
 Largest Abelian subgroup         C2      NOp   2
 Largest concise Abelian subgroup C2      NOp   2
                         Standard orientation:                         
 ---------------------------------------------------------------------
 Center     Atomic      Atomic             Coordinates (Angstroms)
 Number     Number       Type             X           Y           Z
 ---------------------------------------------------------------------
      1          1           0       -2.436651    2.479639   -0.431688
      2          6           0       -2.437761    1.395675   -0.445903
      3          6           0       -2.437761   -1.395675   -0.445902
      4          6           0       -3.598615    0.704046   -0.673277
      5          6           0       -1.226767    0.704481   -0.240822
      6          6           0       -1.226767   -0.704480   -0.240821
      7          6           0       -3.598615   -0.704047   -0.673276
      8          1           0       -2.436651   -2.479639   -0.431686
      9          1           0       -4.523236    1.239311   -0.851078
     10          1           0       -4.523236   -1.239311   -0.851076
     11          6           0        0.000000   -1.349283    0.089180
     12          6           0        1.226767   -0.704481   -0.240822
     13          6           0        1.226767    0.704480   -0.240821
     14          6           0       -0.000000    1.349283    0.089180
     15          1           0       -0.000000   -2.430914    0.170799
     16          1           0        0.000000    2.430914    0.170799
     17          6           0        2.437761    1.395675   -0.445902
     18          6           0        3.598615    0.704047   -0.673276
     19          6           0        3.598615   -0.704046   -0.673277
     20          6           0        2.437761   -1.395675   -0.445903
     21          1           0        2.436651    2.479639   -0.431686
     22          1           0        4.523236    1.239311   -0.851076
     23          1           0        4.523236   -1.239311   -0.851078
     24          1           0        2.436651   -2.479639   -0.431688
     25          6           0       -0.000003    0.690964    2.219925
     26          1           0        0.914945    1.229004    2.430051
     27          1           0       -0.914956    1.228995    2.430049
     28          6           0        0.000003   -0.690964    2.219925
     29          1           0       -0.914945   -1.229004    2.430051
     30          1           0        0.914956   -1.228995    2.430049
 ---------------------------------------------------------------------
 Rotational constants (GHZ):           1.1885262           0.3982980           0.3788103
 Standard basis: def2TZVP (5D, 7F)
 There are   330 symmetry adapted cartesian basis functions of A   symmetry.
 There are   330 symmetry adapted cartesian basis functions of B   symmetry.
 There are   290 symmetry adapted basis functions of A   symmetry.
 There are   290 symmetry adapted basis functions of B   symmetry.
   580 basis functions,   928 primitive gaussians,   660 cartesian basis functions
    55 alpha electrons       55 beta electrons
       nuclear repulsion energy      1022.6786320902 Hartrees.
 NAtoms=   30 NActive=   30 NUniq=   15 SFac= 4.00D+00 NAtFMM=   60 NAOKFM=F Big=F
 Integral buffers will be    131072 words long.
 Raffenetti 2 integral format.
 Two-electron integral symmetry is turned on.
 Nuclear repulsion after empirical dispersion term =     1022.6548779924 Hartrees.
 ------------------------------------------------------------------------------
 Polarizable Continuum Model (PCM)
 =================================
 Model                : PCM.
 Atomic radii         : SMD-Coulomb.
 Polarization charges : Total charges.
 Charge compensation  : None.
 Solution method      : Matrix inversion.
 Cavity type          : VdW (van der Waals Surface) (Alpha=1.000).
 Cavity algorithm     : GePol (No added spheres)
                        Default sphere list used, NSphG=   30.
                        Lebedev-Laikov grids with approx.  5.0 points / Ang**2.
                        Smoothing algorithm: York/Karplus (Gamma=1.0000).
                        Polarization charges: spherical gaussians, with
                                              point-specific exponents (IZeta= 3).
                        Self-potential: point-specific (ISelfS= 7).
                        Self-field    : sphere-specific E.n sum rule (ISelfD= 2).
 1st derivatives      : Analytical E(r).r(x)/FMM algorithm (CHGder, D1EAlg=3).
                        Cavity 1st derivative terms included.
 Solvent              : TetraHydroFuran, Eps=   7.425700 Eps(inf)=   1.974025
 ------------------------------------------------------------------------------
 ------------------------------------------------------------------------------
 Atomic radii for non-electrostatic terms: SMD-CDS.
 ------------------------------------------------------------------------------
 Nuclear repulsion after PCM non-electrostatic terms =     1022.6486733090 Hartrees.
 One-electron integrals computed using PRISM.
   2 Symmetry operations used in ECPInt.
 ECPInt:  NShTT=   27028 NPrTT=   82204 LenC2=   25406 LenP2D=   57861.
 LDataN:  DoStor=T MaxTD1= 6 Len=  172
 NBasis=   580 RedAO= T EigKep=  3.94D-06  NBF=   290   290
 NBsUse=   580 1.00D-06 EigRej= -1.00D+00 NBFU=   290   290
 Initial guess from the checkpoint file:  "ethylene-anthracene-TS-final.chk"
 B after Tr=     0.000000    0.000000    0.000000
         Rot=    0.707107   -0.000000    0.000000    0.707107 Ang=  90.00 deg.
 Initial guess orbital symmetries:
       Occupied  (B) (A) (B) (A) (A) (B) (A) (B) (B) (A) (B) (A)
                 (B) (A) (A) (B) (A) (B) (A) (B) (A) (A) (B) (B)
                 (A) (A) (A) (B) (B) (B) (B) (A) (A) (B) (A) (B)
                 (B) (A) (A) (B) (A) (B) (A) (B) (B) (A) (B) (A)
                 (A) (A) (B) (A) (B) (A) (B)
       Virtual   (A) (A) (B) (B) (A) (A) (B) (B) (A) (B) (B) (A)
                 (A) (B) (B) (B) (A) (A) (A) (A) (B) (B) (A) (B)
                 (A) (A) (B) (A) (A) (B) (B) (B) (A) (A) (B) (A)
                 (B) (B) (B) (A) (A) (B) (A) (B) (A) (B) (B) (B)
                 (A) (B) (A) (B) (A) (A) (A) (B) (B) (A) (A) (B)
                 (B) (A) (A) (B) (A) (B) (A) (B) (B) (A) (B) (A)
                 (B) (B) (A) (B) (A) (B) (A) (B) (A) (B) (A) (A)
                 (B) (B) (A) (B) (A) (A) (B) (B) (A) (A) (B) (A)
                 (A) (A) (B) (B) (A) (B) (A) (B) (A) (B) (B) (A)
                 (A) (B) (B) (A) (A) (A) (B) (B) (B) (A) (A) (B)
                 (B) (A) (A) (A) (B) (B) (A) (B) (B) (A) (A) (B)
                 (B) (A) (A) (A) (B) (B) (A) (A) (B) (A) (B) (A)
                 (A) (B) (B) (B) (A) (B) (B) (A) (A) (B) (A) (B)
                 (A) (A) (A) (B) (B) (A) (B) (B) (A) (B) (A) (A)
                 (B) (A) (B) (B) (B) (A) (B) (A) (A) (B) (A) (B)
                 (A) (B) (A) (B) (A) (B) (B) (B) (A) (B) (A) (A)
                 (B) (A) (A) (B) (A) (B) (B) (B) (A) (B) (A) (B)
                 (A) (B) (A) (A) (B) (A) (B) (B) (B) (A) (A) (A)
                 (B) (A) (B) (A) (B) (B) (A) (B) (A) (B) (A) (B)
                 (A) (B) (A) (B) (B) (A) (A) (B) (B) (A) (B) (A)
                 (A) (B) (A) (B) (B) (A) (A) (B) (A) (B) (A) (A)
                 (B) (A) (B) (B) (B) (B) (A) (A) (A) (A) (B) (B)
                 (A) (B) (A) (A) (B) (A) (B) (A) (B) (A) (B) (A)
                 (B) (A) (B) (B) (A) (B) (A) (B) (A) (A) (B) (B)
                 (A) (B) (A) (B) (A) (A) (A) (B) (A) (B) (B) (A)
                 (A) (B) (B) (A) (B) (A) (A) (B) (B) (A) (A) (B)
                 (B) (A) (A) (B) (A) (B) (A) (B) (A) (A) (B) (A)
                 (A) (B) (A) (B) (B) (A) (B) (A) (B) (A) (B) (B)
                 (B) (A) (A) (B) (A) (A) (A) (B) (B) (B) (A) (B)
                 (B) (A) (A) (B) (B) (B) (B) (A) (A) (A) (A) (B)
                 (A) (B) (A) (B) (A) (A) (B) (A) (B) (B) (B) (A)
                 (A) (A) (B) (B) (A) (B) (A) (A) (A) (B) (B) (B)
                 (B) (A) (B) (A) (B) (B) (A) (A) (B) (A) (B) (A)
                 (A) (B) (A) (B) (A) (B) (A) (A) (B) (B) (A) (B)
                 (A) (B) (B) (B) (A) (B) (B) (A) (B) (A) (A) (B)
                 (A) (B) (A) (A) (A) (B) (B) (B) (B) (A) (A) (B)
                 (B) (A) (B) (A) (A) (A) (B) (B) (A) (B) (A) (A)
                 (B) (B) (A) (A) (B) (A) (A) (B) (A) (B) (B) (A)
                 (A) (B) (A) (B) (A) (B) (B) (A) (A) (B) (B) (A)
                 (B) (A) (A) (B) (A) (A) (A) (B) (B) (A) (B) (B)
                 (A) (B) (B) (A) (B) (A) (A) (B) (A) (A) (B) (B)
                 (B) (A) (B) (A) (B) (A) (B) (A) (B) (B) (A) (B)
                 (A) (B) (A) (B) (A) (A) (B) (A) (A) (B) (B) (A)
                 (B) (A) (B) (B) (A) (A) (B) (A) (B)
 ExpMin= 9.52D-02 ExpMax= 1.36D+04 ExpMxC= 4.63D+02 IAcc=2 IRadAn=         4 AccDes= 0.00D+00
 Harris functional with IExCor= 4639 and IRadAn=       4 diagonalized for initial guess.
 HarFok:  IExCor= 4639 AccDes= 0.00D+00 IRadAn=         4 IDoV= 1 UseB2=F ITyADJ=14
 ICtDFT=  3500011 ScaDFX=  1.000000  1.000000  1.000000  1.000000
 FoFCou: FMM=F IPFlag=           0 FMFlag=      100000 FMFlg1=           0
         NFxFlg=           0 DoJE=T BraDBF=F KetDBF=T FulRan=T
         wScrn=  0.000000 ICntrl=       500 IOpCl=  0 I1Cent=   200000004 NGrid=           0
         NMat0=    1 NMatS0=      1 NMatT0=    0 NMatD0=    1 NMtDS0=    0 NMtDT0=    0
 Petite list used in FoFCou.
 Requested convergence on RMS density matrix=1.00D-08 within 128 cycles.
 Requested convergence on MAX density matrix=1.00D-06.
 Requested convergence on             energy=1.00D-06.
 No special actions if energy rises.
 Inv3:  Mode=1 IEnd=    14493612.
 Iteration    1 A*A^-1 deviation from unit magnitude is 8.44D-15 for    168.
 Iteration    1 A*A^-1 deviation from orthogonality  is 4.45D-15 for   1585    153.
 Iteration    1 A^-1*A deviation from unit magnitude is 6.66D-15 for    168.
 Iteration    1 A^-1*A deviation from orthogonality  is 1.70D-15 for   1874    500.
 Error on total polarization charges =  0.05302
 SCF Done:  E(RwB97XD) =  -618.088159226     A.U. after   11 cycles
            NFock= 11  Conv=0.91D-08     -V/T= 2.0050
 SMD-CDS (non-electrostatic) energy       (kcal/mol) =      -3.89
 (included in total energy above)
   2 Symmetry operations used in ECPInt.
 ECPInt:  NShTT=   27028 NPrTT=   82204 LenC2=   25406 LenP2D=   57861.
 LDataN:  DoStor=T MaxTD1= 7 Len=  274
 D1PCM: PCM CHGder 1st derivatives, ID1Alg=3 FixD1E=F DoIter=F DoCFld=F I1PDM=0.
 Calling FoFJK, ICntrl=      2127 FMM=F ISym2X=1 I1Cent= 0 IOpClX= 0 NMat=1 NMatS=1 NMatT=0.
 ***** Axes restored to original set *****
 -------------------------------------------------------------------
 Center     Atomic                   Forces (Hartrees/Bohr)
 Number     Number              X              Y              Z
 -------------------------------------------------------------------
      1        1           0.000000508   -0.000099814    0.000019332
      2        6          -0.000016888    0.000015899   -0.000019713
      3        6          -0.000016866   -0.000015896   -0.000019737
      4        6          -0.000010281    0.000045611   -0.000004170
      5        6          -0.000024373   -0.000019853    0.000021414
      6        6          -0.000024339    0.000019863    0.000021478
      7        6          -0.000010271   -0.000045593   -0.000004175
      8        1           0.000000510    0.000099816    0.000019331
      9        1           0.000090895   -0.000049472   -0.000018962
     10        1           0.000090873    0.000049459   -0.000018963
     11        6          -0.000000019   -0.000048260    0.000016136
     12        6           0.000024373    0.000019853    0.000021414
     13        6           0.000024339   -0.000019863    0.000021478
     14        6           0.000000019    0.000048260    0.000016136
     15        1          -0.000000035    0.000123943    0.000032436
     16        1           0.000000035   -0.000123943    0.000032436
     17        6           0.000016866    0.000015896   -0.000019737
     18        6           0.000010271    0.000045593   -0.000004175
     19        6           0.000010281   -0.000045611   -0.000004170
     20        6           0.000016888   -0.000015899   -0.000019713
     21        1          -0.000000510   -0.000099816    0.000019331
     22        1          -0.000090873   -0.000049459   -0.000018963
     23        1          -0.000090895    0.000049472   -0.000018962
     24        1          -0.000000508    0.000099814    0.000019332
     25        6          -0.000000067    0.000052038   -0.000103343
     26        1          -0.000087665   -0.000068034    0.000029484
     27        1           0.000087662   -0.000068090    0.000029451
     28        6           0.000000067   -0.000052038   -0.000103343
     29        1           0.000087665    0.000068034    0.000029484
     30        1          -0.000087662    0.000068090    0.000029451
 -------------------------------------------------------------------
 Cartesian Forces:  Max     0.000123943 RMS     0.000049603

 GradGradGradGradGradGradGradGradGradGradGradGradGradGradGradGradGradGrad
 Berny optimization.
 FormGI is forming the generalized inverse of G from B-inverse, IUseBI=4.
 Internal  Forces:  Max     0.000126032 RMS     0.000038039
 Search for a saddle point.
 Step number   2 out of a maximum of  180
 All quantities printed in internal units (Hartrees-Bohrs-Radians)
 Swapping is turned off.
 Update second derivatives using D2CorX and points    1    2
 ITU=  0  0
     Eigenvalues ---   -0.04504   0.00273   0.00825   0.01145   0.01249
     Eigenvalues ---    0.01431   0.01493   0.01791   0.01795   0.01838
     Eigenvalues ---    0.01849   0.01879   0.02028   0.02114   0.02158
     Eigenvalues ---    0.02206   0.02212   0.02352   0.02362   0.02416
     Eigenvalues ---    0.02447   0.02750   0.02762   0.02832   0.02846
     Eigenvalues ---    0.02914   0.02951   0.03430   0.04683   0.05189
     Eigenvalues ---    0.05203   0.05375   0.05929   0.06762   0.08093
     Eigenvalues ---    0.08715   0.10319   0.10803   0.10822   0.11293
     Eigenvalues ---    0.11309   0.12185   0.12190   0.12226   0.12319
     Eigenvalues ---    0.14641   0.16142   0.18447   0.18800   0.19033
     Eigenvalues ---    0.19316   0.19433   0.19477   0.22993   0.26906
     Eigenvalues ---    0.27523   0.31154   0.32738   0.33725   0.33929
     Eigenvalues ---    0.33958   0.34122   0.34297   0.34321   0.34401
     Eigenvalues ---    0.34444   0.34459   0.34516   0.34607   0.34607
     Eigenvalues ---    0.34614   0.34680   0.34709   0.35054   0.39241
     Eigenvalues ---    0.39489   0.39676   0.40645   0.40895   0.45224
     Eigenvalues ---    0.47547   0.47591   0.49846   0.50393
 Eigenvectors required to have negative eigenvalues:
                          R21       R15       D95       D99       D37
   1                    0.59209   0.59209   0.16938  -0.16938  -0.13048
                          D28       D34       D60       R31       D31
   1                   -0.13048   0.13048   0.13048  -0.12543   0.11022
 RFO step:  Lambda0=1.111814003D-07 Lambda=-8.80866277D-07.
 Linear search not attempted -- option 19 set.
 Iteration  1 RMS(Cart)=  0.00052507 RMS(Int)=  0.00000009
 Iteration  2 RMS(Cart)=  0.00000016 RMS(Int)=  0.00000002
 ClnCor:  largest displacement from symmetrization is 1.96D-09 for atom    24.
 Variable       Old X    -DE/DX   Delta X   Delta X   Delta X     New X
                                 (Linear)    (Quad)   (Total)
    R1        2.04857   0.00010   0.00000   0.00028   0.00028   2.04885
    R2        2.58943   0.00010   0.00000   0.00015   0.00015   2.58958
    R3        2.66332   0.00008   0.00000   0.00018   0.00018   2.66350
    R4        2.66332   0.00008   0.00000   0.00018   0.00018   2.66350
    R5        2.58943   0.00010   0.00000   0.00015   0.00015   2.58958
    R6        2.04857   0.00010   0.00000   0.00028   0.00028   2.04885
    R7        2.66091   0.00005   0.00000   0.00012   0.00012   2.66103
    R8        2.04671   0.00011   0.00000   0.00029   0.00029   2.04700
    R9        2.66255   0.00009   0.00000   0.00026   0.00026   2.66281
   R10        2.69220   0.00005   0.00000   0.00001   0.00001   2.69221
   R11        2.69220   0.00005   0.00000   0.00001   0.00001   2.69221
   R12        2.04671   0.00011   0.00000   0.00029   0.00029   2.04700
   R13        2.69220   0.00005   0.00000   0.00001   0.00001   2.69221
   R14        2.04980   0.00013   0.00000   0.00035   0.00035   2.05014
   R15        4.21433  -0.00004   0.00000   0.00091   0.00091   4.21523
   R16        2.66255   0.00009   0.00000   0.00026   0.00026   2.66281
   R17        2.66332   0.00008   0.00000   0.00018   0.00018   2.66350
   R18        2.69220   0.00005   0.00000   0.00001   0.00001   2.69221
   R19        2.66332   0.00008   0.00000   0.00018   0.00018   2.66350
   R20        2.04980   0.00013   0.00000   0.00035   0.00035   2.05014
   R21        4.21433  -0.00004   0.00000   0.00091   0.00091   4.21523
   R22        2.58943   0.00010   0.00000   0.00015   0.00015   2.58958
   R23        2.04857   0.00010   0.00000   0.00028   0.00028   2.04885
   R24        2.66091   0.00005   0.00000   0.00012   0.00012   2.66103
   R25        2.04671   0.00011   0.00000   0.00029   0.00029   2.04700
   R26        2.58943   0.00010   0.00000   0.00015   0.00015   2.58958
   R27        2.04671   0.00011   0.00000   0.00029   0.00029   2.04700
   R28        2.04857   0.00010   0.00000   0.00028   0.00028   2.04885
   R29        2.04472   0.00011   0.00000   0.00032   0.00032   2.04505
   R30        2.04472   0.00011   0.00000   0.00032   0.00032   2.04505
   R31        2.61147   0.00009   0.00000  -0.00010  -0.00010   2.61137
   R32        2.04472   0.00011   0.00000   0.00032   0.00032   2.04505
   R33        2.04472   0.00011   0.00000   0.00032   0.00032   2.04505
    A1        2.10336   0.00000   0.00000   0.00003   0.00003   2.10338
    A2        2.08013  -0.00000   0.00000  -0.00004  -0.00004   2.08009
    A3        2.09964   0.00000   0.00000   0.00002   0.00002   2.09966
    A4        2.09964   0.00000   0.00000   0.00002   0.00002   2.09966
    A5        2.08013  -0.00000   0.00000  -0.00004  -0.00004   2.08009
    A6        2.10336   0.00000   0.00000   0.00003   0.00003   2.10338
    A7        2.09988   0.00000   0.00000   0.00001   0.00001   2.09988
    A8        2.09558   0.00000   0.00000   0.00001   0.00001   2.09559
    A9        2.08772  -0.00000   0.00000  -0.00002  -0.00002   2.08770
   A10        2.08338  -0.00000   0.00000  -0.00003  -0.00003   2.08335
   A11        2.15512  -0.00000   0.00000  -0.00002  -0.00002   2.15510
   A12        2.04048   0.00000   0.00000   0.00009   0.00009   2.04057
   A13        2.08338  -0.00000   0.00000  -0.00003  -0.00003   2.08335
   A14        2.15512  -0.00000   0.00000  -0.00002  -0.00002   2.15510
   A15        2.04048   0.00000   0.00000   0.00009   0.00009   2.04057
   A16        2.09988   0.00000   0.00000   0.00001   0.00001   2.09988
   A17        2.09558   0.00000   0.00000   0.00001   0.00001   2.09559
   A18        2.08772  -0.00000   0.00000  -0.00002  -0.00002   2.08770
   A19        2.07486  -0.00001   0.00000  -0.00008  -0.00008   2.07478
   A20        2.05867   0.00001   0.00000   0.00016   0.00016   2.05883
   A21        1.65862  -0.00000   0.00000  -0.00012  -0.00012   1.65850
   A22        2.05867   0.00001   0.00000   0.00016   0.00016   2.05883
   A23        1.65862  -0.00000   0.00000  -0.00012  -0.00012   1.65850
   A24        1.79514   0.00000   0.00000  -0.00032  -0.00032   1.79482
   A25        2.04048   0.00000   0.00000   0.00009   0.00009   2.04057
   A26        2.15512  -0.00000   0.00000  -0.00002  -0.00002   2.15510
   A27        2.08338  -0.00000   0.00000  -0.00003  -0.00003   2.08335
   A28        2.04048   0.00000   0.00000   0.00009   0.00009   2.04057
   A29        2.08338  -0.00000   0.00000  -0.00003  -0.00003   2.08335
   A30        2.15512  -0.00000   0.00000  -0.00002  -0.00002   2.15510
   A31        2.07486  -0.00001   0.00000  -0.00008  -0.00008   2.07478
   A32        2.05867   0.00001   0.00000   0.00016   0.00016   2.05883
   A33        1.65862  -0.00000   0.00000  -0.00012  -0.00012   1.65850
   A34        2.05867   0.00001   0.00000   0.00016   0.00016   2.05883
   A35        1.65862  -0.00000   0.00000  -0.00012  -0.00012   1.65850
   A36        1.79514   0.00000   0.00000  -0.00032  -0.00032   1.79482
   A37        2.09964   0.00000   0.00000   0.00002   0.00002   2.09966
   A38        2.08013  -0.00000   0.00000  -0.00004  -0.00004   2.08009
   A39        2.10336   0.00000   0.00000   0.00003   0.00003   2.10338
   A40        2.09988   0.00000   0.00000   0.00001   0.00001   2.09988
   A41        2.09558   0.00000   0.00000   0.00001   0.00001   2.09559
   A42        2.08772  -0.00000   0.00000  -0.00002  -0.00002   2.08770
   A43        2.09988   0.00000   0.00000   0.00001   0.00001   2.09988
   A44        2.08772  -0.00000   0.00000  -0.00002  -0.00002   2.08770
   A45        2.09558   0.00000   0.00000   0.00001   0.00001   2.09559
   A46        2.09964   0.00000   0.00000   0.00002   0.00002   2.09966
   A47        2.08013  -0.00000   0.00000  -0.00004  -0.00004   2.08009
   A48        2.10336   0.00000   0.00000   0.00003   0.00003   2.10338
   A49        1.60956  -0.00000   0.00000  -0.00020  -0.00020   1.60937
   A50        1.60957  -0.00000   0.00000  -0.00020  -0.00020   1.60937
   A51        1.87045   0.00001   0.00000   0.00003   0.00003   1.87049
   A52        2.01535  -0.00001   0.00000  -0.00017  -0.00017   2.01518
   A53        2.09122   0.00000   0.00000   0.00015   0.00015   2.09138
   A54        2.09122   0.00000   0.00000   0.00016   0.00016   2.09138
   A55        1.87045   0.00001   0.00000   0.00003   0.00003   1.87049
   A56        1.60956  -0.00000   0.00000  -0.00020  -0.00020   1.60937
   A57        1.60957  -0.00000   0.00000  -0.00020  -0.00020   1.60937
   A58        2.09122   0.00000   0.00000   0.00015   0.00015   2.09138
   A59        2.09122   0.00000   0.00000   0.00016   0.00016   2.09138
   A60        2.01535  -0.00001   0.00000  -0.00017  -0.00017   2.01518
    D1       -3.12688   0.00001   0.00000   0.00041   0.00041  -3.12647
    D2        0.01125   0.00000   0.00000   0.00031   0.00031   0.01156
    D3        0.02590   0.00001   0.00000   0.00025   0.00025   0.02615
    D4       -3.11915   0.00000   0.00000   0.00014   0.00014  -3.11900
    D5        3.12698  -0.00001   0.00000  -0.00040  -0.00040   3.12657
    D6        0.08700  -0.00001   0.00000  -0.00091  -0.00091   0.08609
    D7       -0.02566  -0.00001   0.00000  -0.00025  -0.00025  -0.02590
    D8       -3.06564  -0.00001   0.00000  -0.00075  -0.00075  -3.06639
    D9        0.02566   0.00001   0.00000   0.00024   0.00024   0.02590
   D10        3.06564   0.00001   0.00000   0.00075   0.00075   3.06639
   D11       -3.12698   0.00001   0.00000   0.00040   0.00040  -3.12657
   D12       -0.08700   0.00001   0.00000   0.00091   0.00091  -0.08609
   D13       -0.02590  -0.00001   0.00000  -0.00025  -0.00025  -0.02615
   D14        3.11915  -0.00000   0.00000  -0.00014  -0.00014   3.11900
   D15        3.12688  -0.00001   0.00000  -0.00041  -0.00041   3.12647
   D16       -0.01125  -0.00000   0.00000  -0.00031  -0.00031  -0.01156
   D17       -0.00000   0.00000   0.00000   0.00000   0.00000   0.00000
   D18        3.13815  -0.00000   0.00000  -0.00010  -0.00010   3.13805
   D19       -3.13815   0.00000   0.00000   0.00010   0.00010  -3.13805
   D20       -0.00000   0.00000   0.00000   0.00000   0.00000   0.00000
   D21       -0.00000   0.00000   0.00000   0.00000   0.00000   0.00000
   D22       -3.04657  -0.00000   0.00000  -0.00046  -0.00046  -3.04703
   D23        3.04657   0.00000   0.00000   0.00046   0.00046   3.04703
   D24       -0.00000  -0.00000   0.00000   0.00000   0.00000   0.00000
   D25       -2.70464   0.00000   0.00000   0.00025   0.00025  -2.70439
   D26       -0.01695   0.00001   0.00000   0.00087   0.00087  -0.01607
   D27        1.85807   0.00001   0.00000   0.00048   0.00048   1.85855
   D28        0.53625   0.00000   0.00000  -0.00023  -0.00023   0.53602
   D29       -3.05924   0.00001   0.00000   0.00039   0.00039  -3.05885
   D30       -1.18423   0.00001   0.00000  -0.00001  -0.00001  -1.18423
   D31        2.70464  -0.00000   0.00000  -0.00025  -0.00025   2.70439
   D32        0.01695  -0.00001   0.00000  -0.00087  -0.00087   0.01607
   D33       -1.85807  -0.00001   0.00000  -0.00048  -0.00048  -1.85855
   D34       -0.53625  -0.00000   0.00000   0.00023   0.00023  -0.53602
   D35        3.05924  -0.00001   0.00000  -0.00039  -0.00039   3.05885
   D36        1.18423  -0.00001   0.00000   0.00001   0.00001   1.18423
   D37        0.53625   0.00000   0.00000  -0.00023  -0.00023   0.53602
   D38       -2.70464   0.00000   0.00000   0.00025   0.00025  -2.70439
   D39       -3.05924   0.00001   0.00000   0.00039   0.00039  -3.05885
   D40       -0.01695   0.00001   0.00000   0.00087   0.00087  -0.01607
   D41       -1.18423   0.00001   0.00000  -0.00001  -0.00001  -1.18423
   D42        1.85807   0.00001   0.00000   0.00048   0.00048   1.85855
   D43       -1.04401   0.00001   0.00000   0.00005   0.00005  -1.04396
   D44        1.08871   0.00001   0.00000   0.00015   0.00015   1.08886
   D45        3.10645   0.00000   0.00000  -0.00004  -0.00004   3.10640
   D46        1.04402  -0.00001   0.00000  -0.00006  -0.00006   1.04396
   D47       -3.10644  -0.00000   0.00000   0.00003   0.00003  -3.10640
   D48       -1.08870  -0.00001   0.00000  -0.00016  -0.00016  -1.08886
   D49       -3.14159  -0.00000   0.00000  -0.00001  -0.00001   3.14159
   D50       -1.00886   0.00000   0.00000   0.00009   0.00009  -1.00877
   D51        1.00887  -0.00000   0.00000  -0.00010  -0.00010   1.00877
   D52       -0.00000  -0.00000   0.00000   0.00000   0.00000   0.00000
   D53        3.04657   0.00000   0.00000   0.00046   0.00046   3.04703
   D54       -3.04657  -0.00000   0.00000  -0.00046  -0.00046  -3.04703
   D55       -0.00000   0.00000   0.00000   0.00000   0.00000   0.00000
   D56       -3.06564  -0.00001   0.00000  -0.00075  -0.00075  -3.06639
   D57        0.08700  -0.00001   0.00000  -0.00091  -0.00091   0.08609
   D58       -0.02566  -0.00001   0.00000  -0.00025  -0.00025  -0.02590
   D59        3.12698  -0.00001   0.00000  -0.00040  -0.00040   3.12657
   D60       -0.53625  -0.00000   0.00000   0.00023   0.00023  -0.53602
   D61        3.05924  -0.00001   0.00000  -0.00039  -0.00039   3.05885
   D62        1.18423  -0.00001   0.00000   0.00001   0.00001   1.18423
   D63        2.70464  -0.00000   0.00000  -0.00025  -0.00025   2.70439
   D64        0.01695  -0.00001   0.00000  -0.00087  -0.00087   0.01607
   D65       -1.85807  -0.00001   0.00000  -0.00048  -0.00048  -1.85855
   D66        0.02566   0.00001   0.00000   0.00024   0.00024   0.02590
   D67       -3.12698   0.00001   0.00000   0.00040   0.00040  -3.12657
   D68        3.06564   0.00001   0.00000   0.00075   0.00075   3.06639
   D69       -0.08700   0.00001   0.00000   0.00091   0.00091  -0.08609
   D70       -3.10644  -0.00000   0.00000   0.00003   0.00003  -3.10640
   D71       -1.08870  -0.00001   0.00000  -0.00016  -0.00016  -1.08886
   D72        1.04402  -0.00001   0.00000  -0.00006  -0.00006   1.04396
   D73        1.08871   0.00001   0.00000   0.00015   0.00015   1.08886
   D74        3.10645   0.00000   0.00000  -0.00004  -0.00004   3.10640
   D75       -1.04401   0.00001   0.00000   0.00005   0.00005  -1.04396
   D76       -1.00886   0.00000   0.00000   0.00009   0.00009  -1.00877
   D77        1.00887  -0.00000   0.00000  -0.00010  -0.00010   1.00877
   D78       -3.14159  -0.00000   0.00000  -0.00001  -0.00001   3.14159
   D79       -0.02590  -0.00001   0.00000  -0.00025  -0.00025  -0.02615
   D80        3.11915  -0.00000   0.00000  -0.00014  -0.00014   3.11900
   D81        3.12688  -0.00001   0.00000  -0.00041  -0.00041   3.12647
   D82       -0.01125  -0.00000   0.00000  -0.00031  -0.00031  -0.01156
   D83       -0.00000   0.00000   0.00000   0.00000   0.00000   0.00000
   D84       -3.13815   0.00000   0.00000   0.00010   0.00010  -3.13805
   D85        3.13815  -0.00000   0.00000  -0.00010  -0.00010   3.13805
   D86       -0.00000   0.00000   0.00000   0.00000   0.00000   0.00000
   D87        0.02590   0.00001   0.00000   0.00025   0.00025   0.02615
   D88       -3.12688   0.00001   0.00000   0.00041   0.00041  -3.12647
   D89       -3.11915   0.00000   0.00000   0.00014   0.00014  -3.11900
   D90        0.01125   0.00000   0.00000   0.00031   0.00031   0.01156
   D91       -0.00001   0.00000   0.00000   0.00001   0.00001   0.00000
   D92       -1.79654  -0.00000   0.00000   0.00016   0.00016  -1.79639
   D93        1.79654   0.00000   0.00000  -0.00015  -0.00015   1.79639
   D94       -1.79654  -0.00000   0.00000   0.00016   0.00016  -1.79639
   D95        2.69010  -0.00001   0.00000   0.00031   0.00031   2.69041
   D96       -0.00000  -0.00000   0.00000   0.00000   0.00000   0.00000
   D97        1.79654   0.00000   0.00000  -0.00015  -0.00015   1.79639
   D98       -0.00000  -0.00000   0.00000   0.00000   0.00000   0.00000
   D99       -2.69011   0.00001   0.00000  -0.00031  -0.00031  -2.69041
         Item               Value     Threshold  Converged?
 Maximum Force            0.000126     0.000450     YES
 RMS     Force            0.000038     0.000300     YES
 Maximum Displacement     0.002466     0.001800     NO 
 RMS     Displacement     0.000525     0.001200     YES
 Predicted change in Energy=-3.848423D-07
 GradGradGradGradGradGradGradGradGradGradGradGradGradGradGradGradGradGrad

                          Input orientation:                          
 ---------------------------------------------------------------------
 Center     Atomic      Atomic             Coordinates (Angstroms)
 Number     Number       Type             X           Y           Z
 ---------------------------------------------------------------------
      1          1           0        2.436711   -2.479861   -0.430374
      2          6           0        2.437763   -1.395753   -0.444972
      3          6           0        2.437761    1.395757   -0.444972
      4          6           0        3.598538   -0.704075   -0.673079
      5          6           0        1.226743   -0.704547   -0.239419
      6          6           0        1.226741    0.704549   -0.239419
      7          6           0        3.598537    0.704080   -0.673079
      8          1           0        2.436708    2.479865   -0.430374
      9          1           0        4.523212   -1.239396   -0.851386
     10          1           0        4.523210    1.239403   -0.851386
     11          6           0       -0.000001    1.349469    0.090462
     12          6           0       -1.226743    0.704547   -0.239419
     13          6           0       -1.226741   -0.704549   -0.239419
     14          6           0        0.000001   -1.349469    0.090462
     15          1           0       -0.000002    2.431255    0.172472
     16          1           0        0.000002   -2.431255    0.172472
     17          6           0       -2.437761   -1.395757   -0.444972
     18          6           0       -3.598537   -0.704080   -0.673079
     19          6           0       -3.598538    0.704075   -0.673079
     20          6           0       -2.437763    1.395753   -0.444972
     21          1           0       -2.436708   -2.479865   -0.430374
     22          1           0       -4.523210   -1.239403   -0.851386
     23          1           0       -4.523212    1.239396   -0.851386
     24          1           0       -2.436711    2.479861   -0.430374
     25          6           0        0.000000   -0.690938    2.221645
     26          1           0       -0.915045   -1.229205    2.431644
     27          1           0        0.915046   -1.229204    2.431644
     28          6           0       -0.000000    0.690938    2.221645
     29          1           0        0.915045    1.229205    2.431644
     30          1           0       -0.915046    1.229204    2.431644
 ---------------------------------------------------------------------
                    Distance matrix (angstroms):
                    1          2          3          4          5
     1  H    0.000000
     2  C    1.084206   0.000000
     3  C    3.875646   2.791510   0.000000
     4  C    2.135923   1.370348   2.410131   0.000000
     5  C    2.156902   1.409464   2.433125   2.411115   0.000000
     6  C    3.411885   2.433125   1.409464   2.792437   1.409096
     7  C    3.397974   2.410131   1.370348   1.408155   2.792437
     8  H    4.959725   3.875646   1.084206   3.397974   3.411885
     9  H    2.463633   2.130427   3.385012   1.083228   3.395184
    10  H    4.285283   3.385012   2.130427   2.159610   3.875583
    11  C    4.568655   3.710206   2.496300   4.213018   2.415099
    12  C    4.857758   4.228725   3.734783   5.045356   2.829335
    13  C    4.075424   3.734783   4.228725   4.844728   2.453484
    14  C    2.736168   2.496300   3.710206   3.734836   1.424654
    15  H    5.515438   4.579293   2.719591   4.847137   3.392316
    16  H    2.510645   2.719591   4.579293   4.080144   2.157792
    17  C    4.993593   4.875523   5.618119   6.080079   3.734783
    18  C    6.295755   6.080079   6.395173   7.197076   4.844728
    19  C    6.827927   6.395173   6.080079   7.333539   5.045356
    20  C    6.227447   5.618119   4.875523   6.395173   4.228725
    21  H    4.873419   4.993593   6.227447   6.295755   4.075424
    22  H    7.082125   6.974579   7.454150   8.141325   5.807110
    23  H    7.902572   7.454150   6.974579   8.352945   6.100442
    24  H    6.953351   6.227447   4.993593   6.827927   4.857758
    25  C    4.021319   3.681073   4.172268   4.618341   2.749894
    26  H    4.581436   4.420857   5.138740   5.503408   3.463682
    27  H    3.474299   3.259037   4.181387   4.137172   2.739889
    28  C    4.798410   4.172267   3.681072   4.824414   3.083685
    29  H    4.925828   4.181386   3.259036   4.536299   3.312269
    30  H    5.760433   5.138740   4.420856   5.809416   3.932077
                    6          7          8          9         10
     6  C    0.000000
     7  C    2.411115   0.000000
     8  H    2.156902   2.135923   0.000000
     9  H    3.875583   2.159610   4.285283   0.000000
    10  H    3.395184   1.083228   2.463633   2.478799   0.000000
    11  C    1.424654   3.734836   2.736168   5.296107   4.621540
    12  C    2.453484   4.844728   4.075424   6.100442   5.807110
    13  C    2.829335   5.045356   4.857758   5.807110   6.100442
    14  C    2.415099   4.213018   4.568655   4.621540   5.296107
    15  H    2.157792   4.080144   2.510645   5.914509   4.788344
    16  H    3.392316   4.847137   5.515438   4.788344   5.914509
    17  C    4.228725   6.395173   6.227447   6.974579   7.454150
    18  C    5.045356   7.333539   6.827927   8.141325   8.352945
    19  C    4.844728   7.197076   6.295755   8.352945   8.141325
    20  C    3.734783   6.080079   4.993593   7.454150   6.974579
    21  H    4.857758   6.827927   6.953351   7.082125   7.902572
    22  H    6.100442   8.352945   7.902572   9.046422   9.379882
    23  H    5.807110   8.141325   7.082125   9.379882   9.046422
    24  H    4.075424   6.295755   4.873419   7.902572   7.082125
    25  C    3.083685   4.824414   4.798410   5.495795   5.799065
    26  H    3.932077   5.809417   5.760433   6.352403   6.815198
    27  H    3.312269   4.536299   4.925828   4.878242   5.467279
    28  C    2.749894   4.618341   4.021319   5.799065   5.495795
    29  H    2.739889   4.137172   3.474299   5.467279   4.878241
    30  H    3.463682   5.503408   4.581436   6.815198   6.352403
                   11         12         13         14         15
    11  C    0.000000
    12  C    1.424654   0.000000
    13  C    2.415099   1.409096   0.000000
    14  C    2.698938   2.415099   1.424654   0.000000
    15  H    1.084890   2.157792   3.392316   3.781613   0.000000
    16  H    3.781613   3.392316   2.157792   1.084890   4.862510
    17  C    3.710206   2.433125   1.409464   2.496300   4.579293
    18  C    4.213018   2.792437   2.411115   3.734836   4.847137
    19  C    3.734836   2.411115   2.792437   4.213018   4.080144
    20  C    2.496300   1.409464   2.433125   3.710206   2.719591
    21  H    4.568655   3.411885   2.156902   2.736168   5.515438
    22  H    5.296107   3.875583   3.395184   4.621540   5.914509
    23  H    4.621540   3.395184   3.875583   5.296107   4.788344
    24  H    2.736168   2.156902   3.411885   4.568655   2.510645
    25  C    2.950458   3.083685   2.749894   2.230606   3.734595
    26  H    3.601110   3.312269   2.739889   2.516526   4.397741
    27  H    3.601110   3.932077   3.463682   2.516526   4.397741
    28  C    2.230606   2.749894   3.083685   2.950458   2.688459
    29  H    2.516526   3.463682   3.932077   3.601110   2.717737
    30  H    2.516526   2.739889   3.312269   3.601110   2.717736
                   16         17         18         19         20
    16  H    0.000000
    17  C    2.719591   0.000000
    18  C    4.080144   1.370348   0.000000
    19  C    4.847137   2.410131   1.408155   0.000000
    20  C    4.579293   2.791510   2.410131   1.370348   0.000000
    21  H    2.510645   1.084206   2.135923   3.397974   3.875646
    22  H    4.788344   2.130427   1.083228   2.159610   3.385012
    23  H    5.914509   3.385012   2.159610   1.083228   2.130427
    24  H    5.515438   3.875646   3.397974   2.135923   1.084206
    25  C    2.688459   3.681072   4.618341   4.824414   4.172267
    26  H    2.717737   3.259036   4.137172   4.536299   4.181386
    27  H    2.717736   4.420856   5.503408   5.809416   5.138740
    28  C    3.734595   4.172268   4.824414   4.618341   3.681073
    29  H    4.397741   5.138740   5.809417   5.503408   4.420857
    30  H    4.397741   4.181387   4.536299   4.137172   3.259037
                   21         22         23         24         25
    21  H    0.000000
    22  H    2.463633   0.000000
    23  H    4.285283   2.478799   0.000000
    24  H    4.959725   4.285283   2.463633   0.000000
    25  C    4.021319   5.495795   5.799065   4.798410   0.000000
    26  H    3.474299   4.878241   5.467279   4.925828   1.082192
    27  H    4.581436   6.352403   6.815198   5.760433   1.082192
    28  C    4.798410   5.799065   5.495795   4.021319   1.381876
    29  H    5.760433   6.815198   6.352403   4.581436   2.137371
    30  H    4.925828   5.467279   4.878242   3.474299   2.137371
                   26         27         28         29         30
    26  H    0.000000
    27  H    1.830092   0.000000
    28  C    2.137371   2.137371   0.000000
    29  H    3.064801   2.458408   1.082192   0.000000
    30  H    2.458408   3.064801   1.082192   1.830092   0.000000
 Stoichiometry    C16H14
 Framework group  C2[X(C16H14)]
 Deg. of freedom    43
 Full point group                 C2      NOp   2
 Largest Abelian subgroup         C2      NOp   2
 Largest concise Abelian subgroup C2      NOp   2
                         Standard orientation:                         
 ---------------------------------------------------------------------
 Center     Atomic      Atomic             Coordinates (Angstroms)
 Number     Number       Type             X           Y           Z
 ---------------------------------------------------------------------
      1          1           0       -2.436709    2.479863   -0.431379
      2          6           0       -2.437762    1.395755   -0.445976
      3          6           0       -2.437762   -1.395755   -0.445976
      4          6           0       -3.598538    0.704077   -0.674084
      5          6           0       -1.226742    0.704548   -0.240423
      6          6           0       -1.226742   -0.704548   -0.240423
      7          6           0       -3.598538   -0.704077   -0.674084
      8          1           0       -2.436709   -2.479863   -0.431379
      9          1           0       -4.523211    1.239399   -0.852390
     10          1           0       -4.523211   -1.239399   -0.852390
     11          6           0        0.000000   -1.349469    0.089458
     12          6           0        1.226742   -0.704548   -0.240423
     13          6           0        1.226742    0.704548   -0.240423
     14          6           0        0.000000    1.349469    0.089458
     15          1           0        0.000000   -2.431255    0.171467
     16          1           0       -0.000000    2.431255    0.171467
     17          6           0        2.437762    1.395755   -0.445976
     18          6           0        3.598538    0.704077   -0.674084
     19          6           0        3.598538   -0.704077   -0.674084
     20          6           0        2.437762   -1.395755   -0.445976
     21          1           0        2.436709    2.479863   -0.431379
     22          1           0        4.523211    1.239399   -0.852390
     23          1           0        4.523211   -1.239399   -0.852390
     24          1           0        2.436709   -2.479863   -0.431379
     25          6           0        0.000000    0.690938    2.220641
     26          1           0        0.915046    1.229204    2.430639
     27          1           0       -0.915045    1.229204    2.430639
     28          6           0       -0.000000   -0.690938    2.220641
     29          1           0       -0.915046   -1.229204    2.430639
     30          1           0        0.915045   -1.229204    2.430639
 ---------------------------------------------------------------------
 Rotational constants (GHZ):           1.1880153           0.3982619           0.3788072
 Standard basis: def2TZVP (5D, 7F)
 There are   330 symmetry adapted cartesian basis functions of A   symmetry.
 There are   330 symmetry adapted cartesian basis functions of B   symmetry.
 There are   290 symmetry adapted basis functions of A   symmetry.
 There are   290 symmetry adapted basis functions of B   symmetry.
   580 basis functions,   928 primitive gaussians,   660 cartesian basis functions
    55 alpha electrons       55 beta electrons
       nuclear repulsion energy      1022.6063587832 Hartrees.
 NAtoms=   30 NActive=   30 NUniq=   15 SFac= 4.00D+00 NAtFMM=   60 NAOKFM=F Big=F
 Integral buffers will be    131072 words long.
 Raffenetti 2 integral format.
 Two-electron integral symmetry is turned on.
 Nuclear repulsion after empirical dispersion term =     1022.5826074307 Hartrees.
 ------------------------------------------------------------------------------
 Polarizable Continuum Model (PCM)
 =================================
 Model                : PCM.
 Atomic radii         : SMD-Coulomb.
 Polarization charges : Total charges.
 Charge compensation  : None.
 Solution method      : Matrix inversion.
 Cavity type          : VdW (van der Waals Surface) (Alpha=1.000).
 Cavity algorithm     : GePol (No added spheres)
                        Default sphere list used, NSphG=   30.
                        Lebedev-Laikov grids with approx.  5.0 points / Ang**2.
                        Smoothing algorithm: York/Karplus (Gamma=1.0000).
                        Polarization charges: spherical gaussians, with
                                              point-specific exponents (IZeta= 3).
                        Self-potential: point-specific (ISelfS= 7).
                        Self-field    : sphere-specific E.n sum rule (ISelfD= 2).
 1st derivatives      : Analytical E(r).r(x)/FMM algorithm (CHGder, D1EAlg=3).
                        Cavity 1st derivative terms included.
 Solvent              : TetraHydroFuran, Eps=   7.425700 Eps(inf)=   1.974025
 ------------------------------------------------------------------------------
 ------------------------------------------------------------------------------
 Atomic radii for non-electrostatic terms: SMD-CDS.
 ------------------------------------------------------------------------------
 Nuclear repulsion after PCM non-electrostatic terms =     1022.5764035786 Hartrees.
 One-electron integrals computed using PRISM.
   2 Symmetry operations used in ECPInt.
 ECPInt:  NShTT=   27028 NPrTT=   82204 LenC2=   25406 LenP2D=   57853.
 LDataN:  DoStor=T MaxTD1= 6 Len=  172
 NBasis=   580 RedAO= T EigKep=  3.94D-06  NBF=   290   290
 NBsUse=   580 1.00D-06 EigRej= -1.00D+00 NBFU=   290   290
 Initial guess from the checkpoint file:  "ethylene-anthracene-TS-final.chk"
 B after Tr=    -0.000000   -0.000000   -0.000000
         Rot=    1.000000    0.000000   -0.000000    0.000000 Ang=   0.00 deg.
 Initial guess orbital symmetries:
       Occupied  (B) (A) (B) (A) (A) (B) (B) (A) (B) (A) (B) (A)
                 (B) (A) (A) (B) (A) (B) (A) (B) (A) (A) (B) (B)
                 (A) (A) (A) (B) (B) (B) (B) (A) (A) (B) (A) (B)
                 (B) (A) (A) (B) (A) (B) (A) (B) (B) (A) (B) (A)
                 (A) (A) (B) (A) (B) (A) (B)
       Virtual   (A) (A) (B) (B) (A) (A) (B) (B) (A) (B) (B) (A)
                 (A) (B) (B) (B) (A) (A) (A) (A) (B) (B) (A) (B)
                 (A) (A) (B) (A) (A) (B) (B) (B) (A) (A) (B) (A)
                 (B) (B) (B) (A) (A) (B) (A) (B) (A) (B) (B) (B)
                 (A) (B) (A) (B) (A) (A) (A) (B) (B) (A) (A) (B)
                 (B) (A) (A) (B) (A) (B) (A) (B) (A) (B) (B) (A)
                 (B) (B) (A) (B) (A) (B) (A) (B) (A) (B) (A) (A)
                 (B) (B) (A) (B) (A) (A) (B) (B) (A) (A) (B) (A)
                 (A) (A) (B) (B) (B) (A) (A) (B) (A) (B) (B) (A)
                 (B) (B) (A) (A) (A) (A) (B) (B) (B) (A) (A) (B)
                 (B) (A) (A) (A) (B) (B) (A) (B) (B) (A) (A) (B)
                 (B) (A) (A) (A) (B) (B) (A) (B) (A) (A) (B) (A)
                 (A) (B) (B) (B) (A) (B) (B) (A) (A) (B) (A) (B)
                 (A) (A) (B) (B) (A) (A) (B) (B) (A) (A) (B) (A)
                 (B) (A) (B) (B) (B) (A) (B) (A) (A) (B) (A) (B)
                 (A) (B) (A) (B) (A) (B) (B) (B) (A) (B) (A) (A)
                 (B) (A) (A) (A) (B) (B) (B) (B) (A) (B) (A) (A)
                 (B) (B) (A) (A) (B) (A) (B) (B) (A) (B) (A) (A)
                 (B) (A) (B) (A) (B) (B) (B) (A) (A) (B) (A) (A)
                 (B) (B) (A) (B) (B) (A) (A) (B) (B) (A) (B) (A)
                 (A) (B) (A) (B) (B) (A) (B) (A) (A) (B) (A) (A)
                 (A) (B) (B) (B) (B) (A) (B) (A) (A) (A) (B) (B)
                 (A) (B) (A) (A) (B) (A) (B) (A) (B) (A) (B) (A)
                 (A) (B) (B) (B) (A) (B) (A) (A) (B) (A) (B) (B)
                 (A) (B) (B) (A) (A) (A) (B) (A) (A) (B) (B) (A)
                 (A) (B) (B) (A) (A) (B) (A) (B) (B) (A) (A) (B)
                 (B) (A) (A) (B) (A) (B) (A) (A) (B) (A) (B) (A)
                 (A) (B) (A) (B) (B) (A) (B) (A) (B) (A) (B) (B)
                 (B) (A) (A) (B) (A) (A) (B) (A) (B) (B) (A) (B)
                 (B) (A) (A) (B) (B) (B) (B) (A) (A) (A) (A) (B)
                 (B) (A) (A) (B) (A) (A) (B) (A) (B) (B) (B) (A)
                 (A) (B) (A) (B) (A) (B) (A) (A) (B) (A) (B) (B)
                 (B) (A) (B) (A) (B) (B) (A) (A) (B) (A) (B) (A)
                 (A) (B) (B) (A) (A) (B) (A) (B) (A) (B) (A) (B)
                 (A) (B) (B) (B) (B) (A) (B) (A) (B) (A) (A) (B)
                 (A) (B) (A) (A) (A) (B) (B) (B) (B) (A) (A) (B)
                 (B) (A) (B) (A) (A) (A) (B) (B) (B) (A) (A) (A)
                 (B) (B) (A) (A) (B) (A) (A) (B) (A) (B) (B) (A)
                 (A) (B) (A) (B) (A) (B) (B) (A) (A) (B) (B) (A)
                 (A) (B) (A) (B) (A) (A) (B) (A) (A) (B) (B) (B)
                 (A) (B) (B) (A) (B) (A) (A) (B) (A) (A) (B) (B)
                 (B) (A) (B) (A) (B) (A) (B) (A) (B) (A) (B) (B)
                 (A) (B) (A) (B) (A) (A) (B) (A) (A) (B) (B) (A)
                 (B) (A) (B) (B) (A) (A) (B) (A) (B)
 Requested convergence on RMS density matrix=1.00D-08 within 128 cycles.
 Requested convergence on MAX density matrix=1.00D-06.
 Requested convergence on             energy=1.00D-06.
 No special actions if energy rises.
 Inv3:  Mode=1 IEnd=    14493612.
 Iteration    1 A*A^-1 deviation from unit magnitude is 1.15D-14 for    180.
 Iteration    1 A*A^-1 deviation from orthogonality  is 7.00D-15 for   1510    180.
 Iteration    1 A^-1*A deviation from unit magnitude is 8.66D-15 for    180.
 Iteration    1 A^-1*A deviation from orthogonality  is 2.61D-15 for    515    499.
 Error on total polarization charges =  0.05302
 SCF Done:  E(RwB97XD) =  -618.088159603     A.U. after    8 cycles
            NFock=  8  Conv=0.93D-08     -V/T= 2.0050
 SMD-CDS (non-electrostatic) energy       (kcal/mol) =      -3.89
 (included in total energy above)
   2 Symmetry operations used in ECPInt.
 ECPInt:  NShTT=   27028 NPrTT=   82204 LenC2=   25406 LenP2D=   57853.
 LDataN:  DoStor=T MaxTD1= 7 Len=  274
 D1PCM: PCM CHGder 1st derivatives, ID1Alg=3 FixD1E=F DoIter=F DoCFld=F I1PDM=0.
 Calling FoFJK, ICntrl=      2127 FMM=F ISym2X=1 I1Cent= 0 IOpClX= 0 NMat=1 NMatS=1 NMatT=0.
 ***** Axes restored to original set *****
 -------------------------------------------------------------------
 Center     Atomic                   Forces (Hartrees/Bohr)
 Number     Number              X              Y              Z
 -------------------------------------------------------------------
      1        1           0.000000016    0.000003052   -0.000000237
      2        6          -0.000000159   -0.000001722    0.000000165
      3        6          -0.000000159    0.000001721    0.000000166
      4        6           0.000001634   -0.000001607    0.000000062
      5        6           0.000001390    0.000001227   -0.000000961
      6        6           0.000001388   -0.000001231   -0.000000965
      7        6           0.000001633    0.000001606    0.000000062
      8        1           0.000000016   -0.000003051   -0.000000237
      9        1          -0.000002840    0.000001588    0.000000506
     10        1          -0.000002838   -0.000001588    0.000000506
     11        6           0.000000001    0.000003902   -0.000001266
     12        6          -0.000001390   -0.000001227   -0.000000961
     13        6          -0.000001388    0.000001231   -0.000000965
     14        6          -0.000000001   -0.000003902   -0.000001266
     15        1           0.000000000   -0.000004430   -0.000000512
     16        1          -0.000000000    0.000004430   -0.000000512
     17        6           0.000000159   -0.000001721    0.000000166
     18        6          -0.000001633   -0.000001606    0.000000062
     19        6          -0.000001634    0.000001607    0.000000062
     20        6           0.000000159    0.000001722    0.000000165
     21        1          -0.000000016    0.000003051   -0.000000237
     22        1           0.000002838    0.000001588    0.000000506
     23        1           0.000002840   -0.000001588    0.000000506
     24        1          -0.000000016   -0.000003052   -0.000000237
     25        6           0.000000004   -0.000001829    0.000005098
     26        1           0.000003171    0.000001967   -0.000001199
     27        1          -0.000003171    0.000001971   -0.000001189
     28        6          -0.000000004    0.000001829    0.000005098
     29        1          -0.000003171   -0.000001967   -0.000001199
     30        1           0.000003171   -0.000001971   -0.000001189
 -------------------------------------------------------------------
 Cartesian Forces:  Max     0.000005098 RMS     0.000001900

 GradGradGradGradGradGradGradGradGradGradGradGradGradGradGradGradGradGrad
 Berny optimization.
 FormGI is forming the generalized inverse of G from B-inverse, IUseBI=4.
 Internal  Forces:  Max     0.000004456 RMS     0.000001100
 Search for a saddle point.
 Step number   3 out of a maximum of  180
 All quantities printed in internal units (Hartrees-Bohrs-Radians)
 Swapping is turned off.
 Update second derivatives using D2CorX and points    1    2    3
 ITU=  0  0  0
     Eigenvalues ---   -0.04574   0.00273   0.00825   0.01113   0.01249
     Eigenvalues ---    0.01431   0.01493   0.01791   0.01793   0.01838
     Eigenvalues ---    0.01849   0.01879   0.02028   0.02114   0.02158
     Eigenvalues ---    0.02200   0.02212   0.02352   0.02362   0.02416
     Eigenvalues ---    0.02447   0.02750   0.02762   0.02832   0.02846
     Eigenvalues ---    0.02914   0.02953   0.03430   0.04683   0.05187
     Eigenvalues ---    0.05203   0.05375   0.05935   0.06762   0.08093
     Eigenvalues ---    0.08715   0.10322   0.10803   0.10822   0.11293
     Eigenvalues ---    0.11309   0.12185   0.12190   0.12226   0.12319
     Eigenvalues ---    0.14642   0.16142   0.18447   0.18800   0.19033
     Eigenvalues ---    0.19316   0.19433   0.19477   0.22993   0.26906
     Eigenvalues ---    0.27523   0.31154   0.32751   0.33725   0.33929
     Eigenvalues ---    0.33960   0.34122   0.34297   0.34321   0.34401
     Eigenvalues ---    0.34456   0.34459   0.34516   0.34607   0.34607
     Eigenvalues ---    0.34614   0.34680   0.34709   0.35170   0.39241
     Eigenvalues ---    0.39489   0.39676   0.40645   0.40896   0.45231
     Eigenvalues ---    0.47547   0.47591   0.49846   0.50428
 Eigenvectors required to have negative eigenvalues:
                          R21       R15       D95       D99       D37
   1                    0.59255   0.59255   0.16956  -0.16952  -0.12992
                          D28       D34       D60       R31       D38
   1                   -0.12992   0.12992   0.12992  -0.12574  -0.10760
 RFO step:  Lambda0=2.594530459D-10 Lambda= 0.00000000D+00.
 Linear search not attempted -- option 19 set.
 Iteration  1 RMS(Cart)=  0.00000822 RMS(Int)=  0.00000000
 Iteration  2 RMS(Cart)=  0.00000000 RMS(Int)=  0.00000000
 ClnCor:  largest displacement from symmetrization is 7.97D-09 for atom    16.
 Variable       Old X    -DE/DX   Delta X   Delta X   Delta X     New X
                                 (Linear)    (Quad)   (Total)
    R1        2.04885  -0.00000   0.00000  -0.00001  -0.00001   2.04884
    R2        2.58958  -0.00000   0.00000  -0.00000  -0.00000   2.58958
    R3        2.66350  -0.00000   0.00000  -0.00001  -0.00001   2.66350
    R4        2.66350  -0.00000   0.00000  -0.00001  -0.00001   2.66350
    R5        2.58958  -0.00000   0.00000  -0.00000  -0.00000   2.58958
    R6        2.04885  -0.00000   0.00000  -0.00001  -0.00001   2.04884
    R7        2.66103  -0.00000   0.00000  -0.00000  -0.00000   2.66102
    R8        2.04700  -0.00000   0.00000  -0.00001  -0.00001   2.04700
    R9        2.66281  -0.00000   0.00000  -0.00001  -0.00001   2.66280
   R10        2.69221  -0.00000   0.00000   0.00001   0.00001   2.69221
   R11        2.69221  -0.00000   0.00000   0.00001   0.00001   2.69221
   R12        2.04700  -0.00000   0.00000  -0.00001  -0.00001   2.04700
   R13        2.69221  -0.00000   0.00000   0.00001   0.00001   2.69221
   R14        2.05014  -0.00000   0.00000  -0.00001  -0.00001   2.05013
   R15        4.21523   0.00000   0.00000  -0.00004  -0.00004   4.21520
   R16        2.66281  -0.00000   0.00000  -0.00001  -0.00001   2.66280
   R17        2.66350  -0.00000   0.00000  -0.00001  -0.00001   2.66350
   R18        2.69221  -0.00000   0.00000   0.00001   0.00001   2.69221
   R19        2.66350  -0.00000   0.00000  -0.00001  -0.00001   2.66350
   R20        2.05014  -0.00000   0.00000  -0.00001  -0.00001   2.05013
   R21        4.21523   0.00000   0.00000  -0.00004  -0.00004   4.21520
   R22        2.58958  -0.00000   0.00000  -0.00000  -0.00000   2.58958
   R23        2.04885  -0.00000   0.00000  -0.00001  -0.00001   2.04884
   R24        2.66103  -0.00000   0.00000  -0.00000  -0.00000   2.66102
   R25        2.04700  -0.00000   0.00000  -0.00001  -0.00001   2.04700
   R26        2.58958  -0.00000   0.00000  -0.00000  -0.00000   2.58958
   R27        2.04700  -0.00000   0.00000  -0.00001  -0.00001   2.04700
   R28        2.04885  -0.00000   0.00000  -0.00001  -0.00001   2.04884
   R29        2.04505  -0.00000   0.00000  -0.00001  -0.00001   2.04503
   R30        2.04505  -0.00000   0.00000  -0.00001  -0.00001   2.04503
   R31        2.61137  -0.00000   0.00000   0.00001   0.00001   2.61138
   R32        2.04505  -0.00000   0.00000  -0.00001  -0.00001   2.04503
   R33        2.04505  -0.00000   0.00000  -0.00001  -0.00001   2.04503
    A1        2.10338   0.00000   0.00000  -0.00000  -0.00000   2.10338
    A2        2.08009   0.00000   0.00000   0.00000   0.00000   2.08009
    A3        2.09966  -0.00000   0.00000  -0.00000  -0.00000   2.09966
    A4        2.09966  -0.00000   0.00000  -0.00000  -0.00000   2.09966
    A5        2.08009   0.00000   0.00000   0.00000   0.00000   2.08009
    A6        2.10338   0.00000   0.00000  -0.00000  -0.00000   2.10338
    A7        2.09988  -0.00000   0.00000  -0.00000  -0.00000   2.09988
    A8        2.09559   0.00000   0.00000  -0.00000  -0.00000   2.09559
    A9        2.08770   0.00000   0.00000   0.00000   0.00000   2.08770
   A10        2.08335   0.00000   0.00000   0.00000   0.00000   2.08335
   A11        2.15510  -0.00000   0.00000   0.00000   0.00000   2.15510
   A12        2.04057  -0.00000   0.00000  -0.00000  -0.00000   2.04057
   A13        2.08335   0.00000   0.00000   0.00000   0.00000   2.08335
   A14        2.15510  -0.00000   0.00000   0.00000   0.00000   2.15510
   A15        2.04057  -0.00000   0.00000  -0.00000  -0.00000   2.04057
   A16        2.09988  -0.00000   0.00000  -0.00000  -0.00000   2.09988
   A17        2.09559   0.00000   0.00000  -0.00000  -0.00000   2.09559
   A18        2.08770   0.00000   0.00000   0.00000   0.00000   2.08770
   A19        2.07478   0.00000   0.00000  -0.00000  -0.00000   2.07478
   A20        2.05883  -0.00000   0.00000  -0.00000  -0.00000   2.05883
   A21        1.65850   0.00000   0.00000   0.00001   0.00001   1.65850
   A22        2.05883  -0.00000   0.00000  -0.00000  -0.00000   2.05883
   A23        1.65850   0.00000   0.00000   0.00001   0.00001   1.65850
   A24        1.79482  -0.00000   0.00000   0.00000   0.00000   1.79482
   A25        2.04057  -0.00000   0.00000  -0.00000  -0.00000   2.04057
   A26        2.15510  -0.00000   0.00000   0.00000   0.00000   2.15510
   A27        2.08335   0.00000   0.00000   0.00000   0.00000   2.08335
   A28        2.04057  -0.00000   0.00000  -0.00000  -0.00000   2.04057
   A29        2.08335   0.00000   0.00000   0.00000   0.00000   2.08335
   A30        2.15510  -0.00000   0.00000   0.00000   0.00000   2.15510
   A31        2.07478   0.00000   0.00000  -0.00000  -0.00000   2.07478
   A32        2.05883  -0.00000   0.00000  -0.00000  -0.00000   2.05883
   A33        1.65850   0.00000   0.00000   0.00001   0.00001   1.65850
   A34        2.05883  -0.00000   0.00000  -0.00000  -0.00000   2.05883
   A35        1.65850   0.00000   0.00000   0.00001   0.00001   1.65850
   A36        1.79482  -0.00000   0.00000   0.00000   0.00000   1.79482
   A37        2.09966  -0.00000   0.00000  -0.00000  -0.00000   2.09966
   A38        2.08009   0.00000   0.00000   0.00000   0.00000   2.08009
   A39        2.10338   0.00000   0.00000  -0.00000  -0.00000   2.10338
   A40        2.09988  -0.00000   0.00000  -0.00000  -0.00000   2.09988
   A41        2.09559   0.00000   0.00000  -0.00000  -0.00000   2.09559
   A42        2.08770   0.00000   0.00000   0.00000   0.00000   2.08770
   A43        2.09988  -0.00000   0.00000  -0.00000  -0.00000   2.09988
   A44        2.08770   0.00000   0.00000   0.00000   0.00000   2.08770
   A45        2.09559   0.00000   0.00000  -0.00000  -0.00000   2.09559
   A46        2.09966  -0.00000   0.00000  -0.00000  -0.00000   2.09966
   A47        2.08009   0.00000   0.00000   0.00000   0.00000   2.08009
   A48        2.10338   0.00000   0.00000  -0.00000  -0.00000   2.10338
   A49        1.60937  -0.00000   0.00000   0.00001   0.00001   1.60937
   A50        1.60937  -0.00000   0.00000   0.00001   0.00001   1.60937
   A51        1.87049  -0.00000   0.00000  -0.00000  -0.00000   1.87049
   A52        2.01518   0.00000   0.00000   0.00000   0.00000   2.01519
   A53        2.09138   0.00000   0.00000  -0.00000  -0.00000   2.09138
   A54        2.09138   0.00000   0.00000  -0.00000  -0.00000   2.09138
   A55        1.87049  -0.00000   0.00000  -0.00000  -0.00000   1.87049
   A56        1.60937  -0.00000   0.00000   0.00001   0.00001   1.60937
   A57        1.60937  -0.00000   0.00000   0.00001   0.00001   1.60937
   A58        2.09138   0.00000   0.00000  -0.00000  -0.00000   2.09138
   A59        2.09138   0.00000   0.00000  -0.00000  -0.00000   2.09138
   A60        2.01518   0.00000   0.00000   0.00000   0.00000   2.01519
    D1       -3.12647  -0.00000   0.00000  -0.00000  -0.00000  -3.12648
    D2        0.01156   0.00000   0.00000  -0.00000  -0.00000   0.01156
    D3        0.02615  -0.00000   0.00000  -0.00001  -0.00001   0.02614
    D4       -3.11900  -0.00000   0.00000  -0.00000  -0.00000  -3.11901
    D5        3.12657   0.00000   0.00000   0.00000   0.00000   3.12658
    D6        0.08609   0.00000   0.00000   0.00002   0.00002   0.08611
    D7       -0.02590   0.00000   0.00000   0.00001   0.00001  -0.02590
    D8       -3.06639   0.00000   0.00000   0.00002   0.00002  -3.06637
    D9        0.02590  -0.00000   0.00000  -0.00001  -0.00001   0.02590
   D10        3.06639  -0.00000   0.00000  -0.00002  -0.00002   3.06637
   D11       -3.12657  -0.00000   0.00000  -0.00000  -0.00000  -3.12658
   D12       -0.08609  -0.00000   0.00000  -0.00002  -0.00002  -0.08611
   D13       -0.02615   0.00000   0.00000   0.00001   0.00001  -0.02614
   D14        3.11900   0.00000   0.00000   0.00000   0.00000   3.11901
   D15        3.12647   0.00000   0.00000   0.00000   0.00000   3.12648
   D16       -0.01156  -0.00000   0.00000   0.00000   0.00000  -0.01156
   D17        0.00000  -0.00000   0.00000  -0.00000  -0.00000   0.00000
   D18        3.13805   0.00000   0.00000   0.00000   0.00000   3.13805
   D19       -3.13805  -0.00000   0.00000  -0.00000  -0.00000  -3.13805
   D20        0.00000   0.00000   0.00000  -0.00000  -0.00000   0.00000
   D21        0.00000  -0.00000   0.00000  -0.00000  -0.00000   0.00000
   D22       -3.04703   0.00000   0.00000   0.00001   0.00001  -3.04702
   D23        3.04703  -0.00000   0.00000  -0.00001  -0.00001   3.04702
   D24        0.00000   0.00000   0.00000  -0.00000  -0.00000   0.00000
   D25       -2.70439   0.00000   0.00000   0.00001   0.00001  -2.70438
   D26       -0.01607  -0.00000   0.00000  -0.00002  -0.00002  -0.01609
   D27        1.85855  -0.00000   0.00000  -0.00001  -0.00001   1.85853
   D28        0.53602   0.00000   0.00000   0.00002   0.00002   0.53604
   D29       -3.05885  -0.00000   0.00000  -0.00000  -0.00000  -3.05885
   D30       -1.18423  -0.00000   0.00000   0.00000   0.00000  -1.18423
   D31        2.70439  -0.00000   0.00000  -0.00001  -0.00001   2.70438
   D32        0.01607   0.00000   0.00000   0.00002   0.00002   0.01609
   D33       -1.85855   0.00000   0.00000   0.00001   0.00001  -1.85853
   D34       -0.53602  -0.00000   0.00000  -0.00002  -0.00002  -0.53604
   D35        3.05885   0.00000   0.00000   0.00000   0.00000   3.05885
   D36        1.18423   0.00000   0.00000  -0.00000  -0.00000   1.18423
   D37        0.53602   0.00000   0.00000   0.00002   0.00002   0.53604
   D38       -2.70439   0.00000   0.00000   0.00001   0.00001  -2.70438
   D39       -3.05885  -0.00000   0.00000  -0.00000  -0.00000  -3.05885
   D40       -0.01607  -0.00000   0.00000  -0.00002  -0.00002  -0.01609
   D41       -1.18423  -0.00000   0.00000   0.00000   0.00000  -1.18423
   D42        1.85855  -0.00000   0.00000  -0.00001  -0.00001   1.85853
   D43       -1.04396  -0.00000   0.00000  -0.00000  -0.00000  -1.04396
   D44        1.08886  -0.00000   0.00000  -0.00000  -0.00000   1.08886
   D45        3.10640  -0.00000   0.00000   0.00000   0.00000   3.10641
   D46        1.04396   0.00000   0.00000   0.00000   0.00000   1.04396
   D47       -3.10640   0.00000   0.00000  -0.00000  -0.00000  -3.10641
   D48       -1.08886   0.00000   0.00000   0.00000   0.00000  -1.08886
   D49        3.14159   0.00000   0.00000   0.00000   0.00000  -3.14159
   D50       -1.00877  -0.00000   0.00000  -0.00000  -0.00000  -1.00877
   D51        1.00877   0.00000   0.00000   0.00000   0.00000   1.00877
   D52        0.00000   0.00000   0.00000  -0.00000   0.00000   0.00000
   D53        3.04703  -0.00000   0.00000  -0.00001  -0.00001   3.04702
   D54       -3.04703   0.00000   0.00000   0.00001   0.00001  -3.04702
   D55        0.00000  -0.00000   0.00000  -0.00000  -0.00000   0.00000
   D56       -3.06639   0.00000   0.00000   0.00002   0.00002  -3.06637
   D57        0.08609   0.00000   0.00000   0.00002   0.00002   0.08611
   D58       -0.02590   0.00000   0.00000   0.00001   0.00001  -0.02590
   D59        3.12657   0.00000   0.00000   0.00000   0.00000   3.12658
   D60       -0.53602  -0.00000   0.00000  -0.00002  -0.00002  -0.53604
   D61        3.05885   0.00000   0.00000   0.00000   0.00000   3.05885
   D62        1.18423   0.00000   0.00000  -0.00000  -0.00000   1.18423
   D63        2.70439  -0.00000   0.00000  -0.00001  -0.00001   2.70438
   D64        0.01607   0.00000   0.00000   0.00002   0.00002   0.01609
   D65       -1.85855   0.00000   0.00000   0.00001   0.00001  -1.85853
   D66        0.02590  -0.00000   0.00000  -0.00001  -0.00001   0.02590
   D67       -3.12657  -0.00000   0.00000  -0.00000  -0.00000  -3.12658
   D68        3.06639  -0.00000   0.00000  -0.00002  -0.00002   3.06637
   D69       -0.08609  -0.00000   0.00000  -0.00002  -0.00002  -0.08611
   D70       -3.10640   0.00000   0.00000  -0.00000  -0.00000  -3.10641
   D71       -1.08886   0.00000   0.00000   0.00000   0.00000  -1.08886
   D72        1.04396   0.00000   0.00000   0.00000   0.00000   1.04396
   D73        1.08886  -0.00000   0.00000  -0.00000  -0.00000   1.08886
   D74        3.10640  -0.00000   0.00000   0.00000   0.00000   3.10641
   D75       -1.04396  -0.00000   0.00000  -0.00000  -0.00000  -1.04396
   D76       -1.00877  -0.00000   0.00000  -0.00000  -0.00000  -1.00877
   D77        1.00877   0.00000   0.00000   0.00000   0.00000   1.00877
   D78        3.14159   0.00000   0.00000   0.00000   0.00000  -3.14159
   D79       -0.02615   0.00000   0.00000   0.00001   0.00001  -0.02614
   D80        3.11900   0.00000   0.00000   0.00000   0.00000   3.11901
   D81        3.12647   0.00000   0.00000   0.00000   0.00000   3.12648
   D82       -0.01156  -0.00000   0.00000   0.00000   0.00000  -0.01156
   D83        0.00000  -0.00000   0.00000  -0.00000  -0.00000   0.00000
   D84       -3.13805  -0.00000   0.00000  -0.00000  -0.00000  -3.13805
   D85        3.13805   0.00000   0.00000   0.00000   0.00000   3.13805
   D86        0.00000   0.00000   0.00000  -0.00000  -0.00000   0.00000
   D87        0.02615  -0.00000   0.00000  -0.00001  -0.00001   0.02614
   D88       -3.12647  -0.00000   0.00000  -0.00000  -0.00000  -3.12648
   D89       -3.11900  -0.00000   0.00000  -0.00000  -0.00000  -3.11901
   D90        0.01156   0.00000   0.00000  -0.00000  -0.00000   0.01156
   D91        0.00000  -0.00000   0.00000  -0.00000  -0.00000  -0.00000
   D92       -1.79639   0.00000   0.00000  -0.00001  -0.00001  -1.79639
   D93        1.79639  -0.00000   0.00000   0.00001   0.00001   1.79639
   D94       -1.79639   0.00000   0.00000  -0.00001  -0.00001  -1.79639
   D95        2.69041   0.00000   0.00000  -0.00001  -0.00001   2.69040
   D96       -0.00000   0.00000   0.00000   0.00000   0.00000   0.00000
   D97        1.79639  -0.00000   0.00000   0.00001   0.00001   1.79639
   D98       -0.00000   0.00000   0.00000   0.00000   0.00000   0.00000
   D99       -2.69041  -0.00000   0.00000   0.00001   0.00001  -2.69040
         Item               Value     Threshold  Converged?
 Maximum Force            0.000004     0.000450     YES
 RMS     Force            0.000001     0.000300     YES
 Maximum Displacement     0.000034     0.001800     YES
 RMS     Displacement     0.000008     0.001200     YES
 Predicted change in Energy=-2.256296D-10
 Optimization completed.
    -- Stationary point found.
                           ----------------------------
                           !   Optimized Parameters   !
                           ! (Angstroms and Degrees)  !
 --------------------------                            --------------------------
 ! Name  Definition              Value          Derivative Info.                !
 --------------------------------------------------------------------------------
 ! R1    R(1,2)                  1.0842         -DE/DX =    0.0                 !
 ! R2    R(2,4)                  1.3703         -DE/DX =    0.0                 !
 ! R3    R(2,5)                  1.4095         -DE/DX =    0.0                 !
 ! R4    R(3,6)                  1.4095         -DE/DX =    0.0                 !
 ! R5    R(3,7)                  1.3703         -DE/DX =    0.0                 !
 ! R6    R(3,8)                  1.0842         -DE/DX =    0.0                 !
 ! R7    R(4,7)                  1.4082         -DE/DX =    0.0                 !
 ! R8    R(4,9)                  1.0832         -DE/DX =    0.0                 !
 ! R9    R(5,6)                  1.4091         -DE/DX =    0.0                 !
 ! R10   R(5,14)                 1.4247         -DE/DX =    0.0                 !
 ! R11   R(6,11)                 1.4247         -DE/DX =    0.0                 !
 ! R12   R(7,10)                 1.0832         -DE/DX =    0.0                 !
 ! R13   R(11,12)                1.4247         -DE/DX =    0.0                 !
 ! R14   R(11,15)                1.0849         -DE/DX =    0.0                 !
 ! R15   R(11,28)                2.2306         -DE/DX =    0.0                 !
 ! R16   R(12,13)                1.4091         -DE/DX =    0.0                 !
 ! R17   R(12,20)                1.4095         -DE/DX =    0.0                 !
 ! R18   R(13,14)                1.4247         -DE/DX =    0.0                 !
 ! R19   R(13,17)                1.4095         -DE/DX =    0.0                 !
 ! R20   R(14,16)                1.0849         -DE/DX =    0.0                 !
 ! R21   R(14,25)                2.2306         -DE/DX =    0.0                 !
 ! R22   R(17,18)                1.3703         -DE/DX =    0.0                 !
 ! R23   R(17,21)                1.0842         -DE/DX =    0.0                 !
 ! R24   R(18,19)                1.4082         -DE/DX =    0.0                 !
 ! R25   R(18,22)                1.0832         -DE/DX =    0.0                 !
 ! R26   R(19,20)                1.3703         -DE/DX =    0.0                 !
 ! R27   R(19,23)                1.0832         -DE/DX =    0.0                 !
 ! R28   R(20,24)                1.0842         -DE/DX =    0.0                 !
 ! R29   R(25,26)                1.0822         -DE/DX =    0.0                 !
 ! R30   R(25,27)                1.0822         -DE/DX =    0.0                 !
 ! R31   R(25,28)                1.3819         -DE/DX =    0.0                 !
 ! R32   R(28,29)                1.0822         -DE/DX =    0.0                 !
 ! R33   R(28,30)                1.0822         -DE/DX =    0.0                 !
 ! A1    A(1,2,4)              120.515          -DE/DX =    0.0                 !
 ! A2    A(1,2,5)              119.1805         -DE/DX =    0.0                 !
 ! A3    A(4,2,5)              120.3016         -DE/DX =    0.0                 !
 ! A4    A(6,3,7)              120.3016         -DE/DX =    0.0                 !
 ! A5    A(6,3,8)              119.1805         -DE/DX =    0.0                 !
 ! A6    A(7,3,8)              120.515          -DE/DX =    0.0                 !
 ! A7    A(2,4,7)              120.3145         -DE/DX =    0.0                 !
 ! A8    A(2,4,9)              120.0687         -DE/DX =    0.0                 !
 ! A9    A(7,4,9)              119.6164         -DE/DX =    0.0                 !
 ! A10   A(2,5,6)              119.3672         -DE/DX =    0.0                 !
 ! A11   A(2,5,14)             123.4779         -DE/DX =    0.0                 !
 ! A12   A(6,5,14)             116.9161         -DE/DX =    0.0                 !
 ! A13   A(3,6,5)              119.3672         -DE/DX =    0.0                 !
 ! A14   A(3,6,11)             123.4779         -DE/DX =    0.0                 !
 ! A15   A(5,6,11)             116.9161         -DE/DX =    0.0                 !
 ! A16   A(3,7,4)              120.3145         -DE/DX =    0.0                 !
 ! A17   A(3,7,10)             120.0687         -DE/DX =    0.0                 !
 ! A18   A(4,7,10)             119.6164         -DE/DX =    0.0                 !
 ! A19   A(6,11,12)            118.8762         -DE/DX =    0.0                 !
 ! A20   A(6,11,15)            117.9625         -DE/DX =    0.0                 !
 ! A21   A(6,11,28)             95.0248         -DE/DX =    0.0                 !
 ! A22   A(12,11,15)           117.9625         -DE/DX =    0.0                 !
 ! A23   A(12,11,28)            95.0248         -DE/DX =    0.0                 !
 ! A24   A(15,11,28)           102.8358         -DE/DX =    0.0                 !
 ! A25   A(11,12,13)           116.9161         -DE/DX =    0.0                 !
 ! A26   A(11,12,20)           123.4779         -DE/DX =    0.0                 !
 ! A27   A(13,12,20)           119.3672         -DE/DX =    0.0                 !
 ! A28   A(12,13,14)           116.9161         -DE/DX =    0.0                 !
 ! A29   A(12,13,17)           119.3672         -DE/DX =    0.0                 !
 ! A30   A(14,13,17)           123.4779         -DE/DX =    0.0                 !
 ! A31   A(5,14,13)            118.8762         -DE/DX =    0.0                 !
 ! A32   A(5,14,16)            117.9625         -DE/DX =    0.0                 !
 ! A33   A(5,14,25)             95.0248         -DE/DX =    0.0                 !
 ! A34   A(13,14,16)           117.9625         -DE/DX =    0.0                 !
 ! A35   A(13,14,25)            95.0248         -DE/DX =    0.0                 !
 ! A36   A(16,14,25)           102.8358         -DE/DX =    0.0                 !
 ! A37   A(13,17,18)           120.3016         -DE/DX =    0.0                 !
 ! A38   A(13,17,21)           119.1805         -DE/DX =    0.0                 !
 ! A39   A(18,17,21)           120.515          -DE/DX =    0.0                 !
 ! A40   A(17,18,19)           120.3145         -DE/DX =    0.0                 !
 ! A41   A(17,18,22)           120.0687         -DE/DX =    0.0                 !
 ! A42   A(19,18,22)           119.6164         -DE/DX =    0.0                 !
 ! A43   A(18,19,20)           120.3145         -DE/DX =    0.0                 !
 ! A44   A(18,19,23)           119.6164         -DE/DX =    0.0                 !
 ! A45   A(20,19,23)           120.0687         -DE/DX =    0.0                 !
 ! A46   A(12,20,19)           120.3016         -DE/DX =    0.0                 !
 ! A47   A(12,20,24)           119.1805         -DE/DX =    0.0                 !
 ! A48   A(19,20,24)           120.515          -DE/DX =    0.0                 !
 ! A49   A(14,25,26)            92.2099         -DE/DX =    0.0                 !
 ! A50   A(14,25,27)            92.2098         -DE/DX =    0.0                 !
 ! A51   A(14,25,28)           107.171          -DE/DX =    0.0                 !
 ! A52   A(26,25,27)           115.4616         -DE/DX =    0.0                 !
 ! A53   A(26,25,28)           119.8272         -DE/DX =    0.0                 !
 ! A54   A(27,25,28)           119.8272         -DE/DX =    0.0                 !
 ! A55   A(11,28,25)           107.171          -DE/DX =    0.0                 !
 ! A56   A(11,28,29)            92.2099         -DE/DX =    0.0                 !
 ! A57   A(11,28,30)            92.2098         -DE/DX =    0.0                 !
 ! A58   A(25,28,29)           119.8272         -DE/DX =    0.0                 !
 ! A59   A(25,28,30)           119.8272         -DE/DX =    0.0                 !
 ! A60   A(29,28,30)           115.4616         -DE/DX =    0.0                 !
 ! D1    D(1,2,4,7)           -179.1338         -DE/DX =    0.0                 !
 ! D2    D(1,2,4,9)              0.6621         -DE/DX =    0.0                 !
 ! D3    D(5,2,4,7)              1.4983         -DE/DX =    0.0                 !
 ! D4    D(5,2,4,9)           -178.7058         -DE/DX =    0.0                 !
 ! D5    D(1,2,5,6)            179.1395         -DE/DX =    0.0                 !
 ! D6    D(1,2,5,14)             4.9327         -DE/DX =    0.0                 !
 ! D7    D(4,2,5,6)             -1.4842         -DE/DX =    0.0                 !
 ! D8    D(4,2,5,14)          -175.691          -DE/DX =    0.0                 !
 ! D9    D(7,3,6,5)              1.4842         -DE/DX =    0.0                 !
 ! D10   D(7,3,6,11)           175.691          -DE/DX =    0.0                 !
 ! D11   D(8,3,6,5)           -179.1395         -DE/DX =    0.0                 !
 ! D12   D(8,3,6,11)            -4.9327         -DE/DX =    0.0                 !
 ! D13   D(6,3,7,4)             -1.4983         -DE/DX =    0.0                 !
 ! D14   D(6,3,7,10)           178.7058         -DE/DX =    0.0                 !
 ! D15   D(8,3,7,4)            179.1338         -DE/DX =    0.0                 !
 ! D16   D(8,3,7,10)            -0.6621         -DE/DX =    0.0                 !
 ! D17   D(2,4,7,3)              0.0            -DE/DX =    0.0                 !
 ! D18   D(2,4,7,10)           179.7968         -DE/DX =    0.0                 !
 ! D19   D(9,4,7,3)           -179.7968         -DE/DX =    0.0                 !
 ! D20   D(9,4,7,10)             0.0            -DE/DX =    0.0                 !
 ! D21   D(2,5,6,3)              0.0            -DE/DX =    0.0                 !
 ! D22   D(2,5,6,11)          -174.582          -DE/DX =    0.0                 !
 ! D23   D(14,5,6,3)           174.582          -DE/DX =    0.0                 !
 ! D24   D(14,5,6,11)            0.0            -DE/DX =    0.0                 !
 ! D25   D(2,5,14,13)         -154.9501         -DE/DX =    0.0                 !
 ! D26   D(2,5,14,16)           -0.9209         -DE/DX =    0.0                 !
 ! D27   D(2,5,14,25)          106.4868         -DE/DX =    0.0                 !
 ! D28   D(6,5,14,13)           30.7115         -DE/DX =    0.0                 !
 ! D29   D(6,5,14,16)         -175.2592         -DE/DX =    0.0                 !
 ! D30   D(6,5,14,25)          -67.8516         -DE/DX =    0.0                 !
 ! D31   D(3,6,11,12)          154.9501         -DE/DX =    0.0                 !
 ! D32   D(3,6,11,15)            0.9209         -DE/DX =    0.0                 !
 ! D33   D(3,6,11,28)         -106.4868         -DE/DX =    0.0                 !
 ! D34   D(5,6,11,12)          -30.7115         -DE/DX =    0.0                 !
 ! D35   D(5,6,11,15)          175.2592         -DE/DX =    0.0                 !
 ! D36   D(5,6,11,28)           67.8516         -DE/DX =    0.0                 !
 ! D37   D(6,11,12,13)          30.7115         -DE/DX =    0.0                 !
 ! D38   D(6,11,12,20)        -154.9501         -DE/DX =    0.0                 !
 ! D39   D(15,11,12,13)       -175.2592         -DE/DX =    0.0                 !
 ! D40   D(15,11,12,20)         -0.9209         -DE/DX =    0.0                 !
 ! D41   D(28,11,12,13)        -67.8516         -DE/DX =    0.0                 !
 ! D42   D(28,11,12,20)        106.4868         -DE/DX =    0.0                 !
 ! D43   D(6,11,28,25)         -59.8145         -DE/DX =    0.0                 !
 ! D44   D(6,11,28,29)          62.3871         -DE/DX =    0.0                 !
 ! D45   D(6,11,28,30)         177.9838         -DE/DX =    0.0                 !
 ! D46   D(12,11,28,25)         59.8145         -DE/DX =    0.0                 !
 ! D47   D(12,11,28,29)       -177.9839         -DE/DX =    0.0                 !
 ! D48   D(12,11,28,30)        -62.3871         -DE/DX =    0.0                 !
 ! D49   D(15,11,28,25)       -180.0            -DE/DX =    0.0                 !
 ! D50   D(15,11,28,29)        -57.7984         -DE/DX =    0.0                 !
 ! D51   D(15,11,28,30)         57.7984         -DE/DX =    0.0                 !
 ! D52   D(11,12,13,14)          0.0            -DE/DX =    0.0                 !
 ! D53   D(11,12,13,17)        174.582          -DE/DX =    0.0                 !
 ! D54   D(20,12,13,14)       -174.582          -DE/DX =    0.0                 !
 ! D55   D(20,12,13,17)          0.0            -DE/DX =    0.0                 !
 ! D56   D(11,12,20,19)       -175.691          -DE/DX =    0.0                 !
 ! D57   D(11,12,20,24)          4.9327         -DE/DX =    0.0                 !
 ! D58   D(13,12,20,19)         -1.4842         -DE/DX =    0.0                 !
 ! D59   D(13,12,20,24)        179.1395         -DE/DX =    0.0                 !
 ! D60   D(12,13,14,5)         -30.7115         -DE/DX =    0.0                 !
 ! D61   D(12,13,14,16)        175.2592         -DE/DX =    0.0                 !
 ! D62   D(12,13,14,25)         67.8516         -DE/DX =    0.0                 !
 ! D63   D(17,13,14,5)         154.9501         -DE/DX =    0.0                 !
 ! D64   D(17,13,14,16)          0.9209         -DE/DX =    0.0                 !
 ! D65   D(17,13,14,25)       -106.4868         -DE/DX =    0.0                 !
 ! D66   D(12,13,17,18)          1.4842         -DE/DX =    0.0                 !
 ! D67   D(12,13,17,21)       -179.1395         -DE/DX =    0.0                 !
 ! D68   D(14,13,17,18)        175.691          -DE/DX =    0.0                 !
 ! D69   D(14,13,17,21)         -4.9327         -DE/DX =    0.0                 !
 ! D70   D(5,14,25,26)        -177.9839         -DE/DX =    0.0                 !
 ! D71   D(5,14,25,27)         -62.3871         -DE/DX =    0.0                 !
 ! D72   D(5,14,25,28)          59.8145         -DE/DX =    0.0                 !
 ! D73   D(13,14,25,26)         62.3871         -DE/DX =    0.0                 !
 ! D74   D(13,14,25,27)        177.9838         -DE/DX =    0.0                 !
 ! D75   D(13,14,25,28)        -59.8145         -DE/DX =    0.0                 !
 ! D76   D(16,14,25,26)        -57.7984         -DE/DX =    0.0                 !
 ! D77   D(16,14,25,27)         57.7984         -DE/DX =    0.0                 !
 ! D78   D(16,14,25,28)       -180.0            -DE/DX =    0.0                 !
 ! D79   D(13,17,18,19)         -1.4983         -DE/DX =    0.0                 !
 ! D80   D(13,17,18,22)        178.7058         -DE/DX =    0.0                 !
 ! D81   D(21,17,18,19)        179.1338         -DE/DX =    0.0                 !
 ! D82   D(21,17,18,22)         -0.6621         -DE/DX =    0.0                 !
 ! D83   D(17,18,19,20)          0.0            -DE/DX =    0.0                 !
 ! D84   D(17,18,19,23)       -179.7968         -DE/DX =    0.0                 !
 ! D85   D(22,18,19,20)        179.7968         -DE/DX =    0.0                 !
 ! D86   D(22,18,19,23)          0.0            -DE/DX =    0.0                 !
 ! D87   D(18,19,20,12)          1.4983         -DE/DX =    0.0                 !
 ! D88   D(18,19,20,24)       -179.1338         -DE/DX =    0.0                 !
 ! D89   D(23,19,20,12)       -178.7058         -DE/DX =    0.0                 !
 ! D90   D(23,19,20,24)          0.6621         -DE/DX =    0.0                 !
 ! D91   D(14,25,28,11)          0.0            -DE/DX =    0.0                 !
 ! D92   D(14,25,28,29)       -102.9253         -DE/DX =    0.0                 !
 ! D93   D(14,25,28,30)        102.9253         -DE/DX =    0.0                 !
 ! D94   D(26,25,28,11)       -102.9253         -DE/DX =    0.0                 !
 ! D95   D(26,25,28,29)        154.1494         -DE/DX =    0.0                 !
 ! D96   D(26,25,28,30)          0.0            -DE/DX =    0.0                 !
 ! D97   D(27,25,28,11)        102.9253         -DE/DX =    0.0                 !
 ! D98   D(27,25,28,29)          0.0            -DE/DX =    0.0                 !
 ! D99   D(27,25,28,30)       -154.1494         -DE/DX =    0.0                 !
 --------------------------------------------------------------------------------
 GradGradGradGradGradGradGradGradGradGradGradGradGradGradGradGradGradGrad

                          Input orientation:                          
 ---------------------------------------------------------------------
 Center     Atomic      Atomic             Coordinates (Angstroms)
 Number     Number       Type             X           Y           Z
 ---------------------------------------------------------------------
      1          1           0        2.436711   -2.479861   -0.430374
      2          6           0        2.437763   -1.395753   -0.444972
      3          6           0        2.437761    1.395757   -0.444972
      4          6           0        3.598538   -0.704075   -0.673079
      5          6           0        1.226743   -0.704547   -0.239419
      6          6           0        1.226741    0.704549   -0.239419
      7          6           0        3.598537    0.704080   -0.673079
      8          1           0        2.436708    2.479865   -0.430374
      9          1           0        4.523212   -1.239396   -0.851386
     10          1           0        4.523210    1.239403   -0.851386
     11          6           0       -0.000001    1.349469    0.090462
     12          6           0       -1.226743    0.704547   -0.239419
     13          6           0       -1.226741   -0.704549   -0.239419
     14          6           0        0.000001   -1.349469    0.090462
     15          1           0       -0.000002    2.431255    0.172472
     16          1           0        0.000002   -2.431255    0.172472
     17          6           0       -2.437761   -1.395757   -0.444972
     18          6           0       -3.598537   -0.704080   -0.673079
     19          6           0       -3.598538    0.704075   -0.673079
     20          6           0       -2.437763    1.395753   -0.444972
     21          1           0       -2.436708   -2.479865   -0.430374
     22          1           0       -4.523210   -1.239403   -0.851386
     23          1           0       -4.523212    1.239396   -0.851386
     24          1           0       -2.436711    2.479861   -0.430374
     25          6           0        0.000000   -0.690938    2.221645
     26          1           0       -0.915045   -1.229205    2.431644
     27          1           0        0.915046   -1.229204    2.431644
     28          6           0       -0.000000    0.690938    2.221645
     29          1           0        0.915045    1.229205    2.431644
     30          1           0       -0.915046    1.229204    2.431644
 ---------------------------------------------------------------------
                    Distance matrix (angstroms):
                    1          2          3          4          5
     1  H    0.000000
     2  C    1.084206   0.000000
     3  C    3.875646   2.791510   0.000000
     4  C    2.135923   1.370348   2.410131   0.000000
     5  C    2.156902   1.409464   2.433125   2.411115   0.000000
     6  C    3.411885   2.433125   1.409464   2.792437   1.409096
     7  C    3.397974   2.410131   1.370348   1.408155   2.792437
     8  H    4.959725   3.875646   1.084206   3.397974   3.411885
     9  H    2.463633   2.130427   3.385012   1.083228   3.395184
    10  H    4.285283   3.385012   2.130427   2.159610   3.875583
    11  C    4.568655   3.710206   2.496300   4.213018   2.415099
    12  C    4.857758   4.228725   3.734783   5.045356   2.829335
    13  C    4.075424   3.734783   4.228725   4.844728   2.453484
    14  C    2.736168   2.496300   3.710206   3.734836   1.424654
    15  H    5.515438   4.579293   2.719591   4.847137   3.392316
    16  H    2.510645   2.719591   4.579293   4.080144   2.157792
    17  C    4.993593   4.875523   5.618119   6.080079   3.734783
    18  C    6.295755   6.080079   6.395173   7.197076   4.844728
    19  C    6.827927   6.395173   6.080079   7.333539   5.045356
    20  C    6.227447   5.618119   4.875523   6.395173   4.228725
    21  H    4.873419   4.993593   6.227447   6.295755   4.075424
    22  H    7.082125   6.974579   7.454150   8.141325   5.807110
    23  H    7.902572   7.454150   6.974579   8.352945   6.100442
    24  H    6.953351   6.227447   4.993593   6.827927   4.857758
    25  C    4.021319   3.681073   4.172268   4.618341   2.749894
    26  H    4.581436   4.420857   5.138740   5.503408   3.463682
    27  H    3.474299   3.259037   4.181387   4.137172   2.739889
    28  C    4.798410   4.172267   3.681072   4.824414   3.083685
    29  H    4.925828   4.181386   3.259036   4.536299   3.312269
    30  H    5.760433   5.138740   4.420856   5.809416   3.932077
                    6          7          8          9         10
     6  C    0.000000
     7  C    2.411115   0.000000
     8  H    2.156902   2.135923   0.000000
     9  H    3.875583   2.159610   4.285283   0.000000
    10  H    3.395184   1.083228   2.463633   2.478799   0.000000
    11  C    1.424654   3.734836   2.736168   5.296107   4.621540
    12  C    2.453484   4.844728   4.075424   6.100442   5.807110
    13  C    2.829335   5.045356   4.857758   5.807110   6.100442
    14  C    2.415099   4.213018   4.568655   4.621540   5.296107
    15  H    2.157792   4.080144   2.510645   5.914509   4.788344
    16  H    3.392316   4.847137   5.515438   4.788344   5.914509
    17  C    4.228725   6.395173   6.227447   6.974579   7.454150
    18  C    5.045356   7.333539   6.827927   8.141325   8.352945
    19  C    4.844728   7.197076   6.295755   8.352945   8.141325
    20  C    3.734783   6.080079   4.993593   7.454150   6.974579
    21  H    4.857758   6.827927   6.953351   7.082125   7.902572
    22  H    6.100442   8.352945   7.902572   9.046422   9.379882
    23  H    5.807110   8.141325   7.082125   9.379882   9.046422
    24  H    4.075424   6.295755   4.873419   7.902572   7.082125
    25  C    3.083685   4.824414   4.798410   5.495795   5.799065
    26  H    3.932077   5.809417   5.760433   6.352403   6.815198
    27  H    3.312269   4.536299   4.925828   4.878242   5.467279
    28  C    2.749894   4.618341   4.021319   5.799065   5.495795
    29  H    2.739889   4.137172   3.474299   5.467279   4.878241
    30  H    3.463682   5.503408   4.581436   6.815198   6.352403
                   11         12         13         14         15
    11  C    0.000000
    12  C    1.424654   0.000000
    13  C    2.415099   1.409096   0.000000
    14  C    2.698938   2.415099   1.424654   0.000000
    15  H    1.084890   2.157792   3.392316   3.781613   0.000000
    16  H    3.781613   3.392316   2.157792   1.084890   4.862510
    17  C    3.710206   2.433125   1.409464   2.496300   4.579293
    18  C    4.213018   2.792437   2.411115   3.734836   4.847137
    19  C    3.734836   2.411115   2.792437   4.213018   4.080144
    20  C    2.496300   1.409464   2.433125   3.710206   2.719591
    21  H    4.568655   3.411885   2.156902   2.736168   5.515438
    22  H    5.296107   3.875583   3.395184   4.621540   5.914509
    23  H    4.621540   3.395184   3.875583   5.296107   4.788344
    24  H    2.736168   2.156902   3.411885   4.568655   2.510645
    25  C    2.950458   3.083685   2.749894   2.230606   3.734595
    26  H    3.601110   3.312269   2.739889   2.516526   4.397741
    27  H    3.601110   3.932077   3.463682   2.516526   4.397741
    28  C    2.230606   2.749894   3.083685   2.950458   2.688459
    29  H    2.516526   3.463682   3.932077   3.601110   2.717737
    30  H    2.516526   2.739889   3.312269   3.601110   2.717736
                   16         17         18         19         20
    16  H    0.000000
    17  C    2.719591   0.000000
    18  C    4.080144   1.370348   0.000000
    19  C    4.847137   2.410131   1.408155   0.000000
    20  C    4.579293   2.791510   2.410131   1.370348   0.000000
    21  H    2.510645   1.084206   2.135923   3.397974   3.875646
    22  H    4.788344   2.130427   1.083228   2.159610   3.385012
    23  H    5.914509   3.385012   2.159610   1.083228   2.130427
    24  H    5.515438   3.875646   3.397974   2.135923   1.084206
    25  C    2.688459   3.681072   4.618341   4.824414   4.172267
    26  H    2.717737   3.259036   4.137172   4.536299   4.181386
    27  H    2.717736   4.420856   5.503408   5.809416   5.138740
    28  C    3.734595   4.172268   4.824414   4.618341   3.681073
    29  H    4.397741   5.138740   5.809417   5.503408   4.420857
    30  H    4.397741   4.181387   4.536299   4.137172   3.259037
                   21         22         23         24         25
    21  H    0.000000
    22  H    2.463633   0.000000
    23  H    4.285283   2.478799   0.000000
    24  H    4.959725   4.285283   2.463633   0.000000
    25  C    4.021319   5.495795   5.799065   4.798410   0.000000
    26  H    3.474299   4.878241   5.467279   4.925828   1.082192
    27  H    4.581436   6.352403   6.815198   5.760433   1.082192
    28  C    4.798410   5.799065   5.495795   4.021319   1.381876
    29  H    5.760433   6.815198   6.352403   4.581436   2.137371
    30  H    4.925828   5.467279   4.878242   3.474299   2.137371
                   26         27         28         29         30
    26  H    0.000000
    27  H    1.830092   0.000000
    28  C    2.137371   2.137371   0.000000
    29  H    3.064801   2.458408   1.082192   0.000000
    30  H    2.458408   3.064801   1.082192   1.830092   0.000000
 Stoichiometry    C16H14
 Framework group  C2[X(C16H14)]
 Deg. of freedom    43
 Full point group                 C2      NOp   2
 Largest Abelian subgroup         C2      NOp   2
 Largest concise Abelian subgroup C2      NOp   2
                         Standard orientation:                         
 ---------------------------------------------------------------------
 Center     Atomic      Atomic             Coordinates (Angstroms)
 Number     Number       Type             X           Y           Z
 ---------------------------------------------------------------------
      1          1           0       -2.436709    2.479863   -0.431379
      2          6           0       -2.437762    1.395755   -0.445976
      3          6           0       -2.437762   -1.395755   -0.445976
      4          6           0       -3.598538    0.704077   -0.674084
      5          6           0       -1.226742    0.704548   -0.240423
      6          6           0       -1.226742   -0.704548   -0.240423
      7          6           0       -3.598538   -0.704077   -0.674084
      8          1           0       -2.436709   -2.479863   -0.431379
      9          1           0       -4.523211    1.239399   -0.852390
     10          1           0       -4.523211   -1.239399   -0.852390
     11          6           0        0.000000   -1.349469    0.089458
     12          6           0        1.226742   -0.704548   -0.240423
     13          6           0        1.226742    0.704548   -0.240423
     14          6           0        0.000000    1.349469    0.089458
     15          1           0        0.000000   -2.431255    0.171467
     16          1           0       -0.000000    2.431255    0.171467
     17          6           0        2.437762    1.395755   -0.445976
     18          6           0        3.598538    0.704077   -0.674084
     19          6           0        3.598538   -0.704077   -0.674084
     20          6           0        2.437762   -1.395755   -0.445976
     21          1           0        2.436709    2.479863   -0.431379
     22          1           0        4.523211    1.239399   -0.852390
     23          1           0        4.523211   -1.239399   -0.852390
     24          1           0        2.436709   -2.479863   -0.431379
     25          6           0        0.000000    0.690938    2.220641
     26          1           0        0.915046    1.229204    2.430639
     27          1           0       -0.915045    1.229204    2.430639
     28          6           0       -0.000000   -0.690938    2.220641
     29          1           0       -0.915046   -1.229204    2.430639
     30          1           0        0.915045   -1.229204    2.430639
 ---------------------------------------------------------------------
 Rotational constants (GHZ):           1.1880153           0.3982619           0.3788072

 **********************************************************************

            Population analysis using the SCF density.

 **********************************************************************

 Orbital symmetries:
       Occupied  (B) (A) (B) (A) (A) (B) (B) (A) (B) (A) (B) (A)
                 (B) (A) (A) (B) (A) (B) (A) (B) (A) (A) (B) (B)
                 (A) (A) (A) (B) (B) (B) (B) (A) (A) (B) (A) (B)
                 (B) (A) (A) (B) (A) (B) (A) (B) (B) (A) (B) (A)
                 (A) (A) (B) (A) (B) (A) (B)
       Virtual   (A) (A) (B) (B) (A) (A) (B) (B) (A) (B) (B) (A)
                 (A) (B) (B) (B) (A) (A) (A) (A) (B) (B) (A) (B)
                 (A) (A) (B) (A) (A) (B) (B) (B) (A) (A) (B) (A)
                 (B) (B) (B) (A) (A) (B) (A) (B) (A) (B) (B) (B)
                 (A) (B) (A) (B) (A) (A) (A) (B) (B) (A) (A) (B)
                 (B) (A) (A) (B) (A) (B) (A) (B) (A) (B) (B) (A)
                 (B) (B) (A) (B) (A) (B) (A) (B) (A) (B) (A) (A)
                 (B) (B) (A) (B) (A) (A) (B) (B) (A) (A) (B) (A)
                 (A) (A) (B) (B) (B) (A) (A) (B) (A) (B) (B) (A)
                 (B) (B) (A) (A) (A) (A) (B) (B) (B) (A) (A) (B)
                 (B) (A) (A) (A) (B) (B) (A) (B) (B) (A) (A) (B)
                 (B) (A) (A) (A) (B) (B) (A) (B) (A) (A) (B) (A)
                 (A) (B) (B) (B) (A) (B) (B) (A) (A) (B) (A) (B)
                 (A) (A) (B) (B) (A) (A) (B) (B) (A) (B) (A) (A)
                 (B) (A) (B) (B) (B) (A) (B) (A) (A) (B) (A) (B)
                 (A) (B) (A) (B) (A) (B) (B) (B) (A) (B) (A) (A)
                 (B) (A) (A) (A) (B) (B) (B) (B) (A) (B) (A) (A)
                 (B) (B) (A) (A) (B) (A) (B) (B) (B) (A) (A) (A)
                 (B) (A) (B) (A) (B) (B) (B) (A) (A) (B) (A) (A)
                 (B) (B) (A) (B) (B) (A) (A) (B) (B) (A) (B) (A)
                 (A) (B) (A) (B) (B) (A) (B) (A) (A) (B) (A) (A)
                 (A) (B) (B) (B) (B) (A) (B) (A) (A) (A) (B) (B)
                 (A) (B) (A) (A) (B) (A) (B) (A) (B) (A) (B) (A)
                 (A) (B) (B) (B) (A) (B) (A) (A) (B) (A) (B) (B)
                 (A) (B) (B) (A) (A) (A) (B) (A) (A) (B) (B) (A)
                 (A) (B) (B) (A) (A) (B) (A) (B) (B) (A) (A) (B)
                 (B) (A) (A) (B) (A) (B) (A) (A) (B) (A) (B) (A)
                 (A) (B) (A) (B) (B) (A) (B) (A) (B) (A) (B) (B)
                 (B) (A) (A) (B) (A) (A) (B) (A) (B) (B) (A) (B)
                 (B) (A) (A) (B) (B) (B) (B) (A) (A) (A) (A) (B)
                 (B) (A) (A) (B) (A) (A) (B) (A) (B) (B) (B) (A)
                 (A) (B) (A) (B) (A) (B) (A) (A) (B) (A) (B) (B)
                 (B) (A) (B) (A) (B) (B) (A) (A) (B) (A) (B) (A)
                 (A) (B) (B) (A) (A) (B) (A) (B) (A) (B) (A) (B)
                 (A) (B) (B) (B) (B) (A) (B) (A) (B) (A) (A) (B)
                 (A) (B) (A) (A) (A) (B) (B) (B) (B) (A) (A) (B)
                 (B) (A) (B) (A) (A) (A) (B) (B) (B) (A) (A) (A)
                 (B) (B) (A) (A) (B) (A) (A) (B) (A) (B) (B) (A)
                 (A) (B) (A) (B) (A) (B) (B) (A) (A) (B) (B) (A)
                 (A) (B) (A) (B) (A) (A) (B) (A) (A) (B) (B) (B)
                 (A) (B) (B) (A) (B) (A) (A) (B) (A) (A) (B) (B)
                 (B) (A) (B) (A) (B) (A) (B) (A) (B) (A) (B) (B)
                 (A) (B) (A) (B) (A) (A) (B) (A) (A) (B) (B) (A)
                 (B) (A) (B) (B) (A) (A) (B) (A) (B)
 The electronic state is 1-A.
 Alpha  occ. eigenvalues --  -10.30119 -10.30117 -10.28991 -10.28990 -10.28941
 Alpha  occ. eigenvalues --  -10.28941 -10.28312 -10.28312 -10.28312 -10.28312
 Alpha  occ. eigenvalues --  -10.28187 -10.28187 -10.28139 -10.28139 -10.27958
 Alpha  occ. eigenvalues --  -10.27895  -0.99002  -0.95452  -0.90582  -0.88095
 Alpha  occ. eigenvalues --   -0.84774  -0.84600  -0.83823  -0.79799  -0.74163
 Alpha  occ. eigenvalues --   -0.70265  -0.69389  -0.68428  -0.67186  -0.62656
 Alpha  occ. eigenvalues --   -0.61045  -0.59387  -0.54881  -0.54735  -0.54406
 Alpha  occ. eigenvalues --   -0.53129  -0.53115  -0.50717  -0.50437  -0.49317
 Alpha  occ. eigenvalues --   -0.49251  -0.48976  -0.46847  -0.45419  -0.45170
 Alpha  occ. eigenvalues --   -0.43375  -0.42327  -0.40981  -0.40891  -0.40117
 Alpha  occ. eigenvalues --   -0.37719  -0.33263  -0.31447  -0.30039  -0.27399
 Alpha virt. eigenvalues --    0.00561   0.05475   0.06633   0.07335   0.09281
 Alpha virt. eigenvalues --    0.13517   0.13661   0.14266   0.14502   0.15212
 Alpha virt. eigenvalues --    0.16838   0.16927   0.16933   0.18045   0.19312
 Alpha virt. eigenvalues --    0.19461   0.19737   0.20442   0.21541   0.22078
 Alpha virt. eigenvalues --    0.22930   0.24013   0.24258   0.25084   0.25596
 Alpha virt. eigenvalues --    0.27558   0.27727   0.28278   0.28684   0.28972
 Alpha virt. eigenvalues --    0.29528   0.30216   0.31136   0.31333   0.31561
 Alpha virt. eigenvalues --    0.32021   0.32471   0.34524   0.34627   0.34758
 Alpha virt. eigenvalues --    0.34940   0.36208   0.36553   0.36661   0.37124
 Alpha virt. eigenvalues --    0.38792   0.38865   0.38900   0.39119   0.39773
 Alpha virt. eigenvalues --    0.39946   0.42753   0.42755   0.42835   0.42969
 Alpha virt. eigenvalues --    0.43406   0.44361   0.44889   0.46096   0.46362
 Alpha virt. eigenvalues --    0.46972   0.47258   0.48354   0.48543   0.48823
 Alpha virt. eigenvalues --    0.49627   0.50519   0.50836   0.51314   0.51513
 Alpha virt. eigenvalues --    0.51962   0.52492   0.53287   0.53414   0.53820
 Alpha virt. eigenvalues --    0.54655   0.55707   0.56021   0.56173   0.56489
 Alpha virt. eigenvalues --    0.58084   0.59629   0.59653   0.59992   0.60305
 Alpha virt. eigenvalues --    0.60746   0.61478   0.62766   0.63718   0.63799
 Alpha virt. eigenvalues --    0.64387   0.65199   0.65845   0.66184   0.66603
 Alpha virt. eigenvalues --    0.69994   0.71261   0.71962   0.72910   0.74289
 Alpha virt. eigenvalues --    0.75805   0.75838   0.76166   0.76772   0.77092
 Alpha virt. eigenvalues --    0.78171   0.79111   0.79989   0.81001   0.81103
 Alpha virt. eigenvalues --    0.81174   0.82320   0.83131   0.84267   0.85092
 Alpha virt. eigenvalues --    0.86590   0.86756   0.89257   0.90129   0.90408
 Alpha virt. eigenvalues --    0.91757   0.92166   0.92179   0.94583   0.94779
 Alpha virt. eigenvalues --    0.95993   0.96495   0.96644   0.97680   0.98980
 Alpha virt. eigenvalues --    0.99216   0.99672   1.00825   1.02092   1.02839
 Alpha virt. eigenvalues --    1.03378   1.05195   1.05462   1.05582   1.07457
 Alpha virt. eigenvalues --    1.07839   1.07912   1.09682   1.11043   1.11946
 Alpha virt. eigenvalues --    1.13026   1.13509   1.18003   1.18454   1.18738
 Alpha virt. eigenvalues --    1.19350   1.20599   1.22481   1.24212   1.25796
 Alpha virt. eigenvalues --    1.26395   1.27904   1.28190   1.29814   1.29957
 Alpha virt. eigenvalues --    1.29976   1.31623   1.32432   1.32632   1.33559
 Alpha virt. eigenvalues --    1.34098   1.34102   1.34387   1.36086   1.36915
 Alpha virt. eigenvalues --    1.37083   1.38261   1.39156   1.39441   1.41892
 Alpha virt. eigenvalues --    1.42230   1.43451   1.44507   1.45428   1.45528
 Alpha virt. eigenvalues --    1.47646   1.47806   1.52535   1.53712   1.54258
 Alpha virt. eigenvalues --    1.54647   1.55704   1.57208   1.57362   1.58072
 Alpha virt. eigenvalues --    1.59537   1.60641   1.61476   1.62055   1.62327
 Alpha virt. eigenvalues --    1.63143   1.63210   1.64603   1.66885   1.67614
 Alpha virt. eigenvalues --    1.69070   1.70924   1.71470   1.72414   1.72514
 Alpha virt. eigenvalues --    1.72744   1.72974   1.74616   1.75018   1.76102
 Alpha virt. eigenvalues --    1.77884   1.79013   1.79316   1.79324   1.79479
 Alpha virt. eigenvalues --    1.80678   1.81358   1.81869   1.82815   1.82903
 Alpha virt. eigenvalues --    1.84122   1.84919   1.88873   1.89285   1.91303
 Alpha virt. eigenvalues --    1.94599   1.94626   1.95958   1.96061   1.96519
 Alpha virt. eigenvalues --    1.98982   1.99920   2.03046   2.03381   2.04562
 Alpha virt. eigenvalues --    2.07965   2.08029   2.09646   2.11110   2.12596
 Alpha virt. eigenvalues --    2.13495   2.14326   2.15737   2.16478   2.19205
 Alpha virt. eigenvalues --    2.19274   2.20783   2.21136   2.22126   2.23926
 Alpha virt. eigenvalues --    2.26262   2.29212   2.30078   2.30290   2.31050
 Alpha virt. eigenvalues --    2.32035   2.33687   2.34099   2.34412   2.35071
 Alpha virt. eigenvalues --    2.35715   2.36156   2.37423   2.37987   2.39851
 Alpha virt. eigenvalues --    2.40565   2.42871   2.44122   2.48067   2.49425
 Alpha virt. eigenvalues --    2.49630   2.51288   2.53444   2.55362   2.56559
 Alpha virt. eigenvalues --    2.57062   2.57778   2.58034   2.59529   2.62308
 Alpha virt. eigenvalues --    2.62608   2.63827   2.64188   2.66192   2.66698
 Alpha virt. eigenvalues --    2.67996   2.68451   2.69887   2.70736   2.72278
 Alpha virt. eigenvalues --    2.72513   2.72773   2.73722   2.75404   2.77463
 Alpha virt. eigenvalues --    2.77526   2.77597   2.77887   2.78668   2.80195
 Alpha virt. eigenvalues --    2.80371   2.80722   2.83027   2.83546   2.83672
 Alpha virt. eigenvalues --    2.83782   2.83942   2.84351   2.86808   2.87048
 Alpha virt. eigenvalues --    2.87563   2.88941   2.89849   2.92283   2.92313
 Alpha virt. eigenvalues --    2.93417   2.93810   2.94280   2.94607   2.95030
 Alpha virt. eigenvalues --    2.95203   2.96499   2.98041   2.98389   2.99026
 Alpha virt. eigenvalues --    3.00633   3.02231   3.03169   3.03438   3.04936
 Alpha virt. eigenvalues --    3.05111   3.05917   3.06826   3.08780   3.09542
 Alpha virt. eigenvalues --    3.09854   3.11503   3.12729   3.13511   3.14996
 Alpha virt. eigenvalues --    3.16322   3.16823   3.17747   3.17753   3.18176
 Alpha virt. eigenvalues --    3.20881   3.21291   3.21592   3.22808   3.22922
 Alpha virt. eigenvalues --    3.24007   3.24692   3.26807   3.27218   3.27997
 Alpha virt. eigenvalues --    3.28070   3.29031   3.30073   3.30998   3.31619
 Alpha virt. eigenvalues --    3.32443   3.32843   3.33514   3.34351   3.34802
 Alpha virt. eigenvalues --    3.35926   3.36506   3.37517   3.38663   3.40161
 Alpha virt. eigenvalues --    3.41188   3.41766   3.41779   3.43135   3.43562
 Alpha virt. eigenvalues --    3.44856   3.46414   3.46765   3.48012   3.48190
 Alpha virt. eigenvalues --    3.48687   3.49077   3.50014   3.50518   3.50993
 Alpha virt. eigenvalues --    3.51823   3.52169   3.54600   3.55236   3.56524
 Alpha virt. eigenvalues --    3.56992   3.57593   3.58252   3.59180   3.61154
 Alpha virt. eigenvalues --    3.61932   3.62196   3.63030   3.65871   3.66439
 Alpha virt. eigenvalues --    3.66771   3.67108   3.67925   3.68664   3.68865
 Alpha virt. eigenvalues --    3.69173   3.70083   3.73781   3.75616   3.77689
 Alpha virt. eigenvalues --    3.77760   3.79975   3.80191   3.80234   3.80869
 Alpha virt. eigenvalues --    3.84000   3.85328   3.85944   3.87440   3.91679
 Alpha virt. eigenvalues --    3.93299   3.93547   3.95549   3.99967   4.00228
 Alpha virt. eigenvalues --    4.00865   4.01343   4.02492   4.03247   4.03786
 Alpha virt. eigenvalues --    4.04005   4.04287   4.08235   4.10655   4.13996
 Alpha virt. eigenvalues --    4.15425   4.16083   4.16361   4.18412   4.19125
 Alpha virt. eigenvalues --    4.20107   4.20218   4.21355   4.25734   4.26500
 Alpha virt. eigenvalues --    4.27139   4.28324   4.30505   4.31212   4.33135
 Alpha virt. eigenvalues --    4.33341   4.33865   4.34410   4.34841   4.35170
 Alpha virt. eigenvalues --    4.36650   4.38452   4.39599   4.40003   4.41109
 Alpha virt. eigenvalues --    4.42032   4.45995   4.48180   4.51557   4.52383
 Alpha virt. eigenvalues --    4.53726   4.57049   4.60777   4.64132   4.64177
 Alpha virt. eigenvalues --    4.65670   4.67867   4.69679   4.73002   4.75866
 Alpha virt. eigenvalues --    4.78218   4.78235   4.78386   4.79064   4.84353
 Alpha virt. eigenvalues --    4.85262   4.91549   4.92590   4.93792   4.95108
 Alpha virt. eigenvalues --    4.96784   4.97265   5.01233   5.06017   5.10015
 Alpha virt. eigenvalues --    5.10108   5.14883   5.15328   5.16921   5.23624
 Alpha virt. eigenvalues --    5.27333   5.28987   5.38863   5.44722   5.45898
 Alpha virt. eigenvalues --    5.46230   5.59113   5.59852   5.66832   5.67598
 Alpha virt. eigenvalues --    5.72794   5.77583   5.88989   6.06263  22.19675
 Alpha virt. eigenvalues --   22.41218  22.51770  22.74802  22.77666  22.80158
 Alpha virt. eigenvalues --   22.80351  22.84853  22.90396  22.94513  23.01312
 Alpha virt. eigenvalues --   23.05121  23.08705  23.25751  23.62494  23.79589
          Condensed to atoms (all electrons):
               1          2          3          4          5          6
     1  H    0.507571   0.461571  -0.005329  -0.060446  -0.065779   0.019903
     2  C    0.461571   5.245490  -0.096155   0.421400   0.302760   0.023269
     3  C   -0.005329  -0.096155   5.245490   0.044216   0.023269   0.302760
     4  C   -0.060446   0.421400   0.044216   5.050074   0.041451  -0.112086
     5  C   -0.065779   0.302760   0.023269   0.041451   5.305058   0.211110
     6  C    0.019903   0.023269   0.302760  -0.112086   0.211110   5.305058
     7  C    0.012330   0.044216   0.421400   0.334665  -0.112086   0.041451
     8  H    0.000009  -0.005329   0.461571   0.012330   0.019903  -0.065779
     9  H   -0.007337  -0.066425   0.013289   0.464037   0.015541  -0.004924
    10  H   -0.000047   0.013289  -0.066425  -0.062032  -0.004924   0.015541
    11  C    0.000306   0.015453  -0.101706  -0.006275  -0.085553   0.367910
    12  C   -0.000030   0.008291  -0.002887   0.000437  -0.032307   0.058643
    13  C    0.001599  -0.002887   0.008291  -0.001768   0.058643  -0.032307
    14  C   -0.010728  -0.101706   0.015453   0.013474   0.367910  -0.085553
    15  H    0.000007  -0.000566   0.002426   0.000172   0.015526  -0.066487
    16  H    0.004090   0.002426  -0.000566   0.000064  -0.066487   0.015526
    17  C   -0.000004  -0.001866   0.000245   0.000009  -0.002887   0.008291
    18  C    0.000000   0.000009   0.000010   0.000002  -0.001768   0.000437
    19  C    0.000000   0.000010   0.000009  -0.000002   0.000437  -0.001768
    20  C   -0.000004   0.000245  -0.001866   0.000010   0.008291  -0.002887
    21  H    0.000014  -0.000004  -0.000004   0.000000   0.001599  -0.000030
    22  H    0.000000  -0.000000  -0.000000  -0.000000   0.000019  -0.000004
    23  H   -0.000000  -0.000000  -0.000000   0.000000  -0.000004   0.000019
    24  H    0.000000  -0.000004  -0.000004   0.000000  -0.000030   0.001599
    25  C    0.000415   0.000970   0.000820  -0.001129  -0.006638  -0.032439
    26  H   -0.000009  -0.000548   0.000123   0.000046  -0.004773   0.005073
    27  H    0.000162   0.006650  -0.001805  -0.000424   0.000471  -0.003931
    28  C   -0.000034   0.000820   0.000970   0.001374  -0.032439  -0.006638
    29  H   -0.000006  -0.001805   0.006650   0.000252  -0.003931   0.000471
    30  H    0.000000   0.000123  -0.000548  -0.000032   0.005073  -0.004773
               7          8          9         10         11         12
     1  H    0.012330   0.000009  -0.007337  -0.000047   0.000306  -0.000030
     2  C    0.044216  -0.005329  -0.066425   0.013289   0.015453   0.008291
     3  C    0.421400   0.461571   0.013289  -0.066425  -0.101706  -0.002887
     4  C    0.334665   0.012330   0.464037  -0.062032  -0.006275   0.000437
     5  C   -0.112086   0.019903   0.015541  -0.004924  -0.085553  -0.032307
     6  C    0.041451  -0.065779  -0.004924   0.015541   0.367910   0.058643
     7  C    5.050074  -0.060446  -0.062032   0.464037   0.013474  -0.001768
     8  H   -0.060446   0.507571  -0.000047  -0.007337  -0.010728   0.001599
     9  H   -0.062032  -0.000047   0.503560  -0.006737   0.000046  -0.000004
    10  H    0.464037  -0.007337  -0.006737   0.503560  -0.000263   0.000019
    11  C    0.013474  -0.010728   0.000046  -0.000263   5.273912   0.367910
    12  C   -0.001768   0.001599  -0.000004   0.000019   0.367910   5.305058
    13  C    0.000437  -0.000030   0.000019  -0.000004  -0.085553   0.211110
    14  C   -0.006275   0.000306  -0.000263   0.000046  -0.093862  -0.085553
    15  H    0.000064   0.004090  -0.000001  -0.000030   0.442219  -0.066487
    16  H    0.000172   0.000007  -0.000030  -0.000001  -0.000378   0.015526
    17  C    0.000010  -0.000004  -0.000000  -0.000000   0.015453   0.023269
    18  C   -0.000002   0.000000  -0.000000   0.000000  -0.006275  -0.112086
    19  C    0.000002   0.000000   0.000000  -0.000000   0.013474   0.041451
    20  C    0.000009  -0.000004  -0.000000  -0.000000  -0.101706   0.302760
    21  H    0.000000   0.000000   0.000000  -0.000000   0.000306   0.019903
    22  H    0.000000  -0.000000  -0.000000   0.000000   0.000046  -0.004924
    23  H   -0.000000   0.000000   0.000000  -0.000000  -0.000263   0.015541
    24  H    0.000000   0.000014  -0.000000   0.000000  -0.010728  -0.065779
    25  C    0.001374  -0.000034   0.000001   0.000005  -0.025078  -0.032439
    26  H   -0.000032   0.000000  -0.000000   0.000000   0.001402  -0.003931
    27  H    0.000252  -0.000006  -0.000004   0.000001   0.001402   0.005073
    28  C   -0.001129   0.000415   0.000005   0.000001   0.068469  -0.006638
    29  H   -0.000424   0.000162   0.000001  -0.000004  -0.017274  -0.004773
    30  H    0.000046  -0.000009   0.000000  -0.000000  -0.017274   0.000471
              13         14         15         16         17         18
     1  H    0.001599  -0.010728   0.000007   0.004090  -0.000004   0.000000
     2  C   -0.002887  -0.101706  -0.000566   0.002426  -0.001866   0.000009
     3  C    0.008291   0.015453   0.002426  -0.000566   0.000245   0.000010
     4  C   -0.001768   0.013474   0.000172   0.000064   0.000009   0.000002
     5  C    0.058643   0.367910   0.015526  -0.066487  -0.002887  -0.001768
     6  C   -0.032307  -0.085553  -0.066487   0.015526   0.008291   0.000437
     7  C    0.000437  -0.006275   0.000064   0.000172   0.000010  -0.000002
     8  H   -0.000030   0.000306   0.004090   0.000007  -0.000004   0.000000
     9  H    0.000019  -0.000263  -0.000001  -0.000030  -0.000000  -0.000000
    10  H   -0.000004   0.000046  -0.000030  -0.000001  -0.000000   0.000000
    11  C   -0.085553  -0.093862   0.442219  -0.000378   0.015453  -0.006275
    12  C    0.211110  -0.085553  -0.066487   0.015526   0.023269  -0.112086
    13  C    5.305058   0.367910   0.015526  -0.066487   0.302760   0.041451
    14  C    0.367910   5.273912  -0.000378   0.442219  -0.101706   0.013474
    15  H    0.015526  -0.000378   0.506603   0.000005  -0.000566   0.000172
    16  H   -0.066487   0.442219   0.000005   0.506603   0.002426   0.000064
    17  C    0.302760  -0.101706  -0.000566   0.002426   5.245490   0.421400
    18  C    0.041451   0.013474   0.000172   0.000064   0.421400   5.050074
    19  C   -0.112086  -0.006275   0.000064   0.000172   0.044216   0.334665
    20  C    0.023269   0.015453   0.002426  -0.000566  -0.096155   0.044216
    21  H   -0.065779  -0.010728   0.000007   0.004090   0.461571  -0.060446
    22  H    0.015541  -0.000263  -0.000001  -0.000030  -0.066425   0.464037
    23  H   -0.004924   0.000046  -0.000030  -0.000001   0.013289  -0.062032
    24  H    0.019903   0.000306   0.004090   0.000007  -0.005329   0.012330
    25  C   -0.006638   0.068469  -0.000039  -0.008867   0.000970  -0.001129
    26  H    0.000471  -0.017274  -0.000079  -0.000897   0.006650  -0.000424
    27  H   -0.004773  -0.017274  -0.000079  -0.000897  -0.000548   0.000046
    28  C   -0.032439  -0.025078  -0.008867  -0.000039   0.000820   0.001374
    29  H    0.005073   0.001402  -0.000897  -0.000079   0.000123  -0.000032
    30  H   -0.003931   0.001402  -0.000897  -0.000079  -0.001805   0.000252
              19         20         21         22         23         24
     1  H    0.000000  -0.000004   0.000014   0.000000  -0.000000   0.000000
     2  C    0.000010   0.000245  -0.000004  -0.000000  -0.000000  -0.000004
     3  C    0.000009  -0.001866  -0.000004  -0.000000  -0.000000  -0.000004
     4  C   -0.000002   0.000010   0.000000  -0.000000   0.000000   0.000000
     5  C    0.000437   0.008291   0.001599   0.000019  -0.000004  -0.000030
     6  C   -0.001768  -0.002887  -0.000030  -0.000004   0.000019   0.001599
     7  C    0.000002   0.000009   0.000000   0.000000  -0.000000   0.000000
     8  H    0.000000  -0.000004   0.000000  -0.000000   0.000000   0.000014
     9  H    0.000000  -0.000000   0.000000  -0.000000   0.000000  -0.000000
    10  H   -0.000000  -0.000000  -0.000000   0.000000  -0.000000   0.000000
    11  C    0.013474  -0.101706   0.000306   0.000046  -0.000263  -0.010728
    12  C    0.041451   0.302760   0.019903  -0.004924   0.015541  -0.065779
    13  C   -0.112086   0.023269  -0.065779   0.015541  -0.004924   0.019903
    14  C   -0.006275   0.015453  -0.010728  -0.000263   0.000046   0.000306
    15  H    0.000064   0.002426   0.000007  -0.000001  -0.000030   0.004090
    16  H    0.000172  -0.000566   0.004090  -0.000030  -0.000001   0.000007
    17  C    0.044216  -0.096155   0.461571  -0.066425   0.013289  -0.005329
    18  C    0.334665   0.044216  -0.060446   0.464037  -0.062032   0.012330
    19  C    5.050074   0.421400   0.012330  -0.062032   0.464037  -0.060446
    20  C    0.421400   5.245490  -0.005329   0.013289  -0.066425   0.461571
    21  H    0.012330  -0.005329   0.507571  -0.007337  -0.000047   0.000009
    22  H   -0.062032   0.013289  -0.007337   0.503560  -0.006737  -0.000047
    23  H    0.464037  -0.066425  -0.000047  -0.006737   0.503560  -0.007337
    24  H   -0.060446   0.461571   0.000009  -0.000047  -0.007337   0.507571
    25  C    0.001374   0.000820   0.000415   0.000001   0.000005  -0.000034
    26  H    0.000252  -0.001805   0.000162  -0.000004   0.000001  -0.000006
    27  H   -0.000032   0.000123  -0.000009  -0.000000   0.000000   0.000000
    28  C   -0.001129   0.000970  -0.000034   0.000005   0.000001   0.000415
    29  H    0.000046  -0.000548   0.000000   0.000000  -0.000000  -0.000009
    30  H   -0.000424   0.006650  -0.000006   0.000001  -0.000004   0.000162
              25         26         27         28         29         30
     1  H    0.000415  -0.000009   0.000162  -0.000034  -0.000006   0.000000
     2  C    0.000970  -0.000548   0.006650   0.000820  -0.001805   0.000123
     3  C    0.000820   0.000123  -0.001805   0.000970   0.006650  -0.000548
     4  C   -0.001129   0.000046  -0.000424   0.001374   0.000252  -0.000032
     5  C   -0.006638  -0.004773   0.000471  -0.032439  -0.003931   0.005073
     6  C   -0.032439   0.005073  -0.003931  -0.006638   0.000471  -0.004773
     7  C    0.001374  -0.000032   0.000252  -0.001129  -0.000424   0.000046
     8  H   -0.000034   0.000000  -0.000006   0.000415   0.000162  -0.000009
     9  H    0.000001  -0.000000  -0.000004   0.000005   0.000001   0.000000
    10  H    0.000005   0.000000   0.000001   0.000001  -0.000004  -0.000000
    11  C   -0.025078   0.001402   0.001402   0.068469  -0.017274  -0.017274
    12  C   -0.032439  -0.003931   0.005073  -0.006638  -0.004773   0.000471
    13  C   -0.006638   0.000471  -0.004773  -0.032439   0.005073  -0.003931
    14  C    0.068469  -0.017274  -0.017274  -0.025078   0.001402   0.001402
    15  H   -0.000039  -0.000079  -0.000079  -0.008867  -0.000897  -0.000897
    16  H   -0.008867  -0.000897  -0.000897  -0.000039  -0.000079  -0.000079
    17  C    0.000970   0.006650  -0.000548   0.000820   0.000123  -0.001805
    18  C   -0.001129  -0.000424   0.000046   0.001374  -0.000032   0.000252
    19  C    0.001374   0.000252  -0.000032  -0.001129   0.000046  -0.000424
    20  C    0.000820  -0.001805   0.000123   0.000970  -0.000548   0.006650
    21  H    0.000415   0.000162  -0.000009  -0.000034   0.000000  -0.000006
    22  H    0.000001  -0.000004  -0.000000   0.000005   0.000000   0.000001
    23  H    0.000005   0.000001   0.000000   0.000001  -0.000000  -0.000004
    24  H   -0.000034  -0.000006   0.000000   0.000415  -0.000009   0.000162
    25  C    5.034612   0.409597   0.409597   0.533646  -0.029550  -0.029550
    26  H    0.409597   0.510839  -0.022671  -0.029550   0.003173  -0.007871
    27  H    0.409597  -0.022671   0.510839  -0.029550  -0.007871   0.003173
    28  C    0.533646  -0.029550  -0.029550   5.034612   0.409597   0.409597
    29  H   -0.029550   0.003173  -0.007871   0.409597   0.510839  -0.022671
    30  H   -0.029550  -0.007871   0.003173   0.409597  -0.022671   0.510839
 Mulliken charges:
               1
     1  H    0.141775
     2  C   -0.269699
     3  C   -0.269699
     4  C   -0.139819
     5  C    0.042543
     6  C    0.042543
     7  C   -0.139819
     8  H    0.141775
     9  H    0.151306
    10  H    0.151306
    11  C   -0.018861
    12  C    0.042543
    13  C    0.042543
    14  C   -0.018861
    15  H    0.152007
    16  H    0.152007
    17  C   -0.269699
    18  C   -0.139819
    19  C   -0.139819
    20  C   -0.269699
    21  H    0.141775
    22  H    0.151306
    23  H    0.151306
    24  H    0.141775
    25  C   -0.289528
    26  H    0.152084
    27  H    0.152084
    28  C   -0.289528
    29  H    0.152084
    30  H    0.152084
 Sum of Mulliken charges =  -0.00000
 Mulliken charges with hydrogens summed into heavy atoms:
               1
     2  C   -0.127923
     3  C   -0.127923
     4  C    0.011487
     5  C    0.042543
     6  C    0.042543
     7  C    0.011487
    11  C    0.133146
    12  C    0.042543
    13  C    0.042543
    14  C    0.133146
    17  C   -0.127923
    18  C    0.011487
    19  C    0.011487
    20  C   -0.127923
    25  C    0.014640
    28  C    0.014640
 Electronic spatial extent (au):  <R**2>=           3231.2635
 Charge=             -0.0000 electrons
 Dipole moment (field-independent basis, Debye):
    X=              0.0000    Y=              0.0000    Z=              0.7799  Tot=              0.7799
 Quadrupole moment (field-independent basis, Debye-Ang):
   XX=            -85.6961   YY=            -80.9820   ZZ=           -102.0343
   XY=             -0.0000   XZ=             -0.0000   YZ=             -0.0000
 Traceless Quadrupole moment (field-independent basis, Debye-Ang):
   XX=              3.8747   YY=              8.5888   ZZ=            -12.4635
   XY=             -0.0000   XZ=             -0.0000   YZ=             -0.0000
 Octapole moment (field-independent basis, Debye-Ang**2):
  XXX=              0.0000  YYY=              0.0000  ZZZ=              2.8104  XYY=              0.0000
  XXY=              0.0000  XXZ=            -14.4862  XZZ=              0.0000  YZZ=             -0.0000
  YYZ=              1.0822  XYZ=             -0.0000
 Hexadecapole moment (field-independent basis, Debye-Ang**3):
 XXXX=          -2776.3963 YYYY=           -717.2173 ZZZZ=           -706.0179 XXXY=             -0.0000
 XXXZ=             -0.0000 YYYX=             -0.0000 YYYZ=             -0.0000 ZZZX=             -0.0000
 ZZZY=             -0.0000 XXYY=           -583.0612 XXZZ=           -659.4692 YYZZ=           -247.8582
 XXYZ=             -0.0000 YYXZ=             -0.0000 ZZXY=             -0.0000
 N-N= 1.022576403579D+03 E-N=-3.479112429666D+03  KE= 6.149825441601D+02
 Symmetry A    KE= 3.086506416707D+02
 Symmetry B    KE= 3.063319024894D+02
 1\1\GINC-N1874\FTS\RwB97XD\def2TZVP\C16H14\JIAMINGD\17-Sep-2025\0\\# o
 pt=(calcfc,ts) freq wb97xd scrf=(smd,solvent=thf) geom=connectivity de
 f2tzvp\\M0007\\0,1\H,2.4367113031,-2.479860857,-0.4303739439\C,2.43776
 27431,-1.3957533544,-0.4449716503\C,2.4377606218,1.395757077,-0.444971
 6857\C,3.5985384549,-0.7040745394,-0.6730789405\C,1.226742507,-0.70454
 72845,-0.2394187421\C,1.2267414413,0.7045491669,-0.2394187452\C,3.5985
 373824,0.7040800208,-0.6730789647\H,2.4367075347,2.4798645778,-0.43037
 39992\H,4.5232117785,-1.2393958201,-0.8513856228\H,4.5232098893,1.2394
 027007,-0.8513856701\C,-0.0000010255,1.3494689821,0.0904624484\C,-1.22
 6742507,0.7045472845,-0.2394187421\C,-1.2267414413,-0.7045491669,-0.23
 94187452\C,0.0000010255,-1.3494689821,0.0904624484\H,-0.0000018596,2.4
 31254795,0.1724717717\H,0.0000018596,-2.431254795,0.1724717717\C,-2.43
 77606218,-1.395757077,-0.4449716857\C,-3.5985373824,-0.7040800208,-0.6
 730789647\C,-3.5985384549,0.7040745394,-0.6730789405\C,-2.4377627431,1
 .3957533544,-0.4449716503\H,-2.4367075347,-2.4798645778,-0.4303739992\
 H,-4.5232098893,-1.2394027007,-0.8513856701\H,-4.5232117785,1.23939582
 01,-0.8513856228\H,-2.4367113031,2.479860857,-0.4303739439\C,0.0000003
 719,-0.6909381871,2.2216451738\H,-0.9150451121,-1.2292046892,2.4316437
 935\H,0.9150464194,-1.2292037355,2.4316437769\C,-0.0000003719,0.690938
 1871,2.2216451738\H,0.9150451121,1.2292046892,2.4316437935\H,-0.915046
 4194,1.2292037355,2.4316437769\\Version=ES64L-G16RevA.03\State=1-A\HF=
 -618.0881596\RMSD=9.269e-09\RMSF=1.900e-06\Dipole=0.,0.,0.3068474\Quad
 rupole=2.8807533,6.3855587,-9.266312,-0.0000027,0.,0.\PG=C02 [X(C16H14
 )]\\@


 YOU WILL NEVER "FIND" TIME FOR ANYTHING.
 IF YOU WANT TIME, YOU MUST MAKE IT.

                        -- CHARLES BIXTON
 Job cpu time:       0 days 13 hours 23 minutes 43.5 seconds.
 Elapsed time:       0 days  1 hours  9 minutes  9.2 seconds.
 File lengths (MBytes):  RWF=    940 Int=      0 D2E=      0 Chk=     33 Scr=      1
 Normal termination of Gaussian 16 at Wed Sep 17 14:59:44 2025.
 Link1:  Proceeding to internal job step number  2.
 ---------------------------------------------------------------------
 #N Geom=AllCheck Guess=TCheck SCRF=Check GenChk RwB97XD/def2TZVP Freq
 ---------------------------------------------------------------------
 1/5=1,10=4,29=7,30=1,38=1,40=1/1,3;
 2/12=2,40=1/2;
 3/5=44,7=101,11=2,14=-4,25=1,30=1,70=2,71=2,74=-58,116=1,140=1/1,2,3;
 4/5=101/1;
 5/5=2,38=6,98=1/2;
 8/6=4,10=90,11=11/1;
 11/6=1,8=1,9=11,15=111,16=1/1,2,10;
 10/6=1/2;
 6/7=2,8=2,9=2,10=2,28=1/1;
 7/8=1,10=1,25=1/1,2,3,16;
 1/5=1,10=4,30=1/3;
 99//99;
 Structure from the checkpoint file:  "ethylene-anthracene-TS-final.chk"
 -----
 M0007
 -----
 Charge =  0 Multiplicity = 1
 Redundant internal coordinates found in file.  (old form).
 H,0,2.4367113031,-2.479860857,-0.4303739439
 C,0,2.4377627431,-1.3957533544,-0.4449716503
 C,0,2.4377606218,1.395757077,-0.4449716857
 C,0,3.5985384549,-0.7040745394,-0.6730789405
 C,0,1.226742507,-0.7045472845,-0.2394187421
 C,0,1.2267414413,0.7045491669,-0.2394187452
 C,0,3.5985373824,0.7040800208,-0.6730789647
 H,0,2.4367075347,2.4798645778,-0.4303739992
 H,0,4.5232117785,-1.2393958201,-0.8513856228
 H,0,4.5232098893,1.2394027007,-0.8513856701
 C,0,-0.0000010255,1.3494689821,0.0904624484
 C,0,-1.226742507,0.7045472845,-0.2394187421
 C,0,-1.2267414413,-0.7045491669,-0.2394187452
 C,0,0.0000010255,-1.3494689821,0.0904624484
 H,0,-0.0000018596,2.431254795,0.1724717717
 H,0,0.0000018596,-2.431254795,0.1724717717
 C,0,-2.4377606218,-1.395757077,-0.4449716857
 C,0,-3.5985373824,-0.7040800208,-0.6730789647
 C,0,-3.5985384549,0.7040745394,-0.6730789405
 C,0,-2.4377627431,1.3957533544,-0.4449716503
 H,0,-2.4367075347,-2.4798645778,-0.4303739992
 H,0,-4.5232098893,-1.2394027007,-0.8513856701
 H,0,-4.5232117785,1.2393958201,-0.8513856228
 H,0,-2.4367113031,2.479860857,-0.4303739439
 C,0,0.0000003719,-0.6909381871,2.2216451738
 H,0,-0.9150451121,-1.2292046892,2.4316437935
 H,0,0.9150464194,-1.2292037355,2.4316437769
 C,0,-0.0000003719,0.6909381871,2.2216451738
 H,0,0.9150451121,1.2292046892,2.4316437935
 H,0,-0.9150464194,1.2292037355,2.4316437769
 Recover connectivity data from disk.

 GradGradGradGradGradGradGradGradGradGradGradGradGradGradGradGradGradGrad
 Berny optimization.
 Initialization pass.
                           ----------------------------
                           !    Initial Parameters    !
                           ! (Angstroms and Degrees)  !
 --------------------------                            --------------------------
 ! Name  Definition              Value          Derivative Info.                !
 --------------------------------------------------------------------------------
 ! R1    R(1,2)                  1.0842         calculate D2E/DX2 analytically  !
 ! R2    R(2,4)                  1.3703         calculate D2E/DX2 analytically  !
 ! R3    R(2,5)                  1.4095         calculate D2E/DX2 analytically  !
 ! R4    R(3,6)                  1.4095         calculate D2E/DX2 analytically  !
 ! R5    R(3,7)                  1.3703         calculate D2E/DX2 analytically  !
 ! R6    R(3,8)                  1.0842         calculate D2E/DX2 analytically  !
 ! R7    R(4,7)                  1.4082         calculate D2E/DX2 analytically  !
 ! R8    R(4,9)                  1.0832         calculate D2E/DX2 analytically  !
 ! R9    R(5,6)                  1.4091         calculate D2E/DX2 analytically  !
 ! R10   R(5,14)                 1.4247         calculate D2E/DX2 analytically  !
 ! R11   R(6,11)                 1.4247         calculate D2E/DX2 analytically  !
 ! R12   R(7,10)                 1.0832         calculate D2E/DX2 analytically  !
 ! R13   R(11,12)                1.4247         calculate D2E/DX2 analytically  !
 ! R14   R(11,15)                1.0849         calculate D2E/DX2 analytically  !
 ! R15   R(11,28)                2.2306         calculate D2E/DX2 analytically  !
 ! R16   R(12,13)                1.4091         calculate D2E/DX2 analytically  !
 ! R17   R(12,20)                1.4095         calculate D2E/DX2 analytically  !
 ! R18   R(13,14)                1.4247         calculate D2E/DX2 analytically  !
 ! R19   R(13,17)                1.4095         calculate D2E/DX2 analytically  !
 ! R20   R(14,16)                1.0849         calculate D2E/DX2 analytically  !
 ! R21   R(14,25)                2.2306         calculate D2E/DX2 analytically  !
 ! R22   R(17,18)                1.3703         calculate D2E/DX2 analytically  !
 ! R23   R(17,21)                1.0842         calculate D2E/DX2 analytically  !
 ! R24   R(18,19)                1.4082         calculate D2E/DX2 analytically  !
 ! R25   R(18,22)                1.0832         calculate D2E/DX2 analytically  !
 ! R26   R(19,20)                1.3703         calculate D2E/DX2 analytically  !
 ! R27   R(19,23)                1.0832         calculate D2E/DX2 analytically  !
 ! R28   R(20,24)                1.0842         calculate D2E/DX2 analytically  !
 ! R29   R(25,26)                1.0822         calculate D2E/DX2 analytically  !
 ! R30   R(25,27)                1.0822         calculate D2E/DX2 analytically  !
 ! R31   R(25,28)                1.3819         calculate D2E/DX2 analytically  !
 ! R32   R(28,29)                1.0822         calculate D2E/DX2 analytically  !
 ! R33   R(28,30)                1.0822         calculate D2E/DX2 analytically  !
 ! A1    A(1,2,4)              120.515          calculate D2E/DX2 analytically  !
 ! A2    A(1,2,5)              119.1805         calculate D2E/DX2 analytically  !
 ! A3    A(4,2,5)              120.3016         calculate D2E/DX2 analytically  !
 ! A4    A(6,3,7)              120.3016         calculate D2E/DX2 analytically  !
 ! A5    A(6,3,8)              119.1805         calculate D2E/DX2 analytically  !
 ! A6    A(7,3,8)              120.515          calculate D2E/DX2 analytically  !
 ! A7    A(2,4,7)              120.3145         calculate D2E/DX2 analytically  !
 ! A8    A(2,4,9)              120.0687         calculate D2E/DX2 analytically  !
 ! A9    A(7,4,9)              119.6164         calculate D2E/DX2 analytically  !
 ! A10   A(2,5,6)              119.3672         calculate D2E/DX2 analytically  !
 ! A11   A(2,5,14)             123.4779         calculate D2E/DX2 analytically  !
 ! A12   A(6,5,14)             116.9161         calculate D2E/DX2 analytically  !
 ! A13   A(3,6,5)              119.3672         calculate D2E/DX2 analytically  !
 ! A14   A(3,6,11)             123.4779         calculate D2E/DX2 analytically  !
 ! A15   A(5,6,11)             116.9161         calculate D2E/DX2 analytically  !
 ! A16   A(3,7,4)              120.3145         calculate D2E/DX2 analytically  !
 ! A17   A(3,7,10)             120.0687         calculate D2E/DX2 analytically  !
 ! A18   A(4,7,10)             119.6164         calculate D2E/DX2 analytically  !
 ! A19   A(6,11,12)            118.8762         calculate D2E/DX2 analytically  !
 ! A20   A(6,11,15)            117.9625         calculate D2E/DX2 analytically  !
 ! A21   A(6,11,28)             95.0248         calculate D2E/DX2 analytically  !
 ! A22   A(12,11,15)           117.9625         calculate D2E/DX2 analytically  !
 ! A23   A(12,11,28)            95.0248         calculate D2E/DX2 analytically  !
 ! A24   A(15,11,28)           102.8358         calculate D2E/DX2 analytically  !
 ! A25   A(11,12,13)           116.9161         calculate D2E/DX2 analytically  !
 ! A26   A(11,12,20)           123.4779         calculate D2E/DX2 analytically  !
 ! A27   A(13,12,20)           119.3672         calculate D2E/DX2 analytically  !
 ! A28   A(12,13,14)           116.9161         calculate D2E/DX2 analytically  !
 ! A29   A(12,13,17)           119.3672         calculate D2E/DX2 analytically  !
 ! A30   A(14,13,17)           123.4779         calculate D2E/DX2 analytically  !
 ! A31   A(5,14,13)            118.8762         calculate D2E/DX2 analytically  !
 ! A32   A(5,14,16)            117.9625         calculate D2E/DX2 analytically  !
 ! A33   A(5,14,25)             95.0248         calculate D2E/DX2 analytically  !
 ! A34   A(13,14,16)           117.9625         calculate D2E/DX2 analytically  !
 ! A35   A(13,14,25)            95.0248         calculate D2E/DX2 analytically  !
 ! A36   A(16,14,25)           102.8358         calculate D2E/DX2 analytically  !
 ! A37   A(13,17,18)           120.3016         calculate D2E/DX2 analytically  !
 ! A38   A(13,17,21)           119.1805         calculate D2E/DX2 analytically  !
 ! A39   A(18,17,21)           120.515          calculate D2E/DX2 analytically  !
 ! A40   A(17,18,19)           120.3145         calculate D2E/DX2 analytically  !
 ! A41   A(17,18,22)           120.0687         calculate D2E/DX2 analytically  !
 ! A42   A(19,18,22)           119.6164         calculate D2E/DX2 analytically  !
 ! A43   A(18,19,20)           120.3145         calculate D2E/DX2 analytically  !
 ! A44   A(18,19,23)           119.6164         calculate D2E/DX2 analytically  !
 ! A45   A(20,19,23)           120.0687         calculate D2E/DX2 analytically  !
 ! A46   A(12,20,19)           120.3016         calculate D2E/DX2 analytically  !
 ! A47   A(12,20,24)           119.1805         calculate D2E/DX2 analytically  !
 ! A48   A(19,20,24)           120.515          calculate D2E/DX2 analytically  !
 ! A49   A(14,25,26)            92.2099         calculate D2E/DX2 analytically  !
 ! A50   A(14,25,27)            92.2098         calculate D2E/DX2 analytically  !
 ! A51   A(14,25,28)           107.171          calculate D2E/DX2 analytically  !
 ! A52   A(26,25,27)           115.4616         calculate D2E/DX2 analytically  !
 ! A53   A(26,25,28)           119.8272         calculate D2E/DX2 analytically  !
 ! A54   A(27,25,28)           119.8272         calculate D2E/DX2 analytically  !
 ! A55   A(11,28,25)           107.171          calculate D2E/DX2 analytically  !
 ! A56   A(11,28,29)            92.2099         calculate D2E/DX2 analytically  !
 ! A57   A(11,28,30)            92.2098         calculate D2E/DX2 analytically  !
 ! A58   A(25,28,29)           119.8272         calculate D2E/DX2 analytically  !
 ! A59   A(25,28,30)           119.8272         calculate D2E/DX2 analytically  !
 ! A60   A(29,28,30)           115.4616         calculate D2E/DX2 analytically  !
 ! D1    D(1,2,4,7)           -179.1338         calculate D2E/DX2 analytically  !
 ! D2    D(1,2,4,9)              0.6621         calculate D2E/DX2 analytically  !
 ! D3    D(5,2,4,7)              1.4983         calculate D2E/DX2 analytically  !
 ! D4    D(5,2,4,9)           -178.7058         calculate D2E/DX2 analytically  !
 ! D5    D(1,2,5,6)            179.1395         calculate D2E/DX2 analytically  !
 ! D6    D(1,2,5,14)             4.9327         calculate D2E/DX2 analytically  !
 ! D7    D(4,2,5,6)             -1.4842         calculate D2E/DX2 analytically  !
 ! D8    D(4,2,5,14)          -175.691          calculate D2E/DX2 analytically  !
 ! D9    D(7,3,6,5)              1.4842         calculate D2E/DX2 analytically  !
 ! D10   D(7,3,6,11)           175.691          calculate D2E/DX2 analytically  !
 ! D11   D(8,3,6,5)           -179.1395         calculate D2E/DX2 analytically  !
 ! D12   D(8,3,6,11)            -4.9327         calculate D2E/DX2 analytically  !
 ! D13   D(6,3,7,4)             -1.4983         calculate D2E/DX2 analytically  !
 ! D14   D(6,3,7,10)           178.7058         calculate D2E/DX2 analytically  !
 ! D15   D(8,3,7,4)            179.1338         calculate D2E/DX2 analytically  !
 ! D16   D(8,3,7,10)            -0.6621         calculate D2E/DX2 analytically  !
 ! D17   D(2,4,7,3)              0.0            calculate D2E/DX2 analytically  !
 ! D18   D(2,4,7,10)           179.7968         calculate D2E/DX2 analytically  !
 ! D19   D(9,4,7,3)           -179.7968         calculate D2E/DX2 analytically  !
 ! D20   D(9,4,7,10)             0.0            calculate D2E/DX2 analytically  !
 ! D21   D(2,5,6,3)              0.0            calculate D2E/DX2 analytically  !
 ! D22   D(2,5,6,11)          -174.582          calculate D2E/DX2 analytically  !
 ! D23   D(14,5,6,3)           174.582          calculate D2E/DX2 analytically  !
 ! D24   D(14,5,6,11)            0.0            calculate D2E/DX2 analytically  !
 ! D25   D(2,5,14,13)         -154.9501         calculate D2E/DX2 analytically  !
 ! D26   D(2,5,14,16)           -0.9209         calculate D2E/DX2 analytically  !
 ! D27   D(2,5,14,25)          106.4868         calculate D2E/DX2 analytically  !
 ! D28   D(6,5,14,13)           30.7115         calculate D2E/DX2 analytically  !
 ! D29   D(6,5,14,16)         -175.2592         calculate D2E/DX2 analytically  !
 ! D30   D(6,5,14,25)          -67.8516         calculate D2E/DX2 analytically  !
 ! D31   D(3,6,11,12)          154.9501         calculate D2E/DX2 analytically  !
 ! D32   D(3,6,11,15)            0.9209         calculate D2E/DX2 analytically  !
 ! D33   D(3,6,11,28)         -106.4868         calculate D2E/DX2 analytically  !
 ! D34   D(5,6,11,12)          -30.7115         calculate D2E/DX2 analytically  !
 ! D35   D(5,6,11,15)          175.2592         calculate D2E/DX2 analytically  !
 ! D36   D(5,6,11,28)           67.8516         calculate D2E/DX2 analytically  !
 ! D37   D(6,11,12,13)          30.7115         calculate D2E/DX2 analytically  !
 ! D38   D(6,11,12,20)        -154.9501         calculate D2E/DX2 analytically  !
 ! D39   D(15,11,12,13)       -175.2592         calculate D2E/DX2 analytically  !
 ! D40   D(15,11,12,20)         -0.9209         calculate D2E/DX2 analytically  !
 ! D41   D(28,11,12,13)        -67.8516         calculate D2E/DX2 analytically  !
 ! D42   D(28,11,12,20)        106.4868         calculate D2E/DX2 analytically  !
 ! D43   D(6,11,28,25)         -59.8145         calculate D2E/DX2 analytically  !
 ! D44   D(6,11,28,29)          62.3871         calculate D2E/DX2 analytically  !
 ! D45   D(6,11,28,30)         177.9838         calculate D2E/DX2 analytically  !
 ! D46   D(12,11,28,25)         59.8145         calculate D2E/DX2 analytically  !
 ! D47   D(12,11,28,29)       -177.9839         calculate D2E/DX2 analytically  !
 ! D48   D(12,11,28,30)        -62.3871         calculate D2E/DX2 analytically  !
 ! D49   D(15,11,28,25)        180.0            calculate D2E/DX2 analytically  !
 ! D50   D(15,11,28,29)        -57.7984         calculate D2E/DX2 analytically  !
 ! D51   D(15,11,28,30)         57.7984         calculate D2E/DX2 analytically  !
 ! D52   D(11,12,13,14)          0.0            calculate D2E/DX2 analytically  !
 ! D53   D(11,12,13,17)        174.582          calculate D2E/DX2 analytically  !
 ! D54   D(20,12,13,14)       -174.582          calculate D2E/DX2 analytically  !
 ! D55   D(20,12,13,17)          0.0            calculate D2E/DX2 analytically  !
 ! D56   D(11,12,20,19)       -175.691          calculate D2E/DX2 analytically  !
 ! D57   D(11,12,20,24)          4.9327         calculate D2E/DX2 analytically  !
 ! D58   D(13,12,20,19)         -1.4842         calculate D2E/DX2 analytically  !
 ! D59   D(13,12,20,24)        179.1395         calculate D2E/DX2 analytically  !
 ! D60   D(12,13,14,5)         -30.7115         calculate D2E/DX2 analytically  !
 ! D61   D(12,13,14,16)        175.2592         calculate D2E/DX2 analytically  !
 ! D62   D(12,13,14,25)         67.8516         calculate D2E/DX2 analytically  !
 ! D63   D(17,13,14,5)         154.9501         calculate D2E/DX2 analytically  !
 ! D64   D(17,13,14,16)          0.9209         calculate D2E/DX2 analytically  !
 ! D65   D(17,13,14,25)       -106.4868         calculate D2E/DX2 analytically  !
 ! D66   D(12,13,17,18)          1.4842         calculate D2E/DX2 analytically  !
 ! D67   D(12,13,17,21)       -179.1395         calculate D2E/DX2 analytically  !
 ! D68   D(14,13,17,18)        175.691          calculate D2E/DX2 analytically  !
 ! D69   D(14,13,17,21)         -4.9327         calculate D2E/DX2 analytically  !
 ! D70   D(5,14,25,26)        -177.9839         calculate D2E/DX2 analytically  !
 ! D71   D(5,14,25,27)         -62.3871         calculate D2E/DX2 analytically  !
 ! D72   D(5,14,25,28)          59.8145         calculate D2E/DX2 analytically  !
 ! D73   D(13,14,25,26)         62.3871         calculate D2E/DX2 analytically  !
 ! D74   D(13,14,25,27)        177.9838         calculate D2E/DX2 analytically  !
 ! D75   D(13,14,25,28)        -59.8145         calculate D2E/DX2 analytically  !
 ! D76   D(16,14,25,26)        -57.7984         calculate D2E/DX2 analytically  !
 ! D77   D(16,14,25,27)         57.7984         calculate D2E/DX2 analytically  !
 ! D78   D(16,14,25,28)        180.0            calculate D2E/DX2 analytically  !
 ! D79   D(13,17,18,19)         -1.4983         calculate D2E/DX2 analytically  !
 ! D80   D(13,17,18,22)        178.7058         calculate D2E/DX2 analytically  !
 ! D81   D(21,17,18,19)        179.1338         calculate D2E/DX2 analytically  !
 ! D82   D(21,17,18,22)         -0.6621         calculate D2E/DX2 analytically  !
 ! D83   D(17,18,19,20)          0.0            calculate D2E/DX2 analytically  !
 ! D84   D(17,18,19,23)       -179.7968         calculate D2E/DX2 analytically  !
 ! D85   D(22,18,19,20)        179.7968         calculate D2E/DX2 analytically  !
 ! D86   D(22,18,19,23)          0.0            calculate D2E/DX2 analytically  !
 ! D87   D(18,19,20,12)          1.4983         calculate D2E/DX2 analytically  !
 ! D88   D(18,19,20,24)       -179.1338         calculate D2E/DX2 analytically  !
 ! D89   D(23,19,20,12)       -178.7058         calculate D2E/DX2 analytically  !
 ! D90   D(23,19,20,24)          0.6621         calculate D2E/DX2 analytically  !
 ! D91   D(14,25,28,11)          0.0            calculate D2E/DX2 analytically  !
 ! D92   D(14,25,28,29)       -102.9253         calculate D2E/DX2 analytically  !
 ! D93   D(14,25,28,30)        102.9253         calculate D2E/DX2 analytically  !
 ! D94   D(26,25,28,11)       -102.9253         calculate D2E/DX2 analytically  !
 ! D95   D(26,25,28,29)        154.1494         calculate D2E/DX2 analytically  !
 ! D96   D(26,25,28,30)          0.0            calculate D2E/DX2 analytically  !
 ! D97   D(27,25,28,11)        102.9253         calculate D2E/DX2 analytically  !
 ! D98   D(27,25,28,29)          0.0            calculate D2E/DX2 analytically  !
 ! D99   D(27,25,28,30)       -154.1494         calculate D2E/DX2 analytically  !
 --------------------------------------------------------------------------------
 Trust Radius=3.00D-01 FncErr=1.00D-07 GrdErr=1.00D-07 EigMax=2.50D+02 EigMin=1.00D-04
 Number of steps in this run=      2 maximum allowed number of steps=      2.
 Search for a saddle point of order  1.
 GradGradGradGradGradGradGradGradGradGradGradGradGradGradGradGradGradGrad

                          Input orientation:                          
 ---------------------------------------------------------------------
 Center     Atomic      Atomic             Coordinates (Angstroms)
 Number     Number       Type             X           Y           Z
 ---------------------------------------------------------------------
      1          1           0        2.436711   -2.479861   -0.430374
      2          6           0        2.437763   -1.395753   -0.444972
      3          6           0        2.437761    1.395757   -0.444972
      4          6           0        3.598538   -0.704075   -0.673079
      5          6           0        1.226743   -0.704547   -0.239419
      6          6           0        1.226741    0.704549   -0.239419
      7          6           0        3.598537    0.704080   -0.673079
      8          1           0        2.436708    2.479865   -0.430374
      9          1           0        4.523212   -1.239396   -0.851386
     10          1           0        4.523210    1.239403   -0.851386
     11          6           0       -0.000001    1.349469    0.090462
     12          6           0       -1.226743    0.704547   -0.239419
     13          6           0       -1.226741   -0.704549   -0.239419
     14          6           0        0.000001   -1.349469    0.090462
     15          1           0       -0.000002    2.431255    0.172472
     16          1           0        0.000002   -2.431255    0.172472
     17          6           0       -2.437761   -1.395757   -0.444972
     18          6           0       -3.598537   -0.704080   -0.673079
     19          6           0       -3.598538    0.704075   -0.673079
     20          6           0       -2.437763    1.395753   -0.444972
     21          1           0       -2.436708   -2.479865   -0.430374
     22          1           0       -4.523210   -1.239403   -0.851386
     23          1           0       -4.523212    1.239396   -0.851386
     24          1           0       -2.436711    2.479861   -0.430374
     25          6           0        0.000000   -0.690938    2.221645
     26          1           0       -0.915045   -1.229205    2.431644
     27          1           0        0.915046   -1.229204    2.431644
     28          6           0       -0.000000    0.690938    2.221645
     29          1           0        0.915045    1.229205    2.431644
     30          1           0       -0.915046    1.229204    2.431644
 ---------------------------------------------------------------------
                    Distance matrix (angstroms):
                    1          2          3          4          5
     1  H    0.000000
     2  C    1.084206   0.000000
     3  C    3.875646   2.791510   0.000000
     4  C    2.135923   1.370348   2.410131   0.000000
     5  C    2.156902   1.409464   2.433125   2.411115   0.000000
     6  C    3.411885   2.433125   1.409464   2.792437   1.409096
     7  C    3.397974   2.410131   1.370348   1.408155   2.792437
     8  H    4.959725   3.875646   1.084206   3.397974   3.411885
     9  H    2.463633   2.130427   3.385012   1.083228   3.395184
    10  H    4.285283   3.385012   2.130427   2.159610   3.875583
    11  C    4.568655   3.710206   2.496300   4.213018   2.415099
    12  C    4.857758   4.228725   3.734783   5.045356   2.829335
    13  C    4.075424   3.734783   4.228725   4.844728   2.453484
    14  C    2.736168   2.496300   3.710206   3.734836   1.424654
    15  H    5.515438   4.579293   2.719591   4.847137   3.392316
    16  H    2.510645   2.719591   4.579293   4.080144   2.157792
    17  C    4.993593   4.875523   5.618119   6.080079   3.734783
    18  C    6.295755   6.080079   6.395173   7.197076   4.844728
    19  C    6.827927   6.395173   6.080079   7.333539   5.045356
    20  C    6.227447   5.618119   4.875523   6.395173   4.228725
    21  H    4.873419   4.993593   6.227447   6.295755   4.075424
    22  H    7.082125   6.974579   7.454150   8.141325   5.807110
    23  H    7.902572   7.454150   6.974579   8.352945   6.100442
    24  H    6.953351   6.227447   4.993593   6.827927   4.857758
    25  C    4.021319   3.681073   4.172268   4.618341   2.749894
    26  H    4.581436   4.420857   5.138740   5.503408   3.463682
    27  H    3.474299   3.259037   4.181387   4.137172   2.739889
    28  C    4.798410   4.172267   3.681072   4.824414   3.083685
    29  H    4.925828   4.181386   3.259036   4.536299   3.312269
    30  H    5.760433   5.138740   4.420856   5.809416   3.932077
                    6          7          8          9         10
     6  C    0.000000
     7  C    2.411115   0.000000
     8  H    2.156902   2.135923   0.000000
     9  H    3.875583   2.159610   4.285283   0.000000
    10  H    3.395184   1.083228   2.463633   2.478799   0.000000
    11  C    1.424654   3.734836   2.736168   5.296107   4.621540
    12  C    2.453484   4.844728   4.075424   6.100442   5.807110
    13  C    2.829335   5.045356   4.857758   5.807110   6.100442
    14  C    2.415099   4.213018   4.568655   4.621540   5.296107
    15  H    2.157792   4.080144   2.510645   5.914509   4.788344
    16  H    3.392316   4.847137   5.515438   4.788344   5.914509
    17  C    4.228725   6.395173   6.227447   6.974579   7.454150
    18  C    5.045356   7.333539   6.827927   8.141325   8.352945
    19  C    4.844728   7.197076   6.295755   8.352945   8.141325
    20  C    3.734783   6.080079   4.993593   7.454150   6.974579
    21  H    4.857758   6.827927   6.953351   7.082125   7.902572
    22  H    6.100442   8.352945   7.902572   9.046422   9.379882
    23  H    5.807110   8.141325   7.082125   9.379882   9.046422
    24  H    4.075424   6.295755   4.873419   7.902572   7.082125
    25  C    3.083685   4.824414   4.798410   5.495795   5.799065
    26  H    3.932077   5.809417   5.760433   6.352403   6.815198
    27  H    3.312269   4.536299   4.925828   4.878242   5.467279
    28  C    2.749894   4.618341   4.021319   5.799065   5.495795
    29  H    2.739889   4.137172   3.474299   5.467279   4.878241
    30  H    3.463682   5.503408   4.581436   6.815198   6.352403
                   11         12         13         14         15
    11  C    0.000000
    12  C    1.424654   0.000000
    13  C    2.415099   1.409096   0.000000
    14  C    2.698938   2.415099   1.424654   0.000000
    15  H    1.084890   2.157792   3.392316   3.781613   0.000000
    16  H    3.781613   3.392316   2.157792   1.084890   4.862510
    17  C    3.710206   2.433125   1.409464   2.496300   4.579293
    18  C    4.213018   2.792437   2.411115   3.734836   4.847137
    19  C    3.734836   2.411115   2.792437   4.213018   4.080144
    20  C    2.496300   1.409464   2.433125   3.710206   2.719591
    21  H    4.568655   3.411885   2.156902   2.736168   5.515438
    22  H    5.296107   3.875583   3.395184   4.621540   5.914509
    23  H    4.621540   3.395184   3.875583   5.296107   4.788344
    24  H    2.736168   2.156902   3.411885   4.568655   2.510645
    25  C    2.950458   3.083685   2.749894   2.230606   3.734595
    26  H    3.601110   3.312269   2.739889   2.516526   4.397741
    27  H    3.601110   3.932077   3.463682   2.516526   4.397741
    28  C    2.230606   2.749894   3.083685   2.950458   2.688459
    29  H    2.516526   3.463682   3.932077   3.601110   2.717737
    30  H    2.516526   2.739889   3.312269   3.601110   2.717736
                   16         17         18         19         20
    16  H    0.000000
    17  C    2.719591   0.000000
    18  C    4.080144   1.370348   0.000000
    19  C    4.847137   2.410131   1.408155   0.000000
    20  C    4.579293   2.791510   2.410131   1.370348   0.000000
    21  H    2.510645   1.084206   2.135923   3.397974   3.875646
    22  H    4.788344   2.130427   1.083228   2.159610   3.385012
    23  H    5.914509   3.385012   2.159610   1.083228   2.130427
    24  H    5.515438   3.875646   3.397974   2.135923   1.084206
    25  C    2.688459   3.681072   4.618341   4.824414   4.172267
    26  H    2.717737   3.259036   4.137172   4.536299   4.181386
    27  H    2.717736   4.420856   5.503408   5.809416   5.138740
    28  C    3.734595   4.172268   4.824414   4.618341   3.681073
    29  H    4.397741   5.138740   5.809417   5.503408   4.420857
    30  H    4.397741   4.181387   4.536299   4.137172   3.259037
                   21         22         23         24         25
    21  H    0.000000
    22  H    2.463633   0.000000
    23  H    4.285283   2.478799   0.000000
    24  H    4.959725   4.285283   2.463633   0.000000
    25  C    4.021319   5.495795   5.799065   4.798410   0.000000
    26  H    3.474299   4.878241   5.467279   4.925828   1.082192
    27  H    4.581436   6.352403   6.815198   5.760433   1.082192
    28  C    4.798410   5.799065   5.495795   4.021319   1.381876
    29  H    5.760433   6.815198   6.352403   4.581436   2.137371
    30  H    4.925828   5.467279   4.878242   3.474299   2.137371
                   26         27         28         29         30
    26  H    0.000000
    27  H    1.830092   0.000000
    28  C    2.137371   2.137371   0.000000
    29  H    3.064801   2.458408   1.082192   0.000000
    30  H    2.458408   3.064801   1.082192   1.830092   0.000000
 Stoichiometry    C16H14
 Framework group  C2[X(C16H14)]
 Deg. of freedom    43
 Full point group                 C2      NOp   2
 Largest Abelian subgroup         C2      NOp   2
 Largest concise Abelian subgroup C2      NOp   2
                         Standard orientation:                         
 ---------------------------------------------------------------------
 Center     Atomic      Atomic             Coordinates (Angstroms)
 Number     Number       Type             X           Y           Z
 ---------------------------------------------------------------------
      1          1           0       -2.436709    2.479863   -0.431379
      2          6           0       -2.437762    1.395755   -0.445976
      3          6           0       -2.437762   -1.395755   -0.445976
      4          6           0       -3.598538    0.704077   -0.674084
      5          6           0       -1.226742    0.704548   -0.240423
      6          6           0       -1.226742   -0.704548   -0.240423
      7          6           0       -3.598538   -0.704077   -0.674084
      8          1           0       -2.436709   -2.479863   -0.431379
      9          1           0       -4.523211    1.239399   -0.852390
     10          1           0       -4.523211   -1.239399   -0.852390
     11          6           0        0.000000   -1.349469    0.089458
     12          6           0        1.226742   -0.704548   -0.240423
     13          6           0        1.226742    0.704548   -0.240423
     14          6           0        0.000000    1.349469    0.089458
     15          1           0        0.000000   -2.431255    0.171467
     16          1           0       -0.000000    2.431255    0.171467
     17          6           0        2.437762    1.395755   -0.445976
     18          6           0        3.598538    0.704077   -0.674084
     19          6           0        3.598538   -0.704077   -0.674084
     20          6           0        2.437762   -1.395755   -0.445976
     21          1           0        2.436709    2.479863   -0.431379
     22          1           0        4.523211    1.239399   -0.852390
     23          1           0        4.523211   -1.239399   -0.852390
     24          1           0        2.436709   -2.479863   -0.431379
     25          6           0        0.000000    0.690938    2.220641
     26          1           0        0.915046    1.229204    2.430639
     27          1           0       -0.915045    1.229204    2.430639
     28          6           0       -0.000000   -0.690938    2.220641
     29          1           0       -0.915046   -1.229204    2.430639
     30          1           0        0.915045   -1.229204    2.430639
 ---------------------------------------------------------------------
 Rotational constants (GHZ):           1.1880153           0.3982619           0.3788072
 Standard basis: def2TZVP (5D, 7F)
 There are   330 symmetry adapted cartesian basis functions of A   symmetry.
 There are   330 symmetry adapted cartesian basis functions of B   symmetry.
 There are   290 symmetry adapted basis functions of A   symmetry.
 There are   290 symmetry adapted basis functions of B   symmetry.
   580 basis functions,   928 primitive gaussians,   660 cartesian basis functions
    55 alpha electrons       55 beta electrons
       nuclear repulsion energy      1022.6063587832 Hartrees.
 NAtoms=   30 NActive=   30 NUniq=   15 SFac= 4.00D+00 NAtFMM=   60 NAOKFM=F Big=F
 Integral buffers will be    131072 words long.
 Raffenetti 2 integral format.
 Two-electron integral symmetry is turned on.
 Nuclear repulsion after empirical dispersion term =     1022.5826074307 Hartrees.
 Force inversion solution in PCM.
 ------------------------------------------------------------------------------
 Polarizable Continuum Model (PCM)
 =================================
 Model                : PCM.
 Atomic radii         : SMD-Coulomb.
 Polarization charges : Total charges.
 Charge compensation  : None.
 Solution method      : Matrix inversion.
 Cavity type          : VdW (van der Waals Surface) (Alpha=1.000).
 Cavity algorithm     : GePol (No added spheres)
                        Default sphere list used, NSphG=   30.
                        Lebedev-Laikov grids with approx.  5.0 points / Ang**2.
                        Smoothing algorithm: York/Karplus (Gamma=1.0000).
                        Polarization charges: spherical gaussians, with
                                              point-specific exponents (IZeta= 3).
                        Self-potential: point-specific (ISelfS= 7).
                        Self-field    : sphere-specific E.n sum rule (ISelfD= 2).
 1st derivatives      : Analytical E(r).r(x)/FMM algorithm (CHGder, D1EAlg=3).
                        Cavity 1st derivative terms included.
 2nd derivatives      : Analytical E(r).r(xy)/FMM algorithm (CHGder, D2EAlg=3).
                        Cavity 2nd derivative terms included.
 Solvent              : TetraHydroFuran, Eps=   7.425700 Eps(inf)=   1.974025
 ------------------------------------------------------------------------------
 ------------------------------------------------------------------------------
 Atomic radii for non-electrostatic terms: SMD-CDS.
 ------------------------------------------------------------------------------
 Nuclear repulsion after PCM non-electrostatic terms =     1022.5764035786 Hartrees.
 One-electron integrals computed using PRISM.
   2 Symmetry operations used in ECPInt.
 ECPInt:  NShTT=   27028 NPrTT=   82204 LenC2=   25406 LenP2D=   57853.
 LDataN:  DoStor=T MaxTD1= 6 Len=  172
 NBasis=   580 RedAO= T EigKep=  3.94D-06  NBF=   290   290
 NBsUse=   580 1.00D-06 EigRej= -1.00D+00 NBFU=   290   290
 Initial guess from the checkpoint file:  "ethylene-anthracene-TS-final.chk"
 B after Tr=     0.000000   -0.000000    0.000000
         Rot=    1.000000    0.000000    0.000000    0.000000 Ang=   0.00 deg.
 Initial guess orbital symmetries:
       Occupied  (B) (A) (B) (A) (A) (B) (B) (A) (B) (A) (B) (A)
                 (B) (A) (A) (B) (A) (B) (A) (B) (A) (A) (B) (B)
                 (A) (A) (A) (B) (B) (B) (B) (A) (A) (B) (A) (B)
                 (B) (A) (A) (B) (A) (B) (A) (B) (B) (A) (B) (A)
                 (A) (A) (B) (A) (B) (A) (B)
       Virtual   (A) (A) (B) (B) (A) (A) (B) (B) (A) (B) (B) (A)
                 (A) (B) (B) (B) (A) (A) (A) (A) (B) (B) (A) (B)
                 (A) (A) (B) (A) (A) (B) (B) (B) (A) (A) (B) (A)
                 (B) (B) (B) (A) (A) (B) (A) (B) (A) (B) (B) (B)
                 (A) (B) (A) (B) (A) (A) (A) (B) (B) (A) (A) (B)
                 (B) (A) (A) (B) (A) (B) (A) (B) (A) (B) (B) (A)
                 (B) (B) (A) (B) (A) (B) (A) (B) (A) (B) (A) (A)
                 (B) (B) (A) (B) (A) (A) (B) (B) (A) (A) (B) (A)
                 (A) (A) (B) (B) (B) (A) (A) (B) (A) (B) (B) (A)
                 (B) (B) (A) (A) (A) (A) (B) (B) (B) (A) (A) (B)
                 (B) (A) (A) (A) (B) (B) (A) (B) (B) (A) (A) (B)
                 (B) (A) (A) (A) (B) (B) (A) (B) (A) (A) (B) (A)
                 (A) (B) (B) (B) (A) (B) (B) (A) (A) (B) (A) (B)
                 (A) (A) (B) (B) (A) (A) (B) (B) (A) (B) (A) (A)
                 (B) (A) (B) (B) (B) (A) (B) (A) (A) (B) (A) (B)
                 (A) (B) (A) (B) (A) (B) (B) (B) (A) (B) (A) (A)
                 (B) (A) (A) (A) (B) (B) (B) (B) (A) (B) (A) (A)
                 (B) (B) (A) (A) (B) (A) (B) (B) (B) (A) (A) (A)
                 (B) (A) (B) (A) (B) (B) (B) (A) (A) (B) (A) (A)
                 (B) (B) (A) (B) (B) (A) (A) (B) (B) (A) (B) (A)
                 (A) (B) (A) (B) (B) (A) (B) (A) (A) (B) (A) (A)
                 (A) (B) (B) (B) (B) (A) (B) (A) (A) (A) (B) (B)
                 (A) (B) (A) (A) (B) (A) (B) (A) (B) (A) (B) (A)
                 (A) (B) (B) (B) (A) (B) (A) (A) (B) (A) (B) (B)
                 (A) (B) (B) (A) (A) (A) (B) (A) (A) (B) (B) (A)
                 (A) (B) (B) (A) (A) (B) (A) (B) (B) (A) (A) (B)
                 (B) (A) (A) (B) (A) (B) (A) (A) (B) (A) (B) (A)
                 (A) (B) (A) (B) (B) (A) (B) (A) (B) (A) (B) (B)
                 (B) (A) (A) (B) (A) (A) (B) (A) (B) (B) (A) (B)
                 (B) (A) (A) (B) (B) (B) (B) (A) (A) (A) (A) (B)
                 (B) (A) (A) (B) (A) (A) (B) (A) (B) (B) (B) (A)
                 (A) (B) (A) (B) (A) (B) (A) (A) (B) (A) (B) (B)
                 (B) (A) (B) (A) (B) (B) (A) (A) (B) (A) (B) (A)
                 (A) (B) (B) (A) (A) (B) (A) (B) (A) (B) (A) (B)
                 (A) (B) (B) (B) (B) (A) (B) (A) (B) (A) (A) (B)
                 (A) (B) (A) (A) (A) (B) (B) (B) (B) (A) (A) (B)
                 (B) (A) (B) (A) (A) (A) (B) (B) (B) (A) (A) (A)
                 (B) (B) (A) (A) (B) (A) (A) (B) (A) (B) (B) (A)
                 (A) (B) (A) (B) (A) (B) (B) (A) (A) (B) (B) (A)
                 (A) (B) (A) (B) (A) (A) (B) (A) (A) (B) (B) (B)
                 (A) (B) (B) (A) (B) (A) (A) (B) (A) (A) (B) (B)
                 (B) (A) (B) (A) (B) (A) (B) (A) (B) (A) (B) (B)
                 (A) (B) (A) (B) (A) (A) (B) (A) (A) (B) (B) (A)
                 (B) (A) (B) (B) (A) (A) (B) (A) (B)
 Requested convergence on RMS density matrix=1.00D-08 within 128 cycles.
 Requested convergence on MAX density matrix=1.00D-06.
 Requested convergence on             energy=1.00D-06.
 No special actions if energy rises.
 Inv3:  Mode=1 IEnd=    14493612.
 Iteration    1 A*A^-1 deviation from unit magnitude is 1.13D-14 for    180.
 Iteration    1 A*A^-1 deviation from orthogonality  is 6.66D-15 for   1510    180.
 Iteration    1 A^-1*A deviation from unit magnitude is 7.99D-15 for    180.
 Iteration    1 A^-1*A deviation from orthogonality  is 3.00D-15 for    515    499.
 Error on total polarization charges =  0.05302
 SCF Done:  E(RwB97XD) =  -618.088159603     A.U. after    1 cycles
            NFock=  1  Conv=0.22D-08     -V/T= 2.0050
 SMD-CDS (non-electrostatic) energy       (kcal/mol) =      -3.89
 (included in total energy above)
 DoSCS=F DFT=T ScalE2(SS,OS)=  1.000000  1.000000
 Range of M.O.s used for correlation:     1   580
 NBasis=   580 NAE=    55 NBE=    55 NFC=     0 NFV=     0
 NROrb=    580 NOA=    55 NOB=    55 NVA=   525 NVB=   525

 **** Warning!!: The largest alpha MO coefficient is  0.10173402D+03

   2 Symmetry operations used in ECPInt.
 ECPInt:  NShTT=   27028 NPrTT=   82204 LenC2=   25406 LenP2D=   57853.
 LDataN:  DoStor=T MaxTD1= 7 Len=  274
 Number of processors reduced to  14 by ecpmxn.
 Symmetrizing basis deriv contribution to polar:
 IMax=3 JMax=2 DiffMx= 0.00D+00
 G2DrvN: will do    31 centers at a time, making    1 passes.
 Calling FoFCou, ICntrl=  3107 FMM=F I1Cent=   0 AccDes= 0.00D+00.
 NEqPCM:  Using equilibrium solvation (IEInf=0, Eps=   7.4257, EpsInf=   1.9740)
 G2PCM: DoFxE=T DoFxN=T DoGrad=T DoDP/DQ/DG/TGxP=FFFF NFrqRd=   0 IEInf=0 SqF1=F DoCFld=F IF1Alg=4.
 End of G2Drv F.D. properties file   721 does not exist.
 End of G2Drv F.D. properties file   722 does not exist.
 End of G2Drv F.D. properties file   788 does not exist.
          IDoAtm=111111111111111111111111111111
 NEqPCM:  Using equilibrium solvation (IEInf=0, Eps=   7.4257, EpsInf=   1.9740)
          Differentiating once with respect to electric field.
                with respect to dipole field.
          Differentiating once with respect to nuclear coordinates.
 CalDSu exits because no D1Ps are significant.
          There are    48 degrees of freedom in the 1st order CPHF.  IDoFFX=4 NUNeed=    48.
     48 vectors produced by pass  0 Test12= 6.02D-14 2.08D-09 XBig12= 1.49D+02 6.93D+00.
 AX will form    48 AO Fock derivatives at one time.
     48 vectors produced by pass  1 Test12= 6.02D-14 2.08D-09 XBig12= 1.93D+01 6.35D-01.
     48 vectors produced by pass  2 Test12= 6.02D-14 2.08D-09 XBig12= 1.77D+00 3.68D-01.
     48 vectors produced by pass  3 Test12= 6.02D-14 2.08D-09 XBig12= 6.44D-02 3.57D-02.
     48 vectors produced by pass  4 Test12= 6.02D-14 2.08D-09 XBig12= 1.79D-03 5.27D-03.
     48 vectors produced by pass  5 Test12= 6.02D-14 2.08D-09 XBig12= 2.96D-05 6.33D-04.
     48 vectors produced by pass  6 Test12= 6.02D-14 2.08D-09 XBig12= 3.94D-07 8.27D-05.
     37 vectors produced by pass  7 Test12= 6.02D-14 2.08D-09 XBig12= 3.75D-09 6.41D-06.
     10 vectors produced by pass  8 Test12= 6.02D-14 2.08D-09 XBig12= 4.02D-11 5.54D-07.
      3 vectors produced by pass  9 Test12= 6.02D-14 2.08D-09 XBig12= 4.44D-13 6.33D-08.
      2 vectors produced by pass 10 Test12= 6.02D-14 2.08D-09 XBig12= 6.33D-15 7.68D-09.
 InvSVY:  IOpt=1 It=  1 EMax= 2.13D-14
 Solved reduced A of dimension   388 with    48 vectors.
 Isotropic polarizability for W=    0.000000      279.03 Bohr**3.
 End of Minotr F.D. properties file   721 does not exist.
 End of Minotr F.D. properties file   722 does not exist.
 End of Minotr F.D. properties file   788 does not exist.

 **********************************************************************

            Population analysis using the SCF density.

 **********************************************************************

 Orbital symmetries:
       Occupied  (B) (A) (B) (A) (A) (B) (B) (A) (B) (A) (B) (A)
                 (B) (A) (A) (B) (A) (B) (A) (B) (A) (A) (B) (B)
                 (A) (A) (A) (B) (B) (B) (B) (A) (A) (B) (A) (B)
                 (B) (A) (A) (B) (A) (B) (A) (B) (B) (A) (B) (A)
                 (A) (A) (B) (A) (B) (A) (B)
       Virtual   (A) (A) (B) (B) (A) (A) (B) (B) (A) (B) (B) (A)
                 (A) (B) (B) (B) (A) (A) (A) (A) (B) (B) (A) (B)
                 (A) (A) (B) (A) (A) (B) (B) (B) (A) (A) (B) (A)
                 (B) (B) (B) (A) (A) (B) (A) (B) (A) (B) (B) (B)
                 (A) (B) (A) (B) (A) (A) (A) (B) (B) (A) (A) (B)
                 (B) (A) (A) (B) (A) (B) (A) (B) (A) (B) (B) (A)
                 (B) (B) (A) (B) (A) (B) (A) (B) (A) (B) (A) (A)
                 (B) (B) (A) (B) (A) (A) (B) (B) (A) (A) (B) (A)
                 (A) (A) (B) (B) (B) (A) (A) (B) (A) (B) (B) (A)
                 (B) (B) (A) (A) (A) (A) (B) (B) (B) (A) (A) (B)
                 (B) (A) (A) (A) (B) (B) (A) (B) (B) (A) (A) (B)
                 (B) (A) (A) (A) (B) (B) (A) (B) (A) (A) (B) (A)
                 (A) (B) (B) (B) (A) (B) (B) (A) (A) (B) (A) (B)
                 (A) (A) (B) (B) (A) (A) (B) (B) (A) (B) (A) (A)
                 (B) (A) (B) (B) (B) (A) (B) (A) (A) (B) (A) (B)
                 (A) (B) (A) (B) (A) (B) (B) (B) (A) (B) (A) (A)
                 (B) (A) (A) (A) (B) (B) (B) (B) (A) (B) (A) (A)
                 (B) (B) (A) (A) (B) (A) (B) (B) (B) (A) (A) (A)
                 (B) (A) (B) (A) (B) (B) (B) (A) (A) (B) (A) (A)
                 (B) (B) (A) (B) (B) (A) (A) (B) (B) (A) (B) (A)
                 (A) (B) (A) (B) (B) (A) (B) (A) (A) (B) (A) (A)
                 (A) (B) (B) (B) (B) (A) (B) (A) (A) (A) (B) (B)
                 (A) (B) (A) (A) (B) (A) (B) (A) (B) (A) (B) (A)
                 (A) (B) (B) (B) (A) (B) (A) (A) (B) (A) (B) (B)
                 (A) (B) (B) (A) (A) (A) (B) (A) (A) (B) (B) (A)
                 (A) (B) (B) (A) (A) (B) (A) (B) (B) (A) (A) (B)
                 (B) (A) (A) (B) (A) (B) (A) (A) (B) (A) (B) (A)
                 (A) (B) (A) (B) (B) (A) (B) (A) (B) (A) (B) (B)
                 (B) (A) (A) (B) (A) (A) (B) (A) (B) (B) (A) (B)
                 (B) (A) (A) (B) (B) (B) (B) (A) (A) (A) (A) (B)
                 (B) (A) (A) (B) (A) (A) (B) (A) (B) (B) (B) (A)
                 (A) (B) (A) (B) (A) (B) (A) (A) (B) (A) (B) (B)
                 (B) (A) (B) (A) (B) (B) (A) (A) (B) (A) (B) (A)
                 (A) (B) (B) (A) (A) (B) (A) (B) (A) (B) (A) (B)
                 (A) (B) (B) (B) (B) (A) (B) (A) (B) (A) (A) (B)
                 (A) (B) (A) (A) (A) (B) (B) (B) (B) (A) (A) (B)
                 (B) (A) (B) (A) (A) (A) (B) (B) (B) (A) (A) (A)
                 (B) (B) (A) (A) (B) (A) (A) (B) (A) (B) (B) (A)
                 (A) (B) (A) (B) (A) (B) (B) (A) (A) (B) (B) (A)
                 (A) (B) (A) (B) (A) (A) (B) (A) (A) (B) (B) (B)
                 (A) (B) (B) (A) (B) (A) (A) (B) (A) (A) (B) (B)
                 (B) (A) (B) (A) (B) (A) (B) (A) (B) (A) (B) (B)
                 (A) (B) (A) (B) (A) (A) (B) (A) (A) (B) (B) (A)
                 (B) (A) (B) (B) (A) (A) (B) (A) (B)
 The electronic state is 1-A.
 Alpha  occ. eigenvalues --  -10.30119 -10.30117 -10.28991 -10.28990 -10.28941
 Alpha  occ. eigenvalues --  -10.28941 -10.28312 -10.28312 -10.28312 -10.28312
 Alpha  occ. eigenvalues --  -10.28187 -10.28187 -10.28139 -10.28139 -10.27958
 Alpha  occ. eigenvalues --  -10.27895  -0.99002  -0.95452  -0.90582  -0.88095
 Alpha  occ. eigenvalues --   -0.84774  -0.84600  -0.83823  -0.79799  -0.74163
 Alpha  occ. eigenvalues --   -0.70265  -0.69389  -0.68428  -0.67186  -0.62656
 Alpha  occ. eigenvalues --   -0.61045  -0.59387  -0.54881  -0.54735  -0.54406
 Alpha  occ. eigenvalues --   -0.53129  -0.53115  -0.50717  -0.50437  -0.49317
 Alpha  occ. eigenvalues --   -0.49251  -0.48976  -0.46847  -0.45419  -0.45170
 Alpha  occ. eigenvalues --   -0.43375  -0.42327  -0.40981  -0.40891  -0.40117
 Alpha  occ. eigenvalues --   -0.37719  -0.33263  -0.31447  -0.30039  -0.27399
 Alpha virt. eigenvalues --    0.00561   0.05475   0.06633   0.07335   0.09281
 Alpha virt. eigenvalues --    0.13517   0.13661   0.14266   0.14502   0.15212
 Alpha virt. eigenvalues --    0.16838   0.16927   0.16933   0.18045   0.19312
 Alpha virt. eigenvalues --    0.19461   0.19737   0.20442   0.21541   0.22078
 Alpha virt. eigenvalues --    0.22930   0.24013   0.24258   0.25084   0.25596
 Alpha virt. eigenvalues --    0.27558   0.27727   0.28278   0.28684   0.28972
 Alpha virt. eigenvalues --    0.29528   0.30216   0.31136   0.31333   0.31561
 Alpha virt. eigenvalues --    0.32021   0.32471   0.34524   0.34627   0.34758
 Alpha virt. eigenvalues --    0.34940   0.36208   0.36553   0.36661   0.37124
 Alpha virt. eigenvalues --    0.38792   0.38865   0.38900   0.39119   0.39773
 Alpha virt. eigenvalues --    0.39946   0.42753   0.42755   0.42835   0.42969
 Alpha virt. eigenvalues --    0.43406   0.44361   0.44889   0.46096   0.46362
 Alpha virt. eigenvalues --    0.46972   0.47258   0.48354   0.48543   0.48823
 Alpha virt. eigenvalues --    0.49627   0.50519   0.50836   0.51314   0.51513
 Alpha virt. eigenvalues --    0.51962   0.52492   0.53287   0.53414   0.53820
 Alpha virt. eigenvalues --    0.54655   0.55707   0.56021   0.56173   0.56489
 Alpha virt. eigenvalues --    0.58084   0.59629   0.59653   0.59992   0.60305
 Alpha virt. eigenvalues --    0.60746   0.61478   0.62766   0.63718   0.63799
 Alpha virt. eigenvalues --    0.64387   0.65199   0.65845   0.66184   0.66603
 Alpha virt. eigenvalues --    0.69994   0.71261   0.71962   0.72910   0.74289
 Alpha virt. eigenvalues --    0.75805   0.75838   0.76166   0.76772   0.77092
 Alpha virt. eigenvalues --    0.78171   0.79111   0.79989   0.81001   0.81103
 Alpha virt. eigenvalues --    0.81174   0.82320   0.83131   0.84267   0.85092
 Alpha virt. eigenvalues --    0.86590   0.86756   0.89257   0.90129   0.90408
 Alpha virt. eigenvalues --    0.91757   0.92166   0.92179   0.94583   0.94779
 Alpha virt. eigenvalues --    0.95993   0.96495   0.96644   0.97680   0.98980
 Alpha virt. eigenvalues --    0.99216   0.99672   1.00825   1.02092   1.02839
 Alpha virt. eigenvalues --    1.03378   1.05195   1.05462   1.05582   1.07457
 Alpha virt. eigenvalues --    1.07839   1.07912   1.09682   1.11043   1.11946
 Alpha virt. eigenvalues --    1.13026   1.13509   1.18003   1.18454   1.18738
 Alpha virt. eigenvalues --    1.19350   1.20599   1.22481   1.24212   1.25796
 Alpha virt. eigenvalues --    1.26395   1.27904   1.28190   1.29814   1.29957
 Alpha virt. eigenvalues --    1.29976   1.31623   1.32432   1.32632   1.33559
 Alpha virt. eigenvalues --    1.34098   1.34102   1.34387   1.36086   1.36915
 Alpha virt. eigenvalues --    1.37083   1.38261   1.39156   1.39441   1.41892
 Alpha virt. eigenvalues --    1.42230   1.43451   1.44507   1.45428   1.45528
 Alpha virt. eigenvalues --    1.47646   1.47806   1.52535   1.53712   1.54258
 Alpha virt. eigenvalues --    1.54647   1.55704   1.57208   1.57362   1.58072
 Alpha virt. eigenvalues --    1.59537   1.60641   1.61476   1.62055   1.62327
 Alpha virt. eigenvalues --    1.63143   1.63210   1.64603   1.66885   1.67614
 Alpha virt. eigenvalues --    1.69070   1.70924   1.71470   1.72414   1.72514
 Alpha virt. eigenvalues --    1.72744   1.72974   1.74616   1.75018   1.76102
 Alpha virt. eigenvalues --    1.77884   1.79013   1.79316   1.79324   1.79479
 Alpha virt. eigenvalues --    1.80678   1.81358   1.81869   1.82815   1.82903
 Alpha virt. eigenvalues --    1.84122   1.84919   1.88873   1.89285   1.91303
 Alpha virt. eigenvalues --    1.94599   1.94626   1.95958   1.96061   1.96519
 Alpha virt. eigenvalues --    1.98982   1.99920   2.03046   2.03381   2.04562
 Alpha virt. eigenvalues --    2.07965   2.08029   2.09646   2.11110   2.12596
 Alpha virt. eigenvalues --    2.13495   2.14326   2.15737   2.16478   2.19205
 Alpha virt. eigenvalues --    2.19274   2.20783   2.21136   2.22126   2.23926
 Alpha virt. eigenvalues --    2.26262   2.29212   2.30078   2.30290   2.31050
 Alpha virt. eigenvalues --    2.32035   2.33687   2.34099   2.34412   2.35071
 Alpha virt. eigenvalues --    2.35715   2.36156   2.37423   2.37987   2.39851
 Alpha virt. eigenvalues --    2.40565   2.42871   2.44122   2.48067   2.49425
 Alpha virt. eigenvalues --    2.49630   2.51288   2.53444   2.55362   2.56559
 Alpha virt. eigenvalues --    2.57062   2.57778   2.58034   2.59529   2.62308
 Alpha virt. eigenvalues --    2.62608   2.63827   2.64188   2.66192   2.66698
 Alpha virt. eigenvalues --    2.67996   2.68451   2.69887   2.70736   2.72278
 Alpha virt. eigenvalues --    2.72513   2.72773   2.73722   2.75404   2.77463
 Alpha virt. eigenvalues --    2.77526   2.77597   2.77887   2.78668   2.80195
 Alpha virt. eigenvalues --    2.80371   2.80722   2.83027   2.83546   2.83672
 Alpha virt. eigenvalues --    2.83782   2.83942   2.84351   2.86808   2.87048
 Alpha virt. eigenvalues --    2.87563   2.88941   2.89849   2.92283   2.92313
 Alpha virt. eigenvalues --    2.93417   2.93810   2.94280   2.94607   2.95030
 Alpha virt. eigenvalues --    2.95203   2.96499   2.98041   2.98389   2.99026
 Alpha virt. eigenvalues --    3.00633   3.02231   3.03169   3.03438   3.04936
 Alpha virt. eigenvalues --    3.05111   3.05917   3.06826   3.08780   3.09542
 Alpha virt. eigenvalues --    3.09854   3.11503   3.12729   3.13511   3.14996
 Alpha virt. eigenvalues --    3.16322   3.16823   3.17747   3.17753   3.18176
 Alpha virt. eigenvalues --    3.20881   3.21291   3.21592   3.22808   3.22922
 Alpha virt. eigenvalues --    3.24007   3.24692   3.26807   3.27218   3.27997
 Alpha virt. eigenvalues --    3.28070   3.29031   3.30073   3.30998   3.31619
 Alpha virt. eigenvalues --    3.32443   3.32843   3.33514   3.34351   3.34802
 Alpha virt. eigenvalues --    3.35926   3.36506   3.37517   3.38663   3.40161
 Alpha virt. eigenvalues --    3.41188   3.41766   3.41779   3.43135   3.43562
 Alpha virt. eigenvalues --    3.44856   3.46414   3.46765   3.48012   3.48190
 Alpha virt. eigenvalues --    3.48687   3.49077   3.50014   3.50518   3.50993
 Alpha virt. eigenvalues --    3.51823   3.52169   3.54600   3.55236   3.56524
 Alpha virt. eigenvalues --    3.56992   3.57593   3.58252   3.59180   3.61154
 Alpha virt. eigenvalues --    3.61932   3.62196   3.63030   3.65871   3.66439
 Alpha virt. eigenvalues --    3.66771   3.67108   3.67925   3.68664   3.68865
 Alpha virt. eigenvalues --    3.69173   3.70083   3.73781   3.75616   3.77689
 Alpha virt. eigenvalues --    3.77760   3.79975   3.80191   3.80234   3.80869
 Alpha virt. eigenvalues --    3.84000   3.85328   3.85944   3.87440   3.91679
 Alpha virt. eigenvalues --    3.93299   3.93547   3.95549   3.99967   4.00228
 Alpha virt. eigenvalues --    4.00865   4.01343   4.02492   4.03247   4.03786
 Alpha virt. eigenvalues --    4.04005   4.04287   4.08235   4.10655   4.13996
 Alpha virt. eigenvalues --    4.15425   4.16083   4.16361   4.18412   4.19125
 Alpha virt. eigenvalues --    4.20107   4.20218   4.21355   4.25734   4.26500
 Alpha virt. eigenvalues --    4.27139   4.28324   4.30505   4.31212   4.33135
 Alpha virt. eigenvalues --    4.33341   4.33865   4.34410   4.34841   4.35170
 Alpha virt. eigenvalues --    4.36650   4.38452   4.39599   4.40003   4.41109
 Alpha virt. eigenvalues --    4.42032   4.45995   4.48180   4.51557   4.52383
 Alpha virt. eigenvalues --    4.53726   4.57049   4.60777   4.64132   4.64177
 Alpha virt. eigenvalues --    4.65670   4.67867   4.69679   4.73002   4.75866
 Alpha virt. eigenvalues --    4.78218   4.78235   4.78386   4.79064   4.84353
 Alpha virt. eigenvalues --    4.85262   4.91549   4.92590   4.93792   4.95108
 Alpha virt. eigenvalues --    4.96784   4.97265   5.01233   5.06017   5.10015
 Alpha virt. eigenvalues --    5.10108   5.14883   5.15328   5.16921   5.23624
 Alpha virt. eigenvalues --    5.27333   5.28987   5.38863   5.44722   5.45898
 Alpha virt. eigenvalues --    5.46230   5.59113   5.59852   5.66832   5.67598
 Alpha virt. eigenvalues --    5.72794   5.77583   5.88989   6.06263  22.19675
 Alpha virt. eigenvalues --   22.41218  22.51770  22.74803  22.77666  22.80158
 Alpha virt. eigenvalues --   22.80351  22.84853  22.90396  22.94513  23.01312
 Alpha virt. eigenvalues --   23.05121  23.08705  23.25751  23.62494  23.79589
          Condensed to atoms (all electrons):
               1          2          3          4          5          6
     1  H    0.507571   0.461571  -0.005329  -0.060446  -0.065779   0.019903
     2  C    0.461571   5.245490  -0.096155   0.421400   0.302760   0.023269
     3  C   -0.005329  -0.096155   5.245490   0.044216   0.023269   0.302760
     4  C   -0.060446   0.421400   0.044216   5.050074   0.041451  -0.112086
     5  C   -0.065779   0.302760   0.023269   0.041451   5.305058   0.211110
     6  C    0.019903   0.023269   0.302760  -0.112086   0.211110   5.305058
     7  C    0.012330   0.044216   0.421400   0.334665  -0.112086   0.041451
     8  H    0.000009  -0.005329   0.461571   0.012330   0.019903  -0.065779
     9  H   -0.007337  -0.066425   0.013289   0.464037   0.015541  -0.004924
    10  H   -0.000047   0.013289  -0.066425  -0.062032  -0.004924   0.015541
    11  C    0.000306   0.015453  -0.101706  -0.006275  -0.085553   0.367910
    12  C   -0.000030   0.008291  -0.002887   0.000437  -0.032307   0.058643
    13  C    0.001599  -0.002887   0.008291  -0.001768   0.058643  -0.032307
    14  C   -0.010728  -0.101706   0.015453   0.013474   0.367910  -0.085553
    15  H    0.000007  -0.000566   0.002426   0.000172   0.015526  -0.066487
    16  H    0.004090   0.002426  -0.000566   0.000064  -0.066487   0.015526
    17  C   -0.000004  -0.001866   0.000245   0.000009  -0.002887   0.008291
    18  C    0.000000   0.000009   0.000010   0.000002  -0.001768   0.000437
    19  C    0.000000   0.000010   0.000009  -0.000002   0.000437  -0.001768
    20  C   -0.000004   0.000245  -0.001866   0.000010   0.008291  -0.002887
    21  H    0.000014  -0.000004  -0.000004   0.000000   0.001599  -0.000030
    22  H    0.000000  -0.000000  -0.000000  -0.000000   0.000019  -0.000004
    23  H   -0.000000  -0.000000  -0.000000   0.000000  -0.000004   0.000019
    24  H    0.000000  -0.000004  -0.000004   0.000000  -0.000030   0.001599
    25  C    0.000415   0.000970   0.000820  -0.001129  -0.006638  -0.032439
    26  H   -0.000009  -0.000548   0.000123   0.000046  -0.004773   0.005073
    27  H    0.000162   0.006650  -0.001805  -0.000424   0.000471  -0.003931
    28  C   -0.000034   0.000820   0.000970   0.001374  -0.032439  -0.006637
    29  H   -0.000006  -0.001805   0.006650   0.000252  -0.003931   0.000471
    30  H    0.000000   0.000123  -0.000548  -0.000032   0.005073  -0.004773
               7          8          9         10         11         12
     1  H    0.012330   0.000009  -0.007337  -0.000047   0.000306  -0.000030
     2  C    0.044216  -0.005329  -0.066425   0.013289   0.015453   0.008291
     3  C    0.421400   0.461571   0.013289  -0.066425  -0.101706  -0.002887
     4  C    0.334665   0.012330   0.464037  -0.062032  -0.006275   0.000437
     5  C   -0.112086   0.019903   0.015541  -0.004924  -0.085553  -0.032307
     6  C    0.041451  -0.065779  -0.004924   0.015541   0.367910   0.058643
     7  C    5.050074  -0.060446  -0.062032   0.464037   0.013474  -0.001768
     8  H   -0.060446   0.507571  -0.000047  -0.007337  -0.010728   0.001599
     9  H   -0.062032  -0.000047   0.503560  -0.006737   0.000046  -0.000004
    10  H    0.464037  -0.007337  -0.006737   0.503560  -0.000263   0.000019
    11  C    0.013474  -0.010728   0.000046  -0.000263   5.273912   0.367910
    12  C   -0.001768   0.001599  -0.000004   0.000019   0.367910   5.305058
    13  C    0.000437  -0.000030   0.000019  -0.000004  -0.085553   0.211110
    14  C   -0.006275   0.000306  -0.000263   0.000046  -0.093862  -0.085553
    15  H    0.000064   0.004090  -0.000001  -0.000030   0.442219  -0.066487
    16  H    0.000172   0.000007  -0.000030  -0.000001  -0.000378   0.015526
    17  C    0.000010  -0.000004  -0.000000  -0.000000   0.015453   0.023269
    18  C   -0.000002   0.000000  -0.000000   0.000000  -0.006275  -0.112086
    19  C    0.000002   0.000000   0.000000  -0.000000   0.013474   0.041451
    20  C    0.000009  -0.000004  -0.000000  -0.000000  -0.101706   0.302760
    21  H    0.000000   0.000000   0.000000  -0.000000   0.000306   0.019903
    22  H    0.000000  -0.000000  -0.000000   0.000000   0.000046  -0.004924
    23  H   -0.000000   0.000000   0.000000  -0.000000  -0.000263   0.015541
    24  H    0.000000   0.000014  -0.000000   0.000000  -0.010728  -0.065779
    25  C    0.001374  -0.000034   0.000001   0.000005  -0.025078  -0.032439
    26  H   -0.000032   0.000000  -0.000000   0.000000   0.001402  -0.003931
    27  H    0.000252  -0.000006  -0.000004   0.000001   0.001402   0.005073
    28  C   -0.001129   0.000415   0.000005   0.000001   0.068469  -0.006638
    29  H   -0.000424   0.000162   0.000001  -0.000004  -0.017274  -0.004773
    30  H    0.000046  -0.000009   0.000000  -0.000000  -0.017274   0.000471
              13         14         15         16         17         18
     1  H    0.001599  -0.010728   0.000007   0.004090  -0.000004   0.000000
     2  C   -0.002887  -0.101706  -0.000566   0.002426  -0.001866   0.000009
     3  C    0.008291   0.015453   0.002426  -0.000566   0.000245   0.000010
     4  C   -0.001768   0.013474   0.000172   0.000064   0.000009   0.000002
     5  C    0.058643   0.367910   0.015526  -0.066487  -0.002887  -0.001768
     6  C   -0.032307  -0.085553  -0.066487   0.015526   0.008291   0.000437
     7  C    0.000437  -0.006275   0.000064   0.000172   0.000010  -0.000002
     8  H   -0.000030   0.000306   0.004090   0.000007  -0.000004   0.000000
     9  H    0.000019  -0.000263  -0.000001  -0.000030  -0.000000  -0.000000
    10  H   -0.000004   0.000046  -0.000030  -0.000001  -0.000000   0.000000
    11  C   -0.085553  -0.093862   0.442219  -0.000378   0.015453  -0.006275
    12  C    0.211110  -0.085553  -0.066487   0.015526   0.023269  -0.112086
    13  C    5.305058   0.367910   0.015526  -0.066487   0.302760   0.041451
    14  C    0.367910   5.273912  -0.000378   0.442219  -0.101706   0.013474
    15  H    0.015526  -0.000378   0.506603   0.000005  -0.000566   0.000172
    16  H   -0.066487   0.442219   0.000005   0.506603   0.002426   0.000064
    17  C    0.302760  -0.101706  -0.000566   0.002426   5.245490   0.421400
    18  C    0.041451   0.013474   0.000172   0.000064   0.421400   5.050074
    19  C   -0.112086  -0.006275   0.000064   0.000172   0.044216   0.334665
    20  C    0.023269   0.015453   0.002426  -0.000566  -0.096155   0.044216
    21  H   -0.065779  -0.010728   0.000007   0.004090   0.461571  -0.060446
    22  H    0.015541  -0.000263  -0.000001  -0.000030  -0.066425   0.464037
    23  H   -0.004924   0.000046  -0.000030  -0.000001   0.013289  -0.062032
    24  H    0.019903   0.000306   0.004090   0.000007  -0.005329   0.012330
    25  C   -0.006637   0.068469  -0.000039  -0.008867   0.000970  -0.001129
    26  H    0.000471  -0.017274  -0.000079  -0.000897   0.006650  -0.000424
    27  H   -0.004773  -0.017274  -0.000079  -0.000897  -0.000548   0.000046
    28  C   -0.032439  -0.025078  -0.008867  -0.000039   0.000820   0.001374
    29  H    0.005073   0.001402  -0.000897  -0.000079   0.000123  -0.000032
    30  H   -0.003931   0.001402  -0.000897  -0.000079  -0.001805   0.000252
              19         20         21         22         23         24
     1  H    0.000000  -0.000004   0.000014   0.000000  -0.000000   0.000000
     2  C    0.000010   0.000245  -0.000004  -0.000000  -0.000000  -0.000004
     3  C    0.000009  -0.001866  -0.000004  -0.000000  -0.000000  -0.000004
     4  C   -0.000002   0.000010   0.000000  -0.000000   0.000000   0.000000
     5  C    0.000437   0.008291   0.001599   0.000019  -0.000004  -0.000030
     6  C   -0.001768  -0.002887  -0.000030  -0.000004   0.000019   0.001599
     7  C    0.000002   0.000009   0.000000   0.000000  -0.000000   0.000000
     8  H    0.000000  -0.000004   0.000000  -0.000000   0.000000   0.000014
     9  H    0.000000  -0.000000   0.000000  -0.000000   0.000000  -0.000000
    10  H   -0.000000  -0.000000  -0.000000   0.000000  -0.000000   0.000000
    11  C    0.013474  -0.101706   0.000306   0.000046  -0.000263  -0.010728
    12  C    0.041451   0.302760   0.019903  -0.004924   0.015541  -0.065779
    13  C   -0.112086   0.023269  -0.065779   0.015541  -0.004924   0.019903
    14  C   -0.006275   0.015453  -0.010728  -0.000263   0.000046   0.000306
    15  H    0.000064   0.002426   0.000007  -0.000001  -0.000030   0.004090
    16  H    0.000172  -0.000566   0.004090  -0.000030  -0.000001   0.000007
    17  C    0.044216  -0.096155   0.461571  -0.066425   0.013289  -0.005329
    18  C    0.334665   0.044216  -0.060446   0.464037  -0.062032   0.012330
    19  C    5.050074   0.421400   0.012330  -0.062032   0.464037  -0.060446
    20  C    0.421400   5.245490  -0.005329   0.013289  -0.066425   0.461571
    21  H    0.012330  -0.005329   0.507571  -0.007337  -0.000047   0.000009
    22  H   -0.062032   0.013289  -0.007337   0.503560  -0.006737  -0.000047
    23  H    0.464037  -0.066425  -0.000047  -0.006737   0.503560  -0.007337
    24  H   -0.060446   0.461571   0.000009  -0.000047  -0.007337   0.507571
    25  C    0.001374   0.000820   0.000415   0.000001   0.000005  -0.000034
    26  H    0.000252  -0.001805   0.000162  -0.000004   0.000001  -0.000006
    27  H   -0.000032   0.000123  -0.000009  -0.000000   0.000000   0.000000
    28  C   -0.001129   0.000970  -0.000034   0.000005   0.000001   0.000415
    29  H    0.000046  -0.000548   0.000000   0.000000  -0.000000  -0.000009
    30  H   -0.000424   0.006650  -0.000006   0.000001  -0.000004   0.000162
              25         26         27         28         29         30
     1  H    0.000415  -0.000009   0.000162  -0.000034  -0.000006   0.000000
     2  C    0.000970  -0.000548   0.006650   0.000820  -0.001805   0.000123
     3  C    0.000820   0.000123  -0.001805   0.000970   0.006650  -0.000548
     4  C   -0.001129   0.000046  -0.000424   0.001374   0.000252  -0.000032
     5  C   -0.006638  -0.004773   0.000471  -0.032439  -0.003931   0.005073
     6  C   -0.032439   0.005073  -0.003931  -0.006637   0.000471  -0.004773
     7  C    0.001374  -0.000032   0.000252  -0.001129  -0.000424   0.000046
     8  H   -0.000034   0.000000  -0.000006   0.000415   0.000162  -0.000009
     9  H    0.000001  -0.000000  -0.000004   0.000005   0.000001   0.000000
    10  H    0.000005   0.000000   0.000001   0.000001  -0.000004  -0.000000
    11  C   -0.025078   0.001402   0.001402   0.068469  -0.017274  -0.017274
    12  C   -0.032439  -0.003931   0.005073  -0.006638  -0.004773   0.000471
    13  C   -0.006637   0.000471  -0.004773  -0.032439   0.005073  -0.003931
    14  C    0.068469  -0.017274  -0.017274  -0.025078   0.001402   0.001402
    15  H   -0.000039  -0.000079  -0.000079  -0.008867  -0.000897  -0.000897
    16  H   -0.008867  -0.000897  -0.000897  -0.000039  -0.000079  -0.000079
    17  C    0.000970   0.006650  -0.000548   0.000820   0.000123  -0.001805
    18  C   -0.001129  -0.000424   0.000046   0.001374  -0.000032   0.000252
    19  C    0.001374   0.000252  -0.000032  -0.001129   0.000046  -0.000424
    20  C    0.000820  -0.001805   0.000123   0.000970  -0.000548   0.006650
    21  H    0.000415   0.000162  -0.000009  -0.000034   0.000000  -0.000006
    22  H    0.000001  -0.000004  -0.000000   0.000005   0.000000   0.000001
    23  H    0.000005   0.000001   0.000000   0.000001  -0.000000  -0.000004
    24  H   -0.000034  -0.000006   0.000000   0.000415  -0.000009   0.000162
    25  C    5.034612   0.409597   0.409597   0.533646  -0.029550  -0.029550
    26  H    0.409597   0.510839  -0.022671  -0.029550   0.003173  -0.007871
    27  H    0.409597  -0.022671   0.510839  -0.029550  -0.007871   0.003173
    28  C    0.533646  -0.029550  -0.029550   5.034612   0.409597   0.409597
    29  H   -0.029550   0.003173  -0.007871   0.409597   0.510839  -0.022671
    30  H   -0.029550  -0.007871   0.003173   0.409597  -0.022671   0.510839
 Mulliken charges:
               1
     1  H    0.141775
     2  C   -0.269699
     3  C   -0.269699
     4  C   -0.139819
     5  C    0.042543
     6  C    0.042543
     7  C   -0.139819
     8  H    0.141775
     9  H    0.151306
    10  H    0.151306
    11  C   -0.018861
    12  C    0.042543
    13  C    0.042543
    14  C   -0.018861
    15  H    0.152007
    16  H    0.152007
    17  C   -0.269699
    18  C   -0.139819
    19  C   -0.139819
    20  C   -0.269699
    21  H    0.141775
    22  H    0.151306
    23  H    0.151306
    24  H    0.141775
    25  C   -0.289528
    26  H    0.152084
    27  H    0.152084
    28  C   -0.289528
    29  H    0.152084
    30  H    0.152084
 Sum of Mulliken charges =  -0.00000
 Mulliken charges with hydrogens summed into heavy atoms:
               1
     2  C   -0.127923
     3  C   -0.127923
     4  C    0.011487
     5  C    0.042543
     6  C    0.042543
     7  C    0.011487
    11  C    0.133146
    12  C    0.042543
    13  C    0.042543
    14  C    0.133146
    17  C   -0.127923
    18  C    0.011487
    19  C    0.011487
    20  C   -0.127923
    25  C    0.014640
    28  C    0.014640
 APT charges:
               1
     1  H    0.049596
     2  C   -0.012376
     3  C   -0.012376
     4  C   -0.107066
     5  C   -0.060379
     6  C   -0.060379
     7  C   -0.107066
     8  H    0.049596
     9  H    0.048524
    10  H    0.048524
    11  C    0.295012
    12  C   -0.060379
    13  C   -0.060379
    14  C    0.295012
    15  H    0.009240
    16  H    0.009240
    17  C   -0.012376
    18  C   -0.107066
    19  C   -0.107066
    20  C   -0.012376
    21  H    0.049596
    22  H    0.048524
    23  H    0.048524
    24  H    0.049596
    25  C   -0.208379
    26  H    0.033765
    27  H    0.033765
    28  C   -0.208379
    29  H    0.033765
    30  H    0.033765
 Sum of APT charges =  -0.00000
 APT charges with hydrogens summed into heavy atoms:
               1
     2  C    0.037220
     3  C    0.037220
     4  C   -0.058542
     5  C   -0.060379
     6  C   -0.060379
     7  C   -0.058542
    11  C    0.304252
    12  C   -0.060379
    13  C   -0.060379
    14  C    0.304252
    17  C    0.037220
    18  C   -0.058542
    19  C   -0.058543
    20  C    0.037220
    25  C   -0.140849
    28  C   -0.140849
 Electronic spatial extent (au):  <R**2>=           3231.2635
 Charge=             -0.0000 electrons
 Dipole moment (field-independent basis, Debye):
    X=              0.0000    Y=             -0.0000    Z=              0.7799  Tot=              0.7799
 Quadrupole moment (field-independent basis, Debye-Ang):
   XX=            -85.6961   YY=            -80.9820   ZZ=           -102.0343
   XY=             -0.0000   XZ=             -0.0000   YZ=             -0.0000
 Traceless Quadrupole moment (field-independent basis, Debye-Ang):
   XX=              3.8747   YY=              8.5888   ZZ=            -12.4635
   XY=             -0.0000   XZ=             -0.0000   YZ=             -0.0000
 Octapole moment (field-independent basis, Debye-Ang**2):
  XXX=              0.0000  YYY=             -0.0000  ZZZ=              2.8104  XYY=             -0.0000
  XXY=             -0.0000  XXZ=            -14.4863  XZZ=              0.0000  YZZ=              0.0000
  YYZ=              1.0822  XYZ=             -0.0000
 Hexadecapole moment (field-independent basis, Debye-Ang**3):
 XXXX=          -2776.3962 YYYY=           -717.2173 ZZZZ=           -706.0180 XXXY=             -0.0000
 XXXZ=             -0.0000 YYYX=             -0.0000 YYYZ=              0.0000 ZZZX=             -0.0000
 ZZZY=              0.0000 XXYY=           -583.0612 XXZZ=           -659.4692 YYZZ=           -247.8582
 XXYZ=             -0.0000 YYXZ=             -0.0000 ZZXY=             -0.0000
 N-N= 1.022576403579D+03 E-N=-3.479112428484D+03  KE= 6.149825441495D+02
 Symmetry A    KE= 3.086506416782D+02
 Symmetry B    KE= 3.063319024714D+02
  Exact polarizability: 367.525   0.000 267.130  -0.000   0.000 202.435
 Approx polarizability: 269.765   0.000 239.735  -0.000  -0.000 173.850
   2 Symmetry operations used in ECPInt.
 ECPInt:  NShTT=   27028 NPrTT=   82204 LenC2=   25406 LenP2D=   57853.
 LDataN:  DoStor=T MaxTD1= 8 Len=  415
 D2PCM: PCM CHGder 2nd derivatives, FixD1E=F FixD2E=F DoIter=F DoCFld=F I1PDM=0
 Calling FoFJK, ICntrl=    100127 FMM=F ISym2X=1 I1Cent= 0 IOpClX= 0 NMat=1 NMatS=1 NMatT=0.
 Full mass-weighted force constant matrix:
 Low frequencies --- -589.9141   -0.0006    0.0000    0.0003    4.0668    6.7614
 Low frequencies ---   13.4488   83.4999  132.0142
 ******    1 imaginary frequencies (negative Signs) ****** 
 Diagonal vibrational polarizability:
       13.0737059       7.3619778      28.2179740
 Harmonic frequencies (cm**-1), IR intensities (KM/Mole), Raman scattering
 activities (A**4/AMU), depolarization ratios for plane and unpolarized
 incident light, reduced masses (AMU), force constants (mDyne/A),
 and normal coordinates:
                      1                      2                      3
                      A                      A                      A
 Frequencies --   -589.9141                83.4999               132.0140
 Red. masses --      9.8900                 4.7514                 3.3276
 Frc consts  --      2.0278                 0.0195                 0.0342
 IR Inten    --     85.7872                 0.9359                 0.0000
  Atom  AN      X      Y      Z        X      Y      Z        X      Y      Z
     1   1    -0.01   0.01  -0.01    -0.04  -0.00   0.04    -0.06  -0.00   0.32
     2   6    -0.02   0.01   0.02    -0.04  -0.00   0.04    -0.03   0.00   0.18
     3   6    -0.02  -0.01   0.02    -0.04   0.00   0.04     0.03   0.00  -0.18
     4   6     0.01   0.02   0.01    -0.07   0.00   0.21    -0.02   0.00   0.11
     5   6     0.05   0.02  -0.01    -0.01  -0.00  -0.11    -0.01   0.00   0.05
     6   6     0.05  -0.02  -0.01    -0.01   0.00  -0.11     0.01   0.00  -0.05
     7   6     0.01  -0.02   0.01    -0.07  -0.00   0.21     0.02   0.00  -0.11
     8   1    -0.01  -0.01  -0.01    -0.04   0.00   0.04     0.06  -0.00  -0.32
     9   1     0.01   0.01  -0.00    -0.10   0.00   0.35    -0.04   0.01   0.22
    10   1     0.01  -0.01  -0.00    -0.10  -0.00   0.35     0.04   0.01  -0.22
    11   6     0.00  -0.08  -0.43     0.00   0.00  -0.14    -0.00   0.00   0.00
    12   6    -0.05  -0.02  -0.01     0.01   0.00  -0.11     0.01  -0.00   0.05
    13   6    -0.05   0.02  -0.01     0.01  -0.00  -0.11    -0.01  -0.00  -0.05
    14   6    -0.00   0.08  -0.43    -0.00  -0.00  -0.14     0.00  -0.00   0.00
    15   1     0.00  -0.06  -0.23     0.00   0.00  -0.13    -0.01   0.00   0.00
    16   1    -0.00   0.06  -0.23    -0.00  -0.00  -0.13     0.01  -0.00   0.00
    17   6     0.02   0.01   0.02     0.04  -0.00   0.04    -0.03  -0.00  -0.18
    18   6    -0.01   0.02   0.01     0.07   0.00   0.21    -0.02  -0.00  -0.11
    19   6    -0.01  -0.02   0.01     0.07  -0.00   0.21     0.02  -0.00   0.11
    20   6     0.02  -0.01   0.02     0.04   0.00   0.04     0.03  -0.00   0.18
    21   1     0.01   0.01  -0.01     0.04  -0.00   0.04    -0.06   0.00  -0.32
    22   1    -0.01   0.01  -0.00     0.10   0.00   0.35    -0.04  -0.01  -0.22
    23   1    -0.01  -0.01  -0.00     0.10  -0.00   0.35     0.04  -0.01   0.22
    24   1     0.01  -0.01  -0.01     0.04   0.00   0.04     0.06   0.00   0.32
    25   6     0.00  -0.12   0.43     0.00   0.00  -0.17     0.09  -0.00   0.00
    26   1     0.03   0.04  -0.13    -0.00  -0.00  -0.15     0.17  -0.12  -0.03
    27   1    -0.03   0.04  -0.13     0.00  -0.00  -0.15     0.17   0.12   0.03
    28   6    -0.00   0.12   0.43    -0.00  -0.00  -0.17    -0.09   0.00   0.00
    29   1    -0.03  -0.04  -0.13     0.00   0.00  -0.15    -0.17   0.12  -0.03
    30   1     0.03  -0.04  -0.13    -0.00   0.00  -0.15    -0.17  -0.12   0.03
                      4                      5                      6
                      B                      B                      A
 Frequencies --    132.7435               138.9542               171.6277
 Red. masses --      3.9930                 4.1264                 2.0291
 Frc consts  --      0.0415                 0.0469                 0.0352
 IR Inten    --      0.4902                 1.9247                 0.0000
  Atom  AN      X      Y      Z        X      Y      Z        X      Y      Z
     1   1    -0.05   0.00  -0.02    -0.05  -0.04   0.26    -0.00  -0.01  -0.09
     2   6    -0.05   0.00  -0.01    -0.02  -0.04   0.14     0.00  -0.01  -0.05
     3   6    -0.05  -0.00  -0.01     0.02  -0.04  -0.14    -0.00  -0.01   0.05
     4   6    -0.03  -0.00  -0.12    -0.02  -0.04   0.09     0.00  -0.02  -0.03
     5   6    -0.06   0.00   0.06    -0.00  -0.03   0.04    -0.00  -0.00  -0.01
     6   6    -0.06  -0.00   0.06     0.00  -0.03  -0.04     0.00  -0.00   0.01
     7   6    -0.03   0.00  -0.12     0.02  -0.04  -0.09    -0.00  -0.02   0.03
     8   1    -0.05  -0.00  -0.02     0.05  -0.04  -0.26     0.00  -0.01   0.09
     9   1    -0.01   0.00  -0.21    -0.03  -0.04   0.17     0.00  -0.03  -0.07
    10   1    -0.01  -0.00  -0.21     0.03  -0.04  -0.17    -0.00  -0.03   0.07
    11   6    -0.04   0.00   0.00    -0.00  -0.04  -0.08     0.00   0.00   0.00
    12   6    -0.06   0.00  -0.06    -0.00  -0.03  -0.04     0.00   0.00  -0.01
    13   6    -0.06  -0.00  -0.06     0.00  -0.03   0.04    -0.00   0.00   0.01
    14   6    -0.04   0.00  -0.00    -0.00  -0.04   0.08    -0.00  -0.00   0.00
    15   1    -0.04   0.00   0.00    -0.00  -0.04  -0.07     0.00   0.00   0.00
    16   1    -0.04   0.00  -0.00    -0.00  -0.04   0.07    -0.00  -0.00   0.00
    17   6    -0.05  -0.00   0.01     0.02  -0.04   0.14     0.00   0.01   0.05
    18   6    -0.03   0.00   0.12     0.02  -0.04   0.09     0.00   0.02   0.03
    19   6    -0.03  -0.00   0.12    -0.02  -0.04  -0.09    -0.00   0.02  -0.03
    20   6    -0.05   0.00   0.01    -0.02  -0.04  -0.14    -0.00   0.01  -0.05
    21   1    -0.05  -0.00   0.02     0.05  -0.04   0.26    -0.00   0.01   0.09
    22   1    -0.01  -0.00   0.21     0.03  -0.04   0.17     0.00   0.03   0.07
    23   1    -0.01   0.00   0.21    -0.03  -0.04  -0.17    -0.00   0.03  -0.07
    24   1    -0.05   0.00   0.02    -0.05  -0.04  -0.26     0.00   0.01  -0.09
    25   6     0.29  -0.00   0.00     0.00   0.24  -0.10     0.19  -0.00  -0.00
    26   1     0.33   0.00  -0.17    -0.00   0.25  -0.11     0.37  -0.27  -0.08
    27   1     0.33  -0.00   0.17     0.00   0.25  -0.11     0.37   0.27   0.08
    28   6     0.29  -0.00  -0.00     0.00   0.24   0.10    -0.19   0.00  -0.00
    29   1     0.33   0.00   0.17    -0.00   0.25   0.11    -0.37   0.27  -0.08
    30   1     0.33  -0.00  -0.17     0.00   0.25   0.11    -0.37  -0.27   0.08
                      7                      8                      9
                      B                      B                      B
 Frequencies --    217.5871               293.7869               317.0237
 Red. masses --      4.5055                 4.4064                 4.2189
 Frc consts  --      0.1257                 0.2241                 0.2498
 IR Inten    --      4.1059                11.3755                 0.0605
  Atom  AN      X      Y      Z        X      Y      Z        X      Y      Z
     1   1    -0.26  -0.02   0.05    -0.01   0.00   0.23     0.11   0.00   0.13
     2   6    -0.12  -0.02   0.03     0.00   0.00   0.17     0.03   0.01   0.05
     3   6     0.12  -0.02  -0.03     0.00  -0.00   0.17    -0.03   0.01  -0.05
     4   6    -0.06  -0.14   0.05     0.05  -0.00  -0.10    -0.00   0.08   0.10
     5   6    -0.02   0.12  -0.02    -0.01  -0.00   0.17     0.01  -0.07  -0.08
     6   6     0.02   0.12   0.02    -0.01   0.00   0.17    -0.01  -0.07   0.08
     7   6     0.06  -0.14  -0.05     0.05   0.00  -0.10     0.00   0.08  -0.10
     8   1     0.26  -0.02  -0.05    -0.01  -0.00   0.23    -0.11   0.00  -0.13
     9   1    -0.11  -0.22   0.09     0.09  -0.00  -0.27    -0.01   0.11   0.23
    10   1     0.11  -0.22  -0.09     0.09   0.00  -0.27     0.01   0.11  -0.23
    11   6    -0.00   0.16   0.11     0.03   0.00  -0.00     0.00  -0.02   0.29
    12   6    -0.02   0.12   0.02    -0.01  -0.00  -0.17     0.01  -0.07   0.08
    13   6     0.02   0.12  -0.02    -0.01   0.00  -0.17    -0.01  -0.07  -0.08
    14   6    -0.00   0.16  -0.11     0.03   0.00   0.00     0.00  -0.02  -0.29
    15   1    -0.00   0.16   0.10     0.05   0.00  -0.00     0.00  -0.01   0.41
    16   1    -0.00   0.16  -0.10     0.05   0.00   0.00     0.00  -0.01  -0.41
    17   6     0.12  -0.02   0.03     0.00  -0.00  -0.17    -0.03   0.01   0.05
    18   6     0.06  -0.14   0.05     0.05   0.00   0.10     0.00   0.08   0.10
    19   6    -0.06  -0.14  -0.05     0.05  -0.00   0.10    -0.00   0.08  -0.10
    20   6    -0.12  -0.02  -0.03     0.00   0.00  -0.17     0.03   0.01  -0.05
    21   1     0.26  -0.02   0.05    -0.01  -0.00  -0.23    -0.11   0.00   0.13
    22   1     0.11  -0.22   0.09     0.09   0.00   0.27     0.01   0.11   0.23
    23   1    -0.11  -0.22  -0.09     0.09  -0.00   0.27    -0.01   0.11  -0.23
    24   1    -0.26  -0.02  -0.05    -0.01   0.00  -0.23     0.11   0.00  -0.13
    25   6     0.00  -0.04   0.09    -0.12   0.00   0.00    -0.00  -0.03   0.03
    26   1     0.00  -0.05   0.08    -0.14  -0.01   0.12     0.01  -0.02  -0.05
    27   1    -0.00  -0.05   0.08    -0.14   0.01  -0.12    -0.01  -0.02  -0.05
    28   6     0.00  -0.04  -0.09    -0.12   0.00  -0.00    -0.00  -0.03  -0.03
    29   1     0.00  -0.05  -0.08    -0.14  -0.01  -0.12     0.01  -0.02   0.05
    30   1    -0.00  -0.05  -0.08    -0.14   0.01   0.12    -0.01  -0.02   0.05
                     10                     11                     12
                      A                      A                      A
 Frequencies --    367.5261               395.0214               402.9856
 Red. masses --      4.1349                 4.5365                 5.2115
 Frc consts  --      0.3291                 0.4171                 0.4986
 IR Inten    --      1.8886                 0.0000                 1.2366
  Atom  AN      X      Y      Z        X      Y      Z        X      Y      Z
     1   1    -0.15  -0.02   0.29    -0.27   0.11  -0.05     0.13   0.03   0.24
     2   6    -0.12  -0.02   0.16    -0.14   0.10  -0.03     0.13   0.03   0.12
     3   6    -0.12   0.02   0.16     0.14   0.10   0.03     0.13  -0.03   0.12
     4   6    -0.08   0.00  -0.11    -0.08  -0.04  -0.01     0.20   0.00  -0.01
     5   6    -0.06   0.00   0.05    -0.06   0.19  -0.01     0.08   0.00   0.00
     6   6    -0.06  -0.00   0.05     0.06   0.19   0.01     0.08  -0.00   0.00
     7   6    -0.08  -0.00  -0.11     0.08  -0.04   0.01     0.20  -0.00  -0.01
     8   1    -0.15   0.02   0.29     0.27   0.11   0.05     0.13  -0.03   0.24
     9   1    -0.05   0.01  -0.22    -0.14  -0.15  -0.03     0.19  -0.03  -0.05
    10   1    -0.05  -0.01  -0.22     0.14  -0.15   0.03     0.19   0.03  -0.05
    11   6    -0.00   0.01  -0.09    -0.03  -0.00  -0.00     0.00  -0.05  -0.09
    12   6     0.06  -0.00   0.05     0.06  -0.19  -0.01    -0.08  -0.00   0.00
    13   6     0.06   0.00   0.05    -0.06  -0.19   0.01    -0.08   0.00   0.00
    14   6     0.00  -0.01  -0.09     0.03   0.00  -0.00    -0.00   0.05  -0.09
    15   1    -0.00   0.00  -0.13    -0.28  -0.00  -0.00     0.00  -0.05  -0.11
    16   1     0.00  -0.00  -0.13     0.28   0.00  -0.00    -0.00   0.05  -0.11
    17   6     0.12  -0.02   0.16    -0.14  -0.10   0.03    -0.13   0.03   0.12
    18   6     0.08   0.00  -0.11    -0.08   0.04   0.01    -0.20   0.00  -0.01
    19   6     0.08  -0.00  -0.11     0.08   0.04  -0.01    -0.20  -0.00  -0.01
    20   6     0.12   0.02   0.16     0.14  -0.10  -0.03    -0.13  -0.03   0.12
    21   1     0.15  -0.02   0.29    -0.27  -0.11   0.05    -0.13   0.03   0.24
    22   1     0.05   0.01  -0.22    -0.14   0.15   0.03    -0.19  -0.03  -0.05
    23   1     0.05  -0.01  -0.22     0.14   0.15  -0.03    -0.19   0.03  -0.05
    24   1     0.15   0.02   0.29     0.27  -0.11  -0.05    -0.13  -0.03   0.24
    25   6    -0.00  -0.00  -0.09    -0.01   0.00  -0.00    -0.00  -0.01  -0.14
    26   1    -0.00   0.00  -0.11    -0.01   0.01   0.01     0.00   0.00  -0.17
    27   1     0.00   0.00  -0.11    -0.01  -0.01  -0.01    -0.00   0.00  -0.17
    28   6     0.00   0.00  -0.09     0.01  -0.00  -0.00     0.00   0.01  -0.14
    29   1     0.00  -0.00  -0.11     0.01  -0.01   0.01    -0.00  -0.00  -0.17
    30   1    -0.00  -0.00  -0.11     0.01   0.01  -0.01     0.00  -0.00  -0.17
                     13                     14                     15
                      B                      B                      A
 Frequencies --    444.4315               489.8314               523.4613
 Red. masses --      3.8809                 2.9963                 3.0960
 Frc consts  --      0.4516                 0.4236                 0.4998
 IR Inten    --      0.6778                13.2228                70.6408
  Atom  AN      X      Y      Z        X      Y      Z        X      Y      Z
     1   1     0.05  -0.03   0.01     0.09   0.01  -0.43     0.06   0.01  -0.36
     2   6     0.03  -0.03   0.01     0.03   0.01  -0.11     0.01   0.01  -0.06
     3   6    -0.03  -0.03  -0.01     0.03  -0.01  -0.11     0.01  -0.01  -0.06
     4   6     0.02  -0.00  -0.02     0.00  -0.00   0.06    -0.00   0.00   0.04
     5   6     0.01  -0.04   0.04    -0.04  -0.00   0.17    -0.03   0.00   0.18
     6   6    -0.01  -0.04  -0.04    -0.04   0.00   0.17    -0.03  -0.00   0.18
     7   6    -0.02  -0.00   0.02     0.00   0.00   0.06    -0.00  -0.00   0.04
     8   1    -0.05  -0.03  -0.01     0.09  -0.01  -0.43     0.06  -0.01  -0.36
     9   1     0.05   0.03  -0.05     0.02  -0.01  -0.04     0.02  -0.00  -0.10
    10   1    -0.05   0.03   0.05     0.02   0.01  -0.04     0.02   0.00  -0.10
    11   6     0.00  -0.01  -0.01     0.02  -0.00   0.00     0.00  -0.05  -0.09
    12   6     0.01  -0.04  -0.04    -0.04  -0.00  -0.17     0.03  -0.00   0.18
    13   6    -0.01  -0.04   0.04    -0.04   0.00  -0.17     0.03   0.00   0.18
    14   6     0.00  -0.01   0.01     0.02  -0.00  -0.00    -0.00   0.05  -0.09
    15   1     0.00  -0.00   0.08     0.03  -0.00   0.00     0.00  -0.06  -0.27
    16   1     0.00  -0.00  -0.08     0.03  -0.00  -0.00    -0.00   0.06  -0.27
    17   6    -0.03  -0.03   0.01     0.03  -0.01   0.11    -0.01   0.01  -0.06
    18   6    -0.02  -0.00  -0.02     0.00   0.00  -0.06     0.00   0.00   0.04
    19   6     0.02  -0.00   0.02     0.00  -0.00  -0.06     0.00  -0.00   0.04
    20   6     0.03  -0.03  -0.01     0.03   0.01   0.11    -0.01  -0.01  -0.06
    21   1    -0.05  -0.03   0.01     0.09  -0.01   0.43    -0.06   0.01  -0.36
    22   1    -0.05   0.03  -0.05     0.02   0.01   0.04    -0.02  -0.00  -0.10
    23   1     0.05   0.03   0.05     0.02  -0.01   0.04    -0.02   0.00  -0.10
    24   1     0.05  -0.03  -0.01     0.09   0.01   0.43    -0.06  -0.01  -0.36
    25   6     0.00   0.13   0.32    -0.02   0.00   0.00    -0.00  -0.01  -0.10
    26   1     0.01   0.08   0.41    -0.04  -0.00   0.06    -0.00   0.00  -0.13
    27   1    -0.01   0.08   0.41    -0.04   0.00  -0.06     0.00   0.00  -0.13
    28   6     0.00   0.13  -0.32    -0.02   0.00  -0.00     0.00   0.01  -0.10
    29   1     0.01   0.08  -0.41    -0.04  -0.00  -0.06     0.00  -0.00  -0.13
    30   1    -0.01   0.08  -0.41    -0.04   0.00   0.06    -0.00  -0.00  -0.13
                     16                     17                     18
                      A                      A                      B
 Frequencies --    538.6890               554.1754               603.6095
 Red. masses --      4.4805                 4.6961                 3.4049
 Frc consts  --      0.7660                 0.8497                 0.7309
 IR Inten    --      0.0000                 0.0000                 2.2069
  Atom  AN      X      Y      Z        X      Y      Z        X      Y      Z
     1   1    -0.05  -0.02  -0.07     0.08   0.02  -0.04     0.02   0.00  -0.14
     2   6     0.07  -0.02  -0.08    -0.05   0.03  -0.09     0.02   0.00  -0.13
     3   6    -0.07  -0.02   0.08     0.05   0.03   0.09    -0.02   0.00   0.13
     4   6     0.04  -0.08   0.15    -0.11   0.10   0.11    -0.03  -0.01   0.15
     5   6     0.11   0.06  -0.11    -0.08  -0.07  -0.11     0.02   0.01  -0.07
     6   6    -0.11   0.06   0.11     0.08  -0.07   0.11    -0.02   0.01   0.07
     7   6    -0.04  -0.08  -0.15     0.11   0.10  -0.11     0.03  -0.01  -0.15
     8   1     0.05  -0.02   0.07    -0.08   0.02   0.04    -0.02   0.00   0.14
     9   1     0.02  -0.04   0.37    -0.18   0.03   0.29    -0.07  -0.01   0.38
    10   1    -0.02  -0.04  -0.37     0.18   0.03  -0.29     0.07  -0.01  -0.38
    11   6    -0.14  -0.00  -0.00     0.17   0.00   0.00    -0.00  -0.02  -0.12
    12   6    -0.11  -0.06  -0.11     0.08   0.07  -0.11     0.02   0.01   0.07
    13   6     0.11  -0.06   0.11    -0.08   0.07   0.11    -0.02   0.01  -0.07
    14   6     0.14   0.00  -0.00    -0.17  -0.00   0.00    -0.00  -0.02   0.12
    15   1    -0.21  -0.00  -0.00     0.26   0.00   0.00    -0.00  -0.03  -0.18
    16   1     0.21   0.00  -0.00    -0.26  -0.00   0.00    -0.00  -0.03   0.18
    17   6     0.07   0.02   0.08    -0.05  -0.03   0.09    -0.02   0.00  -0.13
    18   6     0.04   0.08  -0.15    -0.11  -0.10  -0.11     0.03  -0.01   0.15
    19   6    -0.04   0.08   0.15     0.11  -0.10   0.11    -0.03  -0.01  -0.15
    20   6    -0.07   0.02  -0.08     0.05  -0.03  -0.09     0.02   0.00   0.13
    21   1    -0.05   0.02   0.07     0.08  -0.02   0.04    -0.02   0.00  -0.14
    22   1     0.02   0.04  -0.37    -0.18  -0.03  -0.29     0.07  -0.01   0.38
    23   1    -0.02   0.04   0.37     0.18  -0.03   0.29    -0.07  -0.01  -0.38
    24   1     0.05   0.02  -0.07    -0.08  -0.02  -0.04     0.02   0.00   0.14
    25   6     0.00  -0.00  -0.00     0.01  -0.00   0.00    -0.00   0.01   0.04
    26   1    -0.00  -0.00   0.04     0.02  -0.01  -0.03     0.00  -0.01   0.11
    27   1    -0.00   0.00  -0.04     0.02   0.01   0.03    -0.00  -0.01   0.11
    28   6    -0.00   0.00  -0.00    -0.01   0.00   0.00    -0.00   0.01  -0.04
    29   1     0.00   0.00   0.04    -0.02   0.01  -0.03     0.00  -0.01  -0.11
    30   1     0.00  -0.00  -0.04    -0.02  -0.01   0.03    -0.00  -0.01  -0.11
                     19                     20                     21
                      B                      A                      B
 Frequencies --    614.8286               651.3257               662.7251
 Red. masses --      3.1563                 6.3936                 1.3508
 Frc consts  --      0.7030                 1.5980                 0.3496
 IR Inten    --      0.4906                 6.9123                84.0597
  Atom  AN      X      Y      Z        X      Y      Z        X      Y      Z
     1   1     0.03   0.14   0.01    -0.04   0.24  -0.07    -0.02   0.06   0.02
     2   6     0.02   0.14   0.01    -0.04   0.24  -0.00    -0.01   0.06  -0.00
     3   6     0.02  -0.14   0.01    -0.04  -0.24  -0.00    -0.01  -0.06  -0.00
     4   6     0.12   0.01   0.02     0.09   0.03   0.02     0.03   0.00   0.00
     5   6    -0.07   0.01  -0.02    -0.15   0.00  -0.01    -0.03   0.01  -0.02
     6   6    -0.07  -0.01  -0.02    -0.15  -0.00  -0.01    -0.03  -0.01  -0.02
     7   6     0.12  -0.01   0.02     0.09  -0.03   0.02     0.03  -0.00   0.00
     8   1     0.03  -0.14   0.01    -0.04  -0.24  -0.07    -0.02  -0.06   0.02
     9   1     0.06  -0.11   0.00    -0.00  -0.16  -0.07    -0.00  -0.04   0.02
    10   1     0.06   0.11   0.00    -0.00   0.16  -0.07    -0.00   0.04   0.02
    11   6    -0.11   0.00   0.00    -0.00   0.24  -0.03    -0.02  -0.00  -0.00
    12   6    -0.07   0.01   0.02     0.15  -0.00  -0.01    -0.03   0.01   0.02
    13   6    -0.07  -0.01   0.02     0.15   0.00  -0.01    -0.03  -0.01   0.02
    14   6    -0.11   0.00  -0.00     0.00  -0.24  -0.03    -0.02  -0.00   0.00
    15   1    -0.14   0.00   0.00    -0.00   0.24  -0.05    -0.03  -0.00  -0.00
    16   1    -0.14   0.00  -0.00     0.00  -0.24  -0.05    -0.03  -0.00   0.00
    17   6     0.02  -0.14  -0.01     0.04   0.24  -0.00    -0.01  -0.06   0.00
    18   6     0.12  -0.01  -0.02    -0.09   0.03   0.02     0.03  -0.00  -0.00
    19   6     0.12   0.01  -0.02    -0.09  -0.03   0.02     0.03   0.00  -0.00
    20   6     0.02   0.14  -0.01     0.04  -0.24  -0.00    -0.01   0.06   0.00
    21   1     0.03  -0.14  -0.01     0.04   0.24  -0.07    -0.02  -0.06  -0.02
    22   1     0.06   0.11  -0.00     0.00  -0.16  -0.07    -0.00   0.04  -0.02
    23   1     0.06  -0.11  -0.00     0.00   0.16  -0.07    -0.00  -0.04  -0.02
    24   1     0.03   0.14  -0.01     0.04  -0.24  -0.07    -0.02   0.06  -0.02
    25   6    -0.04   0.00   0.00     0.00   0.00   0.03     0.06  -0.00  -0.00
    26   1     0.06  -0.02  -0.39    -0.00   0.01   0.03    -0.07   0.05   0.48
    27   1     0.06   0.02   0.39     0.00   0.01   0.03    -0.07  -0.05  -0.48
    28   6    -0.04   0.00  -0.00    -0.00  -0.00   0.03     0.06  -0.00   0.00
    29   1     0.06  -0.02   0.39     0.00  -0.01   0.03    -0.07   0.05  -0.48
    30   1     0.06   0.02  -0.39    -0.00  -0.01   0.03    -0.07  -0.05   0.48
                     22                     23                     24
                      B                      A                      B
 Frequencies --    679.6468               770.9992               777.7588
 Red. masses --      5.8923                 1.2615                 1.2952
 Frc consts  --      1.6036                 0.4418                 0.4616
 IR Inten    --      0.0505               180.5348                 1.4708
  Atom  AN      X      Y      Z        X      Y      Z        X      Y      Z
     1   1     0.04  -0.06  -0.01    -0.06   0.01   0.25    -0.03  -0.01   0.26
     2   6     0.16  -0.05   0.02     0.00   0.02  -0.04     0.02  -0.00  -0.05
     3   6    -0.16  -0.05  -0.02     0.00  -0.02  -0.04     0.02   0.00  -0.05
     4   6     0.19  -0.10   0.05     0.01   0.00  -0.04     0.01  -0.00  -0.04
     5   6     0.10   0.06   0.03    -0.01   0.00   0.04    -0.02  -0.00   0.05
     6   6    -0.10   0.06  -0.03    -0.01  -0.00   0.04    -0.02   0.00   0.05
     7   6    -0.19  -0.10  -0.05     0.01  -0.00  -0.04     0.01   0.00  -0.04
     8   1    -0.04  -0.06   0.01    -0.06  -0.01   0.25    -0.03   0.01   0.26
     9   1     0.30   0.09   0.08    -0.08  -0.01   0.38    -0.08  -0.00   0.41
    10   1    -0.30   0.09  -0.08    -0.08   0.01   0.38    -0.08   0.00   0.41
    11   6     0.00   0.18  -0.00     0.00  -0.02  -0.01     0.00  -0.00   0.00
    12   6     0.10   0.06  -0.03     0.01  -0.00   0.04    -0.02  -0.00  -0.05
    13   6    -0.10   0.06   0.03     0.01   0.00   0.04    -0.02   0.00  -0.05
    14   6     0.00   0.18   0.00    -0.00   0.02  -0.01     0.00  -0.00  -0.00
    15   1     0.00   0.19   0.12     0.00  -0.04  -0.21     0.00  -0.00   0.00
    16   1     0.00   0.19  -0.12    -0.00   0.04  -0.21     0.00   0.00  -0.00
    17   6    -0.16  -0.05   0.02    -0.00   0.02  -0.04     0.02   0.00   0.05
    18   6    -0.19  -0.10   0.05    -0.01   0.00  -0.04     0.01   0.00   0.04
    19   6     0.19  -0.10  -0.05    -0.01  -0.00  -0.04     0.01  -0.00   0.04
    20   6     0.16  -0.05  -0.02    -0.00  -0.02  -0.04     0.02  -0.00   0.05
    21   1    -0.04  -0.06  -0.01     0.06   0.01   0.25    -0.03   0.01  -0.26
    22   1    -0.30   0.09   0.08     0.08  -0.01   0.38    -0.08   0.00  -0.41
    23   1     0.30   0.09  -0.08     0.08   0.01   0.38    -0.08  -0.00  -0.41
    24   1     0.04  -0.06   0.01     0.06  -0.01   0.25    -0.03  -0.01  -0.26
    25   6     0.00  -0.02  -0.04    -0.00   0.01  -0.00    -0.00   0.00   0.00
    26   1    -0.00  -0.01  -0.07    -0.00  -0.01   0.04     0.00  -0.01  -0.01
    27   1     0.00  -0.01  -0.07     0.00  -0.01   0.04     0.00   0.01   0.01
    28   6     0.00  -0.02   0.04     0.00  -0.01  -0.00    -0.00   0.00  -0.00
    29   1    -0.00  -0.01   0.07     0.00   0.01   0.04     0.00  -0.01   0.01
    30   1     0.00  -0.01   0.07    -0.00   0.01   0.04     0.00   0.01  -0.01
                     25                     26                     27
                      A                      A                      B
 Frequencies --    785.5247               805.0086               808.7761
 Red. masses --      3.6854                 3.9244                 3.1745
 Frc consts  --      1.3398                 1.4984                 1.2234
 IR Inten    --      0.0000                 1.2937                 4.2055
  Atom  AN      X      Y      Z        X      Y      Z        X      Y      Z
     1   1     0.07   0.01  -0.43     0.15  -0.14   0.04     0.08   0.00  -0.40
     2   6     0.02   0.01  -0.06     0.05  -0.13   0.00    -0.00  -0.00  -0.03
     3   6    -0.02   0.01   0.06     0.05   0.13   0.00     0.00  -0.00   0.03
     4   6    -0.01  -0.01   0.12     0.00  -0.01  -0.00    -0.03   0.01   0.09
     5   6    -0.04  -0.00   0.20    -0.02  -0.10   0.02    -0.04  -0.02   0.19
     6   6     0.04  -0.00  -0.20    -0.02   0.10   0.02     0.04  -0.02  -0.19
     7   6     0.01  -0.01  -0.12     0.00   0.01  -0.00     0.03   0.01  -0.09
     8   1    -0.07   0.01   0.43     0.15   0.14   0.04    -0.08   0.00   0.40
     9   1     0.01   0.00   0.02     0.06   0.09   0.05    -0.01  -0.00  -0.06
    10   1    -0.01   0.00  -0.02     0.06  -0.09   0.05     0.01  -0.00   0.06
    11   6    -0.00   0.00  -0.00     0.00   0.26  -0.05     0.00   0.03   0.05
    12   6     0.04   0.00   0.20     0.02   0.10   0.02    -0.04  -0.02  -0.19
    13   6    -0.04   0.00  -0.20     0.02  -0.10   0.02     0.04  -0.02   0.19
    14   6     0.00  -0.00  -0.00    -0.00  -0.26  -0.05     0.00   0.03  -0.05
    15   1    -0.00   0.00   0.00    -0.00   0.24  -0.43     0.00   0.04   0.22
    16   1     0.00  -0.00   0.00     0.00  -0.24  -0.43     0.00   0.04  -0.22
    17   6     0.02  -0.01   0.06    -0.05  -0.13   0.00     0.00  -0.00  -0.03
    18   6    -0.01   0.01  -0.12    -0.00  -0.01  -0.00     0.03   0.01   0.09
    19   6     0.01   0.01   0.12    -0.00   0.01  -0.00    -0.03   0.01  -0.09
    20   6    -0.02  -0.01  -0.06    -0.05   0.13   0.00    -0.00  -0.00   0.03
    21   1     0.07  -0.01   0.43    -0.15  -0.14   0.04    -0.08   0.00  -0.40
    22   1     0.01  -0.00  -0.02    -0.06   0.09   0.05     0.01  -0.00  -0.06
    23   1    -0.01  -0.00   0.02    -0.06  -0.09   0.05    -0.01  -0.00   0.06
    24   1    -0.07  -0.01  -0.43    -0.15   0.14   0.04     0.08   0.00   0.40
    25   6    -0.01  -0.00   0.00     0.00   0.01   0.02    -0.00  -0.01  -0.02
    26   1     0.00   0.00  -0.04    -0.00   0.00   0.08    -0.00   0.02  -0.08
    27   1     0.00  -0.00   0.04     0.00   0.00   0.08     0.00   0.02  -0.08
    28   6     0.01   0.00   0.00    -0.00  -0.01   0.02    -0.00  -0.01   0.02
    29   1    -0.00  -0.00  -0.04     0.00  -0.00   0.08    -0.00   0.02   0.08
    30   1    -0.00   0.00   0.04    -0.00  -0.00   0.08     0.00   0.02   0.08
                     28                     29                     30
                      B                      A                      B
 Frequencies --    847.6897               849.8295               858.5716
 Red. masses --      1.4699                 1.1561                 1.6730
 Frc consts  --      0.6223                 0.4919                 0.7266
 IR Inten    --      2.7610                 1.1652                12.2391
  Atom  AN      X      Y      Z        X      Y      Z        X      Y      Z
     1   1     0.08  -0.06   0.01    -0.00  -0.01   0.02    -0.10   0.07  -0.01
     2   6     0.03  -0.06   0.01     0.00  -0.01  -0.01    -0.03   0.07  -0.01
     3   6     0.03   0.06   0.01     0.00   0.01  -0.01    -0.03  -0.07  -0.01
     4   6     0.02  -0.01   0.01    -0.00   0.01  -0.01    -0.03   0.01  -0.01
     5   6    -0.02  -0.04  -0.00     0.01  -0.00   0.03     0.02   0.04   0.01
     6   6    -0.02   0.04  -0.00     0.01   0.00   0.03     0.02  -0.04   0.01
     7   6     0.02   0.01   0.01    -0.00  -0.01  -0.01    -0.03  -0.01  -0.01
     8   1     0.08   0.06   0.01    -0.00   0.01   0.02    -0.10  -0.07  -0.01
     9   1     0.05   0.03  -0.01    -0.02   0.02   0.12    -0.06  -0.03   0.01
    10   1     0.05  -0.03  -0.01    -0.02  -0.02   0.12    -0.06   0.03   0.01
    11   6    -0.08   0.00   0.00    -0.00   0.05  -0.01     0.10  -0.00  -0.00
    12   6    -0.02  -0.04   0.00    -0.01   0.00   0.03     0.02   0.04  -0.01
    13   6    -0.02   0.04   0.00    -0.01  -0.00   0.03     0.02  -0.04  -0.01
    14   6    -0.08   0.00  -0.00     0.00  -0.05  -0.01     0.10  -0.00   0.00
    15   1    -0.21   0.00   0.00    -0.00   0.09   0.47     0.27   0.00   0.00
    16   1    -0.21   0.00  -0.00     0.00  -0.09   0.47     0.27   0.00  -0.00
    17   6     0.03   0.06  -0.01    -0.00  -0.01  -0.01    -0.03  -0.07   0.01
    18   6     0.02   0.01  -0.01     0.00   0.01  -0.01    -0.03  -0.01   0.01
    19   6     0.02  -0.01  -0.01     0.00  -0.01  -0.01    -0.03   0.01   0.01
    20   6     0.03  -0.06  -0.01    -0.00   0.01  -0.01    -0.03   0.07   0.01
    21   1     0.08   0.06  -0.01     0.00  -0.01   0.02    -0.10  -0.07   0.01
    22   1     0.05  -0.03   0.01     0.02   0.02   0.12    -0.06   0.03  -0.01
    23   1     0.05   0.03   0.01     0.02  -0.02   0.12    -0.06  -0.03  -0.01
    24   1     0.08  -0.06  -0.01     0.00   0.01   0.02    -0.10   0.07   0.01
    25   6     0.04  -0.00  -0.00    -0.00  -0.04  -0.00     0.02  -0.00  -0.00
    26   1    -0.20   0.40  -0.04     0.01   0.06  -0.33    -0.17   0.36  -0.13
    27   1    -0.20  -0.40   0.04    -0.01   0.06  -0.33    -0.17  -0.36   0.13
    28   6     0.04  -0.00   0.00     0.00   0.04  -0.00     0.02  -0.00   0.00
    29   1    -0.20   0.40   0.04    -0.01  -0.06  -0.33    -0.17   0.36   0.13
    30   1    -0.20  -0.40  -0.04     0.01  -0.06  -0.33    -0.17  -0.36  -0.13
                     31                     32                     33
                      B                      A                      B
 Frequencies --    886.0733               893.6530               925.0414
 Red. masses --      1.5746                 1.5363                 2.6278
 Frc consts  --      0.7284                 0.7229                 1.3248
 IR Inten    --      0.7630                 0.0000                 1.8731
  Atom  AN      X      Y      Z        X      Y      Z        X      Y      Z
     1   1    -0.03  -0.03   0.36    -0.07  -0.00   0.39     0.13  -0.10  -0.16
     2   6     0.01  -0.03  -0.07     0.02   0.00  -0.08    -0.01  -0.10   0.04
     3   6    -0.01  -0.03   0.07    -0.02   0.00   0.08     0.01  -0.10  -0.04
     4   6    -0.02   0.02  -0.04     0.02  -0.00  -0.04    -0.08   0.06   0.01
     5   6    -0.00  -0.01   0.06    -0.01   0.00   0.06     0.03  -0.01  -0.06
     6   6     0.00  -0.01  -0.06     0.01   0.00  -0.06    -0.03  -0.01   0.06
     7   6     0.02   0.02   0.04    -0.02  -0.00   0.04     0.08   0.06  -0.01
     8   1     0.03  -0.03  -0.36     0.07  -0.00  -0.39    -0.13  -0.10   0.16
     9   1    -0.08   0.01   0.24    -0.04  -0.00   0.28    -0.04   0.06  -0.18
    10   1     0.08   0.01  -0.24     0.04  -0.00  -0.28     0.04   0.06   0.18
    11   6     0.00   0.05  -0.02     0.00  -0.00   0.00    -0.00   0.12  -0.08
    12   6    -0.00  -0.01  -0.06     0.01  -0.00   0.06     0.03  -0.01   0.06
    13   6     0.00  -0.01   0.06    -0.01  -0.00  -0.06    -0.03  -0.01  -0.06
    14   6     0.00   0.05   0.02    -0.00   0.00   0.00    -0.00   0.12   0.08
    15   1     0.00   0.07   0.28    -0.00  -0.00   0.00    -0.00   0.16   0.31
    16   1     0.00   0.07  -0.28     0.00   0.00   0.00    -0.00   0.16  -0.31
    17   6    -0.01  -0.03  -0.07     0.02  -0.00   0.08     0.01  -0.10   0.04
    18   6     0.02   0.02  -0.04     0.02   0.00   0.04     0.08   0.06   0.01
    19   6    -0.02   0.02   0.04    -0.02   0.00  -0.04    -0.08   0.06  -0.01
    20   6     0.01  -0.03   0.07    -0.02  -0.00  -0.08    -0.01  -0.10  -0.04
    21   1     0.03  -0.03   0.36    -0.07   0.00  -0.39    -0.13  -0.10  -0.16
    22   1     0.08   0.01   0.24    -0.04   0.00  -0.28     0.04   0.06  -0.18
    23   1    -0.08   0.01  -0.24     0.04   0.00   0.28    -0.04   0.06   0.18
    24   1    -0.03  -0.03  -0.36     0.07   0.00   0.39     0.13  -0.10   0.16
    25   6    -0.00  -0.01  -0.02    -0.00  -0.00  -0.00     0.00   0.00  -0.06
    26   1    -0.01  -0.02   0.03     0.00   0.00  -0.04    -0.01  -0.09   0.23
    27   1     0.01  -0.02   0.03     0.00  -0.00   0.04     0.01  -0.09   0.23
    28   6    -0.00  -0.01   0.02     0.00   0.00  -0.00     0.00   0.00   0.06
    29   1    -0.01  -0.02  -0.03    -0.00  -0.00  -0.04    -0.01  -0.09  -0.23
    30   1     0.01  -0.02  -0.03    -0.00   0.00   0.04     0.01  -0.09  -0.23
                     34                     35                     36
                      A                      B                      A
 Frequencies --    928.7181               946.1264               985.9834
 Red. masses --      4.2775                 1.5256                 1.3162
 Frc consts  --      2.1737                 0.8046                 0.7539
 IR Inten    --      0.0000                21.2624                 2.0353
  Atom  AN      X      Y      Z        X      Y      Z        X      Y      Z
     1   1    -0.09   0.11  -0.04    -0.07   0.07  -0.03    -0.05   0.00   0.35
     2   6     0.03   0.12   0.02    -0.01   0.06   0.01     0.01   0.01  -0.06
     3   6    -0.03   0.12  -0.02     0.01   0.06  -0.01     0.01  -0.01  -0.06
     4   6     0.17  -0.08   0.03     0.03  -0.03   0.01    -0.02   0.01   0.05
     5   6    -0.07   0.02  -0.04    -0.01   0.01  -0.01     0.00   0.00   0.01
     6   6     0.07   0.02   0.04     0.01   0.01   0.01     0.00  -0.00   0.01
     7   6    -0.17  -0.08  -0.03    -0.03  -0.03  -0.01    -0.02  -0.01   0.05
     8   1     0.09   0.11   0.04     0.07   0.07   0.03    -0.05  -0.00   0.35
     9   1     0.23   0.01   0.01     0.03  -0.05  -0.03     0.05   0.01  -0.28
    10   1    -0.23   0.01  -0.01    -0.03  -0.05   0.03     0.05  -0.01  -0.28
    11   6     0.18  -0.00   0.00    -0.00  -0.08  -0.04    -0.00   0.00   0.03
    12   6     0.07  -0.02  -0.04    -0.01   0.01   0.01    -0.00  -0.00   0.01
    13   6    -0.07  -0.02   0.04     0.01   0.01  -0.01    -0.00   0.00   0.01
    14   6    -0.18   0.00   0.00    -0.00  -0.08   0.04     0.00  -0.00   0.03
    15   1     0.29  -0.00   0.00    -0.00  -0.03   0.58    -0.00  -0.01  -0.14
    16   1    -0.29   0.00   0.00    -0.00  -0.03  -0.58     0.00   0.01  -0.14
    17   6     0.03  -0.12  -0.02     0.01   0.06   0.01    -0.01   0.01  -0.06
    18   6     0.17   0.08  -0.03    -0.03  -0.03   0.01     0.02   0.01   0.05
    19   6    -0.17   0.08   0.03     0.03  -0.03  -0.01     0.02  -0.01   0.05
    20   6    -0.03  -0.12   0.02    -0.01   0.06  -0.01    -0.01  -0.01  -0.06
    21   1    -0.09  -0.11   0.04     0.07   0.07  -0.03     0.05   0.00   0.35
    22   1     0.23  -0.01  -0.01    -0.03  -0.05  -0.03    -0.05   0.01  -0.28
    23   1    -0.23  -0.01   0.01     0.03  -0.05   0.03    -0.05  -0.01  -0.28
    24   1     0.09  -0.11  -0.04    -0.07   0.07   0.03     0.05  -0.00   0.35
    25   6    -0.02  -0.00   0.00     0.00   0.01  -0.05    -0.00  -0.01   0.01
    26   1     0.03  -0.01  -0.24    -0.01  -0.07   0.23     0.01   0.05  -0.16
    27   1     0.03   0.01   0.24     0.01  -0.07   0.23    -0.01   0.05  -0.16
    28   6     0.02   0.00   0.00     0.00   0.01   0.05     0.00   0.01   0.01
    29   1    -0.03   0.01  -0.24    -0.01  -0.07  -0.23    -0.01  -0.05  -0.16
    30   1    -0.03  -0.01   0.24     0.01  -0.07  -0.23     0.01  -0.05  -0.16
                     37                     38                     39
                      B                      A                      B
 Frequencies --    989.1682               991.3077              1011.5481
 Red. masses --      1.3591                 1.1433                 1.3390
 Frc consts  --      0.7835                 0.6620                 0.8073
 IR Inten    --      2.1030                 0.0000                 0.0026
  Atom  AN      X      Y      Z        X      Y      Z        X      Y      Z
     1   1    -0.05  -0.00   0.39    -0.01   0.02  -0.00     0.02   0.00  -0.09
     2   6     0.02   0.00  -0.07     0.00   0.02  -0.00     0.00   0.00   0.01
     3   6     0.02  -0.00  -0.07    -0.00   0.02   0.00    -0.00   0.00  -0.01
     4   6    -0.01  -0.00   0.05     0.02  -0.01   0.00     0.01  -0.00  -0.03
     5   6    -0.01  -0.00   0.01    -0.01  -0.00   0.00    -0.02  -0.00   0.02
     6   6    -0.01   0.00   0.01     0.01  -0.00  -0.00     0.02  -0.00  -0.02
     7   6    -0.01   0.00   0.05    -0.02  -0.01  -0.00    -0.01  -0.00   0.03
     8   1    -0.05   0.00   0.39     0.01   0.02   0.00    -0.02   0.00   0.09
     9   1     0.05  -0.00  -0.29     0.02  -0.00   0.03    -0.02   0.01   0.19
    10   1     0.05   0.00  -0.29    -0.02  -0.00  -0.03     0.02   0.01  -0.19
    11   6     0.01  -0.00  -0.00     0.02  -0.00  -0.00    -0.00   0.01   0.07
    12   6    -0.01  -0.00  -0.01     0.01   0.00   0.00    -0.02  -0.00  -0.02
    13   6    -0.01   0.00  -0.01    -0.01   0.00  -0.00     0.02  -0.00   0.02
    14   6     0.01  -0.00   0.00    -0.02   0.00  -0.00    -0.00   0.01  -0.07
    15   1     0.02   0.00   0.00     0.06   0.00   0.00     0.00  -0.03  -0.33
    16   1     0.02   0.00  -0.00    -0.06  -0.00   0.00     0.00  -0.03   0.33
    17   6     0.02  -0.00   0.07     0.00  -0.02   0.00    -0.00   0.00   0.01
    18   6    -0.01   0.00  -0.05     0.02   0.01  -0.00    -0.01  -0.00  -0.03
    19   6    -0.01  -0.00  -0.05    -0.02   0.01   0.00     0.01  -0.00   0.03
    20   6     0.02   0.00   0.07    -0.00  -0.02  -0.00     0.00   0.00  -0.01
    21   1    -0.05   0.00  -0.39    -0.01  -0.02   0.00    -0.02   0.00  -0.09
    22   1     0.05   0.00   0.29     0.02   0.00  -0.03     0.02   0.01   0.19
    23   1     0.05  -0.00   0.29    -0.02   0.00   0.03    -0.02   0.01  -0.19
    24   1    -0.05  -0.00  -0.39     0.01  -0.02  -0.00     0.02   0.00   0.09
    25   6    -0.00   0.00   0.00     0.06  -0.00  -0.00     0.00   0.02  -0.08
    26   1     0.00  -0.00   0.00    -0.06   0.02   0.49    -0.01  -0.11   0.36
    27   1     0.00   0.00  -0.00    -0.06  -0.02  -0.49     0.01  -0.11   0.36
    28   6    -0.00   0.00  -0.00    -0.06   0.00  -0.00     0.00   0.02   0.08
    29   1     0.00  -0.00  -0.00     0.06  -0.02   0.49    -0.01  -0.11  -0.36
    30   1     0.00   0.00   0.00     0.06   0.02  -0.49     0.01  -0.11  -0.36
                     40                     41                     42
                      A                      B                      A
 Frequencies --   1015.5574              1016.4198              1021.1419
 Red. masses --      1.3080                 1.3331                 1.3352
 Frc consts  --      0.7948                 0.8114                 0.8203
 IR Inten    --      0.0000                 0.0323                55.7758
  Atom  AN      X      Y      Z        X      Y      Z        X      Y      Z
     1   1     0.05   0.00  -0.27     0.04   0.00  -0.26    -0.03  -0.02   0.15
     2   6    -0.01  -0.00   0.04    -0.01  -0.00   0.04     0.01  -0.02  -0.03
     3   6     0.01  -0.00  -0.04     0.01  -0.00  -0.04     0.01   0.02  -0.03
     4   6     0.01   0.00  -0.07     0.01   0.00  -0.06     0.01  -0.02   0.02
     5   6     0.00  -0.00   0.00     0.01   0.00  -0.01    -0.02  -0.00   0.02
     6   6    -0.00  -0.00  -0.00    -0.01   0.00   0.01    -0.02   0.00   0.02
     7   6    -0.01   0.00   0.07    -0.01   0.00   0.06     0.01   0.02   0.02
     8   1    -0.05   0.00   0.27    -0.04   0.00   0.26    -0.03   0.02   0.15
     9   1    -0.08   0.00   0.40    -0.08  -0.00   0.36     0.03  -0.02  -0.07
    10   1     0.08   0.00  -0.40     0.08  -0.00  -0.36     0.03   0.02  -0.07
    11   6    -0.00   0.00  -0.00     0.00  -0.00  -0.03    -0.00   0.00  -0.09
    12   6    -0.00   0.00   0.00     0.01   0.00   0.01     0.02   0.00   0.02
    13   6     0.00   0.00  -0.00    -0.01   0.00  -0.01     0.02  -0.00   0.02
    14   6     0.00  -0.00  -0.00     0.00  -0.00   0.03     0.00  -0.00  -0.09
    15   1     0.00   0.00   0.00     0.00   0.01   0.16    -0.00   0.05   0.44
    16   1    -0.00  -0.00   0.00     0.00   0.01  -0.16     0.00  -0.05   0.44
    17   6    -0.01   0.00  -0.04     0.01  -0.00   0.04    -0.01  -0.02  -0.03
    18   6     0.01  -0.00   0.07    -0.01   0.00  -0.06    -0.01  -0.02   0.02
    19   6    -0.01  -0.00  -0.07     0.01   0.00   0.06    -0.01   0.02   0.02
    20   6     0.01   0.00   0.04    -0.01  -0.00  -0.04    -0.01   0.02  -0.03
    21   1     0.05  -0.00   0.27    -0.04   0.00  -0.26     0.03  -0.02   0.15
    22   1    -0.08  -0.00  -0.40     0.08  -0.00   0.36    -0.03  -0.02  -0.07
    23   1     0.08  -0.00   0.40    -0.08  -0.00  -0.36    -0.03   0.02  -0.07
    24   1    -0.05  -0.00  -0.27     0.04   0.00   0.26     0.03   0.02   0.15
    25   6    -0.00  -0.00  -0.00     0.00  -0.01   0.03    -0.00   0.00  -0.04
    26   1     0.00  -0.00  -0.02     0.01   0.04  -0.15    -0.01  -0.11   0.32
    27   1     0.00   0.00   0.02    -0.01   0.04  -0.15     0.01  -0.11   0.32
    28   6     0.00   0.00  -0.00     0.00  -0.01  -0.03     0.00  -0.00  -0.04
    29   1    -0.00   0.00  -0.02     0.01   0.04   0.15     0.01   0.11   0.32
    30   1    -0.00  -0.00   0.02    -0.01   0.04   0.15    -0.01   0.11   0.32
                     43                     44                     45
                      B                      A                      A
 Frequencies --   1051.4849              1053.4875              1137.0077
 Red. masses --      2.1779                 2.1978                 1.8379
 Frc consts  --      1.4187                 1.4371                 1.3999
 IR Inten    --     18.8634                 3.7720                 0.0000
  Atom  AN      X      Y      Z        X      Y      Z        X      Y      Z
     1   1     0.35   0.07   0.06     0.35   0.07   0.06    -0.18  -0.11  -0.04
     2   6     0.04   0.06   0.01     0.05   0.06   0.01    -0.02  -0.10  -0.01
     3   6     0.04  -0.06   0.01     0.05  -0.06   0.01     0.02  -0.10   0.01
     4   6    -0.08   0.12  -0.02    -0.08   0.11  -0.02     0.02   0.04   0.01
     5   6     0.02  -0.03   0.01     0.03  -0.01   0.01    -0.04   0.06  -0.01
     6   6     0.02   0.03   0.01     0.03   0.01   0.01     0.04   0.06   0.01
     7   6    -0.08  -0.12  -0.02    -0.08  -0.11  -0.02    -0.02   0.04  -0.01
     8   1     0.35  -0.07   0.06     0.35  -0.07   0.06     0.18  -0.11   0.04
     9   1    -0.00   0.28   0.01    -0.00   0.28   0.01     0.21   0.36   0.04
    10   1    -0.00  -0.28   0.01    -0.00  -0.28   0.01    -0.21   0.36  -0.04
    11   6    -0.02   0.00  -0.00     0.00  -0.00  -0.02     0.05   0.00   0.00
    12   6     0.02  -0.03  -0.01    -0.03   0.01   0.01     0.04  -0.06  -0.01
    13   6     0.02   0.03  -0.01    -0.03  -0.01   0.01    -0.04  -0.06   0.01
    14   6    -0.02   0.00   0.00    -0.00   0.00  -0.02    -0.05  -0.00   0.00
    15   1    -0.15   0.00   0.00     0.00   0.01   0.07    -0.13  -0.00  -0.00
    16   1    -0.15   0.00  -0.00    -0.00  -0.01   0.07     0.13   0.00  -0.00
    17   6     0.04  -0.06  -0.01    -0.05   0.06   0.01    -0.02   0.10   0.01
    18   6    -0.08  -0.12   0.02     0.08   0.11  -0.02     0.02  -0.04  -0.01
    19   6    -0.08   0.12   0.02     0.08  -0.11  -0.02    -0.02  -0.04   0.01
    20   6     0.04   0.06  -0.01    -0.05  -0.06   0.01     0.02   0.10  -0.01
    21   1     0.35  -0.07  -0.06    -0.35   0.07   0.06    -0.18   0.11   0.04
    22   1    -0.00  -0.28  -0.01     0.00   0.28   0.01     0.21  -0.36  -0.04
    23   1    -0.00   0.28  -0.01     0.00  -0.28   0.01    -0.21  -0.36   0.04
    24   1     0.35   0.07  -0.06    -0.35  -0.07   0.06     0.18   0.11  -0.04
    25   6    -0.00  -0.00   0.00    -0.00  -0.00  -0.01     0.00  -0.00  -0.00
    26   1     0.00  -0.00   0.01    -0.00  -0.04   0.09    -0.00   0.01   0.01
    27   1     0.00   0.00  -0.01     0.00  -0.04   0.09    -0.00  -0.01  -0.01
    28   6    -0.00  -0.00  -0.00     0.00   0.00  -0.01    -0.00   0.00  -0.00
    29   1     0.00  -0.00  -0.01     0.00   0.04   0.09     0.00  -0.01   0.01
    30   1     0.00   0.00   0.01    -0.00   0.04   0.09     0.00   0.01  -0.01
                     46                     47                     48
                      B                      B                      A
 Frequencies --   1168.4646              1169.1799              1183.5421
 Red. masses --      1.3498                 1.2900                 1.1101
 Frc consts  --      1.0858                 1.0390                 0.9162
 IR Inten    --      8.6532                 2.0638                 0.0003
  Atom  AN      X      Y      Z        X      Y      Z        X      Y      Z
     1   1     0.32   0.06   0.05     0.34  -0.01   0.04    -0.30   0.00  -0.05
     2   6     0.03   0.06   0.01     0.03  -0.01   0.01    -0.02   0.00  -0.01
     3   6    -0.03   0.06  -0.01     0.03   0.01   0.01    -0.02  -0.00  -0.01
     4   6    -0.02  -0.03  -0.00    -0.02  -0.03  -0.01     0.02   0.03   0.00
     5   6     0.01  -0.03  -0.00    -0.05  -0.01  -0.02     0.02   0.01   0.00
     6   6    -0.01  -0.03   0.00    -0.05   0.01  -0.02     0.02  -0.01   0.00
     7   6     0.02  -0.03   0.00    -0.02   0.03  -0.01     0.02  -0.03   0.00
     8   1    -0.32   0.06  -0.05     0.34   0.01   0.04    -0.30  -0.00  -0.05
     9   1    -0.18  -0.31  -0.03    -0.16  -0.27  -0.03     0.19   0.33   0.03
    10   1     0.18  -0.31   0.03    -0.16   0.27  -0.03     0.19  -0.33   0.03
    11   6     0.00   0.05  -0.01     0.03  -0.00   0.00     0.00   0.02   0.00
    12   6     0.01  -0.03   0.00    -0.05  -0.01   0.02    -0.02  -0.01   0.00
    13   6    -0.01  -0.03  -0.00    -0.05   0.01   0.02    -0.02   0.01   0.00
    14   6     0.00   0.05   0.01     0.03  -0.00  -0.00    -0.00  -0.02   0.00
    15   1     0.00   0.05  -0.04     0.23  -0.00   0.00    -0.00   0.02  -0.03
    16   1     0.00   0.05   0.04     0.23  -0.00  -0.00     0.00  -0.02  -0.03
    17   6    -0.03   0.06   0.01     0.03   0.01  -0.01     0.02   0.00  -0.01
    18   6     0.02  -0.03  -0.00    -0.02   0.03   0.01    -0.02   0.03   0.00
    19   6    -0.02  -0.03   0.00    -0.02  -0.03   0.01    -0.02  -0.03   0.00
    20   6     0.03   0.06  -0.01     0.03  -0.01  -0.01     0.02  -0.00  -0.01
    21   1    -0.32   0.06   0.05     0.34   0.01  -0.04     0.30   0.00  -0.05
    22   1     0.18  -0.31  -0.03    -0.16   0.27   0.03    -0.19   0.33   0.03
    23   1    -0.18  -0.31   0.03    -0.16  -0.27   0.03    -0.19  -0.33   0.03
    24   1     0.32   0.06  -0.05     0.34  -0.01  -0.04     0.30  -0.00  -0.05
    25   6     0.00  -0.00  -0.00     0.00   0.00  -0.00    -0.00  -0.02  -0.01
    26   1     0.00  -0.00  -0.00     0.00   0.00  -0.01     0.01  -0.05   0.03
    27   1    -0.00  -0.00  -0.00     0.00  -0.00   0.01    -0.01  -0.05   0.03
    28   6     0.00  -0.00   0.00     0.00   0.00   0.00     0.00   0.02  -0.01
    29   1     0.00  -0.00   0.00     0.00   0.00   0.01    -0.01   0.05   0.03
    30   1    -0.00  -0.00   0.00     0.00  -0.00  -0.01     0.01   0.05   0.03
                     49                     50                     51
                      B                      A                      A
 Frequencies --   1204.4253              1224.2960              1235.1926
 Red. masses --      1.3633                 1.2335                 2.1147
 Frc consts  --      1.1652                 1.0893                 1.9009
 IR Inten    --      2.2902                 0.0000                 1.0547
  Atom  AN      X      Y      Z        X      Y      Z        X      Y      Z
     1   1     0.01  -0.03  -0.01    -0.37   0.02  -0.06     0.08  -0.02   0.01
     2   6     0.02  -0.02   0.01    -0.02   0.02  -0.01     0.02  -0.02   0.00
     3   6     0.02   0.02   0.01     0.02   0.02   0.01     0.02   0.02   0.00
     4   6     0.02  -0.00   0.00    -0.01   0.02  -0.00     0.02  -0.01   0.00
     5   6    -0.08   0.03  -0.02     0.06  -0.02   0.01    -0.09   0.01  -0.01
     6   6    -0.08  -0.03  -0.02    -0.06  -0.02  -0.01    -0.09  -0.01  -0.01
     7   6     0.02   0.00   0.00     0.01   0.02   0.00     0.02   0.01   0.00
     8   1     0.01   0.03  -0.01     0.37   0.02   0.06     0.08   0.02   0.01
     9   1     0.19   0.30   0.04     0.01   0.05   0.00     0.14   0.21   0.03
    10   1     0.19  -0.30   0.04    -0.01   0.05  -0.00     0.14  -0.21   0.03
    11   6     0.00   0.00  -0.00    -0.03  -0.00  -0.00     0.00  -0.05  -0.02
    12   6    -0.08   0.03   0.02    -0.06   0.02   0.01     0.09  -0.01  -0.01
    13   6    -0.08  -0.03   0.02     0.06   0.02  -0.01     0.09   0.01  -0.01
    14   6     0.00   0.00   0.00     0.03   0.00  -0.00    -0.00   0.05  -0.02
    15   1     0.48   0.00   0.00     0.45  -0.00   0.00    -0.00  -0.05   0.11
    16   1     0.48   0.00  -0.00    -0.45   0.00   0.00     0.00   0.05   0.11
    17   6     0.02   0.02  -0.01    -0.02  -0.02   0.01    -0.02  -0.02   0.00
    18   6     0.02   0.00  -0.00    -0.01  -0.02   0.00    -0.02  -0.01   0.00
    19   6     0.02  -0.00  -0.00     0.01  -0.02  -0.00    -0.02   0.01   0.00
    20   6     0.02  -0.02  -0.01     0.02  -0.02  -0.01    -0.02   0.02   0.00
    21   1     0.01   0.03   0.01    -0.37  -0.02   0.06    -0.08  -0.02   0.01
    22   1     0.19  -0.30  -0.04     0.01  -0.05  -0.00    -0.14   0.21   0.03
    23   1     0.19   0.30  -0.04    -0.01  -0.05   0.00    -0.14  -0.21   0.03
    24   1     0.01  -0.03   0.01     0.37  -0.02  -0.06    -0.08   0.02   0.01
    25   6     0.00  -0.00   0.00    -0.00   0.00   0.00    -0.00   0.16   0.03
    26   1     0.00   0.00   0.00     0.00   0.00  -0.00    -0.08   0.36  -0.05
    27   1     0.00  -0.00  -0.00     0.00  -0.00   0.00     0.08   0.36  -0.05
    28   6     0.00  -0.00  -0.00     0.00  -0.00   0.00     0.00  -0.16   0.03
    29   1     0.00   0.00  -0.00    -0.00  -0.00  -0.00     0.08  -0.36  -0.05
    30   1     0.00  -0.00   0.00    -0.00   0.00   0.00    -0.08  -0.36  -0.05
                     52                     53                     54
                      A                      A                      B
 Frequencies --   1242.4612              1284.2128              1295.6913
 Red. masses --      1.3968                 1.6591                 3.7560
 Frc consts  --      1.2704                 1.6121                 3.7152
 IR Inten    --      0.0000                 0.0000                26.1727
  Atom  AN      X      Y      Z        X      Y      Z        X      Y      Z
     1   1     0.02  -0.00   0.00     0.25  -0.04   0.04     0.39  -0.08   0.07
     2   6     0.00  -0.00   0.00     0.03  -0.04   0.00     0.04  -0.08   0.00
     3   6    -0.00  -0.00  -0.00    -0.03  -0.04  -0.00    -0.04  -0.08  -0.00
     4   6    -0.00   0.00  -0.00    -0.02  -0.00  -0.00    -0.05  -0.00  -0.01
     5   6     0.00   0.01   0.00     0.03   0.10   0.01     0.04   0.18   0.03
     6   6    -0.00   0.01  -0.00    -0.03   0.10  -0.01    -0.04   0.18  -0.03
     7   6     0.00   0.00   0.00     0.02  -0.00   0.00     0.05  -0.00   0.01
     8   1    -0.02  -0.00  -0.00    -0.25  -0.04  -0.04    -0.39  -0.08  -0.07
     9   1    -0.01  -0.01  -0.00    -0.05  -0.05  -0.01    -0.06  -0.02  -0.01
    10   1     0.01  -0.01   0.00     0.05  -0.05   0.01     0.06  -0.02   0.01
    11   6     0.00  -0.00  -0.00     0.04  -0.00   0.00    -0.00  -0.18   0.05
    12   6    -0.00  -0.01   0.00    -0.03  -0.10   0.01     0.04   0.18  -0.03
    13   6     0.00  -0.01  -0.00     0.03  -0.10  -0.01    -0.04   0.18   0.03
    14   6    -0.00   0.00  -0.00    -0.04   0.00   0.00    -0.00  -0.18  -0.05
    15   1     0.03  -0.00   0.00     0.57  -0.00   0.00     0.00  -0.19   0.07
    16   1    -0.03   0.00   0.00    -0.57   0.00   0.00     0.00  -0.19  -0.07
    17   6     0.00   0.00  -0.00     0.03   0.04  -0.00    -0.04  -0.08   0.00
    18   6    -0.00  -0.00   0.00    -0.02   0.00   0.00     0.05  -0.00  -0.01
    19   6     0.00  -0.00  -0.00     0.02   0.00  -0.00    -0.05  -0.00   0.01
    20   6    -0.00   0.00   0.00    -0.03   0.04   0.00     0.04  -0.08  -0.00
    21   1     0.02   0.00  -0.00     0.25   0.04  -0.04    -0.39  -0.08   0.07
    22   1    -0.01   0.01   0.00    -0.05   0.05   0.01     0.06  -0.02  -0.01
    23   1     0.01   0.01  -0.00     0.05   0.05  -0.01    -0.06  -0.02   0.01
    24   1    -0.02   0.00   0.00    -0.25   0.04   0.04     0.39  -0.08  -0.07
    25   6     0.13   0.00   0.00    -0.01   0.00   0.00     0.00   0.00  -0.00
    26   1    -0.11   0.46  -0.13     0.01  -0.04   0.01     0.00  -0.00   0.02
    27   1    -0.11  -0.46   0.13     0.01   0.04  -0.01    -0.00  -0.00   0.02
    28   6    -0.13  -0.00   0.00     0.01  -0.00   0.00     0.00   0.00   0.00
    29   1     0.11  -0.46  -0.13    -0.01   0.04   0.01     0.00  -0.00  -0.02
    30   1     0.11   0.46   0.13    -0.01  -0.04  -0.01    -0.00  -0.00  -0.02
                     55                     56                     57
                      A                      B                      B
 Frequencies --   1301.3820              1318.2871              1379.9839
 Red. masses --      2.2818                 1.8099                 2.5452
 Frc consts  --      2.2769                 1.8532                 2.8557
 IR Inten    --      2.2932                 4.8870                 0.0105
  Atom  AN      X      Y      Z        X      Y      Z        X      Y      Z
     1   1    -0.24   0.04  -0.03    -0.38   0.01  -0.07     0.12  -0.03   0.03
     2   6    -0.00   0.03  -0.00     0.05   0.00   0.01    -0.08  -0.03  -0.02
     3   6    -0.00  -0.03  -0.00    -0.05   0.00  -0.01    -0.08   0.03  -0.02
     4   6    -0.02   0.03  -0.00    -0.03   0.03  -0.00     0.05   0.08   0.01
     5   6     0.12  -0.02   0.03     0.11  -0.00   0.02     0.08  -0.00   0.02
     6   6     0.12   0.02   0.03    -0.11  -0.00  -0.02     0.08   0.00   0.02
     7   6    -0.02  -0.03  -0.00     0.03   0.03   0.00     0.05  -0.08   0.01
     8   1    -0.24  -0.04  -0.03     0.38   0.01   0.07     0.12   0.03   0.03
     9   1    -0.13  -0.14  -0.03    -0.17  -0.22  -0.03    -0.07  -0.14  -0.01
    10   1    -0.13   0.14  -0.03     0.17  -0.22   0.03    -0.07   0.14  -0.01
    11   6     0.00   0.06  -0.04    -0.00  -0.03   0.03    -0.16   0.00  -0.00
    12   6    -0.12   0.02   0.03     0.11  -0.00  -0.02     0.08  -0.00  -0.02
    13   6    -0.12  -0.02   0.03    -0.11  -0.00   0.02     0.08   0.00  -0.02
    14   6    -0.00  -0.06  -0.04    -0.00  -0.03  -0.03    -0.16   0.00   0.00
    15   1     0.00   0.08   0.05     0.00  -0.05  -0.03     0.59   0.00   0.00
    16   1    -0.00  -0.08   0.05     0.00  -0.05   0.03     0.59   0.00  -0.00
    17   6     0.00   0.03  -0.00    -0.05   0.00   0.01    -0.08   0.03   0.02
    18   6     0.02   0.03  -0.00     0.03   0.03  -0.00     0.05  -0.08  -0.01
    19   6     0.02  -0.03  -0.00    -0.03   0.03   0.00     0.05   0.08  -0.01
    20   6     0.00  -0.03  -0.00     0.05   0.00  -0.01    -0.08  -0.03   0.02
    21   1     0.24   0.04  -0.03     0.38   0.01  -0.07     0.12   0.03  -0.03
    22   1     0.13  -0.14  -0.03     0.17  -0.22  -0.03    -0.07   0.14   0.01
    23   1     0.13   0.14  -0.03    -0.17  -0.22   0.03    -0.07  -0.14   0.01
    24   1     0.24  -0.04  -0.03    -0.38   0.01   0.07     0.12  -0.03  -0.03
    25   6     0.00   0.13  -0.01     0.00   0.00  -0.01     0.00  -0.00   0.00
    26   1    -0.11   0.31   0.10     0.00  -0.01   0.02    -0.00   0.00   0.02
    27   1     0.11   0.31   0.10    -0.00  -0.01   0.02    -0.00  -0.00  -0.02
    28   6    -0.00  -0.13  -0.01     0.00   0.00   0.01     0.00  -0.00  -0.00
    29   1     0.11  -0.31   0.10     0.00  -0.01  -0.02    -0.00   0.00  -0.02
    30   1    -0.11  -0.31   0.10    -0.00  -0.01  -0.02    -0.00  -0.00   0.02
                     58                     59                     60
                      A                      B                      A
 Frequencies --   1404.0883              1410.1467              1418.0924
 Red. masses --      8.1496                11.0829                 1.6339
 Frc consts  --      9.4662                12.9847                 1.9360
 IR Inten    --      5.6105                31.7491                 0.0000
  Atom  AN      X      Y      Z        X      Y      Z        X      Y      Z
     1   1    -0.24   0.05  -0.05    -0.09   0.02  -0.02     0.25   0.04   0.05
     2   6     0.23   0.04   0.04     0.20   0.01   0.04    -0.07   0.04  -0.01
     3   6     0.23  -0.04   0.04     0.20  -0.01   0.04     0.07   0.04   0.01
     4   6    -0.15  -0.16  -0.03    -0.13  -0.10  -0.03    -0.02  -0.05  -0.00
     5   6    -0.02   0.22   0.00     0.09   0.34   0.03    -0.00  -0.03  -0.00
     6   6    -0.02  -0.22   0.00     0.09  -0.34   0.03     0.00  -0.03   0.00
     7   6    -0.15   0.16  -0.03    -0.13   0.10  -0.03     0.02  -0.05   0.00
     8   1    -0.24  -0.05  -0.05    -0.09  -0.02  -0.02    -0.25   0.04  -0.05
     9   1    -0.02   0.11   0.01    -0.10  -0.02  -0.01     0.19   0.34   0.04
    10   1    -0.02  -0.11   0.01    -0.10   0.02  -0.01    -0.19   0.34  -0.04
    11   6     0.00   0.10  -0.03    -0.29   0.00  -0.00    -0.08   0.00  -0.00
    12   6     0.02  -0.22   0.00     0.09   0.34  -0.03     0.00   0.03  -0.00
    13   6     0.02   0.22   0.00     0.09  -0.34  -0.03    -0.00   0.03   0.00
    14   6    -0.00  -0.10  -0.03    -0.29   0.00   0.00     0.08  -0.00  -0.00
    15   1    -0.00   0.11  -0.07    -0.00   0.00   0.00     0.18   0.00  -0.00
    16   1     0.00  -0.11  -0.07    -0.00   0.00  -0.00    -0.18  -0.00  -0.00
    17   6    -0.23   0.04   0.04     0.20  -0.01  -0.04    -0.07  -0.04   0.01
    18   6     0.15  -0.16  -0.03    -0.13   0.10   0.03    -0.02   0.05   0.00
    19   6     0.15   0.16  -0.03    -0.13  -0.10   0.03     0.02   0.05  -0.00
    20   6    -0.23  -0.04   0.04     0.20   0.01  -0.04     0.07  -0.04  -0.01
    21   1     0.24   0.05  -0.05    -0.09  -0.02   0.02     0.25  -0.04  -0.05
    22   1     0.02   0.11   0.01    -0.10   0.02   0.01     0.19  -0.34  -0.04
    23   1     0.02  -0.11   0.01    -0.10  -0.02   0.01    -0.19  -0.34   0.04
    24   1     0.24  -0.05  -0.05    -0.09   0.02   0.02    -0.25  -0.04   0.05
    25   6     0.00  -0.00   0.01     0.00   0.00   0.00     0.00  -0.00   0.00
    26   1     0.04  -0.06  -0.01     0.00  -0.00   0.04    -0.00   0.01  -0.01
    27   1    -0.04  -0.06  -0.01     0.00   0.00  -0.04    -0.00  -0.01   0.01
    28   6    -0.00   0.00   0.01     0.00   0.00  -0.00    -0.00   0.00   0.00
    29   1    -0.04   0.06  -0.01     0.00  -0.00  -0.04     0.00  -0.01  -0.01
    30   1     0.04   0.06  -0.01     0.00   0.00   0.04     0.00   0.01   0.01
                     61                     62                     63
                      B                      B                      B
 Frequencies --   1466.3537              1497.4814              1501.2308
 Red. masses --      1.1062                 2.0220                 2.7033
 Frc consts  --      1.4015                 2.6715                 3.5895
 IR Inten    --      7.0198                26.8933                 8.8530
  Atom  AN      X      Y      Z        X      Y      Z        X      Y      Z
     1   1     0.00  -0.00  -0.00     0.38  -0.01   0.07     0.12   0.09   0.03
     2   6    -0.00  -0.00   0.00    -0.10  -0.00  -0.02    -0.03   0.07  -0.00
     3   6     0.00  -0.00  -0.00    -0.10   0.00  -0.02     0.03   0.07   0.00
     4   6     0.00   0.00   0.00     0.03  -0.06   0.01    -0.09  -0.08  -0.02
     5   6     0.00   0.00  -0.00     0.02   0.08   0.01     0.13  -0.03   0.02
     6   6    -0.00   0.00   0.00     0.02  -0.08   0.01    -0.13  -0.03  -0.02
     7   6    -0.00   0.00  -0.00     0.03   0.06   0.01     0.09  -0.08   0.02
     8   1    -0.00  -0.00   0.00     0.38   0.01   0.07    -0.12   0.09  -0.03
     9   1    -0.00  -0.00  -0.00     0.16   0.14   0.03     0.17   0.40   0.03
    10   1     0.00  -0.00   0.00     0.16  -0.14   0.03    -0.17   0.40  -0.03
    11   6    -0.00  -0.00   0.00     0.03   0.00   0.00     0.00  -0.00   0.01
    12   6     0.00   0.00   0.00     0.02   0.08  -0.01     0.13  -0.03  -0.02
    13   6    -0.00   0.00  -0.00     0.02  -0.08  -0.01    -0.13  -0.03   0.02
    14   6    -0.00  -0.00  -0.00     0.03   0.00  -0.00     0.00  -0.00  -0.01
    15   1     0.00  -0.00  -0.00    -0.24  -0.00  -0.00     0.00  -0.01  -0.03
    16   1     0.00  -0.00   0.00    -0.24  -0.00   0.00     0.00  -0.01   0.03
    17   6     0.00  -0.00   0.00    -0.10   0.00   0.02     0.03   0.07  -0.00
    18   6    -0.00   0.00   0.00     0.03   0.06  -0.01     0.09  -0.08  -0.02
    19   6     0.00   0.00  -0.00     0.03  -0.06  -0.01    -0.09  -0.08   0.02
    20   6    -0.00  -0.00  -0.00    -0.10  -0.00   0.02    -0.03   0.07   0.00
    21   1    -0.00  -0.00  -0.00     0.38   0.01  -0.07    -0.12   0.09   0.03
    22   1     0.00  -0.00  -0.00     0.16  -0.14  -0.03    -0.17   0.40   0.03
    23   1    -0.00  -0.00   0.00     0.16   0.14  -0.03     0.17   0.40  -0.03
    24   1     0.00  -0.00   0.00     0.38  -0.01  -0.07     0.12   0.09  -0.03
    25   6    -0.00  -0.07  -0.01    -0.00  -0.00  -0.00     0.00   0.00  -0.01
    26   1    -0.29   0.39   0.12    -0.00   0.00  -0.00    -0.00   0.00   0.01
    27   1     0.29   0.39   0.12    -0.00  -0.00   0.00     0.00   0.00   0.01
    28   6    -0.00  -0.07   0.01    -0.00  -0.00   0.00     0.00   0.00   0.01
    29   1    -0.29   0.39  -0.12    -0.00   0.00   0.00    -0.00   0.00  -0.01
    30   1     0.29   0.39  -0.12    -0.00  -0.00  -0.00     0.00   0.00  -0.01
                     64                     65                     66
                      A                      A                      A
 Frequencies --   1526.2330              1555.3424              1589.4641
 Red. masses --      2.1018                 1.9296                 4.3690
 Frc consts  --      2.8845                 2.7502                 6.5034
 IR Inten    --      0.2175                 0.3209                 0.0000
  Atom  AN      X      Y      Z        X      Y      Z        X      Y      Z
     1   1     0.30   0.01   0.06     0.14   0.02   0.03    -0.06   0.08  -0.01
     2   6    -0.08   0.01  -0.02    -0.05   0.02  -0.01     0.08   0.06   0.01
     3   6    -0.08  -0.01  -0.02    -0.05  -0.02  -0.01    -0.08   0.06  -0.01
     4   6     0.01  -0.07   0.00     0.00  -0.05   0.00    -0.13  -0.08  -0.03
     5   6     0.06   0.07   0.01     0.05   0.01   0.01     0.14   0.01   0.03
     6   6     0.06  -0.07   0.01     0.05  -0.01   0.01    -0.14   0.01  -0.03
     7   6     0.01   0.07   0.00     0.00   0.05   0.00     0.13  -0.08   0.03
     8   1     0.30  -0.01   0.06     0.14  -0.02   0.03     0.06   0.08   0.01
     9   1     0.13   0.13   0.03     0.08   0.08   0.02     0.07   0.30   0.02
    10   1     0.13  -0.13   0.03     0.08  -0.08   0.02    -0.07   0.30  -0.02
    11   6     0.00   0.05   0.00    -0.00   0.02  -0.02     0.22  -0.00   0.00
    12   6    -0.06  -0.07   0.01    -0.05  -0.01   0.01    -0.14  -0.01   0.03
    13   6    -0.06   0.07   0.01    -0.05   0.01   0.01     0.14  -0.01  -0.03
    14   6    -0.00  -0.05   0.00     0.00  -0.02  -0.02    -0.22   0.00   0.00
    15   1    -0.00   0.04  -0.05     0.00   0.03   0.02    -0.37  -0.00   0.00
    16   1     0.00  -0.04  -0.05    -0.00  -0.03   0.02     0.37   0.00   0.00
    17   6     0.08   0.01  -0.02     0.05   0.02  -0.01     0.08  -0.06  -0.01
    18   6    -0.01  -0.07   0.00    -0.00  -0.05   0.00    -0.13   0.08   0.03
    19   6    -0.01   0.07   0.00    -0.00   0.05   0.00     0.13   0.08  -0.03
    20   6     0.08  -0.01  -0.02     0.05  -0.02  -0.01    -0.08  -0.06   0.01
    21   1    -0.30   0.01   0.06    -0.14   0.02   0.03    -0.06  -0.08   0.01
    22   1    -0.13   0.13   0.03    -0.08   0.08   0.02     0.07  -0.30  -0.02
    23   1    -0.13  -0.13   0.03    -0.08  -0.08   0.02    -0.07  -0.30   0.02
    24   1    -0.30  -0.01   0.06    -0.14  -0.02   0.03     0.06  -0.08  -0.01
    25   6    -0.00  -0.07  -0.03     0.00   0.16   0.02    -0.00   0.00   0.00
    26   1    -0.20   0.22   0.10     0.31  -0.30  -0.10    -0.00  -0.01   0.01
    27   1     0.20   0.22   0.10    -0.31  -0.30  -0.10    -0.00   0.01  -0.01
    28   6     0.00   0.07  -0.03    -0.00  -0.16   0.02     0.00  -0.00   0.00
    29   1     0.20  -0.22   0.10    -0.31   0.30  -0.10     0.00   0.01   0.01
    30   1    -0.20  -0.22   0.10     0.31   0.30  -0.10     0.00  -0.01  -0.01
                     67                     68                     69
                      B                      A                      B
 Frequencies --   1616.7654              1632.3937              1685.5260
 Red. masses --      5.2933                 7.2356                 6.1370
 Frc consts  --      8.1521                11.3599                10.2725
 IR Inten    --      0.0017                 0.0051                 1.3485
  Atom  AN      X      Y      Z        X      Y      Z        X      Y      Z
     1   1    -0.03  -0.12  -0.01     0.08  -0.14   0.01    -0.27   0.05  -0.05
     2   6    -0.00  -0.11  -0.00    -0.04  -0.12  -0.01     0.24   0.03   0.05
     3   6    -0.00   0.11  -0.00    -0.04   0.12  -0.01    -0.24   0.03  -0.05
     4   6     0.07   0.20   0.01     0.08   0.21   0.02    -0.16  -0.08  -0.03
     5   6    -0.09   0.16  -0.02    -0.02   0.26   0.00    -0.15   0.02  -0.03
     6   6    -0.09  -0.16  -0.02    -0.02  -0.26   0.00     0.15   0.02   0.03
     7   6     0.07  -0.20   0.01     0.08  -0.21   0.02     0.16  -0.08   0.03
     8   1    -0.03   0.12  -0.01     0.08   0.14   0.01     0.27   0.05   0.05
     9   1    -0.17  -0.21  -0.03    -0.15  -0.20  -0.03    -0.01   0.23   0.00
    10   1    -0.17   0.21  -0.03    -0.15   0.20  -0.03     0.01   0.23  -0.00
    11   6     0.11   0.00  -0.00     0.00   0.09  -0.00    -0.00   0.01  -0.01
    12   6    -0.09   0.16   0.02     0.02  -0.26   0.00    -0.15   0.02   0.03
    13   6    -0.09  -0.16   0.02     0.02   0.26   0.00     0.15   0.02  -0.03
    14   6     0.11   0.00   0.00    -0.00  -0.09  -0.00    -0.00   0.01   0.01
    15   1    -0.36  -0.00  -0.00    -0.00   0.08  -0.07    -0.00   0.03   0.02
    16   1    -0.36  -0.00   0.00     0.00  -0.08  -0.07    -0.00   0.03  -0.02
    17   6    -0.00   0.11   0.00     0.04  -0.12  -0.01    -0.24   0.03   0.05
    18   6     0.07  -0.20  -0.01    -0.08   0.21   0.02     0.16  -0.08  -0.03
    19   6     0.07   0.20  -0.01    -0.08  -0.21   0.02    -0.16  -0.08   0.03
    20   6    -0.00  -0.11   0.00     0.04   0.12  -0.01     0.24   0.03  -0.05
    21   1    -0.03   0.12   0.01    -0.08  -0.14   0.01     0.27   0.05  -0.05
    22   1    -0.17   0.21   0.03     0.15  -0.20  -0.03     0.01   0.23   0.00
    23   1    -0.17  -0.21   0.03     0.15   0.20  -0.03    -0.01   0.23  -0.00
    24   1    -0.03  -0.12   0.01    -0.08   0.14   0.01    -0.27   0.05   0.05
    25   6    -0.00   0.00   0.00     0.00   0.07  -0.01     0.00  -0.00   0.01
    26   1     0.00   0.00  -0.00     0.09  -0.07   0.01    -0.00   0.01  -0.01
    27   1     0.00  -0.00   0.00    -0.09  -0.07   0.01     0.00   0.01  -0.01
    28   6    -0.00   0.00  -0.00    -0.00  -0.07  -0.01     0.00  -0.00  -0.01
    29   1     0.00   0.00   0.00    -0.09   0.07   0.01    -0.00   0.01   0.01
    30   1     0.00  -0.00  -0.00     0.09   0.07   0.01     0.00   0.01   0.01
                     70                     71                     72
                      A                      B                      A
 Frequencies --   1692.5013              3158.6890              3170.7112
 Red. masses --      6.3263                 1.0502                 1.0645
 Frc consts  --     10.6772                 6.1733                 6.3052
 IR Inten    --      0.0000                13.2815                 4.1057
  Atom  AN      X      Y      Z        X      Y      Z        X      Y      Z
     1   1    -0.26   0.03  -0.05     0.00  -0.00  -0.00     0.00  -0.00  -0.00
     2   6     0.21   0.02   0.04    -0.00   0.00  -0.00     0.00   0.00  -0.00
     3   6    -0.21   0.02  -0.04     0.00   0.00   0.00     0.00  -0.00  -0.00
     4   6    -0.13  -0.07  -0.03     0.00  -0.00   0.00    -0.00  -0.00  -0.00
     5   6    -0.20   0.01  -0.04    -0.00  -0.00   0.00    -0.00  -0.00   0.00
     6   6     0.20   0.01   0.04     0.00  -0.00  -0.00    -0.00   0.00   0.00
     7   6     0.13  -0.07   0.03    -0.00  -0.00  -0.00    -0.00   0.00  -0.00
     8   1     0.26   0.03   0.05    -0.00  -0.00   0.00     0.00   0.00  -0.00
     9   1    -0.01   0.18   0.00    -0.00   0.00  -0.00     0.00  -0.00   0.00
    10   1     0.01   0.18  -0.00     0.00   0.00   0.00     0.00   0.00   0.00
    11   6    -0.15   0.00  -0.00     0.00   0.00   0.00     0.00  -0.00   0.00
    12   6     0.20  -0.01  -0.04    -0.00  -0.00  -0.00     0.00   0.00   0.00
    13   6    -0.20  -0.01   0.04     0.00  -0.00   0.00     0.00  -0.00   0.00
    14   6     0.15  -0.00  -0.00     0.00   0.00  -0.00    -0.00   0.00   0.00
    15   1     0.23   0.00  -0.00     0.00  -0.01   0.00    -0.00   0.01  -0.00
    16   1    -0.23  -0.00  -0.00     0.00  -0.01  -0.00     0.00  -0.01  -0.00
    17   6     0.21  -0.02  -0.04     0.00   0.00  -0.00    -0.00   0.00  -0.00
    18   6    -0.13   0.07   0.03    -0.00  -0.00   0.00     0.00  -0.00  -0.00
    19   6     0.13   0.07  -0.03     0.00  -0.00  -0.00     0.00   0.00  -0.00
    20   6    -0.21  -0.02   0.04    -0.00   0.00   0.00    -0.00  -0.00  -0.00
    21   1    -0.26  -0.03   0.05    -0.00  -0.00  -0.00    -0.00  -0.00  -0.00
    22   1    -0.01  -0.18  -0.00     0.00   0.00  -0.00    -0.00  -0.00   0.00
    23   1     0.01  -0.18   0.00    -0.00   0.00   0.00    -0.00   0.00   0.00
    24   1     0.26  -0.03  -0.05     0.00  -0.00   0.00    -0.00   0.00  -0.00
    25   6    -0.00  -0.00   0.00    -0.00  -0.04  -0.02    -0.00  -0.05  -0.02
    26   1    -0.00   0.00  -0.01     0.43   0.24   0.09     0.43   0.24   0.09
    27   1    -0.00  -0.00   0.01    -0.43   0.24   0.09    -0.43   0.24   0.09
    28   6     0.00   0.00   0.00    -0.00  -0.04   0.02     0.00   0.05  -0.02
    29   1     0.00  -0.00  -0.01     0.43   0.24  -0.09    -0.43  -0.24   0.09
    30   1     0.00   0.00   0.01    -0.43   0.24  -0.09     0.43  -0.24   0.09
                     73                     74                     75
                      B                      A                      A
 Frequencies --   3184.4150              3185.8127              3187.0023
 Red. masses --      1.0905                 1.0913                 1.0868
 Frc consts  --      6.5153                 6.5255                 6.5036
 IR Inten    --     26.5519                 0.5110                 0.0000
  Atom  AN      X      Y      Z        X      Y      Z        X      Y      Z
     1   1    -0.00  -0.07  -0.00     0.00   0.07   0.00    -0.00   0.40   0.01
     2   6    -0.00   0.01   0.00    -0.00  -0.01  -0.00     0.00  -0.03  -0.00
     3   6     0.00   0.01  -0.00    -0.00   0.01  -0.00    -0.00  -0.03   0.00
     4   6     0.00  -0.00   0.00    -0.00   0.00  -0.00    -0.02   0.01  -0.00
     5   6     0.00   0.00   0.00    -0.00   0.00  -0.00    -0.00   0.00  -0.00
     6   6    -0.00   0.00  -0.00    -0.00  -0.00  -0.00     0.00   0.00   0.00
     7   6    -0.00  -0.00  -0.00    -0.00  -0.00  -0.00     0.02   0.01   0.00
     8   1     0.00  -0.07   0.00     0.00  -0.07   0.00     0.00   0.40  -0.01
     9   1    -0.03   0.02  -0.01     0.02  -0.01   0.00     0.25  -0.15   0.05
    10   1     0.03   0.02   0.01     0.02   0.01   0.00    -0.25  -0.15  -0.05
    11   6     0.00  -0.06   0.01     0.00  -0.06   0.01    -0.00   0.00  -0.00
    12   6     0.00   0.00  -0.00     0.00  -0.00  -0.00     0.00  -0.00  -0.00
    13   6    -0.00   0.00   0.00     0.00   0.00  -0.00    -0.00  -0.00   0.00
    14   6     0.00  -0.06  -0.01    -0.00   0.06   0.01     0.00  -0.00  -0.00
    15   1    -0.00   0.69  -0.06    -0.00   0.69  -0.06    -0.00  -0.00   0.00
    16   1    -0.00   0.69   0.06     0.00  -0.69  -0.06     0.00   0.00   0.00
    17   6     0.00   0.01   0.00     0.00  -0.01  -0.00     0.00   0.03   0.00
    18   6    -0.00  -0.00   0.00     0.00   0.00  -0.00    -0.02  -0.01   0.00
    19   6     0.00  -0.00  -0.00     0.00  -0.00  -0.00     0.02  -0.01  -0.00
    20   6    -0.00   0.01  -0.00     0.00   0.01  -0.00    -0.00   0.03  -0.00
    21   1     0.00  -0.07  -0.00    -0.00   0.07   0.00    -0.00  -0.40  -0.01
    22   1     0.03   0.02  -0.01    -0.02  -0.01   0.00     0.25   0.15  -0.05
    23   1    -0.03   0.02   0.01    -0.02   0.01   0.00    -0.25   0.15   0.05
    24   1    -0.00  -0.07   0.00    -0.00  -0.07   0.00     0.00  -0.40   0.01
    25   6    -0.00  -0.00  -0.00     0.00   0.00   0.00     0.00  -0.00  -0.00
    26   1     0.01   0.00   0.00    -0.01  -0.00  -0.00    -0.00  -0.00  -0.00
    27   1    -0.01   0.00   0.00     0.01  -0.00  -0.00    -0.00   0.00   0.00
    28   6    -0.00  -0.00   0.00    -0.00  -0.00   0.00    -0.00   0.00  -0.00
    29   1     0.01   0.00  -0.00     0.01   0.00  -0.00     0.00   0.00  -0.00
    30   1    -0.01   0.00  -0.00    -0.01   0.00  -0.00     0.00  -0.00   0.00
                     76                     77                     78
                      B                      B                      A
 Frequencies --   3187.0914              3190.7694              3191.1998
 Red. masses --      1.0869                 1.0892                 1.0893
 Frc consts  --      6.5050                 6.5336                 6.5359
 IR Inten    --     15.5001                 0.1903                 0.0016
  Atom  AN      X      Y      Z        X      Y      Z        X      Y      Z
     1   1    -0.00   0.39   0.01     0.00  -0.46  -0.01    -0.00   0.46   0.01
     2   6     0.00  -0.03  -0.00    -0.00   0.04   0.00     0.00  -0.04  -0.00
     3   6    -0.00  -0.03   0.00    -0.00  -0.04   0.00     0.00   0.04  -0.00
     4   6    -0.02   0.01  -0.00     0.01  -0.01   0.00    -0.01   0.01  -0.00
     5   6    -0.00   0.00  -0.00     0.00  -0.00   0.00    -0.00   0.00  -0.00
     6   6     0.00   0.00   0.00     0.00   0.00   0.00    -0.00  -0.00  -0.00
     7   6     0.02   0.01   0.00     0.01   0.01   0.00    -0.01  -0.01  -0.00
     8   1     0.00   0.39  -0.01     0.00   0.46  -0.01    -0.00  -0.46   0.01
     9   1     0.25  -0.15   0.05    -0.15   0.09  -0.03     0.16  -0.09   0.03
    10   1    -0.25  -0.15  -0.05    -0.15  -0.09  -0.03     0.16   0.09   0.03
    11   6     0.00  -0.01   0.00     0.00   0.00  -0.00    -0.00   0.01  -0.00
    12   6    -0.00   0.00   0.00     0.00  -0.00  -0.00     0.00  -0.00  -0.00
    13   6     0.00   0.00  -0.00     0.00   0.00  -0.00     0.00   0.00  -0.00
    14   6     0.00  -0.01  -0.00     0.00   0.00   0.00     0.00  -0.01  -0.00
    15   1     0.00   0.11  -0.01    -0.00  -0.00   0.00     0.00  -0.10   0.01
    16   1     0.00   0.11   0.01    -0.00  -0.00  -0.00    -0.00   0.10   0.01
    17   6    -0.00  -0.03  -0.00    -0.00  -0.04  -0.00    -0.00  -0.04  -0.00
    18   6     0.02   0.01  -0.00     0.01   0.01  -0.00     0.01   0.01  -0.00
    19   6    -0.02   0.01   0.00     0.01  -0.01  -0.00     0.01  -0.01  -0.00
    20   6     0.00  -0.03   0.00    -0.00   0.04  -0.00    -0.00   0.04  -0.00
    21   1     0.00   0.39   0.01     0.00   0.46   0.01     0.00   0.46   0.01
    22   1    -0.25  -0.15   0.05    -0.15  -0.09   0.03    -0.16  -0.09   0.03
    23   1     0.25  -0.15  -0.05    -0.15   0.09   0.03    -0.16   0.09   0.03
    24   1    -0.00   0.39  -0.01     0.00  -0.46   0.01     0.00  -0.46   0.01
    25   6     0.00  -0.00  -0.00    -0.00  -0.00  -0.00     0.00  -0.00   0.00
    26   1     0.00   0.00   0.00     0.00   0.00  -0.00     0.00   0.00   0.00
    27   1    -0.00   0.00   0.00     0.00  -0.00   0.00    -0.00   0.00   0.00
    28   6     0.00  -0.00   0.00    -0.00  -0.00   0.00    -0.00   0.00   0.00
    29   1     0.00   0.00  -0.00     0.00   0.00   0.00    -0.00  -0.00   0.00
    30   1    -0.00   0.00  -0.00     0.00  -0.00  -0.00     0.00  -0.00   0.00
                     79                     80                     81
                      A                      B                      B
 Frequencies --   3204.0575              3204.1455              3216.6636
 Red. masses --      1.0942                 1.0942                 1.0981
 Frc consts  --      6.6182                 6.6190                 6.6944
 IR Inten    --      0.0000                58.5022                50.6015
  Atom  AN      X      Y      Z        X      Y      Z        X      Y      Z
     1   1    -0.00  -0.29  -0.00    -0.00  -0.30  -0.00    -0.00  -0.18  -0.00
     2   6     0.00   0.03   0.00     0.00   0.03   0.00     0.00   0.02   0.00
     3   6    -0.00   0.03  -0.00    -0.00   0.03  -0.00     0.00  -0.02   0.00
     4   6    -0.03   0.02  -0.01    -0.03   0.02  -0.01    -0.04   0.02  -0.01
     5   6     0.00  -0.00   0.00     0.00  -0.00   0.00     0.00  -0.00   0.00
     6   6    -0.00  -0.00  -0.00    -0.00  -0.00  -0.00     0.00   0.00   0.00
     7   6     0.03   0.02   0.01     0.03   0.02   0.01    -0.04  -0.02  -0.01
     8   1     0.00  -0.29   0.00     0.00  -0.30   0.00    -0.00   0.18  -0.00
     9   1     0.34  -0.20   0.07     0.34  -0.20   0.07     0.40  -0.23   0.08
    10   1    -0.34  -0.20  -0.07    -0.34  -0.20  -0.07     0.40   0.23   0.08
    11   6     0.00   0.00  -0.00    -0.00   0.00  -0.00    -0.00  -0.00   0.00
    12   6    -0.00   0.00   0.00     0.00  -0.00  -0.00     0.00  -0.00  -0.00
    13   6     0.00   0.00  -0.00    -0.00  -0.00   0.00     0.00   0.00  -0.00
    14   6    -0.00  -0.00  -0.00    -0.00   0.00   0.00    -0.00  -0.00  -0.00
    15   1     0.00  -0.00   0.00     0.00  -0.01   0.00    -0.00   0.00  -0.00
    16   1    -0.00   0.00   0.00     0.00  -0.01  -0.00    -0.00   0.00   0.00
    17   6     0.00  -0.03  -0.00    -0.00   0.03   0.00     0.00  -0.02  -0.00
    18   6    -0.03  -0.02   0.01     0.03   0.02  -0.01    -0.04  -0.02   0.01
    19   6     0.03  -0.02  -0.01    -0.03   0.02   0.01    -0.04   0.02   0.01
    20   6    -0.00  -0.03   0.00     0.00   0.03  -0.00     0.00   0.02  -0.00
    21   1    -0.00   0.29   0.00     0.00  -0.30  -0.00    -0.00   0.18   0.00
    22   1     0.34   0.20  -0.07    -0.34  -0.20   0.07     0.40   0.23  -0.08
    23   1    -0.34   0.20   0.07     0.34  -0.20  -0.07     0.40  -0.23  -0.08
    24   1     0.00   0.29  -0.00    -0.00  -0.30   0.00    -0.00  -0.18   0.00
    25   6    -0.00  -0.00  -0.00     0.00  -0.00  -0.00    -0.00   0.00   0.00
    26   1     0.00   0.00  -0.00     0.00   0.00   0.00     0.00   0.00  -0.00
    27   1     0.00  -0.00   0.00    -0.00   0.00   0.00     0.00  -0.00   0.00
    28   6     0.00   0.00  -0.00     0.00  -0.00   0.00    -0.00   0.00  -0.00
    29   1    -0.00  -0.00  -0.00     0.00   0.00  -0.00     0.00   0.00   0.00
    30   1    -0.00   0.00   0.00    -0.00   0.00  -0.00     0.00  -0.00  -0.00
                     82                     83                     84
                      A                      A                      B
 Frequencies --   3216.9234              3241.5654              3262.9926
 Red. masses --      1.0981                 1.1163                 1.1183
 Frc consts  --      6.6953                 6.9112                 7.0152
 IR Inten    --      2.5579                 0.0000                 3.6682
  Atom  AN      X      Y      Z        X      Y      Z        X      Y      Z
     1   1    -0.00  -0.18  -0.00    -0.00   0.00   0.00    -0.00   0.00   0.00
     2   6     0.00   0.02   0.00     0.00  -0.00   0.00     0.00  -0.00   0.00
     3   6     0.00  -0.02   0.00    -0.00  -0.00  -0.00     0.00   0.00   0.00
     4   6    -0.04   0.02  -0.01    -0.00  -0.00   0.00     0.00  -0.00   0.00
     5   6     0.00  -0.00   0.00     0.00   0.00  -0.00    -0.00  -0.00  -0.00
     6   6     0.00   0.00   0.00    -0.00   0.00   0.00    -0.00   0.00  -0.00
     7   6    -0.04  -0.02  -0.01     0.00  -0.00  -0.00     0.00   0.00   0.00
     8   1    -0.00   0.18  -0.00     0.00   0.00  -0.00    -0.00  -0.00   0.00
     9   1     0.39  -0.23   0.08     0.00  -0.00  -0.00    -0.00   0.00  -0.00
    10   1     0.39   0.23   0.08    -0.00  -0.00   0.00    -0.00  -0.00  -0.00
    11   6    -0.00  -0.00   0.00     0.00  -0.00   0.00     0.00   0.00  -0.00
    12   6    -0.00   0.00   0.00    -0.00  -0.00  -0.00    -0.00  -0.00   0.00
    13   6    -0.00  -0.00   0.00     0.00  -0.00   0.00    -0.00   0.00   0.00
    14   6     0.00   0.00   0.00    -0.00   0.00   0.00     0.00   0.00   0.00
    15   1     0.00   0.02  -0.00     0.00   0.00  -0.00     0.00  -0.00   0.00
    16   1    -0.00  -0.02  -0.00    -0.00  -0.00  -0.00     0.00  -0.00  -0.00
    17   6    -0.00   0.02   0.00     0.00   0.00  -0.00     0.00   0.00  -0.00
    18   6     0.04   0.02  -0.01    -0.00   0.00  -0.00     0.00   0.00  -0.00
    19   6     0.04  -0.02  -0.01     0.00   0.00   0.00     0.00  -0.00  -0.00
    20   6    -0.00  -0.02   0.00    -0.00   0.00   0.00     0.00  -0.00  -0.00
    21   1     0.00  -0.18  -0.00    -0.00  -0.00  -0.00    -0.00  -0.00  -0.00
    22   1    -0.39  -0.23   0.08     0.00   0.00   0.00    -0.00  -0.00   0.00
    23   1    -0.39   0.23   0.08    -0.00   0.00  -0.00    -0.00   0.00   0.00
    24   1     0.00   0.18  -0.00     0.00  -0.00   0.00    -0.00   0.00  -0.00
    25   6    -0.00   0.00  -0.00    -0.07   0.00   0.00    -0.07   0.00  -0.00
    26   1    -0.00  -0.00  -0.00     0.42   0.25   0.09     0.42   0.25   0.09
    27   1     0.00  -0.00  -0.00     0.42  -0.25  -0.09     0.42  -0.25  -0.09
    28   6     0.00  -0.00  -0.00     0.07  -0.00   0.00    -0.07   0.00   0.00
    29   1     0.00   0.00  -0.00    -0.42  -0.25   0.09     0.42   0.25  -0.09
    30   1    -0.00   0.00  -0.00    -0.42   0.25  -0.09     0.42  -0.25   0.09

 -------------------
 - Thermochemistry -
 -------------------
 Temperature   298.150 Kelvin.  Pressure   1.00000 Atm.
 Atom     1 has atomic number  1 and mass   1.00783
 Atom     2 has atomic number  6 and mass  12.00000
 Atom     3 has atomic number  6 and mass  12.00000
 Atom     4 has atomic number  6 and mass  12.00000
 Atom     5 has atomic number  6 and mass  12.00000
 Atom     6 has atomic number  6 and mass  12.00000
 Atom     7 has atomic number  6 and mass  12.00000
 Atom     8 has atomic number  1 and mass   1.00783
 Atom     9 has atomic number  1 and mass   1.00783
 Atom    10 has atomic number  1 and mass   1.00783
 Atom    11 has atomic number  6 and mass  12.00000
 Atom    12 has atomic number  6 and mass  12.00000
 Atom    13 has atomic number  6 and mass  12.00000
 Atom    14 has atomic number  6 and mass  12.00000
 Atom    15 has atomic number  1 and mass   1.00783
 Atom    16 has atomic number  1 and mass   1.00783
 Atom    17 has atomic number  6 and mass  12.00000
 Atom    18 has atomic number  6 and mass  12.00000
 Atom    19 has atomic number  6 and mass  12.00000
 Atom    20 has atomic number  6 and mass  12.00000
 Atom    21 has atomic number  1 and mass   1.00783
 Atom    22 has atomic number  1 and mass   1.00783
 Atom    23 has atomic number  1 and mass   1.00783
 Atom    24 has atomic number  1 and mass   1.00783
 Atom    25 has atomic number  6 and mass  12.00000
 Atom    26 has atomic number  1 and mass   1.00783
 Atom    27 has atomic number  1 and mass   1.00783
 Atom    28 has atomic number  6 and mass  12.00000
 Atom    29 has atomic number  1 and mass   1.00783
 Atom    30 has atomic number  1 and mass   1.00783
 Molecular mass:   206.10955 amu.
 Principal axes and moments of inertia in atomic units:
                           1         2         3
     Eigenvalues --  1519.122924531.544064764.27370
           X            1.00000  -0.00000   0.00000
           Y            0.00000   1.00000   0.00000
           Z            0.00000  -0.00000   1.00000
 This molecule is an asymmetric top.
 Rotational symmetry number  2.
 Warning -- assumption of classical behavior for rotation
           may cause significant error
 Rotational temperatures (Kelvin)      0.05702     0.01911     0.01818
 Rotational constants (GHZ):           1.18802     0.39826     0.37881
    1 imaginary frequencies ignored.
 Zero-point vibrational energy     655416.9 (Joules/Mol)
                                  156.64840 (Kcal/Mol)
 Warning -- explicit consideration of  18 degrees of freedom as
           vibrations may cause significant error
 Vibrational temperatures:    120.14   189.94   190.99   199.92   246.93
          (Kelvin)            313.06   422.69   456.13   528.79   568.35
                              579.81   639.44   704.76   753.14   775.05
                              797.33   868.46   884.60   937.11   953.51
                              977.86  1109.30  1119.02  1130.19  1158.23
                             1163.65  1219.64  1222.72  1235.29  1274.86
                             1285.77  1330.93  1336.22  1361.26  1418.61
                             1423.19  1426.27  1455.39  1461.16  1462.40
                             1469.20  1512.85  1515.73  1635.90  1681.16
                             1682.19  1702.85  1732.90  1761.49  1777.17
                             1787.62  1847.70  1864.21  1872.40  1896.72
                             1985.49  2020.17  2028.89  2040.32  2109.76
                             2154.54  2159.94  2195.91  2237.79  2286.88
                             2326.16  2348.65  2425.10  2435.13  4544.65
                             4561.95  4581.66  4583.67  4585.39  4585.51
                             4590.81  4591.42  4609.92  4610.05  4628.06
                             4628.44  4663.89  4694.72
 
 Zero-point correction=                           0.249635 (Hartree/Particle)
 Thermal correction to Energy=                    0.261382
 Thermal correction to Enthalpy=                  0.262326
 Thermal correction to Gibbs Free Energy=         0.213017
 Sum of electronic and zero-point Energies=           -617.838524
 Sum of electronic and thermal Energies=              -617.826778
 Sum of electronic and thermal Enthalpies=            -617.825833
 Sum of electronic and thermal Free Energies=         -617.875142
 
                     E (Thermal)             CV                S
                      KCal/Mol        Cal/Mol-Kelvin    Cal/Mol-Kelvin
 Total                  164.020             50.015            103.779
 Electronic               0.000              0.000              0.000
 Translational            0.889              2.981             41.874
 Rotational               0.889              2.981             30.484
 Vibrational            162.242             44.054             31.421
 Vibration     1          0.600              1.961              3.807
 Vibration     2          0.612              1.921              2.916
 Vibration     3          0.613              1.921              2.906
 Vibration     4          0.615              1.914              2.818
 Vibration     5          0.626              1.877              2.418
 Vibration     6          0.646              1.814              1.979
 Vibration     7          0.689              1.685              1.452
 Vibration     8          0.704              1.641              1.325
 Vibration     9          0.740              1.539              1.090
 Vibration    10          0.762              1.481              0.981
 Vibration    11          0.768              1.464              0.952
 Vibration    12          0.804              1.373              0.813
 Vibration    13          0.846              1.273              0.684
 Vibration    14          0.878              1.198              0.602
 Vibration    15          0.894              1.164              0.568
 Vibration    16          0.910              1.131              0.536
 Vibration    17          0.962              1.024              0.443
 Vibration    18          0.974              1.001              0.425
                       Q            Log10(Q)             Ln(Q)
 Total Bot       0.104435D-97        -97.981156       -225.609948
 Total V=0       0.696503D+17         16.842923         38.782264
 Vib (Bot)       0.876012-112       -112.057490       -258.021906
 Vib (Bot)    1  0.246502D+01          0.391821          0.902201
 Vib (Bot)    2  0.154348D+01          0.188502          0.434042
 Vib (Bot)    3  0.153472D+01          0.186028          0.428345
 Vib (Bot)    4  0.146374D+01          0.165464          0.380994
 Vib (Bot)    5  0.117358D+01          0.069511          0.160056
 Vib (Bot)    6  0.909992D+00         -0.040962         -0.094319
 Vib (Bot)    7  0.649574D+00         -0.187372         -0.431439
 Vib (Bot)    8  0.594011D+00         -0.226206         -0.520858
 Vib (Bot)    9  0.496198D+00         -0.304345         -0.700781
 Vib (Bot)   10  0.452844D+00         -0.344051         -0.792207
 Vib (Bot)   11  0.441320D+00         -0.355246         -0.817984
 Vib (Bot)   12  0.387595D+00         -0.411622         -0.947794
 Vib (Bot)   13  0.338545D+00         -0.470383         -1.083098
 Vib (Bot)   14  0.307378D+00         -0.512327         -1.179676
 Vib (Bot)   15  0.294476D+00         -0.530950         -1.222557
 Vib (Bot)   16  0.282045D+00         -0.549681         -1.265687
 Vib (Bot)   17  0.246459D+00         -0.608256         -1.400561
 Vib (Bot)   18  0.239153D+00         -0.621325         -1.430653
 Vib (V=0)       0.584236D+03          2.766589          6.370305
 Vib (V=0)    1  0.301522D+01          0.479319          1.103673
 Vib (V=0)    2  0.212245D+01          0.326837          0.752571
 Vib (V=0)    3  0.211411D+01          0.325128          0.748634
 Vib (V=0)    4  0.204678D+01          0.311071          0.716268
 Vib (V=0)    5  0.177565D+01          0.249357          0.574166
 Vib (V=0)    6  0.153831D+01          0.187044          0.430684
 Vib (V=0)    7  0.131972D+01          0.120483          0.277422
 Vib (V=0)    8  0.127643D+01          0.105998          0.244070
 Vib (V=0)    9  0.120442D+01          0.080779          0.186001
 Vib (V=0)   10  0.117459D+01          0.069885          0.160917
 Vib (V=0)   11  0.116691D+01          0.067036          0.154356
 Vib (V=0)   12  0.113264D+01          0.054091          0.124549
 Vib (V=0)   13  0.110383D+01          0.042903          0.098788
 Vib (V=0)   14  0.108693D+01          0.036200          0.083353
 Vib (V=0)   15  0.108027D+01          0.033533          0.077213
 Vib (V=0)   16  0.107406D+01          0.031030          0.071450
 Vib (V=0)   17  0.105744D+01          0.024257          0.055853
 Vib (V=0)   18  0.105425D+01          0.022944          0.052830
 Electronic      0.100000D+01          0.000000          0.000000
 Translational   0.116306D+09          8.065601         18.571733
 Rotational      0.102502D+07          6.010734         13.840225
 ***** Axes restored to original set *****
 -------------------------------------------------------------------
 Center     Atomic                   Forces (Hartrees/Bohr)
 Number     Number              X              Y              Z
 -------------------------------------------------------------------
      1        1           0.000000013    0.000003041   -0.000000238
      2        6          -0.000000062   -0.000001692    0.000000142
      3        6          -0.000000062    0.000001692    0.000000143
      4        6           0.000001589   -0.000001639    0.000000072
      5        6           0.000001317    0.000001243   -0.000000936
      6        6           0.000001314   -0.000001247   -0.000000940
      7        6           0.000001589    0.000001637    0.000000073
      8        1           0.000000012   -0.000003040   -0.000000239
      9        1          -0.000002842    0.000001586    0.000000513
     10        1          -0.000002841   -0.000001585    0.000000513
     11        6           0.000000001    0.000003904   -0.000001329
     12        6          -0.000001317   -0.000001243   -0.000000936
     13        6          -0.000001314    0.000001247   -0.000000940
     14        6          -0.000000001   -0.000003904   -0.000001329
     15        1           0.000000000   -0.000004433   -0.000000511
     16        1          -0.000000000    0.000004433   -0.000000511
     17        6           0.000000062   -0.000001692    0.000000143
     18        6          -0.000001589   -0.000001637    0.000000073
     19        6          -0.000001589    0.000001639    0.000000072
     20        6           0.000000062    0.000001692    0.000000142
     21        1          -0.000000012    0.000003040   -0.000000239
     22        1           0.000002841    0.000001585    0.000000513
     23        1           0.000002842   -0.000001586    0.000000513
     24        1          -0.000000013   -0.000003041   -0.000000238
     25        6           0.000000004   -0.000001762    0.000005133
     26        1           0.000003162    0.000001961   -0.000001203
     27        1          -0.000003161    0.000001966   -0.000001194
     28        6          -0.000000004    0.000001762    0.000005133
     29        1          -0.000003162   -0.000001961   -0.000001203
     30        1           0.000003161   -0.000001966   -0.000001194
 -------------------------------------------------------------------
 Cartesian Forces:  Max     0.000005133 RMS     0.000001896
 FormGI is forming the generalized inverse of G from B-inverse, IUseBI=4.

 GradGradGradGradGradGradGradGradGradGradGradGradGradGradGradGradGradGrad
 Berny optimization.
 Internal  Forces:  Max     0.000004458 RMS     0.000001100
 Search for a saddle point.
 Step number   1 out of a maximum of    2
 All quantities printed in internal units (Hartrees-Bohrs-Radians)
 Swapping is turned off.
 Second derivative matrix not updated -- analytic derivatives used.
 ITU=  0
     Eigenvalues ---   -0.04600   0.00281   0.00731   0.01175   0.01275
     Eigenvalues ---    0.01449   0.01517   0.01813   0.01824   0.01863
     Eigenvalues ---    0.01877   0.01899   0.02078   0.02152   0.02194
     Eigenvalues ---    0.02249   0.02267   0.02399   0.02406   0.02448
     Eigenvalues ---    0.02479   0.02816   0.02817   0.02892   0.02902
     Eigenvalues ---    0.02988   0.03022   0.03555   0.04711   0.05270
     Eigenvalues ---    0.05275   0.05429   0.06077   0.06830   0.08280
     Eigenvalues ---    0.09159   0.10538   0.10932   0.10946   0.11403
     Eigenvalues ---    0.11421   0.12318   0.12323   0.12340   0.12433
     Eigenvalues ---    0.14941   0.16466   0.18774   0.19162   0.19313
     Eigenvalues ---    0.19647   0.19705   0.19753   0.24190   0.28242
     Eigenvalues ---    0.28982   0.32151   0.34047   0.35154   0.35836
     Eigenvalues ---    0.35839   0.35841   0.35861   0.36066   0.36074
     Eigenvalues ---    0.36086   0.36234   0.36259   0.36276   0.36313
     Eigenvalues ---    0.36359   0.36361   0.36423   0.36500   0.40642
     Eigenvalues ---    0.40739   0.41073   0.42062   0.42226   0.46760
     Eigenvalues ---    0.49408   0.49451   0.51725   0.51979
 Eigenvectors required to have negative eigenvalues:
                          R21       R15       D99       D95       D28
   1                    0.59330   0.59330  -0.17068   0.17068  -0.12815
                          D37       D60       D34       R31       D25
   1                   -0.12815   0.12815   0.12815  -0.12691  -0.10789
 Angle between quadratic step and forces=  75.86 degrees.
 Linear search not attempted -- option 19 set.
 Iteration  1 RMS(Cart)=  0.00000892 RMS(Int)=  0.00000000
 Iteration  2 RMS(Cart)=  0.00000000 RMS(Int)=  0.00000000
 ClnCor:  largest displacement from symmetrization is 1.07D-08 for atom    16.
 Variable       Old X    -DE/DX   Delta X   Delta X   Delta X     New X
                                 (Linear)    (Quad)   (Total)
    R1        2.04885  -0.00000   0.00000  -0.00001  -0.00001   2.04884
    R2        2.58958  -0.00000   0.00000  -0.00000  -0.00000   2.58958
    R3        2.66350  -0.00000   0.00000  -0.00000  -0.00000   2.66350
    R4        2.66350  -0.00000   0.00000  -0.00000  -0.00000   2.66350
    R5        2.58958  -0.00000   0.00000  -0.00000  -0.00000   2.58958
    R6        2.04885  -0.00000   0.00000  -0.00001  -0.00001   2.04884
    R7        2.66103  -0.00000   0.00000  -0.00000  -0.00000   2.66102
    R8        2.04700  -0.00000   0.00000  -0.00001  -0.00001   2.04700
    R9        2.66281  -0.00000   0.00000  -0.00001  -0.00001   2.66280
   R10        2.69221  -0.00000   0.00000   0.00001   0.00001   2.69221
   R11        2.69221  -0.00000   0.00000   0.00001   0.00001   2.69221
   R12        2.04700  -0.00000   0.00000  -0.00001  -0.00001   2.04700
   R13        2.69221  -0.00000   0.00000   0.00001   0.00001   2.69221
   R14        2.05014  -0.00000   0.00000  -0.00001  -0.00001   2.05013
   R15        4.21523   0.00000   0.00000  -0.00004  -0.00004   4.21520
   R16        2.66281  -0.00000   0.00000  -0.00001  -0.00001   2.66280
   R17        2.66350  -0.00000   0.00000  -0.00000  -0.00000   2.66350
   R18        2.69221  -0.00000   0.00000   0.00001   0.00001   2.69221
   R19        2.66350  -0.00000   0.00000  -0.00000  -0.00000   2.66350
   R20        2.05014  -0.00000   0.00000  -0.00001  -0.00001   2.05013
   R21        4.21523   0.00000   0.00000  -0.00004  -0.00004   4.21520
   R22        2.58958  -0.00000   0.00000  -0.00000  -0.00000   2.58958
   R23        2.04885  -0.00000   0.00000  -0.00001  -0.00001   2.04884
   R24        2.66103  -0.00000   0.00000  -0.00000  -0.00000   2.66102
   R25        2.04700  -0.00000   0.00000  -0.00001  -0.00001   2.04700
   R26        2.58958  -0.00000   0.00000  -0.00000  -0.00000   2.58958
   R27        2.04700  -0.00000   0.00000  -0.00001  -0.00001   2.04700
   R28        2.04885  -0.00000   0.00000  -0.00001  -0.00001   2.04884
   R29        2.04505  -0.00000   0.00000  -0.00001  -0.00001   2.04503
   R30        2.04505  -0.00000   0.00000  -0.00001  -0.00001   2.04503
   R31        2.61137  -0.00000   0.00000   0.00001   0.00001   2.61138
   R32        2.04505  -0.00000   0.00000  -0.00001  -0.00001   2.04503
   R33        2.04505  -0.00000   0.00000  -0.00001  -0.00001   2.04503
    A1        2.10338   0.00000   0.00000  -0.00000  -0.00000   2.10338
    A2        2.08009   0.00000   0.00000   0.00000   0.00000   2.08009
    A3        2.09966  -0.00000   0.00000  -0.00000  -0.00000   2.09966
    A4        2.09966  -0.00000   0.00000  -0.00000  -0.00000   2.09966
    A5        2.08009   0.00000   0.00000   0.00000   0.00000   2.08009
    A6        2.10338   0.00000   0.00000  -0.00000  -0.00000   2.10338
[truncated: 86,613 more chars]
