# Supplementary material for: Hyperpyramidalized alkenes with bond orders near 1.5 as synthetic building blocks
Source: Nat Chem. 2026 Jan 21;18(5):913–22. doi: 10.1038/s41557-025-02055-9 (PMC12859755; doi:10.1038/s41557-025-02055-9)
Supplement: Supplementary file 2 — Output files for reported computations. [file 41557_2025_2055_MOESM2_ESM.zip › Computation data/Ethylene 1-THF/ethylene-opt-THF.out]

 Entering Gaussian System, Link 0=/u/local/apps/gaussian/16_sse4/g16
 Initial command:
 /u/local/apps/gaussian/16_sse4/l1.exe "/work/9115773.1.pod_smp.q/Gau-9669.inp" -scrdir="/work/9115773.1.pod_smp.q/"
 Entering Link 1 = /u/local/apps/gaussian/16_sse4/l1.exe PID=      9670.
  
 Copyright (c) 1988,1990,1992,1993,1995,1998,2003,2009,2016,
            Gaussian, Inc.  All Rights Reserved.
  
 This is part of the Gaussian(R) 16 program.  It is based on
 the Gaussian(R) 09 system (copyright 2009, Gaussian, Inc.),
 the Gaussian(R) 03 system (copyright 2003, Gaussian, Inc.),
 the Gaussian(R) 98 system (copyright 1998, Gaussian, Inc.),
 the Gaussian(R) 94 system (copyright 1995, Gaussian, Inc.),
 the Gaussian 92(TM) system (copyright 1992, Gaussian, Inc.),
 the Gaussian 90(TM) system (copyright 1990, Gaussian, Inc.),
 the Gaussian 88(TM) system (copyright 1988, Gaussian, Inc.),
 the Gaussian 86(TM) system (copyright 1986, Carnegie Mellon
 University), and the Gaussian 82(TM) system (copyright 1983,
 Carnegie Mellon University). Gaussian is a federally registered
 trademark of Gaussian, Inc.
  
 This software contains proprietary and confidential information,
 including trade secrets, belonging to Gaussian, Inc.
  
 This software is provided under written license and may be
 used, copied, transmitted, or stored only in accord with that
 written license.
  
 The following legend is applicable only to US Government
 contracts under FAR:
  
                    RESTRICTED RIGHTS LEGEND
  
 Use, reproduction and disclosure by the US Government is
 subject to restrictions as set forth in subparagraphs (a)
 and (c) of the Commercial Computer Software - Restricted
 Rights clause in FAR 52.227-19.
  
 Gaussian, Inc.
 340 Quinnipiac St., Bldg. 40, Wallingford CT 06492
  
  
 ---------------------------------------------------------------
 Warning -- This program may not be used in any manner that
 competes with the business of Gaussian, Inc. or will provide
 assistance to any competitor of Gaussian, Inc.  The licensee
 of this program is prohibited from giving any competitor of
 Gaussian, Inc. access to this program.  By using this program,
 the user acknowledges that Gaussian, Inc. is engaged in the
 business of creating and licensing software in the field of
 computational chemistry and represents and warrants to the
 licensee that it is not a competitor of Gaussian, Inc. and that
 it will not use this program in any manner prohibited above.
 ---------------------------------------------------------------
  

 Cite this work as:
 Gaussian 16, Revision A.03,
 M. J. Frisch, G. W. Trucks, H. B. Schlegel, G. E. Scuseria, 
 M. A. Robb, J. R. Cheeseman, G. Scalmani, V. Barone, 
 G. A. Petersson, H. Nakatsuji, X. Li, M. Caricato, A. V. Marenich, 
 J. Bloino, B. G. Janesko, R. Gomperts, B. Mennucci, H. P. Hratchian, 
 J. V. Ortiz, A. F. Izmaylov, J. L. Sonnenberg, D. Williams-Young, 
 F. Ding, F. Lipparini, F. Egidi, J. Goings, B. Peng, A. Petrone, 
 T. Henderson, D. Ranasinghe, V. G. Zakrzewski, J. Gao, N. Rega, 
 G. Zheng, W. Liang, M. Hada, M. Ehara, K. Toyota, R. Fukuda, 
 J. Hasegawa, M. Ishida, T. Nakajima, Y. Honda, O. Kitao, H. Nakai, 
 T. Vreven, K. Throssell, J. A. Montgomery, Jr., J. E. Peralta, 
 F. Ogliaro, M. J. Bearpark, J. J. Heyd, E. N. Brothers, K. N. Kudin, 
 V. N. Staroverov, T. A. Keith, R. Kobayashi, J. Normand, 
 K. Raghavachari, A. P. Rendell, J. C. Burant, S. S. Iyengar, 
 J. Tomasi, M. Cossi, J. M. Millam, M. Klene, C. Adamo, R. Cammi, 
 J. W. Ochterski, R. L. Martin, K. Morokuma, O. Farkas, 
 J. B. Foresman, and D. J. Fox, Gaussian, Inc., Wallingford CT, 2016.
 
 ******************************************
 Gaussian 16:  ES64L-G16RevA.03 25-Dec-2016
                22-May-2025 
 ******************************************
 %nproc=8
 Will use up to    8 processors via shared memory.
 %mem=16GB
 %chk=ethylene-opt-THF.chk
 ----------------------------------------------------------------------
 # opt freq wb97xd scrf=(smd,solvent=thf) geom=connectivity def2tzvp po
 p=nboread
 ----------------------------------------------------------------------
 1/18=20,19=15,26=3,38=1,57=2/1,3;
 2/9=110,12=2,17=6,18=5,40=1/2;
 3/5=44,7=101,11=2,25=1,30=1,70=32201,71=1,72=20,74=-58/1,2,3;
 4//1;
 5/5=2,38=5,53=20/2;
 6/7=2,8=2,9=2,10=2,28=1,40=2/1,7;
 7//1,2,3,16;
 1/18=20,19=15,26=3/3(2);
 2/9=110/2;
 99//99;
 2/9=110/2;
 3/5=44,7=101,11=2,25=1,30=1,70=32205,71=1,72=20,74=-58/1,2,3;
 4/5=5,16=3,69=1/1;
 5/5=2,38=5,53=20/2;
 7//1,2,3,16;
 1/18=20,19=15,26=3/3(-5);
 2/9=110/2;
 6/7=2,8=2,9=2,10=2,19=2,28=1,40=2/1,7;
 99/9=1/99;
 -------------------
 Title Card Required
 -------------------
 Symbolic Z-matrix:
 Charge =  0 Multiplicity = 1
 C                     0.        0.66083   0. 
 H                     0.92264   1.22922   0. 
 H                    -0.92261   1.22925   0. 
 C                     0.       -0.66083   0. 
 H                    -0.92264  -1.22922   0. 
 H                     0.92261  -1.22925   0. 
 

 GradGradGradGradGradGradGradGradGradGradGradGradGradGradGradGradGradGrad
 Berny optimization.
 Initialization pass.
                           ----------------------------
                           !    Initial Parameters    !
                           ! (Angstroms and Degrees)  !
 --------------------------                            --------------------------
 ! Name  Definition              Value          Derivative Info.                !
 --------------------------------------------------------------------------------
 ! R1    R(1,2)                  1.0837         estimate D2E/DX2                !
 ! R2    R(1,3)                  1.0837         estimate D2E/DX2                !
 ! R3    R(1,4)                  1.3217         estimate D2E/DX2                !
 ! R4    R(4,5)                  1.0837         estimate D2E/DX2                !
 ! R5    R(4,6)                  1.0837         estimate D2E/DX2                !
 ! A1    A(2,1,3)              116.7273         estimate D2E/DX2                !
 ! A2    A(2,1,4)              121.635          estimate D2E/DX2                !
 ! A3    A(3,1,4)              121.6377         estimate D2E/DX2                !
 ! A4    A(1,4,5)              121.635          estimate D2E/DX2                !
 ! A5    A(1,4,6)              121.6377         estimate D2E/DX2                !
 ! A6    A(5,4,6)              116.7273         estimate D2E/DX2                !
 ! D1    D(2,1,4,5)            180.0            estimate D2E/DX2                !
 ! D2    D(2,1,4,6)              0.0            estimate D2E/DX2                !
 ! D3    D(3,1,4,5)              0.0            estimate D2E/DX2                !
 ! D4    D(3,1,4,6)            180.0            estimate D2E/DX2                !
 --------------------------------------------------------------------------------
 Trust Radius=3.00D-01 FncErr=1.00D-07 GrdErr=1.00D-06 EigMax=2.50D+02 EigMin=1.00D-04
 Number of steps in this run=     25 maximum allowed number of steps=    100.
 GradGradGradGradGradGradGradGradGradGradGradGradGradGradGradGradGradGrad

                          Input orientation:                          
 ---------------------------------------------------------------------
 Center     Atomic      Atomic             Coordinates (Angstroms)
 Number     Number       Type             X           Y           Z
 ---------------------------------------------------------------------
      1          6           0        0.000000    0.660825    0.000000
      2          1           0        0.922644    1.229216    0.000000
      3          1           0       -0.922607    1.229254    0.000000
      4          6           0        0.000000   -0.660825    0.000000
      5          1           0       -0.922644   -1.229216    0.000000
      6          1           0        0.922607   -1.229254    0.000000
 ---------------------------------------------------------------------
                    Distance matrix (angstroms):
                    1          2          3          4          5
     1  C    0.000000
     2  H    1.083670   0.000000
     3  H    1.083658   1.845251   0.000000
     4  C    1.321650   2.103218   2.103236   0.000000
     5  H    2.103218   3.073919   2.458470   1.083670   0.000000
     6  H    2.103236   2.458470   3.073935   1.083658   1.845251
                    6
     6  H    0.000000
 Stoichiometry    C2H4
 Framework group  C2H[SGH(C2H4)]
 Deg. of freedom     5
 Full point group                 C2H     NOp   4
 Largest Abelian subgroup         C2H     NOp   4
 Largest concise Abelian subgroup C2      NOp   2
                         Standard orientation:                         
 ---------------------------------------------------------------------
 Center     Atomic      Atomic             Coordinates (Angstroms)
 Number     Number       Type             X           Y           Z
 ---------------------------------------------------------------------
      1          6           0        0.000000    0.660825    0.000000
      2          1           0        0.922644    1.229216    0.000000
      3          1           0       -0.922607    1.229254    0.000000
      4          6           0       -0.000000   -0.660825    0.000000
      5          1           0       -0.922644   -1.229216    0.000000
      6          1           0        0.922607   -1.229254    0.000000
 ---------------------------------------------------------------------
 Rotational constants (GHZ):         147.2723299          30.4961008          25.2645073
 Standard basis: def2TZVP (5D, 7F)
 There are    35 symmetry adapted cartesian basis functions of AG  symmetry.
 There are    13 symmetry adapted cartesian basis functions of BG  symmetry.
 There are    13 symmetry adapted cartesian basis functions of AU  symmetry.
 There are    35 symmetry adapted cartesian basis functions of BU  symmetry.
 There are    31 symmetry adapted basis functions of AG  symmetry.
 There are    12 symmetry adapted basis functions of BG  symmetry.
 There are    12 symmetry adapted basis functions of AU  symmetry.
 There are    31 symmetry adapted basis functions of BU  symmetry.
    86 basis functions,   134 primitive gaussians,    96 cartesian basis functions
     8 alpha electrons        8 beta electrons
       nuclear repulsion energy        33.5206303450 Hartrees.
 NAtoms=    6 NActive=    6 NUniq=    3 SFac= 4.00D+00 NAtFMM=   60 NAOKFM=F Big=F
 Integral buffers will be    131072 words long.
 Raffenetti 2 integral format.
 Two-electron integral symmetry is turned on.
 Nuclear repulsion after empirical dispersion term =       33.5197998237 Hartrees.
 ------------------------------------------------------------------------------
 Polarizable Continuum Model (PCM)
 =================================
 Model                : PCM.
 Atomic radii         : SMD-Coulomb.
 Polarization charges : Total charges.
 Charge compensation  : None.
 Solution method      : On-the-fly selection.
 Cavity type          : VdW (van der Waals Surface) (Alpha=1.000).
 Cavity algorithm     : GePol (No added spheres)
                        Default sphere list used, NSphG=    6.
                        Lebedev-Laikov grids with approx.  5.0 points / Ang**2.
                        Smoothing algorithm: York/Karplus (Gamma=1.0000).
                        Polarization charges: spherical gaussians, with
                                              point-specific exponents (IZeta= 3).
                        Self-potential: point-specific (ISelfS= 7).
                        Self-field    : sphere-specific E.n sum rule (ISelfD= 2).
 1st derivatives      : Analytical E(r).r(x)/FMM algorithm (CHGder, D1EAlg=3).
                        Cavity 1st derivative terms included.
 Solvent              : TetraHydroFuran, Eps=   7.425700 Eps(inf)=   1.974025
 ------------------------------------------------------------------------------
 Spheres list:
 ISph  on   Nord     Re0    Alpha      Xe            Ye            Ze
    1   C      1    1.8500  1.000      0.000000      0.660825      0.000000
    2   H      2    1.2000  1.000      0.922644      1.229216      0.000000
    3   H      3    1.2000  1.000     -0.922607      1.229254      0.000000
    4   C      4    1.8500  1.000     -0.000000     -0.660825      0.000000
    5   H      5    1.2000  1.000     -0.922644     -1.229216      0.000000
    6   H      6    1.2000  1.000      0.922607     -1.229254      0.000000
 ------------------------------------------------------------------------------
 ------------------------------------------------------------------------------
 Atomic radii for non-electrostatic terms: SMD-CDS.
 ------------------------------------------------------------------------------
 Nuclear repulsion after PCM non-electrostatic terms =       33.5210423281 Hartrees.
 One-electron integrals computed using PRISM.
   4 Symmetry operations used in ECPInt.
 ECPInt:  NShTT=     741 NPrTT=    2136 LenC2=     742 LenP2D=    1976.
 LDataN:  DoStor=T MaxTD1= 6 Len=  172
 NBasis=    86 RedAO= T EigKep=  2.12D-04  NBF=    31    12    12    31
 NBsUse=    86 1.00D-06 EigRej= -1.00D+00 NBFU=    31    12    12    31
 ExpMin= 9.52D-02 ExpMax= 1.36D+04 ExpMxC= 4.63D+02 IAcc=3 IRadAn=         5 AccDes= 0.00D+00
 Harris functional with IExCor= 4639 and IRadAn=       5 diagonalized for initial guess.
 HarFok:  IExCor= 4639 AccDes= 0.00D+00 IRadAn=         5 IDoV= 1 UseB2=F ITyADJ=14
 ICtDFT=  3500011 ScaDFX=  1.000000  1.000000  1.000000  1.000000
 FoFCou: FMM=F IPFlag=           0 FMFlag=      100000 FMFlg1=           0
         NFxFlg=           0 DoJE=T BraDBF=F KetDBF=T FulRan=T
         wScrn=  0.000000 ICntrl=       500 IOpCl=  0 I1Cent=   200000004 NGrid=           0
         NMat0=    1 NMatS0=      1 NMatT0=    0 NMatD0=    1 NMtDS0=    0 NMtDT0=    0
 Petite list used in FoFCou.
 Initial guess orbital symmetries:
       Occupied  (AG) (BU) (AG) (BU) (BU) (AG) (AG) (AU)
       Virtual   (BG) (AG) (BU) (BU) (AG) (AG) (AG) (AU) (BU) (BU)
                 (BG) (BU) (BU) (AG) (BU) (AG) (BG) (BU) (AG) (AU)
                 (AU) (AG) (AG) (BU) (BU) (AG) (BG) (BU) (AG) (AU)
                 (BU) (BU) (BG) (AG) (BU) (BG) (BU) (AG) (AU) (BG)
                 (AG) (AU) (AG) (BU) (AG) (BU) (BU) (AU) (AG) (AG)
                 (BU) (BG) (AG) (BU) (AU) (AU) (AG) (BG) (BU) (BG)
                 (AG) (AG) (BG) (BU) (AU) (BU) (BU) (AU) (AG) (AG)
                 (BU) (BG) (AG) (BU) (AG) (BU) (AG) (BU)
 The electronic state of the initial guess is 1-AG.
 Keep R1 ints in memory in symmetry-blocked form, NReq=21378080.
 Requested convergence on RMS density matrix=1.00D-08 within 128 cycles.
 Requested convergence on MAX density matrix=1.00D-06.
 Requested convergence on             energy=1.00D-06.
 No special actions if energy rises.
 Inv3:  Mode=1 IEnd=      894348.
 Iteration    1 A*A^-1 deviation from unit magnitude is 3.33D-15 for     93.
 Iteration    1 A*A^-1 deviation from orthogonality  is 3.47D-15 for    193     45.
 Iteration    1 A^-1*A deviation from unit magnitude is 3.11D-15 for    544.
 Iteration    1 A^-1*A deviation from orthogonality  is 1.88D-14 for    472    372.
 Error on total polarization charges =  0.02750
 SCF Done:  E(RwB97XD) =  -78.5903866843     A.U. after    9 cycles
            NFock=  9  Conv=0.50D-08     -V/T= 2.0054
 SMD-CDS (non-electrostatic) energy       (kcal/mol) =       0.78
 (included in total energy above)

 **********************************************************************

            Population analysis using the SCF density.

 **********************************************************************

 Orbital symmetries:
       Occupied  (AG) (BU) (AG) (BU) (BU) (AG) (AG) (AU)
       Virtual   (BG) (AG) (BU) (BU) (AG) (AG) (AG) (AU) (BU) (BU)
                 (BG) (BU) (BU) (BU) (AG) (AG) (BG) (BU) (AG) (AU)
                 (AU) (AG) (AG) (BU) (BU) (AG) (BG) (BU) (AG) (AU)
                 (BU) (BU) (BG) (AG) (BU) (BG) (BU) (AG) (AU) (BG)
                 (AG) (AU) (AG) (BU) (AG) (BU) (BU) (AU) (AG) (AG)
                 (BU) (BG) (AG) (BU) (AU) (AG) (AU) (BG) (BU) (BG)
                 (AG) (AG) (BG) (BU) (AU) (BU) (BU) (AU) (AG) (AG)
                 (BU) (BG) (AG) (BU) (AG) (BU) (AG) (BU)
 The electronic state is 1-AG.
 Alpha  occ. eigenvalues --  -10.27848 -10.27750  -0.86038  -0.66851  -0.55535
 Alpha  occ. eigenvalues --   -0.50332  -0.43166  -0.35967
 Alpha virt. eigenvalues --    0.07504   0.15573   0.17832   0.18163   0.24013
 Alpha virt. eigenvalues --    0.27692   0.28205   0.29432   0.30926   0.35365
 Alpha virt. eigenvalues --    0.39677   0.41923   0.50317   0.54445   0.54863
 Alpha virt. eigenvalues --    0.57546   0.62189   0.66089   0.71919   0.80629
 Alpha virt. eigenvalues --    0.85874   0.88632   0.97393   1.04574   1.14468
 Alpha virt. eigenvalues --    1.17647   1.19389   1.33105   1.40829   1.51576
 Alpha virt. eigenvalues --    1.62645   1.63019   1.68780   1.69234   1.79795
 Alpha virt. eigenvalues --    1.81927   1.82853   1.88235   1.90029   1.92636
 Alpha virt. eigenvalues --    2.10887   2.28913   2.32984   2.39529   2.44583
 Alpha virt. eigenvalues --    2.49187   2.50977   2.60712   2.68794   2.70994
 Alpha virt. eigenvalues --    2.71708   2.83617   2.91869   3.01600   3.02875
 Alpha virt. eigenvalues --    3.09153   3.11990   3.16609   3.21960   3.25112
 Alpha virt. eigenvalues --    3.25404   3.37997   3.46663   3.47466   3.50478
 Alpha virt. eigenvalues --    3.56163   3.73049   3.80061   4.18668   4.19015
 Alpha virt. eigenvalues --    4.29952   4.45397   4.49591   4.65389   4.72881
 Alpha virt. eigenvalues --    5.07982  22.04697  22.70069
          Condensed to atoms (all electrons):
               1          2          3          4          5          6
     1  C    4.977676   0.414483   0.414486   0.583082  -0.038375  -0.038371
     2  H    0.414483   0.491458  -0.022902  -0.038375   0.003730  -0.004882
     3  H    0.414486  -0.022902   0.491445  -0.038371  -0.004882   0.003729
     4  C    0.583082  -0.038375  -0.038371   4.977676   0.414483   0.414486
     5  H   -0.038375   0.003730  -0.004882   0.414483   0.491458  -0.022902
     6  H   -0.038371  -0.004882   0.003729   0.414486  -0.022902   0.491445
 Mulliken charges:
               1
     1  C   -0.312983
     2  H    0.156488
     3  H    0.156495
     4  C   -0.312983
     5  H    0.156488
     6  H    0.156495
 Sum of Mulliken charges =   0.00000
 Mulliken charges with hydrogens summed into heavy atoms:
               1
     1  C    0.000000
     4  C    0.000000
 Electronic spatial extent (au):  <R**2>=             81.9800
 Charge=              0.0000 electrons
 Dipole moment (field-independent basis, Debye):
    X=              0.0000    Y=              0.0000    Z=              0.0000  Tot=              0.0000
 Quadrupole moment (field-independent basis, Debye-Ang):
   XX=            -12.0512   YY=            -11.9318   ZZ=            -15.7272
   XY=             -0.0001   XZ=              0.0000   YZ=              0.0000
 Traceless Quadrupole moment (field-independent basis, Debye-Ang):
   XX=              1.1855   YY=              1.3050   ZZ=             -2.4905
   XY=             -0.0001   XZ=              0.0000   YZ=              0.0000
 Octapole moment (field-independent basis, Debye-Ang**2):
  XXX=             -0.0000  YYY=              0.0000  ZZZ=              0.0000  XYY=             -0.0000
  XXY=              0.0000  XXZ=              0.0000  XZZ=              0.0000  YZZ=             -0.0000
  YYZ=              0.0000  XYZ=              0.0000
 Hexadecapole moment (field-independent basis, Debye-Ang**3):
 XXXX=            -26.2516 YYYY=            -66.7786 ZZZZ=            -19.4774 XXXY=             -0.0001
 XXXZ=              0.0000 YYYX=             -0.0007 YYYZ=              0.0000 ZZZX=              0.0000
 ZZZY=              0.0000 XXYY=            -12.4451 XXZZ=             -8.3847 YYZZ=            -15.3994
 XXYZ=              0.0000 YYXZ=              0.0000 ZZXY=             -0.0001
 N-N= 3.352104232813D+01 E-N=-2.488579303389D+02  KE= 7.816559002595D+01
 Symmetry AG   KE= 3.973795394224D+01
 Symmetry BG   KE= 2.091370707161D-17
 Symmetry AU   KE= 2.044369774519D+00
 Symmetry BU   KE= 3.638326630920D+01
 ******************************Gaussian NBO Version 3.1******************************
             N A T U R A L   A T O M I C   O R B I T A L   A N D
          N A T U R A L   B O N D   O R B I T A L   A N A L Y S I S
 ******************************Gaussian NBO Version 3.1******************************

       /RESON  / : Allow strongly delocalized NBO set
       /BNDIDX / : Print bond indices based on the NAO density matrix
       /MULORB / : Print Mulliken populations by orbital and atom

 Analyzing the SCF density

 Job title: Title Card Required                                             

 Storage needed:     22652 in NPA,     29909 in NBO (2147483420 available)


 Input atomic orbitals, gross Mulliken populations:

  AO  Atom No lang  Mulliken Population    Atom No      Total
 -------------------------------------------------------------------------------
   1    C  1  S        0.8550825
   2    C  1  S        1.1169312
   3    C  1  S        0.5321633
   4    C  1  S        0.6141771
   5    C  1  S        0.1498690
   6    C  1  px       0.4656825
   7    C  1  py       0.5108608
   8    C  1  pz       0.3362683
   9    C  1  px       0.4297924
  10    C  1  py       0.3813552
  11    C  1  pz       0.4133200
  12    C  1  px       0.1586536
  13    C  1  py       0.0681647
  14    C  1  pz       0.2281150
  15    C  1  dz2      0.0016602
  16    C  1  dxz      0.0000000
  17    C  1  dyz      0.0023702
  18    C  1  dx2y2    0.0049512
  19    C  1  dxy      0.0067872
  20    C  1  dz2      0.0023447
  21    C  1  dxz      0.0000000
  22    C  1  dyz      0.0091699
  23    C  1  dx2y2   -0.0013494
  24    C  1  dxy      0.0220605
  25    C  1  f(0)     0.0011136
  26    C  1  f(C1)    0.0005465
  27    C  1  f(S1)    0.0003751
  28    C  1  f(C2)    0.0005781
  29    C  1  f(S2)    0.0000000
  30    C  1  f(C3)    0.0011226
  31    C  1  f(S3)    0.0008163
                                             C  1      6.3129825
  32    H  2  S        0.2724777
  33    H  2  S        0.4761068
  34    H  2  S        0.0734779
  35    H  2  px       0.0107081
  36    H  2  py       0.0062096
  37    H  2  pz       0.0045323
                                             H  2      0.8435124
  38    H  3  S        0.2724804
  39    H  3  S        0.4761035
  40    H  3  S        0.0734708
  41    H  3  px       0.0107077
  42    H  3  py       0.0062101
  43    H  3  pz       0.0045324
                                             H  3      0.8435051
  44    C  4  S        0.8550825
  45    C  4  S        1.1169312
  46    C  4  S        0.5321633
  47    C  4  S        0.6141771
  48    C  4  S        0.1498690
  49    C  4  px       0.4656825
  50    C  4  py       0.5108608
  51    C  4  pz       0.3362683
  52    C  4  px       0.4297924
  53    C  4  py       0.3813552
  54    C  4  pz       0.4133200
  55    C  4  px       0.1586536
  56    C  4  py       0.0681647
  57    C  4  pz       0.2281150
  58    C  4  dz2      0.0016602
  59    C  4  dxz      0.0000000
  60    C  4  dyz      0.0023702
  61    C  4  dx2y2    0.0049512
  62    C  4  dxy      0.0067872
  63    C  4  dz2      0.0023447
  64    C  4  dxz      0.0000000
  65    C  4  dyz      0.0091699
  66    C  4  dx2y2   -0.0013494
  67    C  4  dxy      0.0220605
  68    C  4  f(0)     0.0011136
  69    C  4  f(C1)    0.0005465
  70    C  4  f(S1)    0.0003751
  71    C  4  f(C2)    0.0005781
  72    C  4  f(S2)    0.0000000
  73    C  4  f(C3)    0.0011226
  74    C  4  f(S3)    0.0008163
                                             C  4      6.3129825
  75    H  5  S        0.2724777
  76    H  5  S        0.4761068
  77    H  5  S        0.0734779
  78    H  5  px       0.0107081
  79    H  5  py       0.0062096
  80    H  5  pz       0.0045323
                                             H  5      0.8435124
  81    H  6  S        0.2724804
  82    H  6  S        0.4761035
  83    H  6  S        0.0734708
  84    H  6  px       0.0107077
  85    H  6  py       0.0062101
  86    H  6  pz       0.0045324
                                             H  6      0.8435051

 Total number of electrons:   16.000000


 Mayer-Mulliken atom-atom bond order matrix:                                   

     Atom    1       2       3       4       5       6
     ---- ------  ------  ------  ------  ------  ------
   1.  C  0.0000  0.9605  0.9605  1.9469 -0.0021 -0.0021
   2.  H  0.9605  0.0000 -0.0011 -0.0021  0.0079  0.0014
   3.  H  0.9605 -0.0011  0.0000 -0.0021  0.0014  0.0079
   4.  C  1.9469 -0.0021 -0.0021  0.0000  0.9605  0.9605
   5.  H -0.0021  0.0079  0.0014  0.9605  0.0000 -0.0011
   6.  H -0.0021  0.0014  0.0079  0.9605 -0.0011  0.0000


 Mayer-Mulliken valencies by atom:                                             

     Atom    1
     ---- ------
   1.  C  3.8637
   2.  H  0.9665
   3.  H  0.9665
   4.  C  3.8637
   5.  H  0.9665
   6.  H  0.9665
 GSVD:  LWork=        1996 too small for GESVD, short by        8354 words or        8354 for optimal perf.


 NATURAL POPULATIONS:  Natural atomic orbital occupancies 
                                                          
   NAO  Atom  No  lang   Type(AO)    Occupancy      Energy
 ----------------------------------------------------------
     1    C    1  S      Cor( 1S)     1.99929     -10.12593
     2    C    1  S      Val( 2S)     1.07247      -0.27367
     3    C    1  S      Ryd( 3S)     0.00358       0.79285
     4    C    1  S      Ryd( 4S)     0.00014       1.71752
     5    C    1  S      Ryd( 5S)     0.00000      21.22364
     6    C    1  px     Val( 2p)     1.18661      -0.06060
     7    C    1  px     Ryd( 3p)     0.00277       1.01176
     8    C    1  px     Ryd( 4p)     0.00000       1.81413
     9    C    1  py     Val( 2p)     1.12654      -0.08528
    10    C    1  py     Ryd( 3p)     0.00351       0.73290
    11    C    1  py     Ryd( 4p)     0.00034       2.18285
    12    C    1  pz     Val( 2p)     0.99733      -0.11842
    13    C    1  pz     Ryd( 3p)     0.00162       0.60914
    14    C    1  pz     Ryd( 4p)     0.00004       1.36985
    15    C    1  dxy    Ryd( 3d)     0.00119       2.07870
    16    C    1  dxy    Ryd( 4d)     0.00032       2.76464
    17    C    1  dxz    Ryd( 3d)     0.00000       1.34943
    18    C    1  dxz    Ryd( 4d)     0.00000       2.47314
    19    C    1  dyz    Ryd( 3d)     0.00048       1.68105
    20    C    1  dyz    Ryd( 4d)     0.00005       2.60495
    21    C    1  dx2y2  Ryd( 3d)     0.00318       1.94975
    22    C    1  dx2y2  Ryd( 4d)     0.00017       2.71424
    23    C    1  dz2    Ryd( 3d)     0.00105       1.82129
    24    C    1  dz2    Ryd( 4d)     0.00001       2.80551
    25    C    1  f(0)   Ryd( 4f)     0.00021       3.22344
    26    C    1  f(C1)  Ryd( 4f)     0.00020       3.32153
    27    C    1  f(S1)  Ryd( 4f)     0.00014       3.67895
    28    C    1  f(C2)  Ryd( 4f)     0.00000       3.35090
    29    C    1  f(S2)  Ryd( 4f)     0.00000       3.23785
    30    C    1  f(C3)  Ryd( 4f)     0.00004       3.73405
    31    C    1  f(S3)  Ryd( 4f)     0.00021       4.33879

    32    H    2  S      Val( 1S)     0.79791       0.05703
    33    H    2  S      Ryd( 2S)     0.00064       0.97701
    34    H    2  S      Ryd( 3S)     0.00016       1.56108
    35    H    2  px     Ryd( 2p)     0.00028       2.91793
    36    H    2  py     Ryd( 2p)     0.00013       2.72395
    37    H    2  pz     Ryd( 2p)     0.00013       2.17459

    38    H    3  S      Val( 1S)     0.79790       0.05704
    39    H    3  S      Ryd( 2S)     0.00064       0.97702
    40    H    3  S      Ryd( 3S)     0.00016       1.56105
    41    H    3  px     Ryd( 2p)     0.00028       2.91792
    42    H    3  py     Ryd( 2p)     0.00013       2.72399
    43    H    3  pz     Ryd( 2p)     0.00013       2.17460

    44    C    4  S      Cor( 1S)     1.99929     -10.12593
    45    C    4  S      Val( 2S)     1.07247      -0.27367
    46    C    4  S      Ryd( 3S)     0.00358       0.79285
    47    C    4  S      Ryd( 4S)     0.00014       1.71752
    48    C    4  S      Ryd( 5S)     0.00000      21.22364
    49    C    4  px     Val( 2p)     1.18661      -0.06060
    50    C    4  px     Ryd( 3p)     0.00277       1.01176
    51    C    4  px     Ryd( 4p)     0.00000       1.81413
    52    C    4  py     Val( 2p)     1.12654      -0.08528
    53    C    4  py     Ryd( 3p)     0.00351       0.73290
    54    C    4  py     Ryd( 4p)     0.00034       2.18285
    55    C    4  pz     Val( 2p)     0.99733      -0.11842
    56    C    4  pz     Ryd( 3p)     0.00162       0.60914
    57    C    4  pz     Ryd( 4p)     0.00004       1.36985
    58    C    4  dxy    Ryd( 3d)     0.00119       2.07870
    59    C    4  dxy    Ryd( 4d)     0.00032       2.76464
    60    C    4  dxz    Ryd( 3d)     0.00000       1.34943
    61    C    4  dxz    Ryd( 4d)     0.00000       2.47314
    62    C    4  dyz    Ryd( 3d)     0.00048       1.68105
    63    C    4  dyz    Ryd( 4d)     0.00005       2.60495
    64    C    4  dx2y2  Ryd( 3d)     0.00318       1.94975
    65    C    4  dx2y2  Ryd( 4d)     0.00017       2.71424
    66    C    4  dz2    Ryd( 3d)     0.00105       1.82129
    67    C    4  dz2    Ryd( 4d)     0.00001       2.80551
    68    C    4  f(0)   Ryd( 4f)     0.00021       3.22344
    69    C    4  f(C1)  Ryd( 4f)     0.00020       3.32153
    70    C    4  f(S1)  Ryd( 4f)     0.00014       3.67895
    71    C    4  f(C2)  Ryd( 4f)     0.00000       3.35090
    72    C    4  f(S2)  Ryd( 4f)     0.00000       3.23785
    73    C    4  f(C3)  Ryd( 4f)     0.00004       3.73405
    74    C    4  f(S3)  Ryd( 4f)     0.00021       4.33879

    75    H    5  S      Val( 1S)     0.79791       0.05703
    76    H    5  S      Ryd( 2S)     0.00064       0.97701
    77    H    5  S      Ryd( 3S)     0.00016       1.56108
    78    H    5  px     Ryd( 2p)     0.00028       2.91793
    79    H    5  py     Ryd( 2p)     0.00013       2.72395
    80    H    5  pz     Ryd( 2p)     0.00013       2.17459

    81    H    6  S      Val( 1S)     0.79790       0.05704
    82    H    6  S      Ryd( 2S)     0.00064       0.97702
    83    H    6  S      Ryd( 3S)     0.00016       1.56105
    84    H    6  px     Ryd( 2p)     0.00028       2.91792
    85    H    6  py     Ryd( 2p)     0.00013       2.72399
    86    H    6  pz     Ryd( 2p)     0.00013       2.17460

 WARNING:  Population inversion found on atom  C    1
           Population inversion found on atom  C    4


 Summary of Natural Population Analysis:                  
                                                          
                                       Natural Population 
                Natural  -----------------------------------------------
    Atom  No    Charge         Core      Valence    Rydberg      Total
 -----------------------------------------------------------------------
      C    1   -0.40150      1.99929     4.38295    0.01926     6.40150
      H    2    0.20075      0.00000     0.79791    0.00135     0.79925
      H    3    0.20075      0.00000     0.79790    0.00135     0.79925
      C    4   -0.40150      1.99929     4.38295    0.01926     6.40150
      H    5    0.20075      0.00000     0.79791    0.00135     0.79925
      H    6    0.20075      0.00000     0.79790    0.00135     0.79925
 =======================================================================
   * Total *   -0.00000      3.99858    11.95752    0.04390    16.00000

                                 Natural Population      
 --------------------------------------------------------
   Core                       3.99858 ( 99.9645% of   4)
   Valence                   11.95752 ( 99.6460% of  12)
   Natural Minimal Basis     15.95610 ( 99.7256% of  16)
   Natural Rydberg Basis      0.04390 (  0.2744% of  16)
 --------------------------------------------------------

    Atom  No          Natural Electron Configuration
 ----------------------------------------------------------------------------
      C    1      [core]2S( 1.07)2p( 3.31)3p( 0.01)3d( 0.01)
      H    2            1S( 0.80)
      H    3            1S( 0.80)
      C    4      [core]2S( 1.07)2p( 3.31)3p( 0.01)3d( 0.01)
      H    5            1S( 0.80)
      H    6            1S( 0.80)


 Wiberg bond index matrix in the NAO basis:                                    

     Atom    1       2       3       4       5       6
     ---- ------  ------  ------  ------  ------  ------
   1.  C  0.0000  0.9355  0.9355  2.0484  0.0052  0.0052
   2.  H  0.9355  0.0000  0.0003  0.0052  0.0164  0.0039
   3.  H  0.9355  0.0003  0.0000  0.0052  0.0039  0.0164
   4.  C  2.0484  0.0052  0.0052  0.0000  0.9355  0.9355
   5.  H  0.0052  0.0164  0.0039  0.9355  0.0000  0.0003
   6.  H  0.0052  0.0039  0.0164  0.9355  0.0003  0.0000


 Wiberg bond index, Totals by atom:                                            

     Atom    1
     ---- ------
   1.  C  3.9299
   2.  H  0.9614
   3.  H  0.9614
   4.  C  3.9299
   5.  H  0.9614
   6.  H  0.9614


 Atom-atom overlap-weighted NAO bond order:                                    

     Atom    1       2       3       4       5       6
     ---- ------  ------  ------  ------  ------  ------
   1.  C  0.0000  0.8026  0.8026  1.4616  0.0172  0.0172
   2.  H  0.8026  0.0000 -0.0026  0.0172 -0.0020 -0.0031
   3.  H  0.8026 -0.0026  0.0000  0.0172 -0.0031 -0.0020
   4.  C  1.4616  0.0172  0.0172  0.0000  0.8026  0.8026
   5.  H  0.0172 -0.0020 -0.0031  0.8026  0.0000 -0.0026
   6.  H  0.0172 -0.0031 -0.0020  0.8026 -0.0026  0.0000


 Atom-atom overlap-weighted NAO bond order, Totals by atom:                    

     Atom    1
     ---- ------
   1.  C  3.1013
   2.  H  0.8121
   3.  H  0.8121
   4.  C  3.1013
   5.  H  0.8121
   6.  H  0.8121


 MO bond order:                                                                

     Atom    1       2       3       4       5       6
     ---- ------  ------  ------  ------  ------  ------
   1.  C  0.0000  1.6225  0.2509  1.0535  0.0811 -0.0166
   2.  H  1.6225  0.0000 -0.0223  0.0711  0.0890 -0.0505
   3.  H  0.2509 -0.0223  0.0000  0.1254 -0.0616  0.0890
   4.  C  1.0535  0.0711  0.1254  0.0000 -0.5535  0.7987
   5.  H  0.0811  0.0890 -0.0616 -0.5535  0.0000 -0.0384
   6.  H -0.0166 -0.0505  0.0890  0.7987 -0.0384  0.0000


 MO atomic valencies:                                                          

     Atom    1
     ---- ------
   1.  C  2.9915
   2.  H  1.7098
   3.  H  0.3814
   4.  C  1.4953
   5.  H -0.4835
   6.  H  0.7822


 NATURAL BOND ORBITAL ANALYSIS:

                       Occupancies       Lewis Structure    Low   High
           Occ.    -------------------  -----------------   occ   occ
  Cycle   Thresh.   Lewis   Non-Lewis     CR  BD  3C  LP    (L)   (NL)   Dev
 =============================================================================
   1(1)    1.90    15.93721   0.06279      2   6   0   0     0      0    0.05
 -----------------------------------------------------------------------------

 Structure accepted: No low occupancy Lewis orbitals

 --------------------------------------------------------
   Core                      3.99859 ( 99.965% of   4)
   Valence Lewis            11.93863 ( 99.489% of  12)
  ==================       ============================
   Total Lewis              15.93721 ( 99.608% of  16)
  -----------------------------------------------------
   Valence non-Lewis         0.04597 (  0.287% of  16)
   Rydberg non-Lewis         0.01681 (  0.105% of  16)
  ==================       ============================
   Total non-Lewis           0.06279 (  0.392% of  16)
 --------------------------------------------------------


       (Occupancy)   Bond orbital/ Coefficients/ Hybrids
 ---------------------------------------------------------------------------------
     1. (1.98542) BD ( 1) C   1 - H   2  
                ( 60.12%)   0.7754* C   1 s( 29.88%)p 2.34( 69.97%)d 0.00(  0.13%)
                                                  f 0.00(  0.02%)
                                           -0.0002  0.5464  0.0176 -0.0023 -0.0000
                                            0.7067  0.0070  0.0007  0.4473 -0.0102
                                           -0.0057  0.0000  0.0000  0.0000  0.0225
                                            0.0025  0.0000  0.0000  0.0000  0.0000
                                            0.0242 -0.0045 -0.0142 -0.0013  0.0000
                                           -0.0091 -0.0057  0.0000  0.0000 -0.0033
                                            0.0068
                ( 39.88%)   0.6315* H   2 s( 99.96%)p 0.00(  0.04%)
                                            0.9998  0.0017 -0.0002 -0.0172 -0.0088
                                            0.0000
     2. (1.98542) BD ( 1) C   1 - H   3  
                ( 60.12%)   0.7754* C   1 s( 29.89%)p 2.34( 69.97%)d 0.00(  0.13%)
                                                  f 0.00(  0.02%)
                                            0.0002 -0.5464 -0.0176  0.0023  0.0000
                                            0.7066  0.0070  0.0007 -0.4474  0.0102
                                            0.0057  0.0000  0.0000  0.0000  0.0225
                                            0.0025  0.0000  0.0000  0.0000  0.0000
                                           -0.0242  0.0045  0.0142  0.0013  0.0000
                                           -0.0091  0.0057  0.0000  0.0000 -0.0033
                                           -0.0068
                ( 39.88%)   0.6315* H   3 s( 99.96%)p 0.00(  0.04%)
                                           -0.9998 -0.0017  0.0002 -0.0172  0.0088
                                            0.0000
     3. (1.99748) BD ( 1) C   1 - C   4  
                ( 50.00%)   0.7071* C   1 s( 40.29%)p 1.48( 59.49%)d 0.01(  0.21%)
                                                  f 0.00(  0.01%)
                                            0.0000  0.6335 -0.0385  0.0047  0.0000
                                           -0.0000  0.0000 -0.0000 -0.7699  0.0471
                                            0.0003  0.0000  0.0000  0.0000  0.0000
                                            0.0000  0.0000  0.0000  0.0000  0.0000
                                           -0.0388 -0.0016 -0.0242 -0.0009  0.0000
                                            0.0000  0.0074  0.0000  0.0000  0.0000
                                            0.0089
                ( 50.00%)   0.7071* C   4 s( 40.29%)p 1.48( 59.49%)d 0.01(  0.21%)
                                                  f 0.00(  0.01%)
                                            0.0000  0.6335 -0.0385  0.0047  0.0000
                                            0.0000 -0.0000  0.0000  0.7699 -0.0471
                                           -0.0003  0.0000  0.0000  0.0000  0.0000
                                            0.0000  0.0000  0.0000  0.0000  0.0000
                                           -0.0388 -0.0016 -0.0242 -0.0009  0.0000
                                           -0.0000 -0.0074  0.0000  0.0000 -0.0000
                                           -0.0089
     4. (1.99947) BD ( 2) C   1 - C   4  
                ( 50.00%)   0.7071* C   1 s(  0.00%)p 1.00( 99.93%)d 0.00(  0.05%)
                                                  f 0.00(  0.02%)
                                            0.0000  0.0000  0.0000  0.0000  0.0000
                                            0.0000  0.0000  0.0000  0.0000  0.0000
                                            0.0000  0.9988  0.0403  0.0066  0.0000
                                            0.0000  0.0000 -0.0000 -0.0218 -0.0070
                                            0.0000  0.0000  0.0000  0.0000 -0.0144
                                            0.0000  0.0000 -0.0020 -0.0000  0.0000
                                            0.0000
                ( 50.00%)   0.7071* C   4 s(  0.00%)p 1.00( 99.93%)d 0.00(  0.05%)
                                                  f 0.00(  0.02%)
                                            0.0000  0.0000  0.0000  0.0000  0.0000
                                            0.0000  0.0000  0.0000  0.0000  0.0000
                                            0.0000  0.9988  0.0403  0.0066  0.0000
                                            0.0000 -0.0000  0.0000  0.0218  0.0070
                                            0.0000  0.0000  0.0000  0.0000 -0.0144
                                            0.0000  0.0000 -0.0020 -0.0000  0.0000
                                            0.0000
     5. (1.98542) BD ( 1) C   4 - H   5  
                ( 60.12%)   0.7754* C   4 s( 29.88%)p 2.34( 69.97%)d 0.00(  0.13%)
                                                  f 0.00(  0.02%)
                                            0.0002 -0.5464 -0.0176  0.0023  0.0000
                                            0.7067  0.0070  0.0007  0.4473 -0.0102
                                           -0.0057  0.0000  0.0000  0.0000 -0.0225
                                           -0.0025  0.0000  0.0000  0.0000  0.0000
                                           -0.0242  0.0045  0.0142  0.0013  0.0000
                                           -0.0091 -0.0057  0.0000  0.0000 -0.0033
                                            0.0068
                ( 39.88%)   0.6315* H   5 s( 99.96%)p 0.00(  0.04%)
                                           -0.9998 -0.0017  0.0002 -0.0172 -0.0088
                                            0.0000
     6. (1.98542) BD ( 1) C   4 - H   6  
                ( 60.12%)   0.7754* C   4 s( 29.89%)p 2.34( 69.97%)d 0.00(  0.13%)
                                                  f 0.00(  0.02%)
                                           -0.0002  0.5464  0.0176 -0.0023 -0.0000
                                            0.7066  0.0070  0.0007 -0.4474  0.0102
                                            0.0057  0.0000  0.0000  0.0000 -0.0225
                                           -0.0025  0.0000  0.0000  0.0000  0.0000
                                            0.0242 -0.0045 -0.0142 -0.0013  0.0000
                                           -0.0091  0.0057  0.0000  0.0000 -0.0033
                                           -0.0068
                ( 39.88%)   0.6315* H   6 s( 99.96%)p 0.00(  0.04%)
                                            0.9998  0.0017 -0.0002 -0.0172  0.0088
                                            0.0000
     7. (1.99929) CR ( 1) C   1           s(100.00%)p 0.00(  0.00%)
                                            1.0000  0.0002  0.0000 -0.0000 -0.0000
                                           -0.0000 -0.0000 -0.0000  0.0002 -0.0000
                                           -0.0000  0.0000  0.0000  0.0000 -0.0000
                                            0.0000  0.0000  0.0000  0.0000  0.0000
                                            0.0000 -0.0000 -0.0000 -0.0000  0.0000
                                            0.0000 -0.0000  0.0000  0.0000  0.0000
                                            0.0000
     8. (1.99929) CR ( 1) C   4           s(100.00%)p 0.00(  0.00%)
                                            1.0000  0.0002  0.0000 -0.0000 -0.0000
                                            0.0000  0.0000  0.0000 -0.0002  0.0000
                                            0.0000  0.0000  0.0000  0.0000 -0.0000
                                            0.0000  0.0000  0.0000  0.0000  0.0000
                                            0.0000 -0.0000 -0.0000 -0.0000  0.0000
                                           -0.0000  0.0000  0.0000  0.0000 -0.0000
                                           -0.0000
     9. (0.00308) RY*( 1) C   1           s(  0.00%)p 1.00( 89.10%)d 0.12( 10.46%)
                                                  f 0.00(  0.44%)
                                            0.0000  0.0000  0.0006  0.0001  0.0000
                                            0.0118 -0.9437 -0.0151 -0.0000 -0.0005
                                            0.0003 -0.0000 -0.0000 -0.0000 -0.0275
                                           -0.3223 -0.0000 -0.0000 -0.0000 -0.0000
                                           -0.0001  0.0002 -0.0000  0.0000 -0.0000
                                            0.0077  0.0000 -0.0000 -0.0000  0.0658
                                            0.0001
    10. (0.00302) RY*( 2) C   1           s( 49.87%)p 0.90( 44.97%)d 0.09(  4.52%)
                                                  f 0.01(  0.64%)
                                           -0.0000  0.0165  0.6936  0.1317  0.0017
                                           -0.0000  0.0008  0.0000 -0.0509 -0.6023
                                            0.2904  0.0000  0.0000  0.0000  0.0000
                                            0.0003  0.0000  0.0000  0.0000  0.0000
                                           -0.1012  0.1845 -0.0168  0.0250  0.0000
                                           -0.0000  0.0129  0.0000  0.0000 -0.0001
                                            0.0788
    11. (0.00020) RY*( 3) C   1           s( 29.60%)p 1.02( 30.25%)d 1.18( 34.91%)
                                                  f 0.18(  5.24%)
                                            0.0000 -0.0160  0.2156  0.4991 -0.0107
                                            0.0000  0.0000  0.0000  0.0466  0.5480
                                           -0.0017 -0.0000 -0.0000 -0.0000  0.0000
                                            0.0000 -0.0000 -0.0000 -0.0000 -0.0000
                                           -0.4863  0.2572 -0.2147  0.0178 -0.0000
                                            0.0000  0.1096 -0.0000 -0.0000  0.0000
                                            0.2009
    12. (0.00002) RY*( 4) C   1           s(  4.71%)p 0.33(  1.56%)d19.25( 90.73%)
                                                  f 0.64(  3.00%)
    13. (0.00000) RY*( 5) C   1           s(  0.00%)p 1.00(100.00%)d 0.00(  0.00%)
                                                  f 0.00(  0.00%)
    14. (0.00000) RY*( 6) C   1           s( 42.81%)p 0.68( 29.00%)d 0.66( 28.18%)
                                                  f 0.00(  0.00%)
    15. (0.00000) RY*( 7) C   1           s(  5.07%)p18.36( 93.09%)d 0.36(  1.83%)
                                                  f 0.00(  0.01%)
    16. (0.00000) RY*( 8) C   1           s(  0.00%)p 1.00(100.00%)d 0.00(  0.00%)
                                                  f 0.00(  0.00%)
    17. (0.00000) RY*( 9) C   1           s(  0.00%)p 1.00(100.00%)d 0.00(  0.00%)
    18. (0.00000) RY*(10) C   1           s(  0.00%)p 1.00(  0.19%)d99.99( 99.81%)
                                                  f 0.00(  0.00%)
    19. (0.00000) RY*(11) C   1           s(  0.00%)p 1.00( 10.43%)d 8.59( 89.57%)
    20. (0.00000) RY*(12) C   1           s(  0.00%)p 0.00(  0.00%)d 1.00(100.00%)
    21. (0.00000) RY*(13) C   1           s(  0.00%)p 0.00(  0.00%)d 1.00(100.00%)
    22. (0.00000) RY*(14) C   1           s(  0.00%)p 1.00(  0.05%)d99.99( 99.95%)
                                                  f 0.00(  0.00%)
    23. (0.00000) RY*(15) C   1           s(  0.00%)p 0.00(  0.00%)d 1.00(100.00%)
                                                  f 0.00(  0.00%)
    24. (0.00000) RY*(16) C   1           s( 99.99%)p 0.00(  0.00%)d 0.00(  0.01%)
                                                  f 0.00(  0.00%)
    25. (0.00000) RY*(17) C   1           s(  7.56%)p 0.07(  0.53%)d12.15( 91.91%)
                                                  f 0.00(  0.00%)
    26. (0.00000) RY*(18) C   1           s( 56.97%)p 0.00(  0.28%)d 0.75( 42.75%)
                                                  f 0.00(  0.00%)
    27. (0.00000) RY*(19) C   1           s(  0.32%)p 0.08(  0.02%)d99.99( 99.66%)
                                                  f 0.01(  0.00%)
    28. (0.00000) RY*(20) C   1           s(  0.00%)p 1.00(  0.02%)d 0.00(  0.00%)
                                                  f99.99( 99.98%)
    29. (0.00000) RY*(21) C   1           s(  0.00%)p 1.00(  0.02%)d 0.03(  0.00%)
                                                  f99.99( 99.98%)
    30. (0.00000) RY*(22) C   1           s(  0.54%)p 0.48(  0.26%)d 2.00(  1.09%)
                                                  f99.99( 98.11%)
    31. (0.00000) RY*(23) C   1           s(  0.00%)p 0.00(  0.00%)d 0.00(  0.00%)
                                                  f 1.00(100.00%)
    32. (0.00000) RY*(24) C   1           s(  0.00%)p 0.00(  0.00%)d 0.00(  0.00%)
                                                  f 1.00(100.00%)
    33. (0.00000) RY*(25) C   1           s(  0.00%)p 1.00(  0.39%)d 0.12(  0.05%)
                                                  f99.99( 99.56%)
    34. (0.00000) RY*(26) C   1           s(  2.49%)p 0.19(  0.48%)d 1.62(  4.05%)
                                                  f37.34( 92.98%)
    35. (0.00067) RY*( 1) H   2           s( 95.03%)p 0.05(  4.97%)
                                           -0.0011  0.9745  0.0233  0.1269 -0.1834
                                            0.0000
    36. (0.00018) RY*( 2) H   2           s( 82.05%)p 0.22( 17.95%)
                                            0.0016 -0.1184  0.8980  0.2482 -0.3434
                                            0.0000
    37. (0.00013) RY*( 3) H   2           s(  0.00%)p 1.00(100.00%)
                                            0.0000  0.0000  0.0000  0.0000  0.0000
                                            1.0000
    38. (0.00005) RY*( 4) H   2           s( 22.80%)p 3.39( 77.20%)
    39. (0.00001) RY*( 5) H   2           s(  0.17%)p99.99( 99.83%)
    40. (0.00067) RY*( 1) H   3           s( 95.03%)p 0.05(  4.97%)
                                           -0.0011  0.9745  0.0233 -0.1269 -0.1834
                                            0.0000
    41. (0.00018) RY*( 2) H   3           s( 82.05%)p 0.22( 17.95%)
                                            0.0016 -0.1184  0.8980 -0.2483 -0.3434
                                            0.0000
    42. (0.00013) RY*( 3) H   3           s(  0.00%)p 1.00(100.00%)
                                            0.0000  0.0000  0.0000  0.0000  0.0000
                                            1.0000
    43. (0.00005) RY*( 4) H   3           s( 22.80%)p 3.39( 77.20%)
    44. (0.00001) RY*( 5) H   3           s(  0.17%)p99.99( 99.83%)
    45. (0.00308) RY*( 1) C   4           s(  0.00%)p 1.00( 89.10%)d 0.12( 10.46%)
                                                  f 0.00(  0.44%)
                                            0.0000  0.0000  0.0006  0.0001  0.0000
                                           -0.0118  0.9437  0.0151  0.0000  0.0005
                                           -0.0003  0.0000  0.0000  0.0000 -0.0275
                                           -0.3223  0.0000  0.0000  0.0000  0.0000
                                           -0.0001  0.0002 -0.0000  0.0000  0.0000
                                           -0.0077 -0.0000  0.0000  0.0000 -0.0658
                                           -0.0001
    46. (0.00302) RY*( 2) C   4           s( 49.87%)p 0.90( 44.97%)d 0.09(  4.52%)
                                                  f 0.01(  0.64%)
                                           -0.0000  0.0165  0.6936  0.1317  0.0017
                                            0.0000 -0.0008 -0.0000  0.0509  0.6023
                                           -0.2904  0.0000  0.0000  0.0000  0.0000
                                            0.0003  0.0000  0.0000  0.0000  0.0000
                                           -0.1012  0.1845 -0.0168  0.0250  0.0000
                                            0.0000 -0.0129  0.0000  0.0000  0.0001
                                           -0.0788
    47. (0.00020) RY*( 3) C   4           s( 29.60%)p 1.02( 30.25%)d 1.18( 34.91%)
                                                  f 0.18(  5.24%)
                                            0.0000 -0.0160  0.2156  0.4991 -0.0107
                                           -0.0000 -0.0000 -0.0000 -0.0466 -0.5480
                                            0.0017 -0.0000 -0.0000 -0.0000  0.0000
                                            0.0000 -0.0000 -0.0000 -0.0000 -0.0000
                                           -0.4863  0.2572 -0.2147  0.0178 -0.0000
                                           -0.0000 -0.1096 -0.0000 -0.0000 -0.0000
                                           -0.2009
    48. (0.00002) RY*( 4) C   4           s(  4.71%)p 0.33(  1.56%)d19.25( 90.73%)
                                                  f 0.64(  3.00%)
    49. (0.00000) RY*( 5) C   4           s(  0.00%)p 1.00(100.00%)d 0.00(  0.00%)
                                                  f 0.00(  0.00%)
    50. (0.00000) RY*( 6) C   4           s( 42.81%)p 0.68( 29.00%)d 0.66( 28.18%)
                                                  f 0.00(  0.00%)
    51. (0.00000) RY*( 7) C   4           s(  5.07%)p18.36( 93.09%)d 0.36(  1.83%)
                                                  f 0.00(  0.01%)
    52. (0.00000) RY*( 8) C   4           s(  0.00%)p 1.00(100.00%)d 0.00(  0.00%)
                                                  f 0.00(  0.00%)
    53. (0.00000) RY*( 9) C   4           s(  0.00%)p 1.00(100.00%)d 0.00(  0.00%)
    54. (0.00000) RY*(10) C   4           s(  0.00%)p 1.00(  0.19%)d99.99( 99.81%)
                                                  f 0.00(  0.00%)
    55. (0.00000) RY*(11) C   4           s(  0.00%)p 1.00( 10.43%)d 8.59( 89.57%)
    56. (0.00000) RY*(12) C   4           s(  0.00%)p 0.00(  0.00%)d 1.00(100.00%)
    57. (0.00000) RY*(13) C   4           s(  0.00%)p 0.00(  0.00%)d 1.00(100.00%)
    58. (0.00000) RY*(14) C   4           s(  0.00%)p 1.00(  0.05%)d99.99( 99.95%)
                                                  f 0.00(  0.00%)
    59. (0.00000) RY*(15) C   4           s(  0.00%)p 0.00(  0.00%)d 1.00(100.00%)
                                                  f 0.00(  0.00%)
    60. (0.00000) RY*(16) C   4           s( 99.99%)p 0.00(  0.00%)d 0.00(  0.01%)
                                                  f 0.00(  0.00%)
    61. (0.00000) RY*(17) C   4           s(  7.56%)p 0.07(  0.53%)d12.15( 91.91%)
                                                  f 0.00(  0.00%)
    62. (0.00000) RY*(18) C   4           s( 56.97%)p 0.00(  0.28%)d 0.75( 42.75%)
                                                  f 0.00(  0.00%)
    63. (0.00000) RY*(19) C   4           s(  0.32%)p 0.08(  0.02%)d99.99( 99.66%)
                                                  f 0.01(  0.00%)
    64. (0.00000) RY*(20) C   4           s(  0.00%)p 1.00(  0.02%)d 0.00(  0.00%)
                                                  f99.99( 99.98%)
    65. (0.00000) RY*(21) C   4           s(  0.00%)p 1.00(  0.02%)d 0.03(  0.00%)
                                                  f99.99( 99.98%)
    66. (0.00000) RY*(22) C   4           s(  0.54%)p 0.48(  0.26%)d 2.00(  1.09%)
                                                  f99.99( 98.11%)
    67. (0.00000) RY*(23) C   4           s(  0.00%)p 0.00(  0.00%)d 0.00(  0.00%)
                                                  f 1.00(100.00%)
    68. (0.00000) RY*(24) C   4           s(  0.00%)p 0.00(  0.00%)d 0.00(  0.00%)
                                                  f 1.00(100.00%)
    69. (0.00000) RY*(25) C   4           s(  0.00%)p 1.00(  0.39%)d 0.12(  0.05%)
                                                  f99.99( 99.56%)
    70. (0.00000) RY*(26) C   4           s(  2.49%)p 0.19(  0.48%)d 1.62(  4.05%)
                                                  f37.34( 92.98%)
    71. (0.00067) RY*( 1) H   5           s( 95.03%)p 0.05(  4.97%)
                                           -0.0011  0.9745  0.0233 -0.1269  0.1834
                                            0.0000
    72. (0.00018) RY*( 2) H   5           s( 82.05%)p 0.22( 17.95%)
                                            0.0016 -0.1184  0.8980 -0.2482  0.3434
                                            0.0000
    73. (0.00013) RY*( 3) H   5           s(  0.00%)p 1.00(100.00%)
                                            0.0000  0.0000  0.0000  0.0000  0.0000
                                            1.0000
    74. (0.00005) RY*( 4) H   5           s( 22.80%)p 3.39( 77.20%)
    75. (0.00001) RY*( 5) H   5           s(  0.17%)p99.99( 99.83%)
    76. (0.00067) RY*( 1) H   6           s( 95.03%)p 0.05(  4.97%)
                                           -0.0011  0.9745  0.0233  0.1269  0.1834
                                            0.0000
    77. (0.00018) RY*( 2) H   6           s( 82.05%)p 0.22( 17.95%)
                                            0.0016 -0.1184  0.8980  0.2483  0.3434
                                            0.0000
    78. (0.00013) RY*( 3) H   6           s(  0.00%)p 1.00(100.00%)
                                            0.0000  0.0000  0.0000  0.0000  0.0000
                                            1.0000
    79. (0.00005) RY*( 4) H   6           s( 22.80%)p 3.39( 77.20%)
    80. (0.00001) RY*( 5) H   6           s(  0.17%)p99.99( 99.83%)
    81. (0.01078) BD*( 1) C   1 - H   2  
                ( 39.88%)   0.6315* C   1 s( 29.88%)p 2.34( 69.97%)d 0.00(  0.13%)
                                                  f 0.00(  0.02%)
                                            0.0002 -0.5464 -0.0176  0.0023  0.0000
                                           -0.7067 -0.0070 -0.0007 -0.4473  0.0102
                                            0.0057 -0.0000 -0.0000 -0.0000 -0.0225
                                           -0.0025 -0.0000 -0.0000 -0.0000 -0.0000
                                           -0.0242  0.0045  0.0142  0.0013 -0.0000
                                            0.0091  0.0057 -0.0000 -0.0000  0.0033
                                           -0.0068
                ( 60.12%)  -0.7754* H   2 s( 99.96%)p 0.00(  0.04%)
                                           -0.9998 -0.0017  0.0002  0.0172  0.0088
                                           -0.0000
    82. (0.01078) BD*( 1) C   1 - H   3  
                ( 39.88%)   0.6315* C   1 s( 29.89%)p 2.34( 69.97%)d 0.00(  0.13%)
                                                  f 0.00(  0.02%)
                                           -0.0002  0.5464  0.0176 -0.0023 -0.0000
                                           -0.7066 -0.0070 -0.0007  0.4474 -0.0102
                                           -0.0057 -0.0000 -0.0000 -0.0000 -0.0225
                                           -0.0025 -0.0000 -0.0000 -0.0000 -0.0000
                                            0.0242 -0.0045 -0.0142 -0.0013 -0.0000
                                            0.0091 -0.0057 -0.0000 -0.0000  0.0033
                                            0.0068
                ( 60.12%)  -0.7754* H   3 s( 99.96%)p 0.00(  0.04%)
                                            0.9998  0.0017 -0.0002  0.0172 -0.0088
                                           -0.0000
    83. (0.00287) BD*( 1) C   1 - C   4  
                ( 50.00%)   0.7071* C   1 s( 40.29%)p 1.48( 59.49%)d 0.01(  0.21%)
                                                  f 0.00(  0.01%)
                                            0.0000  0.6335 -0.0385  0.0047  0.0000
                                           -0.0000  0.0000 -0.0000 -0.7699  0.0471
                                            0.0003  0.0000  0.0000  0.0000  0.0000
                                            0.0000  0.0000  0.0000  0.0000  0.0000
                                           -0.0388 -0.0016 -0.0242 -0.0009  0.0000
                                            0.0000  0.0074  0.0000  0.0000  0.0000
                                            0.0089
                ( 50.00%)  -0.7071* C   4 s( 40.29%)p 1.48( 59.49%)d 0.01(  0.21%)
                                                  f 0.00(  0.01%)
                                            0.0000  0.6335 -0.0385  0.0047  0.0000
                                            0.0000 -0.0000  0.0000  0.7699 -0.0471
                                           -0.0003  0.0000  0.0000  0.0000  0.0000
                                            0.0000  0.0000  0.0000  0.0000  0.0000
                                           -0.0388 -0.0016 -0.0242 -0.0009  0.0000
                                           -0.0000 -0.0074  0.0000  0.0000 -0.0000
                                           -0.0089
    84. (0.00000) BD*( 2) C   1 - C   4  
                ( 50.00%)   0.7071* C   1 s(  0.00%)p 1.00( 99.93%)d 0.00(  0.05%)
                                                  f 0.00(  0.02%)
                ( 50.00%)  -0.7071* C   4 s(  0.00%)p 1.00( 99.93%)d 0.00(  0.05%)
                                                  f 0.00(  0.02%)
    85. (0.01078) BD*( 1) C   4 - H   5  
                ( 39.88%)   0.6315* C   4 s( 29.88%)p 2.34( 69.97%)d 0.00(  0.13%)
                                                  f 0.00(  0.02%)
                                           -0.0002  0.5464  0.0176 -0.0023 -0.0000
                                           -0.7067 -0.0070 -0.0007 -0.4473  0.0102
                                            0.0057 -0.0000 -0.0000 -0.0000  0.0225
                                            0.0025 -0.0000 -0.0000 -0.0000 -0.0000
                                            0.0242 -0.0045 -0.0142 -0.0013 -0.0000
                                            0.0091  0.0057 -0.0000 -0.0000  0.0033
                                           -0.0068
                ( 60.12%)  -0.7754* H   5 s( 99.96%)p 0.00(  0.04%)
                                            0.9998  0.0017 -0.0002  0.0172  0.0088
                                           -0.0000
    86. (0.01078) BD*( 1) C   4 - H   6  
                ( 39.88%)   0.6315* C   4 s( 29.89%)p 2.34( 69.97%)d 0.00(  0.13%)
                                                  f 0.00(  0.02%)
                                            0.0002 -0.5464 -0.0176  0.0023  0.0000
                                           -0.7066 -0.0070 -0.0007  0.4474 -0.0102
                                           -0.0057 -0.0000 -0.0000 -0.0000  0.0225
                                            0.0025 -0.0000 -0.0000 -0.0000 -0.0000
                                           -0.0242  0.0045  0.0142  0.0013 -0.0000
                                            0.0091 -0.0057 -0.0000 -0.0000  0.0033
                                            0.0068
                ( 60.12%)  -0.7754* H   6 s( 99.96%)p 0.00(  0.04%)
                                           -0.9998 -0.0017  0.0002  0.0172 -0.0088
                                           -0.0000


 NHO Directionality and "Bond Bending" (deviations from line of nuclear centers)

         [Thresholds for printing:  angular deviation  >  1.0 degree]
                                    hybrid p-character > 25.0%
                                    orbital occupancy  >  0.10e

                                Line of Centers        Hybrid 1              Hybrid 2
                                ---------------  -------------------   ------------------
                NBO               Theta   Phi    Theta   Phi    Dev    Theta   Phi    Dev
 ========================================================================================
     4. BD (   2) C   1 - C   4    90.0  270.0     0.0    0.0  90.0      0.0    0.0  90.0


 Second Order Perturbation Theory Analysis of Fock Matrix in NBO Basis

     Threshold for printing:   0.50 kcal/mol
                                                                              E(2)  E(j)-E(i) F(i,j)
         Donor NBO (i)                     Acceptor NBO (j)                 kcal/mol   a.u.    a.u. 
 ===================================================================================================

 within unit  1
   1. BD (   1) C   1 - H   2        / 45. RY*(   1) C   4                    1.63    1.81    0.049
   1. BD (   1) C   1 - H   2        / 46. RY*(   2) C   4                    1.69    1.54    0.046
   1. BD (   1) C   1 - H   2        / 83. BD*(   1) C   1 - C   4            0.67    1.33    0.027
   1. BD (   1) C   1 - H   2        / 85. BD*(   1) C   4 - H   5            5.56    1.11    0.070
   1. BD (   1) C   1 - H   2        / 86. BD*(   1) C   4 - H   6            0.85    1.11    0.027
   2. BD (   1) C   1 - H   3        / 45. RY*(   1) C   4                    1.63    1.81    0.049
   2. BD (   1) C   1 - H   3        / 46. RY*(   2) C   4                    1.68    1.54    0.046
   2. BD (   1) C   1 - H   3        / 83. BD*(   1) C   1 - C   4            0.67    1.33    0.027
   2. BD (   1) C   1 - H   3        / 85. BD*(   1) C   4 - H   5            0.85    1.11    0.027
   2. BD (   1) C   1 - H   3        / 86. BD*(   1) C   4 - H   6            5.56    1.11    0.070
   3. BD (   1) C   1 - C   4        / 81. BD*(   1) C   1 - H   2            0.62    1.36    0.026
   3. BD (   1) C   1 - C   4        / 82. BD*(   1) C   1 - H   3            0.63    1.36    0.026
   3. BD (   1) C   1 - C   4        / 85. BD*(   1) C   4 - H   5            0.62    1.36    0.026
   3. BD (   1) C   1 - C   4        / 86. BD*(   1) C   4 - H   6            0.63    1.36    0.026
   5. BD (   1) C   4 - H   5        /  9. RY*(   1) C   1                    1.63    1.81    0.049
   5. BD (   1) C   4 - H   5        / 10. RY*(   2) C   1                    1.69    1.54    0.046
   5. BD (   1) C   4 - H   5        / 81. BD*(   1) C   1 - H   2            5.56    1.11    0.070
   5. BD (   1) C   4 - H   5        / 82. BD*(   1) C   1 - H   3            0.85    1.11    0.027
   5. BD (   1) C   4 - H   5        / 83. BD*(   1) C   1 - C   4            0.67    1.33    0.027
   6. BD (   1) C   4 - H   6        /  9. RY*(   1) C   1                    1.63    1.81    0.049
   6. BD (   1) C   4 - H   6        / 10. RY*(   2) C   1                    1.68    1.54    0.046
   6. BD (   1) C   4 - H   6        / 81. BD*(   1) C   1 - H   2            0.85    1.11    0.027
   6. BD (   1) C   4 - H   6        / 82. BD*(   1) C   1 - H   3            5.56    1.11    0.070
   6. BD (   1) C   4 - H   6        / 83. BD*(   1) C   1 - C   4            0.67    1.33    0.027
   7. CR (   1) C   1                / 46. RY*(   2) C   4                    2.07   11.06    0.135
   7. CR (   1) C   1                / 47. RY*(   3) C   4                    1.27   11.28    0.107
   7. CR (   1) C   1                / 83. BD*(   1) C   1 - C   4            0.62   10.85    0.074
   8. CR (   1) C   4                / 10. RY*(   2) C   1                    2.07   11.06    0.135
   8. CR (   1) C   4                / 11. RY*(   3) C   1                    1.27   11.28    0.107
   8. CR (   1) C   4                / 83. BD*(   1) C   1 - C   4            0.62   10.85    0.074


 Natural Bond Orbitals (Summary):

                                                            Principal Delocalizations
           NBO                        Occupancy    Energy   (geminal,vicinal,remote)
 ====================================================================================
 Molecular unit  1  (C2H4)
     1. BD (   1) C   1 - H   2          1.98542    -0.60446  85(v),46(v),45(v),86(v)
                                                    83(g)
     2. BD (   1) C   1 - H   3          1.98542    -0.60447  86(v),46(v),45(v),85(v)
                                                    83(g)
     3. BD (   1) C   1 - C   4          1.99748    -0.85892  82(g),86(g),81(g),85(g)
     4. BD (   2) C   1 - C   4          1.99947    -0.35902   
     5. BD (   1) C   4 - H   5          1.98542    -0.60446  81(v),10(v),9(v),82(v),83(g)
     6. BD (   1) C   4 - H   6          1.98542    -0.60447  82(v),10(v),9(v),81(v),83(g)
     7. CR (   1) C   1                  1.99929   -10.12632  46(v),47(v),83(g)
     8. CR (   1) C   4                  1.99929   -10.12632  10(v),11(v),83(g)
     9. RY*(   1) C   1                  0.00308     1.20288   
    10. RY*(   2) C   1                  0.00302     0.93620   
    11. RY*(   3) C   1                  0.00020     1.15504   
    12. RY*(   4) C   1                  0.00002     1.64565   
    13. RY*(   5) C   1                  0.00000     1.82369   
    14. RY*(   6) C   1                  0.00000     1.15303   
    15. RY*(   7) C   1                  0.00000     1.93417   
    16. RY*(   8) C   1                  0.00000     0.61511   
    17. RY*(   9) C   1                  0.00000     1.36962   
    18. RY*(  10) C   1                  0.00000     2.07635   
    19. RY*(  11) C   1                  0.00000     2.55942   
    20. RY*(  12) C   1                  0.00000     1.34943   
    21. RY*(  13) C   1                  0.00000     2.47314   
    22. RY*(  14) C   1                  0.00000     1.67977   
    23. RY*(  15) C   1                  0.00000     2.60491   
    24. RY*(  16) C   1                  0.00000    21.25778   
    25. RY*(  17) C   1                  0.00000     2.97000   
    26. RY*(  18) C   1                  0.00000     1.99617   
    27. RY*(  19) C   1                  0.00000     3.06494   
    28. RY*(  20) C   1                  0.00000     3.22376   
    29. RY*(  21) C   1                  0.00000     3.32379   
    30. RY*(  22) C   1                  0.00000     3.60594   
    31. RY*(  23) C   1                  0.00000     3.35089   
    32. RY*(  24) C   1                  0.00000     3.23785   
    33. RY*(  25) C   1                  0.00000     3.73739   
    34. RY*(  26) C   1                  0.00000     4.20818   
    35. RY*(   1) H   2                  0.00067     1.04458   
    36. RY*(   2) H   2                  0.00018     1.59265   
    37. RY*(   3) H   2                  0.00013     2.17459   
    38. RY*(   4) H   2                  0.00005     2.42162   
    39. RY*(   5) H   2                  0.00001     3.11889   
    40. RY*(   1) H   3                  0.00067     1.04458   
    41. RY*(   2) H   3                  0.00018     1.59265   
    42. RY*(   3) H   3                  0.00013     2.17460   
    43. RY*(   4) H   3                  0.00005     2.42160   
    44. RY*(   5) H   3                  0.00001     3.11893   
    45. RY*(   1) C   4                  0.00308     1.20288   
    46. RY*(   2) C   4                  0.00302     0.93620   
    47. RY*(   3) C   4                  0.00020     1.15504   
    48. RY*(   4) C   4                  0.00002     1.64565   
    49. RY*(   5) C   4                  0.00000     1.82369   
    50. RY*(   6) C   4                  0.00000     1.15303   
    51. RY*(   7) C   4                  0.00000     1.93417   
    52. RY*(   8) C   4                  0.00000     0.61511   
    53. RY*(   9) C   4                  0.00000     1.36962   
    54. RY*(  10) C   4                  0.00000     2.07635   
    55. RY*(  11) C   4                  0.00000     2.55942   
    56. RY*(  12) C   4                  0.00000     1.34943   
    57. RY*(  13) C   4                  0.00000     2.47314   
    58. RY*(  14) C   4                  0.00000     1.67977   
    59. RY*(  15) C   4                  0.00000     2.60491   
    60. RY*(  16) C   4                  0.00000    21.25778   
    61. RY*(  17) C   4                  0.00000     2.97000   
    62. RY*(  18) C   4                  0.00000     1.99617   
    63. RY*(  19) C   4                  0.00000     3.06494   
    64. RY*(  20) C   4                  0.00000     3.22376   
    65. RY*(  21) C   4                  0.00000     3.32379   
    66. RY*(  22) C   4                  0.00000     3.60594   
    67. RY*(  23) C   4                  0.00000     3.35089   
    68. RY*(  24) C   4                  0.00000     3.23785   
    69. RY*(  25) C   4                  0.00000     3.73739   
    70. RY*(  26) C   4                  0.00000     4.20818   
    71. RY*(   1) H   5                  0.00067     1.04458   
    72. RY*(   2) H   5                  0.00018     1.59265   
    73. RY*(   3) H   5                  0.00013     2.17459   
    74. RY*(   4) H   5                  0.00005     2.42162   
    75. RY*(   5) H   5                  0.00001     3.11889   
    76. RY*(   1) H   6                  0.00067     1.04458   
    77. RY*(   2) H   6                  0.00018     1.59265   
    78. RY*(   3) H   6                  0.00013     2.17460   
    79. RY*(   4) H   6                  0.00005     2.42160   
    80. RY*(   5) H   6                  0.00001     3.11893   
    81. BD*(   1) C   1 - H   2          0.01078     0.50349   
    82. BD*(   1) C   1 - H   3          0.01078     0.50351   
    83. BD*(   1) C   1 - C   4          0.00287     0.72646   
    84. BD*(   2) C   1 - C   4          0.00000     0.11266   
    85. BD*(   1) C   4 - H   5          0.01078     0.50349   
    86. BD*(   1) C   4 - H   6          0.01078     0.50351   
       -------------------------------
              Total Lewis   15.93721  ( 99.6076%)
        Valence non-Lewis    0.04597  (  0.2873%)
        Rydberg non-Lewis    0.01681  (  0.1051%)
       -------------------------------
            Total unit  1   16.00000  (100.0000%)
           Charge unit  1    0.00000
   4 Symmetry operations used in ECPInt.
 ECPInt:  NShTT=     741 NPrTT=    2136 LenC2=     742 LenP2D=    1976.
 LDataN:  DoStor=T MaxTD1= 7 Len=  274
 D1PCM: PCM CHGder 1st derivatives, ID1Alg=3 FixD1E=F DoIter=F DoCFld=F I1PDM=0.
 Calling FoFJK, ICntrl=      2127 FMM=F ISym2X=1 I1Cent= 0 IOpClX= 0 NMat=1 NMatS=1 NMatT=0.
 ***** Axes restored to original set *****
 -------------------------------------------------------------------
 Center     Atomic                   Forces (Hartrees/Bohr)
 Number     Number              X              Y              Z
 -------------------------------------------------------------------
      1        6           0.000012501    0.000666491    0.000000000
      2        1           0.000682072    0.000424225   -0.000000000
      3        1          -0.000689430    0.000425095   -0.000000000
      4        6          -0.000012501   -0.000666491    0.000000000
      5        1          -0.000682072   -0.000424225    0.000000000
      6        1           0.000689430   -0.000425095    0.000000000
 -------------------------------------------------------------------
 Cartesian Forces:  Max     0.000689430 RMS     0.000440401

 GradGradGradGradGradGradGradGradGradGradGradGradGradGradGradGradGradGrad
 Berny optimization.
 FormGI is forming the generalized inverse of G from B-inverse, IUseBI=4.
 Internal  Forces:  Max     0.001515812 RMS     0.000571556
 Search for a local minimum.
 Step number   1 out of a maximum of   25
 All quantities printed in internal units (Hartrees-Bohrs-Radians)
 Mixed Optimization -- En-DIIS/RFO-DIIS
 Second derivative matrix not updated -- first step.
 The second derivative matrix:
                          R1        R2        R3        R4        R5
           R1           0.35555
           R2           0.00000   0.35556
           R3           0.00000   0.00000   0.61522
           R4           0.00000   0.00000   0.00000   0.35555
           R5           0.00000   0.00000   0.00000   0.00000   0.35556
           A1           0.00000   0.00000   0.00000   0.00000   0.00000
           A2           0.00000   0.00000   0.00000   0.00000   0.00000
           A3           0.00000   0.00000   0.00000   0.00000   0.00000
           A4           0.00000   0.00000   0.00000   0.00000   0.00000
           A5           0.00000   0.00000   0.00000   0.00000   0.00000
           A6           0.00000   0.00000   0.00000   0.00000   0.00000
           D1           0.00000   0.00000   0.00000   0.00000   0.00000
           D2           0.00000   0.00000   0.00000   0.00000   0.00000
           D3           0.00000   0.00000   0.00000   0.00000   0.00000
           D4           0.00000   0.00000   0.00000   0.00000   0.00000
                          A1        A2        A3        A4        A5
           A1           0.16000
           A2           0.00000   0.16000
           A3           0.00000   0.00000   0.16000
           A4           0.00000   0.00000   0.00000   0.16000
           A5           0.00000   0.00000   0.00000   0.00000   0.16000
           A6           0.00000   0.00000   0.00000   0.00000   0.00000
           D1           0.00000   0.00000   0.00000   0.00000   0.00000
           D2           0.00000   0.00000   0.00000   0.00000   0.00000
           D3           0.00000   0.00000   0.00000   0.00000   0.00000
           D4           0.00000   0.00000   0.00000   0.00000   0.00000
                          A6        D1        D2        D3        D4
           A6           0.16000
           D1           0.00000   0.03125
           D2           0.00000   0.00000   0.03125
           D3           0.00000   0.00000   0.00000   0.03125
           D4           0.00000   0.00000   0.00000   0.00000   0.03125
 ITU=  0
     Eigenvalues ---    0.03125   0.03125   0.03125   0.16000   0.16000
     Eigenvalues ---    0.16000   0.16000   0.35555   0.35555   0.35556
     Eigenvalues ---    0.35556   0.61522
 RFO step:  Lambda=-1.10544079D-05 EMin= 3.12517611D-02
 Linear search not attempted -- first point.
 Iteration  1 RMS(Cart)=  0.00166441 RMS(Int)=  0.00000001
 Iteration  2 RMS(Cart)=  0.00000001 RMS(Int)=  0.00000000
 ClnCor:  largest displacement from symmetrization is 7.29D-14 for atom     6.
 Variable       Old X    -DE/DX   Delta X   Delta X   Delta X     New X
                                 (Linear)    (Quad)   (Total)
    R1        2.04784   0.00080   0.00000   0.00226   0.00226   2.05010
    R2        2.04782   0.00081   0.00000   0.00228   0.00228   2.05010
    R3        2.49756   0.00152   0.00000   0.00246   0.00246   2.50002
    R4        2.04784   0.00080   0.00000   0.00226   0.00226   2.05010
    R5        2.04782   0.00081   0.00000   0.00228   0.00228   2.05010
    A1        2.03728  -0.00000   0.00000  -0.00002  -0.00002   2.03726
    A2        2.12293   0.00000   0.00000   0.00003   0.00003   2.12296
    A3        2.12298  -0.00000   0.00000  -0.00001  -0.00001   2.12297
    A4        2.12293   0.00000   0.00000   0.00003   0.00003   2.12296
    A5        2.12298  -0.00000   0.00000  -0.00001  -0.00001   2.12297
    A6        2.03728  -0.00000   0.00000  -0.00002  -0.00002   2.03726
    D1        3.14159   0.00000   0.00000   0.00000   0.00000   3.14159
    D2        0.00000   0.00000   0.00000   0.00000   0.00000   0.00000
    D3        0.00000   0.00000   0.00000   0.00000   0.00000   0.00000
    D4        3.14159  -0.00000   0.00000  -0.00000   0.00000   3.14159
         Item               Value     Threshold  Converged?
 Maximum Force            0.001516     0.000450     NO 
 RMS     Force            0.000572     0.000300     NO 
 Maximum Displacement     0.002443     0.001800     NO 
 RMS     Displacement     0.001664     0.001200     NO 
 Predicted change in Energy=-5.527204D-06
 GradGradGradGradGradGradGradGradGradGradGradGradGradGradGradGradGradGrad

                          Input orientation:                          
 ---------------------------------------------------------------------
 Center     Atomic      Atomic             Coordinates (Angstroms)
 Number     Number       Type             X           Y           Z
 ---------------------------------------------------------------------
      1          6           0        0.000009    0.661477    0.000000
      2          1           0        0.923662    1.230509    0.000000
      3          1           0       -0.923624    1.230539    0.000000
      4          6           0       -0.000009   -0.661477    0.000000
      5          1           0       -0.923662   -1.230509    0.000000
      6          1           0        0.923624   -1.230539    0.000000
 ---------------------------------------------------------------------
                    Distance matrix (angstroms):
                    1          2          3          4          5
     1  C    0.000000
     2  H    1.084865   0.000000
     3  H    1.084864   1.847286   0.000000
     4  C    1.322954   2.105416   2.105419   0.000000
     5  H    2.105416   3.077209   2.461048   1.084865   0.000000
     6  H    2.105419   2.461048   3.077212   1.084864   1.847286
                    6
     6  H    0.000000
 Stoichiometry    C2H4
 Framework group  C2H[SGH(C2H4)]
 Deg. of freedom     5
 Full point group                 C2H     NOp   4
 Largest Abelian subgroup         C2H     NOp   4
 Largest concise Abelian subgroup C2      NOp   2
                         Standard orientation:                         
 ---------------------------------------------------------------------
 Center     Atomic      Atomic             Coordinates (Angstroms)
 Number     Number       Type             X           Y           Z
 ---------------------------------------------------------------------
      1          6           0        0.000000    0.661477    0.000000
      2          1           0        0.923646    1.230521    0.000000
      3          1           0       -0.923640    1.230527    0.000000
      4          6           0       -0.000000   -0.661477    0.000000
      5          1           0       -0.923646   -1.230521    0.000000
      6          1           0        0.923640   -1.230527    0.000000
 ---------------------------------------------------------------------
 Rotational constants (GHZ):         146.9480250          30.4346352          25.2127774
 Standard basis: def2TZVP (5D, 7F)
 There are    35 symmetry adapted cartesian basis functions of AG  symmetry.
 There are    13 symmetry adapted cartesian basis functions of BG  symmetry.
 There are    13 symmetry adapted cartesian basis functions of AU  symmetry.
 There are    35 symmetry adapted cartesian basis functions of BU  symmetry.
 There are    31 symmetry adapted basis functions of AG  symmetry.
 There are    12 symmetry adapted basis functions of BG  symmetry.
 There are    12 symmetry adapted basis functions of AU  symmetry.
 There are    31 symmetry adapted basis functions of BU  symmetry.
    86 basis functions,   134 primitive gaussians,    96 cartesian basis functions
     8 alpha electrons        8 beta electrons
       nuclear repulsion energy        33.4857244963 Hartrees.
 NAtoms=    6 NActive=    6 NUniq=    3 SFac= 4.00D+00 NAtFMM=   60 NAOKFM=F Big=F
 Integral buffers will be    131072 words long.
 Raffenetti 2 integral format.
 Two-electron integral symmetry is turned on.
 Nuclear repulsion after empirical dispersion term =       33.4848930636 Hartrees.
 ------------------------------------------------------------------------------
 Polarizable Continuum Model (PCM)
 =================================
 Model                : PCM.
 Atomic radii         : SMD-Coulomb.
 Polarization charges : Total charges.
 Charge compensation  : None.
 Solution method      : On-the-fly selection.
 Cavity type          : VdW (van der Waals Surface) (Alpha=1.000).
 Cavity algorithm     : GePol (No added spheres)
                        Default sphere list used, NSphG=    6.
                        Lebedev-Laikov grids with approx.  5.0 points / Ang**2.
                        Smoothing algorithm: York/Karplus (Gamma=1.0000).
                        Polarization charges: spherical gaussians, with
                                              point-specific exponents (IZeta= 3).
                        Self-potential: point-specific (ISelfS= 7).
                        Self-field    : sphere-specific E.n sum rule (ISelfD= 2).
 1st derivatives      : Analytical E(r).r(x)/FMM algorithm (CHGder, D1EAlg=3).
                        Cavity 1st derivative terms included.
 Solvent              : TetraHydroFuran, Eps=   7.425700 Eps(inf)=   1.974025
 ------------------------------------------------------------------------------
 Spheres list:
 ISph  on   Nord     Re0    Alpha      Xe            Ye            Ze
    1   C      1    1.8500  1.000      0.000000      0.661477      0.000000
    2   H      2    1.2000  1.000      0.923646      1.230521      0.000000
    3   H      3    1.2000  1.000     -0.923640      1.230527      0.000000
    4   C      4    1.8500  1.000     -0.000000     -0.661477      0.000000
    5   H      5    1.2000  1.000     -0.923646     -1.230521      0.000000
    6   H      6    1.2000  1.000      0.923640     -1.230527      0.000000
 ------------------------------------------------------------------------------
 ------------------------------------------------------------------------------
 Atomic radii for non-electrostatic terms: SMD-CDS.
 ------------------------------------------------------------------------------
 Nuclear repulsion after PCM non-electrostatic terms =       33.4861369775 Hartrees.
 One-electron integrals computed using PRISM.
   4 Symmetry operations used in ECPInt.
 ECPInt:  NShTT=     741 NPrTT=    2136 LenC2=     742 LenP2D=    1976.
 LDataN:  DoStor=T MaxTD1= 6 Len=  172
 NBasis=    86 RedAO= T EigKep=  2.14D-04  NBF=    31    12    12    31
 NBsUse=    86 1.00D-06 EigRej= -1.00D+00 NBFU=    31    12    12    31
 Initial guess from the checkpoint file:  "ethylene-opt-THF.chk"
 B after Tr=    -0.000000    0.000000    0.000000
         Rot=    1.000000   -0.000000   -0.000000   -0.000005 Ang=  -0.00 deg.
 Initial guess orbital symmetries:
       Occupied  (AG) (BU) (AG) (BU) (BU) (AG) (AG) (AU)
       Virtual   (BG) (AG) (BU) (BU) (AG) (AG) (AG) (AU) (BU) (BU)
                 (BG) (BU) (BU) (BU) (AG) (AG) (BG) (BU) (AG) (AU)
                 (AU) (AG) (AG) (BU) (BU) (AG) (BG) (BU) (AG) (AU)
                 (BU) (BU) (BG) (AG) (BU) (BG) (BU) (AG) (AU) (BG)
                 (AG) (AU) (AG) (BU) (AG) (BU) (BU) (AU) (AG) (AG)
                 (BU) (BG) (AG) (BU) (AU) (AG) (AU) (BG) (BU) (BG)
                 (AG) (AG) (BG) (BU) (AU) (BU) (BU) (AU) (AG) (AG)
                 (BU) (BG) (AG) (BU) (AG) (BU) (AG) (BU)
 Keep R1 ints in memory in symmetry-blocked form, NReq=21378080.
 Requested convergence on RMS density matrix=1.00D-08 within 128 cycles.
 Requested convergence on MAX density matrix=1.00D-06.
 Requested convergence on             energy=1.00D-06.
 No special actions if energy rises.
 Inv3:  Mode=1 IEnd=      894348.
 Iteration    1 A*A^-1 deviation from unit magnitude is 3.33D-15 for    192.
 Iteration    1 A*A^-1 deviation from orthogonality  is 3.12D-15 for    371     93.
 Iteration    1 A^-1*A deviation from unit magnitude is 2.78D-15 for    540.
 Iteration    1 A^-1*A deviation from orthogonality  is 1.79D-14 for    292    192.
 Error on total polarization charges =  0.02755
 SCF Done:  E(RwB97XD) =  -78.5903918748     A.U. after    7 cycles
            NFock=  7  Conv=0.32D-08     -V/T= 2.0056
 SMD-CDS (non-electrostatic) energy       (kcal/mol) =       0.78
 (included in total energy above)
   4 Symmetry operations used in ECPInt.
 ECPInt:  NShTT=     741 NPrTT=    2136 LenC2=     742 LenP2D=    1976.
 LDataN:  DoStor=T MaxTD1= 7 Len=  274
 D1PCM: PCM CHGder 1st derivatives, ID1Alg=3 FixD1E=F DoIter=F DoCFld=F I1PDM=0.
 Calling FoFJK, ICntrl=      2127 FMM=F ISym2X=1 I1Cent= 0 IOpClX= 0 NMat=1 NMatS=1 NMatT=0.
 ***** Axes restored to original set *****
 -------------------------------------------------------------------
 Center     Atomic                   Forces (Hartrees/Bohr)
 Number     Number              X              Y              Z
 -------------------------------------------------------------------
      1        6           0.000001855   -0.000084937    0.000000000
      2        1          -0.000015515   -0.000034439   -0.000000000
      3        1           0.000014473   -0.000034385   -0.000000000
      4        6          -0.000001855    0.000084937    0.000000000
      5        1           0.000015515    0.000034439    0.000000000
      6        1          -0.000014473    0.000034385   -0.000000000
 -------------------------------------------------------------------
 Cartesian Forces:  Max     0.000084937 RMS     0.000033394

 GradGradGradGradGradGradGradGradGradGradGradGradGradGradGradGradGradGrad
 Berny optimization.
 Using GEDIIS/GDIIS optimizer.
 FormGI is forming the generalized inverse of G from B-inverse, IUseBI=4.
 Internal  Forces:  Max     0.000153760 RMS     0.000044734
 Search for a local minimum.
 Step number   2 out of a maximum of   25
 All quantities printed in internal units (Hartrees-Bohrs-Radians)
 Mixed Optimization -- En-DIIS/RFO-DIIS
 Swapping is turned off.
 Update second derivatives using D2CorX and points    1    2
 DE= -5.19D-06 DEPred=-5.53D-06 R= 9.39D-01
 TightC=F SS=  1.41D+00  RLast= 5.16D-03 DXNew= 5.0454D-01 1.5489D-02
 Trust test= 9.39D-01 RLast= 5.16D-03 DXMaxT set to 3.00D-01
 The second derivative matrix:
                          R1        R2        R3        R4        R5
           R1           0.35663
           R2           0.00101   0.35650
           R3           0.00880   0.00871   0.64533
           R4           0.00109   0.00101   0.00880   0.35663
           R5           0.00101   0.00094   0.00871   0.00101   0.35650
           A1          -0.00208  -0.00210  -0.00419  -0.00208  -0.00210
           A2           0.00100   0.00101   0.00204   0.00100   0.00101
           A3           0.00108   0.00109   0.00215   0.00108   0.00109
           A4           0.00100   0.00101   0.00204   0.00100   0.00101
           A5           0.00108   0.00109   0.00215   0.00108   0.00109
           A6          -0.00208  -0.00210  -0.00419  -0.00208  -0.00210
           D1          -0.00000  -0.00000  -0.00000  -0.00000  -0.00000
           D2          -0.00000  -0.00000  -0.00000  -0.00000  -0.00000
           D3           0.00000   0.00000   0.00000   0.00000   0.00000
           D4           0.00000   0.00000   0.00000   0.00000   0.00000
                          A1        A2        A3        A4        A5
           A1           0.16009
           A2          -0.00005   0.16003
           A3          -0.00004   0.00002   0.16001
           A4          -0.00005   0.00003   0.00002   0.16003
           A5          -0.00004   0.00002   0.00001   0.00002   0.16001
           A6           0.00009  -0.00005  -0.00004  -0.00005  -0.00004
           D1           0.00000  -0.00000  -0.00000  -0.00000  -0.00000
           D2           0.00000  -0.00000  -0.00000  -0.00000  -0.00000
           D3          -0.00000   0.00000   0.00000   0.00000   0.00000
           D4          -0.00000   0.00000   0.00000   0.00000   0.00000
                          A6        D1        D2        D3        D4
           A6           0.16009
           D1           0.00000   0.03125
           D2           0.00000   0.00000   0.03125
           D3          -0.00000  -0.00000  -0.00000   0.03125
           D4          -0.00000  -0.00000  -0.00000   0.00000   0.03125
 ITU=  1  0
     Eigenvalues ---    0.03125   0.03125   0.03125   0.15990   0.16000
     Eigenvalues ---    0.16000   0.16001   0.35555   0.35555   0.35556
     Eigenvalues ---    0.35877   0.64652
 En-DIIS/RFO-DIIS/Sim-DIIS IScMMF=       -3 using points:     2    1
 RFO step:  Lambda=-5.72596793D-08.
 DidBck=F Rises=F RFO-DIIS coefs:    0.95215    0.04785
 Iteration  1 RMS(Cart)=  0.00016441 RMS(Int)=  0.00000000
 Iteration  2 RMS(Cart)=  0.00000001 RMS(Int)=  0.00000000
 ClnCor:  largest displacement from symmetrization is 6.23D-14 for atom     5.
 Variable       Old X    -DE/DX   Delta X   Delta X   Delta X     New X
                                 (Linear)    (Quad)   (Total)
    R1        2.05010  -0.00003  -0.00011   0.00003  -0.00008   2.05002
    R2        2.05010  -0.00003  -0.00011   0.00003  -0.00008   2.05002
    R3        2.50002  -0.00015  -0.00012  -0.00011  -0.00023   2.49979
    R4        2.05010  -0.00003  -0.00011   0.00003  -0.00008   2.05002
    R5        2.05010  -0.00003  -0.00011   0.00003  -0.00008   2.05002
    A1        2.03726   0.00003   0.00000   0.00017   0.00017   2.03743
    A2        2.12296  -0.00001  -0.00000  -0.00008  -0.00008   2.12288
    A3        2.12297  -0.00002   0.00000  -0.00009  -0.00009   2.12288
    A4        2.12296  -0.00001  -0.00000  -0.00008  -0.00008   2.12288
    A5        2.12297  -0.00002   0.00000  -0.00009  -0.00009   2.12288
    A6        2.03726   0.00003   0.00000   0.00017   0.00017   2.03743
    D1        3.14159   0.00000   0.00000   0.00000   0.00000   3.14159
    D2        0.00000   0.00000   0.00000   0.00000   0.00000   0.00000
    D3        0.00000  -0.00000   0.00000  -0.00000   0.00000   0.00000
    D4        3.14159  -0.00000   0.00000  -0.00000   0.00000   3.14159
         Item               Value     Threshold  Converged?
 Maximum Force            0.000154     0.000450     YES
 RMS     Force            0.000045     0.000300     YES
 Maximum Displacement     0.000308     0.001800     YES
 RMS     Displacement     0.000164     0.001200     YES
 Predicted change in Energy=-3.008183D-08
 Optimization completed.
    -- Stationary point found.
                           ----------------------------
                           !   Optimized Parameters   !
                           ! (Angstroms and Degrees)  !
 --------------------------                            --------------------------
 ! Name  Definition              Value          Derivative Info.                !
 --------------------------------------------------------------------------------
 ! R1    R(1,2)                  1.0849         -DE/DX =    0.0                 !
 ! R2    R(1,3)                  1.0849         -DE/DX =    0.0                 !
 ! R3    R(1,4)                  1.323          -DE/DX =   -0.0002              !
 ! R4    R(4,5)                  1.0849         -DE/DX =    0.0                 !
 ! R5    R(4,6)                  1.0849         -DE/DX =    0.0                 !
 ! A1    A(2,1,3)              116.7264         -DE/DX =    0.0                 !
 ! A2    A(2,1,4)              121.6366         -DE/DX =    0.0                 !
 ! A3    A(3,1,4)              121.637          -DE/DX =    0.0                 !
 ! A4    A(1,4,5)              121.6366         -DE/DX =    0.0                 !
 ! A5    A(1,4,6)              121.637          -DE/DX =    0.0                 !
 ! A6    A(5,4,6)              116.7264         -DE/DX =    0.0                 !
 ! D1    D(2,1,4,5)            180.0            -DE/DX =    0.0                 !
 ! D2    D(2,1,4,6)              0.0            -DE/DX =    0.0                 !
 ! D3    D(3,1,4,5)              0.0            -DE/DX =    0.0                 !
 ! D4    D(3,1,4,6)            180.0            -DE/DX =    0.0                 !
 --------------------------------------------------------------------------------
 GradGradGradGradGradGradGradGradGradGradGradGradGradGradGradGradGradGrad

                          Input orientation:                          
 ---------------------------------------------------------------------
 Center     Atomic      Atomic             Coordinates (Angstroms)
 Number     Number       Type             X           Y           Z
 ---------------------------------------------------------------------
      1          6           0        0.000009    0.661477    0.000000
      2          1           0        0.923662    1.230509    0.000000
      3          1           0       -0.923624    1.230539    0.000000
      4          6           0       -0.000009   -0.661477    0.000000
      5          1           0       -0.923662   -1.230509    0.000000
      6          1           0        0.923624   -1.230539    0.000000
 ---------------------------------------------------------------------
                    Distance matrix (angstroms):
                    1          2          3          4          5
     1  C    0.000000
     2  H    1.084865   0.000000
     3  H    1.084864   1.847286   0.000000
     4  C    1.322954   2.105416   2.105419   0.000000
     5  H    2.105416   3.077209   2.461048   1.084865   0.000000
     6  H    2.105419   2.461048   3.077212   1.084864   1.847286
                    6
     6  H    0.000000
 Stoichiometry    C2H4
 Framework group  C2H[SGH(C2H4)]
 Deg. of freedom     5
 Full point group                 C2H     NOp   4
 Largest Abelian subgroup         C2H     NOp   4
 Largest concise Abelian subgroup C2      NOp   2
                         Standard orientation:                         
 ---------------------------------------------------------------------
 Center     Atomic      Atomic             Coordinates (Angstroms)
 Number     Number       Type             X           Y           Z
 ---------------------------------------------------------------------
      1          6           0        0.000000    0.661477    0.000000
      2          1           0        0.923646    1.230521    0.000000
      3          1           0       -0.923640    1.230527    0.000000
      4          6           0       -0.000000   -0.661477    0.000000
      5          1           0       -0.923646   -1.230521    0.000000
      6          1           0        0.923640   -1.230527    0.000000
 ---------------------------------------------------------------------
 Rotational constants (GHZ):         146.9480250          30.4346352          25.2127774

 **********************************************************************

            Population analysis using the SCF density.

 **********************************************************************

 Orbital symmetries:
       Occupied  (AG) (BU) (AG) (BU) (BU) (AG) (AG) (AU)
       Virtual   (BG) (AG) (BU) (BU) (AG) (AG) (AG) (AU) (BU) (BU)
                 (BG) (BU) (BU) (BU) (AG) (AG) (BG) (BU) (AG) (AU)
                 (AU) (AG) (AG) (BU) (BU) (AG) (BG) (BU) (AG) (AU)
                 (BU) (BU) (BG) (AG) (BU) (BG) (BU) (AG) (AU) (BG)
                 (AG) (AU) (AG) (BU) (AG) (BU) (BU) (AU) (AG) (AG)
                 (BU) (BG) (AG) (BU) (AU) (AG) (AU) (BG) (BU) (BG)
                 (AG) (AG) (BG) (BU) (AU) (BU) (BU) (AU) (AG) (AG)
                 (BU) (BG) (AG) (BU) (AG) (BU) (AG) (BU)
 The electronic state is 1-AG.
 Alpha  occ. eigenvalues --  -10.27899 -10.27801  -0.85998  -0.66830  -0.55495
 Alpha  occ. eigenvalues --   -0.50309  -0.43160  -0.35948
 Alpha virt. eigenvalues --    0.07475   0.15552   0.17814   0.18138   0.24001
 Alpha virt. eigenvalues --    0.27697   0.28203   0.29435   0.30899   0.35337
 Alpha virt. eigenvalues --    0.39658   0.41915   0.50288   0.54362   0.54799
 Alpha virt. eigenvalues --    0.57522   0.62194   0.65998   0.71832   0.80590
 Alpha virt. eigenvalues --    0.85847   0.88597   0.97406   1.04564   1.14483
 Alpha virt. eigenvalues --    1.17613   1.19359   1.33008   1.40849   1.51559
 Alpha virt. eigenvalues --    1.62690   1.63019   1.68759   1.69258   1.79678
 Alpha virt. eigenvalues --    1.81827   1.82884   1.88205   1.89946   1.92543
 Alpha virt. eigenvalues --    2.10827   2.28725   2.32909   2.39438   2.44426
 Alpha virt. eigenvalues --    2.49124   2.50896   2.60654   2.68729   2.70799
 Alpha virt. eigenvalues --    2.71546   2.83730   2.91766   3.01555   3.02843
 Alpha virt. eigenvalues --    3.08934   3.11987   3.16646   3.21903   3.24867
 Alpha virt. eigenvalues --    3.25315   3.38019   3.46450   3.47277   3.50366
 Alpha virt. eigenvalues --    3.55963   3.72742   3.79855   4.18312   4.18992
 Alpha virt. eigenvalues --    4.29607   4.45172   4.49328   4.65436   4.72397
 Alpha virt. eigenvalues --    5.07473  22.04402  22.69240
          Condensed to atoms (all electrons):
               1          2          3          4          5          6
     1  C    4.978686   0.414240   0.414240   0.582888  -0.038313  -0.038313
     2  H    0.414240   0.491398  -0.022891  -0.038313   0.003716  -0.004863
     3  H    0.414240  -0.022891   0.491396  -0.038313  -0.004863   0.003716
     4  C    0.582888  -0.038313  -0.038313   4.978686   0.414240   0.414240
     5  H   -0.038313   0.003716  -0.004863   0.414240   0.491398  -0.022891
     6  H   -0.038313  -0.004863   0.003716   0.414240  -0.022891   0.491396
 Mulliken charges:
               1
     1  C   -0.313428
     2  H    0.156713
     3  H    0.156714
     4  C   -0.313428
     5  H    0.156713
     6  H    0.156714
 Sum of Mulliken charges =  -0.00000
 Mulliken charges with hydrogens summed into heavy atoms:
               1
     1  C   -0.000000
     4  C   -0.000000
 Electronic spatial extent (au):  <R**2>=             82.0964
 Charge=              0.0000 electrons
 Dipole moment (field-independent basis, Debye):
    X=              0.0000    Y=             -0.0000    Z=              0.0000  Tot=              0.0000
 Quadrupole moment (field-independent basis, Debye-Ang):
   XX=            -12.0515   YY=            -11.9300   ZZ=            -15.7385
   XY=             -0.0000   XZ=              0.0000   YZ=              0.0000
 Traceless Quadrupole moment (field-independent basis, Debye-Ang):
   XX=              1.1885   YY=              1.3100   ZZ=             -2.4985
   XY=             -0.0000   XZ=              0.0000   YZ=              0.0000
 Octapole moment (field-independent basis, Debye-Ang**2):
  XXX=              0.0000  YYY=              0.0000  ZZZ=              0.0000  XYY=             -0.0000
  XXY=              0.0000  XXZ=              0.0000  XZZ=              0.0000  YZZ=              0.0000
  YYZ=              0.0000  XYZ=              0.0000
 Hexadecapole moment (field-independent basis, Debye-Ang**3):
 XXXX=            -26.2924 YYYY=            -66.9075 ZZZZ=            -19.5028 XXXY=             -0.0000
 XXXZ=              0.0000 YYYX=             -0.0001 YYYZ=              0.0000 ZZZX=              0.0000
 ZZZY=              0.0000 XXYY=            -12.4536 XXZZ=             -8.3994 YYZZ=            -15.4327
 XXYZ=              0.0000 YYXZ=              0.0000 ZZXY=             -0.0000
 N-N= 3.348613697749D+01 E-N=-2.487799442345D+02  KE= 7.815489000289D+01
 Symmetry AG   KE= 3.973062124987D+01
 Symmetry BG   KE= 9.112341543162D-17
 Symmetry AU   KE= 2.043642656267D+00
 Symmetry BU   KE= 3.638062609676D+01
 ******************************Gaussian NBO Version 3.1******************************
             N A T U R A L   A T O M I C   O R B I T A L   A N D
          N A T U R A L   B O N D   O R B I T A L   A N A L Y S I S
 ******************************Gaussian NBO Version 3.1******************************

       /RESON  / : Allow strongly delocalized NBO set
       /BNDIDX / : Print bond indices based on the NAO density matrix
       /MULORB / : Print Mulliken populations by orbital and atom

 Analyzing the SCF density

 Job title: Title Card Required                                             

 Storage needed:     22652 in NPA,     29909 in NBO (2147483420 available)


 Input atomic orbitals, gross Mulliken populations:

  AO  Atom No lang  Mulliken Population    Atom No      Total
 -------------------------------------------------------------------------------
   1    C  1  S        0.8550778
   2    C  1  S        1.1169506
   3    C  1  S        0.5320140
   4    C  1  S        0.6149297
   5    C  1  S        0.1500582
   6    C  1  px       0.4651618
   7    C  1  py       0.5101489
   8    C  1  pz       0.3361039
   9    C  1  px       0.4300278
  10    C  1  py       0.3816698
  11    C  1  pz       0.4132506
  12    C  1  px       0.1588522
  13    C  1  py       0.0682978
  14    C  1  pz       0.2283981
  15    C  1  dz2      0.0016551
  16    C  1  dxz      0.0000000
  17    C  1  dyz      0.0023597
  18    C  1  dx2y2    0.0049425
  19    C  1  dxy      0.0067603
  20    C  1  dz2      0.0023503
  21    C  1  dxz      0.0000000
  22    C  1  dyz      0.0091618
  23    C  1  dx2y2   -0.0013155
  24    C  1  dxy      0.0220261
  25    C  1  f(0)     0.0011108
  26    C  1  f(C1)    0.0005456
  27    C  1  f(S1)    0.0003765
  28    C  1  f(C2)    0.0005770
  29    C  1  f(S2)    0.0000000
  30    C  1  f(C3)    0.0011172
  31    C  1  f(S3)    0.0008193
                                             C  1      6.3134278
  32    H  2  S        0.2720776
  33    H  2  S        0.4760411
  34    H  2  S        0.0737462
  35    H  2  px       0.0107019
  36    H  2  py       0.0062007
  37    H  2  pz       0.0045190
                                             H  2      0.8432867
  38    H  3  S        0.2720780
  39    H  3  S        0.4760406
  40    H  3  S        0.0737452
  41    H  3  px       0.0107018
  42    H  3  py       0.0062008
  43    H  3  pz       0.0045190
                                             H  3      0.8432855
  44    C  4  S        0.8550778
  45    C  4  S        1.1169506
  46    C  4  S        0.5320140
  47    C  4  S        0.6149297
  48    C  4  S        0.1500582
  49    C  4  px       0.4651618
  50    C  4  py       0.5101489
  51    C  4  pz       0.3361039
  52    C  4  px       0.4300278
  53    C  4  py       0.3816698
  54    C  4  pz       0.4132506
  55    C  4  px       0.1588522
  56    C  4  py       0.0682978
  57    C  4  pz       0.2283981
  58    C  4  dz2      0.0016551
  59    C  4  dxz      0.0000000
  60    C  4  dyz      0.0023597
  61    C  4  dx2y2    0.0049425
  62    C  4  dxy      0.0067603
  63    C  4  dz2      0.0023503
  64    C  4  dxz      0.0000000
  65    C  4  dyz      0.0091618
  66    C  4  dx2y2   -0.0013155
  67    C  4  dxy      0.0220261
  68    C  4  f(0)     0.0011108
  69    C  4  f(C1)    0.0005456
  70    C  4  f(S1)    0.0003765
  71    C  4  f(C2)    0.0005770
  72    C  4  f(S2)    0.0000000
  73    C  4  f(C3)    0.0011172
  74    C  4  f(S3)    0.0008193
                                             C  4      6.3134278
  75    H  5  S        0.2720776
  76    H  5  S        0.4760411
  77    H  5  S        0.0737462
  78    H  5  px       0.0107019
  79    H  5  py       0.0062007
  80    H  5  pz       0.0045190
                                             H  5      0.8432867
  81    H  6  S        0.2720780
  82    H  6  S        0.4760406
  83    H  6  S        0.0737452
  84    H  6  px       0.0107018
  85    H  6  py       0.0062008
  86    H  6  pz       0.0045190
                                             H  6      0.8432855

 Total number of electrons:   16.000000


 Mayer-Mulliken atom-atom bond order matrix:                                   

     Atom    1       2       3       4       5       6
     ---- ------  ------  ------  ------  ------  ------
   1.  C  0.0000  0.9603  0.9603  1.9468 -0.0021 -0.0021
   2.  H  0.9603  0.0000 -0.0011 -0.0021  0.0079  0.0014
   3.  H  0.9603 -0.0011  0.0000 -0.0021  0.0014  0.0079
   4.  C  1.9468 -0.0021 -0.0021  0.0000  0.9603  0.9603
   5.  H -0.0021  0.0079  0.0014  0.9603  0.0000 -0.0011
   6.  H -0.0021  0.0014  0.0079  0.9603 -0.0011  0.0000


 Mayer-Mulliken valencies by atom:                                             

     Atom    1
     ---- ------
   1.  C  3.8633
   2.  H  0.9664
   3.  H  0.9664
   4.  C  3.8633
   5.  H  0.9664
   6.  H  0.9664
 GSVD:  LWork=        1996 too small for GESVD, short by        8354 words or        8354 for optimal perf.


 NATURAL POPULATIONS:  Natural atomic orbital occupancies 
                                                          
   NAO  Atom  No  lang   Type(AO)    Occupancy      Energy
 ----------------------------------------------------------
     1    C    1  S      Cor( 1S)     1.99929     -10.12693
     2    C    1  S      Val( 2S)     1.07353      -0.27490
     3    C    1  S      Ryd( 3S)     0.00358       0.79330
     4    C    1  S      Ryd( 4S)     0.00015       1.72283
     5    C    1  S      Ryd( 5S)     0.00000      21.22080
     6    C    1  px     Val( 2p)     1.18651      -0.06112
     7    C    1  px     Ryd( 3p)     0.00277       1.01078
     8    C    1  px     Ryd( 4p)     0.00000       1.81466
     9    C    1  py     Val( 2p)     1.12613      -0.08550
    10    C    1  py     Ryd( 3p)     0.00351       0.73176
    11    C    1  py     Ryd( 4p)     0.00034       2.18186
    12    C    1  pz     Val( 2p)     0.99734      -0.11858
    13    C    1  pz     Ryd( 3p)     0.00161       0.60831
    14    C    1  pz     Ryd( 4p)     0.00004       1.37055
    15    C    1  dxy    Ryd( 3d)     0.00120       2.07229
    16    C    1  dxy    Ryd( 4d)     0.00033       2.76990
    17    C    1  dxz    Ryd( 3d)     0.00000       1.34708
    18    C    1  dxz    Ryd( 4d)     0.00000       2.47551
    19    C    1  dyz    Ryd( 3d)     0.00048       1.67687
    20    C    1  dyz    Ryd( 4d)     0.00005       2.60855
    21    C    1  dx2y2  Ryd( 3d)     0.00318       1.94356
    22    C    1  dx2y2  Ryd( 4d)     0.00017       2.71984
    23    C    1  dz2    Ryd( 3d)     0.00104       1.81688
    24    C    1  dz2    Ryd( 4d)     0.00001       2.80878
    25    C    1  f(0)   Ryd( 4f)     0.00021       3.22238
    26    C    1  f(C1)  Ryd( 4f)     0.00020       3.32033
    27    C    1  f(S1)  Ryd( 4f)     0.00015       3.67564
    28    C    1  f(C2)  Ryd( 4f)     0.00000       3.34979
    29    C    1  f(S2)  Ryd( 4f)     0.00000       3.23632
    30    C    1  f(C3)  Ryd( 4f)     0.00004       3.73195
    31    C    1  f(S3)  Ryd( 4f)     0.00021       4.33391

    32    H    2  S      Val( 1S)     0.79764       0.05638
    33    H    2  S      Ryd( 2S)     0.00064       0.97547
    34    H    2  S      Ryd( 3S)     0.00016       1.56274
    35    H    2  px     Ryd( 2p)     0.00028       2.91501
    36    H    2  py     Ryd( 2p)     0.00013       2.72127
    37    H    2  pz     Ryd( 2p)     0.00013       2.17296

    38    H    3  S      Val( 1S)     0.79764       0.05638
    39    H    3  S      Ryd( 2S)     0.00064       0.97547
    40    H    3  S      Ryd( 3S)     0.00016       1.56274
    41    H    3  px     Ryd( 2p)     0.00028       2.91501
    42    H    3  py     Ryd( 2p)     0.00013       2.72128
    43    H    3  pz     Ryd( 2p)     0.00013       2.17296

    44    C    4  S      Cor( 1S)     1.99929     -10.12693
    45    C    4  S      Val( 2S)     1.07353      -0.27490
    46    C    4  S      Ryd( 3S)     0.00358       0.79330
    47    C    4  S      Ryd( 4S)     0.00015       1.72283
    48    C    4  S      Ryd( 5S)     0.00000      21.22080
    49    C    4  px     Val( 2p)     1.18651      -0.06112
    50    C    4  px     Ryd( 3p)     0.00277       1.01078
    51    C    4  px     Ryd( 4p)     0.00000       1.81466
    52    C    4  py     Val( 2p)     1.12613      -0.08550
    53    C    4  py     Ryd( 3p)     0.00351       0.73176
    54    C    4  py     Ryd( 4p)     0.00034       2.18186
    55    C    4  pz     Val( 2p)     0.99734      -0.11858
    56    C    4  pz     Ryd( 3p)     0.00161       0.60831
    57    C    4  pz     Ryd( 4p)     0.00004       1.37055
    58    C    4  dxy    Ryd( 3d)     0.00120       2.07229
    59    C    4  dxy    Ryd( 4d)     0.00033       2.76990
    60    C    4  dxz    Ryd( 3d)     0.00000       1.34708
    61    C    4  dxz    Ryd( 4d)     0.00000       2.47551
    62    C    4  dyz    Ryd( 3d)     0.00048       1.67687
    63    C    4  dyz    Ryd( 4d)     0.00005       2.60855
    64    C    4  dx2y2  Ryd( 3d)     0.00318       1.94356
    65    C    4  dx2y2  Ryd( 4d)     0.00017       2.71984
    66    C    4  dz2    Ryd( 3d)     0.00104       1.81688
    67    C    4  dz2    Ryd( 4d)     0.00001       2.80878
    68    C    4  f(0)   Ryd( 4f)     0.00021       3.22238
    69    C    4  f(C1)  Ryd( 4f)     0.00020       3.32033
    70    C    4  f(S1)  Ryd( 4f)     0.00015       3.67564
    71    C    4  f(C2)  Ryd( 4f)     0.00000       3.34979
    72    C    4  f(S2)  Ryd( 4f)     0.00000       3.23632
    73    C    4  f(C3)  Ryd( 4f)     0.00004       3.73195
    74    C    4  f(S3)  Ryd( 4f)     0.00021       4.33391

    75    H    5  S      Val( 1S)     0.79764       0.05638
    76    H    5  S      Ryd( 2S)     0.00064       0.97547
    77    H    5  S      Ryd( 3S)     0.00016       1.56274
    78    H    5  px     Ryd( 2p)     0.00028       2.91501
    79    H    5  py     Ryd( 2p)     0.00013       2.72127
    80    H    5  pz     Ryd( 2p)     0.00013       2.17296

    81    H    6  S      Val( 1S)     0.79764       0.05638
    82    H    6  S      Ryd( 2S)     0.00064       0.97547
    83    H    6  S      Ryd( 3S)     0.00016       1.56274
    84    H    6  px     Ryd( 2p)     0.00028       2.91501
    85    H    6  py     Ryd( 2p)     0.00013       2.72128
    86    H    6  pz     Ryd( 2p)     0.00013       2.17296

 WARNING:  Population inversion found on atom  C    1
           Population inversion found on atom  C    4


 Summary of Natural Population Analysis:                  
                                                          
                                       Natural Population 
                Natural  -----------------------------------------------
    Atom  No    Charge         Core      Valence    Rydberg      Total
 -----------------------------------------------------------------------
      C    1   -0.40204      1.99929     4.38350    0.01924     6.40204
      H    2    0.20102      0.00000     0.79764    0.00134     0.79898
      H    3    0.20102      0.00000     0.79764    0.00134     0.79898
      C    4   -0.40204      1.99929     4.38350    0.01924     6.40204
      H    5    0.20102      0.00000     0.79764    0.00134     0.79898
      H    6    0.20102      0.00000     0.79764    0.00134     0.79898
 =======================================================================
   * Total *    0.00000      3.99858    11.95756    0.04386    16.00000

                                 Natural Population      
 --------------------------------------------------------
   Core                       3.99858 ( 99.9646% of   4)
   Valence                   11.95756 ( 99.6463% of  12)
   Natural Minimal Basis     15.95614 ( 99.7259% of  16)
   Natural Rydberg Basis      0.04386 (  0.2741% of  16)
 --------------------------------------------------------

    Atom  No          Natural Electron Configuration
 ----------------------------------------------------------------------------
      C    1      [core]2S( 1.07)2p( 3.31)3p( 0.01)3d( 0.01)
      H    2            1S( 0.80)
      H    3            1S( 0.80)
      C    4      [core]2S( 1.07)2p( 3.31)3p( 0.01)3d( 0.01)
      H    5            1S( 0.80)
      H    6            1S( 0.80)


 Wiberg bond index matrix in the NAO basis:                                    

     Atom    1       2       3       4       5       6
     ---- ------  ------  ------  ------  ------  ------
   1.  C  0.0000  0.9355  0.9355  2.0485  0.0052  0.0052
   2.  H  0.9355  0.0000  0.0003  0.0052  0.0164  0.0039
   3.  H  0.9355  0.0003  0.0000  0.0052  0.0039  0.0164
   4.  C  2.0485  0.0052  0.0052  0.0000  0.9355  0.9355
   5.  H  0.0052  0.0164  0.0039  0.9355  0.0000  0.0003
   6.  H  0.0052  0.0039  0.0164  0.9355  0.0003  0.0000


 Wiberg bond index, Totals by atom:                                            

     Atom    1
     ---- ------
   1.  C  3.9298
   2.  H  0.9613
   3.  H  0.9613
   4.  C  3.9298
   5.  H  0.9613
   6.  H  0.9613


 Atom-atom overlap-weighted NAO bond order:                                    

     Atom    1       2       3       4       5       6
     ---- ------  ------  ------  ------  ------  ------
   1.  C  0.0000  0.8023  0.8023  1.4610  0.0171  0.0171
   2.  H  0.8023  0.0000 -0.0027  0.0171 -0.0020 -0.0031
   3.  H  0.8023 -0.0027  0.0000  0.0171 -0.0031 -0.0020
   4.  C  1.4610  0.0171  0.0171  0.0000  0.8023  0.8023
   5.  H  0.0171 -0.0020 -0.0031  0.8023  0.0000 -0.0027
   6.  H  0.0171 -0.0031 -0.0020  0.8023 -0.0027  0.0000


 Atom-atom overlap-weighted NAO bond order, Totals by atom:                    

     Atom    1
     ---- ------
   1.  C  3.0999
   2.  H  0.8116
   3.  H  0.8116
   4.  C  3.0999
   5.  H  0.8116
   6.  H  0.8116


 MO bond order:                                                                

     Atom    1       2       3       4       5       6
     ---- ------  ------  ------  ------  ------  ------
   1.  C  0.0000  1.6225  0.2508  1.0527  0.0812 -0.0164
   2.  H  1.6225  0.0000 -0.0227  0.0705  0.0890 -0.0504
   3.  H  0.2508 -0.0227  0.0000  0.1248 -0.0615  0.0891
   4.  C  1.0527  0.0705  0.1248  0.0000 -0.5534  0.7989
   5.  H  0.0812  0.0890 -0.0615 -0.5534  0.0000 -0.0388
   6.  H -0.0164 -0.0504  0.0891  0.7989 -0.0388  0.0000


 MO atomic valencies:                                                          

     Atom    1
     ---- ------
   1.  C  2.9909
   2.  H  1.7090
   3.  H  0.3805
   4.  C  1.4936
   5.  H -0.4835
   6.  H  0.7824


 NATURAL BOND ORBITAL ANALYSIS:

                       Occupancies       Lewis Structure    Low   High
           Occ.    -------------------  -----------------   occ   occ
  Cycle   Thresh.   Lewis   Non-Lewis     CR  BD  3C  LP    (L)   (NL)   Dev
 =============================================================================
   1(1)    1.90    15.93739   0.06261      2   6   0   0     0      0    0.05
 -----------------------------------------------------------------------------

 Structure accepted: No low occupancy Lewis orbitals

 --------------------------------------------------------
   Core                      3.99859 ( 99.965% of   4)
   Valence Lewis            11.93880 ( 99.490% of  12)
  ==================       ============================
   Total Lewis              15.93739 ( 99.609% of  16)
  -----------------------------------------------------
   Valence non-Lewis         0.04582 (  0.286% of  16)
   Rydberg non-Lewis         0.01679 (  0.105% of  16)
  ==================       ============================
   Total non-Lewis           0.06261 (  0.391% of  16)
 --------------------------------------------------------


       (Occupancy)   Bond orbital/ Coefficients/ Hybrids
 ---------------------------------------------------------------------------------
     1. (1.98545) BD ( 1) C   1 - H   2  
                ( 60.14%)   0.7755* C   1 s( 29.89%)p 2.34( 69.96%)d 0.00(  0.13%)
                                                  f 0.00(  0.02%)
                                           -0.0002  0.5464  0.0176 -0.0023 -0.0000
                                            0.7066  0.0070  0.0007  0.4473 -0.0102
                                           -0.0057  0.0000  0.0000  0.0000  0.0225
                                            0.0026  0.0000  0.0000  0.0000  0.0000
                                            0.0242 -0.0045 -0.0141 -0.0013  0.0000
                                           -0.0091 -0.0057  0.0000  0.0000 -0.0033
                                            0.0068
                ( 39.86%)   0.6314* H   2 s( 99.96%)p 0.00(  0.04%)
                                            0.9998  0.0017 -0.0002 -0.0172 -0.0088
                                            0.0000
     2. (1.98545) BD ( 1) C   1 - H   3  
                ( 60.14%)   0.7755* C   1 s( 29.89%)p 2.34( 69.96%)d 0.00(  0.13%)
                                                  f 0.00(  0.02%)
                                            0.0002 -0.5464 -0.0176  0.0023  0.0000
                                            0.7066  0.0070  0.0007 -0.4473  0.0102
                                            0.0057  0.0000  0.0000  0.0000  0.0225
                                            0.0026  0.0000  0.0000  0.0000  0.0000
                                           -0.0242  0.0045  0.0141  0.0013  0.0000
                                           -0.0091  0.0057  0.0000  0.0000 -0.0033
                                           -0.0068
                ( 39.86%)   0.6314* H   3 s( 99.96%)p 0.00(  0.04%)
                                           -0.9998 -0.0017  0.0002 -0.0172  0.0088
                                            0.0000
     3. (1.99754) BD ( 1) C   1 - C   4  
                ( 50.00%)   0.7071* C   1 s( 40.28%)p 1.48( 59.49%)d 0.01(  0.21%)
                                                  f 0.00(  0.01%)
                                            0.0000  0.6335 -0.0385  0.0047  0.0000
                                           -0.0000  0.0000 -0.0000 -0.7699  0.0471
                                            0.0003  0.0000  0.0000  0.0000  0.0000
                                            0.0000  0.0000  0.0000  0.0000  0.0000
                                           -0.0388 -0.0017 -0.0242 -0.0010  0.0000
                                            0.0000  0.0074  0.0000  0.0000  0.0000
                                            0.0089
                ( 50.00%)   0.7071* C   4 s( 40.28%)p 1.48( 59.49%)d 0.01(  0.21%)
                                                  f 0.00(  0.01%)
                                            0.0000  0.6335 -0.0385  0.0047  0.0000
                                            0.0000 -0.0000  0.0000  0.7699 -0.0471
                                           -0.0003  0.0000  0.0000  0.0000  0.0000
                                            0.0000  0.0000  0.0000  0.0000  0.0000
                                           -0.0388 -0.0017 -0.0242 -0.0010  0.0000
                                           -0.0000 -0.0074  0.0000  0.0000 -0.0000
                                           -0.0089
     4. (1.99947) BD ( 2) C   1 - C   4  
                ( 50.00%)   0.7071* C   1 s(  0.00%)p 1.00( 99.93%)d 0.00(  0.05%)
                                                  f 0.00(  0.02%)
                                            0.0000  0.0000  0.0000  0.0000  0.0000
                                            0.0000  0.0000  0.0000  0.0000  0.0000
                                            0.0000  0.9988  0.0402  0.0066  0.0000
                                            0.0000  0.0000 -0.0000 -0.0218 -0.0070
                                            0.0000  0.0000  0.0000  0.0000 -0.0144
                                            0.0000  0.0000 -0.0021 -0.0000  0.0000
                                            0.0000
                ( 50.00%)   0.7071* C   4 s(  0.00%)p 1.00( 99.93%)d 0.00(  0.05%)
                                                  f 0.00(  0.02%)
                                            0.0000  0.0000  0.0000  0.0000  0.0000
                                            0.0000  0.0000  0.0000  0.0000  0.0000
                                            0.0000  0.9988  0.0402  0.0066  0.0000
                                            0.0000 -0.0000  0.0000  0.0218  0.0070
                                            0.0000  0.0000  0.0000  0.0000 -0.0144
                                            0.0000  0.0000 -0.0021 -0.0000  0.0000
                                            0.0000
     5. (1.98545) BD ( 1) C   4 - H   5  
                ( 60.14%)   0.7755* C   4 s( 29.89%)p 2.34( 69.96%)d 0.00(  0.13%)
                                                  f 0.00(  0.02%)
                                            0.0002 -0.5464 -0.0176  0.0023  0.0000
                                            0.7066  0.0070  0.0007  0.4473 -0.0102
                                           -0.0057  0.0000  0.0000  0.0000 -0.0225
                                           -0.0026  0.0000  0.0000  0.0000  0.0000
                                           -0.0242  0.0045  0.0141  0.0013  0.0000
                                           -0.0091 -0.0057  0.0000  0.0000 -0.0033
                                            0.0068
                ( 39.86%)   0.6314* H   5 s( 99.96%)p 0.00(  0.04%)
                                           -0.9998 -0.0017  0.0002 -0.0172 -0.0088
                                            0.0000
     6. (1.98545) BD ( 1) C   4 - H   6  
                ( 60.14%)   0.7755* C   4 s( 29.89%)p 2.34( 69.96%)d 0.00(  0.13%)
                                                  f 0.00(  0.02%)
                                           -0.0002  0.5464  0.0176 -0.0023 -0.0000
                                            0.7066  0.0070  0.0007 -0.4473  0.0102
                                            0.0057  0.0000  0.0000  0.0000 -0.0225
                                           -0.0026  0.0000  0.0000  0.0000  0.0000
                                            0.0242 -0.0045 -0.0141 -0.0013  0.0000
                                           -0.0091  0.0057  0.0000  0.0000 -0.0033
                                           -0.0068
                ( 39.86%)   0.6314* H   6 s( 99.96%)p 0.00(  0.04%)
                                            0.9998  0.0017 -0.0002 -0.0172  0.0088
                                            0.0000
     7. (1.99930) CR ( 1) C   1           s(100.00%)p 0.00(  0.00%)
                                            1.0000  0.0002  0.0000 -0.0000 -0.0000
                                           -0.0000 -0.0000 -0.0000  0.0002 -0.0000
                                           -0.0000  0.0000  0.0000  0.0000 -0.0000
                                            0.0000  0.0000  0.0000  0.0000  0.0000
                                            0.0000 -0.0000 -0.0000 -0.0000  0.0000
                                            0.0000 -0.0000  0.0000  0.0000  0.0000
                                            0.0000
     8. (1.99930) CR ( 1) C   4           s(100.00%)p 0.00(  0.00%)
                                            1.0000  0.0002  0.0000 -0.0000 -0.0000
                                            0.0000  0.0000  0.0000 -0.0002  0.0000
                                            0.0000  0.0000  0.0000  0.0000 -0.0000
                                            0.0000  0.0000  0.0000  0.0000  0.0000
                                            0.0000 -0.0000 -0.0000 -0.0000  0.0000
                                           -0.0000  0.0000  0.0000  0.0000 -0.0000
                                           -0.0000
     9. (0.00308) RY*( 1) C   1           s(  0.00%)p 1.00( 89.06%)d 0.12( 10.50%)
                                                  f 0.00(  0.44%)
                                            0.0000 -0.0000 -0.0001 -0.0000 -0.0000
                                           -0.0118  0.9435  0.0150  0.0000  0.0001
                                           -0.0000  0.0000  0.0000  0.0000  0.0264
                                            0.3229  0.0000  0.0000  0.0000  0.0000
                                            0.0000 -0.0000  0.0000 -0.0000  0.0000
                                           -0.0076 -0.0000  0.0000  0.0000 -0.0659
                                           -0.0000
    10. (0.00301) RY*( 2) C   1           s( 49.86%)p 0.90( 44.97%)d 0.09(  4.54%)
                                                  f 0.01(  0.64%)
                                           -0.0000  0.0165  0.6933  0.1325  0.0017
                                           -0.0000  0.0001  0.0000 -0.0508 -0.6022
                                            0.2905  0.0000  0.0000  0.0000  0.0000
                                            0.0000  0.0000  0.0000  0.0000  0.0000
                                           -0.1022  0.1844 -0.0175  0.0251  0.0000
                                           -0.0000  0.0129  0.0000  0.0000 -0.0000
                                            0.0790
    11. (0.00020) RY*( 3) C   1           s( 29.55%)p 1.02( 30.28%)d 1.18( 34.92%)
                                                  f 0.18(  5.25%)
                                            0.0000 -0.0160  0.2145  0.4991 -0.0107
                                            0.0000  0.0000  0.0000  0.0467  0.5483
                                           -0.0016 -0.0000 -0.0000 -0.0000  0.0000
                                            0.0000 -0.0000 -0.0000 -0.0000 -0.0000
                                           -0.4869  0.2562 -0.2149  0.0177 -0.0000
                                            0.0000  0.1098 -0.0000 -0.0000  0.0000
                                            0.2012
    12. (0.00002) RY*( 4) C   1           s(  4.70%)p 0.33(  1.56%)d19.29( 90.68%)
                                                  f 0.65(  3.06%)
    13. (0.00000) RY*( 5) C   1           s(  0.00%)p 1.00(100.00%)d 0.00(  0.00%)
                                                  f 0.00(  0.00%)
    14. (0.00000) RY*( 6) C   1           s( 42.83%)p 0.68( 28.98%)d 0.66( 28.18%)
                                                  f 0.00(  0.00%)
    15. (0.00000) RY*( 7) C   1           s(  5.08%)p18.33( 93.08%)d 0.36(  1.83%)
                                                  f 0.00(  0.01%)
    16. (0.00000) RY*( 8) C   1           s(  0.00%)p 1.00(100.00%)d 0.00(  0.00%)
                                                  f 0.00(  0.00%)
    17. (0.00000) RY*( 9) C   1           s(  0.00%)p 1.00(100.00%)d 0.00(  0.00%)
    18. (0.00000) RY*(10) C   1           s(  0.00%)p 1.00(  0.18%)d99.99( 99.82%)
                                                  f 0.00(  0.00%)
    19. (0.00000) RY*(11) C   1           s(  0.00%)p 1.00( 10.47%)d 8.55( 89.53%)
    20. (0.00000) RY*(12) C   1           s(  0.00%)p 0.00(  0.00%)d 1.00(100.00%)
    21. (0.00000) RY*(13) C   1           s(  0.00%)p 0.00(  0.00%)d 1.00(100.00%)
    22. (0.00000) RY*(14) C   1           s(  0.00%)p 1.00(  0.05%)d99.99( 99.95%)
                                                  f 0.00(  0.00%)
    23. (0.00000) RY*(15) C   1           s(  0.00%)p 0.00(  0.00%)d 1.00(100.00%)
                                                  f 0.00(  0.00%)
    24. (0.00000) RY*(16) C   1           s( 99.99%)p 0.00(  0.00%)d 0.00(  0.01%)
                                                  f 0.00(  0.00%)
    25. (0.00000) RY*(17) C   1           s(  7.52%)p 0.07(  0.52%)d12.23( 91.96%)
                                                  f 0.00(  0.00%)
    26. (0.00000) RY*(18) C   1           s( 57.06%)p 0.00(  0.28%)d 0.75( 42.65%)
                                                  f 0.00(  0.00%)
    27. (0.00000) RY*(19) C   1           s(  0.32%)p 0.07(  0.02%)d99.99( 99.66%)
                                                  f 0.01(  0.00%)
    28. (0.00000) RY*(20) C   1           s(  0.00%)p 1.00(  0.02%)d 0.00(  0.00%)
                                                  f99.99( 99.98%)
    29. (0.00000) RY*(21) C   1           s(  0.00%)p 1.00(  0.02%)d 0.03(  0.00%)
                                                  f99.99( 99.98%)
    30. (0.00000) RY*(22) C   1           s(  0.54%)p 0.48(  0.26%)d 2.00(  1.09%)
                                                  f99.99( 98.10%)
    31. (0.00000) RY*(23) C   1           s(  0.00%)p 0.00(  0.00%)d 0.00(  0.00%)
                                                  f 1.00(100.00%)
    32. (0.00000) RY*(24) C   1           s(  0.00%)p 0.00(  0.00%)d 0.00(  0.00%)
                                                  f 1.00(100.00%)
    33. (0.00000) RY*(25) C   1           s(  0.00%)p 1.00(  0.39%)d 0.12(  0.05%)
                                                  f99.99( 99.56%)
    34. (0.00000) RY*(26) C   1           s(  2.50%)p 0.19(  0.49%)d 1.65(  4.11%)
                                                  f37.18( 92.90%)
    35. (0.00067) RY*( 1) H   2           s( 95.01%)p 0.05(  4.99%)
                                           -0.0010  0.9744  0.0235  0.1272 -0.1837
                                            0.0000
    36. (0.00018) RY*( 2) H   2           s( 81.98%)p 0.22( 18.02%)
                                            0.0016 -0.1189  0.8976  0.2493 -0.3436
                                            0.0000
    37. (0.00013) RY*( 3) H   2           s(  0.00%)p 1.00(100.00%)
                                            0.0000  0.0000  0.0000  0.0000  0.0000
                                            1.0000
    38. (0.00005) RY*( 4) H   2           s( 22.89%)p 3.37( 77.11%)
    39. (0.00001) RY*( 5) H   2           s(  0.16%)p99.99( 99.84%)
    40. (0.00067) RY*( 1) H   3           s( 95.01%)p 0.05(  4.99%)
                                           -0.0010  0.9744  0.0235 -0.1272 -0.1837
                                            0.0000
    41. (0.00018) RY*( 2) H   3           s( 81.98%)p 0.22( 18.02%)
                                            0.0016 -0.1189  0.8976 -0.2493 -0.3436
                                            0.0000
    42. (0.00013) RY*( 3) H   3           s(  0.00%)p 1.00(100.00%)
                                            0.0000  0.0000  0.0000  0.0000  0.0000
                                            1.0000
    43. (0.00005) RY*( 4) H   3           s( 22.89%)p 3.37( 77.11%)
    44. (0.00001) RY*( 5) H   3           s(  0.16%)p99.99( 99.84%)
    45. (0.00308) RY*( 1) C   4           s(  0.00%)p 1.00( 89.06%)d 0.12( 10.50%)
                                                  f 0.00(  0.44%)
                                            0.0000  0.0000  0.0001  0.0000  0.0000
                                           -0.0118  0.9435  0.0150  0.0000  0.0001
                                           -0.0000  0.0000  0.0000  0.0000 -0.0264
                                           -0.3229  0.0000  0.0000  0.0000  0.0000
                                           -0.0000  0.0000 -0.0000  0.0000  0.0000
                                           -0.0076 -0.0000  0.0000  0.0000 -0.0659
                                           -0.0000
    46. (0.00301) RY*( 2) C   4           s( 49.86%)p 0.90( 44.97%)d 0.09(  4.54%)
                                                  f 0.01(  0.64%)
                                           -0.0000  0.0165  0.6933  0.1325  0.0017
                                            0.0000 -0.0001 -0.0000  0.0508  0.6022
                                           -0.2905  0.0000  0.0000  0.0000  0.0000
                                            0.0000  0.0000  0.0000  0.0000  0.0000
                                           -0.1022  0.1844 -0.0175  0.0251  0.0000
                                            0.0000 -0.0129  0.0000  0.0000  0.0000
                                           -0.0790
    47. (0.00020) RY*( 3) C   4           s( 29.55%)p 1.02( 30.28%)d 1.18( 34.92%)
                                                  f 0.18(  5.25%)
                                            0.0000 -0.0160  0.2145  0.4991 -0.0107
                                           -0.0000 -0.0000 -0.0000 -0.0467 -0.5483
                                            0.0016 -0.0000 -0.0000 -0.0000  0.0000
                                            0.0000 -0.0000 -0.0000 -0.0000 -0.0000
                                           -0.4869  0.2562 -0.2149  0.0177 -0.0000
                                           -0.0000 -0.1098 -0.0000 -0.0000 -0.0000
                                           -0.2012
    48. (0.00002) RY*( 4) C   4           s(  4.70%)p 0.33(  1.56%)d19.29( 90.68%)
                                                  f 0.65(  3.06%)
    49. (0.00000) RY*( 5) C   4           s(  0.00%)p 1.00(100.00%)d 0.00(  0.00%)
                                                  f 0.00(  0.00%)
    50. (0.00000) RY*( 6) C   4           s( 42.83%)p 0.68( 28.98%)d 0.66( 28.18%)
                                                  f 0.00(  0.00%)
    51. (0.00000) RY*( 7) C   4           s(  5.08%)p18.33( 93.08%)d 0.36(  1.83%)
                                                  f 0.00(  0.01%)
    52. (0.00000) RY*( 8) C   4           s(  0.00%)p 1.00(100.00%)d 0.00(  0.00%)
                                                  f 0.00(  0.00%)
    53. (0.00000) RY*( 9) C   4           s(  0.00%)p 1.00(100.00%)d 0.00(  0.00%)
    54. (0.00000) RY*(10) C   4           s(  0.00%)p 1.00(  0.18%)d99.99( 99.82%)
                                                  f 0.00(  0.00%)
    55. (0.00000) RY*(11) C   4           s(  0.00%)p 1.00( 10.47%)d 8.55( 89.53%)
    56. (0.00000) RY*(12) C   4           s(  0.00%)p 0.00(  0.00%)d 1.00(100.00%)
    57. (0.00000) RY*(13) C   4           s(  0.00%)p 0.00(  0.00%)d 1.00(100.00%)
    58. (0.00000) RY*(14) C   4           s(  0.00%)p 1.00(  0.05%)d99.99( 99.95%)
                                                  f 0.00(  0.00%)
    59. (0.00000) RY*(15) C   4           s(  0.00%)p 0.00(  0.00%)d 1.00(100.00%)
                                                  f 0.00(  0.00%)
    60. (0.00000) RY*(16) C   4           s( 99.99%)p 0.00(  0.00%)d 0.00(  0.01%)
                                                  f 0.00(  0.00%)
    61. (0.00000) RY*(17) C   4           s(  7.52%)p 0.07(  0.52%)d12.23( 91.96%)
                                                  f 0.00(  0.00%)
    62. (0.00000) RY*(18) C   4           s( 57.06%)p 0.00(  0.28%)d 0.75( 42.65%)
                                                  f 0.00(  0.00%)
    63. (0.00000) RY*(19) C   4           s(  0.32%)p 0.07(  0.02%)d99.99( 99.66%)
                                                  f 0.01(  0.00%)
    64. (0.00000) RY*(20) C   4           s(  0.00%)p 1.00(  0.02%)d 0.00(  0.00%)
                                                  f99.99( 99.98%)
    65. (0.00000) RY*(21) C   4           s(  0.00%)p 1.00(  0.02%)d 0.03(  0.00%)
                                                  f99.99( 99.98%)
    66. (0.00000) RY*(22) C   4           s(  0.54%)p 0.48(  0.26%)d 2.00(  1.09%)
                                                  f99.99( 98.10%)
    67. (0.00000) RY*(23) C   4           s(  0.00%)p 0.00(  0.00%)d 0.00(  0.00%)
                                                  f 1.00(100.00%)
    68. (0.00000) RY*(24) C   4           s(  0.00%)p 0.00(  0.00%)d 0.00(  0.00%)
                                                  f 1.00(100.00%)
    69. (0.00000) RY*(25) C   4           s(  0.00%)p 1.00(  0.39%)d 0.12(  0.05%)
                                                  f99.99( 99.56%)
    70. (0.00000) RY*(26) C   4           s(  2.50%)p 0.19(  0.49%)d 1.65(  4.11%)
                                                  f37.18( 92.90%)
    71. (0.00067) RY*( 1) H   5           s( 95.01%)p 0.05(  4.99%)
                                           -0.0010  0.9744  0.0235 -0.1272  0.1837
                                            0.0000
    72. (0.00018) RY*( 2) H   5           s( 81.98%)p 0.22( 18.02%)
                                            0.0016 -0.1189  0.8976 -0.2493  0.3436
                                            0.0000
    73. (0.00013) RY*( 3) H   5           s(  0.00%)p 1.00(100.00%)
                                            0.0000  0.0000  0.0000  0.0000  0.0000
                                            1.0000
    74. (0.00005) RY*( 4) H   5           s( 22.89%)p 3.37( 77.11%)
    75. (0.00001) RY*( 5) H   5           s(  0.16%)p99.99( 99.84%)
    76. (0.00067) RY*( 1) H   6           s( 95.01%)p 0.05(  4.99%)
                                           -0.0010  0.9744  0.0235  0.1272  0.1837
                                            0.0000
    77. (0.00018) RY*( 2) H   6           s( 81.98%)p 0.22( 18.02%)
                                            0.0016 -0.1189  0.8976  0.2493  0.3436
                                            0.0000
    78. (0.00013) RY*( 3) H   6           s(  0.00%)p 1.00(100.00%)
                                            0.0000  0.0000  0.0000  0.0000  0.0000
                                            1.0000
    79. (0.00005) RY*( 4) H   6           s( 22.89%)p 3.37( 77.11%)
    80. (0.00001) RY*( 5) H   6           s(  0.16%)p99.99( 99.84%)
    81. (0.01076) BD*( 1) C   1 - H   2  
                ( 39.86%)   0.6314* C   1 s( 29.89%)p 2.34( 69.96%)d 0.00(  0.13%)
                                                  f 0.00(  0.02%)
                                            0.0002 -0.5464 -0.0176  0.0023  0.0000
                                           -0.7066 -0.0070 -0.0007 -0.4473  0.0102
                                            0.0057 -0.0000 -0.0000 -0.0000 -0.0225
                                           -0.0026 -0.0000 -0.0000 -0.0000 -0.0000
                                           -0.0242  0.0045  0.0141  0.0013 -0.0000
                                            0.0091  0.0057 -0.0000 -0.0000  0.0033
                                           -0.0068
                ( 60.14%)  -0.7755* H   2 s( 99.96%)p 0.00(  0.04%)
                                           -0.9998 -0.0017  0.0002  0.0172  0.0088
                                           -0.0000
    82. (0.01076) BD*( 1) C   1 - H   3  
                ( 39.86%)   0.6314* C   1 s( 29.89%)p 2.34( 69.96%)d 0.00(  0.13%)
                                                  f 0.00(  0.02%)
                                           -0.0002  0.5464  0.0176 -0.0023 -0.0000
                                           -0.7066 -0.0070 -0.0007  0.4473 -0.0102
                                           -0.0057 -0.0000 -0.0000 -0.0000 -0.0225
                                           -0.0026 -0.0000 -0.0000 -0.0000 -0.0000
                                            0.0242 -0.0045 -0.0141 -0.0013 -0.0000
                                            0.0091 -0.0057 -0.0000 -0.0000  0.0033
                                            0.0068
                ( 60.14%)  -0.7755* H   3 s( 99.96%)p 0.00(  0.04%)
                                            0.9998  0.0017 -0.0002  0.0172 -0.0088
                                           -0.0000
    83. (0.00280) BD*( 1) C   1 - C   4  
                ( 50.00%)   0.7071* C   1 s( 40.28%)p 1.48( 59.49%)d 0.01(  0.21%)
                                                  f 0.00(  0.01%)
                                            0.0000  0.6335 -0.0385  0.0047  0.0000
                                           -0.0000  0.0000 -0.0000 -0.7699  0.0471
                                            0.0003  0.0000  0.0000  0.0000  0.0000
                                            0.0000  0.0000  0.0000  0.0000  0.0000
                                           -0.0388 -0.0017 -0.0242 -0.0010  0.0000
                                            0.0000  0.0074  0.0000  0.0000  0.0000
                                            0.0089
                ( 50.00%)  -0.7071* C   4 s( 40.28%)p 1.48( 59.49%)d 0.01(  0.21%)
                                                  f 0.00(  0.01%)
                                            0.0000  0.6335 -0.0385  0.0047  0.0000
                                            0.0000 -0.0000  0.0000  0.7699 -0.0471
                                           -0.0003  0.0000  0.0000  0.0000  0.0000
                                            0.0000  0.0000  0.0000  0.0000  0.0000
                                           -0.0388 -0.0017 -0.0242 -0.0010  0.0000
                                           -0.0000 -0.0074  0.0000  0.0000 -0.0000
                                           -0.0089
    84. (0.00000) BD*( 2) C   1 - C   4  
                ( 50.00%)   0.7071* C   1 s(  0.00%)p 1.00( 99.93%)d 0.00(  0.05%)
                                                  f 0.00(  0.02%)
                ( 50.00%)  -0.7071* C   4 s(  0.00%)p 1.00( 99.93%)d 0.00(  0.05%)
                                                  f 0.00(  0.02%)
    85. (0.01076) BD*( 1) C   4 - H   5  
                ( 39.86%)   0.6314* C   4 s( 29.89%)p 2.34( 69.96%)d 0.00(  0.13%)
                                                  f 0.00(  0.02%)
                                           -0.0002  0.5464  0.0176 -0.0023 -0.0000
                                           -0.7066 -0.0070 -0.0007 -0.4473  0.0102
                                            0.0057 -0.0000 -0.0000 -0.0000  0.0225
                                            0.0026 -0.0000 -0.0000 -0.0000 -0.0000
                                            0.0242 -0.0045 -0.0141 -0.0013 -0.0000
                                            0.0091  0.0057 -0.0000 -0.0000  0.0033
                                           -0.0068
                ( 60.14%)  -0.7755* H   5 s( 99.96%)p 0.00(  0.04%)
                                            0.9998  0.0017 -0.0002  0.0172  0.0088
                                           -0.0000
    86. (0.01076) BD*( 1) C   4 - H   6  
                ( 39.86%)   0.6314* C   4 s( 29.89%)p 2.34( 69.96%)d 0.00(  0.13%)
                                                  f 0.00(  0.02%)
                                            0.0002 -0.5464 -0.0176  0.0023  0.0000
                                           -0.7066 -0.0070 -0.0007  0.4473 -0.0102
                                           -0.0057 -0.0000 -0.0000 -0.0000  0.0225
                                            0.0026 -0.0000 -0.0000 -0.0000 -0.0000
                                           -0.0242  0.0045  0.0141  0.0013 -0.0000
                                            0.0091 -0.0057 -0.0000 -0.0000  0.0033
                                            0.0068
                ( 60.14%)  -0.7755* H   6 s( 99.96%)p 0.00(  0.04%)
                                           -0.9998 -0.0017  0.0002  0.0172 -0.0088
                                           -0.0000


 NHO Directionality and "Bond Bending" (deviations from line of nuclear centers)

         [Thresholds for printing:  angular deviation  >  1.0 degree]
                                    hybrid p-character > 25.0%
                                    orbital occupancy  >  0.10e

                                Line of Centers        Hybrid 1              Hybrid 2
                                ---------------  -------------------   ------------------
                NBO               Theta   Phi    Theta   Phi    Dev    Theta   Phi    Dev
 ========================================================================================
     4. BD (   2) C   1 - C   4    90.0  270.0     0.0    0.0  90.0      0.0    0.0  90.0


 Second Order Perturbation Theory Analysis of Fock Matrix in NBO Basis

     Threshold for printing:   0.50 kcal/mol
                                                                              E(2)  E(j)-E(i) F(i,j)
         Donor NBO (i)                     Acceptor NBO (j)                 kcal/mol   a.u.    a.u. 
 ===================================================================================================

 within unit  1
   1. BD (   1) C   1 - H   2        / 45. RY*(   1) C   4                    1.63    1.81    0.049
   1. BD (   1) C   1 - H   2        / 46. RY*(   2) C   4                    1.69    1.54    0.046
   1. BD (   1) C   1 - H   2        / 83. BD*(   1) C   1 - C   4            0.65    1.33    0.026
   1. BD (   1) C   1 - H   2        / 85. BD*(   1) C   4 - H   5            5.56    1.11    0.070
   1. BD (   1) C   1 - H   2        / 86. BD*(   1) C   4 - H   6            0.85    1.11    0.027
   2. BD (   1) C   1 - H   3        / 45. RY*(   1) C   4                    1.63    1.81    0.049
   2. BD (   1) C   1 - H   3        / 46. RY*(   2) C   4                    1.69    1.54    0.046
   2. BD (   1) C   1 - H   3        / 83. BD*(   1) C   1 - C   4            0.65    1.33    0.026
   2. BD (   1) C   1 - H   3        / 85. BD*(   1) C   4 - H   5            0.85    1.11    0.027
   2. BD (   1) C   1 - H   3        / 86. BD*(   1) C   4 - H   6            5.56    1.11    0.070
   3. BD (   1) C   1 - C   4        / 81. BD*(   1) C   1 - H   2            0.61    1.36    0.026
   3. BD (   1) C   1 - C   4        / 82. BD*(   1) C   1 - H   3            0.61    1.36    0.026
   3. BD (   1) C   1 - C   4        / 85. BD*(   1) C   4 - H   5            0.61    1.36    0.026
   3. BD (   1) C   1 - C   4        / 86. BD*(   1) C   4 - H   6            0.61    1.36    0.026
   5. BD (   1) C   4 - H   5        /  9. RY*(   1) C   1                    1.63    1.81    0.049
   5. BD (   1) C   4 - H   5        / 10. RY*(   2) C   1                    1.69    1.54    0.046
   5. BD (   1) C   4 - H   5        / 81. BD*(   1) C   1 - H   2            5.56    1.11    0.070
   5. BD (   1) C   4 - H   5        / 82. BD*(   1) C   1 - H   3            0.85    1.11    0.027
   5. BD (   1) C   4 - H   5        / 83. BD*(   1) C   1 - C   4            0.65    1.33    0.026
   6. BD (   1) C   4 - H   6        /  9. RY*(   1) C   1                    1.63    1.81    0.049
   6. BD (   1) C   4 - H   6        / 10. RY*(   2) C   1                    1.69    1.54    0.046
   6. BD (   1) C   4 - H   6        / 81. BD*(   1) C   1 - H   2            0.85    1.11    0.027
   6. BD (   1) C   4 - H   6        / 82. BD*(   1) C   1 - H   3            5.56    1.11    0.070
   6. BD (   1) C   4 - H   6        / 83. BD*(   1) C   1 - C   4            0.65    1.33    0.026
   7. CR (   1) C   1                / 46. RY*(   2) C   4                    2.06   11.06    0.135
   7. CR (   1) C   1                / 47. RY*(   3) C   4                    1.27   11.28    0.107
   7. CR (   1) C   1                / 83. BD*(   1) C   1 - C   4            0.62   10.85    0.073
   8. CR (   1) C   4                / 10. RY*(   2) C   1                    2.06   11.06    0.135
   8. CR (   1) C   4                / 11. RY*(   3) C   1                    1.27   11.28    0.107
   8. CR (   1) C   4                / 83. BD*(   1) C   1 - C   4            0.62   10.85    0.073


 Natural Bond Orbitals (Summary):

                                                            Principal Delocalizations
           NBO                        Occupancy    Energy   (geminal,vicinal,remote)
 ====================================================================================
 Molecular unit  1  (C2H4)
     1. BD (   1) C   1 - H   2          1.98545    -0.60412  85(v),46(v),45(v),86(v)
                                                    83(g)
     2. BD (   1) C   1 - H   3          1.98545    -0.60412  86(v),46(v),45(v),85(v)
                                                    83(g)
     3. BD (   1) C   1 - C   4          1.99754    -0.85818  81(g),82(g),85(g),86(g)
     4. BD (   2) C   1 - C   4          1.99947    -0.35883   
     5. BD (   1) C   4 - H   5          1.98545    -0.60412  81(v),10(v),9(v),82(v),83(g)
     6. BD (   1) C   4 - H   6          1.98545    -0.60412  82(v),10(v),9(v),81(v),83(g)
     7. CR (   1) C   1                  1.99930   -10.12732  46(v),47(v),83(g)
     8. CR (   1) C   4                  1.99930   -10.12732  10(v),11(v),83(g)
     9. RY*(   1) C   1                  0.00308     1.20274   
    10. RY*(   2) C   1                  0.00301     0.93616   
    11. RY*(   3) C   1                  0.00020     1.15380   
    12. RY*(   4) C   1                  0.00002     1.64406   
    13. RY*(   5) C   1                  0.00000     1.82417   
    14. RY*(   6) C   1                  0.00000     1.15083   
    15. RY*(   7) C   1                  0.00000     1.93288   
    16. RY*(   8) C   1                  0.00000     0.61425   
    17. RY*(   9) C   1                  0.00000     1.37032   
    18. RY*(  10) C   1                  0.00000     2.06997   
    19. RY*(  11) C   1                  0.00000     2.56405   
    20. RY*(  12) C   1                  0.00000     1.34708   
    21. RY*(  13) C   1                  0.00000     2.47551   
    22. RY*(  14) C   1                  0.00000     1.67560   
    23. RY*(  15) C   1                  0.00000     2.60851   
    24. RY*(  16) C   1                  0.00000    21.25510   
    25. RY*(  17) C   1                  0.00000     2.97467   
    26. RY*(  18) C   1                  0.00000     1.99821   
    27. RY*(  19) C   1                  0.00000     3.06709   
    28. RY*(  20) C   1                  0.00000     3.22270   
    29. RY*(  21) C   1                  0.00000     3.32255   
    30. RY*(  22) C   1                  0.00000     3.60300   
    31. RY*(  23) C   1                  0.00000     3.34978   
    32. RY*(  24) C   1                  0.00000     3.23632   
    33. RY*(  25) C   1                  0.00000     3.73515   
    34. RY*(  26) C   1                  0.00000     4.20230   
    35. RY*(   1) H   2                  0.00067     1.04351   
    36. RY*(   2) H   2                  0.00018     1.59355   
    37. RY*(   3) H   2                  0.00013     2.17296   
    38. RY*(   4) H   2                  0.00005     2.41930   
    39. RY*(   5) H   2                  0.00001     3.11594   
    40. RY*(   1) H   3                  0.00067     1.04351   
    41. RY*(   2) H   3                  0.00018     1.59355   
    42. RY*(   3) H   3                  0.00013     2.17296   
    43. RY*(   4) H   3                  0.00005     2.41929   
    44. RY*(   5) H   3                  0.00001     3.11595   
    45. RY*(   1) C   4                  0.00308     1.20274   
    46. RY*(   2) C   4                  0.00301     0.93616   
    47. RY*(   3) C   4                  0.00020     1.15380   
    48. RY*(   4) C   4                  0.00002     1.64406   
    49. RY*(   5) C   4                  0.00000     1.82417   
    50. RY*(   6) C   4                  0.00000     1.15083   
    51. RY*(   7) C   4                  0.00000     1.93288   
    52. RY*(   8) C   4                  0.00000     0.61425   
    53. RY*(   9) C   4                  0.00000     1.37032   
    54. RY*(  10) C   4                  0.00000     2.06997   
    55. RY*(  11) C   4                  0.00000     2.56405   
    56. RY*(  12) C   4                  0.00000     1.34708   
    57. RY*(  13) C   4                  0.00000     2.47551   
    58. RY*(  14) C   4                  0.00000     1.67560   
    59. RY*(  15) C   4                  0.00000     2.60851   
    60. RY*(  16) C   4                  0.00000    21.25510   
    61. RY*(  17) C   4                  0.00000     2.97467   
    62. RY*(  18) C   4                  0.00000     1.99821   
    63. RY*(  19) C   4                  0.00000     3.06709   
    64. RY*(  20) C   4                  0.00000     3.22270   
    65. RY*(  21) C   4                  0.00000     3.32255   
    66. RY*(  22) C   4                  0.00000     3.60300   
    67. RY*(  23) C   4                  0.00000     3.34978   
    68. RY*(  24) C   4                  0.00000     3.23632   
    69. RY*(  25) C   4                  0.00000     3.73515   
    70. RY*(  26) C   4                  0.00000     4.20230   
    71. RY*(   1) H   5                  0.00067     1.04351   
    72. RY*(   2) H   5                  0.00018     1.59355   
    73. RY*(   3) H   5                  0.00013     2.17296   
    74. RY*(   4) H   5                  0.00005     2.41930   
    75. RY*(   5) H   5                  0.00001     3.11594   
    76. RY*(   1) H   6                  0.00067     1.04351   
    77. RY*(   2) H   6                  0.00018     1.59355   
    78. RY*(   3) H   6                  0.00013     2.17296   
    79. RY*(   4) H   6                  0.00005     2.41929   
    80. RY*(   5) H   6                  0.00001     3.11595   
    81. BD*(   1) C   1 - H   2          0.01076     0.50180   
    82. BD*(   1) C   1 - H   3          0.01076     0.50180   
    83. BD*(   1) C   1 - C   4          0.00280     0.72414   
    84. BD*(   2) C   1 - C   4          0.00000     0.11221   
    85. BD*(   1) C   4 - H   5          0.01076     0.50180   
    86. BD*(   1) C   4 - H   6          0.01076     0.50180   
       -------------------------------
              Total Lewis   15.93739  ( 99.6087%)
        Valence non-Lewis    0.04582  (  0.2864%)
        Rydberg non-Lewis    0.01679  (  0.1049%)
       -------------------------------
            Total unit  1   16.00000  (100.0000%)
           Charge unit  1    0.00000
 1\1\GINC-N1889\FOpt\RwB97XD\def2TZVP\C2H4\JIAMINGD\22-May-2025\0\\# op
 t freq wb97xd scrf=(smd,solvent=thf) geom=connectivity def2tzvp pop=nb
 oread\\Title Card Required\\0,1\C,0.0000087123,0.6614768939,0.\H,0.923
 6620633,1.230508664,0.\H,-0.9236239904,1.230539088,0.\C,-0.0000087123,
 -0.6614768939,0.\H,-0.9236620633,-1.230508664,0.\H,0.9236239904,-1.230
 539088,0.\\Version=ES64L-G16RevA.03\State=1-AG\HF=-78.5903919\RMSD=3.1
 90e-09\RMSF=3.339e-05\Dipole=0.,0.,0.\Quadrupole=0.8836525,0.9739576,-
 1.8576101,-0.0000119,0.,0.\PG=C02H [SGH(C2H4)]\\@


 MORNING PEOPLE ARE USUALLY ADMIRED AS EARLY BIRDS.
 RECALL BEN FRANKLIN'S APHORISM THAT THE EARLY BIRD GETS THE WORM.
 I IDENTIFY WITH THE WORM. --  CRAIG JAGGER, MINNEAPOLIS, KS.
 Job cpu time:       0 days  0 hours  1 minutes 53.4 seconds.
 Elapsed time:       0 days  0 hours  0 minutes 15.1 seconds.
 File lengths (MBytes):  RWF=     12 Int=      0 D2E=      0 Chk=      2 Scr=      1
 Normal termination of Gaussian 16 at Thu May 22 13:13:04 2025.
 Link1:  Proceeding to internal job step number  2.
 ---------------------------------------------------------------------
 #N Geom=AllCheck Guess=TCheck SCRF=Check GenChk RwB97XD/def2TZVP Freq
 ---------------------------------------------------------------------
 1/10=4,29=7,30=1,38=1,40=1/1,3;
 2/12=2,40=1/2;
 3/5=44,7=101,11=2,14=-4,25=1,30=1,70=2,71=2,74=-58,116=1,140=1/1,2,3;
 4/5=101/1;
 5/5=2,38=6,98=1/2;
 8/6=4,10=90,11=11/1;
 11/6=1,8=1,9=11,15=111,16=1/1,2,10;
 10/6=1/2;
 6/7=2,8=2,9=2,10=2,28=1,40=2/1,7;
 7/8=1,10=1,25=1/1,2,3,16;
 1/10=4,30=1/3;
 99//99;
 Structure from the checkpoint file:  "ethylene-opt-THF.chk"
 -------------------
 Title Card Required
 -------------------
 Charge =  0 Multiplicity = 1
 Redundant internal coordinates found in file.  (old form).
 C,0,0.0000087123,0.6614768939,0.
 H,0,0.9236620633,1.230508664,0.
 H,0,-0.9236239904,1.230539088,0.
 C,0,-0.0000087123,-0.6614768939,0.
 H,0,-0.9236620633,-1.230508664,0.
 H,0,0.9236239904,-1.230539088,0.
 Recover connectivity data from disk.

 GradGradGradGradGradGradGradGradGradGradGradGradGradGradGradGradGradGrad
 Berny optimization.
 Initialization pass.
                           ----------------------------
                           !    Initial Parameters    !
                           ! (Angstroms and Degrees)  !
 --------------------------                            --------------------------
 ! Name  Definition              Value          Derivative Info.                !
 --------------------------------------------------------------------------------
 ! R1    R(1,2)                  1.0849         calculate D2E/DX2 analytically  !
 ! R2    R(1,3)                  1.0849         calculate D2E/DX2 analytically  !
 ! R3    R(1,4)                  1.323          calculate D2E/DX2 analytically  !
 ! R4    R(4,5)                  1.0849         calculate D2E/DX2 analytically  !
 ! R5    R(4,6)                  1.0849         calculate D2E/DX2 analytically  !
 ! A1    A(2,1,3)              116.7264         calculate D2E/DX2 analytically  !
 ! A2    A(2,1,4)              121.6366         calculate D2E/DX2 analytically  !
 ! A3    A(3,1,4)              121.637          calculate D2E/DX2 analytically  !
 ! A4    A(1,4,5)              121.6366         calculate D2E/DX2 analytically  !
 ! A5    A(1,4,6)              121.637          calculate D2E/DX2 analytically  !
 ! A6    A(5,4,6)              116.7264         calculate D2E/DX2 analytically  !
 ! D1    D(2,1,4,5)            180.0            calculate D2E/DX2 analytically  !
 ! D2    D(2,1,4,6)              0.0            calculate D2E/DX2 analytically  !
 ! D3    D(3,1,4,5)              0.0            calculate D2E/DX2 analytically  !
 ! D4    D(3,1,4,6)            180.0            calculate D2E/DX2 analytically  !
 --------------------------------------------------------------------------------
 Trust Radius=3.00D-01 FncErr=1.00D-07 GrdErr=1.00D-07 EigMax=2.50D+02 EigMin=1.00D-04
 Number of steps in this run=      2 maximum allowed number of steps=      2.
 GradGradGradGradGradGradGradGradGradGradGradGradGradGradGradGradGradGrad

                          Input orientation:                          
 ---------------------------------------------------------------------
 Center     Atomic      Atomic             Coordinates (Angstroms)
 Number     Number       Type             X           Y           Z
 ---------------------------------------------------------------------
      1          6           0        0.000009    0.661477    0.000000
      2          1           0        0.923662    1.230509    0.000000
      3          1           0       -0.923624    1.230539    0.000000
      4          6           0       -0.000009   -0.661477    0.000000
      5          1           0       -0.923662   -1.230509    0.000000
      6          1           0        0.923624   -1.230539    0.000000
 ---------------------------------------------------------------------
                    Distance matrix (angstroms):
                    1          2          3          4          5
     1  C    0.000000
     2  H    1.084865   0.000000
     3  H    1.084864   1.847286   0.000000
     4  C    1.322954   2.105416   2.105419   0.000000
     5  H    2.105416   3.077209   2.461048   1.084865   0.000000
     6  H    2.105419   2.461048   3.077212   1.084864   1.847286
                    6
     6  H    0.000000
 Stoichiometry    C2H4
 Framework group  C2H[SGH(C2H4)]
 Deg. of freedom     5
 Full point group                 C2H     NOp   4
 Largest Abelian subgroup         C2H     NOp   4
 Largest concise Abelian subgroup C2      NOp   2
                         Standard orientation:                         
 ---------------------------------------------------------------------
 Center     Atomic      Atomic             Coordinates (Angstroms)
 Number     Number       Type             X           Y           Z
 ---------------------------------------------------------------------
      1          6           0        0.000000    0.661477    0.000000
      2          1           0        0.923646    1.230521    0.000000
      3          1           0       -0.923640    1.230527    0.000000
      4          6           0       -0.000000   -0.661477    0.000000
      5          1           0       -0.923646   -1.230521    0.000000
      6          1           0        0.923640   -1.230527    0.000000
 ---------------------------------------------------------------------
 Rotational constants (GHZ):         146.9480250          30.4346352          25.2127774
 Standard basis: def2TZVP (5D, 7F)
 There are    35 symmetry adapted cartesian basis functions of AG  symmetry.
 There are    13 symmetry adapted cartesian basis functions of BG  symmetry.
 There are    13 symmetry adapted cartesian basis functions of AU  symmetry.
 There are    35 symmetry adapted cartesian basis functions of BU  symmetry.
 There are    31 symmetry adapted basis functions of AG  symmetry.
 There are    12 symmetry adapted basis functions of BG  symmetry.
 There are    12 symmetry adapted basis functions of AU  symmetry.
 There are    31 symmetry adapted basis functions of BU  symmetry.
    86 basis functions,   134 primitive gaussians,    96 cartesian basis functions
     8 alpha electrons        8 beta electrons
       nuclear repulsion energy        33.4857244963 Hartrees.
 NAtoms=    6 NActive=    6 NUniq=    3 SFac= 4.00D+00 NAtFMM=   60 NAOKFM=F Big=F
 Integral buffers will be    131072 words long.
 Raffenetti 2 integral format.
 Two-electron integral symmetry is turned on.
 Nuclear repulsion after empirical dispersion term =       33.4848930636 Hartrees.
 Force inversion solution in PCM.
 ------------------------------------------------------------------------------
 Polarizable Continuum Model (PCM)
 =================================
 Model                : PCM.
 Atomic radii         : SMD-Coulomb.
 Polarization charges : Total charges.
 Charge compensation  : None.
 Solution method      : Matrix inversion.
 Cavity type          : VdW (van der Waals Surface) (Alpha=1.000).
 Cavity algorithm     : GePol (No added spheres)
                        Default sphere list used, NSphG=    6.
                        Lebedev-Laikov grids with approx.  5.0 points / Ang**2.
                        Smoothing algorithm: York/Karplus (Gamma=1.0000).
                        Polarization charges: spherical gaussians, with
                                              point-specific exponents (IZeta= 3).
                        Self-potential: point-specific (ISelfS= 7).
                        Self-field    : sphere-specific E.n sum rule (ISelfD= 2).
 1st derivatives      : Analytical E(r).r(x)/FMM algorithm (CHGder, D1EAlg=3).
                        Cavity 1st derivative terms included.
 2nd derivatives      : Analytical E(r).r(xy)/FMM algorithm (CHGder, D2EAlg=3).
                        Cavity 2nd derivative terms included.
 Solvent              : TetraHydroFuran, Eps=   7.425700 Eps(inf)=   1.974025
 ------------------------------------------------------------------------------
 Spheres list:
 ISph  on   Nord     Re0    Alpha      Xe            Ye            Ze
    1   C      1    1.8500  1.000      0.000000      0.661477      0.000000
    2   H      2    1.2000  1.000      0.923646      1.230521      0.000000
    3   H      3    1.2000  1.000     -0.923640      1.230527      0.000000
    4   C      4    1.8500  1.000     -0.000000     -0.661477      0.000000
    5   H      5    1.2000  1.000     -0.923646     -1.230521      0.000000
    6   H      6    1.2000  1.000      0.923640     -1.230527      0.000000
 ------------------------------------------------------------------------------
 ------------------------------------------------------------------------------
 Atomic radii for non-electrostatic terms: SMD-CDS.
 ------------------------------------------------------------------------------
 Nuclear repulsion after PCM non-electrostatic terms =       33.4861369775 Hartrees.
 One-electron integrals computed using PRISM.
   4 Symmetry operations used in ECPInt.
 ECPInt:  NShTT=     741 NPrTT=    2136 LenC2=     742 LenP2D=    1976.
 LDataN:  DoStor=T MaxTD1= 6 Len=  172
 NBasis=    86 RedAO= T EigKep=  2.14D-04  NBF=    31    12    12    31
 NBsUse=    86 1.00D-06 EigRej= -1.00D+00 NBFU=    31    12    12    31
 Initial guess from the checkpoint file:  "ethylene-opt-THF.chk"
 B after Tr=     0.000000   -0.000000    0.000000
         Rot=    1.000000    0.000000   -0.000000   -0.000000 Ang=   0.00 deg.
 Initial guess orbital symmetries:
       Occupied  (AG) (BU) (AG) (BU) (BU) (AG) (AG) (AU)
       Virtual   (BG) (AG) (BU) (BU) (AG) (AG) (AG) (AU) (BU) (BU)
                 (BG) (BU) (BU) (BU) (AG) (AG) (BG) (BU) (AG) (AU)
                 (AU) (AG) (AG) (BU) (BU) (AG) (BG) (BU) (AG) (AU)
                 (BU) (BU) (BG) (AG) (BU) (BG) (BU) (AG) (AU) (BG)
                 (AG) (AU) (AG) (BU) (AG) (BU) (BU) (AU) (AG) (AG)
                 (BU) (BG) (AG) (BU) (AU) (AG) (AU) (BG) (BU) (BG)
                 (AG) (AG) (BG) (BU) (AU) (BU) (BU) (AU) (AG) (AG)
                 (BU) (BG) (AG) (BU) (AG) (BU) (AG) (BU)
 Keep R1 ints in memory in symmetry-blocked form, NReq=21378080.
 Requested convergence on RMS density matrix=1.00D-08 within 128 cycles.
 Requested convergence on MAX density matrix=1.00D-06.
 Requested convergence on             energy=1.00D-06.
 No special actions if energy rises.
 Inv3:  Mode=1 IEnd=      894348.
 Iteration    1 A*A^-1 deviation from unit magnitude is 3.55D-15 for    192.
 Iteration    1 A*A^-1 deviation from orthogonality  is 3.66D-15 for    371     93.
 Iteration    1 A^-1*A deviation from unit magnitude is 2.55D-15 for    540.
 Iteration    1 A^-1*A deviation from orthogonality  is 2.49D-14 for    292    192.
 Error on total polarization charges =  0.02755
 SCF Done:  E(RwB97XD) =  -78.5903918748     A.U. after    1 cycles
            NFock=  1  Conv=0.26D-09     -V/T= 2.0056
 SMD-CDS (non-electrostatic) energy       (kcal/mol) =       0.78
 (included in total energy above)
 DoSCS=F DFT=T ScalE2(SS,OS)=  1.000000  1.000000
 Range of M.O.s used for correlation:     1    86
 NBasis=    86 NAE=     8 NBE=     8 NFC=     0 NFV=     0
 NROrb=     86 NOA=     8 NOB=     8 NVA=    78 NVB=    78

 **** Warning!!: The largest alpha MO coefficient is  0.19785812D+02

   4 Symmetry operations used in ECPInt.
 ECPInt:  NShTT=     741 NPrTT=    2136 LenC2=     742 LenP2D=    1976.
 LDataN:  DoStor=T MaxTD1= 7 Len=  274
 Symmetrizing basis deriv contribution to polar:
 IMax=3 JMax=2 DiffMx= 0.00D+00
 G2DrvN: will do     7 centers at a time, making    1 passes.
 Calling FoFCou, ICntrl=  3107 FMM=F I1Cent=   0 AccDes= 0.00D+00.
 NEqPCM:  Using equilibrium solvation (IEInf=0, Eps=   7.4257, EpsInf=   1.9740)
 G2PCM: DoFxE=T DoFxN=T DoGrad=T DoDP/DQ/DG/TGxP=FFFF NFrqRd=   0 IEInf=0 SqF1=F DoCFld=F IF1Alg=4.
 End of G2Drv F.D. properties file   721 does not exist.
 End of G2Drv F.D. properties file   722 does not exist.
 End of G2Drv F.D. properties file   788 does not exist.
          IDoAtm=111111
 NEqPCM:  Using equilibrium solvation (IEInf=0, Eps=   7.4257, EpsInf=   1.9740)
          Differentiating once with respect to electric field.
                with respect to dipole field.
          Differentiating once with respect to nuclear coordinates.
 Keep R1 ints in memory in symmetry-blocked form, NReq=21355677.
          There are    12 degrees of freedom in the 1st order CPHF.  IDoFFX=4 NUNeed=    12.
     12 vectors produced by pass  0 Test12= 5.20D-15 8.33D-09 XBig12= 1.60D+01 3.21D+00.
 AX will form    12 AO Fock derivatives at one time.
     12 vectors produced by pass  1 Test12= 5.20D-15 8.33D-09 XBig12= 1.63D+00 5.12D-01.
     12 vectors produced by pass  2 Test12= 5.20D-15 8.33D-09 XBig12= 1.08D-01 1.14D-01.
     12 vectors produced by pass  3 Test12= 5.20D-15 8.33D-09 XBig12= 1.60D-03 1.07D-02.
     12 vectors produced by pass  4 Test12= 5.20D-15 8.33D-09 XBig12= 1.04D-05 7.61D-04.
     12 vectors produced by pass  5 Test12= 5.20D-15 8.33D-09 XBig12= 6.05D-08 5.66D-05.
      9 vectors produced by pass  6 Test12= 5.20D-15 8.33D-09 XBig12= 5.23D-10 6.73D-06.
      4 vectors produced by pass  7 Test12= 5.20D-15 8.33D-09 XBig12= 4.04D-12 5.48D-07.
      1 vectors produced by pass  8 Test12= 5.20D-15 8.33D-09 XBig12= 2.24D-14 4.27D-08.
 InvSVY:  IOpt=1 It=  1 EMax= 2.66D-15
 Solved reduced A of dimension    86 with    12 vectors.
 Isotropic polarizability for W=    0.000000       32.08 Bohr**3.
 End of Minotr F.D. properties file   721 does not exist.
 End of Minotr F.D. properties file   722 does not exist.
 End of Minotr F.D. properties file   788 does not exist.

 **********************************************************************

            Population analysis using the SCF density.

 **********************************************************************

 Orbital symmetries:
       Occupied  (AG) (BU) (AG) (BU) (BU) (AG) (AG) (AU)
       Virtual   (BG) (AG) (BU) (BU) (AG) (AG) (AG) (AU) (BU) (BU)
                 (BG) (BU) (BU) (BU) (AG) (AG) (BG) (BU) (AG) (AU)
                 (AU) (AG) (AG) (BU) (BU) (AG) (BG) (BU) (AG) (AU)
                 (BU) (BU) (BG) (AG) (BU) (BG) (BU) (AG) (AU) (BG)
                 (AG) (AU) (AG) (BU) (AG) (BU) (BU) (AU) (AG) (AG)
                 (BU) (BG) (AG) (BU) (AU) (AG) (AU) (BG) (BU) (BG)
                 (AG) (AG) (BG) (BU) (AU) (BU) (BU) (AU) (AG) (AG)
                 (BU) (BG) (AG) (BU) (AG) (BU) (AG) (BU)
 The electronic state is 1-AG.
 Alpha  occ. eigenvalues --  -10.27899 -10.27801  -0.85998  -0.66830  -0.55495
 Alpha  occ. eigenvalues --   -0.50309  -0.43160  -0.35948
 Alpha virt. eigenvalues --    0.07475   0.15552   0.17814   0.18138   0.24001
 Alpha virt. eigenvalues --    0.27697   0.28203   0.29435   0.30899   0.35337
 Alpha virt. eigenvalues --    0.39658   0.41915   0.50288   0.54362   0.54799
 Alpha virt. eigenvalues --    0.57522   0.62194   0.65998   0.71832   0.80590
 Alpha virt. eigenvalues --    0.85847   0.88597   0.97406   1.04564   1.14483
 Alpha virt. eigenvalues --    1.17613   1.19359   1.33008   1.40849   1.51559
 Alpha virt. eigenvalues --    1.62690   1.63019   1.68759   1.69258   1.79678
 Alpha virt. eigenvalues --    1.81827   1.82884   1.88205   1.89946   1.92543
 Alpha virt. eigenvalues --    2.10827   2.28725   2.32909   2.39438   2.44426
 Alpha virt. eigenvalues --    2.49124   2.50896   2.60654   2.68729   2.70799
 Alpha virt. eigenvalues --    2.71546   2.83730   2.91766   3.01555   3.02843
 Alpha virt. eigenvalues --    3.08934   3.11987   3.16646   3.21903   3.24867
 Alpha virt. eigenvalues --    3.25315   3.38019   3.46450   3.47277   3.50366
 Alpha virt. eigenvalues --    3.55963   3.72742   3.79855   4.18312   4.18992
 Alpha virt. eigenvalues --    4.29607   4.45172   4.49328   4.65436   4.72397
 Alpha virt. eigenvalues --    5.07473  22.04402  22.69240
          Condensed to atoms (all electrons):
               1          2          3          4          5          6
     1  C    4.978686   0.414240   0.414240   0.582888  -0.038313  -0.038313
     2  H    0.414240   0.491398  -0.022891  -0.038313   0.003716  -0.004863
     3  H    0.414240  -0.022891   0.491396  -0.038313  -0.004863   0.003716
     4  C    0.582888  -0.038313  -0.038313   4.978686   0.414240   0.414240
     5  H   -0.038313   0.003716  -0.004863   0.414240   0.491398  -0.022891
     6  H   -0.038313  -0.004863   0.003716   0.414240  -0.022891   0.491396
 Mulliken charges:
               1
     1  C   -0.313428
     2  H    0.156713
     3  H    0.156715
     4  C   -0.313428
     5  H    0.156713
     6  H    0.156715
 Sum of Mulliken charges =  -0.00000
 Mulliken charges with hydrogens summed into heavy atoms:
               1
     1  C   -0.000000
     4  C   -0.000000
 APT charges:
               1
     1  C   -0.108135
     2  H    0.054066
     3  H    0.054068
     4  C   -0.108135
     5  H    0.054066
     6  H    0.054068
 Sum of APT charges =  -0.00000
 APT charges with hydrogens summed into heavy atoms:
               1
     1  C    0.000000
     4  C   -0.000000
 Electronic spatial extent (au):  <R**2>=             82.0964
 Charge=             -0.0000 electrons
 Dipole moment (field-independent basis, Debye):
    X=              0.0000    Y=             -0.0000    Z=              0.0000  Tot=              0.0000
 Quadrupole moment (field-independent basis, Debye-Ang):
   XX=            -12.0515   YY=            -11.9300   ZZ=            -15.7385
   XY=             -0.0000   XZ=              0.0000   YZ=              0.0000
 Traceless Quadrupole moment (field-independent basis, Debye-Ang):
   XX=              1.1885   YY=              1.3100   ZZ=             -2.4985
   XY=             -0.0000   XZ=              0.0000   YZ=              0.0000
 Octapole moment (field-independent basis, Debye-Ang**2):
  XXX=              0.0000  YYY=             -0.0000  ZZZ=              0.0000  XYY=              0.0000
  XXY=             -0.0000  XXZ=              0.0000  XZZ=              0.0000  YZZ=             -0.0000
  YYZ=              0.0000  XYZ=              0.0000
 Hexadecapole moment (field-independent basis, Debye-Ang**3):
 XXXX=            -26.2924 YYYY=            -66.9075 ZZZZ=            -19.5028 XXXY=             -0.0000
 XXXZ=              0.0000 YYYX=             -0.0001 YYYZ=              0.0000 ZZZX=              0.0000
 ZZZY=              0.0000 XXYY=            -12.4536 XXZZ=             -8.3994 YYZZ=            -15.4327
 XXYZ=              0.0000 YYXZ=              0.0000 ZZXY=             -0.0000
 N-N= 3.348613697749D+01 E-N=-2.487799442480D+02  KE= 7.815489000540D+01
 Symmetry AG   KE= 3.973062126005D+01
 Symmetry BG   KE= 1.655165922328D-18
 Symmetry AU   KE= 2.043642641372D+00
 Symmetry BU   KE= 3.638062610398D+01
  Exact polarizability:  28.069   0.000  46.056  -0.000  -0.000  22.128
 Approx polarizability:  22.601   0.000  35.604  -0.000  -0.000  18.665
 ******************************Gaussian NBO Version 3.1******************************
             N A T U R A L   A T O M I C   O R B I T A L   A N D
          N A T U R A L   B O N D   O R B I T A L   A N A L Y S I S
 ******************************Gaussian NBO Version 3.1******************************

       /RESON  / : Allow strongly delocalized NBO set
       /BNDIDX / : Print bond indices based on the NAO density matrix
       /MULORB / : Print Mulliken populations by orbital and atom

 Analyzing the SCF density

 Job title: Title Card Required                                             

 Storage needed:     22652 in NPA,     29909 in NBO (2147483420 available)


 Input atomic orbitals, gross Mulliken populations:

  AO  Atom No lang  Mulliken Population    Atom No      Total
 -------------------------------------------------------------------------------
   1    C  1  S        0.8550778
   2    C  1  S        1.1169506
   3    C  1  S        0.5320140
   4    C  1  S        0.6149297
   5    C  1  S        0.1500582
   6    C  1  px       0.4651618
   7    C  1  py       0.5101489
   8    C  1  pz       0.3361039
   9    C  1  px       0.4300278
  10    C  1  py       0.3816698
  11    C  1  pz       0.4132506
  12    C  1  px       0.1588522
  13    C  1  py       0.0682978
  14    C  1  pz       0.2283981
  15    C  1  dz2      0.0016551
  16    C  1  dxz      0.0000000
  17    C  1  dyz      0.0023597
  18    C  1  dx2y2    0.0049425
  19    C  1  dxy      0.0067603
  20    C  1  dz2      0.0023503
  21    C  1  dxz      0.0000000
  22    C  1  dyz      0.0091618
  23    C  1  dx2y2   -0.0013155
  24    C  1  dxy      0.0220261
  25    C  1  f(0)     0.0011108
  26    C  1  f(C1)    0.0005456
  27    C  1  f(S1)    0.0003765
  28    C  1  f(C2)    0.0005770
  29    C  1  f(S2)    0.0000000
  30    C  1  f(C3)    0.0011172
  31    C  1  f(S3)    0.0008193
                                             C  1      6.3134279
  32    H  2  S        0.2720776
  33    H  2  S        0.4760411
  34    H  2  S        0.0737462
  35    H  2  px       0.0107019
  36    H  2  py       0.0062007
  37    H  2  pz       0.0045190
                                             H  2      0.8432866
  38    H  3  S        0.2720780
  39    H  3  S        0.4760406
  40    H  3  S        0.0737452
  41    H  3  px       0.0107018
  42    H  3  py       0.0062008
  43    H  3  pz       0.0045190
                                             H  3      0.8432855
  44    C  4  S        0.8550778
  45    C  4  S        1.1169506
  46    C  4  S        0.5320140
  47    C  4  S        0.6149297
  48    C  4  S        0.1500582
  49    C  4  px       0.4651618
  50    C  4  py       0.5101489
  51    C  4  pz       0.3361039
  52    C  4  px       0.4300278
  53    C  4  py       0.3816698
  54    C  4  pz       0.4132506
  55    C  4  px       0.1588522
  56    C  4  py       0.0682978
  57    C  4  pz       0.2283981
  58    C  4  dz2      0.0016551
  59    C  4  dxz      0.0000000
  60    C  4  dyz      0.0023597
  61    C  4  dx2y2    0.0049425
  62    C  4  dxy      0.0067603
  63    C  4  dz2      0.0023503
  64    C  4  dxz      0.0000000
  65    C  4  dyz      0.0091618
  66    C  4  dx2y2   -0.0013155
  67    C  4  dxy      0.0220261
  68    C  4  f(0)     0.0011108
  69    C  4  f(C1)    0.0005456
  70    C  4  f(S1)    0.0003765
  71    C  4  f(C2)    0.0005770
  72    C  4  f(S2)    0.0000000
  73    C  4  f(C3)    0.0011172
  74    C  4  f(S3)    0.0008193
                                             C  4      6.3134279
  75    H  5  S        0.2720776
  76    H  5  S        0.4760411
  77    H  5  S        0.0737462
  78    H  5  px       0.0107019
  79    H  5  py       0.0062007
  80    H  5  pz       0.0045190
                                             H  5      0.8432866
  81    H  6  S        0.2720780
  82    H  6  S        0.4760406
  83    H  6  S        0.0737452
  84    H  6  px       0.0107018
  85    H  6  py       0.0062008
  86    H  6  pz       0.0045190
                                             H  6      0.8432855

 Total number of electrons:   16.000000


 Mayer-Mulliken atom-atom bond order matrix:                                   

     Atom    1       2       3       4       5       6
     ---- ------  ------  ------  ------  ------  ------
   1.  C  0.0000  0.9603  0.9603  1.9468 -0.0021 -0.0021
   2.  H  0.9603  0.0000 -0.0011 -0.0021  0.0079  0.0014
   3.  H  0.9603 -0.0011  0.0000 -0.0021  0.0014  0.0079
   4.  C  1.9468 -0.0021 -0.0021  0.0000  0.9603  0.9603
   5.  H -0.0021  0.0079  0.0014  0.9603  0.0000 -0.0011
   6.  H -0.0021  0.0014  0.0079  0.9603 -0.0011  0.0000


 Mayer-Mulliken valencies by atom:                                             

     Atom    1
     ---- ------
   1.  C  3.8633
   2.  H  0.9664
   3.  H  0.9664
   4.  C  3.8633
   5.  H  0.9664
   6.  H  0.9664
 GSVD:  LWork=        1996 too small for GESVD, short by        8354 words or        8354 for optimal perf.


 NATURAL POPULATIONS:  Natural atomic orbital occupancies 
                                                          
   NAO  Atom  No  lang   Type(AO)    Occupancy      Energy
 ----------------------------------------------------------
     1    C    1  S      Cor( 1S)     1.99929     -10.12693
     2    C    1  S      Val( 2S)     1.07353      -0.27490
     3    C    1  S      Ryd( 3S)     0.00358       0.79330
     4    C    1  S      Ryd( 4S)     0.00015       1.72283
     5    C    1  S      Ryd( 5S)     0.00000      21.22080
     6    C    1  px     Val( 2p)     1.18651      -0.06112
     7    C    1  px     Ryd( 3p)     0.00277       1.01078
     8    C    1  px     Ryd( 4p)     0.00000       1.81466
     9    C    1  py     Val( 2p)     1.12613      -0.08550
    10    C    1  py     Ryd( 3p)     0.00351       0.73176
    11    C    1  py     Ryd( 4p)     0.00034       2.18186
    12    C    1  pz     Val( 2p)     0.99734      -0.11858
    13    C    1  pz     Ryd( 3p)     0.00161       0.60831
    14    C    1  pz     Ryd( 4p)     0.00004       1.37055
    15    C    1  dxy    Ryd( 3d)     0.00120       2.07229
    16    C    1  dxy    Ryd( 4d)     0.00033       2.76990
    17    C    1  dxz    Ryd( 3d)     0.00000       1.34708
    18    C    1  dxz    Ryd( 4d)     0.00000       2.47551
    19    C    1  dyz    Ryd( 3d)     0.00048       1.67687
    20    C    1  dyz    Ryd( 4d)     0.00005       2.60855
    21    C    1  dx2y2  Ryd( 3d)     0.00318       1.94356
    22    C    1  dx2y2  Ryd( 4d)     0.00017       2.71984
    23    C    1  dz2    Ryd( 3d)     0.00104       1.81688
    24    C    1  dz2    Ryd( 4d)     0.00001       2.80878
    25    C    1  f(0)   Ryd( 4f)     0.00021       3.22238
    26    C    1  f(C1)  Ryd( 4f)     0.00020       3.32033
    27    C    1  f(S1)  Ryd( 4f)     0.00015       3.67564
    28    C    1  f(C2)  Ryd( 4f)     0.00000       3.34979
    29    C    1  f(S2)  Ryd( 4f)     0.00000       3.23632
    30    C    1  f(C3)  Ryd( 4f)     0.00004       3.73195
    31    C    1  f(S3)  Ryd( 4f)     0.00021       4.33391

    32    H    2  S      Val( 1S)     0.79764       0.05638
    33    H    2  S      Ryd( 2S)     0.00064       0.97547
    34    H    2  S      Ryd( 3S)     0.00016       1.56274
    35    H    2  px     Ryd( 2p)     0.00028       2.91501
    36    H    2  py     Ryd( 2p)     0.00013       2.72127
    37    H    2  pz     Ryd( 2p)     0.00013       2.17296

    38    H    3  S      Val( 1S)     0.79764       0.05638
    39    H    3  S      Ryd( 2S)     0.00064       0.97547
    40    H    3  S      Ryd( 3S)     0.00016       1.56274
    41    H    3  px     Ryd( 2p)     0.00028       2.91501
    42    H    3  py     Ryd( 2p)     0.00013       2.72128
    43    H    3  pz     Ryd( 2p)     0.00013       2.17296

    44    C    4  S      Cor( 1S)     1.99929     -10.12693
    45    C    4  S      Val( 2S)     1.07353      -0.27490
    46    C    4  S      Ryd( 3S)     0.00358       0.79330
    47    C    4  S      Ryd( 4S)     0.00015       1.72283
    48    C    4  S      Ryd( 5S)     0.00000      21.22080
    49    C    4  px     Val( 2p)     1.18651      -0.06112
    50    C    4  px     Ryd( 3p)     0.00277       1.01078
    51    C    4  px     Ryd( 4p)     0.00000       1.81466
    52    C    4  py     Val( 2p)     1.12613      -0.08550
    53    C    4  py     Ryd( 3p)     0.00351       0.73176
    54    C    4  py     Ryd( 4p)     0.00034       2.18186
    55    C    4  pz     Val( 2p)     0.99734      -0.11858
    56    C    4  pz     Ryd( 3p)     0.00161       0.60831
    57    C    4  pz     Ryd( 4p)     0.00004       1.37055
    58    C    4  dxy    Ryd( 3d)     0.00120       2.07229
    59    C    4  dxy    Ryd( 4d)     0.00033       2.76990
    60    C    4  dxz    Ryd( 3d)     0.00000       1.34708
    61    C    4  dxz    Ryd( 4d)     0.00000       2.47551
    62    C    4  dyz    Ryd( 3d)     0.00048       1.67687
    63    C    4  dyz    Ryd( 4d)     0.00005       2.60855
    64    C    4  dx2y2  Ryd( 3d)     0.00318       1.94356
    65    C    4  dx2y2  Ryd( 4d)     0.00017       2.71984
    66    C    4  dz2    Ryd( 3d)     0.00104       1.81688
    67    C    4  dz2    Ryd( 4d)     0.00001       2.80878
    68    C    4  f(0)   Ryd( 4f)     0.00021       3.22238
    69    C    4  f(C1)  Ryd( 4f)     0.00020       3.32033
    70    C    4  f(S1)  Ryd( 4f)     0.00015       3.67564
    71    C    4  f(C2)  Ryd( 4f)     0.00000       3.34979
    72    C    4  f(S2)  Ryd( 4f)     0.00000       3.23632
    73    C    4  f(C3)  Ryd( 4f)     0.00004       3.73195
    74    C    4  f(S3)  Ryd( 4f)     0.00021       4.33391

    75    H    5  S      Val( 1S)     0.79764       0.05638
    76    H    5  S      Ryd( 2S)     0.00064       0.97547
    77    H    5  S      Ryd( 3S)     0.00016       1.56274
    78    H    5  px     Ryd( 2p)     0.00028       2.91501
    79    H    5  py     Ryd( 2p)     0.00013       2.72127
    80    H    5  pz     Ryd( 2p)     0.00013       2.17296

    81    H    6  S      Val( 1S)     0.79764       0.05638
    82    H    6  S      Ryd( 2S)     0.00064       0.97547
    83    H    6  S      Ryd( 3S)     0.00016       1.56274
    84    H    6  px     Ryd( 2p)     0.00028       2.91501
    85    H    6  py     Ryd( 2p)     0.00013       2.72128
    86    H    6  pz     Ryd( 2p)     0.00013       2.17296

 WARNING:  Population inversion found on atom  C    1
           Population inversion found on atom  C    4


 Summary of Natural Population Analysis:                  
                                                          
                                       Natural Population 
                Natural  -----------------------------------------------
    Atom  No    Charge         Core      Valence    Rydberg      Total
 -----------------------------------------------------------------------
      C    1   -0.40204      1.99929     4.38350    0.01924     6.40204
      H    2    0.20102      0.00000     0.79764    0.00134     0.79898
      H    3    0.20102      0.00000     0.79764    0.00134     0.79898
      C    4   -0.40204      1.99929     4.38350    0.01924     6.40204
      H    5    0.20102      0.00000     0.79764    0.00134     0.79898
      H    6    0.20102      0.00000     0.79764    0.00134     0.79898
 =======================================================================
   * Total *    0.00000      3.99858    11.95756    0.04386    16.00000

                                 Natural Population      
 --------------------------------------------------------
   Core                       3.99858 ( 99.9646% of   4)
   Valence                   11.95756 ( 99.6463% of  12)
   Natural Minimal Basis     15.95614 ( 99.7259% of  16)
   Natural Rydberg Basis      0.04386 (  0.2741% of  16)
 --------------------------------------------------------

    Atom  No          Natural Electron Configuration
 ----------------------------------------------------------------------------
      C    1      [core]2S( 1.07)2p( 3.31)3p( 0.01)3d( 0.01)
      H    2            1S( 0.80)
      H    3            1S( 0.80)
      C    4      [core]2S( 1.07)2p( 3.31)3p( 0.01)3d( 0.01)
      H    5            1S( 0.80)
      H    6            1S( 0.80)


 Wiberg bond index matrix in the NAO basis:                                    

     Atom    1       2       3       4       5       6
     ---- ------  ------  ------  ------  ------  ------
   1.  C  0.0000  0.9355  0.9355  2.0485  0.0052  0.0052
   2.  H  0.9355  0.0000  0.0003  0.0052  0.0164  0.0039
   3.  H  0.9355  0.0003  0.0000  0.0052  0.0039  0.0164
   4.  C  2.0485  0.0052  0.0052  0.0000  0.9355  0.9355
   5.  H  0.0052  0.0164  0.0039  0.9355  0.0000  0.0003
   6.  H  0.0052  0.0039  0.0164  0.9355  0.0003  0.0000


 Wiberg bond index, Totals by atom:                                            

     Atom    1
     ---- ------
   1.  C  3.9298
   2.  H  0.9613
   3.  H  0.9613
   4.  C  3.9298
   5.  H  0.9613
   6.  H  0.9613


 Atom-atom overlap-weighted NAO bond order:                                    

     Atom    1       2       3       4       5       6
     ---- ------  ------  ------  ------  ------  ------
   1.  C  0.0000  0.8023  0.8023  1.4610  0.0171  0.0171
   2.  H  0.8023  0.0000 -0.0027  0.0171 -0.0020 -0.0031
   3.  H  0.8023 -0.0027  0.0000  0.0171 -0.0031 -0.0020
   4.  C  1.4610  0.0171  0.0171  0.0000  0.8023  0.8023
   5.  H  0.0171 -0.0020 -0.0031  0.8023  0.0000 -0.0027
   6.  H  0.0171 -0.0031 -0.0020  0.8023 -0.0027  0.0000


 Atom-atom overlap-weighted NAO bond order, Totals by atom:                    

     Atom    1
     ---- ------
   1.  C  3.0999
   2.  H  0.8116
   3.  H  0.8116
   4.  C  3.0999
   5.  H  0.8116
   6.  H  0.8116


 MO bond order:                                                                

     Atom    1       2       3       4       5       6
     ---- ------  ------  ------  ------  ------  ------
   1.  C  0.0000  1.6225  0.2508  1.0527  0.0812 -0.0164
   2.  H  1.6225  0.0000 -0.0227  0.0705  0.0890 -0.0504
   3.  H  0.2508 -0.0227  0.0000  0.1248 -0.0615  0.0891
   4.  C  1.0527  0.0705  0.1248  0.0000 -0.5534  0.7989
   5.  H  0.0812  0.0890 -0.0615 -0.5534  0.0000 -0.0388
   6.  H -0.0164 -0.0504  0.0891  0.7989 -0.0388  0.0000


 MO atomic valencies:                                                          

     Atom    1
     ---- ------
   1.  C  2.9909
   2.  H  1.7090
   3.  H  0.3805
   4.  C  1.4936
   5.  H -0.4835
   6.  H  0.7824


 NATURAL BOND ORBITAL ANALYSIS:

                       Occupancies       Lewis Structure    Low   High
           Occ.    -------------------  -----------------   occ   occ
  Cycle   Thresh.   Lewis   Non-Lewis     CR  BD  3C  LP    (L)   (NL)   Dev
 =============================================================================
   1(1)    1.90    15.93739   0.06261      2   6   0   0     0      0    0.05
 -----------------------------------------------------------------------------

 Structure accepted: No low occupancy Lewis orbitals

 --------------------------------------------------------
   Core                      3.99859 ( 99.965% of   4)
   Valence Lewis            11.93880 ( 99.490% of  12)
  ==================       ============================
   Total Lewis              15.93739 ( 99.609% of  16)
  -----------------------------------------------------
   Valence non-Lewis         0.04582 (  0.286% of  16)
   Rydberg non-Lewis         0.01679 (  0.105% of  16)
  ==================       ============================
   Total non-Lewis           0.06261 (  0.391% of  16)
 --------------------------------------------------------


       (Occupancy)   Bond orbital/ Coefficients/ Hybrids
 ---------------------------------------------------------------------------------
     1. (1.98545) BD ( 1) C   1 - H   2  
                ( 60.14%)   0.7755* C   1 s( 29.89%)p 2.34( 69.96%)d 0.00(  0.13%)
                                                  f 0.00(  0.02%)
                                           -0.0002  0.5464  0.0176 -0.0023 -0.0000
                                            0.7066  0.0070  0.0007  0.4473 -0.0102
                                           -0.0057  0.0000  0.0000  0.0000  0.0225
                                            0.0026  0.0000  0.0000  0.0000  0.0000
                                            0.0242 -0.0045 -0.0141 -0.0013  0.0000
                                           -0.0091 -0.0057  0.0000  0.0000 -0.0033
                                            0.0068
                ( 39.86%)   0.6314* H   2 s( 99.96%)p 0.00(  0.04%)
                                            0.9998  0.0017 -0.0002 -0.0172 -0.0088
                                            0.0000
     2. (1.98545) BD ( 1) C   1 - H   3  
                ( 60.14%)   0.7755* C   1 s( 29.89%)p 2.34( 69.96%)d 0.00(  0.13%)
                                                  f 0.00(  0.02%)
                                            0.0002 -0.5464 -0.0176  0.0023  0.0000
                                            0.7066  0.0070  0.0007 -0.4473  0.0102
                                            0.0057  0.0000  0.0000  0.0000  0.0225
                                            0.0026  0.0000  0.0000  0.0000  0.0000
                                           -0.0242  0.0045  0.0141  0.0013  0.0000
                                           -0.0091  0.0057  0.0000  0.0000 -0.0033
                                           -0.0068
                ( 39.86%)   0.6314* H   3 s( 99.96%)p 0.00(  0.04%)
                                           -0.9998 -0.0017  0.0002 -0.0172  0.0088
                                            0.0000
     3. (1.99754) BD ( 1) C   1 - C   4  
                ( 50.00%)   0.7071* C   1 s( 40.28%)p 1.48( 59.49%)d 0.01(  0.21%)
                                                  f 0.00(  0.01%)
                                            0.0000  0.6335 -0.0385  0.0047  0.0000
                                           -0.0000  0.0000 -0.0000 -0.7699  0.0471
                                            0.0003  0.0000  0.0000  0.0000  0.0000
                                            0.0000  0.0000  0.0000  0.0000  0.0000
                                           -0.0388 -0.0017 -0.0242 -0.0010  0.0000
                                            0.0000  0.0074  0.0000  0.0000  0.0000
                                            0.0089
                ( 50.00%)   0.7071* C   4 s( 40.28%)p 1.48( 59.49%)d 0.01(  0.21%)
                                                  f 0.00(  0.01%)
                                            0.0000  0.6335 -0.0385  0.0047  0.0000
                                            0.0000 -0.0000  0.0000  0.7699 -0.0471
                                           -0.0003  0.0000  0.0000  0.0000  0.0000
                                            0.0000  0.0000  0.0000  0.0000  0.0000
                                           -0.0388 -0.0017 -0.0242 -0.0010  0.0000
                                           -0.0000 -0.0074  0.0000  0.0000 -0.0000
                                           -0.0089
     4. (1.99947) BD ( 2) C   1 - C   4  
                ( 50.00%)   0.7071* C   1 s(  0.00%)p 1.00( 99.93%)d 0.00(  0.05%)
                                                  f 0.00(  0.02%)
                                            0.0000  0.0000  0.0000  0.0000  0.0000
                                            0.0000  0.0000  0.0000  0.0000  0.0000
                                            0.0000  0.9988  0.0402  0.0066  0.0000
                                            0.0000  0.0000 -0.0000 -0.0218 -0.0070
                                            0.0000  0.0000  0.0000  0.0000 -0.0144
                                            0.0000  0.0000 -0.0021 -0.0000  0.0000
                                            0.0000
                ( 50.00%)   0.7071* C   4 s(  0.00%)p 1.00( 99.93%)d 0.00(  0.05%)
                                                  f 0.00(  0.02%)
                                            0.0000  0.0000  0.0000  0.0000  0.0000
                                            0.0000  0.0000  0.0000  0.0000  0.0000
                                            0.0000  0.9988  0.0402  0.0066  0.0000
                                            0.0000 -0.0000  0.0000  0.0218  0.0070
                                            0.0000  0.0000  0.0000  0.0000 -0.0144
                                            0.0000  0.0000 -0.0021 -0.0000  0.0000
                                            0.0000
     5. (1.98545) BD ( 1) C   4 - H   5  
                ( 60.14%)   0.7755* C   4 s( 29.89%)p 2.34( 69.96%)d 0.00(  0.13%)
                                                  f 0.00(  0.02%)
                                            0.0002 -0.5464 -0.0176  0.0023  0.0000
                                            0.7066  0.0070  0.0007  0.4473 -0.0102
                                           -0.0057  0.0000  0.0000  0.0000 -0.0225
                                           -0.0026  0.0000  0.0000  0.0000  0.0000
                                           -0.0242  0.0045  0.0141  0.0013  0.0000
                                           -0.0091 -0.0057  0.0000  0.0000 -0.0033
                                            0.0068
                ( 39.86%)   0.6314* H   5 s( 99.96%)p 0.00(  0.04%)
                                           -0.9998 -0.0017  0.0002 -0.0172 -0.0088
                                            0.0000
     6. (1.98545) BD ( 1) C   4 - H   6  
                ( 60.14%)   0.7755* C   4 s( 29.89%)p 2.34( 69.96%)d 0.00(  0.13%)
                                                  f 0.00(  0.02%)
                                           -0.0002  0.5464  0.0176 -0.0023 -0.0000
                                            0.7066  0.0070  0.0007 -0.4473  0.0102
                                            0.0057  0.0000  0.0000  0.0000 -0.0225
                                           -0.0026  0.0000  0.0000  0.0000  0.0000
                                            0.0242 -0.0045 -0.0141 -0.0013  0.0000
                                           -0.0091  0.0057  0.0000  0.0000 -0.0033
                                           -0.0068
                ( 39.86%)   0.6314* H   6 s( 99.96%)p 0.00(  0.04%)
                                            0.9998  0.0017 -0.0002 -0.0172  0.0088
                                            0.0000
     7. (1.99930) CR ( 1) C   1           s(100.00%)p 0.00(  0.00%)
                                            1.0000  0.0002  0.0000 -0.0000 -0.0000
                                           -0.0000 -0.0000 -0.0000  0.0002 -0.0000
                                           -0.0000  0.0000  0.0000  0.0000 -0.0000
                                            0.0000  0.0000  0.0000  0.0000  0.0000
                                            0.0000 -0.0000 -0.0000 -0.0000  0.0000
                                            0.0000 -0.0000  0.0000  0.0000  0.0000
                                            0.0000
     8. (1.99930) CR ( 1) C   4           s(100.00%)p 0.00(  0.00%)
                                            1.0000  0.0002  0.0000 -0.0000 -0.0000
                                            0.0000  0.0000  0.0000 -0.0002  0.0000
                                            0.0000  0.0000  0.0000  0.0000 -0.0000
                                            0.0000  0.0000  0.0000  0.0000  0.0000
                                            0.0000 -0.0000 -0.0000 -0.0000  0.0000
                                           -0.0000  0.0000  0.0000  0.0000 -0.0000
                                           -0.0000
     9. (0.00308) RY*( 1) C   1           s(  0.00%)p 1.00( 89.06%)d 0.12( 10.50%)
                                                  f 0.00(  0.44%)
                                            0.0000 -0.0000 -0.0001 -0.0000 -0.0000
                                           -0.0118  0.9435  0.0150  0.0000  0.0001
                                           -0.0000  0.0000  0.0000  0.0000  0.0264
                                            0.3229  0.0000  0.0000  0.0000  0.0000
                                            0.0000 -0.0000  0.0000 -0.0000  0.0000
                                           -0.0076 -0.0000  0.0000  0.0000 -0.0659
                                           -0.0000
    10. (0.00301) RY*( 2) C   1           s( 49.86%)p 0.90( 44.97%)d 0.09(  4.54%)
                                                  f 0.01(  0.64%)
                                           -0.0000  0.0165  0.6933  0.1325  0.0017
                                           -0.0000  0.0001  0.0000 -0.0508 -0.6022
                                            0.2905  0.0000  0.0000  0.0000  0.0000
                                            0.0000  0.0000  0.0000  0.0000  0.0000
                                           -0.1022  0.1844 -0.0175  0.0251  0.0000
                                           -0.0000  0.0129  0.0000  0.0000 -0.0000
                                            0.0790
    11. (0.00020) RY*( 3) C   1           s( 29.55%)p 1.02( 30.28%)d 1.18( 34.92%)
                                                  f 0.18(  5.25%)
                                            0.0000 -0.0160  0.2145  0.4991 -0.0107
                                            0.0000  0.0000  0.0000  0.0467  0.5483
                                           -0.0016 -0.0000 -0.0000 -0.0000  0.0000
                                            0.0000 -0.0000 -0.0000 -0.0000 -0.0000
                                           -0.4869  0.2562 -0.2149  0.0177 -0.0000
                                            0.0000  0.1098 -0.0000 -0.0000  0.0000
                                            0.2012
    12. (0.00002) RY*( 4) C   1           s(  4.70%)p 0.33(  1.56%)d19.29( 90.68%)
                                                  f 0.65(  3.06%)
    13. (0.00000) RY*( 5) C   1           s(  0.00%)p 1.00(100.00%)d 0.00(  0.00%)
                                                  f 0.00(  0.00%)
    14. (0.00000) RY*( 6) C   1           s( 42.83%)p 0.68( 28.98%)d 0.66( 28.18%)
                                                  f 0.00(  0.00%)
    15. (0.00000) RY*( 7) C   1           s(  5.08%)p18.33( 93.08%)d 0.36(  1.83%)
                                                  f 0.00(  0.01%)
    16. (0.00000) RY*( 8) C   1           s(  0.00%)p 1.00(100.00%)d 0.00(  0.00%)
                                                  f 0.00(  0.00%)
    17. (0.00000) RY*( 9) C   1           s(  0.00%)p 1.00(100.00%)d 0.00(  0.00%)
    18. (0.00000) RY*(10) C   1           s(  0.00%)p 1.00(  0.18%)d99.99( 99.82%)
                                                  f 0.00(  0.00%)
    19. (0.00000) RY*(11) C   1           s(  0.00%)p 1.00( 10.47%)d 8.55( 89.53%)
    20. (0.00000) RY*(12) C   1           s(  0.00%)p 0.00(  0.00%)d 1.00(100.00%)
    21. (0.00000) RY*(13) C   1           s(  0.00%)p 0.00(  0.00%)d 1.00(100.00%)
    22. (0.00000) RY*(14) C   1           s(  0.00%)p 1.00(  0.05%)d99.99( 99.95%)
                                                  f 0.00(  0.00%)
    23. (0.00000) RY*(15) C   1           s(  0.00%)p 0.00(  0.00%)d 1.00(100.00%)
                                                  f 0.00(  0.00%)
    24. (0.00000) RY*(16) C   1           s( 99.99%)p 0.00(  0.00%)d 0.00(  0.01%)
                                                  f 0.00(  0.00%)
    25. (0.00000) RY*(17) C   1           s(  7.52%)p 0.07(  0.52%)d12.23( 91.96%)
                                                  f 0.00(  0.00%)
    26. (0.00000) RY*(18) C   1           s( 57.06%)p 0.00(  0.28%)d 0.75( 42.65%)
                                                  f 0.00(  0.00%)
    27. (0.00000) RY*(19) C   1           s(  0.32%)p 0.07(  0.02%)d99.99( 99.66%)
                                                  f 0.01(  0.00%)
    28. (0.00000) RY*(20) C   1           s(  0.00%)p 1.00(  0.02%)d 0.00(  0.00%)
                                                  f99.99( 99.98%)
    29. (0.00000) RY*(21) C   1           s(  0.00%)p 1.00(  0.02%)d 0.03(  0.00%)
                                                  f99.99( 99.98%)
    30. (0.00000) RY*(22) C   1           s(  0.54%)p 0.48(  0.26%)d 2.00(  1.09%)
                                                  f99.99( 98.10%)
    31. (0.00000) RY*(23) C   1           s(  0.00%)p 0.00(  0.00%)d 0.00(  0.00%)
                                                  f 1.00(100.00%)
    32. (0.00000) RY*(24) C   1           s(  0.00%)p 0.00(  0.00%)d 0.00(  0.00%)
                                                  f 1.00(100.00%)
    33. (0.00000) RY*(25) C   1           s(  0.00%)p 1.00(  0.39%)d 0.12(  0.05%)
                                                  f99.99( 99.56%)
    34. (0.00000) RY*(26) C   1           s(  2.50%)p 0.19(  0.49%)d 1.65(  4.11%)
                                                  f37.18( 92.90%)
    35. (0.00067) RY*( 1) H   2           s( 95.01%)p 0.05(  4.99%)
                                           -0.0010  0.9744  0.0235  0.1272 -0.1837
                                            0.0000
    36. (0.00018) RY*( 2) H   2           s( 81.98%)p 0.22( 18.02%)
                                            0.0016 -0.1189  0.8976  0.2493 -0.3436
                                            0.0000
    37. (0.00013) RY*( 3) H   2           s(  0.00%)p 1.00(100.00%)
                                            0.0000  0.0000  0.0000  0.0000  0.0000
                                            1.0000
    38. (0.00005) RY*( 4) H   2           s( 22.89%)p 3.37( 77.11%)
    39. (0.00001) RY*( 5) H   2           s(  0.16%)p99.99( 99.84%)
    40. (0.00067) RY*( 1) H   3           s( 95.01%)p 0.05(  4.99%)
                                           -0.0010  0.9744  0.0235 -0.1272 -0.1837
                                            0.0000
    41. (0.00018) RY*( 2) H   3           s( 81.98%)p 0.22( 18.02%)
                                            0.0016 -0.1189  0.8976 -0.2493 -0.3436
                                            0.0000
    42. (0.00013) RY*( 3) H   3           s(  0.00%)p 1.00(100.00%)
                                            0.0000  0.0000  0.0000  0.0000  0.0000
                                            1.0000
    43. (0.00005) RY*( 4) H   3           s( 22.89%)p 3.37( 77.11%)
    44. (0.00001) RY*( 5) H   3           s(  0.16%)p99.99( 99.84%)
    45. (0.00308) RY*( 1) C   4           s(  0.00%)p 1.00( 89.06%)d 0.12( 10.50%)
                                                  f 0.00(  0.44%)
                                            0.0000  0.0000  0.0001  0.0000  0.0000
                                           -0.0118  0.9435  0.0150  0.0000  0.0001
                                           -0.0000  0.0000  0.0000  0.0000 -0.0264
                                           -0.3229  0.0000  0.0000  0.0000  0.0000
                                           -0.0000  0.0000 -0.0000  0.0000  0.0000
                                           -0.0076 -0.0000  0.0000  0.0000 -0.0659
                                           -0.0000
    46. (0.00301) RY*( 2) C   4           s( 49.86%)p 0.90( 44.97%)d 0.09(  4.54%)
                                                  f 0.01(  0.64%)
                                           -0.0000  0.0165  0.6933  0.1325  0.0017
                                            0.0000 -0.0001 -0.0000  0.0508  0.6022
                                           -0.2905  0.0000  0.0000  0.0000  0.0000
                                            0.0000  0.0000  0.0000  0.0000  0.0000
                                           -0.1022  0.1844 -0.0175  0.0251  0.0000
                                            0.0000 -0.0129  0.0000  0.0000  0.0000
                                           -0.0790
    47. (0.00020) RY*( 3) C   4           s( 29.55%)p 1.02( 30.28%)d 1.18( 34.92%)
                                                  f 0.18(  5.25%)
                                            0.0000 -0.0160  0.2145  0.4991 -0.0107
                                           -0.0000 -0.0000 -0.0000 -0.0467 -0.5483
                                            0.0016 -0.0000 -0.0000 -0.0000  0.0000
                                            0.0000 -0.0000 -0.0000 -0.0000 -0.0000
                                           -0.4869  0.2562 -0.2149  0.0177 -0.0000
                                           -0.0000 -0.1098 -0.0000 -0.0000 -0.0000
                                           -0.2012
    48. (0.00002) RY*( 4) C   4           s(  4.70%)p 0.33(  1.56%)d19.29( 90.68%)
                                                  f 0.65(  3.06%)
    49. (0.00000) RY*( 5) C   4           s(  0.00%)p 1.00(100.00%)d 0.00(  0.00%)
                                                  f 0.00(  0.00%)
    50. (0.00000) RY*( 6) C   4           s( 42.83%)p 0.68( 28.98%)d 0.66( 28.18%)
                                                  f 0.00(  0.00%)
    51. (0.00000) RY*( 7) C   4           s(  5.08%)p18.33( 93.08%)d 0.36(  1.83%)
                                                  f 0.00(  0.01%)
    52. (0.00000) RY*( 8) C   4           s(  0.00%)p 1.00(100.00%)d 0.00(  0.00%)
                                                  f 0.00(  0.00%)
    53. (0.00000) RY*( 9) C   4           s(  0.00%)p 1.00(100.00%)d 0.00(  0.00%)
    54. (0.00000) RY*(10) C   4           s(  0.00%)p 1.00(  0.18%)d99.99( 99.82%)
                                                  f 0.00(  0.00%)
    55. (0.00000) RY*(11) C   4           s(  0.00%)p 1.00( 10.47%)d 8.55( 89.53%)
    56. (0.00000) RY*(12) C   4           s(  0.00%)p 0.00(  0.00%)d 1.00(100.00%)
    57. (0.00000) RY*(13) C   4           s(  0.00%)p 0.00(  0.00%)d 1.00(100.00%)
    58. (0.00000) RY*(14) C   4           s(  0.00%)p 1.00(  0.05%)d99.99( 99.95%)
                                                  f 0.00(  0.00%)
    59. (0.00000) RY*(15) C   4           s(  0.00%)p 0.00(  0.00%)d 1.00(100.00%)
                                                  f 0.00(  0.00%)
    60. (0.00000) RY*(16) C   4           s( 99.99%)p 0.00(  0.00%)d 0.00(  0.01%)
                                                  f 0.00(  0.00%)
    61. (0.00000) RY*(17) C   4           s(  7.52%)p 0.07(  0.52%)d12.23( 91.96%)
                                                  f 0.00(  0.00%)
    62. (0.00000) RY*(18) C   4           s( 57.06%)p 0.00(  0.28%)d 0.75( 42.65%)
                                                  f 0.00(  0.00%)
    63. (0.00000) RY*(19) C   4           s(  0.32%)p 0.07(  0.02%)d99.99( 99.66%)
                                                  f 0.01(  0.00%)
    64. (0.00000) RY*(20) C   4           s(  0.00%)p 1.00(  0.02%)d 0.00(  0.00%)
                                                  f99.99( 99.98%)
    65. (0.00000) RY*(21) C   4           s(  0.00%)p 1.00(  0.02%)d 0.03(  0.00%)
                                                  f99.99( 99.98%)
    66. (0.00000) RY*(22) C   4           s(  0.54%)p 0.48(  0.26%)d 2.00(  1.09%)
                                                  f99.99( 98.10%)
    67. (0.00000) RY*(23) C   4           s(  0.00%)p 0.00(  0.00%)d 0.00(  0.00%)
                                                  f 1.00(100.00%)
    68. (0.00000) RY*(24) C   4           s(  0.00%)p 0.00(  0.00%)d 0.00(  0.00%)
                                                  f 1.00(100.00%)
    69. (0.00000) RY*(25) C   4           s(  0.00%)p 1.00(  0.39%)d 0.12(  0.05%)
                                                  f99.99( 99.56%)
    70. (0.00000) RY*(26) C   4           s(  2.50%)p 0.19(  0.49%)d 1.65(  4.11%)
                                                  f37.18( 92.90%)
    71. (0.00067) RY*( 1) H   5           s( 95.01%)p 0.05(  4.99%)
                                           -0.0010  0.9744  0.0235 -0.1272  0.1837
                                            0.0000
    72. (0.00018) RY*( 2) H   5           s( 81.98%)p 0.22( 18.02%)
                                            0.0016 -0.1189  0.8976 -0.2493  0.3436
                                            0.0000
    73. (0.00013) RY*( 3) H   5           s(  0.00%)p 1.00(100.00%)
                                            0.0000  0.0000  0.0000  0.0000  0.0000
                                            1.0000
    74. (0.00005) RY*( 4) H   5           s( 22.89%)p 3.37( 77.11%)
    75. (0.00001) RY*( 5) H   5           s(  0.16%)p99.99( 99.84%)
    76. (0.00067) RY*( 1) H   6           s( 95.01%)p 0.05(  4.99%)
                                           -0.0010  0.9744  0.0235  0.1272  0.1837
                                            0.0000
    77. (0.00018) RY*( 2) H   6           s( 81.98%)p 0.22( 18.02%)
                                            0.0016 -0.1189  0.8976  0.2493  0.3436
                                            0.0000
    78. (0.00013) RY*( 3) H   6           s(  0.00%)p 1.00(100.00%)
                                            0.0000  0.0000  0.0000  0.0000  0.0000
                                            1.0000
    79. (0.00005) RY*( 4) H   6           s( 22.89%)p 3.37( 77.11%)
    80. (0.00001) RY*( 5) H   6           s(  0.16%)p99.99( 99.84%)
    81. (0.01076) BD*( 1) C   1 - H   2  
                ( 39.86%)   0.6314* C   1 s( 29.89%)p 2.34( 69.96%)d 0.00(  0.13%)
                                                  f 0.00(  0.02%)
                                            0.0002 -0.5464 -0.0176  0.0023  0.0000
                                           -0.7066 -0.0070 -0.0007 -0.4473  0.0102
                                            0.0057 -0.0000 -0.0000 -0.0000 -0.0225
                                           -0.0026 -0.0000 -0.0000 -0.0000 -0.0000
                                           -0.0242  0.0045  0.0141  0.0013 -0.0000
                                            0.0091  0.0057 -0.0000 -0.0000  0.0033
                                           -0.0068
                ( 60.14%)  -0.7755* H   2 s( 99.96%)p 0.00(  0.04%)
                                           -0.9998 -0.0017  0.0002  0.0172  0.0088
                                           -0.0000
    82. (0.01076) BD*( 1) C   1 - H   3  
                ( 39.86%)   0.6314* C   1 s( 29.89%)p 2.34( 69.96%)d 0.00(  0.13%)
                                                  f 0.00(  0.02%)
                                           -0.0002  0.5464  0.0176 -0.0023 -0.0000
                                           -0.7066 -0.0070 -0.0007  0.4473 -0.0102
                                           -0.0057 -0.0000 -0.0000 -0.0000 -0.0225
                                           -0.0026 -0.0000 -0.0000 -0.0000 -0.0000
                                            0.0242 -0.0045 -0.0141 -0.0013 -0.0000
                                            0.0091 -0.0057 -0.0000 -0.0000  0.0033
                                            0.0068
                ( 60.14%)  -0.7755* H   3 s( 99.96%)p 0.00(  0.04%)
                                            0.9998  0.0017 -0.0002  0.0172 -0.0088
                                           -0.0000
    83. (0.00280) BD*( 1) C   1 - C   4  
                ( 50.00%)   0.7071* C   1 s( 40.28%)p 1.48( 59.49%)d 0.01(  0.21%)
                                                  f 0.00(  0.01%)
                                            0.0000  0.6335 -0.0385  0.0047  0.0000
                                           -0.0000  0.0000 -0.0000 -0.7699  0.0471
                                            0.0003  0.0000  0.0000  0.0000  0.0000
                                            0.0000  0.0000  0.0000  0.0000  0.0000
                                           -0.0388 -0.0017 -0.0242 -0.0010  0.0000
                                            0.0000  0.0074  0.0000  0.0000  0.0000
                                            0.0089
                ( 50.00%)  -0.7071* C   4 s( 40.28%)p 1.48( 59.49%)d 0.01(  0.21%)
                                                  f 0.00(  0.01%)
                                            0.0000  0.6335 -0.0385  0.0047  0.0000
                                            0.0000 -0.0000  0.0000  0.7699 -0.0471
                                           -0.0003  0.0000  0.0000  0.0000  0.0000
                                            0.0000  0.0000  0.0000  0.0000  0.0000
                                           -0.0388 -0.0017 -0.0242 -0.0010  0.0000
                                           -0.0000 -0.0074  0.0000  0.0000 -0.0000
                                           -0.0089
    84. (0.00000) BD*( 2) C   1 - C   4  
                ( 50.00%)   0.7071* C   1 s(  0.00%)p 1.00( 99.93%)d 0.00(  0.05%)
                                                  f 0.00(  0.02%)
                ( 50.00%)  -0.7071* C   4 s(  0.00%)p 1.00( 99.93%)d 0.00(  0.05%)
                                                  f 0.00(  0.02%)
    85. (0.01076) BD*( 1) C   4 - H   5  
                ( 39.86%)   0.6314* C   4 s( 29.89%)p 2.34( 69.96%)d 0.00(  0.13%)
                                                  f 0.00(  0.02%)
                                           -0.0002  0.5464  0.0176 -0.0023 -0.0000
                                           -0.7066 -0.0070 -0.0007 -0.4473  0.0102
                                            0.0057 -0.0000 -0.0000 -0.0000  0.0225
                                            0.0026 -0.0000 -0.0000 -0.0000 -0.0000
                                            0.0242 -0.0045 -0.0141 -0.0013 -0.0000
                                            0.0091  0.0057 -0.0000 -0.0000  0.0033
                                           -0.0068
                ( 60.14%)  -0.7755* H   5 s( 99.96%)p 0.00(  0.04%)
                                            0.9998  0.0017 -0.0002  0.0172  0.0088
                                           -0.0000
    86. (0.01076) BD*( 1) C   4 - H   6  
                ( 39.86%)   0.6314* C   4 s( 29.89%)p 2.34( 69.96%)d 0.00(  0.13%)
                                                  f 0.00(  0.02%)
                                            0.0002 -0.5464 -0.0176  0.0023  0.0000
                                           -0.7066 -0.0070 -0.0007  0.4473 -0.0102
                                           -0.0057 -0.0000 -0.0000 -0.0000  0.0225
                                            0.0026 -0.0000 -0.0000 -0.0000 -0.0000
                                           -0.0242  0.0045  0.0141  0.0013 -0.0000
                                            0.0091 -0.0057 -0.0000 -0.0000  0.0033
                                            0.0068
                ( 60.14%)  -0.7755* H   6 s( 99.96%)p 0.00(  0.04%)
                                           -0.9998 -0.0017  0.0002  0.0172 -0.0088
                                           -0.0000


 NHO Directionality and "Bond Bending" (deviations from line of nuclear centers)

         [Thresholds for printing:  angular deviation  >  1.0 degree]
                                    hybrid p-character > 25.0%
                                    orbital occupancy  >  0.10e

                                Line of Centers        Hybrid 1              Hybrid 2
                                ---------------  -------------------   ------------------
                NBO               Theta   Phi    Theta   Phi    Dev    Theta   Phi    Dev
 ========================================================================================
     4. BD (   2) C   1 - C   4    90.0  270.0     0.0    0.0  90.0      0.0    0.0  90.0


 Second Order Perturbation Theory Analysis of Fock Matrix in NBO Basis

     Threshold for printing:   0.50 kcal/mol
                                                                              E(2)  E(j)-E(i) F(i,j)
         Donor NBO (i)                     Acceptor NBO (j)                 kcal/mol   a.u.    a.u. 
 ===================================================================================================

 within unit  1
   1. BD (   1) C   1 - H   2        / 45. RY*(   1) C   4                    1.63    1.81    0.049
   1. BD (   1) C   1 - H   2        / 46. RY*(   2) C   4                    1.69    1.54    0.046
   1. BD (   1) C   1 - H   2        / 83. BD*(   1) C   1 - C   4            0.65    1.33    0.026
   1. BD (   1) C   1 - H   2        / 85. BD*(   1) C   4 - H   5            5.56    1.11    0.070
   1. BD (   1) C   1 - H   2        / 86. BD*(   1) C   4 - H   6            0.85    1.11    0.027
   2. BD (   1) C   1 - H   3        / 45. RY*(   1) C   4                    1.63    1.81    0.049
   2. BD (   1) C   1 - H   3        / 46. RY*(   2) C   4                    1.69    1.54    0.046
   2. BD (   1) C   1 - H   3        / 83. BD*(   1) C   1 - C   4            0.65    1.33    0.026
   2. BD (   1) C   1 - H   3        / 85. BD*(   1) C   4 - H   5            0.85    1.11    0.027
   2. BD (   1) C   1 - H   3        / 86. BD*(   1) C   4 - H   6            5.56    1.11    0.070
   3. BD (   1) C   1 - C   4        / 81. BD*(   1) C   1 - H   2            0.61    1.36    0.026
   3. BD (   1) C   1 - C   4        / 82. BD*(   1) C   1 - H   3            0.61    1.36    0.026
   3. BD (   1) C   1 - C   4        / 85. BD*(   1) C   4 - H   5            0.61    1.36    0.026
   3. BD (   1) C   1 - C   4        / 86. BD*(   1) C   4 - H   6            0.61    1.36    0.026
   5. BD (   1) C   4 - H   5        /  9. RY*(   1) C   1                    1.63    1.81    0.049
   5. BD (   1) C   4 - H   5        / 10. RY*(   2) C   1                    1.69    1.54    0.046
   5. BD (   1) C   4 - H   5        / 81. BD*(   1) C   1 - H   2            5.56    1.11    0.070
   5. BD (   1) C   4 - H   5        / 82. BD*(   1) C   1 - H   3            0.85    1.11    0.027
   5. BD (   1) C   4 - H   5        / 83. BD*(   1) C   1 - C   4            0.65    1.33    0.026
   6. BD (   1) C   4 - H   6        /  9. RY*(   1) C   1                    1.63    1.81    0.049
   6. BD (   1) C   4 - H   6        / 10. RY*(   2) C   1                    1.69    1.54    0.046
   6. BD (   1) C   4 - H   6        / 81. BD*(   1) C   1 - H   2            0.85    1.11    0.027
   6. BD (   1) C   4 - H   6        / 82. BD*(   1) C   1 - H   3            5.56    1.11    0.070
   6. BD (   1) C   4 - H   6        / 83. BD*(   1) C   1 - C   4            0.65    1.33    0.026
   7. CR (   1) C   1                / 46. RY*(   2) C   4                    2.06   11.06    0.135
   7. CR (   1) C   1                / 47. RY*(   3) C   4                    1.27   11.28    0.107
   7. CR (   1) C   1                / 83. BD*(   1) C   1 - C   4            0.62   10.85    0.073
   8. CR (   1) C   4                / 10. RY*(   2) C   1                    2.06   11.06    0.135
   8. CR (   1) C   4                / 11. RY*(   3) C   1                    1.27   11.28    0.107
   8. CR (   1) C   4                / 83. BD*(   1) C   1 - C   4            0.62   10.85    0.073


 Natural Bond Orbitals (Summary):

                                                            Principal Delocalizations
           NBO                        Occupancy    Energy   (geminal,vicinal,remote)
 ====================================================================================
 Molecular unit  1  (C2H4)
     1. BD (   1) C   1 - H   2          1.98545    -0.60412  85(v),46(v),45(v),86(v)
                                                    83(g)
     2. BD (   1) C   1 - H   3          1.98545    -0.60412  86(v),46(v),45(v),85(v)
                                                    83(g)
     3. BD (   1) C   1 - C   4          1.99754    -0.85818  81(g),82(g),85(g),86(g)
     4. BD (   2) C   1 - C   4          1.99947    -0.35883   
     5. BD (   1) C   4 - H   5          1.98545    -0.60412  81(v),10(v),9(v),82(v),83(g)
     6. BD (   1) C   4 - H   6          1.98545    -0.60412  82(v),10(v),9(v),81(v),83(g)
     7. CR (   1) C   1                  1.99930   -10.12732  46(v),47(v),83(g)
     8. CR (   1) C   4                  1.99930   -10.12732  10(v),11(v),83(g)
     9. RY*(   1) C   1                  0.00308     1.20274   
    10. RY*(   2) C   1                  0.00301     0.93616   
    11. RY*(   3) C   1                  0.00020     1.15380   
    12. RY*(   4) C   1                  0.00002     1.64406   
    13. RY*(   5) C   1                  0.00000     1.82417   
    14. RY*(   6) C   1                  0.00000     1.15083   
    15. RY*(   7) C   1                  0.00000     1.93288   
    16. RY*(   8) C   1                  0.00000     0.61425   
    17. RY*(   9) C   1                  0.00000     1.37032   
    18. RY*(  10) C   1                  0.00000     2.06997   
    19. RY*(  11) C   1                  0.00000     2.56405   
    20. RY*(  12) C   1                  0.00000     1.34708   
    21. RY*(  13) C   1                  0.00000     2.47551   
    22. RY*(  14) C   1                  0.00000     1.67560   
    23. RY*(  15) C   1                  0.00000     2.60851   
    24. RY*(  16) C   1                  0.00000    21.25510   
    25. RY*(  17) C   1                  0.00000     2.97467   
    26. RY*(  18) C   1                  0.00000     1.99821   
    27. RY*(  19) C   1                  0.00000     3.06709   
    28. RY*(  20) C   1                  0.00000     3.22270   
    29. RY*(  21) C   1                  0.00000     3.32255   
    30. RY*(  22) C   1                  0.00000     3.60300   
    31. RY*(  23) C   1                  0.00000     3.34978   
    32. RY*(  24) C   1                  0.00000     3.23632   
    33. RY*(  25) C   1                  0.00000     3.73515   
    34. RY*(  26) C   1                  0.00000     4.20230   
    35. RY*(   1) H   2                  0.00067     1.04351   
    36. RY*(   2) H   2                  0.00018     1.59355   
    37. RY*(   3) H   2                  0.00013     2.17296   
    38. RY*(   4) H   2                  0.00005     2.41930   
    39. RY*(   5) H   2                  0.00001     3.11594   
    40. RY*(   1) H   3                  0.00067     1.04351   
    41. RY*(   2) H   3                  0.00018     1.59355   
    42. RY*(   3) H   3                  0.00013     2.17296   
    43. RY*(   4) H   3                  0.00005     2.41929   
    44. RY*(   5) H   3                  0.00001     3.11595   
    45. RY*(   1) C   4                  0.00308     1.20274   
    46. RY*(   2) C   4                  0.00301     0.93616   
    47. RY*(   3) C   4                  0.00020     1.15380   
    48. RY*(   4) C   4                  0.00002     1.64406   
    49. RY*(   5) C   4                  0.00000     1.82417   
    50. RY*(   6) C   4                  0.00000     1.15083   
    51. RY*(   7) C   4                  0.00000     1.93288   
    52. RY*(   8) C   4                  0.00000     0.61425   
    53. RY*(   9) C   4                  0.00000     1.37032   
    54. RY*(  10) C   4                  0.00000     2.06997   
    55. RY*(  11) C   4                  0.00000     2.56405   
    56. RY*(  12) C   4                  0.00000     1.34708   
    57. RY*(  13) C   4                  0.00000     2.47551   
    58. RY*(  14) C   4                  0.00000     1.67560   
    59. RY*(  15) C   4                  0.00000     2.60851   
    60. RY*(  16) C   4                  0.00000    21.25510   
    61. RY*(  17) C   4                  0.00000     2.97467   
    62. RY*(  18) C   4                  0.00000     1.99821   
    63. RY*(  19) C   4                  0.00000     3.06709   
    64. RY*(  20) C   4                  0.00000     3.22270   
    65. RY*(  21) C   4                  0.00000     3.32255   
    66. RY*(  22) C   4                  0.00000     3.60300   
    67. RY*(  23) C   4                  0.00000     3.34978   
    68. RY*(  24) C   4                  0.00000     3.23632   
    69. RY*(  25) C   4                  0.00000     3.73515   
    70. RY*(  26) C   4                  0.00000     4.20230   
    71. RY*(   1) H   5                  0.00067     1.04351   
    72. RY*(   2) H   5                  0.00018     1.59355   
    73. RY*(   3) H   5                  0.00013     2.17296   
    74. RY*(   4) H   5                  0.00005     2.41930   
    75. RY*(   5) H   5                  0.00001     3.11594   
    76. RY*(   1) H   6                  0.00067     1.04351   
    77. RY*(   2) H   6                  0.00018     1.59355   
    78. RY*(   3) H   6                  0.00013     2.17296   
    79. RY*(   4) H   6                  0.00005     2.41929   
    80. RY*(   5) H   6                  0.00001     3.11595   
    81. BD*(   1) C   1 - H   2          0.01076     0.50180   
    82. BD*(   1) C   1 - H   3          0.01076     0.50180   
    83. BD*(   1) C   1 - C   4          0.00280     0.72414   
    84. BD*(   2) C   1 - C   4          0.00000     0.11221   
    85. BD*(   1) C   4 - H   5          0.01076     0.50180   
    86. BD*(   1) C   4 - H   6          0.01076     0.50180   
       -------------------------------
              Total Lewis   15.93739  ( 99.6087%)
        Valence non-Lewis    0.04582  (  0.2864%)
        Rydberg non-Lewis    0.01679  (  0.1049%)
       -------------------------------
            Total unit  1   16.00000  (100.0000%)
           Charge unit  1    0.00000
   4 Symmetry operations used in ECPInt.
 ECPInt:  NShTT=     741 NPrTT=    2136 LenC2=     742 LenP2D=    1976.
 LDataN:  DoStor=T MaxTD1= 8 Len=  415
 D2PCM: PCM CHGder 2nd derivatives, FixD1E=F FixD2E=F DoIter=F DoCFld=F I1PDM=0
 Calling FoFJK, ICntrl=    100127 FMM=F ISym2X=1 I1Cent= 0 IOpClX= 0 NMat=1 NMatS=1 NMatT=0.
 Full mass-weighted force constant matrix:
 Low frequencies ---  -63.5653   -0.0010   -0.0009   -0.0005    6.1579   71.7841
 Low frequencies ---  842.5277  993.1821 1013.3322
 Diagonal vibrational polarizability:
        0.0834722       0.3081814       4.5371720
 Harmonic frequencies (cm**-1), IR intensities (KM/Mole), Raman scattering
 activities (A**4/AMU), depolarization ratios for plane and unpolarized
 incident light, reduced masses (AMU), force constants (mDyne/A),
 and normal coordinates:
                      1                      2                      3
                     BU                     AU                     BG
 Frequencies --    842.5277               993.1821              1013.3192
 Red. masses --      1.0423                 1.1607                 1.5195
 Frc consts  --      0.4359                 0.6746                 0.9193
 IR Inten    --      0.8812               166.3068                 0.0000
  Atom  AN      X      Y      Z        X      Y      Z        X      Y      Z
     1   6    -0.04  -0.00  -0.00    -0.00  -0.00  -0.08    -0.00   0.00   0.15
     2   1     0.24  -0.44   0.00    -0.00  -0.00   0.50    -0.00  -0.00  -0.49
     3   1     0.24   0.44   0.00     0.00  -0.00   0.50     0.00  -0.00  -0.49
     4   6    -0.04  -0.00   0.00     0.00   0.00  -0.08    -0.00   0.00  -0.15
     5   1     0.24  -0.44  -0.00     0.00   0.00   0.50    -0.00  -0.00   0.49
     6   1     0.24   0.44  -0.00    -0.00   0.00   0.50     0.00  -0.00   0.49
                      4                      5                      6
                     AU                     AG                     AG
 Frequencies --   1074.5432              1242.3836              1377.9980
 Red. masses --      1.0078                 1.5262                 1.1784
 Frc consts  --      0.6856                 1.3879                 1.3183
 IR Inten    --      0.0000                 0.0000                 0.0000
  Atom  AN      X      Y      Z        X      Y      Z        X      Y      Z
     1   6     0.00  -0.00  -0.00     0.15  -0.00  -0.00     0.00   0.09  -0.00
     2   1    -0.00   0.00   0.50    -0.14   0.47  -0.00    -0.20   0.45   0.00
     3   1     0.00   0.00  -0.50    -0.14  -0.47   0.00     0.20   0.45   0.00
     4   6    -0.00   0.00  -0.00    -0.15   0.00  -0.00    -0.00  -0.09  -0.00
     5   1     0.00  -0.00   0.50     0.14  -0.47  -0.00     0.20  -0.45   0.00
     6   1    -0.00  -0.00  -0.50     0.14   0.47   0.00    -0.20  -0.45   0.00
                      7                      8                      9
                     BU                     AG                     BU
 Frequencies --   1470.5893              1707.8607              3141.2371
 Red. masses --      1.1117                 3.4513                 1.0480
 Frc consts  --      1.4165                 5.9311                 6.0926
 IR Inten    --     20.3232                 0.0000                20.2709
  Atom  AN      X      Y      Z        X      Y      Z        X      Y      Z
     1   6    -0.00  -0.07  -0.00    -0.00   0.33  -0.00    -0.00  -0.04   0.00
     2   1    -0.28   0.41   0.00     0.39  -0.21   0.00     0.43   0.25  -0.00
     3   1     0.28   0.41   0.00    -0.39  -0.21   0.00    -0.43   0.25  -0.00
     4   6    -0.00  -0.07   0.00     0.00  -0.33  -0.00    -0.00  -0.04  -0.00
     5   1    -0.28   0.41  -0.00    -0.39   0.21   0.00     0.43   0.25   0.00
     6   1     0.28   0.41  -0.00     0.39   0.21   0.00    -0.43   0.25   0.00
                     10                     11                     12
                     AG                     AG                     BU
 Frequencies --   3158.9735              3221.7048              3246.4499
 Red. masses --      1.0759                 1.1154                 1.1181
 Frc consts  --      6.3260                 6.8212                 6.9429
 IR Inten    --      0.0000                 0.0000                19.6069
  Atom  AN      X      Y      Z        X      Y      Z        X      Y      Z
     1   6    -0.00  -0.06  -0.00    -0.07   0.00   0.00    -0.07   0.00   0.00
     2   1     0.43   0.26   0.00     0.42   0.26  -0.00     0.42   0.26  -0.00
     3   1    -0.43   0.26   0.00     0.42  -0.26   0.00     0.42  -0.26  -0.00
     4   6     0.00   0.06  -0.00     0.07  -0.00   0.00    -0.07   0.00  -0.00
     5   1    -0.43  -0.26   0.00    -0.42  -0.26  -0.00     0.42   0.26   0.00
     6   1     0.43  -0.26   0.00    -0.42   0.26   0.00     0.42  -0.26   0.00

 -------------------
 - Thermochemistry -
 -------------------
 Temperature   298.150 Kelvin.  Pressure   1.00000 Atm.
 Atom     1 has atomic number  6 and mass  12.00000
 Atom     2 has atomic number  1 and mass   1.00783
 Atom     3 has atomic number  1 and mass   1.00783
 Atom     4 has atomic number  6 and mass  12.00000
 Atom     5 has atomic number  1 and mass   1.00783
 Atom     6 has atomic number  1 and mass   1.00783
 Molecular mass:    28.03130 amu.
 Principal axes and moments of inertia in atomic units:
                           1         2         3
     Eigenvalues --    12.28149  59.29893  71.58042
           X            0.00000   1.00000   0.00000
           Y            1.00000  -0.00000   0.00000
           Z            0.00000  -0.00000   1.00000
 This molecule is an asymmetric top.
 Rotational symmetry number  2.
 Rotational temperatures (Kelvin)      7.05239     1.46063     1.21002
 Rotational constants (GHZ):         146.94802    30.43464    25.21278
 Zero-point vibrational energy     134524.7 (Joules/Mol)
                                   32.15217 (Kcal/Mol)
 Vibrational temperatures:   1212.21  1428.97  1457.94  1546.03  1787.51
          (Kelvin)           1982.63  2115.85  2457.23  4519.54  4545.06
                             4635.31  4670.92
 
 Zero-point correction=                           0.051238 (Hartree/Particle)
 Thermal correction to Energy=                    0.054268
 Thermal correction to Enthalpy=                  0.055212
 Thermal correction to Gibbs Free Energy=         0.029723
 Sum of electronic and zero-point Energies=            -78.539154
 Sum of electronic and thermal Energies=               -78.536124
 Sum of electronic and thermal Enthalpies=             -78.535180
 Sum of electronic and thermal Free Energies=          -78.560669
 
                     E (Thermal)             CV                S
                      KCal/Mol        Cal/Mol-Kelvin    Cal/Mol-Kelvin
 Total                   34.053              8.007             53.646
 Electronic               0.000              0.000              0.000
 Translational            0.889              2.981             35.927
 Rotational               0.889              2.981             17.217
 Vibrational             32.276              2.045              0.502
                       Q            Log10(Q)             Ln(Q)
 Total Bot       0.213079D-13        -13.671460        -31.479699
 Total V=0       0.787490D+10          9.896245         22.786946
 Vib (Bot)       0.282657D-23        -23.548740        -54.222978
 Vib (V=0)       0.104463D+01          0.018964          0.043667
 Electronic      0.100000D+01          0.000000          0.000000
 Translational   0.583336D+07          6.765919         15.579104
 Rotational      0.129230D+04          3.111362          7.164175
 ***** Axes restored to original set *****
 -------------------------------------------------------------------
 Center     Atomic                   Forces (Hartrees/Bohr)
 Number     Number              X              Y              Z
 -------------------------------------------------------------------
      1        6           0.000001855   -0.000084935    0.000000000
      2        1          -0.000015516   -0.000034439   -0.000000000
      3        1           0.000014473   -0.000034385    0.000000000
      4        6          -0.000001855    0.000084935    0.000000000
      5        1           0.000015516    0.000034439   -0.000000000
      6        1          -0.000014473    0.000034385   -0.000000000
 -------------------------------------------------------------------
 Cartesian Forces:  Max     0.000084935 RMS     0.000033393
 FormGI is forming the generalized inverse of G from B-inverse, IUseBI=4.

 GradGradGradGradGradGradGradGradGradGradGradGradGradGradGradGradGradGrad
 Berny optimization.
 Internal  Forces:  Max     0.000153759 RMS     0.000044734
 Search for a local minimum.
 Step number   1 out of a maximum of    2
 All quantities printed in internal units (Hartrees-Bohrs-Radians)
 Second derivative matrix not updated -- analytic derivatives used.
 The second derivative matrix:
                          R1        R2        R3        R4        R5
           R1           0.35937
           R2           0.00168   0.35937
           R3           0.00605   0.00605   0.65246
           R4          -0.00037   0.00071   0.00605   0.35937
           R5           0.00071  -0.00037   0.00605   0.00168   0.35937
           A1           0.00598   0.00598  -0.02143  -0.00095  -0.00095
           A2           0.00509  -0.01107   0.01071   0.00424  -0.00328
           A3          -0.01107   0.00509   0.01071  -0.00328   0.00424
           A4           0.00424  -0.00328   0.01071   0.00509  -0.01107
           A5          -0.00328   0.00424   0.01071  -0.01107   0.00509
           A6          -0.00095  -0.00095  -0.02143   0.00598   0.00598
           D1          -0.00000  -0.00000  -0.00000  -0.00000  -0.00000
           D2           0.00000   0.00000  -0.00000  -0.00000  -0.00000
           D3          -0.00000  -0.00000  -0.00000   0.00000   0.00000
           D4           0.00000   0.00000   0.00000   0.00000   0.00000
                          A1        A2        A3        A4        A5
           A1           0.07149
           A2          -0.03575   0.08143
           A3          -0.03575  -0.04569   0.08143
           A4          -0.00121   0.00952  -0.00830   0.08143
           A5          -0.00121  -0.00830   0.00952  -0.04569   0.08143
           A6           0.00242  -0.00121  -0.00121  -0.03575  -0.03575
           D1          -0.00000  -0.00000   0.00000  -0.00000   0.00000
           D2           0.00000  -0.00000  -0.00000   0.00000   0.00000
           D3          -0.00000   0.00000   0.00000  -0.00000  -0.00000
           D4          -0.00000   0.00000   0.00000   0.00000   0.00000
                          A6        D1        D2        D3        D4
           A6           0.07149
           D1          -0.00000   0.03290
           D2          -0.00000   0.00838   0.02695
           D3           0.00000   0.00838  -0.01018   0.02695
           D4          -0.00000  -0.01613   0.00838   0.00838   0.03290
 ITU=  0
     Eigenvalues ---    0.03353   0.03713   0.04903   0.10305   0.10798
     Eigenvalues ---    0.10900   0.14232   0.35907   0.35923   0.36126
     Eigenvalues ---    0.36130   0.65544
 Angle between quadratic step and forces=  41.10 degrees.
 Linear search not attempted -- first point.
 Iteration  1 RMS(Cart)=  0.00018776 RMS(Int)=  0.00000001
 Iteration  2 RMS(Cart)=  0.00000001 RMS(Int)=  0.00000000
 ClnCor:  largest displacement from symmetrization is 6.99D-14 for atom     5.
 Variable       Old X    -DE/DX   Delta X   Delta X   Delta X     New X
                                 (Linear)    (Quad)   (Total)
    R1        2.05010  -0.00003   0.00000  -0.00009  -0.00009   2.05001
    R2        2.05010  -0.00003   0.00000  -0.00009  -0.00009   2.05001
    R3        2.50002  -0.00015   0.00000  -0.00021  -0.00021   2.49981
    R4        2.05010  -0.00003   0.00000  -0.00009  -0.00009   2.05001
    R5        2.05010  -0.00003   0.00000  -0.00009  -0.00009   2.05001
    A1        2.03726   0.00003   0.00000   0.00023   0.00023   2.03749
    A2        2.12296  -0.00001   0.00000  -0.00011  -0.00011   2.12285
    A3        2.12297  -0.00002   0.00000  -0.00012  -0.00012   2.12285
    A4        2.12296  -0.00001   0.00000  -0.00011  -0.00011   2.12285
    A5        2.12297  -0.00002   0.00000  -0.00012  -0.00012   2.12285
    A6        2.03726   0.00003   0.00000   0.00023   0.00023   2.03749
    D1        3.14159   0.00000   0.00000   0.00000   0.00000   3.14159
    D2        0.00000   0.00000   0.00000   0.00000   0.00000   0.00000
    D3        0.00000   0.00000   0.00000   0.00000   0.00000   0.00000
    D4        3.14159  -0.00000   0.00000  -0.00000   0.00000   3.14159
         Item               Value     Threshold  Converged?
 Maximum Force            0.000154     0.000450     YES
 RMS     Force            0.000045     0.000300     YES
 Maximum Displacement     0.000354     0.001800     YES
 RMS     Displacement     0.000188     0.001200     YES
 Predicted change in Energy=-3.163271D-08
 Optimization completed.
    -- Stationary point found.
                           ----------------------------
                           !   Optimized Parameters   !
                           ! (Angstroms and Degrees)  !
 --------------------------                            --------------------------
 ! Name  Definition              Value          Derivative Info.                !
 --------------------------------------------------------------------------------
 ! R1    R(1,2)                  1.0849         -DE/DX =    0.0                 !
 ! R2    R(1,3)                  1.0849         -DE/DX =    0.0                 !
 ! R3    R(1,4)                  1.323          -DE/DX =   -0.0002              !
 ! R4    R(4,5)                  1.0849         -DE/DX =    0.0                 !
 ! R5    R(4,6)                  1.0849         -DE/DX =    0.0                 !
 ! A1    A(2,1,3)              116.7264         -DE/DX =    0.0                 !
 ! A2    A(2,1,4)              121.6366         -DE/DX =    0.0                 !
 ! A3    A(3,1,4)              121.637          -DE/DX =    0.0                 !
 ! A4    A(1,4,5)              121.6366         -DE/DX =    0.0                 !
 ! A5    A(1,4,6)              121.637          -DE/DX =    0.0                 !
 ! A6    A(5,4,6)              116.7264         -DE/DX =    0.0                 !
 ! D1    D(2,1,4,5)            180.0            -DE/DX =    0.0                 !
 ! D2    D(2,1,4,6)              0.0            -DE/DX =    0.0                 !
 ! D3    D(3,1,4,5)              0.0            -DE/DX =    0.0                 !
 ! D4    D(3,1,4,6)            180.0            -DE/DX =    0.0                 !
 --------------------------------------------------------------------------------
 GradGradGradGradGradGradGradGradGradGradGradGradGradGradGradGradGradGrad

 Dipole is zero, so no output in dipole orientation.

 ----------------------------------------------------------------------

 Electric dipole moment (input orientation):
 (Debye = 10**-18 statcoulomb cm , SI units = C m)
                  (au)            (Debye)         (10**-30 SI)
   Tot        0.000000D+00      0.000000D+00      0.000000D+00
   x          0.000000D+00      0.000000D+00      0.000000D+00
   y          0.000000D+00      0.000000D+00      0.000000D+00
   z          0.000000D+00      0.000000D+00      0.000000D+00

 Dipole polarizability, Alpha (input orientation).
 (esu units = cm**3 , SI units = C**2 m**2 J**-1)
 Alpha(0;0):
               (au)            (10**-24 esu)      (10**-40 SI)
   iso        0.320840D+02      0.475435D+01      0.528993D+01
   aniso      0.215798D+02      0.319780D+01      0.355803D+01
   xx         0.280688D+02      0.415936D+01      0.462792D+01
   yx         0.288161D-03      0.427010D-04      0.475113D-04
   yy         0.460556D+02      0.682474D+01      0.759354D+01
   zx         0.000000D+00      0.000000D+00      0.000000D+00
   zy         0.000000D+00      0.000000D+00      0.000000D+00
   zz         0.221275D+02      0.327896D+01      0.364834D+01

 ----------------------------------------------------------------------
 1\1\GINC-N1889\Freq\RwB97XD\def2TZVP\C2H4\JIAMINGD\22-May-2025\0\\#N G
 eom=AllCheck Guess=TCheck SCRF=Check GenChk RwB97XD/def2TZVP Freq\\Tit
 le Card Required\\0,1\C,0.0000087123,0.6614768939,0.\H,0.9236620633,1.
 230508664,0.\H,-0.9236239904,1.230539088,0.\C,-0.0000087123,-0.6614768
 939,0.\H,-0.9236620633,-1.230508664,0.\H,0.9236239904,-1.230539088,0.\
 \Version=ES64L-G16RevA.03\State=1-AG\HF=-78.5903919\RMSD=2.620e-10\RMS
 F=3.339e-05\ZeroPoint=0.0512377\Thermal=0.0542675\Dipole=0.,0.,0.\Dipo
 leDeriv=0.0999769,0.0000003,0.,-0.0000006,-0.0407125,0.,0.,0.,-0.38366
 83,-0.049992,-0.1000377,0.,-0.0487496,0.0203575,0.,0.,0.,0.1918339,-0.
 0499848,0.1000374,0.,0.0487503,0.0203551,0.,0.,0.,0.1918344,0.0999769,
 0.0000003,0.,-0.0000006,-0.0407127,0.,0.,0.,-0.3836683,-0.0499921,-0.1
 000377,0.,-0.0487496,0.0203575,0.,0.,0.,0.1918339,-0.0499849,0.1000374
 ,0.,0.0487503,0.0203551,0.,0.,0.,0.1918344\Polar=28.0687831,0.0002882,
 46.055601,0.,0.,22.127549\Quadrupole=0.8836525,0.9739577,-1.8576102,-0
 .0000119,0.,0.\PG=C02H [SGH(C2H4)]\NImag=0\\0.64093022,0.00000050,0.88
 038744,0.,0.,0.11619872,-0.26744826,-0.12617639,0.,0.27560611,-0.12064
 974,-0.13048278,0.,0.13640284,0.13722529,0.,0.,-0.03916748,0.,0.,0.025
 33693,-0.26744251,0.12618283,0.,-0.01499163,0.01329866,0.,0.27559944,0
 .12065624,-0.13049182,0.,-0.01329791,0.00977964,0.,-0.13640913,0.13723
 478,0.,0.,-0.03916688,0.,0.,0.00321961,0.,0.,0.02533650,-0.11399980,-0
 .00000623,0.,0.00397969,-0.02983673,0.,0.00398067,0.02983596,0.,0.6409
 3022,-0.00000623,-0.59281124,0.,0.00269617,-0.01330051,0.,-0.00269688,
 -0.01330108,0.,0.00000050,0.88038744,0.,0.,-0.05177699,0.,0.,0.0069564
 0,0.,0.,0.00695624,0.,0.,0.11619872,0.00397969,0.00269617,0.,0.0015697
 1,0.00058011,0.,0.00128439,-0.00020482,0.,-0.26744826,-0.12617639,0.,0
 .27560611,-0.02983673,-0.01330051,0.,0.00058011,-0.00467396,0.,0.00020
 485,0.00145231,0.,-0.12064974,-0.13048278,0.,0.13640284,0.13722529,0.,
 0.,0.00695640,0.,0.,0.01278756,0.,0.,-0.00913301,0.,0.,-0.03916748,0.,
 0.,0.02533693,0.00398067,-0.00269688,0.,0.00128439,0.00020485,0.,0.001
 56965,-0.00058033,0.,-0.26744251,0.12618283,0.,-0.01499163,0.01329866,
 0.,0.27559944,0.02983596,-0.01330108,0.,-0.00020482,0.00145231,0.,-0.0
 0058033,-0.00467384,0.,0.12065624,-0.13049182,0.,-0.01329791,0.0097796
 4,0.,-0.13640913,0.13723478,0.,0.,0.00695624,0.,0.,-0.00913301,0.,0.,0
 .01278755,0.,0.,-0.03916688,0.,0.,0.00321961,0.,0.,0.02533650\\-0.0000
 0186,0.00008493,0.,0.00001552,0.00003444,0.,-0.00001447,0.00003439,0.,
 0.00000186,-0.00008493,0.,-0.00001552,-0.00003444,0.,0.00001447,-0.000
 03439,0.\\\@


 "THE ACADEMIC HIERARCHY"


 THE PRESIDENT:
   LEAPS TALL BUILDINGS IN A SINGLE BOUND,
     IS MORE POWERFUL THAN A LOCOMOTIVE,
       IS FASTER THAN A SPEEDING BULLET,
         WALKS ON WATER,
           GIVES POLICY TO GOD.

 THE VICE PRESIDENT FOR ACADEMIC AFFAIRS:
   LEAPS SHORT BUILDINGS IN A SINGLE BOUND,
     IS MORE POWERFUL THAN A SWITCH ENGINE,
       IS JUST AS FAST AS A SPEEDING BULLET,
         WALKS ON WATER IF SEA IS CALM,
           TALKS WITH GOD.

 PROFESSOR:
   LEAPS SHORT BUILDINGS WITH A RUNNING START AND FAVORABLE WINDS,
     IS ALMOST AS POWERFUL AS A SWITCH ENGINE,
       CAN FIRE A SPEEDING BULLET,
         WALKS ON WATER IN AN INDOOR SWIMMING POOL,
          TALKS WITH GOD IF SPECIAL REQUEST IS APPROVED.

 ASSOCIATE PROFESSOR:
   BARELY CLEARS A QUONSET HUT,
     LOSES TUG OF WAR WITH LOCOMOTIVE,
       MISFIRES FREQUENTLY,
         SWIMS WELL,
           IS OCCASIONALLY ADDRESSED BY GOD.

 ASSISTANT PROFESSOR:
   MAKES HIGH MARKS ON WALLS WHEN TRYING TO LEAP TALL BUILDINGS,
     IS RUN OVER BY LOCOMOTIVES,
       CAN SOMETIMES HANDLE A GUN WITHOUT INFLICTING SELF INJURY,
         DOG PADDLES,
           TALKS TO ANIMALS.

 GRADUATE STUDENT:
   RUNS INTO BUILDINGS,
     RECOGNIZES LOCOMOTIVES TWO OUT OF THREE TIMES,
       IS NOT ISSUED AMMUNITION,
         CAN STAY AFLOAT WITH A LIFE JACKET,
           TALKS TO WALLS.

 UNDERGRADUATE AND WORK STUDY STUDENT:
   FALLS OVER DOORSTEP WHEN TRYING TO ENTER BUILDINGS,
     SAYS, "LOOK AT THE CHOO-CHOO,"
       WETS HIMSELF WITH A WATER PISTOL,
        PLAYS IN MUD PUDDLES,
          MUMBLES TO HIMSELF.

 DEPARTMENT SECRETARY:
   LIFTS TALL BUILDINGS AND WALKS UNDER THEM,
     KICKS LOCOMOTIVES OFF THE TRACKS,
       CATCHES SPEEDING BULLETS IN HER TEETH AND EATS THEM,
         FREEZES WATER WITH A SINGLE GLANCE,
           IS GOD.
 Job cpu time:       0 days  0 hours  2 minutes  1.6 seconds.
 Elapsed time:       0 days  0 hours  0 minutes 15.4 seconds.
 File lengths (MBytes):  RWF=     16 Int=      0 D2E=      0 Chk=      3 Scr=      1
 Normal termination of Gaussian 16 at Thu May 22 13:13:22 2025.
