# Supplementary material for: Hyperpyramidalized alkenes with bond orders near 1.5 as synthetic building blocks
Source: Nat Chem. 2026 Jan 21;18(5):913–22. doi: 10.1038/s41557-025-02055-9 (PMC12859755; doi:10.1038/s41557-025-02055-9)
Supplement: Supplementary file 2 — Output files for reported computations. [file 41557_2025_2055_MOESM2_ESM.zip › Computation data/Benzene 9/benzene9.out]

 Entering Gaussian System, Link 0=/u/local/apps/gaussian/16_sse4/g16
 Initial command:
 /u/local/apps/gaussian/16_sse4/l1.exe "/work/8217172.1.pod_smp.q/Gau-6472.inp" -scrdir="/work/8217172.1.pod_smp.q/"
 Entering Link 1 = /u/local/apps/gaussian/16_sse4/l1.exe PID=      6473.
  
 Copyright (c) 1988,1990,1992,1993,1995,1998,2003,2009,2016,
            Gaussian, Inc.  All Rights Reserved.
  
 This is part of the Gaussian(R) 16 program.  It is based on
 the Gaussian(R) 09 system (copyright 2009, Gaussian, Inc.),
 the Gaussian(R) 03 system (copyright 2003, Gaussian, Inc.),
 the Gaussian(R) 98 system (copyright 1998, Gaussian, Inc.),
 the Gaussian(R) 94 system (copyright 1995, Gaussian, Inc.),
 the Gaussian 92(TM) system (copyright 1992, Gaussian, Inc.),
 the Gaussian 90(TM) system (copyright 1990, Gaussian, Inc.),
 the Gaussian 88(TM) system (copyright 1988, Gaussian, Inc.),
 the Gaussian 86(TM) system (copyright 1986, Carnegie Mellon
 University), and the Gaussian 82(TM) system (copyright 1983,
 Carnegie Mellon University). Gaussian is a federally registered
 trademark of Gaussian, Inc.
  
 This software contains proprietary and confidential information,
 including trade secrets, belonging to Gaussian, Inc.
  
 This software is provided under written license and may be
 used, copied, transmitted, or stored only in accord with that
 written license.
  
 The following legend is applicable only to US Government
 contracts under FAR:
  
                    RESTRICTED RIGHTS LEGEND
  
 Use, reproduction and disclosure by the US Government is
 subject to restrictions as set forth in subparagraphs (a)
 and (c) of the Commercial Computer Software - Restricted
 Rights clause in FAR 52.227-19.
  
 Gaussian, Inc.
 340 Quinnipiac St., Bldg. 40, Wallingford CT 06492
  
  
 ---------------------------------------------------------------
 Warning -- This program may not be used in any manner that
 competes with the business of Gaussian, Inc. or will provide
 assistance to any competitor of Gaussian, Inc.  The licensee
 of this program is prohibited from giving any competitor of
 Gaussian, Inc. access to this program.  By using this program,
 the user acknowledges that Gaussian, Inc. is engaged in the
 business of creating and licensing software in the field of
 computational chemistry and represents and warrants to the
 licensee that it is not a competitor of Gaussian, Inc. and that
 it will not use this program in any manner prohibited above.
 ---------------------------------------------------------------
  

 Cite this work as:
 Gaussian 16, Revision A.03,
 M. J. Frisch, G. W. Trucks, H. B. Schlegel, G. E. Scuseria, 
 M. A. Robb, J. R. Cheeseman, G. Scalmani, V. Barone, 
 G. A. Petersson, H. Nakatsuji, X. Li, M. Caricato, A. V. Marenich, 
 J. Bloino, B. G. Janesko, R. Gomperts, B. Mennucci, H. P. Hratchian, 
 J. V. Ortiz, A. F. Izmaylov, J. L. Sonnenberg, D. Williams-Young, 
 F. Ding, F. Lipparini, F. Egidi, J. Goings, B. Peng, A. Petrone, 
 T. Henderson, D. Ranasinghe, V. G. Zakrzewski, J. Gao, N. Rega, 
 G. Zheng, W. Liang, M. Hada, M. Ehara, K. Toyota, R. Fukuda, 
 J. Hasegawa, M. Ishida, T. Nakajima, Y. Honda, O. Kitao, H. Nakai, 
 T. Vreven, K. Throssell, J. A. Montgomery, Jr., J. E. Peralta, 
 F. Ogliaro, M. J. Bearpark, J. J. Heyd, E. N. Brothers, K. N. Kudin, 
 V. N. Staroverov, T. A. Keith, R. Kobayashi, J. Normand, 
 K. Raghavachari, A. P. Rendell, J. C. Burant, S. S. Iyengar, 
 J. Tomasi, M. Cossi, J. M. Millam, M. Klene, C. Adamo, R. Cammi, 
 J. W. Ochterski, R. L. Martin, K. Morokuma, O. Farkas, 
 J. B. Foresman, and D. J. Fox, Gaussian, Inc., Wallingford CT, 2016.
 
 ******************************************
 Gaussian 16:  ES64L-G16RevA.03 25-Dec-2016
                 9-Apr-2025 
 ******************************************
 %nproc=8
 Will use up to    8 processors via shared memory.
 %mem=16GB
 %chk=benzene9.chk
 --------------------------------------------------------
 # opt freq wb97xd pop=nboread geom=connectivity def2tzvp
 --------------------------------------------------------
 1/18=20,19=15,26=3,38=1,57=2/1,3;
 2/9=110,12=2,17=6,18=5,40=1/2;
 3/5=44,7=101,11=2,25=1,30=1,71=1,74=-58/1,2,3;
 4//1;
 5/5=2,38=5/2;
 6/7=2,8=2,9=2,10=2,28=1,40=2/1,7;
 7//1,2,3,16;
 1/18=20,19=15,26=3/3(2);
 2/9=110/2;
 99//99;
 2/9=110/2;
 3/5=44,7=101,11=2,25=1,30=1,71=1,74=-58/1,2,3;
 4/5=5,16=3,69=1/1;
 5/5=2,38=5/2;
 7//1,2,3,16;
 1/18=20,19=15,26=3/3(-5);
 2/9=110/2;
 6/7=2,8=2,9=2,10=2,19=2,28=1,40=2/1,7;
 99/9=1/99;
 -----
 M0001
 -----
 Symbolic Z-matrix:
 Charge =  0 Multiplicity = 1
 C                     0.        0.        1.39268 
 C                     0.        0.       -1.39268 
 C                     1.20604   0.        0.6963 
 C                    -1.20604   0.        0.6963 
 C                    -1.20604   0.       -0.6963 
 C                     1.20604   0.       -0.6963 
 H                     0.        0.       -2.47887 
 H                     2.14658   0.        1.23964 
 H                    -2.14658   0.        1.23964 
 H                    -2.14658   0.       -1.23964 
 H                     2.14658   0.       -1.23964 
 H                     0.        0.        2.47887 
 

 GradGradGradGradGradGradGradGradGradGradGradGradGradGradGradGradGradGrad
 Berny optimization.
 Initialization pass.
                           ----------------------------
                           !    Initial Parameters    !
                           ! (Angstroms and Degrees)  !
 --------------------------                            --------------------------
 ! Name  Definition              Value          Derivative Info.                !
 --------------------------------------------------------------------------------
 ! R1    R(1,3)                  1.3927         estimate D2E/DX2                !
 ! R2    R(1,4)                  1.3927         estimate D2E/DX2                !
 ! R3    R(1,12)                 1.0862         estimate D2E/DX2                !
 ! R4    R(2,5)                  1.3927         estimate D2E/DX2                !
 ! R5    R(2,6)                  1.3927         estimate D2E/DX2                !
 ! R6    R(2,7)                  1.0862         estimate D2E/DX2                !
 ! R7    R(3,6)                  1.3926         estimate D2E/DX2                !
 ! R8    R(3,8)                  1.0862         estimate D2E/DX2                !
 ! R9    R(4,5)                  1.3926         estimate D2E/DX2                !
 ! R10   R(4,9)                  1.0862         estimate D2E/DX2                !
 ! R11   R(5,10)                 1.0862         estimate D2E/DX2                !
 ! R12   R(6,11)                 1.0862         estimate D2E/DX2                !
 ! A1    A(3,1,4)              119.9953         estimate D2E/DX2                !
 ! A2    A(3,1,12)             120.0024         estimate D2E/DX2                !
 ! A3    A(4,1,12)             120.0024         estimate D2E/DX2                !
 ! A4    A(5,2,6)              119.9953         estimate D2E/DX2                !
 ! A5    A(5,2,7)              120.0024         estimate D2E/DX2                !
 ! A6    A(6,2,7)              120.0024         estimate D2E/DX2                !
 ! A7    A(1,3,6)              120.0024         estimate D2E/DX2                !
 ! A8    A(1,3,8)              119.9831         estimate D2E/DX2                !
 ! A9    A(6,3,8)              120.0146         estimate D2E/DX2                !
 ! A10   A(1,4,5)              120.0024         estimate D2E/DX2                !
 ! A11   A(1,4,9)              119.9831         estimate D2E/DX2                !
 ! A12   A(5,4,9)              120.0146         estimate D2E/DX2                !
 ! A13   A(2,5,4)              120.0024         estimate D2E/DX2                !
 ! A14   A(2,5,10)             119.9831         estimate D2E/DX2                !
 ! A15   A(4,5,10)             120.0146         estimate D2E/DX2                !
 ! A16   A(2,6,3)              120.0024         estimate D2E/DX2                !
 ! A17   A(2,6,11)             119.9831         estimate D2E/DX2                !
 ! A18   A(3,6,11)             120.0146         estimate D2E/DX2                !
 ! D1    D(4,1,3,6)              0.0            estimate D2E/DX2                !
 ! D2    D(4,1,3,8)            180.0            estimate D2E/DX2                !
 ! D3    D(12,1,3,6)           180.0            estimate D2E/DX2                !
 ! D4    D(12,1,3,8)             0.0            estimate D2E/DX2                !
 ! D5    D(3,1,4,5)              0.0            estimate D2E/DX2                !
 ! D6    D(3,1,4,9)            180.0            estimate D2E/DX2                !
 ! D7    D(12,1,4,5)           180.0            estimate D2E/DX2                !
 ! D8    D(12,1,4,9)             0.0            estimate D2E/DX2                !
 ! D9    D(6,2,5,4)              0.0            estimate D2E/DX2                !
 ! D10   D(6,2,5,10)           180.0            estimate D2E/DX2                !
 ! D11   D(7,2,5,4)            180.0            estimate D2E/DX2                !
 ! D12   D(7,2,5,10)             0.0            estimate D2E/DX2                !
 ! D13   D(5,2,6,3)              0.0            estimate D2E/DX2                !
 ! D14   D(5,2,6,11)           180.0            estimate D2E/DX2                !
 ! D15   D(7,2,6,3)            180.0            estimate D2E/DX2                !
 ! D16   D(7,2,6,11)             0.0            estimate D2E/DX2                !
 ! D17   D(1,3,6,2)              0.0            estimate D2E/DX2                !
 ! D18   D(1,3,6,11)           180.0            estimate D2E/DX2                !
 ! D19   D(8,3,6,2)            180.0            estimate D2E/DX2                !
 ! D20   D(8,3,6,11)             0.0            estimate D2E/DX2                !
 ! D21   D(1,4,5,2)              0.0            estimate D2E/DX2                !
 ! D22   D(1,4,5,10)           180.0            estimate D2E/DX2                !
 ! D23   D(9,4,5,2)            180.0            estimate D2E/DX2                !
 ! D24   D(9,4,5,10)             0.0            estimate D2E/DX2                !
 --------------------------------------------------------------------------------
 Trust Radius=3.00D-01 FncErr=1.00D-07 GrdErr=1.00D-06 EigMax=2.50D+02 EigMin=1.00D-04
 Number of steps in this run=     64 maximum allowed number of steps=    100.
 GradGradGradGradGradGradGradGradGradGradGradGradGradGradGradGradGradGrad

                          Input orientation:                          
 ---------------------------------------------------------------------
 Center     Atomic      Atomic             Coordinates (Angstroms)
 Number     Number       Type             X           Y           Z
 ---------------------------------------------------------------------
      1          6           0        0.000000    0.000000    1.392678
      2          6           0        0.000000    0.000000   -1.392678
      3          6           0        1.206042    0.000000    0.696303
      4          6           0       -1.206042    0.000000    0.696303
      5          6           0       -1.206042    0.000000   -0.696303
      6          6           0        1.206042    0.000000   -0.696303
      7          1           0        0.000000    0.000000   -2.478874
      8          1           0        2.146582    0.000000    1.239643
      9          1           0       -2.146582    0.000000    1.239643
     10          1           0       -2.146582    0.000000   -1.239643
     11          1           0        2.146582    0.000000   -1.239643
     12          1           0        0.000000    0.000000    2.478874
 ---------------------------------------------------------------------
                    Distance matrix (angstroms):
                    1          2          3          4          5
     1  C    0.000000
     2  C    2.785356   0.000000
     3  C    1.392651   2.412132   0.000000
     4  C    1.392651   2.412132   2.412085   0.000000
     5  C    2.412132   1.392651   2.785230   1.392607   0.000000
     6  C    2.412132   1.392651   1.392607   2.785230   2.412085
     7  H    3.871552   1.086196   3.396511   3.396511   2.152231
     8  H    2.152030   3.396606   1.086201   3.396367   3.871431
     9  H    2.152030   3.396606   3.396367   1.086201   2.152325
    10  H    3.396606   2.152030   3.871431   2.152325   1.086201
    11  H    3.396606   2.152030   2.152325   3.871431   3.396367
    12  H    1.086196   3.871552   2.152231   2.152231   3.396511
                    6          7          8          9         10
     6  C    0.000000
     7  H    2.152231   0.000000
     8  H    2.152325   4.293621   0.000000
     9  H    3.871431   4.293621   4.293164   0.000000
    10  H    3.396367   2.478610   4.957632   2.479286   0.000000
    11  H    1.086201   2.478610   2.479286   4.957632   4.293164
    12  H    3.396511   4.957748   2.478610   2.478610   4.293621
                   11         12
    11  H    0.000000
    12  H    4.293621   0.000000
 Stoichiometry    C6H6
 Framework group  D2H[C2"(HC.CH),SG(C4H4)]
 Deg. of freedom     6
 Full point group                 D2H     NOp   8
 Largest Abelian subgroup         D2H     NOp   8
 Largest concise Abelian subgroup D2      NOp   4
                         Standard orientation:                         
 ---------------------------------------------------------------------
 Center     Atomic      Atomic             Coordinates (Angstroms)
 Number     Number       Type             X           Y           Z
 ---------------------------------------------------------------------
      1          6           0        0.000000    0.000000    1.392678
      2          6           0        0.000000    0.000000   -1.392678
      3          6           0        0.000000    1.206042    0.696303
      4          6           0       -0.000000   -1.206042    0.696303
      5          6           0       -0.000000   -1.206042   -0.696303
      6          6           0        0.000000    1.206042   -0.696303
      7          1           0        0.000000    0.000000   -2.478874
      8          1           0        0.000000    2.146582    1.239643
      9          1           0       -0.000000   -2.146582    1.239643
     10          1           0       -0.000000   -2.146582   -1.239643
     11          1           0        0.000000    2.146582   -1.239643
     12          1           0       -0.000000    0.000000    2.478874
 ---------------------------------------------------------------------
 Rotational constants (GHZ):           5.7173890           5.7168110           2.8585500
 Standard basis: def2TZVP (5D, 7F)
 There are    51 symmetry adapted cartesian basis functions of AG  symmetry.
 There are    15 symmetry adapted cartesian basis functions of B1G symmetry.
 There are    21 symmetry adapted cartesian basis functions of B2G symmetry.
 There are    39 symmetry adapted cartesian basis functions of B3G symmetry.
 There are    15 symmetry adapted cartesian basis functions of AU  symmetry.
 There are    51 symmetry adapted cartesian basis functions of B1U symmetry.
 There are    39 symmetry adapted cartesian basis functions of B2U symmetry.
 There are    21 symmetry adapted cartesian basis functions of B3U symmetry.
 There are    44 symmetry adapted basis functions of AG  symmetry.
 There are    14 symmetry adapted basis functions of B1G symmetry.
 There are    19 symmetry adapted basis functions of B2G symmetry.
 There are    34 symmetry adapted basis functions of B3G symmetry.
 There are    14 symmetry adapted basis functions of AU  symmetry.
 There are    44 symmetry adapted basis functions of B1U symmetry.
 There are    34 symmetry adapted basis functions of B2U symmetry.
 There are    19 symmetry adapted basis functions of B3U symmetry.
   222 basis functions,   354 primitive gaussians,   252 cartesian basis functions
    21 alpha electrons       21 beta electrons
       nuclear repulsion energy       203.7027147466 Hartrees.
 NAtoms=   12 NActive=   12 NUniq=    4 SFac= 4.00D+00 NAtFMM=   60 NAOKFM=F Big=F
 Integral buffers will be    131072 words long.
 Raffenetti 2 integral format.
 Two-electron integral symmetry is turned on.
 Nuclear repulsion after empirical dispersion term =      203.6985328915 Hartrees.
 One-electron integrals computed using PRISM.
   8 Symmetry operations used in ECPInt.
 ECPInt:  NShTT=    4095 NPrTT=   12396 LenC2=    4075 LenP2D=   10419.
 LDataN:  DoStor=T MaxTD1= 6 Len=  172
 NBasis=   222 RedAO= T EigKep=  1.02D-05  NBF=    44    14    19    34    14    44    34    19
 NBsUse=   222 1.00D-06 EigRej= -1.00D+00 NBFU=    44    14    19    34    14    44    34    19
 ExpMin= 9.52D-02 ExpMax= 1.36D+04 ExpMxC= 4.63D+02 IAcc=3 IRadAn=         5 AccDes= 0.00D+00
 Harris functional with IExCor= 4639 and IRadAn=       5 diagonalized for initial guess.
 HarFok:  IExCor= 4639 AccDes= 0.00D+00 IRadAn=         5 IDoV= 1 UseB2=F ITyADJ=14
 ICtDFT=  3500011 ScaDFX=  1.000000  1.000000  1.000000  1.000000
 FoFCou: FMM=F IPFlag=           0 FMFlag=      100000 FMFlg1=           0
         NFxFlg=           0 DoJE=T BraDBF=F KetDBF=T FulRan=T
         wScrn=  0.000000 ICntrl=       500 IOpCl=  0 I1Cent=   200000004 NGrid=           0
         NMat0=    1 NMatS0=      1 NMatT0=    0 NMatD0=    1 NMtDS0=    0 NMtDT0=    0
 Petite list used in FoFCou.
 Initial guess orbital symmetries:
       Occupied  (AG) (B2U) (B1U) (B3G) (AG) (B1U) (AG) (B1U) (B2U)
                 (B3G) (AG) (AG) (B2U) (B1U) (B1U) (B2U) (B3U)
                 (AG) (B3G) (B1G) (B2G)
       Virtual   (B3U) (AU) (AG) (B1U) (B2U) (B3G) (AG) (B2G) (B1U)
                 (AG) (B3U) (B2U) (AG) (B3G) (B2U) (B1U) (B2G)
                 (B1G) (B2U) (B1U) (AG) (AU) (B3U) (B3G) (AG) (B1U)
                 (B2G) (B1U) (B2U) (B3U) (AG) (B3G) (AG) (B3G)
                 (AG) (B3G) (B2U) (B1U) (B1U) (B1G) (B1U) (B2U)
                 (B3G) (B1U) (B2G) (B1G) (AG) (AG) (B3G) (B3U)
                 (AU) (B2U) (AG) (B1U) (B3G) (AG) (B1U) (B2U) (AU)
                 (B3U) (B1U) (B2U) (B2G) (AG) (B3G) (B1G) (B2G)
                 (B2U) (B1U) (AG) (B3G) (B3U) (B1U) (B3G) (AG)
                 (B1G) (B2G) (B2U) (B1U) (AU) (B1U) (AG) (B3U)
                 (AU) (B3U) (B1U) (B2U) (AG) (B3G) (B2U) (B2G)
                 (B2G) (B1G) (B3U) (AU) (B2U) (B3G) (AG) (B1U)
                 (AG) (B3G) (AG) (B1U) (B2U) (B1G) (B2G) (B1U)
                 (B2U) (B2U) (AG) (AG) (B3G) (B3U) (B2U) (B1U)
                 (AU) (B3U) (B3G) (AG) (B3G) (B2G) (B1G) (B1U)
                 (B3U) (B3G) (AG) (B1G) (B2G) (AG) (B2U) (B1U)
                 (B1U) (B3U) (B3U) (AU) (B1U) (B2U) (B2G) (B1G)
                 (AG) (B3G) (AG) (AG) (B3G) (B1G) (B1U) (B2U) (B2G)
                 (AU) (AU) (B3U) (B3G) (B1U) (B2U) (B2U) (B1U)
                 (B1G) (B2G) (B3G) (AG) (B3G) (B3U) (AU) (B1U)
                 (B2U) (AG) (B2U) (B1U) (B2G) (B3G) (AG) (B1U)
                 (AG) (B1G) (B2G) (B3U) (AU) (AG) (B3G) (B1U) (B2U)
                 (AU) (B1U) (B2U) (B2G) (B3G) (AG) (AG) (B3G) (B1U)
                 (B2U) (B1U) (B3G) (B1U) (B3G) (AG) (B1U) (B2U)
                 (AG) (B3G) (B1U)
 The electronic state of the initial guess is 1-AG.
 Keep R1 ints in memory in symmetry-blocked form, NReq=691625945.
 Requested convergence on RMS density matrix=1.00D-08 within 128 cycles.
 Requested convergence on MAX density matrix=1.00D-06.
 Requested convergence on             energy=1.00D-06.
 No special actions if energy rises.
 Integral accuracy reduced to 1.0D-05 until final iterations.
 Initial convergence to 1.0D-05 achieved.  Increase integral accuracy.
 SCF Done:  E(RwB97XD) =  -232.246387329     A.U. after   11 cycles
            NFock= 11  Conv=0.39D-08     -V/T= 2.0055

 **********************************************************************

            Population analysis using the SCF density.

 **********************************************************************

 Orbital symmetries:
       Occupied  (AG) (B2U) (B1U) (B3G) (AG) (B1U) (AG) (B1U) (B2U)
                 (B3G) (AG) (AG) (B1U) (B2U) (B1U) (B2U) (B3U)
                 (AG) (B3G) (B1G) (B2G)
       Virtual   (B3U) (AU) (AG) (B1U) (B2U) (B3G) (AG) (B1U) (AG)
                 (B2G) (B3U) (B2U) (AG) (B3G) (B2U) (B1U) (B2G)
                 (B1G) (B2U) (B1U) (AG) (AU) (B3U) (B3G) (AG) (B1U)
                 (B1U) (B2U) (B2G) (B3G) (AG) (AG) (B3U) (B3G)
                 (AG) (B3G) (B1U) (B2U) (B1U) (B1U) (B2U) (B1G)
                 (B3G) (B1U) (B2G) (B1G) (AG) (B3G) (AG) (B3U)
                 (AU) (B2U) (AG) (B1U) (B3G) (AG) (B2U) (B1U) (AU)
                 (B3U) (B2G) (B2U) (B1U) (AG) (B3G) (B1G) (B2G)
                 (B2U) (B1U) (AG) (B1U) (B3G) (B3U) (B3G) (AG)
                 (B2U) (B1U) (B1G) (B2G) (AU) (B1U) (AG) (B3U)
                 (AU) (B3U) (AG) (B3G) (B1U) (B2U) (B2U) (B2G)
                 (B2G) (B1G) (B3U) (AU) (B1U) (B3G) (AG) (B2U)
                 (AG) (B3G) (AG) (B1U) (B2U) (B1G) (B2G) (B1U)
                 (B2U) (AG) (AG) (B3G) (B2U) (B3U) (B2U) (B1U)
                 (B3G) (AU) (B3U) (B3G) (AG) (B1U) (B2G) (B1G)
                 (B3U) (B3G) (AG) (AG) (B1G) (B2G) (B2U) (B1U)
                 (B1U) (B3U) (B3U) (AU) (B1U) (B2U) (B2G) (B1G)
                 (AG) (B3G) (AG) (AG) (B3G) (B1G) (B1U) (B2U) (B2G)
                 (AU) (AU) (B3U) (B3G) (B1U) (B2U) (B2U) (B1U)
                 (B1G) (B2G) (B3G) (AG) (B3G) (B3U) (AU) (B1U)
                 (B2U) (AG) (B2U) (B1U) (B2G) (B3G) (AG) (B1U)
                 (B1G) (B2G) (AG) (B3U) (AU) (AG) (B3G) (B2U) (B1U)
                 (AU) (B1U) (B2U) (B2G) (B3G) (AG) (AG) (B3G) (B1U)
                 (B2U) (B1U) (B3G) (B1U) (B3G) (AG) (B1U) (B2U)
                 (AG) (B3G) (B1U)
 The electronic state is 1-AG.
 Alpha  occ. eigenvalues --  -10.28967 -10.28943 -10.28943 -10.28883 -10.28883
 Alpha  occ. eigenvalues --  -10.28855  -0.95731  -0.84614  -0.84613  -0.69731
 Alpha  occ. eigenvalues --   -0.69729  -0.61634  -0.54967  -0.53483  -0.50763
 Alpha  occ. eigenvalues --   -0.50762  -0.46019  -0.42611  -0.42604  -0.33243
 Alpha  occ. eigenvalues --   -0.33243
 Alpha virt. eigenvalues --    0.05672   0.05673   0.12433   0.15692   0.15694
 Alpha virt. eigenvalues --    0.18323   0.18327   0.20295   0.22386   0.22407
 Alpha virt. eigenvalues --    0.28517   0.29140   0.29373   0.29376   0.30920
 Alpha virt. eigenvalues --    0.30921   0.32763   0.32764   0.34638   0.34644
 Alpha virt. eigenvalues --    0.40433   0.41012   0.41012   0.43749   0.43750
 Alpha virt. eigenvalues --    0.45457   0.48808   0.48810   0.48933   0.51408
 Alpha virt. eigenvalues --    0.51413   0.51480   0.53888   0.54685   0.57155
 Alpha virt. eigenvalues --    0.57160   0.57240   0.59185   0.59187   0.72552
 Alpha virt. eigenvalues --    0.72557   0.73086   0.76957   0.77357   0.82583
 Alpha virt. eigenvalues --    0.82586   0.83680   0.83684   0.88362   0.92501
 Alpha virt. eigenvalues --    0.92504   0.93655   0.97031   0.97678   1.08906
 Alpha virt. eigenvalues --    1.08906   1.09545   1.09546   1.13472   1.13474
 Alpha virt. eigenvalues --    1.25297   1.26192   1.26193   1.28938   1.28943
 Alpha virt. eigenvalues --    1.30540   1.30544   1.33247   1.33251   1.37519
 Alpha virt. eigenvalues --    1.46226   1.46524   1.48826   1.53813   1.53814
 Alpha virt. eigenvalues --    1.57301   1.57304   1.57959   1.57960   1.67705
 Alpha virt. eigenvalues --    1.69642   1.74446   1.76391   1.76393   1.76413
 Alpha virt. eigenvalues --    1.77685   1.77692   1.79716   1.79722   1.85207
 Alpha virt. eigenvalues --    1.93496   1.98736   1.98748   2.11740   2.11750
 Alpha virt. eigenvalues --    2.15018   2.16447   2.16461   2.16836   2.24544
 Alpha virt. eigenvalues --    2.24549   2.30787   2.32327   2.32331   2.40956
 Alpha virt. eigenvalues --    2.54389   2.56884   2.56892   2.64087   2.64478
 Alpha virt. eigenvalues --    2.64483   2.65117   2.67233   2.73960   2.73970
 Alpha virt. eigenvalues --    2.75563   2.75876   2.75888   2.76301   2.76313
 Alpha virt. eigenvalues --    2.82795   2.83516   2.83527   2.88170   2.89017
 Alpha virt. eigenvalues --    2.89037   2.92370   2.92580   2.92592   2.93477
 Alpha virt. eigenvalues --    2.93489   2.98624   3.09487   3.17662   3.17665
 Alpha virt. eigenvalues --    3.17906   3.17920   3.21722   3.21724   3.22266
 Alpha virt. eigenvalues --    3.22269   3.27724   3.30209   3.30218   3.32604
 Alpha virt. eigenvalues --    3.33914   3.33923   3.39338   3.43090   3.45585
 Alpha virt. eigenvalues --    3.45585   3.46542   3.53454   3.53457   3.55996
 Alpha virt. eigenvalues --    3.58027   3.60535   3.60539   3.68390   3.72819
 Alpha virt. eigenvalues --    3.72826   3.83569   3.83575   3.83931   3.87923
 Alpha virt. eigenvalues --    3.95328   4.08199   4.08216   4.14327   4.15520
 Alpha virt. eigenvalues --    4.15523   4.19863   4.28658   4.28662   4.28686
 Alpha virt. eigenvalues --    4.30622   4.30636   4.36726   4.36729   4.38327
 Alpha virt. eigenvalues --    4.38328   4.71236   4.73046   4.73055   4.73665
 Alpha virt. eigenvalues --    4.91693   4.91700   4.97417   4.97458   5.28731
 Alpha virt. eigenvalues --    5.28742   5.36430   5.38228   5.49959   5.70155
 Alpha virt. eigenvalues --   21.97770  22.64647  22.64651  22.74420  22.74424
 Alpha virt. eigenvalues --   23.16607
          Condensed to atoms (all electrons):
               1          2          3          4          5          6
     1  C    4.896175  -0.051880   0.468535   0.468535  -0.005275  -0.005275
     2  C   -0.051880   4.896175  -0.005275  -0.005275   0.468535   0.468535
     3  C    0.468535  -0.005275   4.896232  -0.005221  -0.051960   0.468544
     4  C    0.468535  -0.005275  -0.005221   4.896232   0.468544  -0.051960
     5  C   -0.005275   0.468535  -0.051960   0.468544   4.896232  -0.005221
     6  C   -0.005275   0.468535   0.468544  -0.051960  -0.005221   4.896232
     7  H   -0.002931   0.437743   0.009327   0.009327  -0.051763  -0.051763
     8  H   -0.051780   0.009323   0.437744   0.009329  -0.002931  -0.051758
     9  H   -0.051780   0.009323   0.009329   0.437744  -0.051758  -0.002931
    10  H    0.009323  -0.051780  -0.002931  -0.051758   0.437744   0.009329
    11  H    0.009323  -0.051780  -0.051758  -0.002931   0.009329   0.437744
    12  H    0.437743  -0.002931  -0.051763  -0.051763   0.009327   0.009327
               7          8          9         10         11         12
     1  C   -0.002931  -0.051780  -0.051780   0.009323   0.009323   0.437743
     2  C    0.437743   0.009323   0.009323  -0.051780  -0.051780  -0.002931
     3  C    0.009327   0.437744   0.009329  -0.002931  -0.051758  -0.051763
     4  C    0.009327   0.009329   0.437744  -0.051758  -0.002931  -0.051763
     5  C   -0.051763  -0.002931  -0.051758   0.437744   0.009329   0.009327
     6  C   -0.051763  -0.051758  -0.002931   0.009329   0.437744   0.009327
     7  H    0.542789  -0.000124  -0.000124  -0.006658  -0.006658   0.000045
     8  H   -0.000124   0.542826  -0.000125   0.000045  -0.006656  -0.006658
     9  H   -0.000124  -0.000125   0.542826  -0.006656   0.000045  -0.006658
    10  H   -0.006658   0.000045  -0.006656   0.542826  -0.000125  -0.000124
    11  H   -0.006658  -0.006656   0.000045  -0.000125   0.542826  -0.000124
    12  H    0.000045  -0.006658  -0.006658  -0.000124  -0.000124   0.542789
 Mulliken charges:
               1
     1  C   -0.120714
     2  C   -0.120714
     3  C   -0.120803
     4  C   -0.120803
     5  C   -0.120803
     6  C   -0.120803
     7  H    0.120791
     8  H    0.120764
     9  H    0.120764
    10  H    0.120764
    11  H    0.120764
    12  H    0.120791
 Sum of Mulliken charges =  -0.00000
 Mulliken charges with hydrogens summed into heavy atoms:
               1
     1  C    0.000077
     2  C    0.000077
     3  C   -0.000038
     4  C   -0.000038
     5  C   -0.000038
     6  C   -0.000038
 Electronic spatial extent (au):  <R**2>=            457.4166
 Charge=             -0.0000 electrons
 Dipole moment (field-independent basis, Debye):
    X=             -0.0000    Y=              0.0000    Z=             -0.0000  Tot=              0.0000
 Quadrupole moment (field-independent basis, Debye-Ang):
   XX=            -39.7497   YY=            -31.5276   ZZ=            -31.5223
   XY=              0.0000   XZ=             -0.0000   YZ=             -0.0000
 Traceless Quadrupole moment (field-independent basis, Debye-Ang):
   XX=             -5.4831   YY=              2.7389   ZZ=              2.7442
   XY=              0.0000   XZ=             -0.0000   YZ=             -0.0000
 Octapole moment (field-independent basis, Debye-Ang**2):
  XXX=              0.0000  YYY=             -0.0000  ZZZ=             -0.0000  XYY=              0.0000
  XXY=              0.0000  XXZ=             -0.0000  XZZ=             -0.0000  YZZ=             -0.0000
  YYZ=              0.0000  XYZ=             -0.0000
 Hexadecapole moment (field-independent basis, Debye-Ang**3):
 XXXX=            -47.0331 YYYY=           -268.6011 ZZZZ=           -268.5850 XXXY=             -0.0000
 XXXZ=              0.0000 YYYX=             -0.0000 YYYZ=              0.0000 ZZZX=              0.0000
 ZZZY=             -0.0000 XXYY=            -63.3220 XXZZ=            -63.3273 YYZZ=            -89.5217
 XXYZ=             -0.0000 YYXZ=              0.0000 ZZXY=             -0.0000
 N-N= 2.036985328915D+02 E-N=-9.457846836178D+02  KE= 2.309798997928D+02
 Symmetry AG   KE= 7.442529481185D+01
 Symmetry B1G  KE= 2.218861343147D+00
 Symmetry B2G  KE= 2.218802110658D+00
 Symmetry B3G  KE= 3.767544016227D+01
 Symmetry AU   KE=-1.876428130898D-16
 Symmetry B1U  KE= 7.206748872617D+01
 Symmetry B2U  KE= 4.051184206889D+01
 Symmetry B3U  KE= 1.862170569829D+00
 ******************************Gaussian NBO Version 3.1******************************
             N A T U R A L   A T O M I C   O R B I T A L   A N D
          N A T U R A L   B O N D   O R B I T A L   A N A L Y S I S
 ******************************Gaussian NBO Version 3.1******************************

       /RESON  / : Allow strongly delocalized NBO set
       /BNDIDX / : Print bond indices based on the NAO density matrix

 Analyzing the SCF density

 Job title: M0001                                                           

 Storage needed:    148860 in NPA,    197977 in NBO (2147482832 available)
 GSVD:  LWork=       16524 too small for GESVD, short by       47862 words or       47862 for optimal perf.


 NATURAL POPULATIONS:  Natural atomic orbital occupancies 
                                                          
   NAO  Atom  No  lang   Type(AO)    Occupancy      Energy
 ----------------------------------------------------------
     1    C    1  S      Cor( 1S)     1.99921     -10.13200
     2    C    1  S      Val( 2S)     0.97684      -0.22056
     3    C    1  S      Ryd( 3S)     0.00120       1.00474
     4    C    1  S      Ryd( 4S)     0.00020       1.61035
     5    C    1  S      Ryd( 5S)     0.00000      21.56012
     6    C    1  px     Val( 2p)     0.99742      -0.11073
     7    C    1  px     Ryd( 3p)     0.00117       0.79426
     8    C    1  px     Ryd( 4p)     0.00036       1.31017
     9    C    1  py     Val( 2p)     1.04967      -0.05852
    10    C    1  py     Ryd( 3p)     0.00363       1.06735
    11    C    1  py     Ryd( 4p)     0.00035       2.28754
    12    C    1  pz     Val( 2p)     1.16915      -0.07278
    13    C    1  pz     Ryd( 3p)     0.00501       1.26188
    14    C    1  pz     Ryd( 4p)     0.00012       2.13335
    15    C    1  dxy    Ryd( 3d)     0.00005       1.50582
    16    C    1  dxy    Ryd( 4d)     0.00026       3.03390
    17    C    1  dxz    Ryd( 3d)     0.00025       1.37361
    18    C    1  dxz    Ryd( 4d)     0.00009       2.87012
    19    C    1  dyz    Ryd( 3d)     0.00221       1.71568
    20    C    1  dyz    Ryd( 4d)     0.00050       3.41049
    21    C    1  dx2y2  Ryd( 3d)     0.00105       1.76857
    22    C    1  dx2y2  Ryd( 4d)     0.00014       3.53158
    23    C    1  dz2    Ryd( 3d)     0.00093       1.90857
    24    C    1  dz2    Ryd( 4d)     0.00076       3.48840
    25    C    1  f(0)   Ryd( 4f)     0.00015       4.01221
    26    C    1  f(C1)  Ryd( 4f)     0.00007       3.24895
    27    C    1  f(S1)  Ryd( 4f)     0.00006       4.02721
    28    C    1  f(C2)  Ryd( 4f)     0.00020       3.97852
    29    C    1  f(S2)  Ryd( 4f)     0.00000       3.56522
    30    C    1  f(C3)  Ryd( 4f)     0.00021       3.54772
    31    C    1  f(S3)  Ryd( 4f)     0.00013       3.70959

    32    C    2  S      Cor( 1S)     1.99921     -10.13200
    33    C    2  S      Val( 2S)     0.97684      -0.22056
    34    C    2  S      Ryd( 3S)     0.00120       1.00474
    35    C    2  S      Ryd( 4S)     0.00020       1.61035
    36    C    2  S      Ryd( 5S)     0.00000      21.56012
    37    C    2  px     Val( 2p)     0.99742      -0.11073
    38    C    2  px     Ryd( 3p)     0.00117       0.79426
    39    C    2  px     Ryd( 4p)     0.00036       1.31017
    40    C    2  py     Val( 2p)     1.04967      -0.05852
    41    C    2  py     Ryd( 3p)     0.00363       1.06735
    42    C    2  py     Ryd( 4p)     0.00035       2.28754
    43    C    2  pz     Val( 2p)     1.16915      -0.07278
    44    C    2  pz     Ryd( 3p)     0.00501       1.26188
    45    C    2  pz     Ryd( 4p)     0.00012       2.13335
    46    C    2  dxy    Ryd( 3d)     0.00005       1.50582
    47    C    2  dxy    Ryd( 4d)     0.00026       3.03390
    48    C    2  dxz    Ryd( 3d)     0.00025       1.37361
    49    C    2  dxz    Ryd( 4d)     0.00009       2.87012
    50    C    2  dyz    Ryd( 3d)     0.00221       1.71568
    51    C    2  dyz    Ryd( 4d)     0.00050       3.41049
    52    C    2  dx2y2  Ryd( 3d)     0.00105       1.76857
    53    C    2  dx2y2  Ryd( 4d)     0.00014       3.53158
    54    C    2  dz2    Ryd( 3d)     0.00093       1.90857
    55    C    2  dz2    Ryd( 4d)     0.00076       3.48840
    56    C    2  f(0)   Ryd( 4f)     0.00015       4.01221
    57    C    2  f(C1)  Ryd( 4f)     0.00007       3.24895
    58    C    2  f(S1)  Ryd( 4f)     0.00006       4.02721
    59    C    2  f(C2)  Ryd( 4f)     0.00020       3.97852
    60    C    2  f(S2)  Ryd( 4f)     0.00000       3.56522
    61    C    2  f(C3)  Ryd( 4f)     0.00021       3.54772
    62    C    2  f(S3)  Ryd( 4f)     0.00013       3.70959

    63    C    3  S      Cor( 1S)     1.99921     -10.13200
    64    C    3  S      Val( 2S)     0.97682      -0.22054
    65    C    3  S      Ryd( 3S)     0.00120       1.00495
    66    C    3  S      Ryd( 4S)     0.00020       1.61016
    67    C    3  S      Ryd( 5S)     0.00000      21.56022
    68    C    3  px     Val( 2p)     0.99743      -0.11073
    69    C    3  px     Ryd( 3p)     0.00117       0.79421
    70    C    3  px     Ryd( 4p)     0.00036       1.31024
    71    C    3  py     Val( 2p)     1.13927      -0.06921
    72    C    3  py     Ryd( 3p)     0.00466       1.21309
    73    C    3  py     Ryd( 4p)     0.00018       2.17205
    74    C    3  pz     Val( 2p)     1.07959      -0.06208
    75    C    3  pz     Ryd( 3p)     0.00397       1.11606
    76    C    3  pz     Ryd( 4p)     0.00029       2.24943
    77    C    3  dxy    Ryd( 3d)     0.00020       1.40654
    78    C    3  dxy    Ryd( 4d)     0.00013       2.91119
    79    C    3  dxz    Ryd( 3d)     0.00010       1.47266
    80    C    3  dxz    Ryd( 4d)     0.00022       2.99312
    81    C    3  dyz    Ryd( 3d)     0.00142       1.94279
    82    C    3  dyz    Ryd( 4d)     0.00075       3.59964
    83    C    3  dx2y2  Ryd( 3d)     0.00103       1.68184
    84    C    3  dx2y2  Ryd( 4d)     0.00025       3.33782
    85    C    3  dz2    Ryd( 3d)     0.00174       1.76809
    86    C    3  dz2    Ryd( 4d)     0.00039       3.49349
    87    C    3  f(0)   Ryd( 4f)     0.00014       4.18196
    88    C    3  f(C1)  Ryd( 4f)     0.00012       3.55107
    89    C    3  f(S1)  Ryd( 4f)     0.00008       4.04253
    90    C    3  f(C2)  Ryd( 4f)     0.00013       3.89280
    91    C    3  f(S2)  Ryd( 4f)     0.00001       3.44191
    92    C    3  f(C3)  Ryd( 4f)     0.00015       3.36893
    93    C    3  f(S3)  Ryd( 4f)     0.00019       3.61038

    94    C    4  S      Cor( 1S)     1.99921     -10.13200
    95    C    4  S      Val( 2S)     0.97682      -0.22054
    96    C    4  S      Ryd( 3S)     0.00120       1.00495
    97    C    4  S      Ryd( 4S)     0.00020       1.61016
    98    C    4  S      Ryd( 5S)     0.00000      21.56022
    99    C    4  px     Val( 2p)     0.99743      -0.11073
   100    C    4  px     Ryd( 3p)     0.00117       0.79421
   101    C    4  px     Ryd( 4p)     0.00036       1.31024
   102    C    4  py     Val( 2p)     1.13927      -0.06921
   103    C    4  py     Ryd( 3p)     0.00466       1.21309
   104    C    4  py     Ryd( 4p)     0.00018       2.17205
   105    C    4  pz     Val( 2p)     1.07959      -0.06208
   106    C    4  pz     Ryd( 3p)     0.00397       1.11606
   107    C    4  pz     Ryd( 4p)     0.00029       2.24943
   108    C    4  dxy    Ryd( 3d)     0.00020       1.40654
   109    C    4  dxy    Ryd( 4d)     0.00013       2.91119
   110    C    4  dxz    Ryd( 3d)     0.00010       1.47266
   111    C    4  dxz    Ryd( 4d)     0.00022       2.99312
   112    C    4  dyz    Ryd( 3d)     0.00142       1.94279
   113    C    4  dyz    Ryd( 4d)     0.00075       3.59964
   114    C    4  dx2y2  Ryd( 3d)     0.00103       1.68184
   115    C    4  dx2y2  Ryd( 4d)     0.00025       3.33782
   116    C    4  dz2    Ryd( 3d)     0.00174       1.76809
   117    C    4  dz2    Ryd( 4d)     0.00039       3.49349
   118    C    4  f(0)   Ryd( 4f)     0.00014       4.18196
   119    C    4  f(C1)  Ryd( 4f)     0.00012       3.55107
   120    C    4  f(S1)  Ryd( 4f)     0.00008       4.04253
   121    C    4  f(C2)  Ryd( 4f)     0.00013       3.89280
   122    C    4  f(S2)  Ryd( 4f)     0.00001       3.44191
   123    C    4  f(C3)  Ryd( 4f)     0.00015       3.36893
   124    C    4  f(S3)  Ryd( 4f)     0.00019       3.61038

   125    C    5  S      Cor( 1S)     1.99921     -10.13200
   126    C    5  S      Val( 2S)     0.97682      -0.22054
   127    C    5  S      Ryd( 3S)     0.00120       1.00495
   128    C    5  S      Ryd( 4S)     0.00020       1.61016
   129    C    5  S      Ryd( 5S)     0.00000      21.56022
   130    C    5  px     Val( 2p)     0.99743      -0.11073
   131    C    5  px     Ryd( 3p)     0.00117       0.79421
   132    C    5  px     Ryd( 4p)     0.00036       1.31024
   133    C    5  py     Val( 2p)     1.13927      -0.06921
   134    C    5  py     Ryd( 3p)     0.00466       1.21309
   135    C    5  py     Ryd( 4p)     0.00018       2.17205
   136    C    5  pz     Val( 2p)     1.07959      -0.06208
   137    C    5  pz     Ryd( 3p)     0.00397       1.11606
   138    C    5  pz     Ryd( 4p)     0.00029       2.24943
   139    C    5  dxy    Ryd( 3d)     0.00020       1.40654
   140    C    5  dxy    Ryd( 4d)     0.00013       2.91119
   141    C    5  dxz    Ryd( 3d)     0.00010       1.47266
   142    C    5  dxz    Ryd( 4d)     0.00022       2.99312
   143    C    5  dyz    Ryd( 3d)     0.00142       1.94279
   144    C    5  dyz    Ryd( 4d)     0.00075       3.59964
   145    C    5  dx2y2  Ryd( 3d)     0.00103       1.68184
   146    C    5  dx2y2  Ryd( 4d)     0.00025       3.33782
   147    C    5  dz2    Ryd( 3d)     0.00174       1.76809
   148    C    5  dz2    Ryd( 4d)     0.00039       3.49349
   149    C    5  f(0)   Ryd( 4f)     0.00014       4.18196
   150    C    5  f(C1)  Ryd( 4f)     0.00012       3.55107
   151    C    5  f(S1)  Ryd( 4f)     0.00008       4.04253
   152    C    5  f(C2)  Ryd( 4f)     0.00013       3.89280
   153    C    5  f(S2)  Ryd( 4f)     0.00001       3.44191
   154    C    5  f(C3)  Ryd( 4f)     0.00015       3.36893
   155    C    5  f(S3)  Ryd( 4f)     0.00019       3.61038

   156    C    6  S      Cor( 1S)     1.99921     -10.13200
   157    C    6  S      Val( 2S)     0.97682      -0.22054
   158    C    6  S      Ryd( 3S)     0.00120       1.00495
   159    C    6  S      Ryd( 4S)     0.00020       1.61016
   160    C    6  S      Ryd( 5S)     0.00000      21.56022
   161    C    6  px     Val( 2p)     0.99743      -0.11073
   162    C    6  px     Ryd( 3p)     0.00117       0.79421
   163    C    6  px     Ryd( 4p)     0.00036       1.31024
   164    C    6  py     Val( 2p)     1.13927      -0.06921
   165    C    6  py     Ryd( 3p)     0.00466       1.21309
   166    C    6  py     Ryd( 4p)     0.00018       2.17205
   167    C    6  pz     Val( 2p)     1.07959      -0.06208
   168    C    6  pz     Ryd( 3p)     0.00397       1.11606
   169    C    6  pz     Ryd( 4p)     0.00029       2.24943
   170    C    6  dxy    Ryd( 3d)     0.00020       1.40654
   171    C    6  dxy    Ryd( 4d)     0.00013       2.91119
   172    C    6  dxz    Ryd( 3d)     0.00010       1.47266
   173    C    6  dxz    Ryd( 4d)     0.00022       2.99312
   174    C    6  dyz    Ryd( 3d)     0.00142       1.94279
   175    C    6  dyz    Ryd( 4d)     0.00075       3.59964
   176    C    6  dx2y2  Ryd( 3d)     0.00103       1.68184
   177    C    6  dx2y2  Ryd( 4d)     0.00025       3.33782
   178    C    6  dz2    Ryd( 3d)     0.00174       1.76809
   179    C    6  dz2    Ryd( 4d)     0.00039       3.49349
   180    C    6  f(0)   Ryd( 4f)     0.00014       4.18196
   181    C    6  f(C1)  Ryd( 4f)     0.00012       3.55107
   182    C    6  f(S1)  Ryd( 4f)     0.00008       4.04253
   183    C    6  f(C2)  Ryd( 4f)     0.00013       3.89280
   184    C    6  f(S2)  Ryd( 4f)     0.00001       3.44191
   185    C    6  f(C3)  Ryd( 4f)     0.00015       3.36893
   186    C    6  f(S3)  Ryd( 4f)     0.00019       3.61038

   187    H    7  S      Val( 1S)     0.78741       0.05281
   188    H    7  S      Ryd( 2S)     0.00035       0.99804
   189    H    7  S      Ryd( 3S)     0.00016       1.89220
   190    H    7  px     Ryd( 2p)     0.00010       2.24099
   191    H    7  py     Ryd( 2p)     0.00010       2.82819
   192    H    7  pz     Ryd( 2p)     0.00046       3.11491

   193    H    8  S      Val( 1S)     0.78741       0.05281
   194    H    8  S      Ryd( 2S)     0.00035       0.99840
   195    H    8  S      Ryd( 3S)     0.00016       1.89190
   196    H    8  px     Ryd( 2p)     0.00010       2.24099
   197    H    8  py     Ryd( 2p)     0.00037       3.04326
   198    H    8  pz     Ryd( 2p)     0.00019       2.89995

   199    H    9  S      Val( 1S)     0.78741       0.05281
   200    H    9  S      Ryd( 2S)     0.00035       0.99840
   201    H    9  S      Ryd( 3S)     0.00016       1.89190
   202    H    9  px     Ryd( 2p)     0.00010       2.24099
   203    H    9  py     Ryd( 2p)     0.00037       3.04326
   204    H    9  pz     Ryd( 2p)     0.00019       2.89995

   205    H   10  S      Val( 1S)     0.78741       0.05281
   206    H   10  S      Ryd( 2S)     0.00035       0.99840
   207    H   10  S      Ryd( 3S)     0.00016       1.89190
   208    H   10  px     Ryd( 2p)     0.00010       2.24099
   209    H   10  py     Ryd( 2p)     0.00037       3.04326
   210    H   10  pz     Ryd( 2p)     0.00019       2.89995

   211    H   11  S      Val( 1S)     0.78741       0.05281
   212    H   11  S      Ryd( 2S)     0.00035       0.99840
   213    H   11  S      Ryd( 3S)     0.00016       1.89190
   214    H   11  px     Ryd( 2p)     0.00010       2.24099
   215    H   11  py     Ryd( 2p)     0.00037       3.04326
   216    H   11  pz     Ryd( 2p)     0.00019       2.89995

   217    H   12  S      Val( 1S)     0.78741       0.05281
   218    H   12  S      Ryd( 2S)     0.00035       0.99804
   219    H   12  S      Ryd( 3S)     0.00016       1.89220
   220    H   12  px     Ryd( 2p)     0.00010       2.24099
   221    H   12  py     Ryd( 2p)     0.00010       2.82819
   222    H   12  pz     Ryd( 2p)     0.00046       3.11491

 WARNING:  Population inversion found on atom  C    1
           Population inversion found on atom  C    2
           Population inversion found on atom  C    3
           Population inversion found on atom  C    4
           Population inversion found on atom  C    5
           Population inversion found on atom  C    6


 Summary of Natural Population Analysis:                  
                                                          
                                       Natural Population 
                Natural  -----------------------------------------------
    Atom  No    Charge         Core      Valence    Rydberg      Total
 -----------------------------------------------------------------------
      C    1   -0.21139      1.99921     4.19307    0.01911     6.21139
      C    2   -0.21139      1.99921     4.19307    0.01911     6.21139
      C    3   -0.21142      1.99921     4.19310    0.01911     6.21142
      C    4   -0.21142      1.99921     4.19310    0.01911     6.21142
      C    5   -0.21142      1.99921     4.19310    0.01911     6.21142
      C    6   -0.21142      1.99921     4.19310    0.01911     6.21142
      H    7    0.21141      0.00000     0.78741    0.00118     0.78859
      H    8    0.21141      0.00000     0.78741    0.00118     0.78859
      H    9    0.21141      0.00000     0.78741    0.00118     0.78859
      H   10    0.21141      0.00000     0.78741    0.00118     0.78859
      H   11    0.21141      0.00000     0.78741    0.00118     0.78859
      H   12    0.21141      0.00000     0.78741    0.00118     0.78859
 =======================================================================
   * Total *   -0.00000     11.99526    29.88300    0.12174    42.00000

                                 Natural Population      
 --------------------------------------------------------
   Core                      11.99526 ( 99.9605% of  12)
   Valence                   29.88300 ( 99.6100% of  30)
   Natural Minimal Basis     41.87826 ( 99.7101% of  42)
   Natural Rydberg Basis      0.12174 (  0.2899% of  42)
 --------------------------------------------------------

    Atom  No          Natural Electron Configuration
 ----------------------------------------------------------------------------
      C    1      [core]2S( 0.98)2p( 3.22)3p( 0.01)
      C    2      [core]2S( 0.98)2p( 3.22)3p( 0.01)
      C    3      [core]2S( 0.98)2p( 3.22)3p( 0.01)
      C    4      [core]2S( 0.98)2p( 3.22)3p( 0.01)
      C    5      [core]2S( 0.98)2p( 3.22)3p( 0.01)
      C    6      [core]2S( 0.98)2p( 3.22)3p( 0.01)
      H    7            1S( 0.79)
      H    8            1S( 0.79)
      H    9            1S( 0.79)
      H   10            1S( 0.79)
      H   11            1S( 0.79)
      H   12            1S( 0.79)


 Wiberg bond index matrix in the NAO basis:                                    

     Atom    1       2       3       4       5       6       7       8       9
     ---- ------  ------  ------  ------  ------  ------  ------  ------  ------
   1.  C  0.0000  0.1151  1.4442  1.4442  0.0096  0.0096  0.0008  0.0033  0.0033
   2.  C  0.1151  0.0000  0.0096  0.0096  1.4442  1.4442  0.9241  0.0090  0.0090
   3.  C  1.4442  0.0096  0.0000  0.0096  0.1151  1.4442  0.0090  0.9241  0.0090
   4.  C  1.4442  0.0096  0.0096  0.0000  1.4442  0.1151  0.0090  0.0090  0.9241
   5.  C  0.0096  1.4442  0.1151  1.4442  0.0000  0.0096  0.0033  0.0008  0.0033
   6.  C  0.0096  1.4442  1.4442  0.1151  0.0096  0.0000  0.0033  0.0033  0.0008
   7.  H  0.0008  0.9241  0.0090  0.0090  0.0033  0.0033  0.0000  0.0003  0.0003
   8.  H  0.0033  0.0090  0.9241  0.0090  0.0008  0.0033  0.0003  0.0000  0.0003
   9.  H  0.0033  0.0090  0.0090  0.9241  0.0033  0.0008  0.0003  0.0003  0.0000
  10.  H  0.0090  0.0033  0.0008  0.0033  0.9241  0.0090  0.0029  0.0006  0.0029
  11.  H  0.0090  0.0033  0.0033  0.0008  0.0090  0.9241  0.0029  0.0029  0.0006
  12.  H  0.9241  0.0008  0.0033  0.0033  0.0090  0.0090  0.0006  0.0029  0.0029

     Atom   10      11      12
     ---- ------  ------  ------
   1.  C  0.0090  0.0090  0.9241
   2.  C  0.0033  0.0033  0.0008
   3.  C  0.0008  0.0033  0.0033
   4.  C  0.0033  0.0008  0.0033
   5.  C  0.9241  0.0090  0.0090
   6.  C  0.0090  0.9241  0.0090
   7.  H  0.0029  0.0029  0.0006
   8.  H  0.0006  0.0029  0.0029
   9.  H  0.0029  0.0006  0.0029
  10.  H  0.0000  0.0003  0.0003
  11.  H  0.0003  0.0000  0.0003
  12.  H  0.0003  0.0003  0.0000


 Wiberg bond index, Totals by atom:                                            

     Atom    1
     ---- ------
   1.  C  3.9721
   2.  C  3.9721
   3.  C  3.9721
   4.  C  3.9721
   5.  C  3.9721
   6.  C  3.9721
   7.  H  0.9565
   8.  H  0.9565
   9.  H  0.9565
  10.  H  0.9565
  11.  H  0.9565
  12.  H  0.9565


 Atom-atom overlap-weighted NAO bond order:                                    

     Atom    1       2       3       4       5       6       7       8       9
     ---- ------  ------  ------  ------  ------  ------  ------  ------  ------
   1.  C  0.0000 -0.0119  1.1347  1.1347  0.0301  0.0301 -0.0006 -0.0020 -0.0020
   2.  C -0.0119  0.0000  0.0301  0.0301  1.1347  1.1347  0.7864  0.0035  0.0035
   3.  C  1.1347  0.0301  0.0000  0.0301 -0.0119  1.1348  0.0035  0.7864  0.0035
   4.  C  1.1347  0.0301  0.0301  0.0000  1.1348 -0.0119  0.0035  0.0035  0.7864
   5.  C  0.0301  1.1347 -0.0119  1.1348  0.0000  0.0301 -0.0020 -0.0006 -0.0020
   6.  C  0.0301  1.1347  1.1348 -0.0119  0.0301  0.0000 -0.0020 -0.0020 -0.0006
   7.  H -0.0006  0.7864  0.0035  0.0035 -0.0020 -0.0020  0.0000 -0.0000 -0.0000
   8.  H -0.0020  0.0035  0.7864  0.0035 -0.0006 -0.0020 -0.0000  0.0000 -0.0000
   9.  H -0.0020  0.0035  0.0035  0.7864 -0.0020 -0.0006 -0.0000 -0.0000  0.0000
  10.  H  0.0035 -0.0020 -0.0006 -0.0020  0.7864  0.0035 -0.0008  0.0001 -0.0008
  11.  H  0.0035 -0.0020 -0.0020 -0.0006  0.0035  0.7864 -0.0008 -0.0008  0.0001
  12.  H  0.7864 -0.0006 -0.0020 -0.0020  0.0035  0.0035  0.0001 -0.0008 -0.0008

     Atom   10      11      12
     ---- ------  ------  ------
   1.  C  0.0035  0.0035  0.7864
   2.  C -0.0020 -0.0020 -0.0006
   3.  C -0.0006 -0.0020 -0.0020
   4.  C -0.0020 -0.0006 -0.0020
   5.  C  0.7864  0.0035  0.0035
   6.  C  0.0035  0.7864  0.0035
   7.  H -0.0008 -0.0008  0.0001
   8.  H  0.0001 -0.0008 -0.0008
   9.  H -0.0008  0.0001 -0.0008
  10.  H  0.0000 -0.0000 -0.0000
  11.  H -0.0000  0.0000 -0.0000
  12.  H -0.0000 -0.0000  0.0000


 Atom-atom overlap-weighted NAO bond order, Totals by atom:                    

     Atom    1
     ---- ------
   1.  C  3.1068
   2.  C  3.1068
   3.  C  3.1068
   4.  C  3.1068
   5.  C  3.1068
   6.  C  3.1068
   7.  H  0.7873
   8.  H  0.7872
   9.  H  0.7872
  10.  H  0.7872
  11.  H  0.7872
  12.  H  0.7873


 MO bond order:                                                                

     Atom    1       2       3       4       5       6       7       8       9
     ---- ------  ------  ------  ------  ------  ------  ------  ------  ------
   1.  C  0.0000 -0.2774  1.2078 -0.2249 -0.0306  0.1001  0.0242  0.0130  0.0143
   2.  C -0.2774  0.0000 -0.0338 -0.0234  1.1948 -0.2822 -0.2506  0.1280 -0.0061
   3.  C  1.2078 -0.0338  0.0000  0.0227 -0.2898  0.5724 -0.0206  1.5112  0.0158
   4.  C -0.2249 -0.0234  0.0227  0.0000  0.4772 -0.3071 -0.0389  0.1533  0.1698
   5.  C -0.0306  1.1948 -0.2898  0.4772  0.0000 -0.0572 -0.0039  0.0158 -0.0131
   6.  C  0.1001 -0.2822  0.5724 -0.3071 -0.0572  0.0000  0.0473  0.0148  0.0219
   7.  H  0.0242 -0.2506 -0.0206 -0.0389 -0.0039  0.0473  0.0000 -0.0155 -0.0187
   8.  H  0.0130  0.1280  1.5112  0.1533  0.0158  0.0148 -0.0155  0.0000 -0.0144
   9.  H  0.0143 -0.0061  0.0158  0.1698 -0.0131  0.0219 -0.0187 -0.0144  0.0000
  10.  H -0.0578 -0.0036  0.0145  0.0390 -0.5841 -0.0590 -0.0502  0.0363 -0.0482
  11.  H  0.0717 -0.0362  0.0265  0.0137  0.0665  0.7336 -0.0448 -0.0374  0.0365
  12.  H  1.3012  0.0144  0.0339 -0.0080  0.1176  0.1435  0.0364 -0.0354 -0.0408

     Atom   10      11      12
     ---- ------  ------  ------
   1.  C -0.0578  0.0717  1.3012
   2.  C -0.0036 -0.0362  0.0144
   3.  C  0.0145  0.0265  0.0339
   4.  C  0.0390  0.0137 -0.0080
   5.  C -0.5841  0.0665  0.1176
   6.  C -0.0590  0.7336  0.1435
   7.  H -0.0502 -0.0448  0.0364
   8.  H  0.0363 -0.0374 -0.0354
   9.  H -0.0482  0.0365 -0.0408
  10.  H  0.0000 -0.0180 -0.0168
  11.  H -0.0180  0.0000 -0.0138
  12.  H -0.0168 -0.0138  0.0000


 MO atomic valencies:                                                          

     Atom    1
     ---- ------
   1.  C  2.1416
   2.  C  0.4241
   3.  C  3.0606
   4.  C  0.2733
   5.  C  0.8931
   6.  C  0.9281
   7.  H -0.3352
   8.  H  1.7698
   9.  H  0.1170
  10.  H -0.7480
  11.  H  0.7985
  12.  H  1.5322


 NATURAL BOND ORBITAL ANALYSIS:

                       Occupancies       Lewis Structure    Low   High
           Occ.    -------------------  -----------------   occ   occ
  Cycle   Thresh.   Lewis   Non-Lewis     CR  BD  3C  LP    (L)   (NL)   Dev
 =============================================================================
   1(1)    1.90    38.76876   3.23124      6  12   0   3     3      3    0.44
   2(2)    1.90    38.76876   3.23124      6  12   0   3     3      3    0.44
   3(1)    1.80    38.76876   3.23124      6  12   0   3     3      3    0.44
   4(2)    1.80    38.76876   3.23124      6  12   0   3     3      3    0.44
   5(1)    1.70    38.76876   3.23124      6  12   0   3     3      3    0.44
   6(2)    1.70    38.76876   3.23124      6  12   0   3     3      3    0.44
   7(1)    1.60    40.76610   1.23390      6  15   0   0     0      3    0.44
   8(2)    1.60    40.10033   1.89967      6  14   0   1     1      3    0.44
   9(3)    1.60    40.76610   1.23390      6  15   0   0     0      3    0.44
  10(1)    1.50    40.76610   1.23390      6  15   0   0     0      3    0.44
  11(2)    1.50    40.76610   1.23390      6  15   0   0     0      3    0.44
  12(1)    1.60    40.76610   1.23390      6  15   0   0     0      3    0.44
 -----------------------------------------------------------------------------

 Structure accepted: RESONANCE keyword permits strongly delocalized structure

 --------------------------------------------------------
   Core                     11.99528 ( 99.961% of  12)
   Valence Lewis            28.77082 ( 95.903% of  30)
  ==================       ============================
   Total Lewis              40.76610 ( 97.062% of  42)
  -----------------------------------------------------
   Valence non-Lewis         1.16188 (  2.766% of  42)
   Rydberg non-Lewis         0.07202 (  0.171% of  42)
  ==================       ============================
   Total non-Lewis           1.23390 (  2.938% of  42)
 --------------------------------------------------------


       (Occupancy)   Bond orbital/ Coefficients/ Hybrids
 ---------------------------------------------------------------------------------
     1. (1.98390) BD ( 1) C   1 - C   3  
                ( 50.00%)   0.7071* C   1 s( 35.69%)p 1.80( 64.17%)d 0.00(  0.13%)
                                                  f 0.00(  0.01%)
                                            0.0000  0.5974  0.0067  0.0025 -0.0001
                                            0.0000  0.0000  0.0000  0.7058  0.0320
                                           -0.0055 -0.3774  0.0110  0.0023  0.0000
                                            0.0000  0.0000  0.0000 -0.0273 -0.0054
                                           -0.0202 -0.0049  0.0054 -0.0044  0.0029
                                            0.0000 -0.0001  0.0070  0.0000  0.0000
                                           -0.0076
                ( 50.00%)   0.7071* C   3 s( 35.69%)p 1.80( 64.17%)d 0.00(  0.13%)
                                                  f 0.00(  0.01%)
                                            0.0000  0.5974  0.0067  0.0025 -0.0001
                                            0.0000  0.0000  0.0000 -0.6797 -0.0065
                                            0.0048  0.4225  0.0332 -0.0036  0.0000
                                            0.0000  0.0000  0.0000 -0.0183 -0.0081
                                           -0.0279 -0.0026 -0.0080 -0.0003 -0.0025
                                            0.0000 -0.0037 -0.0075  0.0000  0.0000
                                            0.0062
     2. (1.98390) BD ( 1) C   1 - C   4  
                ( 50.00%)   0.7071* C   1 s( 35.69%)p 1.80( 64.17%)d 0.00(  0.13%)
                                                  f 0.00(  0.01%)
                                            0.0000  0.5974  0.0067  0.0025 -0.0001
                                            0.0000  0.0000  0.0000 -0.7058 -0.0320
                                            0.0055 -0.3774  0.0110  0.0023  0.0000
                                            0.0000  0.0000  0.0000  0.0273  0.0054
                                           -0.0202 -0.0049  0.0054 -0.0044  0.0029
                                            0.0000  0.0001  0.0070  0.0000  0.0000
                                            0.0076
                ( 50.00%)   0.7071* C   4 s( 35.69%)p 1.80( 64.17%)d 0.00(  0.13%)
                                                  f 0.00(  0.01%)
                                            0.0000  0.5974  0.0067  0.0025 -0.0001
                                            0.0000  0.0000  0.0000  0.6797  0.0065
                                           -0.0048  0.4225  0.0332 -0.0036  0.0000
                                            0.0000  0.0000  0.0000  0.0183  0.0081
                                           -0.0279 -0.0026 -0.0080 -0.0003 -0.0025
                                            0.0000  0.0037 -0.0075  0.0000  0.0000
                                           -0.0062
     3. (1.66442) BD ( 2) C   1 - C   4  
                ( 50.00%)   0.7071* C   1 s(  0.00%)p 1.00( 99.95%)d 0.00(  0.03%)
                                                  f 0.00(  0.03%)
                                            0.0000  0.0000  0.0000  0.0000  0.0000
                                            0.9994 -0.0173  0.0175  0.0000  0.0000
                                            0.0000  0.0000  0.0000  0.0000 -0.0031
                                           -0.0068 -0.0117 -0.0080  0.0000  0.0000
                                            0.0000  0.0000  0.0000  0.0000  0.0000
                                            0.0087  0.0000  0.0000 -0.0002 -0.0139
                                            0.0000
                ( 50.00%)   0.7071* C   4 s(  0.00%)p 1.00( 99.95%)d 0.00(  0.03%)
                                                  f 0.00(  0.03%)
                                            0.0000  0.0000  0.0000  0.0000  0.0000
                                            0.9994 -0.0173  0.0175  0.0000  0.0000
                                            0.0000  0.0000  0.0000  0.0000  0.0117
                                            0.0103 -0.0032  0.0019  0.0000  0.0000
                                            0.0000  0.0000  0.0000  0.0000  0.0000
                                            0.0108  0.0000  0.0000  0.0013 -0.0123
                                            0.0000
     4. (1.97902) BD ( 1) C   1 - H  12  
                ( 60.57%)   0.7783* C   1 s( 28.56%)p 2.50( 71.35%)d 0.00(  0.07%)
                                                  f 0.00(  0.02%)
                                           -0.0003  0.5343 -0.0107 -0.0050  0.0003
                                            0.0000  0.0000  0.0000  0.0000  0.0000
                                           -0.0000  0.8444 -0.0192 -0.0069  0.0000
                                            0.0000  0.0000  0.0000  0.0000 -0.0000
                                            0.0124 -0.0006  0.0222  0.0090  0.0097
                                            0.0000 -0.0000 -0.0083  0.0000  0.0000
                                           -0.0000
                ( 39.43%)   0.6279* H  12 s( 99.95%)p 0.00(  0.05%)
                                            0.9997 -0.0004  0.0009  0.0000  0.0000
                                           -0.0230
     5. (1.98390) BD ( 1) C   2 - C   5  
                ( 50.00%)   0.7071* C   2 s( 35.69%)p 1.80( 64.17%)d 0.00(  0.13%)
                                                  f 0.00(  0.01%)
                                            0.0000  0.5974  0.0067  0.0025 -0.0001
                                            0.0000  0.0000  0.0000 -0.7058 -0.0320
                                            0.0055  0.3774 -0.0110 -0.0023  0.0000
                                            0.0000  0.0000  0.0000 -0.0273 -0.0054
                                           -0.0202 -0.0049  0.0054 -0.0044 -0.0029
                                            0.0000  0.0001 -0.0070  0.0000  0.0000
                                            0.0076
                ( 50.00%)   0.7071* C   5 s( 35.69%)p 1.80( 64.17%)d 0.00(  0.13%)
                                                  f 0.00(  0.01%)
                                            0.0000  0.5974  0.0067  0.0025 -0.0001
                                            0.0000  0.0000  0.0000  0.6797  0.0065
                                           -0.0048 -0.4225 -0.0332  0.0036  0.0000
                                            0.0000  0.0000  0.0000 -0.0183 -0.0081
                                           -0.0279 -0.0026 -0.0080 -0.0003  0.0025
                                            0.0000  0.0037  0.0075  0.0000  0.0000
                                           -0.0062
     6. (1.66442) BD ( 2) C   2 - C   5  
                ( 50.00%)   0.7071* C   2 s(  0.00%)p 1.00( 99.95%)d 0.00(  0.03%)
                                                  f 0.00(  0.03%)
                                            0.0000  0.0000  0.0000  0.0000  0.0000
                                            0.9994 -0.0173  0.0175  0.0000  0.0000
                                            0.0000  0.0000  0.0000  0.0000 -0.0031
                                           -0.0068  0.0117  0.0080  0.0000  0.0000
                                            0.0000  0.0000  0.0000  0.0000  0.0000
                                            0.0087  0.0000  0.0000  0.0002 -0.0139
                                            0.0000
                ( 50.00%)   0.7071* C   5 s(  0.00%)p 1.00( 99.95%)d 0.00(  0.03%)
                                                  f 0.00(  0.03%)
                                            0.0000  0.0000  0.0000  0.0000  0.0000
                                            0.9994 -0.0173  0.0175  0.0000  0.0000
                                            0.0000  0.0000  0.0000  0.0000  0.0117
                                            0.0103  0.0032 -0.0019  0.0000  0.0000
                                            0.0000  0.0000  0.0000  0.0000  0.0000
                                            0.0108  0.0000  0.0000 -0.0013 -0.0123
                                            0.0000
     7. (1.98390) BD ( 1) C   2 - C   6  
                ( 50.00%)   0.7071* C   2 s( 35.69%)p 1.80( 64.17%)d 0.00(  0.13%)
                                                  f 0.00(  0.01%)
                                            0.0000  0.5974  0.0067  0.0025 -0.0001
                                            0.0000  0.0000  0.0000  0.7058  0.0320
                                           -0.0055  0.3774 -0.0110 -0.0023  0.0000
                                            0.0000  0.0000  0.0000  0.0273  0.0054
                                           -0.0202 -0.0049  0.0054 -0.0044 -0.0029
                                            0.0000 -0.0001 -0.0070  0.0000  0.0000
                                           -0.0076
                ( 50.00%)   0.7071* C   6 s( 35.69%)p 1.80( 64.17%)d 0.00(  0.13%)
                                                  f 0.00(  0.01%)
                                            0.0000  0.5974  0.0067  0.0025 -0.0001
                                            0.0000  0.0000  0.0000 -0.6797 -0.0065
                                            0.0048 -0.4225 -0.0332  0.0036  0.0000
                                            0.0000  0.0000  0.0000  0.0183  0.0081
                                           -0.0279 -0.0026 -0.0080 -0.0003  0.0025
                                            0.0000 -0.0037  0.0075  0.0000  0.0000
                                            0.0062
     8. (1.97902) BD ( 1) C   2 - H   7  
                ( 60.57%)   0.7783* C   2 s( 28.56%)p 2.50( 71.35%)d 0.00(  0.07%)
                                                  f 0.00(  0.02%)
                                            0.0003 -0.5343  0.0107  0.0050 -0.0003
                                            0.0000  0.0000  0.0000  0.0000 -0.0000
                                           -0.0000  0.8444 -0.0192 -0.0069  0.0000
                                            0.0000  0.0000  0.0000  0.0000  0.0000
                                           -0.0124  0.0006 -0.0222 -0.0090  0.0097
                                            0.0000  0.0000 -0.0083  0.0000  0.0000
                                           -0.0000
                ( 39.43%)   0.6279* H   7 s( 99.95%)p 0.00(  0.05%)
                                           -0.9997  0.0004 -0.0009  0.0000  0.0000
                                           -0.0230
     9. (1.98390) BD ( 1) C   3 - C   6  
                ( 50.00%)   0.7071* C   3 s( 35.70%)p 1.80( 64.16%)d 0.00(  0.13%)
                                                  f 0.00(  0.01%)
                                            0.0000  0.5974  0.0067  0.0025 -0.0001
                                            0.0000  0.0000  0.0000  0.0261  0.0256
                                           -0.0007 -0.7999 -0.0222  0.0059  0.0000
                                            0.0000  0.0000  0.0000  0.0090 -0.0027
                                           -0.0043  0.0021  0.0329  0.0078 -0.0102
                                            0.0000  0.0020  0.0024  0.0000  0.0000
                                            0.0001
                ( 50.00%)   0.7071* C   6 s( 35.70%)p 1.80( 64.16%)d 0.00(  0.13%)
                                                  f 0.00(  0.01%)
                                            0.0000  0.5974  0.0067  0.0025 -0.0001
                                            0.0000  0.0000  0.0000  0.0261  0.0256
                                           -0.0007  0.7999  0.0222 -0.0059  0.0000
                                            0.0000  0.0000  0.0000 -0.0090  0.0027
                                           -0.0043  0.0021  0.0329  0.0078  0.0102
                                            0.0000  0.0020 -0.0024  0.0000  0.0000
                                            0.0001
    10. (1.66445) BD ( 2) C   3 - C   6  
                ( 50.00%)   0.7071* C   3 s(  0.00%)p 1.00( 99.95%)d 0.00(  0.03%)
                                                  f 0.00(  0.03%)
                                            0.0000  0.0000  0.0000  0.0000  0.0000
                                            0.9994 -0.0173  0.0175  0.0000  0.0000
                                            0.0000  0.0000  0.0000  0.0000 -0.0086
                                           -0.0035 -0.0085 -0.0099  0.0000  0.0000
                                            0.0000  0.0000  0.0000  0.0000  0.0000
                                            0.0104  0.0000  0.0000 -0.0015 -0.0125
                                            0.0000
                ( 50.00%)   0.7071* C   6 s(  0.00%)p 1.00( 99.95%)d 0.00(  0.03%)
                                                  f 0.00(  0.03%)
                                            0.0000  0.0000  0.0000  0.0000  0.0000
                                            0.9994 -0.0173  0.0175  0.0000  0.0000
                                            0.0000  0.0000  0.0000  0.0000 -0.0086
                                           -0.0035  0.0085  0.0099  0.0000  0.0000
                                            0.0000  0.0000  0.0000  0.0000  0.0000
                                            0.0104  0.0000  0.0000  0.0015 -0.0125
                                            0.0000
    11. (1.97902) BD ( 1) C   3 - H   8  
                ( 60.57%)   0.7783* C   3 s( 28.56%)p 2.50( 71.36%)d 0.00(  0.07%)
                                                  f 0.00(  0.02%)
                                           -0.0003  0.5342 -0.0107 -0.0050  0.0003
                                            0.0000  0.0000  0.0000  0.7313 -0.0167
                                           -0.0059  0.4223 -0.0096 -0.0034  0.0000
                                            0.0000  0.0000  0.0000  0.0220  0.0065
                                           -0.0067 -0.0062 -0.0108 -0.0008  0.0018
                                            0.0000  0.0027 -0.0065  0.0000  0.0000
                                           -0.0105
                ( 39.43%)   0.6279* H   8 s( 99.95%)p 0.00(  0.05%)
                                            0.9997 -0.0004  0.0009  0.0000 -0.0199
                                           -0.0115
    12. (1.98390) BD ( 1) C   4 - C   5  
                ( 50.00%)   0.7071* C   4 s( 35.70%)p 1.80( 64.16%)d 0.00(  0.13%)
                                                  f 0.00(  0.01%)
                                            0.0000  0.5974  0.0067  0.0025 -0.0001
                                            0.0000  0.0000  0.0000 -0.0261 -0.0256
                                            0.0007 -0.7999 -0.0222  0.0059  0.0000
                                            0.0000  0.0000  0.0000 -0.0090  0.0027
                                           -0.0043  0.0021  0.0329  0.0078 -0.0102
                                            0.0000 -0.0020  0.0024  0.0000  0.0000
                                           -0.0001
                ( 50.00%)   0.7071* C   5 s( 35.70%)p 1.80( 64.16%)d 0.00(  0.13%)
                                                  f 0.00(  0.01%)
                                            0.0000  0.5974  0.0067  0.0025 -0.0001
                                            0.0000  0.0000  0.0000 -0.0261 -0.0256
                                            0.0007  0.7999  0.0222 -0.0059  0.0000
                                            0.0000  0.0000  0.0000  0.0090 -0.0027
                                           -0.0043  0.0021  0.0329  0.0078  0.0102
                                            0.0000 -0.0020 -0.0024  0.0000  0.0000
                                           -0.0001
    13. (1.97902) BD ( 1) C   4 - H   9  
                ( 60.57%)   0.7783* C   4 s( 28.56%)p 2.50( 71.36%)d 0.00(  0.07%)
                                                  f 0.00(  0.02%)
                                            0.0003 -0.5342  0.0107  0.0050 -0.0003
                                            0.0000  0.0000  0.0000  0.7313 -0.0167
                                           -0.0059 -0.4223  0.0096  0.0034  0.0000
                                            0.0000  0.0000  0.0000  0.0220  0.0065
                                            0.0067  0.0062  0.0108  0.0008 -0.0018
                                            0.0000  0.0027  0.0065  0.0000  0.0000
                                           -0.0105
                ( 39.43%)   0.6279* H   9 s( 99.95%)p 0.00(  0.05%)
                                           -0.9997  0.0004 -0.0009  0.0000 -0.0199
                                            0.0115
    14. (1.97902) BD ( 1) C   5 - H  10  
                ( 60.57%)   0.7783* C   5 s( 28.56%)p 2.50( 71.36%)d 0.00(  0.07%)
                                                  f 0.00(  0.02%)
                                            0.0003 -0.5342  0.0107  0.0050 -0.0003
                                            0.0000  0.0000  0.0000  0.7313 -0.0167
                                           -0.0059  0.4223 -0.0096 -0.0034  0.0000
                                            0.0000  0.0000  0.0000 -0.0220 -0.0065
                                            0.0067  0.0062  0.0108  0.0008  0.0018
                                            0.0000  0.0027 -0.0065  0.0000  0.0000
                                           -0.0105
                ( 39.43%)   0.6279* H  10 s( 99.95%)p 0.00(  0.05%)
                                           -0.9997  0.0004 -0.0009  0.0000 -0.0199
                                           -0.0115
    15. (1.97902) BD ( 1) C   6 - H  11  
                ( 60.57%)   0.7783* C   6 s( 28.56%)p 2.50( 71.36%)d 0.00(  0.07%)
                                                  f 0.00(  0.02%)
                                           -0.0003  0.5342 -0.0107 -0.0050  0.0003
                                            0.0000  0.0000  0.0000  0.7313 -0.0167
                                           -0.0059 -0.4223  0.0096  0.0034  0.0000
                                            0.0000  0.0000  0.0000 -0.0220 -0.0065
                                           -0.0067 -0.0062 -0.0108 -0.0008 -0.0018
                                            0.0000  0.0027  0.0065  0.0000  0.0000
                                           -0.0105
                ( 39.43%)   0.6279* H  11 s( 99.95%)p 0.00(  0.05%)
                                            0.9997 -0.0004  0.0009  0.0000 -0.0199
                                            0.0115
    16. (1.99921) CR ( 1) C   1           s(100.00%)p 0.00(  0.00%)
                                            1.0000  0.0002 -0.0000 -0.0000  0.0000
                                            0.0000  0.0000  0.0000 -0.0000 -0.0000
                                            0.0000  0.0003 -0.0000 -0.0000  0.0000
                                            0.0000  0.0000  0.0000 -0.0000  0.0000
                                            0.0000  0.0000  0.0000  0.0000  0.0000
                                            0.0000  0.0000 -0.0000  0.0000  0.0000
                                            0.0000
    17. (1.99921) CR ( 1) C   2           s(100.00%)p 0.00(  0.00%)
                                            1.0000  0.0002 -0.0000 -0.0000  0.0000
                                            0.0000  0.0000  0.0000  0.0000 -0.0000
                                           -0.0000 -0.0003  0.0000  0.0000  0.0000
                                            0.0000  0.0000  0.0000  0.0000  0.0000
                                            0.0000  0.0000  0.0000  0.0000 -0.0000
                                            0.0000  0.0000  0.0000  0.0000  0.0000
                                           -0.0000
    18. (1.99921) CR ( 1) C   3           s(100.00%)p 0.00(  0.00%)
                                            1.0000  0.0002 -0.0000 -0.0000  0.0000
                                            0.0000  0.0000  0.0000  0.0003 -0.0000
                                           -0.0000  0.0002 -0.0000 -0.0000  0.0000
                                            0.0000  0.0000  0.0000  0.0000  0.0000
                                           -0.0000 -0.0000 -0.0000 -0.0000  0.0000
                                            0.0000  0.0000 -0.0000  0.0000  0.0000
                                           -0.0000
    19. (1.99921) CR ( 1) C   4           s(100.00%)p 0.00(  0.00%)
                                            1.0000  0.0002 -0.0000 -0.0000  0.0000
                                            0.0000  0.0000  0.0000 -0.0003  0.0000
                                            0.0000  0.0002 -0.0000 -0.0000  0.0000
                                            0.0000  0.0000  0.0000 -0.0000 -0.0000
                                           -0.0000 -0.0000 -0.0000 -0.0000  0.0000
                                            0.0000 -0.0000 -0.0000  0.0000  0.0000
                                            0.0000
    20. (1.99921) CR ( 1) C   5           s(100.00%)p 0.00(  0.00%)
                                            1.0000  0.0002 -0.0000 -0.0000  0.0000
                                            0.0000  0.0000  0.0000 -0.0003  0.0000
                                            0.0000 -0.0002  0.0000  0.0000  0.0000
                                            0.0000  0.0000  0.0000  0.0000  0.0000
                                           -0.0000 -0.0000 -0.0000 -0.0000 -0.0000
                                            0.0000 -0.0000  0.0000  0.0000  0.0000
                                            0.0000
    21. (1.99921) CR ( 1) C   6           s(100.00%)p 0.00(  0.00%)
                                            1.0000  0.0002 -0.0000 -0.0000  0.0000
                                            0.0000  0.0000  0.0000  0.0003 -0.0000
                                           -0.0000 -0.0002  0.0000  0.0000  0.0000
                                            0.0000  0.0000  0.0000 -0.0000 -0.0000
                                           -0.0000 -0.0000 -0.0000 -0.0000 -0.0000
                                            0.0000  0.0000  0.0000  0.0000  0.0000
                                           -0.0000
    22. (0.00547) RY*( 1) C   1           s(  3.79%)p21.97( 83.32%)d 3.39( 12.85%)
                                                  f 0.01(  0.04%)
                                           -0.0000  0.0056  0.1807  0.0721  0.0054
                                           -0.0000 -0.0000 -0.0000  0.0000 -0.0000
                                            0.0000 -0.0229 -0.9109 -0.0539 -0.0000
                                           -0.0000 -0.0000 -0.0000  0.0000  0.0000
                                            0.0222  0.1285 -0.1107  0.3150 -0.0012
                                           -0.0000  0.0000 -0.0194 -0.0000 -0.0000
                                            0.0000
    23. (0.00218) RY*( 2) C   1           s(  0.00%)p 1.00( 81.55%)d 0.22( 18.14%)
                                                  f 0.00(  0.30%)
                                           -0.0000  0.0000  0.0000  0.0000  0.0000
                                            0.0000  0.0000  0.0000 -0.0255  0.8559
                                            0.2868 -0.0000  0.0000 -0.0000  0.0000
                                            0.0000  0.0000  0.0000  0.3356 -0.2623
                                            0.0000 -0.0000  0.0000 -0.0000 -0.0000
                                            0.0000 -0.0535 -0.0000  0.0000  0.0000
                                            0.0132
    24. (0.00112) RY*( 3) C   1           s( 73.77%)p 0.03(  1.93%)d 0.30( 22.37%)
                                                  f 0.03(  1.93%)
                                            0.0000 -0.0051  0.8348 -0.2018  0.0073
                                            0.0000  0.0000  0.0000  0.0000  0.0000
                                           -0.0000  0.0038  0.0154 -0.1379  0.0000
                                            0.0000  0.0000  0.0000  0.0000  0.0000
                                            0.1439 -0.0533  0.3448 -0.2851 -0.0988
                                            0.0000  0.0000 -0.0978  0.0000  0.0000
                                            0.0000
    25. (0.00096) RY*( 4) C   1           s(  0.00%)p 1.00( 80.42%)d 0.23( 18.70%)
                                                  f 0.01(  0.88%)
                                            0.0000  0.0000  0.0000  0.0000  0.0000
                                            0.0149  0.8789 -0.1774  0.0000  0.0000
                                            0.0000  0.0000  0.0000  0.0000 -0.0223
                                           -0.0493 -0.4051  0.1414  0.0000  0.0000
                                            0.0000  0.0000  0.0000  0.0000  0.0000
                                            0.0534  0.0000  0.0000 -0.0017  0.0773
                                            0.0000
    26. (0.00069) RY*( 5) C   1           s(  0.00%)p 1.00( 20.79%)d 3.64( 75.68%)
                                                  f 0.17(  3.53%)
                                           -0.0000  0.0000 -0.0000 -0.0000 -0.0000
                                            0.0000  0.0000  0.0000 -0.0390  0.4519
                                           -0.0462  0.0000  0.0000  0.0000  0.0000
                                            0.0000  0.0000  0.0000 -0.5765  0.6515
                                           -0.0000  0.0000 -0.0000  0.0000  0.0000
                                            0.0000  0.1709  0.0000  0.0000  0.0000
                                           -0.0782
    27. (0.00036) RY*( 6) C   1           s(  0.00%)p 1.00(  0.24%)d99.99( 99.66%)
                                                  f 0.40(  0.10%)
                                            0.0000  0.0000  0.0000  0.0000  0.0000
                                            0.0083  0.0475 -0.0095  0.0000  0.0000
                                            0.0000  0.0000  0.0000  0.0000  0.4110
                                            0.9095 -0.0221  0.0076  0.0000  0.0000
                                            0.0000  0.0000  0.0000  0.0000  0.0000
                                            0.0030  0.0000  0.0000  0.0309  0.0041
                                            0.0000
    28. (0.00016) RY*( 7) C   1           s( 16.93%)p 0.74( 12.56%)d 3.89( 65.91%)
                                                  f 0.27(  4.60%)
                                           -0.0000  0.0123  0.3247 -0.2267 -0.1109
                                           -0.0000 -0.0000 -0.0000 -0.0000  0.0000
                                           -0.0000  0.0101  0.2832 -0.2127 -0.0000
                                           -0.0000 -0.0000 -0.0000  0.0000  0.0000
                                            0.0989  0.0474 -0.7154  0.3679  0.1928
                                           -0.0000 -0.0000 -0.0939 -0.0000 -0.0000
                                            0.0000
    29. (0.00011) RY*( 8) C   1           s(  0.00%)p 1.00( 82.47%)d 0.05(  4.18%)
                                                  f 0.16( 13.35%)
                                            0.0000  0.0000  0.0000  0.0000 -0.0000
                                            0.0000  0.0000  0.0000  0.0220 -0.2370
                                            0.8764  0.0000  0.0000 -0.0000  0.0000
                                            0.0000  0.0000  0.0000  0.0655  0.1937
                                           -0.0000 -0.0000 -0.0000 -0.0000  0.0000
                                            0.0000  0.3643 -0.0000  0.0000  0.0000
                                            0.0280
    30. (0.00009) RY*( 9) C   1           s( 74.85%)p 0.01(  0.97%)d 0.23( 17.28%)
                                                  f 0.09(  6.90%)
    31. (0.00004) RY*(10) C   1           s(  0.00%)p 1.00(  1.99%)d46.76( 93.13%)
                                                  f 2.45(  4.88%)
    32. (0.00004) RY*(11) C   1           s( 13.96%)p 1.94( 27.06%)d 4.17( 58.20%)
                                                  f 0.06(  0.78%)
    33. (0.00002) RY*(12) C   1           s(  0.00%)p 1.00( 12.62%)d 0.39(  4.88%)
                                                  f 6.53( 82.50%)
    34. (0.00000) RY*(13) C   1           s(  0.00%)p 1.00(  1.69%)d58.30( 98.31%)
    35. (0.00000) RY*(14) C   1           s( 94.12%)p 0.01(  1.12%)d 0.04(  3.50%)
                                                  f 0.01(  1.26%)
    36. (0.00000) RY*(15) C   1           s(  7.60%)p 8.64( 65.67%)d 3.27( 24.83%)
                                                  f 0.25(  1.90%)
    37. (0.00001) RY*(16) C   1           s(  7.01%)p 0.41(  2.87%)d10.33( 72.46%)
                                                  f 2.52( 17.65%)
    38. (0.00000) RY*(17) C   1           s(  2.45%)p 0.62(  1.51%)d39.17( 95.92%)
                                                  f 0.05(  0.12%)
    39. (0.00000) RY*(18) C   1           s(  0.00%)p 0.00(  0.00%)d 1.00(100.00%)
    40. (0.00000) RY*(19) C   1           s(  0.00%)p 1.00(100.00%)d 0.00(  0.00%)
                                                  f 0.00(  0.00%)
    41. (0.00000) RY*(20) C   1           s(  1.89%)p 1.58(  2.99%)d11.93( 22.57%)
                                                  f38.32( 72.54%)
    42. (0.00000) RY*(21) C   1           s(  0.00%)p 1.00(  0.24%)d 0.22(  0.05%)
                                                  f99.99( 99.71%)
    43. (0.00000) RY*(22) C   1           s(  0.00%)p 1.00( 16.96%)d 4.90( 83.04%)
                                                  f 0.00(  0.00%)
    44. (0.00000) RY*(23) C   1           s(  3.67%)p 0.04(  0.14%)d 1.07(  3.94%)
                                                  f25.11( 92.25%)
    45. (0.00000) RY*(24) C   1           s(  0.00%)p 0.00(  0.00%)d 1.00(  0.10%)
                                                  f99.99( 99.90%)
    46. (0.00000) RY*(25) C   1           s(  0.00%)p 1.00(  0.51%)d 0.22(  0.11%)
                                                  f99.99( 99.38%)
    47. (0.00000) RY*(26) C   1           s(  0.00%)p 1.00(  0.74%)d 5.17(  3.83%)
                                                  f99.99( 95.43%)
    48. (0.00547) RY*( 1) C   2           s(  3.79%)p21.97( 83.32%)d 3.39( 12.85%)
                                                  f 0.01(  0.04%)
                                           -0.0000  0.0056  0.1807  0.0721  0.0054
                                            0.0000  0.0000  0.0000 -0.0000  0.0000
                                           -0.0000  0.0229  0.9109  0.0539  0.0000
                                            0.0000  0.0000  0.0000  0.0000  0.0000
                                            0.0222  0.1285 -0.1107  0.3150  0.0012
                                            0.0000 -0.0000  0.0194  0.0000  0.0000
                                           -0.0000
    49. (0.00218) RY*( 2) C   2           s(  0.00%)p 1.00( 81.55%)d 0.22( 18.14%)
                                                  f 0.00(  0.30%)
                                           -0.0000  0.0000  0.0000 -0.0000  0.0000
                                            0.0000  0.0000  0.0000 -0.0255  0.8559
                                            0.2868  0.0000 -0.0000  0.0000  0.0000
                                            0.0000  0.0000  0.0000 -0.3356  0.2623
                                            0.0000 -0.0000  0.0000 -0.0000  0.0000
                                            0.0000 -0.0535 -0.0000  0.0000  0.0000
                                            0.0132
    50. (0.00112) RY*( 3) C   2           s( 73.77%)p 0.03(  1.93%)d 0.30( 22.37%)
                                                  f 0.03(  1.93%)
                                            0.0000 -0.0051  0.8348 -0.2018  0.0073
                                            0.0000  0.0000  0.0000  0.0000 -0.0000
                                           -0.0000 -0.0038 -0.0154  0.1379  0.0000
                                            0.0000  0.0000  0.0000 -0.0000  0.0000
                                            0.1439 -0.0533  0.3448 -0.2851  0.0988
                                            0.0000 -0.0000  0.0978  0.0000  0.0000
                                           -0.0000
    51. (0.00096) RY*( 4) C   2           s(  0.00%)p 1.00( 80.42%)d 0.23( 18.70%)
                                                  f 0.01(  0.88%)
                                            0.0000  0.0000  0.0000  0.0000  0.0000
                                            0.0149  0.8789 -0.1774  0.0000  0.0000
                                            0.0000  0.0000  0.0000  0.0000 -0.0223
                                           -0.0493  0.4051 -0.1414  0.0000  0.0000
                                            0.0000  0.0000  0.0000  0.0000  0.0000
                                            0.0534  0.0000  0.0000  0.0017  0.0773
                                            0.0000
    52. (0.00069) RY*( 5) C   2           s(  0.00%)p 1.00( 20.79%)d 3.64( 75.68%)
                                                  f 0.17(  3.53%)
                                            0.0000  0.0000 -0.0000 -0.0000 -0.0000
                                            0.0000  0.0000  0.0000  0.0390 -0.4519
                                            0.0462  0.0000 -0.0000  0.0000  0.0000
                                            0.0000  0.0000  0.0000 -0.5765  0.6515
                                           -0.0000  0.0000 -0.0000  0.0000 -0.0000
                                            0.0000 -0.1709 -0.0000  0.0000  0.0000
                                            0.0782
    53. (0.00036) RY*( 6) C   2           s(  0.00%)p 1.00(  0.24%)d99.99( 99.66%)
                                                  f 0.40(  0.10%)
                                            0.0000  0.0000  0.0000  0.0000  0.0000
                                            0.0083  0.0475 -0.0095  0.0000  0.0000
                                            0.0000  0.0000  0.0000  0.0000  0.4110
                                            0.9095  0.0221 -0.0076  0.0000  0.0000
                                            0.0000  0.0000  0.0000  0.0000  0.0000
                                            0.0030  0.0000  0.0000 -0.0309  0.0041
                                            0.0000
    54. (0.00016) RY*( 7) C   2           s( 16.93%)p 0.74( 12.56%)d 3.89( 65.91%)
                                                  f 0.27(  4.60%)
                                           -0.0000  0.0123  0.3247 -0.2267 -0.1109
                                           -0.0000 -0.0000 -0.0000 -0.0000  0.0000
                                           -0.0000 -0.0101 -0.2832  0.2127 -0.0000
                                           -0.0000 -0.0000 -0.0000 -0.0000 -0.0000
                                            0.0989  0.0474 -0.7154  0.3679 -0.1928
                                           -0.0000 -0.0000  0.0939 -0.0000 -0.0000
                                           -0.0000
    55. (0.00011) RY*( 8) C   2           s(  0.00%)p 1.00( 82.47%)d 0.05(  4.18%)
                                                  f 0.16( 13.35%)
                                            0.0000 -0.0000  0.0000  0.0000 -0.0000
                                            0.0000  0.0000  0.0000  0.0220 -0.2370
                                            0.8764 -0.0000 -0.0000  0.0000  0.0000
                                            0.0000  0.0000  0.0000 -0.0655 -0.1937
                                           -0.0000 -0.0000 -0.0000 -0.0000 -0.0000
                                            0.0000  0.3643 -0.0000  0.0000  0.0000
                                            0.0280
    56. (0.00009) RY*( 9) C   2           s( 74.85%)p 0.01(  0.97%)d 0.23( 17.28%)
                                                  f 0.09(  6.90%)
    57. (0.00004) RY*(10) C   2           s(  0.00%)p 1.00(  1.99%)d46.76( 93.13%)
                                                  f 2.45(  4.88%)
    58. (0.00004) RY*(11) C   2           s( 13.96%)p 1.94( 27.06%)d 4.17( 58.20%)
                                                  f 0.06(  0.78%)
    59. (0.00002) RY*(12) C   2           s(  0.00%)p 1.00( 12.62%)d 0.39(  4.88%)
                                                  f 6.53( 82.50%)
    60. (0.00000) RY*(13) C   2           s(  0.00%)p 1.00(  1.69%)d58.30( 98.31%)
    61. (0.00000) RY*(14) C   2           s( 94.12%)p 0.01(  1.12%)d 0.04(  3.50%)
                                                  f 0.01(  1.26%)
    62. (0.00000) RY*(15) C   2           s(  7.60%)p 8.64( 65.67%)d 3.27( 24.83%)
                                                  f 0.25(  1.90%)
    63. (0.00001) RY*(16) C   2           s(  7.01%)p 0.41(  2.87%)d10.33( 72.46%)
                                                  f 2.52( 17.65%)
    64. (0.00000) RY*(17) C   2           s(  2.45%)p 0.62(  1.51%)d39.17( 95.92%)
                                                  f 0.05(  0.12%)
    65. (0.00000) RY*(18) C   2           s(  0.00%)p 0.00(  0.00%)d 1.00(100.00%)
    66. (0.00000) RY*(19) C   2           s(  0.00%)p 1.00(100.00%)d 0.00(  0.00%)
                                                  f 0.00(  0.00%)
    67. (0.00000) RY*(20) C   2           s(  1.89%)p 1.58(  2.99%)d11.93( 22.57%)
                                                  f38.32( 72.54%)
    68. (0.00000) RY*(21) C   2           s(  0.00%)p 1.00(  0.24%)d 0.22(  0.05%)
                                                  f99.99( 99.71%)
    69. (0.00000) RY*(22) C   2           s(  0.00%)p 1.00( 16.96%)d 4.90( 83.04%)
                                                  f 0.00(  0.00%)
    70. (0.00000) RY*(23) C   2           s(  3.67%)p 0.04(  0.14%)d 1.07(  3.94%)
                                                  f25.11( 92.25%)
    71. (0.00000) RY*(24) C   2           s(  0.00%)p 0.00(  0.00%)d 1.00(  0.10%)
                                                  f99.99( 99.90%)
    72. (0.00000) RY*(25) C   2           s(  0.00%)p 1.00(  0.51%)d 0.22(  0.11%)
                                                  f99.99( 99.38%)
    73. (0.00000) RY*(26) C   2           s(  0.00%)p 1.00(  0.74%)d 5.17(  3.83%)
                                                  f99.99( 95.43%)
    74. (0.00547) RY*( 1) C   3           s(  3.80%)p21.92( 83.32%)d 3.38( 12.84%)
                                                  f 0.01(  0.04%)
                                           -0.0000  0.0056  0.1810  0.0721  0.0055
                                           -0.0000 -0.0000 -0.0000 -0.0198 -0.7888
                                           -0.0466 -0.0115 -0.4556 -0.0270 -0.0000
                                           -0.0000 -0.0000 -0.0000 -0.0734  0.2919
                                            0.0857 -0.1242 -0.0007 -0.1228  0.0147
                                           -0.0000  0.0032  0.0021 -0.0000 -0.0000
                                           -0.0123
    75. (0.00218) RY*( 2) C   3           s(  0.00%)p 1.00( 81.53%)d 0.22( 18.16%)
                                                  f 0.00(  0.30%)
                                           -0.0000 -0.0000  0.0002  0.0000  0.0000
                                           -0.0000 -0.0000 -0.0000 -0.0127  0.4281
                                            0.1434  0.0220 -0.7411 -0.2484 -0.0000
                                           -0.0000 -0.0000 -0.0000 -0.1679  0.1311
                                           -0.1454  0.1136 -0.2519  0.1968  0.0139
                                           -0.0000  0.0438 -0.0179 -0.0000 -0.0000
                                            0.0248
    76. (0.00112) RY*( 3) C   3           s( 73.76%)p 0.03(  1.93%)d 0.30( 22.37%)
                                                  f 0.03(  1.93%)
                                            0.0000 -0.0051  0.8347 -0.2019  0.0072
                                            0.0000  0.0000  0.0000  0.0033  0.0136
                                           -0.1195  0.0019  0.0079 -0.0689  0.0000
                                            0.0000  0.0000  0.0000  0.3210 -0.2371
                                           -0.1339  0.1517 -0.1365  0.0702  0.1142
                                            0.0000  0.0036  0.0778  0.0000  0.0000
                                           -0.0142
    77. (0.00096) RY*( 4) C   3           s(  0.00%)p 1.00( 80.41%)d 0.23( 18.70%)
                                                  f 0.01(  0.88%)
                                            0.0000  0.0000  0.0000  0.0000  0.0000
                                            0.0149  0.8789 -0.1774  0.0000  0.0000
                                            0.0000  0.0000  0.0000  0.0000 -0.3397
                                            0.1472 -0.2219  0.0279  0.0000  0.0000
                                            0.0000  0.0000  0.0000  0.0000  0.0000
                                           -0.0540  0.0000  0.0000  0.0767 -0.0059
                                            0.0000
    78. (0.00069) RY*( 5) C   3           s(  0.00%)p 1.00( 20.81%)d 3.64( 75.66%)
                                                  f 0.17(  3.53%)
                                            0.0000  0.0000  0.0003 -0.0000 -0.0000
                                           -0.0000 -0.0000 -0.0000  0.0195 -0.2259
                                            0.0231 -0.0338  0.3916 -0.0400 -0.0000
                                           -0.0000 -0.0000 -0.0000 -0.2884  0.3257
                                           -0.2496  0.2820 -0.4325  0.4884  0.0629
                                           -0.0000  0.1265 -0.0811 -0.0000 -0.0000
                                            0.0938
    79. (0.00036) RY*( 6) C   3           s(  0.00%)p 1.00(  0.24%)d99.99( 99.66%)
                                                  f 0.40(  0.10%)
                                            0.0000  0.0000  0.0000  0.0000  0.0000
                                            0.0083  0.0476 -0.0095  0.0000  0.0000
                                            0.0000  0.0000  0.0000  0.0000 -0.2246
                                           -0.4481  0.3446  0.7916  0.0000  0.0000
                                            0.0000  0.0000  0.0000  0.0000  0.0000
                                            0.0183  0.0000  0.0000  0.0196  0.0159
                                            0.0000
    80. (0.00016) RY*( 7) C   3           s( 16.91%)p 0.74( 12.56%)d 3.90( 65.93%)
                                                  f 0.27(  4.60%)
                                           -0.0000  0.0123  0.3249 -0.2259 -0.1108
                                            0.0000  0.0000  0.0000  0.0087  0.2454
                                           -0.1842  0.0051  0.1416 -0.1064  0.0000
                                            0.0000  0.0000  0.0000 -0.4939  0.2963
                                            0.5265 -0.2093  0.0256 -0.0768 -0.0163
                                            0.0000  0.0415 -0.1342  0.0000  0.0000
                                           -0.1613
    81. (0.00011) RY*( 8) C   3           s(  0.00%)p 1.00( 82.45%)d 0.05(  4.19%)
                                                  f 0.16( 13.36%)
                                           -0.0000 -0.0000  0.0000 -0.0000 -0.0000
                                            0.0000  0.0000  0.0000 -0.0110  0.1185
                                           -0.4381  0.0190 -0.2052  0.7589  0.0000
                                            0.0000  0.0000  0.0000  0.0327  0.0969
                                            0.0285  0.0839  0.0493  0.1454  0.0339
                                            0.0000  0.3405 -0.0437  0.0000  0.0000
                                            0.1209
    82. (0.00009) RY*( 9) C   3           s( 74.88%)p 0.01(  0.96%)d 0.23( 17.26%)
                                                  f 0.09(  6.90%)
    83. (0.00004) RY*(10) C   3           s( 13.44%)p 1.94( 26.13%)d 4.43( 59.49%)
                                                  f 0.07(  0.94%)
    84. (0.00004) RY*(11) C   3           s(  0.51%)p 5.69(  2.90%)d99.99( 91.82%)
                                                  f 9.35(  4.77%)
    85. (0.00002) RY*(12) C   3           s(  0.00%)p 1.00( 12.65%)d 0.39(  4.91%)
                                                  f 6.51( 82.44%)
    86. (0.00000) RY*(13) C   3           s(  5.90%)p10.56( 62.31%)d 5.35( 31.56%)
                                                  f 0.04(  0.24%)
    87. (0.00000) RY*(14) C   3           s(  0.00%)p 1.00(100.00%)d 0.00(  0.00%)
                                                  f 0.00(  0.00%)
    88. (0.00000) RY*(15) C   3           s( 98.24%)p 0.00(  0.24%)d 0.01(  1.44%)
                                                  f 0.00(  0.08%)
    89. (0.00000) RY*(16) C   3           s(  0.00%)p 1.00( 13.79%)d 6.25( 86.21%)
                                                  f 0.00(  0.00%)
    90. (0.00001) RY*(17) C   3           s(  3.75%)p 1.33(  5.00%)d24.31( 91.24%)
                                                  f 0.00(  0.00%)
    91. (0.00000) RY*(18) C   3           s(  0.00%)p 1.00(  1.81%)d54.36( 98.19%)
                                                  f 0.00(  0.00%)
    92. (0.00000) RY*(19) C   3           s(  3.10%)p 1.64(  5.08%)d29.47( 91.49%)
                                                  f 0.10(  0.32%)
    93. (0.00000) RY*(20) C   3           s(  4.07%)p 0.22(  0.91%)d 0.90(  3.66%)
                                                  f22.46( 91.36%)
    94. (0.00000) RY*(21) C   3           s(  0.00%)p 1.00(  0.24%)d 0.42(  0.10%)
                                                  f99.99( 99.67%)
    95. (0.00000) RY*(22) C   3           s(  0.00%)p 1.00(  3.05%)d31.75( 96.95%)
                                                  f 0.00(  0.00%)
    96. (0.00000) RY*(23) C   3           s(  0.88%)p 1.29(  1.13%)d 5.07(  4.46%)
                                                  f99.99( 93.53%)
    97. (0.00000) RY*(24) C   3           s(  0.00%)p 1.00(  0.49%)d 0.28(  0.14%)
                                                  f99.99( 99.37%)
    98. (0.00000) RY*(25) C   3           s(  0.00%)p 1.00(  0.02%)d 1.55(  0.03%)
                                                  f99.99( 99.96%)
    99. (0.00000) RY*(26) C   3           s(  0.82%)p 0.47(  0.38%)d 3.89(  3.19%)
                                                  f99.99( 95.61%)
   100. (0.00547) RY*( 1) C   4           s(  3.80%)p21.92( 83.32%)d 3.38( 12.84%)
                                                  f 0.01(  0.04%)
                                           -0.0000  0.0056  0.1810  0.0721  0.0055
                                            0.0000  0.0000  0.0000  0.0198  0.7888
                                            0.0466 -0.0115 -0.4556 -0.0270  0.0000
                                            0.0000  0.0000  0.0000  0.0734 -0.2919
                                            0.0857 -0.1242 -0.0007 -0.1228  0.0147
                                            0.0000 -0.0032  0.0021  0.0000  0.0000
                                            0.0123
   101. (0.00218) RY*( 2) C   4           s(  0.00%)p 1.00( 81.53%)d 0.22( 18.16%)
                                                  f 0.00(  0.30%)
                                           -0.0000 -0.0000  0.0002  0.0000  0.0000
                                           -0.0000 -0.0000 -0.0000  0.0127 -0.4281
                                           -0.1434  0.0220 -0.7411 -0.2484 -0.0000
                                           -0.0000 -0.0000 -0.0000  0.1679 -0.1311
                                           -0.1454  0.1136 -0.2519  0.1968  0.0139
                                           -0.0000 -0.0438 -0.0179 -0.0000 -0.0000
                                           -0.0248
   102. (0.00112) RY*( 3) C   4           s( 73.76%)p 0.03(  1.93%)d 0.30( 22.37%)
                                                  f 0.03(  1.93%)
                                            0.0000 -0.0051  0.8347 -0.2019  0.0072
                                            0.0000  0.0000  0.0000 -0.0033 -0.0136
                                            0.1195  0.0019  0.0079 -0.0689  0.0000
                                            0.0000  0.0000  0.0000 -0.3210  0.2371
                                           -0.1339  0.1517 -0.1365  0.0702  0.1142
                                            0.0000 -0.0036  0.0778  0.0000  0.0000
                                            0.0142
   103. (0.00096) RY*( 4) C   4           s(  0.00%)p 1.00( 80.41%)d 0.23( 18.70%)
                                                  f 0.01(  0.88%)
                                            0.0000  0.0000  0.0000  0.0000  0.0000
                                            0.0149  0.8789 -0.1774  0.0000  0.0000
                                            0.0000  0.0000  0.0000  0.0000  0.3620
                                           -0.0979 -0.1833  0.1133  0.0000  0.0000
                                            0.0000  0.0000  0.0000  0.0000  0.0000
                                           -0.0517  0.0000  0.0000 -0.0784 -0.0041
                                            0.0000
   104. (0.00069) RY*( 5) C   4           s(  0.00%)p 1.00( 20.81%)d 3.64( 75.66%)
                                                  f 0.17(  3.53%)
                                            0.0000  0.0000  0.0003 -0.0000 -0.0000
                                           -0.0000 -0.0000 -0.0000 -0.0195  0.2259
                                           -0.0231 -0.0338  0.3916 -0.0400 -0.0000
                                           -0.0000 -0.0000 -0.0000  0.2884 -0.3257
                                           -0.2496  0.2820 -0.4325  0.4884  0.0629
                                           -0.0000 -0.1265 -0.0811 -0.0000 -0.0000
                                           -0.0938
   105. (0.00036) RY*( 6) C   4           s(  0.00%)p 1.00(  0.24%)d99.99( 99.66%)
                                                  f 0.40(  0.10%)
                                            0.0000  0.0000  0.0000  0.0000  0.0000
                                           -0.0083 -0.0474  0.0095  0.0000  0.0000
                                            0.0000  0.0000  0.0000  0.0000  0.1864
                                            0.4613  0.3667  0.7840  0.0000  0.0000
                                            0.0000  0.0000  0.0000  0.0000  0.0000
                                            0.0239  0.0000  0.0000 -0.0112  0.0167
                                            0.0000
   106. (0.00016) RY*( 7) C   4           s( 16.91%)p 0.74( 12.56%)d 3.90( 65.93%)
                                                  f 0.27(  4.60%)
                                           -0.0000  0.0123  0.3249 -0.2259 -0.1108
                                            0.0000  0.0000  0.0000 -0.0087 -0.2454
                                            0.1842  0.0051  0.1416 -0.1064  0.0000
                                            0.0000  0.0000  0.0000  0.4939 -0.2963
                                            0.5265 -0.2093  0.0256 -0.0768 -0.0163
                                            0.0000 -0.0415 -0.1342  0.0000  0.0000
                                            0.1613
   107. (0.00011) RY*( 8) C   4           s(  0.00%)p 1.00( 82.45%)d 0.05(  4.19%)
                                                  f 0.16( 13.36%)
                                           -0.0000 -0.0000  0.0000 -0.0000 -0.0000
                                            0.0000  0.0000  0.0000  0.0110 -0.1185
                                            0.4381  0.0190 -0.2052  0.7589  0.0000
                                            0.0000  0.0000  0.0000 -0.0327 -0.0969
                                            0.0285  0.0839  0.0493  0.1454  0.0339
                                            0.0000 -0.3405 -0.0437  0.0000  0.0000
                                           -0.1209
   108. (0.00009) RY*( 9) C   4           s( 74.88%)p 0.01(  0.96%)d 0.23( 17.26%)
                                                  f 0.09(  6.90%)
   109. (0.00004) RY*(10) C   4           s( 13.46%)p 1.94( 26.17%)d 4.42( 59.44%)
                                                  f 0.07(  0.93%)
   110. (0.00004) RY*(11) C   4           s(  0.49%)p 5.85(  2.86%)d99.99( 91.87%)
                                                  f 9.74(  4.77%)
   111. (0.00002) RY*(12) C   4           s(  0.00%)p 1.00( 12.65%)d 0.39(  4.91%)
                                                  f 6.51( 82.44%)
   112. (0.00000) RY*(13) C   4           s(  5.87%)p10.59( 62.14%)d 5.42( 31.77%)
                                                  f 0.04(  0.23%)
   113. (0.00000) RY*(14) C   4           s(  0.00%)p 1.00(100.00%)d 0.00(  0.00%)
                                                  f 0.00(  0.00%)
   114. (0.00000) RY*(15) C   4           s( 98.23%)p 0.00(  0.24%)d 0.01(  1.44%)
                                                  f 0.00(  0.09%)
   115. (0.00000) RY*(16) C   4           s(  0.00%)p 1.00( 13.82%)d 6.24( 86.18%)
                                                  f 0.00(  0.00%)
   116. (0.00001) RY*(17) C   4           s(  3.75%)p 1.36(  5.12%)d24.27( 91.11%)
                                                  f 0.00(  0.02%)
   117. (0.00000) RY*(18) C   4           s(  0.00%)p 1.00(  1.66%)d59.27( 98.33%)
                                                  f 0.01(  0.01%)
   118. (0.00000) RY*(19) C   4           s(  3.11%)p 1.66(  5.14%)d29.44( 91.45%)
                                                  f 0.10(  0.31%)
   119. (0.00000) RY*(20) C   4           s(  4.06%)p 0.23(  0.92%)d 0.90(  3.64%)
                                                  f22.53( 91.38%)
   120. (0.00000) RY*(21) C   4           s(  0.00%)p 1.00(  0.24%)d 0.40(  0.10%)
                                                  f99.99( 99.67%)
   121. (0.00000) RY*(22) C   4           s(  0.00%)p 1.00(  3.16%)d30.68( 96.84%)
                                                  f 0.00(  0.00%)
   122. (0.00000) RY*(23) C   4           s(  0.89%)p 1.26(  1.12%)d 5.01(  4.45%)
                                                  f99.99( 93.54%)
   123. (0.00000) RY*(24) C   4           s(  0.00%)p 1.00(  0.51%)d 0.26(  0.13%)
                                                  f99.99( 99.36%)
   124. (0.00000) RY*(25) C   4           s(  0.00%)p 1.00(  0.02%)d 1.55(  0.03%)
                                                  f99.99( 99.96%)
   125. (0.00000) RY*(26) C   4           s(  0.85%)p 0.45(  0.39%)d 3.73(  3.17%)
                                                  f99.99( 95.59%)
   126. (0.00547) RY*( 1) C   5           s(  3.80%)p21.92( 83.32%)d 3.38( 12.84%)
                                                  f 0.01(  0.04%)
                                           -0.0000  0.0056  0.1810  0.0721  0.0055
                                            0.0000  0.0000  0.0000  0.0198  0.7888
                                            0.0466  0.0115  0.4556  0.0270  0.0000
                                            0.0000  0.0000  0.0000 -0.0734  0.2919
                                            0.0857 -0.1242 -0.0007 -0.1228 -0.0147
                                            0.0000 -0.0032 -0.0021  0.0000  0.0000
                                            0.0123
   127. (0.00218) RY*( 2) C   5           s(  0.00%)p 1.00( 81.53%)d 0.22( 18.16%)
                                                  f 0.00(  0.30%)
                                            0.0000 -0.0000  0.0002  0.0000  0.0000
                                            0.0000  0.0000  0.0000  0.0127 -0.4281
                                           -0.1434 -0.0220  0.7411  0.2484  0.0000
                                            0.0000  0.0000  0.0000 -0.1679  0.1311
                                           -0.1454  0.1136 -0.2519  0.1968 -0.0139
                                            0.0000 -0.0438  0.0179  0.0000  0.0000
                                           -0.0248
   128. (0.00112) RY*( 3) C   5           s( 73.76%)p 0.03(  1.93%)d 0.30( 22.37%)
                                                  f 0.03(  1.93%)
                                            0.0000 -0.0051  0.8347 -0.2019  0.0072
                                            0.0000  0.0000  0.0000 -0.0033 -0.0136
                                            0.1195 -0.0019 -0.0079  0.0689  0.0000
                                            0.0000  0.0000  0.0000  0.3210 -0.2371
                                           -0.1339  0.1517 -0.1365  0.0702 -0.1142
                                            0.0000 -0.0036 -0.0778  0.0000  0.0000
                                            0.0142
   129. (0.00096) RY*( 4) C   5           s(  0.00%)p 1.00( 80.41%)d 0.23( 18.70%)
                                                  f 0.01(  0.88%)
                                            0.0000  0.0000  0.0000  0.0000  0.0000
                                            0.0149  0.8789 -0.1774  0.0000  0.0000
                                            0.0000  0.0000  0.0000  0.0000  0.3620
                                           -0.0979  0.1833 -0.1133  0.0000  0.0000
                                            0.0000  0.0000  0.0000  0.0000  0.0000
                                           -0.0517  0.0000  0.0000  0.0784 -0.0041
                                            0.0000
   130. (0.00069) RY*( 5) C   5           s(  0.00%)p 1.00( 20.81%)d 3.64( 75.66%)
                                                  f 0.17(  3.53%)
                                           -0.0000  0.0000  0.0003 -0.0000 -0.0000
                                           -0.0000 -0.0000 -0.0000 -0.0195  0.2259
                                           -0.0231  0.0338 -0.3916  0.0400 -0.0000
                                           -0.0000 -0.0000 -0.0000 -0.2884  0.3257
                                           -0.2496  0.2820 -0.4325  0.4884 -0.0629
                                           -0.0000 -0.1265  0.0811 -0.0000 -0.0000
                                           -0.0938
   131. (0.00036) RY*( 6) C   5           s(  0.00%)p 1.00(  0.24%)d99.99( 99.66%)
                                                  f 0.40(  0.10%)
                                            0.0000  0.0000  0.0000  0.0000  0.0000
                                            0.0083  0.0474 -0.0095  0.0000  0.0000
                                            0.0000  0.0000  0.0000  0.0000 -0.1864
                                           -0.4613  0.3667  0.7840  0.0000  0.0000
                                            0.0000  0.0000  0.0000  0.0000  0.0000
                                           -0.0239  0.0000  0.0000 -0.0112 -0.0167
                                            0.0000
   132. (0.00016) RY*( 7) C   5           s( 16.91%)p 0.74( 12.56%)d 3.90( 65.93%)
                                                  f 0.27(  4.60%)
                                            0.0000  0.0123  0.3249 -0.2259 -0.1108
                                            0.0000  0.0000  0.0000 -0.0087 -0.2454
                                            0.1842 -0.0051 -0.1416  0.1064  0.0000
                                            0.0000  0.0000  0.0000 -0.4939  0.2963
                                            0.5265 -0.2093  0.0256 -0.0768  0.0163
                                            0.0000 -0.0415  0.1342  0.0000  0.0000
                                            0.1613
   133. (0.00011) RY*( 8) C   5           s(  0.00%)p 1.00( 82.45%)d 0.05(  4.19%)
                                                  f 0.16( 13.36%)
                                           -0.0000  0.0000 -0.0000  0.0000  0.0000
                                            0.0000  0.0000  0.0000 -0.0110  0.1185
                                           -0.4381  0.0190 -0.2052  0.7589  0.0000
                                            0.0000  0.0000  0.0000 -0.0327 -0.0969
                                           -0.0285 -0.0839 -0.0493 -0.1454  0.0339
                                            0.0000  0.3405 -0.0437  0.0000  0.0000
                                            0.1209
   134. (0.00009) RY*( 9) C   5           s( 74.88%)p 0.01(  0.96%)d 0.23( 17.26%)
                                                  f 0.09(  6.90%)
   135. (0.00004) RY*(10) C   5           s( 13.46%)p 1.94( 26.17%)d 4.42( 59.44%)
                                                  f 0.07(  0.93%)
   136. (0.00004) RY*(11) C   5           s(  0.49%)p 5.85(  2.86%)d99.99( 91.87%)
                                                  f 9.74(  4.77%)
   137. (0.00002) RY*(12) C   5           s(  0.00%)p 1.00( 12.65%)d 0.39(  4.91%)
                                                  f 6.51( 82.44%)
   138. (0.00000) RY*(13) C   5           s(  5.87%)p10.59( 62.14%)d 5.42( 31.77%)
                                                  f 0.04(  0.23%)
   139. (0.00000) RY*(14) C   5           s(  0.00%)p 1.00(100.00%)d 0.00(  0.00%)
                                                  f 0.00(  0.00%)
   140. (0.00000) RY*(15) C   5           s( 98.23%)p 0.00(  0.24%)d 0.01(  1.44%)
                                                  f 0.00(  0.09%)
   141. (0.00000) RY*(16) C   5           s(  0.00%)p 1.00( 13.82%)d 6.24( 86.18%)
                                                  f 0.00(  0.00%)
   142. (0.00001) RY*(17) C   5           s(  3.75%)p 1.36(  5.12%)d24.27( 91.11%)
                                                  f 0.00(  0.02%)
   143. (0.00000) RY*(18) C   5           s(  0.00%)p 1.00(  1.66%)d59.27( 98.33%)
                                                  f 0.01(  0.01%)
   144. (0.00000) RY*(19) C   5           s(  3.11%)p 1.66(  5.14%)d29.44( 91.45%)
                                                  f 0.10(  0.31%)
   145. (0.00000) RY*(20) C   5           s(  4.06%)p 0.23(  0.92%)d 0.90(  3.64%)
                                                  f22.53( 91.38%)
   146. (0.00000) RY*(21) C   5           s(  0.00%)p 1.00(  0.24%)d 0.40(  0.10%)
                                                  f99.99( 99.67%)
   147. (0.00000) RY*(22) C   5           s(  0.00%)p 1.00(  3.16%)d30.68( 96.84%)
                                                  f 0.00(  0.00%)
   148. (0.00000) RY*(23) C   5           s(  0.89%)p 1.26(  1.12%)d 5.01(  4.45%)
                                                  f99.99( 93.54%)
   149. (0.00000) RY*(24) C   5           s(  0.00%)p 1.00(  0.51%)d 0.26(  0.13%)
                                                  f99.99( 99.36%)
   150. (0.00000) RY*(25) C   5           s(  0.00%)p 1.00(  0.02%)d 1.55(  0.03%)
                                                  f99.99( 99.96%)
   151. (0.00000) RY*(26) C   5           s(  0.85%)p 0.45(  0.39%)d 3.73(  3.17%)
                                                  f99.99( 95.59%)
   152. (0.00547) RY*( 1) C   6           s(  3.80%)p21.92( 83.32%)d 3.38( 12.84%)
                                                  f 0.01(  0.04%)
                                           -0.0000  0.0056  0.1810  0.0721  0.0055
                                           -0.0000 -0.0000 -0.0000 -0.0198 -0.7888
                                           -0.0466  0.0115  0.4556  0.0270 -0.0000
                                           -0.0000 -0.0000 -0.0000  0.0734 -0.2919
                                            0.0857 -0.1242 -0.0007 -0.1228 -0.0147
                                           -0.0000  0.0032 -0.0021 -0.0000 -0.0000
                                           -0.0123
   153. (0.00218) RY*( 2) C   6           s(  0.00%)p 1.00( 81.53%)d 0.22( 18.16%)
                                                  f 0.00(  0.30%)
                                            0.0000 -0.0000  0.0002  0.0000  0.0000
                                            0.0000  0.0000  0.0000 -0.0127  0.4281
                                            0.1434 -0.0220  0.7411  0.2484  0.0000
                                            0.0000  0.0000  0.0000  0.1679 -0.1311
                                           -0.1454  0.1136 -0.2519  0.1968 -0.0139
                                            0.0000  0.0438  0.0179  0.0000  0.0000
                                            0.0248
   154. (0.00112) RY*( 3) C   6           s( 73.76%)p 0.03(  1.93%)d 0.30( 22.37%)
                                                  f 0.03(  1.93%)
                                           -0.0000 -0.0051  0.8347 -0.2019  0.0072
                                            0.0000  0.0000  0.0000  0.0033  0.0136
                                           -0.1195 -0.0019 -0.0079  0.0689  0.0000
                                            0.0000  0.0000  0.0000 -0.3210  0.2371
                                           -0.1339  0.1517 -0.1365  0.0702 -0.1142
                                            0.0000  0.0036 -0.0778  0.0000  0.0000
                                           -0.0142
   155. (0.00096) RY*( 4) C   6           s(  0.00%)p 1.00( 80.41%)d 0.23( 18.70%)
                                                  f 0.01(  0.88%)
                                            0.0000  0.0000  0.0000  0.0000  0.0000
                                            0.0149  0.8789 -0.1774  0.0000  0.0000
                                            0.0000  0.0000  0.0000  0.0000 -0.3397
                                            0.1472  0.2219 -0.0279  0.0000  0.0000
                                            0.0000  0.0000  0.0000  0.0000  0.0000
                                           -0.0540  0.0000  0.0000 -0.0767 -0.0059
                                            0.0000
   156. (0.00069) RY*( 5) C   6           s(  0.00%)p 1.00( 20.81%)d 3.64( 75.66%)
                                                  f 0.17(  3.53%)
                                           -0.0000  0.0000  0.0003 -0.0000 -0.0000
                                           -0.0000 -0.0000 -0.0000  0.0195 -0.2259
                                            0.0231  0.0338 -0.3916  0.0400 -0.0000
                                           -0.0000 -0.0000 -0.0000  0.2884 -0.3257
                                           -0.2496  0.2820 -0.4325  0.4884 -0.0629
                                           -0.0000  0.1265  0.0811 -0.0000 -0.0000
                                            0.0938
   157. (0.00036) RY*( 6) C   6           s(  0.00%)p 1.00(  0.24%)d99.99( 99.66%)
                                                  f 0.40(  0.10%)
                                            0.0000  0.0000  0.0000  0.0000  0.0000
                                           -0.0083 -0.0476  0.0095  0.0000  0.0000
                                            0.0000  0.0000  0.0000  0.0000  0.2246
                                            0.4481  0.3446  0.7916  0.0000  0.0000
                                            0.0000  0.0000  0.0000  0.0000  0.0000
                                           -0.0183  0.0000  0.0000  0.0196 -0.0159
                                            0.0000
   158. (0.00016) RY*( 7) C   6           s( 16.91%)p 0.74( 12.56%)d 3.90( 65.93%)
                                                  f 0.27(  4.60%)
                                            0.0000  0.0123  0.3249 -0.2259 -0.1108
                                            0.0000  0.0000  0.0000  0.0087  0.2454
                                           -0.1842 -0.0051 -0.1416  0.1064  0.0000
                                            0.0000  0.0000  0.0000  0.4939 -0.2963
                                            0.5265 -0.2093  0.0256 -0.0768  0.0163
                                            0.0000  0.0415  0.1342  0.0000  0.0000
                                           -0.1613
   159. (0.00011) RY*( 8) C   6           s(  0.00%)p 1.00( 82.45%)d 0.05(  4.19%)
                                                  f 0.16( 13.36%)
                                           -0.0000  0.0000 -0.0000  0.0000  0.0000
                                            0.0000  0.0000  0.0000  0.0110 -0.1185
                                            0.4381  0.0190 -0.2052  0.7589  0.0000
                                            0.0000  0.0000  0.0000  0.0327  0.0969
                                           -0.0285 -0.0839 -0.0493 -0.1454  0.0339
                                            0.0000 -0.3405 -0.0437  0.0000  0.0000
                                           -0.1209
   160. (0.00009) RY*( 9) C   6           s( 74.88%)p 0.01(  0.96%)d 0.23( 17.26%)
                                                  f 0.09(  6.90%)
   161. (0.00004) RY*(10) C   6           s( 13.44%)p 1.94( 26.13%)d 4.43( 59.49%)
                                                  f 0.07(  0.94%)
   162. (0.00004) RY*(11) C   6           s(  0.51%)p 5.69(  2.90%)d99.99( 91.82%)
                                                  f 9.35(  4.77%)
   163. (0.00002) RY*(12) C   6           s(  0.00%)p 1.00( 12.65%)d 0.39(  4.91%)
                                                  f 6.51( 82.44%)
   164. (0.00000) RY*(13) C   6           s(  5.90%)p10.56( 62.31%)d 5.35( 31.56%)
                                                  f 0.04(  0.24%)
   165. (0.00000) RY*(14) C   6           s(  0.00%)p 1.00(100.00%)d 0.00(  0.00%)
                                                  f 0.00(  0.00%)
   166. (0.00000) RY*(15) C   6           s( 98.24%)p 0.00(  0.24%)d 0.01(  1.44%)
                                                  f 0.00(  0.08%)
   167. (0.00000) RY*(16) C   6           s(  0.00%)p 1.00( 13.79%)d 6.25( 86.21%)
                                                  f 0.00(  0.00%)
   168. (0.00001) RY*(17) C   6           s(  3.75%)p 1.33(  5.00%)d24.31( 91.24%)
                                                  f 0.00(  0.00%)
   169. (0.00000) RY*(18) C   6           s(  0.00%)p 1.00(  1.81%)d54.36( 98.19%)
                                                  f 0.00(  0.00%)
   170. (0.00000) RY*(19) C   6           s(  3.10%)p 1.64(  5.08%)d29.47( 91.49%)
                                                  f 0.10(  0.32%)
   171. (0.00000) RY*(20) C   6           s(  4.07%)p 0.22(  0.91%)d 0.90(  3.66%)
                                                  f22.46( 91.36%)
   172. (0.00000) RY*(21) C   6           s(  0.00%)p 1.00(  0.24%)d 0.42(  0.10%)
                                                  f99.99( 99.67%)
   173. (0.00000) RY*(22) C   6           s(  0.00%)p 1.00(  3.05%)d31.75( 96.95%)
                                                  f 0.00(  0.00%)
   174. (0.00000) RY*(23) C   6           s(  0.88%)p 1.29(  1.13%)d 5.07(  4.46%)
                                                  f99.99( 93.53%)
   175. (0.00000) RY*(24) C   6           s(  0.00%)p 1.00(  0.49%)d 0.28(  0.14%)
                                                  f99.99( 99.37%)
   176. (0.00000) RY*(25) C   6           s(  0.00%)p 1.00(  0.02%)d 1.55(  0.03%)
                                                  f99.99( 99.96%)
   177. (0.00000) RY*(26) C   6           s(  0.82%)p 0.47(  0.38%)d 3.89(  3.19%)
                                                  f99.99( 95.61%)
   178. (0.00036) RY*( 1) H   7           s( 98.67%)p 0.01(  1.33%)
                                           -0.0022  0.9933 -0.0043  0.0000  0.0000
                                            0.1152
   179. (0.00016) RY*( 2) H   7           s( 99.90%)p 0.00(  0.10%)
                                           -0.0002  0.0081  0.9994  0.0000  0.0000
                                           -0.0323
   180. (0.00010) RY*( 3) H   7           s(  0.00%)p 1.00(100.00%)
                                            0.0000  0.0000  0.0000  1.0000  0.0000
                                            0.0000
   181. (0.00010) RY*( 4) H   7           s(  0.00%)p 1.00(100.00%)
   182. (0.00002) RY*( 5) H   7           s(  1.49%)p66.33( 98.51%)
   183. (0.00036) RY*( 1) H   8           s( 98.67%)p 0.01(  1.33%)
                                           -0.0022  0.9933 -0.0043  0.0000 -0.0995
                                           -0.0581
   184. (0.00016) RY*( 2) H   8           s( 99.90%)p 0.00(  0.10%)
                                           -0.0002  0.0081  0.9994  0.0000  0.0271
                                            0.0175
   185. (0.00010) RY*( 3) H   8           s(  0.00%)p 1.00(100.00%)
                                            0.0000  0.0000  0.0000  1.0000  0.0000
                                            0.0000
   186. (0.00010) RY*( 4) H   8           s(  0.00%)p 1.00(100.00%)
   187. (0.00002) RY*( 5) H   8           s(  1.48%)p66.38( 98.52%)
   188. (0.00036) RY*( 1) H   9           s( 98.67%)p 0.01(  1.33%)
                                           -0.0022  0.9933 -0.0043  0.0000  0.0995
                                           -0.0581
   189. (0.00016) RY*( 2) H   9           s( 99.90%)p 0.00(  0.10%)
                                           -0.0002  0.0081  0.9994  0.0000 -0.0271
                                            0.0175
   190. (0.00010) RY*( 3) H   9           s(  0.00%)p 1.00(100.00%)
                                            0.0000  0.0000  0.0000  1.0000  0.0000
                                            0.0000
   191. (0.00010) RY*( 4) H   9           s(  0.00%)p 1.00(100.00%)
   192. (0.00002) RY*( 5) H   9           s(  1.48%)p66.38( 98.52%)
   193. (0.00036) RY*( 1) H  10           s( 98.67%)p 0.01(  1.33%)
                                           -0.0022  0.9933 -0.0043  0.0000  0.0995
                                            0.0581
   194. (0.00016) RY*( 2) H  10           s( 99.90%)p 0.00(  0.10%)
                                           -0.0002  0.0081  0.9994  0.0000 -0.0271
                                           -0.0175
   195. (0.00010) RY*( 3) H  10           s(  0.00%)p 1.00(100.00%)
                                            0.0000  0.0000  0.0000  1.0000  0.0000
                                            0.0000
   196. (0.00010) RY*( 4) H  10           s(  0.00%)p 1.00(100.00%)
   197. (0.00002) RY*( 5) H  10           s(  1.48%)p66.38( 98.52%)
   198. (0.00036) RY*( 1) H  11           s( 98.67%)p 0.01(  1.33%)
                                           -0.0022  0.9933 -0.0043  0.0000 -0.0995
                                            0.0581
   199. (0.00016) RY*( 2) H  11           s( 99.90%)p 0.00(  0.10%)
                                           -0.0002  0.0081  0.9994  0.0000  0.0271
                                           -0.0175
   200. (0.00010) RY*( 3) H  11           s(  0.00%)p 1.00(100.00%)
                                            0.0000  0.0000  0.0000  1.0000  0.0000
                                            0.0000
   201. (0.00010) RY*( 4) H  11           s(  0.00%)p 1.00(100.00%)
   202. (0.00002) RY*( 5) H  11           s(  1.48%)p66.38( 98.52%)
   203. (0.00036) RY*( 1) H  12           s( 98.67%)p 0.01(  1.33%)
                                           -0.0022  0.9933 -0.0043  0.0000  0.0000
                                           -0.1152
   204. (0.00016) RY*( 2) H  12           s( 99.90%)p 0.00(  0.10%)
                                           -0.0002  0.0081  0.9994  0.0000  0.0000
                                            0.0323
   205. (0.00010) RY*( 3) H  12           s(  0.00%)p 1.00(100.00%)
                                            0.0000  0.0000  0.0000  1.0000  0.0000
                                            0.0000
   206. (0.00010) RY*( 4) H  12           s(  0.00%)p 1.00(100.00%)
   207. (0.00002) RY*( 5) H  12           s(  1.49%)p66.33( 98.51%)
   208. (0.01475) BD*( 1) C   1 - C   3  
                ( 50.00%)   0.7071* C   1 s( 35.69%)p 1.80( 64.17%)d 0.00(  0.13%)
                                                  f 0.00(  0.01%)
                                            0.0000  0.5974  0.0067  0.0025 -0.0001
                                            0.0000  0.0000  0.0000  0.7058  0.0320
                                           -0.0055 -0.3774  0.0110  0.0023  0.0000
                                            0.0000  0.0000  0.0000 -0.0273 -0.0054
                                           -0.0202 -0.0049  0.0054 -0.0044  0.0029
                                            0.0000 -0.0001  0.0070  0.0000  0.0000
                                           -0.0076
                ( 50.00%)  -0.7071* C   3 s( 35.69%)p 1.80( 64.17%)d 0.00(  0.13%)
                                                  f 0.00(  0.01%)
                                            0.0000  0.5974  0.0067  0.0025 -0.0001
                                            0.0000  0.0000  0.0000 -0.6797 -0.0065
                                            0.0048  0.4225  0.0332 -0.0036  0.0000
                                            0.0000  0.0000  0.0000 -0.0183 -0.0081
                                           -0.0279 -0.0026 -0.0080 -0.0003 -0.0025
                                            0.0000 -0.0037 -0.0075  0.0000  0.0000
                                            0.0062
   209. (0.01475) BD*( 1) C   1 - C   4  
                ( 50.00%)   0.7071* C   1 s( 35.69%)p 1.80( 64.17%)d 0.00(  0.13%)
                                                  f 0.00(  0.01%)
                                            0.0000  0.5974  0.0067  0.0025 -0.0001
                                            0.0000  0.0000  0.0000 -0.7058 -0.0320
                                            0.0055 -0.3774  0.0110  0.0023  0.0000
                                            0.0000  0.0000  0.0000  0.0273  0.0054
                                           -0.0202 -0.0049  0.0054 -0.0044  0.0029
                                            0.0000  0.0001  0.0070  0.0000  0.0000
                                            0.0076
                ( 50.00%)  -0.7071* C   4 s( 35.69%)p 1.80( 64.17%)d 0.00(  0.13%)
                                                  f 0.00(  0.01%)
                                            0.0000  0.5974  0.0067  0.0025 -0.0001
                                            0.0000  0.0000  0.0000  0.6797  0.0065
                                           -0.0048  0.4225  0.0332 -0.0036  0.0000
                                            0.0000  0.0000  0.0000  0.0183  0.0081
                                           -0.0279 -0.0026 -0.0080 -0.0003 -0.0025
                                            0.0000  0.0037 -0.0075  0.0000  0.0000
                                           -0.0062
   210. (0.33272) BD*( 2) C   1 - C   4  
                ( 50.00%)   0.7071* C   1 s(  0.00%)p 1.00( 99.95%)d 0.00(  0.03%)
                                                  f 0.00(  0.03%)
                                            0.0000  0.0000  0.0000  0.0000  0.0000
                                            0.9994 -0.0173  0.0175  0.0000  0.0000
                                            0.0000  0.0000  0.0000  0.0000 -0.0031
                                           -0.0068 -0.0117 -0.0080  0.0000  0.0000
                                            0.0000  0.0000  0.0000  0.0000  0.0000
                                            0.0087  0.0000  0.0000 -0.0002 -0.0139
                                            0.0000
                ( 50.00%)  -0.7071* C   4 s(  0.00%)p 1.00( 99.95%)d 0.00(  0.03%)
                                                  f 0.00(  0.03%)
                                            0.0000  0.0000  0.0000  0.0000  0.0000
                                            0.9994 -0.0173  0.0175  0.0000  0.0000
                                            0.0000  0.0000  0.0000  0.0000  0.0117
                                            0.0103 -0.0032  0.0019  0.0000  0.0000
                                            0.0000  0.0000  0.0000  0.0000  0.0000
                                            0.0108  0.0000  0.0000  0.0013 -0.0123
                                            0.0000
   211. (0.01254) BD*( 1) C   1 - H  12  
                ( 39.43%)   0.6279* C   1 s( 28.56%)p 2.50( 71.35%)d 0.00(  0.07%)
                                                  f 0.00(  0.02%)
                                            0.0003 -0.5343  0.0107  0.0050 -0.0003
                                           -0.0000 -0.0000 -0.0000 -0.0000 -0.0000
                                            0.0000 -0.8444  0.0192  0.0069 -0.0000
                                           -0.0000 -0.0000 -0.0000 -0.0000  0.0000
                                           -0.0124  0.0006 -0.0222 -0.0090 -0.0097
                                           -0.0000  0.0000  0.0083 -0.0000 -0.0000
                                            0.0000
                ( 60.57%)  -0.7783* H  12 s( 99.95%)p 0.00(  0.05%)
                                           -0.9997  0.0004 -0.0009 -0.0000 -0.0000
                                            0.0230
   212. (0.01475) BD*( 1) C   2 - C   5  
                ( 50.00%)   0.7071* C   2 s( 35.69%)p 1.80( 64.17%)d 0.00(  0.13%)
                                                  f 0.00(  0.01%)
                                            0.0000  0.5974  0.0067  0.0025 -0.0001
                                            0.0000  0.0000  0.0000 -0.7058 -0.0320
                                            0.0055  0.3774 -0.0110 -0.0023  0.0000
                                            0.0000  0.0000  0.0000 -0.0273 -0.0054
                                           -0.0202 -0.0049  0.0054 -0.0044 -0.0029
                                            0.0000  0.0001 -0.0070  0.0000  0.0000
                                            0.0076
                ( 50.00%)  -0.7071* C   5 s( 35.69%)p 1.80( 64.17%)d 0.00(  0.13%)
                                                  f 0.00(  0.01%)
                                            0.0000  0.5974  0.0067  0.0025 -0.0001
                                            0.0000  0.0000  0.0000  0.6797  0.0065
                                           -0.0048 -0.4225 -0.0332  0.0036  0.0000
                                            0.0000  0.0000  0.0000 -0.0183 -0.0081
                                           -0.0279 -0.0026 -0.0080 -0.0003  0.0025
                                            0.0000  0.0037  0.0075  0.0000  0.0000
                                           -0.0062
   213. (0.33272) BD*( 2) C   2 - C   5  
                ( 50.00%)   0.7071* C   2 s(  0.00%)p 1.00( 99.95%)d 0.00(  0.03%)
                                                  f 0.00(  0.03%)
                                            0.0000  0.0000  0.0000  0.0000  0.0000
                                            0.9994 -0.0173  0.0175  0.0000  0.0000
                                            0.0000  0.0000  0.0000  0.0000 -0.0031
                                           -0.0068  0.0117  0.0080  0.0000  0.0000
                                            0.0000  0.0000  0.0000  0.0000  0.0000
                                            0.0087  0.0000  0.0000  0.0002 -0.0139
                                            0.0000
                ( 50.00%)  -0.7071* C   5 s(  0.00%)p 1.00( 99.95%)d 0.00(  0.03%)
                                                  f 0.00(  0.03%)
                                            0.0000  0.0000  0.0000  0.0000  0.0000
                                            0.9994 -0.0173  0.0175  0.0000  0.0000
                                            0.0000  0.0000  0.0000  0.0000  0.0117
                                            0.0103  0.0032 -0.0019  0.0000  0.0000
                                            0.0000  0.0000  0.0000  0.0000  0.0000
                                            0.0108  0.0000  0.0000 -0.0013 -0.0123
                                            0.0000
   214. (0.01475) BD*( 1) C   2 - C   6  
                ( 50.00%)   0.7071* C   2 s( 35.69%)p 1.80( 64.17%)d 0.00(  0.13%)
                                                  f 0.00(  0.01%)
                                            0.0000  0.5974  0.0067  0.0025 -0.0001
                                            0.0000  0.0000  0.0000  0.7058  0.0320
                                           -0.0055  0.3774 -0.0110 -0.0023  0.0000
                                            0.0000  0.0000  0.0000  0.0273  0.0054
                                           -0.0202 -0.0049  0.0054 -0.0044 -0.0029
                                            0.0000 -0.0001 -0.0070  0.0000  0.0000
                                           -0.0076
                ( 50.00%)  -0.7071* C   6 s( 35.69%)p 1.80( 64.17%)d 0.00(  0.13%)
                                                  f 0.00(  0.01%)
                                            0.0000  0.5974  0.0067  0.0025 -0.0001
                                            0.0000  0.0000  0.0000 -0.6797 -0.0065
                                            0.0048 -0.4225 -0.0332  0.0036  0.0000
                                            0.0000  0.0000  0.0000  0.0183  0.0081
                                           -0.0279 -0.0026 -0.0080 -0.0003  0.0025
                                            0.0000 -0.0037  0.0075  0.0000  0.0000
                                            0.0062
   215. (0.01254) BD*( 1) C   2 - H   7  
                ( 39.43%)   0.6279* C   2 s( 28.56%)p 2.50( 71.35%)d 0.00(  0.07%)
                                                  f 0.00(  0.02%)
                                           -0.0003  0.5343 -0.0107 -0.0050  0.0003
                                           -0.0000 -0.0000 -0.0000 -0.0000  0.0000
                                            0.0000 -0.8444  0.0192  0.0069 -0.0000
                                           -0.0000 -0.0000 -0.0000 -0.0000 -0.0000
                                            0.0124 -0.0006  0.0222  0.0090 -0.0097
                                           -0.0000 -0.0000  0.0083 -0.0000 -0.0000
                                            0.0000
                ( 60.57%)  -0.7783* H   7 s( 99.95%)p 0.00(  0.05%)
                                            0.9997 -0.0004  0.0009 -0.0000 -0.0000
                                            0.0230
   216. (0.01475) BD*( 1) C   3 - C   6  
                ( 50.00%)   0.7071* C   3 s( 35.70%)p 1.80( 64.16%)d 0.00(  0.13%)
                                                  f 0.00(  0.01%)
                                           -0.0000 -0.5974 -0.0067 -0.0025  0.0001
                                           -0.0000 -0.0000 -0.0000 -0.0261 -0.0256
                                            0.0007  0.7999  0.0222 -0.0059 -0.0000
                                           -0.0000 -0.0000 -0.0000 -0.0090  0.0027
                                            0.0043 -0.0021 -0.0329 -0.0078  0.0102
                                           -0.0000 -0.0020 -0.0024 -0.0000 -0.0000
                                           -0.0001
                ( 50.00%)  -0.7071* C   6 s( 35.70%)p 1.80( 64.16%)d 0.00(  0.13%)
                                                  f 0.00(  0.01%)
                                           -0.0000 -0.5974 -0.0067 -0.0025  0.0001
                                           -0.0000 -0.0000 -0.0000 -0.0261 -0.0256
                                            0.0007 -0.7999 -0.0222  0.0059 -0.0000
                                           -0.0000 -0.0000 -0.0000  0.0090 -0.0027
                                            0.0043 -0.0021 -0.0329 -0.0078 -0.0102
                                           -0.0000 -0.0020  0.0024 -0.0000 -0.0000
                                           -0.0001
   217. (0.33271) BD*( 2) C   3 - C   6  
                ( 50.00%)   0.7071* C   3 s(  0.00%)p 1.00( 99.95%)d 0.00(  0.03%)
                                                  f 0.00(  0.03%)
                                            0.0000  0.0000  0.0000  0.0000  0.0000
                                            0.9994 -0.0173  0.0175  0.0000  0.0000
                                            0.0000  0.0000  0.0000  0.0000 -0.0086
                                           -0.0035 -0.0085 -0.0099  0.0000  0.0000
                                            0.0000  0.0000  0.0000  0.0000  0.0000
                                            0.0104  0.0000  0.0000 -0.0015 -0.0125
                                            0.0000
                ( 50.00%)  -0.7071* C   6 s(  0.00%)p 1.00( 99.95%)d 0.00(  0.03%)
                                                  f 0.00(  0.03%)
                                            0.0000  0.0000  0.0000  0.0000  0.0000
                                            0.9994 -0.0173  0.0175  0.0000  0.0000
                                            0.0000  0.0000  0.0000  0.0000 -0.0086
                                           -0.0035  0.0085  0.0099  0.0000  0.0000
                                            0.0000  0.0000  0.0000  0.0000  0.0000
                                            0.0104  0.0000  0.0000  0.0015 -0.0125
                                            0.0000
   218. (0.01254) BD*( 1) C   3 - H   8  
                ( 39.43%)   0.6279* C   3 s( 28.56%)p 2.50( 71.36%)d 0.00(  0.07%)
                                                  f 0.00(  0.02%)
                                            0.0003 -0.5342  0.0107  0.0050 -0.0003
                                           -0.0000 -0.0000 -0.0000 -0.7313  0.0167
                                            0.0059 -0.4223  0.0096  0.0034 -0.0000
                                           -0.0000 -0.0000 -0.0000 -0.0220 -0.0065
                                            0.0067  0.0062  0.0108  0.0008 -0.0018
                                           -0.0000 -0.0027  0.0065 -0.0000 -0.0000
                                            0.0105
                ( 60.57%)  -0.7783* H   8 s( 99.95%)p 0.00(  0.05%)
                                           -0.9997  0.0004 -0.0009 -0.0000  0.0199
                                            0.0115
   219. (0.01475) BD*( 1) C   4 - C   5  
                ( 50.00%)   0.7071* C   4 s( 35.70%)p 1.80( 64.16%)d 0.00(  0.13%)
                                                  f 0.00(  0.01%)
                                           -0.0000 -0.5974 -0.0067 -0.0025  0.0001
                                           -0.0000 -0.0000 -0.0000  0.0261  0.0256
                                           -0.0007  0.7999  0.0222 -0.0059 -0.0000
                                           -0.0000 -0.0000 -0.0000  0.0090 -0.0027
                                            0.0043 -0.0021 -0.0329 -0.0078  0.0102
                                           -0.0000  0.0020 -0.0024 -0.0000 -0.0000
                                            0.0001
                ( 50.00%)  -0.7071* C   5 s( 35.70%)p 1.80( 64.16%)d 0.00(  0.13%)
                                                  f 0.00(  0.01%)
                                           -0.0000 -0.5974 -0.0067 -0.0025  0.0001
                                           -0.0000 -0.0000 -0.0000  0.0261  0.0256
                                           -0.0007 -0.7999 -0.0222  0.0059 -0.0000
                                           -0.0000 -0.0000 -0.0000 -0.0090  0.0027
                                            0.0043 -0.0021 -0.0329 -0.0078 -0.0102
                                           -0.0000  0.0020  0.0024 -0.0000 -0.0000
                                            0.0001
   220. (0.01254) BD*( 1) C   4 - H   9  
                ( 39.43%)   0.6279* C   4 s( 28.56%)p 2.50( 71.36%)d 0.00(  0.07%)
                                                  f 0.00(  0.02%)
                                           -0.0003  0.5342 -0.0107 -0.0050  0.0003
                                           -0.0000 -0.0000 -0.0000 -0.7313  0.0167
                                            0.0059  0.4223 -0.0096 -0.0034 -0.0000
                                           -0.0000 -0.0000 -0.0000 -0.0220 -0.0065
                                           -0.0067 -0.0062 -0.0108 -0.0008  0.0018
                                           -0.0000 -0.0027 -0.0065 -0.0000 -0.0000
                                            0.0105
                ( 60.57%)  -0.7783* H   9 s( 99.95%)p 0.00(  0.05%)
                                            0.9997 -0.0004  0.0009 -0.0000  0.0199
                                           -0.0115
   221. (0.01254) BD*( 1) C   5 - H  10  
                ( 39.43%)   0.6279* C   5 s( 28.56%)p 2.50( 71.36%)d 0.00(  0.07%)
                                                  f 0.00(  0.02%)
                                           -0.0003  0.5342 -0.0107 -0.0050  0.0003
                                           -0.0000 -0.0000 -0.0000 -0.7313  0.0167
                                            0.0059 -0.4223  0.0096  0.0034 -0.0000
                                           -0.0000 -0.0000 -0.0000  0.0220  0.0065
                                           -0.0067 -0.0062 -0.0108 -0.0008 -0.0018
                                           -0.0000 -0.0027  0.0065 -0.0000 -0.0000
                                            0.0105
                ( 60.57%)  -0.7783* H  10 s( 99.95%)p 0.00(  0.05%)
                                            0.9997 -0.0004  0.0009 -0.0000  0.0199
                                            0.0115
   222. (0.01254) BD*( 1) C   6 - H  11  
                ( 39.43%)   0.6279* C   6 s( 28.56%)p 2.50( 71.36%)d 0.00(  0.07%)
                                                  f 0.00(  0.02%)
                                            0.0003 -0.5342  0.0107  0.0050 -0.0003
                                           -0.0000 -0.0000 -0.0000 -0.7313  0.0167
                                            0.0059  0.4223 -0.0096 -0.0034 -0.0000
                                           -0.0000 -0.0000 -0.0000  0.0220  0.0065
                                            0.0067  0.0062  0.0108  0.0008  0.0018
                                           -0.0000 -0.0027 -0.0065 -0.0000 -0.0000
                                            0.0105
                ( 60.57%)  -0.7783* H  11 s( 99.95%)p 0.00(  0.05%)
                                           -0.9997  0.0004 -0.0009 -0.0000  0.0199
                                           -0.0115


 NHO Directionality and "Bond Bending" (deviations from line of nuclear centers)

         [Thresholds for printing:  angular deviation  >  1.0 degree]
                                    hybrid p-character > 25.0%
                                    orbital occupancy  >  0.10e

                                Line of Centers        Hybrid 1              Hybrid 2
                                ---------------  -------------------   ------------------
                NBO               Theta   Phi    Theta   Phi    Dev    Theta   Phi    Dev
 ========================================================================================
     1. BD (   1) C   1 - C   3   120.0   90.0   116.4   90.0   3.6     56.4  270.0   3.6
     2. BD (   1) C   1 - C   4   120.0  270.0   116.4  270.0   3.6     56.4   90.0   3.6
     3. BD (   2) C   1 - C   4   120.0  270.0    90.0    0.0  90.0     90.0    0.0  90.0
     5. BD (   1) C   2 - C   5    60.0  270.0    63.6  270.0   3.6    123.6   90.0   3.6
     6. BD (   2) C   2 - C   5    60.0  270.0    90.0    0.0  90.0     90.0    0.0  90.0
     7. BD (   1) C   2 - C   6    60.0   90.0    63.6   90.0   3.6    123.6  270.0   3.6
     9. BD (   1) C   3 - C   6   180.0    0.0   176.4   90.0   3.6      3.6   90.0   3.6
    10. BD (   2) C   3 - C   6   180.0    0.0    90.0    0.0  90.0     90.0    0.0  90.0
    12. BD (   1) C   4 - C   5   180.0    0.0   176.4  270.0   3.6      3.6  270.0   3.6
   210. BD*(   2) C   1 - C   4   120.0  270.0    90.0    0.0  90.0     90.0    0.0  90.0
   213. BD*(   2) C   2 - C   5    60.0  270.0    90.0    0.0  90.0     90.0    0.0  90.0
   217. BD*(   2) C   3 - C   6   180.0    0.0    90.0    0.0  90.0     90.0    0.0  90.0


 Second Order Perturbation Theory Analysis of Fock Matrix in NBO Basis

     Threshold for printing:   0.50 kcal/mol
                                                                              E(2)  E(j)-E(i) F(i,j)
         Donor NBO (i)                     Acceptor NBO (j)                 kcal/mol   a.u.    a.u. 
 ===================================================================================================

 within unit  1
   1. BD (   1) C   1 - C   3        /100. RY*(   1) C   4                    1.07    2.43    0.046
   1. BD (   1) C   1 - C   3        /101. RY*(   2) C   4                    0.83    2.45    0.040
   1. BD (   1) C   1 - C   3        /152. RY*(   1) C   6                    1.07    2.43    0.046
   1. BD (   1) C   1 - C   3        /153. RY*(   2) C   6                    0.83    2.45    0.040
   1. BD (   1) C   1 - C   3        /209. BD*(   1) C   1 - C   4            1.77    1.42    0.045
   1. BD (   1) C   1 - C   3        /211. BD*(   1) C   1 - H  12            0.54    1.28    0.024
   1. BD (   1) C   1 - C   3        /216. BD*(   1) C   3 - C   6            1.77    1.42    0.045
   1. BD (   1) C   1 - C   3        /218. BD*(   1) C   3 - H   8            0.54    1.28    0.024
   1. BD (   1) C   1 - C   3        /220. BD*(   1) C   4 - H   9            2.94    1.28    0.055
   1. BD (   1) C   1 - C   3        /222. BD*(   1) C   6 - H  11            2.95    1.28    0.055
   2. BD (   1) C   1 - C   4        / 74. RY*(   1) C   3                    1.07    2.43    0.046
   2. BD (   1) C   1 - C   4        / 75. RY*(   2) C   3                    0.83    2.45    0.040
   2. BD (   1) C   1 - C   4        /126. RY*(   1) C   5                    1.07    2.43    0.046
   2. BD (   1) C   1 - C   4        /127. RY*(   2) C   5                    0.83    2.45    0.040
   2. BD (   1) C   1 - C   4        /208. BD*(   1) C   1 - C   3            1.77    1.42    0.045
   2. BD (   1) C   1 - C   4        /211. BD*(   1) C   1 - H  12            0.54    1.28    0.024
   2. BD (   1) C   1 - C   4        /218. BD*(   1) C   3 - H   8            2.94    1.28    0.055
   2. BD (   1) C   1 - C   4        /219. BD*(   1) C   4 - C   5            1.77    1.42    0.045
   2. BD (   1) C   1 - C   4        /220. BD*(   1) C   4 - H   9            0.54    1.28    0.024
   2. BD (   1) C   1 - C   4        /221. BD*(   1) C   5 - H  10            2.95    1.28    0.055
   3. BD (   2) C   1 - C   4        / 77. RY*(   4) C   3                    1.14    0.91    0.031
   3. BD (   2) C   1 - C   4        /129. RY*(   4) C   5                    1.14    0.91    0.031
   3. BD (   2) C   1 - C   4        /213. BD*(   2) C   2 - C   5           35.07    0.38    0.104
   3. BD (   2) C   1 - C   4        /217. BD*(   2) C   3 - C   6           35.07    0.38    0.104
   4. BD (   1) C   1 - H  12        / 74. RY*(   1) C   3                    1.94    2.24    0.059
   4. BD (   1) C   1 - H  12        /100. RY*(   1) C   4                    1.94    2.24    0.059
   4. BD (   1) C   1 - H  12        /183. RY*(   1) H   8                    0.59    1.54    0.027
   4. BD (   1) C   1 - H  12        /188. RY*(   1) H   9                    0.59    1.54    0.027
   4. BD (   1) C   1 - H  12        /216. BD*(   1) C   3 - C   6            4.60    1.23    0.067
   4. BD (   1) C   1 - H  12        /218. BD*(   1) C   3 - H   8            0.53    1.09    0.021
   4. BD (   1) C   1 - H  12        /219. BD*(   1) C   4 - C   5            4.60    1.23    0.067
   4. BD (   1) C   1 - H  12        /220. BD*(   1) C   4 - H   9            0.53    1.09    0.021
   5. BD (   1) C   2 - C   5        /100. RY*(   1) C   4                    1.07    2.43    0.046
   5. BD (   1) C   2 - C   5        /101. RY*(   2) C   4                    0.83    2.45    0.040
   5. BD (   1) C   2 - C   5        /152. RY*(   1) C   6                    1.07    2.43    0.046
   5. BD (   1) C   2 - C   5        /153. RY*(   2) C   6                    0.83    2.45    0.040
   5. BD (   1) C   2 - C   5        /214. BD*(   1) C   2 - C   6            1.77    1.42    0.045
   5. BD (   1) C   2 - C   5        /215. BD*(   1) C   2 - H   7            0.54    1.28    0.024
   5. BD (   1) C   2 - C   5        /219. BD*(   1) C   4 - C   5            1.77    1.42    0.045
   5. BD (   1) C   2 - C   5        /220. BD*(   1) C   4 - H   9            2.95    1.28    0.055
   5. BD (   1) C   2 - C   5        /221. BD*(   1) C   5 - H  10            0.54    1.28    0.024
   5. BD (   1) C   2 - C   5        /222. BD*(   1) C   6 - H  11            2.94    1.28    0.055
   6. BD (   2) C   2 - C   5        /103. RY*(   4) C   4                    1.14    0.91    0.031
   6. BD (   2) C   2 - C   5        /155. RY*(   4) C   6                    1.14    0.91    0.031
   6. BD (   2) C   2 - C   5        /210. BD*(   2) C   1 - C   4           35.07    0.38    0.104
   6. BD (   2) C   2 - C   5        /217. BD*(   2) C   3 - C   6           35.07    0.38    0.104
   7. BD (   1) C   2 - C   6        / 74. RY*(   1) C   3                    1.07    2.43    0.046
   7. BD (   1) C   2 - C   6        / 75. RY*(   2) C   3                    0.83    2.45    0.040
   7. BD (   1) C   2 - C   6        /126. RY*(   1) C   5                    1.07    2.43    0.046
   7. BD (   1) C   2 - C   6        /127. RY*(   2) C   5                    0.83    2.45    0.040
   7. BD (   1) C   2 - C   6        /212. BD*(   1) C   2 - C   5            1.77    1.42    0.045
   7. BD (   1) C   2 - C   6        /215. BD*(   1) C   2 - H   7            0.54    1.28    0.024
   7. BD (   1) C   2 - C   6        /216. BD*(   1) C   3 - C   6            1.77    1.42    0.045
   7. BD (   1) C   2 - C   6        /218. BD*(   1) C   3 - H   8            2.95    1.28    0.055
   7. BD (   1) C   2 - C   6        /221. BD*(   1) C   5 - H  10            2.94    1.28    0.055
   7. BD (   1) C   2 - C   6        /222. BD*(   1) C   6 - H  11            0.54    1.28    0.024
   8. BD (   1) C   2 - H   7        /126. RY*(   1) C   5                    1.94    2.24    0.059
   8. BD (   1) C   2 - H   7        /152. RY*(   1) C   6                    1.94    2.24    0.059
   8. BD (   1) C   2 - H   7        /193. RY*(   1) H  10                    0.59    1.54    0.027
   8. BD (   1) C   2 - H   7        /198. RY*(   1) H  11                    0.59    1.54    0.027
   8. BD (   1) C   2 - H   7        /216. BD*(   1) C   3 - C   6            4.60    1.23    0.067
   8. BD (   1) C   2 - H   7        /219. BD*(   1) C   4 - C   5            4.60    1.23    0.067
   8. BD (   1) C   2 - H   7        /221. BD*(   1) C   5 - H  10            0.53    1.09    0.021
   8. BD (   1) C   2 - H   7        /222. BD*(   1) C   6 - H  11            0.53    1.09    0.021
   9. BD (   1) C   3 - C   6        / 22. RY*(   1) C   1                    1.07    2.43    0.046
   9. BD (   1) C   3 - C   6        / 23. RY*(   2) C   1                    0.83    2.45    0.040
   9. BD (   1) C   3 - C   6        / 48. RY*(   1) C   2                    1.07    2.43    0.046
   9. BD (   1) C   3 - C   6        / 49. RY*(   2) C   2                    0.83    2.45    0.040
   9. BD (   1) C   3 - C   6        /208. BD*(   1) C   1 - C   3            1.77    1.42    0.045
   9. BD (   1) C   3 - C   6        /211. BD*(   1) C   1 - H  12            2.94    1.28    0.055
   9. BD (   1) C   3 - C   6        /214. BD*(   1) C   2 - C   6            1.77    1.42    0.045
   9. BD (   1) C   3 - C   6        /215. BD*(   1) C   2 - H   7            2.94    1.28    0.055
   9. BD (   1) C   3 - C   6        /218. BD*(   1) C   3 - H   8            0.54    1.28    0.024
   9. BD (   1) C   3 - C   6        /222. BD*(   1) C   6 - H  11            0.54    1.28    0.024
  10. BD (   2) C   3 - C   6        / 25. RY*(   4) C   1                    1.14    0.91    0.031
  10. BD (   2) C   3 - C   6        / 51. RY*(   4) C   2                    1.14    0.91    0.031
  10. BD (   2) C   3 - C   6        /210. BD*(   2) C   1 - C   4           35.07    0.38    0.104
  10. BD (   2) C   3 - C   6        /213. BD*(   2) C   2 - C   5           35.07    0.38    0.104
  11. BD (   1) C   3 - H   8        / 22. RY*(   1) C   1                    1.94    2.24    0.059
  11. BD (   1) C   3 - H   8        /152. RY*(   1) C   6                    1.94    2.24    0.059
  11. BD (   1) C   3 - H   8        /198. RY*(   1) H  11                    0.59    1.54    0.027
  11. BD (   1) C   3 - H   8        /203. RY*(   1) H  12                    0.59    1.54    0.027
  11. BD (   1) C   3 - H   8        /209. BD*(   1) C   1 - C   4            4.60    1.23    0.067
  11. BD (   1) C   3 - H   8        /211. BD*(   1) C   1 - H  12            0.53    1.09    0.021
  11. BD (   1) C   3 - H   8        /214. BD*(   1) C   2 - C   6            4.60    1.23    0.067
  11. BD (   1) C   3 - H   8        /222. BD*(   1) C   6 - H  11            0.52    1.09    0.021
  12. BD (   1) C   4 - C   5        / 22. RY*(   1) C   1                    1.07    2.43    0.046
  12. BD (   1) C   4 - C   5        / 23. RY*(   2) C   1                    0.83    2.45    0.040
  12. BD (   1) C   4 - C   5        / 48. RY*(   1) C   2                    1.07    2.43    0.046
  12. BD (   1) C   4 - C   5        / 49. RY*(   2) C   2                    0.83    2.45    0.040
  12. BD (   1) C   4 - C   5        /209. BD*(   1) C   1 - C   4            1.77    1.42    0.045
  12. BD (   1) C   4 - C   5        /211. BD*(   1) C   1 - H  12            2.94    1.28    0.055
  12. BD (   1) C   4 - C   5        /212. BD*(   1) C   2 - C   5            1.77    1.42    0.045
  12. BD (   1) C   4 - C   5        /215. BD*(   1) C   2 - H   7            2.94    1.28    0.055
  12. BD (   1) C   4 - C   5        /220. BD*(   1) C   4 - H   9            0.54    1.28    0.024
  12. BD (   1) C   4 - C   5        /221. BD*(   1) C   5 - H  10            0.54    1.28    0.024
  13. BD (   1) C   4 - H   9        / 22. RY*(   1) C   1                    1.94    2.24    0.059
  13. BD (   1) C   4 - H   9        /126. RY*(   1) C   5                    1.94    2.24    0.059
  13. BD (   1) C   4 - H   9        /193. RY*(   1) H  10                    0.59    1.54    0.027
  13. BD (   1) C   4 - H   9        /203. RY*(   1) H  12                    0.59    1.54    0.027
  13. BD (   1) C   4 - H   9        /208. BD*(   1) C   1 - C   3            4.60    1.23    0.067
  13. BD (   1) C   4 - H   9        /211. BD*(   1) C   1 - H  12            0.53    1.09    0.021
  13. BD (   1) C   4 - H   9        /212. BD*(   1) C   2 - C   5            4.60    1.23    0.067
  13. BD (   1) C   4 - H   9        /221. BD*(   1) C   5 - H  10            0.52    1.09    0.021
  14. BD (   1) C   5 - H  10        / 48. RY*(   1) C   2                    1.94    2.24    0.059
  14. BD (   1) C   5 - H  10        /100. RY*(   1) C   4                    1.94    2.24    0.059
  14. BD (   1) C   5 - H  10        /178. RY*(   1) H   7                    0.59    1.54    0.027
  14. BD (   1) C   5 - H  10        /188. RY*(   1) H   9                    0.59    1.54    0.027
  14. BD (   1) C   5 - H  10        /209. BD*(   1) C   1 - C   4            4.60    1.23    0.067
  14. BD (   1) C   5 - H  10        /214. BD*(   1) C   2 - C   6            4.60    1.23    0.067
  14. BD (   1) C   5 - H  10        /215. BD*(   1) C   2 - H   7            0.53    1.09    0.021
  14. BD (   1) C   5 - H  10        /220. BD*(   1) C   4 - H   9            0.52    1.09    0.021
  15. BD (   1) C   6 - H  11        / 48. RY*(   1) C   2                    1.94    2.24    0.059
  15. BD (   1) C   6 - H  11        / 74. RY*(   1) C   3                    1.94    2.24    0.059
  15. BD (   1) C   6 - H  11        /178. RY*(   1) H   7                    0.59    1.54    0.027
  15. BD (   1) C   6 - H  11        /183. RY*(   1) H   8                    0.59    1.54    0.027
  15. BD (   1) C   6 - H  11        /208. BD*(   1) C   1 - C   3            4.60    1.23    0.067
  15. BD (   1) C   6 - H  11        /212. BD*(   1) C   2 - C   5            4.60    1.23    0.067
  15. BD (   1) C   6 - H  11        /215. BD*(   1) C   2 - H   7            0.53    1.09    0.021
  15. BD (   1) C   6 - H  11        /218. BD*(   1) C   3 - H   8            0.52    1.09    0.021
  16. CR (   1) C   1                / 75. RY*(   2) C   3                    0.96   11.79    0.095
  16. CR (   1) C   1                /101. RY*(   2) C   4                    0.96   11.79    0.095
  16. CR (   1) C   1                /204. RY*(   2) H  12                    0.55   12.01    0.072
  16. CR (   1) C   1                /216. BD*(   1) C   3 - C   6            0.52   10.76    0.067
  16. CR (   1) C   1                /219. BD*(   1) C   4 - C   5            0.52   10.76    0.067
  17. CR (   1) C   2                /127. RY*(   2) C   5                    0.96   11.79    0.095
  17. CR (   1) C   2                /153. RY*(   2) C   6                    0.96   11.79    0.095
  17. CR (   1) C   2                /179. RY*(   2) H   7                    0.55   12.01    0.072
  17. CR (   1) C   2                /216. BD*(   1) C   3 - C   6            0.52   10.76    0.067
  17. CR (   1) C   2                /219. BD*(   1) C   4 - C   5            0.52   10.76    0.067
  18. CR (   1) C   3                / 23. RY*(   2) C   1                    0.96   11.79    0.095
  18. CR (   1) C   3                /153. RY*(   2) C   6                    0.96   11.79    0.095
  18. CR (   1) C   3                /184. RY*(   2) H   8                    0.55   12.01    0.072
  18. CR (   1) C   3                /209. BD*(   1) C   1 - C   4            0.52   10.76    0.067
  18. CR (   1) C   3                /214. BD*(   1) C   2 - C   6            0.52   10.76    0.067
  19. CR (   1) C   4                / 23. RY*(   2) C   1                    0.96   11.79    0.095
  19. CR (   1) C   4                /127. RY*(   2) C   5                    0.96   11.79    0.095
  19. CR (   1) C   4                /189. RY*(   2) H   9                    0.55   12.01    0.072
  19. CR (   1) C   4                /208. BD*(   1) C   1 - C   3            0.52   10.76    0.067
  19. CR (   1) C   4                /212. BD*(   1) C   2 - C   5            0.52   10.76    0.067
  20. CR (   1) C   5                / 49. RY*(   2) C   2                    0.96   11.79    0.095
  20. CR (   1) C   5                /101. RY*(   2) C   4                    0.96   11.79    0.095
  20. CR (   1) C   5                /194. RY*(   2) H  10                    0.55   12.01    0.072
  20. CR (   1) C   5                /209. BD*(   1) C   1 - C   4            0.52   10.76    0.067
  20. CR (   1) C   5                /214. BD*(   1) C   2 - C   6            0.52   10.76    0.067
  21. CR (   1) C   6                / 49. RY*(   2) C   2                    0.96   11.79    0.095
  21. CR (   1) C   6                / 75. RY*(   2) C   3                    0.96   11.79    0.095
  21. CR (   1) C   6                /199. RY*(   2) H  11                    0.55   12.01    0.072
  21. CR (   1) C   6                /208. BD*(   1) C   1 - C   3            0.52   10.76    0.067
  21. CR (   1) C   6                /212. BD*(   1) C   2 - C   5            0.52   10.76    0.067
 210. BD*(   2) C   1 - C   4        / 25. RY*(   4) C   1                    2.28    0.52    0.076
 210. BD*(   2) C   1 - C   4        /103. RY*(   4) C   4                    2.28    0.52    0.076
 213. BD*(   2) C   2 - C   5        / 51. RY*(   4) C   2                    2.28    0.52    0.076
 213. BD*(   2) C   2 - C   5        /129. RY*(   4) C   5                    2.28    0.52    0.076
 217. BD*(   2) C   3 - C   6        / 77. RY*(   4) C   3                    2.28    0.52    0.076
 217. BD*(   2) C   3 - C   6        /155. RY*(   4) C   6                    2.28    0.52    0.076


 Natural Bond Orbitals (Summary):

                                                            Principal Delocalizations
           NBO                        Occupancy    Energy   (geminal,vicinal,remote)
 ====================================================================================
 Molecular unit  1  (C6H6)
     1. BD (   1) C   1 - C   3          1.98390    -0.79243  222(v),220(v),216(g),209(g)
                                                    100(v),152(v),153(v),101(v)
                                                    211(g),218(g)
     2. BD (   1) C   1 - C   4          1.98390    -0.79243  221(v),218(v),219(g),208(g)
                                                    74(v),126(v),127(v),75(v)
                                                    211(g),220(g)
     3. BD (   2) C   1 - C   4          1.66442    -0.30409  213(v),217(v),129(v),77(v)
     4. BD (   1) C   1 - H  12          1.97902    -0.60147  216(v),219(v),74(v),100(v)
                                                    183(r),188(r),218(v),220(v)
     5. BD (   1) C   2 - C   5          1.98390    -0.79243  220(v),222(v),219(g),214(g)
                                                    152(v),100(v),101(v),153(v)
                                                    215(g),221(g)
     6. BD (   2) C   2 - C   5          1.66442    -0.30409  210(v),217(v),103(v),155(v)
     7. BD (   1) C   2 - C   6          1.98390    -0.79243  218(v),221(v),216(g),212(g)
                                                    126(v),74(v),75(v),127(v)
                                                    215(g),222(g)
     8. BD (   1) C   2 - H   7          1.97902    -0.60147  216(v),219(v),126(v),152(v)
                                                    193(r),198(r),221(v),222(v)
     9. BD (   1) C   3 - C   6          1.98390    -0.79250  211(v),215(v),208(g),214(g)
                                                    22(v),48(v),23(v),49(v)
                                                    218(g),222(g)
    10. BD (   2) C   3 - C   6          1.66445    -0.30410  210(v),213(v),25(v),51(v)
    11. BD (   1) C   3 - H   8          1.97902    -0.60144  209(v),214(v),152(v),22(v)
                                                    198(r),203(r),211(v),222(v)
    12. BD (   1) C   4 - C   5          1.98390    -0.79250  211(v),215(v),209(g),212(g)
                                                    22(v),48(v),23(v),49(v)
                                                    220(g),221(g)
    13. BD (   1) C   4 - H   9          1.97902    -0.60144  208(v),212(v),126(v),22(v)
                                                    193(r),203(r),211(v),221(v)
    14. BD (   1) C   5 - H  10          1.97902    -0.60144  214(v),209(v),100(v),48(v)
                                                    188(r),178(r),215(v),220(v)
    15. BD (   1) C   6 - H  11          1.97902    -0.60144  212(v),208(v),74(v),48(v)
                                                    183(r),178(r),215(v),218(v)
    16. CR (   1) C   1                  1.99921   -10.13229  75(v),101(v),204(v),216(v)
                                                    219(v)
    17. CR (   1) C   2                  1.99921   -10.13229  127(v),153(v),179(v),216(v)
                                                    219(v)
    18. CR (   1) C   3                  1.99921   -10.13228  23(v),153(v),184(v),214(v)
                                                    209(v)
    19. CR (   1) C   4                  1.99921   -10.13228  23(v),127(v),189(v),212(v)
                                                    208(v)
    20. CR (   1) C   5                  1.99921   -10.13228  49(v),101(v),194(v),209(v)
                                                    214(v)
    21. CR (   1) C   6                  1.99921   -10.13228  49(v),75(v),199(v),208(v)
                                                    212(v)
    22. RY*(   1) C   1                  0.00547     1.63771   
    23. RY*(   2) C   1                  0.00218     1.65671   
    24. RY*(   3) C   1                  0.00112     1.08354   
    25. RY*(   4) C   1                  0.00096     0.60384   
    26. RY*(   5) C   1                  0.00069     1.61585   
    27. RY*(   6) C   1                  0.00036     3.36936   
    28. RY*(   7) C   1                  0.00016     1.91481   
    29. RY*(   8) C   1                  0.00011     2.61549   
    30. RY*(   9) C   1                  0.00009     1.92089   
    31. RY*(  10) C   1                  0.00004     3.17372   
    32. RY*(  11) C   1                  0.00004     2.27570   
    33. RY*(  12) C   1                  0.00002     3.45575   
    34. RY*(  13) C   1                  0.00000     2.95033   
    35. RY*(  14) C   1                  0.00000    20.52640   
    36. RY*(  15) C   1                  0.00000     2.13397   
    37. RY*(  16) C   1                  0.00001     4.20826   
    38. RY*(  17) C   1                  0.00000     3.32568   
    39. RY*(  18) C   1                  0.00000     1.16046   
    40. RY*(  19) C   1                  0.00000     1.50096   
    41. RY*(  20) C   1                  0.00000     3.50928   
    42. RY*(  21) C   1                  0.00000     3.23906   
    43. RY*(  22) C   1                  0.00000     1.31972   
    44. RY*(  23) C   1                  0.00000     3.71872   
    45. RY*(  24) C   1                  0.00000     3.56681   
    46. RY*(  25) C   1                  0.00000     3.54108   
    47. RY*(  26) C   1                  0.00000     3.68416   
    48. RY*(   1) C   2                  0.00547     1.63771   
    49. RY*(   2) C   2                  0.00218     1.65671   
    50. RY*(   3) C   2                  0.00112     1.08354   
    51. RY*(   4) C   2                  0.00096     0.60384   
    52. RY*(   5) C   2                  0.00069     1.61585   
    53. RY*(   6) C   2                  0.00036     3.36936   
    54. RY*(   7) C   2                  0.00016     1.91481   
    55. RY*(   8) C   2                  0.00011     2.61549   
    56. RY*(   9) C   2                  0.00009     1.92089   
    57. RY*(  10) C   2                  0.00004     3.17372   
    58. RY*(  11) C   2                  0.00004     2.27570   
    59. RY*(  12) C   2                  0.00002     3.45575   
    60. RY*(  13) C   2                  0.00000     2.95033   
    61. RY*(  14) C   2                  0.00000    20.52640   
    62. RY*(  15) C   2                  0.00000     2.13397   
    63. RY*(  16) C   2                  0.00001     4.20826   
    64. RY*(  17) C   2                  0.00000     3.32568   
    65. RY*(  18) C   2                  0.00000     1.16046   
    66. RY*(  19) C   2                  0.00000     1.50096   
    67. RY*(  20) C   2                  0.00000     3.50928   
    68. RY*(  21) C   2                  0.00000     3.23906   
    69. RY*(  22) C   2                  0.00000     1.31972   
    70. RY*(  23) C   2                  0.00000     3.71872   
    71. RY*(  24) C   2                  0.00000     3.56681   
    72. RY*(  25) C   2                  0.00000     3.54108   
    73. RY*(  26) C   2                  0.00000     3.68416   
    74. RY*(   1) C   3                  0.00547     1.63769   
    75. RY*(   2) C   3                  0.00218     1.65681   
    76. RY*(   3) C   3                  0.00112     1.08381   
    77. RY*(   4) C   3                  0.00096     0.60387   
    78. RY*(   5) C   3                  0.00069     1.61542   
    79. RY*(   6) C   3                  0.00036     3.36936   
    80. RY*(   7) C   3                  0.00016     1.91463   
    81. RY*(   8) C   3                  0.00011     2.61659   
    82. RY*(   9) C   3                  0.00009     1.92099   
    83. RY*(  10) C   3                  0.00004     2.30828   
    84. RY*(  11) C   3                  0.00004     3.14302   
    85. RY*(  12) C   3                  0.00002     3.45318   
    86. RY*(  13) C   3                  0.00000     2.02353   
    87. RY*(  14) C   3                  0.00000     1.50102   
    88. RY*(  15) C   3                  0.00000    21.49936   
    89. RY*(  16) C   3                  0.00000     1.29029   
    90. RY*(  17) C   3                  0.00001     3.32826   
    91. RY*(  18) C   3                  0.00000     2.93219   
    92. RY*(  19) C   3                  0.00000     2.93134   
    93. RY*(  20) C   3                  0.00000     4.06614   
    94. RY*(  21) C   3                  0.00000     3.54904   
    95. RY*(  22) C   3                  0.00000     1.20773   
    96. RY*(  23) C   3                  0.00000     3.74992   
    97. RY*(  24) C   3                  0.00000     3.42916   
    98. RY*(  25) C   3                  0.00000     3.36908   
    99. RY*(  26) C   3                  0.00000     3.50883   
   100. RY*(   1) C   4                  0.00547     1.63769   
   101. RY*(   2) C   4                  0.00218     1.65681   
   102. RY*(   3) C   4                  0.00112     1.08381   
   103. RY*(   4) C   4                  0.00096     0.60378   
   104. RY*(   5) C   4                  0.00069     1.61542   
   105. RY*(   6) C   4                  0.00036     3.36945   
   106. RY*(   7) C   4                  0.00016     1.91463   
   107. RY*(   8) C   4                  0.00011     2.61659   
   108. RY*(   9) C   4                  0.00009     1.92099   
   109. RY*(  10) C   4                  0.00004     2.30699   
   110. RY*(  11) C   4                  0.00004     3.14431   
   111. RY*(  12) C   4                  0.00002     3.45318   
   112. RY*(  13) C   4                  0.00000     2.02351   
   113. RY*(  14) C   4                  0.00000     1.50102   
   114. RY*(  15) C   4                  0.00000    21.50133   
   115. RY*(  16) C   4                  0.00000     1.29147   
   116. RY*(  17) C   4                  0.00001     3.32716   
   117. RY*(  18) C   4                  0.00000     2.94908   
   118. RY*(  19) C   4                  0.00000     2.93066   
   119. RY*(  20) C   4                  0.00000     4.06690   
   120. RY*(  21) C   4                  0.00000     3.54908   
   121. RY*(  22) C   4                  0.00000     1.18772   
   122. RY*(  23) C   4                  0.00000     3.75241   
   123. RY*(  24) C   4                  0.00000     3.43107   
   124. RY*(  25) C   4                  0.00000     3.36908   
   125. RY*(  26) C   4                  0.00000     3.50539   
   126. RY*(   1) C   5                  0.00547     1.63769   
   127. RY*(   2) C   5                  0.00218     1.65681   
   128. RY*(   3) C   5                  0.00112     1.08381   
   129. RY*(   4) C   5                  0.00096     0.60378   
   130. RY*(   5) C   5                  0.00069     1.61542   
   131. RY*(   6) C   5                  0.00036     3.36945   
   132. RY*(   7) C   5                  0.00016     1.91463   
   133. RY*(   8) C   5                  0.00011     2.61659   
   134. RY*(   9) C   5                  0.00009     1.92099   
   135. RY*(  10) C   5                  0.00004     2.30699   
   136. RY*(  11) C   5                  0.00004     3.14431   
   137. RY*(  12) C   5                  0.00002     3.45318   
   138. RY*(  13) C   5                  0.00000     2.02351   
   139. RY*(  14) C   5                  0.00000     1.50102   
   140. RY*(  15) C   5                  0.00000    21.50133   
   141. RY*(  16) C   5                  0.00000     1.29147   
   142. RY*(  17) C   5                  0.00001     3.32716   
   143. RY*(  18) C   5                  0.00000     2.94908   
   144. RY*(  19) C   5                  0.00000     2.93066   
   145. RY*(  20) C   5                  0.00000     4.06690   
   146. RY*(  21) C   5                  0.00000     3.54908   
   147. RY*(  22) C   5                  0.00000     1.18772   
   148. RY*(  23) C   5                  0.00000     3.75241   
   149. RY*(  24) C   5                  0.00000     3.43107   
   150. RY*(  25) C   5                  0.00000     3.36908   
   151. RY*(  26) C   5                  0.00000     3.50539   
   152. RY*(   1) C   6                  0.00547     1.63769   
   153. RY*(   2) C   6                  0.00218     1.65681   
   154. RY*(   3) C   6                  0.00112     1.08381   
   155. RY*(   4) C   6                  0.00096     0.60387   
   156. RY*(   5) C   6                  0.00069     1.61542   
   157. RY*(   6) C   6                  0.00036     3.36936   
   158. RY*(   7) C   6                  0.00016     1.91463   
   159. RY*(   8) C   6                  0.00011     2.61659   
   160. RY*(   9) C   6                  0.00009     1.92099   
   161. RY*(  10) C   6                  0.00004     2.30828   
   162. RY*(  11) C   6                  0.00004     3.14302   
   163. RY*(  12) C   6                  0.00002     3.45318   
   164. RY*(  13) C   6                  0.00000     2.02353   
   165. RY*(  14) C   6                  0.00000     1.50102   
   166. RY*(  15) C   6                  0.00000    21.49936   
   167. RY*(  16) C   6                  0.00000     1.29029   
   168. RY*(  17) C   6                  0.00001     3.32826   
   169. RY*(  18) C   6                  0.00000     2.93219   
   170. RY*(  19) C   6                  0.00000     2.93134   
   171. RY*(  20) C   6                  0.00000     4.06614   
   172. RY*(  21) C   6                  0.00000     3.54904   
   173. RY*(  22) C   6                  0.00000     1.20773   
   174. RY*(  23) C   6                  0.00000     3.74992   
   175. RY*(  24) C   6                  0.00000     3.42916   
   176. RY*(  25) C   6                  0.00000     3.36908   
   177. RY*(  26) C   6                  0.00000     3.50883   
   178. RY*(   1) H   7                  0.00036     0.94003   
   179. RY*(   2) H   7                  0.00016     1.88126   
   180. RY*(   3) H   7                  0.00010     2.24099   
   181. RY*(   4) H   7                  0.00010     2.82819   
   182. RY*(   5) H   7                  0.00002     3.18187   
   183. RY*(   1) H   8                  0.00036     0.94039   
   184. RY*(   2) H   8                  0.00016     1.88098   
   185. RY*(   3) H   8                  0.00010     2.24099   
   186. RY*(   4) H   8                  0.00010     2.82828   
   187. RY*(   5) H   8                  0.00002     3.18188   
   188. RY*(   1) H   9                  0.00036     0.94039   
   189. RY*(   2) H   9                  0.00016     1.88098   
   190. RY*(   3) H   9                  0.00010     2.24099   
   191. RY*(   4) H   9                  0.00010     2.82828   
   192. RY*(   5) H   9                  0.00002     3.18188   
   193. RY*(   1) H  10                  0.00036     0.94039   
   194. RY*(   2) H  10                  0.00016     1.88098   
   195. RY*(   3) H  10                  0.00010     2.24099   
   196. RY*(   4) H  10                  0.00010     2.82828   
   197. RY*(   5) H  10                  0.00002     3.18188   
   198. RY*(   1) H  11                  0.00036     0.94039   
   199. RY*(   2) H  11                  0.00016     1.88098   
   200. RY*(   3) H  11                  0.00010     2.24099   
   201. RY*(   4) H  11                  0.00010     2.82828   
   202. RY*(   5) H  11                  0.00002     3.18188   
   203. RY*(   1) H  12                  0.00036     0.94003   
   204. RY*(   2) H  12                  0.00016     1.88126   
   205. RY*(   3) H  12                  0.00010     2.24099   
   206. RY*(   4) H  12                  0.00010     2.82819   
   207. RY*(   5) H  12                  0.00002     3.18187   
   208. BD*(   1) C   1 - C   3          0.01475     0.62694   
   209. BD*(   1) C   1 - C   4          0.01475     0.62694   
   210. BD*(   2) C   1 - C   4          0.33272     0.07889  213(v),217(v),25(g),103(g)
   211. BD*(   1) C   1 - H  12          0.01254     0.48969   
   212. BD*(   1) C   2 - C   5          0.01475     0.62694   
   213. BD*(   2) C   2 - C   5          0.33272     0.07889  210(v),217(v),51(g),129(g)
   214. BD*(   1) C   2 - C   6          0.01475     0.62694   
   215. BD*(   1) C   2 - H   7          0.01254     0.48969   
   216. BD*(   1) C   3 - C   6          0.01475     0.62702   
   217. BD*(   2) C   3 - C   6          0.33271     0.07890  210(v),213(v),77(g),155(g)
   218. BD*(   1) C   3 - H   8          0.01254     0.48969   
   219. BD*(   1) C   4 - C   5          0.01475     0.62702   
   220. BD*(   1) C   4 - H   9          0.01254     0.48969   
   221. BD*(   1) C   5 - H  10          0.01254     0.48969   
   222. BD*(   1) C   6 - H  11          0.01254     0.48969   
       -------------------------------
              Total Lewis   40.76610  ( 97.0621%)
        Valence non-Lewis    1.16188  (  2.7664%)
        Rydberg non-Lewis    0.07202  (  0.1715%)
       -------------------------------
            Total unit  1   42.00000  (100.0000%)
           Charge unit  1    0.00000
   8 Symmetry operations used in ECPInt.
 ECPInt:  NShTT=    4095 NPrTT=   12396 LenC2=    4075 LenP2D=   10419.
 LDataN:  DoStor=T MaxTD1= 7 Len=  274
 Calling FoFJK, ICntrl=      2127 FMM=F ISym2X=1 I1Cent= 0 IOpClX= 0 NMat=1 NMatS=1 NMatT=0.
 ***** Axes restored to original set *****
 -------------------------------------------------------------------
 Center     Atomic                   Forces (Hartrees/Bohr)
 Number     Number              X              Y              Z
 -------------------------------------------------------------------
      1        6          -0.000000000    0.000000000   -0.002988197
      2        6           0.000000000    0.000000000    0.002988197
      3        6          -0.002512403   -0.000000000   -0.001416176
      4        6           0.002512403    0.000000000   -0.001416176
      5        6           0.002512403   -0.000000000    0.001416176
      6        6          -0.002512403   -0.000000000    0.001416176
      7        1          -0.000000000   -0.000000000    0.002376872
      8        1          -0.002038858    0.000000000   -0.001210700
      9        1           0.002038858   -0.000000000   -0.001210700
     10        1           0.002038858   -0.000000000    0.001210700
     11        1          -0.002038858    0.000000000    0.001210700
     12        1          -0.000000000   -0.000000000   -0.002376872
 -------------------------------------------------------------------
 Cartesian Forces:  Max     0.002988197 RMS     0.001535863

 GradGradGradGradGradGradGradGradGradGradGradGradGradGradGradGradGradGrad
 Berny optimization.
 FormGI is forming the generalized inverse of G from B-inverse, IUseBI=4.
 Internal  Forces:  Max     0.005309410 RMS     0.001933200
 Search for a local minimum.
 Step number   1 out of a maximum of   64
 All quantities printed in internal units (Hartrees-Bohrs-Radians)
 Mixed Optimization -- RFO/linear search
 Second derivative matrix not updated -- first step.
 ITU=  0
     Eigenvalues ---    0.02186   0.02186   0.02186   0.02186   0.02186
     Eigenvalues ---    0.02186   0.02186   0.02186   0.02186   0.16000
     Eigenvalues ---    0.16000   0.16000   0.16000   0.16000   0.16000
     Eigenvalues ---    0.22000   0.22000   0.22000   0.35255   0.35255
     Eigenvalues ---    0.35255   0.35255   0.35256   0.35256   0.42435
     Eigenvalues ---    0.42439   0.46860   0.46860   0.46863   0.46868
 RFO step:  Lambda=-4.53956399D-04 EMin= 2.18597044D-02
 Linear search not attempted -- first point.
 Iteration  1 RMS(Cart)=  0.00708293 RMS(Int)=  0.00000034
 Iteration  2 RMS(Cart)=  0.00000046 RMS(Int)=  0.00000000
 ClnCor:  largest displacement from symmetrization is 3.16D-13 for atom    10.
 Variable       Old X    -DE/DX   Delta X   Delta X   Delta X     New X
                                 (Linear)    (Quad)   (Total)
    R1        2.63173  -0.00528   0.00000  -0.01126  -0.01126   2.62047
    R2        2.63173  -0.00528   0.00000  -0.01126  -0.01126   2.62047
    R3        2.05261  -0.00238   0.00000  -0.00673  -0.00673   2.04588
    R4        2.63173  -0.00528   0.00000  -0.01126  -0.01126   2.62047
    R5        2.63173  -0.00528   0.00000  -0.01126  -0.01126   2.62047
    R6        2.05261  -0.00238   0.00000  -0.00673  -0.00673   2.04588
    R7        2.63164  -0.00531   0.00000  -0.01132  -0.01132   2.62033
    R8        2.05262  -0.00237   0.00000  -0.00672  -0.00672   2.04591
    R9        2.63164  -0.00531   0.00000  -0.01132  -0.01132   2.62033
   R10        2.05262  -0.00237   0.00000  -0.00672  -0.00672   2.04591
   R11        2.05262  -0.00237   0.00000  -0.00672  -0.00672   2.04591
   R12        2.05262  -0.00237   0.00000  -0.00672  -0.00672   2.04591
    A1        2.09431   0.00004   0.00000   0.00019   0.00019   2.09450
    A2        2.09444  -0.00002   0.00000  -0.00010  -0.00010   2.09434
    A3        2.09444  -0.00002   0.00000  -0.00010  -0.00010   2.09434
    A4        2.09431   0.00004   0.00000   0.00019   0.00019   2.09450
    A5        2.09444  -0.00002   0.00000  -0.00010  -0.00010   2.09434
    A6        2.09444  -0.00002   0.00000  -0.00010  -0.00010   2.09434
    A7        2.09444  -0.00002   0.00000  -0.00010  -0.00010   2.09434
    A8        2.09410   0.00004   0.00000   0.00023   0.00023   2.09433
    A9        2.09465  -0.00002   0.00000  -0.00013  -0.00013   2.09452
   A10        2.09444  -0.00002   0.00000  -0.00010  -0.00010   2.09434
   A11        2.09410   0.00004   0.00000   0.00023   0.00023   2.09433
   A12        2.09465  -0.00002   0.00000  -0.00013  -0.00013   2.09452
   A13        2.09444  -0.00002   0.00000  -0.00010  -0.00010   2.09434
   A14        2.09410   0.00004   0.00000   0.00023   0.00023   2.09433
   A15        2.09465  -0.00002   0.00000  -0.00013  -0.00013   2.09452
   A16        2.09444  -0.00002   0.00000  -0.00010  -0.00010   2.09434
   A17        2.09410   0.00004   0.00000   0.00023   0.00023   2.09433
   A18        2.09465  -0.00002   0.00000  -0.00013  -0.00013   2.09452
    D1       -0.00000   0.00000   0.00000   0.00000   0.00000   0.00000
    D2        3.14159   0.00000   0.00000   0.00000   0.00000   3.14159
    D3        3.14159  -0.00000   0.00000  -0.00000   0.00000   3.14159
    D4        0.00000  -0.00000   0.00000  -0.00000   0.00000   0.00000
    D5        0.00000   0.00000   0.00000   0.00000   0.00000   0.00000
    D6        3.14159  -0.00000   0.00000  -0.00000   0.00000   3.14159
    D7        3.14159   0.00000   0.00000   0.00000   0.00000   3.14159
    D8       -0.00000   0.00000   0.00000   0.00000   0.00000   0.00000
    D9       -0.00000   0.00000   0.00000   0.00000   0.00000   0.00000
   D10        3.14159   0.00000   0.00000   0.00000   0.00000   3.14159
   D11        3.14159  -0.00000   0.00000  -0.00000   0.00000   3.14159
   D12        0.00000  -0.00000   0.00000  -0.00000   0.00000   0.00000
   D13        0.00000  -0.00000   0.00000  -0.00000   0.00000   0.00000
   D14        3.14159  -0.00000   0.00000  -0.00000   0.00000   3.14159
   D15        3.14159   0.00000   0.00000   0.00000   0.00000   3.14159
   D16       -0.00000   0.00000   0.00000   0.00000   0.00000   0.00000
   D17       -0.00000  -0.00000   0.00000  -0.00000   0.00000   0.00000
   D18        3.14159   0.00000   0.00000   0.00000   0.00000   3.14159
   D19        3.14159  -0.00000   0.00000  -0.00000   0.00000   3.14159
   D20        0.00000   0.00000   0.00000   0.00000   0.00000   0.00000
   D21        0.00000  -0.00000   0.00000  -0.00000   0.00000   0.00000
   D22        3.14159  -0.00000   0.00000  -0.00000   0.00000   3.14159
   D23        3.14159   0.00000   0.00000   0.00000   0.00000   3.14159
   D24       -0.00000  -0.00000   0.00000  -0.00000   0.00000   0.00000
         Item               Value     Threshold  Converged?
 Maximum Force            0.005309     0.000450     NO 
 RMS     Force            0.001933     0.000300     NO 
 Maximum Displacement     0.018241     0.001800     NO 
 RMS     Displacement     0.007083     0.001200     NO 
 Predicted change in Energy=-2.272134D-04
 GradGradGradGradGradGradGradGradGradGradGradGradGradGradGradGradGradGrad

                          Input orientation:                          
 ---------------------------------------------------------------------
 Center     Atomic      Atomic             Coordinates (Angstroms)
 Number     Number       Type             X           Y           Z
 ---------------------------------------------------------------------
      1          6           0       -0.000000    0.000000    1.386588
      2          6           0        0.000000   -0.000000   -1.386588
      3          6           0        1.200948    0.000000    0.693309
      4          6           0       -1.200948    0.000000    0.693309
      5          6           0       -1.200948    0.000000   -0.693309
      6          6           0        1.200948   -0.000000   -0.693309
      7          1           0        0.000000   -0.000000   -2.469221
      8          1           0        2.138482    0.000000    1.234745
      9          1           0       -2.138482    0.000000    1.234745
     10          1           0       -2.138482    0.000000   -1.234745
     11          1           0        2.138482   -0.000000   -1.234745
     12          1           0       -0.000000    0.000000    2.469221
 ---------------------------------------------------------------------
                    Distance matrix (angstroms):
                    1          2          3          4          5
     1  C    0.000000
     2  C    2.773177   0.000000
     3  C    1.386691   2.401718   0.000000
     4  C    1.386691   2.401718   2.401896   0.000000
     5  C    2.401718   1.386691   2.773411   1.386618   0.000000
     6  C    2.401718   1.386691   1.386618   2.773411   2.401896
     7  H    3.855810   1.082633   3.382879   3.382879   2.143861
     8  H    2.143866   3.382971   1.082647   3.383038   3.856058
     9  H    2.143866   3.382971   3.383038   1.082647   2.143913
    10  H    3.382971   2.143866   3.856058   2.143913   1.082647
    11  H    3.382971   2.143866   2.143913   3.856058   3.383038
    12  H    1.082633   3.855810   2.143861   2.143861   3.382879
                    6          7          8          9         10
     6  C    0.000000
     7  H    2.143861   0.000000
     8  H    2.143913   4.276970   0.000000
     9  H    3.856058   4.276970   4.276964   0.000000
    10  H    3.383038   2.469218   4.938705   2.469490   0.000000
    11  H    1.082647   2.469218   2.469490   4.938705   4.276964
    12  H    3.382879   4.938442   2.469218   2.469218   4.276970
                   11         12
    11  H    0.000000
    12  H    4.276970   0.000000
 Stoichiometry    C6H6
 Framework group  D2H[C2"(HC.CH),SG(C4H4)]
 Deg. of freedom     6
 Full point group                 D2H     NOp   8
 Largest Abelian subgroup         D2H     NOp   8
 Largest concise Abelian subgroup D2      NOp   4
                         Standard orientation:                         
 ---------------------------------------------------------------------
 Center     Atomic      Atomic             Coordinates (Angstroms)
 Number     Number       Type             X           Y           Z
 ---------------------------------------------------------------------
      1          6           0        0.000000    0.000000    1.386588
      2          6           0        0.000000   -0.000000   -1.386588
      3          6           0        0.000000    1.200948    0.693309
      4          6           0       -0.000000   -1.200948    0.693309
      5          6           0       -0.000000   -1.200948   -0.693309
      6          6           0        0.000000    1.200948   -0.693309
      7          1           0       -0.000000    0.000000   -2.469221
      8          1           0        0.000000    2.138482    1.234745
      9          1           0       -0.000000   -2.138482    1.234745
     10          1           0       -0.000000   -2.138482   -1.234745
     11          1           0        0.000000    2.138482   -1.234745
     12          1           0       -0.000000    0.000000    2.469221
 ---------------------------------------------------------------------
 Rotational constants (GHZ):           5.7657982           5.7649033           2.8826754
 Standard basis: def2TZVP (5D, 7F)
 There are    51 symmetry adapted cartesian basis functions of AG  symmetry.
 There are    15 symmetry adapted cartesian basis functions of B1G symmetry.
 There are    21 symmetry adapted cartesian basis functions of B2G symmetry.
 There are    39 symmetry adapted cartesian basis functions of B3G symmetry.
 There are    15 symmetry adapted cartesian basis functions of AU  symmetry.
 There are    51 symmetry adapted cartesian basis functions of B1U symmetry.
 There are    39 symmetry adapted cartesian basis functions of B2U symmetry.
 There are    21 symmetry adapted cartesian basis functions of B3U symmetry.
 There are    44 symmetry adapted basis functions of AG  symmetry.
 There are    14 symmetry adapted basis functions of B1G symmetry.
 There are    19 symmetry adapted basis functions of B2G symmetry.
 There are    34 symmetry adapted basis functions of B3G symmetry.
 There are    14 symmetry adapted basis functions of AU  symmetry.
 There are    44 symmetry adapted basis functions of B1U symmetry.
 There are    34 symmetry adapted basis functions of B2U symmetry.
 There are    19 symmetry adapted basis functions of B3U symmetry.
   222 basis functions,   354 primitive gaussians,   252 cartesian basis functions
    21 alpha electrons       21 beta electrons
       nuclear repulsion energy       204.5483486851 Hartrees.
 NAtoms=   12 NActive=   12 NUniq=    4 SFac= 4.00D+00 NAtFMM=   60 NAOKFM=F Big=F
 Integral buffers will be    131072 words long.
 Raffenetti 2 integral format.
 Two-electron integral symmetry is turned on.
 Nuclear repulsion after empirical dispersion term =      204.5441590840 Hartrees.
 One-electron integrals computed using PRISM.
   8 Symmetry operations used in ECPInt.
 ECPInt:  NShTT=    4095 NPrTT=   12396 LenC2=    4075 LenP2D=   10437.
 LDataN:  DoStor=T MaxTD1= 6 Len=  172
 NBasis=   222 RedAO= T EigKep=  9.69D-06  NBF=    44    14    19    34    14    44    34    19
 NBsUse=   222 1.00D-06 EigRej= -1.00D+00 NBFU=    44    14    19    34    14    44    34    19
 Initial guess from the checkpoint file:  "benzene9.chk"
 B after Tr=     0.000000    0.000000    0.000000
         Rot=    1.000000    0.000000    0.000000   -0.000000 Ang=   0.00 deg.
 Initial guess orbital symmetries:
       Occupied  (AG) (B2U) (B1U) (B3G) (AG) (B1U) (AG) (B1U) (B2U)
                 (B3G) (AG) (AG) (B1U) (B2U) (B1U) (B2U) (B3U)
                 (AG) (B3G) (B1G) (B2G)
       Virtual   (B3U) (AU) (AG) (B1U) (B2U) (B3G) (AG) (B1U) (AG)
                 (B2G) (B3U) (B2U) (AG) (B3G) (B2U) (B1U) (B2G)
                 (B1G) (B2U) (B1U) (AG) (AU) (B3U) (B3G) (AG) (B1U)
                 (B1U) (B2U) (B2G) (B3G) (AG) (AG) (B3U) (B3G)
                 (AG) (B3G) (B1U) (B2U) (B1U) (B1U) (B2U) (B1G)
                 (B3G) (B1U) (B2G) (B1G) (AG) (B3G) (AG) (B3U)
                 (AU) (B2U) (AG) (B1U) (B3G) (AG) (B2U) (B1U) (AU)
                 (B3U) (B2G) (B2U) (B1U) (AG) (B3G) (B1G) (B2G)
                 (B2U) (B1U) (AG) (B1U) (B3G) (B3U) (B3G) (AG)
                 (B2U) (B1U) (B1G) (B2G) (AU) (B1U) (AG) (B3U)
                 (AU) (B3U) (AG) (B3G) (B1U) (B2U) (B2U) (B2G)
                 (B2G) (B1G) (B3U) (AU) (B1U) (B3G) (AG) (B2U)
                 (AG) (B3G) (AG) (B1U) (B2U) (B1G) (B2G) (B1U)
                 (B2U) (AG) (AG) (B3G) (B2U) (B3U) (B2U) (B1U)
                 (B3G) (AU) (B3U) (B3G) (AG) (B1U) (B2G) (B1G)
                 (B3U) (B3G) (AG) (AG) (B1G) (B2G) (B2U) (B1U)
                 (B1U) (B3U) (B3U) (AU) (B1U) (B2U) (B2G) (B1G)
                 (AG) (B3G) (AG) (AG) (B3G) (B1G) (B1U) (B2U) (B2G)
                 (AU) (AU) (B3U) (B3G) (B1U) (B2U) (B2U) (B1U)
                 (B1G) (B2G) (B3G) (AG) (B3G) (B3U) (AU) (B1U)
                 (B2U) (AG) (B2U) (B1U) (B2G) (B3G) (AG) (B1U)
                 (B1G) (B2G) (AG) (B3U) (AU) (AG) (B3G) (B2U) (B1U)
                 (AU) (B1U) (B2U) (B2G) (B3G) (AG) (AG) (B3G) (B1U)
                 (B2U) (B1U) (B3G) (B1U) (B3G) (AG) (B1U) (B2U)
                 (AG) (B3G) (B1U)
 Keep R1 ints in memory in symmetry-blocked form, NReq=691625945.
 Requested convergence on RMS density matrix=1.00D-08 within 128 cycles.
 Requested convergence on MAX density matrix=1.00D-06.
 Requested convergence on             energy=1.00D-06.
 No special actions if energy rises.
 SCF Done:  E(RwB97XD) =  -232.246591101     A.U. after    7 cycles
            NFock=  7  Conv=0.65D-08     -V/T= 2.0050
   8 Symmetry operations used in ECPInt.
 ECPInt:  NShTT=    4095 NPrTT=   12396 LenC2=    4075 LenP2D=   10437.
 LDataN:  DoStor=T MaxTD1= 7 Len=  274
 Calling FoFJK, ICntrl=      2127 FMM=F ISym2X=1 I1Cent= 0 IOpClX= 0 NMat=1 NMatS=1 NMatT=0.
 ***** Axes restored to original set *****
 -------------------------------------------------------------------
 Center     Atomic                   Forces (Hartrees/Bohr)
 Number     Number              X              Y              Z
 -------------------------------------------------------------------
      1        6           0.000000000    0.000000000    0.000453929
      2        6           0.000000000    0.000000000   -0.000453929
      3        6           0.000392170   -0.000000000    0.000256764
      4        6          -0.000392170    0.000000000    0.000256764
      5        6          -0.000392170   -0.000000000   -0.000256764
      6        6           0.000392170   -0.000000000   -0.000256764
      7        1           0.000000000   -0.000000000   -0.000164178
      8        1           0.000139397    0.000000000    0.000078431
      9        1          -0.000139397   -0.000000000    0.000078431
     10        1          -0.000139397   -0.000000000   -0.000078431
     11        1           0.000139397    0.000000000   -0.000078431
     12        1          -0.000000000   -0.000000000    0.000164178
 -------------------------------------------------------------------
 Cartesian Forces:  Max     0.000453929 RMS     0.000200503

 GradGradGradGradGradGradGradGradGradGradGradGradGradGradGradGradGradGrad
 Berny optimization.
 Using GEDIIS/GDIIS optimizer.
 FormGI is forming the generalized inverse of G from B-inverse, IUseBI=4.
 Internal  Forces:  Max     0.000644249 RMS     0.000215110
 Search for a local minimum.
 Step number   2 out of a maximum of   64
 All quantities printed in internal units (Hartrees-Bohrs-Radians)
 Mixed Optimization -- En-DIIS/RFO-DIIS
 Update second derivatives using D2CorX and points    1    2
 DE= -2.04D-04 DEPred=-2.27D-04 R= 8.97D-01
 TightC=F SS=  1.41D+00  RLast= 3.22D-02 DXNew= 5.0454D-01 9.6519D-02
 Trust test= 8.97D-01 RLast= 3.22D-02 DXMaxT set to 3.00D-01
 ITU=  1  0
 Use linear search instead of GDIIS.
     Eigenvalues ---    0.02186   0.02186   0.02186   0.02186   0.02186
     Eigenvalues ---    0.02186   0.02186   0.02186   0.02186   0.16000
     Eigenvalues ---    0.16000   0.16000   0.16000   0.16000   0.16000
     Eigenvalues ---    0.22000   0.22000   0.22000   0.35255   0.35255
     Eigenvalues ---    0.35255   0.35256   0.35256   0.35383   0.42403
     Eigenvalues ---    0.42408   0.46860   0.46863   0.46864   0.51769
 RFO step:  Lambda=-1.60528816D-07 EMin= 2.18597044D-02
 Quartic linear search produced a step of -0.09582.
 Iteration  1 RMS(Cart)=  0.00065998 RMS(Int)=  0.00000000
 Iteration  2 RMS(Cart)=  0.00000000 RMS(Int)=  0.00000000
 ClnCor:  largest displacement from symmetrization is 1.82D-13 for atom     7.
 Variable       Old X    -DE/DX   Delta X   Delta X   Delta X     New X
                                 (Linear)    (Quad)   (Total)
    R1        2.62047   0.00061   0.00108   0.00009   0.00117   2.62163
    R2        2.62047   0.00061   0.00108   0.00009   0.00117   2.62163
    R3        2.04588   0.00016   0.00065  -0.00024   0.00041   2.04629
    R4        2.62047   0.00061   0.00108   0.00009   0.00117   2.62163
    R5        2.62047   0.00061   0.00108   0.00009   0.00117   2.62163
    R6        2.04588   0.00016   0.00065  -0.00024   0.00041   2.04629
    R7        2.62033   0.00064   0.00108   0.00014   0.00122   2.62155
    R8        2.04591   0.00016   0.00064  -0.00025   0.00040   2.04630
    R9        2.62033   0.00064   0.00108   0.00014   0.00122   2.62155
   R10        2.04591   0.00016   0.00064  -0.00025   0.00040   2.04630
   R11        2.04591   0.00016   0.00064  -0.00025   0.00040   2.04630
   R12        2.04591   0.00016   0.00064  -0.00025   0.00040   2.04630
    A1        2.09450  -0.00000  -0.00002   0.00001  -0.00001   2.09449
    A2        2.09434   0.00000   0.00001  -0.00000   0.00001   2.09435
    A3        2.09434   0.00000   0.00001  -0.00000   0.00001   2.09435
    A4        2.09450  -0.00000  -0.00002   0.00001  -0.00001   2.09449
    A5        2.09434   0.00000   0.00001  -0.00000   0.00001   2.09435
    A6        2.09434   0.00000   0.00001  -0.00000   0.00001   2.09435
    A7        2.09434   0.00000   0.00001  -0.00000   0.00001   2.09435
    A8        2.09433   0.00000  -0.00002   0.00003   0.00001   2.09434
    A9        2.09452  -0.00000   0.00001  -0.00003  -0.00001   2.09450
   A10        2.09434   0.00000   0.00001  -0.00000   0.00001   2.09435
   A11        2.09433   0.00000  -0.00002   0.00003   0.00001   2.09434
   A12        2.09452  -0.00000   0.00001  -0.00003  -0.00001   2.09450
   A13        2.09434   0.00000   0.00001  -0.00000   0.00001   2.09435
   A14        2.09433   0.00000  -0.00002   0.00003   0.00001   2.09434
   A15        2.09452  -0.00000   0.00001  -0.00003  -0.00001   2.09450
   A16        2.09434   0.00000   0.00001  -0.00000   0.00001   2.09435
   A17        2.09433   0.00000  -0.00002   0.00003   0.00001   2.09434
   A18        2.09452  -0.00000   0.00001  -0.00003  -0.00001   2.09450
    D1       -0.00000   0.00000   0.00000   0.00000   0.00000   0.00000
    D2        3.14159   0.00000   0.00000   0.00000   0.00000   3.14159
    D3        3.14159  -0.00000   0.00000  -0.00000   0.00000   3.14159
    D4        0.00000  -0.00000   0.00000  -0.00000   0.00000   0.00000
    D5        0.00000   0.00000   0.00000   0.00000   0.00000   0.00000
    D6        3.14159  -0.00000   0.00000  -0.00000   0.00000   3.14159
    D7        3.14159   0.00000   0.00000   0.00000   0.00000   3.14159
    D8       -0.00000   0.00000   0.00000   0.00000   0.00000   0.00000
    D9       -0.00000   0.00000   0.00000   0.00000   0.00000   0.00000
   D10        3.14159   0.00000   0.00000   0.00000   0.00000   3.14159
   D11        3.14159  -0.00000   0.00000  -0.00000   0.00000   3.14159
   D12        0.00000  -0.00000   0.00000  -0.00000   0.00000   0.00000
   D13        0.00000  -0.00000   0.00000  -0.00000   0.00000   0.00000
   D14        3.14159  -0.00000   0.00000  -0.00000   0.00000   3.14159
   D15        3.14159   0.00000   0.00000   0.00000   0.00000   3.14159
   D16       -0.00000   0.00000   0.00000   0.00000   0.00000   0.00000
   D17       -0.00000  -0.00000   0.00000  -0.00000   0.00000   0.00000
   D18        3.14159   0.00000   0.00000   0.00000   0.00000   3.14159
   D19        3.14159  -0.00000   0.00000  -0.00000   0.00000   3.14159
   D20        0.00000   0.00000   0.00000   0.00000   0.00000   0.00000
   D21        0.00000  -0.00000   0.00000  -0.00000   0.00000   0.00000
   D22        3.14159  -0.00000   0.00000  -0.00000   0.00000   3.14159
   D23        3.14159   0.00000   0.00000   0.00000   0.00000   3.14159
   D24       -0.00000  -0.00000   0.00000  -0.00000   0.00000   0.00000
         Item               Value     Threshold  Converged?
 Maximum Force            0.000644     0.000450     NO 
 RMS     Force            0.000215     0.000300     YES
 Maximum Displacement     0.001615     0.001800     YES
 RMS     Displacement     0.000660     0.001200     YES
 Predicted change in Energy=-2.445713D-06
 GradGradGradGradGradGradGradGradGradGradGradGradGradGradGradGradGradGrad

                          Input orientation:                          
 ---------------------------------------------------------------------
 Center     Atomic      Atomic             Coordinates (Angstroms)
 Number     Number       Type             X           Y           Z
 ---------------------------------------------------------------------
      1          6           0        0.000000    0.000000    1.387228
      2          6           0       -0.000000   -0.000000   -1.387228
      3          6           0        1.201479   -0.000000    0.693633
      4          6           0       -1.201479    0.000000    0.693633
      5          6           0       -1.201479    0.000000   -0.693633
      6          6           0        1.201479   -0.000000   -0.693633
      7          1           0       -0.000000    0.000000   -2.470076
      8          1           0        2.139202   -0.000000    1.235160
      9          1           0       -2.139202    0.000000    1.235160
     10          1           0       -2.139202    0.000000   -1.235160
     11          1           0        2.139202   -0.000000   -1.235160
     12          1           0        0.000000    0.000000    2.470076
 ---------------------------------------------------------------------
                    Distance matrix (angstroms):
                    1          2          3          4          5
     1  C    0.000000
     2  C    2.774456   0.000000
     3  C    1.387309   2.402817   0.000000
     4  C    1.387309   2.402817   2.402957   0.000000
     5  C    2.402817   1.387309   2.774654   1.387265   0.000000
     6  C    2.402817   1.387309   1.387265   2.774654   2.402957
     7  H    3.857304   1.082848   3.384169   3.384169   2.144598
     8  H    2.144600   3.384243   1.082856   3.384287   3.857510
     9  H    2.144600   3.384243   3.384287   1.082856   2.144660
    10  H    3.384243   2.144600   3.857510   2.144660   1.082856
    11  H    3.384243   2.144600   2.144660   3.857510   3.384287
    12  H    1.082848   3.857304   2.144598   2.144598   3.384169
                    6          7          8          9         10
     6  C    0.000000
     7  H    2.144598   0.000000
     8  H    2.144660   4.278429   0.000000
     9  H    3.857510   4.278429   4.278404   0.000000
    10  H    3.384287   2.470061   4.940366   2.470320   0.000000
    11  H    1.082856   2.470061   2.470320   4.940366   4.278404
    12  H    3.384169   4.940152   2.470061   2.470061   4.278429
                   11         12
    11  H    0.000000
    12  H    4.278429   0.000000
 Stoichiometry    C6H6
 Framework group  D2H[C2"(HC.CH),SG(C4H4)]
 Deg. of freedom     6
 Full point group                 D2H     NOp   8
 Largest Abelian subgroup         D2H     NOp   8
 Largest concise Abelian subgroup D2      NOp   4
                         Standard orientation:                         
 ---------------------------------------------------------------------
 Center     Atomic      Atomic             Coordinates (Angstroms)
 Number     Number       Type             X           Y           Z
 ---------------------------------------------------------------------
      1          6           0       -0.000000    0.000000    1.387228
      2          6           0        0.000000   -0.000000   -1.387228
      3          6           0       -0.000000    1.201479    0.693633
      4          6           0       -0.000000   -1.201479    0.693633
      5          6           0       -0.000000   -1.201479   -0.693633
      6          6           0        0.000000    1.201479   -0.693633
      7          1           0        0.000000    0.000000   -2.470076
      8          1           0       -0.000000    2.139202    1.235160
      9          1           0       -0.000000   -2.139202    1.235160
     10          1           0       -0.000000   -2.139202   -1.235160
     11          1           0        0.000000    2.139202   -1.235160
     12          1           0       -0.000000    0.000000    2.470076
 ---------------------------------------------------------------------
 Rotational constants (GHZ):           5.7607525           5.7600662           2.8802047
 Standard basis: def2TZVP (5D, 7F)
 There are    51 symmetry adapted cartesian basis functions of AG  symmetry.
 There are    15 symmetry adapted cartesian basis functions of B1G symmetry.
 There are    21 symmetry adapted cartesian basis functions of B2G symmetry.
 There are    39 symmetry adapted cartesian basis functions of B3G symmetry.
 There are    15 symmetry adapted cartesian basis functions of AU  symmetry.
 There are    51 symmetry adapted cartesian basis functions of B1U symmetry.
 There are    39 symmetry adapted cartesian basis functions of B2U symmetry.
 There are    21 symmetry adapted cartesian basis functions of B3U symmetry.
 There are    44 symmetry adapted basis functions of AG  symmetry.
 There are    14 symmetry adapted basis functions of B1G symmetry.
 There are    19 symmetry adapted basis functions of B2G symmetry.
 There are    34 symmetry adapted basis functions of B3G symmetry.
 There are    14 symmetry adapted basis functions of AU  symmetry.
 There are    44 symmetry adapted basis functions of B1U symmetry.
 There are    34 symmetry adapted basis functions of B2U symmetry.
 There are    19 symmetry adapted basis functions of B3U symmetry.
   222 basis functions,   354 primitive gaussians,   252 cartesian basis functions
    21 alpha electrons       21 beta electrons
       nuclear repulsion energy       204.4637484719 Hartrees.
 NAtoms=   12 NActive=   12 NUniq=    4 SFac= 4.00D+00 NAtFMM=   60 NAOKFM=F Big=F
 Integral buffers will be    131072 words long.
 Raffenetti 2 integral format.
 Two-electron integral symmetry is turned on.
 Nuclear repulsion after empirical dispersion term =      204.4595594670 Hartrees.
 One-electron integrals computed using PRISM.
   8 Symmetry operations used in ECPInt.
 ECPInt:  NShTT=    4095 NPrTT=   12396 LenC2=    4075 LenP2D=   10437.
 LDataN:  DoStor=T MaxTD1= 6 Len=  172
 NBasis=   222 RedAO= T EigKep=  9.74D-06  NBF=    44    14    19    34    14    44    34    19
 NBsUse=   222 1.00D-06 EigRej= -1.00D+00 NBFU=    44    14    19    34    14    44    34    19
 Initial guess from the checkpoint file:  "benzene9.chk"
 B after Tr=    -0.000000    0.000000    0.000000
         Rot=    1.000000    0.000000   -0.000000    0.000000 Ang=   0.00 deg.
 Initial guess orbital symmetries:
       Occupied  (AG) (B2U) (B1U) (B3G) (AG) (B1U) (AG) (B2U) (B1U)
                 (B3G) (AG) (AG) (B1U) (B2U) (B2U) (B1U) (B3U)
                 (AG) (B3G) (B1G) (B2G)
       Virtual   (B3U) (AU) (AG) (B2U) (B1U) (B3G) (AG) (B1U) (AG)
                 (B2G) (B3U) (B2U) (AG) (B3G) (B2U) (B1U) (B1G)
                 (B2G) (B2U) (B1U) (AG) (B3U) (AU) (AG) (B3G) (B1U)
                 (B1U) (B2U) (B2G) (AG) (B3G) (AG) (B3U) (B3G)
                 (B1U) (AG) (B3G) (B2U) (B1U) (B2U) (B1U) (B1G)
                 (B3G) (B1U) (B1G) (B2G) (B3G) (AG) (AG) (AU) (B3U)
                 (B2U) (AG) (B1U) (AG) (B3G) (B2U) (B1U) (B3U)
                 (AU) (B2G) (B2U) (B1U) (AG) (B3G) (B2G) (B1G)
                 (B2U) (B1U) (AG) (B1U) (B3G) (B3U) (B3G) (AG)
                 (B2U) (B1U) (B1G) (B2G) (AU) (B1U) (AG) (AU) (B3U)
                 (B3U) (AG) (B3G) (B2U) (B1U) (B2U) (B2G) (B1G)
                 (B2G) (AU) (B3U) (B1U) (B3G) (AG) (B2U) (B3G)
                 (AG) (AG) (B2U) (B1U) (B1G) (B2G) (B1U) (B2U)
                 (AG) (AG) (B3G) (B2U) (B3U) (B2U) (B1U) (AU) (B3U)
                 (B3G) (AG) (B3G) (B1U) (B2G) (B1G) (B3U) (B3G)
                 (AG) (B1G) (B2G) (AG) (B2U) (B1U) (B1U) (B3U)
                 (AU) (B3U) (B1U) (B2U) (B1G) (B2G) (B3G) (AG)
                 (AG) (AG) (B3G) (B1G) (B1U) (B2U) (B2G) (AU) (AU)
                 (B3U) (B3G) (B2U) (B1U) (B2U) (B1U) (B2G) (B1G)
                 (B3G) (B3G) (AG) (B3U) (AU) (B1U) (B2U) (AG) (B2U)
                 (B1U) (B2G) (B3G) (AG) (B1U) (AG) (B1G) (B2G)
                 (AU) (B3U) (AG) (B3G) (B1U) (B2U) (AU) (B2U) (B1U)
                 (B2G) (B3G) (AG) (AG) (B3G) (B2U) (B1U) (B1U)
                 (B3G) (B1U) (B3G) (AG) (B2U) (B1U) (AG) (B3G)
                 (B1U)
 Keep R1 ints in memory in symmetry-blocked form, NReq=691625945.
 Requested convergence on RMS density matrix=1.00D-08 within 128 cycles.
 Requested convergence on MAX density matrix=1.00D-06.
 Requested convergence on             energy=1.00D-06.
 No special actions if energy rises.
 SCF Done:  E(RwB97XD) =  -232.246593512     A.U. after    6 cycles
            NFock=  6  Conv=0.60D-08     -V/T= 2.0050
   8 Symmetry operations used in ECPInt.
 ECPInt:  NShTT=    4095 NPrTT=   12396 LenC2=    4075 LenP2D=   10437.
 LDataN:  DoStor=T MaxTD1= 7 Len=  274
 Calling FoFJK, ICntrl=      2127 FMM=F ISym2X=1 I1Cent= 0 IOpClX= 0 NMat=1 NMatS=1 NMatT=0.
 ***** Axes restored to original set *****
 -------------------------------------------------------------------
 Center     Atomic                   Forces (Hartrees/Bohr)
 Number     Number              X              Y              Z
 -------------------------------------------------------------------
      1        6           0.000000000    0.000000000   -0.000010313
      2        6          -0.000000000    0.000000000    0.000010313
      3        6          -0.000007300   -0.000000000    0.000001240
      4        6           0.000007300    0.000000000    0.000001240
      5        6           0.000007300   -0.000000000   -0.000001240
      6        6          -0.000007300   -0.000000000   -0.000001240
      7        1           0.000000000   -0.000000000   -0.000004749
      8        1           0.000004471    0.000000000    0.000000748
      9        1          -0.000004471   -0.000000000    0.000000748
     10        1          -0.000004471   -0.000000000   -0.000000748
     11        1           0.000004471    0.000000000   -0.000000748
     12        1          -0.000000000   -0.000000000    0.000004749
 -------------------------------------------------------------------
 Cartesian Forces:  Max     0.000010313 RMS     0.000003942

 GradGradGradGradGradGradGradGradGradGradGradGradGradGradGradGradGradGrad
 Berny optimization.
 Using GEDIIS/GDIIS optimizer.
 FormGI is forming the generalized inverse of G from B-inverse, IUseBI=4.
 Internal  Forces:  Max     0.000004749 RMS     0.000001922
 Search for a local minimum.
 Step number   3 out of a maximum of   64
 All quantities printed in internal units (Hartrees-Bohrs-Radians)
 Mixed Optimization -- En-DIIS/RFO-DIIS
 Swapping is turned off.
 Update second derivatives using D2CorX and points    1    2    3
 DE= -2.41D-06 DEPred=-2.45D-06 R= 9.86D-01
 TightC=F SS=  1.41D+00  RLast= 3.07D-03 DXNew= 5.0454D-01 9.1979D-03
 Trust test= 9.86D-01 RLast= 3.07D-03 DXMaxT set to 3.00D-01
 ITU=  1  1  0
     Eigenvalues ---    0.02186   0.02186   0.02186   0.02186   0.02186
     Eigenvalues ---    0.02186   0.02186   0.02186   0.02186   0.15998
     Eigenvalues ---    0.16000   0.16000   0.16000   0.16000   0.16000
     Eigenvalues ---    0.22000   0.22000   0.22000   0.35255   0.35255
     Eigenvalues ---    0.35255   0.35256   0.35256   0.35342   0.42406
     Eigenvalues ---    0.42411   0.46860   0.46861   0.46863   0.52576
 En-DIIS/RFO-DIIS/Sim-DIIS IScMMF=       -3 using points:     3    2
 RFO step:  Lambda=-5.42670027D-10.
 DidBck=F Rises=F RFO-DIIS coefs:    0.99908    0.00092
 Iteration  1 RMS(Cart)=  0.00000568 RMS(Int)=  0.00000000
 Iteration  2 RMS(Cart)=  0.00000000 RMS(Int)=  0.00000000
 ClnCor:  largest displacement from symmetrization is 2.00D-13 for atom     7.
 Variable       Old X    -DE/DX   Delta X   Delta X   Delta X     New X
                                 (Linear)    (Quad)   (Total)
    R1        2.62163  -0.00000  -0.00000  -0.00001  -0.00001   2.62163
    R2        2.62163  -0.00000  -0.00000  -0.00001  -0.00001   2.62163
    R3        2.04629   0.00000  -0.00000   0.00001   0.00001   2.04630
    R4        2.62163  -0.00000  -0.00000  -0.00001  -0.00001   2.62163
    R5        2.62163  -0.00000  -0.00000  -0.00001  -0.00001   2.62163
    R6        2.04629   0.00000  -0.00000   0.00001   0.00001   2.04630
    R7        2.62155  -0.00000  -0.00000  -0.00000  -0.00000   2.62155
    R8        2.04630   0.00000  -0.00000   0.00001   0.00001   2.04631
    R9        2.62155  -0.00000  -0.00000  -0.00000  -0.00000   2.62155
   R10        2.04630   0.00000  -0.00000   0.00001   0.00001   2.04631
   R11        2.04630   0.00000  -0.00000   0.00001   0.00001   2.04631
   R12        2.04630   0.00000  -0.00000   0.00001   0.00001   2.04631
    A1        2.09449   0.00000   0.00000   0.00000   0.00000   2.09450
    A2        2.09435  -0.00000  -0.00000  -0.00000  -0.00000   2.09435
    A3        2.09435  -0.00000  -0.00000  -0.00000  -0.00000   2.09435
    A4        2.09449   0.00000   0.00000   0.00000   0.00000   2.09450
    A5        2.09435  -0.00000  -0.00000  -0.00000  -0.00000   2.09435
    A6        2.09435  -0.00000  -0.00000  -0.00000  -0.00000   2.09435
    A7        2.09435  -0.00000  -0.00000  -0.00000  -0.00000   2.09435
    A8        2.09434   0.00000  -0.00000   0.00001   0.00001   2.09435
    A9        2.09450  -0.00000   0.00000  -0.00001  -0.00001   2.09449
   A10        2.09435  -0.00000  -0.00000  -0.00000  -0.00000   2.09435
   A11        2.09434   0.00000  -0.00000   0.00001   0.00001   2.09435
   A12        2.09450  -0.00000   0.00000  -0.00001  -0.00001   2.09449
   A13        2.09435  -0.00000  -0.00000  -0.00000  -0.00000   2.09435
   A14        2.09434   0.00000  -0.00000   0.00001   0.00001   2.09435
   A15        2.09450  -0.00000   0.00000  -0.00001  -0.00001   2.09449
   A16        2.09435  -0.00000  -0.00000  -0.00000  -0.00000   2.09435
   A17        2.09434   0.00000  -0.00000   0.00001   0.00001   2.09435
   A18        2.09450  -0.00000   0.00000  -0.00001  -0.00001   2.09449
    D1       -0.00000   0.00000   0.00000   0.00000   0.00000   0.00000
    D2        3.14159   0.00000  -0.00000   0.00000   0.00000   3.14159
    D3        3.14159  -0.00000  -0.00000  -0.00000   0.00000   3.14159
    D4        0.00000  -0.00000   0.00000  -0.00000   0.00000   0.00000
    D5        0.00000   0.00000   0.00000   0.00000   0.00000   0.00000
    D6        3.14159  -0.00000  -0.00000  -0.00000   0.00000   3.14159
    D7        3.14159   0.00000  -0.00000   0.00000   0.00000   3.14159
    D8       -0.00000   0.00000   0.00000   0.00000   0.00000   0.00000
    D9       -0.00000   0.00000   0.00000   0.00000   0.00000   0.00000
   D10        3.14159   0.00000  -0.00000   0.00000   0.00000   3.14159
   D11        3.14159  -0.00000  -0.00000  -0.00000   0.00000   3.14159
   D12        0.00000  -0.00000   0.00000  -0.00000   0.00000   0.00000
   D13        0.00000  -0.00000   0.00000  -0.00000   0.00000   0.00000
   D14        3.14159  -0.00000  -0.00000  -0.00000   0.00000   3.14159
   D15        3.14159   0.00000  -0.00000   0.00000   0.00000   3.14159
   D16       -0.00000   0.00000   0.00000   0.00000   0.00000   0.00000
   D17        0.00000  -0.00000   0.00000  -0.00000  -0.00000   0.00000
   D18        3.14159   0.00000  -0.00000   0.00000   0.00000   3.14159
   D19        3.14159  -0.00000  -0.00000  -0.00000   0.00000   3.14159
   D20        0.00000   0.00000   0.00000   0.00000   0.00000   0.00000
   D21        0.00000  -0.00000   0.00000  -0.00000   0.00000   0.00000
   D22        3.14159  -0.00000  -0.00000  -0.00000   0.00000   3.14159
   D23        3.14159   0.00000  -0.00000   0.00000   0.00000   3.14159
   D24       -0.00000  -0.00000   0.00000  -0.00000   0.00000   0.00000
         Item               Value     Threshold  Converged?
 Maximum Force            0.000005     0.000450     YES
 RMS     Force            0.000002     0.000300     YES
 Maximum Displacement     0.000015     0.001800     YES
 RMS     Displacement     0.000006     0.001200     YES
 Predicted change in Energy=-2.972729D-10
 Optimization completed.
    -- Stationary point found.
                           ----------------------------
                           !   Optimized Parameters   !
                           ! (Angstroms and Degrees)  !
 --------------------------                            --------------------------
 ! Name  Definition              Value          Derivative Info.                !
 --------------------------------------------------------------------------------
 ! R1    R(1,3)                  1.3873         -DE/DX =    0.0                 !
 ! R2    R(1,4)                  1.3873         -DE/DX =    0.0                 !
 ! R3    R(1,12)                 1.0828         -DE/DX =    0.0                 !
 ! R4    R(2,5)                  1.3873         -DE/DX =    0.0                 !
 ! R5    R(2,6)                  1.3873         -DE/DX =    0.0                 !
 ! R6    R(2,7)                  1.0828         -DE/DX =    0.0                 !
 ! R7    R(3,6)                  1.3873         -DE/DX =    0.0                 !
 ! R8    R(3,8)                  1.0829         -DE/DX =    0.0                 !
 ! R9    R(4,5)                  1.3873         -DE/DX =    0.0                 !
 ! R10   R(4,9)                  1.0829         -DE/DX =    0.0                 !
 ! R11   R(5,10)                 1.0829         -DE/DX =    0.0                 !
 ! R12   R(6,11)                 1.0829         -DE/DX =    0.0                 !
 ! A1    A(3,1,4)              120.0056         -DE/DX =    0.0                 !
 ! A2    A(3,1,12)             119.9972         -DE/DX =    0.0                 !
 ! A3    A(4,1,12)             119.9972         -DE/DX =    0.0                 !
 ! A4    A(5,2,6)              120.0056         -DE/DX =    0.0                 !
 ! A5    A(5,2,7)              119.9972         -DE/DX =    0.0                 !
 ! A6    A(6,2,7)              119.9972         -DE/DX =    0.0                 !
 ! A7    A(1,3,6)              119.9972         -DE/DX =    0.0                 !
 ! A8    A(1,3,8)              119.9967         -DE/DX =    0.0                 !
 ! A9    A(6,3,8)              120.0061         -DE/DX =    0.0                 !
 ! A10   A(1,4,5)              119.9972         -DE/DX =    0.0                 !
 ! A11   A(1,4,9)              119.9967         -DE/DX =    0.0                 !
 ! A12   A(5,4,9)              120.0061         -DE/DX =    0.0                 !
 ! A13   A(2,5,4)              119.9972         -DE/DX =    0.0                 !
 ! A14   A(2,5,10)             119.9967         -DE/DX =    0.0                 !
 ! A15   A(4,5,10)             120.0061         -DE/DX =    0.0                 !
 ! A16   A(2,6,3)              119.9972         -DE/DX =    0.0                 !
 ! A17   A(2,6,11)             119.9967         -DE/DX =    0.0                 !
 ! A18   A(3,6,11)             120.0061         -DE/DX =    0.0                 !
 ! D1    D(4,1,3,6)              0.0            -DE/DX =    0.0                 !
 ! D2    D(4,1,3,8)            180.0            -DE/DX =    0.0                 !
 ! D3    D(12,1,3,6)           180.0            -DE/DX =    0.0                 !
 ! D4    D(12,1,3,8)             0.0            -DE/DX =    0.0                 !
 ! D5    D(3,1,4,5)              0.0            -DE/DX =    0.0                 !
 ! D6    D(3,1,4,9)            180.0            -DE/DX =    0.0                 !
 ! D7    D(12,1,4,5)           180.0            -DE/DX =    0.0                 !
 ! D8    D(12,1,4,9)             0.0            -DE/DX =    0.0                 !
 ! D9    D(6,2,5,4)              0.0            -DE/DX =    0.0                 !
 ! D10   D(6,2,5,10)           180.0            -DE/DX =    0.0                 !
 ! D11   D(7,2,5,4)            180.0            -DE/DX =    0.0                 !
 ! D12   D(7,2,5,10)             0.0            -DE/DX =    0.0                 !
 ! D13   D(5,2,6,3)              0.0            -DE/DX =    0.0                 !
 ! D14   D(5,2,6,11)           180.0            -DE/DX =    0.0                 !
 ! D15   D(7,2,6,3)            180.0            -DE/DX =    0.0                 !
 ! D16   D(7,2,6,11)             0.0            -DE/DX =    0.0                 !
 ! D17   D(1,3,6,2)              0.0            -DE/DX =    0.0                 !
 ! D18   D(1,3,6,11)           180.0            -DE/DX =    0.0                 !
 ! D19   D(8,3,6,2)            180.0            -DE/DX =    0.0                 !
 ! D20   D(8,3,6,11)             0.0            -DE/DX =    0.0                 !
 ! D21   D(1,4,5,2)              0.0            -DE/DX =    0.0                 !
 ! D22   D(1,4,5,10)           180.0            -DE/DX =    0.0                 !
 ! D23   D(9,4,5,2)            180.0            -DE/DX =    0.0                 !
 ! D24   D(9,4,5,10)             0.0            -DE/DX =    0.0                 !
 --------------------------------------------------------------------------------
 GradGradGradGradGradGradGradGradGradGradGradGradGradGradGradGradGradGrad

                          Input orientation:                          
 ---------------------------------------------------------------------
 Center     Atomic      Atomic             Coordinates (Angstroms)
 Number     Number       Type             X           Y           Z
 ---------------------------------------------------------------------
      1          6           0       -0.000000    0.000000    1.387228
      2          6           0        0.000000   -0.000000   -1.387228
      3          6           0        1.201479   -0.000000    0.693633
      4          6           0       -1.201479    0.000000    0.693633
      5          6           0       -1.201479    0.000000   -0.693633
      6          6           0        1.201479   -0.000000   -0.693633
      7          1           0        0.000000    0.000000   -2.470076
      8          1           0        2.139202   -0.000000    1.235160
      9          1           0       -2.139202    0.000000    1.235160
     10          1           0       -2.139202    0.000000   -1.235160
     11          1           0        2.139202   -0.000000   -1.235160
     12          1           0       -0.000000    0.000000    2.470076
 ---------------------------------------------------------------------
                    Distance matrix (angstroms):
                    1          2          3          4          5
     1  C    0.000000
     2  C    2.774456   0.000000
     3  C    1.387309   2.402817   0.000000
     4  C    1.387309   2.402817   2.402957   0.000000
     5  C    2.402817   1.387309   2.774654   1.387265   0.000000
     6  C    2.402817   1.387309   1.387265   2.774654   2.402957
     7  H    3.857304   1.082848   3.384169   3.384169   2.144598
     8  H    2.144600   3.384243   1.082856   3.384287   3.857510
     9  H    2.144600   3.384243   3.384287   1.082856   2.144660
    10  H    3.384243   2.144600   3.857510   2.144660   1.082856
    11  H    3.384243   2.144600   2.144660   3.857510   3.384287
    12  H    1.082848   3.857304   2.144598   2.144598   3.384169
                    6          7          8          9         10
     6  C    0.000000
     7  H    2.144598   0.000000
     8  H    2.144660   4.278429   0.000000
     9  H    3.857510   4.278429   4.278404   0.000000
    10  H    3.384287   2.470061   4.940366   2.470320   0.000000
    11  H    1.082856   2.470061   2.470320   4.940366   4.278404
    12  H    3.384169   4.940152   2.470061   2.470061   4.278429
                   11         12
    11  H    0.000000
    12  H    4.278429   0.000000
 Stoichiometry    C6H6
 Framework group  D2H[C2"(HC.CH),SG(C4H4)]
 Deg. of freedom     6
 Full point group                 D2H     NOp   8
 Largest Abelian subgroup         D2H     NOp   8
 Largest concise Abelian subgroup D2      NOp   4
                         Standard orientation:                         
 ---------------------------------------------------------------------
 Center     Atomic      Atomic             Coordinates (Angstroms)
 Number     Number       Type             X           Y           Z
 ---------------------------------------------------------------------
      1          6           0        0.000000    0.000000    1.387228
      2          6           0        0.000000   -0.000000   -1.387228
      3          6           0       -0.000000    1.201479    0.693633
      4          6           0       -0.000000   -1.201479    0.693633
      5          6           0       -0.000000   -1.201479   -0.693633
      6          6           0        0.000000    1.201479   -0.693633
      7          1           0       -0.000000    0.000000   -2.470076
      8          1           0       -0.000000    2.139202    1.235160
      9          1           0       -0.000000   -2.139202    1.235160
     10          1           0       -0.000000   -2.139202   -1.235160
     11          1           0        0.000000    2.139202   -1.235160
     12          1           0       -0.000000    0.000000    2.470076
 ---------------------------------------------------------------------
 Rotational constants (GHZ):           5.7607525           5.7600662           2.8802047

 **********************************************************************

            Population analysis using the SCF density.

 **********************************************************************

 Orbital symmetries:
       Occupied  (AG) (B2U) (B1U) (B3G) (AG) (B1U) (AG) (B2U) (B1U)
                 (B3G) (AG) (AG) (B1U) (B2U) (B2U) (B1U) (B3U)
                 (AG) (B3G) (B1G) (B2G)
       Virtual   (B3U) (AU) (AG) (B1U) (B2U) (B3G) (AG) (B1U) (AG)
                 (B2G) (B3U) (B2U) (AG) (B3G) (B2U) (B1U) (B1G)
                 (B2G) (B2U) (B1U) (AG) (AU) (B3U) (AG) (B3G) (B1U)
                 (B1U) (B2U) (B2G) (AG) (B3G) (AG) (B3U) (B3G)
                 (B1U) (AG) (B3G) (B2U) (B1U) (B2U) (B1U) (B1G)
                 (B3G) (B1U) (B1G) (B2G) (B3G) (AG) (AG) (AU) (B3U)
                 (B2U) (AG) (B1U) (AG) (B3G) (B2U) (B1U) (B3U)
                 (AU) (B2G) (B2U) (B1U) (AG) (B3G) (B2G) (B1G)
                 (B2U) (B1U) (AG) (B1U) (B3G) (B3U) (B3G) (AG)
                 (B2U) (B1U) (B1G) (B2G) (AU) (B1U) (AG) (AU) (B3U)
                 (B3U) (AG) (B3G) (B2U) (B1U) (B2U) (B2G) (B1G)
                 (B2G) (AU) (B3U) (B1U) (B3G) (AG) (B2U) (B3G)
                 (AG) (AG) (B2U) (B1U) (B1G) (B2G) (B1U) (B2U)
                 (AG) (AG) (B3G) (B2U) (B3U) (B2U) (B1U) (AU) (B3U)
                 (B3G) (AG) (B3G) (B1U) (B2G) (B1G) (B3U) (B3G)
                 (AG) (B1G) (B2G) (AG) (B2U) (B1U) (B1U) (B3U)
                 (AU) (B3U) (B1U) (B2U) (B1G) (B2G) (B3G) (AG)
                 (AG) (AG) (B3G) (B1G) (B1U) (B2U) (B2G) (AU) (AU)
                 (B3U) (B3G) (B2U) (B1U) (B2U) (B1U) (B2G) (B1G)
                 (B3G) (B3G) (AG) (B3U) (AU) (B1U) (B2U) (AG) (B2U)
                 (B1U) (B2G) (B3G) (AG) (B1U) (AG) (B1G) (B2G)
                 (AU) (B3U) (AG) (B3G) (B1U) (B2U) (AU) (B2U) (B1U)
                 (B2G) (B3G) (AG) (AG) (B3G) (B1U) (B2U) (B1U)
                 (B3G) (B1U) (B3G) (AG) (B2U) (B1U) (AG) (B3G)
                 (B1U)
 The electronic state is 1-AG.
 Alpha  occ. eigenvalues --  -10.28762 -10.28737 -10.28736 -10.28674 -10.28674
 Alpha  occ. eigenvalues --  -10.28645  -0.95982  -0.84748  -0.84746  -0.69815
 Alpha  occ. eigenvalues --   -0.69814  -0.61817  -0.54928  -0.53620  -0.50833
 Alpha  occ. eigenvalues --   -0.50830  -0.46186  -0.42601  -0.42601  -0.33306
 Alpha  occ. eigenvalues --   -0.33304
 Alpha virt. eigenvalues --    0.05802   0.05802   0.12483   0.15730   0.15730
 Alpha virt. eigenvalues --    0.18408   0.18409   0.20393   0.22349   0.22662
 Alpha virt. eigenvalues --    0.28475   0.29159   0.29503   0.29504   0.30935
 Alpha virt. eigenvalues --    0.30936   0.32745   0.32745   0.34887   0.34889
 Alpha virt. eigenvalues --    0.40617   0.41063   0.41063   0.43922   0.43922
 Alpha virt. eigenvalues --    0.45780   0.48869   0.48869   0.49060   0.51466
 Alpha virt. eigenvalues --    0.51617   0.51618   0.53892   0.54918   0.57355
 Alpha virt. eigenvalues --    0.57431   0.57435   0.59404   0.59404   0.72863
 Alpha virt. eigenvalues --    0.72863   0.73260   0.77557   0.77995   0.82770
 Alpha virt. eigenvalues --    0.82774   0.83893   0.83894   0.88778   0.92813
 Alpha virt. eigenvalues --    0.92814   0.93653   0.97003   0.97965   1.08977
 Alpha virt. eigenvalues --    1.08979   1.09413   1.09413   1.13639   1.13640
 Alpha virt. eigenvalues --    1.25508   1.26424   1.26426   1.29066   1.29068
 Alpha virt. eigenvalues --    1.30889   1.30890   1.33519   1.33522   1.37679
 Alpha virt. eigenvalues --    1.46650   1.46942   1.48833   1.54077   1.54078
 Alpha virt. eigenvalues --    1.57472   1.57472   1.58043   1.58045   1.68096
 Alpha virt. eigenvalues --    1.69912   1.74138   1.76582   1.76582   1.76665
 Alpha virt. eigenvalues --    1.78110   1.78111   1.80174   1.80183   1.85550
 Alpha virt. eigenvalues --    1.93799   1.99215   1.99215   2.12364   2.12366
 Alpha virt. eigenvalues --    2.15316   2.16359   2.16363   2.17641   2.25234
 Alpha virt. eigenvalues --    2.25246   2.30936   2.32577   2.32578   2.41158
 Alpha virt. eigenvalues --    2.55497   2.56680   2.56683   2.64208   2.65225
 Alpha virt. eigenvalues --    2.65232   2.65366   2.67331   2.75024   2.75024
 Alpha virt. eigenvalues --    2.76020   2.76021   2.76260   2.77209   2.77210
 Alpha virt. eigenvalues --    2.83347   2.83619   2.83620   2.88586   2.89496
 Alpha virt. eigenvalues --    2.89504   2.92478   2.92479   2.92736   2.94381
 Alpha virt. eigenvalues --    2.94387   2.99081   3.09539   3.17299   3.17300
 Alpha virt. eigenvalues --    3.17791   3.17801   3.22186   3.22190   3.22843
 Alpha virt. eigenvalues --    3.22844   3.27925   3.31076   3.31079   3.32620
 Alpha virt. eigenvalues --    3.34620   3.34623   3.39258   3.43341   3.46356
 Alpha virt. eigenvalues --    3.46365   3.46568   3.53590   3.53597   3.58099
 Alpha virt. eigenvalues --    3.58728   3.61409   3.61409   3.69822   3.72761
 Alpha virt. eigenvalues --    3.72768   3.84599   3.84618   3.85350   3.88505
 Alpha virt. eigenvalues --    3.95626   4.09250   4.09264   4.15729   4.16863
 Alpha virt. eigenvalues --    4.16870   4.21156   4.29481   4.29853   4.29860
 Alpha virt. eigenvalues --    4.31800   4.31804   4.38355   4.38377   4.39601
 Alpha virt. eigenvalues --    4.39610   4.72820   4.73331   4.73337   4.74931
 Alpha virt. eigenvalues --    4.93140   4.93150   4.98578   4.98582   5.31209
 Alpha virt. eigenvalues --    5.31209   5.37286   5.38833   5.51980   5.70363
 Alpha virt. eigenvalues --   21.97625  22.67260  22.67269  22.77494  22.77496
 Alpha virt. eigenvalues --   23.20510
          Condensed to atoms (all electrons):
               1          2          3          4          5          6
     1  C    4.896824  -0.053384   0.466963   0.466963  -0.004105  -0.004105
     2  C   -0.053384   4.896824  -0.004105  -0.004105   0.466963   0.466963
     3  C    0.466963  -0.004105   4.896816  -0.004065  -0.053375   0.466967
     4  C    0.466963  -0.004105  -0.004065   4.896816   0.466967  -0.053375
     5  C   -0.004105   0.466963  -0.053375   0.466967   4.896816  -0.004065
     6  C   -0.004105   0.466963   0.466967  -0.053375  -0.004065   4.896816
     7  H   -0.003105   0.439335   0.009656   0.009656  -0.052497  -0.052497
     8  H   -0.052494   0.009656   0.439338   0.009654  -0.003105  -0.052492
     9  H   -0.052494   0.009656   0.009654   0.439338  -0.052492  -0.003105
    10  H    0.009656  -0.052494  -0.003105  -0.052492   0.439338   0.009654
    11  H    0.009656  -0.052494  -0.052492  -0.003105   0.009654   0.439338
    12  H    0.439335  -0.003105  -0.052497  -0.052497   0.009656   0.009656
               7          8          9         10         11         12
     1  C   -0.003105  -0.052494  -0.052494   0.009656   0.009656   0.439335
     2  C    0.439335   0.009656   0.009656  -0.052494  -0.052494  -0.003105
     3  C    0.009656   0.439338   0.009654  -0.003105  -0.052492  -0.052497
     4  C    0.009656   0.009654   0.439338  -0.052492  -0.003105  -0.052497
     5  C   -0.052497  -0.003105  -0.052492   0.439338   0.009654   0.009656
     6  C   -0.052497  -0.052492  -0.003105   0.009654   0.439338   0.009656
     7  H    0.543652  -0.000124  -0.000124  -0.006869  -0.006869   0.000047
     8  H   -0.000124   0.543641  -0.000124   0.000047  -0.006868  -0.006869
     9  H   -0.000124  -0.000124   0.543641  -0.006868   0.000047  -0.006869
    10  H   -0.006869   0.000047  -0.006868   0.543641  -0.000124  -0.000124
    11  H   -0.006869  -0.006868   0.000047  -0.000124   0.543641  -0.000124
    12  H    0.000047  -0.006869  -0.006869  -0.000124  -0.000124   0.543652
 Mulliken charges:
               1
     1  C   -0.119708
     2  C   -0.119708
     3  C   -0.119755
     4  C   -0.119755
     5  C   -0.119755
     6  C   -0.119755
     7  H    0.119739
     8  H    0.119740
     9  H    0.119740
    10  H    0.119740
    11  H    0.119740
    12  H    0.119739
 Sum of Mulliken charges =  -0.00000
 Mulliken charges with hydrogens summed into heavy atoms:
               1
     1  C    0.000031
     2  C    0.000031
     3  C   -0.000016
     4  C   -0.000016
     5  C   -0.000016
     6  C   -0.000016
 Electronic spatial extent (au):  <R**2>=            454.5350
 Charge=             -0.0000 electrons
 Dipole moment (field-independent basis, Debye):
    X=             -0.0000    Y=              0.0000    Z=             -0.0000  Tot=              0.0000
 Quadrupole moment (field-independent basis, Debye-Ang):
   XX=            -39.6425   YY=            -31.5439   ZZ=            -31.5443
   XY=              0.0000   XZ=             -0.0000   YZ=              0.0000
 Traceless Quadrupole moment (field-independent basis, Debye-Ang):
   XX=             -5.3990   YY=              2.6997   ZZ=              2.6993
   XY=              0.0000   XZ=             -0.0000   YZ=              0.0000
 Octapole moment (field-independent basis, Debye-Ang**2):
  XXX=              0.0000  YYY=              0.0000  ZZZ=             -0.0000  XYY=              0.0000
  XXY=              0.0000  XXZ=             -0.0000  XZZ=             -0.0000  YZZ=             -0.0000
  YYZ=              0.0000  XYZ=             -0.0000
 Hexadecapole moment (field-independent basis, Debye-Ang**3):
 XXXX=            -46.7824 YYYY=           -266.9386 ZZZZ=           -266.9175 XXXY=             -0.0000
 XXXZ=              0.0000 YYYX=             -0.0000 YYYZ=              0.0000 ZZZX=              0.0000
 ZZZY=             -0.0000 XXYY=            -62.7932 XXZZ=            -62.7892 YYZZ=            -88.9706
 XXYZ=             -0.0000 YYXZ=              0.0000 ZZXY=             -0.0000
 N-N= 2.044595594670D+02 E-N=-9.474011170805D+02  KE= 2.310898564590D+02
 Symmetry AG   KE= 7.445450520217D+01
 Symmetry B1G  KE= 2.222601666989D+00
 Symmetry B2G  KE= 2.222605818597D+00
 Symmetry B3G  KE= 3.769234163188D+01
 Symmetry AU   KE=-3.032486764698D-17
 Symmetry B1U  KE= 7.209004264708D+01
 Symmetry B2U  KE= 4.054335219287D+01
 Symmetry B3U  KE= 1.864407299446D+00
 ******************************Gaussian NBO Version 3.1******************************
             N A T U R A L   A T O M I C   O R B I T A L   A N D
          N A T U R A L   B O N D   O R B I T A L   A N A L Y S I S
 ******************************Gaussian NBO Version 3.1******************************

       /RESON  / : Allow strongly delocalized NBO set
       /BNDIDX / : Print bond indices based on the NAO density matrix

 Analyzing the SCF density

 Job title: M0001                                                           

 Storage needed:    148860 in NPA,    197977 in NBO (2147482832 available)
 GSVD:  LWork=       16524 too small for GESVD, short by       47862 words or       47862 for optimal perf.


 NATURAL POPULATIONS:  Natural atomic orbital occupancies 
                                                          
   NAO  Atom  No  lang   Type(AO)    Occupancy      Energy
 ----------------------------------------------------------
     1    C    1  S      Cor( 1S)     1.99920     -10.12794
     2    C    1  S      Val( 2S)     0.97277      -0.21514
     3    C    1  S      Ryd( 3S)     0.00121       1.00569
     4    C    1  S      Ryd( 4S)     0.00020       1.59443
     5    C    1  S      Ryd( 5S)     0.00000      21.56277
     6    C    1  px     Val( 2p)     0.99739      -0.11000
     7    C    1  px     Ryd( 3p)     0.00119       0.80003
     8    C    1  px     Ryd( 4p)     0.00037       1.30571
     9    C    1  py     Val( 2p)     1.05179      -0.05752
    10    C    1  py     Ryd( 3p)     0.00368       1.07256
    11    C    1  py     Ryd( 4p)     0.00035       2.28998
    12    C    1  pz     Val( 2p)     1.17033      -0.07152
    13    C    1  pz     Ryd( 3p)     0.00504       1.26816
    14    C    1  pz     Ryd( 4p)     0.00013       2.13082
    15    C    1  dxy    Ryd( 3d)     0.00005       1.51865
    16    C    1  dxy    Ryd( 4d)     0.00026       3.02838
    17    C    1  dxz    Ryd( 3d)     0.00026       1.38378
    18    C    1  dxz    Ryd( 4d)     0.00009       2.86440
    19    C    1  dyz    Ryd( 3d)     0.00221       1.73229
    20    C    1  dyz    Ryd( 4d)     0.00050       3.40424
    21    C    1  dx2y2  Ryd( 3d)     0.00107       1.78448
    22    C    1  dx2y2  Ryd( 4d)     0.00014       3.52961
    23    C    1  dz2    Ryd( 3d)     0.00092       1.92933
    24    C    1  dz2    Ryd( 4d)     0.00076       3.48653
    25    C    1  f(0)   Ryd( 4f)     0.00015       4.02783
    26    C    1  f(C1)  Ryd( 4f)     0.00008       3.25559
    27    C    1  f(S1)  Ryd( 4f)     0.00006       4.03373
    28    C    1  f(C2)  Ryd( 4f)     0.00020       3.99601
    29    C    1  f(S2)  Ryd( 4f)     0.00000       3.57126
    30    C    1  f(C3)  Ryd( 4f)     0.00021       3.55417
    31    C    1  f(S3)  Ryd( 4f)     0.00013       3.72278

    32    C    2  S      Cor( 1S)     1.99920     -10.12794
    33    C    2  S      Val( 2S)     0.97277      -0.21514
    34    C    2  S      Ryd( 3S)     0.00121       1.00569
    35    C    2  S      Ryd( 4S)     0.00020       1.59443
    36    C    2  S      Ryd( 5S)     0.00000      21.56277
    37    C    2  px     Val( 2p)     0.99739      -0.11000
    38    C    2  px     Ryd( 3p)     0.00119       0.80003
    39    C    2  px     Ryd( 4p)     0.00037       1.30571
    40    C    2  py     Val( 2p)     1.05179      -0.05752
    41    C    2  py     Ryd( 3p)     0.00368       1.07256
    42    C    2  py     Ryd( 4p)     0.00035       2.28998
    43    C    2  pz     Val( 2p)     1.17033      -0.07152
    44    C    2  pz     Ryd( 3p)     0.00504       1.26816
    45    C    2  pz     Ryd( 4p)     0.00013       2.13082
    46    C    2  dxy    Ryd( 3d)     0.00005       1.51865
    47    C    2  dxy    Ryd( 4d)     0.00026       3.02838
    48    C    2  dxz    Ryd( 3d)     0.00026       1.38378
    49    C    2  dxz    Ryd( 4d)     0.00009       2.86440
    50    C    2  dyz    Ryd( 3d)     0.00221       1.73229
    51    C    2  dyz    Ryd( 4d)     0.00050       3.40424
    52    C    2  dx2y2  Ryd( 3d)     0.00107       1.78448
    53    C    2  dx2y2  Ryd( 4d)     0.00014       3.52961
    54    C    2  dz2    Ryd( 3d)     0.00092       1.92933
    55    C    2  dz2    Ryd( 4d)     0.00076       3.48653
    56    C    2  f(0)   Ryd( 4f)     0.00015       4.02783
    57    C    2  f(C1)  Ryd( 4f)     0.00008       3.25559
    58    C    2  f(S1)  Ryd( 4f)     0.00006       4.03373
    59    C    2  f(C2)  Ryd( 4f)     0.00020       3.99601
    60    C    2  f(S2)  Ryd( 4f)     0.00000       3.57126
    61    C    2  f(C3)  Ryd( 4f)     0.00021       3.55417
    62    C    2  f(S3)  Ryd( 4f)     0.00013       3.72278

    63    C    3  S      Cor( 1S)     1.99920     -10.12793
    64    C    3  S      Val( 2S)     0.97276      -0.21513
    65    C    3  S      Ryd( 3S)     0.00121       1.00567
    66    C    3  S      Ryd( 4S)     0.00020       1.59424
    67    C    3  S      Ryd( 5S)     0.00000      21.56280
    68    C    3  px     Val( 2p)     0.99739      -0.11000
    69    C    3  px     Ryd( 3p)     0.00119       0.80007
    70    C    3  px     Ryd( 4p)     0.00037       1.30569
    71    C    3  py     Val( 2p)     1.14070      -0.06802
    72    C    3  py     Ryd( 3p)     0.00470       1.21922
    73    C    3  py     Ryd( 4p)     0.00018       2.17067
    74    C    3  pz     Val( 2p)     1.08145      -0.06103
    75    C    3  pz     Ryd( 3p)     0.00402       1.12149
    76    C    3  pz     Ryd( 4p)     0.00029       2.25025
    77    C    3  dxy    Ryd( 3d)     0.00021       1.41751
    78    C    3  dxy    Ryd( 4d)     0.00014       2.90541
    79    C    3  dxz    Ryd( 3d)     0.00010       1.48492
    80    C    3  dxz    Ryd( 4d)     0.00022       2.98738
    81    C    3  dyz    Ryd( 3d)     0.00141       1.96672
    82    C    3  dyz    Ryd( 4d)     0.00074       3.59682
    83    C    3  dx2y2  Ryd( 3d)     0.00104       1.69356
    84    C    3  dx2y2  Ryd( 4d)     0.00026       3.33441
    85    C    3  dz2    Ryd( 3d)     0.00174       1.78580
    86    C    3  dz2    Ryd( 4d)     0.00039       3.48902
    87    C    3  f(0)   Ryd( 4f)     0.00014       4.20178
    88    C    3  f(C1)  Ryd( 4f)     0.00012       3.55716
    89    C    3  f(S1)  Ryd( 4f)     0.00008       4.04982
    90    C    3  f(C2)  Ryd( 4f)     0.00013       3.90771
    91    C    3  f(S2)  Ryd( 4f)     0.00001       3.44930
    92    C    3  f(C3)  Ryd( 4f)     0.00015       3.37464
    93    C    3  f(S3)  Ryd( 4f)     0.00019       3.62112

    94    C    4  S      Cor( 1S)     1.99920     -10.12793
    95    C    4  S      Val( 2S)     0.97276      -0.21513
    96    C    4  S      Ryd( 3S)     0.00121       1.00567
    97    C    4  S      Ryd( 4S)     0.00020       1.59424
    98    C    4  S      Ryd( 5S)     0.00000      21.56280
    99    C    4  px     Val( 2p)     0.99739      -0.11000
   100    C    4  px     Ryd( 3p)     0.00119       0.80007
   101    C    4  px     Ryd( 4p)     0.00037       1.30569
   102    C    4  py     Val( 2p)     1.14070      -0.06802
   103    C    4  py     Ryd( 3p)     0.00470       1.21922
   104    C    4  py     Ryd( 4p)     0.00018       2.17067
   105    C    4  pz     Val( 2p)     1.08145      -0.06103
   106    C    4  pz     Ryd( 3p)     0.00402       1.12149
   107    C    4  pz     Ryd( 4p)     0.00029       2.25025
   108    C    4  dxy    Ryd( 3d)     0.00021       1.41751
   109    C    4  dxy    Ryd( 4d)     0.00014       2.90541
   110    C    4  dxz    Ryd( 3d)     0.00010       1.48492
   111    C    4  dxz    Ryd( 4d)     0.00022       2.98738
   112    C    4  dyz    Ryd( 3d)     0.00141       1.96672
   113    C    4  dyz    Ryd( 4d)     0.00074       3.59682
   114    C    4  dx2y2  Ryd( 3d)     0.00104       1.69356
   115    C    4  dx2y2  Ryd( 4d)     0.00026       3.33441
   116    C    4  dz2    Ryd( 3d)     0.00174       1.78580
   117    C    4  dz2    Ryd( 4d)     0.00039       3.48902
   118    C    4  f(0)   Ryd( 4f)     0.00014       4.20178
   119    C    4  f(C1)  Ryd( 4f)     0.00012       3.55716
   120    C    4  f(S1)  Ryd( 4f)     0.00008       4.04982
   121    C    4  f(C2)  Ryd( 4f)     0.00013       3.90771
   122    C    4  f(S2)  Ryd( 4f)     0.00001       3.44930
   123    C    4  f(C3)  Ryd( 4f)     0.00015       3.37464
   124    C    4  f(S3)  Ryd( 4f)     0.00019       3.62112

   125    C    5  S      Cor( 1S)     1.99920     -10.12793
   126    C    5  S      Val( 2S)     0.97276      -0.21513
   127    C    5  S      Ryd( 3S)     0.00121       1.00567
   128    C    5  S      Ryd( 4S)     0.00020       1.59424
   129    C    5  S      Ryd( 5S)     0.00000      21.56280
   130    C    5  px     Val( 2p)     0.99739      -0.11000
   131    C    5  px     Ryd( 3p)     0.00119       0.80007
   132    C    5  px     Ryd( 4p)     0.00037       1.30569
   133    C    5  py     Val( 2p)     1.14070      -0.06802
   134    C    5  py     Ryd( 3p)     0.00470       1.21922
   135    C    5  py     Ryd( 4p)     0.00018       2.17067
   136    C    5  pz     Val( 2p)     1.08145      -0.06103
   137    C    5  pz     Ryd( 3p)     0.00402       1.12149
   138    C    5  pz     Ryd( 4p)     0.00029       2.25025
   139    C    5  dxy    Ryd( 3d)     0.00021       1.41751
   140    C    5  dxy    Ryd( 4d)     0.00014       2.90541
   141    C    5  dxz    Ryd( 3d)     0.00010       1.48492
   142    C    5  dxz    Ryd( 4d)     0.00022       2.98738
   143    C    5  dyz    Ryd( 3d)     0.00141       1.96672
   144    C    5  dyz    Ryd( 4d)     0.00074       3.59682
   145    C    5  dx2y2  Ryd( 3d)     0.00104       1.69356
   146    C    5  dx2y2  Ryd( 4d)     0.00026       3.33441
   147    C    5  dz2    Ryd( 3d)     0.00174       1.78580
   148    C    5  dz2    Ryd( 4d)     0.00039       3.48902
   149    C    5  f(0)   Ryd( 4f)     0.00014       4.20178
   150    C    5  f(C1)  Ryd( 4f)     0.00012       3.55716
   151    C    5  f(S1)  Ryd( 4f)     0.00008       4.04982
   152    C    5  f(C2)  Ryd( 4f)     0.00013       3.90771
   153    C    5  f(S2)  Ryd( 4f)     0.00001       3.44930
   154    C    5  f(C3)  Ryd( 4f)     0.00015       3.37464
   155    C    5  f(S3)  Ryd( 4f)     0.00019       3.62112

   156    C    6  S      Cor( 1S)     1.99920     -10.12793
   157    C    6  S      Val( 2S)     0.97276      -0.21513
   158    C    6  S      Ryd( 3S)     0.00121       1.00567
   159    C    6  S      Ryd( 4S)     0.00020       1.59424
   160    C    6  S      Ryd( 5S)     0.00000      21.56280
   161    C    6  px     Val( 2p)     0.99739      -0.11000
   162    C    6  px     Ryd( 3p)     0.00119       0.80007
   163    C    6  px     Ryd( 4p)     0.00037       1.30569
   164    C    6  py     Val( 2p)     1.14070      -0.06802
   165    C    6  py     Ryd( 3p)     0.00470       1.21922
   166    C    6  py     Ryd( 4p)     0.00018       2.17067
   167    C    6  pz     Val( 2p)     1.08145      -0.06103
   168    C    6  pz     Ryd( 3p)     0.00402       1.12149
   169    C    6  pz     Ryd( 4p)     0.00029       2.25025
   170    C    6  dxy    Ryd( 3d)     0.00021       1.41751
   171    C    6  dxy    Ryd( 4d)     0.00014       2.90541
   172    C    6  dxz    Ryd( 3d)     0.00010       1.48492
   173    C    6  dxz    Ryd( 4d)     0.00022       2.98738
   174    C    6  dyz    Ryd( 3d)     0.00141       1.96672
   175    C    6  dyz    Ryd( 4d)     0.00074       3.59682
   176    C    6  dx2y2  Ryd( 3d)     0.00104       1.69356
   177    C    6  dx2y2  Ryd( 4d)     0.00026       3.33441
   178    C    6  dz2    Ryd( 3d)     0.00174       1.78580
   179    C    6  dz2    Ryd( 4d)     0.00039       3.48902
   180    C    6  f(0)   Ryd( 4f)     0.00014       4.20178
   181    C    6  f(C1)  Ryd( 4f)     0.00012       3.55716
   182    C    6  f(S1)  Ryd( 4f)     0.00008       4.04982
   183    C    6  f(C2)  Ryd( 4f)     0.00013       3.90771
   184    C    6  f(S2)  Ryd( 4f)     0.00001       3.44930
   185    C    6  f(C3)  Ryd( 4f)     0.00015       3.37464
   186    C    6  f(S3)  Ryd( 4f)     0.00019       3.62112

   187    H    7  S      Val( 1S)     0.78810       0.05496
   188    H    7  S      Ryd( 2S)     0.00035       1.00880
   189    H    7  S      Ryd( 3S)     0.00016       1.88335
   190    H    7  px     Ryd( 2p)     0.00010       2.24696
   191    H    7  py     Ryd( 2p)     0.00010       2.84025
   192    H    7  pz     Ryd( 2p)     0.00046       3.12366

   193    H    8  S      Val( 1S)     0.78808       0.05496
   194    H    8  S      Ryd( 2S)     0.00035       1.00902
   195    H    8  S      Ryd( 3S)     0.00016       1.88314
   196    H    8  px     Ryd( 2p)     0.00010       2.24696
   197    H    8  py     Ryd( 2p)     0.00037       3.05279
   198    H    8  pz     Ryd( 2p)     0.00019       2.91106

   199    H    9  S      Val( 1S)     0.78808       0.05496
   200    H    9  S      Ryd( 2S)     0.00035       1.00902
   201    H    9  S      Ryd( 3S)     0.00016       1.88314
   202    H    9  px     Ryd( 2p)     0.00010       2.24696
   203    H    9  py     Ryd( 2p)     0.00037       3.05279
   204    H    9  pz     Ryd( 2p)     0.00019       2.91106

   205    H   10  S      Val( 1S)     0.78808       0.05496
   206    H   10  S      Ryd( 2S)     0.00035       1.00902
   207    H   10  S      Ryd( 3S)     0.00016       1.88314
   208    H   10  px     Ryd( 2p)     0.00010       2.24696
   209    H   10  py     Ryd( 2p)     0.00037       3.05279
   210    H   10  pz     Ryd( 2p)     0.00019       2.91106

   211    H   11  S      Val( 1S)     0.78808       0.05496
   212    H   11  S      Ryd( 2S)     0.00035       1.00902
   213    H   11  S      Ryd( 3S)     0.00016       1.88314
   214    H   11  px     Ryd( 2p)     0.00010       2.24696
   215    H   11  py     Ryd( 2p)     0.00037       3.05279
   216    H   11  pz     Ryd( 2p)     0.00019       2.91106

   217    H   12  S      Val( 1S)     0.78810       0.05496
   218    H   12  S      Ryd( 2S)     0.00035       1.00880
   219    H   12  S      Ryd( 3S)     0.00016       1.88335
   220    H   12  px     Ryd( 2p)     0.00010       2.24696
   221    H   12  py     Ryd( 2p)     0.00010       2.84025
   222    H   12  pz     Ryd( 2p)     0.00046       3.12366

 WARNING:  Population inversion found on atom  C    1
           Population inversion found on atom  C    2
           Population inversion found on atom  C    3
           Population inversion found on atom  C    4
           Population inversion found on atom  C    5
           Population inversion found on atom  C    6


 Summary of Natural Population Analysis:                  
                                                          
                                       Natural Population 
                Natural  -----------------------------------------------
    Atom  No    Charge         Core      Valence    Rydberg      Total
 -----------------------------------------------------------------------
      C    1   -0.21073      1.99920     4.19228    0.01924     6.21073
      C    2   -0.21073      1.99920     4.19228    0.01924     6.21073
      C    3   -0.21074      1.99920     4.19230    0.01924     6.21074
      C    4   -0.21074      1.99920     4.19230    0.01924     6.21074
      C    5   -0.21074      1.99920     4.19230    0.01924     6.21074
      C    6   -0.21074      1.99920     4.19230    0.01924     6.21074
      H    7    0.21073      0.00000     0.78810    0.00118     0.78927
      H    8    0.21074      0.00000     0.78808    0.00118     0.78926
      H    9    0.21074      0.00000     0.78808    0.00118     0.78926
      H   10    0.21074      0.00000     0.78808    0.00118     0.78926
      H   11    0.21074      0.00000     0.78808    0.00118     0.78926
      H   12    0.21073      0.00000     0.78810    0.00118     0.78927
 =======================================================================
   * Total *   -0.00000     11.99520    29.88230    0.12250    42.00000

                                 Natural Population      
 --------------------------------------------------------
   Core                      11.99520 ( 99.9600% of  12)
   Valence                   29.88230 ( 99.6077% of  30)
   Natural Minimal Basis     41.87750 ( 99.7083% of  42)
   Natural Rydberg Basis      0.12250 (  0.2917% of  42)
 --------------------------------------------------------

    Atom  No          Natural Electron Configuration
 ----------------------------------------------------------------------------
      C    1      [core]2S( 0.97)2p( 3.22)3p( 0.01)
      C    2      [core]2S( 0.97)2p( 3.22)3p( 0.01)
      C    3      [core]2S( 0.97)2p( 3.22)3p( 0.01)
      C    4      [core]2S( 0.97)2p( 3.22)3p( 0.01)
      C    5      [core]2S( 0.97)2p( 3.22)3p( 0.01)
      C    6      [core]2S( 0.97)2p( 3.22)3p( 0.01)
      H    7            1S( 0.79)
      H    8            1S( 0.79)
      H    9            1S( 0.79)
      H   10            1S( 0.79)
      H   11            1S( 0.79)
      H   12            1S( 0.79)


 Wiberg bond index matrix in the NAO basis:                                    

     Atom    1       2       3       4       5       6       7       8       9
     ---- ------  ------  ------  ------  ------  ------  ------  ------  ------
   1.  C  0.0000  0.1151  1.4436  1.4436  0.0098  0.0098  0.0008  0.0034  0.0034
   2.  C  0.1151  0.0000  0.0098  0.0098  1.4436  1.4436  0.9240  0.0090  0.0090
   3.  C  1.4436  0.0098  0.0000  0.0098  0.1151  1.4436  0.0090  0.9240  0.0090
   4.  C  1.4436  0.0098  0.0098  0.0000  1.4436  0.1151  0.0090  0.0090  0.9240
   5.  C  0.0098  1.4436  0.1151  1.4436  0.0000  0.0098  0.0034  0.0008  0.0034
   6.  C  0.0098  1.4436  1.4436  0.1151  0.0098  0.0000  0.0034  0.0034  0.0008
   7.  H  0.0008  0.9240  0.0090  0.0090  0.0034  0.0034  0.0000  0.0003  0.0003
   8.  H  0.0034  0.0090  0.9240  0.0090  0.0008  0.0034  0.0003  0.0000  0.0003
   9.  H  0.0034  0.0090  0.0090  0.9240  0.0034  0.0008  0.0003  0.0003  0.0000
  10.  H  0.0090  0.0034  0.0008  0.0034  0.9240  0.0090  0.0030  0.0006  0.0030
  11.  H  0.0090  0.0034  0.0034  0.0008  0.0090  0.9240  0.0030  0.0030  0.0006
  12.  H  0.9240  0.0008  0.0034  0.0034  0.0090  0.0090  0.0006  0.0030  0.0030

     Atom   10      11      12
     ---- ------  ------  ------
   1.  C  0.0090  0.0090  0.9240
   2.  C  0.0034  0.0034  0.0008
   3.  C  0.0008  0.0034  0.0034
   4.  C  0.0034  0.0008  0.0034
   5.  C  0.9240  0.0090  0.0090
   6.  C  0.0090  0.9240  0.0090
   7.  H  0.0030  0.0030  0.0006
   8.  H  0.0006  0.0030  0.0030
   9.  H  0.0030  0.0006  0.0030
  10.  H  0.0000  0.0003  0.0003
  11.  H  0.0003  0.0000  0.0003
  12.  H  0.0003  0.0003  0.0000


 Wiberg bond index, Totals by atom:                                            

     Atom    1
     ---- ------
   1.  C  3.9716
   2.  C  3.9716
   3.  C  3.9716
   4.  C  3.9716
   5.  C  3.9716
   6.  C  3.9716
   7.  H  0.9568
   8.  H  0.9568
   9.  H  0.9568
  10.  H  0.9568
  11.  H  0.9568
  12.  H  0.9568


 Atom-atom overlap-weighted NAO bond order:                                    

     Atom    1       2       3       4       5       6       7       8       9
     ---- ------  ------  ------  ------  ------  ------  ------  ------  ------
   1.  C  0.0000 -0.0121  1.1357  1.1357  0.0309  0.0309 -0.0006 -0.0015 -0.0015
   2.  C -0.0121  0.0000  0.0309  0.0309  1.1357  1.1357  0.7870  0.0036  0.0036
   3.  C  1.1357  0.0309  0.0000  0.0309 -0.0121  1.1358  0.0036  0.7870  0.0036
   4.  C  1.1357  0.0309  0.0309  0.0000  1.1358 -0.0121  0.0036  0.0036  0.7870
   5.  C  0.0309  1.1357 -0.0121  1.1358  0.0000  0.0309 -0.0015 -0.0006 -0.0015
   6.  C  0.0309  1.1357  1.1358 -0.0121  0.0309  0.0000 -0.0015 -0.0015 -0.0006
   7.  H -0.0006  0.7870  0.0036  0.0036 -0.0015 -0.0015  0.0000 -0.0000 -0.0000
   8.  H -0.0015  0.0036  0.7870  0.0036 -0.0006 -0.0015 -0.0000  0.0000 -0.0000
   9.  H -0.0015  0.0036  0.0036  0.7870 -0.0015 -0.0006 -0.0000 -0.0000  0.0000
  10.  H  0.0036 -0.0015 -0.0006 -0.0015  0.7870  0.0036 -0.0009  0.0001 -0.0009
  11.  H  0.0036 -0.0015 -0.0015 -0.0006  0.0036  0.7870 -0.0009 -0.0009  0.0001
  12.  H  0.7870 -0.0006 -0.0015 -0.0015  0.0036  0.0036  0.0001 -0.0009 -0.0009

     Atom   10      11      12
     ---- ------  ------  ------
   1.  C  0.0036  0.0036  0.7870
   2.  C -0.0015 -0.0015 -0.0006
   3.  C -0.0006 -0.0015 -0.0015
   4.  C -0.0015 -0.0006 -0.0015
   5.  C  0.7870  0.0036  0.0036
   6.  C  0.0036  0.7870  0.0036
   7.  H -0.0009 -0.0009  0.0001
   8.  H  0.0001 -0.0009 -0.0009
   9.  H -0.0009  0.0001 -0.0009
  10.  H  0.0000 -0.0000 -0.0000
  11.  H -0.0000  0.0000 -0.0000
  12.  H -0.0000 -0.0000  0.0000


 Atom-atom overlap-weighted NAO bond order, Totals by atom:                    

     Atom    1
     ---- ------
   1.  C  3.1117
   2.  C  3.1117
   3.  C  3.1117
   4.  C  3.1117
   5.  C  3.1117
   6.  C  3.1117
   7.  H  0.7886
   8.  H  0.7887
   9.  H  0.7887
  10.  H  0.7887
  11.  H  0.7887
  12.  H  0.7886


 MO bond order:                                                                

     Atom    1       2       3       4       5       6       7       8       9
     ---- ------  ------  ------  ------  ------  ------  ------  ------  ------
   1.  C  0.0000 -0.2776  1.2107 -0.2250 -0.0320  0.1020  0.0243  0.0136  0.0132
   2.  C -0.2776  0.0000 -0.0346 -0.0234  1.1970 -0.2827 -0.2509  0.1284 -0.0058
   3.  C  1.2107 -0.0346  0.0000  0.0236 -0.2893  0.5732 -0.0209  1.5110  0.0157
   4.  C -0.2250 -0.0234  0.0236  0.0000  0.4768 -0.3079 -0.0391  0.1536  0.1699
   5.  C -0.0320  1.1970 -0.2893  0.4768  0.0000 -0.0581 -0.0022  0.0161 -0.0113
   6.  C  0.1020 -0.2827  0.5732 -0.3079 -0.0581  0.0000  0.0471  0.0165  0.0220
   7.  H  0.0243 -0.2509 -0.0209 -0.0391 -0.0022  0.0471  0.0000 -0.0152 -0.0185
   8.  H  0.0136  0.1284  1.5110  0.1536  0.0161  0.0165 -0.0152  0.0000 -0.0141
   9.  H  0.0132 -0.0058  0.0157  0.1699 -0.0113  0.0220 -0.0185 -0.0141  0.0000
  10.  H -0.0581 -0.0030  0.0146  0.0389 -0.5843 -0.0593 -0.0509  0.0366 -0.0489
  11.  H  0.0718 -0.0342  0.0256  0.0139  0.0667  0.7336 -0.0455 -0.0382  0.0368
  12.  H  1.3007  0.0147  0.0340 -0.0056  0.1178  0.1436  0.0367 -0.0362 -0.0416

     Atom   10      11      12
     ---- ------  ------  ------
   1.  C -0.0581  0.0718  1.3007
   2.  C -0.0030 -0.0342  0.0147
   3.  C  0.0146  0.0256  0.0340
   4.  C  0.0389  0.0139 -0.0056
   5.  C -0.5843  0.0667  0.1178
   6.  C -0.0593  0.7336  0.1436
   7.  H -0.0509 -0.0455  0.0367
   8.  H  0.0366 -0.0382 -0.0362
   9.  H -0.0489  0.0368 -0.0416
  10.  H  0.0000 -0.0177 -0.0166
  11.  H -0.0177  0.0000 -0.0135
  12.  H -0.0166 -0.0135  0.0000


 MO atomic valencies:                                                          

     Atom    1
     ---- ------
   1.  C  2.1437
   2.  C  0.4279
   3.  C  3.0636
   4.  C  0.2758
   5.  C  0.8973
   6.  C  0.9299
   7.  H -0.3351
   8.  H  1.7721
   9.  H  0.1174
  10.  H -0.7488
  11.  H  0.7993
  12.  H  1.5340


 NATURAL BOND ORBITAL ANALYSIS:

                       Occupancies       Lewis Structure    Low   High
           Occ.    -------------------  -----------------   occ   occ
  Cycle   Thresh.   Lewis   Non-Lewis     CR  BD  3C  LP    (L)   (NL)   Dev
 =============================================================================
   1(1)    1.90    38.76535   3.23465      6  12   0   3     3      3    0.44
   2(2)    1.90    38.76535   3.23465      6  12   0   3     3      3    0.44
   3(1)    1.80    38.76535   3.23465      6  12   0   3     3      3    0.44
   4(2)    1.80    38.76535   3.23465      6  12   0   3     3      3    0.44
   5(1)    1.70    38.76535   3.23465      6  12   0   3     3      3    0.44
   6(2)    1.70    38.76535   3.23465      6  12   0   3     3      3    0.44
   7(1)    1.60    40.76267   1.23733      6  15   0   0     0      3    0.44
   8(2)    1.60    40.09691   1.90309      6  14   0   1     1      3    0.44
   9(3)    1.60    40.76267   1.23733      6  15   0   0     0      3    0.44
  10(1)    1.50    40.76267   1.23733      6  15   0   0     0      3    0.44
  11(2)    1.50    40.76267   1.23733      6  15   0   0     0      3    0.44
  12(1)    1.60    40.76267   1.23733      6  15   0   0     0      3    0.44
 -----------------------------------------------------------------------------

 Structure accepted: RESONANCE keyword permits strongly delocalized structure

 --------------------------------------------------------
   Core                     11.99522 ( 99.960% of  12)
   Valence Lewis            28.76745 ( 95.891% of  30)
  ==================       ============================
   Total Lewis              40.76267 ( 97.054% of  42)
  -----------------------------------------------------
   Valence non-Lewis         1.16496 (  2.774% of  42)
   Rydberg non-Lewis         0.07237 (  0.172% of  42)
  ==================       ============================
   Total non-Lewis           1.23733 (  2.946% of  42)
 --------------------------------------------------------


       (Occupancy)   Bond orbital/ Coefficients/ Hybrids
 ---------------------------------------------------------------------------------
     1. (1.98354) BD ( 1) C   1 - C   3  
                ( 50.00%)   0.7071* C   1 s( 35.72%)p 1.80( 64.14%)d 0.00(  0.13%)
                                                  f 0.00(  0.01%)
                                            0.0000  0.5976  0.0068  0.0024 -0.0002
                                            0.0000  0.0000  0.0000  0.7058  0.0323
                                           -0.0055 -0.3770  0.0111  0.0023  0.0000
                                            0.0000  0.0000  0.0000 -0.0273 -0.0053
                                           -0.0204 -0.0049  0.0055 -0.0045  0.0029
                                            0.0000 -0.0002  0.0070  0.0000  0.0000
                                           -0.0075
                ( 50.00%)   0.7071* C   3 s( 35.72%)p 1.80( 64.15%)d 0.00(  0.13%)
                                                  f 0.00(  0.01%)
                                            0.0000  0.5976  0.0068  0.0024 -0.0002
                                            0.0000  0.0000  0.0000 -0.6794 -0.0065
                                            0.0048  0.4227  0.0335 -0.0036  0.0000
                                            0.0000  0.0000  0.0000 -0.0183 -0.0081
                                           -0.0282 -0.0024 -0.0079 -0.0003 -0.0025
                                            0.0000 -0.0037 -0.0075  0.0000  0.0000
                                            0.0061
     2. (1.66441) BD ( 2) C   1 - C   3  
                ( 50.00%)   0.7071* C   1 s(  0.00%)p 1.00( 99.95%)d 0.00(  0.03%)
                                                  f 0.00(  0.03%)
                                            0.0000  0.0000  0.0000  0.0000  0.0000
                                            0.9994 -0.0175  0.0176  0.0000  0.0000
                                            0.0000  0.0000  0.0000  0.0000  0.0031
                                            0.0068 -0.0119 -0.0080  0.0000  0.0000
                                            0.0000  0.0000  0.0000  0.0000  0.0000
                                            0.0088  0.0000  0.0000  0.0002 -0.0139
                                            0.0000
                ( 50.00%)   0.7071* C   3 s(  0.00%)p 1.00( 99.95%)d 0.00(  0.03%)
                                                  f 0.00(  0.03%)
                                            0.0000  0.0000  0.0000  0.0000  0.0000
                                            0.9994 -0.0175  0.0176  0.0000  0.0000
                                            0.0000  0.0000  0.0000  0.0000 -0.0118
                                           -0.0103 -0.0033  0.0019  0.0000  0.0000
                                            0.0000  0.0000  0.0000  0.0000  0.0000
                                            0.0108  0.0000  0.0000 -0.0013 -0.0123
                                            0.0000
     3. (1.98354) BD ( 1) C   1 - C   4  
                ( 50.00%)   0.7071* C   1 s( 35.72%)p 1.80( 64.14%)d 0.00(  0.13%)
                                                  f 0.00(  0.01%)
                                            0.0000  0.5976  0.0068  0.0024 -0.0002
                                            0.0000  0.0000  0.0000 -0.7058 -0.0323
                                            0.0055 -0.3770  0.0111  0.0023  0.0000
                                            0.0000  0.0000  0.0000  0.0273  0.0053
                                           -0.0204 -0.0049  0.0055 -0.0045  0.0029
                                            0.0000  0.0002  0.0070  0.0000  0.0000
                                            0.0075
                ( 50.00%)   0.7071* C   4 s( 35.72%)p 1.80( 64.15%)d 0.00(  0.13%)
                                                  f 0.00(  0.01%)
                                            0.0000  0.5976  0.0068  0.0024 -0.0002
                                            0.0000  0.0000  0.0000  0.6794  0.0065
                                           -0.0048  0.4227  0.0335 -0.0036  0.0000
                                            0.0000  0.0000  0.0000  0.0183  0.0081
                                           -0.0282 -0.0024 -0.0079 -0.0003 -0.0025
                                            0.0000  0.0037 -0.0075  0.0000  0.0000
                                           -0.0061
     4. (1.97883) BD ( 1) C   1 - H  12  
                ( 60.54%)   0.7781* C   1 s( 28.51%)p 2.50( 71.40%)d 0.00(  0.07%)
                                                  f 0.00(  0.02%)
                                           -0.0003  0.5338 -0.0106 -0.0049  0.0004
                                            0.0000  0.0000  0.0000 -0.0000  0.0000
                                            0.0000  0.8448 -0.0193 -0.0070  0.0000
                                            0.0000  0.0000  0.0000  0.0000  0.0000
                                            0.0124 -0.0007  0.0221  0.0090  0.0096
                                            0.0000  0.0000 -0.0083  0.0000  0.0000
                                            0.0000
                ( 39.46%)   0.6282* H  12 s( 99.95%)p 0.00(  0.05%)
                                            0.9997 -0.0004  0.0010  0.0000  0.0000
                                           -0.0229
     5. (1.98354) BD ( 1) C   2 - C   5  
                ( 50.00%)   0.7071* C   2 s( 35.72%)p 1.80( 64.14%)d 0.00(  0.13%)
                                                  f 0.00(  0.01%)
                                            0.0000  0.5976  0.0068  0.0024 -0.0002
                                            0.0000  0.0000  0.0000 -0.7058 -0.0323
                                            0.0055  0.3770 -0.0111 -0.0023  0.0000
                                            0.0000  0.0000  0.0000 -0.0273 -0.0053
                                           -0.0204 -0.0049  0.0055 -0.0045 -0.0029
                                            0.0000  0.0002 -0.0070  0.0000  0.0000
                                            0.0075
                ( 50.00%)   0.7071* C   5 s( 35.72%)p 1.80( 64.15%)d 0.00(  0.13%)
                                                  f 0.00(  0.01%)
                                            0.0000  0.5976  0.0068  0.0024 -0.0002
                                            0.0000  0.0000  0.0000  0.6794  0.0065
                                           -0.0048 -0.4227 -0.0335  0.0036  0.0000
                                            0.0000  0.0000  0.0000 -0.0183 -0.0081
                                           -0.0282 -0.0024 -0.0079 -0.0003  0.0025
                                            0.0000  0.0037  0.0075  0.0000  0.0000
                                           -0.0061
     6. (1.98354) BD ( 1) C   2 - C   6  
                ( 50.00%)   0.7071* C   2 s( 35.72%)p 1.80( 64.14%)d 0.00(  0.13%)
                                                  f 0.00(  0.01%)
                                            0.0000  0.5976  0.0068  0.0024 -0.0002
                                            0.0000  0.0000  0.0000  0.7058  0.0323
                                           -0.0055  0.3770 -0.0111 -0.0023  0.0000
                                            0.0000  0.0000  0.0000  0.0273  0.0053
                                           -0.0204 -0.0049  0.0055 -0.0045 -0.0029
                                            0.0000 -0.0002 -0.0070  0.0000  0.0000
                                           -0.0075
                ( 50.00%)   0.7071* C   6 s( 35.72%)p 1.80( 64.15%)d 0.00(  0.13%)
                                                  f 0.00(  0.01%)
                                            0.0000  0.5976  0.0068  0.0024 -0.0002
                                            0.0000  0.0000  0.0000 -0.6794 -0.0065
                                            0.0048 -0.4227 -0.0335  0.0036  0.0000
                                            0.0000  0.0000  0.0000  0.0183  0.0081
                                           -0.0282 -0.0024 -0.0079 -0.0003  0.0025
                                            0.0000 -0.0037  0.0075  0.0000  0.0000
                                            0.0061
     7. (1.66441) BD ( 2) C   2 - C   6  
                ( 50.00%)   0.7071* C   2 s(  0.00%)p 1.00( 99.95%)d 0.00(  0.03%)
                                                  f 0.00(  0.03%)
                                            0.0000  0.0000  0.0000  0.0000  0.0000
                                            0.9994 -0.0175  0.0176  0.0000  0.0000
                                            0.0000  0.0000  0.0000  0.0000  0.0031
                                            0.0068  0.0119  0.0080  0.0000  0.0000
                                            0.0000  0.0000  0.0000  0.0000  0.0000
                                            0.0088  0.0000  0.0000 -0.0002 -0.0139
                                            0.0000
                ( 50.00%)   0.7071* C   6 s(  0.00%)p 1.00( 99.95%)d 0.00(  0.03%)
                                                  f 0.00(  0.03%)
                                            0.0000  0.0000  0.0000  0.0000  0.0000
                                            0.9994 -0.0175  0.0176  0.0000  0.0000
                                            0.0000  0.0000  0.0000  0.0000 -0.0118
                                           -0.0103  0.0033 -0.0019  0.0000  0.0000
                                            0.0000  0.0000  0.0000  0.0000  0.0000
                                            0.0108  0.0000  0.0000  0.0013 -0.0123
                                            0.0000
     8. (1.97883) BD ( 1) C   2 - H   7  
                ( 60.54%)   0.7781* C   2 s( 28.51%)p 2.50( 71.40%)d 0.00(  0.07%)
                                                  f 0.00(  0.02%)
                                            0.0003 -0.5338  0.0106  0.0049 -0.0004
                                            0.0000  0.0000  0.0000  0.0000 -0.0000
                                           -0.0000  0.8448 -0.0193 -0.0070  0.0000
                                            0.0000  0.0000  0.0000  0.0000  0.0000
                                           -0.0124  0.0007 -0.0221 -0.0090  0.0096
                                            0.0000  0.0000 -0.0083  0.0000  0.0000
                                           -0.0000
                ( 39.46%)   0.6282* H   7 s( 99.95%)p 0.00(  0.05%)
                                           -0.9997  0.0004 -0.0010  0.0000  0.0000
                                           -0.0229
     9. (1.98354) BD ( 1) C   3 - C   6  
                ( 50.00%)   0.7071* C   3 s( 35.72%)p 1.80( 64.14%)d 0.00(  0.13%)
                                                  f 0.00(  0.01%)
                                            0.0000  0.5976  0.0068  0.0024 -0.0002
                                            0.0000  0.0000  0.0000  0.0264  0.0258
                                           -0.0007 -0.7997 -0.0224  0.0059  0.0000
                                            0.0000  0.0000  0.0000  0.0090 -0.0028
                                           -0.0045  0.0022  0.0331  0.0077 -0.0101
                                            0.0000  0.0021  0.0024  0.0000  0.0000
                                            0.0002
                ( 50.00%)   0.7071* C   6 s( 35.72%)p 1.80( 64.14%)d 0.00(  0.13%)
                                                  f 0.00(  0.01%)
                                            0.0000  0.5976  0.0068  0.0024 -0.0002
                                            0.0000  0.0000  0.0000  0.0264  0.0258
                                           -0.0007  0.7997  0.0224 -0.0059  0.0000
                                            0.0000  0.0000  0.0000 -0.0090  0.0028
                                           -0.0045  0.0022  0.0331  0.0077  0.0101
                                            0.0000  0.0021 -0.0024  0.0000  0.0000
                                            0.0002
    10. (1.97883) BD ( 1) C   3 - H   8  
                ( 60.54%)   0.7781* C   3 s( 28.51%)p 2.50( 71.40%)d 0.00(  0.07%)
                                                  f 0.00(  0.02%)
                                           -0.0003  0.5338 -0.0106 -0.0049  0.0004
                                            0.0000  0.0000  0.0000  0.7315 -0.0167
                                           -0.0060  0.4224 -0.0097 -0.0035  0.0000
                                            0.0000  0.0000  0.0000  0.0219  0.0064
                                           -0.0066 -0.0063 -0.0108 -0.0007  0.0018
                                            0.0000  0.0027 -0.0065  0.0000  0.0000
                                           -0.0104
                ( 39.46%)   0.6282* H   8 s( 99.95%)p 0.00(  0.05%)
                                            0.9997 -0.0004  0.0010  0.0000 -0.0199
                                           -0.0115
    11. (1.98354) BD ( 1) C   4 - C   5  
                ( 50.00%)   0.7071* C   4 s( 35.72%)p 1.80( 64.14%)d 0.00(  0.13%)
                                                  f 0.00(  0.01%)
                                            0.0000  0.5976  0.0068  0.0024 -0.0002
                                            0.0000  0.0000  0.0000 -0.0264 -0.0258
                                            0.0007 -0.7997 -0.0224  0.0059  0.0000
                                            0.0000  0.0000  0.0000 -0.0090  0.0028
                                           -0.0045  0.0022  0.0331  0.0077 -0.0101
                                            0.0000 -0.0021  0.0024  0.0000  0.0000
                                           -0.0002
                ( 50.00%)   0.7071* C   5 s( 35.72%)p 1.80( 64.14%)d 0.00(  0.13%)
                                                  f 0.00(  0.01%)
                                            0.0000  0.5976  0.0068  0.0024 -0.0002
                                            0.0000  0.0000  0.0000 -0.0264 -0.0258
                                            0.0007  0.7997  0.0224 -0.0059  0.0000
                                            0.0000  0.0000  0.0000  0.0090 -0.0028
                                           -0.0045  0.0022  0.0331  0.0077  0.0101
                                            0.0000 -0.0021 -0.0024  0.0000  0.0000
                                           -0.0002
    12. (1.66441) BD ( 2) C   4 - C   5  
                ( 50.00%)   0.7071* C   4 s(  0.00%)p 1.00( 99.95%)d 0.00(  0.03%)
                                                  f 0.00(  0.03%)
                                            0.0000  0.0000  0.0000  0.0000  0.0000
                                            0.9994 -0.0175  0.0176  0.0000  0.0000
                                            0.0000  0.0000  0.0000  0.0000  0.0088
                                            0.0035 -0.0086 -0.0099  0.0000  0.0000
                                            0.0000  0.0000  0.0000  0.0000  0.0000
                                            0.0105  0.0000  0.0000  0.0015 -0.0126
                                            0.0000
                ( 50.00%)   0.7071* C   5 s(  0.00%)p 1.00( 99.95%)d 0.00(  0.03%)
                                                  f 0.00(  0.03%)
                                            0.0000  0.0000  0.0000  0.0000  0.0000
                                            0.9994 -0.0175  0.0176  0.0000  0.0000
                                            0.0000  0.0000  0.0000  0.0000  0.0088
                                            0.0035  0.0086  0.0099  0.0000  0.0000
                                            0.0000  0.0000  0.0000  0.0000  0.0000
                                            0.0105  0.0000  0.0000 -0.0015 -0.0126
                                            0.0000
    13. (1.97883) BD ( 1) C   4 - H   9  
                ( 60.54%)   0.7781* C   4 s( 28.51%)p 2.50( 71.40%)d 0.00(  0.07%)
                                                  f 0.00(  0.02%)
                                            0.0003 -0.5338  0.0106  0.0049 -0.0004
                                            0.0000  0.0000  0.0000  0.7315 -0.0167
                                           -0.0060 -0.4224  0.0097  0.0035  0.0000
                                            0.0000  0.0000  0.0000  0.0219  0.0064
                                            0.0066  0.0063  0.0108  0.0007 -0.0018
                                            0.0000  0.0027  0.0065  0.0000  0.0000
                                           -0.0104
                ( 39.46%)   0.6282* H   9 s( 99.95%)p 0.00(  0.05%)
                                           -0.9997  0.0004 -0.0010  0.0000 -0.0199
                                            0.0115
    14. (1.97883) BD ( 1) C   5 - H  10  
                ( 60.54%)   0.7781* C   5 s( 28.51%)p 2.50( 71.40%)d 0.00(  0.07%)
                                                  f 0.00(  0.02%)
                                            0.0003 -0.5338  0.0106  0.0049 -0.0004
                                            0.0000  0.0000  0.0000  0.7315 -0.0167
                                           -0.0060  0.4224 -0.0097 -0.0035  0.0000
                                            0.0000  0.0000  0.0000 -0.0219 -0.0064
                                            0.0066  0.0063  0.0108  0.0007  0.0018
                                            0.0000  0.0027 -0.0065  0.0000  0.0000
                                           -0.0104
                ( 39.46%)   0.6282* H  10 s( 99.95%)p 0.00(  0.05%)
                                           -0.9997  0.0004 -0.0010  0.0000 -0.0199
                                           -0.0115
    15. (1.97883) BD ( 1) C   6 - H  11  
                ( 60.54%)   0.7781* C   6 s( 28.51%)p 2.50( 71.40%)d 0.00(  0.07%)
                                                  f 0.00(  0.02%)
                                           -0.0003  0.5338 -0.0106 -0.0049  0.0004
                                            0.0000  0.0000  0.0000  0.7315 -0.0167
                                           -0.0060 -0.4224  0.0097  0.0035  0.0000
                                            0.0000  0.0000  0.0000 -0.0219 -0.0064
                                           -0.0066 -0.0063 -0.0108 -0.0007 -0.0018
                                            0.0000  0.0027  0.0065  0.0000  0.0000
                                           -0.0104
                ( 39.46%)   0.6282* H  11 s( 99.95%)p 0.00(  0.05%)
                                            0.9997 -0.0004  0.0010  0.0000 -0.0199
                                            0.0115
    16. (1.99920) CR ( 1) C   1           s(100.00%)p 0.00(  0.00%)
                                            1.0000  0.0002 -0.0000 -0.0000  0.0000
                                            0.0000  0.0000  0.0000  0.0000 -0.0000
                                           -0.0000  0.0003 -0.0000 -0.0000  0.0000
                                            0.0000  0.0000  0.0000 -0.0000 -0.0000
                                            0.0000 -0.0000  0.0000  0.0000  0.0000
                                            0.0000 -0.0000 -0.0000  0.0000  0.0000
                                           -0.0000
    17. (1.99920) CR ( 1) C   2           s(100.00%)p 0.00(  0.00%)
                                            1.0000  0.0002 -0.0000 -0.0000  0.0000
                                            0.0000  0.0000  0.0000  0.0000 -0.0000
                                           -0.0000 -0.0003  0.0000  0.0000  0.0000
                                            0.0000  0.0000  0.0000  0.0000  0.0000
                                            0.0000 -0.0000  0.0000  0.0000 -0.0000
                                            0.0000  0.0000  0.0000  0.0000  0.0000
                                           -0.0000
    18. (1.99920) CR ( 1) C   3           s(100.00%)p 0.00(  0.00%)
                                            1.0000  0.0002 -0.0000 -0.0000  0.0000
                                            0.0000  0.0000  0.0000  0.0003 -0.0000
                                           -0.0000  0.0002 -0.0000 -0.0000  0.0000
                                            0.0000  0.0000  0.0000  0.0000  0.0000
                                           -0.0000 -0.0000 -0.0000 -0.0000  0.0000
                                            0.0000  0.0000 -0.0000  0.0000  0.0000
                                           -0.0000
    19. (1.99920) CR ( 1) C   4           s(100.00%)p 0.00(  0.00%)
                                            1.0000  0.0002 -0.0000 -0.0000  0.0000
                                            0.0000  0.0000  0.0000 -0.0003  0.0000
                                            0.0000  0.0002 -0.0000 -0.0000  0.0000
                                            0.0000  0.0000  0.0000 -0.0000 -0.0000
                                           -0.0000 -0.0000 -0.0000 -0.0000  0.0000
                                            0.0000 -0.0000 -0.0000  0.0000  0.0000
                                            0.0000
    20. (1.99920) CR ( 1) C   5           s(100.00%)p 0.00(  0.00%)
                                            1.0000  0.0002 -0.0000 -0.0000  0.0000
                                            0.0000  0.0000  0.0000 -0.0003  0.0000
                                            0.0000 -0.0002  0.0000  0.0000  0.0000
                                            0.0000  0.0000  0.0000  0.0000  0.0000
                                           -0.0000 -0.0000 -0.0000 -0.0000 -0.0000
                                            0.0000 -0.0000  0.0000  0.0000  0.0000
                                            0.0000
    21. (1.99920) CR ( 1) C   6           s(100.00%)p 0.00(  0.00%)
                                            1.0000  0.0002 -0.0000 -0.0000  0.0000
                                            0.0000  0.0000  0.0000  0.0003 -0.0000
                                           -0.0000 -0.0002  0.0000  0.0000  0.0000
                                            0.0000  0.0000  0.0000 -0.0000 -0.0000
                                           -0.0000 -0.0000 -0.0000 -0.0000 -0.0000
                                            0.0000  0.0000  0.0000  0.0000  0.0000
                                           -0.0000
    22. (0.00549) RY*( 1) C   1           s(  3.82%)p21.84( 83.46%)d 3.32( 12.68%)
                                                  f 0.01(  0.04%)
                                           -0.0000  0.0056  0.1816  0.0717  0.0064
                                           -0.0000 -0.0000 -0.0000  0.0000  0.0000
                                           -0.0000 -0.0232 -0.9116 -0.0547 -0.0000
                                           -0.0000 -0.0000 -0.0000 -0.0000 -0.0000
                                            0.0247  0.1274 -0.1066  0.3140 -0.0013
                                           -0.0000  0.0000 -0.0200 -0.0000 -0.0000
                                            0.0000
    23. (0.00220) RY*( 2) C   1           s(  0.00%)p 1.00( 82.10%)d 0.21( 17.60%)
                                                  f 0.00(  0.30%)
                                            0.0000  0.0000 -0.0000 -0.0000  0.0000
                                            0.0000  0.0000  0.0000 -0.0263  0.8597
                                            0.2851 -0.0000 -0.0000  0.0000  0.0000
                                            0.0000  0.0000  0.0000  0.3280 -0.2615
                                            0.0000  0.0000  0.0000  0.0000 -0.0000
                                            0.0000 -0.0532 -0.0000  0.0000  0.0000
                                            0.0128
    24. (0.00113) RY*( 3) C   1           s( 74.01%)p 0.03(  1.95%)d 0.30( 22.16%)
                                                  f 0.03(  1.88%)
                                            0.0000 -0.0053  0.8369 -0.1992  0.0070
                                            0.0000  0.0000  0.0000  0.0000 -0.0000
                                            0.0000  0.0041  0.0192 -0.1381  0.0000
                                            0.0000  0.0000  0.0000  0.0000  0.0000
                                            0.1396 -0.0543  0.3428 -0.2858 -0.0971
                                            0.0000  0.0000 -0.0968  0.0000  0.0000
                                            0.0000
    25. (0.00097) RY*( 4) C   1           s(  0.00%)p 1.00( 80.21%)d 0.24( 18.90%)
                                                  f 0.01(  0.89%)
                                            0.0000  0.0000  0.0000  0.0000  0.0000
                                            0.0151  0.8773 -0.1796  0.0000  0.0000
                                            0.0000  0.0000  0.0000  0.0000  0.0219
                                            0.0490 -0.4068  0.1435  0.0000  0.0000
                                            0.0000  0.0000  0.0000  0.0000  0.0000
                                            0.0536  0.0000  0.0000  0.0017  0.0776
                                            0.0000
    26. (0.00069) RY*( 5) C   1           s(  0.00%)p 1.00( 20.31%)d 3.75( 76.16%)
                                                  f 0.17(  3.54%)
                                            0.0000  0.0000 -0.0000  0.0000  0.0000
                                            0.0000  0.0000  0.0000 -0.0389  0.4462
                                           -0.0495 -0.0000 -0.0000  0.0000  0.0000
                                            0.0000  0.0000  0.0000 -0.5759  0.6557
                                           -0.0000 -0.0000  0.0000 -0.0000  0.0000
                                            0.0000  0.1713  0.0000  0.0000  0.0000
                                           -0.0776
    27. (0.00036) RY*( 6) C   1           s(  0.00%)p 1.00(  0.24%)d99.99( 99.66%)
                                                  f 0.42(  0.10%)
                                            0.0000  0.0000  0.0000  0.0000  0.0000
                                           -0.0083 -0.0471  0.0095  0.0000  0.0000
                                            0.0000  0.0000  0.0000  0.0000  0.4080
                                            0.9108  0.0220 -0.0077  0.0000  0.0000
                                            0.0000  0.0000  0.0000  0.0000  0.0000
                                           -0.0030  0.0000  0.0000  0.0313 -0.0041
                                            0.0000
    28. (0.00016) RY*( 7) C   1           s( 16.65%)p 0.75( 12.45%)d 3.98( 66.19%)
                                                  f 0.28(  4.71%)
                                           -0.0000  0.0126  0.3186 -0.2284 -0.1125
                                           -0.0000 -0.0000 -0.0000  0.0000 -0.0000
                                            0.0000  0.0093  0.2795 -0.2152 -0.0000
                                           -0.0000 -0.0000 -0.0000  0.0000  0.0000
                                            0.1146  0.0394 -0.7133  0.3719  0.1943
                                           -0.0000  0.0000 -0.0970 -0.0000 -0.0000
                                            0.0000
    29. (0.00011) RY*( 8) C   1           s(  0.00%)p 1.00( 82.40%)d 0.05(  4.13%)
                                                  f 0.16( 13.47%)
                                           -0.0000  0.0000 -0.0000 -0.0000  0.0000
                                            0.0000  0.0000  0.0000  0.0219 -0.2344
                                            0.8767 -0.0000 -0.0000  0.0000  0.0000
                                            0.0000  0.0000  0.0000  0.0656  0.1924
                                            0.0000  0.0000  0.0000  0.0000 -0.0000
                                            0.0000  0.3659 -0.0000  0.0000  0.0000
                                            0.0285
    30. (0.00009) RY*( 9) C   1           s( 75.05%)p 0.01(  0.93%)d 0.23( 17.18%)
                                                  f 0.09(  6.84%)
    31. (0.00004) RY*(10) C   1           s(  0.00%)p 1.00(  1.77%)d52.41( 92.88%)
                                                  f 3.02(  5.35%)
    32. (0.00004) RY*(11) C   1           s( 13.59%)p 1.98( 26.91%)d 4.31( 58.63%)
                                                  f 0.06(  0.87%)
    33. (0.00002) RY*(12) C   1           s(  0.00%)p 1.00( 12.84%)d 0.41(  5.21%)
                                                  f 6.38( 81.95%)
    34. (0.00000) RY*(13) C   1           s(  0.00%)p 1.00(  1.73%)d56.73( 98.27%)
    35. (0.00000) RY*(14) C   1           s( 94.17%)p 0.01(  1.10%)d 0.03(  3.18%)
                                                  f 0.02(  1.55%)
    36. (0.00000) RY*(15) C   1           s(  7.82%)p 8.27( 64.61%)d 3.12( 24.39%)
                                                  f 0.41(  3.19%)
    37. (0.00001) RY*(16) C   1           s(  7.24%)p 0.54(  3.89%)d10.82( 78.40%)
                                                  f 1.44( 10.46%)
    38. (0.00000) RY*(17) C   1           s(  2.61%)p 0.63(  1.65%)d36.69( 95.61%)
                                                  f 0.05(  0.13%)
    39. (0.00000) RY*(18) C   1           s(  0.00%)p 0.00(  0.00%)d 1.00(100.00%)
    40. (0.00000) RY*(19) C   1           s(  0.00%)p 1.00(100.00%)d 0.00(  0.00%)
                                                  f 0.00(  0.00%)
    41. (0.00000) RY*(20) C   1           s(  1.67%)p 1.87(  3.13%)d 9.79( 16.37%)
                                                  f47.13( 78.82%)
    42. (0.00000) RY*(21) C   1           s(  0.00%)p 1.00(  0.24%)d 0.22(  0.05%)
                                                  f99.99( 99.71%)
    43. (0.00000) RY*(22) C   1           s(  0.00%)p 1.00( 17.12%)d 4.84( 82.88%)
                                                  f 0.00(  0.00%)
    44. (0.00000) RY*(23) C   1           s(  3.43%)p 0.01(  0.04%)d 1.47(  5.04%)
                                                  f26.69( 91.48%)
    45. (0.00000) RY*(24) C   1           s(  0.00%)p 0.00(  0.00%)d 1.00(  0.10%)
                                                  f99.99( 99.90%)
    46. (0.00000) RY*(25) C   1           s(  0.00%)p 1.00(  0.51%)d 0.22(  0.11%)
                                                  f99.99( 99.37%)
    47. (0.00000) RY*(26) C   1           s(  0.00%)p 1.00(  0.75%)d 5.19(  3.87%)
                                                  f99.99( 95.38%)
    48. (0.00549) RY*( 1) C   2           s(  3.82%)p21.84( 83.46%)d 3.32( 12.68%)
                                                  f 0.01(  0.04%)
                                           -0.0000  0.0056  0.1816  0.0717  0.0064
                                            0.0000  0.0000  0.0000  0.0000  0.0000
                                           -0.0000  0.0232  0.9116  0.0547  0.0000
                                            0.0000  0.0000  0.0000 -0.0000 -0.0000
                                            0.0247  0.1274 -0.1066  0.3140  0.0013
                                            0.0000 -0.0000  0.0200  0.0000  0.0000
                                            0.0000
    49. (0.00220) RY*( 2) C   2           s(  0.00%)p 1.00( 82.10%)d 0.21( 17.60%)
                                                  f 0.00(  0.30%)
                                           -0.0000 -0.0000  0.0000 -0.0000 -0.0000
                                            0.0000  0.0000  0.0000 -0.0263  0.8597
                                            0.2851  0.0000  0.0000 -0.0000  0.0000
                                            0.0000  0.0000  0.0000 -0.3280  0.2615
                                            0.0000  0.0000  0.0000 -0.0000  0.0000
                                            0.0000 -0.0532  0.0000  0.0000  0.0000
                                            0.0128
    50. (0.00113) RY*( 3) C   2           s( 74.01%)p 0.03(  1.95%)d 0.30( 22.16%)
                                                  f 0.03(  1.88%)
                                            0.0000 -0.0053  0.8369 -0.1992  0.0070
                                            0.0000  0.0000  0.0000  0.0000 -0.0000
                                           -0.0000 -0.0041 -0.0192  0.1381  0.0000
                                            0.0000  0.0000  0.0000  0.0000 -0.0000
                                            0.1396 -0.0543  0.3428 -0.2858  0.0971
                                            0.0000 -0.0000  0.0968  0.0000  0.0000
                                           -0.0000
    51. (0.00097) RY*( 4) C   2           s(  0.00%)p 1.00( 80.21%)d 0.24( 18.90%)
                                                  f 0.01(  0.89%)
                                            0.0000  0.0000  0.0000  0.0000  0.0000
                                            0.0151  0.8773 -0.1796  0.0000  0.0000
                                            0.0000  0.0000  0.0000  0.0000  0.0219
                                            0.0490  0.4068 -0.1435  0.0000  0.0000
                                            0.0000  0.0000  0.0000  0.0000  0.0000
                                            0.0536  0.0000  0.0000 -0.0017  0.0776
                                            0.0000
    52. (0.00069) RY*( 5) C   2           s(  0.00%)p 1.00( 20.31%)d 3.75( 76.16%)
                                                  f 0.17(  3.54%)
                                            0.0000  0.0000 -0.0000 -0.0000 -0.0000
                                            0.0000  0.0000  0.0000  0.0389 -0.4462
                                            0.0495 -0.0000  0.0000 -0.0000  0.0000
                                            0.0000  0.0000  0.0000 -0.5759  0.6557
                                           -0.0000  0.0000 -0.0000 -0.0000 -0.0000
                                            0.0000 -0.1713  0.0000  0.0000  0.0000
                                            0.0776
    53. (0.00036) RY*( 6) C   2           s(  0.00%)p 1.00(  0.24%)d99.99( 99.66%)
                                                  f 0.42(  0.10%)
                                            0.0000  0.0000  0.0000  0.0000  0.0000
                                           -0.0083 -0.0471  0.0095  0.0000  0.0000
                                            0.0000  0.0000  0.0000  0.0000  0.4080
                                            0.9108 -0.0220  0.0077  0.0000  0.0000
                                            0.0000  0.0000  0.0000  0.0000  0.0000
                                           -0.0030  0.0000  0.0000 -0.0313 -0.0041
                                            0.0000
    54. (0.00016) RY*( 7) C   2           s( 16.65%)p 0.75( 12.45%)d 3.98( 66.19%)
                                                  f 0.28(  4.71%)
                                           -0.0000  0.0126  0.3186 -0.2284 -0.1125
                                           -0.0000 -0.0000 -0.0000  0.0000  0.0000
                                           -0.0000 -0.0093 -0.2795  0.2152 -0.0000
                                           -0.0000 -0.0000 -0.0000  0.0000  0.0000
                                            0.1146  0.0394 -0.7133  0.3719 -0.1943
                                           -0.0000 -0.0000  0.0970 -0.0000 -0.0000
                                            0.0000
    55. (0.00011) RY*( 8) C   2           s(  0.00%)p 1.00( 82.40%)d 0.05(  4.13%)
                                                  f 0.16( 13.47%)
                                            0.0000 -0.0000  0.0000  0.0000 -0.0000
                                            0.0000  0.0000  0.0000  0.0219 -0.2344
                                            0.8767 -0.0000 -0.0000  0.0000  0.0000
                                            0.0000  0.0000  0.0000 -0.0656 -0.1924
                                           -0.0000 -0.0000 -0.0000 -0.0000 -0.0000
                                            0.0000  0.3659  0.0000  0.0000  0.0000
                                            0.0285
    56. (0.00009) RY*( 9) C   2           s( 75.05%)p 0.01(  0.93%)d 0.23( 17.18%)
                                                  f 0.09(  6.84%)
    57. (0.00004) RY*(10) C   2           s(  0.00%)p 1.00(  1.77%)d52.41( 92.88%)
                                                  f 3.02(  5.35%)
    58. (0.00004) RY*(11) C   2           s( 13.59%)p 1.98( 26.91%)d 4.31( 58.63%)
                                                  f 0.06(  0.87%)
    59. (0.00002) RY*(12) C   2           s(  0.00%)p 1.00( 12.84%)d 0.41(  5.21%)
                                                  f 6.38( 81.95%)
    60. (0.00000) RY*(13) C   2           s(  0.00%)p 1.00(  1.73%)d56.73( 98.27%)
    61. (0.00000) RY*(14) C   2           s( 94.17%)p 0.01(  1.10%)d 0.03(  3.18%)
                                                  f 0.02(  1.55%)
    62. (0.00000) RY*(15) C   2           s(  7.82%)p 8.27( 64.61%)d 3.12( 24.39%)
                                                  f 0.41(  3.19%)
    63. (0.00001) RY*(16) C   2           s(  7.24%)p 0.54(  3.89%)d10.82( 78.40%)
                                                  f 1.44( 10.46%)
    64. (0.00000) RY*(17) C   2           s(  2.61%)p 0.63(  1.65%)d36.69( 95.61%)
                                                  f 0.05(  0.13%)
    65. (0.00000) RY*(18) C   2           s(  0.00%)p 0.00(  0.00%)d 1.00(100.00%)
    66. (0.00000) RY*(19) C   2           s(  0.00%)p 1.00(100.00%)d 0.00(  0.00%)
                                                  f 0.00(  0.00%)
    67. (0.00000) RY*(20) C   2           s(  1.67%)p 1.87(  3.13%)d 9.79( 16.37%)
                                                  f47.13( 78.82%)
    68. (0.00000) RY*(21) C   2           s(  0.00%)p 1.00(  0.24%)d 0.22(  0.05%)
                                                  f99.99( 99.71%)
    69. (0.00000) RY*(22) C   2           s(  0.00%)p 1.00( 17.12%)d 4.84( 82.88%)
                                                  f 0.00(  0.00%)
    70. (0.00000) RY*(23) C   2           s(  3.43%)p 0.01(  0.04%)d 1.47(  5.04%)
                                                  f26.69( 91.48%)
    71. (0.00000) RY*(24) C   2           s(  0.00%)p 0.00(  0.00%)d 1.00(  0.10%)
                                                  f99.99( 99.90%)
    72. (0.00000) RY*(25) C   2           s(  0.00%)p 1.00(  0.51%)d 0.22(  0.11%)
                                                  f99.99( 99.37%)
    73. (0.00000) RY*(26) C   2           s(  0.00%)p 1.00(  0.75%)d 5.19(  3.87%)
                                                  f99.99( 95.38%)
    74. (0.00549) RY*( 1) C   3           s(  3.82%)p21.83( 83.45%)d 3.32( 12.68%)
                                                  f 0.01(  0.04%)
                                           -0.0000  0.0056  0.1817  0.0717  0.0064
                                           -0.0000 -0.0000 -0.0000 -0.0201 -0.7894
                                           -0.0473 -0.0116 -0.4558 -0.0273 -0.0000
                                           -0.0000 -0.0000 -0.0000 -0.0693  0.2907
                                            0.0847 -0.1243 -0.0027 -0.1220  0.0151
                                           -0.0000  0.0033  0.0022 -0.0000 -0.0000
                                           -0.0126
    75. (0.00220) RY*( 2) C   3           s(  0.00%)p 1.00( 82.10%)d 0.21( 17.60%)
                                                  f 0.00(  0.30%)
                                           -0.0000  0.0000  0.0000 -0.0000  0.0000
                                            0.0000  0.0000  0.0000  0.0131 -0.4299
                                           -0.1425 -0.0227  0.7445  0.2469  0.0000
                                            0.0000  0.0000  0.0000  0.1640 -0.1307
                                            0.1420 -0.1133  0.2460 -0.1962 -0.0136
                                            0.0000 -0.0436  0.0176  0.0000  0.0000
                                           -0.0245
    76. (0.00113) RY*( 3) C   3           s( 74.03%)p 0.03(  1.95%)d 0.30( 22.15%)
                                                  f 0.03(  1.88%)
                                            0.0000 -0.0053  0.8370 -0.1992  0.0070
                                            0.0000  0.0000  0.0000  0.0036  0.0167
                                           -0.1197  0.0021  0.0097 -0.0691  0.0000
                                            0.0000  0.0000  0.0000  0.3174 -0.2378
                                           -0.1353  0.1517 -0.1335  0.0711  0.1128
                                            0.0000  0.0037  0.0765  0.0000  0.0000
                                           -0.0144
    77. (0.00097) RY*( 4) C   3           s(  0.00%)p 1.00( 80.22%)d 0.24( 18.89%)
                                                  f 0.01(  0.89%)
                                            0.0000  0.0000  0.0000  0.0000  0.0000
                                            0.0151  0.8773 -0.1796  0.0000  0.0000
                                            0.0000  0.0000  0.0000  0.0000 -0.3632
                                            0.0998 -0.1845  0.1140  0.0000  0.0000
                                            0.0000  0.0000  0.0000  0.0000  0.0000
                                           -0.0519  0.0000  0.0000  0.0787 -0.0041
                                            0.0000
    78. (0.00069) RY*( 5) C   3           s(  0.00%)p 1.00( 20.31%)d 3.75( 76.16%)
                                                  f 0.17(  3.53%)
                                           -0.0000  0.0000 -0.0001  0.0001  0.0000
                                           -0.0000 -0.0000 -0.0000  0.0195 -0.2231
                                            0.0248 -0.0337  0.3864 -0.0430 -0.0000
                                           -0.0000 -0.0000 -0.0000 -0.2880  0.3278
                                           -0.2494  0.2839 -0.4320  0.4917  0.0625
                                           -0.0000  0.1270 -0.0807 -0.0000 -0.0000
                                            0.0937
    79. (0.00036) RY*( 6) C   3           s(  0.00%)p 1.00(  0.24%)d99.99( 99.66%)
                                                  f 0.43(  0.10%)
                                            0.0000  0.0000  0.0000  0.0000  0.0000
                                           -0.0083 -0.0469  0.0095  0.0000  0.0000
                                            0.0000  0.0000  0.0000  0.0000 -0.1850
                                           -0.4620  0.3643  0.7850  0.0000  0.0000
                                            0.0000  0.0000  0.0000  0.0000  0.0000
                                            0.0242  0.0000  0.0000  0.0115  0.0170
                                            0.0000
    80. (0.00016) RY*( 7) C   3           s( 16.62%)p 0.75( 12.46%)d 3.98( 66.20%)
                                                  f 0.28(  4.72%)
                                            0.0000  0.0126  0.3188 -0.2276 -0.1124
                                            0.0000  0.0000  0.0000  0.0080  0.2422
                                           -0.1863  0.0046  0.1398 -0.1076  0.0000
                                            0.0000  0.0000  0.0000 -0.4857  0.2960
                                            0.5348 -0.2171  0.0150 -0.0721 -0.0148
                                            0.0000  0.0424 -0.1351  0.0000  0.0000
                                           -0.1640
    81. (0.00011) RY*( 8) C   3           s(  0.00%)p 1.00( 82.40%)d 0.05(  4.14%)
                                                  f 0.16( 13.47%)
                                            0.0000 -0.0000  0.0002  0.0003 -0.0000
                                            0.0000  0.0000  0.0000 -0.0109  0.1172
                                           -0.4385  0.0190 -0.2029  0.7592  0.0000
                                            0.0000  0.0000  0.0000  0.0326  0.0962
                                            0.0283  0.0834  0.0493  0.1444  0.0338
                                            0.0000  0.3419 -0.0438  0.0000  0.0000
                                            0.1213
    82. (0.00009) RY*( 9) C   3           s( 75.06%)p 0.01(  0.93%)d 0.23( 17.18%)
                                                  f 0.09(  6.84%)
    83. (0.00004) RY*(10) C   3           s( 13.10%)p 1.99( 26.02%)d 4.57( 59.85%)
                                                  f 0.08(  1.02%)
    84. (0.00004) RY*(11) C   3           s(  0.49%)p 5.46(  2.70%)d99.99( 91.64%)
                                                  f10.46(  5.17%)
    85. (0.00002) RY*(12) C   3           s(  0.00%)p 1.00( 12.83%)d 0.40(  5.19%)
                                                  f 6.39( 81.97%)
    86. (0.00000) RY*(13) C   3           s(  5.97%)p10.38( 61.97%)d 5.33( 31.83%)
                                                  f 0.04(  0.23%)
    87. (0.00000) RY*(14) C   3           s(  0.00%)p 1.00(100.00%)d 0.00(  0.00%)
                                                  f 0.00(  0.00%)
    88. (0.00000) RY*(15) C   3           s( 98.22%)p 0.00(  0.24%)d 0.01(  1.45%)
                                                  f 0.00(  0.08%)
    89. (0.00000) RY*(16) C   3           s(  0.00%)p 1.00( 13.93%)d 6.18( 86.07%)
                                                  f 0.00(  0.00%)
    90. (0.00001) RY*(17) C   3           s(  3.84%)p 1.39(  5.33%)d23.68( 90.83%)
                                                  f 0.00(  0.00%)
    91. (0.00000) RY*(18) C   3           s(  0.00%)p 1.00(  1.70%)d57.74( 98.28%)
                                                  f 0.01(  0.01%)
    92. (0.00000) RY*(19) C   3           s(  3.26%)p 1.59(  5.17%)d28.01( 91.26%)
                                                  f 0.10(  0.32%)
    93. (0.00000) RY*(20) C   3           s(  3.99%)p 0.23(  0.93%)d 0.93(  3.71%)
                                                  f22.93( 91.37%)
    94. (0.00000) RY*(21) C   3           s(  0.00%)p 1.00(  0.24%)d 0.41(  0.10%)
                                                  f99.99( 99.66%)
    95. (0.00000) RY*(22) C   3           s(  0.00%)p 1.00(  3.19%)d30.36( 96.81%)
                                                  f 0.00(  0.00%)
    96. (0.00000) RY*(23) C   3           s(  0.82%)p 1.39(  1.14%)d 5.53(  4.54%)
                                                  f99.99( 93.50%)
    97. (0.00000) RY*(24) C   3           s(  0.00%)p 1.00(  0.51%)d 0.26(  0.13%)
                                                  f99.99( 99.35%)
    98. (0.00000) RY*(25) C   3           s(  0.00%)p 1.00(  0.02%)d 1.59(  0.03%)
                                                  f99.99( 99.95%)
    99. (0.00000) RY*(26) C   3           s(  0.85%)p 0.45(  0.38%)d 3.84(  3.25%)
                                                  f99.99( 95.52%)
   100. (0.00549) RY*( 1) C   4           s(  3.82%)p21.83( 83.45%)d 3.32( 12.68%)
                                                  f 0.01(  0.04%)
                                           -0.0000  0.0056  0.1817  0.0717  0.0064
                                            0.0000  0.0000  0.0000  0.0201  0.7894
                                            0.0473 -0.0116 -0.4558 -0.0273  0.0000
                                            0.0000  0.0000  0.0000  0.0693 -0.2907
                                            0.0847 -0.1243 -0.0027 -0.1220  0.0151
                                            0.0000 -0.0033  0.0022  0.0000  0.0000
                                            0.0126
   101. (0.00220) RY*( 2) C   4           s(  0.00%)p 1.00( 82.10%)d 0.21( 17.60%)
                                                  f 0.00(  0.30%)
                                           -0.0000  0.0000  0.0000 -0.0000  0.0000
                                            0.0000  0.0000  0.0000 -0.0131  0.4299
                                            0.1425 -0.0227  0.7445  0.2469  0.0000
                                            0.0000  0.0000  0.0000 -0.1640  0.1307
                                            0.1420 -0.1133  0.2460 -0.1962 -0.0136
                                            0.0000  0.0436  0.0176  0.0000  0.0000
                                            0.0245
   102. (0.00113) RY*( 3) C   4           s( 74.03%)p 0.03(  1.95%)d 0.30( 22.15%)
                                                  f 0.03(  1.88%)
                                            0.0000 -0.0053  0.8370 -0.1992  0.0070
                                            0.0000  0.0000  0.0000 -0.0036 -0.0167
                                            0.1197  0.0021  0.0097 -0.0691  0.0000
                                            0.0000  0.0000  0.0000 -0.3174  0.2378
                                           -0.1353  0.1517 -0.1335  0.0711  0.1128
                                            0.0000 -0.0037  0.0765  0.0000  0.0000
                                            0.0144
   103. (0.00097) RY*( 4) C   4           s(  0.00%)p 1.00( 80.22%)d 0.24( 18.89%)
                                                  f 0.01(  0.89%)
                                            0.0000  0.0000  0.0000  0.0000  0.0000
                                            0.0151  0.8773 -0.1796  0.0000  0.0000
                                            0.0000  0.0000  0.0000  0.0000  0.3412
                                           -0.1488 -0.2225  0.0292  0.0000  0.0000
                                            0.0000  0.0000  0.0000  0.0000  0.0000
                                           -0.0542  0.0000  0.0000 -0.0771 -0.0059
                                            0.0000
   104. (0.00069) RY*( 5) C   4           s(  0.00%)p 1.00( 20.31%)d 3.75( 76.16%)
                                                  f 0.17(  3.53%)
                                           -0.0000  0.0000 -0.0001  0.0001  0.0000
                                           -0.0000 -0.0000 -0.0000 -0.0195  0.2231
                                           -0.0248 -0.0337  0.3864 -0.0430 -0.0000
                                           -0.0000 -0.0000 -0.0000  0.2880 -0.3278
                                           -0.2494  0.2839 -0.4320  0.4917  0.0625
                                           -0.0000 -0.1270 -0.0807 -0.0000 -0.0000
                                           -0.0937
   105. (0.00036) RY*( 6) C   4           s(  0.00%)p 1.00(  0.24%)d99.99( 99.66%)
                                                  f 0.42(  0.10%)
                                            0.0000  0.0000  0.0000  0.0000  0.0000
                                            0.0083  0.0472 -0.0095  0.0000  0.0000
                                            0.0000  0.0000  0.0000  0.0000  0.2231
                                            0.4488  0.3423  0.7926  0.0000  0.0000
                                            0.0000  0.0000  0.0000  0.0000  0.0000
                                            0.0187  0.0000  0.0000 -0.0199  0.0162
                                            0.0000
   106. (0.00016) RY*( 7) C   4           s( 16.62%)p 0.75( 12.46%)d 3.98( 66.20%)
                                                  f 0.28(  4.72%)
                                            0.0000  0.0126  0.3188 -0.2276 -0.1124
                                            0.0000  0.0000  0.0000 -0.0080 -0.2422
                                            0.1863  0.0046  0.1398 -0.1076  0.0000
                                            0.0000  0.0000  0.0000  0.4857 -0.2960
                                            0.5348 -0.2171  0.0150 -0.0721 -0.0148
                                            0.0000 -0.0424 -0.1351  0.0000  0.0000
                                            0.1640
   107. (0.00011) RY*( 8) C   4           s(  0.00%)p 1.00( 82.40%)d 0.05(  4.14%)
                                                  f 0.16( 13.47%)
                                            0.0000 -0.0000  0.0002  0.0003 -0.0000
                                            0.0000  0.0000  0.0000  0.0109 -0.1172
                                            0.4385  0.0190 -0.2029  0.7592  0.0000
                                            0.0000  0.0000  0.0000 -0.0326 -0.0962
                                            0.0283  0.0834  0.0493  0.1444  0.0338
                                            0.0000 -0.3419 -0.0438  0.0000  0.0000
                                           -0.1213
   108. (0.00009) RY*( 9) C   4           s( 75.06%)p 0.01(  0.93%)d 0.23( 17.18%)
                                                  f 0.09(  6.84%)
   109. (0.00004) RY*(10) C   4           s( 13.10%)p 1.99( 26.02%)d 4.57( 59.85%)
                                                  f 0.08(  1.02%)
   110. (0.00004) RY*(11) C   4           s(  0.49%)p 5.46(  2.70%)d99.99( 91.64%)
                                                  f10.46(  5.17%)
   111. (0.00002) RY*(12) C   4           s(  0.00%)p 1.00( 12.83%)d 0.40(  5.19%)
                                                  f 6.39( 81.97%)
   112. (0.00000) RY*(13) C   4           s(  5.97%)p10.38( 61.96%)d 5.34( 31.84%)
                                                  f 0.04(  0.23%)
   113. (0.00000) RY*(14) C   4           s(  0.00%)p 1.00(100.00%)d 0.00(  0.00%)
                                                  f 0.00(  0.00%)
   114. (0.00000) RY*(15) C   4           s( 98.22%)p 0.00(  0.24%)d 0.01(  1.45%)
                                                  f 0.00(  0.08%)
   115. (0.00000) RY*(16) C   4           s(  0.00%)p 1.00( 13.91%)d 6.19( 86.09%)
                                                  f 0.00(  0.00%)
   116. (0.00001) RY*(17) C   4           s(  3.83%)p 1.39(  5.33%)d23.70( 90.83%)
                                                  f 0.00(  0.00%)
   117. (0.00000) RY*(18) C   4           s(  0.00%)p 1.00(  1.86%)d52.89( 98.14%)
                                                  f 0.00(  0.00%)
   118. (0.00000) RY*(19) C   4           s(  3.26%)p 1.59(  5.17%)d28.01( 91.26%)
                                                  f 0.10(  0.32%)
   119. (0.00000) RY*(20) C   4           s(  3.99%)p 0.23(  0.93%)d 0.93(  3.71%)
                                                  f22.91( 91.37%)
   120. (0.00000) RY*(21) C   4           s(  0.00%)p 1.00(  0.24%)d 0.43(  0.10%)
                                                  f99.99( 99.66%)
   121. (0.00000) RY*(22) C   4           s(  0.00%)p 1.00(  3.08%)d31.45( 96.92%)
                                                  f 0.00(  0.00%)
   122. (0.00000) RY*(23) C   4           s(  0.82%)p 1.39(  1.14%)d 5.53(  4.54%)
                                                  f99.99( 93.50%)
   123. (0.00000) RY*(24) C   4           s(  0.00%)p 1.00(  0.49%)d 0.28(  0.14%)
                                                  f99.99( 99.36%)
   124. (0.00000) RY*(25) C   4           s(  0.00%)p 1.00(  0.02%)d 1.60(  0.03%)
                                                  f99.99( 99.95%)
   125. (0.00000) RY*(26) C   4           s(  0.85%)p 0.45(  0.38%)d 3.84(  3.25%)
                                                  f99.99( 95.52%)
   126. (0.00549) RY*( 1) C   5           s(  3.82%)p21.83( 83.45%)d 3.32( 12.68%)
                                                  f 0.01(  0.04%)
                                           -0.0000  0.0056  0.1817  0.0717  0.0064
                                            0.0000  0.0000  0.0000  0.0201  0.7894
                                            0.0473  0.0116  0.4558  0.0273  0.0000
                                            0.0000  0.0000  0.0000 -0.0693  0.2907
                                            0.0847 -0.1243 -0.0027 -0.1220 -0.0151
                                            0.0000 -0.0033 -0.0022  0.0000  0.0000
                                            0.0126
   127. (0.00220) RY*( 2) C   5           s(  0.00%)p 1.00( 82.10%)d 0.21( 17.60%)
                                                  f 0.00(  0.30%)
                                           -0.0000 -0.0000 -0.0000  0.0000 -0.0000
                                            0.0000  0.0000  0.0000  0.0131 -0.4299
                                           -0.1425 -0.0227  0.7445  0.2469  0.0000
                                            0.0000  0.0000  0.0000 -0.1640  0.1307
                                           -0.1420  0.1133 -0.2460  0.1962 -0.0136
                                            0.0000 -0.0436  0.0176  0.0000  0.0000
                                           -0.0245
   128. (0.00113) RY*( 3) C   5           s( 74.03%)p 0.03(  1.95%)d 0.30( 22.15%)
                                                  f 0.03(  1.88%)
                                            0.0000 -0.0053  0.8370 -0.1992  0.0070
                                            0.0000  0.0000  0.0000 -0.0036 -0.0167
                                            0.1197 -0.0021 -0.0097  0.0691  0.0000
                                            0.0000  0.0000  0.0000  0.3174 -0.2378
                                           -0.1353  0.1517 -0.1335  0.0711 -0.1128
                                            0.0000 -0.0037 -0.0765  0.0000  0.0000
                                            0.0144
   129. (0.00097) RY*( 4) C   5           s(  0.00%)p 1.00( 80.22%)d 0.24( 18.89%)
                                                  f 0.01(  0.89%)
                                            0.0000  0.0000  0.0000  0.0000  0.0000
                                            0.0151  0.8773 -0.1796  0.0000  0.0000
                                            0.0000  0.0000  0.0000  0.0000  0.3412
                                           -0.1488  0.2225 -0.0292  0.0000  0.0000
                                            0.0000  0.0000  0.0000  0.0000  0.0000
                                           -0.0542  0.0000  0.0000  0.0771 -0.0059
                                            0.0000
   130. (0.00069) RY*( 5) C   5           s(  0.00%)p 1.00( 20.31%)d 3.75( 76.16%)
                                                  f 0.17(  3.53%)
                                            0.0000  0.0000 -0.0001  0.0001  0.0000
                                           -0.0000 -0.0000 -0.0000 -0.0195  0.2231
                                           -0.0248  0.0337 -0.3864  0.0430 -0.0000
                                           -0.0000 -0.0000 -0.0000 -0.2880  0.3278
                                           -0.2494  0.2839 -0.4320  0.4917 -0.0625
                                           -0.0000 -0.1270  0.0807 -0.0000 -0.0000
                                           -0.0937
   131. (0.00036) RY*( 6) C   5           s(  0.00%)p 1.00(  0.24%)d99.99( 99.66%)
                                                  f 0.42(  0.10%)
                                            0.0000  0.0000  0.0000  0.0000  0.0000
                                           -0.0083 -0.0472  0.0095  0.0000  0.0000
                                            0.0000  0.0000  0.0000  0.0000 -0.2231
                                           -0.4488  0.3423  0.7926  0.0000  0.0000
                                            0.0000  0.0000  0.0000  0.0000  0.0000
                                           -0.0187  0.0000  0.0000 -0.0199 -0.0162
                                            0.0000
   132. (0.00016) RY*( 7) C   5           s( 16.62%)p 0.75( 12.46%)d 3.98( 66.20%)
                                                  f 0.28(  4.72%)
                                           -0.0000  0.0126  0.3188 -0.2276 -0.1124
                                            0.0000  0.0000  0.0000 -0.0080 -0.2422
                                            0.1863 -0.0046 -0.1398  0.1076  0.0000
                                            0.0000  0.0000  0.0000 -0.4857  0.2960
                                            0.5348 -0.2171  0.0150 -0.0721  0.0148
                                            0.0000 -0.0424  0.1351  0.0000  0.0000
                                            0.1640
   133. (0.00011) RY*( 8) C   5           s(  0.00%)p 1.00( 82.40%)d 0.05(  4.14%)
                                                  f 0.16( 13.47%)
                                           -0.0000 -0.0000  0.0002  0.0003 -0.0000
                                           -0.0000 -0.0000 -0.0000  0.0109 -0.1172
                                            0.4385 -0.0190  0.2029 -0.7592 -0.0000
                                           -0.0000 -0.0000 -0.0000  0.0326  0.0962
                                            0.0283  0.0834  0.0493  0.1444 -0.0338
                                           -0.0000 -0.3419  0.0438 -0.0000 -0.0000
                                           -0.1213
   134. (0.00009) RY*( 9) C   5           s( 75.06%)p 0.01(  0.93%)d 0.23( 17.18%)
                                                  f 0.09(  6.84%)
   135. (0.00004) RY*(10) C   5           s( 13.10%)p 1.99( 26.02%)d 4.57( 59.85%)
                                                  f 0.08(  1.02%)
   136. (0.00004) RY*(11) C   5           s(  0.49%)p 5.46(  2.70%)d99.99( 91.64%)
                                                  f10.46(  5.17%)
   137. (0.00002) RY*(12) C   5           s(  0.00%)p 1.00( 12.83%)d 0.40(  5.19%)
                                                  f 6.39( 81.97%)
   138. (0.00000) RY*(13) C   5           s(  5.97%)p10.38( 61.96%)d 5.34( 31.84%)
                                                  f 0.04(  0.23%)
   139. (0.00000) RY*(14) C   5           s(  0.00%)p 1.00(100.00%)d 0.00(  0.00%)
                                                  f 0.00(  0.00%)
   140. (0.00000) RY*(15) C   5           s( 98.22%)p 0.00(  0.24%)d 0.01(  1.45%)
                                                  f 0.00(  0.08%)
   141. (0.00000) RY*(16) C   5           s(  0.00%)p 1.00( 13.91%)d 6.19( 86.09%)
                                                  f 0.00(  0.00%)
   142. (0.00001) RY*(17) C   5           s(  3.83%)p 1.39(  5.33%)d23.70( 90.83%)
                                                  f 0.00(  0.00%)
   143. (0.00000) RY*(18) C   5           s(  0.00%)p 1.00(  1.86%)d52.89( 98.14%)
                                                  f 0.00(  0.00%)
   144. (0.00000) RY*(19) C   5           s(  3.26%)p 1.59(  5.17%)d28.01( 91.26%)
                                                  f 0.10(  0.32%)
   145. (0.00000) RY*(20) C   5           s(  3.99%)p 0.23(  0.93%)d 0.93(  3.71%)
                                                  f22.91( 91.37%)
   146. (0.00000) RY*(21) C   5           s(  0.00%)p 1.00(  0.24%)d 0.43(  0.10%)
                                                  f99.99( 99.66%)
   147. (0.00000) RY*(22) C   5           s(  0.00%)p 1.00(  3.08%)d31.45( 96.92%)
                                                  f 0.00(  0.00%)
   148. (0.00000) RY*(23) C   5           s(  0.82%)p 1.39(  1.14%)d 5.53(  4.54%)
                                                  f99.99( 93.50%)
   149. (0.00000) RY*(24) C   5           s(  0.00%)p 1.00(  0.49%)d 0.28(  0.14%)
                                                  f99.99( 99.36%)
   150. (0.00000) RY*(25) C   5           s(  0.00%)p 1.00(  0.02%)d 1.60(  0.03%)
                                                  f99.99( 99.95%)
   151. (0.00000) RY*(26) C   5           s(  0.85%)p 0.45(  0.38%)d 3.84(  3.25%)
                                                  f99.99( 95.52%)
   152. (0.00549) RY*( 1) C   6           s(  3.82%)p21.83( 83.45%)d 3.32( 12.68%)
                                                  f 0.01(  0.04%)
                                           -0.0000  0.0056  0.1817  0.0717  0.0064
                                           -0.0000 -0.0000 -0.0000 -0.0201 -0.7894
                                           -0.0473  0.0116  0.4558  0.0273 -0.0000
                                           -0.0000 -0.0000 -0.0000  0.0693 -0.2907
                                            0.0847 -0.1243 -0.0027 -0.1220 -0.0151
                                           -0.0000  0.0033 -0.0022 -0.0000 -0.0000
                                           -0.0126
   153. (0.00220) RY*( 2) C   6           s(  0.00%)p 1.00( 82.10%)d 0.21( 17.60%)
                                                  f 0.00(  0.30%)
                                           -0.0000 -0.0000 -0.0000  0.0000 -0.0000
                                            0.0000  0.0000  0.0000 -0.0131  0.4299
                                            0.1425 -0.0227  0.7445  0.2469  0.0000
                                            0.0000  0.0000  0.0000  0.1640 -0.1307
                                           -0.1420  0.1133 -0.2460  0.1962 -0.0136
                                            0.0000  0.0436  0.0176  0.0000  0.0000
                                            0.0245
   154. (0.00113) RY*( 3) C   6           s( 74.03%)p 0.03(  1.95%)d 0.30( 22.15%)
                                                  f 0.03(  1.88%)
                                           -0.0000 -0.0053  0.8370 -0.1992  0.0070
                                            0.0000  0.0000  0.0000  0.0036  0.0167
                                           -0.1197 -0.0021 -0.0097  0.0691  0.0000
                                            0.0000  0.0000  0.0000 -0.3174  0.2378
                                           -0.1353  0.1517 -0.1335  0.0711 -0.1128
                                            0.0000  0.0037 -0.0765  0.0000  0.0000
                                           -0.0144
   155. (0.00097) RY*( 4) C   6           s(  0.00%)p 1.00( 80.22%)d 0.24( 18.89%)
                                                  f 0.01(  0.89%)
                                            0.0000  0.0000  0.0000  0.0000  0.0000
                                            0.0151  0.8773 -0.1796  0.0000  0.0000
                                            0.0000  0.0000  0.0000  0.0000 -0.3632
                                            0.0998  0.1845 -0.1140  0.0000  0.0000
                                            0.0000  0.0000  0.0000  0.0000  0.0000
                                           -0.0519  0.0000  0.0000 -0.0787 -0.0041
                                            0.0000
   156. (0.00069) RY*( 5) C   6           s(  0.00%)p 1.00( 20.31%)d 3.75( 76.16%)
                                                  f 0.17(  3.53%)
                                            0.0000  0.0000 -0.0001  0.0001  0.0000
                                           -0.0000 -0.0000 -0.0000  0.0195 -0.2231
                                            0.0248  0.0337 -0.3864  0.0430 -0.0000
                                           -0.0000 -0.0000 -0.0000  0.2880 -0.3278
                                           -0.2494  0.2839 -0.4320  0.4917 -0.0625
                                           -0.0000  0.1270  0.0807 -0.0000 -0.0000
                                            0.0937
   157. (0.00036) RY*( 6) C   6           s(  0.00%)p 1.00(  0.24%)d99.99( 99.66%)
                                                  f 0.43(  0.10%)
                                            0.0000  0.0000  0.0000  0.0000  0.0000
                                            0.0083  0.0469 -0.0095  0.0000  0.0000
                                            0.0000  0.0000  0.0000  0.0000  0.1850
                                            0.4620  0.3643  0.7850  0.0000  0.0000
                                            0.0000  0.0000  0.0000  0.0000  0.0000
                                           -0.0242  0.0000  0.0000  0.0115 -0.0170
                                            0.0000
   158. (0.00016) RY*( 7) C   6           s( 16.62%)p 0.75( 12.46%)d 3.98( 66.20%)
                                                  f 0.28(  4.72%)
                                            0.0000  0.0126  0.3188 -0.2276 -0.1124
                                            0.0000  0.0000  0.0000  0.0080  0.2422
                                           -0.1863 -0.0046 -0.1398  0.1076  0.0000
                                            0.0000  0.0000  0.0000  0.4857 -0.2960
                                            0.5348 -0.2171  0.0150 -0.0721  0.0148
                                            0.0000  0.0424  0.1351  0.0000  0.0000
                                           -0.1640
   159. (0.00011) RY*( 8) C   6           s(  0.00%)p 1.00( 82.40%)d 0.05(  4.14%)
                                                  f 0.16( 13.47%)
                                           -0.0000 -0.0000  0.0002  0.0003 -0.0000
                                           -0.0000 -0.0000 -0.0000 -0.0109  0.1172
                                           -0.4385 -0.0190  0.2029 -0.7592 -0.0000
                                           -0.0000 -0.0000 -0.0000 -0.0326 -0.0962
                                            0.0283  0.0834  0.0493  0.1444 -0.0338
                                           -0.0000  0.3419  0.0438 -0.0000 -0.0000
                                            0.1213
   160. (0.00009) RY*( 9) C   6           s( 75.06%)p 0.01(  0.93%)d 0.23( 17.18%)
                                                  f 0.09(  6.84%)
   161. (0.00004) RY*(10) C   6           s( 13.10%)p 1.99( 26.02%)d 4.57( 59.85%)
                                                  f 0.08(  1.02%)
   162. (0.00004) RY*(11) C   6           s(  0.49%)p 5.46(  2.70%)d99.99( 91.64%)
                                                  f10.46(  5.17%)
   163. (0.00002) RY*(12) C   6           s(  0.00%)p 1.00( 12.83%)d 0.40(  5.19%)
                                                  f 6.39( 81.97%)
   164. (0.00000) RY*(13) C   6           s(  5.97%)p10.38( 61.97%)d 5.33( 31.83%)
                                                  f 0.04(  0.23%)
   165. (0.00000) RY*(14) C   6           s(  0.00%)p 1.00(100.00%)d 0.00(  0.00%)
                                                  f 0.00(  0.00%)
   166. (0.00000) RY*(15) C   6           s( 98.22%)p 0.00(  0.24%)d 0.01(  1.45%)
                                                  f 0.00(  0.08%)
   167. (0.00000) RY*(16) C   6           s(  0.00%)p 1.00( 13.93%)d 6.18( 86.07%)
                                                  f 0.00(  0.00%)
   168. (0.00001) RY*(17) C   6           s(  3.84%)p 1.39(  5.33%)d23.68( 90.83%)
                                                  f 0.00(  0.00%)
   169. (0.00000) RY*(18) C   6           s(  0.00%)p 1.00(  1.70%)d57.74( 98.28%)
                                                  f 0.01(  0.01%)
   170. (0.00000) RY*(19) C   6           s(  3.26%)p 1.59(  5.17%)d28.01( 91.26%)
                                                  f 0.10(  0.32%)
   171. (0.00000) RY*(20) C   6           s(  3.99%)p 0.23(  0.93%)d 0.93(  3.71%)
                                                  f22.93( 91.37%)
   172. (0.00000) RY*(21) C   6           s(  0.00%)p 1.00(  0.24%)d 0.41(  0.10%)
                                                  f99.99( 99.66%)
   173. (0.00000) RY*(22) C   6           s(  0.00%)p 1.00(  3.19%)d30.36( 96.81%)
                                                  f 0.00(  0.00%)
   174. (0.00000) RY*(23) C   6           s(  0.82%)p 1.39(  1.14%)d 5.53(  4.54%)
                                                  f99.99( 93.50%)
   175. (0.00000) RY*(24) C   6           s(  0.00%)p 1.00(  0.51%)d 0.26(  0.13%)
                                                  f99.99( 99.35%)
   176. (0.00000) RY*(25) C   6           s(  0.00%)p 1.00(  0.02%)d 1.59(  0.03%)
                                                  f99.99( 99.95%)
   177. (0.00000) RY*(26) C   6           s(  0.85%)p 0.45(  0.38%)d 3.84(  3.25%)
                                                  f99.99( 95.52%)
   178. (0.00036) RY*( 1) H   7           s( 98.63%)p 0.01(  1.37%)
                                           -0.0023  0.9931 -0.0040  0.0000  0.0000
                                            0.1170
   179. (0.00016) RY*( 2) H   7           s( 99.92%)p 0.00(  0.08%)
                                           -0.0003  0.0073  0.9996  0.0000  0.0000
                                           -0.0274
   180. (0.00010) RY*( 3) H   7           s(  0.00%)p 1.00(100.00%)
                                            0.0000  0.0000  0.0000  1.0000  0.0000
                                            0.0000
   181. (0.00010) RY*( 4) H   7           s(  0.00%)p 1.00(100.00%)
   182. (0.00002) RY*( 5) H   7           s(  1.50%)p65.78( 98.50%)
   183. (0.00036) RY*( 1) H   8           s( 98.63%)p 0.01(  1.37%)
                                           -0.0023  0.9931 -0.0040  0.0000 -0.1013
                                           -0.0587
   184. (0.00016) RY*( 2) H   8           s( 99.92%)p 0.00(  0.08%)
                                           -0.0003  0.0073  0.9996  0.0000  0.0235
                                            0.0141
   185. (0.00010) RY*( 3) H   8           s(  0.00%)p 1.00(100.00%)
                                            0.0000  0.0000  0.0000  1.0000  0.0000
                                            0.0000
   186. (0.00010) RY*( 4) H   8           s(  0.00%)p 1.00(100.00%)
   187. (0.00002) RY*( 5) H   8           s(  1.50%)p65.78( 98.50%)
   188. (0.00036) RY*( 1) H   9           s( 98.63%)p 0.01(  1.37%)
                                           -0.0023  0.9931 -0.0040  0.0000  0.1013
                                           -0.0587
   189. (0.00016) RY*( 2) H   9           s( 99.92%)p 0.00(  0.08%)
                                           -0.0003  0.0073  0.9996  0.0000 -0.0235
                                            0.0141
   190. (0.00010) RY*( 3) H   9           s(  0.00%)p 1.00(100.00%)
                                            0.0000  0.0000  0.0000  1.0000  0.0000
                                            0.0000
   191. (0.00010) RY*( 4) H   9           s(  0.00%)p 1.00(100.00%)
   192. (0.00002) RY*( 5) H   9           s(  1.50%)p65.78( 98.50%)
   193. (0.00036) RY*( 1) H  10           s( 98.63%)p 0.01(  1.37%)
                                           -0.0023  0.9931 -0.0040  0.0000  0.1013
                                            0.0587
   194. (0.00016) RY*( 2) H  10           s( 99.92%)p 0.00(  0.08%)
                                           -0.0003  0.0073  0.9996  0.0000 -0.0235
                                           -0.0141
   195. (0.00010) RY*( 3) H  10           s(  0.00%)p 1.00(100.00%)
                                            0.0000  0.0000  0.0000  1.0000  0.0000
                                            0.0000
   196. (0.00010) RY*( 4) H  10           s(  0.00%)p 1.00(100.00%)
   197. (0.00002) RY*( 5) H  10           s(  1.50%)p65.78( 98.50%)
   198. (0.00036) RY*( 1) H  11           s( 98.63%)p 0.01(  1.37%)
                                           -0.0023  0.9931 -0.0040  0.0000 -0.1013
                                            0.0587
   199. (0.00016) RY*( 2) H  11           s( 99.92%)p 0.00(  0.08%)
                                           -0.0003  0.0073  0.9996  0.0000  0.0235
                                           -0.0141
   200. (0.00010) RY*( 3) H  11           s(  0.00%)p 1.00(100.00%)
                                            0.0000  0.0000  0.0000  1.0000  0.0000
                                            0.0000
   201. (0.00010) RY*( 4) H  11           s(  0.00%)p 1.00(100.00%)
   202. (0.00002) RY*( 5) H  11           s(  1.50%)p65.78( 98.50%)
   203. (0.00036) RY*( 1) H  12           s( 98.63%)p 0.01(  1.37%)
                                           -0.0023  0.9931 -0.0040  0.0000  0.0000
                                           -0.1170
   204. (0.00016) RY*( 2) H  12           s( 99.92%)p 0.00(  0.08%)
                                           -0.0003  0.0073  0.9996  0.0000  0.0000
                                            0.0274
   205. (0.00010) RY*( 3) H  12           s(  0.00%)p 1.00(100.00%)
                                            0.0000  0.0000  0.0000  1.0000  0.0000
                                            0.0000
   206. (0.00010) RY*( 4) H  12           s(  0.00%)p 1.00(100.00%)
   207. (0.00002) RY*( 5) H  12           s(  1.50%)p65.78( 98.50%)
   208. (0.01506) BD*( 1) C   1 - C   3  
                ( 50.00%)   0.7071* C   1 s( 35.72%)p 1.80( 64.14%)d 0.00(  0.13%)
                                                  f 0.00(  0.01%)
                                            0.0000  0.5976  0.0068  0.0024 -0.0002
                                            0.0000  0.0000  0.0000  0.7058  0.0323
                                           -0.0055 -0.3770  0.0111  0.0023  0.0000
                                            0.0000  0.0000  0.0000 -0.0273 -0.0053
                                           -0.0204 -0.0049  0.0055 -0.0045  0.0029
                                            0.0000 -0.0002  0.0070  0.0000  0.0000
                                           -0.0075
                ( 50.00%)  -0.7071* C   3 s( 35.72%)p 1.80( 64.15%)d 0.00(  0.13%)
                                                  f 0.00(  0.01%)
                                            0.0000  0.5976  0.0068  0.0024 -0.0002
                                            0.0000  0.0000  0.0000 -0.6794 -0.0065
                                            0.0048  0.4227  0.0335 -0.0036  0.0000
                                            0.0000  0.0000  0.0000 -0.0183 -0.0081
                                           -0.0282 -0.0024 -0.0079 -0.0003 -0.0025
                                            0.0000 -0.0037 -0.0075  0.0000  0.0000
                                            0.0061
   209. (0.33272) BD*( 2) C   1 - C   3  
                ( 50.00%)   0.7071* C   1 s(  0.00%)p 1.00( 99.95%)d 0.00(  0.03%)
                                                  f 0.00(  0.03%)
                                           -0.0000 -0.0000 -0.0000 -0.0000 -0.0000
                                           -0.9994  0.0175 -0.0176 -0.0000 -0.0000
                                           -0.0000 -0.0000 -0.0000 -0.0000 -0.0031
                                           -0.0068  0.0119  0.0080 -0.0000 -0.0000
                                           -0.0000 -0.0000 -0.0000 -0.0000 -0.0000
                                           -0.0088 -0.0000 -0.0000 -0.0002  0.0139
                                           -0.0000
                ( 50.00%)  -0.7071* C   3 s(  0.00%)p 1.00( 99.95%)d 0.00(  0.03%)
                                                  f 0.00(  0.03%)
                                           -0.0000 -0.0000 -0.0000 -0.0000 -0.0000
                                           -0.9994  0.0175 -0.0176 -0.0000 -0.0000
                                           -0.0000 -0.0000 -0.0000 -0.0000  0.0118
                                            0.0103  0.0033 -0.0019 -0.0000 -0.0000
                                           -0.0000 -0.0000 -0.0000 -0.0000 -0.0000
                                           -0.0108 -0.0000 -0.0000  0.0013  0.0123
                                           -0.0000
   210. (0.01506) BD*( 1) C   1 - C   4  
                ( 50.00%)   0.7071* C   1 s( 35.72%)p 1.80( 64.14%)d 0.00(  0.13%)
                                                  f 0.00(  0.01%)
                                            0.0000  0.5976  0.0068  0.0024 -0.0002
                                            0.0000  0.0000  0.0000 -0.7058 -0.0323
                                            0.0055 -0.3770  0.0111  0.0023  0.0000
                                            0.0000  0.0000  0.0000  0.0273  0.0053
                                           -0.0204 -0.0049  0.0055 -0.0045  0.0029
                                            0.0000  0.0002  0.0070  0.0000  0.0000
                                            0.0075
                ( 50.00%)  -0.7071* C   4 s( 35.72%)p 1.80( 64.15%)d 0.00(  0.13%)
                                                  f 0.00(  0.01%)
                                            0.0000  0.5976  0.0068  0.0024 -0.0002
                                            0.0000  0.0000  0.0000  0.6794  0.0065
                                           -0.0048  0.4227  0.0335 -0.0036  0.0000
                                            0.0000  0.0000  0.0000  0.0183  0.0081
                                           -0.0282 -0.0024 -0.0079 -0.0003 -0.0025
                                            0.0000  0.0037 -0.0075  0.0000  0.0000
                                           -0.0061
   211. (0.01275) BD*( 1) C   1 - H  12  
                ( 39.46%)   0.6282* C   1 s( 28.51%)p 2.50( 71.40%)d 0.00(  0.07%)
                                                  f 0.00(  0.02%)
                                            0.0003 -0.5338  0.0106  0.0049 -0.0004
                                           -0.0000 -0.0000 -0.0000  0.0000 -0.0000
                                           -0.0000 -0.8448  0.0193  0.0070 -0.0000
                                           -0.0000 -0.0000 -0.0000 -0.0000 -0.0000
                                           -0.0124  0.0007 -0.0221 -0.0090 -0.0096
                                           -0.0000 -0.0000  0.0083 -0.0000 -0.0000
                                           -0.0000
                ( 60.54%)  -0.7781* H  12 s( 99.95%)p 0.00(  0.05%)
                                           -0.9997  0.0004 -0.0010 -0.0000 -0.0000
                                            0.0229
   212. (0.01506) BD*( 1) C   2 - C   5  
                ( 50.00%)   0.7071* C   2 s( 35.72%)p 1.80( 64.14%)d 0.00(  0.13%)
                                                  f 0.00(  0.01%)
                                            0.0000  0.5976  0.0068  0.0024 -0.0002
                                            0.0000  0.0000  0.0000 -0.7058 -0.0323
                                            0.0055  0.3770 -0.0111 -0.0023  0.0000
                                            0.0000  0.0000  0.0000 -0.0273 -0.0053
                                           -0.0204 -0.0049  0.0055 -0.0045 -0.0029
                                            0.0000  0.0002 -0.0070  0.0000  0.0000
                                            0.0075
                ( 50.00%)  -0.7071* C   5 s( 35.72%)p 1.80( 64.15%)d 0.00(  0.13%)
                                                  f 0.00(  0.01%)
                                            0.0000  0.5976  0.0068  0.0024 -0.0002
                                            0.0000  0.0000  0.0000  0.6794  0.0065
                                           -0.0048 -0.4227 -0.0335  0.0036  0.0000
                                            0.0000  0.0000  0.0000 -0.0183 -0.0081
                                           -0.0282 -0.0024 -0.0079 -0.0003  0.0025
                                            0.0000  0.0037  0.0075  0.0000  0.0000
                                           -0.0061
   213. (0.01506) BD*( 1) C   2 - C   6  
                ( 50.00%)   0.7071* C   2 s( 35.72%)p 1.80( 64.14%)d 0.00(  0.13%)
                                                  f 0.00(  0.01%)
                                            0.0000  0.5976  0.0068  0.0024 -0.0002
                                            0.0000  0.0000  0.0000  0.7058  0.0323
                                           -0.0055  0.3770 -0.0111 -0.0023  0.0000
                                            0.0000  0.0000  0.0000  0.0273  0.0053
                                           -0.0204 -0.0049  0.0055 -0.0045 -0.0029
                                            0.0000 -0.0002 -0.0070  0.0000  0.0000
                                           -0.0075
                ( 50.00%)  -0.7071* C   6 s( 35.72%)p 1.80( 64.15%)d 0.00(  0.13%)
                                                  f 0.00(  0.01%)
                                            0.0000  0.5976  0.0068  0.0024 -0.0002
                                            0.0000  0.0000  0.0000 -0.6794 -0.0065
                                            0.0048 -0.4227 -0.0335  0.0036  0.0000
                                            0.0000  0.0000  0.0000  0.0183  0.0081
                                           -0.0282 -0.0024 -0.0079 -0.0003  0.0025
                                            0.0000 -0.0037  0.0075  0.0000  0.0000
                                            0.0061
   214. (0.33272) BD*( 2) C   2 - C   6  
                ( 50.00%)   0.7071* C   2 s(  0.00%)p 1.00( 99.95%)d 0.00(  0.03%)
                                                  f 0.00(  0.03%)
                                           -0.0000 -0.0000 -0.0000 -0.0000 -0.0000
                                           -0.9994  0.0175 -0.0176 -0.0000 -0.0000
                                           -0.0000 -0.0000 -0.0000 -0.0000 -0.0031
                                           -0.0068 -0.0119 -0.0080 -0.0000 -0.0000
                                           -0.0000 -0.0000 -0.0000 -0.0000 -0.0000
                                           -0.0088 -0.0000 -0.0000  0.0002  0.0139
                                           -0.0000
                ( 50.00%)  -0.7071* C   6 s(  0.00%)p 1.00( 99.95%)d 0.00(  0.03%)
                                                  f 0.00(  0.03%)
                                           -0.0000 -0.0000 -0.0000 -0.0000 -0.0000
                                           -0.9994  0.0175 -0.0176 -0.0000 -0.0000
                                           -0.0000 -0.0000 -0.0000 -0.0000  0.0118
                                            0.0103 -0.0033  0.0019 -0.0000 -0.0000
                                           -0.0000 -0.0000 -0.0000 -0.0000 -0.0000
                                           -0.0108 -0.0000 -0.0000 -0.0013  0.0123
                                           -0.0000
   215. (0.01275) BD*( 1) C   2 - H   7  
                ( 39.46%)   0.6282* C   2 s( 28.51%)p 2.50( 71.40%)d 0.00(  0.07%)
                                                  f 0.00(  0.02%)
                                           -0.0003  0.5338 -0.0106 -0.0049  0.0004
                                           -0.0000 -0.0000 -0.0000 -0.0000  0.0000
                                            0.0000 -0.8448  0.0193  0.0070 -0.0000
                                           -0.0000 -0.0000 -0.0000 -0.0000 -0.0000
                                            0.0124 -0.0007  0.0221  0.0090 -0.0096
                                           -0.0000 -0.0000  0.0083 -0.0000 -0.0000
                                            0.0000
                ( 60.54%)  -0.7781* H   7 s( 99.95%)p 0.00(  0.05%)
                                            0.9997 -0.0004  0.0010 -0.0000 -0.0000
                                            0.0229
   216. (0.01506) BD*( 1) C   3 - C   6  
                ( 50.00%)   0.7071* C   3 s( 35.72%)p 1.80( 64.14%)d 0.00(  0.13%)
                                                  f 0.00(  0.01%)
                                            0.0000  0.5976  0.0068  0.0024 -0.0002
                                            0.0000  0.0000  0.0000  0.0264  0.0258
                                           -0.0007 -0.7997 -0.0224  0.0059  0.0000
                                            0.0000  0.0000  0.0000  0.0090 -0.0028
                                           -0.0045  0.0022  0.0331  0.0077 -0.0101
                                            0.0000  0.0021  0.0024  0.0000  0.0000
                                            0.0002
                ( 50.00%)  -0.7071* C   6 s( 35.72%)p 1.80( 64.14%)d 0.00(  0.13%)
                                                  f 0.00(  0.01%)
                                            0.0000  0.5976  0.0068  0.0024 -0.0002
                                            0.0000  0.0000  0.0000  0.0264  0.0258
                                           -0.0007  0.7997  0.0224 -0.0059  0.0000
                                            0.0000  0.0000  0.0000 -0.0090  0.0028
                                           -0.0045  0.0022  0.0331  0.0077  0.0101
                                            0.0000  0.0021 -0.0024  0.0000  0.0000
                                            0.0002
   217. (0.01275) BD*( 1) C   3 - H   8  
                ( 39.46%)   0.6282* C   3 s( 28.51%)p 2.50( 71.40%)d 0.00(  0.07%)
                                                  f 0.00(  0.02%)
                                            0.0003 -0.5338  0.0106  0.0049 -0.0004
                                           -0.0000 -0.0000 -0.0000 -0.7315  0.0167
                                            0.0060 -0.4224  0.0097  0.0035 -0.0000
                                           -0.0000 -0.0000 -0.0000 -0.0219 -0.0064
                                            0.0066  0.0063  0.0108  0.0007 -0.0018
                                           -0.0000 -0.0027  0.0065 -0.0000 -0.0000
                                            0.0104
                ( 60.54%)  -0.7781* H   8 s( 99.95%)p 0.00(  0.05%)
                                           -0.9997  0.0004 -0.0010 -0.0000  0.0199
                                            0.0115
   218. (0.01506) BD*( 1) C   4 - C   5  
                ( 50.00%)   0.7071* C   4 s( 35.72%)p 1.80( 64.14%)d 0.00(  0.13%)
                                                  f 0.00(  0.01%)
                                            0.0000  0.5976  0.0068  0.0024 -0.0002
                                            0.0000  0.0000  0.0000 -0.0264 -0.0258
                                            0.0007 -0.7997 -0.0224  0.0059  0.0000
                                            0.0000  0.0000  0.0000 -0.0090  0.0028
                                           -0.0045  0.0022  0.0331  0.0077 -0.0101
                                            0.0000 -0.0021  0.0024  0.0000  0.0000
                                           -0.0002
                ( 50.00%)  -0.7071* C   5 s( 35.72%)p 1.80( 64.14%)d 0.00(  0.13%)
                                                  f 0.00(  0.01%)
                                            0.0000  0.5976  0.0068  0.0024 -0.0002
                                            0.0000  0.0000  0.0000 -0.0264 -0.0258
                                            0.0007  0.7997  0.0224 -0.0059  0.0000
                                            0.0000  0.0000  0.0000  0.0090 -0.0028
                                           -0.0045  0.0022  0.0331  0.0077  0.0101
                                            0.0000 -0.0021 -0.0024  0.0000  0.0000
                                           -0.0002
   219. (0.33270) BD*( 2) C   4 - C   5  
                ( 50.00%)   0.7071* C   4 s(  0.00%)p 1.00( 99.95%)d 0.00(  0.03%)
                                                  f 0.00(  0.03%)
                                            0.0000  0.0000  0.0000  0.0000  0.0000
                                            0.9994 -0.0175  0.0176  0.0000  0.0000
                                            0.0000  0.0000  0.0000  0.0000  0.0088
                                            0.0035 -0.0086 -0.0099  0.0000  0.0000
                                            0.0000  0.0000  0.0000  0.0000  0.0000
                                            0.0105  0.0000  0.0000  0.0015 -0.0126
                                            0.0000
                ( 50.00%)  -0.7071* C   5 s(  0.00%)p 1.00( 99.95%)d 0.00(  0.03%)
                                                  f 0.00(  0.03%)
                                            0.0000  0.0000  0.0000  0.0000  0.0000
                                            0.9994 -0.0175  0.0176  0.0000  0.0000
                                            0.0000  0.0000  0.0000  0.0000  0.0088
                                            0.0035  0.0086  0.0099  0.0000  0.0000
                                            0.0000  0.0000  0.0000  0.0000  0.0000
                                            0.0105  0.0000  0.0000 -0.0015 -0.0126
                                            0.0000
   220. (0.01275) BD*( 1) C   4 - H   9  
                ( 39.46%)   0.6282* C   4 s( 28.51%)p 2.50( 71.40%)d 0.00(  0.07%)
                                                  f 0.00(  0.02%)
                                           -0.0003  0.5338 -0.0106 -0.0049  0.0004
                                           -0.0000 -0.0000 -0.0000 -0.7315  0.0167
                                            0.0060  0.4224 -0.0097 -0.0035 -0.0000
                                           -0.0000 -0.0000 -0.0000 -0.0219 -0.0064
                                           -0.0066 -0.0063 -0.0108 -0.0007  0.0018
                                           -0.0000 -0.0027 -0.0065 -0.0000 -0.0000
                                            0.0104
                ( 60.54%)  -0.7781* H   9 s( 99.95%)p 0.00(  0.05%)
                                            0.9997 -0.0004  0.0010 -0.0000  0.0199
                                           -0.0115
   221. (0.01275) BD*( 1) C   5 - H  10  
                ( 39.46%)   0.6282* C   5 s( 28.51%)p 2.50( 71.40%)d 0.00(  0.07%)
                                                  f 0.00(  0.02%)
                                           -0.0003  0.5338 -0.0106 -0.0049  0.0004
                                           -0.0000 -0.0000 -0.0000 -0.7315  0.0167
                                            0.0060 -0.4224  0.0097  0.0035 -0.0000
                                           -0.0000 -0.0000 -0.0000  0.0219  0.0064
                                           -0.0066 -0.0063 -0.0108 -0.0007 -0.0018
                                           -0.0000 -0.0027  0.0065 -0.0000 -0.0000
                                            0.0104
                ( 60.54%)  -0.7781* H  10 s( 99.95%)p 0.00(  0.05%)
                                            0.9997 -0.0004  0.0010 -0.0000  0.0199
                                            0.0115
   222. (0.01275) BD*( 1) C   6 - H  11  
                ( 39.46%)   0.6282* C   6 s( 28.51%)p 2.50( 71.40%)d 0.00(  0.07%)
                                                  f 0.00(  0.02%)
                                            0.0003 -0.5338  0.0106  0.0049 -0.0004
                                           -0.0000 -0.0000 -0.0000 -0.7315  0.0167
                                            0.0060  0.4224 -0.0097 -0.0035 -0.0000
                                           -0.0000 -0.0000 -0.0000  0.0219  0.0064
                                            0.0066  0.0063  0.0108  0.0007  0.0018
                                           -0.0000 -0.0027 -0.0065 -0.0000 -0.0000
                                            0.0104
                ( 60.54%)  -0.7781* H  11 s( 99.95%)p 0.00(  0.05%)
                                           -0.9997  0.0004 -0.0010 -0.0000  0.0199
                                           -0.0115


 NHO Directionality and "Bond Bending" (deviations from line of nuclear centers)

         [Thresholds for printing:  angular deviation  >  1.0 degree]
                                    hybrid p-character > 25.0%
                                    orbital occupancy  >  0.10e

                                Line of Centers        Hybrid 1              Hybrid 2
                                ---------------  -------------------   ------------------
                NBO               Theta   Phi    Theta   Phi    Dev    Theta   Phi    Dev
 ========================================================================================
     1. BD (   1) C   1 - C   3   120.0   90.0   116.4   90.0   3.6     56.4  270.0   3.6
     2. BD (   2) C   1 - C   3   120.0   90.0    90.0    0.0  90.0     90.0    0.0  90.0
     3. BD (   1) C   1 - C   4   120.0  270.0   116.4  270.0   3.6     56.4   90.0   3.6
     5. BD (   1) C   2 - C   5    60.0  270.0    63.6  270.0   3.6    123.6   90.0   3.6
     6. BD (   1) C   2 - C   6    60.0   90.0    63.6   90.0   3.6    123.6  270.0   3.6
     7. BD (   2) C   2 - C   6    60.0   90.0    90.0    0.0  90.0     90.0    0.0  90.0
     9. BD (   1) C   3 - C   6   180.0    0.0   176.4   90.0   3.6      3.6   90.0   3.6
    11. BD (   1) C   4 - C   5   180.0    0.0   176.4  270.0   3.6      3.6  270.0   3.6
    12. BD (   2) C   4 - C   5   180.0    0.0    90.0    0.0  90.0     90.0    0.0  90.0
   209. BD*(   2) C   1 - C   3   120.0   90.0    90.0    0.0  90.0     90.0    0.0  90.0
   214. BD*(   2) C   2 - C   6    60.0   90.0    90.0    0.0  90.0     90.0    0.0  90.0
   219. BD*(   2) C   4 - C   5   180.0    0.0    90.0    0.0  90.0     90.0    0.0  90.0


 Second Order Perturbation Theory Analysis of Fock Matrix in NBO Basis

     Threshold for printing:   0.50 kcal/mol
                                                                              E(2)  E(j)-E(i) F(i,j)
         Donor NBO (i)                     Acceptor NBO (j)                 kcal/mol   a.u.    a.u. 
 ===================================================================================================

 within unit  1
   1. BD (   1) C   1 - C   3        /100. RY*(   1) C   4                    1.08    2.44    0.046
   1. BD (   1) C   1 - C   3        /101. RY*(   2) C   4                    0.85    2.45    0.041
   1. BD (   1) C   1 - C   3        /152. RY*(   1) C   6                    1.08    2.44    0.046
   1. BD (   1) C   1 - C   3        /153. RY*(   2) C   6                    0.85    2.45    0.041
   1. BD (   1) C   1 - C   3        /210. BD*(   1) C   1 - C   4            1.90    1.43    0.047
   1. BD (   1) C   1 - C   3        /211. BD*(   1) C   1 - H  12            0.59    1.29    0.025
   1. BD (   1) C   1 - C   3        /216. BD*(   1) C   3 - C   6            1.90    1.43    0.047
   1. BD (   1) C   1 - C   3        /217. BD*(   1) C   3 - H   8            0.59    1.29    0.025
   1. BD (   1) C   1 - C   3        /220. BD*(   1) C   4 - H   9            2.97    1.29    0.055
   1. BD (   1) C   1 - C   3        /222. BD*(   1) C   6 - H  11            2.97    1.29    0.055
   2. BD (   2) C   1 - C   3        /103. RY*(   4) C   4                    1.16    0.91    0.032
   2. BD (   2) C   1 - C   3        /155. RY*(   4) C   6                    1.16    0.91    0.032
   2. BD (   2) C   1 - C   3        /214. BD*(   2) C   2 - C   6           35.23    0.39    0.104
   2. BD (   2) C   1 - C   3        /219. BD*(   2) C   4 - C   5           35.23    0.39    0.104
   3. BD (   1) C   1 - C   4        / 74. RY*(   1) C   3                    1.08    2.44    0.046
   3. BD (   1) C   1 - C   4        / 75. RY*(   2) C   3                    0.85    2.45    0.041
   3. BD (   1) C   1 - C   4        /126. RY*(   1) C   5                    1.08    2.44    0.046
   3. BD (   1) C   1 - C   4        /127. RY*(   2) C   5                    0.85    2.45    0.041
   3. BD (   1) C   1 - C   4        /208. BD*(   1) C   1 - C   3            1.90    1.43    0.047
   3. BD (   1) C   1 - C   4        /211. BD*(   1) C   1 - H  12            0.59    1.29    0.025
   3. BD (   1) C   1 - C   4        /217. BD*(   1) C   3 - H   8            2.97    1.29    0.055
   3. BD (   1) C   1 - C   4        /218. BD*(   1) C   4 - C   5            1.90    1.43    0.047
   3. BD (   1) C   1 - C   4        /220. BD*(   1) C   4 - H   9            0.59    1.29    0.025
   3. BD (   1) C   1 - C   4        /221. BD*(   1) C   5 - H  10            2.97    1.29    0.055
   4. BD (   1) C   1 - H  12        / 74. RY*(   1) C   3                    1.94    2.25    0.059
   4. BD (   1) C   1 - H  12        /100. RY*(   1) C   4                    1.94    2.25    0.059
   4. BD (   1) C   1 - H  12        /183. RY*(   1) H   8                    0.57    1.55    0.027
   4. BD (   1) C   1 - H  12        /188. RY*(   1) H   9                    0.57    1.55    0.027
   4. BD (   1) C   1 - H  12        /216. BD*(   1) C   3 - C   6            4.62    1.24    0.068
   4. BD (   1) C   1 - H  12        /217. BD*(   1) C   3 - H   8            0.54    1.10    0.022
   4. BD (   1) C   1 - H  12        /218. BD*(   1) C   4 - C   5            4.62    1.24    0.068
   4. BD (   1) C   1 - H  12        /220. BD*(   1) C   4 - H   9            0.54    1.10    0.022
   5. BD (   1) C   2 - C   5        /100. RY*(   1) C   4                    1.08    2.44    0.046
   5. BD (   1) C   2 - C   5        /101. RY*(   2) C   4                    0.85    2.45    0.041
   5. BD (   1) C   2 - C   5        /152. RY*(   1) C   6                    1.08    2.44    0.046
   5. BD (   1) C   2 - C   5        /153. RY*(   2) C   6                    0.85    2.45    0.041
   5. BD (   1) C   2 - C   5        /213. BD*(   1) C   2 - C   6            1.90    1.43    0.047
   5. BD (   1) C   2 - C   5        /215. BD*(   1) C   2 - H   7            0.59    1.29    0.025
   5. BD (   1) C   2 - C   5        /218. BD*(   1) C   4 - C   5            1.90    1.43    0.047
   5. BD (   1) C   2 - C   5        /220. BD*(   1) C   4 - H   9            2.97    1.29    0.055
   5. BD (   1) C   2 - C   5        /221. BD*(   1) C   5 - H  10            0.59    1.29    0.025
   5. BD (   1) C   2 - C   5        /222. BD*(   1) C   6 - H  11            2.97    1.29    0.055
   6. BD (   1) C   2 - C   6        / 74. RY*(   1) C   3                    1.08    2.44    0.046
   6. BD (   1) C   2 - C   6        / 75. RY*(   2) C   3                    0.85    2.45    0.041
   6. BD (   1) C   2 - C   6        /126. RY*(   1) C   5                    1.08    2.44    0.046
   6. BD (   1) C   2 - C   6        /127. RY*(   2) C   5                    0.85    2.45    0.041
   6. BD (   1) C   2 - C   6        /212. BD*(   1) C   2 - C   5            1.90    1.43    0.047
   6. BD (   1) C   2 - C   6        /215. BD*(   1) C   2 - H   7            0.59    1.29    0.025
   6. BD (   1) C   2 - C   6        /216. BD*(   1) C   3 - C   6            1.90    1.43    0.047
   6. BD (   1) C   2 - C   6        /217. BD*(   1) C   3 - H   8            2.97    1.29    0.055
   6. BD (   1) C   2 - C   6        /221. BD*(   1) C   5 - H  10            2.97    1.29    0.055
   6. BD (   1) C   2 - C   6        /222. BD*(   1) C   6 - H  11            0.59    1.29    0.025
   7. BD (   2) C   2 - C   6        / 77. RY*(   4) C   3                    1.16    0.91    0.032
   7. BD (   2) C   2 - C   6        /129. RY*(   4) C   5                    1.16    0.91    0.032
   7. BD (   2) C   2 - C   6        /209. BD*(   2) C   1 - C   3           35.23    0.39    0.104
   7. BD (   2) C   2 - C   6        /219. BD*(   2) C   4 - C   5           35.23    0.39    0.104
   8. BD (   1) C   2 - H   7        /126. RY*(   1) C   5                    1.94    2.25    0.059
   8. BD (   1) C   2 - H   7        /152. RY*(   1) C   6                    1.94    2.25    0.059
   8. BD (   1) C   2 - H   7        /193. RY*(   1) H  10                    0.57    1.55    0.027
   8. BD (   1) C   2 - H   7        /198. RY*(   1) H  11                    0.57    1.55    0.027
   8. BD (   1) C   2 - H   7        /216. BD*(   1) C   3 - C   6            4.62    1.24    0.068
   8. BD (   1) C   2 - H   7        /218. BD*(   1) C   4 - C   5            4.62    1.24    0.068
   8. BD (   1) C   2 - H   7        /221. BD*(   1) C   5 - H  10            0.54    1.10    0.022
   8. BD (   1) C   2 - H   7        /222. BD*(   1) C   6 - H  11            0.54    1.10    0.022
   9. BD (   1) C   3 - C   6        / 22. RY*(   1) C   1                    1.08    2.44    0.046
   9. BD (   1) C   3 - C   6        / 23. RY*(   2) C   1                    0.85    2.45    0.041
   9. BD (   1) C   3 - C   6        / 48. RY*(   1) C   2                    1.08    2.44    0.046
   9. BD (   1) C   3 - C   6        / 49. RY*(   2) C   2                    0.85    2.45    0.041
   9. BD (   1) C   3 - C   6        /208. BD*(   1) C   1 - C   3            1.90    1.43    0.047
   9. BD (   1) C   3 - C   6        /211. BD*(   1) C   1 - H  12            2.97    1.29    0.055
   9. BD (   1) C   3 - C   6        /213. BD*(   1) C   2 - C   6            1.90    1.43    0.047
   9. BD (   1) C   3 - C   6        /215. BD*(   1) C   2 - H   7            2.97    1.29    0.055
   9. BD (   1) C   3 - C   6        /217. BD*(   1) C   3 - H   8            0.59    1.29    0.025
   9. BD (   1) C   3 - C   6        /222. BD*(   1) C   6 - H  11            0.59    1.29    0.025
  10. BD (   1) C   3 - H   8        / 22. RY*(   1) C   1                    1.94    2.25    0.059
  10. BD (   1) C   3 - H   8        /152. RY*(   1) C   6                    1.94    2.25    0.059
  10. BD (   1) C   3 - H   8        /198. RY*(   1) H  11                    0.57    1.55    0.027
  10. BD (   1) C   3 - H   8        /203. RY*(   1) H  12                    0.57    1.55    0.027
  10. BD (   1) C   3 - H   8        /210. BD*(   1) C   1 - C   4            4.62    1.24    0.068
  10. BD (   1) C   3 - H   8        /211. BD*(   1) C   1 - H  12            0.54    1.10    0.022
  10. BD (   1) C   3 - H   8        /213. BD*(   1) C   2 - C   6            4.62    1.24    0.068
  10. BD (   1) C   3 - H   8        /222. BD*(   1) C   6 - H  11            0.54    1.10    0.022
  11. BD (   1) C   4 - C   5        / 22. RY*(   1) C   1                    1.08    2.44    0.046
  11. BD (   1) C   4 - C   5        / 23. RY*(   2) C   1                    0.85    2.45    0.041
  11. BD (   1) C   4 - C   5        / 48. RY*(   1) C   2                    1.08    2.44    0.046
  11. BD (   1) C   4 - C   5        / 49. RY*(   2) C   2                    0.85    2.45    0.041
  11. BD (   1) C   4 - C   5        /210. BD*(   1) C   1 - C   4            1.90    1.43    0.047
  11. BD (   1) C   4 - C   5        /211. BD*(   1) C   1 - H  12            2.97    1.29    0.055
  11. BD (   1) C   4 - C   5        /212. BD*(   1) C   2 - C   5            1.90    1.43    0.047
  11. BD (   1) C   4 - C   5        /215. BD*(   1) C   2 - H   7            2.97    1.29    0.055
  11. BD (   1) C   4 - C   5        /220. BD*(   1) C   4 - H   9            0.59    1.29    0.025
  11. BD (   1) C   4 - C   5        /221. BD*(   1) C   5 - H  10            0.59    1.29    0.025
  12. BD (   2) C   4 - C   5        / 25. RY*(   4) C   1                    1.16    0.91    0.032
  12. BD (   2) C   4 - C   5        / 51. RY*(   4) C   2                    1.16    0.91    0.032
  12. BD (   2) C   4 - C   5        /209. BD*(   2) C   1 - C   3           35.23    0.39    0.104
  12. BD (   2) C   4 - C   5        /214. BD*(   2) C   2 - C   6           35.23    0.39    0.104
  13. BD (   1) C   4 - H   9        / 22. RY*(   1) C   1                    1.94    2.25    0.059
  13. BD (   1) C   4 - H   9        /126. RY*(   1) C   5                    1.94    2.25    0.059
  13. BD (   1) C   4 - H   9        /193. RY*(   1) H  10                    0.57    1.55    0.027
  13. BD (   1) C   4 - H   9        /203. RY*(   1) H  12                    0.57    1.55    0.027
  13. BD (   1) C   4 - H   9        /208. BD*(   1) C   1 - C   3            4.62    1.24    0.068
  13. BD (   1) C   4 - H   9        /211. BD*(   1) C   1 - H  12            0.54    1.10    0.022
  13. BD (   1) C   4 - H   9        /212. BD*(   1) C   2 - C   5            4.62    1.24    0.068
  13. BD (   1) C   4 - H   9        /221. BD*(   1) C   5 - H  10            0.54    1.10    0.022
  14. BD (   1) C   5 - H  10        / 48. RY*(   1) C   2                    1.94    2.25    0.059
  14. BD (   1) C   5 - H  10        /100. RY*(   1) C   4                    1.94    2.25    0.059
  14. BD (   1) C   5 - H  10        /178. RY*(   1) H   7                    0.57    1.55    0.027
  14. BD (   1) C   5 - H  10        /188. RY*(   1) H   9                    0.57    1.55    0.027
  14. BD (   1) C   5 - H  10        /210. BD*(   1) C   1 - C   4            4.62    1.24    0.068
  14. BD (   1) C   5 - H  10        /213. BD*(   1) C   2 - C   6            4.62    1.24    0.068
  14. BD (   1) C   5 - H  10        /215. BD*(   1) C   2 - H   7            0.54    1.10    0.022
  14. BD (   1) C   5 - H  10        /220. BD*(   1) C   4 - H   9            0.54    1.10    0.022
  15. BD (   1) C   6 - H  11        / 48. RY*(   1) C   2                    1.94    2.25    0.059
  15. BD (   1) C   6 - H  11        / 74. RY*(   1) C   3                    1.94    2.25    0.059
  15. BD (   1) C   6 - H  11        /178. RY*(   1) H   7                    0.57    1.55    0.027
  15. BD (   1) C   6 - H  11        /183. RY*(   1) H   8                    0.57    1.55    0.027
  15. BD (   1) C   6 - H  11        /208. BD*(   1) C   1 - C   3            4.62    1.24    0.068
  15. BD (   1) C   6 - H  11        /212. BD*(   1) C   2 - C   5            4.62    1.24    0.068
  15. BD (   1) C   6 - H  11        /215. BD*(   1) C   2 - H   7            0.54    1.10    0.022
  15. BD (   1) C   6 - H  11        /217. BD*(   1) C   3 - H   8            0.54    1.10    0.022
  16. CR (   1) C   1                / 75. RY*(   2) C   3                    0.98   11.78    0.096
  16. CR (   1) C   1                /101. RY*(   2) C   4                    0.98   11.78    0.096
  16. CR (   1) C   1                /204. RY*(   2) H  12                    0.55   12.00    0.073
  16. CR (   1) C   1                /216. BD*(   1) C   3 - C   6            0.52   10.76    0.067
  16. CR (   1) C   1                /218. BD*(   1) C   4 - C   5            0.52   10.76    0.067
  17. CR (   1) C   2                /127. RY*(   2) C   5                    0.98   11.78    0.096
  17. CR (   1) C   2                /153. RY*(   2) C   6                    0.98   11.78    0.096
  17. CR (   1) C   2                /179. RY*(   2) H   7                    0.55   12.00    0.073
  17. CR (   1) C   2                /216. BD*(   1) C   3 - C   6            0.52   10.76    0.067
  17. CR (   1) C   2                /218. BD*(   1) C   4 - C   5            0.52   10.76    0.067
  18. CR (   1) C   3                / 23. RY*(   2) C   1                    0.98   11.78    0.096
  18. CR (   1) C   3                /153. RY*(   2) C   6                    0.98   11.78    0.096
  18. CR (   1) C   3                /184. RY*(   2) H   8                    0.55   12.00    0.073
  18. CR (   1) C   3                /210. BD*(   1) C   1 - C   4            0.52   10.76    0.067
  18. CR (   1) C   3                /213. BD*(   1) C   2 - C   6            0.52   10.76    0.067
  19. CR (   1) C   4                / 23. RY*(   2) C   1                    0.98   11.78    0.096
  19. CR (   1) C   4                /127. RY*(   2) C   5                    0.98   11.78    0.096
  19. CR (   1) C   4                /189. RY*(   2) H   9                    0.55   12.00    0.073
  19. CR (   1) C   4                /208. BD*(   1) C   1 - C   3            0.52   10.76    0.067
  19. CR (   1) C   4                /212. BD*(   1) C   2 - C   5            0.52   10.76    0.067
  20. CR (   1) C   5                / 49. RY*(   2) C   2                    0.98   11.78    0.096
  20. CR (   1) C   5                /101. RY*(   2) C   4                    0.98   11.78    0.096
  20. CR (   1) C   5                /194. RY*(   2) H  10                    0.55   12.00    0.073
  20. CR (   1) C   5                /210. BD*(   1) C   1 - C   4            0.52   10.76    0.067
  20. CR (   1) C   5                /213. BD*(   1) C   2 - C   6            0.52   10.76    0.067
  21. CR (   1) C   6                / 49. RY*(   2) C   2                    0.98   11.78    0.096
  21. CR (   1) C   6                / 75. RY*(   2) C   3                    0.98   11.78    0.096
  21. CR (   1) C   6                /199. RY*(   2) H  11                    0.55   12.00    0.073
  21. CR (   1) C   6                /208. BD*(   1) C   1 - C   3            0.52   10.76    0.067
  21. CR (   1) C   6                /212. BD*(   1) C   2 - C   5            0.52   10.76    0.067
 209. BD*(   2) C   1 - C   3        / 25. RY*(   4) C   1                    2.32    0.52    0.076
 209. BD*(   2) C   1 - C   3        / 77. RY*(   4) C   3                    2.32    0.52    0.076
 214. BD*(   2) C   2 - C   6        / 51. RY*(   4) C   2                    2.32    0.52    0.076
 214. BD*(   2) C   2 - C   6        /155. RY*(   4) C   6                    2.32    0.52    0.076
 219. BD*(   2) C   4 - C   5        /103. RY*(   4) C   4                    2.32    0.52    0.076
 219. BD*(   2) C   4 - C   5        /129. RY*(   4) C   5                    2.32    0.52    0.076


 Natural Bond Orbitals (Summary):

                                                            Principal Delocalizations
           NBO                        Occupancy    Energy   (geminal,vicinal,remote)
 ====================================================================================
 Molecular unit  1  (C6H6)
     1. BD (   1) C   1 - C   3          1.98354    -0.79510  222(v),220(v),216(g),210(g)
                                                    152(v),100(v),101(v),153(v)
                                                    211(g),217(g)
     2. BD (   2) C   1 - C   3          1.66441    -0.30466  214(v),219(v),155(v),103(v)
     3. BD (   1) C   1 - C   4          1.98354    -0.79510  221(v),217(v),218(g),208(g)
                                                    126(v),74(v),75(v),127(v)
                                                    211(g),220(g)
     4. BD (   1) C   1 - H  12          1.97883    -0.60204  216(v),218(v),74(v),100(v)
                                                    183(r),188(r),217(v),220(v)
     5. BD (   1) C   2 - C   5          1.98354    -0.79510  220(v),222(v),218(g),213(g)
                                                    100(v),152(v),153(v),101(v)
                                                    215(g),221(g)
     6. BD (   1) C   2 - C   6          1.98354    -0.79510  217(v),221(v),216(g),212(g)
                                                    74(v),126(v),127(v),75(v)
                                                    215(g),222(g)
     7. BD (   2) C   2 - C   6          1.66441    -0.30466  209(v),219(v),77(v),129(v)
     8. BD (   1) C   2 - H   7          1.97883    -0.60204  216(v),218(v),126(v),152(v)
                                                    193(r),198(r),221(v),222(v)
     9. BD (   1) C   3 - C   6          1.98354    -0.79514  211(v),215(v),208(g),213(g)
                                                    22(v),48(v),23(v),49(v)
                                                    217(g),222(g)
    10. BD (   1) C   3 - H   8          1.97883    -0.60206  210(v),213(v),152(v),22(v)
                                                    198(r),203(r),211(v),222(v)
    11. BD (   1) C   4 - C   5          1.98354    -0.79514  211(v),215(v),210(g),212(g)
                                                    22(v),48(v),23(v),49(v)
                                                    220(g),221(g)
    12. BD (   2) C   4 - C   5          1.66441    -0.30467  209(v),214(v),25(v),51(v)
    13. BD (   1) C   4 - H   9          1.97883    -0.60206  208(v),212(v),126(v),22(v)
                                                    193(r),203(r),211(v),221(v)
    14. BD (   1) C   5 - H  10          1.97883    -0.60206  213(v),210(v),100(v),48(v)
                                                    188(r),178(r),215(v),220(v)
    15. BD (   1) C   6 - H  11          1.97883    -0.60206  212(v),208(v),74(v),48(v)
                                                    183(r),178(r),215(v),217(v)
    16. CR (   1) C   1                  1.99920   -10.12822  75(v),101(v),204(v),216(v)
                                                    218(v)
    17. CR (   1) C   2                  1.99920   -10.12822  127(v),153(v),179(v),216(v)
                                                    218(v)
    18. CR (   1) C   3                  1.99920   -10.12822  23(v),153(v),184(v),210(v)
                                                    213(v)
    19. CR (   1) C   4                  1.99920   -10.12822  23(v),127(v),189(v),208(v)
                                                    212(v)
    20. CR (   1) C   5                  1.99920   -10.12822  49(v),101(v),194(v),213(v)
                                                    210(v)
    21. CR (   1) C   6                  1.99920   -10.12822  49(v),75(v),199(v),212(v)
                                                    208(v)
    22. RY*(   1) C   1                  0.00549     1.64334   
    23. RY*(   2) C   1                  0.00220     1.65517   
    24. RY*(   3) C   1                  0.00113     1.08192   
    25. RY*(   4) C   1                  0.00097     0.60572   
    26. RY*(   5) C   1                  0.00069     1.61902   
    27. RY*(   6) C   1                  0.00036     3.37438   
    28. RY*(   7) C   1                  0.00016     1.91775   
    29. RY*(   8) C   1                  0.00011     2.62489   
    30. RY*(   9) C   1                  0.00009     1.92427   
    31. RY*(  10) C   1                  0.00004     3.21151   
    32. RY*(  11) C   1                  0.00004     2.28873   
    33. RY*(  12) C   1                  0.00002     3.43171   
    34. RY*(  13) C   1                  0.00000     2.94710   
    35. RY*(  14) C   1                  0.00000    20.55552   
    36. RY*(  15) C   1                  0.00000     2.15357   
    37. RY*(  16) C   1                  0.00001     4.03791   
    38. RY*(  17) C   1                  0.00000     3.33024   
    39. RY*(  18) C   1                  0.00000     1.16262   
    40. RY*(  19) C   1                  0.00000     1.49959   
    41. RY*(  20) C   1                  0.00000     3.65366   
    42. RY*(  21) C   1                  0.00000     3.24561   
    43. RY*(  22) C   1                  0.00000     1.32812   
    44. RY*(  23) C   1                  0.00000     3.72520   
    45. RY*(  24) C   1                  0.00000     3.57312   
    46. RY*(  25) C   1                  0.00000     3.54765   
    47. RY*(  26) C   1                  0.00000     3.69669   
    48. RY*(   1) C   2                  0.00549     1.64334   
    49. RY*(   2) C   2                  0.00220     1.65517   
    50. RY*(   3) C   2                  0.00113     1.08192   
    51. RY*(   4) C   2                  0.00097     0.60572   
    52. RY*(   5) C   2                  0.00069     1.61902   
    53. RY*(   6) C   2                  0.00036     3.37438   
    54. RY*(   7) C   2                  0.00016     1.91775   
    55. RY*(   8) C   2                  0.00011     2.62489   
    56. RY*(   9) C   2                  0.00009     1.92427   
    57. RY*(  10) C   2                  0.00004     3.21151   
    58. RY*(  11) C   2                  0.00004     2.28873   
    59. RY*(  12) C   2                  0.00002     3.43171   
    60. RY*(  13) C   2                  0.00000     2.94710   
    61. RY*(  14) C   2                  0.00000    20.55552   
    62. RY*(  15) C   2                  0.00000     2.15357   
    63. RY*(  16) C   2                  0.00001     4.03791   
    64. RY*(  17) C   2                  0.00000     3.33024   
    65. RY*(  18) C   2                  0.00000     1.16262   
    66. RY*(  19) C   2                  0.00000     1.49959   
    67. RY*(  20) C   2                  0.00000     3.65366   
    68. RY*(  21) C   2                  0.00000     3.24561   
    69. RY*(  22) C   2                  0.00000     1.32812   
    70. RY*(  23) C   2                  0.00000     3.72520   
    71. RY*(  24) C   2                  0.00000     3.57312   
    72. RY*(  25) C   2                  0.00000     3.54765   
    73. RY*(  26) C   2                  0.00000     3.69669   
    74. RY*(   1) C   3                  0.00549     1.64344   
    75. RY*(   2) C   3                  0.00220     1.65513   
    76. RY*(   3) C   3                  0.00113     1.08191   
    77. RY*(   4) C   3                  0.00097     0.60568   
    78. RY*(   5) C   3                  0.00069     1.61894   
    79. RY*(   6) C   3                  0.00036     3.37442   
    80. RY*(   7) C   3                  0.00016     1.91716   
    81. RY*(   8) C   3                  0.00011     2.62508   
    82. RY*(   9) C   3                  0.00009     1.92451   
    83. RY*(  10) C   3                  0.00004     2.32227   
    84. RY*(  11) C   3                  0.00004     3.17703   
    85. RY*(  12) C   3                  0.00002     3.43288   
    86. RY*(  13) C   3                  0.00000     2.03302   
    87. RY*(  14) C   3                  0.00000     1.49959   
    88. RY*(  15) C   3                  0.00000    21.48792   
    89. RY*(  16) C   3                  0.00000     1.29887   
    90. RY*(  17) C   3                  0.00001     3.33256   
    91. RY*(  18) C   3                  0.00000     2.94561   
    92. RY*(  19) C   3                  0.00000     2.94056   
    93. RY*(  20) C   3                  0.00000     4.08150   
    94. RY*(  21) C   3                  0.00000     3.55539   
    95. RY*(  22) C   3                  0.00000     1.19100   
    96. RY*(  23) C   3                  0.00000     3.75971   
    97. RY*(  24) C   3                  0.00000     3.43849   
    98. RY*(  25) C   3                  0.00000     3.37496   
    99. RY*(  26) C   3                  0.00000     3.51734   
   100. RY*(   1) C   4                  0.00549     1.64344   
   101. RY*(   2) C   4                  0.00220     1.65513   
   102. RY*(   3) C   4                  0.00113     1.08191   
   103. RY*(   4) C   4                  0.00097     0.60577   
   104. RY*(   5) C   4                  0.00069     1.61894   
   105. RY*(   6) C   4                  0.00036     3.37432   
   106. RY*(   7) C   4                  0.00016     1.91716   
   107. RY*(   8) C   4                  0.00011     2.62508   
   108. RY*(   9) C   4                  0.00009     1.92451   
   109. RY*(  10) C   4                  0.00004     2.32227   
   110. RY*(  11) C   4                  0.00004     3.17703   
   111. RY*(  12) C   4                  0.00002     3.43288   
   112. RY*(  13) C   4                  0.00000     2.03307   
   113. RY*(  14) C   4                  0.00000     1.49959   
   114. RY*(  15) C   4                  0.00000    21.48792   
   115. RY*(  16) C   4                  0.00000     1.29766   
   116. RY*(  17) C   4                  0.00001     3.33227   
   117. RY*(  18) C   4                  0.00000     2.92836   
   118. RY*(  19) C   4                  0.00000     2.94056   
   119. RY*(  20) C   4                  0.00000     4.08174   
   120. RY*(  21) C   4                  0.00000     3.55532   
   121. RY*(  22) C   4                  0.00000     1.21152   
   122. RY*(  23) C   4                  0.00000     3.75971   
   123. RY*(  24) C   4                  0.00000     3.43658   
   124. RY*(  25) C   4                  0.00000     3.37486   
   125. RY*(  26) C   4                  0.00000     3.51734   
   126. RY*(   1) C   5                  0.00549     1.64344   
   127. RY*(   2) C   5                  0.00220     1.65513   
   128. RY*(   3) C   5                  0.00113     1.08191   
   129. RY*(   4) C   5                  0.00097     0.60577   
   130. RY*(   5) C   5                  0.00069     1.61894   
   131. RY*(   6) C   5                  0.00036     3.37432   
   132. RY*(   7) C   5                  0.00016     1.91716   
   133. RY*(   8) C   5                  0.00011     2.62508   
   134. RY*(   9) C   5                  0.00009     1.92451   
   135. RY*(  10) C   5                  0.00004     2.32227   
   136. RY*(  11) C   5                  0.00004     3.17703   
   137. RY*(  12) C   5                  0.00002     3.43288   
   138. RY*(  13) C   5                  0.00000     2.03307   
   139. RY*(  14) C   5                  0.00000     1.49959   
   140. RY*(  15) C   5                  0.00000    21.48792   
   141. RY*(  16) C   5                  0.00000     1.29766   
   142. RY*(  17) C   5                  0.00001     3.33227   
   143. RY*(  18) C   5                  0.00000     2.92836   
   144. RY*(  19) C   5                  0.00000     2.94056   
   145. RY*(  20) C   5                  0.00000     4.08174   
   146. RY*(  21) C   5                  0.00000     3.55532   
   147. RY*(  22) C   5                  0.00000     1.21152   
   148. RY*(  23) C   5                  0.00000     3.75971   
   149. RY*(  24) C   5                  0.00000     3.43658   
   150. RY*(  25) C   5                  0.00000     3.37486   
   151. RY*(  26) C   5                  0.00000     3.51734   
   152. RY*(   1) C   6                  0.00549     1.64344   
   153. RY*(   2) C   6                  0.00220     1.65513   
   154. RY*(   3) C   6                  0.00113     1.08191   
   155. RY*(   4) C   6                  0.00097     0.60568   
   156. RY*(   5) C   6                  0.00069     1.61894   
   157. RY*(   6) C   6                  0.00036     3.37442   
   158. RY*(   7) C   6                  0.00016     1.91716   
   159. RY*(   8) C   6                  0.00011     2.62508   
   160. RY*(   9) C   6                  0.00009     1.92451   
   161. RY*(  10) C   6                  0.00004     2.32227   
   162. RY*(  11) C   6                  0.00004     3.17703   
   163. RY*(  12) C   6                  0.00002     3.43288   
   164. RY*(  13) C   6                  0.00000     2.03302   
   165. RY*(  14) C   6                  0.00000     1.49959   
   166. RY*(  15) C   6                  0.00000    21.48792   
   167. RY*(  16) C   6                  0.00000     1.29887   
   168. RY*(  17) C   6                  0.00001     3.33256   
   169. RY*(  18) C   6                  0.00000     2.94561   
   170. RY*(  19) C   6                  0.00000     2.94056   
   171. RY*(  20) C   6                  0.00000     4.08150   
   172. RY*(  21) C   6                  0.00000     3.55539   
   173. RY*(  22) C   6                  0.00000     1.19100   
   174. RY*(  23) C   6                  0.00000     3.75971   
   175. RY*(  24) C   6                  0.00000     3.43849   
   176. RY*(  25) C   6                  0.00000     3.37496   
   177. RY*(  26) C   6                  0.00000     3.51734   
   178. RY*(   1) H   7                  0.00036     0.94944   
   179. RY*(   2) H   7                  0.00016     1.87326   
   180. RY*(   3) H   7                  0.00010     2.24696   
   181. RY*(   4) H   7                  0.00010     2.84025   
   182. RY*(   5) H   7                  0.00002     3.19106   
   183. RY*(   1) H   8                  0.00036     0.94964   
   184. RY*(   2) H   8                  0.00016     1.87305   
   185. RY*(   3) H   8                  0.00010     2.24696   
   186. RY*(   4) H   8                  0.00010     2.84019   
   187. RY*(   5) H   8                  0.00002     3.19106   
   188. RY*(   1) H   9                  0.00036     0.94964   
   189. RY*(   2) H   9                  0.00016     1.87305   
   190. RY*(   3) H   9                  0.00010     2.24696   
   191. RY*(   4) H   9                  0.00010     2.84019   
   192. RY*(   5) H   9                  0.00002     3.19106   
   193. RY*(   1) H  10                  0.00036     0.94964   
   194. RY*(   2) H  10                  0.00016     1.87305   
   195. RY*(   3) H  10                  0.00010     2.24696   
   196. RY*(   4) H  10                  0.00010     2.84019   
   197. RY*(   5) H  10                  0.00002     3.19106   
   198. RY*(   1) H  11                  0.00036     0.94964   
   199. RY*(   2) H  11                  0.00016     1.87305   
   200. RY*(   3) H  11                  0.00010     2.24696   
   201. RY*(   4) H  11                  0.00010     2.84019   
   202. RY*(   5) H  11                  0.00002     3.19106   
   203. RY*(   1) H  12                  0.00036     0.94944   
   204. RY*(   2) H  12                  0.00016     1.87326   
   205. RY*(   3) H  12                  0.00010     2.24696   
   206. RY*(   4) H  12                  0.00010     2.84025   
   207. RY*(   5) H  12                  0.00002     3.19106   
   208. BD*(   1) C   1 - C   3          0.01506     0.63579   
   209. BD*(   2) C   1 - C   3          0.33272     0.08084  214(v),219(v),25(g),77(g)
   210. BD*(   1) C   1 - C   4          0.01506     0.63579   
   211. BD*(   1) C   1 - H  12          0.01275     0.49461   
   212. BD*(   1) C   2 - C   5          0.01506     0.63579   
   213. BD*(   1) C   2 - C   6          0.01506     0.63579   
   214. BD*(   2) C   2 - C   6          0.33272     0.08084  209(v),219(v),51(g),155(g)
   215. BD*(   1) C   2 - H   7          0.01275     0.49461   
   216. BD*(   1) C   3 - C   6          0.01506     0.63585   
   217. BD*(   1) C   3 - H   8          0.01275     0.49460   
   218. BD*(   1) C   4 - C   5          0.01506     0.63585   
   219. BD*(   2) C   4 - C   5          0.33270     0.08085  209(v),214(v),103(g),129(g)
   220. BD*(   1) C   4 - H   9          0.01275     0.49460   
   221. BD*(   1) C   5 - H  10          0.01275     0.49460   
   222. BD*(   1) C   6 - H  11          0.01275     0.49460   
       -------------------------------
              Total Lewis   40.76267  ( 97.0540%)
        Valence non-Lewis    1.16496  (  2.7737%)
        Rydberg non-Lewis    0.07237  (  0.1723%)
       -------------------------------
            Total unit  1   42.00000  (100.0000%)
           Charge unit  1    0.00000
 1\1\GINC-N1960\FOpt\RwB97XD\def2TZVP\C6H6\NGILBERT\09-Apr-2025\0\\# op
 t freq wb97xd pop=nboread geom=connectivity def2tzvp\\M0001\\0,1\C,0.,
 0.,1.3872278962\C,0.,0.,-1.3872278962\C,1.2014785285,0.,0.6936325067\C
 ,-1.2014785285,0.,0.6936325067\C,-1.2014785285,0.,-0.6936325067\C,1.20
 14785285,0.,-0.6936325067\H,0.,0.,-2.4700759023\H,2.1392017527,0.,1.23
 51601454\H,-2.1392017528,0.,1.2351601453\H,-2.1392017527,0.,-1.2351601
 454\H,2.1392017528,0.,-1.2351601453\H,0.,0.,2.4700759023\\Version=ES64
 L-G16RevA.03\State=1-AG\HF=-232.2465935\RMSD=5.986e-09\RMSF=3.942e-06\
 Dipole=0.,0.,0.\Quadrupole=2.007137,-4.0140004,2.0068634,0.,0.,0.\PG=D
 02H [C2"(H1C1.C1H1),SG(C4H4)]\\@


 I CLAIM NOT TO HAVE CONTROLLED EVENTS,
 BUT CONFESS PLAINLY THAT EVENTS HAVE CONTROLLED ME.

                                         A. LINCOLN
 Job cpu time:       0 days  0 hours  4 minutes 44.4 seconds.
 Elapsed time:       0 days  0 hours  0 minutes 35.4 seconds.
 File lengths (MBytes):  RWF=     26 Int=      0 D2E=      0 Chk=      5 Scr=      1
 Normal termination of Gaussian 16 at Wed Apr  9 18:42:14 2025.
 Link1:  Proceeding to internal job step number  2.
 ---------------------------------------------------------------------
 #N Geom=AllCheck Guess=TCheck SCRF=Check GenChk RwB97XD/def2TZVP Freq
 ---------------------------------------------------------------------
 1/10=4,29=7,30=1,38=1,40=1/1,3;
 2/12=2,40=1/2;
 3/5=44,7=101,11=2,14=-4,25=1,30=1,70=2,71=2,74=-58,116=1,140=1/1,2,3;
 4/5=101/1;
 5/5=2,38=6,98=1/2;
 8/6=4,10=90,11=11/1;
 11/6=1,8=1,9=11,15=111,16=1/1,2,10;
 10/6=1/2;
 6/7=2,8=2,9=2,10=2,28=1,40=2/1,7;
 7/8=1,10=1,25=1/1,2,3,16;
 1/10=4,30=1/3;
 99//99;
 Structure from the checkpoint file:  "benzene9.chk"
 -----
 M0001
 -----
 Charge =  0 Multiplicity = 1
 Redundant internal coordinates found in file.  (old form).
 C,0,0.,0.,1.3872278962
 C,0,0.,0.,-1.3872278962
 C,0,1.2014785285,0.,0.6936325067
 C,0,-1.2014785285,0.,0.6936325067
 C,0,-1.2014785285,0.,-0.6936325067
 C,0,1.2014785285,0.,-0.6936325067
 H,0,0.,0.,-2.4700759023
 H,0,2.1392017527,0.,1.2351601454
 H,0,-2.1392017528,0.,1.2351601453
 H,0,-2.1392017527,0.,-1.2351601454
 H,0,2.1392017528,0.,-1.2351601453
 H,0,0.,0.,2.4700759023
 Recover connectivity data from disk.
[truncated: 222,378 more chars]
