# Supplementary material for: Hyperpyramidalized alkenes with bond orders near 1.5 as synthetic building blocks
Source: Nat Chem. 2026 Jan 21;18(5):913–22. doi: 10.1038/s41557-025-02055-9 (PMC12859755; doi:10.1038/s41557-025-02055-9)
Supplement: Supplementary file 2 — Output files for reported computations. [file 41557_2025_2055_MOESM2_ESM.zip › Computation data/Anthracene 21-THF/anthracene.out]

 Entering Gaussian System, Link 0=/u/local/apps/gaussian/16_sse4/g16
 Initial command:
 /u/local/apps/gaussian/16_sse4/l1.exe "/work/9117215.1.pod_smp.q/Gau-18356.inp" -scrdir="/work/9117215.1.pod_smp.q/"
 Entering Link 1 = /u/local/apps/gaussian/16_sse4/l1.exe PID=     18357.
  
 Copyright (c) 1988,1990,1992,1993,1995,1998,2003,2009,2016,
            Gaussian, Inc.  All Rights Reserved.
  
 This is part of the Gaussian(R) 16 program.  It is based on
 the Gaussian(R) 09 system (copyright 2009, Gaussian, Inc.),
 the Gaussian(R) 03 system (copyright 2003, Gaussian, Inc.),
 the Gaussian(R) 98 system (copyright 1998, Gaussian, Inc.),
 the Gaussian(R) 94 system (copyright 1995, Gaussian, Inc.),
 the Gaussian 92(TM) system (copyright 1992, Gaussian, Inc.),
 the Gaussian 90(TM) system (copyright 1990, Gaussian, Inc.),
 the Gaussian 88(TM) system (copyright 1988, Gaussian, Inc.),
 the Gaussian 86(TM) system (copyright 1986, Carnegie Mellon
 University), and the Gaussian 82(TM) system (copyright 1983,
 Carnegie Mellon University). Gaussian is a federally registered
 trademark of Gaussian, Inc.
  
 This software contains proprietary and confidential information,
 including trade secrets, belonging to Gaussian, Inc.
  
 This software is provided under written license and may be
 used, copied, transmitted, or stored only in accord with that
 written license.
  
 The following legend is applicable only to US Government
 contracts under FAR:
  
                    RESTRICTED RIGHTS LEGEND
  
 Use, reproduction and disclosure by the US Government is
 subject to restrictions as set forth in subparagraphs (a)
 and (c) of the Commercial Computer Software - Restricted
 Rights clause in FAR 52.227-19.
  
 Gaussian, Inc.
 340 Quinnipiac St., Bldg. 40, Wallingford CT 06492
  
  
 ---------------------------------------------------------------
 Warning -- This program may not be used in any manner that
 competes with the business of Gaussian, Inc. or will provide
 assistance to any competitor of Gaussian, Inc.  The licensee
 of this program is prohibited from giving any competitor of
 Gaussian, Inc. access to this program.  By using this program,
 the user acknowledges that Gaussian, Inc. is engaged in the
 business of creating and licensing software in the field of
 computational chemistry and represents and warrants to the
 licensee that it is not a competitor of Gaussian, Inc. and that
 it will not use this program in any manner prohibited above.
 ---------------------------------------------------------------
  

 Cite this work as:
 Gaussian 16, Revision A.03,
 M. J. Frisch, G. W. Trucks, H. B. Schlegel, G. E. Scuseria, 
 M. A. Robb, J. R. Cheeseman, G. Scalmani, V. Barone, 
 G. A. Petersson, H. Nakatsuji, X. Li, M. Caricato, A. V. Marenich, 
 J. Bloino, B. G. Janesko, R. Gomperts, B. Mennucci, H. P. Hratchian, 
 J. V. Ortiz, A. F. Izmaylov, J. L. Sonnenberg, D. Williams-Young, 
 F. Ding, F. Lipparini, F. Egidi, J. Goings, B. Peng, A. Petrone, 
 T. Henderson, D. Ranasinghe, V. G. Zakrzewski, J. Gao, N. Rega, 
 G. Zheng, W. Liang, M. Hada, M. Ehara, K. Toyota, R. Fukuda, 
 J. Hasegawa, M. Ishida, T. Nakajima, Y. Honda, O. Kitao, H. Nakai, 
 T. Vreven, K. Throssell, J. A. Montgomery, Jr., J. E. Peralta, 
 F. Ogliaro, M. J. Bearpark, J. J. Heyd, E. N. Brothers, K. N. Kudin, 
 V. N. Staroverov, T. A. Keith, R. Kobayashi, J. Normand, 
 K. Raghavachari, A. P. Rendell, J. C. Burant, S. S. Iyengar, 
 J. Tomasi, M. Cossi, J. M. Millam, M. Klene, C. Adamo, R. Cammi, 
 J. W. Ochterski, R. L. Martin, K. Morokuma, O. Farkas, 
 J. B. Foresman, and D. J. Fox, Gaussian, Inc., Wallingford CT, 2016.
 
 ******************************************
 Gaussian 16:  ES64L-G16RevA.03 25-Dec-2016
                22-May-2025 
 ******************************************
 %nproc=8
 Will use up to    8 processors via shared memory.
 %mem=16GB
 %chk=anthracene.chk
 -------------------------------------------------------------------
 # opt freq wb97xd scrf=(smd,solvent=thf) geom=connectivity def2tzvp
 -------------------------------------------------------------------
 1/18=20,19=15,26=3,38=1,57=2/1,3;
 2/9=110,12=2,17=6,18=5,40=1/2;
 3/5=44,7=101,11=2,25=1,30=1,70=32201,71=1,72=20,74=-58/1,2,3;
 4//1;
 5/5=2,38=5,53=20/2;
 6/7=2,8=2,9=2,10=2,28=1/1;
 7//1,2,3,16;
 1/18=20,19=15,26=3/3(2);
 2/9=110/2;
 99//99;
 2/9=110/2;
 3/5=44,7=101,11=2,25=1,30=1,70=32205,71=1,72=20,74=-58/1,2,3;
 4/5=5,16=3,69=1/1;
 5/5=2,38=5,53=20/2;
 7//1,2,3,16;
 1/18=20,19=15,26=3/3(-5);
 2/9=110/2;
 6/7=2,8=2,9=2,10=2,19=2,28=1/1;
 99/9=1/99;
 -------------------
 Title Card Required
 -------------------
 Symbolic Z-matrix:
 Charge =  0 Multiplicity = 1
 C                    -6.15441   0.05238  -0.01292 
 C                    -4.78979   0.05238  -0.01292 
 C                    -4.0569    1.2836   -0.01292 
 C                    -4.78089   2.51535  -0.01843 
 C                    -6.21313   2.47386  -0.01973 
 C                    -6.87692   1.28157  -0.01636 
 C                    -2.65799   1.30649  -0.00802 
 C                    -4.08052   3.72652  -0.02016 
 C                    -2.68157   3.7494   -0.01453 
 C                    -1.95761   2.5177   -0.00711 
 C                    -0.52542   2.55932   0. 
 H                     0.02045   1.6038    0.0066 
 C                     0.13831   3.75168   0.00104 
 C                    -0.58417   4.98079  -0.00713 
 C                    -1.94881   4.98065  -0.0145 
 H                    -2.10029   0.35726  -0.0037 
 H                    -6.72028  -0.8909   -0.01051 
 H                    -4.22046  -0.88935  -0.00981 
 H                    -6.75895   3.42941  -0.02434 
 H                    -7.97631   1.2454   -0.01779 
 H                    -4.63865   4.6755   -0.02442 
 H                     1.23772   3.78758   0.0072 
 H                    -0.01809   5.92397  -0.00604 
 H                    -2.51836   5.92226  -0.02077 
 

 GradGradGradGradGradGradGradGradGradGradGradGradGradGradGradGradGradGrad
 Berny optimization.
 Initialization pass.
                           ----------------------------
                           !    Initial Parameters    !
                           ! (Angstroms and Degrees)  !
 --------------------------                            --------------------------
 ! Name  Definition              Value          Derivative Info.                !
 --------------------------------------------------------------------------------
 ! R1    R(1,2)                  1.3646         estimate D2E/DX2                !
 ! R2    R(1,6)                  1.4258         estimate D2E/DX2                !
 ! R3    R(1,17)                 1.1            estimate D2E/DX2                !
 ! R4    R(2,3)                  1.4328         estimate D2E/DX2                !
 ! R5    R(2,18)                 1.1005         estimate D2E/DX2                !
 ! R6    R(3,4)                  1.4288         estimate D2E/DX2                !
 ! R7    R(3,7)                  1.3991         estimate D2E/DX2                !
 ! R8    R(4,5)                  1.4328         estimate D2E/DX2                !
 ! R9    R(4,8)                  1.3991         estimate D2E/DX2                !
 ! R10   R(5,6)                  1.3646         estimate D2E/DX2                !
 ! R11   R(5,19)                 1.1005         estimate D2E/DX2                !
 ! R12   R(6,20)                 1.1            estimate D2E/DX2                !
 ! R13   R(7,10)                 1.3991         estimate D2E/DX2                !
 ! R14   R(7,16)                 1.101          estimate D2E/DX2                !
 ! R15   R(8,9)                  1.3991         estimate D2E/DX2                !
 ! R16   R(8,21)                 1.101          estimate D2E/DX2                !
 ! R17   R(9,10)                 1.4287         estimate D2E/DX2                !
 ! R18   R(9,15)                 1.4328         estimate D2E/DX2                !
 ! R19   R(10,11)                1.4328         estimate D2E/DX2                !
 ! R20   R(11,12)                1.1005         estimate D2E/DX2                !
 ! R21   R(11,13)                1.3646         estimate D2E/DX2                !
 ! R22   R(13,14)                1.4258         estimate D2E/DX2                !
 ! R23   R(13,22)                1.1            estimate D2E/DX2                !
 ! R24   R(14,15)                1.3647         estimate D2E/DX2                !
 ! R25   R(14,23)                1.1            estimate D2E/DX2                !
 ! R26   R(15,24)                1.1005         estimate D2E/DX2                !
 ! A1    A(2,1,6)              120.4466         estimate D2E/DX2                !
 ! A2    A(2,1,17)             120.9594         estimate D2E/DX2                !
 ! A3    A(6,1,17)             118.5939         estimate D2E/DX2                !
 ! A4    A(1,2,3)              120.7635         estimate D2E/DX2                !
 ! A5    A(1,2,18)             121.155          estimate D2E/DX2                !
 ! A6    A(3,2,18)             118.0813         estimate D2E/DX2                !
 ! A7    A(2,3,4)              118.7901         estimate D2E/DX2                !
 ! A8    A(2,3,7)              121.7006         estimate D2E/DX2                !
 ! A9    A(4,3,7)              119.5092         estimate D2E/DX2                !
 ! A10   A(3,4,5)              118.7868         estimate D2E/DX2                !
 ! A11   A(3,4,8)              119.5145         estimate D2E/DX2                !
 ! A12   A(5,4,8)              121.6986         estimate D2E/DX2                !
 ! A13   A(4,5,6)              120.765          estimate D2E/DX2                !
 ! A14   A(4,5,19)             118.0759         estimate D2E/DX2                !
 ! A15   A(6,5,19)             121.1591         estimate D2E/DX2                !
 ! A16   A(1,6,5)              120.4476         estimate D2E/DX2                !
 ! A17   A(1,6,20)             118.5627         estimate D2E/DX2                !
 ! A18   A(5,6,20)             120.9896         estimate D2E/DX2                !
 ! A19   A(3,7,10)             120.9763         estimate D2E/DX2                !
 ! A20   A(3,7,16)             119.4985         estimate D2E/DX2                !
 ! A21   A(10,7,16)            119.5252         estimate D2E/DX2                !
 ! A22   A(4,8,9)              120.9759         estimate D2E/DX2                !
 ! A23   A(4,8,21)             119.499          estimate D2E/DX2                !
 ! A24   A(9,8,21)             119.5251         estimate D2E/DX2                !
 ! A25   A(8,9,10)             119.5096         estimate D2E/DX2                !
 ! A26   A(8,9,15)             121.6954         estimate D2E/DX2                !
 ! A27   A(10,9,15)            118.7949         estimate D2E/DX2                !
 ! A28   A(7,10,9)             119.5142         estimate D2E/DX2                !
 ! A29   A(7,10,11)            121.7035         estimate D2E/DX2                !
 ! A30   A(9,10,11)            118.7822         estimate D2E/DX2                !
 ! A31   A(10,11,12)           118.0746         estimate D2E/DX2                !
 ! A32   A(10,11,13)           120.7675         estimate D2E/DX2                !
 ! A33   A(12,11,13)           121.1578         estimate D2E/DX2                !
 ! A34   A(11,13,14)           120.4489         estimate D2E/DX2                !
 ! A35   A(11,13,22)           120.9732         estimate D2E/DX2                !
 ! A36   A(14,13,22)           118.5779         estimate D2E/DX2                !
 ! A37   A(13,14,15)           120.4423         estimate D2E/DX2                !
 ! A38   A(13,14,23)           118.5802         estimate D2E/DX2                !
 ! A39   A(15,14,23)           120.9774         estimate D2E/DX2                !
 ! A40   A(9,15,14)            120.7641         estimate D2E/DX2                !
 ! A41   A(9,15,24)            118.0731         estimate D2E/DX2                !
 ! A42   A(14,15,24)           121.1628         estimate D2E/DX2                !
 ! D1    D(6,1,2,3)              0.1607         estimate D2E/DX2                !
 ! D2    D(6,1,2,18)           179.9717         estimate D2E/DX2                !
 ! D3    D(17,1,2,3)          -179.854          estimate D2E/DX2                !
 ! D4    D(17,1,2,18)           -0.0429         estimate D2E/DX2                !
 ! D5    D(2,1,6,5)              0.0013         estimate D2E/DX2                !
 ! D6    D(2,1,6,20)           179.9091         estimate D2E/DX2                !
 ! D7    D(17,1,6,5)          -179.9844         estimate D2E/DX2                !
 ! D8    D(17,1,6,20)           -0.0766         estimate D2E/DX2                !
 ! D9    D(1,2,3,4)             -0.2525         estimate D2E/DX2                !
 ! D10   D(1,2,3,7)            179.7643         estimate D2E/DX2                !
 ! D11   D(18,2,3,4)           179.9308         estimate D2E/DX2                !
 ! D12   D(18,2,3,7)            -0.0524         estimate D2E/DX2                !
 ! D13   D(2,3,4,5)              0.1839         estimate D2E/DX2                !
 ! D14   D(2,3,4,8)           -179.9227         estimate D2E/DX2                !
 ! D15   D(7,3,4,5)           -179.8326         estimate D2E/DX2                !
 ! D16   D(7,3,4,8)              0.0609         estimate D2E/DX2                !
 ! D17   D(2,3,7,10)          -179.9531         estimate D2E/DX2                !
 ! D18   D(2,3,7,16)            -0.021          estimate D2E/DX2                !
 ! D19   D(4,3,7,10)             0.0639         estimate D2E/DX2                !
 ! D20   D(4,3,7,16)           179.996          estimate D2E/DX2                !
 ! D21   D(3,4,5,6)             -0.0283         estimate D2E/DX2                !
 ! D22   D(3,4,5,19)          -179.98           estimate D2E/DX2                !
 ! D23   D(8,4,5,6)           -179.9193         estimate D2E/DX2                !
 ! D24   D(8,4,5,19)             0.129          estimate D2E/DX2                !
 ! D25   D(3,4,8,9)             -0.0966         estimate D2E/DX2                !
 ! D26   D(3,4,8,21)           179.9991         estimate D2E/DX2                !
 ! D27   D(5,4,8,9)            179.7937         estimate D2E/DX2                !
 ! D28   D(5,4,8,21)            -0.1107         estimate D2E/DX2                !
 ! D29   D(4,5,6,1)             -0.0673         estimate D2E/DX2                !
 ! D30   D(4,5,6,20)          -179.9728         estimate D2E/DX2                !
 ! D31   D(19,5,6,1)           179.8829         estimate D2E/DX2                !
 ! D32   D(19,5,6,20)           -0.0226         estimate D2E/DX2                !
 ! D33   D(3,7,10,9)            -0.1515         estimate D2E/DX2                !
 ! D34   D(3,7,10,11)          179.9003         estimate D2E/DX2                !
 ! D35   D(16,7,10,9)          179.9164         estimate D2E/DX2                !
 ! D36   D(16,7,10,11)          -0.0317         estimate D2E/DX2                !
 ! D37   D(4,8,9,10)             0.0089         estimate D2E/DX2                !
 ! D38   D(4,8,9,15)          -179.9202         estimate D2E/DX2                !
 ! D39   D(21,8,9,10)          179.9133         estimate D2E/DX2                !
 ! D40   D(21,8,9,15)           -0.0159         estimate D2E/DX2                !
 ! D41   D(8,9,10,7)             0.115          estimate D2E/DX2                !
 ! D42   D(8,9,10,11)         -179.9353         estimate D2E/DX2                !
 ! D43   D(15,9,10,7)         -179.9538         estimate D2E/DX2                !
 ! D44   D(15,9,10,11)          -0.0041         estimate D2E/DX2                !
 ! D45   D(8,9,15,14)          179.9107         estimate D2E/DX2                !
 ! D46   D(8,9,15,24)           -0.1009         estimate D2E/DX2                !
 ! D47   D(10,9,15,14)          -0.0189         estimate D2E/DX2                !
 ! D48   D(10,9,15,24)         179.9695         estimate D2E/DX2                !
 ! D49   D(7,10,11,12)          -0.106          estimate D2E/DX2                !
 ! D50   D(7,10,11,13)        -179.9865         estimate D2E/DX2                !
 ! D51   D(9,10,11,12)         179.9455         estimate D2E/DX2                !
 ! D52   D(9,10,11,13)           0.065          estimate D2E/DX2                !
 ! D53   D(10,11,13,14)         -0.1018         estimate D2E/DX2                !
 ! D54   D(10,11,13,22)        179.9569         estimate D2E/DX2                !
 ! D55   D(12,11,13,14)       -179.9786         estimate D2E/DX2                !
 ! D56   D(12,11,13,22)          0.0801         estimate D2E/DX2                !
 ! D57   D(11,13,14,15)          0.078          estimate D2E/DX2                !
 ! D58   D(11,13,14,23)        179.9999         estimate D2E/DX2                !
 ! D59   D(22,13,14,15)       -179.9793         estimate D2E/DX2                !
 ! D60   D(22,13,14,23)         -0.0574         estimate D2E/DX2                !
 ! D61   D(13,14,15,9)          -0.0166         estimate D2E/DX2                !
 ! D62   D(13,14,15,24)        179.9954         estimate D2E/DX2                !
 ! D63   D(23,14,15,9)        -179.9366         estimate D2E/DX2                !
 ! D64   D(23,14,15,24)          0.0754         estimate D2E/DX2                !
 --------------------------------------------------------------------------------
 Trust Radius=3.00D-01 FncErr=1.00D-07 GrdErr=1.00D-06 EigMax=2.50D+02 EigMin=1.00D-04
 Number of steps in this run=    142 maximum allowed number of steps=    144.
 GradGradGradGradGradGradGradGradGradGradGradGradGradGradGradGradGradGrad

                          Input orientation:                          
 ---------------------------------------------------------------------
 Center     Atomic      Atomic             Coordinates (Angstroms)
 Number     Number       Type             X           Y           Z
 ---------------------------------------------------------------------
      1          6           0       -6.154410    0.052382   -0.012916
      2          6           0       -4.789787    0.052382   -0.012916
      3          6           0       -4.056896    1.283603   -0.012916
      4          6           0       -4.780893    2.515350   -0.018434
      5          6           0       -6.213133    2.473859   -0.019734
      6          6           0       -6.876916    1.281566   -0.016363
      7          6           0       -2.657995    1.306492   -0.008020
      8          6           0       -4.080516    3.726517   -0.020155
      9          6           0       -2.681575    3.749401   -0.014530
     10          6           0       -1.957606    2.517698   -0.007110
     11          6           0       -0.525424    2.559322    0.000000
     12          1           0        0.020446    1.603795    0.006601
     13          6           0        0.138313    3.751677    0.001042
     14          6           0       -0.584170    4.980792   -0.007130
     15          6           0       -1.948813    4.980647   -0.014497
     16          1           0       -2.100292    0.357255   -0.003701
     17          1           0       -6.720282   -0.890896   -0.010512
     18          1           0       -4.220461   -0.889352   -0.009810
     19          1           0       -6.758946    3.429405   -0.024338
     20          1           0       -7.976314    1.245401   -0.017794
     21          1           0       -4.638655    4.675498   -0.024423
     22          1           0        1.237719    3.787581    0.007202
     23          1           0       -0.018090    5.923969   -0.006035
     24          1           0       -2.518356    5.922264   -0.020769
 ---------------------------------------------------------------------
                    Distance matrix (angstroms):
                    1          2          3          4          5
     1  C    0.000000
     2  C    1.364623   0.000000
     3  C    2.432174   1.432841   0.000000
     4  C    2.820069   2.462990   1.428777   0.000000
     5  C    2.422199   2.808827   2.462948   1.432841   0.000000
     6  C    1.425805   2.422192   2.820023   2.432188   1.364618
     7  C    3.714530   2.473328   1.399097   2.442978   3.741910
     8  C    4.219047   3.741976   2.443039   1.399091   2.473299
     9  C    5.072330   4.255879   2.823415   2.435166   3.754855
    10  C    4.867338   3.754872   2.435168   2.823311   4.255772
    11  C    6.162013   4.946686   3.754853   4.255736   5.688385
    12  H    6.366797   5.054266   4.089942   4.887168   6.294062
    13  C    7.299544   6.162073   4.867377   5.072225   6.478743
    14  C    7.437529   6.478925   5.072383   4.867342   6.161988
    15  C    6.478800   5.688491   4.255837   3.754781   4.946558
    16  H    4.065576   2.706735   2.164834   3.441397   4.625552
    17  H    1.099996   2.148625   3.438325   3.919669   3.402773
    18  H    2.151054   1.100457   2.179105   3.450530   3.909224
    19  H    3.430726   3.909220   3.450460   2.179042   1.100455
    20  H    2.177763   3.402539   3.919607   3.438530   2.148935
    21  H    4.865269   4.625600   3.441443   2.164834   2.706699
    22  H    8.282251   7.091047   5.856898   6.151660   7.565830
    23  H    8.492939   7.566021   6.151829   5.856887   7.090980
    24  H    6.904815   6.294043   4.887161   4.089761   5.053996
                    6          7          8          9         10
     6  C    0.000000
     7  C    4.219003   0.000000
     8  C    3.714519   2.807175   0.000000
     9  C    4.867350   2.443031   1.399139   0.000000
    10  C    5.072250   1.399130   2.442982   1.428733   0.000000
    11  C    6.478764   2.473359   3.741848   2.462821   1.432804
    12  H    6.904923   2.694930   4.617852   3.450361   2.179013
    13  C    7.437418   3.714613   4.218957   2.819932   2.432210
    14  C    7.299521   4.219151   3.714540   2.432177   2.820134
    15  C    6.161932   3.741978   2.473263   1.432797   2.462976
    16  H    4.865249   1.100955   3.908131   3.441607   2.165152
    17  H    2.178109   4.618517   5.318737   6.151709   5.856757
    18  H    3.430697   2.695002   4.618002   4.887353   4.090050
    19  H    2.151091   4.617881   2.694862   4.089920   4.887164
    20  H    1.099994   5.318679   4.618786   5.856986   6.151723
    21  H    4.065544   3.908131   1.100955   2.165159   3.441573
    22  H    8.492819   4.618725   5.318656   3.919540   3.438446
    23  H    8.282240   5.318853   4.618690   3.438455   3.919746
    24  H    6.366564   4.617901   2.694745   2.178994   3.450463
                   11         12         13         14         15
    11  C    0.000000
    12  H    1.100477   0.000000
    13  C    1.364646   2.151121   0.000000
    14  C    2.422193   3.430723   1.425753   0.000000
    15  C    2.808747   3.909163   2.422128   1.364663   0.000000
    16  H    2.707272   2.459979   4.066138   4.865771   4.625885
    17  H    7.090866   7.187572   8.282146   8.492856   7.565841
    18  H    5.054379   4.919486   6.366960   6.905158   6.294227
    19  H    6.294000   7.020966   6.904831   6.366707   5.054090
    20  H    7.565875   8.004824   8.492876   8.282334   7.091040
    21  H    4.625740   5.580640   4.865544   4.066000   2.707114
    22  H    2.148801   2.500135   1.100009   2.177897   3.402626
    23  H    3.402686   4.320364   2.177927   1.100014   2.148865
    24  H    3.909167   5.009535   3.430716   2.151193   1.100482
                   16         17         18         19         20
    16  H    0.000000
    17  H    4.785628   0.000000
    18  H    2.459509   2.499822   0.000000
    19  H    5.580465   4.320496   5.009569   0.000000
    20  H    5.942780   2.478192   4.320147   2.500380   0.000000
    21  H    5.009086   5.942904   5.580560   2.459346   4.785977
    22  H    4.786395   9.231373   7.187887   8.004745   9.558332
    23  H    5.943389   9.558336   8.005078   7.187651   9.231601
    24  H    5.580716   8.004713   7.021068   4.919041   7.187653
                   21         22         23         24
    21  H    0.000000
    22  H    5.943161   0.000000
    23  H    4.786297   2.478182   0.000000
    24  H    2.459696   4.320388   2.500310   0.000000
 Stoichiometry    C14H10
 Framework group  C1[X(C14H10)]
 Deg. of freedom    66
 Full point group                 C1      NOp   1
 Largest Abelian subgroup         C1      NOp   1
 Largest concise Abelian subgroup C1      NOp   1
                         Standard orientation:                         
 ---------------------------------------------------------------------
 Center     Atomic      Atomic             Coordinates (Angstroms)
 Number     Number       Type             X           Y           Z
 ---------------------------------------------------------------------
      1          6           0        3.649787    0.712811    0.001886
      2          6           0        2.473390    1.404376   -0.002930
      3          6           0        1.217617    0.714398   -0.002230
      4          6           0        1.217524   -0.714379   -0.001906
      5          6           0        2.473241   -1.404448    0.001738
      6          6           0        3.649704   -0.712992    0.004269
      7          6           0        0.000062    1.403622   -0.002210
      8          6           0       -0.000053   -1.403553   -0.002866
      9          6           0       -1.217642   -0.714301   -0.002117
     10          6           0       -1.217550    0.714431   -0.000539
     11          6           0       -2.473295    1.404380    0.001627
     12          1           0       -2.459631    2.504770    0.003752
     13          6           0       -3.649756    0.712865    0.003509
     14          6           0       -3.649817   -0.712886    0.001167
     15          6           0       -2.473316   -1.404366   -0.001384
     16          1           0        0.000341    2.504577   -0.002393
     17          1           0        4.615647    1.239215    0.003770
     18          1           0        2.459849    2.504748   -0.004346
     19          1           0        2.459515   -2.504817    0.001610
     20          1           0        4.615790   -1.238975    0.006622
     21          1           0        0.000173   -2.504508   -0.002632
     22          1           0       -4.615725    1.239096    0.005885
     23          1           0       -4.615811   -1.239083    0.002781
     24          1           0       -2.459523   -2.504760   -0.003133
 ---------------------------------------------------------------------
 Rotational constants (GHZ):           2.1508332           0.4534727           0.3745128
 Standard basis: def2TZVP (5D, 7F)
 There are   564 symmetry adapted cartesian basis functions of A   symmetry.
 There are   494 symmetry adapted basis functions of A   symmetry.
   494 basis functions,   794 primitive gaussians,   564 cartesian basis functions
    47 alpha electrons       47 beta electrons
       nuclear repulsion energy       766.4585602365 Hartrees.
 NAtoms=   24 NActive=   24 NUniq=   24 SFac= 1.00D+00 NAtFMM=   60 NAOKFM=F Big=F
 Integral buffers will be    131072 words long.
 Raffenetti 2 integral format.
 Two-electron integral symmetry is turned on.
 Nuclear repulsion after empirical dispersion term =      766.4443858019 Hartrees.
 ------------------------------------------------------------------------------
 Polarizable Continuum Model (PCM)
 =================================
 Model                : PCM.
 Atomic radii         : SMD-Coulomb.
 Polarization charges : Total charges.
 Charge compensation  : None.
 Solution method      : On-the-fly selection.
 Cavity type          : VdW (van der Waals Surface) (Alpha=1.000).
 Cavity algorithm     : GePol (No added spheres)
                        Default sphere list used, NSphG=   24.
                        Lebedev-Laikov grids with approx.  5.0 points / Ang**2.
                        Smoothing algorithm: York/Karplus (Gamma=1.0000).
                        Polarization charges: spherical gaussians, with
                                              point-specific exponents (IZeta= 3).
                        Self-potential: point-specific (ISelfS= 7).
                        Self-field    : sphere-specific E.n sum rule (ISelfD= 2).
 1st derivatives      : Analytical E(r).r(x)/FMM algorithm (CHGder, D1EAlg=3).
                        Cavity 1st derivative terms included.
 Solvent              : TetraHydroFuran, Eps=   7.425700 Eps(inf)=   1.974025
 ------------------------------------------------------------------------------
 ------------------------------------------------------------------------------
 Atomic radii for non-electrostatic terms: SMD-CDS.
 ------------------------------------------------------------------------------
 Nuclear repulsion after PCM non-electrostatic terms =      766.4374331024 Hartrees.
 One-electron integrals computed using PRISM.
   1 Symmetry operations used in ECPInt.
 ECPInt:  NShTT=   18915 NPrTT=   58308 LenC2=   17605 LenP2D=   40917.
 LDataN:  DoStor=T MaxTD1= 6 Len=  172
 NBasis=   494 RedAO= T EigKep=  5.20D-06  NBF=   494
 NBsUse=   494 1.00D-06 EigRej= -1.00D+00 NBFU=   494
 ExpMin= 9.52D-02 ExpMax= 1.36D+04 ExpMxC= 4.63D+02 IAcc=3 IRadAn=         5 AccDes= 0.00D+00
 Harris functional with IExCor= 4639 and IRadAn=       5 diagonalized for initial guess.
 HarFok:  IExCor= 4639 AccDes= 0.00D+00 IRadAn=         5 IDoV= 1 UseB2=F ITyADJ=14
 ICtDFT=  3500011 ScaDFX=  1.000000  1.000000  1.000000  1.000000
 FoFCou: FMM=F IPFlag=           0 FMFlag=      100000 FMFlg1=           0
         NFxFlg=           0 DoJE=T BraDBF=F KetDBF=T FulRan=T
         wScrn=  0.000000 ICntrl=       500 IOpCl=  0 I1Cent=   200000004 NGrid=           0
         NMat0=    1 NMatS0=      1 NMatT0=    0 NMatD0=    1 NMtDS0=    0 NMtDT0=    0
 Petite list used in FoFCou.
 Requested convergence on RMS density matrix=1.00D-08 within 128 cycles.
 Requested convergence on MAX density matrix=1.00D-06.
 Requested convergence on             energy=1.00D-06.
 No special actions if energy rises.
 Inv3:  Mode=1 IEnd=    10761708.
 Iteration    1 A*A^-1 deviation from unit magnitude is 9.21D-15 for   1888.
 Iteration    1 A*A^-1 deviation from orthogonality  is 2.37D-15 for   1871    256.
 Iteration    1 A^-1*A deviation from unit magnitude is 9.44D-15 for   1888.
 Iteration    1 A^-1*A deviation from orthogonality  is 1.76D-15 for   1182    707.
 Error on total polarization charges =  0.04998
 SCF Done:  E(RwB97XD) =  -539.532330180     A.U. after   12 cycles
            NFock= 12  Conv=0.38D-08     -V/T= 2.0058
 SMD-CDS (non-electrostatic) energy       (kcal/mol) =      -4.36
 (included in total energy above)

 **********************************************************************

            Population analysis using the SCF density.

 **********************************************************************

 Orbital symmetries:
       Occupied  (A) (A) (A) (A) (A) (A) (A) (A) (A) (A) (A) (A)
                 (A) (A) (A) (A) (A) (A) (A) (A) (A) (A) (A) (A)
                 (A) (A) (A) (A) (A) (A) (A) (A) (A) (A) (A) (A)
                 (A) (A) (A) (A) (A) (A) (A) (A) (A) (A) (A)
       Virtual   (A) (A) (A) (A) (A) (A) (A) (A) (A) (A) (A) (A)
                 (A) (A) (A) (A) (A) (A) (A) (A) (A) (A) (A) (A)
                 (A) (A) (A) (A) (A) (A) (A) (A) (A) (A) (A) (A)
                 (A) (A) (A) (A) (A) (A) (A) (A) (A) (A) (A) (A)
                 (A) (A) (A) (A) (A) (A) (A) (A) (A) (A) (A) (A)
                 (A) (A) (A) (A) (A) (A) (A) (A) (A) (A) (A) (A)
                 (A) (A) (A) (A) (A) (A) (A) (A) (A) (A) (A) (A)
                 (A) (A) (A) (A) (A) (A) (A) (A) (A) (A) (A) (A)
                 (A) (A) (A) (A) (A) (A) (A) (A) (A) (A) (A) (A)
                 (A) (A) (A) (A) (A) (A) (A) (A) (A) (A) (A) (A)
                 (A) (A) (A) (A) (A) (A) (A) (A) (A) (A) (A) (A)
                 (A) (A) (A) (A) (A) (A) (A) (A) (A) (A) (A) (A)
                 (A) (A) (A) (A) (A) (A) (A) (A) (A) (A) (A) (A)
                 (A) (A) (A) (A) (A) (A) (A) (A) (A) (A) (A) (A)
                 (A) (A) (A) (A) (A) (A) (A) (A) (A) (A) (A) (A)
                 (A) (A) (A) (A) (A) (A) (A) (A) (A) (A) (A) (A)
                 (A) (A) (A) (A) (A) (A) (A) (A) (A) (A) (A) (A)
                 (A) (A) (A) (A) (A) (A) (A) (A) (A) (A) (A) (A)
                 (A) (A) (A) (A) (A) (A) (A) (A) (A) (A) (A) (A)
                 (A) (A) (A) (A) (A) (A) (A) (A) (A) (A) (A) (A)
                 (A) (A) (A) (A) (A) (A) (A) (A) (A) (A) (A) (A)
                 (A) (A) (A) (A) (A) (A) (A) (A) (A) (A) (A) (A)
                 (A) (A) (A) (A) (A) (A) (A) (A) (A) (A) (A) (A)
                 (A) (A) (A) (A) (A) (A) (A) (A) (A) (A) (A) (A)
                 (A) (A) (A) (A) (A) (A) (A) (A) (A) (A) (A) (A)
                 (A) (A) (A) (A) (A) (A) (A) (A) (A) (A) (A) (A)
                 (A) (A) (A) (A) (A) (A) (A) (A) (A) (A) (A) (A)
                 (A) (A) (A) (A) (A) (A) (A) (A) (A) (A) (A) (A)
                 (A) (A) (A) (A) (A) (A) (A) (A) (A) (A) (A) (A)
                 (A) (A) (A) (A) (A) (A) (A) (A) (A) (A) (A) (A)
                 (A) (A) (A) (A) (A) (A) (A) (A) (A) (A) (A) (A)
                 (A) (A) (A) (A) (A) (A) (A) (A) (A) (A) (A) (A)
                 (A) (A) (A) (A) (A) (A) (A) (A) (A) (A) (A) (A)
                 (A) (A) (A) (A) (A) (A) (A) (A) (A) (A) (A) (A)
                 (A) (A) (A) (A) (A) (A) (A) (A) (A) (A) (A) (A)
                 (A) (A) (A) (A) (A) (A) (A) (A) (A) (A) (A) (A)
                 (A) (A) (A) (A) (A) (A) (A) (A) (A) (A) (A) (A)
                 (A) (A) (A)
 The electronic state is 1-A.
 Alpha  occ. eigenvalues --  -10.30097 -10.30095 -10.30056 -10.30052 -10.29228
 Alpha  occ. eigenvalues --  -10.29225 -10.29135 -10.29134 -10.29133 -10.29133
 Alpha  occ. eigenvalues --  -10.29029 -10.29028 -10.28988 -10.28987  -0.98812
 Alpha  occ. eigenvalues --   -0.95461  -0.90381  -0.88480  -0.85069  -0.83941
 Alpha  occ. eigenvalues --   -0.80037  -0.73963  -0.70950  -0.69447  -0.68332
 Alpha  occ. eigenvalues --   -0.62669  -0.61175  -0.59151  -0.55001  -0.54674
 Alpha  occ. eigenvalues --   -0.53427  -0.53389  -0.50599  -0.49932  -0.49457
 Alpha  occ. eigenvalues --   -0.49132  -0.46942  -0.45821  -0.45762  -0.42463
 Alpha  occ. eigenvalues --   -0.41393  -0.40579  -0.39328  -0.38668  -0.33991
 Alpha  occ. eigenvalues --   -0.31728  -0.26780
 Alpha virt. eigenvalues --   -0.00910   0.03984   0.06438   0.09126   0.13170
 Alpha virt. eigenvalues --    0.13810   0.14068   0.14154   0.16713   0.16999
 Alpha virt. eigenvalues --    0.18786   0.18788   0.18797   0.19749   0.20637
 Alpha virt. eigenvalues --    0.21023   0.22182   0.22886   0.24075   0.24972
 Alpha virt. eigenvalues --    0.25913   0.26260   0.26537   0.27551   0.28638
 Alpha virt. eigenvalues --    0.28980   0.30406   0.31065   0.32260   0.32847
 Alpha virt. eigenvalues --    0.32892   0.33868   0.34183   0.34501   0.34887
 Alpha virt. eigenvalues --    0.35511   0.35734   0.37199   0.37437   0.37930
 Alpha virt. eigenvalues --    0.38582   0.38807   0.39238   0.40957   0.41365
 Alpha virt. eigenvalues --    0.42475   0.42604   0.43895   0.43986   0.44043
 Alpha virt. eigenvalues --    0.44567   0.45385   0.45446   0.47685   0.47734
 Alpha virt. eigenvalues --    0.48515   0.49293   0.49698   0.50891   0.50905
 Alpha virt. eigenvalues --    0.51611   0.51919   0.53886   0.54324   0.55319
 Alpha virt. eigenvalues --    0.56390   0.56428   0.56729   0.58019   0.58375
 Alpha virt. eigenvalues --    0.58562   0.58883   0.59221   0.60108   0.61921
 Alpha virt. eigenvalues --    0.62249   0.62873   0.65771   0.69011   0.69328
 Alpha virt. eigenvalues --    0.70460   0.70557   0.71827   0.72684   0.72928
 Alpha virt. eigenvalues --    0.73849   0.75618   0.75899   0.78290   0.78338
 Alpha virt. eigenvalues --    0.79723   0.79831   0.80589   0.80791   0.81410
 Alpha virt. eigenvalues --    0.82104   0.82312   0.84031   0.84671   0.85260
 Alpha virt. eigenvalues --    0.85471   0.85491   0.87219   0.88445   0.90314
 Alpha virt. eigenvalues --    0.91505   0.92152   0.92668   0.92910   0.95846
 Alpha virt. eigenvalues --    0.96277   0.97178   0.97410   0.97815   0.99049
 Alpha virt. eigenvalues --    1.00124   1.01984   1.03174   1.04571   1.07169
 Alpha virt. eigenvalues --    1.07826   1.08034   1.08055   1.08265   1.09622
 Alpha virt. eigenvalues --    1.16011   1.17504   1.17985   1.18844   1.21122
 Alpha virt. eigenvalues --    1.22520   1.22748   1.23285   1.26979   1.27090
 Alpha virt. eigenvalues --    1.28735   1.28863   1.29643   1.31204   1.31891
 Alpha virt. eigenvalues --    1.32660   1.33394   1.33485   1.34545   1.35234
 Alpha virt. eigenvalues --    1.37265   1.37442   1.37527   1.37695   1.42434
 Alpha virt. eigenvalues --    1.46137   1.46279   1.46427   1.47128   1.48288
 Alpha virt. eigenvalues --    1.50955   1.51999   1.53292   1.53985   1.54083
 Alpha virt. eigenvalues --    1.57170   1.57652   1.58447   1.58641   1.58998
 Alpha virt. eigenvalues --    1.60600   1.61330   1.62732   1.62987   1.64522
 Alpha virt. eigenvalues --    1.66021   1.66687   1.67285   1.69346   1.70495
 Alpha virt. eigenvalues --    1.71533   1.72894   1.75415   1.75469   1.76501
 Alpha virt. eigenvalues --    1.76707   1.76831   1.77240   1.77944   1.78959
 Alpha virt. eigenvalues --    1.79654   1.81643   1.83347   1.83828   1.84117
 Alpha virt. eigenvalues --    1.89399   1.92162   1.92545   1.94577   1.96032
 Alpha virt. eigenvalues --    1.97188   1.97903   2.00289   2.01169   2.03058
 Alpha virt. eigenvalues --    2.05744   2.07969   2.08189   2.08396   2.09242
 Alpha virt. eigenvalues --    2.12921   2.13171   2.13320   2.18708   2.19441
 Alpha virt. eigenvalues --    2.20147   2.22748   2.25028   2.25086   2.26861
 Alpha virt. eigenvalues --    2.28022   2.28093   2.28720   2.30804   2.31241
 Alpha virt. eigenvalues --    2.33919   2.35481   2.38139   2.39140   2.39378
 Alpha virt. eigenvalues --    2.39393   2.43173   2.44523   2.49553   2.51316
 Alpha virt. eigenvalues --    2.52095   2.54238   2.54407   2.57246   2.58526
 Alpha virt. eigenvalues --    2.59040   2.60214   2.61205   2.63456   2.65816
 Alpha virt. eigenvalues --    2.66042   2.68763   2.68813   2.69018   2.72569
 Alpha virt. eigenvalues --    2.73104   2.74262   2.74902   2.75640   2.76435
 Alpha virt. eigenvalues --    2.78052   2.79625   2.79983   2.80240   2.82530
 Alpha virt. eigenvalues --    2.83351   2.83753   2.83866   2.86122   2.86982
 Alpha virt. eigenvalues --    2.87130   2.87542   2.87961   2.89344   2.89360
 Alpha virt. eigenvalues --    2.91399   2.92039   2.93420   2.94814   2.95235
 Alpha virt. eigenvalues --    2.95366   2.95788   2.96619   2.96755   3.00586
 Alpha virt. eigenvalues --    3.00890   3.01234   3.02822   3.02878   3.04014
 Alpha virt. eigenvalues --    3.04737   3.05468   3.05803   3.07528   3.07671
 Alpha virt. eigenvalues --    3.07882   3.09805   3.13152   3.13618   3.14544
 Alpha virt. eigenvalues --    3.14844   3.15423   3.15765   3.16652   3.19743
 Alpha virt. eigenvalues --    3.20797   3.21254   3.23284   3.23589   3.25026
 Alpha virt. eigenvalues --    3.26061   3.26528   3.27201   3.27649   3.28689
 Alpha virt. eigenvalues --    3.29336   3.29420   3.33366   3.34259   3.34778
 Alpha virt. eigenvalues --    3.35306   3.36417   3.37478   3.38738   3.38776
 Alpha virt. eigenvalues --    3.40073   3.40223   3.40726   3.41345   3.42087
 Alpha virt. eigenvalues --    3.43753   3.43971   3.44900   3.49847   3.50463
 Alpha virt. eigenvalues --    3.50737   3.50976   3.52294   3.52405   3.53916
 Alpha virt. eigenvalues --    3.53989   3.56482   3.56882   3.57711   3.58806
 Alpha virt. eigenvalues --    3.60033   3.61174   3.61400   3.61885   3.61951
 Alpha virt. eigenvalues --    3.65249   3.65470   3.65578   3.66827   3.69017
 Alpha virt. eigenvalues --    3.69986   3.72937   3.73574   3.73802   3.76000
 Alpha virt. eigenvalues --    3.80605   3.80664   3.82761   3.86979   3.92621
 Alpha virt. eigenvalues --    3.93237   3.94139   3.94294   3.96393   3.97356
 Alpha virt. eigenvalues --    3.99200   3.99367   4.00905   4.01154   4.01864
 Alpha virt. eigenvalues --    4.05550   4.09854   4.11499   4.12764   4.13462
 Alpha virt. eigenvalues --    4.14092   4.14152   4.15891   4.23437   4.23633
 Alpha virt. eigenvalues --    4.24071   4.25464   4.26991   4.27085   4.27138
 Alpha virt. eigenvalues --    4.27626   4.28900   4.29500   4.31997   4.34016
 Alpha virt. eigenvalues --    4.35783   4.37618   4.40058   4.41918   4.42840
 Alpha virt. eigenvalues --    4.46187   4.46573   4.49636   4.53177   4.55505
 Alpha virt. eigenvalues --    4.58289   4.59506   4.60737   4.67133   4.67413
 Alpha virt. eigenvalues --    4.68056   4.71566   4.74852   4.77041   4.82527
 Alpha virt. eigenvalues --    4.83670   4.88025   4.91336   4.91850   4.92227
 Alpha virt. eigenvalues --    4.92925   4.93741   4.97596   5.07727   5.09740
 Alpha virt. eigenvalues --    5.10335   5.18452   5.18597   5.19418   5.24598
 Alpha virt. eigenvalues --    5.27008   5.37623   5.37744   5.48883   5.48925
 Alpha virt. eigenvalues --    5.52335   5.53247   5.63583   5.75759   5.78331
 Alpha virt. eigenvalues --    5.80402   5.84707   6.17331  21.91864  22.57140
 Alpha virt. eigenvalues --   22.70282  22.70359  22.71582  22.77970  22.81797
 Alpha virt. eigenvalues --   22.95077  22.97794  22.99064  22.99114  23.28157
 Alpha virt. eigenvalues --   23.45992  23.83926
          Condensed to atoms (all electrons):
               1          2          3          4          5          6
     1  C    5.001948   0.476591   0.003885  -0.064694   0.023827   0.335644
     2  C    0.476591   5.195175   0.343841  -0.001908  -0.086248   0.023859
     3  C    0.003885   0.343841   4.995504   0.307846  -0.001872  -0.064739
     4  C   -0.064694  -0.001908   0.307846   4.995510   0.343797   0.003922
     5  C    0.023827  -0.086248  -0.001872   0.343797   5.195263   0.476448
     6  C    0.335644   0.023859  -0.064739   0.003922   0.476448   5.002110
     7  C    0.006014  -0.115394   0.406643  -0.028145   0.015479  -0.002475
     8  C   -0.002476   0.015483  -0.028175   0.406664  -0.115394   0.006016
     9  C    0.000661   0.001231  -0.062631   0.020732   0.008872  -0.001725
    10  C   -0.001724   0.008870   0.020745  -0.062643   0.001233   0.000660
    11  C    0.000015  -0.001954   0.008866   0.001234   0.000173  -0.000007
    12  H    0.000002  -0.000040   0.001332   0.000153  -0.000001   0.000000
    13  C    0.000000   0.000015  -0.001726   0.000661  -0.000007  -0.000002
    14  C   -0.000002  -0.000007   0.000661  -0.001726   0.000015   0.000000
    15  C   -0.000007   0.000173   0.001234   0.008868  -0.001954   0.000015
    16  H    0.000280  -0.003203  -0.053331   0.013473  -0.000261   0.000066
    17  H    0.453556  -0.060035   0.012205  -0.003204   0.011616  -0.057422
    18  H   -0.051986   0.452418  -0.066197   0.012246  -0.003497   0.009889
    19  H    0.009889  -0.003496   0.012249  -0.066216   0.452448  -0.052007
    20  H   -0.057449   0.011620  -0.003204   0.012200  -0.060040   0.453590
    21  H    0.000066  -0.000261   0.013471  -0.053312  -0.003204   0.000280
    22  H   -0.000000   0.000000   0.000018  -0.000010  -0.000000   0.000000
    23  H    0.000000  -0.000000  -0.000010   0.000018   0.000000  -0.000000
    24  H    0.000000  -0.000001   0.000153   0.001333  -0.000040   0.000002
               7          8          9         10         11         12
     1  C    0.006014  -0.002476   0.000661  -0.001724   0.000015   0.000002
     2  C   -0.115394   0.015483   0.001231   0.008870  -0.001954  -0.000040
     3  C    0.406643  -0.028175  -0.062631   0.020745   0.008866   0.001332
     4  C   -0.028145   0.406664   0.020732  -0.062643   0.001234   0.000153
     5  C    0.015479  -0.115394   0.008872   0.001233   0.000173  -0.000001
     6  C   -0.002475   0.006016  -0.001725   0.000660  -0.000007   0.000000
     7  C    5.368124  -0.069562  -0.028174   0.406474  -0.115406  -0.000728
     8  C   -0.069562   5.368059   0.406487  -0.028164   0.015476  -0.000216
     9  C   -0.028174   0.406487   4.995544   0.307889  -0.001860   0.012250
    10  C    0.406474  -0.028164   0.307889   4.995551   0.343836  -0.066221
    11  C   -0.115406   0.015476  -0.001860   0.343836   5.195270   0.452457
    12  H   -0.000728  -0.000216   0.012250  -0.066221   0.452457   0.497462
    13  C    0.006024  -0.002478  -0.064770   0.003965   0.476408  -0.052013
    14  C   -0.002480   0.006016   0.003948  -0.064734   0.023885   0.009892
    15  C    0.015479  -0.115382   0.343809  -0.001859  -0.086273  -0.003499
    16  H    0.436622  -0.003600   0.013466  -0.053316  -0.003204   0.004588
    17  H   -0.000570   0.000095  -0.000010   0.000018   0.000000   0.000000
    18  H   -0.000724  -0.000216   0.000153   0.001330  -0.000040   0.000018
    19  H   -0.000217  -0.000720   0.001331   0.000153  -0.000001   0.000000
    20  H    0.000095  -0.000569   0.000018  -0.000010  -0.000000  -0.000000
    21  H   -0.003599   0.436597  -0.053309   0.013464  -0.000261   0.000010
    22  H   -0.000569   0.000095  -0.003206   0.012205  -0.060045  -0.006756
    23  H    0.000095  -0.000569   0.012203  -0.003205   0.011619  -0.000079
    24  H   -0.000216  -0.000724  -0.066223   0.012245  -0.003498   0.000026
              13         14         15         16         17         18
     1  C    0.000000  -0.000002  -0.000007   0.000280   0.453556  -0.051986
     2  C    0.000015  -0.000007   0.000173  -0.003203  -0.060035   0.452418
     3  C   -0.001726   0.000661   0.001234  -0.053331   0.012205  -0.066197
     4  C    0.000661  -0.001726   0.008868   0.013473  -0.003204   0.012246
     5  C   -0.000007   0.000015  -0.001954  -0.000261   0.011616  -0.003497
     6  C   -0.000002   0.000000   0.000015   0.000066  -0.057422   0.009889
     7  C    0.006024  -0.002480   0.015479   0.436622  -0.000570  -0.000724
     8  C   -0.002478   0.006016  -0.115382  -0.003600   0.000095  -0.000216
     9  C   -0.064770   0.003948   0.343809   0.013466  -0.000010   0.000153
    10  C    0.003965  -0.064734  -0.001859  -0.053316   0.000018   0.001330
    11  C    0.476408   0.023885  -0.086273  -0.003204   0.000000  -0.000040
    12  H   -0.052013   0.009892  -0.003499   0.004588   0.000000   0.000018
    13  C    5.002114   0.335621   0.023874   0.000279  -0.000000   0.000002
    14  C    0.335621   5.002130   0.476378   0.000066   0.000000   0.000000
    15  C    0.023874   0.476378   5.195293  -0.000261  -0.000000  -0.000001
    16  H    0.000279   0.000066  -0.000261   0.493742  -0.000030   0.004592
    17  H   -0.000000   0.000000  -0.000000  -0.000030   0.499244  -0.006756
    18  H    0.000002   0.000000  -0.000001   0.004592  -0.006756   0.497444
    19  H    0.000000   0.000002  -0.000040   0.000010  -0.000079   0.000026
    20  H    0.000000  -0.000000   0.000000  -0.000001  -0.006157  -0.000080
    21  H    0.000066   0.000279  -0.003203   0.000020  -0.000001   0.000010
    22  H    0.453581  -0.057445   0.011622  -0.000030  -0.000000   0.000000
    23  H   -0.057438   0.453581  -0.060041  -0.000001   0.000000  -0.000000
    24  H    0.009891  -0.052006   0.452455   0.000010  -0.000000   0.000000
              19         20         21         22         23         24
     1  C    0.009889  -0.057449   0.000066  -0.000000   0.000000   0.000000
     2  C   -0.003496   0.011620  -0.000261   0.000000  -0.000000  -0.000001
     3  C    0.012249  -0.003204   0.013471   0.000018  -0.000010   0.000153
     4  C   -0.066216   0.012200  -0.053312  -0.000010   0.000018   0.001333
     5  C    0.452448  -0.060040  -0.003204  -0.000000   0.000000  -0.000040
     6  C   -0.052007   0.453590   0.000280   0.000000  -0.000000   0.000002
     7  C   -0.000217   0.000095  -0.003599  -0.000569   0.000095  -0.000216
     8  C   -0.000720  -0.000569   0.436597   0.000095  -0.000569  -0.000724
     9  C    0.001331   0.000018  -0.053309  -0.003206   0.012203  -0.066223
    10  C    0.000153  -0.000010   0.013464   0.012205  -0.003205   0.012245
    11  C   -0.000001  -0.000000  -0.000261  -0.060045   0.011619  -0.003498
    12  H    0.000000  -0.000000   0.000010  -0.006756  -0.000079   0.000026
    13  C    0.000000   0.000000   0.000066   0.453581  -0.057438   0.009891
    14  C    0.000002  -0.000000   0.000279  -0.057445   0.453581  -0.052006
    15  C   -0.000040   0.000000  -0.003203   0.011622  -0.060041   0.452455
    16  H    0.000010  -0.000001   0.000020  -0.000030  -0.000001   0.000010
    17  H   -0.000079  -0.006157  -0.000001  -0.000000   0.000000  -0.000000
    18  H    0.000026  -0.000080   0.000010   0.000000  -0.000000   0.000000
    19  H    0.497448  -0.006753   0.004593  -0.000000   0.000000   0.000018
    20  H   -0.006753   0.499258  -0.000030   0.000000  -0.000000   0.000000
    21  H    0.004593  -0.000030   0.493733  -0.000001  -0.000030   0.004589
    22  H   -0.000000   0.000000  -0.000001   0.499261  -0.006159  -0.000080
    23  H    0.000000  -0.000000  -0.000030  -0.006159   0.499243  -0.006752
    24  H    0.000018   0.000000   0.004589  -0.000080  -0.006752   0.497445
 Mulliken charges:
               1
     1  C   -0.134039
     2  C   -0.256729
     3  C    0.153233
     4  C    0.153201
     5  C   -0.256653
     6  C   -0.134123
     7  C   -0.292792
     8  C   -0.292744
     9  C    0.153314
    10  C    0.153239
    11  C   -0.256691
    12  H    0.151363
    13  C   -0.134069
    14  C   -0.134076
    15  C   -0.256681
    16  H    0.150025
    17  H    0.157532
    18  H    0.151369
    19  H    0.151362
    20  H    0.157513
    21  H    0.150032
    22  H    0.157519
    23  H    0.157527
    24  H    0.151371
 Sum of Mulliken charges =  -0.00000
 Mulliken charges with hydrogens summed into heavy atoms:
               1
     1  C    0.023493
     2  C   -0.105360
     3  C    0.153233
     4  C    0.153201
     5  C   -0.105291
     6  C    0.023389
     7  C   -0.142768
     8  C   -0.142712
     9  C    0.153314
    10  C    0.153239
    11  C   -0.105328
    13  C    0.023450
    14  C    0.023450
    15  C   -0.105310
 Electronic spatial extent (au):  <R**2>=           2847.2698
 Charge=             -0.0000 electrons
 Dipole moment (field-independent basis, Debye):
    X=              0.0004    Y=              0.0000    Z=              0.0057  Tot=              0.0057
 Quadrupole moment (field-independent basis, Debye-Ang):
   XX=            -67.1743   YY=            -67.9868   ZZ=            -88.6646
   XY=              0.0025   XZ=             -0.0021   YZ=              0.0045
 Traceless Quadrupole moment (field-independent basis, Debye-Ang):
   XX=              7.4343   YY=              6.6217   ZZ=            -14.0560
   XY=              0.0025   XZ=             -0.0021   YZ=              0.0045
 Octapole moment (field-independent basis, Debye-Ang**2):
  XXX=             -0.0009  YYY=              0.0008  ZZZ=              0.0027  XYY=              0.0049
  XXY=              0.0063  XXZ=              0.2130  XZZ=              0.0003  YZZ=              0.0000
  YYZ=             -0.0066  XYZ=             -0.0483
 Hexadecapole moment (field-independent basis, Debye-Ang**3):
 XXXX=          -2677.3532 YYYY=           -656.3353 ZZZZ=           -104.6956 XXXY=              0.0400
 XXXZ=              0.0550 YYYX=              0.0173 YYYZ=              0.0329 ZZZX=             -0.0047
 ZZZY=              0.0052 XXYY=           -580.3301 XXZZ=           -611.0099 YYZZ=           -161.4839
 XXYZ=              0.0501 YYXZ=             -0.0404 ZZXY=              0.0005
 N-N= 7.664374331024D+02 E-N=-2.784543094100D+03  KE= 5.364466812589D+02
   1 Symmetry operations used in ECPInt.
 ECPInt:  NShTT=   18915 NPrTT=   58308 LenC2=   17605 LenP2D=   40917.
 LDataN:  DoStor=T MaxTD1= 7 Len=  274
 D1PCM: PCM CHGder 1st derivatives, ID1Alg=3 FixD1E=F DoIter=F DoCFld=F I1PDM=0.
 Calling FoFJK, ICntrl=      2127 FMM=F ISym2X=0 I1Cent= 0 IOpClX= 0 NMat=1 NMatS=1 NMatT=0.
 ***** Axes restored to original set *****
 -------------------------------------------------------------------
 Center     Atomic                   Forces (Hartrees/Bohr)
 Number     Number              X              Y              Z
 -------------------------------------------------------------------
      1        6          -0.000061044   -0.006278353   -0.000059618
      2        6           0.000287962   -0.005692843    0.000332307
      3        6           0.004395031   -0.004979806   -0.000193572
      4        6          -0.002241108    0.006241059    0.000148272
      5        6          -0.004853970    0.003032376   -0.000159628
      6        6          -0.005539318    0.002905334   -0.000109613
      7        6           0.000985425   -0.001721335    0.000084646
      8        6          -0.001017281    0.001691207    0.000049926
      9        6          -0.004448485    0.005007333    0.000025870
     10        6           0.002248285   -0.006270008   -0.000162936
     11        6           0.004868289   -0.003051811    0.000216625
     12        1          -0.004604658    0.009843860   -0.000111272
     13        6           0.005549449   -0.002978953   -0.000092555
     14        6           0.000068523    0.006286808    0.000102992
     15        6          -0.000266120    0.005729544   -0.000075297
     16        1          -0.005426883    0.009295075   -0.000035946
     17        1           0.007097095    0.008790444   -0.000059777
     18        1          -0.006343687    0.008808807   -0.000054978
     19        1           0.004599593   -0.009831517    0.000092763
     20        1           0.011126989    0.001994260    0.000058380
     21        1           0.005479935   -0.009264465    0.000023303
     22        1          -0.011138363   -0.001962028   -0.000045588
     23        1          -0.007133913   -0.008781998   -0.000062805
     24        1           0.006368252   -0.008812988    0.000088501
 -------------------------------------------------------------------
 Cartesian Forces:  Max     0.011138363 RMS     0.004844048

 GradGradGradGradGradGradGradGradGradGradGradGradGradGradGradGradGradGrad
 Berny optimization.
 FormGI is forming the generalized inverse of G from B-inverse, IUseBI=4.
 Internal  Forces:  Max     0.011201142 RMS     0.003646922
 Search for a local minimum.
 Step number   1 out of a maximum of  142
 All quantities printed in internal units (Hartrees-Bohrs-Radians)
 Mixed Optimization -- RFO/linear search
 Second derivative matrix not updated -- first step.
 ITU=  0
     Eigenvalues ---    0.01753   0.01761   0.01770   0.01819   0.01820
     Eigenvalues ---    0.01905   0.01979   0.01979   0.02000   0.02009
     Eigenvalues ---    0.02100   0.02100   0.02100   0.02119   0.02119
     Eigenvalues ---    0.02155   0.02155   0.02224   0.02226   0.02348
     Eigenvalues ---    0.02351   0.16000   0.16000   0.16000   0.16000
     Eigenvalues ---    0.16000   0.16000   0.16000   0.16000   0.16000
     Eigenvalues ---    0.16000   0.22000   0.22000   0.22418   0.22571
     Eigenvalues ---    0.23279   0.23870   0.24474   0.24630   0.25000
     Eigenvalues ---    0.33577   0.33577   0.33629   0.33629   0.33632
     Eigenvalues ---    0.33632   0.33681   0.33681   0.33683   0.33683
     Eigenvalues ---    0.35786   0.38233   0.38542   0.38614   0.40222
     Eigenvalues ---    0.40749   0.41161   0.41414   0.41774   0.44931
     Eigenvalues ---    0.45767   0.45768   0.49847   0.49859   0.51294
     Eigenvalues ---    0.51336
 RFO step:  Lambda=-4.81546503D-03 EMin= 1.75341455D-02
 Linear search not attempted -- first point.
 Iteration  1 RMS(Cart)=  0.01643376 RMS(Int)=  0.00005091
 Iteration  2 RMS(Cart)=  0.00007337 RMS(Int)=  0.00000385
 Iteration  3 RMS(Cart)=  0.00000001 RMS(Int)=  0.00000385
 Variable       Old X    -DE/DX   Delta X   Delta X   Delta X     New X
                                 (Linear)    (Quad)   (Total)
    R1        2.57876  -0.00804   0.00000  -0.01554  -0.01553   2.56323
    R2        2.69438  -0.00203   0.00000  -0.00538  -0.00538   2.68900
    R3        2.07869  -0.01119   0.00000  -0.03275  -0.03275   2.04594
    R4        2.70768  -0.00433   0.00000  -0.01028  -0.01028   2.69740
    R5        2.07956  -0.01082   0.00000  -0.03172  -0.03172   2.04784
    R6        2.70000  -0.00018   0.00000   0.00014   0.00013   2.70013
    R7        2.64391  -0.00643   0.00000  -0.01391  -0.01391   2.63000
    R8        2.70768  -0.00432   0.00000  -0.01026  -0.01026   2.69742
    R9        2.64390  -0.00643   0.00000  -0.01391  -0.01391   2.62999
   R10        2.57875  -0.00805   0.00000  -0.01556  -0.01556   2.56319
   R11        2.07956  -0.01082   0.00000  -0.03171  -0.03171   2.04784
   R12        2.07869  -0.01119   0.00000  -0.03274  -0.03274   2.04594
   R13        2.64397  -0.00646   0.00000  -0.01396  -0.01396   2.63001
   R14        2.08050  -0.01076   0.00000  -0.03160  -0.03160   2.04890
   R15        2.64399  -0.00645   0.00000  -0.01396  -0.01396   2.63003
   R16        2.08050  -0.01076   0.00000  -0.03160  -0.03160   2.04890
   R17        2.69991  -0.00015   0.00000   0.00020   0.00019   2.70011
   R18        2.70759  -0.00431   0.00000  -0.01022  -0.01022   2.69737
   R19        2.70761  -0.00431   0.00000  -0.01023  -0.01023   2.69738
   R20        2.07960  -0.01083   0.00000  -0.03176  -0.03176   2.04784
   R21        2.57881  -0.00806   0.00000  -0.01558  -0.01558   2.56323
   R22        2.69428  -0.00201   0.00000  -0.00532  -0.00532   2.68896
   R23        2.07872  -0.01120   0.00000  -0.03277  -0.03277   2.04594
   R24        2.57884  -0.00807   0.00000  -0.01560  -0.01560   2.56324
   R25        2.07873  -0.01120   0.00000  -0.03279  -0.03279   2.04594
   R26        2.07961  -0.01084   0.00000  -0.03177  -0.03177   2.04784
    A1        2.10219   0.00070   0.00000   0.00153   0.00153   2.10372
    A2        2.11114  -0.00197   0.00000  -0.01063  -0.01063   2.10051
    A3        2.06985   0.00128   0.00000   0.00910   0.00910   2.07895
    A4        2.10772  -0.00011   0.00000  -0.00050  -0.00050   2.10722
    A5        2.11455  -0.00085   0.00000  -0.00524  -0.00524   2.10931
    A6        2.06091   0.00096   0.00000   0.00575   0.00575   2.06666
    A7        2.07328  -0.00059   0.00000  -0.00103  -0.00103   2.07225
    A8        2.12408   0.00121   0.00000   0.00389   0.00390   2.12798
    A9        2.08583  -0.00061   0.00000  -0.00287  -0.00287   2.08296
   A10        2.07322  -0.00057   0.00000  -0.00095  -0.00096   2.07227
   A11        2.08592  -0.00063   0.00000  -0.00296  -0.00295   2.08297
   A12        2.12404   0.00121   0.00000   0.00391   0.00391   2.12795
   A13        2.10775  -0.00011   0.00000  -0.00052  -0.00052   2.10723
   A14        2.06081   0.00097   0.00000   0.00583   0.00583   2.06664
   A15        2.11463  -0.00086   0.00000  -0.00531  -0.00531   2.10932
   A16        2.10221   0.00069   0.00000   0.00148   0.00149   2.10369
   A17        2.06931   0.00135   0.00000   0.00952   0.00952   2.07883
   A18        2.11167  -0.00203   0.00000  -0.01100  -0.01100   2.10066
   A19        2.11143   0.00125   0.00000   0.00582   0.00582   2.11726
   A20        2.08564  -0.00059   0.00000  -0.00272  -0.00272   2.08292
   A21        2.08611  -0.00065   0.00000  -0.00310  -0.00310   2.08301
   A22        2.11143   0.00125   0.00000   0.00583   0.00583   2.11725
   A23        2.08565  -0.00060   0.00000  -0.00274  -0.00274   2.08291
   A24        2.08611  -0.00065   0.00000  -0.00308  -0.00308   2.08302
   A25        2.08584  -0.00061   0.00000  -0.00288  -0.00288   2.08296
   A26        2.12399   0.00122   0.00000   0.00395   0.00395   2.12794
   A27        2.07336  -0.00061   0.00000  -0.00107  -0.00108   2.07228
   A28        2.08592  -0.00063   0.00000  -0.00295  -0.00295   2.08297
   A29        2.12413   0.00119   0.00000   0.00385   0.00385   2.12798
   A30        2.07314  -0.00056   0.00000  -0.00090  -0.00091   2.07224
   A31        2.06079   0.00098   0.00000   0.00586   0.00586   2.06665
   A32        2.10779  -0.00012   0.00000  -0.00056  -0.00057   2.10723
   A33        2.11460  -0.00086   0.00000  -0.00530  -0.00530   2.10931
   A34        2.10223   0.00069   0.00000   0.00148   0.00149   2.10372
   A35        2.11138  -0.00200   0.00000  -0.01082  -0.01082   2.10056
   A36        2.06958   0.00132   0.00000   0.00933   0.00933   2.07890
   A37        2.10211   0.00071   0.00000   0.00157   0.00157   2.10369
   A38        2.06962   0.00131   0.00000   0.00929   0.00929   2.07890
   A39        2.11145  -0.00201   0.00000  -0.01086  -0.01086   2.10059
   A40        2.10773  -0.00011   0.00000  -0.00051  -0.00051   2.10722
   A41        2.06076   0.00098   0.00000   0.00586   0.00586   2.06662
   A42        2.11469  -0.00087   0.00000  -0.00534  -0.00534   2.10935
    D1        0.00280  -0.00006   0.00000  -0.00252  -0.00252   0.00028
    D2        3.14110   0.00002   0.00000   0.00079   0.00078  -3.14131
    D3       -3.13904  -0.00006   0.00000  -0.00229  -0.00229  -3.14134
    D4       -0.00075   0.00003   0.00000   0.00102   0.00101   0.00026
    D5        0.00002   0.00000   0.00000   0.00011   0.00010   0.00013
    D6        3.14001   0.00004   0.00000   0.00162   0.00163  -3.14155
    D7       -3.14132   0.00000   0.00000  -0.00011  -0.00012  -3.14144
    D8       -0.00134   0.00004   0.00000   0.00140   0.00140   0.00007
    D9       -0.00441   0.00010   0.00000   0.00389   0.00389  -0.00052
   D10        3.13748   0.00007   0.00000   0.00305   0.00304   3.14052
   D11        3.14038   0.00002   0.00000   0.00070   0.00069   3.14107
   D12       -0.00091  -0.00001   0.00000  -0.00015  -0.00016  -0.00107
   D13        0.00321  -0.00007   0.00000  -0.00286  -0.00286   0.00035
   D14       -3.14024  -0.00003   0.00000  -0.00137  -0.00137   3.14157
   D15       -3.13867  -0.00005   0.00000  -0.00203  -0.00203  -3.14070
   D16        0.00106  -0.00001   0.00000  -0.00054  -0.00054   0.00052
   D17       -3.14077  -0.00001   0.00000  -0.00029  -0.00029  -3.14106
   D18       -0.00037   0.00002   0.00000   0.00077   0.00077   0.00040
   D19        0.00112  -0.00003   0.00000  -0.00114  -0.00114  -0.00002
   D20        3.14152  -0.00000   0.00000  -0.00009  -0.00009   3.14144
   D21       -0.00049   0.00001   0.00000   0.00054   0.00054   0.00004
   D22       -3.14124  -0.00001   0.00000  -0.00012  -0.00011  -3.14136
   D23       -3.14018  -0.00002   0.00000  -0.00098  -0.00098  -3.14117
   D24        0.00225  -0.00004   0.00000  -0.00163  -0.00164   0.00062
   D25       -0.00169   0.00003   0.00000   0.00123   0.00123  -0.00045
   D26        3.14158  -0.00001   0.00000  -0.00045  -0.00045   3.14113
   D27        3.13799   0.00007   0.00000   0.00276   0.00277   3.14076
   D28       -0.00193   0.00002   0.00000   0.00108   0.00109  -0.00085
   D29       -0.00117   0.00002   0.00000   0.00088   0.00088  -0.00029
   D30       -3.14112  -0.00002   0.00000  -0.00068  -0.00068   3.14139
   D31        3.13955   0.00004   0.00000   0.00156   0.00156   3.14111
   D32       -0.00039   0.00000   0.00000  -0.00001  -0.00000  -0.00040
   D33       -0.00265   0.00005   0.00000   0.00211   0.00211  -0.00054
   D34        3.13985   0.00003   0.00000   0.00110   0.00109   3.14095
   D35        3.14013   0.00003   0.00000   0.00106   0.00106   3.14119
   D36       -0.00055   0.00000   0.00000   0.00004   0.00004  -0.00051
   D37        0.00016  -0.00001   0.00000  -0.00026  -0.00026  -0.00011
   D38       -3.14020  -0.00003   0.00000  -0.00114  -0.00114  -3.14134
   D39        3.14008   0.00003   0.00000   0.00142   0.00142   3.14150
   D40       -0.00028   0.00001   0.00000   0.00054   0.00054   0.00026
   D41        0.00201  -0.00003   0.00000  -0.00141  -0.00141   0.00060
   D42       -3.14046  -0.00001   0.00000  -0.00042  -0.00042  -3.14088
   D43       -3.14079  -0.00001   0.00000  -0.00055  -0.00055  -3.14134
   D44       -0.00007   0.00001   0.00000   0.00044   0.00044   0.00036
   D45        3.14003   0.00002   0.00000   0.00093   0.00093   3.14097
   D46       -0.00176   0.00002   0.00000   0.00097   0.00097  -0.00079
   D47       -0.00033   0.00000   0.00000   0.00006   0.00006  -0.00027
   D48        3.14106   0.00000   0.00000   0.00010   0.00010   3.14116
   D49       -0.00185   0.00004   0.00000   0.00158   0.00159  -0.00027
   D50       -3.14136  -0.00001   0.00000  -0.00034  -0.00034   3.14149
   D51        3.14064   0.00001   0.00000   0.00057   0.00058   3.14122
   D52        0.00113  -0.00003   0.00000  -0.00134  -0.00134  -0.00021
   D53       -0.00178   0.00005   0.00000   0.00173   0.00173  -0.00005
   D54        3.14084   0.00002   0.00000   0.00082   0.00082  -3.14153
   D55       -3.14122  -0.00001   0.00000  -0.00026  -0.00025  -3.14147
   D56        0.00140  -0.00003   0.00000  -0.00117  -0.00116   0.00024
   D57        0.00136  -0.00003   0.00000  -0.00121  -0.00121   0.00015
   D58        3.14159   0.00000   0.00000  -0.00004  -0.00003   3.14156
   D59       -3.14123  -0.00001   0.00000  -0.00033  -0.00033  -3.14156
   D60       -0.00100   0.00002   0.00000   0.00084   0.00085  -0.00015
   D61       -0.00029   0.00001   0.00000   0.00030   0.00030   0.00001
   D62        3.14151   0.00001   0.00000   0.00026   0.00026  -3.14141
   D63       -3.14049  -0.00003   0.00000  -0.00091  -0.00091  -3.14139
   D64        0.00132  -0.00003   0.00000  -0.00095  -0.00094   0.00037
         Item               Value     Threshold  Converged?
 Maximum Force            0.011201     0.000450     NO 
 RMS     Force            0.003647     0.000300     NO 
 Maximum Displacement     0.060635     0.001800     NO 
 RMS     Displacement     0.016435     0.001200     NO 
 Predicted change in Energy=-2.441292D-03
 GradGradGradGradGradGradGradGradGradGradGradGradGradGradGradGradGradGrad

                          Input orientation:                          
 ---------------------------------------------------------------------
 Center     Atomic      Atomic             Coordinates (Angstroms)
 Number     Number       Type             X           Y           Z
 ---------------------------------------------------------------------
      1          6           0       -6.140761    0.062005   -0.013977
      2          6           0       -4.784365    0.059997   -0.010271
      3          6           0       -4.053053    1.285827   -0.011170
      4          6           0       -4.777154    2.517595   -0.016703
      5          6           0       -6.203920    2.474810   -0.020678
      6          6           0       -6.861878    1.288698   -0.019188
      7          6           0       -2.661583    1.312661   -0.006172
      8          6           0       -4.076973    3.720368   -0.017618
      9          6           0       -2.685486    3.747201   -0.012713
     10          6           0       -1.961399    2.515443   -0.006483
     11          6           0       -0.534662    2.558269   -0.000613
     12          1           0        0.009284    1.621016    0.004455
     13          6           0        0.123270    3.744419   -0.001173
     14          6           0       -0.597833    4.971090   -0.007698
     15          6           0       -1.954227    4.973044   -0.013280
     16          1           0       -2.112167    0.377952   -0.001827
     17          1           0       -6.689205   -0.871467   -0.013029
     18          1           0       -4.229979   -0.871124   -0.006561
     19          1           0       -6.747831    3.412087   -0.025093
     20          1           0       -7.944244    1.263351   -0.022035
     21          1           0       -4.626486    4.655017   -0.022256
     22          1           0        1.205632    3.769690    0.003237
     23          1           0       -0.049350    5.904539   -0.007977
     24          1           0       -2.508675    5.904120   -0.018432
 ---------------------------------------------------------------------
                    Distance matrix (angstroms):
                    1          2          3          4          5
     1  C    0.000000
     2  C    1.356402   0.000000
     3  C    2.419973   1.427402   0.000000
     4  C    2.808800   2.457617   1.428848   0.000000
     5  C    2.413641   2.801173   2.457641   1.427413   0.000000
     6  C    1.422959   2.413679   2.808837   2.419973   1.356382
     7  C    3.697144   2.464830   1.391738   2.434670   3.728129
     8  C    4.200339   3.728105   2.434667   1.391731   2.464818
     9  C    5.051692   4.242731   2.815778   2.426318   3.741446
    10  C    4.846285   3.741438   2.426313   2.815774   4.242739
    11  C    6.136763   4.929648   3.741430   4.242717   5.669907
    12  H    6.344596   5.041435   4.076172   4.869732   6.271642
    13  C    7.266252   6.136769   4.846283   5.051682   6.453342
    14  C    7.404269   6.453363   5.051705   4.846281   6.136757
    15  C    6.453322   5.669896   4.242717   3.741411   4.929616
    16  H    4.040982   2.691060   2.142747   3.417667   4.597783
    17  H    1.082664   2.120389   3.406350   3.891234   3.381292
    18  H    2.126469   1.083672   2.164200   3.432626   3.884832
    19  H    3.404660   3.884833   3.432638   2.164198   1.083673
    20  H    2.166991   3.381277   3.891271   3.406408   2.120463
    21  H    4.836203   4.597747   3.417659   2.142733   2.691022
    22  H    8.229017   7.045713   5.815802   6.112436   7.521885
    23  H    8.440410   7.521904   6.112458   5.815805   7.045702
    24  H    6.879126   6.271571   4.869681   4.076095   5.041330
                    6          7          8          9         10
     6  C    0.000000
     7  C    4.200383   0.000000
     8  C    3.697122   2.792939   0.000000
     9  C    4.846290   2.434666   1.391754   0.000000
    10  C    5.051708   1.391741   2.434670   1.428834   0.000000
    11  C    6.453357   2.464825   3.728100   2.457590   1.427392
    12  H    6.879234   2.688629   4.594046   3.432600   2.164188
    13  C    7.404268   3.697145   4.200344   2.808782   2.419971
    14  C    7.266251   4.200378   3.697137   2.419964   2.808829
    15  C    6.136731   3.728110   2.464805   1.427386   2.457621
    16  H    4.836270   1.084232   3.877171   3.417697   2.142807
    17  H    2.167064   4.581725   5.282871   6.112435   5.815785
    18  H    3.404686   2.688639   4.594053   4.869745   4.076185
    19  H    2.126458   4.594058   2.688601   4.076162   4.869727
    20  H    1.082666   5.282914   4.581783   5.815852   6.112479
    21  H    4.040927   3.877170   1.084231   2.142826   3.417706
    22  H    8.440411   4.581750   5.282877   3.891216   3.406365
    23  H    8.229012   5.282907   4.581751   3.406368   3.891260
    24  H    6.344485   4.594021   2.688556   2.164162   3.432606
                   11         12         13         14         15
    11  C    0.000000
    12  H    1.083673   0.000000
    13  C    1.356402   2.126468   0.000000
    14  C    2.413658   3.404664   1.422939   0.000000
    15  C    2.801154   3.884815   2.413641   1.356407   0.000000
    16  H    2.691153   2.458821   4.041075   4.836338   4.597820
    17  H    7.045683   7.147204   8.228996   8.440398   7.521857
    18  H    5.041442   4.917543   6.344607   6.879240   6.271633
    19  H    6.271608   6.990523   6.879175   6.344546   5.041365
    20  H    7.521913   7.961610   8.440434   8.229051   7.045722
    21  H    4.597809   5.540419   4.836303   4.041059   2.691132
    22  H    2.120420   2.459279   1.082666   2.167019   3.381279
    23  H    3.381287   4.283942   2.167017   1.082663   2.120440
    24  H    3.884811   4.968463   3.404665   2.126494   1.083670
                   16         17         18         19         20
    16  H    0.000000
    17  H    4.744518   0.000000
    18  H    2.458727   2.459235   0.000000
    19  H    5.540388   4.283973   4.968483   0.000000
    20  H    5.898937   2.476419   4.283922   2.459366   0.000000
    21  H    4.961402   5.898892   5.540370   2.458655   4.744567
    22  H    4.744650   9.158005   7.147245   7.961549   9.486970
    23  H    5.899018   9.486936   7.961611   7.147184   9.158066
    24  H    5.540400   7.961498   6.990490   4.917389   7.147179
                   21         22         23         24
    21  H    0.000000
    22  H    5.898989   0.000000
    23  H    4.744648   2.476427   0.000000
    24  H    2.458739   4.283963   2.459347   0.000000
 Stoichiometry    C14H10
 Framework group  C1[X(C14H10)]
 Deg. of freedom    66
 Full point group                 C1      NOp   1
 Largest Abelian subgroup         C1      NOp   1
 Largest concise Abelian subgroup C1      NOp   1
                         Standard orientation:                         
 ---------------------------------------------------------------------
 Center     Atomic      Atomic             Coordinates (Angstroms)
 Number     Number       Type             X           Y           Z
 ---------------------------------------------------------------------
      1          6           0        3.633123    0.711455    0.000482
      2          6           0        2.464823    1.400585   -0.000633
      3          6           0        1.213152    0.714439   -0.000825
      4          6           0        1.213150   -0.714409   -0.000468
      5          6           0        2.464816   -1.400587    0.000508
      6          6           0        3.633121   -0.711505    0.001138
      7          6           0       -0.000003    1.396485   -0.000696
      8          6           0        0.000002   -1.396454   -0.000628
      9          6           0       -1.213167   -0.714398   -0.000591
     10          6           0       -1.213160    0.714436   -0.000252
     11          6           0       -2.464825    1.400572    0.000668
     12          1           0       -2.458771    2.484228    0.001278
     13          6           0       -3.633129    0.711448    0.000968
     14          6           0       -3.633130   -0.711491    0.000309
     15          6           0       -2.464800   -1.400582   -0.000451
     16          1           0        0.000047    2.480717   -0.000820
     17          1           0        4.578988    1.238240    0.000862
     18          1           0        2.458771    2.484239   -0.001400
     19          1           0        2.458719   -2.484243    0.000550
     20          1           0        4.579049   -1.238178    0.002066
     21          1           0        0.000066   -2.480685   -0.000795
     22          1           0       -4.579018    1.238192    0.001604
     23          1           0       -4.579016   -1.238234    0.000599
     24          1           0       -2.458670   -2.484234   -0.001125
 ---------------------------------------------------------------------
 Rotational constants (GHZ):           2.1669499           0.4574655           0.3777241
 Standard basis: def2TZVP (5D, 7F)
 There are   564 symmetry adapted cartesian basis functions of A   symmetry.
 There are   494 symmetry adapted basis functions of A   symmetry.
   494 basis functions,   794 primitive gaussians,   564 cartesian basis functions
    47 alpha electrons       47 beta electrons
       nuclear repulsion energy       770.0790261384 Hartrees.
 NAtoms=   24 NActive=   24 NUniq=   24 SFac= 1.00D+00 NAtFMM=   60 NAOKFM=F Big=F
 Integral buffers will be    131072 words long.
 Raffenetti 2 integral format.
 Two-electron integral symmetry is turned on.
 Nuclear repulsion after empirical dispersion term =      770.0647720873 Hartrees.
 ------------------------------------------------------------------------------
 Polarizable Continuum Model (PCM)
 =================================
 Model                : PCM.
 Atomic radii         : SMD-Coulomb.
 Polarization charges : Total charges.
 Charge compensation  : None.
 Solution method      : On-the-fly selection.
 Cavity type          : VdW (van der Waals Surface) (Alpha=1.000).
 Cavity algorithm     : GePol (No added spheres)
                        Default sphere list used, NSphG=   24.
                        Lebedev-Laikov grids with approx.  5.0 points / Ang**2.
                        Smoothing algorithm: York/Karplus (Gamma=1.0000).
                        Polarization charges: spherical gaussians, with
                                              point-specific exponents (IZeta= 3).
                        Self-potential: point-specific (ISelfS= 7).
                        Self-field    : sphere-specific E.n sum rule (ISelfD= 2).
 1st derivatives      : Analytical E(r).r(x)/FMM algorithm (CHGder, D1EAlg=3).
                        Cavity 1st derivative terms included.
 Solvent              : TetraHydroFuran, Eps=   7.425700 Eps(inf)=   1.974025
 ------------------------------------------------------------------------------
 ------------------------------------------------------------------------------
 Atomic radii for non-electrostatic terms: SMD-CDS.
 ------------------------------------------------------------------------------
 Nuclear repulsion after PCM non-electrostatic terms =      770.0577553147 Hartrees.
 One-electron integrals computed using PRISM.
   1 Symmetry operations used in ECPInt.
 ECPInt:  NShTT=   18915 NPrTT=   58308 LenC2=   17619 LenP2D=   40975.
 LDataN:  DoStor=T MaxTD1= 6 Len=  172
 NBasis=   494 RedAO= T EigKep=  4.91D-06  NBF=   494
 NBsUse=   494 1.00D-06 EigRej= -1.00D+00 NBFU=   494
 Initial guess from the checkpoint file:  "anthracene.chk"
 B after Tr=    -0.000000    0.000000   -0.000000
         Rot=    1.000000   -0.000000    0.000000   -0.000007 Ang=  -0.00 deg.
 ExpMin= 9.52D-02 ExpMax= 1.36D+04 ExpMxC= 4.63D+02 IAcc=2 IRadAn=         4 AccDes= 0.00D+00
 Harris functional with IExCor= 4639 and IRadAn=       4 diagonalized for initial guess.
 HarFok:  IExCor= 4639 AccDes= 0.00D+00 IRadAn=         4 IDoV= 1 UseB2=F ITyADJ=14
 ICtDFT=  3500011 ScaDFX=  1.000000  1.000000  1.000000  1.000000
 FoFCou: FMM=F IPFlag=           0 FMFlag=      100000 FMFlg1=           0
         NFxFlg=           0 DoJE=T BraDBF=F KetDBF=T FulRan=T
         wScrn=  0.000000 ICntrl=       500 IOpCl=  0 I1Cent=   200000004 NGrid=           0
         NMat0=    1 NMatS0=      1 NMatT0=    0 NMatD0=    1 NMtDS0=    0 NMtDT0=    0
 Petite list used in FoFCou.
 Requested convergence on RMS density matrix=1.00D-08 within 128 cycles.
 Requested convergence on MAX density matrix=1.00D-06.
 Requested convergence on             energy=1.00D-06.
 No special actions if energy rises.
 Inv3:  Mode=1 IEnd=    10898508.
 Iteration    1 A*A^-1 deviation from unit magnitude is 6.22D-15 for    453.
 Iteration    1 A*A^-1 deviation from orthogonality  is 2.52D-15 for   1056    452.
 Iteration    1 A^-1*A deviation from unit magnitude is 6.44D-15 for    453.
 Iteration    1 A^-1*A deviation from orthogonality  is 1.96D-15 for    977    457.
 Error on total polarization charges =  0.04920
 SCF Done:  E(RwB97XD) =  -539.534696902     A.U. after   10 cycles
            NFock= 10  Conv=0.56D-08     -V/T= 2.0049
 SMD-CDS (non-electrostatic) energy       (kcal/mol) =      -4.40
 (included in total energy above)
   1 Symmetry operations used in ECPInt.
 ECPInt:  NShTT=   18915 NPrTT=   58308 LenC2=   17619 LenP2D=   40975.
 LDataN:  DoStor=T MaxTD1= 7 Len=  274
 D1PCM: PCM CHGder 1st derivatives, ID1Alg=3 FixD1E=F DoIter=F DoCFld=F I1PDM=0.
 Calling FoFJK, ICntrl=      2127 FMM=F ISym2X=0 I1Cent= 0 IOpClX= 0 NMat=1 NMatS=1 NMatT=0.
 ***** Axes restored to original set *****
 -------------------------------------------------------------------
 Center     Atomic                   Forces (Hartrees/Bohr)
 Number     Number              X              Y              Z
 -------------------------------------------------------------------
      1        6          -0.000992893   -0.000063464   -0.000006199
      2        6           0.000571943    0.000230705   -0.000008948
      3        6           0.000725588   -0.001154353    0.000032073
      4        6          -0.000663532    0.001193921    0.000013665
      5        6           0.000486617    0.000406159   -0.000033614
      6        6          -0.000544490   -0.000874969   -0.000000536
      7        6          -0.000487518    0.000810914   -0.000015086
      8        6           0.000482795   -0.000820138   -0.000023554
      9        6          -0.000748108    0.001161004    0.000009092
     10        6           0.000662075   -0.001199707    0.000004476
     11        6          -0.000474531   -0.000395717   -0.000005884
     12        1           0.000337037   -0.000074130   -0.000008938
     13        6           0.000546706    0.000843263   -0.000005292
     14        6           0.000995316    0.000062850    0.000010668
     15        6          -0.000568091   -0.000224489   -0.000017944
     16        1           0.000191199   -0.000313897    0.000009809
     17        1           0.000124458   -0.000431037   -0.000002372
     18        1          -0.000098577   -0.000330964    0.000015953
     19        1          -0.000337216    0.000074394    0.000015054
     20        1          -0.000314740    0.000333988   -0.000005925
     21        1          -0.000179821    0.000321042    0.000010204
     22        1           0.000315244   -0.000324586    0.000009123
     23        1          -0.000130806    0.000435334   -0.000011114
     24        1           0.000101344    0.000333877    0.000015290
 -------------------------------------------------------------------
 Cartesian Forces:  Max     0.001199707 RMS     0.000478461

 GradGradGradGradGradGradGradGradGradGradGradGradGradGradGradGradGradGrad
 Berny optimization.
 Using GEDIIS/GDIIS optimizer.
 FormGI is forming the generalized inverse of G from B-inverse, IUseBI=4.
 Internal  Forces:  Max     0.001088583 RMS     0.000321388
 Search for a local minimum.
 Step number   2 out of a maximum of  142
 All quantities printed in internal units (Hartrees-Bohrs-Radians)
 Mixed Optimization -- En-DIIS/RFO-DIIS
 Update second derivatives using D2CorX and points    1    2
 DE= -2.37D-03 DEPred=-2.44D-03 R= 9.69D-01
 TightC=F SS=  1.41D+00  RLast= 1.18D-01 DXNew= 5.0454D-01 3.5402D-01
 Trust test= 9.69D-01 RLast= 1.18D-01 DXMaxT set to 3.54D-01
 ITU=  1  0
 Use linear search instead of GDIIS.
     Eigenvalues ---    0.01754   0.01761   0.01770   0.01819   0.01820
     Eigenvalues ---    0.01906   0.01977   0.01978   0.01999   0.02008
     Eigenvalues ---    0.02100   0.02100   0.02100   0.02117   0.02117
     Eigenvalues ---    0.02150   0.02150   0.02223   0.02225   0.02346
     Eigenvalues ---    0.02349   0.15733   0.16000   0.16000   0.16000
     Eigenvalues ---    0.16000   0.16000   0.16000   0.16000   0.16000
     Eigenvalues ---    0.16001   0.22000   0.22000   0.22435   0.22569
     Eigenvalues ---    0.23044   0.23863   0.24472   0.24628   0.25000
     Eigenvalues ---    0.33577   0.33583   0.33629   0.33630   0.33632
     Eigenvalues ---    0.33650   0.33681   0.33682   0.33683   0.34255
     Eigenvalues ---    0.35755   0.38332   0.38531   0.38604   0.40218
     Eigenvalues ---    0.40770   0.41159   0.41743   0.41772   0.44936
     Eigenvalues ---    0.45768   0.46089   0.49845   0.49857   0.51328
     Eigenvalues ---    0.53033
 RFO step:  Lambda=-3.54341989D-05 EMin= 1.75383356D-02
 Quartic linear search produced a step of -0.02883.
 Iteration  1 RMS(Cart)=  0.00234146 RMS(Int)=  0.00000151
 Iteration  2 RMS(Cart)=  0.00000186 RMS(Int)=  0.00000014
 Iteration  3 RMS(Cart)=  0.00000000 RMS(Int)=  0.00000014
 Variable       Old X    -DE/DX   Delta X   Delta X   Delta X     New X
                                 (Linear)    (Quad)   (Total)
    R1        2.56323   0.00103   0.00045   0.00135   0.00180   2.56503
    R2        2.68900   0.00031   0.00016   0.00054   0.00070   2.68970
    R3        2.04594   0.00031   0.00094  -0.00034   0.00061   2.04654
    R4        2.69740   0.00057   0.00030   0.00097   0.00126   2.69866
    R5        2.04784   0.00023   0.00091  -0.00051   0.00040   2.04824
    R6        2.70013   0.00108  -0.00000   0.00253   0.00253   2.70266
    R7        2.63000   0.00038   0.00040   0.00030   0.00070   2.63070
    R8        2.69742   0.00056   0.00030   0.00095   0.00124   2.69866
    R9        2.62999   0.00039   0.00040   0.00031   0.00071   2.63070
   R10        2.56319   0.00104   0.00045   0.00138   0.00183   2.56502
   R11        2.04784   0.00023   0.00091  -0.00052   0.00040   2.04824
   R12        2.04594   0.00031   0.00094  -0.00034   0.00060   2.04654
   R13        2.63001   0.00039   0.00040   0.00030   0.00070   2.63071
   R14        2.04890   0.00037   0.00091  -0.00012   0.00079   2.04969
   R15        2.63003   0.00038   0.00040   0.00028   0.00068   2.63072
   R16        2.04890   0.00037   0.00091  -0.00012   0.00079   2.04969
   R17        2.70011   0.00109  -0.00001   0.00255   0.00254   2.70265
   R18        2.69737   0.00058   0.00029   0.00098   0.00128   2.69865
   R19        2.69738   0.00057   0.00029   0.00098   0.00127   2.69865
   R20        2.04784   0.00023   0.00092  -0.00052   0.00040   2.04824
   R21        2.56323   0.00103   0.00045   0.00136   0.00181   2.56504
   R22        2.68896   0.00032   0.00015   0.00056   0.00072   2.68968
   R23        2.04594   0.00031   0.00094  -0.00034   0.00060   2.04654
   R24        2.56324   0.00103   0.00045   0.00135   0.00180   2.56504
   R25        2.04594   0.00031   0.00095  -0.00034   0.00061   2.04654
   R26        2.04784   0.00023   0.00092  -0.00051   0.00040   2.04824
    A1        2.10372  -0.00013  -0.00004  -0.00052  -0.00056   2.10316
    A2        2.10051  -0.00027   0.00031  -0.00215  -0.00184   2.09867
    A3        2.07895   0.00040  -0.00026   0.00267   0.00241   2.08136
    A4        2.10722   0.00031   0.00001   0.00131   0.00132   2.10854
    A5        2.10931  -0.00042   0.00015  -0.00245  -0.00230   2.10701
    A6        2.06666   0.00010  -0.00017   0.00114   0.00097   2.06763
    A7        2.07225  -0.00018   0.00003  -0.00079  -0.00076   2.07148
    A8        2.12798   0.00043  -0.00011   0.00195   0.00183   2.12981
    A9        2.08296  -0.00025   0.00008  -0.00116  -0.00107   2.08189
   A10        2.07227  -0.00018   0.00003  -0.00080  -0.00077   2.07149
   A11        2.08297  -0.00025   0.00009  -0.00116  -0.00107   2.08189
   A12        2.12795   0.00043  -0.00011   0.00196   0.00185   2.12980
   A13        2.10723   0.00031   0.00001   0.00130   0.00132   2.10854
   A14        2.06664   0.00010  -0.00017   0.00115   0.00098   2.06762
   A15        2.10932  -0.00042   0.00015  -0.00245  -0.00230   2.10702
   A16        2.10369  -0.00013  -0.00004  -0.00050  -0.00054   2.10315
   A17        2.07883   0.00041  -0.00027   0.00277   0.00250   2.08133
   A18        2.10066  -0.00028   0.00032  -0.00227  -0.00196   2.09871
   A19        2.11726   0.00051  -0.00017   0.00231   0.00215   2.11940
   A20        2.08292  -0.00025   0.00008  -0.00111  -0.00104   2.08188
   A21        2.08301  -0.00026   0.00009  -0.00120  -0.00111   2.08190
   A22        2.11725   0.00051  -0.00017   0.00231   0.00215   2.11940
   A23        2.08291  -0.00024   0.00008  -0.00110  -0.00102   2.08188
   A24        2.08302  -0.00026   0.00009  -0.00121  -0.00112   2.08190
   A25        2.08296  -0.00025   0.00008  -0.00115  -0.00107   2.08189
   A26        2.12794   0.00044  -0.00011   0.00197   0.00186   2.12980
   A27        2.07228  -0.00019   0.00003  -0.00082  -0.00079   2.07150
   A28        2.08297  -0.00025   0.00008  -0.00116  -0.00108   2.08189
   A29        2.12798   0.00043  -0.00011   0.00194   0.00183   2.12981
   A30        2.07224  -0.00018   0.00003  -0.00078  -0.00075   2.07148
   A31        2.06665   0.00010  -0.00017   0.00115   0.00098   2.06763
   A32        2.10723   0.00031   0.00002   0.00130   0.00132   2.10854
   A33        2.10931  -0.00042   0.00015  -0.00245  -0.00230   2.10701
   A34        2.10372  -0.00013  -0.00004  -0.00052  -0.00056   2.10316
   A35        2.10056  -0.00027   0.00031  -0.00220  -0.00189   2.09868
   A36        2.07890   0.00041  -0.00027   0.00271   0.00245   2.08135
   A37        2.10369  -0.00013  -0.00005  -0.00049  -0.00054   2.10315
   A38        2.07890   0.00041  -0.00027   0.00271   0.00244   2.08135
   A39        2.10059  -0.00028   0.00031  -0.00222  -0.00191   2.09869
   A40        2.10722   0.00031   0.00001   0.00131   0.00132   2.10854
   A41        2.06662   0.00011  -0.00017   0.00117   0.00100   2.06762
   A42        2.10935  -0.00042   0.00015  -0.00248  -0.00232   2.10702
    D1        0.00028  -0.00000   0.00007  -0.00037  -0.00029  -0.00001
    D2       -3.14131  -0.00000  -0.00002  -0.00012  -0.00015  -3.14145
    D3       -3.14134  -0.00000   0.00007  -0.00032  -0.00025  -3.14159
    D4        0.00026  -0.00000  -0.00003  -0.00008  -0.00010   0.00016
    D5        0.00013  -0.00000  -0.00000  -0.00006  -0.00007   0.00006
    D6       -3.14155   0.00000  -0.00005   0.00015   0.00010  -3.14145
    D7       -3.14144  -0.00000   0.00000  -0.00011  -0.00011  -3.14155
    D8        0.00007   0.00000  -0.00004   0.00010   0.00006   0.00013
    D9       -0.00052   0.00001  -0.00011   0.00062   0.00050  -0.00001
   D10        3.14052   0.00002  -0.00009   0.00105   0.00096   3.14148
   D11        3.14107   0.00001  -0.00002   0.00038   0.00036   3.14143
   D12       -0.00107   0.00001   0.00000   0.00081   0.00082  -0.00026
   D13        0.00035  -0.00000   0.00008  -0.00044  -0.00036  -0.00001
   D14        3.14157   0.00000   0.00004  -0.00005  -0.00001   3.14156
   D15       -3.14070  -0.00001   0.00006  -0.00086  -0.00081  -3.14151
   D16        0.00052  -0.00001   0.00002  -0.00048  -0.00046   0.00006
   D17       -3.14106  -0.00001   0.00001  -0.00046  -0.00045  -3.14151
   D18        0.00040  -0.00001  -0.00002  -0.00023  -0.00026   0.00015
   D19       -0.00002  -0.00000   0.00003  -0.00003   0.00001  -0.00002
   D20        3.14144   0.00000   0.00000   0.00020   0.00020  -3.14154
   D21        0.00004  -0.00000  -0.00002   0.00003   0.00001   0.00006
   D22       -3.14136  -0.00000   0.00000  -0.00021  -0.00021  -3.14156
   D23       -3.14117  -0.00001   0.00003  -0.00037  -0.00034  -3.14151
   D24        0.00062  -0.00001   0.00005  -0.00061  -0.00056   0.00005
   D25       -0.00045   0.00001  -0.00004   0.00043   0.00039  -0.00006
   D26        3.14113   0.00001   0.00001   0.00030   0.00031   3.14144
   D27        3.14076   0.00001  -0.00008   0.00083   0.00075   3.14151
   D28       -0.00085   0.00001  -0.00003   0.00070   0.00067  -0.00018
   D29       -0.00029   0.00000  -0.00003   0.00023   0.00021  -0.00008
   D30        3.14139   0.00000   0.00002   0.00001   0.00003   3.14142
   D31        3.14111   0.00001  -0.00004   0.00048   0.00043   3.14154
   D32       -0.00040   0.00001   0.00000   0.00026   0.00026  -0.00014
   D33       -0.00054   0.00001  -0.00006   0.00057   0.00051  -0.00003
   D34        3.14095   0.00001  -0.00003   0.00057   0.00054   3.14148
   D35        3.14119   0.00001  -0.00003   0.00034   0.00031   3.14150
   D36       -0.00051   0.00001  -0.00000   0.00034   0.00034  -0.00017
   D37       -0.00011   0.00000   0.00001   0.00011   0.00012   0.00002
   D38       -3.14134  -0.00000   0.00003  -0.00026  -0.00023  -3.14157
   D39        3.14150   0.00000  -0.00004   0.00024   0.00020  -3.14149
   D40        0.00026  -0.00000  -0.00002  -0.00013  -0.00015   0.00011
   D41        0.00060  -0.00001   0.00004  -0.00061  -0.00057   0.00003
   D42       -3.14088  -0.00001   0.00001  -0.00061  -0.00060  -3.14149
   D43       -3.14134  -0.00000   0.00002  -0.00025  -0.00023  -3.14157
   D44        0.00036  -0.00000  -0.00001  -0.00025  -0.00026   0.00010
   D45        3.14097   0.00001  -0.00003   0.00056   0.00053   3.14150
   D46       -0.00079   0.00001  -0.00003   0.00070   0.00067  -0.00012
   D47       -0.00027   0.00000  -0.00000   0.00018   0.00018  -0.00009
   D48        3.14116   0.00001  -0.00000   0.00033   0.00033   3.14148
   D49       -0.00027   0.00000  -0.00005   0.00034   0.00030   0.00003
   D50        3.14149   0.00000   0.00001   0.00012   0.00013  -3.14157
   D51        3.14122   0.00001  -0.00002   0.00035   0.00033   3.14155
   D52       -0.00021   0.00000   0.00004   0.00012   0.00016  -0.00005
   D53       -0.00005  -0.00000  -0.00005   0.00009   0.00004  -0.00001
   D54       -3.14153  -0.00000  -0.00002  -0.00006  -0.00009   3.14157
   D55       -3.14147  -0.00000   0.00001  -0.00015  -0.00014   3.14157
   D56        0.00024  -0.00001   0.00003  -0.00030  -0.00026  -0.00003
   D57        0.00015  -0.00000   0.00003  -0.00016  -0.00012   0.00003
   D58        3.14156   0.00000   0.00000   0.00007   0.00007  -3.14155
   D59       -3.14156   0.00000   0.00001  -0.00001   0.00000  -3.14156
   D60       -0.00015   0.00000  -0.00002   0.00022   0.00019   0.00004
   D61        0.00001  -0.00000  -0.00001   0.00002   0.00001   0.00002
   D62       -3.14141  -0.00000  -0.00001  -0.00013  -0.00014  -3.14155
   D63       -3.14139  -0.00000   0.00003  -0.00021  -0.00019  -3.14158
   D64        0.00037  -0.00001   0.00003  -0.00036  -0.00033   0.00004
         Item               Value     Threshold  Converged?
 Maximum Force            0.001089     0.000450     NO 
 RMS     Force            0.000321     0.000300     NO 
 Maximum Displacement     0.006868     0.001800     NO 
 RMS     Displacement     0.002341     0.001200     NO 
 Predicted change in Energy=-1.979992D-05
 GradGradGradGradGradGradGradGradGradGradGradGradGradGradGradGradGradGrad

                          Input orientation:                          
 ---------------------------------------------------------------------
 Center     Atomic      Atomic             Coordinates (Angstroms)
 Number     Number       Type             X           Y           Z
 ---------------------------------------------------------------------
      1          6           0       -6.143565    0.060110   -0.014290
      2          6           0       -4.786219    0.058870   -0.009578
      3          6           0       -4.053635    1.284719   -0.010350
      4          6           0       -4.778415    2.517637   -0.016214
      5          6           0       -6.205803    2.473723   -0.021073
      6          6           0       -6.864869    1.287117   -0.020094
      7          6           0       -2.661824    1.313056   -0.005471
      8          6           0       -4.076757    3.719985   -0.016991
      9          6           0       -2.684938    3.748323   -0.012113
     10          6           0       -1.960162    2.515408   -0.006192
     11          6           0       -0.532783    2.559336   -0.001095
     12          1           0        0.012901    1.622846    0.003428
     13          6           0        0.126276    3.745954   -0.001900
     14          6           0       -0.595025    4.972953   -0.007875
     15          6           0       -1.952374    4.974176   -0.012819
     16          1           0       -2.112159    0.378010   -0.001071
     17          1           0       -6.689920   -0.874957   -0.013653
     18          1           0       -4.233340   -0.873390   -0.005281
     19          1           0       -6.751465    3.410225   -0.025538
     20          1           0       -7.947610    1.264462   -0.023652
     21          1           0       -4.626439    4.655021   -0.021583
     22          1           0        1.209017    3.768586    0.002014
     23          1           0       -0.048664    5.908016   -0.008447
     24          1           0       -2.505273    5.906422   -0.017418
 ---------------------------------------------------------------------
                    Distance matrix (angstroms):
                    1          2          3          4          5
     1  C    0.000000
     2  C    1.357355   0.000000
     3  C    2.422289   1.428070   0.000000
     4  C    2.811241   2.458788   1.430185   0.000000
     5  C    2.414424   2.801225   2.458794   1.428071   0.000000
     6  C    1.423327   2.414433   2.811252   2.422289   1.357351
     7  C    3.700334   2.466993   1.392109   2.435383   3.729233
     8  C    4.203140   3.729229   2.435386   1.392108   2.466986
     9  C    5.056186   4.245874   2.818277   2.428425   3.744486
    10  C    4.850713   3.744487   2.428424   2.818272   4.245871
    11  C    6.142245   4.933976   3.744481   4.245864   5.673701
    12  H    6.351734   5.047548   4.080593   4.874192   6.276692
    13  C    7.272998   6.142251   4.850712   5.056180   6.458650
    14  C    7.410962   6.458662   5.056190   4.850711   6.142243
    15  C    6.458647   5.673703   4.245868   3.744475   4.933963
    16  H    4.043942   2.693050   2.142787   3.418648   4.598949
    17  H    1.082985   2.120408   3.407963   3.894041   3.383501
    18  H    2.126138   1.083883   2.165584   3.434573   3.885103
    19  H    3.404841   3.885103   3.434573   2.165578   1.083884
    20  H    2.169131   3.383496   3.894050   3.407977   2.120427
    21  H    4.838898   4.598943   3.418650   2.142787   2.693038
    22  H    8.234896   7.050175   5.819386   6.116743   7.527068
    23  H    8.446647   7.527080   6.116754   5.819387   7.050169
    24  H    6.885967   6.276674   4.874179   4.080569   5.047511
                    6          7          8          9         10
     6  C    0.000000
     7  C    4.203151   0.000000
     8  C    3.700327   2.792038   0.000000
     9  C    4.850713   2.435386   1.392116   0.000000
    10  C    5.056188   1.392113   2.435385   1.430180   0.000000
    11  C    6.458655   2.466991   3.729225   2.458778   1.428064
    12  H    6.885999   2.692620   4.596054   3.434564   2.165580
    13  C    7.410959   3.700338   4.203140   2.811234   2.422289
    14  C    7.272996   4.203154   3.700334   2.422287   2.811250
    15  C    6.142235   3.729231   2.466985   1.428063   2.458789
    16  H    4.838914   1.084649   3.876687   3.418657   2.142802
    17  H    2.169151   4.583997   5.286032   6.116748   5.819385
    18  H    3.404843   2.692622   4.596059   4.874201   4.080600
    19  H    2.126141   4.596051   2.692599   4.080580   4.874183
    20  H    1.082984   5.286041   4.584010   5.819400   6.116756
    21  H    4.043927   3.876687   1.084649   2.142805   3.418657
    22  H    8.446645   4.584003   5.286032   3.894033   3.407963
    23  H    8.234894   5.286045   4.584003   3.407965   3.894049
    24  H    6.351698   4.596049   2.692596   2.165571   3.434567
                   11         12         13         14         15
    11  C    0.000000
    12  H    1.083883   0.000000
    13  C    1.357359   2.126140   0.000000
    14  C    2.414429   3.404837   1.423318   0.000000
    15  C    2.801219   3.885097   2.414422   1.357359   0.000000
    16  H    2.693067   2.462827   4.043964   4.838930   4.598957
    17  H    7.050168   7.153120   8.234894   8.446646   7.527064
    18  H    5.047549   4.925631   6.351740   6.886005   6.276694
    19  H    6.276673   6.996586   6.885971   6.351707   5.047512
    20  H    7.527076   7.968620   8.446651   8.234905   7.050174
    21  H    4.598950   5.542399   4.838914   4.043954   2.693057
    22  H    2.120415   2.456602   1.082985   2.169139   3.383498
    23  H    3.383502   4.285629   2.169138   1.082984   2.120422
    24  H    3.885096   4.968969   3.404836   2.126148   1.083883
                   16         17         18         19         20
    16  H    0.000000
    17  H    4.746154   0.000000
    18  H    2.462809   2.456595   0.000000
    19  H    5.542390   4.285641   4.968976   0.000000
    20  H    5.902440   2.481733   4.285621   2.456637   0.000000
    21  H    4.961336   5.902430   5.542393   2.462777   4.746164
    22  H    4.746180   9.162748   7.153128   7.968592   9.492898
    23  H    5.902460   9.492894   7.968626   7.153097   9.162760
    24  H    5.542396   7.968588   6.996587   4.925568   7.153103
                   21         22         23         24
    21  H    0.000000
    22  H    5.902446   0.000000
    23  H    4.746176   2.481740   0.000000
    24  H    2.462797   4.285635   2.456625   0.000000
 Stoichiometry    C14H10
 Framework group  C1[X(C14H10)]
 Deg. of freedom    66
 Full point group                 C1      NOp   1
 Largest Abelian subgroup         C1      NOp   1
 Largest concise Abelian subgroup C1      NOp   1
                         Standard orientation:                         
 ---------------------------------------------------------------------
 Center     Atomic      Atomic             Coordinates (Angstroms)
 Number     Number       Type             X           Y           Z
 ---------------------------------------------------------------------
      1          6           0        3.636499    0.711654    0.000068
      2          6           0        2.466990    1.400611   -0.000049
      3          6           0        1.214212    0.715098   -0.000108
      4          6           0        1.214209   -0.715087   -0.000057
      5          6           0        2.466982   -1.400614    0.000040
      6          6           0        3.636496   -0.711673    0.000149
      7          6           0        0.000002    1.396024   -0.000099
      8          6           0        0.000000   -1.396014   -0.000075
      9          6           0       -1.214216   -0.715084   -0.000068
     10          6           0       -1.214213    0.715096   -0.000061
     11          6           0       -2.466986    1.400609    0.000080
     12          1           0       -2.462813    2.484484    0.000128
     13          6           0       -3.636499    0.711653    0.000144
     14          6           0       -3.636500   -0.711665    0.000055
     15          6           0       -2.466980   -1.400610   -0.000060
     16          1           0        0.000011    2.480673   -0.000184
     17          1           0        4.581373    1.240870    0.000116
     18          1           0        2.462818    2.484487   -0.000241
     19          1           0        2.462785   -2.484489    0.000050
     20          1           0        4.581383   -1.240863    0.000379
     21          1           0        0.000011   -2.480662   -0.000181
     22          1           0       -4.581375    1.240865    0.000271
     23          1           0       -4.581377   -1.240875    0.000072
     24          1           0       -2.462783   -2.484485   -0.000170
 ---------------------------------------------------------------------
 Rotational constants (GHZ):           2.1663580           0.4566467           0.3771477
 Standard basis: def2TZVP (5D, 7F)
 There are   564 symmetry adapted cartesian basis functions of A   symmetry.
 There are   494 symmetry adapted basis functions of A   symmetry.
   494 basis functions,   794 primitive gaussians,   564 cartesian basis functions
    47 alpha electrons       47 beta electrons
       nuclear repulsion energy       769.6235742768 Hartrees.
 NAtoms=   24 NActive=   24 NUniq=   24 SFac= 1.00D+00 NAtFMM=   60 NAOKFM=F Big=F
 Integral buffers will be    131072 words long.
 Raffenetti 2 integral format.
 Two-electron integral symmetry is turned on.
 Nuclear repulsion after empirical dispersion term =      769.6093291259 Hartrees.
 ------------------------------------------------------------------------------
 Polarizable Continuum Model (PCM)
 =================================
 Model                : PCM.
 Atomic radii         : SMD-Coulomb.
 Polarization charges : Total charges.
 Charge compensation  : None.
 Solution method      : On-the-fly selection.
 Cavity type          : VdW (van der Waals Surface) (Alpha=1.000).
 Cavity algorithm     : GePol (No added spheres)
                        Default sphere list used, NSphG=   24.
                        Lebedev-Laikov grids with approx.  5.0 points / Ang**2.
                        Smoothing algorithm: York/Karplus (Gamma=1.0000).
                        Polarization charges: spherical gaussians, with
                                              point-specific exponents (IZeta= 3).
                        Self-potential: point-specific (ISelfS= 7).
                        Self-field    : sphere-specific E.n sum rule (ISelfD= 2).
 1st derivatives      : Analytical E(r).r(x)/FMM algorithm (CHGder, D1EAlg=3).
                        Cavity 1st derivative terms included.
 Solvent              : TetraHydroFuran, Eps=   7.425700 Eps(inf)=   1.974025
 ------------------------------------------------------------------------------
 ------------------------------------------------------------------------------
 Atomic radii for non-electrostatic terms: SMD-CDS.
 ------------------------------------------------------------------------------
 Nuclear repulsion after PCM non-electrostatic terms =      769.6023158295 Hartrees.
 One-electron integrals computed using PRISM.
   1 Symmetry operations used in ECPInt.
 ECPInt:  NShTT=   18915 NPrTT=   58308 LenC2=   17615 LenP2D=   40971.
 LDataN:  DoStor=T MaxTD1= 6 Len=  172
 NBasis=   494 RedAO= T EigKep=  4.92D-06  NBF=   494
 NBsUse=   494 1.00D-06 EigRej= -1.00D+00 NBFU=   494
 Initial guess from the checkpoint file:  "anthracene.chk"
 B after Tr=    -0.000000   -0.000000   -0.000000
         Rot=    1.000000    0.000000    0.000000    0.000001 Ang=   0.00 deg.
 Requested convergence on RMS density matrix=1.00D-08 within 128 cycles.
 Requested convergence on MAX density matrix=1.00D-06.
 Requested convergence on             energy=1.00D-06.
 No special actions if energy rises.
 Inv3:  Mode=1 IEnd=    10898508.
 Iteration    1 A*A^-1 deviation from unit magnitude is 8.10D-15 for    228.
 Iteration    1 A*A^-1 deviation from orthogonality  is 2.55D-15 for    803    382.
 Iteration    1 A^-1*A deviation from unit magnitude is 7.22D-15 for    228.
 Iteration    1 A^-1*A deviation from orthogonality  is 1.82D-15 for   1893   1891.
 Error on total polarization charges =  0.04922
 SCF Done:  E(RwB97XD) =  -539.534719113     A.U. after    8 cycles
            NFock=  8  Conv=0.41D-08     -V/T= 2.0050
 SMD-CDS (non-electrostatic) energy       (kcal/mol) =      -4.40
 (included in total energy above)
   1 Symmetry operations used in ECPInt.
 ECPInt:  NShTT=   18915 NPrTT=   58308 LenC2=   17615 LenP2D=   40971.
 LDataN:  DoStor=T MaxTD1= 7 Len=  274
 D1PCM: PCM CHGder 1st derivatives, ID1Alg=3 FixD1E=F DoIter=F DoCFld=F I1PDM=0.
 Calling FoFJK, ICntrl=      2127 FMM=F ISym2X=0 I1Cent= 0 IOpClX= 0 NMat=1 NMatS=1 NMatT=0.
 ***** Axes restored to original set *****
 -------------------------------------------------------------------
 Center     Atomic                   Forces (Hartrees/Bohr)
 Number     Number              X              Y              Z
 -------------------------------------------------------------------
      1        6          -0.000247337    0.000240816    0.000002006
      2        6           0.000219451    0.000328681   -0.000015137
      3        6           0.000158146   -0.000429278    0.000012123
      4        6          -0.000300252    0.000347395   -0.000003909
      5        6           0.000395111    0.000035590    0.000001157
      6        6           0.000089347   -0.000341422    0.000006829
      7        6          -0.000169343    0.000286834   -0.000010400
      8        6           0.000171001   -0.000288301   -0.000007817
      9        6          -0.000165713    0.000430480   -0.000003127
     10        6           0.000298873   -0.000349529    0.000010365
     11        6          -0.000390715   -0.000030967   -0.000005985
     12        1           0.000119029   -0.000048498    0.000000855
     13        6          -0.000088185    0.000330661    0.000000297
     14        6           0.000244966   -0.000239594    0.000000249
     15        6          -0.000216071   -0.000326822   -0.000001415
     16        1           0.000068203   -0.000113618    0.000004808
     17        1           0.000079490   -0.000118860    0.000000039
     18        1          -0.000015509   -0.000127533    0.000007351
     19        1          -0.000119809    0.000047709    0.000001856
     20        1          -0.000065562    0.000131261   -0.000006840
     21        1          -0.000066107    0.000114964    0.000004981
     22        1           0.000065292   -0.000128377   -0.000000060
     23        1          -0.000080765    0.000120019   -0.000000704
     24        1           0.000016457    0.000128388    0.000002479
 -------------------------------------------------------------------
 Cartesian Forces:  Max     0.000430480 RMS     0.000180769

 GradGradGradGradGradGradGradGradGradGradGradGradGradGradGradGradGradGrad
 Berny optimization.
 Using GEDIIS/GDIIS optimizer.
 FormGI is forming the generalized inverse of G from B-inverse, IUseBI=4.
 Internal  Forces:  Max     0.000237453 RMS     0.000076906
 Search for a local minimum.
 Step number   3 out of a maximum of  142
 All quantities printed in internal units (Hartrees-Bohrs-Radians)
 Mixed Optimization -- En-DIIS/RFO-DIIS
 Swapping is turned off.
 Update second derivatives using D2CorX and points    1    2    3
 DE= -2.22D-05 DEPred=-1.98D-05 R= 1.12D+00
 TightC=F SS=  1.41D+00  RLast= 1.24D-02 DXNew= 5.9539D-01 3.7145D-02
 Trust test= 1.12D+00 RLast= 1.24D-02 DXMaxT set to 3.54D-01
 ITU=  1  1  0
     Eigenvalues ---    0.01754   0.01760   0.01769   0.01819   0.01820
     Eigenvalues ---    0.01906   0.01977   0.01977   0.01999   0.02008
     Eigenvalues ---    0.02100   0.02100   0.02101   0.02116   0.02116
     Eigenvalues ---    0.02149   0.02149   0.02223   0.02225   0.02346
     Eigenvalues ---    0.02348   0.12825   0.16000   0.16000   0.16000
     Eigenvalues ---    0.16000   0.16000   0.16000   0.16000   0.16000
     Eigenvalues ---    0.16009   0.22000   0.22000   0.22352   0.22569
     Eigenvalues ---    0.23024   0.23862   0.24471   0.24627   0.25000
     Eigenvalues ---    0.33540   0.33577   0.33629   0.33630   0.33632
     Eigenvalues ---    0.33660   0.33681   0.33682   0.33683   0.33932
     Eigenvalues ---    0.35764   0.37485   0.38530   0.38604   0.40219
     Eigenvalues ---    0.40246   0.41159   0.41740   0.43385   0.44939
     Eigenvalues ---    0.45768   0.47469   0.49845   0.49857   0.51329
     Eigenvalues ---    0.55745
 En-DIIS/RFO-DIIS/Sim-DIIS IScMMF=       -3 using points:     3    2
 RFO step:  Lambda=-3.43100034D-06.
 DidBck=F Rises=F RFO-DIIS coefs:    1.27494   -0.27494
 Iteration  1 RMS(Cart)=  0.00047737 RMS(Int)=  0.00000028
 Iteration  2 RMS(Cart)=  0.00000030 RMS(Int)=  0.00000004
 Variable       Old X    -DE/DX   Delta X   Delta X   Delta X     New X
                                 (Linear)    (Quad)   (Total)
    R1        2.56503   0.00010   0.00049  -0.00018   0.00031   2.56534
    R2        2.68970  -0.00014   0.00019  -0.00055  -0.00036   2.68934
    R3        2.04654   0.00006   0.00017   0.00003   0.00020   2.04674
    R4        2.69866  -0.00023   0.00035  -0.00091  -0.00056   2.69810
    R5        2.04824   0.00010   0.00011   0.00021   0.00032   2.04856
    R6        2.70266   0.00024   0.00069   0.00014   0.00084   2.70349
    R7        2.63070  -0.00015   0.00019  -0.00053  -0.00034   2.63036
    R8        2.69866  -0.00023   0.00034  -0.00091  -0.00057   2.69810
    R9        2.63070  -0.00015   0.00020  -0.00054  -0.00034   2.63036
   R10        2.56502   0.00010   0.00050  -0.00018   0.00032   2.56534
   R11        2.04824   0.00010   0.00011   0.00021   0.00032   2.04856
   R12        2.04654   0.00006   0.00017   0.00003   0.00020   2.04674
   R13        2.63071  -0.00015   0.00019  -0.00054  -0.00034   2.63037
   R14        2.04969   0.00013   0.00022   0.00023   0.00045   2.05014
   R15        2.63072  -0.00015   0.00019  -0.00054  -0.00035   2.63037
   R16        2.04969   0.00013   0.00022   0.00023   0.00045   2.05014
   R17        2.70265   0.00024   0.00070   0.00014   0.00084   2.70349
   R18        2.69865  -0.00022   0.00035  -0.00091  -0.00055   2.69809
   R19        2.69865  -0.00022   0.00035  -0.00091  -0.00056   2.69809
   R20        2.04824   0.00010   0.00011   0.00021   0.00032   2.04856
   R21        2.56504   0.00009   0.00050  -0.00019   0.00031   2.56534
   R22        2.68968  -0.00014   0.00020  -0.00054  -0.00035   2.68933
   R23        2.04654   0.00006   0.00017   0.00003   0.00020   2.04674
   R24        2.56504   0.00009   0.00049  -0.00019   0.00031   2.56534
   R25        2.04654   0.00006   0.00017   0.00003   0.00020   2.04674
   R26        2.04824   0.00010   0.00011   0.00021   0.00032   2.04856
    A1        2.10316  -0.00001  -0.00015   0.00006  -0.00010   2.10307
    A2        2.09867  -0.00013  -0.00051  -0.00056  -0.00107   2.09760
    A3        2.08136   0.00014   0.00066   0.00050   0.00116   2.08252
    A4        2.10854   0.00003   0.00036  -0.00011   0.00025   2.10879
    A5        2.10701  -0.00010  -0.00063  -0.00019  -0.00083   2.10619
    A6        2.06763   0.00006   0.00027   0.00031   0.00058   2.06821
    A7        2.07148  -0.00002  -0.00021   0.00006  -0.00015   2.07133
    A8        2.12981   0.00003   0.00050  -0.00021   0.00030   2.13011
    A9        2.08189  -0.00001  -0.00030   0.00015  -0.00014   2.08175
   A10        2.07149  -0.00002  -0.00021   0.00005  -0.00016   2.07133
   A11        2.08189  -0.00001  -0.00029   0.00015  -0.00015   2.08175
   A12        2.12980   0.00004   0.00051  -0.00020   0.00031   2.13011
   A13        2.10854   0.00003   0.00036  -0.00012   0.00025   2.10879
   A14        2.06762   0.00007   0.00027   0.00032   0.00059   2.06821
   A15        2.10702  -0.00010  -0.00063  -0.00020  -0.00083   2.10619
   A16        2.10315  -0.00001  -0.00015   0.00006  -0.00009   2.10306
   A17        2.08133   0.00014   0.00069   0.00051   0.00119   2.08252
   A18        2.09871  -0.00013  -0.00054  -0.00057  -0.00111   2.09760
   A19        2.11940   0.00003   0.00059  -0.00030   0.00029   2.11969
   A20        2.08188  -0.00001  -0.00028   0.00015  -0.00013   2.08175
   A21        2.08190  -0.00001  -0.00031   0.00015  -0.00016   2.08174
   A22        2.11940   0.00003   0.00059  -0.00030   0.00029   2.11969
   A23        2.08188  -0.00001  -0.00028   0.00015  -0.00013   2.08175
   A24        2.08190  -0.00001  -0.00031   0.00015  -0.00016   2.08174
   A25        2.08189  -0.00001  -0.00029   0.00015  -0.00014   2.08175
   A26        2.12980   0.00004   0.00051  -0.00020   0.00031   2.13011
   A27        2.07150  -0.00002  -0.00022   0.00005  -0.00017   2.07133
   A28        2.08189  -0.00001  -0.00030   0.00015  -0.00015   2.08175
   A29        2.12981   0.00003   0.00050  -0.00021   0.00030   2.13011
   A30        2.07148  -0.00002  -0.00021   0.00006  -0.00015   2.07133
   A31        2.06763   0.00006   0.00027   0.00031   0.00058   2.06821
   A32        2.10854   0.00003   0.00036  -0.00011   0.00025   2.10879
   A33        2.10701  -0.00010  -0.00063  -0.00019  -0.00083   2.10618
   A34        2.10316  -0.00001  -0.00015   0.00006  -0.00010   2.10306
   A35        2.09868  -0.00013  -0.00052  -0.00056  -0.00108   2.09760
   A36        2.08135   0.00014   0.00067   0.00050   0.00117   2.08252
   A37        2.10315  -0.00001  -0.00015   0.00006  -0.00009   2.10306
   A38        2.08135   0.00014   0.00067   0.00050   0.00117   2.08252
   A39        2.09869  -0.00013  -0.00052  -0.00056  -0.00109   2.09760
   A40        2.10854   0.00003   0.00036  -0.00011   0.00025   2.10879
   A41        2.06762   0.00007   0.00027   0.00031   0.00059   2.06821
   A42        2.10702  -0.00010  -0.00064  -0.00020  -0.00084   2.10618
    D1       -0.00001   0.00000  -0.00008   0.00009   0.00001  -0.00001
    D2       -3.14145  -0.00000  -0.00004  -0.00011  -0.00015   3.14158
    D3       -3.14159  -0.00000  -0.00007   0.00005  -0.00002   3.14158
    D4        0.00016  -0.00000  -0.00003  -0.00014  -0.00017  -0.00002
    D5        0.00006  -0.00000  -0.00002  -0.00004  -0.00006  -0.00000
    D6       -3.14145  -0.00000   0.00003  -0.00017  -0.00014  -3.14159
    D7       -3.14155  -0.00000  -0.00003  -0.00001  -0.00004  -3.14159
    D8        0.00013  -0.00000   0.00002  -0.00014  -0.00012   0.00001
    D9       -0.00001  -0.00000   0.00014  -0.00012   0.00002   0.00000
   D10        3.14148   0.00000   0.00026  -0.00011   0.00015  -3.14155
   D11        3.14143   0.00000   0.00010   0.00007   0.00017  -3.14158
   D12       -0.00026   0.00000   0.00022   0.00008   0.00031   0.00005
   D13       -0.00001   0.00000  -0.00010   0.00011   0.00001   0.00000
   D14        3.14156   0.00000  -0.00000   0.00004   0.00004  -3.14159
   D15       -3.14151  -0.00000  -0.00022   0.00010  -0.00012   3.14156
   D16        0.00006  -0.00000  -0.00013   0.00003  -0.00009  -0.00003
   D17       -3.14151  -0.00000  -0.00012   0.00002  -0.00010   3.14157
   D18        0.00015  -0.00000  -0.00007  -0.00009  -0.00016  -0.00001
   D19       -0.00002   0.00000   0.00000   0.00003   0.00003   0.00002
   D20       -3.14154  -0.00000   0.00006  -0.00008  -0.00002  -3.14157
   D21        0.00006  -0.00000   0.00000  -0.00007  -0.00007  -0.00001
   D22       -3.14156  -0.00000  -0.00006   0.00001  -0.00004   3.14158
   D23       -3.14151  -0.00000  -0.00009  -0.00000  -0.00010   3.14158
   D24        0.00005  -0.00000  -0.00015   0.00008  -0.00007  -0.00002
   D25       -0.00006   0.00000   0.00011  -0.00003   0.00007   0.00001
   D26        3.14144   0.00000   0.00009   0.00009   0.00018  -3.14157
   D27        3.14151   0.00000   0.00021  -0.00011   0.00010  -3.14158
   D28       -0.00018   0.00000   0.00018   0.00002   0.00021   0.00003
   D29       -0.00008   0.00000   0.00006   0.00004   0.00009   0.00001
   D30        3.14142   0.00000   0.00001   0.00016   0.00017  -3.14159
   D31        3.14154   0.00000   0.00012  -0.00005   0.00007  -3.14158
   D32       -0.00014   0.00000   0.00007   0.00007   0.00015   0.00001
   D33       -0.00003   0.00000   0.00014  -0.00010   0.00004   0.00001
   D34        3.14148   0.00000   0.00015  -0.00002   0.00013  -3.14157
   D35        3.14150   0.00000   0.00008   0.00002   0.00010  -3.14159
   D36       -0.00017   0.00000   0.00009   0.00009   0.00019   0.00001
   D37        0.00002  -0.00000   0.00003  -0.00003   0.00000   0.00002
   D38       -3.14157   0.00000  -0.00006   0.00005  -0.00001  -3.14158
   D39       -3.14149  -0.00000   0.00006  -0.00016  -0.00010  -3.14159
   D40        0.00011  -0.00000  -0.00004  -0.00007  -0.00011  -0.00000
   D41        0.00003  -0.00000  -0.00016   0.00009  -0.00006  -0.00003
   D42       -3.14149  -0.00000  -0.00017   0.00002  -0.00015   3.14155
   D43       -3.14157  -0.00000  -0.00006   0.00001  -0.00005   3.14157
   D44        0.00010  -0.00000  -0.00007  -0.00006  -0.00013  -0.00003
   D45        3.14150   0.00000   0.00015  -0.00002   0.00012  -3.14156
   D46       -0.00012   0.00000   0.00019  -0.00003   0.00015   0.00004
   D47       -0.00009   0.00000   0.00005   0.00006   0.00011   0.00002
   D48        3.14148   0.00000   0.00009   0.00005   0.00014  -3.14156
   D49        0.00003  -0.00000   0.00008  -0.00009  -0.00001   0.00003
   D50       -3.14157  -0.00000   0.00003  -0.00004  -0.00001  -3.14157
   D51        3.14155   0.00000   0.00009  -0.00001   0.00008  -3.14156
   D52       -0.00005   0.00000   0.00004   0.00004   0.00008   0.00003
   D53       -0.00001  -0.00000   0.00001  -0.00000   0.00001  -0.00001
   D54        3.14157  -0.00000  -0.00002   0.00002  -0.00001   3.14157
   D55        3.14157   0.00000  -0.00004   0.00004   0.00001   3.14158
   D56       -0.00003   0.00000  -0.00007   0.00007  -0.00001  -0.00003
   D57        0.00003  -0.00000  -0.00003  -0.00000  -0.00003  -0.00000
   D58       -3.14155  -0.00000   0.00002  -0.00005  -0.00003  -3.14158
   D59       -3.14156  -0.00000   0.00000  -0.00002  -0.00002  -3.14158
   D60        0.00004  -0.00000   0.00005  -0.00007  -0.00002   0.00003
   D61        0.00002  -0.00000   0.00000  -0.00003  -0.00002  -0.00000
   D62       -3.14155  -0.00000  -0.00004  -0.00002  -0.00006   3.14158
   D63       -3.14158  -0.00000  -0.00005   0.00002  -0.00003   3.14157
   D64        0.00004  -0.00000  -0.00009   0.00003  -0.00006  -0.00003
         Item               Value     Threshold  Converged?
 Maximum Force            0.000237     0.000450     YES
 RMS     Force            0.000077     0.000300     YES
 Maximum Displacement     0.002265     0.001800     NO 
 RMS     Displacement     0.000477     0.001200     YES
 Predicted change in Energy=-1.715531D-06
 GradGradGradGradGradGradGradGradGradGradGradGradGradGradGradGradGradGrad

                          Input orientation:                          
 ---------------------------------------------------------------------
 Center     Atomic      Atomic             Coordinates (Angstroms)
 Number     Number       Type             X           Y           Z
 ---------------------------------------------------------------------
      1          6           0       -6.143601    0.060187   -0.014349
      2          6           0       -4.786092    0.059080   -0.009484
      3          6           0       -4.053475    1.284561   -0.010192
      4          6           0       -4.778482    2.517860   -0.016137
      5          6           0       -6.205562    2.473725   -0.021117
      6          6           0       -6.864812    1.287028   -0.020261
      7          6           0       -2.661848    1.313097   -0.005338
      8          6           0       -4.076740    3.719951   -0.016900
      9          6           0       -2.685111    3.748488   -0.012022
     10          6           0       -1.960105    2.515190   -0.006118
     11          6           0       -0.533026    2.559326   -0.001205
     12          1           0        0.013428    1.623090    0.003232
     13          6           0        0.126224    3.746024   -0.002072
     14          6           0       -0.594985    4.972863   -0.007923
     15          6           0       -1.952497    4.973969   -0.012726
     16          1           0       -2.112051    0.377852   -0.000856
     17          1           0       -6.688922   -0.875605   -0.013767
     18          1           0       -4.233808   -0.873728   -0.004963
     19          1           0       -6.752010    3.409964   -0.025604
     20          1           0       -7.947683    1.265660   -0.024078
     21          1           0       -4.626531    4.655200   -0.021384
     22          1           0        1.209095    3.767390    0.001713
     23          1           0       -0.049669    5.908658   -0.008527
     24          1           0       -2.504782    5.906777   -0.017178
 ---------------------------------------------------------------------
                    Distance matrix (angstroms):
                    1          2          3          4          5
     1  C    0.000000
     2  C    1.357519   0.000000
     3  C    2.422341   1.427772   0.000000
     4  C    2.811354   2.458801   1.430628   0.000000
     5  C    2.414342   2.800989   2.458802   1.427772   0.000000
     6  C    1.423137   2.414343   2.811356   2.422341   1.357519
     7  C    3.700334   2.466777   1.391928   2.435509   3.728969
     8  C    4.203069   3.728969   2.435510   1.391928   2.466775
     9  C    5.056157   4.245687   2.818397   2.428305   3.744153
    10  C    4.850645   3.744154   2.428305   2.818396   4.245687
    11  C    6.142021   4.933545   3.744151   4.245685   5.673217
    12  H    6.352321   5.047938   4.080991   4.874770   6.276943
    13  C    7.272981   6.142023   4.850644   5.056156   6.458376
    14  C    7.410908   6.458377   5.056157   4.850644   6.142022
    15  C    6.458375   5.673218   4.245685   3.744151   4.933544
    16  H    4.044069   2.692988   2.142740   3.419023   4.598905
    17  H    1.083089   2.120004   3.407625   3.894277   3.384036
    18  H    2.125934   1.084052   2.165816   3.435064   3.885037
    19  H    3.404598   3.885037   3.435063   2.165814   1.084052
    20  H    2.169786   3.384037   3.894278   3.407625   2.120003
    21  H    4.838977   4.598905   3.419024   2.142741   2.692986
    22  H    8.234425   7.049394   5.818868   6.116594   7.526701
    23  H    8.446340   7.526703   6.116595   5.818869   7.049393
    24  H    6.886482   6.276942   4.874770   4.080989   5.047934
                    6          7          8          9         10
     6  C    0.000000
     7  C    4.203071   0.000000
     8  C    3.700333   2.791952   0.000000
     9  C    4.850645   2.435511   1.391931   0.000000
    10  C    5.056158   1.391931   2.435511   1.430627   0.000000
    11  C    6.458376   2.466777   3.728969   2.458799   1.427770
    12  H    6.886485   2.693190   4.596380   3.435063   2.165816
    13  C    7.410908   3.700336   4.203071   2.811353   2.422341
    14  C    7.272981   4.203072   3.700336   2.422341   2.811354
    15  C    6.142021   3.728970   2.466777   1.427770   2.458800
    16  H    4.838978   1.084888   3.876840   3.419022   2.142739
    17  H    2.169784   4.583428   5.286080   6.116596   5.818871
    18  H    3.404597   2.693188   4.596379   4.874771   4.080992
    19  H    2.125937   4.596377   2.693183   4.080986   4.874767
    20  H    1.083089   5.286081   4.583426   5.818870   6.116596
    21  H    4.044068   3.876840   1.084888   2.142738   3.419022
    22  H    8.446339   4.583427   5.286081   3.894276   3.407623
    23  H    8.234426   5.286082   4.583428   3.407623   3.894277
    24  H    6.352319   4.596379   2.693188   2.165815   3.435063
                   11         12         13         14         15
    11  C    0.000000
    12  H    1.084052   0.000000
    13  C    1.357521   2.125935   0.000000
    14  C    2.414342   3.404595   1.423134   0.000000
    15  C    2.800988   3.885036   2.414341   1.357521   0.000000
    16  H    2.692981   2.463391   4.044065   4.838974   4.598901
    17  H    7.049395   7.152990   8.234428   8.446341   7.526702
    18  H    5.047936   4.926782   6.352322   6.886484   6.276942
    19  H    6.276937   6.997492   6.886478   6.352316   5.047930
    20  H    7.526701   7.969178   8.446340   8.234426   7.049393
    21  H    4.598900   5.542880   4.838972   4.044064   2.692981
    22  H    2.120003   2.455126   1.083089   2.169785   3.384038
    23  H    3.384038   4.286048   2.169784   1.083089   2.120004
    24  H    3.885036   4.969081   3.404595   2.125936   1.084052
                   16         17         18         19         20
    16  H    0.000000
    17  H    4.745426   0.000000
    18  H    2.463396   2.455130   0.000000
    19  H    5.542881   4.286049   4.969082   0.000000
    20  H    5.902825   2.483868   4.286049   2.455132   0.000000
    21  H    4.961728   5.902823   5.542883   2.463390   4.745423
    22  H    4.745418   9.161676   7.152986   7.969171   9.492413
    23  H    5.902821   9.492414   7.969177   7.152981   9.161675
    24  H    5.542880   7.969175   6.997495   4.926773   7.152985
                   21         22         23         24
    21  H    0.000000
    22  H    5.902820   0.000000
    23  H    4.745418   2.483872   0.000000
    24  H    2.463389   4.286049   2.455129   0.000000
 Stoichiometry    C14H10
 Framework group  C1[X(C14H10)]
 Deg. of freedom    66
 Full point group                 C1      NOp   1
 Largest Abelian subgroup         C1      NOp   1
 Largest concise Abelian subgroup C1      NOp   1
                         Standard orientation:                         
 ---------------------------------------------------------------------
 Center     Atomic      Atomic             Coordinates (Angstroms)
 Number     Number       Type             X           Y           Z
 ---------------------------------------------------------------------
      1          6           0        3.636490    0.711568   -0.000009
      2          6           0        2.466773    1.400494    0.000029
      3          6           0        1.214152    0.715315    0.000036
      4          6           0        1.214152   -0.715313    0.000007
      5          6           0        2.466772   -1.400495   -0.000021
      6          6           0        3.636490   -0.711569   -0.000036
      7          6           0        0.000001    1.395977    0.000022
      8          6           0        0.000001   -1.395976    0.000005
      9          6           0       -1.214153   -0.715313    0.000015
     10          6           0       -1.214153    0.715314    0.000004
     11          6           0       -2.466772    1.400494   -0.000036
     12          1           0       -2.463391    2.484541   -0.000076
     13          6           0       -3.636491    0.711567   -0.000032
     14          6           0       -3.636491   -0.711568    0.000003
     15          6           0       -2.466772   -1.400494    0.000027
     16          1           0       -0.000003    2.480864    0.000018
     17          1           0        4.580839    1.241932   -0.000023
     18          1           0        2.463391    2.484541    0.000061
     19          1           0        2.463385   -2.484541   -0.000030
     20          1           0        4.580838   -1.241936   -0.000062
     21          1           0       -0.000003   -2.480863    0.000008
     22          1           0       -4.580837    1.241936   -0.000038
     23          1           0       -4.580838   -1.241936   -0.000006
     24          1           0       -2.463389   -2.484541    0.000063
 ---------------------------------------------------------------------
 Rotational constants (GHZ):           2.1663205           0.4566749           0.3771658
 Standard basis: def2TZVP (5D, 7F)
 There are   564 symmetry adapted cartesian basis functions of A   symmetry.
 There are   494 symmetry adapted basis functions of A   symmetry.
   494 basis functions,   794 primitive gaussians,   564 cartesian basis functions
    47 alpha electrons       47 beta electrons
       nuclear repulsion energy       769.6315082357 Hartrees.
 NAtoms=   24 NActive=   24 NUniq=   24 SFac= 1.00D+00 NAtFMM=   60 NAOKFM=F Big=F
 Integral buffers will be    131072 words long.
 Raffenetti 2 integral format.
 Two-electron integral symmetry is turned on.
 Nuclear repulsion after empirical dispersion term =      769.6172630047 Hartrees.
 ------------------------------------------------------------------------------
 Polarizable Continuum Model (PCM)
 =================================
 Model                : PCM.
 Atomic radii         : SMD-Coulomb.
 Polarization charges : Total charges.
 Charge compensation  : None.
 Solution method      : On-the-fly selection.
 Cavity type          : VdW (van der Waals Surface) (Alpha=1.000).
 Cavity algorithm     : GePol (No added spheres)
                        Default sphere list used, NSphG=   24.
                        Lebedev-Laikov grids with approx.  5.0 points / Ang**2.
                        Smoothing algorithm: York/Karplus (Gamma=1.0000).
                        Polarization charges: spherical gaussians, with
                                              point-specific exponents (IZeta= 3).
                        Self-potential: point-specific (ISelfS= 7).
                        Self-field    : sphere-specific E.n sum rule (ISelfD= 2).
 1st derivatives      : Analytical E(r).r(x)/FMM algorithm (CHGder, D1EAlg=3).
                        Cavity 1st derivative terms included.
 Solvent              : TetraHydroFuran, Eps=   7.425700 Eps(inf)=   1.974025
 ------------------------------------------------------------------------------
 ------------------------------------------------------------------------------
 Atomic radii for non-electrostatic terms: SMD-CDS.
 ------------------------------------------------------------------------------
 Nuclear repulsion after PCM non-electrostatic terms =      769.6102485434 Hartrees.
 One-electron integrals computed using PRISM.
   1 Symmetry operations used in ECPInt.
 ECPInt:  NShTT=   18915 NPrTT=   58308 LenC2=   17615 LenP2D=   40971.
 LDataN:  DoStor=T MaxTD1= 6 Len=  172
 NBasis=   494 RedAO= T EigKep=  4.92D-06  NBF=   494
 NBsUse=   494 1.00D-06 EigRej= -1.00D+00 NBFU=   494
 Initial guess from the checkpoint file:  "anthracene.chk"
 B after Tr=     0.000000    0.000000    0.000000
         Rot=    1.000000   -0.000000    0.000000   -0.000000 Ang=  -0.00 deg.
 Requested convergence on RMS density matrix=1.00D-08 within 128 cycles.
 Requested convergence on MAX density matrix=1.00D-06.
 Requested convergence on             energy=1.00D-06.
 No special actions if energy rises.
 Inv3:  Mode=1 IEnd=    10898508.
 Iteration    1 A*A^-1 deviation from unit magnitude is 6.66D-15 for    472.
 Iteration    1 A*A^-1 deviation from orthogonality  is 1.87D-15 for    925    327.
 Iteration    1 A^-1*A deviation from unit magnitude is 6.88D-15 for    472.
 Iteration    1 A^-1*A deviation from orthogonality  is 1.81D-15 for    980    458.
 Error on total polarization charges =  0.04923
 SCF Done:  E(RwB97XD) =  -539.534721059     A.U. after    7 cycles
            NFock=  7  Conv=0.65D-08     -V/T= 2.0050
 SMD-CDS (non-electrostatic) energy       (kcal/mol) =      -4.40
 (included in total energy above)
   1 Symmetry operations used in ECPInt.
 ECPInt:  NShTT=   18915 NPrTT=   58308 LenC2=   17615 LenP2D=   40971.
 LDataN:  DoStor=T MaxTD1= 7 Len=  274
 D1PCM: PCM CHGder 1st derivatives, ID1Alg=3 FixD1E=F DoIter=F DoCFld=F I1PDM=0.
 Calling FoFJK, ICntrl=      2127 FMM=F ISym2X=0 I1Cent= 0 IOpClX= 0 NMat=1 NMatS=1 NMatT=0.
 ***** Axes restored to original set *****
 -------------------------------------------------------------------
 Center     Atomic                   Forces (Hartrees/Bohr)
 Number     Number              X              Y              Z
 -------------------------------------------------------------------
      1        6          -0.000103611    0.000092053   -0.000000906
      2        6           0.000079620    0.000079279    0.000001315
      3        6          -0.000042877   -0.000078936   -0.000003162
      4        6          -0.000089799    0.000001417    0.000000283
      5        6           0.000108264    0.000030614    0.000000604
      6        6           0.000030476   -0.000134313    0.000000963
      7        6           0.000011158   -0.000016278    0.000000564
      8        6          -0.000008765    0.000017420    0.000001941
      9        6           0.000041384    0.000078422    0.000000034
     10        6           0.000088617   -0.000002178   -0.000000776
     11        6          -0.000106875   -0.000029425    0.000000076
     12        1           0.000002623    0.000012797    0.000001078
     13        6          -0.000030112    0.000132767    0.000000321
     14        6           0.000101727   -0.000091037    0.000000130
     15        6          -0.000078296   -0.000079049   -0.000000019
     16        1          -0.000010164    0.000016637    0.000000005
     17        1           0.000016432    0.000002590    0.000000369
     18        1          -0.000012668    0.000003876   -0.000000721
     19        1          -0.000003105   -0.000013146   -0.000000353
     20        1           0.000010147    0.000012772   -0.000000055
     21        1           0.000009503   -0.000017002   -0.000000439
     22        1          -0.000010240   -0.000012595   -0.000001266
     23        1          -0.000016106   -0.000002771    0.000000930
     24        1           0.000012667   -0.000003912   -0.000000915
 -------------------------------------------------------------------
 Cartesian Forces:  Max     0.000134313 RMS     0.000047212

 GradGradGradGradGradGradGradGradGradGradGradGradGradGradGradGradGradGrad
 Berny optimization.
 Using GEDIIS/GDIIS optimizer.
 FormGI is forming the generalized inverse of G from B-inverse, IUseBI=4.
 Internal  Forces:  Max     0.000117249 RMS     0.000022046
 Search for a local minimum.
 Step number   4 out of a maximum of  142
 All quantities printed in internal units (Hartrees-Bohrs-Radians)
 Mixed Optimization -- En-DIIS/RFO-DIIS
 Swapping is turned off.
 Update second derivatives using D2CorX and points    1    2    3    4
 DE= -1.95D-06 DEPred=-1.72D-06 R= 1.13D+00
 TightC=F SS=  1.41D+00  RLast= 4.57D-03 DXNew= 5.9539D-01 1.3705D-02
 Trust test= 1.13D+00 RLast= 4.57D-03 DXMaxT set to 3.54D-01
 ITU=  1  1  1  0
     Eigenvalues ---    0.01754   0.01761   0.01770   0.01819   0.01820
     Eigenvalues ---    0.01906   0.01977   0.01977   0.01999   0.02008
     Eigenvalues ---    0.02100   0.02100   0.02101   0.02115   0.02115
     Eigenvalues ---    0.02149   0.02149   0.02223   0.02225   0.02345
     Eigenvalues ---    0.02348   0.11665   0.16000   0.16000   0.16000
     Eigenvalues ---    0.16000   0.16000   0.16000   0.16000   0.16000
     Eigenvalues ---    0.16011   0.22000   0.22000   0.22186   0.22569
     Eigenvalues ---    0.23019   0.23861   0.24471   0.24627   0.25000
     Eigenvalues ---    0.33577   0.33592   0.33629   0.33630   0.33632
     Eigenvalues ---    0.33681   0.33682   0.33683   0.33697   0.34830
     Eigenvalues ---    0.35764   0.36499   0.38530   0.38603   0.39861
     Eigenvalues ---    0.40221   0.41159   0.41740   0.44438   0.44940
     Eigenvalues ---    0.45768   0.46893   0.49845   0.49857   0.51330
     Eigenvalues ---    0.54757
 En-DIIS/RFO-DIIS/Sim-DIIS IScMMF=       -3 using points:     4    3    2
 RFO step:  Lambda=-2.09426782D-07.
 DidBck=F Rises=F RFO-DIIS coefs:    1.19480   -0.20712    0.01232
 Iteration  1 RMS(Cart)=  0.00008275 RMS(Int)=  0.00000001
 Iteration  2 RMS(Cart)=  0.00000001 RMS(Int)=  0.00000000
 Variable       Old X    -DE/DX   Delta X   Delta X   Delta X     New X
                                 (Linear)    (Quad)   (Total)
    R1        2.56534   0.00003   0.00004   0.00006   0.00010   2.56544
    R2        2.68934  -0.00012  -0.00008  -0.00025  -0.00033   2.68901
    R3        2.04674  -0.00001   0.00003  -0.00005  -0.00002   2.04672
    R4        2.69810  -0.00009  -0.00013  -0.00012  -0.00025   2.69785
    R5        2.04856  -0.00001   0.00006  -0.00008  -0.00002   2.04854
    R6        2.70349   0.00000   0.00013  -0.00005   0.00008   2.70357
    R7        2.63036   0.00000  -0.00008   0.00008   0.00001   2.63037
    R8        2.69810  -0.00009  -0.00013  -0.00012  -0.00025   2.69785
    R9        2.63036   0.00000  -0.00007   0.00008   0.00001   2.63037
   R10        2.56534   0.00003   0.00004   0.00006   0.00010   2.56544
   R11        2.04856  -0.00001   0.00006  -0.00008  -0.00002   2.04854
   R12        2.04674  -0.00001   0.00003  -0.00005  -0.00002   2.04672
   R13        2.63037   0.00000  -0.00008   0.00008   0.00000   2.63037
   R14        2.05014  -0.00002   0.00008  -0.00012  -0.00004   2.05010
   R15        2.63037   0.00000  -0.00008   0.00008   0.00000   2.63037
   R16        2.05014  -0.00002   0.00008  -0.00012  -0.00004   2.05010
   R17        2.70349   0.00000   0.00013  -0.00005   0.00008   2.70357
   R18        2.69809  -0.00009  -0.00012  -0.00012  -0.00025   2.69785
   R19        2.69809  -0.00009  -0.00012  -0.00012  -0.00025   2.69785
   R20        2.04856  -0.00001   0.00006  -0.00008  -0.00002   2.04854
   R21        2.56534   0.00003   0.00004   0.00006   0.00010   2.56544
   R22        2.68933  -0.00012  -0.00008  -0.00025  -0.00033   2.68901
   R23        2.04674  -0.00001   0.00003  -0.00005  -0.00002   2.04672
   R24        2.56534   0.00003   0.00004   0.00006   0.00010   2.56544
   R25        2.04674  -0.00001   0.00003  -0.00005  -0.00002   2.04672
   R26        2.04856  -0.00001   0.00006  -0.00008  -0.00002   2.04854
    A1        2.10307  -0.00000  -0.00001  -0.00002  -0.00004   2.10303
    A2        2.09760  -0.00001  -0.00018   0.00002  -0.00016   2.09744
    A3        2.08252   0.00002   0.00020   0.00000   0.00020   2.08271
    A4        2.10879   0.00001   0.00003   0.00005   0.00008   2.10887
    A5        2.10619  -0.00001  -0.00013  -0.00003  -0.00016   2.10602
    A6        2.06821   0.00000   0.00010  -0.00002   0.00008   2.06829
    A7        2.07133  -0.00001  -0.00002  -0.00003  -0.00005   2.07129
    A8        2.13011   0.00001   0.00004   0.00003   0.00007   2.13018
    A9        2.08175   0.00000  -0.00001  -0.00001  -0.00002   2.08172
   A10        2.07133  -0.00001  -0.00002  -0.00003  -0.00005   2.07129
   A11        2.08175   0.00000  -0.00002  -0.00001  -0.00002   2.08172
   A12        2.13011   0.00001   0.00004   0.00003   0.00007   2.13018
   A13        2.10879   0.00001   0.00003   0.00005   0.00008   2.10887
   A14        2.06821   0.00000   0.00010  -0.00002   0.00009   2.06829
   A15        2.10619  -0.00001  -0.00013  -0.00003  -0.00017   2.10602
   A16        2.10306  -0.00000  -0.00001  -0.00002  -0.00003   2.10303
   A17        2.08252   0.00001   0.00020  -0.00001   0.00020   2.08272
   A18        2.09760  -0.00001  -0.00019   0.00003  -0.00016   2.09744
   A19        2.11969  -0.00000   0.00003   0.00002   0.00005   2.11974
   A20        2.08175  -0.00000  -0.00001  -0.00001  -0.00003   2.08172
   A21        2.08174   0.00000  -0.00002  -0.00001  -0.00002   2.08172
   A22        2.11969  -0.00000   0.00003   0.00002   0.00005   2.11974
   A23        2.08175  -0.00000  -0.00001  -0.00001  -0.00003   2.08173
   A24        2.08174   0.00000  -0.00002  -0.00001  -0.00002   2.08172
   A25        2.08175   0.00000  -0.00001  -0.00001  -0.00002   2.08172
   A26        2.13011   0.00001   0.00004   0.00003   0.00007   2.13018
   A27        2.07133  -0.00001  -0.00002  -0.00003  -0.00005   2.07128
   A28        2.08175   0.00000  -0.00002  -0.00001  -0.00002   2.08172
   A29        2.13011   0.00001   0.00004   0.00003   0.00007   2.13018
   A30        2.07133  -0.00001  -0.00002  -0.00003  -0.00005   2.07129
   A31        2.06821   0.00000   0.00010  -0.00002   0.00008   2.06830
   A32        2.10879   0.00001   0.00003   0.00005   0.00008   2.10887
   A33        2.10618  -0.00001  -0.00013  -0.00003  -0.00016   2.10602
   A34        2.10306  -0.00000  -0.00001  -0.00002  -0.00004   2.10303
   A35        2.09760  -0.00001  -0.00019   0.00003  -0.00016   2.09744
   A36        2.08252   0.00001   0.00020  -0.00000   0.00019   2.08272
   A37        2.10306  -0.00000  -0.00001  -0.00002  -0.00003   2.10303
   A38        2.08252   0.00001   0.00020  -0.00000   0.00019   2.08272
   A39        2.09760  -0.00001  -0.00019   0.00003  -0.00016   2.09744
   A40        2.10879   0.00001   0.00003   0.00005   0.00008   2.10887
   A41        2.06821   0.00000   0.00010  -0.00002   0.00008   2.06830
   A42        2.10618  -0.00001  -0.00013  -0.00003  -0.00017   2.10602
    D1       -0.00001   0.00000   0.00000  -0.00001  -0.00000  -0.00001
    D2        3.14158   0.00000  -0.00003   0.00003   0.00000   3.14158
    D3        3.14158   0.00000   0.00000   0.00000   0.00000   3.14158
    D4       -0.00002   0.00000  -0.00003   0.00004   0.00000  -0.00001
    D5       -0.00000   0.00000  -0.00001   0.00001  -0.00000  -0.00001
    D6       -3.14159  -0.00000  -0.00003   0.00002  -0.00001   3.14159
    D7       -3.14159  -0.00000  -0.00001   0.00000  -0.00001   3.14159
    D8        0.00001  -0.00000  -0.00002   0.00001  -0.00001  -0.00000
    D9        0.00000   0.00000  -0.00000   0.00002   0.00001   0.00002
   D10       -3.14155  -0.00000   0.00002  -0.00004  -0.00002  -3.14157
   D11       -3.14158  -0.00000   0.00003  -0.00002   0.00001  -3.14157
   D12        0.00005  -0.00000   0.00005  -0.00007  -0.00002   0.00003
   D13        0.00000  -0.00000   0.00001  -0.00003  -0.00002  -0.00002
   D14       -3.14159  -0.00000   0.00001  -0.00002  -0.00001   3.14159
   D15        3.14156   0.00000  -0.00001   0.00003   0.00001   3.14157
   D16       -0.00003   0.00000  -0.00001   0.00004   0.00002  -0.00001
   D17        3.14157   0.00000  -0.00001   0.00003   0.00001   3.14158
   D18       -0.00001   0.00000  -0.00003   0.00003   0.00000  -0.00001
   D19        0.00002  -0.00000   0.00001  -0.00003  -0.00003  -0.00001
   D20       -3.14157  -0.00000  -0.00001  -0.00003  -0.00003   3.14159
   D21       -0.00001   0.00000  -0.00001   0.00003   0.00002   0.00000
   D22        3.14158   0.00000  -0.00001   0.00002   0.00001   3.14159
   D23        3.14158   0.00000  -0.00001   0.00002   0.00001   3.14158
   D24       -0.00002   0.00000  -0.00001   0.00001   0.00000  -0.00001
   D25        0.00001  -0.00000   0.00001  -0.00001  -0.00000   0.00001
   D26       -3.14157  -0.00000   0.00003  -0.00005  -0.00002  -3.14158
   D27       -3.14158  -0.00000   0.00001  -0.00000   0.00001  -3.14157
   D28        0.00003  -0.00000   0.00003  -0.00004  -0.00001   0.00002
   D29        0.00001  -0.00000   0.00002  -0.00002  -0.00000   0.00001
   D30       -3.14159  -0.00000   0.00003  -0.00003   0.00000  -3.14158
   D31       -3.14158  -0.00000   0.00001  -0.00001   0.00000  -3.14158
   D32        0.00001  -0.00000   0.00003  -0.00002   0.00001   0.00001
   D33        0.00001  -0.00000   0.00000   0.00000   0.00000   0.00002
   D34       -3.14157  -0.00000   0.00002  -0.00002  -0.00000  -3.14158
   D35       -3.14159   0.00000   0.00002  -0.00001   0.00001  -3.14158
   D36        0.00001  -0.00000   0.00003  -0.00003   0.00000   0.00001
   D37        0.00002  -0.00000  -0.00000  -0.00002  -0.00002  -0.00000
   D38       -3.14158  -0.00000   0.00000  -0.00002  -0.00002   3.14158
   D39       -3.14159  -0.00000  -0.00002   0.00002  -0.00001  -3.14159
   D40       -0.00000   0.00000  -0.00002   0.00002  -0.00000  -0.00001
   D41       -0.00003   0.00000  -0.00001   0.00003   0.00002  -0.00001
   D42        3.14155   0.00000  -0.00002   0.00005   0.00003   3.14158
   D43        3.14157   0.00000  -0.00001   0.00003   0.00002   3.14159
   D44       -0.00003   0.00000  -0.00002   0.00005   0.00003  -0.00000
   D45       -3.14156  -0.00000   0.00002  -0.00003  -0.00002  -3.14158
   D46        0.00004  -0.00000   0.00002  -0.00004  -0.00002   0.00002
   D47        0.00002  -0.00000   0.00002  -0.00004  -0.00002   0.00000
   D48       -3.14156  -0.00000   0.00002  -0.00004  -0.00002  -3.14158
   D49        0.00003  -0.00000  -0.00000  -0.00001  -0.00002   0.00001
   D50       -3.14157  -0.00000  -0.00000  -0.00002  -0.00002   3.14159
   D51       -3.14156  -0.00000   0.00001  -0.00004  -0.00003  -3.14159
   D52        0.00003  -0.00000   0.00001  -0.00004  -0.00003  -0.00000
   D53       -0.00001   0.00000   0.00000   0.00001   0.00001   0.00001
   D54        3.14157   0.00000  -0.00000   0.00003   0.00003  -3.14159
   D55        3.14158   0.00000   0.00000   0.00001   0.00001   3.14159
   D56       -0.00003   0.00000   0.00000   0.00003   0.00003  -0.00000
   D57       -0.00000  -0.00000  -0.00001   0.00000  -0.00000  -0.00001
   D58       -3.14158  -0.00000  -0.00001  -0.00001  -0.00001   3.14159
   D59       -3.14158  -0.00000  -0.00000  -0.00001  -0.00002   3.14159
   D60        0.00003  -0.00000  -0.00001  -0.00003  -0.00003  -0.00000
   D61       -0.00000   0.00000  -0.00000   0.00001   0.00000   0.00000
   D62        3.14158   0.00000  -0.00001   0.00001   0.00001   3.14159
   D63        3.14157   0.00000  -0.00000   0.00002   0.00002   3.14159
   D64       -0.00003   0.00000  -0.00001   0.00003   0.00002  -0.00001
         Item               Value     Threshold  Converged?
 Maximum Force            0.000117     0.000450     YES
 RMS     Force            0.000022     0.000300     YES
 Maximum Displacement     0.000267     0.001800     YES
 RMS     Displacement     0.000083     0.001200     YES
 Predicted change in Energy=-1.046753D-07
 Optimization completed.
    -- Stationary point found.
                           ----------------------------
                           !   Optimized Parameters   !
                           ! (Angstroms and Degrees)  !
 --------------------------                            --------------------------
 ! Name  Definition              Value          Derivative Info.                !
 --------------------------------------------------------------------------------
 ! R1    R(1,2)                  1.3575         -DE/DX =    0.0                 !
 ! R2    R(1,6)                  1.4231         -DE/DX =   -0.0001              !
 ! R3    R(1,17)                 1.0831         -DE/DX =    0.0                 !
 ! R4    R(2,3)                  1.4278         -DE/DX =   -0.0001              !
 ! R5    R(2,18)                 1.0841         -DE/DX =    0.0                 !
 ! R6    R(3,4)                  1.4306         -DE/DX =    0.0                 !
 ! R7    R(3,7)                  1.3919         -DE/DX =    0.0                 !
 ! R8    R(4,5)                  1.4278         -DE/DX =   -0.0001              !
 ! R9    R(4,8)                  1.3919         -DE/DX =    0.0                 !
 ! R10   R(5,6)                  1.3575         -DE/DX =    0.0                 !
 ! R11   R(5,19)                 1.0841         -DE/DX =    0.0                 !
 ! R12   R(6,20)                 1.0831         -DE/DX =    0.0                 !
 ! R13   R(7,10)                 1.3919         -DE/DX =    0.0                 !
 ! R14   R(7,16)                 1.0849         -DE/DX =    0.0                 !
 ! R15   R(8,9)                  1.3919         -DE/DX =    0.0                 !
 ! R16   R(8,21)                 1.0849         -DE/DX =    0.0                 !
 ! R17   R(9,10)                 1.4306         -DE/DX =    0.0                 !
 ! R18   R(9,15)                 1.4278         -DE/DX =   -0.0001              !
 ! R19   R(10,11)                1.4278         -DE/DX =   -0.0001              !
 ! R20   R(11,12)                1.0841         -DE/DX =    0.0                 !
 ! R21   R(11,13)                1.3575         -DE/DX =    0.0                 !
 ! R22   R(13,14)                1.4231         -DE/DX =   -0.0001              !
 ! R23   R(13,22)                1.0831         -DE/DX =    0.0                 !
 ! R24   R(14,15)                1.3575         -DE/DX =    0.0                 !
 ! R25   R(14,23)                1.0831         -DE/DX =    0.0                 !
 ! R26   R(15,24)                1.0841         -DE/DX =    0.0                 !
 ! A1    A(2,1,6)              120.4968         -DE/DX =    0.0                 !
 ! A2    A(2,1,17)             120.1838         -DE/DX =    0.0                 !
 ! A3    A(6,1,17)             119.3194         -DE/DX =    0.0                 !
 ! A4    A(1,2,3)              120.8247         -DE/DX =    0.0                 !
 ! A5    A(1,2,18)             120.6755         -DE/DX =    0.0                 !
 ! A6    A(3,2,18)             118.4997         -DE/DX =    0.0                 !
 ! A7    A(2,3,4)              118.6785         -DE/DX =    0.0                 !
 ! A8    A(2,3,7)              122.0462         -DE/DX =    0.0                 !
 ! A9    A(4,3,7)              119.2753         -DE/DX =    0.0                 !
 ! A10   A(3,4,5)              118.6786         -DE/DX =    0.0                 !
 ! A11   A(3,4,8)              119.2753         -DE/DX =    0.0                 !
 ! A12   A(5,4,8)              122.0461         -DE/DX =    0.0                 !
 ! A13   A(4,5,6)              120.8247         -DE/DX =    0.0                 !
 ! A14   A(4,5,19)             118.4996         -DE/DX =    0.0                 !
 ! A15   A(6,5,19)             120.6757         -DE/DX =    0.0                 !
 ! A16   A(1,6,5)              120.4967         -DE/DX =    0.0                 !
 ! A17   A(1,6,20)             119.3196         -DE/DX =    0.0                 !
 ! A18   A(5,6,20)             120.1837         -DE/DX =    0.0                 !
 ! A19   A(3,7,10)             121.4494         -DE/DX =    0.0                 !
 ! A20   A(3,7,16)             119.2755         -DE/DX =    0.0                 !
 ! A21   A(10,7,16)            119.2751         -DE/DX =    0.0                 !
 ! A22   A(4,8,9)              121.4494         -DE/DX =    0.0                 !
 ! A23   A(4,8,21)             119.2755         -DE/DX =    0.0                 !
 ! A24   A(9,8,21)             119.2751         -DE/DX =    0.0                 !
 ! A25   A(8,9,10)             119.2753         -DE/DX =    0.0                 !
 ! A26   A(8,9,15)             122.0461         -DE/DX =    0.0                 !
 ! A27   A(10,9,15)            118.6786         -DE/DX =    0.0                 !
 ! A28   A(7,10,9)             119.2753         -DE/DX =    0.0                 !
 ! A29   A(7,10,11)            122.0461         -DE/DX =    0.0                 !
 ! A30   A(9,10,11)            118.6786         -DE/DX =    0.0                 !
 ! A31   A(10,11,12)           118.4999         -DE/DX =    0.0                 !
 ! A32   A(10,11,13)           120.8247         -DE/DX =    0.0                 !
 ! A33   A(12,11,13)           120.6754         -DE/DX =    0.0                 !
 ! A34   A(11,13,14)           120.4967         -DE/DX =    0.0                 !
 ! A35   A(11,13,22)           120.1836         -DE/DX =    0.0                 !
 ! A36   A(14,13,22)           119.3197         -DE/DX =    0.0                 !
 ! A37   A(13,14,15)           120.4967         -DE/DX =    0.0                 !
 ! A38   A(13,14,23)           119.3196         -DE/DX =    0.0                 !
 ! A39   A(15,14,23)           120.1837         -DE/DX =    0.0                 !
 ! A40   A(9,15,14)            120.8247         -DE/DX =    0.0                 !
 ! A41   A(9,15,24)            118.4998         -DE/DX =    0.0                 !
 ! A42   A(14,15,24)           120.6755         -DE/DX =    0.0                 !
 ! D1    D(6,1,2,3)             -0.0003         -DE/DX =    0.0                 !
 ! D2    D(6,1,2,18)           179.9993         -DE/DX =    0.0                 !
 ! D3    D(17,1,2,3)           179.9994         -DE/DX =    0.0                 !
 ! D4    D(17,1,2,18)           -0.0009         -DE/DX =    0.0                 !
 ! D5    D(2,1,6,5)             -0.0001         -DE/DX =    0.0                 !
 ! D6    D(2,1,6,20)           180.0003         -DE/DX =    0.0                 !
 ! D7    D(17,1,6,5)           180.0001         -DE/DX =    0.0                 !
 ! D8    D(17,1,6,20)            0.0005         -DE/DX =    0.0                 !
 ! D9    D(1,2,3,4)              0.0003         -DE/DX =    0.0                 !
 ! D10   D(1,2,3,7)           -179.9974         -DE/DX =    0.0                 !
 ! D11   D(18,2,3,4)          -179.9994         -DE/DX =    0.0                 !
 ! D12   D(18,2,3,7)             0.0029         -DE/DX =    0.0                 !
 ! D13   D(2,3,4,5)              0.0003         -DE/DX =    0.0                 !
 ! D14   D(2,3,4,8)            180.0004         -DE/DX =    0.0                 !
 ! D15   D(7,3,4,5)            179.998          -DE/DX =    0.0                 !
 ! D16   D(7,3,4,8)             -0.0019         -DE/DX =    0.0                 !
 ! D17   D(2,3,7,10)           179.9988         -DE/DX =    0.0                 !
 ! D18   D(2,3,7,16)            -0.0007         -DE/DX =    0.0                 !
 ! D19   D(4,3,7,10)             0.0011         -DE/DX =    0.0                 !
 ! D20   D(4,3,7,16)           180.0016         -DE/DX =    0.0                 !
 ! D21   D(3,4,5,6)             -0.0007         -DE/DX =    0.0                 !
 ! D22   D(3,4,5,19)           179.9992         -DE/DX =    0.0                 !
 ! D23   D(8,4,5,6)            179.9991         -DE/DX =    0.0                 !
 ! D24   D(8,4,5,19)            -0.0009         -DE/DX =    0.0                 !
 ! D25   D(3,4,8,9)              0.0007         -DE/DX =    0.0                 !
 ! D26   D(3,4,8,21)          -179.9985         -DE/DX =    0.0                 !
 ! D27   D(5,4,8,9)           -179.9992         -DE/DX =    0.0                 !
 ! D28   D(5,4,8,21)             0.0016         -DE/DX =    0.0                 !
 ! D29   D(4,5,6,1)              0.0007         -DE/DX =    0.0                 !
 ! D30   D(4,5,6,20)          -179.9997         -DE/DX =    0.0                 !
 ! D31   D(19,5,6,1)          -179.9993         -DE/DX =    0.0                 !
 ! D32   D(19,5,6,20)            0.0003         -DE/DX =    0.0                 !
 ! D33   D(3,7,10,9)             0.0007         -DE/DX =    0.0                 !
 ! D34   D(3,7,10,11)         -179.9988         -DE/DX =    0.0                 !
 ! D35   D(16,7,10,9)         -179.9997         -DE/DX =    0.0                 !
 ! D36   D(16,7,10,11)           0.0007         -DE/DX =    0.0                 !
 ! D37   D(4,8,9,10)             0.0011         -DE/DX =    0.0                 !
 ! D38   D(4,8,9,15)           180.0006         -DE/DX =    0.0                 !
 ! D39   D(21,8,9,10)         -179.9996         -DE/DX =    0.0                 !
 ! D40   D(21,8,9,15)           -0.0001         -DE/DX =    0.0                 !
 ! D41   D(8,9,10,7)            -0.0019         -DE/DX =    0.0                 !
 ! D42   D(8,9,10,11)          179.9977         -DE/DX =    0.0                 !
 ! D43   D(15,9,10,7)          179.9986         -DE/DX =    0.0                 !
 ! D44   D(15,9,10,11)          -0.0018         -DE/DX =    0.0                 !
 ! D45   D(8,9,15,14)         -179.9983         -DE/DX =    0.0                 !
 ! D46   D(8,9,15,24)            0.0021         -DE/DX =    0.0                 !
 ! D47   D(10,9,15,14)           0.0012         -DE/DX =    0.0                 !
 ! D48   D(10,9,15,24)        -179.9984         -DE/DX =    0.0                 !
 ! D49   D(7,10,11,12)           0.0015         -DE/DX =    0.0                 !
 ! D50   D(7,10,11,13)         180.001          -DE/DX =    0.0                 !
 ! D51   D(9,10,11,12)        -179.9981         -DE/DX =    0.0                 !
 ! D52   D(9,10,11,13)           0.0015         -DE/DX =    0.0                 !
 ! D53   D(10,11,13,14)         -0.0004         -DE/DX =    0.0                 !
 ! D54   D(10,11,13,22)       -180.0015         -DE/DX =    0.0                 !
 ! D55   D(12,11,13,14)        179.9991         -DE/DX =    0.0                 !
 ! D56   D(12,11,13,22)         -0.0019         -DE/DX =    0.0                 !
 ! D57   D(11,13,14,15)         -0.0003         -DE/DX =    0.0                 !
 ! D58   D(11,13,14,23)        180.0007         -DE/DX =    0.0                 !
 ! D59   D(22,13,14,15)        180.0008         -DE/DX =    0.0                 !
 ! D60   D(22,13,14,23)          0.0017         -DE/DX =    0.0                 !
 ! D61   D(13,14,15,9)          -0.0001         -DE/DX =    0.0                 !
 ! D62   D(13,14,15,24)        179.9994         -DE/DX =    0.0                 !
 ! D63   D(23,14,15,9)         179.999          -DE/DX =    0.0                 !
 ! D64   D(23,14,15,24)         -0.0015         -DE/DX =    0.0                 !
 --------------------------------------------------------------------------------
 GradGradGradGradGradGradGradGradGradGradGradGradGradGradGradGradGradGrad

                          Input orientation:                          
 ---------------------------------------------------------------------
 Center     Atomic      Atomic             Coordinates (Angstroms)
 Number     Number       Type             X           Y           Z
 ---------------------------------------------------------------------
      1          6           0       -6.143601    0.060187   -0.014349
      2          6           0       -4.786092    0.059080   -0.009484
      3          6           0       -4.053475    1.284561   -0.010192
      4          6           0       -4.778482    2.517860   -0.016137
      5          6           0       -6.205562    2.473725   -0.021117
      6          6           0       -6.864812    1.287028   -0.020261
      7          6           0       -2.661848    1.313097   -0.005338
      8          6           0       -4.076740    3.719951   -0.016900
      9          6           0       -2.685111    3.748488   -0.012022
     10          6           0       -1.960105    2.515190   -0.006118
     11          6           0       -0.533026    2.559326   -0.001205
     12          1           0        0.013428    1.623090    0.003232
     13          6           0        0.126224    3.746024   -0.002072
     14          6           0       -0.594985    4.972863   -0.007923
     15          6           0       -1.952497    4.973969   -0.012726
     16          1           0       -2.112051    0.377852   -0.000856
     17          1           0       -6.688922   -0.875605   -0.013767
     18          1           0       -4.233808   -0.873728   -0.004963
     19          1           0       -6.752010    3.409964   -0.025604
     20          1           0       -7.947683    1.265660   -0.024078
     21          1           0       -4.626531    4.655200   -0.021384
     22          1           0        1.209095    3.767390    0.001713
     23          1           0       -0.049669    5.908658   -0.008527
     24          1           0       -2.504782    5.906777   -0.017178
 ---------------------------------------------------------------------
                    Distance matrix (angstroms):
                    1          2          3          4          5
     1  C    0.000000
     2  C    1.357519   0.000000
     3  C    2.422341   1.427772   0.000000
     4  C    2.811354   2.458801   1.430628   0.000000
     5  C    2.414342   2.800989   2.458802   1.427772   0.000000
     6  C    1.423137   2.414343   2.811356   2.422341   1.357519
     7  C    3.700334   2.466777   1.391928   2.435509   3.728969
     8  C    4.203069   3.728969   2.435510   1.391928   2.466775
     9  C    5.056157   4.245687   2.818397   2.428305   3.744153
    10  C    4.850645   3.744154   2.428305   2.818396   4.245687
    11  C    6.142021   4.933545   3.744151   4.245685   5.673217
    12  H    6.352321   5.047938   4.080991   4.874770   6.276943
    13  C    7.272981   6.142023   4.850644   5.056156   6.458376
    14  C    7.410908   6.458377   5.056157   4.850644   6.142022
    15  C    6.458375   5.673218   4.245685   3.744151   4.933544
    16  H    4.044069   2.692988   2.142740   3.419023   4.598905
    17  H    1.083089   2.120004   3.407625   3.894277   3.384036
    18  H    2.125934   1.084052   2.165816   3.435064   3.885037
    19  H    3.404598   3.885037   3.435063   2.165814   1.084052
    20  H    2.169786   3.384037   3.894278   3.407625   2.120003
    21  H    4.838977   4.598905   3.419024   2.142741   2.692986
    22  H    8.234425   7.049394   5.818868   6.116594   7.526701
    23  H    8.446340   7.526703   6.116595   5.818869   7.049393
    24  H    6.886482   6.276942   4.874770   4.080989   5.047934
                    6          7          8          9         10
     6  C    0.000000
     7  C    4.203071   0.000000
     8  C    3.700333   2.791952   0.000000
     9  C    4.850645   2.435511   1.391931   0.000000
    10  C    5.056158   1.391931   2.435511   1.430627   0.000000
    11  C    6.458376   2.466777   3.728969   2.458799   1.427770
    12  H    6.886485   2.693190   4.596380   3.435063   2.165816
    13  C    7.410908   3.700336   4.203071   2.811353   2.422341
    14  C    7.272981   4.203072   3.700336   2.422341   2.811354
    15  C    6.142021   3.728970   2.466777   1.427770   2.458800
    16  H    4.838978   1.084888   3.876840   3.419022   2.142739
    17  H    2.169784   4.583428   5.286080   6.116596   5.818871
    18  H    3.404597   2.693188   4.596379   4.874771   4.080992
    19  H    2.125937   4.596377   2.693183   4.080986   4.874767
    20  H    1.083089   5.286081   4.583426   5.818870   6.116596
    21  H    4.044068   3.876840   1.084888   2.142738   3.419022
    22  H    8.446339   4.583427   5.286081   3.894276   3.407623
    23  H    8.234426   5.286082   4.583428   3.407623   3.894277
    24  H    6.352319   4.596379   2.693188   2.165815   3.435063
                   11         12         13         14         15
    11  C    0.000000
    12  H    1.084052   0.000000
    13  C    1.357521   2.125935   0.000000
    14  C    2.414342   3.404595   1.423134   0.000000
    15  C    2.800988   3.885036   2.414341   1.357521   0.000000
    16  H    2.692981   2.463391   4.044065   4.838974   4.598901
    17  H    7.049395   7.152990   8.234428   8.446341   7.526702
    18  H    5.047936   4.926782   6.352322   6.886484   6.276942
    19  H    6.276937   6.997492   6.886478   6.352316   5.047930
    20  H    7.526701   7.969178   8.446340   8.234426   7.049393
    21  H    4.598900   5.542880   4.838972   4.044064   2.692981
    22  H    2.120003   2.455126   1.083089   2.169785   3.384038
    23  H    3.384038   4.286048   2.169784   1.083089   2.120004
    24  H    3.885036   4.969081   3.404595   2.125936   1.084052
                   16         17         18         19         20
    16  H    0.000000
    17  H    4.745426   0.000000
    18  H    2.463396   2.455130   0.000000
    19  H    5.542881   4.286049   4.969082   0.000000
    20  H    5.902825   2.483868   4.286049   2.455132   0.000000
    21  H    4.961728   5.902823   5.542883   2.463390   4.745423
    22  H    4.745418   9.161676   7.152986   7.969171   9.492413
    23  H    5.902821   9.492414   7.969177   7.152981   9.161675
    24  H    5.542880   7.969175   6.997495   4.926773   7.152985
                   21         22         23         24
    21  H    0.000000
    22  H    5.902820   0.000000
    23  H    4.745418   2.483872   0.000000
    24  H    2.463389   4.286049   2.455129   0.000000
 Stoichiometry    C14H10
 Framework group  C1[X(C14H10)]
 Deg. of freedom    66
 Full point group                 C1      NOp   1
 Largest Abelian subgroup         C1      NOp   1
 Largest concise Abelian subgroup C1      NOp   1
                         Standard orientation:                         
 ---------------------------------------------------------------------
 Center     Atomic      Atomic             Coordinates (Angstroms)
 Number     Number       Type             X           Y           Z
 ---------------------------------------------------------------------
      1          6           0        3.636490    0.711568   -0.000009
      2          6           0        2.466773    1.400494    0.000029
      3          6           0        1.214152    0.715315    0.000036
      4          6           0        1.214152   -0.715313    0.000007
      5          6           0        2.466772   -1.400495   -0.000021
      6          6           0        3.636490   -0.711569   -0.000036
      7          6           0        0.000001    1.395977    0.000022
      8          6           0        0.000001   -1.395976    0.000005
      9          6           0       -1.214153   -0.715313    0.000015
     10          6           0       -1.214153    0.715314    0.000004
     11          6           0       -2.466772    1.400494   -0.000036
     12          1           0       -2.463391    2.484541   -0.000076
     13          6           0       -3.636491    0.711567   -0.000032
     14          6           0       -3.636491   -0.711568    0.000003
     15          6           0       -2.466772   -1.400494    0.000027
     16          1           0       -0.000003    2.480864    0.000018
     17          1           0        4.580839    1.241932   -0.000023
     18          1           0        2.463391    2.484541    0.000061
     19          1           0        2.463385   -2.484541   -0.000030
     20          1           0        4.580838   -1.241936   -0.000062
     21          1           0       -0.000003   -2.480863    0.000008
     22          1           0       -4.580837    1.241936   -0.000038
     23          1           0       -4.580838   -1.241936   -0.000006
     24          1           0       -2.463389   -2.484541    0.000063
 ---------------------------------------------------------------------
 Rotational constants (GHZ):           2.1663205           0.4566749           0.3771658

 **********************************************************************

            Population analysis using the SCF density.

 **********************************************************************

 Orbital symmetries:
       Occupied  (A) (A) (A) (A) (A) (A) (A) (A) (A) (A) (A) (A)
                 (A) (A) (A) (A) (A) (A) (A) (A) (A) (A) (A) (A)
                 (A) (A) (A) (A) (A) (A) (A) (A) (A) (A) (A) (A)
                 (A) (A) (A) (A) (A) (A) (A) (A) (A) (A) (A)
       Virtual   (A) (A) (A) (A) (A) (A) (A) (A) (A) (A) (A) (A)
                 (A) (A) (A) (A) (A) (A) (A) (A) (A) (A) (A) (A)
                 (A) (A) (A) (A) (A) (A) (A) (A) (A) (A) (A) (A)
                 (A) (A) (A) (A) (A) (A) (A) (A) (A) (A) (A) (A)
                 (A) (A) (A) (A) (A) (A) (A) (A) (A) (A) (A) (A)
                 (A) (A) (A) (A) (A) (A) (A) (A) (A) (A) (A) (A)
                 (A) (A) (A) (A) (A) (A) (A) (A) (A) (A) (A) (A)
                 (A) (A) (A) (A) (A) (A) (A) (A) (A) (A) (A) (A)
                 (A) (A) (A) (A) (A) (A) (A) (A) (A) (A) (A) (A)
                 (A) (A) (A) (A) (A) (A) (A) (A) (A) (A) (A) (A)
                 (A) (A) (A) (A) (A) (A) (A) (A) (A) (A) (A) (A)
                 (A) (A) (A) (A) (A) (A) (A) (A) (A) (A) (A) (A)
                 (A) (A) (A) (A) (A) (A) (A) (A) (A) (A) (A) (A)
                 (A) (A) (A) (A) (A) (A) (A) (A) (A) (A) (A) (A)
                 (A) (A) (A) (A) (A) (A) (A) (A) (A) (A) (A) (A)
                 (A) (A) (A) (A) (A) (A) (A) (A) (A) (A) (A) (A)
                 (A) (A) (A) (A) (A) (A) (A) (A) (A) (A) (A) (A)
                 (A) (A) (A) (A) (A) (A) (A) (A) (A) (A) (A) (A)
                 (A) (A) (A) (A) (A) (A) (A) (A) (A) (A) (A) (A)
                 (A) (A) (A) (A) (A) (A) (A) (A) (A) (A) (A) (A)
                 (A) (A) (A) (A) (A) (A) (A) (A) (A) (A) (A) (A)
                 (A) (A) (A) (A) (A) (A) (A) (A) (A) (A) (A) (A)
                 (A) (A) (A) (A) (A) (A) (A) (A) (A) (A) (A) (A)
                 (A) (A) (A) (A) (A) (A) (A) (A) (A) (A) (A) (A)
                 (A) (A) (A) (A) (A) (A) (A) (A) (A) (A) (A) (A)
                 (A) (A) (A) (A) (A) (A) (A) (A) (A) (A) (A) (A)
                 (A) (A) (A) (A) (A) (A) (A) (A) (A) (A) (A) (A)
                 (A) (A) (A) (A) (A) (A) (A) (A) (A) (A) (A) (A)
                 (A) (A) (A) (A) (A) (A) (A) (A) (A) (A) (A) (A)
                 (A) (A) (A) (A) (A) (A) (A) (A) (A) (A) (A) (A)
                 (A) (A) (A) (A) (A) (A) (A) (A) (A) (A) (A) (A)
                 (A) (A) (A) (A) (A) (A) (A) (A) (A) (A) (A) (A)
                 (A) (A) (A) (A) (A) (A) (A) (A) (A) (A) (A) (A)
                 (A) (A) (A) (A) (A) (A) (A) (A) (A) (A) (A) (A)
                 (A) (A) (A) (A) (A) (A) (A) (A) (A) (A) (A) (A)
                 (A) (A) (A) (A) (A) (A) (A) (A) (A) (A) (A) (A)
                 (A) (A) (A) (A) (A) (A) (A) (A) (A) (A) (A) (A)
                 (A) (A) (A)
 The electronic state is 1-A.
 Alpha  occ. eigenvalues --  -10.29857 -10.29856 -10.29817 -10.29813 -10.28817
 Alpha  occ. eigenvalues --  -10.28814 -10.28745 -10.28743 -10.28741 -10.28741
 Alpha  occ. eigenvalues --  -10.28650 -10.28650 -10.28611 -10.28611  -0.98978
 Alpha  occ. eigenvalues --   -0.95639  -0.90584  -0.88704  -0.85319  -0.83993
 Alpha  occ. eigenvalues --   -0.80333  -0.74066  -0.71208  -0.69632  -0.68458
 Alpha  occ. eigenvalues --   -0.62936  -0.61454  -0.59552  -0.55080  -0.54975
 Alpha  occ. eigenvalues --   -0.53632  -0.53506  -0.50876  -0.50041  -0.49751
 Alpha  occ. eigenvalues --   -0.49203  -0.47094  -0.45956  -0.45853  -0.42568
 Alpha  occ. eigenvalues --   -0.41507  -0.40482  -0.39394  -0.38792  -0.34080
 Alpha  occ. eigenvalues --   -0.31641  -0.26828
 Alpha virt. eigenvalues --   -0.00742   0.04033   0.06662   0.09403   0.13375
 Alpha virt. eigenvalues --    0.14121   0.14355   0.14375   0.16924   0.17134
 Alpha virt. eigenvalues --    0.18764   0.18880   0.19084   0.19950   0.20619
 Alpha virt. eigenvalues --    0.21373   0.22420   0.23014   0.24129   0.25219
 Alpha virt. eigenvalues --    0.25929   0.26516   0.26531   0.27750   0.28643
 Alpha virt. eigenvalues --    0.29113   0.30742   0.31581   0.32308   0.32915
 Alpha virt. eigenvalues --    0.32938   0.34081   0.34366   0.34690   0.35200
 Alpha virt. eigenvalues --    0.35836   0.35841   0.37308   0.37900   0.38406
 Alpha virt. eigenvalues --    0.38743   0.38931   0.39521   0.41464   0.41541
 Alpha virt. eigenvalues --    0.42682   0.42776   0.44050   0.44188   0.44563
 Alpha virt. eigenvalues --    0.44713   0.45783   0.45834   0.48096   0.48350
 Alpha virt. eigenvalues --    0.48877   0.49437   0.50338   0.51270   0.51577
 Alpha virt. eigenvalues --    0.51841   0.52070   0.54466   0.54616   0.55371
 Alpha virt. eigenvalues --    0.56681   0.56719   0.56865   0.58489   0.58713
 Alpha virt. eigenvalues --    0.58796   0.59000   0.59609   0.60342   0.62434
 Alpha virt. eigenvalues --    0.62682   0.63207   0.66339   0.69580   0.69689
 Alpha virt. eigenvalues --    0.70600   0.70786   0.72378   0.72811   0.73213
 Alpha virt. eigenvalues --    0.74032   0.76208   0.76235   0.78581   0.78855
 Alpha virt. eigenvalues --    0.80198   0.80278   0.80748   0.81281   0.81607
 Alpha virt. eigenvalues --    0.82326   0.82782   0.84387   0.85077   0.85705
 Alpha virt. eigenvalues --    0.85807   0.85957   0.87643   0.88836   0.90729
 Alpha virt. eigenvalues --    0.91809   0.92376   0.92973   0.93313   0.96207
 Alpha virt. eigenvalues --    0.96341   0.97838   0.97887   0.98158   0.99005
 Alpha virt. eigenvalues --    1.00511   1.02079   1.03469   1.04785   1.07397
 Alpha virt. eigenvalues --    1.07804   1.08042   1.08355   1.08438   1.09831
 Alpha virt. eigenvalues --    1.16281   1.17860   1.18250   1.18936   1.21570
 Alpha virt. eigenvalues --    1.22994   1.23107   1.23619   1.27115   1.27332
 Alpha virt. eigenvalues --    1.28842   1.29262   1.29994   1.31486   1.31999
 Alpha virt. eigenvalues --    1.32991   1.33492   1.33601   1.35002   1.35678
 Alpha virt. eigenvalues --    1.37504   1.37601   1.37788   1.37934   1.42971
 Alpha virt. eigenvalues --    1.46751   1.46753   1.46798   1.47806   1.48437
 Alpha virt. eigenvalues --    1.51430   1.52564   1.53531   1.54658   1.54807
 Alpha virt. eigenvalues --    1.57312   1.58054   1.58842   1.58874   1.59381
 Alpha virt. eigenvalues --    1.61085   1.61524   1.62917   1.63099   1.64738
 Alpha virt. eigenvalues --    1.66162   1.67238   1.67648   1.69662   1.70764
 Alpha virt. eigenvalues --    1.71652   1.73463   1.75718   1.75739   1.77095
 Alpha virt. eigenvalues --    1.77100   1.77127   1.77867   1.78277   1.79857
 Alpha virt. eigenvalues --    1.80390   1.81804   1.83894   1.84574   1.84909
 Alpha virt. eigenvalues --    1.90102   1.92894   1.93675   1.95101   1.97204
 Alpha virt. eigenvalues --    1.97887   1.98434   2.01727   2.02552   2.03209
 Alpha virt. eigenvalues --    2.06111   2.08757   2.09588   2.09787   2.10085
 Alpha virt. eigenvalues --    2.13193   2.13547   2.15059   2.19523   2.20182
 Alpha virt. eigenvalues --    2.20771   2.23090   2.25351   2.26080   2.27860
 Alpha virt. eigenvalues --    2.28917   2.29347   2.29560   2.31572   2.31797
 Alpha virt. eigenvalues --    2.34516   2.36420   2.38900   2.39788   2.40307
 Alpha virt. eigenvalues --    2.41128   2.43710   2.46847   2.50587   2.51564
 Alpha virt. eigenvalues --    2.52756   2.54817   2.55383   2.58456   2.59054
 Alpha virt. eigenvalues --    2.59462   2.61745   2.61882   2.63943   2.66583
 Alpha virt. eigenvalues --    2.67791   2.69817   2.70119   2.70938   2.73365
 Alpha virt. eigenvalues --    2.74201   2.75403   2.75502   2.76297   2.77726
 Alpha virt. eigenvalues --    2.77930   2.80931   2.81167   2.81342   2.83882
 Alpha virt. eigenvalues --    2.84278   2.84367   2.84992   2.86153   2.87480
 Alpha virt. eigenvalues --    2.87742   2.88174   2.89696   2.89935   2.90902
 Alpha virt. eigenvalues --    2.92408   2.93444   2.95812   2.95896   2.96303
 Alpha virt. eigenvalues --    2.96779   2.96942   2.97081   2.98183   3.01007
 Alpha virt. eigenvalues --    3.02115   3.02613   3.02755   3.02761   3.04216
 Alpha virt. eigenvalues --    3.05432   3.05621   3.05978   3.07536   3.08133
 Alpha virt. eigenvalues --    3.08235   3.10471   3.13509   3.14271   3.15291
 Alpha virt. eigenvalues --    3.15564   3.15988   3.17439   3.17476   3.20890
 Alpha virt. eigenvalues --    3.21265   3.21506   3.23662   3.23985   3.26175
 Alpha virt. eigenvalues --    3.26193   3.27084   3.27428   3.28262   3.28820
 Alpha virt. eigenvalues --    3.29252   3.31403   3.34764   3.34878   3.35380
 Alpha virt. eigenvalues --    3.36178   3.36968   3.39193   3.39632   3.39789
 Alpha virt. eigenvalues --    3.39878   3.40777   3.41019   3.41890   3.42886
 Alpha virt. eigenvalues --    3.44885   3.44971   3.46068   3.49913   3.51106
 Alpha virt. eigenvalues --    3.51864   3.51916   3.52316   3.52701   3.54839
 Alpha virt. eigenvalues --    3.55055   3.57990   3.58251   3.59073   3.59488
 Alpha virt. eigenvalues --    3.59798   3.61440   3.62017   3.62425   3.62667
 Alpha virt. eigenvalues --    3.65706   3.66189   3.66302   3.67683   3.70312
 Alpha virt. eigenvalues --    3.71371   3.73877   3.73884   3.74929   3.76519
 Alpha virt. eigenvalues --    3.80441   3.81930   3.84175   3.88687   3.93548
 Alpha virt. eigenvalues --    3.94254   3.95264   3.95956   3.97597   3.98558
 Alpha virt. eigenvalues --    4.00524   4.01123   4.03359   4.03521   4.03617
 Alpha virt. eigenvalues --    4.08694   4.11829   4.13217   4.14228   4.14507
 Alpha virt. eigenvalues --    4.15351   4.16781   4.17066   4.24401   4.25297
 Alpha virt. eigenvalues --    4.25504   4.26191   4.27863   4.28360   4.28807
 Alpha virt. eigenvalues --    4.29196   4.30413   4.30952   4.33487   4.35853
 Alpha virt. eigenvalues --    4.37018   4.38515   4.42444   4.42933   4.44862
 Alpha virt. eigenvalues --    4.47816   4.48620   4.51865   4.54643   4.57868
 Alpha virt. eigenvalues --    4.59853   4.61562   4.62541   4.68654   4.69353
 Alpha virt. eigenvalues --    4.69861   4.73105   4.77783   4.78232   4.85341
 Alpha virt. eigenvalues --    4.86572   4.90246   4.92942   4.93872   4.94504
 Alpha virt. eigenvalues --    4.95015   4.95685   4.98490   5.10011   5.11446
 Alpha virt. eigenvalues --    5.11454   5.20104   5.21238   5.21588   5.26251
 Alpha virt. eigenvalues --    5.28088   5.39673   5.39924   5.51732   5.51895
 Alpha virt. eigenvalues --    5.53503   5.55832   5.64738   5.78097   5.79997
 Alpha virt. eigenvalues --    5.81928   5.87015   6.20864  21.94061  22.61362
 Alpha virt. eigenvalues --   22.74103  22.74707  22.75227  22.82790  22.87664
 Alpha virt. eigenvalues --   22.98089  23.03813  23.04732  23.05148  23.33551
 Alpha virt. eigenvalues --   23.49701  23.88775
          Condensed to atoms (all electrons):
               1          2          3          4          5          6
     1  C    5.005639   0.472273   0.008641  -0.069598   0.029209   0.324275
     2  C    0.472273   5.204511   0.336173   0.002120  -0.090655   0.029210
     3  C    0.008641   0.336173   5.010197   0.292205   0.002120  -0.069598
     4  C   -0.069598   0.002120   0.292205   5.010197   0.336175   0.008641
     5  C    0.029209  -0.090655   0.002120   0.336175   5.204510   0.472273
     6  C    0.324275   0.029210  -0.069598   0.008641   0.472273   5.005640
     7  C    0.005933  -0.119779   0.399362  -0.023045   0.015756  -0.002504
     8  C   -0.002504   0.015756  -0.023045   0.399362  -0.119779   0.005933
     9  C    0.000593   0.001303  -0.069586   0.029034   0.008732  -0.001617
    10  C   -0.001617   0.008732   0.029035  -0.069587   0.001303   0.000593
    11  C    0.000018  -0.002070   0.008731   0.001303   0.000205  -0.000011
    12  H    0.000002  -0.000047   0.001168   0.000179  -0.000001   0.000000
    13  C    0.000000   0.000018  -0.001617   0.000593  -0.000011  -0.000002
    14  C   -0.000002  -0.000011   0.000593  -0.001617   0.000018   0.000000
    15  C   -0.000011   0.000205   0.001303   0.008731  -0.002070   0.000018
    16  H    0.000201  -0.003702  -0.056361   0.014656  -0.000277   0.000082
    17  H    0.459927  -0.063020   0.013230  -0.003512   0.012095  -0.059517
    18  H   -0.054124   0.457775  -0.067321   0.013128  -0.003851   0.010638
    19  H    0.010638  -0.003851   0.013128  -0.067321   0.457775  -0.054124
    20  H   -0.059516   0.012095  -0.003512   0.013230  -0.063020   0.459927
    21  H    0.000082  -0.000277   0.014656  -0.056361  -0.003702   0.000201
    22  H   -0.000000   0.000000   0.000021  -0.000012  -0.000000   0.000000
    23  H    0.000000  -0.000000  -0.000012   0.000021   0.000000  -0.000000
    24  H    0.000000  -0.000001   0.000179   0.001168  -0.000047   0.000002
               7          8          9         10         11         12
     1  C    0.005933  -0.002504   0.000593  -0.001617   0.000018   0.000002
     2  C   -0.119779   0.015756   0.001303   0.008732  -0.002070  -0.000047
     3  C    0.399362  -0.023045  -0.069586   0.029035   0.008731   0.001168
     4  C   -0.023045   0.399362   0.029034  -0.069587   0.001303   0.000179
     5  C    0.015756  -0.119779   0.008732   0.001303   0.000205  -0.000001
     6  C   -0.002504   0.005933  -0.001617   0.000593  -0.000011   0.000000
     7  C    5.383247  -0.072585  -0.023045   0.399361  -0.119779  -0.001240
     8  C   -0.072585   5.383246   0.399361  -0.023045   0.015756  -0.000245
     9  C   -0.023045   0.399361   5.010197   0.292206   0.002120   0.013128
    10  C    0.399361  -0.023045   0.292206   5.010198   0.336175  -0.067320
    11  C   -0.119779   0.015756   0.002120   0.336175   5.204511   0.457775
    12  H   -0.001240  -0.000245   0.013128  -0.067320   0.457775   0.498476
    13  C    0.005933  -0.002504  -0.069599   0.008642   0.472271  -0.054124
    14  C   -0.002504   0.005933   0.008642  -0.069599   0.029210   0.010638
    15  C    0.015756  -0.119779   0.336175   0.002120  -0.090656  -0.003851
    16  H    0.443636  -0.004084   0.014656  -0.056362  -0.003702   0.004769
    17  H   -0.000598   0.000103  -0.000012   0.000021   0.000000   0.000000
    18  H   -0.001240  -0.000245   0.000179   0.001168  -0.000047   0.000017
    19  H   -0.000245  -0.001240   0.001168   0.000179  -0.000001   0.000000
    20  H    0.000103  -0.000598   0.000021  -0.000012  -0.000000  -0.000000
    21  H   -0.004084   0.443636  -0.056361   0.014656  -0.000277   0.000010
    22  H   -0.000598   0.000103  -0.003512   0.013230  -0.063020  -0.007295
    23  H    0.000103  -0.000598   0.013230  -0.003512   0.012095  -0.000067
    24  H   -0.000245  -0.001240  -0.067320   0.013128  -0.003851   0.000026
              13         14         15         16         17         18
     1  C    0.000000  -0.000002  -0.000011   0.000201   0.459927  -0.054124
     2  C    0.000018  -0.000011   0.000205  -0.003702  -0.063020   0.457775
     3  C   -0.001617   0.000593   0.001303  -0.056361   0.013230  -0.067321
     4  C    0.000593  -0.001617   0.008731   0.014656  -0.003512   0.013128
     5  C   -0.000011   0.000018  -0.002070  -0.000277   0.012095  -0.003851
     6  C   -0.000002   0.000000   0.000018   0.000082  -0.059517   0.010638
     7  C    0.005933  -0.002504   0.015756   0.443636  -0.000598  -0.001240
     8  C   -0.002504   0.005933  -0.119779  -0.004084   0.000103  -0.000245
     9  C   -0.069599   0.008642   0.336175   0.014656  -0.000012   0.000179
    10  C    0.008642  -0.069599   0.002120  -0.056362   0.000021   0.001168
    11  C    0.472271   0.029210  -0.090656  -0.003702   0.000000  -0.000047
    12  H   -0.054124   0.010638  -0.003851   0.004769   0.000000   0.000017
    13  C    5.005639   0.324277   0.029209   0.000201  -0.000000   0.000002
    14  C    0.324277   5.005639   0.472270   0.000082   0.000000   0.000000
    15  C    0.029209   0.472270   5.204511  -0.000277  -0.000000  -0.000001
    16  H    0.000201   0.000082  -0.000277   0.497307  -0.000033   0.004769
    17  H   -0.000000   0.000000  -0.000000  -0.000033   0.499737  -0.007295
    18  H    0.000002   0.000000  -0.000001   0.004769  -0.007295   0.498476
    19  H    0.000000   0.000002  -0.000047   0.000010  -0.000067   0.000026
    20  H    0.000000  -0.000000   0.000000  -0.000001  -0.006194  -0.000067
    21  H    0.000082   0.000201  -0.003701   0.000020  -0.000001   0.000010
    22  H    0.459927  -0.059516   0.012095  -0.000033  -0.000000   0.000000
    23  H   -0.059516   0.459927  -0.063020  -0.000001   0.000000  -0.000000
    24  H    0.010638  -0.054124   0.457775   0.000010  -0.000000   0.000000
              19         20         21         22         23         24
     1  C    0.010638  -0.059516   0.000082  -0.000000   0.000000   0.000000
     2  C   -0.003851   0.012095  -0.000277   0.000000  -0.000000  -0.000001
     3  C    0.013128  -0.003512   0.014656   0.000021  -0.000012   0.000179
     4  C   -0.067321   0.013230  -0.056361  -0.000012   0.000021   0.001168
     5  C    0.457775  -0.063020  -0.003702  -0.000000   0.000000  -0.000047
     6  C   -0.054124   0.459927   0.000201   0.000000  -0.000000   0.000002
     7  C   -0.000245   0.000103  -0.004084  -0.000598   0.000103  -0.000245
     8  C   -0.001240  -0.000598   0.443636   0.000103  -0.000598  -0.001240
     9  C    0.001168   0.000021  -0.056361  -0.003512   0.013230  -0.067320
    10  C    0.000179  -0.000012   0.014656   0.013230  -0.003512   0.013128
    11  C   -0.000001  -0.000000  -0.000277  -0.063020   0.012095  -0.003851
    12  H    0.000000  -0.000000   0.000010  -0.007295  -0.000067   0.000026
    13  C    0.000000   0.000000   0.000082   0.459927  -0.059516   0.010638
    14  C    0.000002  -0.000000   0.000201  -0.059516   0.459927  -0.054124
    15  C   -0.000047   0.000000  -0.003701   0.012095  -0.063020   0.457775
    16  H    0.000010  -0.000001   0.000020  -0.000033  -0.000001   0.000010
    17  H   -0.000067  -0.006194  -0.000001  -0.000000   0.000000  -0.000000
    18  H    0.000026  -0.000067   0.000010   0.000000  -0.000000   0.000000
    19  H    0.498476  -0.007295   0.004769  -0.000000   0.000000   0.000017
    20  H   -0.007295   0.499737  -0.000033   0.000000  -0.000000   0.000000
    21  H    0.004769  -0.000033   0.497307  -0.000001  -0.000033   0.004769
    22  H   -0.000000   0.000000  -0.000001   0.499737  -0.006194  -0.000067
    23  H    0.000000  -0.000000  -0.000033  -0.006194   0.499737  -0.007295
    24  H    0.000017   0.000000   0.004769  -0.000067  -0.007295   0.498476
 Mulliken charges:
               1
     1  C   -0.130060
     2  C   -0.256758
     3  C    0.160310
     4  C    0.160310
     5  C   -0.256757
     6  C   -0.130061
     7  C   -0.297700
     8  C   -0.297699
     9  C    0.160309
    10  C    0.160310
    11  C   -0.256757
    12  H    0.148004
    13  C   -0.130060
    14  C   -0.130061
    15  C   -0.256756
    16  H    0.144434
    17  H    0.155136
    18  H    0.148004
    19  H    0.148004
    20  H    0.155137
    21  H    0.144434
    22  H    0.155136
    23  H    0.155136
    24  H    0.148004
 Sum of Mulliken charges =  -0.00000
 Mulliken charges with hydrogens summed into heavy atoms:
               1
     1  C    0.025077
     2  C   -0.108754
     3  C    0.160310
     4  C    0.160310
     5  C   -0.108753
     6  C    0.025076
     7  C   -0.153266
     8  C   -0.153265
     9  C    0.160309
    10  C    0.160310
    11  C   -0.108753
    13  C    0.025076
    14  C    0.025075
    15  C   -0.108752
 Electronic spatial extent (au):  <R**2>=           2826.8879
 Charge=              0.0000 electrons
 Dipole moment (field-independent basis, Debye):
    X=             -0.0000    Y=             -0.0000    Z=             -0.0000  Tot=              0.0000
 Quadrupole moment (field-independent basis, Debye-Ang):
   XX=            -67.2706   YY=            -68.0085   ZZ=            -88.2722
   XY=             -0.0000   XZ=             -0.0001   YZ=             -0.0001
 Traceless Quadrupole moment (field-independent basis, Debye-Ang):
   XX=              7.2465   YY=              6.5086   ZZ=            -13.7551
   XY=             -0.0000   XZ=             -0.0001   YZ=             -0.0001
 Octapole moment (field-independent basis, Debye-Ang**2):
  XXX=              0.0002  YYY=             -0.0000  ZZZ=             -0.0000  XYY=             -0.0002
  XXY=              0.0000  XXZ=             -0.0013  XZZ=              0.0000  YZZ=             -0.0000
  YYZ=              0.0001  XYZ=              0.0009
 Hexadecapole moment (field-independent basis, Debye-Ang**3):
 XXXX=          -2670.7539 YYYY=           -652.7180 ZZZZ=           -103.8966 XXXY=             -0.0000
 XXXZ=             -0.0029 YYYX=             -0.0000 YYYZ=             -0.0009 ZZZX=             -0.0001
 ZZZY=             -0.0001 XXYY=           -572.1660 XXZZ=           -603.4897 YYZZ=           -159.3315
 XXYZ=             -0.0002 YYXZ=              0.0003 ZZXY=              0.0000
 N-N= 7.696102485434D+02 E-N=-2.791244916029D+03  KE= 5.368730141046D+02
 1\1\GINC-N1916\FOpt\RwB97XD\def2TZVP\C14H10\JIAMINGD\22-May-2025\0\\# 
 opt freq wb97xd scrf=(smd,solvent=thf) geom=connectivity def2tzvp\\Tit
 le Card Required\\0,1\C,-6.1436014504,0.0601872365,-0.0143491735\C,-4.
 7860915994,0.0590800564,-0.0094836117\C,-4.0534751909,1.284561266,-0.0
 101921116\C,-4.7784816177,2.517860088,-0.0161369955\C,-6.2055621158,2.
 4737246949,-0.0211172524\C,-6.8648116655,1.2870283068,-0.0202614927\C,
 -2.6618482616,1.3130974567,-0.0053379862\C,-4.076740231,3.7199510533,-
 0.0169004952\C,-2.6851107902,3.7484882556,-0.0120220147\C,-1.960104576
 4,2.5151899516,-0.0061175488\C,-0.5330258209,2.5593255721,-0.001205084
 2\H,0.0134280039,1.6230902177,0.0032315145\C,0.1262235611,3.7460240583
 ,-0.0020719642\C,-0.5949854817,4.9728631126,-0.0079227833\C,-1.9524973
 78,4.9739691799,-0.012725734\H,-2.1120511115,0.3778517164,-0.000855629
 5\H,-6.6889219559,-0.8756050057,-0.013767188\H,-4.2338079977,-0.873727
 9612,-0.0049632147\H,-6.752009609,3.4099636397,-0.0256036052\H,-7.9476
 83007,1.2656602597,-0.0240781543\H,-4.6265312943,4.655200322,-0.021384
 3616\H,1.209095234,3.7673896897,0.0017125574\H,-0.0496690348,5.9086576
 906,-0.008527206\H,-2.5047816493,5.9067771426,-0.0171784645\\Version=E
 S64L-G16RevA.03\State=1-A\HF=-539.5347211\RMSD=6.461e-09\RMSF=4.721e-0
 5\Dipole=0.0000005,0.0000017,-0.0000118\Quadrupole=5.2465063,4.9797933
 ,-10.2262995,0.2398062,0.0543421,-0.040243\PG=C01 [X(C14H10)]\\@


 OUR LITTLE SYSTEMS HAVE THEIR DAY,    
   THEY HAVE THEIR DAY AND CEASE TO BE.
   THEY ARE BUT BROKEN LIGHTS OF THEE, 
 AND THOU, OH LORD, ART MORE THAN THEY.
          -------------------          
 LET KNOWLEDGE GROW FROM MORE TO MORE, 
   BUT MORE OF REVERENCE IN US DWELL.  
   THAT MIND AND SOUL, ACCORDING WELL, 
 MAY MAKE ONE MUSIC AS BEFORE.....     
          -------------------          
                    LORD TENNYSON      
 Job cpu time:       0 days  3 hours 31 minutes 52.7 seconds.
 Elapsed time:       0 days  0 hours 26 minutes 38.2 seconds.
 File lengths (MBytes):  RWF=    229 Int=      0 D2E=      0 Chk=     21 Scr=      1
 Normal termination of Gaussian 16 at Thu May 22 18:22:36 2025.
 Link1:  Proceeding to internal job step number  2.
 ---------------------------------------------------------------------
 #N Geom=AllCheck Guess=TCheck SCRF=Check GenChk RwB97XD/def2TZVP Freq
 ---------------------------------------------------------------------
 1/10=4,29=7,30=1,38=1,40=1/1,3;
 2/12=2,40=1/2;
 3/5=44,7=101,11=2,14=-4,25=1,30=1,70=2,71=2,74=-58,116=1,140=1/1,2,3;
 4/5=101/1;
 5/5=2,38=6,98=1/2;
 8/6=4,10=90,11=11/1;
 11/6=1,8=1,9=11,15=111,16=1/1,2,10;
 10/6=1/2;
 6/7=2,8=2,9=2,10=2,28=1/1;
 7/8=1,10=1,25=1/1,2,3,16;
 1/10=4,30=1/3;
 99//99;
 Structure from the checkpoint file:  "anthracene.chk"
 -------------------
 Title Card Required
 -------------------
 Charge =  0 Multiplicity = 1
 Redundant internal coordinates found in file.  (old form).
 C,0,-6.1436014504,0.0601872365,-0.0143491735
 C,0,-4.7860915994,0.0590800564,-0.0094836117
 C,0,-4.0534751909,1.284561266,-0.0101921116
 C,0,-4.7784816177,2.517860088,-0.0161369955
 C,0,-6.2055621158,2.4737246949,-0.0211172524
 C,0,-6.8648116655,1.2870283068,-0.0202614927
 C,0,-2.6618482616,1.3130974567,-0.0053379862
 C,0,-4.076740231,3.7199510533,-0.0169004952
 C,0,-2.6851107902,3.7484882556,-0.0120220147
 C,0,-1.9601045764,2.5151899516,-0.0061175488
 C,0,-0.5330258209,2.5593255721,-0.0012050842
 H,0,0.0134280039,1.6230902177,0.0032315145
 C,0,0.1262235611,3.7460240583,-0.0020719642
 C,0,-0.5949854817,4.9728631126,-0.0079227833
 C,0,-1.952497378,4.9739691799,-0.012725734
 H,0,-2.1120511115,0.3778517164,-0.0008556295
 H,0,-6.6889219559,-0.8756050057,-0.013767188
 H,0,-4.2338079977,-0.8737279612,-0.0049632147
 H,0,-6.752009609,3.4099636397,-0.0256036052
 H,0,-7.947683007,1.2656602597,-0.0240781543
 H,0,-4.6265312943,4.655200322,-0.0213843616
 H,0,1.209095234,3.7673896897,0.0017125574
 H,0,-0.0496690348,5.9086576906,-0.008527206
 H,0,-2.5047816493,5.9067771426,-0.0171784645
 Recover connectivity data from disk.

 GradGradGradGradGradGradGradGradGradGradGradGradGradGradGradGradGradGrad
 Berny optimization.
 Initialization pass.
                           ----------------------------
                           !    Initial Parameters    !
                           ! (Angstroms and Degrees)  !
 --------------------------                            --------------------------
 ! Name  Definition              Value          Derivative Info.                !
 --------------------------------------------------------------------------------
 ! R1    R(1,2)                  1.3575         calculate D2E/DX2 analytically  !
 ! R2    R(1,6)                  1.4231         calculate D2E/DX2 analytically  !
 ! R3    R(1,17)                 1.0831         calculate D2E/DX2 analytically  !
 ! R4    R(2,3)                  1.4278         calculate D2E/DX2 analytically  !
 ! R5    R(2,18)                 1.0841         calculate D2E/DX2 analytically  !
 ! R6    R(3,4)                  1.4306         calculate D2E/DX2 analytically  !
 ! R7    R(3,7)                  1.3919         calculate D2E/DX2 analytically  !
 ! R8    R(4,5)                  1.4278         calculate D2E/DX2 analytically  !
 ! R9    R(4,8)                  1.3919         calculate D2E/DX2 analytically  !
 ! R10   R(5,6)                  1.3575         calculate D2E/DX2 analytically  !
 ! R11   R(5,19)                 1.0841         calculate D2E/DX2 analytically  !
 ! R12   R(6,20)                 1.0831         calculate D2E/DX2 analytically  !
 ! R13   R(7,10)                 1.3919         calculate D2E/DX2 analytically  !
 ! R14   R(7,16)                 1.0849         calculate D2E/DX2 analytically  !
 ! R15   R(8,9)                  1.3919         calculate D2E/DX2 analytically  !
 ! R16   R(8,21)                 1.0849         calculate D2E/DX2 analytically  !
 ! R17   R(9,10)                 1.4306         calculate D2E/DX2 analytically  !
 ! R18   R(9,15)                 1.4278         calculate D2E/DX2 analytically  !
 ! R19   R(10,11)                1.4278         calculate D2E/DX2 analytically  !
 ! R20   R(11,12)                1.0841         calculate D2E/DX2 analytically  !
 ! R21   R(11,13)                1.3575         calculate D2E/DX2 analytically  !
 ! R22   R(13,14)                1.4231         calculate D2E/DX2 analytically  !
 ! R23   R(13,22)                1.0831         calculate D2E/DX2 analytically  !
 ! R24   R(14,15)                1.3575         calculate D2E/DX2 analytically  !
 ! R25   R(14,23)                1.0831         calculate D2E/DX2 analytically  !
 ! R26   R(15,24)                1.0841         calculate D2E/DX2 analytically  !
 ! A1    A(2,1,6)              120.4968         calculate D2E/DX2 analytically  !
 ! A2    A(2,1,17)             120.1838         calculate D2E/DX2 analytically  !
 ! A3    A(6,1,17)             119.3194         calculate D2E/DX2 analytically  !
 ! A4    A(1,2,3)              120.8247         calculate D2E/DX2 analytically  !
 ! A5    A(1,2,18)             120.6755         calculate D2E/DX2 analytically  !
 ! A6    A(3,2,18)             118.4997         calculate D2E/DX2 analytically  !
 ! A7    A(2,3,4)              118.6785         calculate D2E/DX2 analytically  !
 ! A8    A(2,3,7)              122.0462         calculate D2E/DX2 analytically  !
 ! A9    A(4,3,7)              119.2753         calculate D2E/DX2 analytically  !
 ! A10   A(3,4,5)              118.6786         calculate D2E/DX2 analytically  !
 ! A11   A(3,4,8)              119.2753         calculate D2E/DX2 analytically  !
 ! A12   A(5,4,8)              122.0461         calculate D2E/DX2 analytically  !
 ! A13   A(4,5,6)              120.8247         calculate D2E/DX2 analytically  !
 ! A14   A(4,5,19)             118.4996         calculate D2E/DX2 analytically  !
 ! A15   A(6,5,19)             120.6757         calculate D2E/DX2 analytically  !
 ! A16   A(1,6,5)              120.4967         calculate D2E/DX2 analytically  !
 ! A17   A(1,6,20)             119.3196         calculate D2E/DX2 analytically  !
 ! A18   A(5,6,20)             120.1837         calculate D2E/DX2 analytically  !
 ! A19   A(3,7,10)             121.4494         calculate D2E/DX2 analytically  !
 ! A20   A(3,7,16)             119.2755         calculate D2E/DX2 analytically  !
 ! A21   A(10,7,16)            119.2751         calculate D2E/DX2 analytically  !
 ! A22   A(4,8,9)              121.4494         calculate D2E/DX2 analytically  !
 ! A23   A(4,8,21)             119.2755         calculate D2E/DX2 analytically  !
 ! A24   A(9,8,21)             119.2751         calculate D2E/DX2 analytically  !
 ! A25   A(8,9,10)             119.2753         calculate D2E/DX2 analytically  !
 ! A26   A(8,9,15)             122.0461         calculate D2E/DX2 analytically  !
 ! A27   A(10,9,15)            118.6786         calculate D2E/DX2 analytically  !
 ! A28   A(7,10,9)             119.2753         calculate D2E/DX2 analytically  !
 ! A29   A(7,10,11)            122.0461         calculate D2E/DX2 analytically  !
 ! A30   A(9,10,11)            118.6786         calculate D2E/DX2 analytically  !
 ! A31   A(10,11,12)           118.4999         calculate D2E/DX2 analytically  !
 ! A32   A(10,11,13)           120.8247         calculate D2E/DX2 analytically  !
 ! A33   A(12,11,13)           120.6754         calculate D2E/DX2 analytically  !
 ! A34   A(11,13,14)           120.4967         calculate D2E/DX2 analytically  !
 ! A35   A(11,13,22)           120.1836         calculate D2E/DX2 analytically  !
 ! A36   A(14,13,22)           119.3197         calculate D2E/DX2 analytically  !
 ! A37   A(13,14,15)           120.4967         calculate D2E/DX2 analytically  !
 ! A38   A(13,14,23)           119.3196         calculate D2E/DX2 analytically  !
 ! A39   A(15,14,23)           120.1837         calculate D2E/DX2 analytically  !
 ! A40   A(9,15,14)            120.8247         calculate D2E/DX2 analytically  !
 ! A41   A(9,15,24)            118.4998         calculate D2E/DX2 analytically  !
 ! A42   A(14,15,24)           120.6755         calculate D2E/DX2 analytically  !
 ! D1    D(6,1,2,3)             -0.0003         calculate D2E/DX2 analytically  !
 ! D2    D(6,1,2,18)           179.9993         calculate D2E/DX2 analytically  !
 ! D3    D(17,1,2,3)           179.9994         calculate D2E/DX2 analytically  !
 ! D4    D(17,1,2,18)           -0.0009         calculate D2E/DX2 analytically  !
 ! D5    D(2,1,6,5)             -0.0001         calculate D2E/DX2 analytically  !
 ! D6    D(2,1,6,20)          -179.9997         calculate D2E/DX2 analytically  !
 ! D7    D(17,1,6,5)          -179.9999         calculate D2E/DX2 analytically  !
 ! D8    D(17,1,6,20)            0.0005         calculate D2E/DX2 analytically  !
 ! D9    D(1,2,3,4)              0.0003         calculate D2E/DX2 analytically  !
 ! D10   D(1,2,3,7)           -179.9974         calculate D2E/DX2 analytically  !
 ! D11   D(18,2,3,4)          -179.9994         calculate D2E/DX2 analytically  !
 ! D12   D(18,2,3,7)             0.0029         calculate D2E/DX2 analytically  !
 ! D13   D(2,3,4,5)              0.0003         calculate D2E/DX2 analytically  !
 ! D14   D(2,3,4,8)           -179.9996         calculate D2E/DX2 analytically  !
 ! D15   D(7,3,4,5)            179.998          calculate D2E/DX2 analytically  !
 ! D16   D(7,3,4,8)             -0.0019         calculate D2E/DX2 analytically  !
 ! D17   D(2,3,7,10)           179.9988         calculate D2E/DX2 analytically  !
 ! D18   D(2,3,7,16)            -0.0007         calculate D2E/DX2 analytically  !
 ! D19   D(4,3,7,10)             0.0011         calculate D2E/DX2 analytically  !
 ! D20   D(4,3,7,16)          -179.9984         calculate D2E/DX2 analytically  !
 ! D21   D(3,4,5,6)             -0.0007         calculate D2E/DX2 analytically  !
 ! D22   D(3,4,5,19)           179.9992         calculate D2E/DX2 analytically  !
 ! D23   D(8,4,5,6)            179.9991         calculate D2E/DX2 analytically  !
 ! D24   D(8,4,5,19)            -0.0009         calculate D2E/DX2 analytically  !
 ! D25   D(3,4,8,9)              0.0007         calculate D2E/DX2 analytically  !
 ! D26   D(3,4,8,21)          -179.9985         calculate D2E/DX2 analytically  !
 ! D27   D(5,4,8,9)           -179.9992         calculate D2E/DX2 analytically  !
 ! D28   D(5,4,8,21)             0.0016         calculate D2E/DX2 analytically  !
 ! D29   D(4,5,6,1)              0.0007         calculate D2E/DX2 analytically  !
 ! D30   D(4,5,6,20)          -179.9997         calculate D2E/DX2 analytically  !
 ! D31   D(19,5,6,1)          -179.9993         calculate D2E/DX2 analytically  !
 ! D32   D(19,5,6,20)            0.0003         calculate D2E/DX2 analytically  !
 ! D33   D(3,7,10,9)             0.0007         calculate D2E/DX2 analytically  !
 ! D34   D(3,7,10,11)         -179.9988         calculate D2E/DX2 analytically  !
 ! D35   D(16,7,10,9)         -179.9997         calculate D2E/DX2 analytically  !
 ! D36   D(16,7,10,11)           0.0007         calculate D2E/DX2 analytically  !
 ! D37   D(4,8,9,10)             0.0011         calculate D2E/DX2 analytically  !
 ! D38   D(4,8,9,15)          -179.9994         calculate D2E/DX2 analytically  !
 ! D39   D(21,8,9,10)         -179.9996         calculate D2E/DX2 analytically  !
 ! D40   D(21,8,9,15)           -0.0001         calculate D2E/DX2 analytically  !
 ! D41   D(8,9,10,7)            -0.0019         calculate D2E/DX2 analytically  !
 ! D42   D(8,9,10,11)          179.9977         calculate D2E/DX2 analytically  !
 ! D43   D(15,9,10,7)          179.9986         calculate D2E/DX2 analytically  !
 ! D44   D(15,9,10,11)          -0.0018         calculate D2E/DX2 analytically  !
 ! D45   D(8,9,15,14)         -179.9983         calculate D2E/DX2 analytically  !
 ! D46   D(8,9,15,24)            0.0021         calculate D2E/DX2 analytically  !
 ! D47   D(10,9,15,14)           0.0012         calculate D2E/DX2 analytically  !
 ! D48   D(10,9,15,24)        -179.9984         calculate D2E/DX2 analytically  !
 ! D49   D(7,10,11,12)           0.0015         calculate D2E/DX2 analytically  !
 ! D50   D(7,10,11,13)        -179.999          calculate D2E/DX2 analytically  !
 ! D51   D(9,10,11,12)        -179.9981         calculate D2E/DX2 analytically  !
 ! D52   D(9,10,11,13)           0.0015         calculate D2E/DX2 analytically  !
 ! D53   D(10,11,13,14)         -0.0004         calculate D2E/DX2 analytically  !
 ! D54   D(10,11,13,22)        179.9985         calculate D2E/DX2 analytically  !
 ! D55   D(12,11,13,14)        179.9991         calculate D2E/DX2 analytically  !
 ! D56   D(12,11,13,22)         -0.0019         calculate D2E/DX2 analytically  !
 ! D57   D(11,13,14,15)         -0.0003         calculate D2E/DX2 analytically  !
 ! D58   D(11,13,14,23)       -179.9993         calculate D2E/DX2 analytically  !
 ! D59   D(22,13,14,15)       -179.9992         calculate D2E/DX2 analytically  !
 ! D60   D(22,13,14,23)          0.0017         calculate D2E/DX2 analytically  !
 ! D61   D(13,14,15,9)          -0.0001         calculate D2E/DX2 analytically  !
 ! D62   D(13,14,15,24)        179.9994         calculate D2E/DX2 analytically  !
 ! D63   D(23,14,15,9)         179.999          calculate D2E/DX2 analytically  !
 ! D64   D(23,14,15,24)         -0.0015         calculate D2E/DX2 analytically  !
 --------------------------------------------------------------------------------
 Trust Radius=3.00D-01 FncErr=1.00D-07 GrdErr=1.00D-07 EigMax=2.50D+02 EigMin=1.00D-04
 Number of steps in this run=      2 maximum allowed number of steps=      2.
 GradGradGradGradGradGradGradGradGradGradGradGradGradGradGradGradGradGrad

                          Input orientation:                          
 ---------------------------------------------------------------------
 Center     Atomic      Atomic             Coordinates (Angstroms)
 Number     Number       Type             X           Y           Z
 ---------------------------------------------------------------------
      1          6           0       -6.143601    0.060187   -0.014349
      2          6           0       -4.786092    0.059080   -0.009484
      3          6           0       -4.053475    1.284561   -0.010192
      4          6           0       -4.778482    2.517860   -0.016137
      5          6           0       -6.205562    2.473725   -0.021117
      6          6           0       -6.864812    1.287028   -0.020261
      7          6           0       -2.661848    1.313097   -0.005338
      8          6           0       -4.076740    3.719951   -0.016900
      9          6           0       -2.685111    3.748488   -0.012022
     10          6           0       -1.960105    2.515190   -0.006118
     11          6           0       -0.533026    2.559326   -0.001205
     12          1           0        0.013428    1.623090    0.003232
     13          6           0        0.126224    3.746024   -0.002072
     14          6           0       -0.594985    4.972863   -0.007923
     15          6           0       -1.952497    4.973969   -0.012726
     16          1           0       -2.112051    0.377852   -0.000856
     17          1           0       -6.688922   -0.875605   -0.013767
     18          1           0       -4.233808   -0.873728   -0.004963
     19          1           0       -6.752010    3.409964   -0.025604
     20          1           0       -7.947683    1.265660   -0.024078
     21          1           0       -4.626531    4.655200   -0.021384
     22          1           0        1.209095    3.767390    0.001713
     23          1           0       -0.049669    5.908658   -0.008527
     24          1           0       -2.504782    5.906777   -0.017178
 ---------------------------------------------------------------------
                    Distance matrix (angstroms):
                    1          2          3          4          5
     1  C    0.000000
     2  C    1.357519   0.000000
     3  C    2.422341   1.427772   0.000000
     4  C    2.811354   2.458801   1.430628   0.000000
     5  C    2.414342   2.800989   2.458802   1.427772   0.000000
     6  C    1.423137   2.414343   2.811356   2.422341   1.357519
     7  C    3.700334   2.466777   1.391928   2.435509   3.728969
     8  C    4.203069   3.728969   2.435510   1.391928   2.466775
     9  C    5.056157   4.245687   2.818397   2.428305   3.744153
    10  C    4.850645   3.744154   2.428305   2.818396   4.245687
    11  C    6.142021   4.933545   3.744151   4.245685   5.673217
    12  H    6.352321   5.047938   4.080991   4.874770   6.276943
    13  C    7.272981   6.142023   4.850644   5.056156   6.458376
    14  C    7.410908   6.458377   5.056157   4.850644   6.142022
    15  C    6.458375   5.673218   4.245685   3.744151   4.933544
    16  H    4.044069   2.692988   2.142740   3.419023   4.598905
    17  H    1.083089   2.120004   3.407625   3.894277   3.384036
    18  H    2.125934   1.084052   2.165816   3.435064   3.885037
    19  H    3.404598   3.885037   3.435063   2.165814   1.084052
    20  H    2.169786   3.384037   3.894278   3.407625   2.120003
    21  H    4.838977   4.598905   3.419024   2.142741   2.692986
    22  H    8.234425   7.049394   5.818868   6.116594   7.526701
    23  H    8.446340   7.526703   6.116595   5.818869   7.049393
    24  H    6.886482   6.276942   4.874770   4.080989   5.047934
                    6          7          8          9         10
     6  C    0.000000
     7  C    4.203071   0.000000
     8  C    3.700333   2.791952   0.000000
     9  C    4.850645   2.435511   1.391931   0.000000
    10  C    5.056158   1.391931   2.435511   1.430627   0.000000
    11  C    6.458376   2.466777   3.728969   2.458799   1.427770
    12  H    6.886485   2.693190   4.596380   3.435063   2.165816
    13  C    7.410908   3.700336   4.203071   2.811353   2.422341
    14  C    7.272981   4.203072   3.700336   2.422341   2.811354
    15  C    6.142021   3.728970   2.466777   1.427770   2.458800
    16  H    4.838978   1.084888   3.876840   3.419022   2.142739
    17  H    2.169784   4.583428   5.286080   6.116596   5.818871
    18  H    3.404597   2.693188   4.596379   4.874771   4.080992
    19  H    2.125937   4.596377   2.693183   4.080986   4.874767
    20  H    1.083089   5.286081   4.583426   5.818870   6.116596
    21  H    4.044068   3.876840   1.084888   2.142738   3.419022
    22  H    8.446339   4.583427   5.286081   3.894276   3.407623
    23  H    8.234426   5.286082   4.583428   3.407623   3.894277
    24  H    6.352319   4.596379   2.693188   2.165815   3.435063
                   11         12         13         14         15
    11  C    0.000000
    12  H    1.084052   0.000000
    13  C    1.357521   2.125935   0.000000
    14  C    2.414342   3.404595   1.423134   0.000000
    15  C    2.800988   3.885036   2.414341   1.357521   0.000000
    16  H    2.692981   2.463391   4.044065   4.838974   4.598901
    17  H    7.049395   7.152990   8.234428   8.446341   7.526702
    18  H    5.047936   4.926782   6.352322   6.886484   6.276942
    19  H    6.276937   6.997492   6.886478   6.352316   5.047930
    20  H    7.526701   7.969178   8.446340   8.234426   7.049393
    21  H    4.598900   5.542880   4.838972   4.044064   2.692981
    22  H    2.120003   2.455126   1.083089   2.169785   3.384038
    23  H    3.384038   4.286048   2.169784   1.083089   2.120004
    24  H    3.885036   4.969081   3.404595   2.125936   1.084052
                   16         17         18         19         20
    16  H    0.000000
    17  H    4.745426   0.000000
    18  H    2.463396   2.455130   0.000000
    19  H    5.542881   4.286049   4.969082   0.000000
    20  H    5.902825   2.483868   4.286049   2.455132   0.000000
    21  H    4.961728   5.902823   5.542883   2.463390   4.745423
    22  H    4.745418   9.161676   7.152986   7.969171   9.492413
    23  H    5.902821   9.492414   7.969177   7.152981   9.161675
    24  H    5.542880   7.969175   6.997495   4.926773   7.152985
                   21         22         23         24
    21  H    0.000000
    22  H    5.902820   0.000000
    23  H    4.745418   2.483872   0.000000
    24  H    2.463389   4.286049   2.455129   0.000000
 Stoichiometry    C14H10
 Framework group  C1[X(C14H10)]
 Deg. of freedom    66
 Full point group                 C1      NOp   1
 Largest Abelian subgroup         C1      NOp   1
 Largest concise Abelian subgroup C1      NOp   1
                         Standard orientation:                         
 ---------------------------------------------------------------------
 Center     Atomic      Atomic             Coordinates (Angstroms)
 Number     Number       Type             X           Y           Z
 ---------------------------------------------------------------------
      1          6           0        3.636490    0.711568   -0.000009
      2          6           0        2.466773    1.400494    0.000029
      3          6           0        1.214152    0.715315    0.000036
      4          6           0        1.214152   -0.715313    0.000007
      5          6           0        2.466772   -1.400495   -0.000021
      6          6           0        3.636490   -0.711569   -0.000036
      7          6           0        0.000001    1.395977    0.000022
      8          6           0        0.000001   -1.395976    0.000005
      9          6           0       -1.214153   -0.715313    0.000015
     10          6           0       -1.214153    0.715314    0.000004
     11          6           0       -2.466772    1.400494   -0.000036
     12          1           0       -2.463391    2.484541   -0.000076
     13          6           0       -3.636491    0.711567   -0.000032
     14          6           0       -3.636491   -0.711568    0.000003
     15          6           0       -2.466772   -1.400494    0.000027
     16          1           0       -0.000003    2.480864    0.000018
     17          1           0        4.580839    1.241932   -0.000023
     18          1           0        2.463391    2.484541    0.000061
     19          1           0        2.463385   -2.484541   -0.000030
     20          1           0        4.580838   -1.241936   -0.000062
     21          1           0       -0.000003   -2.480863    0.000008
     22          1           0       -4.580837    1.241936   -0.000038
     23          1           0       -4.580838   -1.241936   -0.000006
     24          1           0       -2.463389   -2.484541    0.000063
 ---------------------------------------------------------------------
 Rotational constants (GHZ):           2.1663205           0.4566749           0.3771658
 Standard basis: def2TZVP (5D, 7F)
 There are   564 symmetry adapted cartesian basis functions of A   symmetry.
 There are   494 symmetry adapted basis functions of A   symmetry.
   494 basis functions,   794 primitive gaussians,   564 cartesian basis functions
    47 alpha electrons       47 beta electrons
       nuclear repulsion energy       769.6315082357 Hartrees.
 NAtoms=   24 NActive=   24 NUniq=   24 SFac= 1.00D+00 NAtFMM=   60 NAOKFM=F Big=F
 Integral buffers will be    131072 words long.
 Raffenetti 2 integral format.
 Two-electron integral symmetry is turned on.
 Nuclear repulsion after empirical dispersion term =      769.6172630047 Hartrees.
 Force inversion solution in PCM.
 ------------------------------------------------------------------------------
 Polarizable Continuum Model (PCM)
 =================================
 Model                : PCM.
 Atomic radii         : SMD-Coulomb.
 Polarization charges : Total charges.
 Charge compensation  : None.
 Solution method      : Matrix inversion.
 Cavity type          : VdW (van der Waals Surface) (Alpha=1.000).
 Cavity algorithm     : GePol (No added spheres)
                        Default sphere list used, NSphG=   24.
                        Lebedev-Laikov grids with approx.  5.0 points / Ang**2.
                        Smoothing algorithm: York/Karplus (Gamma=1.0000).
                        Polarization charges: spherical gaussians, with
                                              point-specific exponents (IZeta= 3).
                        Self-potential: point-specific (ISelfS= 7).
                        Self-field    : sphere-specific E.n sum rule (ISelfD= 2).
 1st derivatives      : Analytical E(r).r(x)/FMM algorithm (CHGder, D1EAlg=3).
                        Cavity 1st derivative terms included.
 2nd derivatives      : Analytical E(r).r(xy)/FMM algorithm (CHGder, D2EAlg=3).
                        Cavity 2nd derivative terms included.
 Solvent              : TetraHydroFuran, Eps=   7.425700 Eps(inf)=   1.974025
 ------------------------------------------------------------------------------
 ------------------------------------------------------------------------------
 Atomic radii for non-electrostatic terms: SMD-CDS.
 ------------------------------------------------------------------------------
 Nuclear repulsion after PCM non-electrostatic terms =      769.6102485434 Hartrees.
 One-electron integrals computed using PRISM.
   1 Symmetry operations used in ECPInt.
 ECPInt:  NShTT=   18915 NPrTT=   58308 LenC2=   17615 LenP2D=   40971.
 LDataN:  DoStor=T MaxTD1= 6 Len=  172
 NBasis=   494 RedAO= T EigKep=  4.92D-06  NBF=   494
 NBsUse=   494 1.00D-06 EigRej= -1.00D+00 NBFU=   494
 Initial guess from the checkpoint file:  "anthracene.chk"
 B after Tr=     0.000000    0.000000   -0.000000
         Rot=    1.000000    0.000000   -0.000000   -0.000000 Ang=   0.00 deg.
 Requested convergence on RMS density matrix=1.00D-08 within 128 cycles.
 Requested convergence on MAX density matrix=1.00D-06.
 Requested convergence on             energy=1.00D-06.
 No special actions if energy rises.
 Inv3:  Mode=1 IEnd=    10898508.
 Iteration    1 A*A^-1 deviation from unit magnitude is 6.22D-15 for    472.
 Iteration    1 A*A^-1 deviation from orthogonality  is 1.88D-15 for   1875    290.
 Iteration    1 A^-1*A deviation from unit magnitude is 6.00D-15 for    236.
 Iteration    1 A^-1*A deviation from orthogonality  is 2.05D-15 for   1190    709.
 Error on total polarization charges =  0.04923
 SCF Done:  E(RwB97XD) =  -539.534721058     A.U. after    1 cycles
            NFock=  1  Conv=0.22D-08     -V/T= 2.0050
 SMD-CDS (non-electrostatic) energy       (kcal/mol) =      -4.40
 (included in total energy above)
 DoSCS=F DFT=T ScalE2(SS,OS)=  1.000000  1.000000
 Range of M.O.s used for correlation:     1   494
 NBasis=   494 NAE=    47 NBE=    47 NFC=     0 NFV=     0
 NROrb=    494 NOA=    47 NOB=    47 NVA=   447 NVB=   447

 **** Warning!!: The largest alpha MO coefficient is  0.89902630D+02

   1 Symmetry operations used in ECPInt.
 ECPInt:  NShTT=   18915 NPrTT=   58308 LenC2=   17615 LenP2D=   40971.
 LDataN:  DoStor=T MaxTD1= 7 Len=  274
 Symmetrizing basis deriv contribution to polar:
 IMax=3 JMax=2 DiffMx= 0.00D+00
 G2DrvN: will do    25 centers at a time, making    1 passes.
 Calling FoFCou, ICntrl=  3107 FMM=F I1Cent=   0 AccDes= 0.00D+00.
 NEqPCM:  Using equilibrium solvation (IEInf=0, Eps=   7.4257, EpsInf=   1.9740)
 G2PCM: DoFxE=T DoFxN=T DoGrad=T DoDP/DQ/DG/TGxP=FFFF NFrqRd=   0 IEInf=0 SqF1=F DoCFld=F IF1Alg=4.
 End of G2Drv F.D. properties file   721 does not exist.
 End of G2Drv F.D. properties file   722 does not exist.
 End of G2Drv F.D. properties file   788 does not exist.
          IDoAtm=111111111111111111111111
 NEqPCM:  Using equilibrium solvation (IEInf=0, Eps=   7.4257, EpsInf=   1.9740)
          Differentiating once with respect to electric field.
                with respect to dipole field.
          Differentiating once with respect to nuclear coordinates.
 CalDSu exits because no D1Ps are significant.
          There are    75 degrees of freedom in the 1st order CPHF.  IDoFFX=6 NUNeed=     3.
     72 vectors produced by pass  0 Test12= 2.80D-14 1.33D-09 XBig12= 1.81D+02 8.60D+00.
 AX will form    72 AO Fock derivatives at one time.
     72 vectors produced by pass  1 Test12= 2.80D-14 1.33D-09 XBig12= 9.16D+00 4.68D-01.
     72 vectors produced by pass  2 Test12= 2.80D-14 1.33D-09 XBig12= 3.23D-01 1.75D-01.
     72 vectors produced by pass  3 Test12= 2.80D-14 1.33D-09 XBig12= 3.69D-03 1.27D-02.
     72 vectors produced by pass  4 Test12= 2.80D-14 1.33D-09 XBig12= 2.56D-05 7.96D-04.
     72 vectors produced by pass  5 Test12= 2.80D-14 1.33D-09 XBig12= 1.61D-07 7.10D-05.
     72 vectors produced by pass  6 Test12= 2.80D-14 1.33D-09 XBig12= 1.14D-09 6.12D-06.
     43 vectors produced by pass  7 Test12= 2.80D-14 1.33D-09 XBig12= 8.83D-12 4.58D-07.
      3 vectors produced by pass  8 Test12= 2.80D-14 1.33D-09 XBig12= 4.52D-14 2.22D-08.
      3 vectors produced by pass  9 Test12= 2.80D-14 1.33D-09 XBig12= 1.38D-15 9.03D-09.
      3 vectors produced by pass 10 Test12= 2.80D-14 1.33D-09 XBig12= 7.47D-16 7.63D-09.
      3 vectors produced by pass 11 Test12= 2.80D-14 1.33D-09 XBig12= 1.02D-15 9.51D-09.
      2 vectors produced by pass 12 Test12= 2.80D-14 1.33D-09 XBig12= 1.89D-15 1.16D-08.
 InvSVY:  IOpt=1 It=  1 EMax= 5.33D-15
 Solved reduced A of dimension   561 with    75 vectors.
 Isotropic polarizability for W=    0.000000      248.64 Bohr**3.
 End of Minotr F.D. properties file   721 does not exist.
 End of Minotr F.D. properties file   722 does not exist.
 End of Minotr F.D. properties file   788 does not exist.

 **********************************************************************

            Population analysis using the SCF density.

 **********************************************************************

 Orbital symmetries:
       Occupied  (A) (A) (A) (A) (A) (A) (A) (A) (A) (A) (A) (A)
                 (A) (A) (A) (A) (A) (A) (A) (A) (A) (A) (A) (A)
                 (A) (A) (A) (A) (A) (A) (A) (A) (A) (A) (A) (A)
                 (A) (A) (A) (A) (A) (A) (A) (A) (A) (A) (A)
       Virtual   (A) (A) (A) (A) (A) (A) (A) (A) (A) (A) (A) (A)
                 (A) (A) (A) (A) (A) (A) (A) (A) (A) (A) (A) (A)
                 (A) (A) (A) (A) (A) (A) (A) (A) (A) (A) (A) (A)
                 (A) (A) (A) (A) (A) (A) (A) (A) (A) (A) (A) (A)
                 (A) (A) (A) (A) (A) (A) (A) (A) (A) (A) (A) (A)
                 (A) (A) (A) (A) (A) (A) (A) (A) (A) (A) (A) (A)
                 (A) (A) (A) (A) (A) (A) (A) (A) (A) (A) (A) (A)
                 (A) (A) (A) (A) (A) (A) (A) (A) (A) (A) (A) (A)
                 (A) (A) (A) (A) (A) (A) (A) (A) (A) (A) (A) (A)
                 (A) (A) (A) (A) (A) (A) (A) (A) (A) (A) (A) (A)
                 (A) (A) (A) (A) (A) (A) (A) (A) (A) (A) (A) (A)
                 (A) (A) (A) (A) (A) (A) (A) (A) (A) (A) (A) (A)
                 (A) (A) (A) (A) (A) (A) (A) (A) (A) (A) (A) (A)
                 (A) (A) (A) (A) (A) (A) (A) (A) (A) (A) (A) (A)
                 (A) (A) (A) (A) (A) (A) (A) (A) (A) (A) (A) (A)
                 (A) (A) (A) (A) (A) (A) (A) (A) (A) (A) (A) (A)
                 (A) (A) (A) (A) (A) (A) (A) (A) (A) (A) (A) (A)
                 (A) (A) (A) (A) (A) (A) (A) (A) (A) (A) (A) (A)
                 (A) (A) (A) (A) (A) (A) (A) (A) (A) (A) (A) (A)
                 (A) (A) (A) (A) (A) (A) (A) (A) (A) (A) (A) (A)
                 (A) (A) (A) (A) (A) (A) (A) (A) (A) (A) (A) (A)
                 (A) (A) (A) (A) (A) (A) (A) (A) (A) (A) (A) (A)
                 (A) (A) (A) (A) (A) (A) (A) (A) (A) (A) (A) (A)
                 (A) (A) (A) (A) (A) (A) (A) (A) (A) (A) (A) (A)
                 (A) (A) (A) (A) (A) (A) (A) (A) (A) (A) (A) (A)
                 (A) (A) (A) (A) (A) (A) (A) (A) (A) (A) (A) (A)
                 (A) (A) (A) (A) (A) (A) (A) (A) (A) (A) (A) (A)
                 (A) (A) (A) (A) (A) (A) (A) (A) (A) (A) (A) (A)
                 (A) (A) (A) (A) (A) (A) (A) (A) (A) (A) (A) (A)
                 (A) (A) (A) (A) (A) (A) (A) (A) (A) (A) (A) (A)
                 (A) (A) (A) (A) (A) (A) (A) (A) (A) (A) (A) (A)
                 (A) (A) (A) (A) (A) (A) (A) (A) (A) (A) (A) (A)
                 (A) (A) (A) (A) (A) (A) (A) (A) (A) (A) (A) (A)
                 (A) (A) (A) (A) (A) (A) (A) (A) (A) (A) (A) (A)
                 (A) (A) (A) (A) (A) (A) (A) (A) (A) (A) (A) (A)
                 (A) (A) (A) (A) (A) (A) (A) (A) (A) (A) (A) (A)
                 (A) (A) (A) (A) (A) (A) (A) (A) (A) (A) (A) (A)
                 (A) (A) (A)
 The electronic state is 1-A.
 Alpha  occ. eigenvalues --  -10.29857 -10.29856 -10.29817 -10.29813 -10.28817
 Alpha  occ. eigenvalues --  -10.28814 -10.28745 -10.28743 -10.28741 -10.28741
 Alpha  occ. eigenvalues --  -10.28650 -10.28650 -10.28611 -10.28611  -0.98978
 Alpha  occ. eigenvalues --   -0.95639  -0.90584  -0.88704  -0.85319  -0.83993
 Alpha  occ. eigenvalues --   -0.80333  -0.74066  -0.71208  -0.69632  -0.68458
 Alpha  occ. eigenvalues --   -0.62936  -0.61454  -0.59552  -0.55080  -0.54975
 Alpha  occ. eigenvalues --   -0.53632  -0.53506  -0.50876  -0.50041  -0.49751
 Alpha  occ. eigenvalues --   -0.49203  -0.47094  -0.45956  -0.45853  -0.42568
 Alpha  occ. eigenvalues --   -0.41507  -0.40482  -0.39394  -0.38792  -0.34080
 Alpha  occ. eigenvalues --   -0.31641  -0.26828
 Alpha virt. eigenvalues --   -0.00742   0.04033   0.06662   0.09403   0.13375
 Alpha virt. eigenvalues --    0.14121   0.14355   0.14375   0.16924   0.17134
 Alpha virt. eigenvalues --    0.18764   0.18880   0.19084   0.19950   0.20619
 Alpha virt. eigenvalues --    0.21373   0.22420   0.23014   0.24129   0.25219
 Alpha virt. eigenvalues --    0.25929   0.26516   0.26531   0.27750   0.28643
 Alpha virt. eigenvalues --    0.29113   0.30742   0.31581   0.32308   0.32915
 Alpha virt. eigenvalues --    0.32938   0.34081   0.34366   0.34690   0.35200
 Alpha virt. eigenvalues --    0.35836   0.35841   0.37308   0.37900   0.38406
 Alpha virt. eigenvalues --    0.38743   0.38931   0.39521   0.41464   0.41541
 Alpha virt. eigenvalues --    0.42682   0.42776   0.44050   0.44188   0.44563
 Alpha virt. eigenvalues --    0.44713   0.45783   0.45834   0.48096   0.48350
 Alpha virt. eigenvalues --    0.48877   0.49437   0.50338   0.51270   0.51577
 Alpha virt. eigenvalues --    0.51841   0.52070   0.54466   0.54616   0.55371
 Alpha virt. eigenvalues --    0.56681   0.56719   0.56865   0.58489   0.58713
 Alpha virt. eigenvalues --    0.58796   0.59000   0.59609   0.60342   0.62434
 Alpha virt. eigenvalues --    0.62682   0.63207   0.66339   0.69580   0.69689
 Alpha virt. eigenvalues --    0.70600   0.70786   0.72378   0.72811   0.73213
 Alpha virt. eigenvalues --    0.74032   0.76208   0.76235   0.78581   0.78855
 Alpha virt. eigenvalues --    0.80198   0.80278   0.80748   0.81281   0.81607
 Alpha virt. eigenvalues --    0.82326   0.82782   0.84387   0.85077   0.85705
 Alpha virt. eigenvalues --    0.85807   0.85957   0.87643   0.88836   0.90729
 Alpha virt. eigenvalues --    0.91809   0.92376   0.92973   0.93313   0.96207
 Alpha virt. eigenvalues --    0.96341   0.97838   0.97887   0.98158   0.99005
 Alpha virt. eigenvalues --    1.00511   1.02079   1.03469   1.04785   1.07397
 Alpha virt. eigenvalues --    1.07804   1.08042   1.08355   1.08438   1.09831
 Alpha virt. eigenvalues --    1.16281   1.17860   1.18250   1.18936   1.21570
 Alpha virt. eigenvalues --    1.22994   1.23107   1.23619   1.27115   1.27332
 Alpha virt. eigenvalues --    1.28842   1.29262   1.29994   1.31486   1.31999
 Alpha virt. eigenvalues --    1.32991   1.33492   1.33601   1.35002   1.35678
 Alpha virt. eigenvalues --    1.37504   1.37601   1.37788   1.37934   1.42971
 Alpha virt. eigenvalues --    1.46751   1.46753   1.46798   1.47806   1.48437
 Alpha virt. eigenvalues --    1.51430   1.52564   1.53531   1.54658   1.54807
 Alpha virt. eigenvalues --    1.57312   1.58054   1.58842   1.58874   1.59381
 Alpha virt. eigenvalues --    1.61085   1.61524   1.62917   1.63099   1.64738
 Alpha virt. eigenvalues --    1.66162   1.67238   1.67648   1.69662   1.70764
 Alpha virt. eigenvalues --    1.71652   1.73463   1.75718   1.75739   1.77095
 Alpha virt. eigenvalues --    1.77100   1.77127   1.77867   1.78277   1.79857
 Alpha virt. eigenvalues --    1.80390   1.81804   1.83894   1.84574   1.84909
 Alpha virt. eigenvalues --    1.90102   1.92894   1.93675   1.95101   1.97204
 Alpha virt. eigenvalues --    1.97887   1.98434   2.01727   2.02552   2.03209
 Alpha virt. eigenvalues --    2.06111   2.08757   2.09588   2.09787   2.10085
 Alpha virt. eigenvalues --    2.13193   2.13547   2.15059   2.19523   2.20182
 Alpha virt. eigenvalues --    2.20771   2.23090   2.25351   2.26080   2.27860
 Alpha virt. eigenvalues --    2.28917   2.29347   2.29560   2.31572   2.31797
 Alpha virt. eigenvalues --    2.34516   2.36420   2.38900   2.39788   2.40307
 Alpha virt. eigenvalues --    2.41128   2.43710   2.46847   2.50587   2.51564
 Alpha virt. eigenvalues --    2.52756   2.54817   2.55383   2.58456   2.59054
 Alpha virt. eigenvalues --    2.59462   2.61745   2.61882   2.63943   2.66583
 Alpha virt. eigenvalues --    2.67791   2.69817   2.70119   2.70938   2.73365
 Alpha virt. eigenvalues --    2.74201   2.75403   2.75502   2.76297   2.77726
 Alpha virt. eigenvalues --    2.77930   2.80931   2.81167   2.81342   2.83882
 Alpha virt. eigenvalues --    2.84278   2.84367   2.84992   2.86153   2.87480
 Alpha virt. eigenvalues --    2.87742   2.88174   2.89696   2.89935   2.90902
 Alpha virt. eigenvalues --    2.92408   2.93444   2.95812   2.95896   2.96303
 Alpha virt. eigenvalues --    2.96779   2.96942   2.97081   2.98183   3.01007
 Alpha virt. eigenvalues --    3.02115   3.02613   3.02755   3.02761   3.04216
 Alpha virt. eigenvalues --    3.05432   3.05621   3.05978   3.07536   3.08133
 Alpha virt. eigenvalues --    3.08235   3.10471   3.13509   3.14271   3.15291
 Alpha virt. eigenvalues --    3.15564   3.15988   3.17439   3.17476   3.20890
 Alpha virt. eigenvalues --    3.21265   3.21506   3.23662   3.23985   3.26175
 Alpha virt. eigenvalues --    3.26193   3.27084   3.27428   3.28262   3.28820
 Alpha virt. eigenvalues --    3.29252   3.31403   3.34764   3.34878   3.35380
 Alpha virt. eigenvalues --    3.36178   3.36968   3.39193   3.39632   3.39789
 Alpha virt. eigenvalues --    3.39878   3.40777   3.41019   3.41890   3.42886
 Alpha virt. eigenvalues --    3.44885   3.44971   3.46068   3.49913   3.51106
 Alpha virt. eigenvalues --    3.51864   3.51916   3.52316   3.52701   3.54839
 Alpha virt. eigenvalues --    3.55055   3.57990   3.58251   3.59073   3.59488
 Alpha virt. eigenvalues --    3.59798   3.61440   3.62017   3.62425   3.62667
 Alpha virt. eigenvalues --    3.65706   3.66189   3.66302   3.67683   3.70312
 Alpha virt. eigenvalues --    3.71371   3.73877   3.73884   3.74929   3.76519
 Alpha virt. eigenvalues --    3.80441   3.81930   3.84175   3.88687   3.93548
 Alpha virt. eigenvalues --    3.94254   3.95264   3.95956   3.97597   3.98558
 Alpha virt. eigenvalues --    4.00524   4.01123   4.03359   4.03521   4.03617
 Alpha virt. eigenvalues --    4.08694   4.11829   4.13217   4.14228   4.14507
 Alpha virt. eigenvalues --    4.15351   4.16781   4.17066   4.24401   4.25297
 Alpha virt. eigenvalues --    4.25504   4.26191   4.27863   4.28360   4.28807
 Alpha virt. eigenvalues --    4.29196   4.30413   4.30952   4.33487   4.35853
 Alpha virt. eigenvalues --    4.37018   4.38515   4.42444   4.42933   4.44862
 Alpha virt. eigenvalues --    4.47816   4.48620   4.51865   4.54643   4.57868
 Alpha virt. eigenvalues --    4.59853   4.61562   4.62541   4.68654   4.69353
 Alpha virt. eigenvalues --    4.69861   4.73105   4.77783   4.78232   4.85341
 Alpha virt. eigenvalues --    4.86572   4.90246   4.92942   4.93872   4.94504
 Alpha virt. eigenvalues --    4.95015   4.95685   4.98490   5.10011   5.11446
 Alpha virt. eigenvalues --    5.11454   5.20104   5.21238   5.21588   5.26251
 Alpha virt. eigenvalues --    5.28088   5.39673   5.39924   5.51732   5.51895
 Alpha virt. eigenvalues --    5.53503   5.55832   5.64738   5.78097   5.79997
 Alpha virt. eigenvalues --    5.81928   5.87015   6.20864  21.94061  22.61362
 Alpha virt. eigenvalues --   22.74103  22.74707  22.75227  22.82790  22.87664
 Alpha virt. eigenvalues --   22.98089  23.03813  23.04732  23.05148  23.33551
 Alpha virt. eigenvalues --   23.49701  23.88775
          Condensed to atoms (all electrons):
               1          2          3          4          5          6
     1  C    5.005639   0.472273   0.008641  -0.069598   0.029209   0.324275
     2  C    0.472273   5.204511   0.336174   0.002119  -0.090655   0.029210
     3  C    0.008641   0.336174   5.010198   0.292204   0.002120  -0.069598
     4  C   -0.069598   0.002119   0.292204   5.010197   0.336175   0.008641
     5  C    0.029209  -0.090655   0.002120   0.336175   5.204509   0.472273
     6  C    0.324275   0.029210  -0.069598   0.008641   0.472273   5.005640
     7  C    0.005933  -0.119779   0.399362  -0.023045   0.015756  -0.002504
     8  C   -0.002504   0.015756  -0.023045   0.399362  -0.119779   0.005933
     9  C    0.000593   0.001303  -0.069586   0.029034   0.008732  -0.001617
    10  C   -0.001617   0.008732   0.029035  -0.069587   0.001303   0.000593
    11  C    0.000018  -0.002070   0.008731   0.001303   0.000205  -0.000011
    12  H    0.000002  -0.000047   0.001168   0.000179  -0.000001   0.000000
    13  C    0.000000   0.000018  -0.001617   0.000593  -0.000011  -0.000002
    14  C   -0.000002  -0.000011   0.000593  -0.001617   0.000018   0.000000
    15  C   -0.000011   0.000205   0.001303   0.008731  -0.002070   0.000018
    16  H    0.000201  -0.003702  -0.056361   0.014656  -0.000277   0.000082
    17  H    0.459927  -0.063020   0.013230  -0.003512   0.012095  -0.059517
    18  H   -0.054124   0.457775  -0.067321   0.013128  -0.003851   0.010638
    19  H    0.010638  -0.003851   0.013128  -0.067321   0.457775  -0.054124
    20  H   -0.059516   0.012095  -0.003512   0.013230  -0.063020   0.459927
    21  H    0.000082  -0.000277   0.014656  -0.056361  -0.003702   0.000201
    22  H   -0.000000   0.000000   0.000021  -0.000012  -0.000000   0.000000
    23  H    0.000000  -0.000000  -0.000012   0.000021   0.000000  -0.000000
    24  H    0.000000  -0.000001   0.000179   0.001168  -0.000047   0.000002
               7          8          9         10         11         12
     1  C    0.005933  -0.002504   0.000593  -0.001617   0.000018   0.000002
     2  C   -0.119779   0.015756   0.001303   0.008732  -0.002070  -0.000047
     3  C    0.399362  -0.023045  -0.069586   0.029035   0.008731   0.001168
     4  C   -0.023045   0.399362   0.029034  -0.069587   0.001303   0.000179
     5  C    0.015756  -0.119779   0.008732   0.001303   0.000205  -0.000001
     6  C   -0.002504   0.005933  -0.001617   0.000593  -0.000011   0.000000
     7  C    5.383248  -0.072585  -0.023045   0.399361  -0.119779  -0.001240
     8  C   -0.072585   5.383247   0.399361  -0.023045   0.015756  -0.000245
     9  C   -0.023045   0.399361   5.010197   0.292205   0.002120   0.013128
    10  C    0.399361  -0.023045   0.292205   5.010198   0.336175  -0.067320
    11  C   -0.119779   0.015756   0.002120   0.336175   5.204511   0.457775
    12  H   -0.001240  -0.000245   0.013128  -0.067320   0.457775   0.498476
    13  C    0.005933  -0.002504  -0.069599   0.008642   0.472271  -0.054124
    14  C   -0.002504   0.005933   0.008642  -0.069599   0.029210   0.010638
    15  C    0.015756  -0.119779   0.336175   0.002120  -0.090656  -0.003851
    16  H    0.443636  -0.004084   0.014656  -0.056362  -0.003702   0.004769
    17  H   -0.000598   0.000103  -0.000012   0.000021   0.000000   0.000000
    18  H   -0.001240  -0.000245   0.000179   0.001168  -0.000047   0.000017
    19  H   -0.000245  -0.001240   0.001168   0.000179  -0.000001   0.000000
    20  H    0.000103  -0.000598   0.000021  -0.000012  -0.000000  -0.000000
    21  H   -0.004084   0.443636  -0.056361   0.014656  -0.000277   0.000010
    22  H   -0.000598   0.000103  -0.003512   0.013230  -0.063020  -0.007295
    23  H    0.000103  -0.000598   0.013230  -0.003512   0.012095  -0.000067
    24  H   -0.000245  -0.001240  -0.067320   0.013128  -0.003851   0.000026
              13         14         15         16         17         18
     1  C    0.000000  -0.000002  -0.000011   0.000201   0.459927  -0.054124
     2  C    0.000018  -0.000011   0.000205  -0.003702  -0.063020   0.457775
     3  C   -0.001617   0.000593   0.001303  -0.056361   0.013230  -0.067321
     4  C    0.000593  -0.001617   0.008731   0.014656  -0.003512   0.013128
     5  C   -0.000011   0.000018  -0.002070  -0.000277   0.012095  -0.003851
     6  C   -0.000002   0.000000   0.000018   0.000082  -0.059517   0.010638
     7  C    0.005933  -0.002504   0.015756   0.443636  -0.000598  -0.001240
     8  C   -0.002504   0.005933  -0.119779  -0.004084   0.000103  -0.000245
     9  C   -0.069599   0.008642   0.336175   0.014656  -0.000012   0.000179
    10  C    0.008642  -0.069599   0.002120  -0.056362   0.000021   0.001168
    11  C    0.472271   0.029210  -0.090656  -0.003702   0.000000  -0.000047
    12  H   -0.054124   0.010638  -0.003851   0.004769   0.000000   0.000017
    13  C    5.005639   0.324277   0.029210   0.000201  -0.000000   0.000002
    14  C    0.324277   5.005640   0.472270   0.000082   0.000000   0.000000
    15  C    0.029210   0.472270   5.204511  -0.000277  -0.000000  -0.000001
    16  H    0.000201   0.000082  -0.000277   0.497307  -0.000033   0.004769
    17  H   -0.000000   0.000000  -0.000000  -0.000033   0.499737  -0.007295
    18  H    0.000002   0.000000  -0.000001   0.004769  -0.007295   0.498476
    19  H    0.000000   0.000002  -0.000047   0.000010  -0.000067   0.000026
    20  H    0.000000  -0.000000   0.000000  -0.000001  -0.006194  -0.000067
    21  H    0.000082   0.000201  -0.003701   0.000020  -0.000001   0.000010
    22  H    0.459927  -0.059516   0.012095  -0.000033  -0.000000   0.000000
    23  H   -0.059516   0.459927  -0.063020  -0.000001   0.000000  -0.000000
    24  H    0.010638  -0.054124   0.457775   0.000010  -0.000000   0.000000
              19         20         21         22         23         24
     1  C    0.010638  -0.059516   0.000082  -0.000000   0.000000   0.000000
     2  C   -0.003851   0.012095  -0.000277   0.000000  -0.000000  -0.000001
     3  C    0.013128  -0.003512   0.014656   0.000021  -0.000012   0.000179
     4  C   -0.067321   0.013230  -0.056361  -0.000012   0.000021   0.001168
     5  C    0.457775  -0.063020  -0.003702  -0.000000   0.000000  -0.000047
     6  C   -0.054124   0.459927   0.000201   0.000000  -0.000000   0.000002
     7  C   -0.000245   0.000103  -0.004084  -0.000598   0.000103  -0.000245
     8  C   -0.001240  -0.000598   0.443636   0.000103  -0.000598  -0.001240
     9  C    0.001168   0.000021  -0.056361  -0.003512   0.013230  -0.067320
    10  C    0.000179  -0.000012   0.014656   0.013230  -0.003512   0.013128
    11  C   -0.000001  -0.000000  -0.000277  -0.063020   0.012095  -0.003851
    12  H    0.000000  -0.000000   0.000010  -0.007295  -0.000067   0.000026
    13  C    0.000000   0.000000   0.000082   0.459927  -0.059516   0.010638
    14  C    0.000002  -0.000000   0.000201  -0.059516   0.459927  -0.054124
    15  C   -0.000047   0.000000  -0.003701   0.012095  -0.063020   0.457775
    16  H    0.000010  -0.000001   0.000020  -0.000033  -0.000001   0.000010
    17  H   -0.000067  -0.006194  -0.000001  -0.000000   0.000000  -0.000000
    18  H    0.000026  -0.000067   0.000010   0.000000  -0.000000   0.000000
    19  H    0.498476  -0.007295   0.004769  -0.000000   0.000000   0.000017
    20  H   -0.007295   0.499737  -0.000033   0.000000  -0.000000   0.000000
    21  H    0.004769  -0.000033   0.497307  -0.000001  -0.000033   0.004769
    22  H   -0.000000   0.000000  -0.000001   0.499737  -0.006194  -0.000067
    23  H    0.000000  -0.000000  -0.000033  -0.006194   0.499737  -0.007295
    24  H    0.000017   0.000000   0.004769  -0.000067  -0.007295   0.498476
 Mulliken charges:
               1
     1  C   -0.130060
     2  C   -0.256757
     3  C    0.160310
     4  C    0.160310
     5  C   -0.256757
     6  C   -0.130061
     7  C   -0.297700
     8  C   -0.297699
     9  C    0.160309
    10  C    0.160310
    11  C   -0.256756
    12  H    0.148004
    13  C   -0.130061
    14  C   -0.130061
    15  C   -0.256756
    16  H    0.144434
    17  H    0.155136
    18  H    0.148004
    19  H    0.148004
    20  H    0.155137
    21  H    0.144434
    22  H    0.155136
    23  H    0.155136
    24  H    0.148004
 Sum of Mulliken charges =  -0.00000
 Mulliken charges with hydrogens summed into heavy atoms:
               1
     1  C    0.025076
     2  C   -0.108753
     3  C    0.160310
     4  C    0.160310
     5  C   -0.108753
     6  C    0.025076
     7  C   -0.153266
     8  C   -0.153265
     9  C    0.160309
    10  C    0.160310
    11  C   -0.108752
    13  C    0.025076
    14  C    0.025075
    15  C   -0.108752
 APT charges:
               1
     1  C   -0.085217
     2  C   -0.021882
     3  C    0.002201
     4  C    0.002199
     5  C   -0.021881
     6  C   -0.085219
     7  C   -0.041289
     8  C   -0.041288
     9  C    0.002200
    10  C    0.002201
    11  C   -0.021883
    12  H    0.051865
    13  C   -0.085218
    14  C   -0.085218
    15  C   -0.021882
    16  H    0.053536
    17  H    0.046911
    18  H    0.051865
    19  H    0.051865
    20  H    0.046912
    21  H    0.053536
    22  H    0.046912
    23  H    0.046912
    24  H    0.051865
 Sum of APT charges =   0.00000
 APT charges with hydrogens summed into heavy atoms:
               1
     1  C   -0.038306
     2  C    0.029983
     3  C    0.002201
     4  C    0.002199
     5  C    0.029984
     6  C   -0.038308
     7  C    0.012247
     8  C    0.012248
     9  C    0.002200
    10  C    0.002201
    11  C    0.029982
    13  C   -0.038307
    14  C   -0.038306
    15  C    0.029983
 Electronic spatial extent (au):  <R**2>=           2826.8879
 Charge=             -0.0000 electrons
 Dipole moment (field-independent basis, Debye):
    X=             -0.0000    Y=             -0.0000    Z=             -0.0000  Tot=              0.0000
 Quadrupole moment (field-independent basis, Debye-Ang):
   XX=            -67.2706   YY=            -68.0084   ZZ=            -88.2722
   XY=             -0.0000   XZ=             -0.0001   YZ=             -0.0001
 Traceless Quadrupole moment (field-independent basis, Debye-Ang):
   XX=              7.2465   YY=              6.5087   ZZ=            -13.7551
   XY=             -0.0000   XZ=             -0.0001   YZ=             -0.0001
 Octapole moment (field-independent basis, Debye-Ang**2):
  XXX=              0.0002  YYY=             -0.0000  ZZZ=             -0.0000  XYY=             -0.0002
  XXY=              0.0000  XXZ=             -0.0013  XZZ=              0.0000  YZZ=             -0.0000
  YYZ=              0.0001  XYZ=              0.0009
 Hexadecapole moment (field-independent basis, Debye-Ang**3):
 XXXX=          -2670.7543 YYYY=           -652.7180 ZZZZ=           -103.8966 XXXY=             -0.0000
 XXXZ=             -0.0029 YYYX=             -0.0000 YYYZ=             -0.0009 ZZZX=             -0.0001
 ZZZY=             -0.0001 XXYY=           -572.1659 XXZZ=           -603.4897 YYZZ=           -159.3315
 XXYZ=             -0.0002 YYXZ=              0.0003 ZZXY=              0.0000
 N-N= 7.696102485434D+02 E-N=-2.791244917149D+03  KE= 5.368730147582D+02
  Exact polarizability: 397.852   0.000 238.586  -0.000   0.000 109.469
 Approx polarizability: 284.946   0.000 203.595  -0.000   0.000 104.614
   1 Symmetry operations used in ECPInt.
 ECPInt:  NShTT=   18915 NPrTT=   58308 LenC2=   17615 LenP2D=   40971.
 LDataN:  DoStor=T MaxTD1= 8 Len=  415
 D2PCM: PCM CHGder 2nd derivatives, FixD1E=F FixD2E=F DoIter=F DoCFld=F I1PDM=0
 Calling FoFJK, ICntrl=    100127 FMM=F ISym2X=0 I1Cent= 0 IOpClX= 0 NMat=1 NMatS=1 NMatT=0.
 Full mass-weighted force constant matrix:
 Low frequencies ---  -18.4731   -2.5485   -0.0003    0.0004    0.0009   14.9534
 Low frequencies ---   92.2758  122.1669  237.1431
 Diagonal vibrational polarizability:
        2.5764061       3.0123360      24.5064174
 Harmonic frequencies (cm**-1), IR intensities (KM/Mole), Raman scattering
 activities (A**4/AMU), depolarization ratios for plane and unpolarized
 incident light, reduced masses (AMU), force constants (mDyne/A),
 and normal coordinates:
                      1                      2                      3
                      A                      A                      A
 Frequencies --     92.2758               122.1669               237.1431
 Red. masses --      4.9263                 3.6597                 4.4562
 Frc consts  --      0.0247                 0.0322                 0.1477
 IR Inten    --      2.4882                 0.0000                 4.2729
  Atom  AN      X      Y      Z        X      Y      Z        X      Y      Z
     1   6     0.00  -0.00   0.21     0.00   0.00   0.13    -0.05   0.17  -0.00
     2   6    -0.00  -0.00   0.01     0.00  -0.00   0.20    -0.12   0.02   0.00
     3   6    -0.00   0.00  -0.15    -0.00  -0.00   0.06    -0.02  -0.14   0.00
     4   6     0.00   0.00  -0.15    -0.00  -0.00  -0.06     0.02  -0.14   0.00
     5   6     0.00  -0.00   0.01    -0.00   0.00  -0.20     0.12   0.02   0.00
     6   6     0.00  -0.00   0.21    -0.00   0.00  -0.13     0.05   0.17  -0.00
     7   6    -0.00   0.00  -0.20     0.00  -0.00  -0.00    -0.00  -0.15   0.00
     8   6     0.00   0.00  -0.20    -0.00  -0.00  -0.00     0.00  -0.15  -0.00
     9   6     0.00  -0.00  -0.15    -0.00  -0.00   0.06    -0.02  -0.14  -0.00
    10   6    -0.00  -0.00  -0.15     0.00  -0.00  -0.06     0.02  -0.14  -0.00
    11   6    -0.00   0.00   0.01     0.00  -0.00  -0.20     0.12   0.02  -0.00
    12   1    -0.00   0.00   0.01     0.00  -0.00  -0.36     0.29   0.02  -0.00
    13   6    -0.00   0.00   0.21     0.00  -0.00  -0.13     0.05   0.17   0.00
    14   6    -0.00   0.00   0.21     0.00   0.00   0.13    -0.05   0.17   0.00
    15   6     0.00   0.00   0.01    -0.00   0.00   0.20    -0.12   0.02  -0.00
    16   1    -0.00   0.00  -0.19     0.00  -0.00  -0.00     0.00  -0.16   0.00
    17   1     0.00  -0.00   0.38     0.00   0.00   0.24    -0.10   0.26  -0.00
    18   1    -0.00  -0.00   0.01     0.00  -0.00   0.36    -0.29   0.02   0.00
    19   1     0.00  -0.00   0.01    -0.00   0.00  -0.36     0.29   0.02   0.00
    20   1     0.00  -0.00   0.38    -0.00   0.00  -0.24     0.10   0.26  -0.00
    21   1     0.00   0.00  -0.19    -0.00  -0.00  -0.00    -0.00  -0.16  -0.00
    22   1    -0.00   0.00   0.38     0.00  -0.00  -0.24     0.10   0.26   0.00
    23   1    -0.00   0.00   0.38    -0.00   0.00   0.24    -0.10   0.26   0.00
    24   1     0.00   0.00   0.01    -0.00   0.00   0.36    -0.29   0.02  -0.00
                      4                      5                      6
                      A                      A                      A
 Frequencies --    237.7515               271.8180               394.2521
 Red. masses --      4.7952                 3.6504                 3.2570
 Frc consts  --      0.1597                 0.1589                 0.2983
 IR Inten    --      0.0001                 0.0000                 0.0800
  Atom  AN      X      Y      Z        X      Y      Z        X      Y      Z
     1   6     0.00  -0.00  -0.15    -0.00  -0.00  -0.13     0.00  -0.00   0.08
     2   6     0.00  -0.00   0.15     0.00   0.00  -0.08     0.00   0.00  -0.16
     3   6     0.00   0.00   0.20     0.00   0.00   0.08     0.00   0.00  -0.01
     4   6    -0.00   0.00   0.20    -0.00   0.00  -0.08    -0.00   0.00  -0.01
     5   6    -0.00  -0.00   0.15    -0.00  -0.00   0.08    -0.00   0.00  -0.16
     6   6    -0.00  -0.00  -0.15     0.00  -0.00   0.13    -0.00  -0.00   0.08
     7   6     0.00   0.00  -0.00    -0.00   0.00   0.25    -0.00   0.00   0.19
     8   6     0.00   0.00  -0.00    -0.00   0.00  -0.25     0.00   0.00   0.19
     9   6     0.00   0.00  -0.20     0.00   0.00  -0.08    -0.00  -0.00  -0.01
    10   6    -0.00   0.00  -0.20    -0.00   0.00   0.08     0.00  -0.00  -0.01
    11   6    -0.00  -0.00  -0.15    -0.00  -0.00  -0.08     0.00  -0.00  -0.16
    12   1    -0.00  -0.00  -0.20    -0.00  -0.00  -0.19     0.00  -0.00  -0.34
    13   6    -0.00  -0.00   0.15     0.00  -0.00  -0.13     0.00   0.00   0.08
    14   6     0.00  -0.00   0.15     0.00  -0.00   0.13    -0.00   0.00   0.08
    15   6     0.00  -0.00  -0.15     0.00   0.00   0.08    -0.00  -0.00  -0.16
    16   1     0.00   0.00  -0.00    -0.00   0.00   0.38    -0.00   0.00   0.36
    17   1     0.00  -0.00  -0.35    -0.00  -0.00  -0.29     0.00  -0.00   0.15
    18   1     0.00  -0.00   0.20     0.00   0.00  -0.19     0.00   0.00  -0.34
    19   1    -0.00  -0.00   0.20    -0.00  -0.00   0.19    -0.00   0.00  -0.34
    20   1    -0.00  -0.00  -0.35     0.00  -0.00   0.29    -0.00  -0.00   0.15
    21   1     0.00   0.00  -0.00    -0.00   0.00  -0.38     0.00   0.00   0.36
    22   1    -0.00  -0.00   0.35     0.00  -0.00  -0.29     0.00   0.00   0.15
    23   1     0.00  -0.00   0.35     0.00  -0.00   0.29    -0.00   0.00   0.15
    24   1     0.00  -0.00  -0.20     0.00   0.00   0.19    -0.00  -0.00  -0.34
                      7                      8                      9
                      A                      A                      A
 Frequencies --    401.0755               401.6759               488.8746
 Red. masses --      6.6997                 4.6212                 2.3655
 Frc consts  --      0.6350                 0.4393                 0.3331
 IR Inten    --      0.0000                 0.0000                52.2330
  Atom  AN      X      Y      Z        X      Y      Z        X      Y      Z
     1   6     0.26   0.00  -0.00     0.08  -0.03  -0.00    -0.00  -0.00  -0.03
     2   6     0.21  -0.04   0.00     0.15   0.11   0.00     0.00  -0.00   0.06
     3   6     0.11   0.00   0.00     0.06   0.19   0.00    -0.00   0.00  -0.14
     4   6     0.11  -0.00   0.00    -0.06   0.19   0.00     0.00   0.00  -0.14
     5   6     0.21   0.04   0.00    -0.15   0.11   0.00    -0.00  -0.00   0.06
     6   6     0.26  -0.00  -0.00    -0.08  -0.03  -0.00    -0.00  -0.00  -0.03
     7   6    -0.00  -0.06   0.00    -0.02   0.00  -0.00    -0.00   0.00   0.12
     8   6     0.00   0.06  -0.00     0.02  -0.00  -0.00     0.00  -0.00   0.12
     9   6    -0.11  -0.00  -0.00    -0.06  -0.19   0.00     0.00  -0.00  -0.14
    10   6    -0.11   0.00   0.00     0.06  -0.19   0.00    -0.00  -0.00  -0.14
    11   6    -0.21  -0.04   0.00     0.15  -0.11   0.00    -0.00   0.00   0.06
    12   1    -0.24  -0.04   0.00     0.27  -0.11   0.00     0.00   0.00   0.29
    13   6    -0.26   0.00  -0.00     0.08   0.03  -0.00     0.00   0.00  -0.03
    14   6    -0.26  -0.00   0.00    -0.08   0.03  -0.00     0.00   0.00  -0.03
    15   6    -0.21   0.04   0.00    -0.15  -0.11   0.00     0.00   0.00   0.06
    16   1    -0.00  -0.06   0.00    -0.27   0.00  -0.00    -0.00   0.00   0.52
    17   1     0.24   0.04  -0.00     0.15  -0.15  -0.00     0.00  -0.00   0.06
    18   1     0.24  -0.04   0.00     0.27   0.11   0.00     0.00  -0.00   0.29
    19   1     0.24   0.04   0.00    -0.27   0.11   0.00    -0.00  -0.00   0.29
    20   1     0.24  -0.04  -0.00    -0.15  -0.15  -0.00     0.00  -0.00   0.06
    21   1     0.00   0.06  -0.00     0.27  -0.00  -0.00     0.00  -0.00   0.52
    22   1    -0.24   0.04  -0.00     0.15   0.15  -0.00     0.00   0.00   0.06
    23   1    -0.24  -0.04   0.00    -0.15   0.15  -0.00     0.00   0.00   0.06
    24   1    -0.24   0.04   0.00    -0.27  -0.11   0.00    -0.00   0.00   0.29
                     10                     11                     12
                      A                      A                      A
 Frequencies --    495.7520               513.8293               540.1346
 Red. masses --      2.7090                 3.4292                 6.2445
 Frc consts  --      0.3923                 0.5334                 1.0734
 IR Inten    --      0.0000                 0.0000                 0.0000
  Atom  AN      X      Y      Z        X      Y      Z        X      Y      Z
     1   6    -0.00   0.00  -0.06    -0.00  -0.00   0.16     0.13   0.15   0.00
     2   6    -0.00  -0.00   0.11    -0.00   0.00  -0.10     0.09   0.04  -0.00
     3   6    -0.00  -0.00  -0.15    -0.00   0.00  -0.14     0.15  -0.12  -0.00
     4   6    -0.00  -0.00  -0.15     0.00  -0.00   0.14    -0.15  -0.12   0.00
     5   6     0.00  -0.00   0.11     0.00  -0.00   0.10    -0.09   0.04   0.00
     6   6    -0.00   0.00  -0.06    -0.00  -0.00  -0.16    -0.13   0.15  -0.00
     7   6     0.00   0.00  -0.00    -0.00   0.00   0.00     0.25  -0.00   0.00
     8   6    -0.00   0.00  -0.00     0.00  -0.00  -0.00    -0.25  -0.00   0.00
     9   6    -0.00   0.00   0.15     0.00  -0.00  -0.14    -0.15   0.12  -0.00
    10   6    -0.00   0.00   0.15    -0.00  -0.00   0.14     0.15   0.12  -0.00
    11   6     0.00  -0.00  -0.11    -0.00   0.00   0.10     0.09  -0.04   0.00
    12   1     0.00  -0.00  -0.45     0.00   0.00   0.04    -0.12  -0.04   0.00
    13   6     0.00   0.00   0.06    -0.00   0.00  -0.16     0.13  -0.15  -0.00
    14   6    -0.00   0.00   0.06     0.00   0.00   0.16    -0.13  -0.15   0.00
    15   6     0.00  -0.00  -0.11     0.00   0.00  -0.10    -0.09  -0.04  -0.00
    16   1     0.00   0.00  -0.00    -0.00   0.00   0.00     0.40   0.00   0.00
    17   1    -0.00   0.00   0.08     0.00  -0.00   0.44     0.17   0.07   0.00
    18   1     0.00  -0.00   0.45    -0.00  -0.00  -0.04    -0.12   0.04   0.00
    19   1     0.00  -0.00   0.45    -0.00  -0.00   0.04     0.12   0.04   0.00
    20   1     0.00   0.00   0.08    -0.00   0.00  -0.44    -0.17   0.07  -0.00
    21   1    -0.00   0.00  -0.00     0.00  -0.00  -0.00    -0.40  -0.00   0.00
    22   1     0.00  -0.00  -0.08    -0.00  -0.00  -0.44     0.17  -0.07  -0.00
    23   1     0.00   0.00  -0.08     0.00   0.00   0.44    -0.17  -0.07   0.00
    24   1     0.00  -0.00  -0.45     0.00   0.00  -0.04     0.12  -0.04   0.00
                     13                     14                     15
                      A                      A                      A
 Frequencies --    604.1422               618.0190               641.7357
 Red. masses --      3.2220                 6.7843                 6.6556
 Frc consts  --      0.6929                 1.5267                 1.6149
 IR Inten    --      0.0000                18.1246                 0.0000
  Atom  AN      X      Y      Z        X      Y      Z        X      Y      Z
     1   6     0.00  -0.00   0.15    -0.19   0.03   0.00     0.09  -0.03  -0.00
     2   6    -0.00  -0.00  -0.13    -0.01   0.26  -0.00    -0.04  -0.24  -0.00
     3   6    -0.00  -0.00  -0.06     0.13   0.04  -0.00    -0.15   0.01   0.00
     4   6    -0.00  -0.00   0.06     0.13  -0.04  -0.00    -0.15  -0.01   0.00
     5   6     0.00   0.00   0.13    -0.01  -0.26   0.00    -0.04   0.24   0.00
     6   6     0.00   0.00  -0.15    -0.19  -0.03  -0.00     0.09   0.03   0.00
     7   6    -0.00  -0.00   0.12     0.15  -0.00   0.00     0.00   0.27  -0.00
     8   6    -0.00   0.00  -0.12     0.15   0.00  -0.00     0.00  -0.27  -0.00
     9   6    -0.00   0.00   0.06     0.13   0.04   0.00     0.15  -0.01   0.00
    10   6    -0.00   0.00  -0.06     0.13  -0.04  -0.00     0.15   0.01   0.00
    11   6     0.00   0.00  -0.13    -0.01  -0.26  -0.00     0.04  -0.24   0.00
    12   1     0.00   0.00  -0.14    -0.01  -0.25  -0.00     0.05  -0.24   0.00
    13   6     0.00   0.00   0.15    -0.19  -0.03   0.00    -0.09  -0.03   0.00
    14   6     0.00  -0.00  -0.15    -0.19   0.03  -0.00    -0.09   0.03  -0.00
    15   6    -0.00  -0.00   0.13    -0.01   0.26   0.00     0.04   0.24  -0.00
    16   1    -0.00   0.00   0.24     0.17  -0.00   0.00     0.00   0.27  -0.00
    17   1     0.00   0.00   0.39    -0.07  -0.18   0.00    -0.01   0.15  -0.00
    18   1    -0.00  -0.00  -0.14    -0.01   0.25  -0.00    -0.05  -0.24  -0.00
    19   1     0.00   0.00   0.14    -0.01  -0.25   0.00    -0.05   0.24   0.00
    20   1    -0.00   0.00  -0.39    -0.07   0.18  -0.00    -0.01  -0.15   0.00
    21   1    -0.00   0.00  -0.24     0.17   0.00  -0.00     0.00  -0.27  -0.00
    22   1     0.00   0.00   0.39    -0.07   0.18   0.00     0.01   0.15   0.00
    23   1     0.00  -0.00  -0.39    -0.07  -0.18  -0.00     0.01  -0.15  -0.00
    24   1     0.00  -0.00   0.14    -0.01   0.25   0.00     0.05   0.24  -0.00
                     16                     17                     18
                      A                      A                      A
 Frequencies --    665.6852               757.0251               776.4065
 Red. masses --      6.0474                 1.1985                 5.5983
 Frc consts  --      1.5789                 0.4047                 1.9883
 IR Inten    --      1.0403               153.6662                 0.0000
  Atom  AN      X      Y      Z        X      Y      Z        X      Y      Z
     1   6     0.20   0.09  -0.00    -0.00   0.00  -0.03    -0.00   0.01  -0.00
     2   6     0.18   0.07  -0.00    -0.00   0.00  -0.05     0.07   0.17   0.00
     3   6     0.10  -0.06  -0.00    -0.00  -0.00   0.02    -0.01   0.13  -0.00
     4   6    -0.10  -0.06   0.00    -0.00   0.00   0.02    -0.01  -0.13   0.00
     5   6    -0.18   0.07   0.00    -0.00   0.00  -0.05     0.07  -0.17  -0.00
     6   6    -0.20   0.09   0.00    -0.00   0.00  -0.03    -0.00  -0.01   0.00
     7   6    -0.00  -0.18   0.00    -0.00  -0.00   0.02    -0.00   0.33   0.00
     8   6     0.00  -0.18  -0.00    -0.00   0.00   0.02    -0.00  -0.33  -0.00
     9   6     0.10  -0.06   0.00    -0.00   0.00   0.02     0.01  -0.13  -0.00
    10   6    -0.10  -0.06   0.00    -0.00  -0.00   0.02     0.01   0.13   0.00
    11   6    -0.18   0.07  -0.00     0.00  -0.00  -0.05    -0.07   0.17  -0.00
    12   1    -0.06   0.07  -0.00    -0.00   0.00   0.28    -0.19   0.18  -0.00
    13   6    -0.20   0.09  -0.00    -0.00  -0.00  -0.03     0.00   0.01   0.00
    14   6     0.20   0.09   0.00     0.00   0.00  -0.03     0.00  -0.01  -0.00
    15   6     0.18   0.07   0.00     0.00   0.00  -0.05    -0.07  -0.17   0.00
    16   1    -0.00  -0.18   0.00     0.00  -0.00  -0.23    -0.00   0.34   0.00
    17   1     0.32  -0.11  -0.00     0.00  -0.00   0.37     0.08  -0.12  -0.00
    18   1     0.06   0.07   0.00     0.00  -0.00   0.28     0.19   0.18   0.00
    19   1    -0.06   0.07   0.00     0.00  -0.00   0.28     0.19  -0.18  -0.00
    20   1    -0.32  -0.11   0.00     0.00  -0.00   0.37     0.08   0.12   0.00
    21   1     0.00  -0.18  -0.00    -0.00   0.00  -0.23    -0.00  -0.34  -0.00
    22   1    -0.32  -0.11  -0.00     0.00   0.00   0.37    -0.08  -0.12   0.00
    23   1     0.32  -0.11  -0.00    -0.00   0.00   0.37    -0.08   0.12   0.00
    24   1     0.06   0.07  -0.00     0.00   0.00   0.28    -0.19  -0.18   0.00
                     19                     20                     21
                      A                      A                      A
 Frequencies --    781.9388               786.7219               805.1928
 Red. masses --      3.3991                 1.3550                 2.3887
 Frc consts  --      1.2245                 0.4941                 0.9124
 IR Inten    --      0.0000                 0.0000                 0.0000
  Atom  AN      X      Y      Z        X      Y      Z        X      Y      Z
     1   6     0.00  -0.00   0.12     0.00  -0.00   0.04    -0.00  -0.00   0.07
     2   6     0.00   0.00  -0.06     0.00  -0.00   0.06    -0.00  -0.00  -0.02
     3   6     0.00   0.00   0.19     0.00  -0.00  -0.06     0.00  -0.00   0.16
     4   6    -0.00  -0.00  -0.19    -0.00   0.00  -0.06     0.00   0.00  -0.16
     5   6     0.00  -0.00   0.06    -0.00   0.00   0.06    -0.00   0.00   0.02
     6   6    -0.00   0.00  -0.12    -0.00   0.00   0.04    -0.00   0.00  -0.07
     7   6     0.00   0.00  -0.00    -0.00  -0.00   0.00     0.00   0.00  -0.03
     8   6     0.00  -0.00   0.00    -0.00   0.00  -0.00     0.00  -0.00   0.03
     9   6     0.00  -0.00   0.19     0.00   0.00   0.06     0.00  -0.00  -0.16
    10   6     0.00   0.00  -0.19    -0.00  -0.00   0.06     0.00   0.00   0.16
    11   6    -0.00   0.00   0.06     0.00  -0.00  -0.06    -0.00   0.00  -0.02
    12   1    -0.00   0.00   0.44    -0.00   0.00   0.26    -0.00  -0.00  -0.31
    13   6    -0.00  -0.00  -0.12    -0.00   0.00  -0.04    -0.00   0.00   0.07
    14   6    -0.00   0.00   0.12     0.00   0.00  -0.04    -0.00  -0.00  -0.07
    15   6    -0.00  -0.00  -0.06     0.00  -0.00  -0.06    -0.00  -0.00   0.02
    16   1     0.00   0.00   0.00    -0.00  -0.00  -0.00     0.00   0.00  -0.49
    17   1     0.00  -0.00   0.02    -0.00   0.00  -0.41    -0.00  -0.00  -0.04
    18   1     0.00   0.00  -0.44    -0.00   0.00  -0.26    -0.00   0.00  -0.31
    19   1     0.00  -0.00   0.44    -0.00   0.00  -0.26    -0.00   0.00   0.31
    20   1     0.00   0.00  -0.02    -0.00   0.00  -0.41    -0.00   0.00   0.04
    21   1     0.00  -0.00   0.00    -0.00   0.00  -0.00     0.00  -0.00   0.49
    22   1    -0.00  -0.00  -0.02    -0.00   0.00   0.41    -0.00  -0.00  -0.04
    23   1    -0.00   0.00   0.02    -0.00   0.00   0.41    -0.00   0.00   0.04
    24   1    -0.00  -0.00  -0.44    -0.00   0.00   0.26    -0.00   0.00   0.31
                     22                     23                     24
                      A                      A                      A
 Frequencies --    830.6273               869.5659               890.9621
 Red. masses --      3.7775                 1.2789                 1.6169
 Frc consts  --      1.5356                 0.5698                 0.7562
 IR Inten    --      0.8215                 0.0000                 0.0000
  Atom  AN      X      Y      Z        X      Y      Z        X      Y      Z
     1   6    -0.07  -0.04  -0.00    -0.00   0.00  -0.04     0.00  -0.00   0.05
     2   6    -0.09  -0.13  -0.00    -0.00   0.00  -0.05     0.00  -0.00   0.08
     3   6     0.08  -0.10  -0.00     0.00  -0.00   0.03     0.00  -0.00  -0.07
     4   6     0.08   0.10   0.00     0.00   0.00  -0.03     0.00  -0.00   0.07
     5   6    -0.09   0.13   0.00     0.00  -0.00   0.05    -0.00   0.00  -0.08
     6   6    -0.07   0.04   0.00     0.00  -0.00   0.04    -0.00   0.00  -0.05
     7   6     0.18   0.00   0.00    -0.00  -0.00   0.04     0.00  -0.00   0.00
     8   6     0.18  -0.00  -0.00    -0.00  -0.00  -0.04     0.00   0.00  -0.00
     9   6     0.08  -0.10   0.00     0.00  -0.00  -0.03    -0.00  -0.00  -0.07
    10   6     0.08   0.10  -0.00    -0.00   0.00   0.03    -0.00   0.00   0.07
    11   6    -0.09   0.13  -0.00     0.00  -0.00  -0.05     0.00  -0.00  -0.08
    12   1    -0.21   0.14   0.00    -0.00   0.00   0.35    -0.00   0.00   0.38
    13   6    -0.07   0.04  -0.00     0.00  -0.00  -0.04     0.00  -0.00  -0.05
    14   6    -0.07  -0.04   0.00    -0.00   0.00   0.04    -0.00   0.00   0.05
    15   6    -0.09  -0.13   0.00     0.00   0.00   0.05    -0.00   0.00   0.08
    16   1     0.47   0.00   0.00     0.00  -0.00  -0.39     0.00  -0.00  -0.00
    17   1    -0.12   0.03   0.00     0.00  -0.00   0.22    -0.00   0.00  -0.30
    18   1    -0.21  -0.14   0.00     0.00  -0.00   0.35    -0.00   0.00  -0.38
    19   1    -0.21   0.14  -0.00    -0.00   0.00  -0.35     0.00  -0.00   0.38
    20   1    -0.12  -0.03  -0.00    -0.00   0.00  -0.22     0.00  -0.00   0.30
    21   1     0.47  -0.00  -0.00    -0.00  -0.00   0.39     0.00   0.00   0.00
    22   1    -0.12  -0.03   0.00     0.00   0.00   0.22     0.00   0.00   0.30
    23   1    -0.12   0.03  -0.00     0.00  -0.00  -0.22     0.00  -0.00  -0.30
    24   1    -0.21  -0.14  -0.00     0.00  -0.00  -0.35    -0.00  -0.00  -0.38
                     25                     26                     27
                      A                      A                      A
 Frequencies --    925.3361               931.3076               935.4631
 Red. masses --      5.4919                 1.4671                 5.4630
 Frc consts  --      2.7706                 0.7497                 2.8166
 IR Inten    --      4.9497               103.6866                 0.0000
  Atom  AN      X      Y      Z        X      Y      Z        X      Y      Z
     1   6     0.15   0.11  -0.00    -0.00  -0.00  -0.03     0.20   0.10  -0.00
     2   6    -0.01  -0.20  -0.00    -0.00   0.00  -0.01     0.04  -0.14  -0.00
     3   6    -0.05  -0.03   0.00     0.00   0.00   0.05    -0.10  -0.02   0.00
     4   6     0.05  -0.03   0.00    -0.00   0.00   0.05     0.10  -0.02   0.00
     5   6     0.01  -0.20  -0.00     0.00   0.00  -0.01    -0.04  -0.14  -0.00
     6   6    -0.15   0.11   0.00     0.00  -0.00  -0.03    -0.20   0.10  -0.00
     7   6     0.00   0.23  -0.00     0.00  -0.00  -0.12    -0.20   0.00  -0.00
     8   6    -0.00   0.23  -0.00    -0.00  -0.00  -0.12     0.20   0.00  -0.00
     9   6    -0.05  -0.03  -0.00    -0.00  -0.00   0.05     0.10   0.02   0.00
    10   6     0.05  -0.03  -0.00     0.00  -0.00   0.05    -0.10   0.02   0.00
    11   6     0.01  -0.20   0.00    -0.00  -0.00  -0.01     0.04   0.14  -0.00
    12   1     0.21  -0.20  -0.00     0.00  -0.00  -0.05    -0.10   0.14  -0.00
    13   6    -0.15   0.11  -0.00    -0.00   0.00  -0.03     0.20  -0.10  -0.00
    14   6     0.15   0.11  -0.00     0.00   0.00  -0.03    -0.20  -0.10  -0.00
    15   6    -0.01  -0.20   0.00     0.00  -0.00  -0.01    -0.04   0.14  -0.00
    16   1     0.00   0.24   0.00     0.00  -0.00   0.63    -0.31   0.00   0.00
    17   1     0.13   0.13   0.00    -0.00  -0.00   0.20     0.27  -0.01   0.00
    18   1    -0.21  -0.20   0.00     0.00   0.00  -0.05    -0.10  -0.14  -0.00
    19   1     0.21  -0.20  -0.00    -0.00   0.00  -0.05     0.10  -0.14  -0.00
    20   1    -0.13   0.13   0.00     0.00  -0.00   0.20    -0.27  -0.01   0.00
    21   1    -0.00   0.24   0.00    -0.00  -0.00   0.63     0.31   0.00   0.00
    22   1    -0.13   0.13   0.00    -0.00   0.00   0.20     0.27   0.01   0.00
    23   1     0.13   0.13  -0.00     0.00   0.00   0.20    -0.27   0.01   0.00
    24   1    -0.21  -0.20  -0.00    -0.00  -0.00  -0.05     0.10   0.14  -0.00
                     28                     29                     30
                      A                      A                      A
 Frequencies --    947.6031              1005.1638              1009.2653
 Red. masses --      1.9275                 1.3407                 1.3765
 Frc consts  --      1.0197                 0.7981                 0.8261
 IR Inten    --      0.0000                 0.0000                11.8944
  Atom  AN      X      Y      Z        X      Y      Z        X      Y      Z
     1   6     0.00   0.00  -0.02    -0.00   0.00  -0.05     0.00  -0.00   0.05
     2   6    -0.00  -0.00  -0.05     0.00  -0.00   0.07    -0.00   0.00  -0.07
     3   6    -0.00  -0.00   0.09     0.00   0.00  -0.01     0.00  -0.00   0.02
     4   6    -0.00   0.00  -0.09     0.00  -0.00  -0.01    -0.00   0.00   0.02
     5   6     0.00  -0.00   0.05     0.00  -0.00   0.07    -0.00   0.00  -0.07
     6   6    -0.00  -0.00   0.02    -0.00   0.00  -0.05     0.00  -0.00   0.05
     7   6     0.00  -0.00  -0.14     0.00   0.00  -0.00     0.00  -0.00  -0.03
     8   6     0.00  -0.00   0.14    -0.00   0.00  -0.00    -0.00   0.00  -0.03
     9   6    -0.00  -0.00  -0.09    -0.00   0.00   0.01     0.00   0.00   0.02
    10   6    -0.00   0.00   0.09    -0.00  -0.00   0.01    -0.00   0.00   0.02
    11   6     0.00   0.00  -0.05     0.00  -0.00  -0.07     0.00  -0.00  -0.07
    12   1    -0.00   0.00   0.12    -0.00   0.00   0.38    -0.00   0.00   0.38
    13   6     0.00  -0.00  -0.02     0.00   0.00   0.05    -0.00   0.00   0.05
    14   6    -0.00  -0.00   0.02     0.00   0.00   0.05     0.00   0.00   0.05
    15   6    -0.00   0.00   0.05     0.00  -0.00  -0.07     0.00  -0.00  -0.07
    16   1    -0.00   0.00   0.61     0.00   0.00   0.00    -0.00   0.00   0.16
    17   1     0.00  -0.00   0.17     0.00  -0.00   0.32    -0.00   0.00  -0.29
    18   1     0.00  -0.00   0.12    -0.00   0.00  -0.38     0.00  -0.00   0.38
    19   1    -0.00   0.00  -0.12    -0.00   0.00  -0.38     0.00  -0.00   0.38
    20   1    -0.00   0.00  -0.17     0.00  -0.00   0.32    -0.00   0.00  -0.29
    21   1     0.00  -0.00  -0.61    -0.00   0.00   0.00     0.00   0.00   0.16
    22   1     0.00   0.00   0.17    -0.00  -0.00  -0.32    -0.00  -0.00  -0.29
    23   1    -0.00  -0.00  -0.17     0.00  -0.00  -0.32     0.00  -0.00  -0.29
    24   1     0.00  -0.00  -0.12    -0.00   0.00   0.38    -0.00   0.00   0.38
                     31                     32                     33
                      A                      A                      A
 Frequencies --   1024.5511              1024.7183              1031.4161
 Red. masses --      1.3211                 1.3271                 2.2751
 Frc consts  --      0.8170                 0.8210                 1.4260
 IR Inten    --      0.0000                 0.0000                21.6624
  Atom  AN      X      Y      Z        X      Y      Z        X      Y      Z
     1   6    -0.00  -0.00  -0.07     0.00   0.00   0.07     0.07   0.13  -0.00
     2   6     0.00  -0.00   0.05    -0.00   0.00  -0.05    -0.04   0.05   0.00
     3   6     0.00   0.00  -0.00    -0.00  -0.00   0.00    -0.03  -0.03  -0.00
     4   6    -0.00   0.00   0.00    -0.00   0.00  -0.00    -0.03   0.03   0.00
     5   6    -0.00   0.00  -0.05    -0.00  -0.00   0.05    -0.04  -0.05  -0.00
     6   6    -0.00   0.00   0.07     0.00  -0.00  -0.07     0.07  -0.13   0.00
     7   6     0.00  -0.00   0.00     0.00   0.00  -0.01     0.04   0.00   0.00
     8   6     0.00   0.00  -0.00     0.00   0.00   0.01     0.04  -0.00  -0.00
     9   6    -0.00  -0.00  -0.00    -0.00  -0.00  -0.00    -0.03  -0.03   0.00
    10   6    -0.00   0.00   0.00    -0.00   0.00   0.00    -0.03   0.03  -0.00
    11   6    -0.00  -0.00  -0.05    -0.00  -0.00  -0.05    -0.03  -0.05   0.00
    12   1    -0.00   0.00   0.29    -0.00   0.00   0.29    -0.32  -0.06  -0.00
    13   6     0.00  -0.00   0.07     0.00  -0.00   0.07     0.07  -0.13  -0.00
    14   6     0.00   0.00  -0.07     0.00   0.00  -0.07     0.07   0.13   0.00
    15   6    -0.00   0.00   0.05    -0.00   0.00   0.05    -0.03   0.05  -0.00
    16   1     0.00  -0.00  -0.00     0.00   0.00   0.03     0.20   0.00  -0.00
    17   1     0.00  -0.00   0.40    -0.00   0.00  -0.40    -0.02   0.31   0.00
    18   1     0.00   0.00  -0.29    -0.00  -0.00   0.29    -0.32   0.06  -0.00
    19   1     0.00  -0.00   0.29    -0.00  -0.00  -0.29    -0.32  -0.06   0.00
    20   1    -0.00   0.00  -0.40     0.00  -0.00   0.40    -0.02  -0.31  -0.00
    21   1     0.00   0.00   0.00     0.00   0.00  -0.03     0.20  -0.00   0.00
    22   1    -0.00  -0.00  -0.40    -0.00  -0.00  -0.40    -0.02  -0.31   0.00
    23   1    -0.00   0.00   0.40    -0.00   0.00   0.40    -0.02   0.31  -0.00
    24   1    -0.00  -0.00  -0.29    -0.00  -0.00  -0.29    -0.32   0.06   0.00
                     34                     35                     36
                      A                      A                      A
 Frequencies --   1037.7055              1136.5625              1147.8936
 Red. masses --      2.3667                 2.0948                 1.5738
 Frc consts  --      1.5015                 1.5943                 1.2218
 IR Inten    --      0.0000                 0.0000                 5.2239
  Atom  AN      X      Y      Z        X      Y      Z        X      Y      Z
     1   6     0.08   0.13  -0.00    -0.02   0.03   0.00    -0.03   0.02   0.00
     2   6    -0.04   0.06   0.00     0.01  -0.11  -0.00     0.05  -0.01  -0.00
     3   6    -0.03  -0.02  -0.00     0.06   0.08   0.00    -0.08   0.01  -0.00
     4   6    -0.03   0.02   0.00    -0.06   0.08   0.00    -0.08  -0.01   0.00
     5   6    -0.04  -0.06  -0.00    -0.01  -0.11  -0.00     0.05   0.01  -0.00
     6   6     0.08  -0.13   0.00     0.02   0.03  -0.00    -0.03  -0.02   0.00
     7   6    -0.00   0.01  -0.00     0.05  -0.00   0.00     0.07   0.00   0.00
     8   6    -0.00  -0.01   0.00    -0.05  -0.00  -0.00     0.07   0.00  -0.00
     9   6     0.03   0.02   0.00    -0.06  -0.08   0.00    -0.08   0.01   0.00
    10   6     0.03  -0.02   0.00     0.06  -0.08   0.00    -0.08  -0.01  -0.00
    11   6     0.04   0.06  -0.00     0.01   0.11  -0.00     0.05   0.01  -0.00
    12   1     0.34   0.07   0.00     0.11   0.12   0.00     0.35   0.01   0.00
    13   6    -0.08   0.13   0.00    -0.02  -0.03   0.00    -0.03  -0.02   0.00
    14   6    -0.08  -0.13  -0.00     0.02  -0.03   0.00    -0.03   0.02  -0.00
    15   6     0.04  -0.06   0.00    -0.01   0.11  -0.00     0.05  -0.01   0.00
    16   1    -0.00   0.00  -0.00    -0.18  -0.00   0.00     0.38   0.00  -0.00
    17   1    -0.01   0.31   0.00    -0.21   0.37   0.00    -0.11   0.16   0.00
    18   1    -0.34   0.07  -0.00     0.11  -0.12   0.00     0.35  -0.01  -0.00
    19   1    -0.34  -0.07   0.00    -0.11  -0.12  -0.00     0.35   0.01  -0.00
    20   1    -0.01  -0.31  -0.00     0.21   0.37   0.00    -0.11  -0.16  -0.00
    21   1    -0.00  -0.00  -0.00     0.18  -0.00   0.00     0.38  -0.00   0.00
    22   1     0.01   0.31  -0.00    -0.21  -0.37   0.00    -0.11  -0.16   0.00
    23   1     0.01  -0.31   0.00     0.21  -0.37   0.00    -0.11   0.16  -0.00
    24   1     0.34  -0.07  -0.00    -0.11   0.12   0.00     0.35  -0.01   0.00
                     37                     38                     39
                      A                      A                      A
 Frequencies --   1179.8971              1191.0402              1193.1854
 Red. masses --      1.3194                 1.0580                 1.2498
 Frc consts  --      1.0822                 0.8843                 1.0483
 IR Inten    --     12.4818                 0.0000                 2.8733
  Atom  AN      X      Y      Z        X      Y      Z        X      Y      Z
     1   6    -0.01   0.03   0.00    -0.02   0.02   0.00     0.02  -0.01  -0.00
     2   6     0.03  -0.05  -0.00     0.01  -0.00  -0.00     0.02   0.02   0.00
     3   6     0.02   0.03  -0.00     0.00   0.02  -0.00    -0.06  -0.03  -0.00
     4   6    -0.02   0.03   0.00     0.00  -0.02  -0.00    -0.06   0.03   0.00
     5   6    -0.03  -0.05   0.00     0.01   0.00  -0.00     0.02  -0.02  -0.00
     6   6     0.01   0.03  -0.00    -0.02  -0.02   0.00     0.02   0.01  -0.00
     7   6     0.00  -0.05   0.00    -0.00  -0.01   0.00     0.00  -0.00   0.00
     8   6     0.00  -0.05  -0.00    -0.00   0.01   0.00     0.00   0.00  -0.00
     9   6     0.02   0.03   0.00    -0.00  -0.02  -0.00    -0.06  -0.03   0.00
    10   6    -0.02   0.03  -0.00    -0.00   0.02  -0.00    -0.06   0.03  -0.00
    11   6    -0.03  -0.05   0.00    -0.01  -0.00   0.00     0.02  -0.02   0.00
    12   1    -0.32  -0.06  -0.00    -0.29  -0.01  -0.00    -0.11  -0.02  -0.00
    13   6     0.01   0.03  -0.00     0.02   0.02  -0.00     0.02   0.01   0.00
    14   6    -0.01   0.03  -0.00     0.02  -0.02   0.00     0.02  -0.01   0.00
    15   6     0.03  -0.05   0.00    -0.01   0.00  -0.00     0.02   0.02  -0.00
    16   1     0.00  -0.05  -0.00    -0.00  -0.01  -0.00     0.35  -0.00   0.00
    17   1    -0.18   0.32   0.00    -0.21   0.35   0.00     0.21  -0.35  -0.00
    18   1     0.32  -0.06  -0.00     0.29  -0.01  -0.00    -0.11   0.02  -0.00
    19   1    -0.32  -0.06   0.00     0.29   0.01  -0.00    -0.11  -0.02   0.00
    20   1     0.18   0.32   0.00    -0.21  -0.35  -0.00     0.21   0.35   0.00
    21   1     0.00  -0.05  -0.00    -0.00   0.01  -0.00     0.35   0.00  -0.00
    22   1     0.18   0.32  -0.00     0.21   0.35  -0.00     0.21   0.35  -0.00
    23   1    -0.18   0.32  -0.00     0.21  -0.35   0.00     0.21  -0.35   0.00
    24   1     0.32  -0.06  -0.00    -0.29   0.01   0.00    -0.11   0.02   0.00
                     40                     41                     42
                      A                      A                      A
 Frequencies --   1219.2716              1300.2329              1300.4158
 Red. masses --      1.2153                 1.9448                 2.9030
 Frc consts  --      1.0644                 1.9372                 2.8925
 IR Inten    --      0.0000                 2.7715                 0.0000
  Atom  AN      X      Y      Z        X      Y      Z        X      Y      Z
     1   6    -0.00   0.02   0.00    -0.01   0.02   0.00     0.02   0.04   0.00
     2   6     0.03   0.01  -0.00     0.00   0.04   0.00     0.01   0.04   0.00
     3   6    -0.05  -0.03  -0.00    -0.07  -0.11  -0.00    -0.18  -0.05  -0.00
     4   6     0.05  -0.03  -0.00     0.07  -0.11  -0.00    -0.18   0.05   0.00
     5   6    -0.03   0.01   0.00    -0.00   0.04   0.00     0.01  -0.04  -0.00
     6   6     0.00   0.02   0.00     0.01   0.02   0.00     0.02  -0.04  -0.00
     7   6    -0.02   0.00  -0.00    -0.00   0.08  -0.00    -0.00  -0.08  -0.00
     8   6     0.02   0.00   0.00     0.00   0.08   0.00    -0.00   0.08   0.00
     9   6     0.05   0.03  -0.00    -0.07  -0.11   0.00     0.18   0.05  -0.00
    10   6    -0.05   0.03  -0.00     0.07  -0.11   0.00     0.18  -0.05   0.00
    11   6     0.03  -0.01   0.00    -0.00   0.04  -0.00    -0.01   0.04  -0.00
    12   1     0.41  -0.01   0.00    -0.46   0.05  -0.00    -0.38   0.05  -0.00
    13   6    -0.00  -0.02   0.00     0.01   0.02  -0.00    -0.02   0.04  -0.00
    14   6     0.00  -0.02   0.00    -0.01   0.02  -0.00    -0.02  -0.04   0.00
    15   6    -0.03  -0.01  -0.00     0.00   0.04  -0.00    -0.01  -0.04   0.00
    16   1     0.34   0.00   0.00    -0.00   0.08  -0.00    -0.00  -0.10  -0.00
    17   1    -0.06   0.12   0.00     0.06  -0.10  -0.00     0.16  -0.18  -0.00
    18   1     0.41   0.01  -0.00     0.46   0.05  -0.00     0.38   0.05  -0.00
    19   1    -0.41   0.01   0.00    -0.46   0.05   0.00     0.38  -0.05  -0.00
    20   1     0.06   0.12   0.00    -0.06  -0.10  -0.00     0.16   0.18   0.00
    21   1    -0.34   0.00   0.00     0.00   0.08   0.00     0.00   0.10   0.00
    22   1    -0.06  -0.12   0.00    -0.06  -0.10   0.00    -0.16  -0.18   0.00
    23   1     0.06  -0.12   0.00     0.06  -0.10   0.00    -0.16   0.18  -0.00
    24   1    -0.41  -0.01  -0.00     0.46   0.05  -0.00    -0.38  -0.05  -0.00
                     43                     44                     45
                      A                      A                      A
 Frequencies --   1305.2028              1355.8151              1370.6473
 Red. masses --      1.4412                 3.1228                 2.6144
 Frc consts  --      1.4465                 3.3822                 2.8938
 IR Inten    --      0.0000                11.5104                11.7926
  Atom  AN      X      Y      Z        X      Y      Z        X      Y      Z
     1   6     0.02  -0.00  -0.00    -0.04  -0.04   0.00    -0.04   0.05   0.00
     2   6    -0.02  -0.03   0.00     0.08   0.05  -0.00     0.05  -0.05  -0.00
     3   6    -0.02   0.09   0.00     0.11  -0.11   0.00    -0.07   0.08   0.00
     4   6     0.02   0.09   0.00    -0.11  -0.11  -0.00    -0.07  -0.08  -0.00
     5   6     0.02  -0.03  -0.00    -0.08   0.05   0.00     0.05   0.05  -0.00
     6   6    -0.02  -0.00   0.00     0.04  -0.04  -0.00    -0.04  -0.05   0.00
     7   6     0.02   0.00  -0.00     0.00   0.14   0.00     0.18  -0.00   0.00
     8   6    -0.02   0.00  -0.00    -0.00   0.14   0.00     0.18   0.00  -0.00
     9   6     0.02  -0.09   0.00     0.11  -0.11  -0.00    -0.07   0.08  -0.00
    10   6    -0.02  -0.09   0.00    -0.11  -0.11  -0.00    -0.07  -0.08   0.00
    11   6    -0.02   0.03  -0.00    -0.08   0.05  -0.00     0.05   0.05  -0.00
    12   1    -0.18   0.03  -0.00     0.22   0.05   0.00    -0.24   0.06  -0.00
    13   6     0.02   0.00   0.00     0.04  -0.04   0.00    -0.04  -0.05   0.00
    14   6    -0.02   0.00  -0.00    -0.04  -0.04   0.00    -0.04   0.05  -0.00
    15   6     0.02   0.03  -0.00     0.08   0.05  -0.00     0.05  -0.05   0.00
    16   1     0.64   0.00   0.00    -0.00   0.16  -0.00    -0.51  -0.00  -0.00
    17   1     0.04  -0.05  -0.00    -0.23   0.29   0.00     0.06  -0.14  -0.00
    18   1    -0.18  -0.03   0.00    -0.22   0.05   0.00    -0.24  -0.06   0.00
    19   1     0.18  -0.03  -0.00     0.22   0.05  -0.00    -0.24   0.06   0.00
    20   1    -0.04  -0.05   0.00     0.23   0.29   0.00     0.06   0.14  -0.00
    21   1    -0.64   0.00   0.00     0.00   0.16   0.00    -0.51   0.00   0.00
    22   1     0.04   0.05  -0.00     0.23   0.29  -0.00     0.06   0.14  -0.00
    23   1    -0.04   0.05  -0.00    -0.23   0.29  -0.00     0.06  -0.14   0.00
    24   1     0.18   0.03  -0.00    -0.22   0.05  -0.00    -0.24  -0.06   0.00
                     46                     47                     48
                      A                      A                      A
 Frequencies --   1421.6061              1446.1906              1463.8038
 Red. masses --      1.5757                 4.0949                 8.2724
 Frc consts  --      1.8762                 5.0460                10.4436
 IR Inten    --      0.0000                 2.2333                 0.0000
  Atom  AN      X      Y      Z        X      Y      Z        X      Y      Z
     1   6     0.03  -0.06  -0.00     0.07  -0.08  -0.00     0.16  -0.11  -0.00
     2   6     0.07   0.04  -0.00    -0.09  -0.00   0.00    -0.24   0.03   0.00
     3   6    -0.01  -0.03   0.00     0.01   0.23   0.00     0.00   0.25   0.00
     4   6     0.01  -0.03  -0.00     0.01  -0.23  -0.00     0.00  -0.25  -0.00
     5   6    -0.07   0.04   0.00    -0.09   0.00   0.00    -0.24  -0.03   0.00
     6   6    -0.03  -0.06  -0.00     0.07   0.08  -0.00     0.16   0.11  -0.00
     7   6    -0.06  -0.00  -0.00     0.02   0.00   0.00    -0.00  -0.13  -0.00
     8   6     0.06  -0.00  -0.00     0.02  -0.00  -0.00    -0.00   0.13   0.00
     9   6     0.01   0.03  -0.00     0.01   0.23  -0.00    -0.00  -0.25   0.00
    10   6    -0.01   0.03  -0.00     0.01  -0.23   0.00    -0.00   0.25  -0.00
    11   6     0.07  -0.04   0.00    -0.09   0.00  -0.00     0.25   0.03   0.00
    12   1    -0.27  -0.04  -0.00    -0.17  -0.00  -0.00    -0.24   0.04  -0.00
    13   6     0.03   0.06  -0.00     0.07   0.08  -0.00    -0.16  -0.10   0.00
    14   6    -0.03   0.06  -0.00     0.07  -0.08   0.00    -0.16   0.10  -0.00
    15   6    -0.07  -0.04   0.00    -0.09  -0.00  -0.00     0.25  -0.03   0.00
    16   1     0.10   0.00   0.00     0.55   0.00   0.00     0.00  -0.14   0.00
    17   1    -0.20   0.34   0.00    -0.01   0.06   0.00     0.13  -0.02  -0.00
    18   1    -0.27   0.04   0.00    -0.17   0.00   0.00     0.24   0.04   0.00
    19   1     0.27   0.04  -0.00    -0.17  -0.00   0.00     0.24  -0.04  -0.00
    20   1     0.20   0.34   0.00    -0.01  -0.06   0.00     0.13   0.02   0.00
    21   1    -0.10   0.00   0.00     0.55  -0.00   0.00     0.00   0.14   0.00
    22   1    -0.20  -0.34   0.00    -0.01  -0.06   0.00    -0.13  -0.02  -0.00
    23   1     0.20  -0.34   0.00    -0.01   0.06  -0.00    -0.13   0.02  -0.00
    24   1     0.27  -0.04   0.00    -0.17   0.00  -0.00    -0.24  -0.04   0.00
                     49                     50                     51
                      A                      A                      A
 Frequencies --   1492.4443              1501.4872              1531.1073
 Red. masses --      2.0775                 3.0314                 2.8083
 Frc consts  --      2.7264                 4.0265                 3.8789
 IR Inten    --      2.1174                 3.2085                 0.0000
  Atom  AN      X      Y      Z        X      Y      Z        X      Y      Z
     1   6    -0.04  -0.07  -0.00    -0.09   0.08   0.00    -0.01   0.14   0.00
     2   6     0.13   0.01  -0.00    -0.03  -0.06  -0.00    -0.09  -0.05   0.00
     3   6    -0.01  -0.01   0.00     0.16   0.00   0.00     0.10  -0.04  -0.00
     4   6    -0.01   0.01   0.00    -0.16   0.00   0.00     0.10   0.04  -0.00
     5   6     0.13  -0.01  -0.00     0.03  -0.06  -0.00    -0.09   0.05   0.00
     6   6    -0.04   0.07   0.00     0.09   0.08  -0.00    -0.01  -0.14  -0.00
     7   6    -0.06   0.00  -0.00    -0.00   0.03   0.00    -0.00   0.06   0.00
     8   6    -0.06  -0.00   0.00    -0.00   0.03   0.00    -0.00  -0.06  -0.00
     9   6    -0.01  -0.01  -0.00     0.16   0.00  -0.00    -0.10   0.04   0.00
    10   6    -0.01   0.01  -0.00    -0.16   0.00  -0.00    -0.10  -0.04  -0.00
    11   6     0.13  -0.01   0.00     0.03  -0.06   0.00     0.09  -0.05   0.00
    12   1    -0.38  -0.01  -0.00    -0.17  -0.08  -0.00    -0.34  -0.05  -0.00
    13   6    -0.04   0.07  -0.00     0.09   0.08  -0.00     0.01   0.14  -0.00
    14   6    -0.04  -0.07   0.00    -0.09   0.08  -0.00     0.01  -0.14   0.00
    15   6     0.13   0.01   0.00    -0.03  -0.06   0.00     0.09   0.05  -0.00
    16   1     0.16   0.00   0.00    -0.00   0.05  -0.00     0.00   0.06  -0.00
    17   1    -0.19   0.18   0.00     0.16  -0.38  -0.00     0.20  -0.22  -0.00
    18   1    -0.38   0.01   0.00     0.17  -0.08  -0.00     0.34  -0.05  -0.00
    19   1    -0.38  -0.01   0.00    -0.17  -0.08   0.00     0.34   0.05  -0.00
    20   1    -0.19  -0.18  -0.00    -0.16  -0.38  -0.00     0.20   0.22   0.00
    21   1     0.16  -0.00  -0.00     0.00   0.05  -0.00     0.00  -0.06  -0.00
    22   1    -0.19  -0.18   0.00    -0.16  -0.38   0.00    -0.20  -0.22   0.00
    23   1    -0.19   0.18  -0.00     0.16  -0.38   0.00    -0.20   0.22  -0.00
    24   1    -0.38   0.01   0.00     0.17  -0.08   0.00    -0.34   0.05  -0.00
                     52                     53                     54
                      A                      A                      A
 Frequencies --   1608.4883              1632.4694              1653.9599
 Red. masses --      5.3855                 7.5570                 5.4190
 Frc consts  --      8.2095                11.8655                 8.7341
 IR Inten    --     18.1824                 0.0000                 0.0000
  Atom  AN      X      Y      Z        X      Y      Z        X      Y      Z
     1   6    -0.10   0.19   0.00     0.10  -0.18  -0.00     0.16  -0.09  -0.00
     2   6     0.06  -0.11  -0.00    -0.13   0.11   0.00    -0.15   0.06   0.00
     3   6     0.11   0.09   0.00     0.05  -0.26  -0.00    -0.11   0.03  -0.00
     4   6     0.11  -0.09  -0.00     0.05   0.26   0.00     0.11   0.03   0.00
     5   6     0.06   0.11   0.00    -0.13  -0.11   0.00     0.15   0.06  -0.00
     6   6    -0.10  -0.19  -0.00     0.10   0.18   0.00    -0.16  -0.09   0.00
     7   6    -0.19  -0.00  -0.00    -0.00   0.13  -0.00     0.24  -0.00   0.00
     8   6    -0.19   0.00   0.00    -0.00  -0.13  -0.00    -0.24  -0.00   0.00
     9   6     0.11   0.09  -0.00    -0.05   0.26  -0.00     0.11  -0.03  -0.00
    10   6     0.11  -0.09   0.00    -0.05  -0.26   0.00    -0.11  -0.03  -0.00
    11   6     0.06   0.11  -0.00     0.13   0.11  -0.00    -0.15  -0.06  -0.00
    12   1    -0.02   0.12  -0.00    -0.21   0.13  -0.00     0.12  -0.08   0.00
    13   6    -0.10  -0.19   0.00    -0.10  -0.18   0.00     0.16   0.09  -0.00
    14   6    -0.10   0.19  -0.00    -0.10   0.18  -0.00    -0.16   0.09  -0.00
    15   6     0.06  -0.11   0.00     0.13  -0.11   0.00     0.15  -0.06   0.00
    16   1     0.42   0.00   0.00     0.00   0.13  -0.00    -0.30  -0.00  -0.00
    17   1     0.11  -0.19  -0.00    -0.08   0.16   0.00    -0.02   0.29   0.00
    18   1    -0.02  -0.12  -0.00     0.21   0.13  -0.00     0.12   0.08  -0.00
    19   1    -0.02   0.12   0.00     0.21  -0.13  -0.00    -0.12   0.08   0.00
    20   1     0.11   0.19   0.00    -0.08  -0.16  -0.00     0.02   0.29   0.00
    21   1     0.42  -0.00  -0.00     0.00  -0.13  -0.00     0.30  -0.00  -0.00
    22   1     0.11   0.19  -0.00     0.08   0.16  -0.00    -0.02  -0.29   0.00
    23   1     0.11  -0.19   0.00     0.08  -0.16   0.00     0.02  -0.29   0.00
    24   1    -0.02  -0.12   0.00    -0.21  -0.13   0.00    -0.12  -0.08   0.00
                     55                     56                     57
                      A                      A                      A
 Frequencies --   1704.5740              1714.4468              3184.8670
 Red. masses --      6.0181                 6.5951                 1.0911
 Frc consts  --     10.3025                11.4213                 6.5210
 IR Inten    --      5.4210                 0.0000                16.2366
  Atom  AN      X      Y      Z        X      Y      Z        X      Y      Z
     1   6    -0.17   0.09   0.00    -0.11   0.06   0.00    -0.00  -0.00   0.00
     2   6     0.23  -0.05  -0.00     0.18  -0.03  -0.00     0.00   0.01   0.00
     3   6    -0.13   0.00   0.00    -0.22   0.03  -0.00    -0.00   0.00  -0.00
     4   6     0.13   0.00  -0.00     0.22   0.03  -0.00     0.00   0.00  -0.00
     5   6    -0.23  -0.05   0.00    -0.18  -0.03   0.00    -0.00   0.01   0.00
     6   6     0.17   0.09  -0.00     0.11   0.06  -0.00     0.00  -0.00  -0.00
     7   6    -0.00  -0.03  -0.00     0.24  -0.00   0.00     0.00  -0.06   0.00
     8   6     0.00  -0.03  -0.00    -0.24  -0.00   0.00    -0.00  -0.06   0.00
     9   6    -0.13   0.00   0.00     0.22  -0.03  -0.00    -0.00   0.00   0.00
    10   6     0.13   0.00   0.00    -0.22  -0.03  -0.00     0.00   0.00   0.00
    11   6    -0.23  -0.05  -0.00     0.18   0.03   0.00    -0.00   0.01  -0.00
    12   1     0.26  -0.07   0.00    -0.22   0.04  -0.00    -0.00  -0.06   0.00
    13   6     0.17   0.09  -0.00    -0.11  -0.06   0.00     0.00  -0.00   0.00
    14   6    -0.17   0.09  -0.00     0.11  -0.06   0.00    -0.00  -0.00  -0.00
    15   6     0.23  -0.05   0.00    -0.18   0.03  -0.00     0.00   0.01  -0.00
    16   1     0.00  -0.04   0.00    -0.31  -0.00  -0.00    -0.00   0.70  -0.00
    17   1    -0.00  -0.25  -0.00    -0.01  -0.16  -0.00     0.03   0.02  -0.00
    18   1    -0.26  -0.07   0.00    -0.22  -0.04   0.00     0.00  -0.06  -0.00
    19   1     0.26  -0.07  -0.00     0.22  -0.04  -0.00    -0.00  -0.06  -0.00
    20   1     0.00  -0.25  -0.00     0.01  -0.16  -0.00    -0.03   0.02   0.00
    21   1    -0.00  -0.04  -0.00     0.31  -0.00  -0.00     0.00   0.70  -0.00
    22   1     0.00  -0.25   0.00    -0.01   0.16  -0.00    -0.03   0.02  -0.00
    23   1    -0.00  -0.25   0.00     0.01   0.16  -0.00     0.03   0.02   0.00
    24   1    -0.26  -0.07   0.00     0.22   0.04  -0.00     0.00  -0.06   0.00
                     58                     59                     60
                      A                      A                      A
 Frequencies --   3186.5378              3189.2085              3189.2217
 Red. masses --      1.0915                 1.0869                 1.0870
 Frc consts  --      6.5302                 6.5134                 6.5143
 IR Inten    --      0.0000                 0.0004                 6.7432
  Atom  AN      X      Y      Z        X      Y      Z        X      Y      Z
     1   6     0.00   0.00  -0.00     0.02   0.01  -0.00     0.02   0.01  -0.00
     2   6     0.00  -0.01  -0.00    -0.00  -0.03  -0.00    -0.00  -0.03  -0.00
     3   6     0.00  -0.00   0.00     0.00   0.00  -0.00     0.00   0.00  -0.00
     4   6     0.00   0.00  -0.00    -0.00   0.00   0.00    -0.00   0.00   0.00
     5   6     0.00   0.01   0.00     0.00  -0.03  -0.00     0.00  -0.03  -0.00
     6   6     0.00  -0.00  -0.00    -0.02   0.01   0.00    -0.02   0.01   0.00
     7   6    -0.00   0.06  -0.00    -0.00  -0.00   0.00     0.00  -0.01   0.00
     8   6    -0.00  -0.06   0.00     0.00  -0.00  -0.00    -0.00  -0.01   0.00
     9   6    -0.00   0.00   0.00    -0.00  -0.00   0.00     0.00   0.00  -0.00
    10   6    -0.00  -0.00  -0.00     0.00  -0.00   0.00    -0.00   0.00  -0.00
    11   6    -0.00  -0.01   0.00    -0.00   0.03  -0.00     0.00  -0.03   0.00
    12   1     0.00   0.08  -0.00     0.00  -0.40   0.00    -0.00   0.40  -0.00
    13   6    -0.00   0.00  -0.00     0.02  -0.01   0.00    -0.02   0.01  -0.00
    14   6    -0.00  -0.00  -0.00    -0.02  -0.01  -0.00     0.02   0.01   0.00
    15   6    -0.00   0.01  -0.00     0.00   0.03  -0.00    -0.00  -0.03   0.00
    16   1     0.00  -0.70   0.00    -0.00   0.00  -0.00     0.00   0.10  -0.00
    17   1    -0.02  -0.01   0.00    -0.26  -0.14   0.00    -0.25  -0.14   0.00
    18   1    -0.00   0.08   0.00     0.00   0.41   0.00     0.00   0.39   0.00
    19   1    -0.00  -0.08  -0.00    -0.00   0.41   0.00    -0.00   0.39   0.00
    20   1    -0.02   0.01   0.00     0.26  -0.14  -0.00     0.25  -0.14  -0.00
    21   1     0.00   0.70  -0.00     0.00   0.00  -0.00    -0.00   0.10  -0.00
    22   1     0.02  -0.01   0.00    -0.25   0.14  -0.00     0.26  -0.15   0.00
    23   1     0.02   0.01   0.00     0.25   0.14   0.00    -0.26  -0.15  -0.00
    24   1     0.00  -0.08   0.00    -0.00  -0.40   0.00     0.00   0.40  -0.00
                     61                     62                     63
                      A                      A                      A
 Frequencies --   3192.6553              3193.2329              3206.6331
 Red. masses --      1.0890                 1.0891                 1.0951
 Frc consts  --      6.5399                 6.5427                 6.6345
 IR Inten    --      0.3026                 0.0000                 0.0002
  Atom  AN      X      Y      Z        X      Y      Z        X      Y      Z
     1   6    -0.01  -0.01   0.00     0.01   0.01  -0.00     0.03   0.01  -0.00
     2   6     0.00   0.04   0.00    -0.00  -0.04  -0.00    -0.00   0.03   0.00
     3   6    -0.00  -0.00   0.00     0.00   0.00  -0.00    -0.00  -0.00  -0.00
     4   6    -0.00   0.00   0.00     0.00  -0.00  -0.00     0.00  -0.00  -0.00
     5   6     0.00  -0.04  -0.00    -0.00   0.04   0.00     0.00   0.03   0.00
     6   6    -0.01   0.01   0.00     0.01  -0.01  -0.00    -0.03   0.01   0.00
     7   6    -0.00   0.00  -0.00    -0.00  -0.01   0.00     0.00  -0.00  -0.00
     8   6    -0.00  -0.00   0.00    -0.00   0.01   0.00    -0.00  -0.00   0.00
     9   6    -0.00  -0.00   0.00    -0.00  -0.00   0.00     0.00   0.00  -0.00
    10   6    -0.00   0.00  -0.00    -0.00   0.00  -0.00    -0.00   0.00  -0.00
    11   6     0.00  -0.04   0.00     0.00  -0.04   0.00    -0.00  -0.03   0.00
    12   1    -0.00   0.46  -0.00    -0.00   0.45  -0.00     0.00   0.29  -0.00
    13   6    -0.01   0.01  -0.00    -0.01   0.01  -0.00     0.03  -0.01   0.00
    14   6    -0.01  -0.01  -0.00    -0.01  -0.01  -0.00    -0.03  -0.01  -0.00
    15   6     0.00   0.04  -0.00     0.00   0.04  -0.00     0.00  -0.03   0.00
    16   1     0.00  -0.00   0.00     0.00   0.11  -0.00     0.00   0.00   0.00
    17   1     0.16   0.09  -0.00    -0.17  -0.10   0.00    -0.35  -0.19   0.00
    18   1    -0.00  -0.46  -0.00     0.00   0.45   0.00     0.00  -0.29  -0.00
    19   1    -0.00   0.46   0.00     0.00  -0.45  -0.00    -0.00  -0.29  -0.00
    20   1     0.16  -0.09  -0.00    -0.17   0.10   0.00     0.35  -0.19  -0.00
    21   1     0.00   0.00   0.00     0.00  -0.11   0.00    -0.00   0.00   0.00
    22   1     0.16  -0.09   0.00     0.17  -0.10   0.00    -0.35   0.20  -0.00
    23   1     0.16   0.09   0.00     0.17   0.10   0.00     0.35   0.20   0.00
    24   1    -0.00  -0.46   0.00    -0.00  -0.45   0.00    -0.00   0.29  -0.00
                     64                     65                     66
                      A                      A                      A
 Frequencies --   3206.6989              3218.3413              3218.6606
 Red. masses --      1.0952                 1.0983                 1.0983
 Frc consts  --      6.6351                 6.7025                 6.7036
 IR Inten    --     55.5818                55.8807                 0.0000
  Atom  AN      X      Y      Z        X      Y      Z        X      Y      Z
     1   6    -0.03  -0.01   0.00    -0.04  -0.02   0.00    -0.04  -0.02   0.00
     2   6     0.00  -0.03  -0.00     0.00  -0.02  -0.00     0.00  -0.02  -0.00
     3   6     0.00   0.00   0.00     0.00   0.00  -0.00     0.00   0.00  -0.00
     4   6    -0.00   0.00   0.00     0.00  -0.00  -0.00     0.00  -0.00  -0.00
     5   6    -0.00  -0.03  -0.00     0.00   0.02   0.00     0.00   0.02   0.00
     6   6     0.03  -0.01  -0.00    -0.04   0.02   0.00    -0.04   0.02   0.00
     7   6    -0.00  -0.00   0.00    -0.00   0.00  -0.00    -0.00  -0.00   0.00
     8   6     0.00  -0.00  -0.00    -0.00  -0.00   0.00    -0.00   0.00   0.00
     9   6     0.00   0.00  -0.00     0.00   0.00  -0.00    -0.00  -0.00   0.00
    10   6    -0.00   0.00  -0.00     0.00  -0.00   0.00    -0.00   0.00  -0.00
    11   6    -0.00  -0.03   0.00     0.00   0.02  -0.00    -0.00  -0.02   0.00
    12   1     0.00   0.29  -0.00    -0.00  -0.19   0.00     0.00   0.19  -0.00
    13   6     0.03  -0.01   0.00    -0.04   0.02  -0.00     0.04  -0.02   0.00
    14   6    -0.03  -0.01  -0.00    -0.04  -0.02  -0.00     0.04   0.02   0.00
    15   6     0.00  -0.03   0.00     0.00  -0.02   0.00    -0.00   0.02  -0.00
    16   1    -0.00   0.01  -0.00    -0.00  -0.00  -0.00    -0.00   0.02  -0.00
    17   1     0.35   0.19  -0.00     0.40   0.23  -0.00     0.40   0.23  -0.00
    18   1    -0.00   0.30   0.00    -0.00   0.19   0.00    -0.00   0.19   0.00
    19   1     0.00   0.30   0.00    -0.00  -0.19  -0.00    -0.00  -0.19  -0.00
    20   1    -0.35   0.19   0.00     0.40  -0.23  -0.00     0.40  -0.23  -0.00
    21   1     0.00   0.01  -0.00    -0.00   0.00   0.00    -0.00  -0.02   0.00
    22   1    -0.35   0.19  -0.00     0.40  -0.23   0.00    -0.40   0.23  -0.00
    23   1     0.35   0.19   0.00     0.40   0.23   0.00    -0.40  -0.23  -0.00
    24   1    -0.00   0.29  -0.00    -0.00   0.19  -0.00     0.00  -0.19   0.00

 -------------------
 - Thermochemistry -
 -------------------
 Temperature   298.150 Kelvin.  Pressure   1.00000 Atm.
 Atom     1 has atomic number  6 and mass  12.00000
 Atom     2 has atomic number  6 and mass  12.00000
 Atom     3 has atomic number  6 and mass  12.00000
 Atom     4 has atomic number  6 and mass  12.00000
 Atom     5 has atomic number  6 and mass  12.00000
 Atom     6 has atomic number  6 and mass  12.00000
 Atom     7 has atomic number  6 and mass  12.00000
 Atom     8 has atomic number  6 and mass  12.00000
 Atom     9 has atomic number  6 and mass  12.00000
 Atom    10 has atomic number  6 and mass  12.00000
 Atom    11 has atomic number  6 and mass  12.00000
 Atom    12 has atomic number  1 and mass   1.00783
 Atom    13 has atomic number  6 and mass  12.00000
 Atom    14 has atomic number  6 and mass  12.00000
 Atom    15 has atomic number  6 and mass  12.00000
 Atom    16 has atomic number  1 and mass   1.00783
 Atom    17 has atomic number  1 and mass   1.00783
 Atom    18 has atomic number  1 and mass   1.00783
 Atom    19 has atomic number  1 and mass   1.00783
 Atom    20 has atomic number  1 and mass   1.00783
 Atom    21 has atomic number  1 and mass   1.00783
 Atom    22 has atomic number  1 and mass   1.00783
 Atom    23 has atomic number  1 and mass   1.00783
 Atom    24 has atomic number  1 and mass   1.00783
 Molecular mass:   178.07825 amu.
 Principal axes and moments of inertia in atomic units:
                           1         2         3
     Eigenvalues --   833.090583951.916964785.00753
           X            1.00000  -0.00000  -0.00000
           Y            0.00000   1.00000  -0.00000
           Z            0.00000   0.00000   1.00000
 This molecule is an asymmetric top.
 Rotational symmetry number  1.
 Warning -- assumption of classical behavior for rotation
           may cause significant error
 Rotational temperatures (Kelvin)      0.10397     0.02192     0.01810
 Rotational constants (GHZ):           2.16632     0.45667     0.37717
 Zero-point vibrational energy     514119.7 (Joules/Mol)
                                  122.87756 (Kcal/Mol)
 Warning -- explicit consideration of  14 degrees of freedom as
           vibrations may cause significant error
 Vibrational temperatures:    132.76   175.77   341.20   342.07   391.09
          (Kelvin)            567.24   577.06   577.92   703.38   713.28
                              739.29   777.13   869.23   889.19   923.31
                              957.77  1089.19  1117.08  1125.04  1131.92
                             1158.49  1195.09  1251.11  1281.90  1331.35
                             1339.94  1345.92  1363.39  1446.21  1452.11
                             1474.10  1474.34  1483.98  1493.03  1635.26
                             1651.56  1697.61  1713.64  1716.73  1754.26
                             1870.75  1871.01  1877.90  1950.72  1972.06
                             2045.37  2080.75  2106.09  2147.29  2160.31
                             2202.92  2314.26  2348.76  2379.68  2452.50
                             2466.71  4582.31  4584.72  4588.56  4588.58
                             4593.52  4594.35  4613.63  4613.72  4630.48
                             4630.93
 
 Zero-point correction=                           0.195818 (Hartree/Particle)
 Thermal correction to Energy=                    0.205138
 Thermal correction to Enthalpy=                  0.206083
 Thermal correction to Gibbs Free Energy=         0.161124
 Sum of electronic and zero-point Energies=           -539.338903
 Sum of electronic and thermal Energies=              -539.329583
 Sum of electronic and thermal Enthalpies=            -539.328638
 Sum of electronic and thermal Free Energies=         -539.373597
 
                     E (Thermal)             CV                S
                      KCal/Mol        Cal/Mol-Kelvin    Cal/Mol-Kelvin
 Total                  128.726             40.044             94.624
 Electronic               0.000              0.000              0.000
 Translational            0.889              2.981             41.438
 Rotational               0.889              2.981             31.133
 Vibrational            126.949             34.082             22.053
 Vibration     1          0.602              1.955              3.611
 Vibration     2          0.610              1.931              3.066
 Vibration     3          0.656              1.784              1.824
 Vibration     4          0.656              1.783              1.820
 Vibration     5          0.675              1.725              1.585
 Vibration     6          0.761              1.482              0.984
 Vibration     7          0.767              1.468              0.959
 Vibration     8          0.767              1.467              0.957
 Vibration     9          0.845              1.275              0.687
 Vibration    10          0.851              1.259              0.669
 Vibration    11          0.869              1.219              0.624
 Vibration    12          0.895              1.161              0.565
 Vibration    13          0.963              1.023              0.443
 Vibration    14          0.978              0.994              0.420
                       Q            Log10(Q)             Ln(Q)
 Total Bot       0.773158D-74        -74.111732       -170.648568
 Total V=0       0.908128D+16         15.958147         36.744992
 Vib (Bot)       0.582588D-88        -88.234639       -203.167764
 Vib (Bot)    1  0.222726D+01          0.347771          0.800773
 Vib (Bot)    2  0.167192D+01          0.223217          0.513975
 Vib (Bot)    3  0.827916D+00         -0.082014         -0.188844
 Vib (Bot)    4  0.825571D+00         -0.083246         -0.191680
 Vib (Bot)    5  0.710334D+00         -0.148537         -0.342019
 Vib (Bot)    6  0.453980D+00         -0.342963         -0.789701
 Vib (Bot)    7  0.444045D+00         -0.352573         -0.811829
 Vib (Bot)    8  0.443186D+00         -0.353414         -0.813765
 Vib (Bot)    9  0.339491D+00         -0.469172         -1.080308
 Vib (Bot)   10  0.332770D+00         -0.477856         -1.100303
 Vib (Bot)   11  0.315912D+00         -0.500434         -1.152291
 Vib (Bot)   12  0.293287D+00         -0.532707         -1.226603
 Vib (Bot)   13  0.246106D+00         -0.608878         -1.401993
 Vib (Bot)   14  0.237122D+00         -0.625028         -1.439180
 Vib (V=0)       0.684290D+02          1.835240          4.225796
 Vib (V=0)    1  0.278269D+01          0.444466          1.023420
 Vib (V=0)    2  0.224509D+01          0.351233          0.808744
 Vib (V=0)    3  0.146718D+01          0.166485          0.383345
 Vib (V=0)    4  0.146518D+01          0.165890          0.381976
 Vib (V=0)    5  0.136866D+01          0.136296          0.313834
 Vib (V=0)    6  0.117535D+01          0.070167          0.161566
 Vib (V=0)    7  0.116871D+01          0.067708          0.155903
 Vib (V=0)    8  0.116814D+01          0.067496          0.155415
 Vib (V=0)    9  0.110436D+01          0.043112          0.099268
 Vib (V=0)   10  0.110061D+01          0.041635          0.095867
 Vib (V=0)   11  0.109144D+01          0.038000          0.087497
 Vib (V=0)   12  0.107967D+01          0.033291          0.076655
 Vib (V=0)   13  0.105729D+01          0.024193          0.055706
 Vib (V=0)   14  0.105338D+01          0.022584          0.052002
 Electronic      0.100000D+01          0.000000          0.000000
 Translational   0.934050D+08          7.970370         18.352456
 Rotational      0.142081D+07          6.152537         14.166740
 ***** Axes restored to original set *****
 -------------------------------------------------------------------
 Center     Atomic                   Forces (Hartrees/Bohr)
 Number     Number              X              Y              Z
 -------------------------------------------------------------------
      1        6          -0.000103658    0.000092097   -0.000000901
      2        6           0.000079744    0.000079310    0.000001307
      3        6          -0.000042968   -0.000078981   -0.000003166
      4        6          -0.000089881    0.000001365    0.000000280
      5        6           0.000108353    0.000030708    0.000000600
      6        6           0.000030494   -0.000134375    0.000000973
      7        6           0.000011212   -0.000016348    0.000000560
      8        6          -0.000008798    0.000017500    0.000001938
      9        6           0.000041443    0.000078468    0.000000033
     10        6           0.000088685   -0.000002143   -0.000000778
     11        6          -0.000106944   -0.000029509    0.000000077
     12        1           0.000002617    0.000012810    0.000001081
     13        6          -0.000030126    0.000132813    0.000000329
     14        6           0.000101760   -0.000091072    0.000000133
     15        6          -0.000078403   -0.000079071   -0.000000026
     16        1          -0.000010183    0.000016670    0.000000003
     17        1           0.000016408    0.000002571    0.000000371
     18        1          -0.000012678    0.000003887   -0.000000727
     19        1          -0.000003099   -0.000013161   -0.000000351
     20        1           0.000010118    0.000012760   -0.000000048
     21        1           0.000009525   -0.000017038   -0.000000440
     22        1          -0.000010214   -0.000012583   -0.000001261
     23        1          -0.000016083   -0.000002754    0.000000931
     24        1           0.000012676   -0.000003925   -0.000000920
 -------------------------------------------------------------------
 Cartesian Forces:  Max     0.000134375 RMS     0.000047243
 FormGI is forming the generalized inverse of G from B-inverse, IUseBI=4.

 GradGradGradGradGradGradGradGradGradGradGradGradGradGradGradGradGradGrad
 Berny optimization.
 Internal  Forces:  Max     0.000117274 RMS     0.000022057
 Search for a local minimum.
 Step number   1 out of a maximum of    2
 All quantities printed in internal units (Hartrees-Bohrs-Radians)
 Second derivative matrix not updated -- analytic derivatives used.
 ITU=  0
     Eigenvalues ---    0.01356   0.01443   0.01503   0.01538   0.01702
     Eigenvalues ---    0.01792   0.01957   0.02052   0.02198   0.02206
     Eigenvalues ---    0.02274   0.02404   0.02444   0.02452   0.02468
     Eigenvalues ---    0.02507   0.02584   0.02863   0.02868   0.02908
     Eigenvalues ---    0.02971   0.10853   0.10960   0.11445   0.11454
     Eigenvalues ---    0.11885   0.11951   0.12319   0.12320   0.12335
     Eigenvalues ---    0.12552   0.17882   0.17911   0.18462   0.18909
     Eigenvalues ---    0.19485   0.20036   0.20258   0.20487   0.20606
     Eigenvalues ---    0.23134   0.26567   0.30297   0.35373   0.35497
     Eigenvalues ---    0.35671   0.35906   0.35924   0.36096   0.36144
     Eigenvalues ---    0.36253   0.36375   0.36380   0.36746   0.36942
     Eigenvalues ---    0.37000   0.39487   0.40854   0.42112   0.42305
     Eigenvalues ---    0.47337   0.50136   0.51884   0.51929   0.53319
     Eigenvalues ---    0.53577
 Angle between quadratic step and forces=  27.96 degrees.
 Linear search not attempted -- first point.
 Iteration  1 RMS(Cart)=  0.00008781 RMS(Int)=  0.00000001
 Iteration  2 RMS(Cart)=  0.00000001 RMS(Int)=  0.00000000
 Variable       Old X    -DE/DX   Delta X   Delta X   Delta X     New X
                                 (Linear)    (Quad)   (Total)
    R1        2.56534   0.00003   0.00000   0.00013   0.00013   2.56547
    R2        2.68934  -0.00012   0.00000  -0.00038  -0.00038   2.68896
    R3        2.04674  -0.00001   0.00000  -0.00003  -0.00003   2.04671
    R4        2.69810  -0.00009   0.00000  -0.00029  -0.00029   2.69781
    R5        2.04856  -0.00001   0.00000  -0.00002  -0.00002   2.04854
    R6        2.70349   0.00000   0.00000   0.00008   0.00008   2.70358
    R7        2.63036   0.00000   0.00000   0.00002   0.00002   2.63038
    R8        2.69810  -0.00009   0.00000  -0.00029  -0.00029   2.69781
    R9        2.63036   0.00000   0.00000   0.00002   0.00002   2.63038
   R10        2.56534   0.00003   0.00000   0.00013   0.00013   2.56547
   R11        2.04856  -0.00001   0.00000  -0.00002  -0.00002   2.04854
   R12        2.04674  -0.00001   0.00000  -0.00003  -0.00003   2.04671
   R13        2.63037   0.00000   0.00000   0.00002   0.00002   2.63038
   R14        2.05014  -0.00002   0.00000  -0.00005  -0.00005   2.05009
   R15        2.63037   0.00000   0.00000   0.00002   0.00002   2.63038
   R16        2.05014  -0.00002   0.00000  -0.00005  -0.00005   2.05009
   R17        2.70349   0.00000   0.00000   0.00008   0.00008   2.70358
   R18        2.69809  -0.00009   0.00000  -0.00029  -0.00029   2.69781
   R19        2.69809  -0.00009   0.00000  -0.00029  -0.00029   2.69781
   R20        2.04856  -0.00001   0.00000  -0.00002  -0.00002   2.04854
   R21        2.56534   0.00003   0.00000   0.00013   0.00013   2.56547
   R22        2.68933  -0.00012   0.00000  -0.00037  -0.00037   2.68896
   R23        2.04674  -0.00001   0.00000  -0.00003  -0.00003   2.04671
   R24        2.56534   0.00003   0.00000   0.00013   0.00013   2.56547
   R25        2.04674  -0.00001   0.00000  -0.00003  -0.00003   2.04671
   R26        2.04856  -0.00001   0.00000  -0.00002  -0.00002   2.04854
    A1        2.10307  -0.00000   0.00000  -0.00002  -0.00002   2.10304
    A2        2.09760  -0.00001   0.00000  -0.00016  -0.00016   2.09744
    A3        2.08252   0.00002   0.00000   0.00019   0.00019   2.08270
    A4        2.10879   0.00001   0.00000   0.00005   0.00005   2.10884
    A5        2.10619  -0.00001   0.00000  -0.00015  -0.00015   2.10604
    A6        2.06821   0.00000   0.00000   0.00010   0.00010   2.06831
    A7        2.07133  -0.00001   0.00000  -0.00003  -0.00003   2.07130
    A8        2.13011   0.00001   0.00000   0.00004   0.00004   2.13015
    A9        2.08175   0.00000   0.00000  -0.00001  -0.00001   2.08174
   A10        2.07133  -0.00001   0.00000  -0.00003  -0.00003   2.07130
   A11        2.08175   0.00000   0.00000  -0.00001  -0.00001   2.08174
   A12        2.13011   0.00001   0.00000   0.00004   0.00004   2.13015
   A13        2.10879   0.00001   0.00000   0.00005   0.00005   2.10884
   A14        2.06821   0.00000   0.00000   0.00010   0.00010   2.06831
   A15        2.10619  -0.00001   0.00000  -0.00015  -0.00015   2.10604
   A16        2.10306  -0.00000   0.00000  -0.00002  -0.00002   2.10304
   A17        2.08252   0.00001   0.00000   0.00018   0.00018   2.08270
   A18        2.09760  -0.00001   0.00000  -0.00016  -0.00016   2.09744
   A19        2.11969  -0.00000   0.00000   0.00002   0.00002   2.11971
   A20        2.08175  -0.00000   0.00000  -0.00001  -0.00001   2.08174
   A21        2.08174   0.00000   0.00000  -0.00001  -0.00001   2.08174
   A22        2.11969  -0.00000   0.00000   0.00002   0.00002   2.11971
   A23        2.08175  -0.00000   0.00000  -0.00001  -0.00001   2.08174
   A24        2.08174   0.00000   0.00000  -0.00000  -0.00000   2.08174
   A25        2.08175   0.00000   0.00000  -0.00001  -0.00001   2.08174
   A26        2.13011   0.00001   0.00000   0.00004   0.00004   2.13015
   A27        2.07133  -0.00001   0.00000  -0.00003  -0.00003   2.07130
   A28        2.08175   0.00000   0.00000  -0.00001  -0.00001   2.08174
   A29        2.13011   0.00001   0.00000   0.00004   0.00004   2.13015
   A30        2.07133  -0.00001   0.00000  -0.00003  -0.00003   2.07130
   A31        2.06821   0.00000   0.00000   0.00009   0.00009   2.06831
   A32        2.10879   0.00001   0.00000   0.00006   0.00006   2.10884
   A33        2.10618  -0.00001   0.00000  -0.00015  -0.00015   2.10604
   A34        2.10306  -0.00000   0.00000  -0.00002  -0.00002   2.10304
   A35        2.09760  -0.00001   0.00000  -0.00016  -0.00016   2.09744
   A36        2.08252   0.00001   0.00000   0.00018   0.00018   2.08270
   A37        2.10306  -0.00000   0.00000  -0.00002  -0.00002   2.10304
   A38        2.08252   0.00001   0.00000   0.00018   0.00018   2.08270
   A39        2.09760  -0.00001   0.00000  -0.00016  -0.00016   2.09744
   A40        2.10879   0.00001   0.00000   0.00005   0.00005   2.10884
   A41        2.06821   0.00000   0.00000   0.00009   0.00009   2.06831
   A42        2.10618  -0.00001   0.00000  -0.00015  -0.00015   2.10604
    D1       -0.00001   0.00000   0.00000   0.00001   0.00001  -0.00000
    D2        3.14158   0.00000   0.00000   0.00001   0.00001   3.14159
    D3        3.14158   0.00000   0.00000   0.00001   0.00001   3.14159
    D4       -0.00002   0.00000   0.00000   0.00002   0.00002  -0.00000
    D5       -0.00000   0.00000   0.00000   0.00000   0.00000  -0.00000
    D6       -3.14159  -0.00000   0.00000  -0.00000  -0.00000   3.14159
    D7       -3.14159  -0.00000   0.00000  -0.00000  -0.00000   3.14159
    D8        0.00001  -0.00000   0.00000  -0.00001  -0.00001  -0.00000
    D9        0.00000   0.00000   0.00000  -0.00000  -0.00000   0.00000
   D10       -3.14155  -0.00000   0.00000  -0.00004  -0.00004  -3.14159
   D11       -3.14158  -0.00000   0.00000  -0.00001  -0.00001  -3.14159
   D12        0.00005  -0.00000   0.00000  -0.00005  -0.00005   0.00000
   D13        0.00000  -0.00000   0.00000  -0.00000  -0.00000  -0.00000
   D14       -3.14159  -0.00000   0.00000  -0.00001  -0.00001   3.14159
   D15        3.14156   0.00000   0.00000   0.00003   0.00003   3.14159
   D16       -0.00003   0.00000   0.00000   0.00003   0.00003  -0.00000
   D17        3.14157   0.00000   0.00000   0.00002   0.00002   3.14159
   D18       -0.00001   0.00000   0.00000   0.00001   0.00001  -0.00000
   D19        0.00002  -0.00000   0.00000  -0.00002  -0.00002  -0.00000
   D20       -3.14157  -0.00000   0.00000  -0.00003  -0.00003  -3.14159
   D21       -0.00001   0.00000   0.00000   0.00001   0.00001   0.00000
   D22        3.14158   0.00000   0.00000   0.00001   0.00001  -3.14159
   D23        3.14158   0.00000   0.00000   0.00002   0.00002   3.14159
   D24       -0.00002   0.00000   0.00000   0.00002   0.00002   0.00000
   D25        0.00001  -0.00000   0.00000  -0.00001  -0.00001   0.00000
   D26       -3.14157  -0.00000   0.00000  -0.00003  -0.00003  -3.14159
   D27       -3.14158  -0.00000   0.00000  -0.00001  -0.00001  -3.14159
   D28        0.00003  -0.00000   0.00000  -0.00003  -0.00003   0.00000
   D29        0.00001  -0.00000   0.00000  -0.00001  -0.00001   0.00000
   D30       -3.14159  -0.00000   0.00000  -0.00000  -0.00000  -3.14159
   D31       -3.14158  -0.00000   0.00000  -0.00001  -0.00001  -3.14159
   D32        0.00001  -0.00000   0.00000  -0.00001  -0.00001   0.00000
   D33        0.00001  -0.00000   0.00000  -0.00001  -0.00001   0.00000
   D34       -3.14157  -0.00000   0.00000  -0.00002  -0.00002  -3.14159
   D35       -3.14159   0.00000   0.00000  -0.00000  -0.00000  -3.14159
   D36        0.00001  -0.00000   0.00000  -0.00001  -0.00001   0.00000
   D37        0.00002  -0.00000   0.00000  -0.00002  -0.00002   0.00000
   D38       -3.14158  -0.00000   0.00000  -0.00001  -0.00001   3.14159
   D39       -3.14159  -0.00000   0.00000  -0.00001  -0.00001  -3.14159
   D40       -0.00000   0.00000   0.00000   0.00000   0.00000   0.00000
   D41       -0.00003   0.00000   0.00000   0.00003   0.00003  -0.00000
   D42        3.14155   0.00000   0.00000   0.00004   0.00004   3.14159
   D43        3.14157   0.00000   0.00000   0.00002   0.00002   3.14159
   D44       -0.00003   0.00000   0.00000   0.00003   0.00003  -0.00000
   D45       -3.14156  -0.00000   0.00000  -0.00003  -0.00003  -3.14159
   D46        0.00004  -0.00000   0.00000  -0.00004  -0.00004   0.00000
   D47        0.00002  -0.00000   0.00000  -0.00002  -0.00002   0.00000
   D48       -3.14156  -0.00000   0.00000  -0.00003  -0.00003  -3.14159
   D49        0.00003  -0.00000   0.00000  -0.00003  -0.00003   0.00000
   D50       -3.14157  -0.00000   0.00000  -0.00002  -0.00002   3.14159
   D51       -3.14156  -0.00000   0.00000  -0.00003  -0.00003  -3.14159
   D52        0.00003  -0.00000   0.00000  -0.00003  -0.00003   0.00000
   D53       -0.00001   0.00000   0.00000   0.00001   0.00001   0.00000
   D54        3.14157   0.00000   0.00000   0.00003   0.00003  -3.14159
   D55        3.14158   0.00000   0.00000   0.00002   0.00002  -3.14159
   D56       -0.00003   0.00000   0.00000   0.00003   0.00003   0.00000
   D57       -0.00000  -0.00000   0.00000   0.00000   0.00000  -0.00000
   D58       -3.14158  -0.00000   0.00000  -0.00001  -0.00001   3.14159
   D59       -3.14158  -0.00000   0.00000  -0.00001  -0.00001   3.14159
   D60        0.00003  -0.00000   0.00000  -0.00003  -0.00003  -0.00000
   D61       -0.00000   0.00000   0.00000   0.00000   0.00000  -0.00000
   D62        3.14158   0.00000   0.00000   0.00001   0.00001  -3.14159
   D63        3.14157   0.00000   0.00000   0.00002   0.00002   3.14159
   D64       -0.00003   0.00000   0.00000   0.00003   0.00003  -0.00000
         Item               Value     Threshold  Converged?
 Maximum Force            0.000117     0.000450     YES
 RMS     Force            0.000022     0.000300     YES
 Maximum Displacement     0.000290     0.001800     YES
 RMS     Displacement     0.000088     0.001200     YES
 Predicted change in Energy=-1.186751D-07
 Optimization completed.
    -- Stationary point found.
                           ----------------------------
                           !   Optimized Parameters   !
                           ! (Angstroms and Degrees)  !
 --------------------------                            --------------------------
 ! Name  Definition              Value          Derivative Info.                !
 --------------------------------------------------------------------------------
 ! R1    R(1,2)                  1.3575         -DE/DX =    0.0                 !
 ! R2    R(1,6)                  1.4231         -DE/DX =   -0.0001              !
 ! R3    R(1,17)                 1.0831         -DE/DX =    0.0                 !
 ! R4    R(2,3)                  1.4278         -DE/DX =   -0.0001              !
 ! R5    R(2,18)                 1.0841         -DE/DX =    0.0                 !
 ! R6    R(3,4)                  1.4306         -DE/DX =    0.0                 !
 ! R7    R(3,7)                  1.3919         -DE/DX =    0.0                 !
 ! R8    R(4,5)                  1.4278         -DE/DX =   -0.0001              !
 ! R9    R(4,8)                  1.3919         -DE/DX =    0.0                 !
 ! R10   R(5,6)                  1.3575         -DE/DX =    0.0                 !
 ! R11   R(5,19)                 1.0841         -DE/DX =    0.0                 !
 ! R12   R(6,20)                 1.0831         -DE/DX =    0.0                 !
 ! R13   R(7,10)                 1.3919         -DE/DX =    0.0                 !
 ! R14   R(7,16)                 1.0849         -DE/DX =    0.0                 !
 ! R15   R(8,9)                  1.3919         -DE/DX =    0.0                 !
 ! R16   R(8,21)                 1.0849         -DE/DX =    0.0                 !
 ! R17   R(9,10)                 1.4306         -DE/DX =    0.0                 !
 ! R18   R(9,15)                 1.4278         -DE/DX =   -0.0001              !
 ! R19   R(10,11)                1.4278         -DE/DX =   -0.0001              !
 ! R20   R(11,12)                1.0841         -DE/DX =    0.0                 !
 ! R21   R(11,13)                1.3575         -DE/DX =    0.0                 !
 ! R22   R(13,14)                1.4231         -DE/DX =   -0.0001              !
 ! R23   R(13,22)                1.0831         -DE/DX =    0.0                 !
 ! R24   R(14,15)                1.3575         -DE/DX =    0.0                 !
 ! R25   R(14,23)                1.0831         -DE/DX =    0.0                 !
 ! R26   R(15,24)                1.0841         -DE/DX =    0.0                 !
 ! A1    A(2,1,6)              120.4968         -DE/DX =    0.0                 !
 ! A2    A(2,1,17)             120.1838         -DE/DX =    0.0                 !
 ! A3    A(6,1,17)             119.3194         -DE/DX =    0.0                 !
 ! A4    A(1,2,3)              120.8247         -DE/DX =    0.0                 !
 ! A5    A(1,2,18)             120.6755         -DE/DX =    0.0                 !
 ! A6    A(3,2,18)             118.4997         -DE/DX =    0.0                 !
 ! A7    A(2,3,4)              118.6785         -DE/DX =    0.0                 !
 ! A8    A(2,3,7)              122.0462         -DE/DX =    0.0                 !
 ! A9    A(4,3,7)              119.2753         -DE/DX =    0.0                 !
 ! A10   A(3,4,5)              118.6786         -DE/DX =    0.0                 !
 ! A11   A(3,4,8)              119.2753         -DE/DX =    0.0                 !
 ! A12   A(5,4,8)              122.0461         -DE/DX =    0.0                 !
 ! A13   A(4,5,6)              120.8247         -DE/DX =    0.0                 !
 ! A14   A(4,5,19)             118.4996         -DE/DX =    0.0                 !
 ! A15   A(6,5,19)             120.6757         -DE/DX =    0.0                 !
 ! A16   A(1,6,5)              120.4967         -DE/DX =    0.0                 !
 ! A17   A(1,6,20)             119.3196         -DE/DX =    0.0                 !
 ! A18   A(5,6,20)             120.1837         -DE/DX =    0.0                 !
 ! A19   A(3,7,10)             121.4494         -DE/DX =    0.0                 !
 ! A20   A(3,7,16)             119.2755         -DE/DX =    0.0                 !
 ! A21   A(10,7,16)            119.2751         -DE/DX =    0.0                 !
 ! A22   A(4,8,9)              121.4494         -DE/DX =    0.0                 !
 ! A23   A(4,8,21)             119.2755         -DE/DX =    0.0                 !
 ! A24   A(9,8,21)             119.2751         -DE/DX =    0.0                 !
 ! A25   A(8,9,10)             119.2753         -DE/DX =    0.0                 !
 ! A26   A(8,9,15)             122.0461         -DE/DX =    0.0                 !
 ! A27   A(10,9,15)            118.6786         -DE/DX =    0.0                 !
 ! A28   A(7,10,9)             119.2753         -DE/DX =    0.0                 !
 ! A29   A(7,10,11)            122.0461         -DE/DX =    0.0                 !
 ! A30   A(9,10,11)            118.6786         -DE/DX =    0.0                 !
 ! A31   A(10,11,12)           118.4999         -DE/DX =    0.0                 !
 ! A32   A(10,11,13)           120.8247         -DE/DX =    0.0                 !
 ! A33   A(12,11,13)           120.6754         -DE/DX =    0.0                 !
 ! A34   A(11,13,14)           120.4967         -DE/DX =    0.0                 !
 ! A35   A(11,13,22)           120.1836         -DE/DX =    0.0                 !
 ! A36   A(14,13,22)           119.3197         -DE/DX =    0.0                 !
 ! A37   A(13,14,15)           120.4967         -DE/DX =    0.0                 !
 ! A38   A(13,14,23)           119.3196         -DE/DX =    0.0                 !
 ! A39   A(15,14,23)           120.1837         -DE/DX =    0.0                 !
 ! A40   A(9,15,14)            120.8247         -DE/DX =    0.0                 !
 ! A41   A(9,15,24)            118.4998         -DE/DX =    0.0                 !
 ! A42   A(14,15,24)           120.6755         -DE/DX =    0.0                 !
 ! D1    D(6,1,2,3)             -0.0003         -DE/DX =    0.0                 !
 ! D2    D(6,1,2,18)           179.9993         -DE/DX =    0.0                 !
 ! D3    D(17,1,2,3)           179.9994         -DE/DX =    0.0                 !
 ! D4    D(17,1,2,18)           -0.0009         -DE/DX =    0.0                 !
 ! D5    D(2,1,6,5)             -0.0001         -DE/DX =    0.0                 !
 ! D6    D(2,1,6,20)           180.0003         -DE/DX =    0.0                 !
 ! D7    D(17,1,6,5)           180.0001         -DE/DX =    0.0                 !
 ! D8    D(17,1,6,20)            0.0005         -DE/DX =    0.0                 !
 ! D9    D(1,2,3,4)              0.0003         -DE/DX =    0.0                 !
 ! D10   D(1,2,3,7)           -179.9974         -DE/DX =    0.0                 !
 ! D11   D(18,2,3,4)          -179.9994         -DE/DX =    0.0                 !
 ! D12   D(18,2,3,7)             0.0029         -DE/DX =    0.0                 !
 ! D13   D(2,3,4,5)              0.0003         -DE/DX =    0.0                 !
 ! D14   D(2,3,4,8)            180.0004         -DE/DX =    0.0                 !
 ! D15   D(7,3,4,5)            179.998          -DE/DX =    0.0                 !
 ! D16   D(7,3,4,8)             -0.0019         -DE/DX =    0.0                 !
 ! D17   D(2,3,7,10)           179.9988         -DE/DX =    0.0                 !
 ! D18   D(2,3,7,16)            -0.0007         -DE/DX =    0.0                 !
 ! D19   D(4,3,7,10)             0.0011         -DE/DX =    0.0                 !
 ! D20   D(4,3,7,16)          -179.9984         -DE/DX =    0.0                 !
 ! D21   D(3,4,5,6)             -0.0007         -DE/DX =    0.0                 !
 ! D22   D(3,4,5,19)          -180.0008         -DE/DX =    0.0                 !
 ! D23   D(8,4,5,6)            179.9991         -DE/DX =    0.0                 !
 ! D24   D(8,4,5,19)            -0.0009         -DE/DX =    0.0                 !
 ! D25   D(3,4,8,9)              0.0007         -DE/DX =    0.0                 !
 ! D26   D(3,4,8,21)          -179.9985         -DE/DX =    0.0                 !
 ! D27   D(5,4,8,9)           -179.9992         -DE/DX =    0.0                 !
 ! D28   D(5,4,8,21)             0.0016         -DE/DX =    0.0                 !
 ! D29   D(4,5,6,1)              0.0007         -DE/DX =    0.0                 !
 ! D30   D(4,5,6,20)          -179.9997         -DE/DX =    0.0                 !
 ! D31   D(19,5,6,1)          -179.9993         -DE/DX =    0.0                 !
 ! D32   D(19,5,6,20)            0.0003         -DE/DX =    0.0                 !
 ! D33   D(3,7,10,9)             0.0007         -DE/DX =    0.0                 !
 ! D34   D(3,7,10,11)         -179.9988         -DE/DX =    0.0                 !
 ! D35   D(16,7,10,9)         -179.9997         -DE/DX =    0.0                 !
 ! D36   D(16,7,10,11)           0.0007         -DE/DX =    0.0                 !
 ! D37   D(4,8,9,10)             0.0011         -DE/DX =    0.0                 !
 ! D38   D(4,8,9,15)           180.0006         -DE/DX =    0.0                 !
 ! D39   D(21,8,9,10)         -179.9996         -DE/DX =    0.0                 !
 ! D40   D(21,8,9,15)           -0.0001         -DE/DX =    0.0                 !
 ! D41   D(8,9,10,7)            -0.0019         -DE/DX =    0.0                 !
 ! D42   D(8,9,10,11)          179.9977         -DE/DX =    0.0                 !
 ! D43   D(15,9,10,7)          179.9986         -DE/DX =    0.0                 !
 ! D44   D(15,9,10,11)          -0.0018         -DE/DX =    0.0                 !
 ! D45   D(8,9,15,14)         -179.9983         -DE/DX =    0.0                 !
 ! D46   D(8,9,15,24)            0.0021         -DE/DX =    0.0                 !
 ! D47   D(10,9,15,14)           0.0012         -DE/DX =    0.0                 !
 ! D48   D(10,9,15,24)        -179.9984         -DE/DX =    0.0                 !
 ! D49   D(7,10,11,12)           0.0015         -DE/DX =    0.0                 !
 ! D50   D(7,10,11,13)         180.001          -DE/DX =    0.0                 !
 ! D51   D(9,10,11,12)        -179.9981         -DE/DX =    0.0                 !
 ! D52   D(9,10,11,13)           0.0015         -DE/DX =    0.0                 !
 ! D53   D(10,11,13,14)         -0.0004         -DE/DX =    0.0                 !
 ! D54   D(10,11,13,22)       -180.0015         -DE/DX =    0.0                 !
 ! D55   D(12,11,13,14)       -180.0009         -DE/DX =    0.0                 !
 ! D56   D(12,11,13,22)         -0.0019         -DE/DX =    0.0                 !
 ! D57   D(11,13,14,15)         -0.0003         -DE/DX =    0.0                 !
 ! D58   D(11,13,14,23)        180.0007         -DE/DX =    0.0                 !
 ! D59   D(22,13,14,15)        180.0008         -DE/DX =    0.0                 !
 ! D60   D(22,13,14,23)          0.0017         -DE/DX =    0.0                 !
 ! D61   D(13,14,15,9)          -0.0001         -DE/DX =    0.0                 !
 ! D62   D(13,14,15,24)       -180.0006         -DE/DX =    0.0                 !
 ! D63   D(23,14,15,9)         179.999          -DE/DX =    0.0                 !
 ! D64   D(23,14,15,24)         -0.0015         -DE/DX =    0.0                 !
 --------------------------------------------------------------------------------
 GradGradGradGradGradGradGradGradGradGradGradGradGradGradGradGradGradGrad


 ----------------------------------------------------------------------

 Electric dipole moment (input orientation):
 (Debye = 10**-18 statcoulomb cm , SI units = C m)
                  (au)            (Debye)         (10**-30 SI)
   Tot        0.118351D-04      0.300818D-04      0.100342D-03
   x          0.000000D+00      0.000000D+00      0.000000D+00
   y          0.000000D+00      0.000000D+00      0.000000D+00
   z         -0.118351D-04     -0.300818D-04     -0.100342D-03

 Dipole polarizability, Alpha (input orientation).
 (esu units = cm**3 , SI units = C**2 m**2 J**-1)
 Alpha(0;0):
               (au)            (10**-24 esu)      (10**-40 SI)
   iso        0.248636D+03      0.368440D+02      0.409945D+02
   aniso      0.250201D+03      0.370760D+02      0.412526D+02
   xx         0.356945D+03      0.528939D+02      0.588523D+02
   yx         0.695820D+02      0.103110D+02      0.114725D+02
   yy         0.279489D+03      0.414161D+02      0.460816D+02
   zx         0.691226D+00      0.102429D+00      0.113968D+00
   zy        -0.213187D+00     -0.315910D-01     -0.351497D-01
   zz         0.109472D+03      0.162221D+02      0.180496D+02

 ----------------------------------------------------------------------

 Dipole orientation:
     6        -11.59958672         -0.14693607         -0.47682717
     6         -9.03643757         -0.13772858         -0.37124940
     6         -7.66111379         -2.42368380          0.03201402
     6         -9.03800752         -4.73191306          0.32377450
     6        -11.73222017         -4.65695397          0.19997056
     6        -12.96927076         -2.44307947         -0.18659708
     6         -5.03374415         -2.46967074          0.14872433
     6         -7.72082855         -6.97432382          0.71803835
     6         -5.09345210         -7.02031938          0.83470368
     6         -3.71656221         -4.71207988          0.54301879
     6         -1.02235859         -4.78702060          0.66694925
     1          0.01547547         -3.03477558          0.44527531
     6          0.21469073         -7.00089594          1.05353821
     6         -1.15498587         -9.29705262          1.34365301
     6         -3.71813357         -9.30627541          1.23795784
     1         -3.98960082         -0.71926734         -0.07247743
     1        -12.62315202          1.59872380         -0.78364512
     1         -7.98761230          1.60812309         -0.59163550
     1        -12.77004651         -6.40919187          0.42173894
     1        -15.01372332         -2.40884895         -0.27710738
     1         -8.76496054         -8.72473335          0.93924442
     1          2.25914121         -7.03511304          1.14410789
     1         -0.13143016        -11.04271067          1.65051316
     1         -4.76695438        -11.05214576          1.45821751

 Electric dipole moment (dipole orientation):
 (Debye = 10**-18 statcoulomb cm , SI units = C m)
                  (au)            (Debye)         (10**-30 SI)
   Tot        0.119770D-04      0.304424D-04      0.101545D-03
   x          0.000000D+00      0.000000D+00      0.000000D+00
   y          0.000000D+00      0.000000D+00      0.000000D+00
   z          0.119770D-04      0.304424D-04      0.101545D-03

 Dipole polarizability, Alpha (dipole orientation).
 (esu units = cm**3 , SI units = C**2 m**2 J**-1)
 Alpha(0;0):
               (au)            (10**-24 esu)      (10**-40 SI)
   iso        0.248636D+03      0.368440D+02      0.409945D+02
   aniso      0.250201D+03      0.370760D+02      0.412526D+02
   xx         0.356049D+03      0.527611D+02      0.587046D+02
   yx        -0.674769D+02     -0.999904D+01     -0.111254D+02
   yy         0.275310D+03      0.407967D+02      0.453925D+02
   zx         0.205061D+02      0.303870D+01      0.338101D+01
   zy        -0.279078D+02     -0.413551D+01     -0.460138D+01
   zz         0.114548D+03      0.169742D+02      0.188864D+02

 ----------------------------------------------------------------------
 1\1\GINC-N1916\Freq\RwB97XD\def2TZVP\C14H10\JIAMINGD\22-May-2025\0\\#N
  Geom=AllCheck Guess=TCheck SCRF=Check GenChk RwB97XD/def2TZVP Freq\\T
 itle Card Required\\0,1\C,-6.1436014504,0.0601872365,-0.0143491735\C,-
 4.7860915994,0.0590800564,-0.0094836117\C,-4.0534751909,1.284561266,-0
 .0101921116\C,-4.7784816177,2.517860088,-0.0161369955\C,-6.2055621158,
 2.4737246949,-0.0211172524\C,-6.8648116655,1.2870283068,-0.0202614927\
 C,-2.6618482616,1.3130974567,-0.0053379862\C,-4.076740231,3.7199510533
 ,-0.0169004952\C,-2.6851107902,3.7484882556,-0.0120220147\C,-1.9601045
 764,2.5151899516,-0.0061175488\C,-0.5330258209,2.5593255721,-0.0012050
 842\H,0.0134280039,1.6230902177,0.0032315145\C,0.1262235611,3.74602405
 83,-0.0020719642\C,-0.5949854817,4.9728631126,-0.0079227833\C,-1.95249
 7378,4.9739691799,-0.012725734\H,-2.1120511115,0.3778517164,-0.0008556
 295\H,-6.6889219559,-0.8756050057,-0.013767188\H,-4.2338079977,-0.8737
 279612,-0.0049632147\H,-6.752009609,3.4099636397,-0.0256036052\H,-7.94
 7683007,1.2656602597,-0.0240781543\H,-4.6265312943,4.655200322,-0.0213
 843616\H,1.209095234,3.7673896897,0.0017125574\H,-0.0496690348,5.90865
 76906,-0.008527206\H,-2.5047816493,5.9067771426,-0.0171784645\\Version
 =ES64L-G16RevA.03\State=1-A\HF=-539.5347211\RMSD=2.231e-09\RMSF=4.724e
 -05\ZeroPoint=0.1958178\Thermal=0.2051384\Dipole=0.0000005,0.0000018,-
 0.0000118\DipoleDeriv=-0.2104547,0.0078923,-0.0001195,-0.1145845,0.136
 7338,-0.0012689,0.0002209,-0.0008162,-0.1819315,-0.0008828,-0.0467792,
 0.0007653,0.0526514,0.1135257,-0.0006105,0.0004784,-0.0009843,-0.17828
 82,0.0742555,0.1988148,-0.0003086,0.110483,-0.0758477,0.0006223,-0.000
 0689,0.0009357,0.0081951,0.0910889,0.1011085,0.000027,0.1894409,-0.092
 687,0.0009477,-0.0002012,0.0006336,0.0081955,0.0889574,0.0026494,0.000
 9468,-0.0967847,0.0236873,-0.0008897,0.0012194,-0.0005312,-0.1782867,0
 .0092687,-0.2368856,0.0013312,-0.1144087,-0.0829991,-0.0006775,0.00099
 1,-0.0011242,-0.181928,-0.0527863,-0.1393862,0.0008056,-0.1393856,0.10
 23823,-0.0012433,0.0008177,-0.0012336,-0.173464,-0.0527837,-0.1393838,
 0.0008043,-0.1393851,0.1023826,-0.0012429,0.0007893,-0.0012365,-0.1734
 643,0.074254,0.1988152,-0.0002949,0.1104837,-0.0758503,0.0006202,-0.00
 00297,0.0009431,0.0081952,0.0910921,0.1011132,0.0000115,0.1894451,-0.0
 926857,0.0009376,-0.0002548,0.0006098,0.0081952,0.088953,0.0026442,0.0
 009332,-0.0967873,0.023685,-0.0008824,0.0011845,-0.0005267,-0.1782872,
 0.0212808,0.0440583,-0.000654,0.1149951,-0.0385958,0.0009752,-0.000837
 8,0.0007233,0.1729106,0.0092701,-0.236884,0.0013171,-0.1144069,-0.0829
 971,-0.0006718,0.0010205,-0.0010901,-0.1819281,-0.2104543,0.0078943,-0
 .0001258,-0.1145822,0.1367312,-0.0012679,0.0001797,-0.0008558,-0.18193
 14,-0.0008841,-0.0467826,0.0007515,0.0526491,0.1135251,-0.000594,0.000
 4905,-0.0009335,-0.1782884,0.0346541,0.0733204,-0.0006894,0.0733187,-0
 .0469675,0.0008568,-0.0006796,0.0008575,0.1729211,0.0383135,-0.0957682
 ,-0.0002447,-0.1093433,-0.0769635,0.0003044,-0.0002096,0.0003517,0.179
 3844,0.0431582,0.1028182,-0.0007441,0.0318803,-0.0604744,0.0007504,-0.
 0005532,0.0010066,0.1729106,0.0212819,0.0440566,-0.0006606,0.114996,-0
 .0385967,0.0009837,-0.0008559,0.0007283,0.1729102,-0.1368549,-0.011842
 5,-0.0010991,0.0017334,0.0982084,0.0002268,-0.001133,0.0001779,0.17938
 18,0.034655,0.073318,-0.0006905,0.0733201,-0.0469682,0.000856,-0.00069
 26,0.0008479,0.1729211,-0.1368555,-0.0118425,-0.0010865,0.001734,0.098
 2089,0.000224,-0.0011316,0.0001735,0.1793817,0.0383147,-0.0957675,-0.0
 002404,-0.1093435,-0.0769636,0.0003037,-0.0001989,0.0003574,0.1793845,
 0.0431584,0.1028185,-0.0007355,0.031881,-0.0604736,0.00074,-0.0005453,
 0.0009858,0.1729108\Polar=356.9454045,69.5820167,279.4894887,0.691226,
 -0.2131865,109.4724042\Quadrupole=5.2464966,4.9797988,-10.2262954,0.23
 97927,0.0543421,-0.040243\PG=C01 [X(C14H10)]\NImag=0\\0.75509404,0.058
 51267,0.68148131,0.00204995,-0.00126238,0.13880958,-0.42612921,-0.0299
 7123,-0.00121497,0.77146125,0.02727807,-0.13270854,0.00028240,-0.05746
 943,0.67157455,-0.00137009,0.00007785,-0.06451348,0.00241447,-0.001650
 00,0.14104225,-0.05474387,-0.01759611,-0.00017594,-0.12876447,-0.06684
 204,-0.00002663,0.70792703,-0.04877998,0.02487831,-0.00022064,-0.05017
 577,-0.24990999,0.00030774,0.01922016,0.64772641,-0.00009054,-0.000109
 57,0.00777573,-0.00007197,0.00024812,-0.07056973,0.00186476,-0.0012324
 0,0.16907297,-0.04138813,0.02703646,-0.00019431,0.05159330,0.01105109,
 0.00013152,-0.17990503,0.05644575,-0.00051360,0.67829478,-0.00261217,0
 .00499720,-0.00004346,0.00990380,-0.03097037,0.00013718,0.03269575,-0.
 22952362,0.00052728,0.03571294,0.67735881,-0.00011394,0.00006252,-0.00
 759960,0.00013464,0.00014152,0.00647298,-0.00045030,0.00061117,-0.0789
 7803,0.00172046,-0.00125394,0.16907260,0.05786673,-0.01744799,0.000223
 77,-0.04076429,-0.02047507,-0.00007923,-0.00253625,0.04118020,-0.00014
 445,-0.27097961,0.01231644,-0.00074913,0.64635021,0.02190890,-0.058181
 97,0.00025926,-0.02708950,-0.01428993,-0.00006657,0.04003284,0.0231601
 9,0.00009736,0.02898285,-0.10769247,0.00020476,0.01216805,0.79668684,0
 .00011688,0.00011863,0.00853947,-0.00006137,-0.00004264,-0.00307085,-0
 .00014093,0.00010203,0.00647209,-0.00079482,0.00014466,-0.07057211,0.0
 0177321,-0.00173205,0.14104030,-0.16513628,0.09728910,-0.00062081,-0.0
 2883642,0.03081185,-0.00021758,0.00440466,0.00154782,0.00003844,-0.022
 16134,-0.03573185,-0.00001018,-0.20325498,-0.15402470,-0.00007924,0.74
 861640,0.03597990,-0.23931657,0.00060113,0.07016876,0.02852257,0.00019
 674,-0.02810083,-0.04079625,-0.00000962,-0.06691569,-0.00770474,-0.000
 19758,-0.09677546,-0.35558543,0.00044180,0.06211734,0.68795848,-0.0004
 5425,0.00082007,-0.06547019,-0.00032433,0.00005606,0.00853806,0.000119
 26,0.00009554,-0.00759886,0.00007466,-0.00008578,0.00777628,-0.0002347
 6,0.00023715,-0.06450997,0.00201461,-0.00126655,0.13880949,0.02909126,
 -0.01578383,0.00012886,-0.05217625,-0.02946067,-0.00012206,-0.32426545
 ,-0.00143732,-0.00090266,-0.00705198,0.06412091,-0.00022600,-0.0177177
 6,-0.00775474,-0.00005841,-0.00277768,0.02564980,-0.00007694,0.6983340
 6,0.00943384,-0.01269568,0.00008190,-0.04876671,-0.00604027,-0.0001445
 3,0.03551595,-0.11816123,0.00026052,0.03873560,0.03167812,0.00007313,-
 0.00744473,-0.01020075,0.00001347,-0.00102788,0.01111688,-0.00003586,-
 0.02275997,0.72367135,0.00005972,-0.00000804,0.00507265,-0.00006985,-0
 .00007618,0.00456916,-0.00100115,0.00012946,-0.06857816,-0.00015808,0.
 00016313,0.00780161,-0.00005916,0.00001256,0.00455223,-0.00000433,0.00
 005906,-0.00074767,0.00203511,-0.00166208,0.14100840,0.01829329,-0.012
 75614,0.00010273,-0.01843756,-0.00704408,-0.00006314,0.06622564,-0.002
 05136,0.00021313,-0.15242846,-0.06012949,-0.00013503,-0.05019535,-0.04
 986936,-0.00006011,-0.00551003,0.02869321,-0.00011575,-0.05229799,-0.0
 2993055,-0.00009557,0.69832794,0.01392153,-0.00995443,0.00007474,-0.00
 735412,-0.00948096,0.00001189,0.02333398,-0.04160058,0.00021669,-0.097
 08275,-0.29000027,0.00025553,-0.03056341,-0.00802139,-0.00007494,0.003
 47555,0.02190616,-0.00003330,-0.02993071,-0.01897951,-0.00006144,-0.02
 275671,0.72367739,0.00003003,-0.00002045,-0.00074733,-0.00006197,0.000
 01297,0.00455222,0.00014433,0.00012723,0.00780277,-0.00003498,0.000385
 81,-0.06857553,-0.00011235,-0.00014371,0.00456921,-0.00004721,0.000056
 49,0.00507210,-0.00009603,-0.00006158,-0.00249538,0.00204522,-0.001658
 34,0.14100854,-0.01886992,0.01189131,-0.00010149,0.01612377,0.01215071
 ,0.00002753,-0.05293725,0.01106401,-0.00019605,-0.04830746,-0.06831162
 ,-0.00000986,0.02671252,0.00995809,0.00003963,0.00045346,-0.02475201,0
 .00006969,0.06622555,0.02333378,0.00014397,-0.32425971,0.03551603,-0.0
 0100738,0.70792289,0.00273973,-0.00154717,0.00001534,-0.00350199,-0.00
 255174,-0.00000796,0.01106366,0.00076753,0.00002039,-0.03232902,0.0077
 0862,-0.00011883,-0.00283129,-0.00638317,0.00002923,-0.00119213,0.0027
 6783,-0.00001243,-0.00205101,-0.04160023,0.00012634,-0.00143698,-0.118
 16113,0.00012928,0.01922038,0.64772983,-0.00007635,0.00004789,0.000493
 59,0.00006991,0.00004783,-0.00084804,-0.00019651,0.00002073,-0.0061824
 6,-0.00010729,-0.00024691,0.00640708,0.00007369,0.00007487,0.00813442,
 0.00000573,-0.00009628,-0.00023961,0.00021370,0.00021761,0.00780274,-0
 .00090604,0.00026069,-0.06857869,0.00186228,-0.00122418,0.16907315,-0.
 00880453,0.00396094,-0.00004136,0.00447366,0.00954707,-0.00003858,-0.0
 4830787,-0.03232881,-0.00010633,-0.00253224,-0.01699221,0.00005911,0.0
 0554084,0.00238855,0.00001638,0.00057294,-0.00808234,0.00002226,-0.152
 42698,-0.09708026,-0.00003260,-0.00705165,0.03873570,-0.00015732,-0.17
 990568,0.05644547,-0.00051160,0.67829701,-0.01959894,0.01202596,-0.000
 10331,0.02233649,0.01585605,0.00005866,-0.06831146,0.00770901,-0.00024
 596,-0.01699186,-0.04963828,0.00005721,0.01804127,0.00803134,0.0000404
 7,0.00106925,-0.02099034,0.00006215,-0.06012727,-0.28999624,0.00038923
 ,0.06412049,0.03167809,0.00016297,0.03269670,-0.22952467,0.00052195,0.
 03571043,0.67735611,0.00002294,-0.00001928,-0.00023975,-0.00007373,0.0
 0001274,0.00813406,-0.00000822,-0.00011769,0.00640705,0.00005914,0.000
 05802,-0.00618165,-0.00002638,-0.00001572,-0.00084821,-0.00000267,0.00
 002978,0.00049390,-0.00013335,0.00025726,-0.06857591,-0.00022773,0.000
 07252,0.00780158,-0.00044457,0.00060759,-0.07897803,0.00170245,-0.0012
 4998,0.16907263,0.00814208,-0.00491078,0.00004437,-0.00831148,-0.00628
 910,-0.00001368,0.02671281,-0.00283149,0.00007388,0.00554079,0.0180415
 6,-0.00002621,-0.00655095,-0.00294751,-0.00001278,-0.00058872,0.008390
 43,-0.00002532,-0.05019547,-0.03056343,-0.00011129,-0.01771795,-0.0074
 4483,-0.00005888,-0.00253632,0.04118110,-0.00014173,-0.27098282,0.0123
 1607,-0.00074019,0.64635412,0.00340526,-0.00277289,0.00001819,-0.00504
 000,-0.00200572,-0.00001171,0.00995821,-0.00638329,0.00007476,0.002388
 53,0.00803147,-0.00001555,-0.00294750,-0.00124726,-0.00000922,-0.00043
 098,0.00382812,-0.00001161,-0.04986941,-0.00802137,-0.00014228,-0.0077
 5482,-0.01020081,0.00001232,0.04003296,0.02316065,0.00009684,0.0289830
 0,-0.10769270,0.00020240,0.01216430,0.79668193,0.00002144,-0.00001126,
 -0.00055472,-0.00001671,-0.00001588,0.00031124,0.00003833,0.00002939,0
 .00813430,0.00001593,0.00003955,-0.00084821,-0.00001234,-0.00000906,-0
 .00075630,-0.00000139,0.00001950,0.00012259,-0.00005843,-0.00007401,0.
 00456917,-0.00005763,0.00001360,0.00455228,-0.00014032,0.00010082,0.00
 647216,-0.00078423,0.00014313,-0.07057178,0.00174879,-0.00171909,0.141
 04014,-0.00001713,0.00000448,-0.00000006,-0.00003396,0.00002915,-0.000
 00063,0.00021823,-0.00022516,0.00000190,0.00008802,0.00011434,0.000000
 54,0.00004215,-0.00010384,0.00000032,-0.00009890,-0.00001042,-0.000000
 27,0.00129098,0.00133685,0.00000927,-0.00030655,0.00168424,-0.00000568
 ,-0.00491852,-0.00214612,-0.00002736,-0.01128210,0.02764804,-0.0001263
 2,-0.13175286,0.12328171,-0.00066078,0.13560414,0.00011851,-0.00002994
 ,0.00000050,-0.00004314,-0.00012316,0.00000051,0.00039152,0.00014600,0
 .00000060,0.00004772,0.00028880,-0.00000101,-0.00011055,0.00000788,-0.
 00000033,0.00004303,0.00010424,-0.00000017,-0.00139916,0.00103994,-0.0
 0001407,-0.00042265,-0.00008478,-0.00000127,-0.00073616,0.00107433,0.0
 0000657,-0.00231844,0.00309182,-0.00000722,0.12269147,-0.26743011,0.00
 104779,-0.13140146,0.28266017,-0.00000039,0.00000011,-0.00000245,-0.00
 000042,0.00000078,0.00012318,0.00000017,-0.00000158,-0.00014966,0.0000
 0070,-0.00000083,-0.00014971,0.00000034,-0.00000029,0.00003326,-0.0000
 0041,-0.00000037,-0.00001469,0.00001677,-0.00000442,-0.00236001,0.0000
 0009,0.00000618,0.00000653,-0.00003130,0.00000154,0.00449526,-0.000046
 16,0.00009849,0.00343897,-0.00065880,0.00104937,-0.03803941,0.00073987
 ,-0.00115278,0.02562609,0.00036746,0.00005282,0.00000111,-0.00083090,0
 .00008367,-0.00000119,0.00045345,-0.00119213,0.00000561,0.00057291,0.0
 0106926,-0.00000257,-0.00058870,-0.00043098,-0.00000137,-0.00060917,0.
 00063208,-0.00000371,-0.00551000,0.00347552,-0.00004665,-0.00277766,-0
 .00102790,-0.00000438,0.00440456,0.00154789,0.00003842,-0.02216130,-0.
 03573182,-0.00000941,-0.20325373,-0.15402248,-0.00007525,0.01180787,0.
 01628899,-0.00002044,0.74861643,-0.00868415,0.00517176,-0.00004501,0.0
 0839969,0.00620022,0.00001165,-0.02475226,0.00276804,-0.00009603,-0.00
 808227,-0.02099064,0.00002943,0.00839041,0.00382811,0.00001996,0.00063
 209,-0.00976447,0.00002863,0.02869341,0.02190624,0.00005599,0.02564997
 ,0.01111700,0.00005905,-0.02810096,-0.04079723,-0.00001060,-0.06691665
 ,-0.00770443,-0.00019450,-0.09677222,-0.35558152,0.00044138,-0.0155098
 6,-0.01849614,0.00000927,0.06211200,0.68795815,0.00002466,-0.00001371,
 0.00002140,-0.00002363,-0.00001795,-0.00055487,0.00006925,-0.00001234,
 -0.00023961,0.00002206,0.00006172,0.00049390,-0.00002515,-0.00001149,0
 .00012259,-0.00000364,0.00002842,-0.00005346,-0.00011478,-0.00003309,0
 .00507219,-0.00007626,-0.00003560,-0.00074768,0.00011815,0.00009491,-0
 .00759883,0.00007498,-0.00008442,0.00777628,-0.00023038,0.00023924,-0.
 06451037,0.00006518,0.00012109,0.00517628,0.00199137,-0.00125857,0.138
 80946,-0.00706165,0.00422360,-0.00003651,0.00616571,0.00463085,0.00000
 898,-0.01887014,0.00273989,-0.00007617,-0.00880446,-0.01959921,0.00002
 258,0.00814206,0.00340526,0.00002185,0.00036747,-0.00868415,0.00002482
 ,0.01829345,0.01392161,0.00002974,0.02909138,0.00943398,0.00005988,-0.
 05474391,-0.04878087,-0.00009018,-0.04138893,-0.00261189,-0.00011194,0
 .05786745,0.02190937,0.00011478,-0.00095955,-0.00396131,-0.00002571,-0
 .16513757,0.03598140,-0.00044914,0.75508876,0.00422359,-0.00331190,0.0
 0002395,-0.00419054,-0.00292640,-0.00000674,0.01189143,-0.00154729,0.0
 0004786,0.00396091,0.01202610,-0.00001916,-0.00491076,-0.00277287,-0.0
 0001152,0.00005281,0.00517175,-0.00001379,-0.01275626,-0.00995445,-0.0
 0002038,-0.01578390,-0.01269571,-0.00000814,-0.01759605,0.02487870,-0.
 00010819,0.02703695,0.00499702,0.00006130,-0.01744841,-0.05818220,0.00
 011814,-0.00290467,-0.00257818,0.00002182,0.09729133,-0.23932000,0.000
 81174,0.05851046,0.68148641,-0.00003619,0.00002370,-0.00005356,0.00003
 266,0.00002461,0.00012270,-0.00010054,0.00001520,0.00049358,-0.0000409
 9,-0.00010243,-0.00023976,0.00004405,0.00001800,-0.00055473,0.00000108
 ,-0.00004462,0.00002140,0.00010167,0.00007399,-0.00074734,0.00012744,0
 .00008131,0.00507273,-0.00017393,-0.00021888,0.00777576,-0.00019227,-0
 .00004309,-0.00759955,0.00022117,0.00025703,0.00853947,-0.00002835,0.0
 0001791,0.00931846,-0.00061407,0.00059523,-0.06546982,0.00201918,-0.00
 125678,0.13880947,0.00616571,-0.00419055,0.00003299,-0.00500681,-0.003
 80699,-0.00000486,0.01612398,-0.00350215,0.00006984,0.00447356,0.02233
 674,-0.00007359,-0.00831146,-0.00504000,-0.00001714,-0.00083092,0.0083
 9970,-0.00002381,-0.01843772,-0.00735421,-0.00006160,-0.05217635,-0.04
 876682,-0.00006963,-0.12876508,-0.05017629,-0.00007082,0.05159408,0.00
 990355,0.00013221,-0.04076497,-0.02708987,-0.00005999,-0.00052435,-0.0
 0043716,0.00000272,-0.02883665,0.07016960,-0.00032100,-0.42612361,-0.0
 2997193,-0.00119713,0.77145680,0.00463086,-0.00292642,0.00002482,-0.00
 380700,-0.00279143,-0.00000803,0.01215089,-0.00255187,0.00004781,0.009
 54706,0.01585630,0.00001298,-0.00628911,-0.00200573,-0.00001622,0.0000
 8367,0.00620025,-0.00001803,-0.00704422,-0.00948104,0.00001298,-0.0294
 6087,-0.00604047,-0.00007589,-0.06684325,-0.24991226,0.00024643,0.0110
 5170,-0.03097055,0.00013928,-0.02047559,-0.01429025,-0.00004194,-0.000
 71282,0.00013306,-0.00000530,0.03081182,0.02852319,0.00005520,0.027278
 25,-0.13270906,0.00028051,-0.05746836,0.67157740,0.00000899,-0.0000066
 1,0.00012270,-0.00000483,-0.00000807,-0.00075628,0.00002761,-0.0000078
 0,-0.00084804,-0.00003891,0.00005862,0.00813395,-0.00001363,-0.0000116
 1,0.00031124,-0.00000122,0.00001160,-0.00055486,-0.00006256,0.00001169
 ,0.00455227,-0.00012208,-0.00014468,0.00456914,-0.00002598,0.00030447,
 -0.07056960,0.00012990,0.00013656,0.00647302,-0.00007834,-0.00006564,-
 0.00307092,0.00000337,-0.00000441,-0.00093883,-0.00021497,0.00019460,0
 .00853811,-0.00135161,0.00007748,-0.06451378,0.00238289,-0.00162818,0.
 14104215,0.00024812,-0.00022026,0.00000166,0.00116609,0.00137849,0.000
 01450,-0.01121988,0.02808751,-0.00013133,-0.00490536,-0.00193835,-0.00
 003448,-0.00032407,0.00163284,-0.00000556,0.00001780,0.00013894,0.0000
 0042,-0.13093973,0.12118530,-0.00066072,-0.00065859,-0.00066294,0.0000
 0307,-0.00126043,-0.00267287,-0.00001950,0.01083909,-0.01406345,0.0000
 6117,0.00089489,-0.00155938,0.00002147,-0.00007330,0.00046427,-0.00000
 197,0.00012935,0.00049139,-0.00000069,0.00035765,-0.00018704,0.0000025
 0,0.00032964,-0.00079657,0.00000335,0.13607948,0.00042528,-0.00002156,
 0.00000146,-0.00171026,0.00099560,-0.00001962,-0.00178521,0.00303335,-
 0.00000275,-0.00064407,0.00130610,0.00001130,-0.00043271,-0.00013583,-
 0.00000123,0.00000212,0.00038443,-0.00000160,0.12118517,-0.26584478,0.
 00104940,-0.00066295,0.00007941,-0.00000532,-0.00396716,-0.00233892,0.
 00000940,0.01580935,-0.01902626,0.00011932,0.00152944,0.00126681,-0.00
 000882,-0.00092992,0.00015848,-0.00000332,-0.00015414,0.00009722,-0.00
 000094,-0.00005022,0.00004457,-0.00000086,0.00126898,-0.00078956,0.000
 00658,-0.13025306,0.28107945,-0.00000021,-0.00000078,-0.00005013,0.000
 02308,-0.00000849,-0.00398488,-0.00005071,0.00010283,0.00433376,-0.000
 03812,0.00000654,0.00631244,0.00000017,0.00000612,-0.00001484,0.000000
 79,-0.00000122,-0.00020595,-0.00066026,0.00104962,-0.03708034,0.000003
 36,-0.00000520,-0.00101568,-0.00001622,0.00001415,0.00631242,-0.000020
 09,0.00001316,0.00433414,0.00001314,-0.00001968,-0.00398481,0.00000181
 ,0.00000157,0.00013389,0.00000105,0.00000126,-0.00005013,0.00000208,-0
 .00000131,-0.00020594,-0.00000222,-0.00000065,-0.00001483,0.00074668,-
 0.00115581,0.02491577,-0.13090307,-0.12254658,0.00000226,-0.01112104,-
 0.02933566,0.00002269,-0.00526006,0.00178262,-0.00006009,-0.00073614,0
 .00019397,-0.00000046,-0.00128033,0.00311902,-0.00002966,0.01160807,0.
 01557382,-0.00001099,0.00023287,-0.00140285,0.00000406,0.00046584,0.00
 011736,0.00000381,-0.00026079,0.00007131,-0.00000146,-0.00062276,-0.00
 011400,0.00000152,0.00013278,-0.00011963,0.00000104,-0.00000693,0.0000
 1283,-0.00000002,-0.00008536,-0.00012906,-0.00000029,-0.00012781,0.000
 06235,-0.00000054,0.00010708,0.00008777,-0.00000014,-0.00002004,0.0000
 5425,-0.00000118,0.13557548,-0.12373639,-0.27161158,0.00018761,0.00269
 237,0.00407749,0.00001143,0.00105331,0.00141266,0.00002747,0.00069737,
 0.00037503,-0.00000055,0.00394832,-0.00292222,0.00003461,-0.01568141,-
 0.01728783,-0.00000149,-0.00011457,-0.00010431,0.00000031,-0.00028607,
 -0.00001659,-0.00000284,0.00015357,-0.00004786,0.00000094,-0.00001036,
 0.00016713,-0.00000307,-0.00002373,-0.00005027,-0.00000014,-0.00001000
 ,0.00000687,-0.00000008,-0.00005902,0.00005279,-0.00000009,0.00003075,
 -0.00003316,0.00000013,-0.00006864,-0.00000280,-0.00000002,-0.00002268
 ,0.00000460,0.00000063,0.13228988,0.28509875,0.00000519,0.00019176,-0.
 03882532,-0.00006389,-0.00010323,0.00474609,-0.00005810,0.00003019,0.0
 1015900,-0.00000188,-0.00000231,-0.00075046,-0.00003187,0.00003173,0.0
 0463720,0.00007390,0.00011047,0.00287644,0.00000054,-0.00000443,0.0001
 6180,0.00000490,-0.00000141,-0.00068831,-0.00000166,0.00000065,0.00009
 440,0.00000112,-0.00000340,-0.00094800,0.00000078,-0.00000049,-0.00007
 065,0.00000004,0.,-0.00001018,-0.00000049,-0.00000034,0.00009490,-0.00
 000045,0.00000025,-0.00002335,0.00000028,0.00000053,0.00007967,-0.0000
 0095,0.00000090,0.00026535,0.00003318,-0.00022765,0.02623011,-0.010996
 97,0.02898236,-0.00013675,-0.13081025,0.12216667,-0.00066521,0.0104556
 9,-0.01441793,0.00006434,-0.00156795,-0.00260112,-0.00001461,-0.000511
 13,-0.00044451,0.00000275,-0.00511283,-0.00164956,-0.00004727,0.001072
 82,-0.00127772,0.00001574,0.00039888,-0.00081529,0.00000360,0.00031016
 ,-0.00007592,0.00000185,0.00023377,0.00038286,0.00000032,-0.00010800,-
 0.00000193,-0.00000082,-0.00000613,-0.00000882,0.,0.00002535,0.0000948
 6,-0.00000016,0.00007005,-0.00005101,0.00000044,-0.00007512,-0.0000452
 8,-0.00000027,-0.00009422,0.00047592,-0.00000210,0.00118334,-0.0002947
 7,0.00002590,0.13619679,-0.00281647,0.00430908,-0.00000767,0.12275687,
 -0.26837219,0.00106738,0.01554857,-0.01864644,0.00011580,-0.00401110,-
 0.00227631,0.00000412,-0.00072017,0.00011984,-0.00000545,-0.00059291,0
 .00157521,0.00001897,0.00145828,0.00125812,-0.00000470,0.00129160,-0.0
 0079022,0.00000675,-0.00000931,0.00006665,-0.00000062,-0.00023381,0.00
 013045,-0.00000160,0.00007036,-0.00004912,0.00000072,-0.00002421,0.000
 01226,-0.00000011,-0.00001917,-0.00007242,0.00000012,-0.00010446,-0.00
 006471,-0.00000024,-0.00003857,0.00012515,-0.00000038,-0.00091826,0.00
 017940,-0.00000336,0.00034177,0.00081682,-0.00001684,-0.13173118,0.282
 06704,-0.00005026,0.00010615,0.00517597,-0.00066687,0.00106582,-0.0380
 3966,-0.00001720,0.00000807,0.00343933,-0.00001083,0.00000907,0.004495
 25,0.00000359,-0.00000445,-0.00093883,-0.00005007,0.00001494,0.0093184
 6,0.00000828,-0.00001432,-0.00235997,-0.00000207,-0.00000071,0.0000065
 4,0.00000162,-0.00000085,-0.00014971,0.00000197,0.00000053,-0.00014966
 ,-0.00000099,0.00000047,0.00012317,0.00000003,-0.00000006,0.00000278,0
 .00000015,0.00000051,-0.00000245,0.00000057,-0.00000003,-0.00001469,-0
 .00000027,-0.00000040,0.00003325,0.00000170,0.00000157,0.00013389,0.00
 002416,-0.00001903,-0.00581402,0.00075500,-0.00117065,0.02562633,-0.00
 095957,-0.00290467,-0.00002889,-0.00052434,-0.00071282,0.00000342,-0.0
 0491853,-0.00214613,-0.00002775,-0.01128226,0.02764818,-0.00012760,-0.
 13175107,0.12328048,-0.00066871,0.01180792,-0.01550988,0.00006575,-0.0
 0030655,0.00168425,-0.00000570,0.00129094,0.00133688,0.00000938,0.0002
 1823,-0.00022516,0.00000193,0.00008803,0.00011433,0.00000053,0.0000421
 5,-0.00010384,0.00000031,0.00000383,0.00000492,-0.00000005,-0.00009890
 ,-0.00001042,-0.00000027,-0.00001713,0.00000448,-0.00000007,-0.0000339
 6,0.00002915,-0.00000064,-0.00049354,0.00000457,-0.00000272,0.00038785
 ,-0.00073666,0.00000327,0.00011641,0.00012920,0.00000434,0.13560251,-0
 .00396132,-0.00257812,0.00001800,-0.00043714,0.00013306,-0.00000446,-0
 .00073615,0.00107433,0.00000658,-0.00231839,0.00309166,-0.00000735,0.1
 2269052,-0.26743145,0.00105939,0.01628886,-0.01849596,0.00012239,-0.00
 042264,-0.00008478,-0.00000125,-0.00139920,0.00103997,-0.00001419,0.00
 039151,0.00014600,0.00000060,0.00004772,0.00028879,-0.00000101,-0.0001
 1055,0.00000788,-0.00000032,0.00000492,-0.00001768,0.00000011,0.000043
 03,0.00010424,-0.00000017,0.00011851,-0.00002994,0.00000050,-0.0000431
 4,-0.00012316,0.00000051,0.00000305,-0.00000582,0.00000076,0.00076967,
 -0.00100305,0.00000558,0.00014442,-0.00003587,-0.00000262,-0.13140041,
 0.28266142,-0.00002609,0.00002190,0.00931852,0.00000263,-0.00000547,-0
 .00093883,-0.00003167,0.00000171,0.00449520,-0.00004650,0.00009972,0.0
 0343903,-0.00066694,0.00106137,-0.03803961,-0.00002040,0.00000866,0.00
 517630,0.00000002,0.00000630,0.00000653,0.00001690,-0.00000437,-0.0023
 5997,0.00000020,-0.00000160,-0.00014966,0.00000072,-0.00000080,-0.0001
 4971,0.00000034,-0.00000030,0.00003326,-0.00000005,0.00000011,0.000015
 27,-0.00000041,-0.00000038,-0.00001469,-0.00000039,0.00000010,-0.00000
 245,-0.00000043,0.00000078,0.00012318,-0.00000274,0.00000076,0.0002713
 2,-0.00000082,0.00000018,0.00003480,0.00000432,-0.00000270,-0.00119649
 ,0.00074886,-0.00116538,0.02562624,-0.01049842,-0.00337668,-0.00003868
 ,0.00046950,0.00297434,-0.00002300,0.00049096,0.00001435,0.00000442,0.
 00103958,-0.00245315,-0.00002600,-0.01083952,0.00253561,-0.00006262,-0
 .34298481,-0.00568932,-0.00107303,0.00002582,-0.00004115,0.00000267,-0
 .00066938,0.00038763,-0.00000402,-0.00007257,-0.00031660,0.00000400,-0
 .00000266,0.00000988,-0.00000038,0.00003132,-0.00002647,-0.00000010,-0
 .00000907,0.00000854,-0.00000005,-0.00001599,-0.00003150,0.00000011,-0
 .00005981,-0.00007324,-0.00000036,-0.00006790,0.00008797,-0.00000022,-
 0.00001899,0.00001619,-0.00000030,0.00076917,0.00017521,0.00001051,-0.
 00066002,-0.00015340,-0.00000207,0.00092341,-0.00015008,0.00002451,0.3
 6216185,0.02787849,0.00481919,0.00009446,0.00214504,-0.00467206,0.0000
 3297,-0.00048904,-0.00085210,-0.00000147,-0.00172384,-0.00488710,0.000
 03460,-0.02949247,0.00379590,-0.00010295,-0.00449941,-0.05952690,0.000
 04021,0.00036228,0.00042344,-0.00000172,-0.00090066,0.00079795,-0.0000
 0494,-0.00042025,-0.00038308,-0.00000303,-0.00007237,-0.00030600,0.000
 00083,0.00012994,0.00007296,0.00000047,-0.00000878,0.00000411,-0.00000
 004,0.00000011,-0.00014499,0.00000033,-0.00014328,0.00002724,-0.000000
 32,-0.00000794,0.00015040,-0.00000062,-0.00006424,0.00001189,-0.000000
 12,-0.00072274,0.00107399,-0.00001174,0.00135293,0.00004483,0.00000483
 ,0.00048647,0.00107675,-0.00001694,0.00616944,0.05850912,-0.00012371,-
 0.00001718,0.00287602,-0.00002060,0.00003599,0.00463723,0.00000575,0.0
 0000024,-0.00075044,-0.00002793,0.00003193,0.01015910,0.00002422,0.000
 01177,0.00474612,-0.00107612,0.00003570,-0.03882872,0.00000159,-0.0000
 0313,-0.00068832,-0.00000052,-0.00000030,0.00016179,0.00000419,-0.0000
 0266,-0.00094800,-0.00000017,0.00000107,0.00009441,-0.00000050,-0.0000
 0006,0.00007967,0.,0.00000002,-0.00000070,0.00000003,0.00000019,-0.000
 02335,-0.00000018,-0.00000007,0.00009490,0.00000004,-0.00000027,-0.000
 07065,-0.00000008,0.00000016,0.00005256,0.00001296,-0.00000851,-0.0022
 9975,-0.00000615,-0.00000057,0.00003478,0.00002277,-0.00001918,-0.0058
 1402,0.00118541,-0.00006567,0.02623375,0.00035765,-0.00018704,0.000002
 52,0.00032964,-0.00079657,0.00000342,-0.00126043,-0.00267287,-0.000019
 71,0.01083914,-0.01406344,0.00006125,0.00089487,-0.00155933,0.00002159
 ,0.00012935,0.00049139,-0.00000070,-0.00065859,-0.00066294,0.00000306,
 -0.13093821,0.12118434,-0.00066177,-0.01122005,0.02808766,-0.00013134,
 -0.00490539,-0.00193834,-0.00003466,-0.00032408,0.00163285,-0.00000548
 ,-0.00049354,0.00000304,-0.00000271,0.00001780,0.00013894,0.00000042,0
 .00024813,-0.00022026,0.00000165,0.00116605,0.00137851,0.00001459,0.00
 006762,0.00013106,0.00000362,-0.00001583,0.00001444,-0.00000028,-0.000
 11794,-0.00020449,-0.00000083,-0.00007330,0.00046426,-0.00000198,0.000
 01219,0.00003631,-0.00000100,0.13607817,-0.00005022,0.00004457,-0.0000
 0086,0.00126898,-0.00078956,0.00000667,-0.00396715,-0.00233888,0.00000
 925,0.01580924,-0.01902599,0.00011950,0.00152946,0.00126681,-0.0000087
 3,-0.00015415,0.00009722,-0.00000094,-0.00066293,0.00007941,-0.0000053
 4,0.12118450,-0.26584636,0.00104970,-0.00178515,0.00303319,-0.00000287
 ,-0.00064405,0.00130610,0.00001123,-0.00043271,-0.00013583,-0.00000119
 ,0.00000457,-0.00000582,0.00000078,0.00000212,0.00038443,-0.00000159,0
 .00042527,-0.00002156,0.00000142,-0.00171032,0.00099564,-0.00001953,0.
 00013107,-0.00007827,-0.00000216,-0.00006600,0.00000873,-0.00000012,-0
 .00020602,-0.00038142,0.00000104,-0.00092992,0.00015848,-0.00000341,-0
 .00004062,-0.00002763,0.00000065,-0.13025233,0.28108085,0.00000224,-0.
 00000141,-0.00020594,-0.00000229,-0.00000077,-0.00001483,-0.00001582,0
 .00001383,0.00631250,-0.00001937,0.00001407,0.00433409,0.00001312,-0.0
 0001990,-0.00398488,0.00000104,0.00000149,-0.00005013,0.00000275,-0.00
 000558,-0.00101568,-0.00066211,0.00104885,-0.03708034,-0.00005007,0.00
 010357,0.00433381,-0.00003821,0.00000690,0.00631236,-0.00000003,0.0000
 0618,-0.00001484,-0.00000275,0.00000074,0.00027132,0.00000078,-0.00000
 101,-0.00020595,0.,-0.00000090,-0.00005013,0.00002285,-0.00000859,-0.0
 0398481,0.00000358,-0.00000216,-0.00104724,-0.00000007,0.00000017,0.00
 005256,-0.00000084,0.00000105,0.00027133,0.00000177,0.00000157,0.00013
 389,-0.00000080,0.00000092,0.00026535,0.00074775,-0.00115613,0.0249157
 7,-0.00005982,-0.00007324,-0.00000035,-0.00006790,0.00008797,-0.000000
 24,-0.00007257,-0.00031660,0.00000398,-0.00000266,0.00000988,-0.000000
 37,0.00003132,-0.00002647,-0.00000010,-0.00001599,-0.00003150,0.000000
 11,-0.00066937,0.00038764,-0.00000399,0.00002583,-0.00004115,0.0000026
 4,0.00049096,0.00001435,0.00000437,0.00103956,-0.00245318,-0.00002581,
 -0.01083958,0.00253562,-0.00006206,0.00092342,-0.00015008,0.00002434,-
 0.34298452,-0.00568869,-0.00106311,-0.01049842,-0.00337666,-0.00003830
 ,0.00046951,0.00297434,-0.00002281,0.00001219,-0.00004062,-0.00000079,
 -0.00001620,-0.00000684,-0.00000008,0.00000481,-0.00001654,0.00000010,
 -0.00000907,0.00000854,-0.00000005,-0.00001329,-0.00000359,0.,-0.00001
 899,0.00001619,-0.00000030,0.36216162,-0.00014328,0.00002724,-0.000000
 33,-0.00000794,0.00015040,-0.00000063,-0.00042025,-0.00038308,-0.00000
 300,-0.00007237,-0.00030600,0.00000083,0.00012994,0.00007296,0.0000004
 8,0.00000011,-0.00014499,0.00000033,-0.00090065,0.00079795,-0.00000488
 ,0.00036229,0.00042344,-0.00000171,-0.00048904,-0.00085211,-0.00000147
 ,-0.00172387,-0.00488712,0.00003447,-0.02949248,0.00379586,-0.00010174
 ,0.00048644,0.00107675,-0.00001683,-0.00449873,-0.05952701,0.00003955,
 0.02787850,0.00481922,0.00009346,0.00214506,-0.00467204,0.00003261,0.0
 0003631,-0.00002763,0.00000092,-0.00001871,-0.00000198,-0.00000003,0.0
 0000630,-0.00000486,0.,-0.00000878,0.00000411,-0.00000004,-0.00000359,
 -0.00000107,-0.00000005,-0.00006424,0.00001189,-0.00000012,0.00616880,
 0.05850925,-0.00000015,-0.00000009,0.00009490,0.00000001,-0.00000029,-
 0.00007065,0.00000426,-0.00000268,-0.00094798,-0.00000012,0.00000114,0
 .00009441,-0.00000055,-0.00000008,0.00007967,0.00000003,0.00000023,-0.
 00002335,-0.00000055,-0.00000029,0.00016179,0.00000152,-0.00000317,-0.
 00068833,0.00000577,0.00000029,-0.00075045,-0.00002764,0.00003189,0.01
 015903,0.00002479,0.00001189,0.00474609,0.00002241,-0.00001899,-0.0058
 1397,-0.00106720,0.00003516,-0.03882872,-0.00012203,-0.00001724,0.0028
 7605,-0.00002056,0.00003550,0.00463732,-0.00000100,0.00000065,0.000265
 34,-0.00000005,0.00000001,0.00001170,0.00000004,-0.00000007,-0.0000101
 8,0.,0.00000002,-0.00000069,0.,-0.00000005,-0.00001328,-0.00000009,0.0
 0000017,0.00005256,0.00117443,-0.00006494,0.02623375,-0.00012781,0.000
 06235,-0.00000054,0.00010708,0.00008777,-0.00000014,-0.00026080,0.0000
 7132,-0.00000146,-0.00062276,-0.00011401,0.00000142,0.00013278,-0.0001
 1963,0.00000105,-0.00008536,-0.00012906,-0.00000029,0.00046585,0.00011
 736,0.00000376,0.00023287,-0.00140285,0.00000405,-0.00526011,0.0017825
 9,-0.00005929,-0.00073615,0.00019398,-0.00000048,-0.00128032,0.0031190
 3,-0.00002924,0.00038784,0.00076968,-0.00000081,0.01160812,0.01557381,
 -0.00001115,-0.13090217,-0.12254590,0.00000599,-0.01112104,-0.02933576
 ,0.00002305,-0.00001583,-0.00006600,-0.00000006,-0.00000701,-0.0000070
 8,0.00000004,0.00000089,-0.00001432,0.00000004,-0.00000693,0.00001283,
 -0.00000002,-0.00001620,-0.00001871,-0.00000005,-0.00002004,0.00005425
 ,-0.00000115,0.00076917,-0.00072275,0.00001276,0.13557460,0.00003074,-
 0.00003316,0.00000014,-0.00006864,-0.00000280,-0.00000002,0.00015356,-
 0.00004786,0.00000093,-0.00001036,0.00016712,-0.00000305,-0.00002372,-
 0.00005027,-0.00000014,-0.00005902,0.00005279,-0.00000010,-0.00028607,
 -0.00001659,-0.00000282,-0.00011456,-0.00010431,0.00000032,0.00105329,
 0.00141267,0.00002742,0.00069737,0.00037502,-0.00000059,0.00394831,-0.
 00292218,0.00003433,-0.00073665,-0.00100305,0.00000019,-0.01568137,-0.
 01728772,-0.00000096,-0.12373581,-0.27161270,0.00019191,0.00269232,0.0
 0407740,0.00001140,0.00001444,0.00000873,0.00000017,-0.00000708,-0.000
 00735,-0.00000004,0.00000300,-0.00000585,0.00000002,-0.00001000,0.0000
 0687,-0.00000008,-0.00000684,-0.00000198,0.00000001,-0.00002268,0.0000
 0460,0.00000062,0.00017521,0.00107399,-0.00000849,0.13228933,0.2850998
 1,-0.00000047,0.00000025,-0.00002335,0.00000030,0.00000055,0.00007967,
 -0.00000173,0.00000064,0.00009440,0.00000121,-0.00000346,-0.00094799,0
 .00000079,-0.00000047,-0.00007065,-0.00000048,-0.00000035,0.00009490,0
 .00000490,-0.00000137,-0.00068832,0.00000059,-0.00000416,0.00016181,-0
 .00005741,0.00002988,0.01015894,-0.00000187,-0.00000242,-0.00075047,-0
 .00003143,0.00003142,0.00463730,0.00000324,0.00000551,0.00003480,0.000
 07305,0.00010900,0.00287641,0.00000959,0.00019671,-0.03882534,-0.00006
 372,-0.00010205,0.00474607,-0.00000028,-0.00000011,0.00005256,0.000000
 04,-0.00000004,-0.00001328,0.,-0.00000004,-0.00000069,0.00000004,0.,-0
 .00001018,-0.00000008,-0.00000003,0.00001170,-0.00000095,0.00000090,0.
 00026534,0.00001043,-0.00001163,-0.00229981,0.00002874,-0.00023217,0.0
 2623014,0.00007005,-0.00005101,0.00000044,-0.00007512,-0.00004528,-0.0
 0000026,0.00031017,-0.00007593,0.00000183,0.00023377,0.00038286,0.0000
 0032,-0.00010800,-0.00000193,-0.00000082,0.00002535,0.00009486,-0.0000
 0016,0.00039887,-0.00081529,0.00000362,0.00107280,-0.00127775,0.000015
 59,0.01045570,-0.01441788,0.00006358,-0.00156793,-0.00260112,-0.000014
 45,-0.00051113,-0.00044452,0.00000269,0.00011641,0.00014442,0.00000425
 ,-0.00511286,-0.00164954,-0.00004656,-0.01099694,0.02898231,-0.0001350
 9,-0.13081046,0.12216683,-0.00065557,-0.00011794,-0.00020602,-0.000000
 80,0.00000089,0.00000300,0.,-0.00000841,0.00001173,-0.00000012,-0.0000
 0613,-0.00000882,0.,0.00000481,0.00000630,0.00000004,-0.00009423,0.000
 47591,-0.00000209,-0.00066001,0.00135292,-0.00000609,0.00118334,-0.000
 29476,0.00002550,0.13619700,-0.00010446,-0.00006471,-0.00000024,-0.000
 03857,0.00012515,-0.00000040,-0.00000931,0.00006665,-0.00000061,-0.000
 23381,0.00013046,-0.00000157,0.00007036,-0.00004912,0.00000071,-0.0000
 1917,-0.00007242,0.00000012,0.00129160,-0.00079022,0.00000674,0.001458
 30,0.00125812,-0.00000453,0.01554862,-0.01864644,0.00011438,-0.0040110
 9,-0.00227632,0.00000394,-0.00072018,0.00011984,-0.00000538,0.00012920
 ,-0.00003587,-0.00000266,-0.00059291,0.00157520,0.00001863,-0.00281650
 ,0.00430911,-0.00000770,0.12275698,-0.26837217,0.00105142,-0.00020449,
 -0.00038143,0.00000105,-0.00001432,-0.00000585,-0.00000004,0.00001173,
 -0.00000544,0.00000010,-0.00002421,0.00001226,-0.00000011,-0.00001654,
 -0.00000486,-0.00000007,-0.00091828,0.00017940,-0.00000341,-0.00015341
 ,0.00004483,-0.00000058,0.00034177,0.00081682,-0.00001656,-0.13173131,
 0.28206701,0.00000060,-0.00000006,-0.00001469,-0.00000030,-0.00000042,
 0.00003326,0.00000173,-0.00000086,-0.00014971,0.00000203,0.00000070,-0
 .00014966,-0.00000104,0.00000045,0.00012318,0.00000015,0.00000055,-0.0
 0000245,-0.00000214,-0.00000081,0.00000654,0.00000815,-0.00001437,-0.0
 0236001,-0.00001678,0.00000895,0.00343934,-0.00001047,0.00000901,0.004
 49531,0.00000329,-0.00000448,-0.00093883,0.00000428,-0.00000260,-0.001
 19648,-0.00004945,0.00001512,0.00931840,-0.00004974,0.00010492,0.00517
 591,-0.00065706,0.00104872,-0.03803947,-0.00000084,0.00000103,0.000271
 33,0.00000004,0.00000002,-0.00000069,-0.00000012,0.00000010,0.00001527
 ,0.00000003,-0.00000006,0.00000278,0.00000010,0.,-0.00001018,0.0000016
 4,0.00000157,0.00013389,-0.00000205,0.00000474,0.00003478,0.00002377,-
 0.00001899,-0.00581397,0.00074417,-0.00115325,0.02562616\\0.00010366,-
 0.00009210,0.00000090,-0.00007974,-0.00007931,-0.00000131,0.00004297,0
 .00007898,0.00000317,0.00008988,-0.00000136,-0.00000028,-0.00010835,-0
 .00003071,-0.00000060,-0.00003049,0.00013438,-0.00000097,-0.00001121,0
 .00001635,-0.00000056,0.00000880,-0.00001750,-0.00000194,-0.00004144,-
 0.00007847,-0.00000003,-0.00008868,0.00000214,0.00000078,0.00010694,0.
 00002951,-0.00000008,-0.00000262,-0.00001281,-0.00000108,0.00003013,-0
 .00013281,-0.00000033,-0.00010176,0.00009107,-0.00000013,0.00007840,0.
 00007907,0.00000003,0.00001018,-0.00001667,0.,-0.00001641,-0.00000257,
 -0.00000037,0.00001268,-0.00000389,0.00000073,0.00000310,0.00001316,0.
 00000035,-0.00001012,-0.00001276,0.00000005,-0.00000952,0.00001704,0.0
 0000044,0.00001021,0.00001258,0.00000126,0.00001608,0.00000275,-0.0000
 0093,-0.00001268,0.00000393,0.00000092\\\@


 OLD HORSE! OLD HORSE! WHAT BROUGHT YOU HERE?
 FROM SACARAP' TO PORTLAND PIER
 I'VE CARTED STONE THIS MANY A YEAR;
 TILL, KILLED BY BLOWS AND SORE ABUSE,
 THEY SALTED ME DOWN FOR SAILORS' USE.
 THE SAILORS THEY DO ME DESPISE;
 THEY TURN ME OVER AND DAMN MY EYES;
 CUT OFF MY MEAT, AND SCRAPE MY BONES,
 AND PITCH ME OVER TO DAVY JONES.

    SAILORS' COMPLAINT ABOUT THE BEEF
    SERVED ON SHIPBOARD, CIRCA 1835.
 Job cpu time:       0 days  5 hours 54 minutes 58.7 seconds.
 Elapsed time:       0 days  0 hours 44 minutes 31.4 seconds.
 File lengths (MBytes):  RWF=    589 Int=      0 D2E=      0 Chk=     28 Scr=      1
 Normal termination of Gaussian 16 at Thu May 22 19:07:09 2025.
