# Supplementary material for: Hyperpyramidalized alkenes with bond orders near 1.5 as synthetic building blocks
Source: Nat Chem. 2026 Jan 21;18(5):913–22. doi: 10.1038/s41557-025-02055-9 (PMC12859755; doi:10.1038/s41557-025-02055-9)
Supplement: Supplementary file 2 — Output files for reported computations. [file 41557_2025_2055_MOESM2_ESM.zip › Computation data/Cubene 10-THF/parent-cubene9-THF.out]

 Entering Gaussian System, Link 0=/u/local/apps/gaussian/16_sse4/g16
 Initial command:
 /u/local/apps/gaussian/16_sse4/l1.exe "/work/9077574.1.pod_smp.q/Gau-24870.inp" -scrdir="/work/9077574.1.pod_smp.q/"
 Entering Link 1 = /u/local/apps/gaussian/16_sse4/l1.exe PID=     24871.
  
 Copyright (c) 1988,1990,1992,1993,1995,1998,2003,2009,2016,
            Gaussian, Inc.  All Rights Reserved.
  
 This is part of the Gaussian(R) 16 program.  It is based on
 the Gaussian(R) 09 system (copyright 2009, Gaussian, Inc.),
 the Gaussian(R) 03 system (copyright 2003, Gaussian, Inc.),
 the Gaussian(R) 98 system (copyright 1998, Gaussian, Inc.),
 the Gaussian(R) 94 system (copyright 1995, Gaussian, Inc.),
 the Gaussian 92(TM) system (copyright 1992, Gaussian, Inc.),
 the Gaussian 90(TM) system (copyright 1990, Gaussian, Inc.),
 the Gaussian 88(TM) system (copyright 1988, Gaussian, Inc.),
 the Gaussian 86(TM) system (copyright 1986, Carnegie Mellon
 University), and the Gaussian 82(TM) system (copyright 1983,
 Carnegie Mellon University). Gaussian is a federally registered
 trademark of Gaussian, Inc.
  
 This software contains proprietary and confidential information,
 including trade secrets, belonging to Gaussian, Inc.
  
 This software is provided under written license and may be
 used, copied, transmitted, or stored only in accord with that
 written license.
  
 The following legend is applicable only to US Government
 contracts under FAR:
  
                    RESTRICTED RIGHTS LEGEND
  
 Use, reproduction and disclosure by the US Government is
 subject to restrictions as set forth in subparagraphs (a)
 and (c) of the Commercial Computer Software - Restricted
 Rights clause in FAR 52.227-19.
  
 Gaussian, Inc.
 340 Quinnipiac St., Bldg. 40, Wallingford CT 06492
  
  
 ---------------------------------------------------------------
 Warning -- This program may not be used in any manner that
 competes with the business of Gaussian, Inc. or will provide
 assistance to any competitor of Gaussian, Inc.  The licensee
 of this program is prohibited from giving any competitor of
 Gaussian, Inc. access to this program.  By using this program,
 the user acknowledges that Gaussian, Inc. is engaged in the
 business of creating and licensing software in the field of
 computational chemistry and represents and warrants to the
 licensee that it is not a competitor of Gaussian, Inc. and that
 it will not use this program in any manner prohibited above.
 ---------------------------------------------------------------
  

 Cite this work as:
 Gaussian 16, Revision A.03,
 M. J. Frisch, G. W. Trucks, H. B. Schlegel, G. E. Scuseria, 
 M. A. Robb, J. R. Cheeseman, G. Scalmani, V. Barone, 
 G. A. Petersson, H. Nakatsuji, X. Li, M. Caricato, A. V. Marenich, 
 J. Bloino, B. G. Janesko, R. Gomperts, B. Mennucci, H. P. Hratchian, 
 J. V. Ortiz, A. F. Izmaylov, J. L. Sonnenberg, D. Williams-Young, 
 F. Ding, F. Lipparini, F. Egidi, J. Goings, B. Peng, A. Petrone, 
 T. Henderson, D. Ranasinghe, V. G. Zakrzewski, J. Gao, N. Rega, 
 G. Zheng, W. Liang, M. Hada, M. Ehara, K. Toyota, R. Fukuda, 
 J. Hasegawa, M. Ishida, T. Nakajima, Y. Honda, O. Kitao, H. Nakai, 
 T. Vreven, K. Throssell, J. A. Montgomery, Jr., J. E. Peralta, 
 F. Ogliaro, M. J. Bearpark, J. J. Heyd, E. N. Brothers, K. N. Kudin, 
 V. N. Staroverov, T. A. Keith, R. Kobayashi, J. Normand, 
 K. Raghavachari, A. P. Rendell, J. C. Burant, S. S. Iyengar, 
 J. Tomasi, M. Cossi, J. M. Millam, M. Klene, C. Adamo, R. Cammi, 
 J. W. Ochterski, R. L. Martin, K. Morokuma, O. Farkas, 
 J. B. Foresman, and D. J. Fox, Gaussian, Inc., Wallingford CT, 2016.
 
 ******************************************
 Gaussian 16:  ES64L-G16RevA.03 25-Dec-2016
                21-May-2025 
 ******************************************
 %nproc=16
 Will use up to   16 processors via shared memory.
 %mem=32GB
 %chk=parent-cubene9-THF.chk
 ----------------------------------------------------------------------
 # opt freq wb97xd scrf=(smd,solvent=thf) geom=connectivity def2tzvp po
 p=nboread
 ----------------------------------------------------------------------
 1/18=20,19=15,26=3,38=1,57=2/1,3;
 2/9=110,12=2,17=6,18=5,40=1/2;
 3/5=44,7=101,11=2,25=1,30=1,70=32201,71=1,72=20,74=-58/1,2,3;
 4//1;
 5/5=2,38=5,53=20/2;
 6/7=2,8=2,9=2,10=2,28=1,40=2/1,7;
 7//1,2,3,16;
 1/18=20,19=15,26=3/3(2);
 2/9=110/2;
 99//99;
 2/9=110/2;
 3/5=44,7=101,11=2,25=1,30=1,70=32205,71=1,72=20,74=-58/1,2,3;
 4/5=5,16=3,69=1/1;
 5/5=2,38=5,53=20/2;
 7//1,2,3,16;
 1/18=20,19=15,26=3/3(-5);
 2/9=110/2;
 6/7=2,8=2,9=2,10=2,19=2,28=1,40=2/1,7;
 99/9=1/99;
 -----
 M0001
 -----
 Symbolic Z-matrix:
 Charge =  0 Multiplicity = 1
 C                    -1.17725   0.77425  -0.08083 
 H                    -2.01087   1.47006  -0.07681 
 C                     0.        0.69159  -1.08367 
 C                     0.       -0.69159  -1.08367 
 C                    -1.17725  -0.77425  -0.08083 
 H                    -2.01087  -1.47006  -0.07681 
 C                     1.17725   0.77425  -0.08083 
 H                     2.01087   1.47006  -0.07681 
 C                     0.        0.76777   0.96258 
 H                     0.        1.38828   1.8501 
 C                     1.17725  -0.77425  -0.08083 
 H                     2.01087  -1.47006  -0.07681 
 C                     0.       -0.76777   0.96258 
 H                     0.       -1.38828   1.8501 
 

 GradGradGradGradGradGradGradGradGradGradGradGradGradGradGradGradGradGrad
 Berny optimization.
 Initialization pass.
                           ----------------------------
                           !    Initial Parameters    !
                           ! (Angstroms and Degrees)  !
 --------------------------                            --------------------------
 ! Name  Definition              Value          Derivative Info.                !
 --------------------------------------------------------------------------------
 ! R1    R(1,2)                  1.0859         estimate D2E/DX2                !
 ! R2    R(1,3)                  1.5487         estimate D2E/DX2                !
 ! R3    R(1,5)                  1.5485         estimate D2E/DX2                !
 ! R4    R(1,9)                  1.5731         estimate D2E/DX2                !
 ! R5    R(3,4)                  1.3832         estimate D2E/DX2                !
 ! R6    R(3,7)                  1.5487         estimate D2E/DX2                !
 ! R7    R(4,5)                  1.5487         estimate D2E/DX2                !
 ! R8    R(4,11)                 1.5487         estimate D2E/DX2                !
 ! R9    R(5,6)                  1.0859         estimate D2E/DX2                !
 ! R10   R(5,13)                 1.5731         estimate D2E/DX2                !
 ! R11   R(7,8)                  1.0859         estimate D2E/DX2                !
 ! R12   R(7,9)                  1.5731         estimate D2E/DX2                !
 ! R13   R(7,11)                 1.5485         estimate D2E/DX2                !
 ! R14   R(9,10)                 1.0829         estimate D2E/DX2                !
 ! R15   R(9,13)                 1.5355         estimate D2E/DX2                !
 ! R16   R(11,12)                1.0859         estimate D2E/DX2                !
 ! R17   R(11,13)                1.5731         estimate D2E/DX2                !
 ! R18   R(13,14)                1.0829         estimate D2E/DX2                !
 ! A1    A(2,1,3)              128.3287         estimate D2E/DX2                !
 ! A2    A(2,1,5)              129.851          estimate D2E/DX2                !
 ! A3    A(2,1,9)              125.0791         estimate D2E/DX2                !
 ! A4    A(3,1,5)               86.9405         estimate D2E/DX2                !
 ! A5    A(3,1,9)               81.9757         estimate D2E/DX2                !
 ! A6    A(5,1,9)               89.764          estimate D2E/DX2                !
 ! A7    A(1,3,4)               93.0595         estimate D2E/DX2                !
 ! A8    A(1,3,7)               98.9563         estimate D2E/DX2                !
 ! A9    A(4,3,7)               93.0595         estimate D2E/DX2                !
 ! A10   A(3,4,5)               93.0595         estimate D2E/DX2                !
 ! A11   A(3,4,11)              93.0595         estimate D2E/DX2                !
 ! A12   A(5,4,11)              98.9563         estimate D2E/DX2                !
 ! A13   A(1,5,4)               86.9405         estimate D2E/DX2                !
 ! A14   A(1,5,6)              129.851          estimate D2E/DX2                !
 ! A15   A(1,5,13)              89.764          estimate D2E/DX2                !
 ! A16   A(4,5,6)              128.3287         estimate D2E/DX2                !
 ! A17   A(4,5,13)              81.9757         estimate D2E/DX2                !
 ! A18   A(6,5,13)             125.0791         estimate D2E/DX2                !
 ! A19   A(3,7,8)              128.3287         estimate D2E/DX2                !
 ! A20   A(3,7,9)               81.9757         estimate D2E/DX2                !
 ! A21   A(3,7,11)              86.9405         estimate D2E/DX2                !
 ! A22   A(8,7,9)              125.0791         estimate D2E/DX2                !
 ! A23   A(8,7,11)             129.851          estimate D2E/DX2                !
 ! A24   A(9,7,11)              89.764          estimate D2E/DX2                !
 ! A25   A(1,9,7)               96.8973         estimate D2E/DX2                !
 ! A26   A(1,9,10)             122.7678         estimate D2E/DX2                !
 ! A27   A(1,9,13)              90.236          estimate D2E/DX2                !
 ! A28   A(7,9,10)             122.7678         estimate D2E/DX2                !
 ! A29   A(7,9,13)              90.236          estimate D2E/DX2                !
 ! A30   A(10,9,13)            124.9594         estimate D2E/DX2                !
 ! A31   A(4,11,7)              86.9405         estimate D2E/DX2                !
 ! A32   A(4,11,12)            128.3287         estimate D2E/DX2                !
 ! A33   A(4,11,13)             81.9757         estimate D2E/DX2                !
 ! A34   A(7,11,12)            129.851          estimate D2E/DX2                !
 ! A35   A(7,11,13)             89.764          estimate D2E/DX2                !
 ! A36   A(12,11,13)           125.0791         estimate D2E/DX2                !
 ! A37   A(5,13,9)              90.236          estimate D2E/DX2                !
 ! A38   A(5,13,11)             96.8973         estimate D2E/DX2                !
 ! A39   A(5,13,14)            122.7678         estimate D2E/DX2                !
 ! A40   A(9,13,11)             90.236          estimate D2E/DX2                !
 ! A41   A(9,13,14)            124.9594         estimate D2E/DX2                !
 ! A42   A(11,13,14)           122.7678         estimate D2E/DX2                !
 ! D1    D(2,1,3,4)           -140.8744         estimate D2E/DX2                !
 ! D2    D(2,1,3,7)            125.5404         estimate D2E/DX2                !
 ! D3    D(5,1,3,4)              0.0            estimate D2E/DX2                !
 ! D4    D(5,1,3,7)            -93.5852         estimate D2E/DX2                !
 ! D5    D(9,1,3,4)             90.1931         estimate D2E/DX2                !
 ! D6    D(9,1,3,7)             -3.3921         estimate D2E/DX2                !
 ! D7    D(2,1,5,4)            139.8499         estimate D2E/DX2                !
 ! D8    D(2,1,5,6)              0.0            estimate D2E/DX2                !
 ! D9    D(2,1,5,13)          -138.1733         estimate D2E/DX2                !
 ! D10   D(3,1,5,4)              0.0            estimate D2E/DX2                !
 ! D11   D(3,1,5,6)           -139.8499         estimate D2E/DX2                !
 ! D12   D(3,1,5,13)            81.9769         estimate D2E/DX2                !
 ! D13   D(9,1,5,4)            -81.9769         estimate D2E/DX2                !
 ! D14   D(9,1,5,6)            138.1733         estimate D2E/DX2                !
 ! D15   D(9,1,5,13)             0.0            estimate D2E/DX2                !
 ! D16   D(2,1,9,7)           -128.4606         estimate D2E/DX2                !
 ! D17   D(2,1,9,10)             8.1092         estimate D2E/DX2                !
 ! D18   D(2,1,9,13)           141.2731         estimate D2E/DX2                !
 ! D19   D(3,1,9,7)              3.3227         estimate D2E/DX2                !
 ! D20   D(3,1,9,10)           139.8926         estimate D2E/DX2                !
 ! D21   D(3,1,9,13)           -86.9435         estimate D2E/DX2                !
 ! D22   D(5,1,9,7)             90.2662         estimate D2E/DX2                !
 ! D23   D(5,1,9,10)          -133.1639         estimate D2E/DX2                !
 ! D24   D(5,1,9,13)             0.0            estimate D2E/DX2                !
 ! D25   D(1,3,4,5)              0.0            estimate D2E/DX2                !
 ! D26   D(1,3,4,11)           -99.1478         estimate D2E/DX2                !
 ! D27   D(7,3,4,5)             99.1478         estimate D2E/DX2                !
 ! D28   D(7,3,4,11)             0.0            estimate D2E/DX2                !
 ! D29   D(1,3,7,8)           -125.5404         estimate D2E/DX2                !
 ! D30   D(1,3,7,9)              3.3921         estimate D2E/DX2                !
 ! D31   D(1,3,7,11)            93.5852         estimate D2E/DX2                !
 ! D32   D(4,3,7,8)            140.8744         estimate D2E/DX2                !
 ! D33   D(4,3,7,9)            -90.1931         estimate D2E/DX2                !
 ! D34   D(4,3,7,11)             0.0            estimate D2E/DX2                !
 ! D35   D(3,4,5,1)              0.0            estimate D2E/DX2                !
 ! D36   D(3,4,5,6)            140.8744         estimate D2E/DX2                !
 ! D37   D(3,4,5,13)           -90.1931         estimate D2E/DX2                !
 ! D38   D(11,4,5,1)            93.5852         estimate D2E/DX2                !
 ! D39   D(11,4,5,6)          -125.5404         estimate D2E/DX2                !
 ! D40   D(11,4,5,13)            3.3921         estimate D2E/DX2                !
 ! D41   D(3,4,11,7)             0.0            estimate D2E/DX2                !
 ! D42   D(3,4,11,12)         -140.8744         estimate D2E/DX2                !
 ! D43   D(3,4,11,13)           90.1931         estimate D2E/DX2                !
 ! D44   D(5,4,11,7)           -93.5852         estimate D2E/DX2                !
 ! D45   D(5,4,11,12)          125.5404         estimate D2E/DX2                !
 ! D46   D(5,4,11,13)           -3.3921         estimate D2E/DX2                !
 ! D47   D(1,5,13,9)             0.0            estimate D2E/DX2                !
 ! D48   D(1,5,13,11)          -90.2662         estimate D2E/DX2                !
 ! D49   D(1,5,13,14)          133.1639         estimate D2E/DX2                !
 ! D50   D(4,5,13,9)            86.9435         estimate D2E/DX2                !
 ! D51   D(4,5,13,11)           -3.3227         estimate D2E/DX2                !
 ! D52   D(4,5,13,14)         -139.8926         estimate D2E/DX2                !
 ! D53   D(6,5,13,9)          -141.2731         estimate D2E/DX2                !
 ! D54   D(6,5,13,11)          128.4606         estimate D2E/DX2                !
 ! D55   D(6,5,13,14)           -8.1092         estimate D2E/DX2                !
 ! D56   D(3,7,9,1)             -3.3227         estimate D2E/DX2                !
 ! D57   D(3,7,9,10)          -139.8926         estimate D2E/DX2                !
 ! D58   D(3,7,9,13)            86.9435         estimate D2E/DX2                !
 ! D59   D(8,7,9,1)            128.4606         estimate D2E/DX2                !
 ! D60   D(8,7,9,10)            -8.1092         estimate D2E/DX2                !
 ! D61   D(8,7,9,13)          -141.2731         estimate D2E/DX2                !
 ! D62   D(11,7,9,1)           -90.2662         estimate D2E/DX2                !
 ! D63   D(11,7,9,10)          133.1639         estimate D2E/DX2                !
 ! D64   D(11,7,9,13)            0.0            estimate D2E/DX2                !
 ! D65   D(3,7,11,4)             0.0            estimate D2E/DX2                !
 ! D66   D(3,7,11,12)          139.8499         estimate D2E/DX2                !
 ! D67   D(3,7,11,13)          -81.9769         estimate D2E/DX2                !
 ! D68   D(8,7,11,4)          -139.8499         estimate D2E/DX2                !
 ! D69   D(8,7,11,12)            0.0            estimate D2E/DX2                !
 ! D70   D(8,7,11,13)          138.1733         estimate D2E/DX2                !
 ! D71   D(9,7,11,4)            81.9769         estimate D2E/DX2                !
 ! D72   D(9,7,11,12)         -138.1733         estimate D2E/DX2                !
 ! D73   D(9,7,11,13)            0.0            estimate D2E/DX2                !
 ! D74   D(1,9,13,5)             0.0            estimate D2E/DX2                !
 ! D75   D(1,9,13,11)           96.8984         estimate D2E/DX2                !
 ! D76   D(1,9,13,14)         -131.5508         estimate D2E/DX2                !
 ! D77   D(7,9,13,5)           -96.8984         estimate D2E/DX2                !
 ! D78   D(7,9,13,11)            0.0            estimate D2E/DX2                !
 ! D79   D(7,9,13,14)          131.5508         estimate D2E/DX2                !
 ! D80   D(10,9,13,5)          131.5508         estimate D2E/DX2                !
 ! D81   D(10,9,13,11)        -131.5508         estimate D2E/DX2                !
 ! D82   D(10,9,13,14)           0.0            estimate D2E/DX2                !
 ! D83   D(4,11,13,5)            3.3227         estimate D2E/DX2                !
 ! D84   D(4,11,13,9)          -86.9435         estimate D2E/DX2                !
 ! D85   D(4,11,13,14)         139.8926         estimate D2E/DX2                !
 ! D86   D(7,11,13,5)           90.2662         estimate D2E/DX2                !
 ! D87   D(7,11,13,9)            0.0            estimate D2E/DX2                !
 ! D88   D(7,11,13,14)        -133.1639         estimate D2E/DX2                !
 ! D89   D(12,11,13,5)        -128.4606         estimate D2E/DX2                !
 ! D90   D(12,11,13,9)         141.2731         estimate D2E/DX2                !
 ! D91   D(12,11,13,14)          8.1092         estimate D2E/DX2                !
 --------------------------------------------------------------------------------
 Trust Radius=3.00D-01 FncErr=1.00D-07 GrdErr=1.00D-06 EigMax=2.50D+02 EigMin=1.00D-04
 Number of steps in this run=    100 maximum allowed number of steps=    100.
 GradGradGradGradGradGradGradGradGradGradGradGradGradGradGradGradGradGrad

                          Input orientation:                          
 ---------------------------------------------------------------------
 Center     Atomic      Atomic             Coordinates (Angstroms)
 Number     Number       Type             X           Y           Z
 ---------------------------------------------------------------------
      1          6           0       -1.177254    0.774248   -0.080827
      2          1           0       -2.010873    1.470060   -0.076812
      3          6           0        0.000000    0.691590   -1.083673
      4          6           0        0.000000   -0.691590   -1.083673
      5          6           0       -1.177254   -0.774248   -0.080827
      6          1           0       -2.010873   -1.470060   -0.076812
      7          6           0        1.177254    0.774248   -0.080827
      8          1           0        2.010873    1.470060   -0.076812
      9          6           0        0.000000    0.767769    0.962581
     10          1           0        0.000000    1.388280    1.850101
     11          6           0        1.177254   -0.774248   -0.080827
     12          1           0        2.010873   -1.470060   -0.076812
     13          6           0        0.000000   -0.767769    0.962581
     14          1           0        0.000000   -1.388280    1.850101
 ---------------------------------------------------------------------
                    Distance matrix (angstroms):
                    1          2          3          4          5
     1  C    0.000000
     2  H    1.085860   0.000000
     3  C    1.548696   2.379789   0.000000
     4  C    2.130800   3.119312   1.383180   0.000000
     5  C    1.548496   2.394129   2.130800   1.548696   0.000000
     6  H    2.394129   2.940120   3.119312   2.379789   1.085860
     7  C    2.354508   3.263177   1.548696   2.130800   2.818075
     8  H    3.263177   4.021746   2.379789   3.119312   3.898857
     9  C    1.573108   2.370055   2.047672   2.513341   2.202826
    10  H    2.343383   2.786268   3.015362   3.596233   3.129047
    11  C    2.818075   3.898857   2.130800   1.548696   2.354508
    12  H    3.898857   4.981842   3.119312   2.379789   3.263177
    13  C    2.202826   3.183053   2.513341   2.047672   1.573108
    14  H    3.129047   3.990828   3.596233   3.015362   2.343383
                    6          7          8          9         10
     6  H    0.000000
     7  C    3.898857   0.000000
     8  H    4.981842   1.085860   0.000000
     9  C    3.183053   1.573108   2.370055   0.000000
    10  H    3.990828   2.343383   2.786268   1.082925   0.000000
    11  C    3.263177   1.548496   2.394129   2.202826   3.129047
    12  H    4.021746   2.394129   2.940120   3.183053   3.990828
    13  C    2.370055   2.202826   3.183053   1.535538   2.331574
    14  H    2.786268   3.129047   3.990828   2.331574   2.776560
                   11         12         13         14
    11  C    0.000000
    12  H    1.085860   0.000000
    13  C    1.573108   2.370055   0.000000
    14  H    2.343383   2.786268   1.082925   0.000000
 Stoichiometry    C8H6
 Framework group  C2V[SGV(C4H2),X(C4H4)]
 Deg. of freedom    11
 Full point group                 C2V     NOp   4
 Largest Abelian subgroup         C2V     NOp   4
 Largest concise Abelian subgroup C2V     NOp   4
                         Standard orientation:                         
 ---------------------------------------------------------------------
 Center     Atomic      Atomic             Coordinates (Angstroms)
 Number     Number       Type             X           Y           Z
 ---------------------------------------------------------------------
      1          6           0       -1.177254    0.774248   -0.080827
      2          1           0       -2.010873    1.470060   -0.076812
      3          6           0        0.000000    0.691590   -1.083673
      4          6           0       -0.000000   -0.691590   -1.083673
      5          6           0       -1.177254   -0.774248   -0.080827
      6          1           0       -2.010873   -1.470060   -0.076812
      7          6           0        1.177254    0.774248   -0.080827
      8          1           0        2.010873    1.470060   -0.076812
      9          6           0        0.000000    0.767769    0.962581
     10          1           0        0.000000    1.388280    1.850101
     11          6           0        1.177254   -0.774248   -0.080827
     12          1           0        2.010873   -1.470060   -0.076812
     13          6           0       -0.000000   -0.767769    0.962581
     14          1           0       -0.000000   -1.388280    1.850101
 ---------------------------------------------------------------------
 Rotational constants (GHZ):           4.0578132           3.6002590           3.3731801
 Standard basis: def2TZVP (5D, 7F)
 There are    97 symmetry adapted cartesian basis functions of A1  symmetry.
 There are    65 symmetry adapted cartesian basis functions of A2  symmetry.
 There are    65 symmetry adapted cartesian basis functions of B1  symmetry.
 There are    97 symmetry adapted cartesian basis functions of B2  symmetry.
 There are    84 symmetry adapted basis functions of A1  symmetry.
 There are    58 symmetry adapted basis functions of A2  symmetry.
 There are    58 symmetry adapted basis functions of B1  symmetry.
 There are    84 symmetry adapted basis functions of B2  symmetry.
   284 basis functions,   456 primitive gaussians,   324 cartesian basis functions
    27 alpha electrons       27 beta electrons
       nuclear repulsion energy       349.4117790383 Hartrees.
 NAtoms=   14 NActive=   14 NUniq=    5 SFac= 4.00D+00 NAtFMM=   60 NAOKFM=F Big=F
 Integral buffers will be    131072 words long.
 Raffenetti 2 integral format.
 Two-electron integral symmetry is turned on.
 Nuclear repulsion after empirical dispersion term =      349.4052185349 Hartrees.
 ------------------------------------------------------------------------------
 Polarizable Continuum Model (PCM)
 =================================
 Model                : PCM.
 Atomic radii         : SMD-Coulomb.
 Polarization charges : Total charges.
 Charge compensation  : None.
 Solution method      : On-the-fly selection.
 Cavity type          : VdW (van der Waals Surface) (Alpha=1.000).
 Cavity algorithm     : GePol (No added spheres)
                        Default sphere list used, NSphG=   14.
                        Lebedev-Laikov grids with approx.  5.0 points / Ang**2.
                        Smoothing algorithm: York/Karplus (Gamma=1.0000).
                        Polarization charges: spherical gaussians, with
                                              point-specific exponents (IZeta= 3).
                        Self-potential: point-specific (ISelfS= 7).
                        Self-field    : sphere-specific E.n sum rule (ISelfD= 2).
 1st derivatives      : Analytical E(r).r(x)/FMM algorithm (CHGder, D1EAlg=3).
                        Cavity 1st derivative terms included.
 Solvent              : TetraHydroFuran, Eps=   7.425700 Eps(inf)=   1.974025
 ------------------------------------------------------------------------------
 Spheres list:
 ISph  on   Nord     Re0    Alpha      Xe            Ye            Ze
    1   C      1    1.8500  1.000     -1.177254      0.774248     -0.080827
    2   H      2    1.2000  1.000     -2.010873      1.470060     -0.076812
    3   C      3    1.8500  1.000      0.000000      0.691590     -1.083673
    4   C      4    1.8500  1.000     -0.000000     -0.691590     -1.083673
    5   C      5    1.8500  1.000     -1.177254     -0.774248     -0.080827
    6   H      6    1.2000  1.000     -2.010873     -1.470060     -0.076812
    7   C      7    1.8500  1.000      1.177254      0.774248     -0.080827
    8   H      8    1.2000  1.000      2.010873      1.470060     -0.076812
    9   C      9    1.8500  1.000      0.000000      0.767769      0.962581
   10   H     10    1.2000  1.000      0.000000      1.388280      1.850101
   11   C     11    1.8500  1.000      1.177254     -0.774248     -0.080827
   12   H     12    1.2000  1.000      2.010873     -1.470060     -0.076812
   13   C     13    1.8500  1.000     -0.000000     -0.767769      0.962581
   14   H     14    1.2000  1.000     -0.000000     -1.388280      1.850101
 ------------------------------------------------------------------------------
 ------------------------------------------------------------------------------
 Atomic radii for non-electrostatic terms: SMD-CDS.
 ------------------------------------------------------------------------------
 Nuclear repulsion after PCM non-electrostatic terms =      349.3966579229 Hartrees.
 One-electron integrals computed using PRISM.
   4 Symmetry operations used in ECPInt.
 ECPInt:  NShTT=    6328 NPrTT=   19500 LenC2=    6294 LenP2D=   16353.
 LDataN:  DoStor=T MaxTD1= 6 Len=  172
 NBasis=   284 RedAO= T EigKep=  2.05D-06  NBF=    84    58    58    84
 NBsUse=   284 1.00D-06 EigRej= -1.00D+00 NBFU=    84    58    58    84
 ExpMin= 9.52D-02 ExpMax= 1.36D+04 ExpMxC= 4.63D+02 IAcc=3 IRadAn=         5 AccDes= 0.00D+00
 Harris functional with IExCor= 4639 and IRadAn=       5 diagonalized for initial guess.
 HarFok:  IExCor= 4639 AccDes= 0.00D+00 IRadAn=         5 IDoV= 1 UseB2=F ITyADJ=14
 ICtDFT=  3500011 ScaDFX=  1.000000  1.000000  1.000000  1.000000
 FoFCou: FMM=F IPFlag=           0 FMFlag=      100000 FMFlg1=           0
         NFxFlg=           0 DoJE=T BraDBF=F KetDBF=T FulRan=T
         wScrn=  0.000000 ICntrl=       500 IOpCl=  0 I1Cent=   200000004 NGrid=           0
         NMat0=    1 NMatS0=      1 NMatT0=    0 NMatD0=    1 NMtDS0=    0 NMtDT0=    0
 Petite list used in FoFCou.
 Initial guess orbital symmetries:
       Occupied  (A1) (B2) (A1) (B1) (A2) (B2) (A1) (B2) (A1) (B1)
                 (A1) (B2) (A1) (A2) (B2) (A1) (B1) (A1) (B1) (B2)
                 (A1) (B2) (B1) (A2) (A1) (A2) (A1)
       Virtual   (B2) (A1) (B1) (B2) (A1) (B1) (B2) (A2) (A1) (B2)
                 (B1) (A1) (A2) (B2) (A1) (B2) (B1) (A2) (A1) (A1)
                 (B1) (A2) (A1) (B1) (B2) (B2) (A1) (A2) (B2) (A1)
                 (B2) (B1) (A1) (B2) (A2) (B1) (A2) (A1) (B2) (B1)
                 (B2) (A2) (B2) (A1) (A2) (B2) (A1) (B1) (B2) (A2)
                 (A1) (B1) (B2) (A1) (A1) (B2) (B2) (A2) (A1) (B2)
                 (A1) (B1) (B1) (A1) (B2) (B1) (A2) (B1) (A1) (A1)
                 (A2) (A1) (A2) (B1) (A1) (B2) (B1) (B2) (A2) (B1)
                 (B2) (B1) (A1) (B2) (B2) (A2) (A2) (A1) (B2) (B2)
                 (A1) (A2) (B2) (A2) (B2) (A1) (B2) (A2) (B1) (A1)
                 (B1) (A1) (A1) (B2) (A1) (B1) (A1) (B1) (B2) (A2)
                 (A1) (A2) (B2) (B1) (A1) (B1) (B2) (A1) (B2) (A1)
                 (A2) (B2) (B1) (B2) (A1) (B1) (A2) (A2) (A1) (B1)
                 (A1) (B1) (B2) (B1) (A1) (A2) (A2) (B2) (B1) (A1)
                 (A2) (A1) (B2) (B1) (B2) (A2) (A1) (B1) (A1) (B2)
                 (B1) (B2) (A1) (A2) (B1) (A1) (B2) (A1) (B1) (A2)
                 (A1) (A1) (A2) (B2) (B2) (B1) (B2) (A2) (A2) (A1)
                 (B2) (B1) (B2) (A2) (A1) (B2) (B2) (A1) (A2) (B2)
                 (A1) (A2) (B1) (A1) (B1) (A2) (B2) (B2) (B1) (A1)
                 (A1) (A2) (B1) (A1) (B2) (A1) (B1) (B1) (B2) (A1)
                 (B2) (A2) (B2) (B1) (A2) (A1) (A2) (B2) (B1) (B2)
                 (A2) (A1) (B2) (B1) (A1) (A2) (B1) (A1) (B1) (A2)
                 (B2) (A1) (A2) (B2) (A2) (B1) (A1) (B2) (A1) (A2)
                 (B2) (A1) (B2) (B2) (B1) (A2) (B2) (A1) (B1) (A2)
                 (A2) (B2) (A1) (A2) (A2) (B2) (B2) (B2) (B2) (A1)
                 (B1) (A1) (B2) (A1) (A2) (B2) (B2)
 The electronic state of the initial guess is 1-A1.
 Keep R1 ints in memory in symmetry-blocked form, NReq=2048014301.
 Requested convergence on RMS density matrix=1.00D-08 within 128 cycles.
 Requested convergence on MAX density matrix=1.00D-06.
 Requested convergence on             energy=1.00D-06.
 No special actions if energy rises.
 Inv3:  Mode=1 IEnd=     3421872.
 Iteration    1 A*A^-1 deviation from unit magnitude is 3.77D-15 for   1068.
 Iteration    1 A*A^-1 deviation from orthogonality  is 2.19D-15 for    463    102.
 Iteration    1 A^-1*A deviation from unit magnitude is 3.77D-15 for   1068.
 Iteration    1 A^-1*A deviation from orthogonality  is 1.09D-15 for    419    126.
 Error on total polarization charges =  0.03542
 SCF Done:  E(RwB97XD) =  -308.180423571     A.U. after   12 cycles
            NFock= 12  Conv=0.53D-08     -V/T= 2.0051
 SMD-CDS (non-electrostatic) energy       (kcal/mol) =      -5.37
 (included in total energy above)

 **********************************************************************

            Population analysis using the SCF density.

 **********************************************************************

 Orbital symmetries:
       Occupied  (A1) (B2) (B1) (A1) (A2) (B2) (A1) (B2) (A1) (B1)
                 (A1) (B2) (A2) (A1) (B2) (A1) (B1) (B2) (A1) (B1)
                 (A1) (B2) (B1) (A2) (A1) (A2) (A1)
       Virtual   (B2) (A1) (B1) (B2) (A1) (B1) (A2) (B2) (A1) (B2)
                 (B1) (A1) (B2) (A2) (A1) (B2) (B1) (A2) (A1) (A1)
                 (B1) (A2) (A1) (B2) (B1) (A1) (B2) (B2) (A2) (A1)
                 (B2) (B1) (B2) (B1) (A2) (A1) (A1) (B2) (A2) (B1)
                 (B2) (A2) (B2) (A1) (A2) (A1) (B2) (B1) (B2) (A2)
                 (A1) (B1) (B2) (A1) (A1) (B2) (B2) (A2) (B2) (A1)
                 (A1) (B1) (B1) (A1) (B2) (B1) (A2) (B1) (A1) (A1)
                 (A2) (A1) (A2) (B1) (B2) (A1) (B1) (B2) (A2) (B1)
                 (B2) (B1) (A1) (B2) (B2) (A2) (A2) (A1) (B2) (B2)
                 (A1) (A2) (B2) (A2) (B2) (A1) (A2) (B2) (B1) (A1)
                 (A1) (B1) (A1) (B2) (A1) (B1) (A1) (B1) (B2) (A2)
                 (A1) (A2) (B2) (B1) (A1) (B1) (B2) (A1) (B2) (A1)
                 (A2) (B2) (B2) (B1) (A1) (B1) (A2) (A2) (A1) (B1)
                 (A1) (B2) (B1) (B1) (A1) (A2) (A2) (B2) (B1) (A1)
                 (A2) (A1) (B2) (B1) (B2) (A2) (A1) (B1) (B2) (A1)
                 (B1) (B2) (A1) (A2) (B1) (A1) (B2) (A1) (B1) (A2)
                 (A1) (A2) (B2) (A1) (B2) (B1) (A2) (B2) (A2) (A1)
                 (B2) (B2) (B1) (A2) (A1) (B2) (A1) (B2) (A2) (B2)
                 (A1) (A2) (B1) (A1) (B1) (A2) (B2) (B2) (B1) (A1)
                 (A1) (A2) (B1) (B2) (A1) (A1) (B1) (B1) (B2) (A1)
                 (A2) (B2) (B2) (B1) (A2) (A1) (A2) (B2) (B1) (B2)
                 (A2) (A1) (B2) (A1) (B1) (A2) (B1) (A1) (B1) (A2)
                 (B2) (A1) (A2) (B2) (B1) (A2) (A1) (B2) (A1) (A2)
                 (B2) (A1) (B2) (B2) (B1) (A2) (B2) (A1) (B1) (A2)
                 (A2) (A1) (B2) (A2) (A2) (B2) (B2) (B2) (B2) (A1)
                 (B1) (A1) (B2) (A1) (A2) (B2) (B2)
 The electronic state is 1-A1.
 Alpha  occ. eigenvalues --  -10.30861 -10.30842 -10.30463 -10.30463 -10.30446
 Alpha  occ. eigenvalues --  -10.30444 -10.29018 -10.28953  -1.09157  -0.86141
 Alpha  occ. eigenvalues --   -0.83520  -0.83305  -0.66916  -0.66744  -0.62226
 Alpha  occ. eigenvalues --   -0.60704  -0.55131  -0.54444  -0.54293  -0.53648
 Alpha  occ. eigenvalues --   -0.42110  -0.40944  -0.38648  -0.37579  -0.36114
 Alpha  occ. eigenvalues --   -0.35080  -0.29520
 Alpha virt. eigenvalues --    0.02390   0.10617   0.12645   0.12730   0.13832
 Alpha virt. eigenvalues --    0.18208   0.18417   0.18529   0.18707   0.19184
 Alpha virt. eigenvalues --    0.22928   0.23086   0.24794   0.25518   0.25733
 Alpha virt. eigenvalues --    0.27834   0.28002   0.30258   0.31133   0.32303
 Alpha virt. eigenvalues --    0.32620   0.32770   0.33527   0.35281   0.35486
 Alpha virt. eigenvalues --    0.39032   0.39552   0.40070   0.40703   0.44376
 Alpha virt. eigenvalues --    0.44872   0.46566   0.48583   0.48660   0.48970
 Alpha virt. eigenvalues --    0.49016   0.50795   0.50881   0.50966   0.51255
 Alpha virt. eigenvalues --    0.51842   0.53338   0.56414   0.57219   0.58398
 Alpha virt. eigenvalues --    0.60282   0.60399   0.62317   0.67811   0.69584
 Alpha virt. eigenvalues --    0.70738   0.72235   0.73798   0.76450   0.81367
 Alpha virt. eigenvalues --    0.83306   0.87428   0.89449   0.90534   0.90576
 Alpha virt. eigenvalues --    0.94716   0.95494   0.97530   0.98600   1.02237
 Alpha virt. eigenvalues --    1.02806   1.05368   1.05924   1.06011   1.07130
 Alpha virt. eigenvalues --    1.08514   1.15433   1.17415   1.18798   1.20367
 Alpha virt. eigenvalues --    1.20468   1.21822   1.23455   1.24301   1.24470
 Alpha virt. eigenvalues --    1.25252   1.26262   1.26465   1.27394   1.29573
 Alpha virt. eigenvalues --    1.30537   1.33855   1.34185   1.35922   1.38596
 Alpha virt. eigenvalues --    1.39481   1.43939   1.44744   1.51128   1.51711
 Alpha virt. eigenvalues --    1.53267   1.64829   1.64973   1.69699   1.71215
 Alpha virt. eigenvalues --    1.71888   1.72249   1.75106   1.77295   1.78822
 Alpha virt. eigenvalues --    1.80694   1.83453   1.84466   1.86473   1.89627
 Alpha virt. eigenvalues --    1.90177   1.92803   1.98011   2.00268   2.05249
 Alpha virt. eigenvalues --    2.08993   2.10222   2.11274   2.22241   2.25715
 Alpha virt. eigenvalues --    2.26013   2.29056   2.32410   2.34003   2.35690
 Alpha virt. eigenvalues --    2.36952   2.38740   2.43661   2.46084   2.46096
 Alpha virt. eigenvalues --    2.47655   2.49027   2.49936   2.52017   2.53762
 Alpha virt. eigenvalues --    2.55638   2.59818   2.60211   2.62226   2.63994
 Alpha virt. eigenvalues --    2.64698   2.66785   2.66886   2.69038   2.72387
 Alpha virt. eigenvalues --    2.72909   2.73574   2.74082   2.78102   2.78266
 Alpha virt. eigenvalues --    2.83643   2.83680   2.87951   2.91812   2.91939
 Alpha virt. eigenvalues --    2.92654   2.96150   2.97072   2.99695   3.00785
 Alpha virt. eigenvalues --    3.06448   3.10627   3.10662   3.11017   3.12298
 Alpha virt. eigenvalues --    3.14629   3.14722   3.15207   3.17021   3.17403
 Alpha virt. eigenvalues --    3.22780   3.26758   3.27144   3.27762   3.31766
 Alpha virt. eigenvalues --    3.32109   3.35438   3.35647   3.37736   3.43344
 Alpha virt. eigenvalues --    3.45875   3.47886   3.49396   3.50745   3.55495
 Alpha virt. eigenvalues --    3.56525   3.58241   3.61175   3.65570   3.68072
 Alpha virt. eigenvalues --    3.68720   3.68940   3.70349   3.77679   3.78144
 Alpha virt. eigenvalues --    3.83925   3.89034   3.91681   3.92138   3.92813
 Alpha virt. eigenvalues --    3.93799   3.93970   3.95764   3.96759   4.01787
 Alpha virt. eigenvalues --    4.03452   4.05585   4.05961   4.08338   4.08847
 Alpha virt. eigenvalues --    4.09162   4.09979   4.13740   4.15074   4.15280
 Alpha virt. eigenvalues --    4.20097   4.20415   4.23121   4.24419   4.24751
 Alpha virt. eigenvalues --    4.25681   4.32412   4.37582   4.40369   4.42245
 Alpha virt. eigenvalues --    4.42725   4.43409   4.46646   4.49919   4.66033
 Alpha virt. eigenvalues --    4.69799   4.70349   4.74632   4.83810   4.85643
 Alpha virt. eigenvalues --    4.88602   4.94372   4.95494   5.00353   5.07390
 Alpha virt. eigenvalues --    5.11533   5.14507   5.15054   5.18138   5.26915
 Alpha virt. eigenvalues --    5.31126   5.34741   5.38268   5.65296  22.30980
 Alpha virt. eigenvalues --   22.58870  22.64207  22.72738  22.82954  22.96957
 Alpha virt. eigenvalues --   23.00654  23.06128
          Condensed to atoms (all electrons):
               1          2          3          4          5          6
     1  C    5.408560   0.413396   0.065548   0.013804   0.094866  -0.056833
     2  H    0.413396   0.553360  -0.026822   0.015939  -0.056833  -0.000542
     3  C    0.065548  -0.026822   5.534732   0.382876   0.013804   0.015939
     4  C    0.013804   0.015939   0.382876   5.534732   0.065548  -0.026822
     5  C    0.094866  -0.056833   0.013804   0.065548   5.408560   0.413396
     6  H   -0.056833  -0.000542   0.015939  -0.026822   0.413396   0.553360
     7  C    0.206694   0.004287   0.065548   0.013804  -0.106853  -0.002830
     8  H    0.004287   0.000340  -0.026822   0.015939  -0.002830   0.000223
     9  C    0.080729  -0.044380   0.052731  -0.058454   0.109225   0.010922
    10  H   -0.058140  -0.004084   0.012406   0.002962   0.015418  -0.000060
    11  C   -0.106853  -0.002830   0.013804   0.065548   0.206694   0.004287
    12  H   -0.002830   0.000223   0.015939  -0.026822   0.004287   0.000340
    13  C    0.109225   0.010922  -0.058454   0.052731   0.080729  -0.044380
    14  H    0.015418  -0.000060   0.002962   0.012406  -0.058140  -0.004084
               7          8          9         10         11         12
     1  C    0.206694   0.004287   0.080729  -0.058140  -0.106853  -0.002830
     2  H    0.004287   0.000340  -0.044380  -0.004084  -0.002830   0.000223
     3  C    0.065548  -0.026822   0.052731   0.012406   0.013804   0.015939
     4  C    0.013804   0.015939  -0.058454   0.002962   0.065548  -0.026822
     5  C   -0.106853  -0.002830   0.109225   0.015418   0.206694   0.004287
     6  H   -0.002830   0.000223   0.010922  -0.000060   0.004287   0.000340
     7  C    5.408560   0.413396   0.080729  -0.058140   0.094866  -0.056833
     8  H    0.413396   0.553360  -0.044380  -0.004084  -0.056833  -0.000542
     9  C    0.080729  -0.044380   5.050151   0.450847   0.109225   0.010922
    10  H   -0.058140  -0.004084   0.450847   0.515174   0.015418  -0.000060
    11  C    0.094866  -0.056833   0.109225   0.015418   5.408560   0.413396
    12  H   -0.056833  -0.000542   0.010922  -0.000060   0.413396   0.553360
    13  C    0.109225   0.010922   0.249039  -0.053415   0.080729  -0.044380
    14  H    0.015418  -0.000060  -0.053415  -0.003901  -0.058140  -0.004084
              13         14
     1  C    0.109225   0.015418
     2  H    0.010922  -0.000060
     3  C   -0.058454   0.002962
     4  C    0.052731   0.012406
     5  C    0.080729  -0.058140
     6  H   -0.044380  -0.004084
     7  C    0.109225   0.015418
     8  H    0.010922  -0.000060
     9  C    0.249039  -0.053415
    10  H   -0.053415  -0.003901
    11  C    0.080729  -0.058140
    12  H   -0.044380  -0.004084
    13  C    5.050151   0.450847
    14  H    0.450847   0.515174
 Mulliken charges:
               1
     1  C   -0.187872
     2  H    0.137083
     3  C   -0.064191
     4  C   -0.064191
     5  C   -0.187872
     6  H    0.137083
     7  C   -0.187872
     8  H    0.137083
     9  C   -0.003890
    10  H    0.169660
    11  C   -0.187872
    12  H    0.137083
    13  C   -0.003890
    14  H    0.169660
 Sum of Mulliken charges =  -0.00000
 Mulliken charges with hydrogens summed into heavy atoms:
               1
     1  C   -0.050789
     3  C   -0.064191
     4  C   -0.064191
     5  C   -0.050789
     7  C   -0.050789
     9  C    0.165769
    11  C   -0.050789
    13  C    0.165769
 Electronic spatial extent (au):  <R**2>=            535.6230
 Charge=             -0.0000 electrons
 Dipole moment (field-independent basis, Debye):
    X=             -0.0000    Y=              0.0000    Z=              4.0121  Tot=              4.0121
 Quadrupole moment (field-independent basis, Debye-Ang):
   XX=            -42.5066   YY=            -45.1008   ZZ=            -49.8449
   XY=              0.0000   XZ=             -0.0000   YZ=             -0.0000
 Traceless Quadrupole moment (field-independent basis, Debye-Ang):
   XX=              3.3109   YY=              0.7167   ZZ=             -4.0275
   XY=              0.0000   XZ=             -0.0000   YZ=             -0.0000
 Octapole moment (field-independent basis, Debye-Ang**2):
  XXX=              0.0000  YYY=              0.0000  ZZZ=             22.5839  XYY=             -0.0000
  XXY=              0.0000  XXZ=              1.4994  XZZ=             -0.0000  YZZ=             -0.0000
  YYZ=              9.7925  XYZ=              0.0000
 Hexadecapole moment (field-independent basis, Debye-Ang**3):
 XXXX=           -270.6018 YYYY=           -244.3653 ZZZZ=           -233.1414 XXXY=             -0.0000
 XXXZ=             -0.0000 YYYX=             -0.0000 YYYZ=              0.0000 ZZZX=             -0.0000
 ZZZY=              0.0000 XXYY=            -75.5969 XXZZ=            -88.3334 YYZZ=            -79.7233
 XXYZ=              0.0000 YYXZ=              0.0000 ZZXY=              0.0000
 N-N= 3.493966579229D+02 E-N=-1.413603517834D+03  KE= 3.066103709562D+02
 Symmetry A1   KE= 1.169898017624D+02
 Symmetry A2   KE= 4.067056638384D+01
 Symmetry B1   KE= 4.205565046193D+01
 Symmetry B2   KE= 1.068943523480D+02
 ******************************Gaussian NBO Version 3.1******************************
             N A T U R A L   A T O M I C   O R B I T A L   A N D
          N A T U R A L   B O N D   O R B I T A L   A N A L Y S I S
 ******************************Gaussian NBO Version 3.1******************************

       /RESON  / : Allow strongly delocalized NBO set
       /BNDIDX / : Print bond indices based on the NAO density matrix
       /MULORB / : Print Mulliken populations by orbital and atom

 Analyzing the SCF density

 Job title: M0001                                                           

 Storage needed:    243224 in NPA,    323703 in NBO (4294966176 available)


 Input atomic orbitals, gross Mulliken populations:

  AO  Atom No lang  Mulliken Population    Atom No      Total
 -------------------------------------------------------------------------------
   1    C  1  S        0.8546540
   2    C  1  S        1.1168609
   3    C  1  S        0.4942197
   4    C  1  S        0.7181075
   5    C  1  S        0.1535354
   6    C  1  px       0.4475705
   7    C  1  py       0.4372622
   8    C  1  pz       0.3936186
   9    C  1  px       0.3787977
  10    C  1  py       0.4027562
  11    C  1  pz       0.4117155
  12    C  1  px       0.1214425
  13    C  1  py       0.0478868
  14    C  1  pz       0.0998758
  15    C  1  dz2      0.0031244
  16    C  1  dxz      0.0052201
  17    C  1  dyz      0.0021563
  18    C  1  dx2y2    0.0052648
  19    C  1  dxy      0.0051830
  20    C  1  dz2      0.0143245
  21    C  1  dxz      0.0112891
  22    C  1  dyz      0.0202622
  23    C  1  dx2y2    0.0083802
  24    C  1  dxy      0.0253341
  25    C  1  f(0)     0.0011671
  26    C  1  f(C1)    0.0014655
  27    C  1  f(S1)    0.0006036
  28    C  1  f(C2)    0.0012167
  29    C  1  f(S2)    0.0015034
  30    C  1  f(C3)    0.0013709
  31    C  1  f(S3)    0.0017027
                                             C  1      6.1878720
  32    H  2  S        0.2717494
  33    H  2  S        0.4842426
  34    H  2  S        0.0854062
  35    H  2  px       0.0096649
  36    H  2  py       0.0078834
  37    H  2  pz       0.0039704
                                             H  2      0.8629170
  38    C  3  S        0.8560272
  39    C  3  S        1.1150936
  40    C  3  S        0.5074742
  41    C  3  S        0.8149348
  42    C  3  S        0.0261818
  43    C  3  px       0.4094667
  44    C  3  py       0.5128486
  45    C  3  pz       0.3174942
  46    C  3  px       0.3712303
  47    C  3  py       0.3670480
  48    C  3  pz       0.3491140
  49    C  3  px       0.0632526
  50    C  3  py       0.1047181
  51    C  3  pz       0.1336103
  52    C  3  dz2      0.0035583
  53    C  3  dxz      0.0065291
  54    C  3  dyz      0.0031295
  55    C  3  dx2y2    0.0075632
  56    C  3  dxy      0.0033366
  57    C  3  dz2      0.0196996
  58    C  3  dxz      0.0109469
  59    C  3  dyz      0.0184779
  60    C  3  dx2y2    0.0093426
  61    C  3  dxy      0.0235776
  62    C  3  f(0)     0.0022017
  63    C  3  f(C1)    0.0015111
  64    C  3  f(S1)    0.0001972
  65    C  3  f(C2)    0.0011773
  66    C  3  f(S2)    0.0013638
  67    C  3  f(C3)    0.0021009
  68    C  3  f(S3)    0.0009838
                                             C  3      6.0641913
  69    C  4  S        0.8560272
  70    C  4  S        1.1150936
  71    C  4  S        0.5074742
  72    C  4  S        0.8149348
  73    C  4  S        0.0261818
  74    C  4  px       0.4094667
  75    C  4  py       0.5128486
  76    C  4  pz       0.3174942
  77    C  4  px       0.3712303
  78    C  4  py       0.3670480
  79    C  4  pz       0.3491140
  80    C  4  px       0.0632526
  81    C  4  py       0.1047181
  82    C  4  pz       0.1336103
  83    C  4  dz2      0.0035583
  84    C  4  dxz      0.0065291
  85    C  4  dyz      0.0031295
  86    C  4  dx2y2    0.0075632
  87    C  4  dxy      0.0033366
  88    C  4  dz2      0.0196996
  89    C  4  dxz      0.0109469
  90    C  4  dyz      0.0184779
  91    C  4  dx2y2    0.0093426
  92    C  4  dxy      0.0235776
  93    C  4  f(0)     0.0022017
  94    C  4  f(C1)    0.0015111
  95    C  4  f(S1)    0.0001972
  96    C  4  f(C2)    0.0011773
  97    C  4  f(S2)    0.0013638
  98    C  4  f(C3)    0.0021009
  99    C  4  f(S3)    0.0009838
                                             C  4      6.0641913
 100    C  5  S        0.8546540
 101    C  5  S        1.1168609
 102    C  5  S        0.4942197
 103    C  5  S        0.7181075
 104    C  5  S        0.1535354
 105    C  5  px       0.4475705
 106    C  5  py       0.4372622
 107    C  5  pz       0.3936186
 108    C  5  px       0.3787977
 109    C  5  py       0.4027562
 110    C  5  pz       0.4117155
 111    C  5  px       0.1214425
 112    C  5  py       0.0478868
 113    C  5  pz       0.0998758
 114    C  5  dz2      0.0031244
 115    C  5  dxz      0.0052201
 116    C  5  dyz      0.0021563
 117    C  5  dx2y2    0.0052648
 118    C  5  dxy      0.0051830
 119    C  5  dz2      0.0143245
 120    C  5  dxz      0.0112891
 121    C  5  dyz      0.0202622
 122    C  5  dx2y2    0.0083802
 123    C  5  dxy      0.0253341
 124    C  5  f(0)     0.0011671
 125    C  5  f(C1)    0.0014655
 126    C  5  f(S1)    0.0006036
 127    C  5  f(C2)    0.0012167
 128    C  5  f(S2)    0.0015034
 129    C  5  f(C3)    0.0013709
 130    C  5  f(S3)    0.0017027
                                             C  5      6.1878720
 131    H  6  S        0.2717494
 132    H  6  S        0.4842426
 133    H  6  S        0.0854062
 134    H  6  px       0.0096649
 135    H  6  py       0.0078834
 136    H  6  pz       0.0039704
                                             H  6      0.8629170
 137    C  7  S        0.8546540
 138    C  7  S        1.1168609
 139    C  7  S        0.4942197
 140    C  7  S        0.7181075
 141    C  7  S        0.1535354
 142    C  7  px       0.4475705
 143    C  7  py       0.4372622
 144    C  7  pz       0.3936186
 145    C  7  px       0.3787977
 146    C  7  py       0.4027562
 147    C  7  pz       0.4117155
 148    C  7  px       0.1214425
 149    C  7  py       0.0478868
 150    C  7  pz       0.0998758
 151    C  7  dz2      0.0031244
 152    C  7  dxz      0.0052201
 153    C  7  dyz      0.0021563
 154    C  7  dx2y2    0.0052648
 155    C  7  dxy      0.0051830
 156    C  7  dz2      0.0143245
 157    C  7  dxz      0.0112891
 158    C  7  dyz      0.0202622
 159    C  7  dx2y2    0.0083802
 160    C  7  dxy      0.0253341
 161    C  7  f(0)     0.0011671
 162    C  7  f(C1)    0.0014655
 163    C  7  f(S1)    0.0006036
 164    C  7  f(C2)    0.0012167
 165    C  7  f(S2)    0.0015034
 166    C  7  f(C3)    0.0013709
 167    C  7  f(S3)    0.0017027
                                             C  7      6.1878720
 168    H  8  S        0.2717494
 169    H  8  S        0.4842426
 170    H  8  S        0.0854062
 171    H  8  px       0.0096649
 172    H  8  py       0.0078834
 173    H  8  pz       0.0039704
                                             H  8      0.8629170
 174    C  9  S        0.8543324
 175    C  9  S        1.1173781
 176    C  9  S        0.4779226
 177    C  9  S        0.7701015
 178    C  9  S       -0.0860482
 179    C  9  px       0.4169595
 180    C  9  py       0.4450755
 181    C  9  pz       0.4281075
 182    C  9  px       0.4135259
 183    C  9  py       0.3999848
 184    C  9  pz       0.4014526
 185    C  9  px       0.0793828
 186    C  9  py       0.1377425
 187    C  9  pz       0.0375580
 188    C  9  dz2      0.0037859
 189    C  9  dxz      0.0054506
 190    C  9  dyz      0.0037556
 191    C  9  dx2y2    0.0056271
 192    C  9  dxy      0.0021818
 193    C  9  dz2      0.0217815
 194    C  9  dxz      0.0107428
 195    C  9  dyz      0.0125954
 196    C  9  dx2y2    0.0136273
 197    C  9  dxy      0.0214319
 198    C  9  f(0)     0.0014928
 199    C  9  f(C1)    0.0016318
 200    C  9  f(S1)    0.0011360
 201    C  9  f(C2)    0.0016185
 202    C  9  f(S2)    0.0010894
 203    C  9  f(C3)    0.0013591
 204    C  9  f(S3)    0.0011074
                                             C  9      6.0038905
 205    H 10  S        0.2688111
 206    H 10  S        0.4744622
 207    H 10  S        0.0647085
 208    H 10  px       0.0043330
 209    H 10  py       0.0074016
 210    H 10  pz       0.0106237
                                             H 10      0.8303402
 211    C 11  S        0.8546540
 212    C 11  S        1.1168609
 213    C 11  S        0.4942197
 214    C 11  S        0.7181075
 215    C 11  S        0.1535354
 216    C 11  px       0.4475705
 217    C 11  py       0.4372622
 218    C 11  pz       0.3936186
 219    C 11  px       0.3787977
 220    C 11  py       0.4027562
 221    C 11  pz       0.4117155
 222    C 11  px       0.1214425
 223    C 11  py       0.0478868
 224    C 11  pz       0.0998758
 225    C 11  dz2      0.0031244
 226    C 11  dxz      0.0052201
 227    C 11  dyz      0.0021563
 228    C 11  dx2y2    0.0052648
 229    C 11  dxy      0.0051830
 230    C 11  dz2      0.0143245
 231    C 11  dxz      0.0112891
 232    C 11  dyz      0.0202622
 233    C 11  dx2y2    0.0083802
 234    C 11  dxy      0.0253341
 235    C 11  f(0)     0.0011671
 236    C 11  f(C1)    0.0014655
 237    C 11  f(S1)    0.0006036
 238    C 11  f(C2)    0.0012167
 239    C 11  f(S2)    0.0015034
 240    C 11  f(C3)    0.0013709
 241    C 11  f(S3)    0.0017027
                                             C 11      6.1878720
 242    H 12  S        0.2717494
 243    H 12  S        0.4842426
 244    H 12  S        0.0854062
 245    H 12  px       0.0096649
 246    H 12  py       0.0078834
 247    H 12  pz       0.0039704
                                             H 12      0.8629170
 248    C 13  S        0.8543324
 249    C 13  S        1.1173781
 250    C 13  S        0.4779226
 251    C 13  S        0.7701015
 252    C 13  S       -0.0860482
 253    C 13  px       0.4169595
 254    C 13  py       0.4450755
 255    C 13  pz       0.4281075
 256    C 13  px       0.4135259
 257    C 13  py       0.3999848
 258    C 13  pz       0.4014526
 259    C 13  px       0.0793828
 260    C 13  py       0.1377425
 261    C 13  pz       0.0375580
 262    C 13  dz2      0.0037859
 263    C 13  dxz      0.0054506
 264    C 13  dyz      0.0037556
 265    C 13  dx2y2    0.0056271
 266    C 13  dxy      0.0021818
 267    C 13  dz2      0.0217815
 268    C 13  dxz      0.0107428
 269    C 13  dyz      0.0125954
 270    C 13  dx2y2    0.0136273
 271    C 13  dxy      0.0214319
 272    C 13  f(0)     0.0014928
 273    C 13  f(C1)    0.0016318
 274    C 13  f(S1)    0.0011360
 275    C 13  f(C2)    0.0016185
 276    C 13  f(S2)    0.0010894
 277    C 13  f(C3)    0.0013591
 278    C 13  f(S3)    0.0011074
                                             C 13      6.0038905
 279    H 14  S        0.2688111
 280    H 14  S        0.4744622
 281    H 14  S        0.0647085
 282    H 14  px       0.0043330
 283    H 14  py       0.0074016
 284    H 14  pz       0.0106237
                                             H 14      0.8303402

 Total number of electrons:   54.000000


 Mayer-Mulliken atom-atom bond order matrix:                                   

     Atom    1       2       3       4       5       6       7       8       9
     ---- ------  ------  ------  ------  ------  ------  ------  ------  ------
   1.  C  0.0000  0.9516  0.9103  0.0845  0.8635 -0.0086  0.1239  0.0045  0.8927
   2.  H  0.9516  0.0000  0.0025  0.0062 -0.0086 -0.0001  0.0045  0.0000 -0.0110
   3.  C  0.9103  0.0025  0.0000  1.5572  0.0845  0.0062  0.9103  0.0025  0.0263
   4.  C  0.0845  0.0062  1.5572  0.0000  0.9103  0.0025  0.0845  0.0062  0.0861
   5.  C  0.8635 -0.0086  0.0845  0.9103  0.0000  0.9516 -0.0127  0.0029  0.0387
   6.  H -0.0086 -0.0001  0.0062  0.0025  0.9516  0.0000  0.0029  0.0009  0.0063
   7.  C  0.1239  0.0045  0.9103  0.0845 -0.0127  0.0029  0.0000  0.9516  0.8927
   8.  H  0.0045  0.0000  0.0025  0.0062  0.0029  0.0009  0.9516  0.0000 -0.0110
   9.  C  0.8927 -0.0110  0.0263  0.0861  0.0387  0.0063  0.8927 -0.0110  0.0000
  10.  H -0.0092 -0.0008  0.0077  0.0182  0.0058  0.0004 -0.0092 -0.0008  0.9328
  11.  C -0.0127  0.0029  0.0845  0.9103  0.1239  0.0045  0.8635 -0.0086  0.0387
  12.  H  0.0029  0.0009  0.0062  0.0025  0.0045  0.0000 -0.0086 -0.0001  0.0063
  13.  C  0.0387  0.0063  0.0861  0.0263  0.8927 -0.0110  0.0387  0.0063  1.1245
  14.  H  0.0058  0.0004  0.0182  0.0077 -0.0092 -0.0008  0.0058  0.0004 -0.0047

     Atom   10      11      12      13      14
     ---- ------  ------  ------  ------  ------
   1.  C -0.0092 -0.0127  0.0029  0.0387  0.0058
   2.  H -0.0008  0.0029  0.0009  0.0063  0.0004
   3.  C  0.0077  0.0845  0.0062  0.0861  0.0182
   4.  C  0.0182  0.9103  0.0025  0.0263  0.0077
   5.  C  0.0058  0.1239  0.0045  0.8927 -0.0092
   6.  H  0.0004  0.0045  0.0000 -0.0110 -0.0008
   7.  C -0.0092  0.8635 -0.0086  0.0387  0.0058
   8.  H -0.0008 -0.0086 -0.0001  0.0063  0.0004
   9.  C  0.9328  0.0387  0.0063  1.1245 -0.0047
  10.  H  0.0000  0.0058  0.0004 -0.0047 -0.0012
  11.  C  0.0058  0.0000  0.9516  0.8927 -0.0092
  12.  H  0.0004  0.9516  0.0000 -0.0110 -0.0008
  13.  C -0.0047  0.8927 -0.0110  0.0000  0.9328
  14.  H -0.0012 -0.0092 -0.0008  0.9328  0.0000


 Mayer-Mulliken valencies by atom:                                             

     Atom    1
     ---- ------
   1.  C  3.8480
   2.  H  0.9548
   3.  C  3.7027
   4.  C  3.7027
   5.  C  3.8480
   6.  H  0.9548
   7.  C  3.8480
   8.  H  0.9548
   9.  C  4.0185
  10.  H  0.9452
  11.  C  3.8480
  12.  H  0.9548
  13.  C  4.0185
  14.  H  0.9452
 GSVD:  LWork=       28176 too small for GESVD, short by       75344 words or       75344 for optimal perf.


 NATURAL POPULATIONS:  Natural atomic orbital occupancies 
                                                          
   NAO  Atom  No  lang   Type(AO)    Occupancy      Energy
 ----------------------------------------------------------
     1    C    1  S      Cor( 1S)     1.99933     -10.16995
     2    C    1  S      Val( 2S)     1.05021      -0.27843
     3    C    1  S      Ryd( 3S)     0.00286       2.07699
     4    C    1  S      Ryd( 4S)     0.00031       2.09857
     5    C    1  S      Ryd( 5S)     0.00001      20.75051
     6    C    1  px     Val( 2p)     1.11369      -0.10510
     7    C    1  px     Ryd( 4p)     0.00363       1.84279
     8    C    1  px     Ryd( 3p)     0.00018       1.38962
     9    C    1  py     Val( 2p)     1.06377      -0.09559
    10    C    1  py     Ryd( 4p)     0.00317       1.68917
    11    C    1  py     Ryd( 3p)     0.00016       1.24638
    12    C    1  pz     Val( 2p)     0.97891      -0.09509
    13    C    1  pz     Ryd( 4p)     0.00163       1.44755
    14    C    1  pz     Ryd( 3p)     0.00036       0.96961
    15    C    1  dxy    Ryd( 3d)     0.00132       1.79626
    16    C    1  dxy    Ryd( 4d)     0.00065       3.58622
    17    C    1  dxz    Ryd( 3d)     0.00144       1.93955
    18    C    1  dxz    Ryd( 4d)     0.00027       3.83295
    19    C    1  dyz    Ryd( 3d)     0.00059       1.47485
    20    C    1  dyz    Ryd( 4d)     0.00008       3.14624
    21    C    1  dx2y2  Ryd( 3d)     0.00158       1.89381
    22    C    1  dx2y2  Ryd( 4d)     0.00036       3.75158
    23    C    1  dz2    Ryd( 3d)     0.00086       1.62472
    24    C    1  dz2    Ryd( 4d)     0.00025       3.37531
    25    C    1  f(0)   Ryd( 4f)     0.00006       3.53911
    26    C    1  f(C1)  Ryd( 4f)     0.00010       3.83897
    27    C    1  f(S1)  Ryd( 4f)     0.00008       3.55088
    28    C    1  f(C2)  Ryd( 4f)     0.00009       3.79629
    29    C    1  f(S2)  Ryd( 4f)     0.00006       3.66379
    30    C    1  f(C3)  Ryd( 4f)     0.00019       3.90979
    31    C    1  f(S3)  Ryd( 4f)     0.00018       3.89450

    32    H    2  S      Val( 1S)     0.77165       0.05751
    33    H    2  S      Ryd( 2S)     0.00040       1.32086
    34    H    2  S      Ryd( 3S)     0.00014       1.68987
    35    H    2  px     Ryd( 2p)     0.00033       2.99146
    36    H    2  py     Ryd( 2p)     0.00029       2.80840
    37    H    2  pz     Ryd( 2p)     0.00012       2.47202

    38    C    3  S      Cor( 1S)     1.99855     -10.13934
    39    C    3  S      Val( 2S)     1.11832      -0.25608
    40    C    3  S      Ryd( 3S)     0.00144       1.59742
    41    C    3  S      Ryd( 4S)     0.00029       2.23981
    42    C    3  S      Ryd( 5S)     0.00001      21.81992
    43    C    3  px     Val( 2p)     0.92171      -0.04605
    44    C    3  px     Ryd( 3p)     0.00134       1.21624
    45    C    3  px     Ryd( 4p)     0.00013       1.45075
    46    C    3  py     Val( 2p)     1.11893      -0.09532
    47    C    3  py     Ryd( 3p)     0.00240       1.12280
    48    C    3  py     Ryd( 4p)     0.00051       1.74454
    49    C    3  pz     Val( 2p)     0.87493      -0.06562
    50    C    3  pz     Ryd( 3p)     0.00816       1.10325
    51    C    3  pz     Ryd( 4p)     0.00081       1.63510
    52    C    3  dxy    Ryd( 3d)     0.00083       1.39022
    53    C    3  dxy    Ryd( 4d)     0.00033       3.49531
    54    C    3  dxz    Ryd( 3d)     0.00335       1.70169
    55    C    3  dxz    Ryd( 4d)     0.00022       3.90231
    56    C    3  dyz    Ryd( 3d)     0.00360       1.42187
    57    C    3  dyz    Ryd( 4d)     0.00024       3.50182
    58    C    3  dx2y2  Ryd( 3d)     0.00237       1.53512
    59    C    3  dx2y2  Ryd( 4d)     0.00029       3.76993
    60    C    3  dz2    Ryd( 3d)     0.00252       1.53965
    61    C    3  dz2    Ryd( 4d)     0.00030       3.48301
    62    C    3  f(0)   Ryd( 4f)     0.00006       3.88393
    63    C    3  f(C1)  Ryd( 4f)     0.00005       3.83508
    64    C    3  f(S1)  Ryd( 4f)     0.00005       3.62570
    65    C    3  f(C2)  Ryd( 4f)     0.00011       3.92863
    66    C    3  f(S2)  Ryd( 4f)     0.00006       3.74445
    67    C    3  f(C3)  Ryd( 4f)     0.00002       3.73361
    68    C    3  f(S3)  Ryd( 4f)     0.00004       3.81404

    69    C    4  S      Cor( 1S)     1.99855     -10.13934
    70    C    4  S      Val( 2S)     1.11832      -0.25608
    71    C    4  S      Ryd( 3S)     0.00144       1.59742
    72    C    4  S      Ryd( 4S)     0.00029       2.23981
    73    C    4  S      Ryd( 5S)     0.00001      21.81992
    74    C    4  px     Val( 2p)     0.92171      -0.04605
    75    C    4  px     Ryd( 3p)     0.00134       1.21624
    76    C    4  px     Ryd( 4p)     0.00013       1.45075
    77    C    4  py     Val( 2p)     1.11893      -0.09532
    78    C    4  py     Ryd( 3p)     0.00240       1.12280
    79    C    4  py     Ryd( 4p)     0.00051       1.74454
    80    C    4  pz     Val( 2p)     0.87493      -0.06562
    81    C    4  pz     Ryd( 3p)     0.00816       1.10325
    82    C    4  pz     Ryd( 4p)     0.00081       1.63510
    83    C    4  dxy    Ryd( 3d)     0.00083       1.39022
    84    C    4  dxy    Ryd( 4d)     0.00033       3.49531
    85    C    4  dxz    Ryd( 3d)     0.00335       1.70169
    86    C    4  dxz    Ryd( 4d)     0.00022       3.90231
    87    C    4  dyz    Ryd( 3d)     0.00360       1.42187
    88    C    4  dyz    Ryd( 4d)     0.00024       3.50182
    89    C    4  dx2y2  Ryd( 3d)     0.00237       1.53512
    90    C    4  dx2y2  Ryd( 4d)     0.00029       3.76993
    91    C    4  dz2    Ryd( 3d)     0.00252       1.53965
    92    C    4  dz2    Ryd( 4d)     0.00030       3.48301
    93    C    4  f(0)   Ryd( 4f)     0.00006       3.88393
    94    C    4  f(C1)  Ryd( 4f)     0.00005       3.83508
    95    C    4  f(S1)  Ryd( 4f)     0.00005       3.62570
    96    C    4  f(C2)  Ryd( 4f)     0.00011       3.92863
    97    C    4  f(S2)  Ryd( 4f)     0.00006       3.74445
    98    C    4  f(C3)  Ryd( 4f)     0.00002       3.73361
    99    C    4  f(S3)  Ryd( 4f)     0.00004       3.81404

   100    C    5  S      Cor( 1S)     1.99933     -10.16995
   101    C    5  S      Val( 2S)     1.05021      -0.27843
   102    C    5  S      Ryd( 3S)     0.00286       2.07699
   103    C    5  S      Ryd( 4S)     0.00031       2.09857
   104    C    5  S      Ryd( 5S)     0.00001      20.75051
   105    C    5  px     Val( 2p)     1.11369      -0.10510
   106    C    5  px     Ryd( 4p)     0.00363       1.84279
   107    C    5  px     Ryd( 3p)     0.00018       1.38962
   108    C    5  py     Val( 2p)     1.06377      -0.09559
   109    C    5  py     Ryd( 4p)     0.00317       1.68917
   110    C    5  py     Ryd( 3p)     0.00016       1.24638
   111    C    5  pz     Val( 2p)     0.97891      -0.09509
   112    C    5  pz     Ryd( 4p)     0.00163       1.44755
   113    C    5  pz     Ryd( 3p)     0.00036       0.96961
   114    C    5  dxy    Ryd( 3d)     0.00132       1.79626
   115    C    5  dxy    Ryd( 4d)     0.00065       3.58622
   116    C    5  dxz    Ryd( 3d)     0.00144       1.93955
   117    C    5  dxz    Ryd( 4d)     0.00027       3.83295
   118    C    5  dyz    Ryd( 3d)     0.00059       1.47485
   119    C    5  dyz    Ryd( 4d)     0.00008       3.14624
   120    C    5  dx2y2  Ryd( 3d)     0.00158       1.89381
   121    C    5  dx2y2  Ryd( 4d)     0.00036       3.75158
   122    C    5  dz2    Ryd( 3d)     0.00086       1.62472
   123    C    5  dz2    Ryd( 4d)     0.00025       3.37531
   124    C    5  f(0)   Ryd( 4f)     0.00006       3.53911
   125    C    5  f(C1)  Ryd( 4f)     0.00010       3.83897
   126    C    5  f(S1)  Ryd( 4f)     0.00008       3.55088
   127    C    5  f(C2)  Ryd( 4f)     0.00009       3.79629
   128    C    5  f(S2)  Ryd( 4f)     0.00006       3.66379
   129    C    5  f(C3)  Ryd( 4f)     0.00019       3.90979
   130    C    5  f(S3)  Ryd( 4f)     0.00018       3.89450

   131    H    6  S      Val( 1S)     0.77165       0.05751
   132    H    6  S      Ryd( 2S)     0.00040       1.32086
   133    H    6  S      Ryd( 3S)     0.00014       1.68987
   134    H    6  px     Ryd( 2p)     0.00033       2.99146
   135    H    6  py     Ryd( 2p)     0.00029       2.80840
   136    H    6  pz     Ryd( 2p)     0.00012       2.47202

   137    C    7  S      Cor( 1S)     1.99933     -10.16995
   138    C    7  S      Val( 2S)     1.05021      -0.27843
   139    C    7  S      Ryd( 3S)     0.00286       2.07699
   140    C    7  S      Ryd( 4S)     0.00031       2.09857
   141    C    7  S      Ryd( 5S)     0.00001      20.75051
   142    C    7  px     Val( 2p)     1.11369      -0.10510
   143    C    7  px     Ryd( 4p)     0.00363       1.84279
   144    C    7  px     Ryd( 3p)     0.00018       1.38962
   145    C    7  py     Val( 2p)     1.06377      -0.09559
   146    C    7  py     Ryd( 4p)     0.00317       1.68917
   147    C    7  py     Ryd( 3p)     0.00016       1.24638
   148    C    7  pz     Val( 2p)     0.97891      -0.09509
   149    C    7  pz     Ryd( 4p)     0.00163       1.44755
   150    C    7  pz     Ryd( 3p)     0.00036       0.96961
   151    C    7  dxy    Ryd( 3d)     0.00132       1.79626
   152    C    7  dxy    Ryd( 4d)     0.00065       3.58622
   153    C    7  dxz    Ryd( 3d)     0.00144       1.93955
   154    C    7  dxz    Ryd( 4d)     0.00027       3.83295
   155    C    7  dyz    Ryd( 3d)     0.00059       1.47485
   156    C    7  dyz    Ryd( 4d)     0.00008       3.14624
   157    C    7  dx2y2  Ryd( 3d)     0.00158       1.89381
   158    C    7  dx2y2  Ryd( 4d)     0.00036       3.75158
   159    C    7  dz2    Ryd( 3d)     0.00086       1.62472
   160    C    7  dz2    Ryd( 4d)     0.00025       3.37531
   161    C    7  f(0)   Ryd( 4f)     0.00006       3.53911
   162    C    7  f(C1)  Ryd( 4f)     0.00010       3.83897
   163    C    7  f(S1)  Ryd( 4f)     0.00008       3.55088
   164    C    7  f(C2)  Ryd( 4f)     0.00009       3.79629
   165    C    7  f(S2)  Ryd( 4f)     0.00006       3.66379
   166    C    7  f(C3)  Ryd( 4f)     0.00019       3.90979
   167    C    7  f(S3)  Ryd( 4f)     0.00018       3.89450

   168    H    8  S      Val( 1S)     0.77165       0.05751
   169    H    8  S      Ryd( 2S)     0.00040       1.32086
   170    H    8  S      Ryd( 3S)     0.00014       1.68987
   171    H    8  px     Ryd( 2p)     0.00033       2.99146
   172    H    8  py     Ryd( 2p)     0.00029       2.80840
   173    H    8  pz     Ryd( 2p)     0.00012       2.47202

   174    C    9  S      Cor( 1S)     1.99931     -10.17394
   175    C    9  S      Val( 2S)     1.02719      -0.27799
   176    C    9  S      Ryd( 3S)     0.00178       2.27214
   177    C    9  S      Ryd( 4S)     0.00023       2.58017
   178    C    9  S      Ryd( 5S)     0.00001      20.03114
   179    C    9  px     Val( 2p)     0.99877      -0.10047
   180    C    9  px     Ryd( 4p)     0.00087       1.62471
   181    C    9  px     Ryd( 3p)     0.00025       0.82625
   182    C    9  py     Val( 2p)     1.06999      -0.10643
   183    C    9  py     Ryd( 4p)     0.00246       1.76136
   184    C    9  py     Ryd( 3p)     0.00023       1.07554
   185    C    9  pz     Val( 2p)     1.08152      -0.10706
   186    C    9  pz     Ryd( 4p)     0.00348       1.87603
   187    C    9  pz     Ryd( 3p)     0.00032       1.23895
   188    C    9  dxy    Ryd( 3d)     0.00057       1.50209
   189    C    9  dxy    Ryd( 4d)     0.00015       3.21779
   190    C    9  dxz    Ryd( 3d)     0.00133       1.89908
   191    C    9  dxz    Ryd( 4d)     0.00033       3.80645
   192    C    9  dyz    Ryd( 3d)     0.00106       1.77265
   193    C    9  dyz    Ryd( 4d)     0.00052       3.51021
   194    C    9  dx2y2  Ryd( 3d)     0.00115       1.77586
   195    C    9  dx2y2  Ryd( 4d)     0.00037       3.71424
   196    C    9  dz2    Ryd( 3d)     0.00118       1.81121
   197    C    9  dz2    Ryd( 4d)     0.00033       3.46242
   198    C    9  f(0)   Ryd( 4f)     0.00007       3.85854
   199    C    9  f(C1)  Ryd( 4f)     0.00006       3.78120
   200    C    9  f(S1)  Ryd( 4f)     0.00018       3.79118
   201    C    9  f(C2)  Ryd( 4f)     0.00014       3.96865
   202    C    9  f(S2)  Ryd( 4f)     0.00007       3.66860
   203    C    9  f(C3)  Ryd( 4f)     0.00002       3.62775
   204    C    9  f(S3)  Ryd( 4f)     0.00005       3.69180

   205    H   10  S      Val( 1S)     0.74420       0.05297
   206    H   10  S      Ryd( 2S)     0.00027       1.24882
   207    H   10  S      Ryd( 3S)     0.00012       1.64442
   208    H   10  px     Ryd( 2p)     0.00015       2.50571
   209    H   10  py     Ryd( 2p)     0.00028       2.76871
   210    H   10  pz     Ryd( 2p)     0.00044       3.02338

   211    C   11  S      Cor( 1S)     1.99933     -10.16995
   212    C   11  S      Val( 2S)     1.05021      -0.27843
   213    C   11  S      Ryd( 3S)     0.00286       2.07699
   214    C   11  S      Ryd( 4S)     0.00031       2.09857
   215    C   11  S      Ryd( 5S)     0.00001      20.75051
   216    C   11  px     Val( 2p)     1.11369      -0.10510
   217    C   11  px     Ryd( 4p)     0.00363       1.84279
   218    C   11  px     Ryd( 3p)     0.00018       1.38962
   219    C   11  py     Val( 2p)     1.06377      -0.09559
   220    C   11  py     Ryd( 4p)     0.00317       1.68917
   221    C   11  py     Ryd( 3p)     0.00016       1.24638
   222    C   11  pz     Val( 2p)     0.97891      -0.09509
   223    C   11  pz     Ryd( 4p)     0.00163       1.44755
   224    C   11  pz     Ryd( 3p)     0.00036       0.96961
   225    C   11  dxy    Ryd( 3d)     0.00132       1.79626
   226    C   11  dxy    Ryd( 4d)     0.00065       3.58622
   227    C   11  dxz    Ryd( 3d)     0.00144       1.93955
   228    C   11  dxz    Ryd( 4d)     0.00027       3.83295
   229    C   11  dyz    Ryd( 3d)     0.00059       1.47485
   230    C   11  dyz    Ryd( 4d)     0.00008       3.14624
   231    C   11  dx2y2  Ryd( 3d)     0.00158       1.89381
   232    C   11  dx2y2  Ryd( 4d)     0.00036       3.75158
   233    C   11  dz2    Ryd( 3d)     0.00086       1.62472
   234    C   11  dz2    Ryd( 4d)     0.00025       3.37531
   235    C   11  f(0)   Ryd( 4f)     0.00006       3.53911
   236    C   11  f(C1)  Ryd( 4f)     0.00010       3.83897
   237    C   11  f(S1)  Ryd( 4f)     0.00008       3.55088
   238    C   11  f(C2)  Ryd( 4f)     0.00009       3.79629
   239    C   11  f(S2)  Ryd( 4f)     0.00006       3.66379
   240    C   11  f(C3)  Ryd( 4f)     0.00019       3.90979
   241    C   11  f(S3)  Ryd( 4f)     0.00018       3.89450

   242    H   12  S      Val( 1S)     0.77165       0.05751
   243    H   12  S      Ryd( 2S)     0.00040       1.32086
   244    H   12  S      Ryd( 3S)     0.00014       1.68987
   245    H   12  px     Ryd( 2p)     0.00033       2.99146
   246    H   12  py     Ryd( 2p)     0.00029       2.80840
   247    H   12  pz     Ryd( 2p)     0.00012       2.47202

   248    C   13  S      Cor( 1S)     1.99931     -10.17394
   249    C   13  S      Val( 2S)     1.02719      -0.27799
   250    C   13  S      Ryd( 3S)     0.00178       2.27214
   251    C   13  S      Ryd( 4S)     0.00023       2.58017
   252    C   13  S      Ryd( 5S)     0.00001      20.03114
   253    C   13  px     Val( 2p)     0.99877      -0.10047
   254    C   13  px     Ryd( 4p)     0.00087       1.62471
   255    C   13  px     Ryd( 3p)     0.00025       0.82625
   256    C   13  py     Val( 2p)     1.06999      -0.10643
   257    C   13  py     Ryd( 4p)     0.00246       1.76136
   258    C   13  py     Ryd( 3p)     0.00023       1.07554
   259    C   13  pz     Val( 2p)     1.08152      -0.10706
   260    C   13  pz     Ryd( 4p)     0.00348       1.87603
   261    C   13  pz     Ryd( 3p)     0.00032       1.23895
   262    C   13  dxy    Ryd( 3d)     0.00057       1.50209
   263    C   13  dxy    Ryd( 4d)     0.00015       3.21779
   264    C   13  dxz    Ryd( 3d)     0.00133       1.89908
   265    C   13  dxz    Ryd( 4d)     0.00033       3.80645
   266    C   13  dyz    Ryd( 3d)     0.00106       1.77265
   267    C   13  dyz    Ryd( 4d)     0.00052       3.51021
   268    C   13  dx2y2  Ryd( 3d)     0.00115       1.77586
   269    C   13  dx2y2  Ryd( 4d)     0.00037       3.71424
   270    C   13  dz2    Ryd( 3d)     0.00118       1.81121
   271    C   13  dz2    Ryd( 4d)     0.00033       3.46242
   272    C   13  f(0)   Ryd( 4f)     0.00007       3.85854
   273    C   13  f(C1)  Ryd( 4f)     0.00006       3.78120
   274    C   13  f(S1)  Ryd( 4f)     0.00018       3.79118
   275    C   13  f(C2)  Ryd( 4f)     0.00014       3.96865
   276    C   13  f(S2)  Ryd( 4f)     0.00007       3.66860
   277    C   13  f(C3)  Ryd( 4f)     0.00002       3.62775
   278    C   13  f(S3)  Ryd( 4f)     0.00005       3.69180

   279    H   14  S      Val( 1S)     0.74420       0.05297
   280    H   14  S      Ryd( 2S)     0.00027       1.24882
   281    H   14  S      Ryd( 3S)     0.00012       1.64442
   282    H   14  px     Ryd( 2p)     0.00015       2.50571
   283    H   14  py     Ryd( 2p)     0.00028       2.76871
   284    H   14  pz     Ryd( 2p)     0.00044       3.02338

 WARNING:  1 low occupancy (<1.9990e) core orbital  found on  C    3
           1 low occupancy (<1.9990e) core orbital  found on  C    4

 WARNING:  Population inversion found on atom  C    1
           Population inversion found on atom  C    5
           Population inversion found on atom  C    7
           Population inversion found on atom  C    9
           Population inversion found on atom  C   11
           Population inversion found on atom  C   13


 Summary of Natural Population Analysis:                  
                                                          
                                       Natural Population 
                Natural  -----------------------------------------------
    Atom  No    Charge         Core      Valence    Rydberg      Total
 -----------------------------------------------------------------------
      C    1   -0.22636      1.99933     4.20658    0.02045     6.22636
      H    2    0.22705      0.00000     0.77165    0.00129     0.77295
      C    3   -0.06196      1.99855     4.03388    0.02953     6.06196
      C    4   -0.06196      1.99855     4.03388    0.02953     6.06196
      C    5   -0.22636      1.99933     4.20658    0.02045     6.22636
      H    6    0.22705      0.00000     0.77165    0.00129     0.77295
      C    7   -0.22636      1.99933     4.20658    0.02045     6.22636
      H    8    0.22705      0.00000     0.77165    0.00129     0.77295
      C    9   -0.19397      1.99931     4.17748    0.01719     6.19397
      H   10    0.25454      0.00000     0.74420    0.00126     0.74546
      C   11   -0.22636      1.99933     4.20658    0.02045     6.22636
      H   12    0.22705      0.00000     0.77165    0.00129     0.77295
      C   13   -0.19397      1.99931     4.17748    0.01719     6.19397
      H   14    0.25454      0.00000     0.74420    0.00126     0.74546
 =======================================================================
   * Total *   -0.00000     15.99302    37.82407    0.18291    54.00000

                                 Natural Population      
 --------------------------------------------------------
   Core                      15.99302 ( 99.9563% of  16)
   Valence                   37.82407 ( 99.5370% of  38)
   Natural Minimal Basis     53.81709 ( 99.6613% of  54)
   Natural Rydberg Basis      0.18291 (  0.3387% of  54)
 --------------------------------------------------------

    Atom  No          Natural Electron Configuration
 ----------------------------------------------------------------------------
      C    1      [core]2S( 1.05)2p( 3.16)3d( 0.01)4p( 0.01)
      H    2            1S( 0.77)
      C    3      [core]2S( 1.12)2p( 2.92)3p( 0.01)3d( 0.01)
      C    4      [core]2S( 1.12)2p( 2.92)3p( 0.01)3d( 0.01)
      C    5      [core]2S( 1.05)2p( 3.16)3d( 0.01)4p( 0.01)
      H    6            1S( 0.77)
      C    7      [core]2S( 1.05)2p( 3.16)3d( 0.01)4p( 0.01)
      H    8            1S( 0.77)
      C    9      [core]2S( 1.03)2p( 3.15)3d( 0.01)4p( 0.01)
      H   10            1S( 0.74)
      C   11      [core]2S( 1.05)2p( 3.16)3d( 0.01)4p( 0.01)
      H   12            1S( 0.77)
      C   13      [core]2S( 1.03)2p( 3.15)3d( 0.01)4p( 0.01)
      H   14            1S( 0.74)


 Wiberg bond index matrix in the NAO basis:                                    

     Atom    1       2       3       4       5       6       7       8       9
     ---- ------  ------  ------  ------  ------  ------  ------  ------  ------
   1.  C  0.0000  0.9096  0.9715  0.0555  1.0105  0.0043  0.0086  0.0028  0.9520
   2.  H  0.9096  0.0000  0.0103  0.0117  0.0043  0.0002  0.0028  0.0000  0.0029
   3.  C  0.9715  0.0103  0.0000  1.5935  0.0555  0.0117  0.9715  0.0103  0.0600
   4.  C  0.0555  0.0117  1.5935  0.0000  0.9715  0.0103  0.0555  0.0117  0.0493
   5.  C  1.0105  0.0043  0.0555  0.9715  0.0000  0.9096  0.0224  0.0010  0.0104
   6.  H  0.0043  0.0002  0.0117  0.0103  0.9096  0.0000  0.0010  0.0014  0.0044
   7.  C  0.0086  0.0028  0.9715  0.0555  0.0224  0.0010  0.0000  0.9096  0.9520
   8.  H  0.0028  0.0000  0.0103  0.0117  0.0010  0.0014  0.9096  0.0000  0.0029
   9.  C  0.9520  0.0029  0.0600  0.0493  0.0104  0.0044  0.9520  0.0029  0.0000
  10.  H  0.0023  0.0009  0.0036  0.0195  0.0024  0.0002  0.0023  0.0009  0.8996
  11.  C  0.0224  0.0010  0.0555  0.9715  0.0086  0.0028  1.0105  0.0043  0.0104
  12.  H  0.0010  0.0014  0.0117  0.0103  0.0028  0.0000  0.0043  0.0002  0.0044
  13.  C  0.0104  0.0044  0.0493  0.0600  0.9520  0.0029  0.0104  0.0044  0.9981
  14.  H  0.0024  0.0002  0.0195  0.0036  0.0023  0.0009  0.0024  0.0002  0.0018

     Atom   10      11      12      13      14
     ---- ------  ------  ------  ------  ------
   1.  C  0.0023  0.0224  0.0010  0.0104  0.0024
   2.  H  0.0009  0.0010  0.0014  0.0044  0.0002
   3.  C  0.0036  0.0555  0.0117  0.0493  0.0195
   4.  C  0.0195  0.9715  0.0103  0.0600  0.0036
   5.  C  0.0024  0.0086  0.0028  0.9520  0.0023
   6.  H  0.0002  0.0028  0.0000  0.0029  0.0009
   7.  C  0.0023  1.0105  0.0043  0.0104  0.0024
   8.  H  0.0009  0.0043  0.0002  0.0044  0.0002
   9.  C  0.8996  0.0104  0.0044  0.9981  0.0018
  10.  H  0.0000  0.0024  0.0002  0.0018  0.0005
  11.  C  0.0024  0.0000  0.9096  0.9520  0.0023
  12.  H  0.0002  0.9096  0.0000  0.0029  0.0009
  13.  C  0.0018  0.9520  0.0029  0.0000  0.8996
  14.  H  0.0005  0.0023  0.0009  0.8996  0.0000


 Wiberg bond index, Totals by atom:                                            

     Atom    1
     ---- ------
   1.  C  3.9532
   2.  H  0.9497
   3.  C  3.8238
   4.  C  3.8238
   5.  C  3.9532
   6.  H  0.9497
   7.  C  3.9532
   8.  H  0.9497
   9.  C  3.9481
  10.  H  0.9363
  11.  C  3.9532
  12.  H  0.9497
  13.  C  3.9481
  14.  H  0.9363


 Atom-atom overlap-weighted NAO bond order:                                    

     Atom    1       2       3       4       5       6       7       8       9
     ---- ------  ------  ------  ------  ------  ------  ------  ------  ------
   1.  C  0.0000  0.7977  0.7899  0.0282  0.8133 -0.0063 -0.0167  0.0017  0.7693
   2.  H  0.7977  0.0000 -0.0026  0.0018 -0.0063 -0.0014  0.0017  0.0000 -0.0023
   3.  C  0.7899 -0.0026  0.0000  1.1079  0.0282  0.0018  0.7899 -0.0026  0.1150
   4.  C  0.0282  0.0018  1.1079  0.0000  0.7899 -0.0026  0.0282  0.0018 -0.0366
   5.  C  0.8133 -0.0063  0.0282  0.7899  0.0000  0.7977  0.0001  0.0002  0.0201
   6.  H -0.0063 -0.0014  0.0018 -0.0026  0.7977  0.0000  0.0002 -0.0000  0.0013
   7.  C -0.0167  0.0017  0.7899  0.0282  0.0001  0.0002  0.0000  0.7977  0.7693
   8.  H  0.0017  0.0000 -0.0026  0.0018  0.0002 -0.0000  0.7977  0.0000 -0.0023
   9.  C  0.7693 -0.0023  0.1150 -0.0366  0.0201  0.0013  0.7693 -0.0023  0.0000
  10.  H  0.0004 -0.0019 -0.0021  0.0010  0.0004  0.0001  0.0004 -0.0019  0.7963
  11.  C  0.0001  0.0002  0.0282  0.7899 -0.0167  0.0017  0.8133 -0.0063  0.0201
  12.  H  0.0002 -0.0000  0.0018 -0.0026  0.0017  0.0000 -0.0063 -0.0014  0.0013
  13.  C  0.0201  0.0013 -0.0366  0.1150  0.7693 -0.0023  0.0201  0.0013  0.8013
  14.  H  0.0004  0.0001  0.0010 -0.0021  0.0004 -0.0019  0.0004  0.0001  0.0001

     Atom   10      11      12      13      14
     ---- ------  ------  ------  ------  ------
   1.  C  0.0004  0.0001  0.0002  0.0201  0.0004
   2.  H -0.0019  0.0002 -0.0000  0.0013  0.0001
   3.  C -0.0021  0.0282  0.0018 -0.0366  0.0010
   4.  C  0.0010  0.7899 -0.0026  0.1150 -0.0021
   5.  C  0.0004 -0.0167  0.0017  0.7693  0.0004
   6.  H  0.0001  0.0017  0.0000 -0.0023 -0.0019
   7.  C  0.0004  0.8133 -0.0063  0.0201  0.0004
   8.  H -0.0019 -0.0063 -0.0014  0.0013  0.0001
   9.  C  0.7963  0.0201  0.0013  0.8013  0.0001
  10.  H  0.0000  0.0004  0.0001  0.0001 -0.0018
  11.  C  0.0004  0.0000  0.7977  0.7693  0.0004
  12.  H  0.0001  0.7977  0.0000 -0.0023 -0.0019
  13.  C  0.0001  0.7693 -0.0023  0.0000  0.7963
  14.  H -0.0018  0.0004 -0.0019  0.7963  0.0000


 Atom-atom overlap-weighted NAO bond order, Totals by atom:                    

     Atom    1
     ---- ------
   1.  C  3.1983
   2.  H  0.7883
   3.  C  2.8197
   4.  C  2.8197
   5.  C  3.1983
   6.  H  0.7883
   7.  C  3.1983
   8.  H  0.7883
   9.  C  3.2530
  10.  H  0.7913
  11.  C  3.1983
  12.  H  0.7883
  13.  C  3.2530
  14.  H  0.7913


 MO bond order:                                                                

     Atom    1       2       3       4       5       6       7       8       9
     ---- ------  ------  ------  ------  ------  ------  ------  ------  ------
   1.  C  0.0000  0.4694  0.3000 -0.1991 -0.5152  0.0649 -0.1005  0.0745 -0.8492
   2.  H  0.4694  0.0000 -0.0207  0.0846  0.0007 -0.0177  0.0008 -0.0000  0.0002
   3.  C  0.3000 -0.0207  0.0000 -0.3033 -0.1072 -0.0447 -0.9753 -0.0143 -0.1715
   4.  C -0.1991  0.0846 -0.3033  0.0000  0.3616  0.1052 -0.4257  0.1173  0.0790
   5.  C -0.5152  0.0007 -0.1072  0.3616  0.0000 -0.5407  0.1786 -0.0208 -0.1393
   6.  H  0.0649 -0.0177 -0.0447  0.1052 -0.5407  0.0000 -0.0034  0.0275 -0.0794
   7.  C -0.1005  0.0008 -0.9753 -0.4257  0.1786 -0.0034  0.0000  1.6244  1.0387
   8.  H  0.0745 -0.0000 -0.0143  0.1173 -0.0208  0.0275  1.6244  0.0000  0.0082
   9.  C -0.8492  0.0002 -0.1715  0.0790 -0.1393 -0.0794  1.0387  0.0082  0.0000
  10.  H  0.0319 -0.0306  0.0264  0.1136  0.0458 -0.0097  0.0253 -0.0272  1.6110
  11.  C  0.2073 -0.0177 -0.1496 -1.0766 -0.0364 -0.0394 -0.0241 -0.0520 -0.0813
  12.  H -0.0261  0.0278  0.0470  0.1007  0.0474  0.0015  0.0041 -0.0155  0.0127
  13.  C -0.1023  0.0172  0.0575 -0.2400 -1.3093  0.0522 -0.1366  0.0788 -0.1550
  14.  H  0.0414 -0.0100  0.0223 -0.0142  0.0351 -0.0345 -0.0300 -0.0088  0.0144

     Atom   10      11      12      13      14
     ---- ------  ------  ------  ------  ------
   1.  C  0.0319  0.2073 -0.0261 -0.1023  0.0414
   2.  H -0.0306 -0.0177  0.0278  0.0172 -0.0100
   3.  C  0.0264 -0.1496  0.0470  0.0575  0.0223
   4.  C  0.1136 -1.0766  0.1007 -0.2400 -0.0142
   5.  C  0.0458 -0.0364  0.0474 -1.3093  0.0351
   6.  H -0.0097 -0.0394  0.0015  0.0522 -0.0345
   7.  C  0.0253 -0.0241  0.0041 -0.1366 -0.0300
   8.  H -0.0272 -0.0520 -0.0155  0.0788 -0.0088
   9.  C  1.6110 -0.0813  0.0127 -0.1550  0.0144
  10.  H  0.0000  0.0190 -0.0086  0.0261 -0.0212
  11.  C  0.0190  0.0000  0.6413  0.3542  0.0142
  12.  H -0.0086  0.6413  0.0000  0.0320 -0.0312
  13.  C  0.0261  0.3542  0.0320  0.0000  0.7382
  14.  H -0.0212  0.0142 -0.0312  0.7382  0.0000


 MO atomic valencies:                                                          

     Atom    1
     ---- ------
   1.  C -0.6030
   2.  H  0.5040
   3.  C -1.3333
   4.  C -1.2968
   5.  C -1.9997
   6.  H -0.5182
   7.  C  1.1764
   8.  H  1.7921
   9.  C  1.2886
  10.  H  1.8019
  11.  C -0.2409
  12.  H  0.8330
  13.  C -0.5872
  14.  H  0.7155


 NATURAL BOND ORBITAL ANALYSIS:

                       Occupancies       Lewis Structure    Low   High
           Occ.    -------------------  -----------------   occ   occ
  Cycle   Thresh.   Lewis   Non-Lewis     CR  BD  3C  LP    (L)   (NL)   Dev
 =============================================================================
   1(1)    1.90    53.33583   0.66417      8  19   0   0     1      1    0.06
   2(2)    1.90    53.33583   0.66417      8  19   0   0     1      1    0.06
   3(1)    1.80    53.33583   0.66417      8  19   0   0     0      1    0.06
 -----------------------------------------------------------------------------

 Structure accepted: No low occupancy Lewis orbitals

 WARNING:  1 low occupancy (<1.9990e) core orbital  found on  C    3
           1 low occupancy (<1.9990e) core orbital  found on  C    4

 --------------------------------------------------------
   Core                     15.99298 ( 99.956% of  16)
   Valence Lewis            37.34285 ( 98.271% of  38)
  ==================       ============================
   Total Lewis              53.33583 ( 98.770% of  54)
  -----------------------------------------------------
   Valence non-Lewis         0.59362 (  1.099% of  54)
   Rydberg non-Lewis         0.07055 (  0.131% of  54)
  ==================       ============================
   Total non-Lewis           0.66417 (  1.230% of  54)
 --------------------------------------------------------


       (Occupancy)   Bond orbital/ Coefficients/ Hybrids
 ---------------------------------------------------------------------------------
     1. (1.99421) BD ( 1) C   1 - H   2  
                ( 62.17%)   0.7885* C   1 s( 30.67%)p 2.26( 69.28%)d 0.00(  0.03%)
                                                  f 0.00(  0.01%)
                                            0.0001 -0.5529 -0.0312 -0.0059  0.0004
                                            0.6476 -0.0100  0.0019 -0.5225  0.0086
                                           -0.0020 -0.0167  0.0020  0.0001  0.0122
                                            0.0094 -0.0041  0.0007 -0.0005  0.0002
                                            0.0005 -0.0029  0.0044  0.0051  0.0004
                                           -0.0051  0.0061 -0.0008  0.0003 -0.0035
                                           -0.0078
                ( 37.83%)   0.6150* H   2 s( 99.94%)p 0.00(  0.06%)
                                           -0.9997 -0.0027 -0.0005 -0.0181  0.0157
                                           -0.0006
     2. (1.96523) BD ( 1) C   1 - C   3  
                ( 50.10%)   0.7078* C   1 s( 21.63%)p 3.61( 78.21%)d 0.01(  0.15%)
                                                  f 0.00(  0.01%)
                                           -0.0000  0.4648 -0.0174 -0.0039  0.0009
                                            0.4832 -0.0283 -0.0044  0.1325  0.0333
                                           -0.0012 -0.7273 -0.0119 -0.0016 -0.0105
                                            0.0082 -0.0275 -0.0078 -0.0008 -0.0019
                                            0.0196  0.0002 -0.0029  0.0080  0.0047
                                            0.0039 -0.0002 -0.0053  0.0037  0.0061
                                            0.0008
                ( 49.90%)   0.7064* C   3 s( 32.26%)p 2.09( 67.47%)d 0.01(  0.26%)
                                                  f 0.00(  0.00%)
                                            0.0000  0.5679 -0.0047 -0.0038 -0.0004
                                           -0.7056 -0.0168  0.0017  0.3381  0.0144
                                            0.0054  0.2485 -0.0112 -0.0119  0.0137
                                           -0.0078 -0.0386 -0.0064 -0.0060  0.0033
                                            0.0169  0.0074  0.0206 -0.0063 -0.0012
                                           -0.0013  0.0005  0.0040  0.0005  0.0006
                                            0.0011
     3. (1.99174) BD ( 1) C   1 - C   5  
                ( 50.00%)   0.7071* C   1 s( 24.97%)p 3.00( 74.90%)d 0.00(  0.12%)
                                                  f 0.00(  0.01%)
                                            0.0000  0.4995 -0.0153 -0.0017 -0.0001
                                           -0.2437 -0.0413 -0.0038 -0.8293  0.0050
                                            0.0028  0.0084  0.0026 -0.0012 -0.0122
                                            0.0123 -0.0016  0.0003 -0.0012  0.0002
                                           -0.0183 -0.0121 -0.0215  0.0001  0.0005
                                            0.0023  0.0029 -0.0002 -0.0000 -0.0018
                                            0.0070
                ( 50.00%)   0.7071* C   5 s( 24.97%)p 3.00( 74.90%)d 0.00(  0.12%)
                                                  f 0.00(  0.01%)
                                            0.0000  0.4995 -0.0153 -0.0017 -0.0001
                                           -0.2437 -0.0413 -0.0038  0.8293 -0.0050
                                           -0.0028  0.0084  0.0026 -0.0012  0.0122
                                           -0.0123 -0.0016  0.0003  0.0012 -0.0002
                                           -0.0183 -0.0121 -0.0215  0.0001  0.0005
                                            0.0023 -0.0029 -0.0002  0.0000 -0.0018
                                           -0.0070
     4. (1.93952) BD ( 1) C   1 - C   9  
                ( 49.93%)   0.7066* C   1 s( 22.54%)p 3.43( 77.32%)d 0.01(  0.13%)
                                                  f 0.00(  0.01%)
                                           -0.0006  0.4745 -0.0150 -0.0015  0.0000
                                            0.5327 -0.0214 -0.0044  0.1377  0.0322
                                            0.0026  0.6846  0.0141  0.0051 -0.0122
                                            0.0087  0.0234  0.0093 -0.0004  0.0009
                                            0.0192  0.0030 -0.0048  0.0082 -0.0049
                                            0.0031 -0.0007  0.0037 -0.0037  0.0057
                                            0.0012
                ( 50.07%)   0.7076* C   9 s( 23.44%)p 3.26( 76.46%)d 0.00(  0.10%)
                                                  f 0.00(  0.01%)
                                            0.0008  0.4839 -0.0126 -0.0027  0.0005
                                           -0.7066 -0.0145  0.0004  0.1624  0.0290
                                            0.0028 -0.4870  0.0259  0.0007 -0.0009
                                           -0.0027  0.0203  0.0089  0.0131 -0.0077
                                            0.0065  0.0088  0.0128 -0.0039 -0.0013
                                           -0.0031  0.0021 -0.0054 -0.0028  0.0003
                                           -0.0003
     5. (1.98251) BD ( 1) C   3 - C   4  
                ( 50.00%)   0.7071* C   3 s( 34.84%)p 1.86( 64.86%)d 0.01(  0.30%)
                                                  f 0.00(  0.00%)
                                           -0.0000  0.5902 -0.0001  0.0063  0.0011
                                            0.0000  0.0000 -0.0000 -0.5694 -0.0180
                                            0.0114 -0.5688 -0.0169 -0.0114 -0.0000
                                            0.0000  0.0000  0.0000  0.0042  0.0072
                                           -0.0365 -0.0102 -0.0382  0.0016 -0.0007
                                            0.0000  0.0038  0.0027 -0.0000 -0.0000
                                            0.0049
                ( 50.00%)   0.7071* C   4 s( 34.84%)p 1.86( 64.86%)d 0.01(  0.30%)
                                                  f 0.00(  0.00%)
                                           -0.0000  0.5902 -0.0001  0.0063  0.0011
                                           -0.0000  0.0000 -0.0000  0.5694  0.0180
                                           -0.0114 -0.5688 -0.0169 -0.0114  0.0000
                                           -0.0000  0.0000  0.0000 -0.0042 -0.0072
                                           -0.0365 -0.0102 -0.0382  0.0016 -0.0007
                                            0.0000 -0.0038  0.0027  0.0000 -0.0000
                                           -0.0049
     6. (1.84055) BD ( 2) C   3 - C   4  
                ( 50.00%)   0.7071* C   3 s(  0.63%)p99.99( 98.89%)d 0.76(  0.48%)
                                                  f 0.01(  0.00%)
                                            0.0001 -0.0690  0.0387  0.0029 -0.0001
                                            0.0000  0.0000 -0.0000  0.6620  0.0085
                                           -0.0018 -0.7364  0.0903 -0.0068 -0.0000
                                            0.0000  0.0000  0.0000  0.0633 -0.0083
                                            0.0153  0.0006 -0.0188  0.0108  0.0043
                                            0.0000  0.0035 -0.0042 -0.0000 -0.0000
                                           -0.0006
                ( 50.00%)   0.7071* C   4 s(  0.63%)p99.99( 98.89%)d 0.76(  0.48%)
                                                  f 0.01(  0.00%)
                                            0.0001 -0.0690  0.0387  0.0029 -0.0001
                                           -0.0000  0.0000 -0.0000 -0.6620 -0.0085
                                            0.0018 -0.7364  0.0903 -0.0068  0.0000
                                           -0.0000  0.0000  0.0000 -0.0633  0.0083
                                            0.0153  0.0006 -0.0188  0.0108  0.0043
                                            0.0000 -0.0035 -0.0042  0.0000 -0.0000
                                            0.0006
     7. (1.96523) BD ( 1) C   3 - C   7  
                ( 49.90%)   0.7064* C   3 s( 32.26%)p 2.09( 67.47%)d 0.01(  0.26%)
                                                  f 0.00(  0.00%)
                                            0.0000  0.5679 -0.0047 -0.0038 -0.0004
                                            0.7056  0.0168 -0.0017  0.3381  0.0144
                                            0.0054  0.2485 -0.0112 -0.0119 -0.0137
                                            0.0078  0.0386  0.0064 -0.0060  0.0033
                                            0.0169  0.0074  0.0206 -0.0063 -0.0012
                                            0.0013  0.0005  0.0040 -0.0005 -0.0006
                                            0.0011
                ( 50.10%)   0.7078* C   7 s( 21.63%)p 3.61( 78.21%)d 0.01(  0.15%)
                                                  f 0.00(  0.01%)
                                           -0.0000  0.4648 -0.0174 -0.0039  0.0009
                                           -0.4832  0.0283  0.0044  0.1325  0.0333
                                           -0.0012 -0.7273 -0.0119 -0.0016  0.0105
                                           -0.0082  0.0275  0.0078 -0.0008 -0.0019
                                            0.0196  0.0002 -0.0029  0.0080  0.0047
                                           -0.0039 -0.0002 -0.0053 -0.0037 -0.0061
                                            0.0008
     8. (1.96523) BD ( 1) C   4 - C   5  
                ( 49.90%)   0.7064* C   4 s( 32.26%)p 2.09( 67.47%)d 0.01(  0.26%)
                                                  f 0.00(  0.00%)
                                           -0.0000 -0.5679  0.0047  0.0038  0.0004
                                            0.7056  0.0168 -0.0017  0.3381  0.0144
                                            0.0054 -0.2485  0.0112  0.0119  0.0137
                                           -0.0078  0.0386  0.0064 -0.0060  0.0033
                                           -0.0169 -0.0074 -0.0206  0.0063  0.0012
                                            0.0013  0.0005 -0.0040  0.0005 -0.0006
                                            0.0011
                ( 50.10%)   0.7078* C   5 s( 21.63%)p 3.61( 78.21%)d 0.01(  0.15%)
                                                  f 0.00(  0.01%)
                                            0.0000 -0.4648  0.0174  0.0039 -0.0009
                                           -0.4832  0.0283  0.0044  0.1325  0.0333
                                           -0.0012  0.7273  0.0119  0.0016 -0.0105
                                            0.0082  0.0275  0.0078 -0.0008 -0.0019
                                           -0.0196 -0.0002  0.0029 -0.0080 -0.0047
                                           -0.0039 -0.0002  0.0053  0.0037 -0.0061
                                            0.0008
     9. (1.96523) BD ( 1) C   4 - C  11  
                ( 49.90%)   0.7064* C   4 s( 32.26%)p 2.09( 67.47%)d 0.01(  0.26%)
                                                  f 0.00(  0.00%)
                                           -0.0000 -0.5679  0.0047  0.0038  0.0004
                                           -0.7056 -0.0168  0.0017  0.3381  0.0144
                                            0.0054 -0.2485  0.0112  0.0119 -0.0137
                                            0.0078 -0.0386 -0.0064 -0.0060  0.0033
                                           -0.0169 -0.0074 -0.0206  0.0063  0.0012
                                           -0.0013  0.0005 -0.0040 -0.0005  0.0006
                                            0.0011
                ( 50.10%)   0.7078* C  11 s( 21.63%)p 3.61( 78.21%)d 0.01(  0.15%)
                                                  f 0.00(  0.01%)
                                            0.0000 -0.4648  0.0174  0.0039 -0.0009
                                            0.4832 -0.0283 -0.0044  0.1325  0.0333
                                           -0.0012  0.7273  0.0119  0.0016  0.0105
                                           -0.0082 -0.0275 -0.0078 -0.0008 -0.0019
                                           -0.0196 -0.0002  0.0029 -0.0080 -0.0047
                                            0.0039 -0.0002  0.0053 -0.0037  0.0061
                                            0.0008
    10. (1.99421) BD ( 1) C   5 - H   6  
                ( 62.17%)   0.7885* C   5 s( 30.67%)p 2.26( 69.28%)d 0.00(  0.03%)
                                                  f 0.00(  0.01%)
                                            0.0001 -0.5529 -0.0312 -0.0059  0.0004
                                            0.6476 -0.0100  0.0019  0.5225 -0.0086
                                            0.0020 -0.0167  0.0020  0.0001 -0.0122
                                           -0.0094 -0.0041  0.0007  0.0005 -0.0002
                                            0.0005 -0.0029  0.0044  0.0051  0.0004
                                           -0.0051 -0.0061 -0.0008 -0.0003 -0.0035
                                            0.0078
                ( 37.83%)   0.6150* H   6 s( 99.94%)p 0.00(  0.06%)
                                           -0.9997 -0.0027 -0.0005 -0.0181 -0.0157
                                           -0.0006
    11. (1.93952) BD ( 1) C   5 - C  13  
                ( 49.93%)   0.7066* C   5 s( 22.54%)p 3.43( 77.32%)d 0.01(  0.13%)
                                                  f 0.00(  0.01%)
                                           -0.0006  0.4745 -0.0150 -0.0015  0.0000
                                            0.5327 -0.0214 -0.0044 -0.1377 -0.0322
                                           -0.0026  0.6846  0.0141  0.0051  0.0122
                                           -0.0087  0.0234  0.0093  0.0004 -0.0009
                                            0.0192  0.0030 -0.0048  0.0082 -0.0049
                                            0.0031  0.0007  0.0037  0.0037  0.0057
                                           -0.0012
                ( 50.07%)   0.7076* C  13 s( 23.44%)p 3.26( 76.46%)d 0.00(  0.10%)
                                                  f 0.00(  0.01%)
                                            0.0008  0.4839 -0.0126 -0.0027  0.0005
                                           -0.7066 -0.0145  0.0004 -0.1624 -0.0290
                                           -0.0028 -0.4870  0.0259  0.0007  0.0009
                                            0.0027  0.0203  0.0089 -0.0131  0.0077
                                            0.0065  0.0088  0.0128 -0.0039 -0.0013
                                           -0.0031 -0.0021 -0.0054  0.0028  0.0003
                                            0.0003
    12. (1.99421) BD ( 1) C   7 - H   8  
                ( 62.17%)   0.7885* C   7 s( 30.67%)p 2.26( 69.28%)d 0.00(  0.03%)
                                                  f 0.00(  0.01%)
                                           -0.0001  0.5529  0.0312  0.0059 -0.0004
                                            0.6476 -0.0100  0.0019  0.5225 -0.0086
                                            0.0020  0.0167 -0.0020 -0.0001  0.0122
                                            0.0094 -0.0041  0.0007  0.0005 -0.0002
                                           -0.0005  0.0029 -0.0044 -0.0051 -0.0004
                                           -0.0051 -0.0061  0.0008  0.0003 -0.0035
                                            0.0078
                ( 37.83%)   0.6150* H   8 s( 99.94%)p 0.00(  0.06%)
                                            0.9997  0.0027  0.0005 -0.0181 -0.0157
                                            0.0006
    13. (1.93952) BD ( 1) C   7 - C   9  
                ( 49.93%)   0.7066* C   7 s( 22.54%)p 3.43( 77.32%)d 0.01(  0.13%)
                                                  f 0.00(  0.01%)
                                           -0.0006  0.4745 -0.0150 -0.0015  0.0000
                                           -0.5327  0.0214  0.0044  0.1377  0.0322
                                            0.0026  0.6846  0.0141  0.0051  0.0122
                                           -0.0087 -0.0234 -0.0093 -0.0004  0.0009
                                            0.0192  0.0030 -0.0048  0.0082 -0.0049
                                           -0.0031 -0.0007  0.0037  0.0037 -0.0057
                                            0.0012
                ( 50.07%)   0.7076* C   9 s( 23.44%)p 3.26( 76.46%)d 0.00(  0.10%)
                                                  f 0.00(  0.01%)
                                            0.0008  0.4839 -0.0126 -0.0027  0.0005
                                            0.7066  0.0145 -0.0004  0.1624  0.0290
                                            0.0028 -0.4870  0.0259  0.0007  0.0009
                                            0.0027 -0.0203 -0.0089  0.0131 -0.0077
                                            0.0065  0.0088  0.0128 -0.0039 -0.0013
                                            0.0031  0.0021 -0.0054  0.0028 -0.0003
                                           -0.0003
    14. (1.99174) BD ( 1) C   7 - C  11  
                ( 50.00%)   0.7071* C   7 s( 24.97%)p 3.00( 74.90%)d 0.00(  0.12%)
                                                  f 0.00(  0.01%)
                                            0.0000  0.4995 -0.0153 -0.0017 -0.0001
                                            0.2437  0.0413  0.0038 -0.8293  0.0050
                                            0.0028  0.0084  0.0026 -0.0012  0.0122
                                           -0.0123  0.0016 -0.0003 -0.0012  0.0002
                                           -0.0183 -0.0121 -0.0215  0.0001  0.0005
                                           -0.0023  0.0029 -0.0002  0.0000  0.0018
                                            0.0070
                ( 50.00%)   0.7071* C  11 s( 24.97%)p 3.00( 74.90%)d 0.00(  0.12%)
                                                  f 0.00(  0.01%)
                                            0.0000  0.4995 -0.0153 -0.0017 -0.0001
                                            0.2437  0.0413  0.0038  0.8293 -0.0050
                                           -0.0028  0.0084  0.0026 -0.0012 -0.0122
                                            0.0123  0.0016 -0.0003  0.0012 -0.0002
                                           -0.0183 -0.0121 -0.0215  0.0001  0.0005
                                           -0.0023 -0.0029 -0.0002 -0.0000  0.0018
                                           -0.0070
    15. (1.97789) BD ( 1) C   9 - H  10  
                ( 62.87%)   0.7929* C   9 s( 29.65%)p 2.37( 70.30%)d 0.00(  0.03%)
                                                  f 0.00(  0.01%)
                                           -0.0003  0.5439  0.0272  0.0025 -0.0004
                                            0.0000  0.0000  0.0000  0.4684 -0.0068
                                           -0.0007  0.6954 -0.0087  0.0027 -0.0000
                                            0.0000  0.0000 -0.0000  0.0099  0.0089
                                           -0.0036 -0.0040  0.0086  0.0056  0.0006
                                           -0.0000  0.0094 -0.0054  0.0000 -0.0000
                                           -0.0013
                ( 37.13%)   0.6093* H  10 s( 99.93%)p 0.00(  0.07%)
                                            0.9996  0.0013  0.0005 -0.0000 -0.0148
                                           -0.0223
    16. (1.98467) BD ( 1) C   9 - C  13  
                ( 50.00%)   0.7071* C   9 s( 23.26%)p 3.29( 76.62%)d 0.00(  0.12%)
                                                  f 0.00(  0.01%)
                                           -0.0000  0.4821 -0.0135  0.0012 -0.0002
                                           -0.0000 -0.0000 -0.0000 -0.8518  0.0034
                                            0.0024  0.1975  0.0394  0.0057  0.0000
                                           -0.0000 -0.0000  0.0000  0.0125 -0.0095
                                           -0.0269 -0.0086 -0.0048 -0.0094  0.0054
                                            0.0000  0.0063 -0.0008 -0.0000  0.0000
                                            0.0045
                ( 50.00%)   0.7071* C  13 s( 23.26%)p 3.29( 76.62%)d 0.00(  0.12%)
                                                  f 0.00(  0.01%)
                                           -0.0000  0.4821 -0.0135  0.0012 -0.0002
                                            0.0000  0.0000 -0.0000  0.8518 -0.0034
                                           -0.0024  0.1975  0.0394  0.0057 -0.0000
                                           -0.0000 -0.0000 -0.0000 -0.0125  0.0095
                                           -0.0269 -0.0086 -0.0048 -0.0094  0.0054
                                            0.0000 -0.0063 -0.0008 -0.0000 -0.0000
                                           -0.0045
    17. (1.99421) BD ( 1) C  11 - H  12  
                ( 62.17%)   0.7885* C  11 s( 30.67%)p 2.26( 69.28%)d 0.00(  0.03%)
                                                  f 0.00(  0.01%)
                                           -0.0001  0.5529  0.0312  0.0059 -0.0004
                                            0.6476 -0.0100  0.0019 -0.5225  0.0086
                                           -0.0020  0.0167 -0.0020 -0.0001 -0.0122
                                           -0.0094 -0.0041  0.0007 -0.0005  0.0002
                                           -0.0005  0.0029 -0.0044 -0.0051 -0.0004
                                           -0.0051  0.0061  0.0008 -0.0003 -0.0035
                                           -0.0078
                ( 37.83%)   0.6150* H  12 s( 99.94%)p 0.00(  0.06%)
                                            0.9997  0.0027  0.0005 -0.0181  0.0157
                                            0.0006
    18. (1.93952) BD ( 1) C  11 - C  13  
                ( 49.93%)   0.7066* C  11 s( 22.54%)p 3.43( 77.32%)d 0.01(  0.13%)
                                                  f 0.00(  0.01%)
                                           -0.0006  0.4745 -0.0150 -0.0015  0.0000
                                           -0.5327  0.0214  0.0044 -0.1377 -0.0322
                                           -0.0026  0.6846  0.0141  0.0051 -0.0122
                                            0.0087 -0.0234 -0.0093  0.0004 -0.0009
                                            0.0192  0.0030 -0.0048  0.0082 -0.0049
                                           -0.0031  0.0007  0.0037 -0.0037 -0.0057
                                           -0.0012
                ( 50.07%)   0.7076* C  13 s( 23.44%)p 3.26( 76.46%)d 0.00(  0.10%)
                                                  f 0.00(  0.01%)
                                            0.0008  0.4839 -0.0126 -0.0027  0.0005
                                            0.7066  0.0145 -0.0004 -0.1624 -0.0290
                                           -0.0028 -0.4870  0.0259  0.0007 -0.0009
                                           -0.0027 -0.0203 -0.0089 -0.0131  0.0077
                                            0.0065  0.0088  0.0128 -0.0039 -0.0013
                                            0.0031 -0.0021 -0.0054 -0.0028 -0.0003
                                            0.0003
    19. (1.97789) BD ( 1) C  13 - H  14  
                ( 62.87%)   0.7929* C  13 s( 29.65%)p 2.37( 70.30%)d 0.00(  0.03%)
                                                  f 0.00(  0.01%)
                                            0.0003 -0.5439 -0.0272 -0.0025  0.0004
                                            0.0000  0.0000 -0.0000  0.4684 -0.0068
                                           -0.0007 -0.6954  0.0087 -0.0027 -0.0000
                                           -0.0000 -0.0000 -0.0000  0.0099  0.0089
                                            0.0036  0.0040 -0.0086 -0.0056 -0.0006
                                            0.0000  0.0094  0.0054 -0.0000 -0.0000
                                           -0.0013
                ( 37.13%)   0.6093* H  14 s( 99.93%)p 0.00(  0.07%)
                                           -0.9996 -0.0013 -0.0005  0.0000 -0.0148
                                            0.0223
    20. (1.99932) CR ( 1) C   1           s(100.00%)p 0.00(  0.00%)
                                            1.0000  0.0003 -0.0000 -0.0000 -0.0000
                                            0.0003 -0.0000 -0.0000  0.0001  0.0000
                                            0.0000  0.0004  0.0000  0.0000 -0.0000
                                            0.0000  0.0000  0.0000 -0.0000  0.0000
                                            0.0000  0.0000 -0.0000  0.0000 -0.0000
                                            0.0000 -0.0000  0.0000 -0.0000  0.0000
                                            0.0000
    21. (1.99854) CR ( 1) C   3           s(100.00%)p 0.00(  0.00%)
                                            1.0000  0.0000 -0.0000 -0.0000  0.0000
                                           -0.0000 -0.0000  0.0000 -0.0001 -0.0000
                                            0.0000  0.0001 -0.0000  0.0000  0.0000
                                           -0.0000 -0.0000 -0.0000 -0.0000  0.0000
                                           -0.0000 -0.0000  0.0000 -0.0000 -0.0000
                                           -0.0000 -0.0000  0.0000  0.0000  0.0000
                                            0.0000
    22. (1.99854) CR ( 1) C   4           s(100.00%)p 0.00(  0.00%)
                                            1.0000  0.0000 -0.0000 -0.0000  0.0000
                                            0.0000 -0.0000  0.0000  0.0001  0.0000
                                           -0.0000  0.0001 -0.0000  0.0000 -0.0000
                                            0.0000 -0.0000 -0.0000  0.0000 -0.0000
                                           -0.0000 -0.0000  0.0000 -0.0000 -0.0000
                                           -0.0000  0.0000  0.0000 -0.0000  0.0000
                                           -0.0000
    23. (1.99932) CR ( 1) C   5           s(100.00%)p 0.00(  0.00%)
                                            1.0000  0.0003 -0.0000 -0.0000 -0.0000
                                            0.0003 -0.0000 -0.0000 -0.0001 -0.0000
                                           -0.0000  0.0004  0.0000  0.0000  0.0000
                                           -0.0000  0.0000  0.0000  0.0000 -0.0000
                                            0.0000  0.0000 -0.0000  0.0000 -0.0000
                                            0.0000  0.0000  0.0000  0.0000  0.0000
                                           -0.0000
    24. (1.99932) CR ( 1) C   7           s(100.00%)p 0.00(  0.00%)
                                            1.0000  0.0003 -0.0000 -0.0000 -0.0000
                                           -0.0003  0.0000  0.0000  0.0001  0.0000
                                            0.0000  0.0004  0.0000  0.0000  0.0000
                                           -0.0000 -0.0000 -0.0000 -0.0000  0.0000
                                            0.0000  0.0000 -0.0000  0.0000 -0.0000
                                           -0.0000 -0.0000  0.0000  0.0000 -0.0000
                                            0.0000
    25. (1.99931) CR ( 1) C   9           s(100.00%)p 0.00(  0.00%)
                                            1.0000 -0.0006  0.0000  0.0000 -0.0000
                                            0.0000  0.0000  0.0000 -0.0001 -0.0000
                                           -0.0000  0.0010 -0.0000 -0.0000 -0.0000
                                            0.0000  0.0000 -0.0000 -0.0000  0.0000
                                           -0.0000 -0.0000 -0.0000  0.0000  0.0000
                                           -0.0000 -0.0000  0.0000  0.0000 -0.0000
                                            0.0000
    26. (1.99932) CR ( 1) C  11           s(100.00%)p 0.00(  0.00%)
                                            1.0000  0.0003 -0.0000 -0.0000 -0.0000
                                           -0.0003  0.0000  0.0000 -0.0001 -0.0000
                                           -0.0000  0.0004  0.0000  0.0000 -0.0000
                                            0.0000 -0.0000 -0.0000  0.0000 -0.0000
                                            0.0000  0.0000 -0.0000  0.0000 -0.0000
                                           -0.0000  0.0000  0.0000 -0.0000 -0.0000
                                           -0.0000
    27. (1.99931) CR ( 1) C  13           s(100.00%)p 0.00(  0.00%)
                                            1.0000 -0.0006  0.0000  0.0000 -0.0000
                                           -0.0000 -0.0000  0.0000  0.0001  0.0000
                                            0.0000  0.0010 -0.0000 -0.0000  0.0000
                                            0.0000  0.0000  0.0000  0.0000 -0.0000
                                           -0.0000 -0.0000 -0.0000  0.0000  0.0000
                                           -0.0000  0.0000  0.0000  0.0000  0.0000
                                           -0.0000
    28. (0.00314) RY*( 1) C   1           s( 36.75%)p 0.87( 31.88%)d 0.76( 27.92%)
                                                  f 0.09(  3.44%)
                                           -0.0000  0.0125  0.5779 -0.1822  0.0136
                                            0.0339  0.1704 -0.0996 -0.0199 -0.0596
                                            0.0823 -0.0019 -0.4783  0.1980 -0.1726
                                           -0.1829  0.1919 -0.0827  0.3087  0.0417
                                           -0.2159  0.1406 -0.0464 -0.0818  0.0138
                                           -0.0247  0.0082  0.1027  0.0643 -0.1322
                                           -0.0376
    29. (0.00186) RY*( 2) C   1           s(  9.37%)p 5.06( 47.44%)d 4.44( 41.57%)
                                                  f 0.17(  1.62%)
                                           -0.0000  0.0466  0.2689 -0.1357 -0.0294
                                            0.0340  0.4225 -0.0120 -0.0300 -0.4824
                                            0.0453 -0.0011  0.2207 -0.1008  0.3875
                                           -0.2816 -0.1617  0.0630 -0.1706 -0.0165
                                            0.1702 -0.0503  0.2809 -0.1277  0.0108
                                           -0.0089 -0.0733 -0.0683 -0.0177  0.0372
                                           -0.0655
    30. (0.00101) RY*( 3) C   1           s(  1.67%)p26.87( 44.97%)d29.44( 49.27%)
                                                  f 2.44(  4.08%)
                                            0.0000 -0.0062  0.1209  0.0237  0.0389
                                            0.0190 -0.3768 -0.0857  0.0139 -0.4155
                                            0.1337 -0.0085  0.3294 -0.0274 -0.4413
                                           -0.0535  0.0826 -0.0914 -0.3078 -0.0188
                                           -0.3576  0.1476  0.1792  0.0547 -0.0437
                                            0.0528  0.0089 -0.0162 -0.0529 -0.1802
                                           -0.0228
    31. (0.00081) RY*( 4) C   1           s(  5.68%)p11.50( 65.30%)d 4.75( 26.96%)
                                                  f 0.36(  2.05%)
                                            0.0000 -0.0023  0.2338 -0.0453  0.0090
                                            0.0047  0.3733 -0.1857 -0.0093  0.4854
                                           -0.1174 -0.0089  0.4100 -0.2479 -0.0791
                                           -0.0397  0.0312 -0.0725 -0.2355 -0.0870
                                           -0.2137  0.1775 -0.3067 -0.1461 -0.0130
                                           -0.0820  0.0511 -0.0447 -0.0395 -0.0779
                                            0.0375
    32. (0.00056) RY*( 5) C   1           s(  6.96%)p 0.95(  6.63%)d11.52( 80.21%)
                                                  f 0.89(  6.19%)
                                            0.0000 -0.0186  0.2569  0.0471  0.0329
                                           -0.0092 -0.1250 -0.0684 -0.0115  0.0609
                                            0.1320 -0.0152  0.1445  0.0596 -0.2237
                                           -0.0930  0.3810 -0.1835 -0.1504  0.0921
                                            0.6276 -0.3411 -0.1500 -0.0263 -0.0697
                                           -0.0829 -0.0612  0.0938 -0.0492  0.1142
                                           -0.1489
    33. (0.00029) RY*( 6) C   1           s(  1.62%)p22.60( 36.55%)d34.13( 55.19%)
                                                  f 4.11(  6.65%)
                                            0.0000 -0.0008  0.1195 -0.0413  0.0132
                                            0.0064 -0.3571 -0.2068  0.0125 -0.2188
                                           -0.3664 -0.0041 -0.0937 -0.0642  0.5063
                                            0.0833  0.2502 -0.1146 -0.1917  0.2172
                                           -0.0298  0.1797 -0.3093 -0.0090  0.0067
                                           -0.1350  0.0625  0.0240  0.0326  0.0290
                                            0.2045
    34. (0.00030) RY*( 7) C   1           s(  1.27%)p56.89( 72.52%)d18.54( 23.64%)
                                                  f 2.01(  2.56%)
                                            0.0000 -0.0021  0.0821 -0.0671  0.0387
                                           -0.0010 -0.0521 -0.1070  0.0040 -0.0216
                                           -0.0364 -0.0082  0.5605  0.6285  0.1352
                                            0.1073 -0.1348 -0.0678  0.4164  0.0182
                                           -0.0505 -0.0050 -0.0808  0.0324 -0.0237
                                           -0.0259  0.0112  0.1311  0.0323  0.0600
                                            0.0493
    35. (0.00017) RY*( 8) C   1           s( 10.55%)p 2.69( 28.33%)d 5.15( 54.35%)
                                                  f 0.64(  6.77%)
                                            0.0000  0.0042  0.1287  0.2967  0.0295
                                           -0.0011 -0.0376  0.1865 -0.0062  0.3455
                                            0.3484 -0.0085  0.0494  0.0617  0.3567
                                           -0.0416  0.2366 -0.1988 -0.1262  0.3104
                                           -0.2546  0.0164  0.3714  0.0613 -0.0107
                                            0.1556 -0.1339  0.0834  0.0598  0.1123
                                            0.0484
    36. (0.00014) RY*( 9) C   1           s( 36.28%)p 0.59( 21.44%)d 1.04( 37.58%)
                                                  f 0.13(  4.69%)
                                            0.0000 -0.0125  0.2283  0.5524  0.0737
                                            0.0048 -0.2712 -0.2987  0.0000  0.0774
                                            0.1854  0.0115 -0.0964  0.0428  0.0671
                                           -0.2544 -0.3744  0.3180 -0.0072 -0.1591
                                            0.0258  0.0024 -0.1329 -0.1471  0.0417
                                           -0.1295 -0.0882 -0.0865 -0.0619  0.0746
                                            0.0614
    37. (0.00007) RY*(10) C   1           s(  2.54%)p10.99( 27.92%)d20.65( 52.48%)
                                                  f 6.71( 17.05%)
    38. (0.00005) RY*(11) C   1           s(  3.78%)p10.29( 38.90%)d11.19( 42.31%)
                                                  f 3.97( 15.01%)
    39. (0.00005) RY*(12) C   1           s(  3.53%)p 6.94( 24.48%)d19.62( 69.25%)
                                                  f 0.78(  2.74%)
    40. (0.00005) RY*(13) C   1           s( 18.35%)p 1.25( 22.89%)d 2.51( 46.03%)
                                                  f 0.69( 12.72%)
    41. (0.00003) RY*(14) C   1           s(  0.60%)p 6.18(  3.68%)d99.99( 84.89%)
                                                  f18.16( 10.83%)
    42. (0.00001) RY*(15) C   1           s(  8.65%)p 1.11(  9.59%)d 8.55( 73.99%)
                                                  f 0.90(  7.76%)
    43. (0.00000) RY*(16) C   1           s( 14.73%)p 4.27( 62.88%)d 0.84( 12.37%)
                                                  f 0.68( 10.01%)
    44. (0.00001) RY*(17) C   1           s(  2.49%)p 0.45(  1.12%)d38.40( 95.80%)
                                                  f 0.24(  0.59%)
    45. (0.00000) RY*(18) C   1           s( 97.53%)p 0.01(  1.36%)d 0.01(  0.99%)
                                                  f 0.00(  0.12%)
    46. (0.00001) RY*(19) C   1           s( 22.35%)p 0.64( 14.41%)d 2.58( 57.70%)
                                                  f 0.25(  5.54%)
    47. (0.00000) RY*(20) C   1           s(  0.40%)p 6.46(  2.59%)d 9.46(  3.79%)
                                                  f99.99( 93.22%)
    48. (0.00000) RY*(21) C   1           s(  4.61%)p 2.82( 12.99%)d 5.01( 23.09%)
                                                  f12.86( 59.31%)
    49. (0.00000) RY*(22) C   1           s(  0.77%)p 1.61(  1.23%)d 5.39(  4.13%)
                                                  f99.99( 93.88%)
    50. (0.00000) RY*(23) C   1           s(  0.03%)p84.24(  2.88%)d99.99(  9.29%)
                                                  f99.99( 87.79%)
    51. (0.00000) RY*(24) C   1           s(  0.08%)p 4.38(  0.33%)d96.37(  7.27%)
                                                  f99.99( 92.33%)
    52. (0.00000) RY*(25) C   1           s(  3.20%)p 4.18( 13.35%)d 3.68( 11.77%)
                                                  f22.43( 71.69%)
    53. (0.00000) RY*(26) C   1           s(  6.38%)p 0.72(  4.59%)d 1.21(  7.72%)
                                                  f12.73( 81.30%)
    54. (0.00042) RY*( 1) H   2           s( 96.14%)p 0.04(  3.86%)
                                            0.0016  0.9803 -0.0173 -0.0777  0.1755
                                           -0.0423
    55. (0.00016) RY*( 2) H   2           s( 81.22%)p 0.23( 18.78%)
                                           -0.0075  0.0379  0.9004  0.4183  0.0363
                                           -0.1075
    56. (0.00011) RY*( 3) H   2           s(  8.46%)p10.83( 91.54%)
                                           -0.0035  0.1064  0.2706 -0.5239 -0.8006
                                           -0.0051
    57. (0.00012) RY*( 4) H   2           s(  1.34%)p73.85( 98.66%)
                                           -0.0007  0.0417  0.1078  0.0171  0.0245
                                            0.9928
    58. (0.00002) RY*( 5) H   2           s( 12.91%)p 6.74( 87.09%)
    59. (0.00331) RY*( 1) C   3           s(  3.18%)p23.99( 76.24%)d 6.09( 19.35%)
                                                  f 0.39(  1.23%)
                                            0.0000  0.0168  0.1456  0.0999  0.0177
                                           -0.0000  0.0000 -0.0000 -0.0661  0.5907
                                            0.1616  0.0633  0.6060 -0.1082 -0.0000
                                           -0.0000  0.0000  0.0000  0.3887 -0.0497
                                           -0.1186 -0.0324  0.0132  0.1571  0.0771
                                           -0.0000  0.0565 -0.0562  0.0000  0.0000
                                           -0.0040
    60. (0.00130) RY*( 2) C   3           s( 14.33%)p 4.78( 68.57%)d 0.93( 13.28%)
                                                  f 0.27(  3.81%)
                                            0.0000  0.0224 -0.1532  0.3448 -0.0215
                                           -0.0000  0.0000  0.0000  0.0008 -0.5518
                                           -0.3670  0.0482  0.4934 -0.0285  0.0000
                                            0.0000 -0.0000 -0.0000 -0.0200 -0.0498
                                           -0.2734  0.0384 -0.1451  0.1807  0.0695
                                           -0.0000  0.0097 -0.1763 -0.0000  0.0000
                                            0.0463
    61. (0.00112) RY*( 3) C   3           s(  0.00%)p 1.00(  7.14%)d12.28( 87.68%)
                                                  f 0.73(  5.19%)
                                            0.0000  0.0000  0.0000 -0.0000  0.0000
                                           -0.0500  0.2554  0.0606  0.0000 -0.0000
                                           -0.0000  0.0000 -0.0000  0.0000 -0.6176
                                           -0.0835  0.6418 -0.2765  0.0000 -0.0000
                                           -0.0000  0.0000 -0.0000  0.0000 -0.0000
                                            0.1372  0.0000 -0.0000 -0.1777 -0.0381
                                           -0.0000
    62. (0.00097) RY*( 4) C   3           s(  0.00%)p 1.00( 73.72%)d 0.32( 23.23%)
                                                  f 0.04(  3.05%)
                                           -0.0000 -0.0000  0.0000 -0.0000  0.0000
                                            0.0016  0.8586  0.0002 -0.0000 -0.0000
                                           -0.0000  0.0000 -0.0000 -0.0000 -0.0417
                                           -0.2954 -0.3691  0.0843 -0.0000 -0.0000
                                            0.0000  0.0000  0.0000  0.0000 -0.0000
                                           -0.1465 -0.0000  0.0000 -0.0420 -0.0852
                                           -0.0000
    63. (0.00045) RY*( 5) C   3           s( 18.37%)p 1.35( 24.83%)d 2.95( 54.25%)
                                                  f 0.14(  2.55%)
                                            0.0000 -0.0070  0.4268 -0.0063  0.0372
                                           -0.0000 -0.0000 -0.0000  0.0134 -0.0899
                                           -0.0565  0.0435 -0.3105 -0.3723 -0.0000
                                           -0.0000  0.0000  0.0000  0.2884  0.0101
                                           -0.0293  0.0985 -0.6193  0.2551 -0.0735
                                           -0.0000  0.1414 -0.0023 -0.0000 -0.0000
                                            0.0108
    64. (0.00041) RY*( 6) C   3           s( 11.59%)p 2.21( 25.59%)d 4.76( 55.22%)
                                                  f 0.65(  7.59%)
                                            0.0000  0.0041  0.3365  0.0439  0.0278
                                            0.0000 -0.0000 -0.0000 -0.0279 -0.1289
                                            0.2700  0.0053  0.3199 -0.2515 -0.0000
                                           -0.0000  0.0000  0.0000 -0.4105 -0.3888
                                            0.3448  0.2302 -0.0692 -0.2364 -0.1830
                                           -0.0000 -0.1393 -0.0605 -0.0000 -0.0000
                                           -0.1391
    65. (0.00036) RY*( 7) C   3           s( 14.00%)p 2.76( 38.59%)d 3.25( 45.48%)
                                                  f 0.14(  1.92%)
                                            0.0000 -0.0064  0.3143 -0.2009  0.0297
                                            0.0000 -0.0000 -0.0000 -0.0175 -0.2199
                                           -0.1438 -0.0063  0.0070 -0.5626 -0.0000
                                           -0.0000 -0.0000  0.0000  0.0700  0.1018
                                           -0.0617 -0.2505  0.6063  0.0733  0.1184
                                           -0.0000 -0.0302  0.0589 -0.0000 -0.0000
                                            0.0282
    66. (0.00025) RY*( 8) C   3           s(  0.00%)p 1.00( 43.19%)d 1.16( 50.23%)
                                                  f 0.15(  6.57%)
                                            0.0000 -0.0000  0.0000 -0.0000  0.0000
                                           -0.0157  0.3463  0.5584 -0.0000 -0.0000
                                            0.0000  0.0000  0.0000 -0.0000  0.2922
                                            0.6159  0.1584 -0.1120  0.0000 -0.0000
                                            0.0000  0.0000 -0.0000  0.0000 -0.0000
                                            0.1009 -0.0000  0.0000  0.1785  0.1539
                                           -0.0000
    67. (0.00018) RY*( 9) C   3           s(  4.55%)p 1.62(  7.40%)d19.13( 87.09%)
                                                  f 0.21(  0.96%)
                                            0.0000  0.0079 -0.0540  0.2005 -0.0485
                                           -0.0000 -0.0000  0.0000 -0.0306 -0.1391
                                           -0.2064  0.0134 -0.0952  0.0432 -0.0000
                                           -0.0000 -0.0000  0.0000  0.6409 -0.3620
                                            0.3229 -0.0033  0.1145 -0.4601  0.0215
                                            0.0000  0.0544 -0.0059  0.0000 -0.0000
                                           -0.0784
    68. (0.00010) RY*(10) C   3           s(  0.00%)p 1.00( 29.64%)d 2.23( 66.17%)
                                                  f 0.14(  4.19%)
    69. (0.00007) RY*(11) C   3           s( 10.19%)p 2.87( 29.24%)d 5.64( 57.47%)
                                                  f 0.30(  3.10%)
    70. (0.00006) RY*(12) C   3           s(  0.00%)p 1.00( 17.69%)d 3.58( 63.40%)
                                                  f 1.07( 18.92%)
    71. (0.00005) RY*(13) C   3           s( 29.14%)p 0.98( 28.64%)d 1.24( 36.08%)
                                                  f 0.21(  6.14%)
    72. (0.00003) RY*(14) C   3           s(  3.98%)p 1.21(  4.82%)d18.67( 74.30%)
                                                  f 4.25( 16.90%)
    73. (0.00002) RY*(15) C   3           s(  0.00%)p 1.00( 18.35%)d 3.45( 63.32%)
                                                  f 1.00( 18.33%)
    74. (0.00002) RY*(16) C   3           s( 30.08%)p 1.18( 35.40%)d 0.16(  4.69%)
                                                  f 0.99( 29.83%)
    75. (0.00001) RY*(17) C   3           s( 30.36%)p 1.55( 47.12%)d 0.66( 20.13%)
                                                  f 0.08(  2.39%)
    76. (0.00001) RY*(18) C   3           s( 13.13%)p 0.06(  0.80%)d 6.04( 79.31%)
                                                  f 0.51(  6.75%)
    77. (0.00000) RY*(19) C   3           s( 93.12%)p 0.01(  1.00%)d 0.05(  4.32%)
                                                  f 0.02(  1.55%)
    78. (0.00000) RY*(20) C   3           s(  4.08%)p 0.13(  0.52%)d 3.05( 12.45%)
                                                  f20.32( 82.95%)
    79. (0.00000) RY*(21) C   3           s(  0.00%)p 1.00(  1.19%)d 8.89( 10.59%)
                                                  f74.03( 88.22%)
    80. (0.00000) RY*(22) C   3           s(  3.40%)p 0.45(  1.51%)d 5.90( 20.04%)
                                                  f22.08( 75.05%)
    81. (0.00000) RY*(23) C   3           s( 15.97%)p 0.65( 10.40%)d 0.63( 10.05%)
                                                  f 3.98( 63.58%)
    82. (0.00000) RY*(24) C   3           s(  0.00%)p 1.00(  9.15%)d 2.72( 24.87%)
                                                  f 7.21( 65.98%)
    83. (0.00000) RY*(25) C   3           s(  0.00%)p 1.00(  0.29%)d35.18( 10.16%)
                                                  f99.99( 89.56%)
    84. (0.00000) RY*(26) C   3           s(  0.54%)p 0.46(  0.25%)d10.28(  5.53%)
                                                  f99.99( 93.68%)
    85. (0.00331) RY*( 1) C   4           s(  3.18%)p23.99( 76.24%)d 6.09( 19.35%)
                                                  f 0.39(  1.23%)
                                           -0.0000  0.0168  0.1456  0.0999  0.0177
                                            0.0000 -0.0000  0.0000  0.0661 -0.5907
                                           -0.1616  0.0633  0.6060 -0.1082 -0.0000
                                            0.0000  0.0000 -0.0000 -0.3887  0.0497
                                           -0.1186 -0.0324  0.0132  0.1571  0.0771
                                           -0.0000 -0.0565 -0.0562  0.0000  0.0000
                                            0.0040
    86. (0.00130) RY*( 2) C   4           s( 14.33%)p 4.78( 68.57%)d 0.93( 13.28%)
                                                  f 0.27(  3.81%)
                                           -0.0000  0.0224 -0.1532  0.3448 -0.0215
                                            0.0000  0.0000 -0.0000 -0.0008  0.5518
                                            0.3670  0.0482  0.4934 -0.0285 -0.0000
                                           -0.0000 -0.0000  0.0000  0.0200  0.0498
                                           -0.2734  0.0384 -0.1451  0.1807  0.0695
                                           -0.0000 -0.0097 -0.1763 -0.0000 -0.0000
                                           -0.0463
    87. (0.00112) RY*( 3) C   4           s(  0.00%)p 1.00(  7.14%)d12.28( 87.68%)
                                                  f 0.73(  5.19%)
                                            0.0000  0.0000  0.0000  0.0000  0.0000
                                           -0.0500  0.2554  0.0606  0.0000  0.0000
                                            0.0000  0.0000  0.0000 -0.0000  0.6176
                                            0.0835  0.6418 -0.2765 -0.0000  0.0000
                                           -0.0000  0.0000 -0.0000  0.0000 -0.0000
                                            0.1372 -0.0000 -0.0000  0.1777 -0.0381
                                           -0.0000
    88. (0.00097) RY*( 4) C   4           s(  0.00%)p 1.00( 73.72%)d 0.32( 23.23%)
                                                  f 0.04(  3.05%)
                                           -0.0000 -0.0000 -0.0000 -0.0000 -0.0000
                                            0.0016  0.8586  0.0002 -0.0000 -0.0000
                                           -0.0000 -0.0000 -0.0000  0.0000  0.0417
                                            0.2954 -0.3691  0.0843  0.0000 -0.0000
                                            0.0000 -0.0000  0.0000 -0.0000  0.0000
                                           -0.1465 -0.0000  0.0000  0.0420 -0.0852
                                           -0.0000
    89. (0.00045) RY*( 5) C   4           s( 18.37%)p 1.35( 24.83%)d 2.95( 54.25%)
                                                  f 0.14(  2.55%)
                                           -0.0000 -0.0070  0.4268 -0.0063  0.0372
                                            0.0000  0.0000  0.0000 -0.0134  0.0899
                                            0.0565  0.0435 -0.3105 -0.3723 -0.0000
                                           -0.0000 -0.0000 -0.0000 -0.2884 -0.0101
                                           -0.0293  0.0985 -0.6193  0.2551 -0.0735
                                           -0.0000 -0.1414 -0.0023 -0.0000  0.0000
                                           -0.0108
    90. (0.00041) RY*( 6) C   4           s( 11.59%)p 2.21( 25.59%)d 4.76( 55.22%)
                                                  f 0.65(  7.59%)
                                            0.0000  0.0041  0.3365  0.0439  0.0278
                                            0.0000  0.0000  0.0000  0.0279  0.1289
                                           -0.2700  0.0053  0.3199 -0.2515 -0.0000
                                           -0.0000 -0.0000 -0.0000  0.4105  0.3888
                                            0.3448  0.2302 -0.0692 -0.2364 -0.1830
                                           -0.0000  0.1393 -0.0605 -0.0000  0.0000
                                            0.1391
    91. (0.00036) RY*( 7) C   4           s( 14.00%)p 2.76( 38.59%)d 3.25( 45.48%)
                                                  f 0.14(  1.92%)
                                            0.0000 -0.0064  0.3143 -0.2009  0.0297
                                            0.0000  0.0000  0.0000  0.0175  0.2199
                                            0.1438 -0.0063  0.0070 -0.5626 -0.0000
                                           -0.0000 -0.0000 -0.0000 -0.0700 -0.1018
                                           -0.0617 -0.2505  0.6063  0.0733  0.1184
                                            0.0000  0.0302  0.0589 -0.0000  0.0000
                                           -0.0282
    92. (0.00025) RY*( 8) C   4           s(  0.00%)p 1.00( 43.19%)d 1.16( 50.23%)
                                                  f 0.15(  6.57%)
                                            0.0000  0.0000 -0.0000  0.0000 -0.0000
                                           -0.0157  0.3463  0.5584 -0.0000 -0.0000
                                           -0.0000 -0.0000  0.0000  0.0000 -0.2922
                                           -0.6159  0.1584 -0.1120  0.0000 -0.0000
                                           -0.0000 -0.0000 -0.0000 -0.0000  0.0000
                                            0.1009 -0.0000  0.0000 -0.1785  0.1539
                                           -0.0000
    93. (0.00018) RY*( 9) C   4           s(  4.55%)p 1.62(  7.40%)d19.13( 87.09%)
                                                  f 0.21(  0.96%)
                                            0.0000  0.0079 -0.0540  0.2005 -0.0485
                                           -0.0000  0.0000 -0.0000  0.0306  0.1391
                                            0.2064  0.0134 -0.0952  0.0432 -0.0000
                                           -0.0000  0.0000 -0.0000 -0.6409  0.3620
                                            0.3229 -0.0033  0.1145 -0.4601  0.0215
                                           -0.0000 -0.0544 -0.0059 -0.0000  0.0000
                                            0.0784
    94. (0.00010) RY*(10) C   4           s(  0.00%)p 1.00( 29.64%)d 2.23( 66.17%)
                                                  f 0.14(  4.19%)
    95. (0.00007) RY*(11) C   4           s( 10.19%)p 2.87( 29.24%)d 5.64( 57.47%)
                                                  f 0.30(  3.10%)
    96. (0.00006) RY*(12) C   4           s(  0.00%)p 1.00( 17.69%)d 3.58( 63.40%)
                                                  f 1.07( 18.92%)
    97. (0.00005) RY*(13) C   4           s( 29.14%)p 0.98( 28.64%)d 1.24( 36.08%)
                                                  f 0.21(  6.14%)
    98. (0.00003) RY*(14) C   4           s(  3.98%)p 1.21(  4.82%)d18.67( 74.30%)
                                                  f 4.25( 16.90%)
    99. (0.00002) RY*(15) C   4           s(  0.00%)p 1.00( 18.35%)d 3.45( 63.32%)
                                                  f 1.00( 18.33%)
   100. (0.00002) RY*(16) C   4           s( 30.08%)p 1.18( 35.40%)d 0.16(  4.69%)
                                                  f 0.99( 29.83%)
   101. (0.00001) RY*(17) C   4           s( 30.36%)p 1.55( 47.12%)d 0.66( 20.13%)
                                                  f 0.08(  2.39%)
   102. (0.00001) RY*(18) C   4           s( 13.13%)p 0.06(  0.80%)d 6.04( 79.31%)
                                                  f 0.51(  6.75%)
   103. (0.00000) RY*(19) C   4           s( 93.12%)p 0.01(  1.00%)d 0.05(  4.32%)
                                                  f 0.02(  1.55%)
   104. (0.00000) RY*(20) C   4           s(  4.08%)p 0.13(  0.52%)d 3.05( 12.45%)
                                                  f20.32( 82.95%)
   105. (0.00000) RY*(21) C   4           s(  0.00%)p 1.00(  1.19%)d 8.89( 10.59%)
                                                  f74.03( 88.22%)
   106. (0.00000) RY*(22) C   4           s(  3.40%)p 0.45(  1.51%)d 5.90( 20.04%)
                                                  f22.08( 75.05%)
   107. (0.00000) RY*(23) C   4           s( 15.97%)p 0.65( 10.40%)d 0.63( 10.05%)
                                                  f 3.98( 63.58%)
   108. (0.00000) RY*(24) C   4           s(  0.00%)p 1.00(  9.15%)d 2.72( 24.87%)
                                                  f 7.21( 65.98%)
   109. (0.00000) RY*(25) C   4           s(  0.00%)p 1.00(  0.29%)d35.18( 10.16%)
                                                  f99.99( 89.56%)
   110. (0.00000) RY*(26) C   4           s(  0.54%)p 0.46(  0.25%)d10.28(  5.53%)
                                                  f99.99( 93.68%)
   111. (0.00314) RY*( 1) C   5           s( 36.75%)p 0.87( 31.88%)d 0.76( 27.92%)
                                                  f 0.09(  3.44%)
                                           -0.0000  0.0125  0.5779 -0.1822  0.0136
                                            0.0339  0.1704 -0.0996  0.0199  0.0596
                                           -0.0823 -0.0019 -0.4783  0.1980  0.1726
                                            0.1829  0.1919 -0.0827 -0.3087 -0.0417
                                           -0.2159  0.1406 -0.0464 -0.0818  0.0138
                                           -0.0247 -0.0082  0.1027 -0.0643 -0.1322
                                            0.0376
   112. (0.00186) RY*( 2) C   5           s(  9.37%)p 5.06( 47.44%)d 4.44( 41.57%)
                                                  f 0.17(  1.62%)
                                           -0.0000  0.0466  0.2689 -0.1357 -0.0294
                                            0.0340  0.4225 -0.0120  0.0300  0.4824
                                           -0.0453 -0.0011  0.2207 -0.1008 -0.3875
                                            0.2816 -0.1617  0.0630  0.1706  0.0165
                                            0.1702 -0.0503  0.2809 -0.1277  0.0108
                                           -0.0089  0.0733 -0.0683  0.0177  0.0372
                                            0.0655
   113. (0.00101) RY*( 3) C   5           s(  1.67%)p26.87( 44.97%)d29.44( 49.27%)
                                                  f 2.44(  4.08%)
                                            0.0000 -0.0062  0.1209  0.0237  0.0389
                                            0.0190 -0.3768 -0.0857 -0.0139  0.4155
                                           -0.1337 -0.0085  0.3294 -0.0274  0.4413
                                            0.0535  0.0826 -0.0914  0.3078  0.0188
                                           -0.3576  0.1476  0.1792  0.0547 -0.0437
                                            0.0528 -0.0089 -0.0162  0.0529 -0.1802
                                            0.0228
   114. (0.00081) RY*( 4) C   5           s(  5.68%)p11.50( 65.30%)d 4.75( 26.96%)
                                                  f 0.36(  2.05%)
                                           -0.0000 -0.0023  0.2338 -0.0453  0.0090
                                            0.0047  0.3733 -0.1857  0.0093 -0.4854
                                            0.1174 -0.0089  0.4100 -0.2479  0.0791
                                            0.0397  0.0312 -0.0725  0.2355  0.0870
                                           -0.2137  0.1775 -0.3067 -0.1461 -0.0130
                                           -0.0820 -0.0511 -0.0447  0.0395 -0.0779
                                           -0.0375
   115. (0.00056) RY*( 5) C   5           s(  6.96%)p 0.95(  6.63%)d11.52( 80.21%)
                                                  f 0.89(  6.19%)
                                            0.0000 -0.0186  0.2569  0.0471  0.0329
                                           -0.0092 -0.1250 -0.0684  0.0115 -0.0609
                                           -0.1320 -0.0152  0.1445  0.0596  0.2237
                                            0.0930  0.3810 -0.1835  0.1504 -0.0921
                                            0.6276 -0.3411 -0.1500 -0.0263 -0.0697
                                           -0.0829  0.0612  0.0938  0.0492  0.1142
                                            0.1489
   116. (0.00029) RY*( 6) C   5           s(  1.62%)p22.60( 36.55%)d34.13( 55.19%)
                                                  f 4.11(  6.65%)
                                            0.0000 -0.0008  0.1195 -0.0413  0.0132
                                            0.0064 -0.3571 -0.2068 -0.0125  0.2188
                                            0.3664 -0.0041 -0.0937 -0.0642 -0.5063
                                           -0.0833  0.2502 -0.1146  0.1917 -0.2172
                                           -0.0298  0.1797 -0.3093 -0.0090  0.0067
                                           -0.1350 -0.0625  0.0240 -0.0326  0.0290
                                           -0.2045
   117. (0.00030) RY*( 7) C   5           s(  1.27%)p56.89( 72.52%)d18.54( 23.64%)
                                                  f 2.01(  2.56%)
                                            0.0000 -0.0021  0.0821 -0.0671  0.0387
                                           -0.0010 -0.0521 -0.1070 -0.0040  0.0216
                                            0.0364 -0.0082  0.5605  0.6285 -0.1352
                                           -0.1073 -0.1348 -0.0678 -0.4164 -0.0182
                                           -0.0505 -0.0050 -0.0808  0.0324 -0.0237
                                           -0.0259 -0.0112  0.1311 -0.0323  0.0600
                                           -0.0493
   118. (0.00017) RY*( 8) C   5           s( 10.55%)p 2.69( 28.33%)d 5.15( 54.35%)
                                                  f 0.64(  6.77%)
                                           -0.0000  0.0042  0.1287  0.2967  0.0295
                                           -0.0011 -0.0376  0.1865  0.0062 -0.3455
                                           -0.3484 -0.0085  0.0494  0.0617 -0.3567
                                            0.0416  0.2366 -0.1988  0.1262 -0.3104
                                           -0.2546  0.0164  0.3714  0.0613 -0.0107
                                            0.1556  0.1339  0.0834 -0.0598  0.1123
                                           -0.0484
   119. (0.00014) RY*( 9) C   5           s( 36.28%)p 0.59( 21.44%)d 1.04( 37.58%)
                                                  f 0.13(  4.69%)
                                            0.0000 -0.0125  0.2283  0.5524  0.0737
                                            0.0048 -0.2712 -0.2987 -0.0000 -0.0774
                                           -0.1854  0.0115 -0.0964  0.0428 -0.0671
                                            0.2544 -0.3744  0.3180  0.0072  0.1591
                                            0.0258  0.0024 -0.1329 -0.1471  0.0417
                                           -0.1295  0.0882 -0.0865  0.0619  0.0746
                                           -0.0614
   120. (0.00007) RY*(10) C   5           s(  2.54%)p10.99( 27.92%)d20.65( 52.48%)
                                                  f 6.71( 17.05%)
   121. (0.00005) RY*(11) C   5           s(  3.78%)p10.29( 38.90%)d11.19( 42.31%)
                                                  f 3.97( 15.01%)
   122. (0.00005) RY*(12) C   5           s(  3.53%)p 6.94( 24.48%)d19.62( 69.25%)
                                                  f 0.78(  2.74%)
   123. (0.00005) RY*(13) C   5           s( 18.35%)p 1.25( 22.89%)d 2.51( 46.03%)
                                                  f 0.69( 12.72%)
   124. (0.00003) RY*(14) C   5           s(  0.60%)p 6.18(  3.68%)d99.99( 84.89%)
                                                  f18.16( 10.83%)
   125. (0.00001) RY*(15) C   5           s(  8.65%)p 1.11(  9.59%)d 8.55( 73.99%)
                                                  f 0.90(  7.76%)
   126. (0.00000) RY*(16) C   5           s( 14.73%)p 4.27( 62.88%)d 0.84( 12.37%)
                                                  f 0.68( 10.01%)
   127. (0.00001) RY*(17) C   5           s(  2.49%)p 0.45(  1.12%)d38.40( 95.80%)
                                                  f 0.24(  0.59%)
   128. (0.00000) RY*(18) C   5           s( 97.53%)p 0.01(  1.36%)d 0.01(  0.99%)
                                                  f 0.00(  0.12%)
   129. (0.00001) RY*(19) C   5           s( 22.35%)p 0.64( 14.41%)d 2.58( 57.70%)
                                                  f 0.25(  5.54%)
   130. (0.00000) RY*(20) C   5           s(  0.40%)p 6.46(  2.59%)d 9.46(  3.79%)
                                                  f99.99( 93.22%)
   131. (0.00000) RY*(21) C   5           s(  4.61%)p 2.82( 12.99%)d 5.01( 23.09%)
                                                  f12.86( 59.31%)
   132. (0.00000) RY*(22) C   5           s(  0.77%)p 1.61(  1.23%)d 5.39(  4.13%)
                                                  f99.99( 93.88%)
   133. (0.00000) RY*(23) C   5           s(  0.03%)p84.24(  2.88%)d99.99(  9.29%)
                                                  f99.99( 87.79%)
   134. (0.00000) RY*(24) C   5           s(  0.08%)p 4.38(  0.33%)d96.37(  7.27%)
                                                  f99.99( 92.33%)
   135. (0.00000) RY*(25) C   5           s(  3.20%)p 4.18( 13.35%)d 3.68( 11.77%)
                                                  f22.43( 71.69%)
   136. (0.00000) RY*(26) C   5           s(  6.38%)p 0.72(  4.59%)d 1.21(  7.72%)
                                                  f12.73( 81.30%)
   137. (0.00042) RY*( 1) H   6           s( 96.14%)p 0.04(  3.86%)
                                            0.0016  0.9803 -0.0173 -0.0777 -0.1755
                                           -0.0423
   138. (0.00016) RY*( 2) H   6           s( 81.22%)p 0.23( 18.78%)
                                           -0.0075  0.0379  0.9004  0.4183 -0.0363
                                           -0.1075
   139. (0.00011) RY*( 3) H   6           s(  8.46%)p10.83( 91.54%)
                                           -0.0035  0.1064  0.2706 -0.5239  0.8006
                                           -0.0051
   140. (0.00012) RY*( 4) H   6           s(  1.34%)p73.85( 98.66%)
                                           -0.0007  0.0417  0.1078  0.0171 -0.0245
                                            0.9928
   141. (0.00002) RY*( 5) H   6           s( 12.91%)p 6.74( 87.09%)
   142. (0.00314) RY*( 1) C   7           s( 36.75%)p 0.87( 31.88%)d 0.76( 27.92%)
                                                  f 0.09(  3.44%)
                                           -0.0000  0.0125  0.5779 -0.1822  0.0136
                                           -0.0339 -0.1704  0.0996 -0.0199 -0.0596
                                            0.0823 -0.0019 -0.4783  0.1980  0.1726
                                            0.1829 -0.1919  0.0827  0.3087  0.0417
                                           -0.2159  0.1406 -0.0464 -0.0818  0.0138
                                            0.0247  0.0082  0.1027 -0.0643  0.1322
                                           -0.0376
   143. (0.00186) RY*( 2) C   7           s(  9.37%)p 5.06( 47.44%)d 4.44( 41.57%)
                                                  f 0.17(  1.62%)
                                           -0.0000  0.0466  0.2689 -0.1357 -0.0294
                                           -0.0340 -0.4225  0.0120 -0.0300 -0.4824
                                            0.0453 -0.0011  0.2207 -0.1008 -0.3875
                                            0.2816  0.1617 -0.0630 -0.1706 -0.0165
                                            0.1702 -0.0503  0.2809 -0.1277  0.0108
                                            0.0089 -0.0733 -0.0683  0.0177 -0.0372
                                           -0.0655
   144. (0.00101) RY*( 3) C   7           s(  1.67%)p26.87( 44.97%)d29.44( 49.27%)
                                                  f 2.44(  4.08%)
                                            0.0000 -0.0062  0.1209  0.0237  0.0389
                                           -0.0190  0.3768  0.0857  0.0139 -0.4155
                                            0.1337 -0.0085  0.3294 -0.0274  0.4413
                                            0.0535 -0.0826  0.0914 -0.3078 -0.0188
                                           -0.3576  0.1476  0.1792  0.0547 -0.0437
                                           -0.0528  0.0089 -0.0162  0.0529  0.1802
                                           -0.0228
   145. (0.00081) RY*( 4) C   7           s(  5.68%)p11.50( 65.30%)d 4.75( 26.96%)
                                                  f 0.36(  2.05%)
                                            0.0000 -0.0023  0.2338 -0.0453  0.0090
                                           -0.0047 -0.3733  0.1857 -0.0093  0.4854
                                           -0.1174 -0.0089  0.4100 -0.2479  0.0791
                                            0.0397 -0.0312  0.0725 -0.2355 -0.0870
                                           -0.2137  0.1775 -0.3067 -0.1461 -0.0130
                                            0.0820  0.0511 -0.0447  0.0395  0.0779
                                            0.0375
   146. (0.00056) RY*( 5) C   7           s(  6.96%)p 0.95(  6.63%)d11.52( 80.21%)
                                                  f 0.89(  6.19%)
                                            0.0000 -0.0186  0.2569  0.0471  0.0329
                                            0.0092  0.1250  0.0684 -0.0115  0.0609
                                            0.1320 -0.0152  0.1445  0.0596  0.2237
                                            0.0930 -0.3810  0.1835 -0.1504  0.0921
                                            0.6276 -0.3411 -0.1500 -0.0263 -0.0697
                                            0.0829 -0.0612  0.0938  0.0492 -0.1142
                                           -0.1489
   147. (0.00029) RY*( 6) C   7           s(  1.62%)p22.60( 36.55%)d34.13( 55.19%)
                                                  f 4.11(  6.65%)
                                            0.0000 -0.0008  0.1195 -0.0413  0.0132
                                           -0.0064  0.3571  0.2068  0.0125 -0.2188
                                           -0.3664 -0.0041 -0.0937 -0.0642 -0.5063
                                           -0.0833 -0.2502  0.1146 -0.1917  0.2172
                                           -0.0298  0.1797 -0.3093 -0.0090  0.0067
                                            0.1350  0.0625  0.0240 -0.0326 -0.0290
                                            0.2045
   148. (0.00030) RY*( 7) C   7           s(  1.27%)p56.89( 72.52%)d18.54( 23.64%)
                                                  f 2.01(  2.56%)
                                            0.0000 -0.0021  0.0821 -0.0671  0.0387
                                            0.0010  0.0521  0.1070  0.0040 -0.0216
                                           -0.0364 -0.0082  0.5605  0.6285 -0.1352
                                           -0.1073  0.1348  0.0678  0.4164  0.0182
                                           -0.0505 -0.0050 -0.0808  0.0324 -0.0237
                                            0.0259  0.0112  0.1311 -0.0323 -0.0600
                                            0.0493
   149. (0.00017) RY*( 8) C   7           s( 10.55%)p 2.69( 28.33%)d 5.15( 54.35%)
                                                  f 0.64(  6.77%)
                                            0.0000  0.0042  0.1287  0.2967  0.0295
                                            0.0011  0.0376 -0.1865 -0.0062  0.3455
                                            0.3484 -0.0085  0.0494  0.0617 -0.3567
                                            0.0416 -0.2366  0.1988 -0.1262  0.3104
                                           -0.2546  0.0164  0.3714  0.0613 -0.0107
                                           -0.1556 -0.1339  0.0834 -0.0598 -0.1123
                                            0.0484
   150. (0.00014) RY*( 9) C   7           s( 36.28%)p 0.59( 21.44%)d 1.04( 37.58%)
                                                  f 0.13(  4.69%)
                                            0.0000 -0.0125  0.2283  0.5524  0.0737
                                           -0.0048  0.2712  0.2987  0.0000  0.0774
                                            0.1854  0.0115 -0.0964  0.0428 -0.0671
                                            0.2544  0.3744 -0.3180 -0.0072 -0.1591
                                            0.0258  0.0024 -0.1329 -0.1471  0.0417
                                            0.1295 -0.0882 -0.0865  0.0619 -0.0746
                                            0.0614
   151. (0.00007) RY*(10) C   7           s(  2.54%)p10.99( 27.92%)d20.65( 52.48%)
                                                  f 6.71( 17.05%)
   152. (0.00005) RY*(11) C   7           s(  3.78%)p10.29( 38.90%)d11.19( 42.31%)
                                                  f 3.97( 15.01%)
   153. (0.00005) RY*(12) C   7           s(  3.53%)p 6.94( 24.48%)d19.62( 69.25%)
                                                  f 0.78(  2.74%)
   154. (0.00005) RY*(13) C   7           s( 18.35%)p 1.25( 22.89%)d 2.51( 46.03%)
                                                  f 0.69( 12.72%)
   155. (0.00003) RY*(14) C   7           s(  0.60%)p 6.18(  3.68%)d99.99( 84.89%)
                                                  f18.16( 10.83%)
   156. (0.00001) RY*(15) C   7           s(  8.65%)p 1.11(  9.59%)d 8.55( 73.99%)
                                                  f 0.90(  7.76%)
   157. (0.00000) RY*(16) C   7           s( 14.73%)p 4.27( 62.88%)d 0.84( 12.37%)
                                                  f 0.68( 10.01%)
   158. (0.00001) RY*(17) C   7           s(  2.49%)p 0.45(  1.12%)d38.40( 95.80%)
                                                  f 0.24(  0.59%)
   159. (0.00000) RY*(18) C   7           s( 97.53%)p 0.01(  1.36%)d 0.01(  0.99%)
                                                  f 0.00(  0.12%)
   160. (0.00001) RY*(19) C   7           s( 22.35%)p 0.64( 14.41%)d 2.58( 57.70%)
                                                  f 0.25(  5.54%)
   161. (0.00000) RY*(20) C   7           s(  0.40%)p 6.46(  2.59%)d 9.46(  3.79%)
                                                  f99.99( 93.22%)
   162. (0.00000) RY*(21) C   7           s(  4.61%)p 2.82( 12.99%)d 5.01( 23.09%)
                                                  f12.86( 59.31%)
   163. (0.00000) RY*(22) C   7           s(  0.77%)p 1.61(  1.23%)d 5.39(  4.13%)
                                                  f99.99( 93.88%)
   164. (0.00000) RY*(23) C   7           s(  0.03%)p84.24(  2.88%)d99.99(  9.29%)
                                                  f99.99( 87.79%)
   165. (0.00000) RY*(24) C   7           s(  0.08%)p 4.38(  0.33%)d96.37(  7.27%)
                                                  f99.99( 92.33%)
   166. (0.00000) RY*(25) C   7           s(  3.20%)p 4.18( 13.35%)d 3.68( 11.77%)
                                                  f22.43( 71.69%)
   167. (0.00000) RY*(26) C   7           s(  6.38%)p 0.72(  4.59%)d 1.21(  7.72%)
                                                  f12.73( 81.30%)
   168. (0.00042) RY*( 1) H   8           s( 96.14%)p 0.04(  3.86%)
                                            0.0016  0.9803 -0.0173  0.0777  0.1755
                                           -0.0423
   169. (0.00016) RY*( 2) H   8           s( 81.22%)p 0.23( 18.78%)
                                           -0.0075  0.0379  0.9004 -0.4183  0.0363
                                           -0.1075
   170. (0.00011) RY*( 3) H   8           s(  8.46%)p10.83( 91.54%)
                                           -0.0035  0.1064  0.2706  0.5239 -0.8006
                                           -0.0051
   171. (0.00012) RY*( 4) H   8           s(  1.34%)p73.85( 98.66%)
                                           -0.0007  0.0417  0.1078 -0.0171  0.0245
                                            0.9928
   172. (0.00002) RY*( 5) H   8           s( 12.91%)p 6.74( 87.09%)
   173. (0.00183) RY*( 1) C   9           s( 14.46%)p 3.52( 50.86%)d 2.33( 33.72%)
                                                  f 0.07(  0.97%)
                                           -0.0000  0.0494  0.2735 -0.2592 -0.0143
                                            0.0000 -0.0000 -0.0000 -0.0220 -0.5546
                                            0.1127 -0.0404 -0.4312 -0.0127 -0.0000
                                            0.0000  0.0000  0.0000 -0.2792  0.2909
                                            0.2208 -0.1323 -0.2867  0.1614 -0.0423
                                           -0.0000 -0.0316  0.0743  0.0000  0.0000
                                           -0.0371
   174. (0.00125) RY*( 2) C   9           s(  7.66%)p 5.72( 43.83%)d 6.06( 46.43%)
                                                  f 0.27(  2.07%)
                                           -0.0000  0.0053  0.2453 -0.1269  0.0177
                                            0.0000  0.0000  0.0000 -0.0184  0.2102
                                           -0.2593 -0.0122 -0.3826  0.4243  0.0000
                                            0.0000  0.0000  0.0000 -0.2047  0.0222
                                           -0.2406 -0.1104  0.5807  0.1210 -0.1204
                                            0.0000 -0.0067  0.0541 -0.0000  0.0000
                                            0.0572
   175. (0.00100) RY*( 3) C   9           s(  0.00%)p 1.00(  2.39%)d38.76( 92.44%)
                                                  f 2.17(  5.17%)
                                            0.0000  0.0000  0.0000  0.0000 -0.0000
                                            0.0162 -0.1527  0.0163  0.0000 -0.0000
                                           -0.0000 -0.0000 -0.0000 -0.0000  0.6810
                                           -0.0590  0.5829 -0.3427 -0.0000 -0.0000
                                           -0.0000  0.0000  0.0000 -0.0000 -0.0000
                                           -0.1266  0.0000 -0.0000 -0.1827  0.0482
                                            0.0000
   176. (0.00072) RY*( 4) C   9           s(  0.00%)p 1.00( 60.33%)d 0.59( 35.84%)
                                                  f 0.06(  3.84%)
                                           -0.0000  0.0000  0.0000  0.0000  0.0000
                                           -0.0025  0.6499 -0.4253 -0.0000 -0.0000
                                           -0.0000 -0.0000 -0.0000 -0.0000 -0.3103
                                           -0.2696  0.3970 -0.1783  0.0000  0.0000
                                           -0.0000  0.0000  0.0000 -0.0000 -0.0000
                                           -0.1548  0.0000 -0.0000  0.0265 -0.1171
                                            0.0000
   177. (0.00056) RY*( 5) C   9           s( 23.06%)p 0.54( 12.43%)d 2.71( 62.58%)
                                                  f 0.08(  1.93%)
                                           -0.0000 -0.0150  0.4716 -0.0634  0.0631
                                           -0.0000  0.0000  0.0000  0.0016 -0.2066
                                            0.1543 -0.0180  0.1380  0.1960  0.0000
                                            0.0000 -0.0000  0.0000  0.6401  0.0160
                                           -0.3209  0.2247 -0.0438  0.2458  0.0466
                                            0.0000 -0.0445  0.1222  0.0000  0.0000
                                            0.0135
   178. (0.00040) RY*( 6) C   9           s(  2.52%)p 8.54( 21.55%)d28.30( 71.42%)
                                                  f 1.79(  4.51%)
                                           -0.0000  0.0082  0.0902  0.1303 -0.0081
                                           -0.0000  0.0000  0.0000  0.0053  0.4059
                                           -0.1737 -0.0045 -0.1405  0.0285 -0.0000
                                            0.0000 -0.0000 -0.0000 -0.2165 -0.1481
                                           -0.2987  0.0380 -0.6405  0.3801 -0.0444
                                           -0.0000  0.1495  0.1079 -0.0000 -0.0000
                                            0.0954
   179. (0.00033) RY*( 7) C   9           s(  8.26%)p 7.81( 64.54%)d 2.49( 20.54%)
                                                  f 0.81(  6.66%)
                                            0.0000 -0.0046  0.2861 -0.0082  0.0266
                                            0.0000 -0.0000 -0.0000 -0.0221  0.5847
                                            0.4356  0.0065 -0.2909 -0.1691 -0.0000
                                            0.0000  0.0000 -0.0000  0.2356  0.1671
                                            0.2606 -0.2173 -0.0271 -0.0781 -0.0297
                                           -0.0000 -0.1202 -0.1192  0.0000 -0.0000
                                           -0.1925
   180. (0.00026) RY*( 8) C   9           s( 34.70%)p 1.10( 38.14%)d 0.72( 24.81%)
                                                  f 0.07(  2.35%)
                                            0.0000 -0.0113  0.4777  0.3407  0.0512
                                           -0.0000  0.0000  0.0000 -0.0011  0.0325
                                           -0.1028 -0.0045  0.5380  0.2834  0.0000
                                            0.0000 -0.0000  0.0000 -0.2629  0.1822
                                            0.3224 -0.2014 -0.0197  0.0306  0.0936
                                            0.0000  0.0939 -0.0694  0.0000  0.0000
                                           -0.0326
   181. (0.00025) RY*( 9) C   9           s(  0.00%)p 1.00( 81.28%)d 0.19( 15.53%)
                                                  f 0.04(  3.19%)
                                           -0.0000  0.0000 -0.0000 -0.0000 -0.0000
                                           -0.0156  0.7023  0.5651  0.0000 -0.0000
                                            0.0000  0.0000 -0.0000 -0.0000  0.3373
                                            0.0853 -0.0696  0.1715  0.0000 -0.0000
                                           -0.0000  0.0000 -0.0000 -0.0000 -0.0000
                                            0.1566 -0.0000  0.0000  0.0563  0.0645
                                            0.0000
   182. (0.00011) RY*(10) C   9           s(  0.00%)p 1.00( 31.62%)d 1.84( 58.15%)
                                                  f 0.32( 10.23%)
                                           -0.0000 -0.0000  0.0000  0.0000  0.0000
                                           -0.0109  0.2119 -0.5208 -0.0000  0.0000
                                           -0.0000 -0.0000  0.0000 -0.0000  0.2071
                                            0.7118 -0.1734  0.0428 -0.0000  0.0000
                                            0.0000 -0.0000  0.0000 -0.0000  0.0000
                                            0.0079 -0.0000  0.0000 -0.2809  0.1529
                                           -0.0000
   183. (0.00009) RY*(11) C   9           s( 13.01%)p 0.89( 11.56%)d 4.99( 64.89%)
                                                  f 0.81( 10.54%)
   184. (0.00007) RY*(12) C   9           s( 13.02%)p 0.70(  9.08%)d 5.47( 71.20%)
                                                  f 0.51(  6.70%)
   185. (0.00004) RY*(13) C   9           s(  0.00%)p 1.00(  0.51%)d99.99( 78.73%)
                                                  f40.50( 20.76%)
   186. (0.00004) RY*(14) C   9           s(  0.00%)p 1.00( 11.33%)d 6.73( 76.19%)
                                                  f 1.10( 12.48%)
   187. (0.00003) RY*(15) C   9           s(  1.63%)p17.61( 28.72%)d32.51( 53.02%)
                                                  f10.19( 16.62%)
   188. (0.00003) RY*(16) C   9           s( 18.93%)p 0.62( 11.68%)d 3.42( 64.70%)
                                                  f 0.25(  4.69%)
   189. (0.00000) RY*(17) C   9           s( 39.50%)p 0.47( 18.76%)d 1.06( 41.70%)
                                                  f 0.00(  0.04%)
   190. (0.00000) RY*(18) C   9           s( 98.04%)p 0.00(  0.26%)d 0.02(  1.48%)
                                                  f 0.00(  0.21%)
   191. (0.00000) RY*(19) C   9           s( 20.25%)p 3.38( 68.43%)d 0.16(  3.33%)
                                                  f 0.39(  7.99%)
   192. (0.00000) RY*(20) C   9           s(  1.93%)p 7.78( 14.99%)d 6.57( 12.65%)
                                                  f36.58( 70.44%)
   193. (0.00000) RY*(21) C   9           s(  0.00%)p 1.00(  1.66%)d 6.86( 11.38%)
                                                  f52.41( 86.96%)
   194. (0.00000) RY*(22) C   9           s(  2.18%)p 0.32(  0.71%)d 3.51(  7.66%)
                                                  f40.96( 89.44%)
   195. (0.00000) RY*(23) C   9           s(  1.03%)p 2.93(  3.01%)d14.13( 14.54%)
                                                  f79.13( 81.42%)
   196. (0.00000) RY*(24) C   9           s(  0.00%)p 1.00( 10.69%)d 1.86( 19.88%)
                                                  f 6.49( 69.43%)
   197. (0.00000) RY*(25) C   9           s(  0.00%)p 1.00(  0.30%)d39.21( 11.75%)
                                                  f99.99( 87.95%)
   198. (0.00000) RY*(26) C   9           s(  0.03%)p51.28(  1.50%)d99.99(  5.07%)
                                                  f99.99( 93.40%)
   199. (0.00030) RY*( 1) H  10           s( 85.35%)p 0.17( 14.65%)
                                           -0.0003  0.9226 -0.0488  0.0000  0.3361
                                           -0.1831
   200. (0.00015) RY*( 2) H  10           s(  0.00%)p 1.00(100.00%)
                                            0.0000 -0.0000 -0.0000  1.0000 -0.0000
                                           -0.0000
   201. (0.00014) RY*( 3) H  10           s( 65.66%)p 0.52( 34.34%)
                                           -0.0059  0.2757  0.7620  0.0000 -0.5682
                                            0.1431
   202. (0.00011) RY*( 4) H  10           s( 36.92%)p 1.71( 63.08%)
                                           -0.0081 -0.2627  0.5478 -0.0000  0.4408
                                           -0.6607
   203. (0.00002) RY*( 5) H  10           s( 12.13%)p 7.24( 87.87%)
   204. (0.00314) RY*( 1) C  11           s( 36.75%)p 0.87( 31.88%)d 0.76( 27.92%)
                                                  f 0.09(  3.44%)
                                           -0.0000  0.0125  0.5779 -0.1822  0.0136
                                           -0.0339 -0.1704  0.0996  0.0199  0.0596
                                           -0.0823 -0.0019 -0.4783  0.1980 -0.1726
                                           -0.1829 -0.1919  0.0827 -0.3087 -0.0417
                                           -0.2159  0.1406 -0.0464 -0.0818  0.0138
                                            0.0247 -0.0082  0.1027  0.0643  0.1322
                                            0.0376
   205. (0.00186) RY*( 2) C  11           s(  9.37%)p 5.06( 47.44%)d 4.44( 41.57%)
                                                  f 0.17(  1.62%)
                                           -0.0000  0.0466  0.2689 -0.1357 -0.0294
                                           -0.0340 -0.4225  0.0120  0.0300  0.4824
                                           -0.0453 -0.0011  0.2207 -0.1008  0.3875
                                           -0.2816  0.1617 -0.0630  0.1706  0.0165
                                            0.1702 -0.0503  0.2809 -0.1277  0.0108
                                            0.0089  0.0733 -0.0683 -0.0177 -0.0372
                                            0.0655
   206. (0.00101) RY*( 3) C  11           s(  1.67%)p26.87( 44.97%)d29.44( 49.27%)
                                                  f 2.44(  4.08%)
                                            0.0000 -0.0062  0.1209  0.0237  0.0389
                                           -0.0190  0.3768  0.0857 -0.0139  0.4155
                                           -0.1337 -0.0085  0.3294 -0.0274 -0.4413
                                           -0.0535 -0.0826  0.0914  0.3078  0.0188
                                           -0.3576  0.1476  0.1792  0.0547 -0.0437
                                           -0.0528 -0.0089 -0.0162 -0.0529  0.1802
                                            0.0228
   207. (0.00081) RY*( 4) C  11           s(  5.68%)p11.50( 65.30%)d 4.75( 26.96%)
                                                  f 0.36(  2.05%)
                                           -0.0000 -0.0023  0.2338 -0.0453  0.0090
                                           -0.0047 -0.3733  0.1857  0.0093 -0.4854
                                            0.1174 -0.0089  0.4100 -0.2479 -0.0791
                                           -0.0397 -0.0312  0.0725  0.2355  0.0870
                                           -0.2137  0.1775 -0.3067 -0.1461 -0.0130
                                            0.0820 -0.0511 -0.0447 -0.0395  0.0779
                                           -0.0375
   208. (0.00056) RY*( 5) C  11           s(  6.96%)p 0.95(  6.63%)d11.52( 80.21%)
                                                  f 0.89(  6.19%)
                                            0.0000 -0.0186  0.2569  0.0471  0.0329
                                            0.0092  0.1250  0.0684  0.0115 -0.0609
                                           -0.1320 -0.0152  0.1445  0.0596 -0.2237
                                           -0.0930 -0.3810  0.1835  0.1504 -0.0921
                                            0.6276 -0.3411 -0.1500 -0.0263 -0.0697
                                            0.0829  0.0612  0.0938 -0.0492 -0.1142
                                            0.1489
   209. (0.00029) RY*( 6) C  11           s(  1.62%)p22.60( 36.55%)d34.13( 55.19%)
                                                  f 4.11(  6.65%)
                                            0.0000 -0.0008  0.1195 -0.0413  0.0132
                                           -0.0064  0.3571  0.2068 -0.0125  0.2188
                                            0.3664 -0.0041 -0.0937 -0.0642  0.5063
                                            0.0833 -0.2502  0.1146  0.1917 -0.2172
                                           -0.0298  0.1797 -0.3093 -0.0090  0.0067
                                            0.1350 -0.0625  0.0240  0.0326 -0.0290
                                           -0.2045
   210. (0.00030) RY*( 7) C  11           s(  1.27%)p56.89( 72.52%)d18.54( 23.64%)
                                                  f 2.01(  2.56%)
                                            0.0000 -0.0021  0.0821 -0.0671  0.0387
                                            0.0010  0.0521  0.1070 -0.0040  0.0216
                                            0.0364 -0.0082  0.5605  0.6285  0.1352
                                            0.1073  0.1348  0.0678 -0.4164 -0.0182
                                           -0.0505 -0.0050 -0.0808  0.0324 -0.0237
                                            0.0259 -0.0112  0.1311  0.0323 -0.0600
                                           -0.0493
   211. (0.00017) RY*( 8) C  11           s( 10.55%)p 2.69( 28.33%)d 5.15( 54.35%)
                                                  f 0.64(  6.77%)
                                           -0.0000  0.0042  0.1287  0.2967  0.0295
                                            0.0011  0.0376 -0.1865  0.0062 -0.3455
                                           -0.3484 -0.0085  0.0494  0.0617  0.3567
                                           -0.0416 -0.2366  0.1988  0.1262 -0.3104
                                           -0.2546  0.0164  0.3714  0.0613 -0.0107
                                           -0.1556  0.1339  0.0834  0.0598 -0.1123
                                           -0.0484
   212. (0.00014) RY*( 9) C  11           s( 36.28%)p 0.59( 21.44%)d 1.04( 37.58%)
                                                  f 0.13(  4.69%)
                                            0.0000 -0.0125  0.2283  0.5524  0.0737
                                           -0.0048  0.2712  0.2987 -0.0000 -0.0774
                                           -0.1854  0.0115 -0.0964  0.0428  0.0671
                                           -0.2544  0.3744 -0.3180  0.0072  0.1591
                                            0.0258  0.0024 -0.1329 -0.1471  0.0417
                                            0.1295  0.0882 -0.0865 -0.0619 -0.0746
                                           -0.0614
   213. (0.00007) RY*(10) C  11           s(  2.54%)p10.99( 27.92%)d20.65( 52.48%)
                                                  f 6.71( 17.05%)
   214. (0.00005) RY*(11) C  11           s(  3.78%)p10.29( 38.90%)d11.19( 42.31%)
                                                  f 3.97( 15.01%)
   215. (0.00005) RY*(12) C  11           s(  3.53%)p 6.94( 24.48%)d19.62( 69.25%)
                                                  f 0.78(  2.74%)
   216. (0.00005) RY*(13) C  11           s( 18.35%)p 1.25( 22.89%)d 2.51( 46.03%)
                                                  f 0.69( 12.72%)
   217. (0.00003) RY*(14) C  11           s(  0.60%)p 6.18(  3.68%)d99.99( 84.89%)
                                                  f18.16( 10.83%)
   218. (0.00001) RY*(15) C  11           s(  8.65%)p 1.11(  9.59%)d 8.55( 73.99%)
                                                  f 0.90(  7.76%)
   219. (0.00000) RY*(16) C  11           s( 14.73%)p 4.27( 62.88%)d 0.84( 12.37%)
                                                  f 0.68( 10.01%)
   220. (0.00001) RY*(17) C  11           s(  2.49%)p 0.45(  1.12%)d38.40( 95.80%)
                                                  f 0.24(  0.59%)
   221. (0.00000) RY*(18) C  11           s( 97.53%)p 0.01(  1.36%)d 0.01(  0.99%)
                                                  f 0.00(  0.12%)
   222. (0.00001) RY*(19) C  11           s( 22.35%)p 0.64( 14.41%)d 2.58( 57.70%)
                                                  f 0.25(  5.54%)
   223. (0.00000) RY*(20) C  11           s(  0.40%)p 6.46(  2.59%)d 9.46(  3.79%)
                                                  f99.99( 93.22%)
   224. (0.00000) RY*(21) C  11           s(  4.61%)p 2.82( 12.99%)d 5.01( 23.09%)
                                                  f12.86( 59.31%)
   225. (0.00000) RY*(22) C  11           s(  0.77%)p 1.61(  1.23%)d 5.39(  4.13%)
                                                  f99.99( 93.88%)
   226. (0.00000) RY*(23) C  11           s(  0.03%)p84.24(  2.88%)d99.99(  9.29%)
                                                  f99.99( 87.79%)
   227. (0.00000) RY*(24) C  11           s(  0.08%)p 4.38(  0.33%)d96.37(  7.27%)
                                                  f99.99( 92.33%)
   228. (0.00000) RY*(25) C  11           s(  3.20%)p 4.18( 13.35%)d 3.68( 11.77%)
                                                  f22.43( 71.69%)
   229. (0.00000) RY*(26) C  11           s(  6.38%)p 0.72(  4.59%)d 1.21(  7.72%)
                                                  f12.73( 81.30%)
   230. (0.00042) RY*( 1) H  12           s( 96.14%)p 0.04(  3.86%)
                                            0.0016  0.9803 -0.0173  0.0777 -0.1755
                                           -0.0423
   231. (0.00016) RY*( 2) H  12           s( 81.22%)p 0.23( 18.78%)
                                           -0.0075  0.0379  0.9004 -0.4183 -0.0363
                                           -0.1075
   232. (0.00011) RY*( 3) H  12           s(  8.46%)p10.83( 91.54%)
                                           -0.0035  0.1064  0.2706  0.5239  0.8006
                                           -0.0051
   233. (0.00012) RY*( 4) H  12           s(  1.34%)p73.85( 98.66%)
                                           -0.0007  0.0417  0.1078 -0.0171 -0.0245
                                            0.9928
   234. (0.00002) RY*( 5) H  12           s( 12.91%)p 6.74( 87.09%)
   235. (0.00183) RY*( 1) C  13           s( 14.46%)p 3.52( 50.86%)d 2.33( 33.72%)
                                                  f 0.07(  0.97%)
                                           -0.0000  0.0494  0.2735 -0.2592 -0.0143
                                            0.0000  0.0000  0.0000  0.0220  0.5546
                                           -0.1127 -0.0404 -0.4312 -0.0127  0.0000
                                           -0.0000  0.0000  0.0000  0.2792 -0.2909
                                            0.2208 -0.1323 -0.2867  0.1614 -0.0423
                                           -0.0000  0.0316  0.0743 -0.0000  0.0000
                                            0.0371
   236. (0.00125) RY*( 2) C  13           s(  7.66%)p 5.72( 43.83%)d 6.06( 46.43%)
                                                  f 0.27(  2.07%)
                                           -0.0000  0.0053  0.2453 -0.1269  0.0177
                                            0.0000  0.0000  0.0000  0.0184 -0.2102
                                            0.2593 -0.0122 -0.3826  0.4243  0.0000
                                           -0.0000  0.0000  0.0000  0.2047 -0.0222
                                           -0.2406 -0.1104  0.5807  0.1210 -0.1204
                                            0.0000  0.0067  0.0541  0.0000 -0.0000
                                           -0.0572
   237. (0.00100) RY*( 3) C  13           s(  0.00%)p 1.00(  2.39%)d38.76( 92.44%)
                                                  f 2.17(  5.17%)
                                           -0.0000  0.0000  0.0000  0.0000 -0.0000
                                           -0.0162  0.1527 -0.0163  0.0000  0.0000
                                            0.0000 -0.0000 -0.0000 -0.0000  0.6810
                                           -0.0590 -0.5829  0.3427  0.0000 -0.0000
                                           -0.0000 -0.0000 -0.0000  0.0000  0.0000
                                            0.1266 -0.0000 -0.0000 -0.1827 -0.0482
                                           -0.0000
   238. (0.00072) RY*( 4) C  13           s(  0.00%)p 1.00( 60.33%)d 0.59( 35.84%)
                                                  f 0.06(  3.84%)
                                           -0.0000 -0.0000  0.0000  0.0000  0.0000
                                           -0.0025  0.6499 -0.4253  0.0000 -0.0000
                                           -0.0000 -0.0000 -0.0000 -0.0000  0.3103
                                            0.2696  0.3970 -0.1783  0.0000 -0.0000
                                            0.0000 -0.0000  0.0000 -0.0000  0.0000
                                           -0.1548 -0.0000 -0.0000 -0.0265 -0.1171
                                            0.0000
   239. (0.00056) RY*( 5) C  13           s( 23.06%)p 0.54( 12.43%)d 2.71( 62.58%)
                                                  f 0.08(  1.93%)
                                           -0.0000 -0.0150  0.4716 -0.0634  0.0631
                                            0.0000 -0.0000 -0.0000 -0.0016  0.2066
                                           -0.1543 -0.0180  0.1380  0.1960  0.0000
                                           -0.0000  0.0000  0.0000 -0.6401 -0.0160
                                           -0.3209  0.2247 -0.0438  0.2458  0.0466
                                            0.0000  0.0445  0.1222  0.0000  0.0000
                                           -0.0135
   240. (0.00040) RY*( 6) C  13           s(  2.52%)p 8.54( 21.55%)d28.30( 71.42%)
                                                  f 1.79(  4.51%)
                                           -0.0000  0.0082  0.0902  0.1303 -0.0081
                                            0.0000 -0.0000 -0.0000 -0.0053 -0.4059
                                            0.1737 -0.0045 -0.1405  0.0285  0.0000
                                            0.0000 -0.0000 -0.0000  0.2165  0.1481
                                           -0.2987  0.0380 -0.6405  0.3801 -0.0444
                                           -0.0000 -0.1495  0.1079  0.0000  0.0000
                                           -0.0954
   241. (0.00033) RY*( 7) C  13           s(  8.26%)p 7.81( 64.54%)d 2.49( 20.54%)
                                                  f 0.81(  6.66%)
                                            0.0000 -0.0046  0.2861 -0.0082  0.0266
                                            0.0000 -0.0000 -0.0000  0.0221 -0.5847
                                           -0.4356  0.0065 -0.2909 -0.1691  0.0000
                                           -0.0000  0.0000 -0.0000 -0.2356 -0.1671
                                            0.2606 -0.2173 -0.0271 -0.0781 -0.0297
                                           -0.0000  0.1202 -0.1192  0.0000 -0.0000
                                            0.1925
   242. (0.00026) RY*( 8) C  13           s( 34.70%)p 1.10( 38.14%)d 0.72( 24.81%)
                                                  f 0.07(  2.35%)
                                           -0.0000 -0.0113  0.4777  0.3407  0.0512
                                            0.0000 -0.0000 -0.0000  0.0011 -0.0325
                                            0.1028 -0.0045  0.5380  0.2834  0.0000
                                            0.0000  0.0000 -0.0000  0.2629 -0.1822
                                            0.3224 -0.2014 -0.0197  0.0306  0.0936
                                           -0.0000 -0.0939 -0.0694  0.0000 -0.0000
                                            0.0326
   243. (0.00025) RY*( 9) C  13           s(  0.00%)p 1.00( 81.28%)d 0.19( 15.53%)
                                                  f 0.04(  3.19%)
                                           -0.0000 -0.0000  0.0000  0.0000  0.0000
                                           -0.0156  0.7023  0.5651 -0.0000 -0.0000
                                            0.0000  0.0000  0.0000  0.0000 -0.3373
                                           -0.0853 -0.0696  0.1715  0.0000 -0.0000
                                            0.0000 -0.0000 -0.0000  0.0000  0.0000
                                            0.1566 -0.0000 -0.0000 -0.0563  0.0645
                                            0.0000
   244. (0.00011) RY*(10) C  13           s(  0.00%)p 1.00( 31.62%)d 1.84( 58.15%)
                                                  f 0.32( 10.23%)
                                            0.0000 -0.0000 -0.0000 -0.0000  0.0000
                                            0.0109 -0.2119  0.5208 -0.0000 -0.0000
                                           -0.0000  0.0000  0.0000  0.0000  0.2071
                                            0.7118  0.1734 -0.0428 -0.0000  0.0000
                                            0.0000 -0.0000 -0.0000  0.0000  0.0000
                                           -0.0079 -0.0000 -0.0000 -0.2809 -0.1529
                                            0.0000
   245. (0.00009) RY*(11) C  13           s( 13.01%)p 0.89( 11.56%)d 4.99( 64.89%)
                                                  f 0.81( 10.54%)
   246. (0.00007) RY*(12) C  13           s( 13.02%)p 0.70(  9.08%)d 5.47( 71.20%)
                                                  f 0.51(  6.70%)
   247. (0.00004) RY*(13) C  13           s(  0.00%)p 1.00(  0.51%)d99.99( 78.73%)
                                                  f40.50( 20.76%)
   248. (0.00004) RY*(14) C  13           s(  0.00%)p 1.00( 11.33%)d 6.73( 76.19%)
                                                  f 1.10( 12.48%)
   249. (0.00003) RY*(15) C  13           s(  1.63%)p17.61( 28.72%)d32.51( 53.02%)
                                                  f10.19( 16.62%)
   250. (0.00003) RY*(16) C  13           s( 18.93%)p 0.62( 11.68%)d 3.42( 64.70%)
                                                  f 0.25(  4.69%)
   251. (0.00000) RY*(17) C  13           s( 39.50%)p 0.47( 18.76%)d 1.06( 41.70%)
                                                  f 0.00(  0.04%)
   252. (0.00000) RY*(18) C  13           s( 98.04%)p 0.00(  0.26%)d 0.02(  1.48%)
                                                  f 0.00(  0.21%)
   253. (0.00000) RY*(19) C  13           s( 20.25%)p 3.38( 68.43%)d 0.16(  3.33%)
                                                  f 0.39(  7.99%)
   254. (0.00000) RY*(20) C  13           s(  1.93%)p 7.78( 14.99%)d 6.57( 12.65%)
                                                  f36.58( 70.44%)
   255. (0.00000) RY*(21) C  13           s(  0.00%)p 1.00(  1.66%)d 6.86( 11.38%)
                                                  f52.41( 86.96%)
   256. (0.00000) RY*(22) C  13           s(  2.18%)p 0.32(  0.71%)d 3.51(  7.66%)
                                                  f40.96( 89.44%)
   257. (0.00000) RY*(23) C  13           s(  1.03%)p 2.93(  3.01%)d14.13( 14.54%)
                                                  f79.13( 81.42%)
   258. (0.00000) RY*(24) C  13           s(  0.00%)p 1.00( 10.69%)d 1.86( 19.88%)
                                                  f 6.49( 69.43%)
   259. (0.00000) RY*(25) C  13           s(  0.00%)p 1.00(  0.30%)d39.21( 11.75%)
                                                  f99.99( 87.95%)
   260. (0.00000) RY*(26) C  13           s(  0.03%)p51.28(  1.50%)d99.99(  5.07%)
                                                  f99.99( 93.40%)
   261. (0.00030) RY*( 1) H  14           s( 85.35%)p 0.17( 14.65%)
                                           -0.0003  0.9226 -0.0488  0.0000 -0.3361
                                           -0.1831
   262. (0.00015) RY*( 2) H  14           s(  0.00%)p 1.00(100.00%)
                                            0.0000 -0.0000 -0.0000  1.0000  0.0000
                                           -0.0000
   263. (0.00014) RY*( 3) H  14           s( 65.66%)p 0.52( 34.34%)
                                           -0.0059  0.2757  0.7620  0.0000  0.5682
                                            0.1431
   264. (0.00011) RY*( 4) H  14           s( 36.92%)p 1.71( 63.08%)
                                           -0.0081 -0.2627  0.5478 -0.0000 -0.4408
                                           -0.6607
   265. (0.00002) RY*( 5) H  14           s( 12.13%)p 7.24( 87.87%)
   266. (0.02860) BD*( 1) C   1 - H   2  
                ( 37.83%)   0.6150* C   1 s( 30.67%)p 2.26( 69.28%)d 0.00(  0.03%)
                                                  f 0.00(  0.01%)
                                           -0.0001  0.5529  0.0312  0.0059 -0.0004
                                           -0.6476  0.0100 -0.0019  0.5225 -0.0086
                                            0.0020  0.0167 -0.0020 -0.0001 -0.0122
                                           -0.0094  0.0041 -0.0007  0.0005 -0.0002
                                           -0.0005  0.0029 -0.0044 -0.0051 -0.0004
                                            0.0051 -0.0061  0.0008 -0.0003  0.0035
                                            0.0078
                ( 62.17%)  -0.7885* H   2 s( 99.94%)p 0.00(  0.06%)
                                            0.9997  0.0027  0.0005  0.0181 -0.0157
                                            0.0006
   267. (0.03417) BD*( 1) C   1 - C   3  
                ( 49.90%)   0.7064* C   1 s( 21.63%)p 3.61( 78.21%)d 0.01(  0.15%)
                                                  f 0.00(  0.01%)
                                            0.0000 -0.4648  0.0174  0.0039 -0.0009
                                           -0.4832  0.0283  0.0044 -0.1325 -0.0333
                                            0.0012  0.7273  0.0119  0.0016  0.0105
                                           -0.0082  0.0275  0.0078  0.0008  0.0019
                                           -0.0196 -0.0002  0.0029 -0.0080 -0.0047
                                           -0.0039  0.0002  0.0053 -0.0037 -0.0061
                                           -0.0008
                ( 50.10%)  -0.7078* C   3 s( 32.26%)p 2.09( 67.47%)d 0.01(  0.26%)
                                                  f 0.00(  0.00%)
                                           -0.0000 -0.5679  0.0047  0.0038  0.0004
                                            0.7056  0.0168 -0.0017 -0.3381 -0.0144
                                           -0.0054 -0.2485  0.0112  0.0119 -0.0137
                                            0.0078  0.0386  0.0064  0.0060 -0.0033
                                           -0.0169 -0.0074 -0.0206  0.0063  0.0012
                                            0.0013 -0.0005 -0.0040 -0.0005 -0.0006
                                           -0.0011
   268. (0.00093) BD*( 1) C   1 - C   5  
                ( 50.00%)   0.7071* C   1 s( 24.97%)p 3.00( 74.90%)d 0.00(  0.12%)
                                                  f 0.00(  0.01%)
                                            0.0000  0.4995 -0.0153 -0.0017 -0.0001
                                           -0.2437 -0.0413 -0.0038 -0.8293  0.0050
                                            0.0028  0.0084  0.0026 -0.0012 -0.0122
                                            0.0123 -0.0016  0.0003 -0.0012  0.0002
                                           -0.0183 -0.0121 -0.0215  0.0001  0.0005
                                            0.0023  0.0029 -0.0002 -0.0000 -0.0018
                                            0.0070
                ( 50.00%)  -0.7071* C   5 s( 24.97%)p 3.00( 74.90%)d 0.00(  0.12%)
                                                  f 0.00(  0.01%)
                                            0.0000  0.4995 -0.0153 -0.0017 -0.0001
                                           -0.2437 -0.0413 -0.0038  0.8293 -0.0050
                                           -0.0028  0.0084  0.0026 -0.0012  0.0122
                                           -0.0123 -0.0016  0.0003  0.0012 -0.0002
                                           -0.0183 -0.0121 -0.0215  0.0001  0.0005
                                            0.0023 -0.0029 -0.0002  0.0000 -0.0018
                                           -0.0070
   269. (0.00269) BD*( 1) C   1 - C   9  
                ( 50.07%)   0.7076* C   1 s( 22.54%)p 3.43( 77.32%)d 0.01(  0.13%)
                                                  f 0.00(  0.01%)
                                           -0.0006  0.4745 -0.0150 -0.0015  0.0000
                                            0.5327 -0.0214 -0.0044  0.1377  0.0322
                                            0.0026  0.6846  0.0141  0.0051 -0.0122
                                            0.0087  0.0234  0.0093 -0.0004  0.0009
                                            0.0192  0.0030 -0.0048  0.0082 -0.0049
                                            0.0031 -0.0007  0.0037 -0.0037  0.0057
                                            0.0012
                ( 49.93%)  -0.7066* C   9 s( 23.44%)p 3.26( 76.46%)d 0.00(  0.10%)
                                                  f 0.00(  0.01%)
                                            0.0008  0.4839 -0.0126 -0.0027  0.0005
                                           -0.7066 -0.0145  0.0004  0.1624  0.0290
                                            0.0028 -0.4870  0.0259  0.0007 -0.0009
                                           -0.0027  0.0203  0.0089  0.0131 -0.0077
                                            0.0065  0.0088  0.0128 -0.0039 -0.0013
                                           -0.0031  0.0021 -0.0054 -0.0028  0.0003
                                           -0.0003
   270. (0.05551) BD*( 1) C   3 - C   4  
                ( 50.00%)   0.7071* C   3 s( 34.84%)p 1.86( 64.86%)d 0.01(  0.30%)
                                                  f 0.00(  0.00%)
                                           -0.0000  0.5902 -0.0001  0.0063  0.0011
                                            0.0000  0.0000 -0.0000 -0.5694 -0.0180
                                            0.0114 -0.5688 -0.0169 -0.0114 -0.0000
                                            0.0000  0.0000  0.0000  0.0042  0.0072
                                           -0.0365 -0.0102 -0.0382  0.0016 -0.0007
                                            0.0000  0.0038  0.0027 -0.0000 -0.0000
                                            0.0049
                ( 50.00%)  -0.7071* C   4 s( 34.84%)p 1.86( 64.86%)d 0.01(  0.30%)
                                                  f 0.00(  0.00%)
                                           -0.0000  0.5902 -0.0001  0.0063  0.0011
                                           -0.0000  0.0000 -0.0000  0.5694  0.0180
                                           -0.0114 -0.5688 -0.0169 -0.0114  0.0000
                                           -0.0000  0.0000  0.0000 -0.0042 -0.0072
                                           -0.0365 -0.0102 -0.0382  0.0016 -0.0007
                                            0.0000 -0.0038  0.0027  0.0000 -0.0000
                                           -0.0049
   271. (0.23998) BD*( 2) C   3 - C   4  
                ( 50.00%)   0.7071* C   3 s(  0.63%)p99.99( 98.89%)d 0.76(  0.48%)
                                                  f 0.01(  0.00%)
                                            0.0001 -0.0690  0.0387  0.0029 -0.0001
                                            0.0000  0.0000 -0.0000  0.6620  0.0085
                                           -0.0018 -0.7364  0.0903 -0.0068 -0.0000
                                            0.0000  0.0000  0.0000  0.0633 -0.0083
                                            0.0153  0.0006 -0.0188  0.0108  0.0043
                                            0.0000  0.0035 -0.0042 -0.0000 -0.0000
                                           -0.0006
                ( 50.00%)  -0.7071* C   4 s(  0.63%)p99.99( 98.89%)d 0.76(  0.48%)
                                                  f 0.01(  0.00%)
                                            0.0001 -0.0690  0.0387  0.0029 -0.0001
                                           -0.0000  0.0000 -0.0000 -0.6620 -0.0085
                                            0.0018 -0.7364  0.0903 -0.0068  0.0000
                                           -0.0000  0.0000  0.0000 -0.0633  0.0083
                                            0.0153  0.0006 -0.0188  0.0108  0.0043
                                            0.0000 -0.0035 -0.0042  0.0000 -0.0000
                                            0.0006
   272. (0.03417) BD*( 1) C   3 - C   7  
                ( 50.10%)   0.7078* C   3 s( 32.26%)p 2.09( 67.47%)d 0.01(  0.26%)
                                                  f 0.00(  0.00%)
                                            0.0000  0.5679 -0.0047 -0.0038 -0.0004
                                            0.7056  0.0168 -0.0017  0.3381  0.0144
                                            0.0054  0.2485 -0.0112 -0.0119 -0.0137
                                            0.0078  0.0386  0.0064 -0.0060  0.0033
                                            0.0169  0.0074  0.0206 -0.0063 -0.0012
                                            0.0013  0.0005  0.0040 -0.0005 -0.0006
                                            0.0011
                ( 49.90%)  -0.7064* C   7 s( 21.63%)p 3.61( 78.21%)d 0.01(  0.15%)
                                                  f 0.00(  0.01%)
                                           -0.0000  0.4648 -0.0174 -0.0039  0.0009
                                           -0.4832  0.0283  0.0044  0.1325  0.0333
                                           -0.0012 -0.7273 -0.0119 -0.0016  0.0105
                                           -0.0082  0.0275  0.0078 -0.0008 -0.0019
                                            0.0196  0.0002 -0.0029  0.0080  0.0047
                                           -0.0039 -0.0002 -0.0053 -0.0037 -0.0061
                                            0.0008
   273. (0.03417) BD*( 1) C   4 - C   5  
                ( 50.10%)   0.7078* C   4 s( 32.26%)p 2.09( 67.47%)d 0.01(  0.26%)
                                                  f 0.00(  0.00%)
                                           -0.0000 -0.5679  0.0047  0.0038  0.0004
                                            0.7056  0.0168 -0.0017  0.3381  0.0144
                                            0.0054 -0.2485  0.0112  0.0119  0.0137
                                           -0.0078  0.0386  0.0064 -0.0060  0.0033
                                           -0.0169 -0.0074 -0.0206  0.0063  0.0012
                                            0.0013  0.0005 -0.0040  0.0005 -0.0006
                                            0.0011
                ( 49.90%)  -0.7064* C   5 s( 21.63%)p 3.61( 78.21%)d 0.01(  0.15%)
                                                  f 0.00(  0.01%)
                                            0.0000 -0.4648  0.0174  0.0039 -0.0009
                                           -0.4832  0.0283  0.0044  0.1325  0.0333
                                           -0.0012  0.7273  0.0119  0.0016 -0.0105
                                            0.0082  0.0275  0.0078 -0.0008 -0.0019
                                           -0.0196 -0.0002  0.0029 -0.0080 -0.0047
                                           -0.0039 -0.0002  0.0053  0.0037 -0.0061
                                            0.0008
   274. (0.03417) BD*( 1) C   4 - C  11  
                ( 50.10%)   0.7078* C   4 s( 32.26%)p 2.09( 67.47%)d 0.01(  0.26%)
                                                  f 0.00(  0.00%)
                                           -0.0000 -0.5679  0.0047  0.0038  0.0004
                                           -0.7056 -0.0168  0.0017  0.3381  0.0144
                                            0.0054 -0.2485  0.0112  0.0119 -0.0137
                                            0.0078 -0.0386 -0.0064 -0.0060  0.0033
                                           -0.0169 -0.0074 -0.0206  0.0063  0.0012
                                           -0.0013  0.0005 -0.0040 -0.0005  0.0006
                                            0.0011
                ( 49.90%)  -0.7064* C  11 s( 21.63%)p 3.61( 78.21%)d 0.01(  0.15%)
                                                  f 0.00(  0.01%)
                                            0.0000 -0.4648  0.0174  0.0039 -0.0009
                                            0.4832 -0.0283 -0.0044  0.1325  0.0333
                                           -0.0012  0.7273  0.0119  0.0016  0.0105
                                           -0.0082 -0.0275 -0.0078 -0.0008 -0.0019
                                           -0.0196 -0.0002  0.0029 -0.0080 -0.0047
                                            0.0039 -0.0002  0.0053 -0.0037  0.0061
                                            0.0008
   275. (0.02860) BD*( 1) C   5 - H   6  
                ( 37.83%)   0.6150* C   5 s( 30.67%)p 2.26( 69.28%)d 0.00(  0.03%)
                                                  f 0.00(  0.01%)
                                           -0.0001  0.5529  0.0312  0.0059 -0.0004
                                           -0.6476  0.0100 -0.0019 -0.5225  0.0086
                                           -0.0020  0.0167 -0.0020 -0.0001  0.0122
                                            0.0094  0.0041 -0.0007 -0.0005  0.0002
                                           -0.0005  0.0029 -0.0044 -0.0051 -0.0004
                                            0.0051  0.0061  0.0008  0.0003  0.0035
                                           -0.0078
                ( 62.17%)  -0.7885* H   6 s( 99.94%)p 0.00(  0.06%)
                                            0.9997  0.0027  0.0005  0.0181  0.0157
                                            0.0006
   276. (0.00269) BD*( 1) C   5 - C  13  
                ( 50.07%)   0.7076* C   5 s( 22.54%)p 3.43( 77.32%)d 0.01(  0.13%)
                                                  f 0.00(  0.01%)
                                           -0.0006  0.4745 -0.0150 -0.0015  0.0000
                                            0.5327 -0.0214 -0.0044 -0.1377 -0.0322
                                           -0.0026  0.6846  0.0141  0.0051  0.0122
                                           -0.0087  0.0234  0.0093  0.0004 -0.0009
                                            0.0192  0.0030 -0.0048  0.0082 -0.0049
                                            0.0031  0.0007  0.0037  0.0037  0.0057
                                           -0.0012
                ( 49.93%)  -0.7066* C  13 s( 23.44%)p 3.26( 76.46%)d 0.00(  0.10%)
                                                  f 0.00(  0.01%)
                                            0.0008  0.4839 -0.0126 -0.0027  0.0005
                                           -0.7066 -0.0145  0.0004 -0.1624 -0.0290
                                           -0.0028 -0.4870  0.0259  0.0007  0.0009
                                            0.0027  0.0203  0.0089 -0.0131  0.0077
                                            0.0065  0.0088  0.0128 -0.0039 -0.0013
                                           -0.0031 -0.0021 -0.0054  0.0028  0.0003
                                            0.0003
   277. (0.02860) BD*( 1) C   7 - H   8  
                ( 37.83%)   0.6150* C   7 s( 30.67%)p 2.26( 69.28%)d 0.00(  0.03%)
                                                  f 0.00(  0.01%)
                                            0.0001 -0.5529 -0.0312 -0.0059  0.0004
                                           -0.6476  0.0100 -0.0019 -0.5225  0.0086
                                           -0.0020 -0.0167  0.0020  0.0001 -0.0122
                                           -0.0094  0.0041 -0.0007 -0.0005  0.0002
                                            0.0005 -0.0029  0.0044  0.0051  0.0004
                                            0.0051  0.0061 -0.0008 -0.0003  0.0035
                                           -0.0078
                ( 62.17%)  -0.7885* H   8 s( 99.94%)p 0.00(  0.06%)
                                           -0.9997 -0.0027 -0.0005  0.0181  0.0157
                                           -0.0006
   278. (0.00269) BD*( 1) C   7 - C   9  
                ( 50.07%)   0.7076* C   7 s( 22.54%)p 3.43( 77.32%)d 0.01(  0.13%)
                                                  f 0.00(  0.01%)
                                           -0.0006  0.4745 -0.0150 -0.0015  0.0000
                                           -0.5327  0.0214  0.0044  0.1377  0.0322
                                            0.0026  0.6846  0.0141  0.0051  0.0122
                                           -0.0087 -0.0234 -0.0093 -0.0004  0.0009
                                            0.0192  0.0030 -0.0048  0.0082 -0.0049
                                           -0.0031 -0.0007  0.0037  0.0037 -0.0057
                                            0.0012
                ( 49.93%)  -0.7066* C   9 s( 23.44%)p 3.26( 76.46%)d 0.00(  0.10%)
                                                  f 0.00(  0.01%)
                                            0.0008  0.4839 -0.0126 -0.0027  0.0005
                                            0.7066  0.0145 -0.0004  0.1624  0.0290
                                            0.0028 -0.4870  0.0259  0.0007  0.0009
                                            0.0027 -0.0203 -0.0089  0.0131 -0.0077
                                            0.0065  0.0088  0.0128 -0.0039 -0.0013
                                            0.0031  0.0021 -0.0054  0.0028 -0.0003
                                           -0.0003
   279. (0.00093) BD*( 1) C   7 - C  11  
                ( 50.00%)   0.7071* C   7 s( 24.97%)p 3.00( 74.90%)d 0.00(  0.12%)
                                                  f 0.00(  0.01%)
                                            0.0000  0.4995 -0.0153 -0.0017 -0.0001
                                            0.2437  0.0413  0.0038 -0.8293  0.0050
                                            0.0028  0.0084  0.0026 -0.0012  0.0122
                                           -0.0123  0.0016 -0.0003 -0.0012  0.0002
                                           -0.0183 -0.0121 -0.0215  0.0001  0.0005
                                           -0.0023  0.0029 -0.0002  0.0000  0.0018
                                            0.0070
                ( 50.00%)  -0.7071* C  11 s( 24.97%)p 3.00( 74.90%)d 0.00(  0.12%)
                                                  f 0.00(  0.01%)
                                            0.0000  0.4995 -0.0153 -0.0017 -0.0001
                                            0.2437  0.0413  0.0038  0.8293 -0.0050
                                           -0.0028  0.0084  0.0026 -0.0012 -0.0122
                                            0.0123  0.0016 -0.0003  0.0012 -0.0002
                                           -0.0183 -0.0121 -0.0215  0.0001  0.0005
                                           -0.0023 -0.0029 -0.0002 -0.0000  0.0018
                                           -0.0070
   280. (0.01650) BD*( 1) C   9 - H  10  
                ( 37.13%)   0.6093* C   9 s( 29.65%)p 2.37( 70.30%)d 0.00(  0.03%)
                                                  f 0.00(  0.01%)
                                            0.0003 -0.5439 -0.0272 -0.0025  0.0004
                                           -0.0000 -0.0000 -0.0000 -0.4684  0.0068
                                            0.0007 -0.6954  0.0087 -0.0027  0.0000
                                           -0.0000 -0.0000  0.0000 -0.0099 -0.0089
                                            0.0036  0.0040 -0.0086 -0.0056 -0.0006
                                            0.0000 -0.0094  0.0054 -0.0000  0.0000
                                            0.0013
                ( 62.87%)  -0.7929* H  10 s( 99.93%)p 0.00(  0.07%)
                                           -0.9996 -0.0013 -0.0005  0.0000  0.0148
                                            0.0223
   281. (0.00142) BD*( 1) C   9 - C  13  
                ( 50.00%)   0.7071* C   9 s( 23.26%)p 3.29( 76.62%)d 0.00(  0.12%)
                                                  f 0.00(  0.01%)
                                           -0.0000  0.4821 -0.0135  0.0012 -0.0002
                                           -0.0000 -0.0000 -0.0000 -0.8518  0.0034
                                            0.0024  0.1975  0.0394  0.0057  0.0000
                                           -0.0000 -0.0000  0.0000  0.0125 -0.0095
                                           -0.0269 -0.0086 -0.0048 -0.0094  0.0054
                                            0.0000  0.0063 -0.0008 -0.0000  0.0000
                                            0.0045
                ( 50.00%)  -0.7071* C  13 s( 23.26%)p 3.29( 76.62%)d 0.00(  0.12%)
                                                  f 0.00(  0.01%)
                                           -0.0000  0.4821 -0.0135  0.0012 -0.0002
                                            0.0000  0.0000 -0.0000  0.8518 -0.0034
                                           -0.0024  0.1975  0.0394  0.0057 -0.0000
                                           -0.0000 -0.0000 -0.0000 -0.0125  0.0095
                                           -0.0269 -0.0086 -0.0048 -0.0094  0.0054
                                            0.0000 -0.0063 -0.0008 -0.0000 -0.0000
                                           -0.0045
   282. (0.02860) BD*( 1) C  11 - H  12  
                ( 37.83%)   0.6150* C  11 s( 30.67%)p 2.26( 69.28%)d 0.00(  0.03%)
                                                  f 0.00(  0.01%)
                                            0.0001 -0.5529 -0.0312 -0.0059  0.0004
                                           -0.6476  0.0100 -0.0019  0.5225 -0.0086
                                            0.0020 -0.0167  0.0020  0.0001  0.0122
                                            0.0094  0.0041 -0.0007  0.0005 -0.0002
                                            0.0005 -0.0029  0.0044  0.0051  0.0004
                                            0.0051 -0.0061 -0.0008  0.0003  0.0035
                                            0.0078
                ( 62.17%)  -0.7885* H  12 s( 99.94%)p 0.00(  0.06%)
                                           -0.9997 -0.0027 -0.0005  0.0181 -0.0157
                                           -0.0006
   283. (0.00269) BD*( 1) C  11 - C  13  
                ( 50.07%)   0.7076* C  11 s( 22.54%)p 3.43( 77.32%)d 0.01(  0.13%)
                                                  f 0.00(  0.01%)
                                           -0.0006  0.4745 -0.0150 -0.0015  0.0000
                                           -0.5327  0.0214  0.0044 -0.1377 -0.0322
                                           -0.0026  0.6846  0.0141  0.0051 -0.0122
                                            0.0087 -0.0234 -0.0093  0.0004 -0.0009
                                            0.0192  0.0030 -0.0048  0.0082 -0.0049
                                           -0.0031  0.0007  0.0037 -0.0037 -0.0057
                                           -0.0012
                ( 49.93%)  -0.7066* C  13 s( 23.44%)p 3.26( 76.46%)d 0.00(  0.10%)
                                                  f 0.00(  0.01%)
                                            0.0008  0.4839 -0.0126 -0.0027  0.0005
                                            0.7066  0.0145 -0.0004 -0.1624 -0.0290
                                           -0.0028 -0.4870  0.0259  0.0007 -0.0009
                                           -0.0027 -0.0203 -0.0089 -0.0131  0.0077
                                            0.0065  0.0088  0.0128 -0.0039 -0.0013
                                            0.0031 -0.0021 -0.0054 -0.0028 -0.0003
                                            0.0003
   284. (0.01650) BD*( 1) C  13 - H  14  
                ( 37.13%)   0.6093* C  13 s( 29.65%)p 2.37( 70.30%)d 0.00(  0.03%)
                                                  f 0.00(  0.01%)
                                           -0.0003  0.5439  0.0272  0.0025 -0.0004
                                           -0.0000 -0.0000  0.0000 -0.4684  0.0068
                                            0.0007  0.6954 -0.0087  0.0027  0.0000
                                            0.0000  0.0000  0.0000 -0.0099 -0.0089
                                           -0.0036 -0.0040  0.0086  0.0056  0.0006
                                           -0.0000 -0.0094 -0.0054  0.0000  0.0000
                                            0.0013
                ( 62.87%)  -0.7929* H  14 s( 99.93%)p 0.00(  0.07%)
                                            0.9996  0.0013  0.0005 -0.0000  0.0148
                                           -0.0223


 NHO Directionality and "Bond Bending" (deviations from line of nuclear centers)

         [Thresholds for printing:  angular deviation  >  1.0 degree]
                                    hybrid p-character > 25.0%
                                    orbital occupancy  >  0.10e

                                Line of Centers        Hybrid 1              Hybrid 2
                                ---------------  -------------------   ------------------
                NBO               Theta   Phi    Theta   Phi    Dev    Theta   Phi    Dev
 ========================================================================================
     1. BD (   1) C   1 - H   2    89.8  140.1    89.0  141.1   1.2      --     --    --
     2. BD (   1) C   1 - C   3   130.4  356.0   147.1   20.1  22.8     74.4  153.6  31.5
     3. BD (   1) C   1 - C   5    90.0  270.0    89.4  250.6  19.4     89.4  109.4  19.4
     4. BD (   1) C   1 - C   9    48.4  359.7    37.3   18.8  17.1    121.7  164.9  15.4
     5. BD (   1) C   3 - C   4    90.0  270.0   136.0  270.0  46.0    136.0   90.0  46.0
     6. BD (   2) C   3 - C   4    90.0  270.0    45.7  270.0  44.3     45.7   90.0  44.3
     7. BD (   1) C   3 - C   7    49.6    4.0    74.4   26.4  31.5    147.1  159.9  22.8
     8. BD (   1) C   4 - C   5    49.6  184.0    74.4  206.4  31.5    147.1  339.9  22.8
     9. BD (   1) C   4 - C  11    49.6  356.0    74.4  333.6  31.5    147.1  200.1  22.8
    10. BD (   1) C   5 - H   6    89.8  219.9    89.0  218.9   1.2      --     --    --
    11. BD (   1) C   5 - C  13    48.4    0.3    37.3  341.2  17.1    121.7  195.1  15.4
    12. BD (   1) C   7 - H   8    89.8   39.9    89.0   38.9   1.2      --     --    --
    13. BD (   1) C   7 - C   9    48.4  180.3    37.3  161.2  17.1    121.7   15.1  15.4
    14. BD (   1) C   7 - C  11    90.0  270.0    89.4  289.4  19.4     89.4   70.6  19.4
    15. BD (   1) C   9 - H  10    35.0   90.0    33.8   90.0   1.2      --     --    --
    16. BD (   1) C   9 - C  13    90.0  270.0    74.0  270.0  16.0     74.0   90.0  16.0
    17. BD (   1) C  11 - H  12    89.8  320.1    89.0  321.1   1.2      --     --    --
    18. BD (   1) C  11 - C  13    48.4  179.7    37.3  198.8  17.1    121.7  344.9  15.4
    19. BD (   1) C  13 - H  14    35.0  270.0    33.8  270.0   1.2      --     --    --
   271. BD*(   2) C   3 - C   4    90.0  270.0    45.7  270.0  44.3     45.7   90.0  44.3


 Second Order Perturbation Theory Analysis of Fock Matrix in NBO Basis

     Threshold for printing:   0.50 kcal/mol
                                                                              E(2)  E(j)-E(i) F(i,j)
         Donor NBO (i)                     Acceptor NBO (j)                 kcal/mol   a.u.    a.u. 
 ===================================================================================================

 within unit  1
   1. BD (   1) C   1 - H   2        / 60. RY*(   2) C   3                    0.74    2.53    0.039
   1. BD (   1) C   1 - H   2        / 62. RY*(   4) C   3                    0.54    2.50    0.033
   1. BD (   1) C   1 - H   2        /112. RY*(   2) C   5                    1.91    2.94    0.067
   1. BD (   1) C   1 - H   2        /137. RY*(   1) H   6                    0.56    1.92    0.029
   1. BD (   1) C   1 - H   2        /173. RY*(   1) C   9                    0.61    2.85    0.037
   2. BD (   1) C   1 - C   3        / 85. RY*(   1) C   4                    0.78    2.08    0.036
   2. BD (   1) C   1 - C   3        /266. BD*(   1) C   1 - H   2            0.76    1.09    0.026
   2. BD (   1) C   1 - C   3        /271. BD*(   2) C   3 - C   4            3.27    0.83    0.049
   2. BD (   1) C   1 - C   3        /272. BD*(   1) C   3 - C   7            0.70    1.00    0.024
   2. BD (   1) C   1 - C   3        /274. BD*(   1) C   4 - C  11            1.37    1.00    0.033
   2. BD (   1) C   1 - C   3        /275. BD*(   1) C   5 - H   6            2.20    1.09    0.044
   2. BD (   1) C   1 - C   3        /277. BD*(   1) C   7 - H   8            0.53    1.09    0.022
   2. BD (   1) C   1 - C   3        /280. BD*(   1) C   9 - H  10            2.31    1.09    0.045
   3. BD (   1) C   1 - C   5        /272. BD*(   1) C   3 - C   7            0.81    1.02    0.026
   3. BD (   1) C   1 - C   5        /274. BD*(   1) C   4 - C  11            0.81    1.02    0.026
   3. BD (   1) C   1 - C   5        /280. BD*(   1) C   9 - H  10            1.15    1.10    0.032
   3. BD (   1) C   1 - C   5        /284. BD*(   1) C  13 - H  14            1.15    1.10    0.032
   4. BD (   1) C   1 - C   9        /267. BD*(   1) C   1 - C   3            0.61    1.00    0.022
   4. BD (   1) C   1 - C   9        /270. BD*(   1) C   3 - C   4            1.88    1.08    0.040
   4. BD (   1) C   1 - C   9        /271. BD*(   2) C   3 - C   4            8.10    0.82    0.076
   4. BD (   1) C   1 - C   9        /275. BD*(   1) C   5 - H   6            2.30    1.09    0.045
   4. BD (   1) C   1 - C   9        /277. BD*(   1) C   7 - H   8            1.06    1.09    0.031
   4. BD (   1) C   1 - C   9        /284. BD*(   1) C  13 - H  14            1.91    1.08    0.041
   5. BD (   1) C   3 - C   4        /267. BD*(   1) C   1 - C   3            0.64    1.06    0.023
   5. BD (   1) C   3 - C   4        /272. BD*(   1) C   3 - C   7            0.64    1.06    0.023
   5. BD (   1) C   3 - C   4        /273. BD*(   1) C   4 - C   5            0.64    1.06    0.023
   5. BD (   1) C   3 - C   4        /274. BD*(   1) C   4 - C  11            0.64    1.06    0.023
   6. BD (   2) C   3 - C   4        / 28. RY*(   1) C   1                    2.59    2.34    0.072
   6. BD (   2) C   3 - C   4        /111. RY*(   1) C   5                    2.59    2.34    0.072
   6. BD (   2) C   3 - C   4        /142. RY*(   1) C   7                    2.59    2.34    0.072
   6. BD (   2) C   3 - C   4        /204. RY*(   1) C  11                    2.59    2.34    0.072
   6. BD (   2) C   3 - C   4        /266. BD*(   1) C   1 - H   2            8.86    0.86    0.081
   6. BD (   2) C   3 - C   4        /267. BD*(   1) C   1 - C   3            7.26    0.77    0.069
   6. BD (   2) C   3 - C   4        /269. BD*(   1) C   1 - C   9            0.61    0.77    0.020
   6. BD (   2) C   3 - C   4        /272. BD*(   1) C   3 - C   7            7.26    0.77    0.069
   6. BD (   2) C   3 - C   4        /273. BD*(   1) C   4 - C   5            7.26    0.77    0.069
   6. BD (   2) C   3 - C   4        /274. BD*(   1) C   4 - C  11            7.26    0.77    0.069
   6. BD (   2) C   3 - C   4        /275. BD*(   1) C   5 - H   6            8.86    0.86    0.081
   6. BD (   2) C   3 - C   4        /276. BD*(   1) C   5 - C  13            0.61    0.77    0.020
   6. BD (   2) C   3 - C   4        /277. BD*(   1) C   7 - H   8            8.86    0.86    0.081
   6. BD (   2) C   3 - C   4        /278. BD*(   1) C   7 - C   9            0.61    0.77    0.020
   6. BD (   2) C   3 - C   4        /280. BD*(   1) C   9 - H  10            1.80    0.86    0.036
   6. BD (   2) C   3 - C   4        /282. BD*(   1) C  11 - H  12            8.86    0.86    0.081
   6. BD (   2) C   3 - C   4        /283. BD*(   1) C  11 - C  13            0.61    0.77    0.020
   6. BD (   2) C   3 - C   4        /284. BD*(   1) C  13 - H  14            1.80    0.86    0.036
   7. BD (   1) C   3 - C   7        / 85. RY*(   1) C   4                    0.78    2.08    0.036
   7. BD (   1) C   3 - C   7        /266. BD*(   1) C   1 - H   2            0.53    1.09    0.022
   7. BD (   1) C   3 - C   7        /267. BD*(   1) C   1 - C   3            0.70    1.00    0.024
   7. BD (   1) C   3 - C   7        /271. BD*(   2) C   3 - C   4            3.27    0.83    0.049
   7. BD (   1) C   3 - C   7        /273. BD*(   1) C   4 - C   5            1.37    1.00    0.033
   7. BD (   1) C   3 - C   7        /277. BD*(   1) C   7 - H   8            0.76    1.09    0.026
   7. BD (   1) C   3 - C   7        /280. BD*(   1) C   9 - H  10            2.31    1.09    0.045
   7. BD (   1) C   3 - C   7        /282. BD*(   1) C  11 - H  12            2.20    1.09    0.044
   8. BD (   1) C   4 - C   5        / 59. RY*(   1) C   3                    0.78    2.08    0.036
   8. BD (   1) C   4 - C   5        /266. BD*(   1) C   1 - H   2            2.20    1.09    0.044
   8. BD (   1) C   4 - C   5        /271. BD*(   2) C   3 - C   4            3.27    0.83    0.049
   8. BD (   1) C   4 - C   5        /272. BD*(   1) C   3 - C   7            1.37    1.00    0.033
   8. BD (   1) C   4 - C   5        /274. BD*(   1) C   4 - C  11            0.70    1.00    0.024
   8. BD (   1) C   4 - C   5        /275. BD*(   1) C   5 - H   6            0.76    1.09    0.026
   8. BD (   1) C   4 - C   5        /282. BD*(   1) C  11 - H  12            0.53    1.09    0.022
   8. BD (   1) C   4 - C   5        /284. BD*(   1) C  13 - H  14            2.31    1.09    0.045
   9. BD (   1) C   4 - C  11        / 59. RY*(   1) C   3                    0.78    2.08    0.036
   9. BD (   1) C   4 - C  11        /267. BD*(   1) C   1 - C   3            1.37    1.00    0.033
   9. BD (   1) C   4 - C  11        /271. BD*(   2) C   3 - C   4            3.27    0.83    0.049
   9. BD (   1) C   4 - C  11        /273. BD*(   1) C   4 - C   5            0.70    1.00    0.024
   9. BD (   1) C   4 - C  11        /275. BD*(   1) C   5 - H   6            0.53    1.09    0.022
   9. BD (   1) C   4 - C  11        /277. BD*(   1) C   7 - H   8            2.20    1.09    0.044
   9. BD (   1) C   4 - C  11        /282. BD*(   1) C  11 - H  12            0.76    1.09    0.026
   9. BD (   1) C   4 - C  11        /284. BD*(   1) C  13 - H  14            2.31    1.09    0.045
  10. BD (   1) C   5 - H   6        / 29. RY*(   2) C   1                    1.91    2.94    0.067
  10. BD (   1) C   5 - H   6        / 54. RY*(   1) H   2                    0.56    1.92    0.029
  10. BD (   1) C   5 - H   6        / 86. RY*(   2) C   4                    0.74    2.53    0.039
  10. BD (   1) C   5 - H   6        / 88. RY*(   4) C   4                    0.54    2.50    0.033
  10. BD (   1) C   5 - H   6        /235. RY*(   1) C  13                    0.61    2.85    0.037
  11. BD (   1) C   5 - C  13        /266. BD*(   1) C   1 - H   2            2.30    1.09    0.045
  11. BD (   1) C   5 - C  13        /270. BD*(   1) C   3 - C   4            1.88    1.08    0.040
  11. BD (   1) C   5 - C  13        /271. BD*(   2) C   3 - C   4            8.10    0.82    0.076
  11. BD (   1) C   5 - C  13        /273. BD*(   1) C   4 - C   5            0.61    1.00    0.022
  11. BD (   1) C   5 - C  13        /280. BD*(   1) C   9 - H  10            1.91    1.08    0.041
  11. BD (   1) C   5 - C  13        /282. BD*(   1) C  11 - H  12            1.06    1.09    0.031
  12. BD (   1) C   7 - H   8        / 60. RY*(   2) C   3                    0.74    2.53    0.039
  12. BD (   1) C   7 - H   8        / 62. RY*(   4) C   3                    0.54    2.50    0.033
  12. BD (   1) C   7 - H   8        /173. RY*(   1) C   9                    0.61    2.85    0.037
  12. BD (   1) C   7 - H   8        /205. RY*(   2) C  11                    1.91    2.94    0.067
  12. BD (   1) C   7 - H   8        /230. RY*(   1) H  12                    0.56    1.92    0.029
  13. BD (   1) C   7 - C   9        /266. BD*(   1) C   1 - H   2            1.06    1.09    0.031
  13. BD (   1) C   7 - C   9        /270. BD*(   1) C   3 - C   4            1.88    1.08    0.040
  13. BD (   1) C   7 - C   9        /271. BD*(   2) C   3 - C   4            8.10    0.82    0.076
  13. BD (   1) C   7 - C   9        /272. BD*(   1) C   3 - C   7            0.61    1.00    0.022
  13. BD (   1) C   7 - C   9        /282. BD*(   1) C  11 - H  12            2.30    1.09    0.045
  13. BD (   1) C   7 - C   9        /284. BD*(   1) C  13 - H  14            1.91    1.08    0.041
  14. BD (   1) C   7 - C  11        /267. BD*(   1) C   1 - C   3            0.81    1.02    0.026
  14. BD (   1) C   7 - C  11        /273. BD*(   1) C   4 - C   5            0.81    1.02    0.026
  14. BD (   1) C   7 - C  11        /280. BD*(   1) C   9 - H  10            1.15    1.10    0.032
  14. BD (   1) C   7 - C  11        /284. BD*(   1) C  13 - H  14            1.15    1.10    0.032
  15. BD (   1) C   9 - H  10        / 29. RY*(   2) C   1                    1.03    2.94    0.049
  15. BD (   1) C   9 - H  10        /143. RY*(   2) C   7                    1.03    2.94    0.049
  15. BD (   1) C   9 - H  10        /235. RY*(   1) C  13                    1.42    2.85    0.057
  16. BD (   1) C   9 - C  13        /266. BD*(   1) C   1 - H   2            2.18    1.11    0.044
  16. BD (   1) C   9 - C  13        /275. BD*(   1) C   5 - H   6            2.18    1.11    0.044
  16. BD (   1) C   9 - C  13        /277. BD*(   1) C   7 - H   8            2.18    1.11    0.044
  16. BD (   1) C   9 - C  13        /280. BD*(   1) C   9 - H  10            0.54    1.10    0.022
  16. BD (   1) C   9 - C  13        /282. BD*(   1) C  11 - H  12            2.18    1.11    0.044
  16. BD (   1) C   9 - C  13        /284. BD*(   1) C  13 - H  14            0.54    1.10    0.022
  17. BD (   1) C  11 - H  12        / 86. RY*(   2) C   4                    0.74    2.53    0.039
  17. BD (   1) C  11 - H  12        / 88. RY*(   4) C   4                    0.54    2.50    0.033
  17. BD (   1) C  11 - H  12        /143. RY*(   2) C   7                    1.91    2.94    0.067
  17. BD (   1) C  11 - H  12        /168. RY*(   1) H   8                    0.56    1.92    0.029
  17. BD (   1) C  11 - H  12        /235. RY*(   1) C  13                    0.61    2.85    0.037
  18. BD (   1) C  11 - C  13        /270. BD*(   1) C   3 - C   4            1.88    1.08    0.040
  18. BD (   1) C  11 - C  13        /271. BD*(   2) C   3 - C   4            8.10    0.82    0.076
  18. BD (   1) C  11 - C  13        /274. BD*(   1) C   4 - C  11            0.61    1.00    0.022
  18. BD (   1) C  11 - C  13        /275. BD*(   1) C   5 - H   6            1.06    1.09    0.031
  18. BD (   1) C  11 - C  13        /277. BD*(   1) C   7 - H   8            2.30    1.09    0.045
  18. BD (   1) C  11 - C  13        /280. BD*(   1) C   9 - H  10            1.91    1.08    0.041
  19. BD (   1) C  13 - H  14        /112. RY*(   2) C   5                    1.03    2.94    0.049
  19. BD (   1) C  13 - H  14        /173. RY*(   1) C   9                    1.42    2.85    0.057
  19. BD (   1) C  13 - H  14        /205. RY*(   2) C  11                    1.03    2.94    0.049
  20. CR (   1) C   1                / 55. RY*(   2) H   2                    0.52   12.25    0.072
  20. CR (   1) C   1                /271. BD*(   2) C   3 - C   4            0.88   10.37    0.091
  21. CR (   1) C   3                / 85. RY*(   1) C   4                    1.36   11.59    0.112
  21. CR (   1) C   3                / 86. RY*(   2) C   4                    0.86   12.05    0.091
  21. CR (   1) C   3                /267. BD*(   1) C   1 - C   3            0.59   10.51    0.071
  21. CR (   1) C   3                /271. BD*(   2) C   3 - C   4            8.99   10.33    0.290
  21. CR (   1) C   3                /272. BD*(   1) C   3 - C   7            0.59   10.51    0.071
  22. CR (   1) C   4                / 59. RY*(   1) C   3                    1.36   11.59    0.112
  22. CR (   1) C   4                / 60. RY*(   2) C   3                    0.86   12.05    0.091
  22. CR (   1) C   4                /271. BD*(   2) C   3 - C   4            8.99   10.33    0.290
  22. CR (   1) C   4                /273. BD*(   1) C   4 - C   5            0.59   10.51    0.071
  22. CR (   1) C   4                /274. BD*(   1) C   4 - C  11            0.59   10.51    0.071
  23. CR (   1) C   5                /138. RY*(   2) H   6                    0.52   12.25    0.072
  23. CR (   1) C   5                /271. BD*(   2) C   3 - C   4            0.88   10.37    0.091
  24. CR (   1) C   7                /169. RY*(   2) H   8                    0.52   12.25    0.072
  24. CR (   1) C   7                /271. BD*(   2) C   3 - C   4            0.88   10.37    0.091
  26. CR (   1) C  11                /231. RY*(   2) H  12                    0.52   12.25    0.072
  26. CR (   1) C  11                /271. BD*(   2) C   3 - C   4            0.88   10.37    0.091
 271. BD*(   2) C   3 - C   4        / 59. RY*(   1) C   3                    1.22    1.25    0.100
 271. BD*(   2) C   3 - C   4        / 60. RY*(   2) C   3                    0.76    1.71    0.093
 271. BD*(   2) C   3 - C   4        / 85. RY*(   1) C   4                    1.22    1.25    0.100
 271. BD*(   2) C   3 - C   4        / 86. RY*(   2) C   4                    0.76    1.71    0.093
 271. BD*(   2) C   3 - C   4        /266. BD*(   1) C   1 - H   2            0.60    0.27    0.031
 271. BD*(   2) C   3 - C   4        /267. BD*(   1) C   1 - C   3           11.60    0.18    0.109
 271. BD*(   2) C   3 - C   4        /268. BD*(   1) C   1 - C   5            3.51    0.19    0.067
 271. BD*(   2) C   3 - C   4        /269. BD*(   1) C   1 - C   9            0.59    0.17    0.026
 271. BD*(   2) C   3 - C   4        /270. BD*(   1) C   3 - C   4           49.52    0.26    0.265
 271. BD*(   2) C   3 - C   4        /272. BD*(   1) C   3 - C   7           11.60    0.18    0.109
 271. BD*(   2) C   3 - C   4        /273. BD*(   1) C   4 - C   5           11.60    0.18    0.109
 271. BD*(   2) C   3 - C   4        /274. BD*(   1) C   4 - C  11           11.60    0.18    0.109
 271. BD*(   2) C   3 - C   4        /275. BD*(   1) C   5 - H   6            0.60    0.27    0.031
 271. BD*(   2) C   3 - C   4        /276. BD*(   1) C   5 - C  13            0.59    0.17    0.026
 271. BD*(   2) C   3 - C   4        /277. BD*(   1) C   7 - H   8            0.60    0.27    0.031
 271. BD*(   2) C   3 - C   4        /278. BD*(   1) C   7 - C   9            0.59    0.17    0.026
 271. BD*(   2) C   3 - C   4        /279. BD*(   1) C   7 - C  11            3.51    0.19    0.067
 271. BD*(   2) C   3 - C   4        /282. BD*(   1) C  11 - H  12            0.60    0.27    0.031
 271. BD*(   2) C   3 - C   4        /283. BD*(   1) C  11 - C  13            0.59    0.17    0.026


 Natural Bond Orbitals (Summary):

                                                            Principal Delocalizations
           NBO                        Occupancy    Energy   (geminal,vicinal,remote)
 ====================================================================================
 Molecular unit  1  (C8H6)
     1. BD (   1) C   1 - H   2          1.99421    -0.61590  112(v),60(v),173(v),137(r)
                                                    62(v)
     2. BD (   1) C   1 - C   3          1.96523    -0.63024  271(g),280(v),275(v),274(v)
                                                    85(v),266(g),272(g),277(v)
     3. BD (   1) C   1 - C   5          1.99174    -0.64595  280(v),284(v),272(v),274(v)
                                                    266(g),275(g)
     4. BD (   1) C   1 - C   9          1.93952    -0.62328  271(v),275(v),284(v),270(v)
                                                    277(v),267(g)
     5. BD (   1) C   3 - C   4          1.98251    -0.69043  267(g),272(g),273(g),274(g)
     6. BD (   2) C   3 - C   4          1.84055    -0.39997  266(v),275(v),277(v),282(v)
                                                    267(g),272(g),273(g),274(g)
                                                    28(v),111(v),142(v),204(v)
                                                    280(r),284(r),269(v),276(v)
                                                    278(v),283(v)
     7. BD (   1) C   3 - C   7          1.96523    -0.63024  271(g),280(v),282(v),273(v)
                                                    85(v),277(g),267(g),266(v)
     8. BD (   1) C   4 - C   5          1.96523    -0.63024  271(g),284(v),266(v),272(v)
                                                    59(v),275(g),274(g),282(v)
     9. BD (   1) C   4 - C  11          1.96523    -0.63024  271(g),284(v),277(v),267(v)
                                                    59(v),282(g),273(g),275(v)
    10. BD (   1) C   5 - H   6          1.99421    -0.61590  29(v),86(v),235(v),54(r)
                                                    88(v)
    11. BD (   1) C   5 - C  13          1.93952    -0.62328  271(v),266(v),280(v),270(v)
                                                    282(v),273(g)
    12. BD (   1) C   7 - H   8          1.99421    -0.61590  205(v),60(v),173(v),230(r)
                                                    62(v)
    13. BD (   1) C   7 - C   9          1.93952    -0.62328  271(v),282(v),284(v),270(v)
                                                    266(v),272(g)
    14. BD (   1) C   7 - C  11          1.99174    -0.64595  280(v),284(v),267(v),273(v)
                                                    277(g),282(g)
    15. BD (   1) C   9 - H  10          1.97789    -0.61521  235(v),29(v),143(v)
    16. BD (   1) C   9 - C  13          1.98467    -0.64912  266(v),275(v),277(v),282(v)
                                                    280(g),284(g)
    17. BD (   1) C  11 - H  12          1.99421    -0.61590  143(v),86(v),235(v),168(r)
                                                    88(v)
    18. BD (   1) C  11 - C  13          1.93952    -0.62328  271(v),277(v),280(v),270(v)
                                                    275(v),274(g)
    19. BD (   1) C  13 - H  14          1.97789    -0.61521  173(v),112(v),205(v)
    20. CR (   1) C   1                  1.99932   -10.17040  271(v),55(v)
    21. CR (   1) C   3                  1.99854   -10.13933  271(g),85(v),86(v),267(g)
                                                    272(g),266(v),277(v)
    22. CR (   1) C   4                  1.99854   -10.13933  271(g),59(v),60(v),273(g)
                                                    274(g),275(v),282(v)
    23. CR (   1) C   5                  1.99932   -10.17040  271(v),138(v)
    24. CR (   1) C   7                  1.99932   -10.17040  271(v),169(v)
    25. CR (   1) C   9                  1.99931   -10.17311   
    26. CR (   1) C  11                  1.99932   -10.17040  271(v),231(v)
    27. CR (   1) C  13                  1.99931   -10.17311   
    28. RY*(   1) C   1                  0.00314     1.93690   
    29. RY*(   2) C   1                  0.00186     2.32633   
    30. RY*(   3) C   1                  0.00101     1.45259   
    31. RY*(   4) C   1                  0.00081     1.59588   
    32. RY*(   5) C   1                  0.00056     1.94377   
    33. RY*(   6) C   1                  0.00029     1.97218   
    34. RY*(   7) C   1                  0.00030     2.03245   
    35. RY*(   8) C   1                  0.00017     2.31055   
    36. RY*(   9) C   1                  0.00014     2.76874   
    37. RY*(  10) C   1                  0.00007     2.05466   
    38. RY*(  11) C   1                  0.00005     1.93881   
    39. RY*(  12) C   1                  0.00005     2.68627   
    40. RY*(  13) C   1                  0.00005     3.00125   
    41. RY*(  14) C   1                  0.00003     3.22788   
    42. RY*(  15) C   1                  0.00001     2.76559   
    43. RY*(  16) C   1                  0.00000     2.01335   
    44. RY*(  17) C   1                  0.00001     3.47904   
    45. RY*(  18) C   1                  0.00000    19.54518   
    46. RY*(  19) C   1                  0.00001     2.57409   
    47. RY*(  20) C   1                  0.00000     3.40995   
    48. RY*(  21) C   1                  0.00000     3.16369   
    49. RY*(  22) C   1                  0.00000     3.54516   
    50. RY*(  23) C   1                  0.00000     3.61289   
    51. RY*(  24) C   1                  0.00000     3.53665   
    52. RY*(  25) C   1                  0.00000     3.38873   
    53. RY*(  26) C   1                  0.00000     3.86309   
    54. RY*(   1) H   2                  0.00042     1.30503   
    55. RY*(   2) H   2                  0.00016     2.07606   
    56. RY*(   3) H   2                  0.00011     2.46370   
    57. RY*(   4) H   2                  0.00012     2.46542   
    58. RY*(   5) H   2                  0.00002     2.96946   
    59. RY*(   1) C   3                  0.00331     1.44947   
    60. RY*(   2) C   3                  0.00130     1.90978   
    61. RY*(   3) C   3                  0.00112     1.66040   
    62. RY*(   4) C   3                  0.00097     1.88850   
    63. RY*(   5) C   3                  0.00045     1.63949   
    64. RY*(   6) C   3                  0.00041     2.31257   
    65. RY*(   7) C   3                  0.00036     1.94975   
    66. RY*(   8) C   3                  0.00025     2.72409   
    67. RY*(   9) C   3                  0.00018     2.27659   
    68. RY*(  10) C   3                  0.00010     2.30703   
    69. RY*(  11) C   3                  0.00007     2.93992   
    70. RY*(  12) C   3                  0.00006     2.96035   
    71. RY*(  13) C   3                  0.00005     1.96092   
    72. RY*(  14) C   3                  0.00003     3.39359   
    73. RY*(  15) C   3                  0.00002     2.77030   
    74. RY*(  16) C   3                  0.00002     3.08754   
    75. RY*(  17) C   3                  0.00001     1.62998   
    76. RY*(  18) C   3                  0.00001     3.17574   
    77. RY*(  19) C   3                  0.00000    19.34403   
    78. RY*(  20) C   3                  0.00000     3.85639   
    79. RY*(  21) C   3                  0.00000     3.60727   
    80. RY*(  22) C   3                  0.00000     3.46622   
    81. RY*(  23) C   3                  0.00000     3.64159   
    82. RY*(  24) C   3                  0.00000     3.02780   
    83. RY*(  25) C   3                  0.00000     3.52309   
    84. RY*(  26) C   3                  0.00000     3.74488   
    85. RY*(   1) C   4                  0.00331     1.44947   
    86. RY*(   2) C   4                  0.00130     1.90978   
    87. RY*(   3) C   4                  0.00112     1.66040   
    88. RY*(   4) C   4                  0.00097     1.88850   
    89. RY*(   5) C   4                  0.00045     1.63949   
    90. RY*(   6) C   4                  0.00041     2.31257   
    91. RY*(   7) C   4                  0.00036     1.94975   
    92. RY*(   8) C   4                  0.00025     2.72409   
    93. RY*(   9) C   4                  0.00018     2.27659   
    94. RY*(  10) C   4                  0.00010     2.30703   
    95. RY*(  11) C   4                  0.00007     2.93992   
    96. RY*(  12) C   4                  0.00006     2.96035   
    97. RY*(  13) C   4                  0.00005     1.96092   
    98. RY*(  14) C   4                  0.00003     3.39359   
    99. RY*(  15) C   4                  0.00002     2.77030   
   100. RY*(  16) C   4                  0.00002     3.08754   
   101. RY*(  17) C   4                  0.00001     1.62998   
   102. RY*(  18) C   4                  0.00001     3.17574   
   103. RY*(  19) C   4                  0.00000    19.34403   
   104. RY*(  20) C   4                  0.00000     3.85639   
   105. RY*(  21) C   4                  0.00000     3.60727   
   106. RY*(  22) C   4                  0.00000     3.46622   
   107. RY*(  23) C   4                  0.00000     3.64159   
   108. RY*(  24) C   4                  0.00000     3.02780   
   109. RY*(  25) C   4                  0.00000     3.52309   
   110. RY*(  26) C   4                  0.00000     3.74488   
   111. RY*(   1) C   5                  0.00314     1.93690   
   112. RY*(   2) C   5                  0.00186     2.32633   
   113. RY*(   3) C   5                  0.00101     1.45259   
   114. RY*(   4) C   5                  0.00081     1.59588   
   115. RY*(   5) C   5                  0.00056     1.94377   
   116. RY*(   6) C   5                  0.00029     1.97218   
   117. RY*(   7) C   5                  0.00030     2.03245   
   118. RY*(   8) C   5                  0.00017     2.31055   
   119. RY*(   9) C   5                  0.00014     2.76874   
   120. RY*(  10) C   5                  0.00007     2.05466   
   121. RY*(  11) C   5                  0.00005     1.93881   
   122. RY*(  12) C   5                  0.00005     2.68627   
   123. RY*(  13) C   5                  0.00005     3.00125   
   124. RY*(  14) C   5                  0.00003     3.22788   
   125. RY*(  15) C   5                  0.00001     2.76559   
   126. RY*(  16) C   5                  0.00000     2.01335   
   127. RY*(  17) C   5                  0.00001     3.47904   
   128. RY*(  18) C   5                  0.00000    19.54517   
   129. RY*(  19) C   5                  0.00001     2.57409   
   130. RY*(  20) C   5                  0.00000     3.40995   
   131. RY*(  21) C   5                  0.00000     3.16369   
   132. RY*(  22) C   5                  0.00000     3.54516   
   133. RY*(  23) C   5                  0.00000     3.61289   
   134. RY*(  24) C   5                  0.00000     3.53665   
   135. RY*(  25) C   5                  0.00000     3.38873   
   136. RY*(  26) C   5                  0.00000     3.86309   
   137. RY*(   1) H   6                  0.00042     1.30503   
   138. RY*(   2) H   6                  0.00016     2.07606   
   139. RY*(   3) H   6                  0.00011     2.46370   
   140. RY*(   4) H   6                  0.00012     2.46542   
   141. RY*(   5) H   6                  0.00002     2.96946   
   142. RY*(   1) C   7                  0.00314     1.93690   
   143. RY*(   2) C   7                  0.00186     2.32633   
   144. RY*(   3) C   7                  0.00101     1.45259   
   145. RY*(   4) C   7                  0.00081     1.59588   
   146. RY*(   5) C   7                  0.00056     1.94377   
   147. RY*(   6) C   7                  0.00029     1.97218   
   148. RY*(   7) C   7                  0.00030     2.03245   
   149. RY*(   8) C   7                  0.00017     2.31055   
   150. RY*(   9) C   7                  0.00014     2.76874   
   151. RY*(  10) C   7                  0.00007     2.05466   
   152. RY*(  11) C   7                  0.00005     1.93881   
   153. RY*(  12) C   7                  0.00005     2.68627   
   154. RY*(  13) C   7                  0.00005     3.00125   
   155. RY*(  14) C   7                  0.00003     3.22788   
   156. RY*(  15) C   7                  0.00001     2.76559   
   157. RY*(  16) C   7                  0.00000     2.01335   
   158. RY*(  17) C   7                  0.00001     3.47904   
   159. RY*(  18) C   7                  0.00000    19.54517   
   160. RY*(  19) C   7                  0.00001     2.57409   
   161. RY*(  20) C   7                  0.00000     3.40995   
   162. RY*(  21) C   7                  0.00000     3.16369   
   163. RY*(  22) C   7                  0.00000     3.54516   
   164. RY*(  23) C   7                  0.00000     3.61289   
   165. RY*(  24) C   7                  0.00000     3.53665   
   166. RY*(  25) C   7                  0.00000     3.38873   
   167. RY*(  26) C   7                  0.00000     3.86309   
   168. RY*(   1) H   8                  0.00042     1.30503   
   169. RY*(   2) H   8                  0.00016     2.07606   
   170. RY*(   3) H   8                  0.00011     2.46370   
   171. RY*(   4) H   8                  0.00012     2.46542   
   172. RY*(   5) H   8                  0.00002     2.96946   
   173. RY*(   1) C   9                  0.00183     2.23049   
   174. RY*(   2) C   9                  0.00125     1.49495   
   175. RY*(   3) C   9                  0.00100     1.79394   
   176. RY*(   4) C   9                  0.00072     1.85576   
   177. RY*(   5) C   9                  0.00056     1.96807   
   178. RY*(   6) C   9                  0.00040     2.27237   
   179. RY*(   7) C   9                  0.00033     1.91127   
   180. RY*(   8) C   9                  0.00026     2.67565   
   181. RY*(   9) C   9                  0.00025     1.89226   
   182. RY*(  10) C   9                  0.00011     2.46349   
   183. RY*(  11) C   9                  0.00009     2.79913   
   184. RY*(  12) C   9                  0.00007     2.66941   
   185. RY*(  13) C   9                  0.00004     3.81524   
   186. RY*(  14) C   9                  0.00004     2.13204   
   187. RY*(  15) C   9                  0.00003     2.58096   
   188. RY*(  16) C   9                  0.00003     3.40621   
   189. RY*(  17) C   9                  0.00000     2.60077   
   190. RY*(  18) C   9                  0.00000    19.30369   
   191. RY*(  19) C   9                  0.00000     1.54915   
   192. RY*(  20) C   9                  0.00000     3.23418   
   193. RY*(  21) C   9                  0.00000     3.52765   
   194. RY*(  22) C   9                  0.00000     3.94260   
   195. RY*(  23) C   9                  0.00000     3.90497   
   196. RY*(  24) C   9                  0.00000     2.95076   
   197. RY*(  25) C   9                  0.00000     3.51937   
   198. RY*(  26) C   9                  0.00000     3.66662   
   199. RY*(   1) H  10                  0.00030     1.37149   
   200. RY*(   2) H  10                  0.00015     2.50571   
   201. RY*(   3) H  10                  0.00014     2.25725   
   202. RY*(   4) H  10                  0.00011     2.06676   
   203. RY*(   5) H  10                  0.00002     2.98736   
   204. RY*(   1) C  11                  0.00314     1.93690   
   205. RY*(   2) C  11                  0.00186     2.32633   
   206. RY*(   3) C  11                  0.00101     1.45259   
   207. RY*(   4) C  11                  0.00081     1.59588   
   208. RY*(   5) C  11                  0.00056     1.94377   
   209. RY*(   6) C  11                  0.00029     1.97218   
   210. RY*(   7) C  11                  0.00030     2.03245   
   211. RY*(   8) C  11                  0.00017     2.31055   
   212. RY*(   9) C  11                  0.00014     2.76874   
   213. RY*(  10) C  11                  0.00007     2.05466   
   214. RY*(  11) C  11                  0.00005     1.93881   
   215. RY*(  12) C  11                  0.00005     2.68627   
   216. RY*(  13) C  11                  0.00005     3.00125   
   217. RY*(  14) C  11                  0.00003     3.22788   
   218. RY*(  15) C  11                  0.00001     2.76559   
   219. RY*(  16) C  11                  0.00000     2.01335   
   220. RY*(  17) C  11                  0.00001     3.47904   
   221. RY*(  18) C  11                  0.00000    19.54518   
   222. RY*(  19) C  11                  0.00001     2.57409   
   223. RY*(  20) C  11                  0.00000     3.40995   
   224. RY*(  21) C  11                  0.00000     3.16369   
   225. RY*(  22) C  11                  0.00000     3.54516   
   226. RY*(  23) C  11                  0.00000     3.61289   
   227. RY*(  24) C  11                  0.00000     3.53665   
   228. RY*(  25) C  11                  0.00000     3.38873   
   229. RY*(  26) C  11                  0.00000     3.86309   
   230. RY*(   1) H  12                  0.00042     1.30503   
   231. RY*(   2) H  12                  0.00016     2.07606   
   232. RY*(   3) H  12                  0.00011     2.46370   
   233. RY*(   4) H  12                  0.00012     2.46542   
   234. RY*(   5) H  12                  0.00002     2.96946   
   235. RY*(   1) C  13                  0.00183     2.23049   
   236. RY*(   2) C  13                  0.00125     1.49495   
   237. RY*(   3) C  13                  0.00100     1.79394   
   238. RY*(   4) C  13                  0.00072     1.85576   
   239. RY*(   5) C  13                  0.00056     1.96807   
   240. RY*(   6) C  13                  0.00040     2.27237   
   241. RY*(   7) C  13                  0.00033     1.91127   
   242. RY*(   8) C  13                  0.00026     2.67565   
   243. RY*(   9) C  13                  0.00025     1.89226   
   244. RY*(  10) C  13                  0.00011     2.46349   
   245. RY*(  11) C  13                  0.00009     2.79913   
   246. RY*(  12) C  13                  0.00007     2.66941   
   247. RY*(  13) C  13                  0.00004     3.81524   
   248. RY*(  14) C  13                  0.00004     2.13204   
   249. RY*(  15) C  13                  0.00003     2.58096   
   250. RY*(  16) C  13                  0.00003     3.40621   
   251. RY*(  17) C  13                  0.00000     2.60077   
   252. RY*(  18) C  13                  0.00000    19.30369   
   253. RY*(  19) C  13                  0.00000     1.54915   
   254. RY*(  20) C  13                  0.00000     3.23418   
   255. RY*(  21) C  13                  0.00000     3.52765   
   256. RY*(  22) C  13                  0.00000     3.94260   
   257. RY*(  23) C  13                  0.00000     3.90497   
   258. RY*(  24) C  13                  0.00000     2.95076   
   259. RY*(  25) C  13                  0.00000     3.51937   
   260. RY*(  26) C  13                  0.00000     3.66662   
   261. RY*(   1) H  14                  0.00030     1.37149   
   262. RY*(   2) H  14                  0.00015     2.50571   
   263. RY*(   3) H  14                  0.00014     2.25725   
   264. RY*(   4) H  14                  0.00011     2.06676   
   265. RY*(   5) H  14                  0.00002     2.98736   
   266. BD*(   1) C   1 - H   2          0.02860     0.46381   
   267. BD*(   1) C   1 - C   3          0.03417     0.37242   
   268. BD*(   1) C   1 - C   5          0.00093     0.38885   
   269. BD*(   1) C   1 - C   9          0.00269     0.36727   
   270. BD*(   1) C   3 - C   4          0.05551     0.45836   
   271. BD*(   2) C   3 - C   4          0.23998     0.19484  270(g),267(g),272(g),273(g)
                                                    274(g),268(v),279(v),59(g)
                                                    85(g),60(g),86(g),269(v)
                                                    276(v),278(v),283(v),266(v)
                                                    275(v),277(v),282(v)
   272. BD*(   1) C   3 - C   7          0.03417     0.37242   
   273. BD*(   1) C   4 - C   5          0.03417     0.37242   
   274. BD*(   1) C   4 - C  11          0.03417     0.37242   
   275. BD*(   1) C   5 - H   6          0.02860     0.46381   
   276. BD*(   1) C   5 - C  13          0.00269     0.36727   
   277. BD*(   1) C   7 - H   8          0.02860     0.46381   
   278. BD*(   1) C   7 - C   9          0.00269     0.36727   
   279. BD*(   1) C   7 - C  11          0.00093     0.38885   
   280. BD*(   1) C   9 - H  10          0.01650     0.45552   
   281. BD*(   1) C   9 - C  13          0.00142     0.39860   
   282. BD*(   1) C  11 - H  12          0.02860     0.46381   
   283. BD*(   1) C  11 - C  13          0.00269     0.36727   
   284. BD*(   1) C  13 - H  14          0.01650     0.45552   
       -------------------------------
              Total Lewis   53.33583  ( 98.7701%)
        Valence non-Lewis    0.59362  (  1.0993%)
        Rydberg non-Lewis    0.07055  (  0.1307%)
       -------------------------------
            Total unit  1   54.00000  (100.0000%)
           Charge unit  1    0.00000
   4 Symmetry operations used in ECPInt.
 ECPInt:  NShTT=    6328 NPrTT=   19500 LenC2=    6294 LenP2D=   16353.
 LDataN:  DoStor=T MaxTD1= 7 Len=  274
 D1PCM: PCM CHGder 1st derivatives, ID1Alg=3 FixD1E=F DoIter=F DoCFld=F I1PDM=0.
 Calling FoFJK, ICntrl=      2127 FMM=F ISym2X=1 I1Cent= 0 IOpClX= 0 NMat=1 NMatS=1 NMatT=0.
 ***** Axes restored to original set *****
 -------------------------------------------------------------------
 Center     Atomic                   Forces (Hartrees/Bohr)
 Number     Number              X              Y              Z
 -------------------------------------------------------------------
      1        6          -0.001821054   -0.000787614    0.000523455
      2        1           0.000105987   -0.000192515    0.000169293
      3        6           0.000000000    0.003060725    0.002639666
      4        6           0.000000000   -0.003060725    0.002639666
      5        6          -0.001821054    0.000787614    0.000523455
      6        1           0.000105987    0.000192515    0.000169293
      7        6           0.001821054   -0.000787614    0.000523455
      8        1          -0.000105987   -0.000192515    0.000169293
      9        6          -0.000000000   -0.001991767   -0.003495392
     10        1           0.000000000    0.000352814   -0.000529768
     11        6           0.001821054    0.000787614    0.000523455
     12        1          -0.000105987    0.000192515    0.000169293
     13        6          -0.000000000    0.001991767   -0.003495392
     14        1           0.000000000   -0.000352814   -0.000529768
 -------------------------------------------------------------------
 Cartesian Forces:  Max     0.003495392 RMS     0.001405787

 GradGradGradGradGradGradGradGradGradGradGradGradGradGradGradGradGradGrad
 Berny optimization.
 FormGI is forming the generalized inverse of G from B-inverse, IUseBI=4.
 Internal  Forces:  Max     0.001482542 RMS     0.000466777
 Search for a local minimum.
 Step number   1 out of a maximum of  100
 All quantities printed in internal units (Hartrees-Bohrs-Radians)
 Mixed Optimization -- En-DIIS/RFO-DIIS
 Second derivative matrix not updated -- first step.
 ITU=  0
     Eigenvalues ---    0.01804   0.02089   0.02348   0.02361   0.02619
     Eigenvalues ---    0.02979   0.03345   0.03406   0.03455   0.03851
     Eigenvalues ---    0.04259   0.04343   0.04615   0.04853   0.09339
     Eigenvalues ---    0.11249   0.11504   0.11571   0.12429   0.13764
     Eigenvalues ---    0.14468   0.20434   0.20617   0.20926   0.21221
     Eigenvalues ---    0.22544   0.23674   0.26855   0.26886   0.35296
     Eigenvalues ---    0.35296   0.35296   0.35296   0.35643   0.35643
     Eigenvalues ---    0.36732
 RFO step:  Lambda=-2.55161928D-04 EMin= 1.80394942D-02
 Linear search not attempted -- first point.
 Iteration  1 RMS(Cart)=  0.00337186 RMS(Int)=  0.00001117
 Iteration  2 RMS(Cart)=  0.00000814 RMS(Int)=  0.00000629
 Iteration  3 RMS(Cart)=  0.00000000 RMS(Int)=  0.00000629
 ClnCor:  largest displacement from symmetrization is 9.90D-09 for atom     6.
 Variable       Old X    -DE/DX   Delta X   Delta X   Delta X     New X
                                 (Linear)    (Quad)   (Total)
    R1        2.05198  -0.00020   0.00000  -0.00058  -0.00058   2.05140
    R2        2.92661  -0.00022   0.00000  -0.00015  -0.00015   2.92646
    R3        2.92623  -0.00050   0.00000  -0.00374  -0.00374   2.92250
    R4        2.97274  -0.00072   0.00000  -0.00334  -0.00334   2.96941
    R5        2.61383   0.00148   0.00000   0.00550   0.00548   2.61931
    R6        2.92661  -0.00022   0.00000  -0.00015  -0.00015   2.92646
    R7        2.92661  -0.00022   0.00000  -0.00015  -0.00015   2.92646
    R8        2.92661  -0.00022   0.00000  -0.00015  -0.00015   2.92646
    R9        2.05198  -0.00020   0.00000  -0.00058  -0.00058   2.05140
   R10        2.97274  -0.00072   0.00000  -0.00334  -0.00334   2.96941
   R11        2.05198  -0.00020   0.00000  -0.00058  -0.00058   2.05140
   R12        2.97274  -0.00072   0.00000  -0.00334  -0.00334   2.96941
   R13        2.92623  -0.00050   0.00000  -0.00374  -0.00374   2.92250
   R14        2.04643  -0.00023   0.00000  -0.00065  -0.00065   2.04578
   R15        2.90175  -0.00102   0.00000  -0.00390  -0.00389   2.89786
   R16        2.05198  -0.00020   0.00000  -0.00058  -0.00058   2.05140
   R17        2.97274  -0.00072   0.00000  -0.00334  -0.00334   2.96941
   R18        2.04643  -0.00023   0.00000  -0.00065  -0.00065   2.04578
    A1        2.23976   0.00025   0.00000   0.00307   0.00305   2.24281
    A2        2.26633  -0.00019   0.00000   0.00085   0.00084   2.26717
    A3        2.18304   0.00042   0.00000   0.00065   0.00066   2.18370
    A4        1.51740   0.00033   0.00000   0.00158   0.00157   1.51897
    A5        1.43075  -0.00102   0.00000  -0.00936  -0.00936   1.42138
    A6        1.56668  -0.00009   0.00000  -0.00003  -0.00003   1.56665
    A7        1.62419  -0.00033   0.00000  -0.00158  -0.00157   1.62262
    A8        1.72711   0.00087   0.00000   0.00839   0.00838   1.73549
    A9        1.62419  -0.00033   0.00000  -0.00158  -0.00157   1.62262
   A10        1.62419  -0.00033   0.00000  -0.00158  -0.00157   1.62262
   A11        1.62419  -0.00033   0.00000  -0.00158  -0.00157   1.62262
   A12        1.72711   0.00087   0.00000   0.00839   0.00838   1.73549
   A13        1.51740   0.00033   0.00000   0.00158   0.00157   1.51897
   A14        2.26633  -0.00019   0.00000   0.00085   0.00084   2.26717
   A15        1.56668  -0.00009   0.00000  -0.00003  -0.00003   1.56665
   A16        2.23976   0.00025   0.00000   0.00307   0.00305   2.24281
   A17        1.43075  -0.00102   0.00000  -0.00936  -0.00936   1.42138
   A18        2.18304   0.00042   0.00000   0.00065   0.00066   2.18370
   A19        2.23976   0.00025   0.00000   0.00307   0.00305   2.24281
   A20        1.43075  -0.00102   0.00000  -0.00936  -0.00936   1.42138
   A21        1.51740   0.00033   0.00000   0.00158   0.00157   1.51897
   A22        2.18304   0.00042   0.00000   0.00065   0.00066   2.18370
   A23        2.26633  -0.00019   0.00000   0.00085   0.00084   2.26717
   A24        1.56668  -0.00009   0.00000  -0.00003  -0.00003   1.56665
   A25        1.69118   0.00121   0.00000   0.01051   0.01052   1.70170
   A26        2.14270  -0.00058   0.00000  -0.00514  -0.00514   2.13756
   A27        1.57491   0.00009   0.00000   0.00003   0.00003   1.57495
   A28        2.14270  -0.00058   0.00000  -0.00514  -0.00514   2.13756
   A29        1.57491   0.00009   0.00000   0.00003   0.00003   1.57495
   A30        2.18095   0.00017   0.00000   0.00282   0.00281   2.18377
   A31        1.51740   0.00033   0.00000   0.00158   0.00157   1.51897
   A32        2.23976   0.00025   0.00000   0.00307   0.00305   2.24281
   A33        1.43075  -0.00102   0.00000  -0.00936  -0.00936   1.42138
   A34        2.26633  -0.00019   0.00000   0.00085   0.00084   2.26717
   A35        1.56668  -0.00009   0.00000  -0.00003  -0.00003   1.56665
   A36        2.18304   0.00042   0.00000   0.00065   0.00066   2.18370
   A37        1.57491   0.00009   0.00000   0.00003   0.00003   1.57495
   A38        1.69118   0.00121   0.00000   0.01051   0.01052   1.70170
   A39        2.14270  -0.00058   0.00000  -0.00514  -0.00514   2.13756
   A40        1.57491   0.00009   0.00000   0.00003   0.00003   1.57495
   A41        2.18095   0.00017   0.00000   0.00282   0.00281   2.18377
   A42        2.14270  -0.00058   0.00000  -0.00514  -0.00514   2.13756
    D1       -2.45872  -0.00032   0.00000  -0.00591  -0.00593  -2.46465
    D2        2.19109   0.00002   0.00000  -0.00459  -0.00459   2.18650
    D3        0.00000   0.00000   0.00000   0.00000   0.00000   0.00000
    D4       -1.63337   0.00034   0.00000   0.00132   0.00133  -1.63204
    D5        1.57417  -0.00008   0.00000   0.00025   0.00024   1.57440
    D6       -0.05920   0.00026   0.00000   0.00157   0.00157  -0.05763
    D7        2.44084   0.00064   0.00000   0.00758   0.00757   2.44842
    D8        0.00000  -0.00000   0.00000  -0.00000   0.00000   0.00000
    D9       -2.41158  -0.00038   0.00000  -0.00179  -0.00179  -2.41337
   D10        0.00000  -0.00000   0.00000  -0.00000   0.00000   0.00000
   D11       -2.44084  -0.00064   0.00000  -0.00758  -0.00757  -2.44842
   D12        1.43077  -0.00102   0.00000  -0.00937  -0.00937   1.42140
   D13       -1.43077   0.00102   0.00000   0.00937   0.00937  -1.42140
   D14        2.41158   0.00038   0.00000   0.00179   0.00179   2.41337
   D15        0.00000   0.00000   0.00000   0.00000   0.00000   0.00000
   D16       -2.24206   0.00009   0.00000   0.00189   0.00188  -2.24018
   D17        0.14153   0.00002   0.00000   0.00114   0.00113   0.14267
   D18        2.46568  -0.00002   0.00000   0.00180   0.00180   2.46748
   D19        0.05799  -0.00024   0.00000  -0.00148  -0.00148   0.05651
   D20        2.44159  -0.00030   0.00000  -0.00223  -0.00223   2.43936
   D21       -1.51745  -0.00035   0.00000  -0.00157  -0.00156  -1.51901
   D22        1.57544   0.00011   0.00000   0.00009   0.00008   1.57553
   D23       -2.32415   0.00004   0.00000  -0.00066  -0.00066  -2.32481
   D24       -0.00000  -0.00000   0.00000  -0.00000   0.00000   0.00000
   D25        0.00000  -0.00000   0.00000  -0.00000   0.00000   0.00000
   D26       -1.73046  -0.00083   0.00000  -0.00822  -0.00821  -1.73867
   D27        1.73046   0.00083   0.00000   0.00822   0.00821   1.73867
   D28        0.00000   0.00000   0.00000   0.00000   0.00000   0.00000
   D29       -2.19109  -0.00002   0.00000   0.00459   0.00459  -2.18650
   D30        0.05920  -0.00026   0.00000  -0.00157  -0.00157   0.05763
   D31        1.63337  -0.00034   0.00000  -0.00132  -0.00133   1.63204
   D32        2.45872   0.00032   0.00000   0.00591   0.00593   2.46465
   D33       -1.57417   0.00008   0.00000  -0.00025  -0.00024  -1.57440
   D34        0.00000  -0.00000   0.00000  -0.00000   0.00000   0.00000
   D35        0.00000   0.00000   0.00000   0.00000   0.00000   0.00000
   D36        2.45872   0.00032   0.00000   0.00591   0.00593   2.46465
   D37       -1.57417   0.00008   0.00000  -0.00025  -0.00024  -1.57440
   D38        1.63337  -0.00034   0.00000  -0.00132  -0.00133   1.63204
   D39       -2.19109  -0.00002   0.00000   0.00459   0.00459  -2.18650
   D40        0.05920  -0.00026   0.00000  -0.00157  -0.00157   0.05763
   D41        0.00000  -0.00000   0.00000  -0.00000   0.00000   0.00000
   D42       -2.45872  -0.00032   0.00000  -0.00591  -0.00593  -2.46465
   D43        1.57417  -0.00008   0.00000   0.00025   0.00024   1.57440
   D44       -1.63337   0.00034   0.00000   0.00132   0.00133  -1.63204
   D45        2.19109   0.00002   0.00000  -0.00459  -0.00459   2.18650
   D46       -0.05920   0.00026   0.00000   0.00157   0.00157  -0.05763
   D47       -0.00000  -0.00000   0.00000  -0.00000   0.00000   0.00000
   D48       -1.57544  -0.00011   0.00000  -0.00009  -0.00008  -1.57553
   D49        2.32415  -0.00004   0.00000   0.00066   0.00066   2.32481
   D50        1.51745   0.00035   0.00000   0.00157   0.00156   1.51901
   D51       -0.05799   0.00024   0.00000   0.00148   0.00148  -0.05651
   D52       -2.44159   0.00030   0.00000   0.00223   0.00223  -2.43936
   D53       -2.46568   0.00002   0.00000  -0.00180  -0.00180  -2.46748
   D54        2.24206  -0.00009   0.00000  -0.00189  -0.00188   2.24018
   D55       -0.14153  -0.00002   0.00000  -0.00114  -0.00113  -0.14267
   D56       -0.05799   0.00024   0.00000   0.00148   0.00148  -0.05651
   D57       -2.44159   0.00030   0.00000   0.00223   0.00223  -2.43936
   D58        1.51745   0.00035   0.00000   0.00157   0.00156   1.51901
   D59        2.24206  -0.00009   0.00000  -0.00189  -0.00188   2.24018
   D60       -0.14153  -0.00002   0.00000  -0.00114  -0.00113  -0.14267
   D61       -2.46568   0.00002   0.00000  -0.00180  -0.00180  -2.46748
   D62       -1.57544  -0.00011   0.00000  -0.00009  -0.00008  -1.57553
   D63        2.32415  -0.00004   0.00000   0.00066   0.00066   2.32481
   D64       -0.00000  -0.00000   0.00000   0.00000   0.00000   0.00000
   D65        0.00000   0.00000   0.00000   0.00000   0.00000   0.00000
   D66        2.44084   0.00064   0.00000   0.00758   0.00757   2.44842
   D67       -1.43077   0.00102   0.00000   0.00937   0.00937  -1.42140
   D68       -2.44084  -0.00064   0.00000  -0.00758  -0.00757  -2.44842
   D69        0.00000   0.00000   0.00000   0.00000   0.00000   0.00000
   D70        2.41158   0.00038   0.00000   0.00179   0.00179   2.41337
   D71        1.43077  -0.00102   0.00000  -0.00937  -0.00937   1.42140
   D72       -2.41158  -0.00038   0.00000  -0.00179  -0.00179  -2.41337
   D73        0.00000   0.00000   0.00000  -0.00000   0.00000   0.00000
   D74        0.00000   0.00000   0.00000   0.00000   0.00000   0.00000
   D75        1.69120   0.00121   0.00000   0.01051   0.01052   1.70172
   D76       -2.29599   0.00061   0.00000   0.00526   0.00526  -2.29073
   D77       -1.69120  -0.00121   0.00000  -0.01051  -0.01052  -1.70172
   D78        0.00000   0.00000   0.00000  -0.00000   0.00000   0.00000
   D79        2.29599  -0.00061   0.00000  -0.00526  -0.00526   2.29073
   D80        2.29599  -0.00061   0.00000  -0.00526  -0.00526   2.29073
   D81       -2.29599   0.00061   0.00000   0.00526   0.00526  -2.29073
   D82        0.00000   0.00000   0.00000   0.00000   0.00000   0.00000
   D83        0.05799  -0.00024   0.00000  -0.00148  -0.00148   0.05651
   D84       -1.51745  -0.00035   0.00000  -0.00157  -0.00156  -1.51901
   D85        2.44159  -0.00030   0.00000  -0.00223  -0.00223   2.43936
   D86        1.57544   0.00011   0.00000   0.00009   0.00008   1.57553
   D87       -0.00000  -0.00000   0.00000   0.00000   0.00000   0.00000
   D88       -2.32415   0.00004   0.00000  -0.00066  -0.00066  -2.32481
   D89       -2.24206   0.00009   0.00000   0.00189   0.00188  -2.24018
   D90        2.46568  -0.00002   0.00000   0.00180   0.00180   2.46748
   D91        0.14153   0.00002   0.00000   0.00114   0.00113   0.14267
         Item               Value     Threshold  Converged?
 Maximum Force            0.001483     0.000450     NO 
 RMS     Force            0.000467     0.000300     NO 
 Maximum Displacement     0.016097     0.001800     NO 
 RMS     Displacement     0.003373     0.001200     NO 
 Predicted change in Energy=-1.279922D-04
 GradGradGradGradGradGradGradGradGradGradGradGradGradGradGradGradGradGrad

                          Input orientation:                          
 ---------------------------------------------------------------------
 Center     Atomic      Atomic             Coordinates (Angstroms)
 Number     Number       Type             X           Y           Z
 ---------------------------------------------------------------------
      1          6           0       -1.181399    0.773259   -0.079942
      2          1           0       -2.014181    1.469574   -0.073043
      3          6           0       -0.000000    0.693041   -1.077976
      4          6           0       -0.000000   -0.693041   -1.077976
      5          6           0       -1.181399   -0.773259   -0.079942
      6          1           0       -2.014181   -1.469574   -0.073043
      7          6           0        1.181399    0.773259   -0.079942
      8          1           0        2.014181    1.469574   -0.073043
      9          6           0       -0.000000    0.766740    0.956094
     10          1           0       -0.000000    1.389548    1.841583
     11          6           0        1.181399   -0.773259   -0.079942
     12          1           0        2.014181   -1.469574   -0.073043
     13          6           0       -0.000000   -0.766740    0.956094
     14          1           0       -0.000000   -1.389548    1.841583
 ---------------------------------------------------------------------
                    Distance matrix (angstroms):
                    1          2          3          4          5
     1  C    0.000000
     2  H    1.085554   0.000000
     3  C    1.548616   2.381138   0.000000
     4  C    2.131153   3.121493   1.386082   0.000000
     5  C    1.546519   2.392462   2.131153   1.548616   0.000000
     6  H    2.392462   2.939148   3.121493   2.381138   1.085554
     7  C    2.362798   3.270571   1.548616   2.131153   2.823922
     8  H    3.270571   4.028362   2.381138   3.121493   3.904111
     9  C    1.571343   2.368549   2.035405   2.503678   2.200153
    10  H    2.338327   2.780130   3.001491   3.586224   3.125012
    11  C    2.823922   3.904111   2.131153   1.548616   2.362798
    12  H    3.904111   4.986611   3.121493   2.381138   3.270571
    13  C    2.200153   3.180747   2.503678   2.035405   1.571343
    14  H    3.125012   3.987141   3.586224   3.001491   2.338327
                    6          7          8          9         10
     6  H    0.000000
     7  C    3.904111   0.000000
     8  H    4.986611   1.085554   0.000000
     9  C    3.180747   1.571343   2.368549   0.000000
    10  H    3.987141   2.338327   2.780130   1.082580   0.000000
    11  C    3.270571   1.546519   2.392462   2.200153   3.125012
    12  H    4.028362   2.392462   2.939148   3.180747   3.987141
    13  C    2.368549   2.200153   3.180747   1.533480   2.331023
    14  H    2.780130   3.125012   3.987141   2.331023   2.779097
                   11         12         13         14
    11  C    0.000000
    12  H    1.085554   0.000000
    13  C    1.571343   2.368549   0.000000
    14  H    2.338327   2.780130   1.082580   0.000000
 Stoichiometry    C8H6
 Framework group  C2V[SGV(C4H2),X(C4H4)]
 Deg. of freedom    11
 Full point group                 C2V     NOp   4
 Largest Abelian subgroup         C2V     NOp   4
 Largest concise Abelian subgroup C2V     NOp   4
                         Standard orientation:                         
 ---------------------------------------------------------------------
 Center     Atomic      Atomic             Coordinates (Angstroms)
 Number     Number       Type             X           Y           Z
 ---------------------------------------------------------------------
      1          6           0       -1.181399    0.773259   -0.080124
      2          1           0       -2.014181    1.469574   -0.073224
      3          6           0        0.000000    0.693041   -1.078158
      4          6           0       -0.000000   -0.693041   -1.078158
      5          6           0       -1.181399   -0.773259   -0.080124
      6          1           0       -2.014181   -1.469574   -0.073224
      7          6           0        1.181399    0.773259   -0.080124
      8          1           0        2.014181    1.469574   -0.073224
      9          6           0        0.000000    0.766740    0.955913
     10          1           0        0.000000    1.389548    1.841401
     11          6           0        1.181399   -0.773259   -0.080124
     12          1           0        2.014181   -1.469574   -0.073224
     13          6           0       -0.000000   -0.766740    0.955913
     14          1           0       -0.000000   -1.389548    1.841401
 ---------------------------------------------------------------------
 Rotational constants (GHZ):           4.0816420           3.6039136           3.3628281
 Standard basis: def2TZVP (5D, 7F)
 There are    97 symmetry adapted cartesian basis functions of A1  symmetry.
 There are    65 symmetry adapted cartesian basis functions of A2  symmetry.
 There are    65 symmetry adapted cartesian basis functions of B1  symmetry.
 There are    97 symmetry adapted cartesian basis functions of B2  symmetry.
 There are    84 symmetry adapted basis functions of A1  symmetry.
 There are    58 symmetry adapted basis functions of A2  symmetry.
 There are    58 symmetry adapted basis functions of B1  symmetry.
 There are    84 symmetry adapted basis functions of B2  symmetry.
   284 basis functions,   456 primitive gaussians,   324 cartesian basis functions
    27 alpha electrons       27 beta electrons
       nuclear repulsion energy       349.6398457361 Hartrees.
 NAtoms=   14 NActive=   14 NUniq=    5 SFac= 4.00D+00 NAtFMM=   60 NAOKFM=F Big=F
 Integral buffers will be    131072 words long.
 Raffenetti 2 integral format.
 Two-electron integral symmetry is turned on.
 Nuclear repulsion after empirical dispersion term =      349.6332866641 Hartrees.
 ------------------------------------------------------------------------------
 Polarizable Continuum Model (PCM)
 =================================
 Model                : PCM.
 Atomic radii         : SMD-Coulomb.
 Polarization charges : Total charges.
 Charge compensation  : None.
 Solution method      : On-the-fly selection.
 Cavity type          : VdW (van der Waals Surface) (Alpha=1.000).
 Cavity algorithm     : GePol (No added spheres)
                        Default sphere list used, NSphG=   14.
                        Lebedev-Laikov grids with approx.  5.0 points / Ang**2.
                        Smoothing algorithm: York/Karplus (Gamma=1.0000).
                        Polarization charges: spherical gaussians, with
                                              point-specific exponents (IZeta= 3).
                        Self-potential: point-specific (ISelfS= 7).
                        Self-field    : sphere-specific E.n sum rule (ISelfD= 2).
 1st derivatives      : Analytical E(r).r(x)/FMM algorithm (CHGder, D1EAlg=3).
                        Cavity 1st derivative terms included.
 Solvent              : TetraHydroFuran, Eps=   7.425700 Eps(inf)=   1.974025
 ------------------------------------------------------------------------------
 Spheres list:
 ISph  on   Nord     Re0    Alpha      Xe            Ye            Ze
    1   C      1    1.8500  1.000     -1.181399      0.773259     -0.080124
    2   H      2    1.2000  1.000     -2.014181      1.469574     -0.073224
    3   C      3    1.8500  1.000      0.000000      0.693041     -1.078158
    4   C      4    1.8500  1.000     -0.000000     -0.693041     -1.078158
    5   C      5    1.8500  1.000     -1.181399     -0.773259     -0.080124
    6   H      6    1.2000  1.000     -2.014181     -1.469574     -0.073224
    7   C      7    1.8500  1.000      1.181399      0.773259     -0.080124
    8   H      8    1.2000  1.000      2.014181      1.469574     -0.073224
    9   C      9    1.8500  1.000      0.000000      0.766740      0.955913
   10   H     10    1.2000  1.000      0.000000      1.389548      1.841401
   11   C     11    1.8500  1.000      1.181399     -0.773259     -0.080124
   12   H     12    1.2000  1.000      2.014181     -1.469574     -0.073224
   13   C     13    1.8500  1.000     -0.000000     -0.766740      0.955913
   14   H     14    1.2000  1.000     -0.000000     -1.389548      1.841401
 ------------------------------------------------------------------------------
 ------------------------------------------------------------------------------
 Atomic radii for non-electrostatic terms: SMD-CDS.
 ------------------------------------------------------------------------------
 Nuclear repulsion after PCM non-electrostatic terms =      349.6246137932 Hartrees.
 One-electron integrals computed using PRISM.
   4 Symmetry operations used in ECPInt.
 ECPInt:  NShTT=    6328 NPrTT=   19500 LenC2=    6294 LenP2D=   16353.
 LDataN:  DoStor=T MaxTD1= 6 Len=  172
 NBasis=   284 RedAO= T EigKep=  2.19D-06  NBF=    84    58    58    84
 NBsUse=   284 1.00D-06 EigRej= -1.00D+00 NBFU=    84    58    58    84
 Initial guess from the checkpoint file:  "parent-cubene9-THF.chk"
 B after Tr=     0.000000   -0.000000   -0.000000
         Rot=    1.000000   -0.000000   -0.000000    0.000000 Ang=   0.00 deg.
 Initial guess orbital symmetries:
       Occupied  (A1) (B2) (B1) (A1) (A2) (B2) (A1) (B2) (A1) (B1)
                 (A1) (B2) (A2) (A1) (B2) (A1) (B1) (B2) (A1) (B1)
                 (A1) (B2) (B1) (A2) (A1) (A2) (A1)
       Virtual   (B2) (A1) (B1) (B2) (A1) (B1) (A2) (B2) (A1) (B2)
                 (B1) (A1) (B2) (A2) (A1) (B2) (B1) (A2) (A1) (A1)
                 (B1) (A2) (A1) (B2) (B1) (A1) (B2) (B2) (A2) (A1)
                 (B2) (B1) (B2) (B1) (A2) (A1) (A1) (B2) (A2) (B1)
                 (B2) (A2) (B2) (A1) (A2) (A1) (B2) (B1) (B2) (A2)
                 (A1) (B1) (B2) (A1) (A1) (B2) (B2) (A2) (B2) (A1)
                 (A1) (B1) (B1) (A1) (B2) (B1) (A2) (B1) (A1) (A1)
                 (A2) (A1) (A2) (B1) (B2) (A1) (B1) (B2) (A2) (B1)
                 (B2) (B1) (A1) (B2) (B2) (A2) (A2) (A1) (B2) (B2)
                 (A1) (A2) (B2) (A2) (B2) (A1) (A2) (B2) (B1) (A1)
                 (A1) (B1) (A1) (B2) (A1) (B1) (A1) (B1) (B2) (A2)
                 (A1) (A2) (B2) (B1) (A1) (B1) (B2) (A1) (B2) (A1)
                 (A2) (B2) (B2) (B1) (A1) (B1) (A2) (A2) (A1) (B1)
                 (A1) (B2) (B1) (B1) (A1) (A2) (A2) (B2) (B1) (A1)
                 (A2) (A1) (B2) (B1) (B2) (A2) (A1) (B1) (B2) (A1)
                 (B1) (B2) (A1) (A2) (B1) (A1) (B2) (A1) (B1) (A2)
                 (A1) (A2) (B2) (A1) (B2) (B1) (A2) (B2) (A2) (A1)
                 (B2) (B2) (B1) (A2) (A1) (B2) (A1) (B2) (A2) (B2)
                 (A1) (A2) (B1) (A1) (B1) (A2) (B2) (B2) (B1) (A1)
                 (A1) (A2) (B1) (B2) (A1) (A1) (B1) (B1) (B2) (A1)
                 (A2) (B2) (B2) (B1) (A2) (A1) (A2) (B2) (B1) (B2)
                 (A2) (A1) (B2) (A1) (B1) (A2) (B1) (A1) (B1) (A2)
                 (B2) (A1) (A2) (B2) (B1) (A2) (A1) (B2) (A1) (A2)
                 (B2) (A1) (B2) (B2) (B1) (A2) (B2) (A1) (B1) (A2)
                 (A2) (A1) (B2) (A2) (A2) (B2) (B2) (B2) (B2) (A1)
                 (B1) (A1) (B2) (A1) (A2) (B2) (B2)
 Keep R1 ints in memory in symmetry-blocked form, NReq=2048014301.
 Requested convergence on RMS density matrix=1.00D-08 within 128 cycles.
 Requested convergence on MAX density matrix=1.00D-06.
 Requested convergence on             energy=1.00D-06.
 No special actions if energy rises.
 Inv3:  Mode=1 IEnd=     3473328.
 Iteration    1 A*A^-1 deviation from unit magnitude is 3.55D-15 for   1070.
 Iteration    1 A*A^-1 deviation from orthogonality  is 2.22D-15 for    467    104.
 Iteration    1 A^-1*A deviation from unit magnitude is 3.55D-15 for   1070.
 Iteration    1 A^-1*A deviation from orthogonality  is 1.08D-15 for    813    205.
 Error on total polarization charges =  0.03542
 SCF Done:  E(RwB97XD) =  -308.180573826     A.U. after   10 cycles
            NFock= 10  Conv=0.75D-08     -V/T= 2.0051
 SMD-CDS (non-electrostatic) energy       (kcal/mol) =      -5.44
 (included in total energy above)
   4 Symmetry operations used in ECPInt.
 ECPInt:  NShTT=    6328 NPrTT=   19500 LenC2=    6294 LenP2D=   16353.
 LDataN:  DoStor=T MaxTD1= 7 Len=  274
 D1PCM: PCM CHGder 1st derivatives, ID1Alg=3 FixD1E=F DoIter=F DoCFld=F I1PDM=0.
 Calling FoFJK, ICntrl=      2127 FMM=F ISym2X=1 I1Cent= 0 IOpClX= 0 NMat=1 NMatS=1 NMatT=0.
 ***** Axes restored to original set *****
 -------------------------------------------------------------------
 Center     Atomic                   Forces (Hartrees/Bohr)
 Number     Number              X              Y              Z
 -------------------------------------------------------------------
      1        6          -0.000477713   -0.000438187    0.000064479
      2        1           0.000145333   -0.000003109    0.000010932
      3        6          -0.000000000    0.001134995    0.000328507
      4        6           0.000000000   -0.001134995    0.000328507
      5        6          -0.000477713    0.000438187    0.000064479
      6        1           0.000145333    0.000003109    0.000010932
      7        6           0.000477713   -0.000438187    0.000064479
      8        1          -0.000145333   -0.000003109    0.000010932
      9        6           0.000000000   -0.000932569   -0.000491617
     10        1           0.000000000    0.000182727    0.000012287
     11        6           0.000477713    0.000438187    0.000064479
     12        1          -0.000145333    0.000003109    0.000010932
     13        6          -0.000000000    0.000932569   -0.000491617
     14        1           0.000000000   -0.000182727    0.000012287
 -------------------------------------------------------------------
 Cartesian Forces:  Max     0.001134995 RMS     0.000404280

 GradGradGradGradGradGradGradGradGradGradGradGradGradGradGradGradGradGrad
 Berny optimization.
 Using GEDIIS/GDIIS optimizer.
 FormGI is forming the generalized inverse of G from B-inverse, IUseBI=4.
 Internal  Forces:  Max     0.000532427 RMS     0.000106485
 Search for a local minimum.
 Step number   2 out of a maximum of  100
 All quantities printed in internal units (Hartrees-Bohrs-Radians)
 Mixed Optimization -- En-DIIS/RFO-DIIS
 Swapping is turned off.
 Update second derivatives using D2CorX and points    1    2
 DE= -1.50D-04 DEPred=-1.28D-04 R= 1.17D+00
 TightC=F SS=  1.41D+00  RLast= 4.89D-02 DXNew= 5.0454D-01 1.4667D-01
 Trust test= 1.17D+00 RLast= 4.89D-02 DXMaxT set to 3.00D-01
 ITU=  1  0
     Eigenvalues ---    0.01788   0.02073   0.02350   0.02356   0.02615
     Eigenvalues ---    0.02959   0.03286   0.03408   0.03459   0.03857
     Eigenvalues ---    0.04188   0.04280   0.04639   0.04884   0.09270
     Eigenvalues ---    0.10498   0.11167   0.11411   0.12548   0.13719
     Eigenvalues ---    0.14553   0.20228   0.20629   0.20949   0.21285
     Eigenvalues ---    0.22604   0.22765   0.26888   0.26922   0.35251
     Eigenvalues ---    0.35296   0.35296   0.35296   0.35643   0.35721
     Eigenvalues ---    0.36551
 En-DIIS/RFO-DIIS/Sim-DIIS IScMMF=       -3 using points:     2    1
 RFO step:  Lambda=-1.37664948D-05.
 DidBck=F Rises=F RFO-DIIS coefs:    1.23786   -0.23786
 Iteration  1 RMS(Cart)=  0.00067480 RMS(Int)=  0.00000195
 Iteration  2 RMS(Cart)=  0.00000055 RMS(Int)=  0.00000187
 ClnCor:  largest displacement from symmetrization is 9.66D-09 for atom     8.
 Variable       Old X    -DE/DX   Delta X   Delta X   Delta X     New X
                                 (Linear)    (Quad)   (Total)
    R1        2.05140  -0.00011  -0.00014  -0.00026  -0.00040   2.05100
    R2        2.92646   0.00000  -0.00004   0.00015   0.00012   2.92658
    R3        2.92250  -0.00023  -0.00089  -0.00086  -0.00174   2.92075
    R4        2.96941  -0.00003  -0.00079   0.00053  -0.00026   2.96914
    R5        2.61931   0.00050   0.00130   0.00106   0.00236   2.62168
    R6        2.92646   0.00000  -0.00004   0.00015   0.00012   2.92658
    R7        2.92646   0.00000  -0.00004   0.00015   0.00012   2.92658
    R8        2.92646   0.00000  -0.00004   0.00015   0.00012   2.92658
    R9        2.05140  -0.00011  -0.00014  -0.00026  -0.00040   2.05100
   R10        2.96941  -0.00003  -0.00079   0.00053  -0.00026   2.96914
   R11        2.05140  -0.00011  -0.00014  -0.00026  -0.00040   2.05100
   R12        2.96941  -0.00003  -0.00079   0.00053  -0.00026   2.96914
   R13        2.92250  -0.00023  -0.00089  -0.00086  -0.00174   2.92075
   R14        2.04578   0.00012  -0.00015   0.00054   0.00038   2.04616
   R15        2.89786  -0.00053  -0.00093  -0.00181  -0.00274   2.89512
   R16        2.05140  -0.00011  -0.00014  -0.00026  -0.00040   2.05100
   R17        2.96941  -0.00003  -0.00079   0.00053  -0.00026   2.96914
   R18        2.04578   0.00012  -0.00015   0.00054   0.00038   2.04616
    A1        2.24281  -0.00003   0.00073  -0.00085  -0.00013   2.24268
    A2        2.26717   0.00000   0.00020   0.00083   0.00102   2.26819
    A3        2.18370   0.00006   0.00016  -0.00049  -0.00033   2.18337
    A4        1.51897   0.00012   0.00037   0.00033   0.00070   1.51968
    A5        1.42138  -0.00015  -0.00223   0.00038  -0.00185   1.41954
    A6        1.56665  -0.00005  -0.00001  -0.00016  -0.00017   1.56648
    A7        1.62262  -0.00012  -0.00037  -0.00033  -0.00070   1.62191
    A8        1.73549   0.00014   0.00199  -0.00023   0.00176   1.73726
    A9        1.62262  -0.00012  -0.00037  -0.00033  -0.00070   1.62191
   A10        1.62262  -0.00012  -0.00037  -0.00033  -0.00070   1.62191
   A11        1.62262  -0.00012  -0.00037  -0.00033  -0.00070   1.62191
   A12        1.73549   0.00014   0.00199  -0.00023   0.00176   1.73726
   A13        1.51897   0.00012   0.00037   0.00033   0.00070   1.51968
   A14        2.26717   0.00000   0.00020   0.00083   0.00102   2.26819
   A15        1.56665  -0.00005  -0.00001  -0.00016  -0.00017   1.56648
   A16        2.24281  -0.00003   0.00073  -0.00085  -0.00013   2.24268
   A17        1.42138  -0.00015  -0.00223   0.00038  -0.00185   1.41954
   A18        2.18370   0.00006   0.00016  -0.00049  -0.00033   2.18337
   A19        2.24281  -0.00003   0.00073  -0.00085  -0.00013   2.24268
   A20        1.42138  -0.00015  -0.00223   0.00038  -0.00185   1.41954
   A21        1.51897   0.00012   0.00037   0.00033   0.00070   1.51968
   A22        2.18370   0.00006   0.00016  -0.00049  -0.00033   2.18337
   A23        2.26717   0.00000   0.00020   0.00083   0.00102   2.26819
   A24        1.56665  -0.00005  -0.00001  -0.00016  -0.00017   1.56648
   A25        1.70170   0.00016   0.00250  -0.00051   0.00200   1.70369
   A26        2.13756  -0.00010  -0.00122  -0.00010  -0.00132   2.13624
   A27        1.57495   0.00005   0.00001   0.00016   0.00017   1.57511
   A28        2.13756  -0.00010  -0.00122  -0.00010  -0.00132   2.13624
   A29        1.57495   0.00005   0.00001   0.00016   0.00017   1.57511
   A30        2.18377   0.00000   0.00067   0.00039   0.00106   2.18483
   A31        1.51897   0.00012   0.00037   0.00033   0.00070   1.51968
   A32        2.24281  -0.00003   0.00073  -0.00085  -0.00013   2.24268
   A33        1.42138  -0.00015  -0.00223   0.00038  -0.00185   1.41954
   A34        2.26717   0.00000   0.00020   0.00083   0.00102   2.26819
   A35        1.56665  -0.00005  -0.00001  -0.00016  -0.00017   1.56648
   A36        2.18370   0.00006   0.00016  -0.00049  -0.00033   2.18337
   A37        1.57495   0.00005   0.00001   0.00016   0.00017   1.57511
   A38        1.70170   0.00016   0.00250  -0.00051   0.00200   1.70369
   A39        2.13756  -0.00010  -0.00122  -0.00010  -0.00132   2.13624
   A40        1.57495   0.00005   0.00001   0.00016   0.00017   1.57511
   A41        2.18377   0.00000   0.00067   0.00039   0.00106   2.18483
   A42        2.13756  -0.00010  -0.00122  -0.00010  -0.00132   2.13624
    D1       -2.46465  -0.00013  -0.00141  -0.00093  -0.00234  -2.46699
    D2        2.18650   0.00001  -0.00109  -0.00052  -0.00161   2.18489
    D3        0.00000   0.00000   0.00000   0.00000   0.00000   0.00000
    D4       -1.63204   0.00014   0.00032   0.00041   0.00073  -1.63131
    D5        1.57440  -0.00006   0.00006  -0.00023  -0.00018   1.57422
    D6       -0.05763   0.00008   0.00037   0.00017   0.00055  -0.05709
    D7        2.44842   0.00010   0.00180  -0.00018   0.00162   2.45004
    D8        0.00000  -0.00000   0.00000   0.00000   0.00000   0.00000
    D9       -2.41337  -0.00004  -0.00043   0.00021  -0.00022  -2.41359
   D10       -0.00000  -0.00000   0.00000  -0.00000   0.00000   0.00000
   D11       -2.44842  -0.00010  -0.00180   0.00018  -0.00162  -2.45004
   D12        1.42140  -0.00015  -0.00223   0.00039  -0.00184   1.41956
   D13       -1.42140   0.00015   0.00223  -0.00039   0.00184  -1.41956
   D14        2.41337   0.00004   0.00043  -0.00021   0.00022   2.41359
   D15        0.00000  -0.00000   0.00000  -0.00000   0.00000   0.00000
   D16       -2.24018   0.00006   0.00045   0.00082   0.00126  -2.23892
   D17        0.14267   0.00002   0.00027   0.00004   0.00030   0.14297
   D18        2.46748   0.00000   0.00043   0.00064   0.00106   2.46854
   D19        0.05651  -0.00007  -0.00035  -0.00018  -0.00053   0.05598
   D20        2.43936  -0.00012  -0.00053  -0.00096  -0.00149   2.43787
   D21       -1.51901  -0.00013  -0.00037  -0.00036  -0.00073  -1.51975
   D22        1.57553   0.00006   0.00002   0.00018   0.00020   1.57573
   D23       -2.32481   0.00001  -0.00016  -0.00060  -0.00076  -2.32557
   D24       -0.00000   0.00000  -0.00000   0.00000   0.00000   0.00000
   D25       -0.00000  -0.00000   0.00000  -0.00000   0.00000   0.00000
   D26       -1.73867  -0.00013  -0.00195   0.00027  -0.00168  -1.74035
   D27        1.73867   0.00013   0.00195  -0.00027   0.00168   1.74035
   D28       -0.00000   0.00000   0.00000  -0.00000   0.00000   0.00000
   D29       -2.18650  -0.00001   0.00109   0.00052   0.00161  -2.18489
   D30        0.05763  -0.00008  -0.00037  -0.00017  -0.00055   0.05709
   D31        1.63204  -0.00014  -0.00032  -0.00041  -0.00073   1.63131
   D32        2.46465   0.00013   0.00141   0.00093   0.00234   2.46699
   D33       -1.57440   0.00006  -0.00006   0.00023   0.00018  -1.57422
   D34        0.00000  -0.00000   0.00000   0.00000   0.00000   0.00000
   D35        0.00000   0.00000   0.00000   0.00000   0.00000   0.00000
   D36        2.46465   0.00013   0.00141   0.00093   0.00234   2.46699
   D37       -1.57440   0.00006  -0.00006   0.00023   0.00018  -1.57422
   D38        1.63204  -0.00014  -0.00032  -0.00041  -0.00073   1.63131
   D39       -2.18650  -0.00001   0.00109   0.00052   0.00161  -2.18489
   D40        0.05763  -0.00008  -0.00037  -0.00017  -0.00055   0.05709
   D41        0.00000  -0.00000   0.00000   0.00000   0.00000   0.00000
   D42       -2.46465  -0.00013  -0.00141  -0.00093  -0.00234  -2.46699
   D43        1.57440  -0.00006   0.00006  -0.00023  -0.00018   1.57422
   D44       -1.63204   0.00014   0.00032   0.00041   0.00073  -1.63131
   D45        2.18650   0.00001  -0.00109  -0.00052  -0.00161   2.18489
   D46       -0.05763   0.00008   0.00037   0.00017   0.00055  -0.05709
   D47       -0.00000   0.00000  -0.00000   0.00000   0.00000  -0.00000
   D48       -1.57553  -0.00006  -0.00002  -0.00018  -0.00020  -1.57573
   D49        2.32481  -0.00001   0.00016   0.00060   0.00076   2.32557
   D50        1.51901   0.00013   0.00037   0.00036   0.00073   1.51975
   D51       -0.05651   0.00007   0.00035   0.00018   0.00053  -0.05598
   D52       -2.43936   0.00012   0.00053   0.00096   0.00149  -2.43787
   D53       -2.46748  -0.00000  -0.00043  -0.00064  -0.00106  -2.46854
   D54        2.24018  -0.00006  -0.00045  -0.00082  -0.00126   2.23892
   D55       -0.14267  -0.00002  -0.00027  -0.00004  -0.00030  -0.14297
   D56       -0.05651   0.00007   0.00035   0.00018   0.00053  -0.05598
   D57       -2.43936   0.00012   0.00053   0.00096   0.00149  -2.43787
   D58        1.51901   0.00013   0.00037   0.00036   0.00073   1.51975
   D59        2.24018  -0.00006  -0.00045  -0.00082  -0.00126   2.23892
   D60       -0.14267  -0.00002  -0.00027  -0.00004  -0.00030  -0.14297
   D61       -2.46748  -0.00000  -0.00043  -0.00064  -0.00106  -2.46854
   D62       -1.57553  -0.00006  -0.00002  -0.00018  -0.00020  -1.57573
   D63        2.32481  -0.00001   0.00016   0.00060   0.00076   2.32557
   D64       -0.00000  -0.00000  -0.00000   0.00000   0.00000   0.00000
   D65       -0.00000   0.00000   0.00000  -0.00000   0.00000   0.00000
   D66        2.44842   0.00010   0.00180  -0.00018   0.00162   2.45004
   D67       -1.42140   0.00015   0.00223  -0.00039   0.00184  -1.41956
   D68       -2.44842  -0.00010  -0.00180   0.00018  -0.00162  -2.45004
   D69        0.00000   0.00000   0.00000   0.00000   0.00000   0.00000
   D70        2.41337   0.00004   0.00043  -0.00021   0.00022   2.41359
   D71        1.42140  -0.00015  -0.00223   0.00039  -0.00184   1.41956
   D72       -2.41337  -0.00004  -0.00043   0.00021  -0.00022  -2.41359
   D73        0.00000   0.00000   0.00000  -0.00000  -0.00000   0.00000
   D74        0.00000  -0.00000   0.00000  -0.00000   0.00000   0.00000
   D75        1.70172   0.00017   0.00250  -0.00051   0.00200   1.70372
   D76       -2.29073   0.00008   0.00125  -0.00025   0.00100  -2.28974
   D77       -1.70172  -0.00017  -0.00250   0.00051  -0.00200  -1.70372
   D78        0.00000   0.00000   0.00000  -0.00000  -0.00000   0.00000
   D79        2.29073  -0.00008  -0.00125   0.00025  -0.00100   2.28974
   D80        2.29073  -0.00008  -0.00125   0.00025  -0.00100   2.28974
   D81       -2.29073   0.00008   0.00125  -0.00025   0.00100  -2.28974
   D82        0.00000  -0.00000   0.00000  -0.00000  -0.00000   0.00000
   D83        0.05651  -0.00007  -0.00035  -0.00018  -0.00053   0.05598
   D84       -1.51901  -0.00013  -0.00037  -0.00036  -0.00073  -1.51975
   D85        2.43936  -0.00012  -0.00053  -0.00096  -0.00149   2.43787
   D86        1.57553   0.00006   0.00002   0.00018   0.00020   1.57573
   D87       -0.00000  -0.00000   0.00000   0.00000   0.00000   0.00000
   D88       -2.32481   0.00001  -0.00016  -0.00060  -0.00076  -2.32557
   D89       -2.24018   0.00006   0.00045   0.00082   0.00126  -2.23892
   D90        2.46748   0.00000   0.00043   0.00064   0.00106   2.46854
   D91        0.14267   0.00002   0.00027   0.00004   0.00030   0.14297
         Item               Value     Threshold  Converged?
 Maximum Force            0.000532     0.000450     NO 
 RMS     Force            0.000106     0.000300     YES
 Maximum Displacement     0.003118     0.001800     NO 
 RMS     Displacement     0.000675     0.001200     YES
 Predicted change in Energy=-6.884604D-06
 GradGradGradGradGradGradGradGradGradGradGradGradGradGradGradGradGradGrad

                          Input orientation:                          
 ---------------------------------------------------------------------
 Center     Atomic      Atomic             Coordinates (Angstroms)
 Number     Number       Type             X           Y           Z
 ---------------------------------------------------------------------
      1          6           0       -1.182327    0.772798   -0.079822
      2          1           0       -2.014228    1.469829   -0.072280
      3          6           0       -0.000000    0.693666   -1.076938
      4          6           0        0.000000   -0.693666   -1.076938
      5          6           0       -1.182327   -0.772798   -0.079822
      6          1           0       -2.014228   -1.469829   -0.072280
      7          6           0        1.182327    0.772798   -0.079822
      8          1           0        2.014228    1.469829   -0.072280
      9          6           0       -0.000000    0.766016    0.954941
     10          1           0       -0.000000    1.389881    1.839933
     11          6           0        1.182327   -0.772798   -0.079822
     12          1           0        2.014228   -1.469829   -0.072280
     13          6           0        0.000000   -0.766016    0.954941
     14          1           0        0.000000   -1.389881    1.839933
 ---------------------------------------------------------------------
                    Distance matrix (angstroms):
                    1          2          3          4          5
     1  C    0.000000
     2  H    1.085343   0.000000
     3  C    1.548677   2.380941   0.000000
     4  C    2.131351   3.122045   1.387333   0.000000
     5  C    1.545596   2.391964   2.131351   1.548677   0.000000
     6  H    2.391964   2.939659   3.122045   2.380941   1.085343
     7  C    2.364655   3.271678   1.548677   2.131351   2.824971
     8  H    3.271678   4.028456   2.380941   3.122045   3.904792
     9  C    1.571203   2.368048   2.033168   2.501841   2.199223
    10  H    2.337552   2.778500   2.998809   3.584593   3.124186
    11  C    2.824971   3.904792   2.131351   1.548677   2.364655
    12  H    3.904792   4.986988   3.122045   2.380941   3.271678
    13  C    2.199223   3.179828   2.501841   2.033168   1.571203
    14  H    3.124186   3.986429   3.584593   2.998809   2.337552
                    6          7          8          9         10
     6  H    0.000000
     7  C    3.904792   0.000000
     8  H    4.986988   1.085343   0.000000
     9  C    3.179828   1.571203   2.368048   0.000000
    10  H    3.986429   2.337552   2.778500   1.082782   0.000000
    11  C    3.271678   1.545596   2.391964   2.199223   3.124186
    12  H    4.028456   2.391964   2.939659   3.179828   3.986429
    13  C    2.368048   2.199223   3.179828   1.532032   2.330473
    14  H    2.778500   3.124186   3.986429   2.330473   2.779762
                   11         12         13         14
    11  C    0.000000
    12  H    1.085343   0.000000
    13  C    1.571203   2.368048   0.000000
    14  H    2.337552   2.778500   1.082782   0.000000
 Stoichiometry    C8H6
 Framework group  C2V[SGV(C4H2),X(C4H4)]
 Deg. of freedom    11
 Full point group                 C2V     NOp   4
 Largest Abelian subgroup         C2V     NOp   4
 Largest concise Abelian subgroup C2V     NOp   4
                         Standard orientation:                         
 ---------------------------------------------------------------------
 Center     Atomic      Atomic             Coordinates (Angstroms)
 Number     Number       Type             X           Y           Z
 ---------------------------------------------------------------------
      1          6           0       -1.182327    0.772798   -0.080027
      2          1           0       -2.014228    1.469829   -0.072485
      3          6           0        0.000000    0.693666   -1.077143
      4          6           0       -0.000000   -0.693666   -1.077143
      5          6           0       -1.182327   -0.772798   -0.080027
      6          1           0       -2.014228   -1.469829   -0.072485
      7          6           0        1.182327    0.772798   -0.080027
      8          1           0        2.014228    1.469829   -0.072485
      9          6           0        0.000000    0.766016    0.954737
     10          1           0        0.000000    1.389881    1.839728
     11          6           0        1.182327   -0.772798   -0.080027
     12          1           0        2.014228   -1.469829   -0.072485
     13          6           0       -0.000000   -0.766016    0.954737
     14          1           0       -0.000000   -1.389881    1.839728
 ---------------------------------------------------------------------
 Rotational constants (GHZ):           4.0867628           3.6042708           3.3612425
 Standard basis: def2TZVP (5D, 7F)
 There are    97 symmetry adapted cartesian basis functions of A1  symmetry.
 There are    65 symmetry adapted cartesian basis functions of A2  symmetry.
 There are    65 symmetry adapted cartesian basis functions of B1  symmetry.
 There are    97 symmetry adapted cartesian basis functions of B2  symmetry.
 There are    84 symmetry adapted basis functions of A1  symmetry.
 There are    58 symmetry adapted basis functions of A2  symmetry.
 There are    58 symmetry adapted basis functions of B1  symmetry.
 There are    84 symmetry adapted basis functions of B2  symmetry.
   284 basis functions,   456 primitive gaussians,   324 cartesian basis functions
    27 alpha electrons       27 beta electrons
       nuclear repulsion energy       349.6907449579 Hartrees.
 NAtoms=   14 NActive=   14 NUniq=    5 SFac= 4.00D+00 NAtFMM=   60 NAOKFM=F Big=F
 Integral buffers will be    131072 words long.
 Raffenetti 2 integral format.
 Two-electron integral symmetry is turned on.
 Nuclear repulsion after empirical dispersion term =      349.6841863504 Hartrees.
 ------------------------------------------------------------------------------
 Polarizable Continuum Model (PCM)
 =================================
 Model                : PCM.
 Atomic radii         : SMD-Coulomb.
 Polarization charges : Total charges.
 Charge compensation  : None.
 Solution method      : On-the-fly selection.
 Cavity type          : VdW (van der Waals Surface) (Alpha=1.000).
 Cavity algorithm     : GePol (No added spheres)
                        Default sphere list used, NSphG=   14.
                        Lebedev-Laikov grids with approx.  5.0 points / Ang**2.
                        Smoothing algorithm: York/Karplus (Gamma=1.0000).
                        Polarization charges: spherical gaussians, with
                                              point-specific exponents (IZeta= 3).
                        Self-potential: point-specific (ISelfS= 7).
                        Self-field    : sphere-specific E.n sum rule (ISelfD= 2).
 1st derivatives      : Analytical E(r).r(x)/FMM algorithm (CHGder, D1EAlg=3).
                        Cavity 1st derivative terms included.
 Solvent              : TetraHydroFuran, Eps=   7.425700 Eps(inf)=   1.974025
 ------------------------------------------------------------------------------
 Spheres list:
 ISph  on   Nord     Re0    Alpha      Xe            Ye            Ze
    1   C      1    1.8500  1.000     -1.182327      0.772798     -0.080027
    2   H      2    1.2000  1.000     -2.014228      1.469829     -0.072485
    3   C      3    1.8500  1.000     -0.000000      0.693666     -1.077143
    4   C      4    1.8500  1.000     -0.000000     -0.693666     -1.077143
    5   C      5    1.8500  1.000     -1.182327     -0.772798     -0.080027
    6   H      6    1.2000  1.000     -2.014228     -1.469829     -0.072485
    7   C      7    1.8500  1.000      1.182327      0.772798     -0.080027
    8   H      8    1.2000  1.000      2.014228      1.469829     -0.072485
    9   C      9    1.8500  1.000      0.000000      0.766016      0.954737
   10   H     10    1.2000  1.000      0.000000      1.389881      1.839728
   11   C     11    1.8500  1.000      1.182327     -0.772798     -0.080027
   12   H     12    1.2000  1.000      2.014228     -1.469829     -0.072485
   13   C     13    1.8500  1.000     -0.000000     -0.766016      0.954737
   14   H     14    1.2000  1.000     -0.000000     -1.389881      1.839728
 ------------------------------------------------------------------------------
 ------------------------------------------------------------------------------
 Atomic radii for non-electrostatic terms: SMD-CDS.
 ------------------------------------------------------------------------------
 Nuclear repulsion after PCM non-electrostatic terms =      349.6754917697 Hartrees.
 One-electron integrals computed using PRISM.
   4 Symmetry operations used in ECPInt.
 ECPInt:  NShTT=    6328 NPrTT=   19500 LenC2=    6294 LenP2D=   16357.
 LDataN:  DoStor=T MaxTD1= 6 Len=  172
 NBasis=   284 RedAO= T EigKep=  2.23D-06  NBF=    84    58    58    84
 NBsUse=   284 1.00D-06 EigRej= -1.00D+00 NBFU=    84    58    58    84
 Initial guess from the checkpoint file:  "parent-cubene9-THF.chk"
 B after Tr=    -0.000000    0.000000   -0.000000
         Rot=    1.000000   -0.000000    0.000000   -0.000000 Ang=   0.00 deg.
 Initial guess orbital symmetries:
       Occupied  (A1) (B2) (B1) (A1) (A2) (B2) (A1) (B2) (A1) (B1)
                 (A1) (B2) (A2) (A1) (B2) (A1) (B1) (B2) (A1) (B1)
                 (A1) (B2) (B1) (A2) (A1) (A2) (A1)
       Virtual   (B2) (A1) (B2) (B1) (A1) (B1) (A2) (B2) (A1) (B2)
                 (B1) (A1) (B2) (A2) (A1) (B2) (B1) (A2) (A1) (A1)
                 (B1) (A2) (A1) (B2) (B1) (A1) (B2) (B2) (A2) (A1)
                 (B2) (B1) (B2) (B1) (A1) (A2) (A1) (B2) (A2) (B1)
                 (B2) (A2) (B2) (A1) (A2) (B2) (A1) (B1) (B2) (A2)
                 (A1) (B1) (B2) (A1) (A1) (B2) (B2) (A2) (B2) (A1)
                 (A1) (B1) (B1) (A1) (B1) (B2) (A2) (B1) (A1) (A1)
                 (A2) (A1) (A2) (B1) (B2) (A1) (B1) (B2) (A2) (B1)
                 (B2) (B1) (A1) (B2) (B2) (A2) (A2) (A1) (B2) (B2)
                 (A1) (A2) (B2) (A2) (B2) (A1) (A2) (B2) (B1) (A1)
                 (A1) (B1) (A1) (B2) (A1) (B1) (A1) (B1) (B2) (A2)
                 (A1) (A2) (B2) (B1) (A1) (B1) (B2) (A1) (B2) (A1)
                 (A2) (B2) (B2) (B1) (A1) (B1) (A2) (A2) (B1) (A1)
                 (A1) (B2) (B1) (B1) (A1) (A2) (A2) (B2) (B1) (A1)
                 (A2) (A1) (B2) (B1) (B2) (A2) (A1) (B1) (B2) (A1)
                 (B1) (B2) (A1) (B1) (A2) (A1) (B2) (A1) (B1) (A2)
                 (A1) (A2) (B2) (A1) (B2) (B1) (A2) (B2) (A2) (A1)
                 (B2) (B2) (B1) (A2) (A1) (B2) (A1) (B2) (A2) (B2)
                 (A1) (A2) (B1) (A1) (B1) (A2) (B2) (B2) (B1) (A1)
                 (A2) (A1) (B1) (A1) (B2) (A1) (B1) (B1) (B2) (A1)
                 (A2) (B2) (B2) (B1) (A2) (A1) (A2) (B2) (B2) (B1)
                 (A2) (A1) (B2) (B1) (A1) (A2) (B1) (A1) (B1) (A2)
                 (B2) (A1) (A2) (B2) (B1) (A1) (A2) (B2) (A1) (A2)
                 (A1) (B2) (B2) (B2) (B1) (A2) (B2) (A1) (B1) (A2)
                 (A2) (A1) (B2) (A2) (A2) (B2) (B2) (B2) (B2) (A1)
                 (B1) (A1) (B2) (A1) (A2) (B2) (B2)
 Keep R1 ints in memory in symmetry-blocked form, NReq=2048014301.
 Requested convergence on RMS density matrix=1.00D-08 within 128 cycles.
 Requested convergence on MAX density matrix=1.00D-06.
 Requested convergence on             energy=1.00D-06.
 No special actions if energy rises.
 Inv3:  Mode=1 IEnd=     3473328.
 Iteration    1 A*A^-1 deviation from unit magnitude is 2.89D-15 for   1058.
 Iteration    1 A*A^-1 deviation from orthogonality  is 1.75D-15 for    467    104.
 Iteration    1 A^-1*A deviation from unit magnitude is 3.11D-15 for   1058.
 Iteration    1 A^-1*A deviation from orthogonality  is 1.05D-15 for    417    111.
 Error on total polarization charges =  0.03542
 SCF Done:  E(RwB97XD) =  -308.180581254     A.U. after    9 cycles
            NFock=  9  Conv=0.92D-08     -V/T= 2.0051
 SMD-CDS (non-electrostatic) energy       (kcal/mol) =      -5.46
 (included in total energy above)
   4 Symmetry operations used in ECPInt.
 ECPInt:  NShTT=    6328 NPrTT=   19500 LenC2=    6294 LenP2D=   16357.
 LDataN:  DoStor=T MaxTD1= 7 Len=  274
 D1PCM: PCM CHGder 1st derivatives, ID1Alg=3 FixD1E=F DoIter=F DoCFld=F I1PDM=0.
 Calling FoFJK, ICntrl=      2127 FMM=F ISym2X=1 I1Cent= 0 IOpClX= 0 NMat=1 NMatS=1 NMatT=0.
 ***** Axes restored to original set *****
 -------------------------------------------------------------------
 Center     Atomic                   Forces (Hartrees/Bohr)
 Number     Number              X              Y              Z
 -------------------------------------------------------------------
      1        6          -0.000047844   -0.000135737    0.000001704
      2        1           0.000029039    0.000040774   -0.000008155
      3        6           0.000000000    0.000248496   -0.000072052
      4        6           0.000000000   -0.000248496   -0.000072052
      5        6          -0.000047844    0.000135737    0.000001704
      6        1           0.000029039   -0.000040774   -0.000008155
      7        6           0.000047844   -0.000135737    0.000001704
      8        1          -0.000029039    0.000040774   -0.000008155
      9        6          -0.000000000   -0.000090819    0.000107016
     10        1           0.000000000    0.000028422   -0.000022062
     11        6           0.000047844    0.000135737    0.000001704
     12        1          -0.000029039   -0.000040774   -0.000008155
     13        6           0.000000000    0.000090819    0.000107016
     14        1           0.000000000   -0.000028422   -0.000022062
 -------------------------------------------------------------------
 Cartesian Forces:  Max     0.000248496 RMS     0.000080034

 GradGradGradGradGradGradGradGradGradGradGradGradGradGradGradGradGradGrad
 Berny optimization.
 Using GEDIIS/GDIIS optimizer.
 FormGI is forming the generalized inverse of G from B-inverse, IUseBI=4.
 Internal  Forces:  Max     0.000105828 RMS     0.000019050
 Search for a local minimum.
 Step number   3 out of a maximum of  100
 All quantities printed in internal units (Hartrees-Bohrs-Radians)
 Mixed Optimization -- En-DIIS/RFO-DIIS
 Swapping is turned off.
 Update second derivatives using D2CorX and points    1    2    3
 DE= -7.43D-06 DEPred=-6.88D-06 R= 1.08D+00
 TightC=F SS=  1.41D+00  RLast= 1.30D-02 DXNew= 5.0454D-01 3.9108D-02
 Trust test= 1.08D+00 RLast= 1.30D-02 DXMaxT set to 3.00D-01
 ITU=  1  1  0
     Eigenvalues ---    0.01783   0.02068   0.02351   0.02353   0.02612
     Eigenvalues ---    0.02951   0.03288   0.03411   0.03461   0.03824
     Eigenvalues ---    0.03859   0.04289   0.04644   0.04899   0.09259
     Eigenvalues ---    0.11147   0.11368   0.11392   0.12573   0.13759
     Eigenvalues ---    0.14569   0.20085   0.20630   0.20952   0.21298
     Eigenvalues ---    0.21687   0.22616   0.26888   0.27138   0.35281
     Eigenvalues ---    0.35296   0.35296   0.35296   0.35643   0.35720
     Eigenvalues ---    0.36375
 En-DIIS/RFO-DIIS/Sim-DIIS IScMMF=       -3 using points:     3    2    1
 RFO step:  Lambda=-4.50757620D-07.
 DidBck=F Rises=F RFO-DIIS coefs:    1.47415   -0.57117    0.09702
 Iteration  1 RMS(Cart)=  0.00016603 RMS(Int)=  0.00000078
 Iteration  2 RMS(Cart)=  0.00000006 RMS(Int)=  0.00000077
 ClnCor:  largest displacement from symmetrization is 3.85D-09 for atom    14.
 Variable       Old X    -DE/DX   Delta X   Delta X   Delta X     New X
                                 (Linear)    (Quad)   (Total)
    R1        2.05100   0.00000  -0.00013   0.00014   0.00001   2.05101
    R2        2.92658   0.00003   0.00007   0.00005   0.00012   2.92670
    R3        2.92075  -0.00003  -0.00046   0.00012  -0.00034   2.92041
    R4        2.96914   0.00004   0.00020   0.00000   0.00020   2.96934
    R5        2.62168   0.00011   0.00059   0.00001   0.00060   2.62228
    R6        2.92658   0.00003   0.00007   0.00005   0.00012   2.92670
    R7        2.92658   0.00003   0.00007   0.00005   0.00012   2.92670
    R8        2.92658   0.00003   0.00007   0.00005   0.00012   2.92670
    R9        2.05100   0.00000  -0.00013   0.00014   0.00001   2.05101
   R10        2.96914   0.00004   0.00020   0.00000   0.00020   2.96934
   R11        2.05100   0.00000  -0.00013   0.00014   0.00001   2.05101
   R12        2.96914   0.00004   0.00020   0.00000   0.00020   2.96934
   R13        2.92075  -0.00003  -0.00046   0.00012  -0.00034   2.92041
   R14        2.04616  -0.00000   0.00024  -0.00025  -0.00001   2.04615
   R15        2.89512  -0.00006  -0.00092   0.00054  -0.00038   2.89474
   R16        2.05100   0.00000  -0.00013   0.00014   0.00001   2.05101
   R17        2.96914   0.00004   0.00020   0.00000   0.00020   2.96934
   R18        2.04616  -0.00000   0.00024  -0.00025  -0.00001   2.04615
    A1        2.24268  -0.00003  -0.00036  -0.00008  -0.00044   2.24224
    A2        2.26819   0.00002   0.00040   0.00007   0.00047   2.26866
    A3        2.18337  -0.00001  -0.00022  -0.00006  -0.00028   2.18309
    A4        1.51968   0.00002   0.00018  -0.00002   0.00016   1.51984
    A5        1.41954   0.00001   0.00003   0.00004   0.00007   1.41961
    A6        1.56648  -0.00001  -0.00008   0.00007  -0.00001   1.56647
    A7        1.62191  -0.00002  -0.00018   0.00002  -0.00016   1.62175
    A8        1.73726  -0.00001   0.00002  -0.00006  -0.00004   1.73722
    A9        1.62191  -0.00002  -0.00018   0.00002  -0.00016   1.62175
   A10        1.62191  -0.00002  -0.00018   0.00002  -0.00016   1.62175
   A11        1.62191  -0.00002  -0.00018   0.00002  -0.00016   1.62175
   A12        1.73726  -0.00001   0.00002  -0.00006  -0.00004   1.73722
   A13        1.51968   0.00002   0.00018  -0.00002   0.00016   1.51984
   A14        2.26819   0.00002   0.00040   0.00007   0.00047   2.26866
   A15        1.56648  -0.00001  -0.00008   0.00007  -0.00001   1.56647
   A16        2.24268  -0.00003  -0.00036  -0.00008  -0.00044   2.24224
   A17        1.41954   0.00001   0.00003   0.00004   0.00007   1.41961
   A18        2.18337  -0.00001  -0.00022  -0.00006  -0.00028   2.18309
   A19        2.24268  -0.00003  -0.00036  -0.00008  -0.00044   2.24224
   A20        1.41954   0.00001   0.00003   0.00004   0.00007   1.41961
   A21        1.51968   0.00002   0.00018  -0.00002   0.00016   1.51984
   A22        2.18337  -0.00001  -0.00022  -0.00006  -0.00028   2.18309
   A23        2.26819   0.00002   0.00040   0.00007   0.00047   2.26866
   A24        1.56648  -0.00001  -0.00008   0.00007  -0.00001   1.56647
   A25        1.70369  -0.00001  -0.00007  -0.00002  -0.00009   1.70360
   A26        2.13624   0.00000  -0.00013  -0.00007  -0.00020   2.13604
   A27        1.57511   0.00001   0.00008  -0.00007   0.00001   1.57512
   A28        2.13624   0.00000  -0.00013  -0.00007  -0.00020   2.13604
   A29        1.57511   0.00001   0.00008  -0.00007   0.00001   1.57512
   A30        2.18483   0.00000   0.00023   0.00027   0.00050   2.18533
   A31        1.51968   0.00002   0.00018  -0.00002   0.00016   1.51984
   A32        2.24268  -0.00003  -0.00036  -0.00008  -0.00044   2.24224
   A33        1.41954   0.00001   0.00003   0.00004   0.00007   1.41961
   A34        2.26819   0.00002   0.00040   0.00007   0.00047   2.26866
   A35        1.56648  -0.00001  -0.00008   0.00007  -0.00001   1.56647
   A36        2.18337  -0.00001  -0.00022  -0.00006  -0.00028   2.18309
   A37        1.57511   0.00001   0.00008  -0.00007   0.00001   1.57512
   A38        1.70369  -0.00001  -0.00007  -0.00002  -0.00009   1.70360
   A39        2.13624   0.00000  -0.00013  -0.00007  -0.00020   2.13604
   A40        1.57511   0.00001   0.00008  -0.00007   0.00001   1.57512
   A41        2.18483   0.00000   0.00023   0.00027   0.00050   2.18533
   A42        2.13624   0.00000  -0.00013  -0.00007  -0.00020   2.13604
    D1       -2.46699  -0.00003  -0.00053  -0.00001  -0.00054  -2.46753
    D2        2.18489   0.00000  -0.00032  -0.00002  -0.00034   2.18455
    D3        0.00000   0.00000   0.00000  -0.00000   0.00000   0.00000
    D4       -1.63131   0.00003   0.00022  -0.00002   0.00020  -1.63111
    D5        1.57422  -0.00001  -0.00011   0.00007  -0.00003   1.57419
    D6       -0.05709   0.00002   0.00011   0.00005   0.00016  -0.05693
    D7        2.45004  -0.00001   0.00003  -0.00010  -0.00006   2.44998
    D8        0.00000  -0.00000   0.00000  -0.00000   0.00000   0.00000
    D9       -2.41359   0.00001   0.00007  -0.00006   0.00001  -2.41357
   D10        0.00000  -0.00000   0.00000   0.00000   0.00000   0.00000
   D11       -2.45004   0.00001  -0.00003   0.00010   0.00006  -2.44998
   D12        1.41956   0.00001   0.00004   0.00004   0.00008   1.41964
   D13       -1.41956  -0.00001  -0.00004  -0.00004  -0.00008  -1.41964
   D14        2.41359  -0.00001  -0.00007   0.00006  -0.00001   2.41357
   D15        0.00000  -0.00000  -0.00000   0.00000   0.00000   0.00000
   D16       -2.23892   0.00002   0.00042   0.00005   0.00047  -2.23845
   D17        0.14297   0.00000   0.00003  -0.00012  -0.00009   0.14288
   D18        2.46854   0.00001   0.00033   0.00013   0.00046   2.46900
   D19        0.05598  -0.00002  -0.00011  -0.00005  -0.00016   0.05582
   D20        2.43787  -0.00003  -0.00049  -0.00022  -0.00072   2.43715
   D21       -1.51975  -0.00002  -0.00020   0.00003  -0.00017  -1.51991
   D22        1.57573   0.00001   0.00009  -0.00008   0.00001   1.57573
   D23       -2.32557  -0.00001  -0.00030  -0.00025  -0.00055  -2.32612
   D24       -0.00000   0.00000   0.00000  -0.00000   0.00000   0.00000
   D25        0.00000  -0.00000   0.00000   0.00000   0.00000   0.00000
   D26       -1.74035   0.00001  -0.00000   0.00006   0.00006  -1.74029
   D27        1.74035  -0.00001   0.00000  -0.00006  -0.00006   1.74029
   D28        0.00000   0.00000   0.00000   0.00000   0.00000   0.00000
   D29       -2.18489  -0.00000   0.00032   0.00002   0.00034  -2.18455
   D30        0.05709  -0.00002  -0.00011  -0.00005  -0.00016   0.05693
   D31        1.63131  -0.00003  -0.00022   0.00002  -0.00020   1.63111
   D32        2.46699   0.00003   0.00053   0.00001   0.00054   2.46753
   D33       -1.57422   0.00001   0.00011  -0.00007   0.00003  -1.57419
   D34        0.00000  -0.00000   0.00000  -0.00000   0.00000   0.00000
   D35        0.00000   0.00000   0.00000  -0.00000   0.00000   0.00000
   D36        2.46699   0.00003   0.00053   0.00001   0.00054   2.46753
   D37       -1.57422   0.00001   0.00011  -0.00007   0.00003  -1.57419
   D38        1.63131  -0.00003  -0.00022   0.00002  -0.00020   1.63111
   D39       -2.18489  -0.00000   0.00032   0.00002   0.00034  -2.18455
   D40        0.05709  -0.00002  -0.00011  -0.00005  -0.00016   0.05693
   D41        0.00000  -0.00000   0.00000  -0.00000   0.00000   0.00000
   D42       -2.46699  -0.00003  -0.00053  -0.00001  -0.00054  -2.46753
   D43        1.57422  -0.00001  -0.00011   0.00007  -0.00003   1.57419
   D44       -1.63131   0.00003   0.00022  -0.00002   0.00020  -1.63111
   D45        2.18489   0.00000  -0.00032  -0.00002  -0.00034   2.18455
   D46       -0.05709   0.00002   0.00011   0.00005   0.00016  -0.05693
   D47       -0.00000   0.00000   0.00000  -0.00000   0.00000   0.00000
   D48       -1.57573  -0.00001  -0.00009   0.00008  -0.00001  -1.57573
   D49        2.32557   0.00001   0.00030   0.00025   0.00055   2.32612
   D50        1.51975   0.00002   0.00020  -0.00003   0.00017   1.51991
   D51       -0.05598   0.00002   0.00011   0.00005   0.00016  -0.05582
   D52       -2.43787   0.00003   0.00049   0.00022   0.00072  -2.43715
   D53       -2.46854  -0.00001  -0.00033  -0.00013  -0.00046  -2.46900
   D54        2.23892  -0.00002  -0.00042  -0.00005  -0.00047   2.23845
   D55       -0.14297  -0.00000  -0.00003   0.00012   0.00009  -0.14288
   D56       -0.05598   0.00002   0.00011   0.00005   0.00016  -0.05582
   D57       -2.43787   0.00003   0.00049   0.00022   0.00072  -2.43715
   D58        1.51975   0.00002   0.00020  -0.00003   0.00017   1.51991
   D59        2.23892  -0.00002  -0.00042  -0.00005  -0.00047   2.23845
   D60       -0.14297  -0.00000  -0.00003   0.00012   0.00009  -0.14288
   D61       -2.46854  -0.00001  -0.00033  -0.00013  -0.00046  -2.46900
   D62       -1.57573  -0.00001  -0.00009   0.00008  -0.00001  -1.57573
   D63        2.32557   0.00001   0.00030   0.00025   0.00055   2.32612
   D64       -0.00000  -0.00000   0.00000  -0.00000   0.00000   0.00000
   D65        0.00000   0.00000   0.00000   0.00000   0.00000   0.00000
   D66        2.45004  -0.00001   0.00003  -0.00010  -0.00006   2.44998
   D67       -1.41956  -0.00001  -0.00004  -0.00004  -0.00008  -1.41964
   D68       -2.45004   0.00001  -0.00003   0.00010   0.00006  -2.44998
   D69        0.00000   0.00000   0.00000  -0.00000   0.00000   0.00000
   D70        2.41359  -0.00001  -0.00007   0.00006  -0.00001   2.41357
   D71        1.41956   0.00001   0.00004   0.00004   0.00008   1.41964
   D72       -2.41359   0.00001   0.00007  -0.00006   0.00001  -2.41357
   D73        0.00000   0.00000  -0.00000   0.00000   0.00000   0.00000
   D74        0.00000  -0.00000  -0.00000   0.00000   0.00000   0.00000
   D75        1.70372  -0.00001  -0.00007  -0.00002  -0.00009   1.70362
   D76       -2.28974  -0.00001  -0.00004  -0.00001  -0.00005  -2.28978
   D77       -1.70372   0.00001   0.00007   0.00002   0.00009  -1.70362
   D78        0.00000   0.00000  -0.00000   0.00000   0.00000   0.00000
   D79        2.28974   0.00001   0.00004   0.00001   0.00005   2.28978
   D80        2.28974   0.00001   0.00004   0.00001   0.00005   2.28978
   D81       -2.28974  -0.00001  -0.00004  -0.00001  -0.00005  -2.28978
   D82        0.00000   0.00000   0.00000  -0.00000   0.00000   0.00000
   D83        0.05598  -0.00002  -0.00011  -0.00005  -0.00016   0.05582
   D84       -1.51975  -0.00002  -0.00020   0.00003  -0.00017  -1.51991
   D85        2.43787  -0.00003  -0.00049  -0.00022  -0.00072   2.43715
   D86        1.57573   0.00001   0.00009  -0.00008   0.00001   1.57573
   D87       -0.00000  -0.00000   0.00000  -0.00000   0.00000   0.00000
   D88       -2.32557  -0.00001  -0.00030  -0.00025  -0.00055  -2.32612
   D89       -2.23892   0.00002   0.00042   0.00005   0.00047  -2.23845
   D90        2.46854   0.00001   0.00033   0.00013   0.00046   2.46900
   D91        0.14297   0.00000   0.00003  -0.00012  -0.00009   0.14288
         Item               Value     Threshold  Converged?
 Maximum Force            0.000106     0.000450     YES
 RMS     Force            0.000019     0.000300     YES
 Maximum Displacement     0.000639     0.001800     YES
 RMS     Displacement     0.000166     0.001200     YES
 Predicted change in Energy=-2.035014D-07
 Optimization completed.
    -- Stationary point found.
                           ----------------------------
                           !   Optimized Parameters   !
                           ! (Angstroms and Degrees)  !
 --------------------------                            --------------------------
 ! Name  Definition              Value          Derivative Info.                !
 --------------------------------------------------------------------------------
 ! R1    R(1,2)                  1.0853         -DE/DX =    0.0                 !
 ! R2    R(1,3)                  1.5487         -DE/DX =    0.0                 !
 ! R3    R(1,5)                  1.5456         -DE/DX =    0.0                 !
 ! R4    R(1,9)                  1.5712         -DE/DX =    0.0                 !
 ! R5    R(3,4)                  1.3873         -DE/DX =    0.0001              !
 ! R6    R(3,7)                  1.5487         -DE/DX =    0.0                 !
 ! R7    R(4,5)                  1.5487         -DE/DX =    0.0                 !
 ! R8    R(4,11)                 1.5487         -DE/DX =    0.0                 !
 ! R9    R(5,6)                  1.0853         -DE/DX =    0.0                 !
 ! R10   R(5,13)                 1.5712         -DE/DX =    0.0                 !
 ! R11   R(7,8)                  1.0853         -DE/DX =    0.0                 !
 ! R12   R(7,9)                  1.5712         -DE/DX =    0.0                 !
 ! R13   R(7,11)                 1.5456         -DE/DX =    0.0                 !
 ! R14   R(9,10)                 1.0828         -DE/DX =    0.0                 !
 ! R15   R(9,13)                 1.532          -DE/DX =   -0.0001              !
 ! R16   R(11,12)                1.0853         -DE/DX =    0.0                 !
 ! R17   R(11,13)                1.5712         -DE/DX =    0.0                 !
 ! R18   R(13,14)                1.0828         -DE/DX =    0.0                 !
 ! A1    A(2,1,3)              128.4959         -DE/DX =    0.0                 !
 ! A2    A(2,1,5)              129.9578         -DE/DX =    0.0                 !
 ! A3    A(2,1,9)              125.0979         -DE/DX =    0.0                 !
 ! A4    A(3,1,5)               87.0711         -DE/DX =    0.0                 !
 ! A5    A(3,1,9)               81.3335         -DE/DX =    0.0                 !
 ! A6    A(5,1,9)               89.7527         -DE/DX =    0.0                 !
 ! A7    A(1,3,4)               92.9289         -DE/DX =    0.0                 !
 ! A8    A(1,3,7)               99.5374         -DE/DX =    0.0                 !
 ! A9    A(4,3,7)               92.9289         -DE/DX =    0.0                 !
 ! A10   A(3,4,5)               92.9289         -DE/DX =    0.0                 !
 ! A11   A(3,4,11)              92.9289         -DE/DX =    0.0                 !
 ! A12   A(5,4,11)              99.5374         -DE/DX =    0.0                 !
 ! A13   A(1,5,4)               87.0711         -DE/DX =    0.0                 !
 ! A14   A(1,5,6)              129.9578         -DE/DX =    0.0                 !
 ! A15   A(1,5,13)              89.7527         -DE/DX =    0.0                 !
 ! A16   A(4,5,6)              128.4959         -DE/DX =    0.0                 !
 ! A17   A(4,5,13)              81.3335         -DE/DX =    0.0                 !
 ! A18   A(6,5,13)             125.0979         -DE/DX =    0.0                 !
 ! A19   A(3,7,8)              128.4959         -DE/DX =    0.0                 !
 ! A20   A(3,7,9)               81.3335         -DE/DX =    0.0                 !
 ! A21   A(3,7,11)              87.0711         -DE/DX =    0.0                 !
 ! A22   A(8,7,9)              125.0979         -DE/DX =    0.0                 !
 ! A23   A(8,7,11)             129.9578         -DE/DX =    0.0                 !
 ! A24   A(9,7,11)              89.7527         -DE/DX =    0.0                 !
 ! A25   A(1,9,7)               97.6145         -DE/DX =    0.0                 !
 ! A26   A(1,9,10)             122.3976         -DE/DX =    0.0                 !
 ! A27   A(1,9,13)              90.2473         -DE/DX =    0.0                 !
 ! A28   A(7,9,10)             122.3976         -DE/DX =    0.0                 !
 ! A29   A(7,9,13)              90.2473         -DE/DX =    0.0                 !
 ! A30   A(10,9,13)            125.1815         -DE/DX =    0.0                 !
 ! A31   A(4,11,7)              87.0711         -DE/DX =    0.0                 !
 ! A32   A(4,11,12)            128.4959         -DE/DX =    0.0                 !
 ! A33   A(4,11,13)             81.3335         -DE/DX =    0.0                 !
 ! A34   A(7,11,12)            129.9578         -DE/DX =    0.0                 !
 ! A35   A(7,11,13)             89.7527         -DE/DX =    0.0                 !
 ! A36   A(12,11,13)           125.0979         -DE/DX =    0.0                 !
 ! A37   A(5,13,9)              90.2473         -DE/DX =    0.0                 !
 ! A38   A(5,13,11)             97.6145         -DE/DX =    0.0                 !
 ! A39   A(5,13,14)            122.3976         -DE/DX =    0.0                 !
 ! A40   A(9,13,11)             90.2473         -DE/DX =    0.0                 !
 ! A41   A(9,13,14)            125.1815         -DE/DX =    0.0                 !
 ! A42   A(11,13,14)           122.3976         -DE/DX =    0.0                 !
 ! D1    D(2,1,3,4)           -141.348          -DE/DX =    0.0                 !
 ! D2    D(2,1,3,7)            125.1849         -DE/DX =    0.0                 !
 ! D3    D(5,1,3,4)              0.0            -DE/DX =    0.0                 !
 ! D4    D(5,1,3,7)            -93.4671         -DE/DX =    0.0                 !
 ! D5    D(9,1,3,4)             90.1963         -DE/DX =    0.0                 !
 ! D6    D(9,1,3,7)             -3.2708         -DE/DX =    0.0                 !
 ! D7    D(2,1,5,4)            140.3768         -DE/DX =    0.0                 !
 ! D8    D(2,1,5,6)              0.0            -DE/DX =    0.0                 !
 ! D9    D(2,1,5,13)          -138.2884         -DE/DX =    0.0                 !
 ! D10   D(3,1,5,4)              0.0            -DE/DX =    0.0                 !
 ! D11   D(3,1,5,6)           -140.3768         -DE/DX =    0.0                 !
 ! D12   D(3,1,5,13)            81.3348         -DE/DX =    0.0                 !
 ! D13   D(9,1,5,4)            -81.3348         -DE/DX =    0.0                 !
 ! D14   D(9,1,5,6)            138.2884         -DE/DX =    0.0                 !
 ! D15   D(9,1,5,13)             0.0            -DE/DX =    0.0                 !
 ! D16   D(2,1,9,7)           -128.2804         -DE/DX =    0.0                 !
 ! D17   D(2,1,9,10)             8.1915         -DE/DX =    0.0                 !
 ! D18   D(2,1,9,13)           141.437          -DE/DX =    0.0                 !
 ! D19   D(3,1,9,7)              3.2076         -DE/DX =    0.0                 !
 ! D20   D(3,1,9,10)           139.6795         -DE/DX =    0.0                 !
 ! D21   D(3,1,9,13)           -87.075          -DE/DX =    0.0                 !
 ! D22   D(5,1,9,7)             90.2826         -DE/DX =    0.0                 !
 ! D23   D(5,1,9,10)          -133.2455         -DE/DX =    0.0                 !
 ! D24   D(5,1,9,13)             0.0            -DE/DX =    0.0                 !
 ! D25   D(1,3,4,5)              0.0            -DE/DX =    0.0                 !
 ! D26   D(1,3,4,11)           -99.7148         -DE/DX =    0.0                 !
 ! D27   D(7,3,4,5)             99.7148         -DE/DX =    0.0                 !
 ! D28   D(7,3,4,11)             0.0            -DE/DX =    0.0                 !
 ! D29   D(1,3,7,8)           -125.1849         -DE/DX =    0.0                 !
 ! D30   D(1,3,7,9)              3.2708         -DE/DX =    0.0                 !
 ! D31   D(1,3,7,11)            93.4671         -DE/DX =    0.0                 !
 ! D32   D(4,3,7,8)            141.348          -DE/DX =    0.0                 !
 ! D33   D(4,3,7,9)            -90.1963         -DE/DX =    0.0                 !
 ! D34   D(4,3,7,11)             0.0            -DE/DX =    0.0                 !
 ! D35   D(3,4,5,1)              0.0            -DE/DX =    0.0                 !
 ! D36   D(3,4,5,6)            141.348          -DE/DX =    0.0                 !
 ! D37   D(3,4,5,13)           -90.1963         -DE/DX =    0.0                 !
 ! D38   D(11,4,5,1)            93.4671         -DE/DX =    0.0                 !
 ! D39   D(11,4,5,6)          -125.1849         -DE/DX =    0.0                 !
 ! D40   D(11,4,5,13)            3.2708         -DE/DX =    0.0                 !
 ! D41   D(3,4,11,7)             0.0            -DE/DX =    0.0                 !
 ! D42   D(3,4,11,12)         -141.348          -DE/DX =    0.0                 !
 ! D43   D(3,4,11,13)           90.1963         -DE/DX =    0.0                 !
 ! D44   D(5,4,11,7)           -93.4671         -DE/DX =    0.0                 !
 ! D45   D(5,4,11,12)          125.1849         -DE/DX =    0.0                 !
 ! D46   D(5,4,11,13)           -3.2708         -DE/DX =    0.0                 !
 ! D47   D(1,5,13,9)             0.0            -DE/DX =    0.0                 !
 ! D48   D(1,5,13,11)          -90.2826         -DE/DX =    0.0                 !
 ! D49   D(1,5,13,14)          133.2455         -DE/DX =    0.0                 !
 ! D50   D(4,5,13,9)            87.075          -DE/DX =    0.0                 !
 ! D51   D(4,5,13,11)           -3.2076         -DE/DX =    0.0                 !
 ! D52   D(4,5,13,14)         -139.6795         -DE/DX =    0.0                 !
 ! D53   D(6,5,13,9)          -141.437          -DE/DX =    0.0                 !
 ! D54   D(6,5,13,11)          128.2804         -DE/DX =    0.0                 !
 ! D55   D(6,5,13,14)           -8.1915         -DE/DX =    0.0                 !
 ! D56   D(3,7,9,1)             -3.2076         -DE/DX =    0.0                 !
 ! D57   D(3,7,9,10)          -139.6795         -DE/DX =    0.0                 !
 ! D58   D(3,7,9,13)            87.075          -DE/DX =    0.0                 !
 ! D59   D(8,7,9,1)            128.2804         -DE/DX =    0.0                 !
 ! D60   D(8,7,9,10)            -8.1915         -DE/DX =    0.0                 !
 ! D61   D(8,7,9,13)          -141.437          -DE/DX =    0.0                 !
 ! D62   D(11,7,9,1)           -90.2826         -DE/DX =    0.0                 !
 ! D63   D(11,7,9,10)          133.2455         -DE/DX =    0.0                 !
 ! D64   D(11,7,9,13)            0.0            -DE/DX =    0.0                 !
 ! D65   D(3,7,11,4)             0.0            -DE/DX =    0.0                 !
 ! D66   D(3,7,11,12)          140.3768         -DE/DX =    0.0                 !
 ! D67   D(3,7,11,13)          -81.3348         -DE/DX =    0.0                 !
 ! D68   D(8,7,11,4)          -140.3768         -DE/DX =    0.0                 !
 ! D69   D(8,7,11,12)            0.0            -DE/DX =    0.0                 !
 ! D70   D(8,7,11,13)          138.2884         -DE/DX =    0.0                 !
 ! D71   D(9,7,11,4)            81.3348         -DE/DX =    0.0                 !
 ! D72   D(9,7,11,12)         -138.2884         -DE/DX =    0.0                 !
 ! D73   D(9,7,11,13)            0.0            -DE/DX =    0.0                 !
 ! D74   D(1,9,13,5)             0.0            -DE/DX =    0.0                 !
 ! D75   D(1,9,13,11)           97.6157         -DE/DX =    0.0                 !
 ! D76   D(1,9,13,14)         -131.1922         -DE/DX =    0.0                 !
 ! D77   D(7,9,13,5)           -97.6157         -DE/DX =    0.0                 !
 ! D78   D(7,9,13,11)            0.0            -DE/DX =    0.0                 !
 ! D79   D(7,9,13,14)          131.1922         -DE/DX =    0.0                 !
 ! D80   D(10,9,13,5)          131.1922         -DE/DX =    0.0                 !
 ! D81   D(10,9,13,11)        -131.1922         -DE/DX =    0.0                 !
 ! D82   D(10,9,13,14)           0.0            -DE/DX =    0.0                 !
 ! D83   D(4,11,13,5)            3.2076         -DE/DX =    0.0                 !
 ! D84   D(4,11,13,9)          -87.075          -DE/DX =    0.0                 !
 ! D85   D(4,11,13,14)         139.6795         -DE/DX =    0.0                 !
 ! D86   D(7,11,13,5)           90.2826         -DE/DX =    0.0                 !
 ! D87   D(7,11,13,9)            0.0            -DE/DX =    0.0                 !
 ! D88   D(7,11,13,14)        -133.2455         -DE/DX =    0.0                 !
 ! D89   D(12,11,13,5)        -128.2804         -DE/DX =    0.0                 !
 ! D90   D(12,11,13,9)         141.437          -DE/DX =    0.0                 !
 ! D91   D(12,11,13,14)          8.1915         -DE/DX =    0.0                 !
 --------------------------------------------------------------------------------
 GradGradGradGradGradGradGradGradGradGradGradGradGradGradGradGradGradGrad

                          Input orientation:                          
 ---------------------------------------------------------------------
 Center     Atomic      Atomic             Coordinates (Angstroms)
 Number     Number       Type             X           Y           Z
 ---------------------------------------------------------------------
      1          6           0       -1.182327    0.772798   -0.079822
      2          1           0       -2.014228    1.469829   -0.072280
      3          6           0       -0.000000    0.693666   -1.076938
      4          6           0       -0.000000   -0.693666   -1.076938
      5          6           0       -1.182327   -0.772798   -0.079822
      6          1           0       -2.014228   -1.469829   -0.072280
      7          6           0        1.182327    0.772798   -0.079822
      8          1           0        2.014228    1.469829   -0.072280
      9          6           0       -0.000000    0.766016    0.954941
     10          1           0       -0.000000    1.389881    1.839933
     11          6           0        1.182327   -0.772798   -0.079822
     12          1           0        2.014228   -1.469829   -0.072280
     13          6           0       -0.000000   -0.766016    0.954941
     14          1           0       -0.000000   -1.389881    1.839933
 ---------------------------------------------------------------------
                    Distance matrix (angstroms):
                    1          2          3          4          5
     1  C    0.000000
     2  H    1.085343   0.000000
     3  C    1.548677   2.380941   0.000000
     4  C    2.131351   3.122045   1.387333   0.000000
     5  C    1.545596   2.391964   2.131351   1.548677   0.000000
     6  H    2.391964   2.939659   3.122045   2.380941   1.085343
     7  C    2.364655   3.271678   1.548677   2.131351   2.824971
     8  H    3.271678   4.028456   2.380941   3.122045   3.904792
     9  C    1.571203   2.368048   2.033168   2.501841   2.199223
    10  H    2.337552   2.778500   2.998809   3.584593   3.124186
    11  C    2.824971   3.904792   2.131351   1.548677   2.364655
    12  H    3.904792   4.986988   3.122045   2.380941   3.271678
    13  C    2.199223   3.179828   2.501841   2.033168   1.571203
    14  H    3.124186   3.986429   3.584593   2.998809   2.337552
                    6          7          8          9         10
     6  H    0.000000
     7  C    3.904792   0.000000
     8  H    4.986988   1.085343   0.000000
     9  C    3.179828   1.571203   2.368048   0.000000
    10  H    3.986429   2.337552   2.778500   1.082782   0.000000
    11  C    3.271678   1.545596   2.391964   2.199223   3.124186
    12  H    4.028456   2.391964   2.939659   3.179828   3.986429
    13  C    2.368048   2.199223   3.179828   1.532032   2.330473
    14  H    2.778500   3.124186   3.986429   2.330473   2.779762
                   11         12         13         14
    11  C    0.000000
    12  H    1.085343   0.000000
    13  C    1.571203   2.368048   0.000000
    14  H    2.337552   2.778500   1.082782   0.000000
 Stoichiometry    C8H6
 Framework group  C2V[SGV(C4H2),X(C4H4)]
 Deg. of freedom    11
 Full point group                 C2V     NOp   4
 Largest Abelian subgroup         C2V     NOp   4
 Largest concise Abelian subgroup C2V     NOp   4
                         Standard orientation:                         
 ---------------------------------------------------------------------
 Center     Atomic      Atomic             Coordinates (Angstroms)
 Number     Number       Type             X           Y           Z
 ---------------------------------------------------------------------
      1          6           0       -1.182327    0.772798   -0.080027
      2          1           0       -2.014228    1.469829   -0.072485
      3          6           0        0.000000    0.693666   -1.077143
      4          6           0       -0.000000   -0.693666   -1.077143
      5          6           0       -1.182327   -0.772798   -0.080027
      6          1           0       -2.014228   -1.469829   -0.072485
      7          6           0        1.182327    0.772798   -0.080027
      8          1           0        2.014228    1.469829   -0.072485
      9          6           0        0.000000    0.766016    0.954737
     10          1           0        0.000000    1.389881    1.839728
     11          6           0        1.182327   -0.772798   -0.080027
     12          1           0        2.014228   -1.469829   -0.072485
     13          6           0       -0.000000   -0.766016    0.954737
     14          1           0       -0.000000   -1.389881    1.839728
 ---------------------------------------------------------------------
 Rotational constants (GHZ):           4.0867628           3.6042708           3.3612425

 **********************************************************************

            Population analysis using the SCF density.

 **********************************************************************

 Orbital symmetries:
       Occupied  (A1) (B2) (B1) (A1) (A2) (B2) (A1) (B2) (A1) (B1)
                 (B2) (A1) (A2) (A1) (B2) (A1) (B1) (B2) (A1) (B1)
                 (A1) (B2) (B1) (A2) (A1) (A2) (A1)
       Virtual   (B2) (A1) (B2) (B1) (A1) (B1) (A2) (B2) (A1) (B2)
                 (B1) (A1) (B2) (A2) (A1) (B2) (B1) (A2) (A1) (A1)
                 (B1) (A2) (A1) (B2) (B1) (A1) (B2) (B2) (A2) (A1)
                 (B2) (B1) (B2) (B1) (A1) (A2) (A1) (B2) (A2) (B1)
                 (B2) (A2) (B2) (A1) (A2) (B2) (A1) (B1) (B2) (A2)
                 (A1) (B1) (B2) (A1) (A1) (B2) (B2) (A2) (B2) (A1)
                 (A1) (B1) (B1) (A1) (B1) (B2) (A2) (B1) (A1) (A1)
                 (A2) (A1) (A2) (B1) (A1) (B2) (B1) (B2) (A2) (B1)
                 (B2) (B1) (A1) (B2) (B2) (A2) (A2) (A1) (B2) (B2)
                 (A1) (A2) (B2) (A2) (B2) (A1) (A2) (B2) (B1) (A1)
                 (A1) (B1) (A1) (B2) (A1) (B1) (A1) (B1) (B2) (A2)
                 (A1) (A2) (B2) (B1) (A1) (B1) (B2) (A1) (B2) (A2)
                 (A1) (B2) (B2) (B1) (A1) (B1) (A2) (A2) (B1) (A1)
                 (A1) (B2) (B1) (B1) (A1) (A2) (A2) (B2) (B1) (A1)
                 (A2) (A1) (B2) (B1) (B2) (A2) (A1) (B1) (B2) (A1)
                 (B1) (B2) (A1) (B1) (A2) (A1) (B2) (A1) (B1) (A2)
                 (A1) (A2) (B2) (A1) (B2) (B1) (A2) (B2) (A2) (A1)
                 (B2) (B2) (B1) (A2) (A1) (B2) (A1) (B2) (A2) (B2)
                 (A1) (A2) (B1) (A1) (B1) (A2) (B2) (B2) (B1) (A1)
                 (A2) (A1) (B1) (A1) (B2) (A1) (B1) (B1) (B2) (A1)
                 (A2) (B2) (B1) (B2) (A2) (A1) (A2) (B2) (B2) (B1)
                 (A2) (A1) (B2) (B1) (A1) (A2) (B1) (A1) (B1) (A2)
                 (B2) (A1) (A2) (B2) (B1) (A1) (A2) (B2) (A1) (A2)
                 (A1) (B2) (B2) (B2) (B1) (A2) (B2) (A1) (B1) (A2)
                 (A2) (A1) (B2) (A2) (A2) (B2) (B2) (B2) (B2) (A1)
                 (B1) (A1) (B2) (A1) (A2) (B2) (B2)
 The electronic state is 1-A1.
 Alpha  occ. eigenvalues --  -10.30891 -10.30871 -10.30446 -10.30446 -10.30428
 Alpha  occ. eigenvalues --  -10.30427 -10.29052 -10.28990  -1.09324  -0.86341
 Alpha  occ. eigenvalues --   -0.83430  -0.83417  -0.67010  -0.66823  -0.62169
 Alpha  occ. eigenvalues --   -0.60658  -0.55203  -0.54538  -0.54399  -0.53766
 Alpha  occ. eigenvalues --   -0.42078  -0.40750  -0.38884  -0.37834  -0.35913
 Alpha  occ. eigenvalues --   -0.35084  -0.29493
 Alpha virt. eigenvalues --    0.02556   0.10552   0.12754   0.12810   0.13824
 Alpha virt. eigenvalues --    0.18205   0.18426   0.18499   0.18730   0.19226
 Alpha virt. eigenvalues --    0.22820   0.23116   0.24784   0.25630   0.25689
 Alpha virt. eigenvalues --    0.27893   0.28131   0.30307   0.31027   0.32384
 Alpha virt. eigenvalues --    0.32580   0.32708   0.33583   0.35444   0.35604
 Alpha virt. eigenvalues --    0.38943   0.39610   0.40006   0.40785   0.44392
 Alpha virt. eigenvalues --    0.44762   0.46502   0.48592   0.48650   0.48936
 Alpha virt. eigenvalues --    0.49012   0.50792   0.50873   0.51025   0.51268
 Alpha virt. eigenvalues --    0.51845   0.53515   0.56606   0.56676   0.58387
 Alpha virt. eigenvalues --    0.60267   0.60364   0.62385   0.67712   0.69546
 Alpha virt. eigenvalues --    0.70839   0.72058   0.73692   0.76488   0.81488
 Alpha virt. eigenvalues --    0.82941   0.87294   0.89467   0.90292   0.90750
 Alpha virt. eigenvalues --    0.94820   0.95480   0.97549   0.98692   1.02641
 Alpha virt. eigenvalues --    1.02980   1.05402   1.06004   1.06088   1.07110
 Alpha virt. eigenvalues --    1.08655   1.15624   1.17073   1.18709   1.20300
 Alpha virt. eigenvalues --    1.20316   1.21874   1.23265   1.24341   1.24414
 Alpha virt. eigenvalues --    1.25533   1.26154   1.26212   1.27396   1.29671
 Alpha virt. eigenvalues --    1.30528   1.33719   1.34120   1.35946   1.38480
 Alpha virt. eigenvalues --    1.39373   1.44284   1.44936   1.51161   1.51365
 Alpha virt. eigenvalues --    1.53324   1.64838   1.64850   1.69660   1.70962
 Alpha virt. eigenvalues --    1.71986   1.72312   1.74978   1.77589   1.78734
 Alpha virt. eigenvalues --    1.80742   1.83498   1.84389   1.86196   1.89237
 Alpha virt. eigenvalues --    1.90291   1.92984   1.98484   2.00201   2.05115
 Alpha virt. eigenvalues --    2.08856   2.09764   2.11662   2.22399   2.25800
 Alpha virt. eigenvalues --    2.25855   2.29062   2.32642   2.33897   2.36212
 Alpha virt. eigenvalues --    2.37003   2.38702   2.43684   2.45974   2.46446
 Alpha virt. eigenvalues --    2.47506   2.49430   2.50044   2.52136   2.54039
 Alpha virt. eigenvalues --    2.55470   2.60284   2.60431   2.62377   2.63805
 Alpha virt. eigenvalues --    2.64833   2.66650   2.67120   2.68947   2.72652
 Alpha virt. eigenvalues --    2.73112   2.73913   2.74396   2.78254   2.78746
 Alpha virt. eigenvalues --    2.83410   2.83637   2.88372   2.91794   2.91970
 Alpha virt. eigenvalues --    2.92785   2.96174   2.97017   2.99993   3.00603
 Alpha virt. eigenvalues --    3.06453   3.10414   3.10616   3.11026   3.12438
 Alpha virt. eigenvalues --    3.14505   3.14608   3.15192   3.17037   3.17417
 Alpha virt. eigenvalues --    3.23144   3.27095   3.27435   3.27752   3.31357
 Alpha virt. eigenvalues --    3.32303   3.35545   3.36202   3.37505   3.43098
 Alpha virt. eigenvalues --    3.45492   3.47895   3.49974   3.50859   3.55690
 Alpha virt. eigenvalues --    3.56844   3.57895   3.60731   3.65688   3.68863
 Alpha virt. eigenvalues --    3.68929   3.69132   3.69911   3.78071   3.78642
 Alpha virt. eigenvalues --    3.83961   3.89202   3.91673   3.91991   3.92969
 Alpha virt. eigenvalues --    3.93689   3.94488   3.96722   3.96878   4.02047
 Alpha virt. eigenvalues --    4.03629   4.05890   4.06155   4.08711   4.09082
 Alpha virt. eigenvalues --    4.09775   4.10147   4.13752   4.15518   4.16228
 Alpha virt. eigenvalues --    4.20069   4.20088   4.23679   4.24891   4.25066
 Alpha virt. eigenvalues --    4.26021   4.32737   4.37031   4.41049   4.43185
 Alpha virt. eigenvalues --    4.43242   4.44127   4.46337   4.48024   4.66023
 Alpha virt. eigenvalues --    4.69567   4.70152   4.74717   4.83847   4.85847
 Alpha virt. eigenvalues --    4.88486   4.94573   4.96172   4.99526   5.08224
 Alpha virt. eigenvalues --    5.11931   5.12870   5.15635   5.17655   5.27224
 Alpha virt. eigenvalues --    5.30982   5.34228   5.37837   5.63779  22.31772
 Alpha virt. eigenvalues --   22.58808  22.64872  22.72601  22.81602  22.96638
 Alpha virt. eigenvalues --   23.00298  23.05762
          Condensed to atoms (all electrons):
               1          2          3          4          5          6
     1  C    5.406450   0.415368   0.073368   0.000591   0.105216  -0.057399
     2  H    0.415368   0.551689  -0.026926   0.016093  -0.057399  -0.000487
     3  C    0.073368  -0.026926   5.521663   0.403168   0.000591   0.016093
     4  C    0.000591   0.016093   0.403168   5.521663   0.073368  -0.026926
     5  C    0.105216  -0.057399   0.000591   0.073368   5.406450   0.415368
     6  H   -0.057399  -0.000487   0.016093  -0.026926   0.415368   0.551689
     7  C    0.203204   0.004428   0.073368   0.000591  -0.099404  -0.003019
     8  H    0.004428   0.000365  -0.026926   0.016093  -0.003019   0.000214
     9  C    0.082612  -0.044613   0.045785  -0.048298   0.101320   0.011235
    10  H   -0.059499  -0.004061   0.013017   0.003362   0.015512  -0.000029
    11  C   -0.099404  -0.003019   0.000591   0.073368   0.203204   0.004428
    12  H   -0.003019   0.000214   0.016093  -0.026926   0.004428   0.000365
    13  C    0.101320   0.011235  -0.048298   0.045785   0.082612  -0.044613
    14  H    0.015512  -0.000029   0.003362   0.013017  -0.059499  -0.004061
               7          8          9         10         11         12
     1  C    0.203204   0.004428   0.082612  -0.059499  -0.099404  -0.003019
     2  H    0.004428   0.000365  -0.044613  -0.004061  -0.003019   0.000214
     3  C    0.073368  -0.026926   0.045785   0.013017   0.000591   0.016093
     4  C    0.000591   0.016093  -0.048298   0.003362   0.073368  -0.026926
     5  C   -0.099404  -0.003019   0.101320   0.015512   0.203204   0.004428
     6  H   -0.003019   0.000214   0.011235  -0.000029   0.004428   0.000365
     7  C    5.406450   0.415368   0.082612  -0.059499   0.105216  -0.057399
     8  H    0.415368   0.551689  -0.044613  -0.004061  -0.057399  -0.000487
     9  C    0.082612  -0.044613   5.047641   0.451996   0.101320   0.011235
    10  H   -0.059499  -0.004061   0.451996   0.516539   0.015512  -0.000029
    11  C    0.105216  -0.057399   0.101320   0.015512   5.406450   0.415368
    12  H   -0.057399  -0.000487   0.011235  -0.000029   0.415368   0.551689
    13  C    0.101320   0.011235   0.256601  -0.053909   0.082612  -0.044613
    14  H    0.015512  -0.000029  -0.053909  -0.003935  -0.059499  -0.004061
              13         14
     1  C    0.101320   0.015512
     2  H    0.011235  -0.000029
     3  C   -0.048298   0.003362
     4  C    0.045785   0.013017
     5  C    0.082612  -0.059499
     6  H   -0.044613  -0.004061
     7  C    0.101320   0.015512
     8  H    0.011235  -0.000029
     9  C    0.256601  -0.053909
    10  H   -0.053909  -0.003935
    11  C    0.082612  -0.059499
    12  H   -0.044613  -0.004061
    13  C    5.047641   0.451996
    14  H    0.451996   0.516539
 Mulliken charges:
               1
     1  C   -0.188748
     2  H    0.137143
     3  C   -0.064951
     4  C   -0.064951
     5  C   -0.188748
     6  H    0.137143
     7  C   -0.188748
     8  H    0.137143
     9  C   -0.000923
    10  H    0.169084
    11  C   -0.188748
    12  H    0.137143
    13  C   -0.000923
    14  H    0.169084
 Sum of Mulliken charges =  -0.00000
 Mulliken charges with hydrogens summed into heavy atoms:
               1
     1  C   -0.051605
     3  C   -0.064951
     4  C   -0.064951
     5  C   -0.051605
     7  C   -0.051605
     9  C    0.168160
    11  C   -0.051605
    13  C    0.168160
 Electronic spatial extent (au):  <R**2>=            535.1258
 Charge=             -0.0000 electrons
 Dipole moment (field-independent basis, Debye):
    X=             -0.0000    Y=             -0.0000    Z=              4.0666  Tot=              4.0666
 Quadrupole moment (field-independent basis, Debye-Ang):
   XX=            -42.3896   YY=            -45.0614   ZZ=            -49.9864
   XY=              0.0000   XZ=             -0.0000   YZ=              0.0000
 Traceless Quadrupole moment (field-independent basis, Debye-Ang):
   XX=              3.4229   YY=              0.7510   ZZ=             -4.1739
   XY=              0.0000   XZ=             -0.0000   YZ=              0.0000
 Octapole moment (field-independent basis, Debye-Ang**2):
  XXX=             -0.0000  YYY=             -0.0000  ZZZ=             22.6076  XYY=             -0.0000
  XXY=             -0.0000  XXZ=              1.5674  XZZ=              0.0000  YZZ=             -0.0000
  YYZ=              9.9361  XYZ=              0.0000
 Hexadecapole moment (field-independent basis, Debye-Ang**3):
 XXXX=           -271.4038 YYYY=           -243.8817 ZZZZ=           -231.7258 XXXY=              0.0000
 XXXZ=             -0.0000 YYYX=             -0.0000 YYYZ=             -0.0000 ZZZX=             -0.0000
 ZZZY=              0.0000 XXYY=            -75.5738 XXZZ=            -88.2598 YYZZ=            -79.5030
 XXYZ=             -0.0000 YYXZ=             -0.0000 ZZXY=             -0.0000
 N-N= 3.496754917697D+02 E-N=-1.414157905299D+03  KE= 3.066286417269D+02
 Symmetry A1   KE= 1.170028250482D+02
 Symmetry A2   KE= 4.066800020596D+01
 Symmetry B1   KE= 4.205732233098D+01
 Symmetry B2   KE= 1.069004941418D+02
 ******************************Gaussian NBO Version 3.1******************************
             N A T U R A L   A T O M I C   O R B I T A L   A N D
          N A T U R A L   B O N D   O R B I T A L   A N A L Y S I S
 ******************************Gaussian NBO Version 3.1******************************

       /RESON  / : Allow strongly delocalized NBO set
       /BNDIDX / : Print bond indices based on the NAO density matrix
       /MULORB / : Print Mulliken populations by orbital and atom

 Analyzing the SCF density

 Job title: M0001                                                           

 Storage needed:    243224 in NPA,    323703 in NBO (4294966176 available)


 Input atomic orbitals, gross Mulliken populations:

  AO  Atom No lang  Mulliken Population    Atom No      Total
 -------------------------------------------------------------------------------
   1    C  1  S        0.8546434
   2    C  1  S        1.1168704
   3    C  1  S        0.4941354
   4    C  1  S        0.7170224
   5    C  1  S        0.1573391
   6    C  1  px       0.4473409
   7    C  1  py       0.4379721
   8    C  1  pz       0.3948247
   9    C  1  px       0.3780319
  10    C  1  py       0.4022983
  11    C  1  pz       0.4126932
  12    C  1  px       0.1199780
  13    C  1  py       0.0461411
  14    C  1  pz       0.0999942
  15    C  1  dz2      0.0030690
  16    C  1  dxz      0.0052253
  17    C  1  dyz      0.0021704
  18    C  1  dx2y2    0.0053446
  19    C  1  dxy      0.0052136
  20    C  1  dz2      0.0140155
  21    C  1  dxz      0.0112913
  22    C  1  dyz      0.0203446
  23    C  1  dx2y2    0.0083163
  24    C  1  dxy      0.0254187
  25    C  1  f(0)     0.0011718
  26    C  1  f(C1)    0.0014547
  27    C  1  f(S1)    0.0005997
  28    C  1  f(C2)    0.0012235
  29    C  1  f(S2)    0.0015067
  30    C  1  f(C3)    0.0013872
  31    C  1  f(S3)    0.0017105
                                             C  1      6.1887484
  32    H  2  S        0.2718050
  33    H  2  S        0.4839097
  34    H  2  S        0.0856186
  35    H  2  px       0.0096406
  36    H  2  py       0.0078898
  37    H  2  pz       0.0039928
                                             H  2      0.8628565
  38    C  3  S        0.8560470
  39    C  3  S        1.1150720
  40    C  3  S        0.5077131
  41    C  3  S        0.8156341
  42    C  3  S        0.0237911
  43    C  3  px       0.4088846
  44    C  3  py       0.5109844
  45    C  3  pz       0.3177095
  46    C  3  px       0.3700564
  47    C  3  py       0.3684151
  48    C  3  pz       0.3495932
  49    C  3  px       0.0632166
  50    C  3  py       0.1072095
  51    C  3  pz       0.1343234
  52    C  3  dz2      0.0036109
  53    C  3  dxz      0.0065431
  54    C  3  dyz      0.0031073
  55    C  3  dx2y2    0.0075729
  56    C  3  dxy      0.0032995
  57    C  3  dz2      0.0200329
  58    C  3  dxz      0.0109798
  59    C  3  dyz      0.0184873
  60    C  3  dx2y2    0.0096518
  61    C  3  dxy      0.0234283
  62    C  3  f(0)     0.0022333
  63    C  3  f(C1)    0.0015388
  64    C  3  f(S1)    0.0001955
  65    C  3  f(C2)    0.0011743
  66    C  3  f(S2)    0.0013554
  67    C  3  f(C3)    0.0020916
  68    C  3  f(S3)    0.0009976
                                             C  3      6.0649506
  69    C  4  S        0.8560470
  70    C  4  S        1.1150720
  71    C  4  S        0.5077131
  72    C  4  S        0.8156341
  73    C  4  S        0.0237911
  74    C  4  px       0.4088846
  75    C  4  py       0.5109844
  76    C  4  pz       0.3177095
  77    C  4  px       0.3700564
  78    C  4  py       0.3684151
  79    C  4  pz       0.3495932
  80    C  4  px       0.0632166
  81    C  4  py       0.1072095
  82    C  4  pz       0.1343234
  83    C  4  dz2      0.0036109
  84    C  4  dxz      0.0065431
  85    C  4  dyz      0.0031073
  86    C  4  dx2y2    0.0075729
  87    C  4  dxy      0.0032995
  88    C  4  dz2      0.0200329
  89    C  4  dxz      0.0109798
  90    C  4  dyz      0.0184873
  91    C  4  dx2y2    0.0096518
  92    C  4  dxy      0.0234283
  93    C  4  f(0)     0.0022333
  94    C  4  f(C1)    0.0015388
  95    C  4  f(S1)    0.0001955
  96    C  4  f(C2)    0.0011743
  97    C  4  f(S2)    0.0013554
  98    C  4  f(C3)    0.0020916
  99    C  4  f(S3)    0.0009976
                                             C  4      6.0649506
 100    C  5  S        0.8546434
 101    C  5  S        1.1168704
 102    C  5  S        0.4941354
 103    C  5  S        0.7170224
 104    C  5  S        0.1573391
 105    C  5  px       0.4473409
 106    C  5  py       0.4379721
 107    C  5  pz       0.3948247
 108    C  5  px       0.3780319
 109    C  5  py       0.4022983
 110    C  5  pz       0.4126932
 111    C  5  px       0.1199780
 112    C  5  py       0.0461411
 113    C  5  pz       0.0999942
 114    C  5  dz2      0.0030690
 115    C  5  dxz      0.0052253
 116    C  5  dyz      0.0021704
 117    C  5  dx2y2    0.0053446
 118    C  5  dxy      0.0052136
 119    C  5  dz2      0.0140155
 120    C  5  dxz      0.0112913
 121    C  5  dyz      0.0203446
 122    C  5  dx2y2    0.0083163
 123    C  5  dxy      0.0254187
 124    C  5  f(0)     0.0011718
 125    C  5  f(C1)    0.0014547
 126    C  5  f(S1)    0.0005997
 127    C  5  f(C2)    0.0012235
 128    C  5  f(S2)    0.0015067
 129    C  5  f(C3)    0.0013872
 130    C  5  f(S3)    0.0017105
                                             C  5      6.1887484
 131    H  6  S        0.2718050
 132    H  6  S        0.4839097
 133    H  6  S        0.0856186
 134    H  6  px       0.0096406
 135    H  6  py       0.0078898
 136    H  6  pz       0.0039928
                                             H  6      0.8628565
 137    C  7  S        0.8546434
 138    C  7  S        1.1168704
 139    C  7  S        0.4941354
 140    C  7  S        0.7170224
 141    C  7  S        0.1573391
 142    C  7  px       0.4473409
 143    C  7  py       0.4379721
 144    C  7  pz       0.3948247
 145    C  7  px       0.3780319
 146    C  7  py       0.4022983
 147    C  7  pz       0.4126932
 148    C  7  px       0.1199780
 149    C  7  py       0.0461411
 150    C  7  pz       0.0999942
 151    C  7  dz2      0.0030690
 152    C  7  dxz      0.0052253
 153    C  7  dyz      0.0021704
 154    C  7  dx2y2    0.0053446
 155    C  7  dxy      0.0052136
 156    C  7  dz2      0.0140155
 157    C  7  dxz      0.0112913
 158    C  7  dyz      0.0203446
 159    C  7  dx2y2    0.0083163
 160    C  7  dxy      0.0254187
 161    C  7  f(0)     0.0011718
 162    C  7  f(C1)    0.0014547
 163    C  7  f(S1)    0.0005997
 164    C  7  f(C2)    0.0012235
 165    C  7  f(S2)    0.0015067
 166    C  7  f(C3)    0.0013872
 167    C  7  f(S3)    0.0017105
                                             C  7      6.1887484
 168    H  8  S        0.2718050
 169    H  8  S        0.4839097
 170    H  8  S        0.0856186
 171    H  8  px       0.0096406
 172    H  8  py       0.0078898
 173    H  8  pz       0.0039928
                                             H  8      0.8628565
 174    C  9  S        0.8543333
 175    C  9  S        1.1173581
 176    C  9  S        0.4777461
 177    C  9  S        0.7708657
 178    C  9  S       -0.0890214
 179    C  9  px       0.4176969
 180    C  9  py       0.4463289
 181    C  9  pz       0.4279586
 182    C  9  px       0.4124457
 183    C  9  py       0.3987837
 184    C  9  pz       0.4015004
 185    C  9  px       0.0785864
 186    C  9  py       0.1382514
 187    C  9  pz       0.0365159
 188    C  9  dz2      0.0038495
 189    C  9  dxz      0.0054789
 190    C  9  dyz      0.0037751
 191    C  9  dx2y2    0.0057475
 192    C  9  dxy      0.0022197
 193    C  9  dz2      0.0221509
 194    C  9  dxz      0.0107429
 195    C  9  dyz      0.0124815
 196    C  9  dx2y2    0.0138740
 197    C  9  dxy      0.0216979
 198    C  9  f(0)     0.0015133
 199    C  9  f(C1)    0.0016570
 200    C  9  f(S1)    0.0011502
 201    C  9  f(C2)    0.0016376
 202    C  9  f(S2)    0.0010961
 203    C  9  f(C3)    0.0013782
 204    C  9  f(S3)    0.0011232
                                             C  9      6.0009231
 205    H 10  S        0.2689154
 206    H 10  S        0.4747809
 207    H 10  S        0.0648357
 208    H 10  px       0.0043507
 209    H 10  py       0.0074332
 210    H 10  pz       0.0106006
                                             H 10      0.8309165
 211    C 11  S        0.8546434
 212    C 11  S        1.1168704
 213    C 11  S        0.4941354
 214    C 11  S        0.7170224
 215    C 11  S        0.1573391
 216    C 11  px       0.4473409
 217    C 11  py       0.4379721
 218    C 11  pz       0.3948247
 219    C 11  px       0.3780319
 220    C 11  py       0.4022983
 221    C 11  pz       0.4126932
 222    C 11  px       0.1199780
 223    C 11  py       0.0461411
 224    C 11  pz       0.0999942
 225    C 11  dz2      0.0030690
 226    C 11  dxz      0.0052253
 227    C 11  dyz      0.0021704
 228    C 11  dx2y2    0.0053446
 229    C 11  dxy      0.0052136
 230    C 11  dz2      0.0140155
 231    C 11  dxz      0.0112913
 232    C 11  dyz      0.0203446
 233    C 11  dx2y2    0.0083163
 234    C 11  dxy      0.0254187
 235    C 11  f(0)     0.0011718
 236    C 11  f(C1)    0.0014547
 237    C 11  f(S1)    0.0005997
 238    C 11  f(C2)    0.0012235
 239    C 11  f(S2)    0.0015067
 240    C 11  f(C3)    0.0013872
 241    C 11  f(S3)    0.0017105
                                             C 11      6.1887484
 242    H 12  S        0.2718050
 243    H 12  S        0.4839097
 244    H 12  S        0.0856186
 245    H 12  px       0.0096406
 246    H 12  py       0.0078898
 247    H 12  pz       0.0039928
                                             H 12      0.8628565
 248    C 13  S        0.8543333
 249    C 13  S        1.1173581
 250    C 13  S        0.4777461
 251    C 13  S        0.7708657
 252    C 13  S       -0.0890214
 253    C 13  px       0.4176969
 254    C 13  py       0.4463289
 255    C 13  pz       0.4279586
 256    C 13  px       0.4124457
 257    C 13  py       0.3987837
 258    C 13  pz       0.4015004
 259    C 13  px       0.0785864
 260    C 13  py       0.1382514
 261    C 13  pz       0.0365159
 262    C 13  dz2      0.0038495
 263    C 13  dxz      0.0054789
 264    C 13  dyz      0.0037751
 265    C 13  dx2y2    0.0057475
 266    C 13  dxy      0.0022197
 267    C 13  dz2      0.0221509
 268    C 13  dxz      0.0107429
 269    C 13  dyz      0.0124815
 270    C 13  dx2y2    0.0138740
 271    C 13  dxy      0.0216979
 272    C 13  f(0)     0.0015133
 273    C 13  f(C1)    0.0016570
 274    C 13  f(S1)    0.0011502
 275    C 13  f(C2)    0.0016376
 276    C 13  f(S2)    0.0010961
 277    C 13  f(C3)    0.0013782
 278    C 13  f(S3)    0.0011232
                                             C 13      6.0009231
 279    H 14  S        0.2689154
 280    H 14  S        0.4747809
 281    H 14  S        0.0648357
 282    H 14  px       0.0043507
 283    H 14  py       0.0074332
 284    H 14  pz       0.0106006
                                             H 14      0.8309165

 Total number of electrons:   54.000000


 Mayer-Mulliken atom-atom bond order matrix:                                   

     Atom    1       2       3       4       5       6       7       8       9
     ---- ------  ------  ------  ------  ------  ------  ------  ------  ------
   1.  C  0.0000  0.9537  0.9090  0.0832  0.8632 -0.0092  0.1248  0.0044  0.8888
   2.  H  0.9537  0.0000  0.0022  0.0062 -0.0092 -0.0001  0.0044 -0.0000 -0.0117
   3.  C  0.9090  0.0022  0.0000  1.5553  0.0832  0.0062  0.9090  0.0022  0.0299
   4.  C  0.0832  0.0062  1.5553  0.0000  0.9090  0.0022  0.0832  0.0062  0.0894
   5.  C  0.8632 -0.0092  0.0832  0.9090  0.0000  0.9537 -0.0116  0.0031  0.0376
   6.  H -0.0092 -0.0001  0.0062  0.0022  0.9537  0.0000  0.0031  0.0009  0.0064
   7.  C  0.1248  0.0044  0.9090  0.0832 -0.0116  0.0031  0.0000  0.9537  0.8888
   8.  H  0.0044 -0.0000  0.0022  0.0062  0.0031  0.0009  0.9537  0.0000 -0.0117
   9.  C  0.8888 -0.0117  0.0299  0.0894  0.0376  0.0064  0.8888 -0.0117  0.0000
  10.  H -0.0098 -0.0008  0.0079  0.0189  0.0059  0.0004 -0.0098 -0.0008  0.9333
  11.  C -0.0116  0.0031  0.0832  0.9090  0.1248  0.0044  0.8632 -0.0092  0.0376
  12.  H  0.0031  0.0009  0.0062  0.0022  0.0044 -0.0000 -0.0092 -0.0001  0.0064
  13.  C  0.0376  0.0064  0.0894  0.0299  0.8888 -0.0117  0.0376  0.0064  1.1288
  14.  H  0.0059  0.0004  0.0189  0.0079 -0.0098 -0.0008  0.0059  0.0004 -0.0050

     Atom   10      11      12      13      14
     ---- ------  ------  ------  ------  ------
   1.  C -0.0098 -0.0116  0.0031  0.0376  0.0059
   2.  H -0.0008  0.0031  0.0009  0.0064  0.0004
   3.  C  0.0079  0.0832  0.0062  0.0894  0.0189
   4.  C  0.0189  0.9090  0.0022  0.0299  0.0079
   5.  C  0.0059  0.1248  0.0044  0.8888 -0.0098
   6.  H  0.0004  0.0044 -0.0000 -0.0117 -0.0008
   7.  C -0.0098  0.8632 -0.0092  0.0376  0.0059
   8.  H -0.0008 -0.0092 -0.0001  0.0064  0.0004
   9.  C  0.9333  0.0376  0.0064  1.1288 -0.0050
  10.  H  0.0000  0.0059  0.0004 -0.0050 -0.0012
  11.  C  0.0059  0.0000  0.9537  0.8888 -0.0098
  12.  H  0.0004  0.9537  0.0000 -0.0117 -0.0008
  13.  C -0.0050  0.8888 -0.0117  0.0000  0.9333
  14.  H -0.0012 -0.0098 -0.0008  0.9333  0.0000


 Mayer-Mulliken valencies by atom:                                             

     Atom    1
     ---- ------
   1.  C  3.8432
   2.  H  0.9555
   3.  C  3.7027
   4.  C  3.7027
   5.  C  3.8432
   6.  H  0.9555
   7.  C  3.8432
   8.  H  0.9555
   9.  C  4.0183
  10.  H  0.9452
  11.  C  3.8432
  12.  H  0.9555
  13.  C  4.0183
  14.  H  0.9452
 GSVD:  LWork=       28176 too small for GESVD, short by       75344 words or       75344 for optimal perf.


 NATURAL POPULATIONS:  Natural atomic orbital occupancies 
                                                          
   NAO  Atom  No  lang   Type(AO)    Occupancy      Energy
 ----------------------------------------------------------
     1    C    1  S      Cor( 1S)     1.99932     -10.16932
     2    C    1  S      Val( 2S)     1.04865      -0.27788
     3    C    1  S      Ryd( 3S)     0.00283       2.07432
     4    C    1  S      Ryd( 4S)     0.00031       2.08634
     5    C    1  S      Ryd( 5S)     0.00001      20.76546
     6    C    1  px     Val( 2p)     1.11297      -0.10567
     7    C    1  px     Ryd( 4p)     0.00366       1.84380
     8    C    1  px     Ryd( 3p)     0.00018       1.37643
     9    C    1  py     Val( 2p)     1.06426      -0.09565
    10    C    1  py     Ryd( 4p)     0.00318       1.69174
    11    C    1  py     Ryd( 3p)     0.00016       1.24383
    12    C    1  pz     Val( 2p)     0.98143      -0.09561
    13    C    1  pz     Ryd( 4p)     0.00162       1.44760
    14    C    1  pz     Ryd( 3p)     0.00036       0.96216
    15    C    1  dxy    Ryd( 3d)     0.00132       1.79747
    16    C    1  dxy    Ryd( 4d)     0.00065       3.58859
    17    C    1  dxz    Ryd( 3d)     0.00141       1.94294
    18    C    1  dxz    Ryd( 4d)     0.00027       3.83227
    19    C    1  dyz    Ryd( 3d)     0.00059       1.47555
    20    C    1  dyz    Ryd( 4d)     0.00008       3.14520
    21    C    1  dx2y2  Ryd( 3d)     0.00159       1.89256
    22    C    1  dx2y2  Ryd( 4d)     0.00037       3.75189
    23    C    1  dz2    Ryd( 3d)     0.00086       1.62748
    24    C    1  dz2    Ryd( 4d)     0.00025       3.37145
    25    C    1  f(0)   Ryd( 4f)     0.00006       3.53947
    26    C    1  f(C1)  Ryd( 4f)     0.00010       3.83693
    27    C    1  f(S1)  Ryd( 4f)     0.00008       3.55191
    28    C    1  f(C2)  Ryd( 4f)     0.00008       3.79676
    29    C    1  f(S2)  Ryd( 4f)     0.00006       3.66463
    30    C    1  f(C3)  Ryd( 4f)     0.00019       3.91592
    31    C    1  f(S3)  Ryd( 4f)     0.00018       3.89637

    32    H    2  S      Val( 1S)     0.77118       0.05750
    33    H    2  S      Ryd( 2S)     0.00040       1.32178
    34    H    2  S      Ryd( 3S)     0.00014       1.68452
    35    H    2  px     Ryd( 2p)     0.00033       2.99252
    36    H    2  py     Ryd( 2p)     0.00029       2.81085
    37    H    2  pz     Ryd( 2p)     0.00012       2.47228

    38    C    3  S      Cor( 1S)     1.99857     -10.14032
    39    C    3  S      Val( 2S)     1.12094      -0.25807
    40    C    3  S      Ryd( 3S)     0.00144       1.60552
    41    C    3  S      Ryd( 4S)     0.00028       2.23177
    42    C    3  S      Ryd( 5S)     0.00001      21.80301
    43    C    3  px     Val( 2p)     0.91976      -0.04550
    44    C    3  px     Ryd( 3p)     0.00138       1.21458
    45    C    3  px     Ryd( 4p)     0.00013       1.45913
    46    C    3  py     Val( 2p)     1.11862      -0.09548
    47    C    3  py     Ryd( 3p)     0.00239       1.12034
    48    C    3  py     Ryd( 4p)     0.00051       1.74751
    49    C    3  pz     Val( 2p)     0.87627      -0.06608
    50    C    3  pz     Ryd( 3p)     0.00809       1.09995
    51    C    3  pz     Ryd( 4p)     0.00082       1.62838
    52    C    3  dxy    Ryd( 3d)     0.00083       1.38805
    53    C    3  dxy    Ryd( 4d)     0.00034       3.49701
    54    C    3  dxz    Ryd( 3d)     0.00339       1.69948
    55    C    3  dxz    Ryd( 4d)     0.00022       3.90590
    56    C    3  dyz    Ryd( 3d)     0.00369       1.41827
    57    C    3  dyz    Ryd( 4d)     0.00024       3.50120
    58    C    3  dx2y2  Ryd( 3d)     0.00235       1.53822
    59    C    3  dx2y2  Ryd( 4d)     0.00029       3.77815
    60    C    3  dz2    Ryd( 3d)     0.00254       1.54723
    61    C    3  dz2    Ryd( 4d)     0.00031       3.48156
    62    C    3  f(0)   Ryd( 4f)     0.00006       3.89703
    63    C    3  f(C1)  Ryd( 4f)     0.00005       3.83533
    64    C    3  f(S1)  Ryd( 4f)     0.00005       3.62100
    65    C    3  f(C2)  Ryd( 4f)     0.00011       3.93103
    66    C    3  f(S2)  Ryd( 4f)     0.00006       3.74450
    67    C    3  f(C3)  Ryd( 4f)     0.00002       3.73579
    68    C    3  f(S3)  Ryd( 4f)     0.00004       3.81255

    69    C    4  S      Cor( 1S)     1.99857     -10.14032
    70    C    4  S      Val( 2S)     1.12094      -0.25807
    71    C    4  S      Ryd( 3S)     0.00144       1.60552
    72    C    4  S      Ryd( 4S)     0.00028       2.23177
    73    C    4  S      Ryd( 5S)     0.00001      21.80301
    74    C    4  px     Val( 2p)     0.91976      -0.04550
    75    C    4  px     Ryd( 3p)     0.00138       1.21458
    76    C    4  px     Ryd( 4p)     0.00013       1.45913
    77    C    4  py     Val( 2p)     1.11862      -0.09548
    78    C    4  py     Ryd( 3p)     0.00239       1.12034
    79    C    4  py     Ryd( 4p)     0.00051       1.74751
    80    C    4  pz     Val( 2p)     0.87627      -0.06608
    81    C    4  pz     Ryd( 3p)     0.00809       1.09995
    82    C    4  pz     Ryd( 4p)     0.00082       1.62838
    83    C    4  dxy    Ryd( 3d)     0.00083       1.38805
    84    C    4  dxy    Ryd( 4d)     0.00034       3.49701
    85    C    4  dxz    Ryd( 3d)     0.00339       1.69948
    86    C    4  dxz    Ryd( 4d)     0.00022       3.90590
    87    C    4  dyz    Ryd( 3d)     0.00369       1.41827
    88    C    4  dyz    Ryd( 4d)     0.00024       3.50120
    89    C    4  dx2y2  Ryd( 3d)     0.00235       1.53822
    90    C    4  dx2y2  Ryd( 4d)     0.00029       3.77815
    91    C    4  dz2    Ryd( 3d)     0.00254       1.54723
    92    C    4  dz2    Ryd( 4d)     0.00031       3.48156
    93    C    4  f(0)   Ryd( 4f)     0.00006       3.89703
    94    C    4  f(C1)  Ryd( 4f)     0.00005       3.83533
    95    C    4  f(S1)  Ryd( 4f)     0.00005       3.62100
    96    C    4  f(C2)  Ryd( 4f)     0.00011       3.93103
    97    C    4  f(S2)  Ryd( 4f)     0.00006       3.74450
    98    C    4  f(C3)  Ryd( 4f)     0.00002       3.73579
    99    C    4  f(S3)  Ryd( 4f)     0.00004       3.81255

   100    C    5  S      Cor( 1S)     1.99932     -10.16932
   101    C    5  S      Val( 2S)     1.04865      -0.27788
   102    C    5  S      Ryd( 3S)     0.00283       2.07432
   103    C    5  S      Ryd( 4S)     0.00031       2.08634
   104    C    5  S      Ryd( 5S)     0.00001      20.76546
   105    C    5  px     Val( 2p)     1.11297      -0.10567
   106    C    5  px     Ryd( 4p)     0.00366       1.84380
   107    C    5  px     Ryd( 3p)     0.00018       1.37643
   108    C    5  py     Val( 2p)     1.06426      -0.09565
   109    C    5  py     Ryd( 4p)     0.00318       1.69174
   110    C    5  py     Ryd( 3p)     0.00016       1.24383
   111    C    5  pz     Val( 2p)     0.98143      -0.09561
   112    C    5  pz     Ryd( 4p)     0.00162       1.44760
   113    C    5  pz     Ryd( 3p)     0.00036       0.96216
   114    C    5  dxy    Ryd( 3d)     0.00132       1.79747
   115    C    5  dxy    Ryd( 4d)     0.00065       3.58859
   116    C    5  dxz    Ryd( 3d)     0.00141       1.94294
   117    C    5  dxz    Ryd( 4d)     0.00027       3.83227
   118    C    5  dyz    Ryd( 3d)     0.00059       1.47555
   119    C    5  dyz    Ryd( 4d)     0.00008       3.14520
   120    C    5  dx2y2  Ryd( 3d)     0.00159       1.89256
   121    C    5  dx2y2  Ryd( 4d)     0.00037       3.75189
   122    C    5  dz2    Ryd( 3d)     0.00086       1.62748
   123    C    5  dz2    Ryd( 4d)     0.00025       3.37145
   124    C    5  f(0)   Ryd( 4f)     0.00006       3.53947
   125    C    5  f(C1)  Ryd( 4f)     0.00010       3.83693
   126    C    5  f(S1)  Ryd( 4f)     0.00008       3.55191
   127    C    5  f(C2)  Ryd( 4f)     0.00008       3.79676
   128    C    5  f(S2)  Ryd( 4f)     0.00006       3.66463
   129    C    5  f(C3)  Ryd( 4f)     0.00019       3.91592
   130    C    5  f(S3)  Ryd( 4f)     0.00018       3.89637

   131    H    6  S      Val( 1S)     0.77118       0.05750
   132    H    6  S      Ryd( 2S)     0.00040       1.32178
   133    H    6  S      Ryd( 3S)     0.00014       1.68452
   134    H    6  px     Ryd( 2p)     0.00033       2.99252
   135    H    6  py     Ryd( 2p)     0.00029       2.81085
   136    H    6  pz     Ryd( 2p)     0.00012       2.47228

   137    C    7  S      Cor( 1S)     1.99932     -10.16932
   138    C    7  S      Val( 2S)     1.04865      -0.27788
   139    C    7  S      Ryd( 3S)     0.00283       2.07432
   140    C    7  S      Ryd( 4S)     0.00031       2.08634
   141    C    7  S      Ryd( 5S)     0.00001      20.76546
   142    C    7  px     Val( 2p)     1.11297      -0.10567
   143    C    7  px     Ryd( 4p)     0.00366       1.84380
   144    C    7  px     Ryd( 3p)     0.00018       1.37643
   145    C    7  py     Val( 2p)     1.06426      -0.09565
   146    C    7  py     Ryd( 4p)     0.00318       1.69174
   147    C    7  py     Ryd( 3p)     0.00016       1.24383
   148    C    7  pz     Val( 2p)     0.98143      -0.09561
   149    C    7  pz     Ryd( 4p)     0.00162       1.44760
   150    C    7  pz     Ryd( 3p)     0.00036       0.96216
   151    C    7  dxy    Ryd( 3d)     0.00132       1.79747
   152    C    7  dxy    Ryd( 4d)     0.00065       3.58859
   153    C    7  dxz    Ryd( 3d)     0.00141       1.94294
   154    C    7  dxz    Ryd( 4d)     0.00027       3.83227
   155    C    7  dyz    Ryd( 3d)     0.00059       1.47555
   156    C    7  dyz    Ryd( 4d)     0.00008       3.14520
   157    C    7  dx2y2  Ryd( 3d)     0.00159       1.89256
   158    C    7  dx2y2  Ryd( 4d)     0.00037       3.75189
   159    C    7  dz2    Ryd( 3d)     0.00086       1.62748
   160    C    7  dz2    Ryd( 4d)     0.00025       3.37145
   161    C    7  f(0)   Ryd( 4f)     0.00006       3.53947
   162    C    7  f(C1)  Ryd( 4f)     0.00010       3.83693
   163    C    7  f(S1)  Ryd( 4f)     0.00008       3.55191
   164    C    7  f(C2)  Ryd( 4f)     0.00008       3.79676
   165    C    7  f(S2)  Ryd( 4f)     0.00006       3.66463
   166    C    7  f(C3)  Ryd( 4f)     0.00019       3.91592
   167    C    7  f(S3)  Ryd( 4f)     0.00018       3.89637

   168    H    8  S      Val( 1S)     0.77118       0.05750
   169    H    8  S      Ryd( 2S)     0.00040       1.32178
   170    H    8  S      Ryd( 3S)     0.00014       1.68452
   171    H    8  px     Ryd( 2p)     0.00033       2.99252
   172    H    8  py     Ryd( 2p)     0.00029       2.81085
   173    H    8  pz     Ryd( 2p)     0.00012       2.47228

   174    C    9  S      Cor( 1S)     1.99930     -10.17352
   175    C    9  S      Val( 2S)     1.02529      -0.27726
   176    C    9  S      Ryd( 3S)     0.00178       2.27229
   177    C    9  S      Ryd( 4S)     0.00023       2.52593
   178    C    9  S      Ryd( 5S)     0.00001      20.08761
   179    C    9  px     Val( 2p)     0.99868      -0.10067
   180    C    9  px     Ryd( 4p)     0.00088       1.62806
   181    C    9  px     Ryd( 3p)     0.00025       0.82893
   182    C    9  py     Val( 2p)     1.07133      -0.10728
   183    C    9  py     Ryd( 4p)     0.00251       1.76046
   184    C    9  py     Ryd( 3p)     0.00024       1.07877
   185    C    9  pz     Val( 2p)     1.07997      -0.10798
   186    C    9  pz     Ryd( 4p)     0.00349       1.87166
   187    C    9  pz     Ryd( 3p)     0.00034       1.23569
   188    C    9  dxy    Ryd( 3d)     0.00057       1.50300
   189    C    9  dxy    Ryd( 4d)     0.00015       3.22214
   190    C    9  dxz    Ryd( 3d)     0.00138       1.89303
   191    C    9  dxz    Ryd( 4d)     0.00032       3.80834
   192    C    9  dyz    Ryd( 3d)     0.00108       1.77247
   193    C    9  dyz    Ryd( 4d)     0.00052       3.51277
   194    C    9  dx2y2  Ryd( 3d)     0.00117       1.77430
   195    C    9  dx2y2  Ryd( 4d)     0.00038       3.72193
   196    C    9  dz2    Ryd( 3d)     0.00118       1.81457
   197    C    9  dz2    Ryd( 4d)     0.00033       3.45730
   198    C    9  f(0)   Ryd( 4f)     0.00007       3.86929
   199    C    9  f(C1)  Ryd( 4f)     0.00006       3.78219
   200    C    9  f(S1)  Ryd( 4f)     0.00018       3.79177
   201    C    9  f(C2)  Ryd( 4f)     0.00014       3.97399
   202    C    9  f(S2)  Ryd( 4f)     0.00007       3.67113
   203    C    9  f(C3)  Ryd( 4f)     0.00002       3.63445
   204    C    9  f(S3)  Ryd( 4f)     0.00005       3.69900

   205    H   10  S      Val( 1S)     0.74387       0.05296
   206    H   10  S      Ryd( 2S)     0.00029       1.24571
   207    H   10  S      Ryd( 3S)     0.00012       1.65074
   208    H   10  px     Ryd( 2p)     0.00016       2.51145
   209    H   10  py     Ryd( 2p)     0.00028       2.77262
   210    H   10  pz     Ryd( 2p)     0.00044       3.02265

   211    C   11  S      Cor( 1S)     1.99932     -10.16932
   212    C   11  S      Val( 2S)     1.04865      -0.27788
   213    C   11  S      Ryd( 3S)     0.00283       2.07432
   214    C   11  S      Ryd( 4S)     0.00031       2.08634
   215    C   11  S      Ryd( 5S)     0.00001      20.76546
   216    C   11  px     Val( 2p)     1.11297      -0.10567
   217    C   11  px     Ryd( 4p)     0.00366       1.84380
   218    C   11  px     Ryd( 3p)     0.00018       1.37643
   219    C   11  py     Val( 2p)     1.06426      -0.09565
   220    C   11  py     Ryd( 4p)     0.00318       1.69174
   221    C   11  py     Ryd( 3p)     0.00016       1.24383
   222    C   11  pz     Val( 2p)     0.98143      -0.09561
   223    C   11  pz     Ryd( 4p)     0.00162       1.44760
   224    C   11  pz     Ryd( 3p)     0.00036       0.96216
   225    C   11  dxy    Ryd( 3d)     0.00132       1.79747
   226    C   11  dxy    Ryd( 4d)     0.00065       3.58859
   227    C   11  dxz    Ryd( 3d)     0.00141       1.94294
   228    C   11  dxz    Ryd( 4d)     0.00027       3.83227
   229    C   11  dyz    Ryd( 3d)     0.00059       1.47555
   230    C   11  dyz    Ryd( 4d)     0.00008       3.14520
   231    C   11  dx2y2  Ryd( 3d)     0.00159       1.89256
   232    C   11  dx2y2  Ryd( 4d)     0.00037       3.75189
   233    C   11  dz2    Ryd( 3d)     0.00086       1.62748
   234    C   11  dz2    Ryd( 4d)     0.00025       3.37145
   235    C   11  f(0)   Ryd( 4f)     0.00006       3.53947
   236    C   11  f(C1)  Ryd( 4f)     0.00010       3.83693
   237    C   11  f(S1)  Ryd( 4f)     0.00008       3.55191
   238    C   11  f(C2)  Ryd( 4f)     0.00008       3.79676
   239    C   11  f(S2)  Ryd( 4f)     0.00006       3.66463
   240    C   11  f(C3)  Ryd( 4f)     0.00019       3.91592
   241    C   11  f(S3)  Ryd( 4f)     0.00018       3.89637

   242    H   12  S      Val( 1S)     0.77118       0.05750
   243    H   12  S      Ryd( 2S)     0.00040       1.32178
   244    H   12  S      Ryd( 3S)     0.00014       1.68452
   245    H   12  px     Ryd( 2p)     0.00033       2.99252
   246    H   12  py     Ryd( 2p)     0.00029       2.81085
   247    H   12  pz     Ryd( 2p)     0.00012       2.47228

   248    C   13  S      Cor( 1S)     1.99930     -10.17352
   249    C   13  S      Val( 2S)     1.02529      -0.27726
   250    C   13  S      Ryd( 3S)     0.00178       2.27229
   251    C   13  S      Ryd( 4S)     0.00023       2.52593
   252    C   13  S      Ryd( 5S)     0.00001      20.08761
   253    C   13  px     Val( 2p)     0.99868      -0.10067
   254    C   13  px     Ryd( 4p)     0.00088       1.62806
   255    C   13  px     Ryd( 3p)     0.00025       0.82893
   256    C   13  py     Val( 2p)     1.07133      -0.10728
   257    C   13  py     Ryd( 4p)     0.00251       1.76046
   258    C   13  py     Ryd( 3p)     0.00024       1.07877
   259    C   13  pz     Val( 2p)     1.07997      -0.10798
   260    C   13  pz     Ryd( 4p)     0.00349       1.87166
   261    C   13  pz     Ryd( 3p)     0.00034       1.23569
   262    C   13  dxy    Ryd( 3d)     0.00057       1.50300
   263    C   13  dxy    Ryd( 4d)     0.00015       3.22214
   264    C   13  dxz    Ryd( 3d)     0.00138       1.89303
   265    C   13  dxz    Ryd( 4d)     0.00032       3.80834
   266    C   13  dyz    Ryd( 3d)     0.00108       1.77247
   267    C   13  dyz    Ryd( 4d)     0.00052       3.51277
   268    C   13  dx2y2  Ryd( 3d)     0.00117       1.77430
   269    C   13  dx2y2  Ryd( 4d)     0.00038       3.72193
   270    C   13  dz2    Ryd( 3d)     0.00118       1.81457
   271    C   13  dz2    Ryd( 4d)     0.00033       3.45730
   272    C   13  f(0)   Ryd( 4f)     0.00007       3.86929
   273    C   13  f(C1)  Ryd( 4f)     0.00006       3.78219
   274    C   13  f(S1)  Ryd( 4f)     0.00018       3.79177
   275    C   13  f(C2)  Ryd( 4f)     0.00014       3.97399
   276    C   13  f(S2)  Ryd( 4f)     0.00007       3.67113
   277    C   13  f(C3)  Ryd( 4f)     0.00002       3.63445
   278    C   13  f(S3)  Ryd( 4f)     0.00005       3.69900

   279    H   14  S      Val( 1S)     0.74387       0.05296
   280    H   14  S      Ryd( 2S)     0.00029       1.24571
   281    H   14  S      Ryd( 3S)     0.00012       1.65074
   282    H   14  px     Ryd( 2p)     0.00016       2.51145
   283    H   14  py     Ryd( 2p)     0.00028       2.77262
   284    H   14  pz     Ryd( 2p)     0.00044       3.02265

 WARNING:  1 low occupancy (<1.9990e) core orbital  found on  C    3
           1 low occupancy (<1.9990e) core orbital  found on  C    4

 WARNING:  Population inversion found on atom  C    1
           Population inversion found on atom  C    5
           Population inversion found on atom  C    7
           Population inversion found on atom  C    9
           Population inversion found on atom  C   11
           Population inversion found on atom  C   13


 Summary of Natural Population Analysis:                  
                                                          
                                       Natural Population 
                Natural  -----------------------------------------------
    Atom  No    Charge         Core      Valence    Rydberg      Total
 -----------------------------------------------------------------------
      C    1   -0.22708      1.99932     4.20730    0.02045     6.22708
      H    2    0.22753      0.00000     0.77118    0.00129     0.77247
      C    3   -0.06379      1.99857     4.03558    0.02964     6.06379
      C    4   -0.06379      1.99857     4.03558    0.02964     6.06379
      C    5   -0.22708      1.99932     4.20730    0.02045     6.22708
      H    6    0.22753      0.00000     0.77118    0.00129     0.77247
      C    7   -0.22708      1.99932     4.20730    0.02045     6.22708
      H    8    0.22753      0.00000     0.77118    0.00129     0.77247
      C    9   -0.19195      1.99930     4.17526    0.01738     6.19195
      H   10    0.25485      0.00000     0.74387    0.00128     0.74515
      C   11   -0.22708      1.99932     4.20730    0.02045     6.22708
      H   12    0.22753      0.00000     0.77118    0.00129     0.77247
      C   13   -0.19195      1.99930     4.17526    0.01738     6.19195
      H   14    0.25485      0.00000     0.74387    0.00128     0.74515
 =======================================================================
   * Total *    0.00000     15.99304    37.82338    0.18358    54.00000

                                 Natural Population      
 --------------------------------------------------------
   Core                      15.99304 ( 99.9565% of  16)
   Valence                   37.82338 ( 99.5352% of  38)
   Natural Minimal Basis     53.81642 ( 99.6600% of  54)
   Natural Rydberg Basis      0.18358 (  0.3400% of  54)
 --------------------------------------------------------

    Atom  No          Natural Electron Configuration
 ----------------------------------------------------------------------------
      C    1      [core]2S( 1.05)2p( 3.16)3d( 0.01)4p( 0.01)
      H    2            1S( 0.77)
      C    3      [core]2S( 1.12)2p( 2.91)3p( 0.01)3d( 0.01)
      C    4      [core]2S( 1.12)2p( 2.91)3p( 0.01)3d( 0.01)
      C    5      [core]2S( 1.05)2p( 3.16)3d( 0.01)4p( 0.01)
      H    6            1S( 0.77)
      C    7      [core]2S( 1.05)2p( 3.16)3d( 0.01)4p( 0.01)
      H    8            1S( 0.77)
      C    9      [core]2S( 1.03)2p( 3.15)3d( 0.01)4p( 0.01)
      H   10            1S( 0.74)
      C   11      [core]2S( 1.05)2p( 3.16)3d( 0.01)4p( 0.01)
      H   12            1S( 0.77)
      C   13      [core]2S( 1.03)2p( 3.15)3d( 0.01)4p( 0.01)
      H   14            1S( 0.74)


 Wiberg bond index matrix in the NAO basis:                                    

     Atom    1       2       3       4       5       6       7       8       9
     ---- ------  ------  ------  ------  ------  ------  ------  ------  ------
   1.  C  0.0000  0.9094  0.9699  0.0570  1.0112  0.0043  0.0088  0.0028  0.9501
   2.  H  0.9094  0.0000  0.0104  0.0117  0.0043  0.0002  0.0028  0.0000  0.0029
   3.  C  0.9699  0.0104  0.0000  1.5833  0.0570  0.0117  0.9699  0.0104  0.0643
   4.  C  0.0570  0.0117  1.5833  0.0000  0.9699  0.0104  0.0570  0.0117  0.0489
   5.  C  1.0112  0.0043  0.0570  0.9699  0.0000  0.9094  0.0232  0.0010  0.0106
   6.  H  0.0043  0.0002  0.0117  0.0104  0.9094  0.0000  0.0010  0.0014  0.0043
   7.  C  0.0088  0.0028  0.9699  0.0570  0.0232  0.0010  0.0000  0.9094  0.9501
   8.  H  0.0028  0.0000  0.0104  0.0117  0.0010  0.0014  0.9094  0.0000  0.0029
   9.  C  0.9501  0.0029  0.0643  0.0489  0.0106  0.0043  0.9501  0.0029  0.0000
  10.  H  0.0023  0.0009  0.0035  0.0204  0.0023  0.0002  0.0023  0.0009  0.8986
  11.  C  0.0232  0.0010  0.0570  0.9699  0.0088  0.0028  1.0112  0.0043  0.0106
  12.  H  0.0010  0.0014  0.0117  0.0104  0.0028  0.0000  0.0043  0.0002  0.0043
  13.  C  0.0106  0.0043  0.0489  0.0643  0.9501  0.0029  0.0106  0.0043  0.9982
  14.  H  0.0023  0.0002  0.0204  0.0035  0.0023  0.0009  0.0023  0.0002  0.0019

     Atom   10      11      12      13      14
     ---- ------  ------  ------  ------  ------
   1.  C  0.0023  0.0232  0.0010  0.0106  0.0023
   2.  H  0.0009  0.0010  0.0014  0.0043  0.0002
   3.  C  0.0035  0.0570  0.0117  0.0489  0.0204
   4.  C  0.0204  0.9699  0.0104  0.0643  0.0035
   5.  C  0.0023  0.0088  0.0028  0.9501  0.0023
   6.  H  0.0002  0.0028  0.0000  0.0029  0.0009
   7.  C  0.0023  1.0112  0.0043  0.0106  0.0023
   8.  H  0.0009  0.0043  0.0002  0.0043  0.0002
   9.  C  0.8986  0.0106  0.0043  0.9982  0.0019
  10.  H  0.0000  0.0023  0.0002  0.0019  0.0005
  11.  C  0.0023  0.0000  0.9094  0.9501  0.0023
  12.  H  0.0002  0.9094  0.0000  0.0029  0.0009
  13.  C  0.0019  0.9501  0.0029  0.0000  0.8986
  14.  H  0.0005  0.0023  0.0009  0.8986  0.0000


 Wiberg bond index, Totals by atom:                                            

     Atom    1
     ---- ------
   1.  C  3.9529
   2.  H  0.9495
   3.  C  3.8185
   4.  C  3.8185
   5.  C  3.9529
   6.  H  0.9495
   7.  C  3.9529
   8.  H  0.9495
   9.  C  3.9476
  10.  H  0.9362
  11.  C  3.9529
  12.  H  0.9495
  13.  C  3.9476
  14.  H  0.9362


 Atom-atom overlap-weighted NAO bond order:                                    

     Atom    1       2       3       4       5       6       7       8       9
     ---- ------  ------  ------  ------  ------  ------  ------  ------  ------
   1.  C  0.0000  0.7977  0.7890  0.0270  0.8164 -0.0063 -0.0187  0.0017  0.7688
   2.  H  0.7977  0.0000 -0.0026  0.0018 -0.0063 -0.0014  0.0017  0.0000 -0.0021
   3.  C  0.7890 -0.0026  0.0000  1.1035  0.0270  0.0018  0.7890 -0.0026  0.1220
   4.  C  0.0270  0.0018  1.1035  0.0000  0.7890 -0.0026  0.0270  0.0018 -0.0370
   5.  C  0.8164 -0.0063  0.0270  0.7890  0.0000  0.7977  0.0002  0.0002  0.0201
   6.  H -0.0063 -0.0014  0.0018 -0.0026  0.7977  0.0000  0.0002 -0.0000  0.0013
   7.  C -0.0187  0.0017  0.7890  0.0270  0.0002  0.0002  0.0000  0.7977  0.7688
   8.  H  0.0017  0.0000 -0.0026  0.0018  0.0002 -0.0000  0.7977  0.0000 -0.0021
   9.  C  0.7688 -0.0021  0.1220 -0.0370  0.0201  0.0013  0.7688 -0.0021  0.0000
  10.  H  0.0006 -0.0020 -0.0023  0.0011  0.0003  0.0001  0.0006 -0.0020  0.7958
  11.  C  0.0002  0.0002  0.0270  0.7890 -0.0187  0.0017  0.8164 -0.0063  0.0201
  12.  H  0.0002 -0.0000  0.0018 -0.0026  0.0017  0.0000 -0.0063 -0.0014  0.0013
  13.  C  0.0201  0.0013 -0.0370  0.1220  0.7688 -0.0021  0.0201  0.0013  0.8021
  14.  H  0.0003  0.0001  0.0011 -0.0023  0.0006 -0.0020  0.0003  0.0001  0.0001

     Atom   10      11      12      13      14
     ---- ------  ------  ------  ------  ------
   1.  C  0.0006  0.0002  0.0002  0.0201  0.0003
   2.  H -0.0020  0.0002 -0.0000  0.0013  0.0001
   3.  C -0.0023  0.0270  0.0018 -0.0370  0.0011
   4.  C  0.0011  0.7890 -0.0026  0.1220 -0.0023
   5.  C  0.0003 -0.0187  0.0017  0.7688  0.0006
   6.  H  0.0001  0.0017  0.0000 -0.0021 -0.0020
   7.  C  0.0006  0.8164 -0.0063  0.0201  0.0003
   8.  H -0.0020 -0.0063 -0.0014  0.0013  0.0001
   9.  C  0.7958  0.0201  0.0013  0.8021  0.0001
  10.  H  0.0000  0.0003  0.0001  0.0001 -0.0018
  11.  C  0.0003  0.0000  0.7977  0.7688  0.0006
  12.  H  0.0001  0.7977  0.0000 -0.0021 -0.0020
  13.  C  0.0001  0.7688 -0.0021  0.0000  0.7958
  14.  H -0.0018  0.0006 -0.0020  0.7958  0.0000


 Atom-atom overlap-weighted NAO bond order, Totals by atom:                    

     Atom    1
     ---- ------
   1.  C  3.1971
   2.  H  0.7884
   3.  C  2.8180
   4.  C  2.8180
   5.  C  3.1971
   6.  H  0.7884
   7.  C  3.1971
   8.  H  0.7884
   9.  C  3.2592
  10.  H  0.7910
  11.  C  3.1971
  12.  H  0.7884
  13.  C  3.2592
  14.  H  0.7910


 MO bond order:                                                                

     Atom    1       2       3       4       5       6       7       8       9
     ---- ------  ------  ------  ------  ------  ------  ------  ------  ------
   1.  C  0.0000  0.4739  0.3019 -0.2040 -0.5092  0.0639 -0.0950  0.0741 -0.8430
   2.  H  0.4739  0.0000 -0.0227  0.0848  0.0004 -0.0174  0.0016  0.0005 -0.0013
   3.  C  0.3019 -0.0227  0.0000 -0.3087 -0.1109 -0.0454 -0.9741 -0.0145 -0.1709
   4.  C -0.2040  0.0848 -0.3087  0.0000  0.3637  0.1039 -0.4252  0.1180  0.0766
   5.  C -0.5092  0.0004 -0.1109  0.3637  0.0000 -0.5377  0.1834 -0.0218 -0.1412
   6.  H  0.0639 -0.0174 -0.0454  0.1039 -0.5377  0.0000 -0.0034  0.0277 -0.0793
   7.  C -0.0950  0.0016 -0.9741 -0.4252  0.1834 -0.0034  0.0000  1.6258  1.0359
   8.  H  0.0741  0.0005 -0.0145  0.1180 -0.0218  0.0277  1.6258  0.0000  0.0087
   9.  C -0.8430 -0.0013 -0.1709  0.0766 -0.1412 -0.0793  1.0359  0.0087  0.0000
  10.  H  0.0330 -0.0308  0.0251  0.1163  0.0447 -0.0093  0.0247 -0.0273  1.6100
  11.  C  0.2144 -0.0173 -0.1513 -1.0816 -0.0282 -0.0390 -0.0180 -0.0514 -0.0792
  12.  H -0.0272  0.0279  0.0470  0.1020  0.0472  0.0021  0.0037 -0.0152  0.0129
  13.  C -0.1024  0.0165  0.0561 -0.2471 -1.3085  0.0507 -0.1391  0.0781 -0.1498
  14.  H  0.0408 -0.0097  0.0225 -0.0134  0.0349 -0.0348 -0.0311 -0.0085  0.0148

     Atom   10      11      12      13      14
     ---- ------  ------  ------  ------  ------
   1.  C  0.0330  0.2144 -0.0272 -0.1024  0.0408
   2.  H -0.0308 -0.0173  0.0279  0.0165 -0.0097
   3.  C  0.0251 -0.1513  0.0470  0.0561  0.0225
   4.  C  0.1163 -1.0816  0.1020 -0.2471 -0.0134
   5.  C  0.0447 -0.0282  0.0472 -1.3085  0.0349
   6.  H -0.0093 -0.0390  0.0021  0.0507 -0.0348
   7.  C  0.0247 -0.0180  0.0037 -0.1391 -0.0311
   8.  H -0.0273 -0.0514 -0.0152  0.0781 -0.0085
   9.  C  1.6100 -0.0792  0.0129 -0.1498  0.0148
  10.  H  0.0000  0.0172 -0.0083  0.0276 -0.0213
  11.  C  0.0172  0.0000  0.6407  0.3553  0.0122
  12.  H -0.0083  0.6407  0.0000  0.0327 -0.0314
  13.  C  0.0276  0.3553  0.0327  0.0000  0.7361
  14.  H -0.0213  0.0122 -0.0314  0.7361  0.0000


 MO atomic valencies:                                                          

     Atom    1
     ---- ------
   1.  C -0.5788
   2.  H  0.5064
   3.  C -1.3459
   4.  C -1.3145
   5.  C -1.9831
   6.  H -0.5182
   7.  C  1.1894
   8.  H  1.7943
   9.  C  1.2941
  10.  H  1.8015
  11.  C -0.2261
  12.  H  0.8342
  13.  C -0.5938
  14.  H  0.7111


 NATURAL BOND ORBITAL ANALYSIS:

                       Occupancies       Lewis Structure    Low   High
           Occ.    -------------------  -----------------   occ   occ
  Cycle   Thresh.   Lewis   Non-Lewis     CR  BD  3C  LP    (L)   (NL)   Dev
 =============================================================================
   1(1)    1.90    53.31983   0.68017      8  19   0   0     1      1    0.06
   2(2)    1.90    53.31983   0.68017      8  19   0   0     1      1    0.06
   3(1)    1.80    53.31983   0.68017      8  19   0   0     0      1    0.06
 -----------------------------------------------------------------------------

 Structure accepted: No low occupancy Lewis orbitals

 WARNING:  1 low occupancy (<1.9990e) core orbital  found on  C    3
           1 low occupancy (<1.9990e) core orbital  found on  C    4

 --------------------------------------------------------
   Core                     15.99301 ( 99.956% of  16)
   Valence Lewis            37.32682 ( 98.228% of  38)
  ==================       ============================
   Total Lewis              53.31983 ( 98.740% of  54)
  -----------------------------------------------------
   Valence non-Lewis         0.60944 (  1.129% of  54)
   Rydberg non-Lewis         0.07073 (  0.131% of  54)
  ==================       ============================
   Total non-Lewis           0.68017 (  1.260% of  54)
 --------------------------------------------------------


       (Occupancy)   Bond orbital/ Coefficients/ Hybrids
 ---------------------------------------------------------------------------------
     1. (1.99418) BD ( 1) C   1 - H   2  
                ( 62.20%)   0.7886* C   1 s( 30.74%)p 2.25( 69.22%)d 0.00(  0.03%)
                                                  f 0.00(  0.01%)
                                            0.0001 -0.5535 -0.0310 -0.0059  0.0004
                                            0.6462 -0.0100  0.0018 -0.5235  0.0086
                                           -0.0019 -0.0188  0.0020  0.0001  0.0124
                                            0.0094 -0.0039  0.0007 -0.0007  0.0002
                                            0.0005 -0.0029  0.0042  0.0051  0.0005
                                           -0.0052  0.0061 -0.0008  0.0003 -0.0036
                                           -0.0078
                ( 37.80%)   0.6148* H   2 s( 99.94%)p 0.00(  0.06%)
                                           -0.9997 -0.0027 -0.0005 -0.0181  0.0157
                                           -0.0006
     2. (1.96447) BD ( 1) C   1 - C   3  
                ( 50.14%)   0.7081* C   1 s( 21.54%)p 3.64( 78.31%)d 0.01(  0.15%)
                                                  f 0.00(  0.01%)
                                           -0.0000  0.4637 -0.0174 -0.0039  0.0009
                                            0.4828 -0.0286 -0.0044  0.1341  0.0333
                                           -0.0013 -0.7279 -0.0116 -0.0018 -0.0103
                                            0.0082 -0.0273 -0.0079 -0.0009 -0.0019
                                            0.0200  0.0001 -0.0033  0.0080  0.0048
                                            0.0037 -0.0002 -0.0053  0.0036  0.0062
                                            0.0008
                ( 49.86%)   0.7061* C   3 s( 32.39%)p 2.08( 67.34%)d 0.01(  0.27%)
                                                  f 0.00(  0.00%)
                                            0.0000  0.5691 -0.0049 -0.0036 -0.0004
[truncated: 495,008 more chars]
