# Supplementary material for: Hyperpyramidalized alkenes with bond orders near 1.5 as synthetic building blocks
Source: Nat Chem. 2026 Jan 21;18(5):913–22. doi: 10.1038/s41557-025-02055-9 (PMC12859755; doi:10.1038/s41557-025-02055-9)
Supplement: Supplementary file 2 — Output files for reported computations. [file 41557_2025_2055_MOESM2_ESM.zip › Computation data/Ethylene 1-Scan-Pyramidalized/AOcomponent-1c-HF/ethylene-pyramizalization-2c-NAO.out]

 Entering Gaussian System, Link 0=/u/local/apps/gaussian/16_sse4/g16
 Initial command:
 /u/local/apps/gaussian/16_sse4/l1.exe "/work/9188317.1.pod_smp.q/Gau-28037.inp" -scrdir="/work/9188317.1.pod_smp.q/"
 Entering Link 1 = /u/local/apps/gaussian/16_sse4/l1.exe PID=     28038.
  
 Copyright (c) 1988,1990,1992,1993,1995,1998,2003,2009,2016,
            Gaussian, Inc.  All Rights Reserved.
  
 This is part of the Gaussian(R) 16 program.  It is based on
 the Gaussian(R) 09 system (copyright 2009, Gaussian, Inc.),
 the Gaussian(R) 03 system (copyright 2003, Gaussian, Inc.),
 the Gaussian(R) 98 system (copyright 1998, Gaussian, Inc.),
 the Gaussian(R) 94 system (copyright 1995, Gaussian, Inc.),
 the Gaussian 92(TM) system (copyright 1992, Gaussian, Inc.),
 the Gaussian 90(TM) system (copyright 1990, Gaussian, Inc.),
 the Gaussian 88(TM) system (copyright 1988, Gaussian, Inc.),
 the Gaussian 86(TM) system (copyright 1986, Carnegie Mellon
 University), and the Gaussian 82(TM) system (copyright 1983,
 Carnegie Mellon University). Gaussian is a federally registered
 trademark of Gaussian, Inc.
  
 This software contains proprietary and confidential information,
 including trade secrets, belonging to Gaussian, Inc.
  
 This software is provided under written license and may be
 used, copied, transmitted, or stored only in accord with that
 written license.
  
 The following legend is applicable only to US Government
 contracts under FAR:
  
                    RESTRICTED RIGHTS LEGEND
  
 Use, reproduction and disclosure by the US Government is
 subject to restrictions as set forth in subparagraphs (a)
 and (c) of the Commercial Computer Software - Restricted
 Rights clause in FAR 52.227-19.
  
 Gaussian, Inc.
 340 Quinnipiac St., Bldg. 40, Wallingford CT 06492
  
  
 ---------------------------------------------------------------
 Warning -- This program may not be used in any manner that
 competes with the business of Gaussian, Inc. or will provide
 assistance to any competitor of Gaussian, Inc.  The licensee
 of this program is prohibited from giving any competitor of
 Gaussian, Inc. access to this program.  By using this program,
 the user acknowledges that Gaussian, Inc. is engaged in the
 business of creating and licensing software in the field of
 computational chemistry and represents and warrants to the
 licensee that it is not a competitor of Gaussian, Inc. and that
 it will not use this program in any manner prohibited above.
 ---------------------------------------------------------------
  

 Cite this work as:
 Gaussian 16, Revision A.03,
 M. J. Frisch, G. W. Trucks, H. B. Schlegel, G. E. Scuseria, 
 M. A. Robb, J. R. Cheeseman, G. Scalmani, V. Barone, 
 G. A. Petersson, H. Nakatsuji, X. Li, M. Caricato, A. V. Marenich, 
 J. Bloino, B. G. Janesko, R. Gomperts, B. Mennucci, H. P. Hratchian, 
 J. V. Ortiz, A. F. Izmaylov, J. L. Sonnenberg, D. Williams-Young, 
 F. Ding, F. Lipparini, F. Egidi, J. Goings, B. Peng, A. Petrone, 
 T. Henderson, D. Ranasinghe, V. G. Zakrzewski, J. Gao, N. Rega, 
 G. Zheng, W. Liang, M. Hada, M. Ehara, K. Toyota, R. Fukuda, 
 J. Hasegawa, M. Ishida, T. Nakajima, Y. Honda, O. Kitao, H. Nakai, 
 T. Vreven, K. Throssell, J. A. Montgomery, Jr., J. E. Peralta, 
 F. Ogliaro, M. J. Bearpark, J. J. Heyd, E. N. Brothers, K. N. Kudin, 
 V. N. Staroverov, T. A. Keith, R. Kobayashi, J. Normand, 
 K. Raghavachari, A. P. Rendell, J. C. Burant, S. S. Iyengar, 
 J. Tomasi, M. Cossi, J. M. Millam, M. Klene, C. Adamo, R. Cammi, 
 J. W. Ochterski, R. L. Martin, K. Morokuma, O. Farkas, 
 J. B. Foresman, and D. J. Fox, Gaussian, Inc., Wallingford CT, 2016.
 
 ******************************************
 Gaussian 16:  ES64L-G16RevA.03 25-Dec-2016
                25-May-2025 
 ******************************************
 %nproc=8
 Will use up to    8 processors via shared memory.
 %mem=16GB
 %chk=ethylene-pyramizalization-2c-NAO.chk
 ---------------------------
 # hf/6-31g(d,p) pop=nboread
 ---------------------------
 1/38=1,172=1/1;
 2/12=2,17=6,18=5,40=1/2;
 3/5=1,6=6,7=101,11=9,25=1,30=1/1,2,3;
 4//1;
 5/5=2,38=5/2;
 6/7=2,8=2,9=2,10=2,28=1,40=2/1,7;
 99/5=1,9=1/99;
 -------------------
 Title Card Required
 -------------------
 Symbolic Z-matrix:
 Charge =  0 Multiplicity = 1
 C                     0.        0.        0.6607 
 C                     0.        0.       -0.6607 
 H                     0.        0.93826   1.20241 
 H                     0.       -0.93826   1.20241 
 H                     0.        0.93826  -1.20241 
 H                     0.       -0.93826  -1.20241 
 
                          Input orientation:                          
 ---------------------------------------------------------------------
 Center     Atomic      Atomic             Coordinates (Angstroms)
 Number     Number       Type             X           Y           Z
 ---------------------------------------------------------------------
      1          6           0        0.000000    0.000000    0.660703
      2          6           0        0.000000    0.000000   -0.660703
      3          1           0        0.000000    0.938260    1.202408
      4          1           0        0.000000   -0.938260    1.202408
      5          1           0        0.000000    0.938260   -1.202408
      6          1           0        0.000000   -0.938260   -1.202408
 ---------------------------------------------------------------------
                    Distance matrix (angstroms):
                    1          2          3          4          5
     1  C    0.000000
     2  C    1.321406   0.000000
     3  H    1.083409   2.086028   0.000000
     4  H    1.083409   2.086028   1.876520   0.000000
     5  H    2.086028   1.083409   2.404816   3.050322   0.000000
     6  H    2.086028   1.083409   3.050322   2.404816   1.876520
                    6
     6  H    0.000000
 Stoichiometry    C2H4
 Framework group  D2H[C2"(C.C),SG(H4)]
 Deg. of freedom     3
 Full point group                 D2H     NOp   8
 Largest Abelian subgroup         D2H     NOp   8
 Largest concise Abelian subgroup D2      NOp   4
                         Standard orientation:                         
 ---------------------------------------------------------------------
 Center     Atomic      Atomic             Coordinates (Angstroms)
 Number     Number       Type             X           Y           Z
 ---------------------------------------------------------------------
      1          6           0        0.000000    0.000000    0.660703
      2          6           0        0.000000    0.000000   -0.660703
      3          1           0        0.000000    0.938260    1.202408
      4          1           0       -0.000000   -0.938260    1.202408
      5          1           0        0.000000    0.938260   -1.202408
      6          1           0       -0.000000   -0.938260   -1.202408
 ---------------------------------------------------------------------
 Rotational constants (GHZ):         142.4051388          30.9951946          25.4548241
 Standard basis: 6-31G(d,p) (6D, 7F)
 There are    12 symmetry adapted cartesian basis functions of AG  symmetry.
 There are     2 symmetry adapted cartesian basis functions of B1G symmetry.
 There are     4 symmetry adapted cartesian basis functions of B2G symmetry.
 There are     7 symmetry adapted cartesian basis functions of B3G symmetry.
 There are     2 symmetry adapted cartesian basis functions of AU  symmetry.
 There are    12 symmetry adapted cartesian basis functions of B1U symmetry.
 There are     7 symmetry adapted cartesian basis functions of B2U symmetry.
 There are     4 symmetry adapted cartesian basis functions of B3U symmetry.
 There are    12 symmetry adapted basis functions of AG  symmetry.
 There are     2 symmetry adapted basis functions of B1G symmetry.
 There are     4 symmetry adapted basis functions of B2G symmetry.
 There are     7 symmetry adapted basis functions of B3G symmetry.
 There are     2 symmetry adapted basis functions of AU  symmetry.
 There are    12 symmetry adapted basis functions of B1U symmetry.
 There are     7 symmetry adapted basis functions of B2U symmetry.
 There are     4 symmetry adapted basis functions of B3U symmetry.
    50 basis functions,    84 primitive gaussians,    50 cartesian basis functions
     8 alpha electrons        8 beta electrons
       nuclear repulsion energy        33.5785427997 Hartrees.
 NAtoms=    6 NActive=    6 NUniq=    2 SFac= 4.00D+00 NAtFMM=   60 NAOKFM=F Big=F
 Integral buffers will be    131072 words long.
 Raffenetti 1 integral format.
 Two-electron integral symmetry is turned on.
 One-electron integrals computed using PRISM.
 NBasis=    50 RedAO= T EigKep=  6.60D-03  NBF=    12     2     4     7     2    12     7     4
 NBsUse=    50 1.00D-06 EigRej= -1.00D+00 NBFU=    12     2     4     7     2    12     7     4
 ExpMin= 1.61D-01 ExpMax= 3.05D+03 ExpMxC= 4.57D+02 IAcc=3 IRadAn=         5 AccDes= 0.00D+00
 Harris functional with IExCor=  205 and IRadAn=       5 diagonalized for initial guess.
 HarFok:  IExCor=  205 AccDes= 0.00D+00 IRadAn=         5 IDoV= 1 UseB2=F ITyADJ=14
 ICtDFT=  3500011 ScaDFX=  1.000000  1.000000  1.000000  1.000000
 FoFCou: FMM=F IPFlag=           0 FMFlag=      100000 FMFlg1=           0
         NFxFlg=           0 DoJE=T BraDBF=F KetDBF=T FulRan=T
         wScrn=  0.000000 ICntrl=       500 IOpCl=  0 I1Cent=   200000004 NGrid=           0
         NMat0=    1 NMatS0=      1 NMatT0=    0 NMatD0=    1 NMtDS0=    0 NMtDT0=    0
 Petite list used in FoFCou.
 Initial guess orbital symmetries:
       Occupied  (AG) (B1U) (AG) (B1U) (B2U) (AG) (B3G) (B3U)
       Virtual   (B2G) (AG) (B2U) (B1U) (B3G) (B1U) (AG) (B3U)
                 (B2U) (B2G) (AG) (B1U) (B2U) (B3G) (B1U) (AG)
                 (B1U) (B3G) (B1G) (B3U) (AU) (AG) (B2U) (AG) (B3G)
                 (B1U) (B2G) (B2U) (B3U) (B1G) (B1U) (B2G) (AU)
                 (B3G) (AG) (B1U) (AG) (B2U) (B1U) (B3G) (AG) (B1U)
 The electronic state of the initial guess is 1-AG.
 Keep R1 ints in memory in symmetry-blocked form, NReq=2483802.
 Requested convergence on RMS density matrix=1.00D-08 within 128 cycles.
 Requested convergence on MAX density matrix=1.00D-06.
 Requested convergence on             energy=1.00D-06.
 No special actions if energy rises.
 SCF Done:  E(RHF) =  -78.0379599265     A.U. after    9 cycles
            NFock=  9  Conv=0.22D-08     -V/T= 2.0013

 **********************************************************************

            Population analysis using the SCF density.

 **********************************************************************

 Orbital symmetries:
       Occupied  (AG) (B1U) (AG) (B1U) (B2U) (AG) (B3G) (B3U)
       Virtual   (B2G) (AG) (B2U) (B1U) (B3G) (B1U) (AG) (B3U)
                 (B2U) (AG) (B2G) (B1U) (B2U) (B3G) (AG) (B1U)
                 (B1U) (B3G) (B1G) (B3U) (AU) (AG) (B2U) (AG) (B3G)
                 (B1U) (B2G) (B2U) (B3U) (B1G) (B1U) (B2G) (AU)
                 (B3G) (AG) (B1U) (AG) (B2U) (B1U) (B3G) (AG) (B1U)
 The electronic state is 1-AG.
 Alpha  occ. eigenvalues --  -11.22582 -11.22405  -1.03224  -0.78154  -0.64367
 Alpha  occ. eigenvalues --   -0.57471  -0.50285  -0.37318
 Alpha virt. eigenvalues --    0.18244   0.26059   0.29214   0.31184   0.39010
 Alpha virt. eigenvalues --    0.48800   0.65563   0.77345   0.77946   0.84633
 Alpha virt. eigenvalues --    0.89266   0.96889   1.08093   1.12035   1.16727
 Alpha virt. eigenvalues --    1.17611   1.33762   1.49455   1.64426   1.67523
 Alpha virt. eigenvalues --    1.80613   2.14320   2.18672   2.28589   2.29091
 Alpha virt. eigenvalues --    2.36653   2.45624   2.55213   2.66713   2.78185
 Alpha virt. eigenvalues --    2.85513   2.92990   3.03606   3.06122   3.07174
 Alpha virt. eigenvalues --    3.32490   3.55556   3.71767   3.90275   4.12590
 Alpha virt. eigenvalues --    4.60039   4.92762
          Condensed to atoms (all electrons):
               1          2          3          4          5          6
     1  C    4.882598   0.639252   0.409801   0.409801  -0.042584  -0.042584
     2  C    0.639252   4.882598  -0.042584  -0.042584   0.409801   0.409801
     3  H    0.409801  -0.042584   0.533801  -0.027736  -0.004815   0.003390
     4  H    0.409801  -0.042584  -0.027736   0.533801   0.003390  -0.004815
     5  H   -0.042584   0.409801  -0.004815   0.003390   0.533801  -0.027736
     6  H   -0.042584   0.409801   0.003390  -0.004815  -0.027736   0.533801
 Mulliken charges:
               1
     1  C   -0.256286
     2  C   -0.256286
     3  H    0.128143
     4  H    0.128143
     5  H    0.128143
     6  H    0.128143
 Sum of Mulliken charges =  -0.00000
 Mulliken charges with hydrogens summed into heavy atoms:
               1
     1  C   -0.000000
     2  C   -0.000000
 Electronic spatial extent (au):  <R**2>=             81.4604
 Charge=              0.0000 electrons
 Dipole moment (field-independent basis, Debye):
    X=             -0.0000    Y=              0.0000    Z=             -0.0000  Tot=              0.0000
 Quadrupole moment (field-independent basis, Debye-Ang):
   XX=            -15.4011   YY=            -12.0305   ZZ=            -12.2834
   XY=              0.0000   XZ=              0.0000   YZ=              0.0000
 Traceless Quadrupole moment (field-independent basis, Debye-Ang):
   XX=             -2.1628   YY=              1.2078   ZZ=              0.9549
   XY=              0.0000   XZ=              0.0000   YZ=              0.0000
 Octapole moment (field-independent basis, Debye-Ang**2):
  XXX=             -0.0000  YYY=              0.0000  ZZZ=             -0.0000  XYY=             -0.0000
  XXY=              0.0000  XXZ=              0.0000  XZZ=             -0.0000  YZZ=             -0.0000
  YYZ=              0.0000  XYZ=             -0.0000
 Hexadecapole moment (field-independent basis, Debye-Ang**3):
 XXXX=            -16.4644 YYYY=            -26.0638 ZZZZ=            -66.0300 XXXY=             -0.0000
 XXXZ=              0.0000 YYYX=             -0.0000 YYYZ=             -0.0000 ZZZX=              0.0000
 ZZZY=              0.0000 XXYY=             -7.8295 XXZZ=            -14.5724 YYZZ=            -12.7647
 XXYZ=              0.0000 YYXZ=              0.0000 ZZXY=              0.0000
 N-N= 3.357854279970D+01 E-N=-2.484499293559D+02  KE= 7.793304566229D+01
 Symmetry AG   KE= 3.755162440362D+01
 Symmetry B1G  KE= 6.763906024404D-34
 Symmetry B2G  KE= 1.339548240125D-32
 Symmetry B3G  KE= 2.082127491776D+00
 Symmetry AU   KE= 9.914008762052D-34
 Symmetry B1U  KE= 3.452034267109D+01
 Symmetry B2U  KE= 1.832181141982D+00
 Symmetry B3U  KE= 1.946769953830D+00
 ******************************Gaussian NBO Version 3.1******************************
             N A T U R A L   A T O M I C   O R B I T A L   A N D
          N A T U R A L   B O N D   O R B I T A L   A N A L Y S I S
 ******************************Gaussian NBO Version 3.1******************************

       /RESON  / : Allow strongly delocalized NBO set
       /NAOMO  / : Print all MOs in the NAO basis

 Analyzing the SCF density

 Job title: Title Card Required                                             

 Storage needed:     12786 in NPA,     10201 in NBO (2147483420 available)
 GSVD:  LWork=        1156 too small for GESVD, short by        1316 words or        1316 for optimal perf.


 NATURAL POPULATIONS:  Natural atomic orbital occupancies 
                                                          
   NAO  Atom  No  lang   Type(AO)    Occupancy      Energy
 ----------------------------------------------------------
     1    C    1  S      Cor( 1S)     1.99915     -11.07585
     2    C    1  S      Val( 2S)     1.06132      -0.23716
     3    C    1  S      Ryd( 3S)     0.00139       1.19747
     4    C    1  S      Ryd( 4S)     0.00000       4.51606
     5    C    1  px     Val( 2p)     0.99551      -0.05722
     6    C    1  px     Ryd( 3p)     0.00269       0.80682
     7    C    1  py     Val( 2p)     1.21284      -0.01885
     8    C    1  py     Ryd( 3p)     0.00432       1.14660
     9    C    1  pz     Val( 2p)     1.13535      -0.03350
    10    C    1  pz     Ryd( 3p)     0.00534       0.72751
    11    C    1  dxy    Ryd( 3d)     0.00000       2.17546
    12    C    1  dxz    Ryd( 3d)     0.00166       2.28182
    13    C    1  dyz    Ryd( 3d)     0.00124       2.99999
    14    C    1  dx2y2  Ryd( 3d)     0.00101       2.66423
    15    C    1  dz2    Ryd( 3d)     0.00087       2.81426

    16    C    2  S      Cor( 1S)     1.99915     -11.07585
    17    C    2  S      Val( 2S)     1.06132      -0.23716
    18    C    2  S      Ryd( 3S)     0.00139       1.19747
    19    C    2  S      Ryd( 4S)     0.00000       4.51606
    20    C    2  px     Val( 2p)     0.99551      -0.05722
    21    C    2  px     Ryd( 3p)     0.00269       0.80682
    22    C    2  py     Val( 2p)     1.21284      -0.01885
    23    C    2  py     Ryd( 3p)     0.00432       1.14660
    24    C    2  pz     Val( 2p)     1.13535      -0.03350
    25    C    2  pz     Ryd( 3p)     0.00534       0.72751
    26    C    2  dxy    Ryd( 3d)     0.00000       2.17546
    27    C    2  dxz    Ryd( 3d)     0.00166       2.28182
    28    C    2  dyz    Ryd( 3d)     0.00124       2.99999
    29    C    2  dx2y2  Ryd( 3d)     0.00101       2.66423
    30    C    2  dz2    Ryd( 3d)     0.00087       2.81426

    31    H    3  S      Val( 1S)     0.78728       0.17957
    32    H    3  S      Ryd( 2S)     0.00055       0.76996
    33    H    3  px     Ryd( 2p)     0.00007       2.51460
    34    H    3  py     Ryd( 2p)     0.00058       3.18695
    35    H    3  pz     Ryd( 2p)     0.00016       2.85144

    36    H    4  S      Val( 1S)     0.78728       0.17957
    37    H    4  S      Ryd( 2S)     0.00055       0.76996
    38    H    4  px     Ryd( 2p)     0.00007       2.51460
    39    H    4  py     Ryd( 2p)     0.00058       3.18695
    40    H    4  pz     Ryd( 2p)     0.00016       2.85144

    41    H    5  S      Val( 1S)     0.78728       0.17957
    42    H    5  S      Ryd( 2S)     0.00055       0.76996
    43    H    5  px     Ryd( 2p)     0.00007       2.51460
    44    H    5  py     Ryd( 2p)     0.00058       3.18695
    45    H    5  pz     Ryd( 2p)     0.00016       2.85144

    46    H    6  S      Val( 1S)     0.78728       0.17957
    47    H    6  S      Ryd( 2S)     0.00055       0.76996
    48    H    6  px     Ryd( 2p)     0.00007       2.51460
    49    H    6  py     Ryd( 2p)     0.00058       3.18695
    50    H    6  pz     Ryd( 2p)     0.00016       2.85144


 Summary of Natural Population Analysis:                  
                                                          
                                       Natural Population 
                Natural  -----------------------------------------------
    Atom  No    Charge         Core      Valence    Rydberg      Total
 -----------------------------------------------------------------------
      C    1   -0.42271      1.99915     4.40502    0.01854     6.42271
      C    2   -0.42271      1.99915     4.40502    0.01854     6.42271
      H    3    0.21136      0.00000     0.78728    0.00137     0.78864
      H    4    0.21136      0.00000     0.78728    0.00137     0.78864
      H    5    0.21136      0.00000     0.78728    0.00137     0.78864
      H    6    0.21136      0.00000     0.78728    0.00137     0.78864
 =======================================================================
   * Total *   -0.00000      3.99831    11.95914    0.04255    16.00000

                                 Natural Population      
 --------------------------------------------------------
   Core                       3.99831 ( 99.9576% of   4)
   Valence                   11.95914 ( 99.6595% of  12)
   Natural Minimal Basis     15.95745 ( 99.7341% of  16)
   Natural Rydberg Basis      0.04255 (  0.2659% of  16)
 --------------------------------------------------------

    Atom  No          Natural Electron Configuration
 ----------------------------------------------------------------------------
      C    1      [core]2S( 1.06)2p( 3.34)3p( 0.01)
      C    2      [core]2S( 1.06)2p( 3.34)3p( 0.01)
      H    3            1S( 0.79)
      H    4            1S( 0.79)
      H    5            1S( 0.79)
      H    6            1S( 0.79)


 MOs in the NAO basis:                                                         

          NAO        1       2       3       4       5       6       7       8
      ---------- ------- ------- ------- ------- ------- ------- ------- -------
   1.  C 1 (S)    0.6999  0.7041 -0.0999 -0.0635  0.0000  0.0042 -0.0000  0.0000
   2.  C 1 (S)    0.0838  0.0372  0.5872  0.4170  0.0000  0.0594  0.0000  0.0000
   3.  C 1 (S)    0.0036 -0.0042 -0.0054  0.0037  0.0000  0.0249  0.0000  0.0000
   4.  C 1 (S)   -0.0001  0.0001 -0.0008  0.0011  0.0000 -0.0003  0.0000  0.0000
   5.  C 1 (px)   0.0000  0.0000  0.0000 -0.0000  0.0000  0.0000 -0.0000  0.7055
   6.  C 1 (px)   0.0000 -0.0000 -0.0000  0.0000  0.0000 -0.0000 -0.0000 -0.0367
   7.  C 1 (py)   0.0000 -0.0000 -0.0000 -0.0000  0.5845 -0.0000  0.5146 -0.0000
   8.  C 1 (py)  -0.0000  0.0000 -0.0000 -0.0000  0.0246 -0.0000 -0.0394  0.0000
   9.  C 1 (pz)  -0.0372  0.0430 -0.2296  0.3759 -0.0000  0.6086 -0.0000 -0.0000
  10.  C 1 (pz)   0.0071 -0.0084 -0.0124 -0.0005  0.0000  0.0490 -0.0000 -0.0000
  11.  C 1 (d1)  -0.0000  0.0000 -0.0000 -0.0000 -0.0000  0.0000 -0.0000  0.0000
  12.  C 1 (d2)   0.0000 -0.0000  0.0000 -0.0000  0.0000 -0.0000 -0.0000 -0.0288
  13.  C 1 (d3)   0.0000 -0.0000 -0.0000 -0.0000  0.0099 -0.0000  0.0229 -0.0000
  14.  C 1 (d4)  -0.0001 -0.0003 -0.0086 -0.0155 -0.0000 -0.0138 -0.0000 -0.0000
  15.  C 1 (d5)   0.0003  0.0002  0.0133 -0.0017  0.0000 -0.0161  0.0000  0.0000
  16.  C 2 (S)    0.6999 -0.7041 -0.0999  0.0635 -0.0000  0.0042  0.0000  0.0000
  17.  C 2 (S)    0.0838 -0.0372  0.5872 -0.4170 -0.0000  0.0594 -0.0000  0.0000
  18.  C 2 (S)    0.0036  0.0042 -0.0054 -0.0037 -0.0000  0.0249 -0.0000 -0.0000
  19.  C 2 (S)   -0.0001 -0.0001 -0.0008 -0.0011 -0.0000 -0.0003 -0.0000 -0.0000
  20.  C 2 (px)   0.0000 -0.0000  0.0000 -0.0000  0.0000 -0.0000 -0.0000  0.7055
  21.  C 2 (px)  -0.0000  0.0000  0.0000 -0.0000  0.0000  0.0000 -0.0000 -0.0367
  22.  C 2 (py)  -0.0000  0.0000 -0.0000  0.0000  0.5845 -0.0000 -0.5146  0.0000
  23.  C 2 (py)   0.0000 -0.0000 -0.0000  0.0000  0.0246  0.0000  0.0394 -0.0000
  24.  C 2 (pz)   0.0372  0.0430  0.2296  0.3759 -0.0000 -0.6086 -0.0000 -0.0000
  25.  C 2 (pz)  -0.0071 -0.0084  0.0124 -0.0005  0.0000 -0.0490  0.0000  0.0000
  26.  C 2 (d1)   0.0000 -0.0000  0.0000  0.0000 -0.0000 -0.0000  0.0000  0.0000
  27.  C 2 (d2)  -0.0000 -0.0000 -0.0000  0.0000 -0.0000 -0.0000  0.0000  0.0288
  28.  C 2 (d3)   0.0000 -0.0000  0.0000 -0.0000 -0.0099  0.0000  0.0229  0.0000
  29.  C 2 (d4)  -0.0001  0.0003 -0.0086  0.0155  0.0000 -0.0138  0.0000 -0.0000
  30.  C 2 (d5)   0.0003 -0.0002  0.0133  0.0017 -0.0000 -0.0161 -0.0000 -0.0000
  31.  H 3 (S)    0.0287  0.0217  0.2144  0.3003  0.2805  0.2473  0.3411 -0.0000
  32.  H 3 (S)   -0.0046 -0.0034  0.0044  0.0046  0.0090 -0.0063 -0.0091  0.0000
  33.  H 3 (px)  -0.0000 -0.0000 -0.0000  0.0000 -0.0000 -0.0000  0.0000  0.0058
  34.  H 3 (py)   0.0000  0.0001 -0.0052 -0.0081 -0.0065 -0.0070 -0.0104  0.0000
  35.  H 3 (pz)  -0.0000  0.0000 -0.0034 -0.0048 -0.0055 -0.0009 -0.0040 -0.0000
  36.  H 4 (S)    0.0287  0.0217  0.2144  0.3003 -0.2805  0.2473 -0.3411 -0.0000
  37.  H 4 (S)   -0.0046 -0.0034  0.0044  0.0046 -0.0090 -0.0063  0.0091  0.0000
  38.  H 4 (px)  -0.0000 -0.0000 -0.0000  0.0000 -0.0000 -0.0000  0.0000  0.0058
  39.  H 4 (py)  -0.0000 -0.0001  0.0052  0.0081 -0.0065  0.0070 -0.0104 -0.0000
  40.  H 4 (pz)  -0.0000  0.0000 -0.0034 -0.0048  0.0055 -0.0009  0.0040  0.0000
  41.  H 5 (S)    0.0287 -0.0217  0.2144 -0.3003  0.2805  0.2473 -0.3411  0.0000
  42.  H 5 (S)   -0.0046  0.0034  0.0044 -0.0046  0.0090 -0.0063  0.0091  0.0000
  43.  H 5 (px)  -0.0000  0.0000 -0.0000  0.0000 -0.0000  0.0000  0.0000  0.0058
  44.  H 5 (py)   0.0000 -0.0001 -0.0052  0.0081 -0.0065 -0.0070  0.0104  0.0000
  45.  H 5 (pz)   0.0000  0.0000  0.0034 -0.0048  0.0055  0.0009 -0.0040  0.0000
  46.  H 6 (S)    0.0287 -0.0217  0.2144 -0.3003 -0.2805  0.2473  0.3411 -0.0000
  47.  H 6 (S)   -0.0046  0.0034  0.0044 -0.0046 -0.0090 -0.0063 -0.0091  0.0000
  48.  H 6 (px)  -0.0000  0.0000 -0.0000  0.0000 -0.0000  0.0000  0.0000  0.0058
  49.  H 6 (py)  -0.0000  0.0001  0.0052 -0.0081 -0.0065  0.0070  0.0104 -0.0000
  50.  H 6 (pz)   0.0000  0.0000  0.0034 -0.0048 -0.0055  0.0009  0.0040  0.0000

          NAO        9      10      11      12      13      14      15      16
      ---------- ------- ------- ------- ------- ------- ------- ------- -------
   1.  C 1 (S)    0.0000  0.0052  0.0000 -0.0004 -0.0000  0.0128  0.0083 -0.0000
   2.  C 1 (S)    0.0000  0.2872  0.0000  0.3353 -0.0000  0.2067 -0.0150 -0.0000
   3.  C 1 (S)    0.0000  0.0594 -0.0000  0.0899 -0.0000  0.1091 -0.0964  0.0000
   4.  C 1 (S)    0.0000  0.0254 -0.0000  0.0352 -0.0000  0.0472 -0.0113  0.0000
   5.  C 1 (px)   0.6743  0.0000  0.0000  0.0000  0.0000  0.0000  0.0000  0.0334
   6.  C 1 (px)  -0.2112  0.0000 -0.0000 -0.0000 -0.0000 -0.0000  0.0000  0.7020
   7.  C 1 (py)  -0.0000 -0.0000 -0.2971 -0.0000  0.2735  0.0000  0.0000  0.0000
   8.  C 1 (py)   0.0000 -0.0000  0.0187 -0.0000 -0.0634  0.0000  0.0000 -0.0000
   9.  C 1 (pz)   0.0000  0.2156  0.0000  0.0801 -0.0000 -0.3846  0.0411 -0.0000
  10.  C 1 (pz)   0.0000 -0.0952  0.0000  0.0712 -0.0000  0.5202 -0.6845 -0.0000
  11.  C 1 (d1)  -0.0000 -0.0000 -0.0000 -0.0000  0.0000 -0.0000  0.0000  0.0000
  12.  C 1 (d2)   0.0179  0.0000 -0.0000 -0.0000 -0.0000  0.0000  0.0000 -0.0778
  13.  C 1 (d3)  -0.0000 -0.0000  0.0198 -0.0000  0.0127  0.0000  0.0000 -0.0000
  14.  C 1 (d4)  -0.0000  0.0030 -0.0000 -0.0063  0.0000 -0.0194  0.0151  0.0000
  15.  C 1 (d5)   0.0000  0.0068  0.0000  0.0032 -0.0000  0.0022  0.0574 -0.0000
  16.  C 2 (S)   -0.0000  0.0052 -0.0000  0.0004  0.0000 -0.0128  0.0083 -0.0000
  17.  C 2 (S)   -0.0000  0.2872  0.0000 -0.3353  0.0000 -0.2067 -0.0150  0.0000
  18.  C 2 (S)   -0.0000  0.0594 -0.0000 -0.0899  0.0000 -0.1091 -0.0964 -0.0000
  19.  C 2 (S)   -0.0000  0.0254 -0.0000 -0.0352  0.0000 -0.0472 -0.0113 -0.0000
  20.  C 2 (px)  -0.6743  0.0000 -0.0000  0.0000 -0.0000  0.0000  0.0000  0.0334
  21.  C 2 (px)   0.2112 -0.0000  0.0000  0.0000  0.0000 -0.0000  0.0000  0.7020
  22.  C 2 (py)  -0.0000  0.0000 -0.2971  0.0000 -0.2735 -0.0000  0.0000  0.0000
  23.  C 2 (py)   0.0000 -0.0000  0.0187  0.0000  0.0634 -0.0000  0.0000  0.0000
  24.  C 2 (pz)   0.0000 -0.2156  0.0000  0.0801 -0.0000 -0.3846 -0.0411  0.0000
  25.  C 2 (pz)  -0.0000  0.0952  0.0000  0.0712 -0.0000  0.5202  0.6845 -0.0000
  26.  C 2 (d1)  -0.0000 -0.0000 -0.0000 -0.0000 -0.0000 -0.0000 -0.0000  0.0000
  27.  C 2 (d2)   0.0179 -0.0000 -0.0000 -0.0000  0.0000 -0.0000 -0.0000  0.0778
  28.  C 2 (d3)   0.0000  0.0000 -0.0198  0.0000  0.0127  0.0000 -0.0000 -0.0000
  29.  C 2 (d4)   0.0000  0.0030  0.0000  0.0063 -0.0000  0.0194  0.0151  0.0000
  30.  C 2 (d5)  -0.0000  0.0068 -0.0000 -0.0032  0.0000 -0.0022  0.0574 -0.0000
  31.  H 3 (S)    0.0000 -0.2851  0.3185 -0.2885 -0.1993  0.0985  0.0243  0.0000
  32.  H 3 (S)   -0.0000  0.3123 -0.3225  0.3164  0.4132 -0.0479 -0.0814  0.0000
  33.  H 3 (px)   0.0139 -0.0000 -0.0000 -0.0000  0.0000 -0.0000  0.0000 -0.0006
  34.  H 3 (py)  -0.0000  0.0010 -0.0069  0.0023  0.0011  0.0053  0.0061  0.0000
  35.  H 3 (pz)  -0.0000  0.0078  0.0017  0.0008  0.0061 -0.0067  0.0313 -0.0000
  36.  H 4 (S)   -0.0000 -0.2851 -0.3185 -0.2885  0.1993  0.0985  0.0243  0.0000
  37.  H 4 (S)    0.0000  0.3123  0.3225  0.3164 -0.4132 -0.0479 -0.0814  0.0000
  38.  H 4 (px)   0.0139 -0.0000 -0.0000 -0.0000  0.0000 -0.0000  0.0000 -0.0006
  39.  H 4 (py)  -0.0000 -0.0010 -0.0069 -0.0023  0.0011 -0.0053 -0.0061  0.0000
  40.  H 4 (pz)   0.0000  0.0078 -0.0017  0.0008 -0.0061 -0.0067  0.0313 -0.0000
  41.  H 5 (S)    0.0000 -0.2851  0.3185  0.2885  0.1993 -0.0985  0.0243 -0.0000
  42.  H 5 (S)   -0.0000  0.3123 -0.3225 -0.3164 -0.4132  0.0479 -0.0814 -0.0000
  43.  H 5 (px)  -0.0139 -0.0000  0.0000  0.0000  0.0000 -0.0000 -0.0000 -0.0006
  44.  H 5 (py)  -0.0000  0.0010 -0.0069 -0.0023 -0.0011 -0.0053  0.0061 -0.0000
  45.  H 5 (pz)   0.0000 -0.0078 -0.0017  0.0008  0.0061 -0.0067 -0.0313 -0.0000
  46.  H 6 (S)   -0.0000 -0.2851 -0.3185  0.2885 -0.1993 -0.0985  0.0243  0.0000
  47.  H 6 (S)    0.0000  0.3123  0.3225 -0.3164  0.4132  0.0479 -0.0814 -0.0000
  48.  H 6 (px)  -0.0139 -0.0000  0.0000  0.0000  0.0000 -0.0000 -0.0000 -0.0006
  49.  H 6 (py)   0.0000 -0.0010 -0.0069  0.0023 -0.0011  0.0053 -0.0061  0.0000
  50.  H 6 (pz)  -0.0000 -0.0078  0.0017  0.0008 -0.0061 -0.0067 -0.0313 -0.0000

          NAO       17      18      19      20      21      22      23      24
      ---------- ------- ------- ------- ------- ------- ------- ------- -------
   1.  C 1 (S)   -0.0000 -0.0066 -0.0000 -0.0029  0.0000  0.0000  0.0042  0.0089
   2.  C 1 (S)    0.0000  0.0899 -0.0000  0.3029 -0.0000 -0.0000 -0.2257 -0.1067
   3.  C 1 (S)   -0.0000  0.6047 -0.0000  0.3391 -0.0000  0.0000  0.3180  0.1771
   4.  C 1 (S)   -0.0000  0.0991 -0.0000  0.0645 -0.0000 -0.0000  0.0540  0.0275
   5.  C 1 (px)  -0.0000  0.0000 -0.2099  0.0000  0.0000  0.0000 -0.0000 -0.0000
   6.  C 1 (px)   0.0000  0.0000 -0.6744  0.0000 -0.0000 -0.0000  0.0000  0.0000
   7.  C 1 (py)   0.1402  0.0000  0.0000  0.0000 -0.2113 -0.3594 -0.0000 -0.0000
   8.  C 1 (py)  -0.6059  0.0000 -0.0000  0.0000 -0.3579 -0.3719 -0.0000 -0.0000
   9.  C 1 (pz)   0.0000  0.0401  0.0000 -0.2063 -0.0000 -0.0000 -0.1573 -0.2751
  10.  C 1 (pz)   0.0000 -0.0431  0.0000 -0.3576 -0.0000 -0.0000 -0.1153 -0.2395
  11.  C 1 (d1)   0.0000  0.0000  0.0000 -0.0000 -0.0000  0.0000 -0.0000 -0.0000
  12.  C 1 (d2)   0.0000  0.0000 -0.0272 -0.0000 -0.0000  0.0000 -0.0000  0.0000
  13.  C 1 (d3)  -0.0896  0.0000  0.0000 -0.0000  0.1754  0.0110  0.0000  0.0000
  14.  C 1 (d4)   0.0000  0.1091 -0.0000  0.0689  0.0000  0.0000 -0.0918 -0.0961
  15.  C 1 (d5)   0.0000 -0.0255  0.0000 -0.0807 -0.0000 -0.0000 -0.0538 -0.0579
  16.  C 2 (S)    0.0000 -0.0066  0.0000  0.0029 -0.0000 -0.0000  0.0042 -0.0089
  17.  C 2 (S)    0.0000  0.0899  0.0000 -0.3029 -0.0000  0.0000 -0.2257  0.1067
  18.  C 2 (S)   -0.0000  0.6047  0.0000 -0.3391  0.0000  0.0000  0.3180 -0.1771
  19.  C 2 (S)   -0.0000  0.0991 -0.0000 -0.0645  0.0000  0.0000  0.0540 -0.0275
  20.  C 2 (px)   0.0000  0.0000  0.2099  0.0000 -0.0000  0.0000 -0.0000  0.0000
  21.  C 2 (px)  -0.0000 -0.0000  0.6744  0.0000  0.0000  0.0000 -0.0000 -0.0000
  22.  C 2 (py)   0.1402 -0.0000  0.0000 -0.0000 -0.2113  0.3594 -0.0000  0.0000
  23.  C 2 (py)  -0.6059  0.0000  0.0000 -0.0000 -0.3579  0.3719  0.0000  0.0000
  24.  C 2 (pz)   0.0000 -0.0401 -0.0000 -0.2063 -0.0000 -0.0000  0.1573 -0.2751
  25.  C 2 (pz)   0.0000  0.0431 -0.0000 -0.3576 -0.0000 -0.0000  0.1153 -0.2395
  26.  C 2 (d1)   0.0000 -0.0000  0.0000 -0.0000 -0.0000 -0.0000 -0.0000 -0.0000
  27.  C 2 (d2)   0.0000 -0.0000 -0.0272 -0.0000 -0.0000 -0.0000  0.0000  0.0000
  28.  C 2 (d3)   0.0896  0.0000 -0.0000  0.0000 -0.1754  0.0110  0.0000 -0.0000
  29.  C 2 (d4)   0.0000  0.1091 -0.0000 -0.0689 -0.0000  0.0000 -0.0918  0.0961
  30.  C 2 (d5)   0.0000 -0.0255  0.0000  0.0807  0.0000  0.0000 -0.0538  0.0579
  31.  H 3 (S)   -0.1111 -0.0893 -0.0000 -0.0790  0.2234  0.2569  0.2209  0.2395
  32.  H 3 (S)   -0.1956 -0.2052 -0.0000 -0.2169  0.3128  0.2132  0.3109  0.3090
  33.  H 3 (px)   0.0000 -0.0000 -0.0146 -0.0000 -0.0000 -0.0000  0.0000  0.0000
  34.  H 3 (py)   0.0412 -0.0009  0.0000  0.0156  0.0133  0.0449  0.0471  0.0473
  35.  H 3 (pz)  -0.0174  0.0076  0.0000 -0.0126  0.0175  0.0522 -0.0134 -0.0184
  36.  H 4 (S)    0.1111 -0.0893  0.0000 -0.0790 -0.2234 -0.2569  0.2209  0.2395
  37.  H 4 (S)    0.1956 -0.2052 -0.0000 -0.2169 -0.3128 -0.2132  0.3109  0.3090
  38.  H 4 (px)   0.0000 -0.0000 -0.0146 -0.0000  0.0000 -0.0000  0.0000  0.0000
  39.  H 4 (py)   0.0412  0.0009  0.0000 -0.0156  0.0133  0.0449 -0.0471 -0.0473
  40.  H 4 (pz)   0.0174  0.0076  0.0000 -0.0126 -0.0175 -0.0522 -0.0134 -0.0184
  41.  H 5 (S)   -0.1111 -0.0893 -0.0000  0.0790  0.2234 -0.2569  0.2209 -0.2395
  42.  H 5 (S)   -0.1956 -0.2052 -0.0000  0.2169  0.3128 -0.2132  0.3109 -0.3090
  43.  H 5 (px)  -0.0000 -0.0000  0.0146  0.0000  0.0000  0.0000  0.0000 -0.0000
  44.  H 5 (py)   0.0412 -0.0009  0.0000 -0.0156  0.0133 -0.0449  0.0471 -0.0473
  45.  H 5 (pz)   0.0174 -0.0076 -0.0000 -0.0126 -0.0175  0.0522  0.0134 -0.0184
  46.  H 6 (S)    0.1111 -0.0893 -0.0000  0.0790 -0.2234  0.2569  0.2209 -0.2395
  47.  H 6 (S)    0.1956 -0.2052  0.0000  0.2169 -0.3128  0.2132  0.3109 -0.3090
  48.  H 6 (px)  -0.0000 -0.0000  0.0146 -0.0000 -0.0000  0.0000  0.0000  0.0000
  49.  H 6 (py)   0.0412  0.0009  0.0000  0.0156  0.0133 -0.0449 -0.0471  0.0473
  50.  H 6 (pz)  -0.0174 -0.0076 -0.0000 -0.0126  0.0175 -0.0522  0.0134 -0.0184

          NAO       25      26      27      28      29      30      31      32
      ---------- ------- ------- ------- ------- ------- ------- ------- -------
   1.  C 1 (S)    0.0017 -0.0000  0.0000  0.0000  0.0000 -0.0003 -0.0000 -0.0008
   2.  C 1 (S)   -0.2492 -0.0000  0.0000 -0.0000 -0.0000 -0.0323  0.0000  0.0228
   3.  C 1 (S)    0.5505 -0.0000  0.0000  0.0000  0.0000 -0.0385 -0.0000 -0.0681
   4.  C 1 (S)    0.1238 -0.0000 -0.0000  0.0000 -0.0000 -0.0290  0.0000 -0.0031
   5.  C 1 (px)   0.0000 -0.0000  0.0000  0.0273  0.0000 -0.0000 -0.0000  0.0000
   6.  C 1 (px)   0.0000 -0.0000 -0.0000  0.0712 -0.0000 -0.0000  0.0000  0.0000
   7.  C 1 (py)   0.0000  0.1617 -0.0000  0.0000 -0.0000 -0.0000  0.0618  0.0000
   8.  C 1 (py)  -0.0000 -0.5758  0.0000  0.0000  0.0000 -0.0000 -0.0271  0.0000
   9.  C 1 (pz)   0.2699  0.0000  0.0000 -0.0000  0.0000 -0.0191  0.0000  0.0029
  10.  C 1 (pz)   0.1731  0.0000 -0.0000 -0.0000 -0.0000  0.0329  0.0000 -0.0507
  11.  C 1 (d1)   0.0000 -0.0000  0.5928 -0.0000  0.5210  0.0000 -0.0000 -0.0000
  12.  C 1 (d2)   0.0000 -0.0000 -0.0000  0.6517 -0.0000 -0.0000  0.0000  0.0000
  13.  C 1 (d3)   0.0000 -0.1310 -0.0000  0.0000  0.0000  0.0000  0.5437 -0.0000
  14.  C 1 (d4)   0.0732  0.0000  0.0000 -0.0000 -0.0000  0.5979  0.0000  0.1679
  15.  C 1 (d5)   0.0817 -0.0000  0.0000  0.0000  0.0000  0.0469  0.0000 -0.6000
  16.  C 2 (S)   -0.0017  0.0000 -0.0000  0.0000 -0.0000 -0.0003  0.0000 -0.0008
  17.  C 2 (S)    0.2492 -0.0000  0.0000  0.0000  0.0000 -0.0323  0.0000  0.0228
  18.  C 2 (S)   -0.5505  0.0000 -0.0000 -0.0000 -0.0000 -0.0385 -0.0000 -0.0681
  19.  C 2 (S)   -0.1238  0.0000  0.0000  0.0000  0.0000 -0.0290 -0.0000 -0.0031
  20.  C 2 (px)  -0.0000 -0.0000 -0.0000  0.0273 -0.0000 -0.0000  0.0000  0.0000
  21.  C 2 (px)  -0.0000  0.0000  0.0000  0.0712  0.0000 -0.0000 -0.0000  0.0000
  22.  C 2 (py)  -0.0000 -0.1617 -0.0000  0.0000 -0.0000 -0.0000  0.0618  0.0000
  23.  C 2 (py)  -0.0000  0.5758  0.0000 -0.0000  0.0000  0.0000 -0.0271  0.0000
  24.  C 2 (pz)   0.2699  0.0000  0.0000  0.0000  0.0000  0.0191  0.0000 -0.0029
  25.  C 2 (pz)   0.1731 -0.0000 -0.0000  0.0000 -0.0000 -0.0329  0.0000  0.0507
  26.  C 2 (d1)   0.0000 -0.0000  0.5928 -0.0000 -0.5210 -0.0000 -0.0000  0.0000
  27.  C 2 (d2)   0.0000 -0.0000  0.0000 -0.6517  0.0000  0.0000 -0.0000  0.0000
  28.  C 2 (d3)   0.0000 -0.1310  0.0000 -0.0000  0.0000 -0.0000 -0.5437 -0.0000
  29.  C 2 (d4)  -0.0732  0.0000 -0.0000  0.0000 -0.0000  0.5979 -0.0000  0.1679
  30.  C 2 (d5)  -0.0817  0.0000 -0.0000 -0.0000 -0.0000  0.0469  0.0000 -0.6000
  31.  H 3 (S)    0.0041 -0.1545  0.0000  0.0000  0.0000  0.0492 -0.0764 -0.0102
  32.  H 3 (S)   -0.0029 -0.1691  0.0000  0.0000  0.0000  0.0668 -0.0816 -0.0118
  33.  H 3 (px)   0.0000 -0.0000  0.2726  0.1864  0.3381 -0.0000 -0.0000 -0.0000
  34.  H 3 (py)   0.0155  0.0594  0.0000 -0.0000  0.0000  0.0819 -0.2943  0.1209
  35.  H 3 (pz)   0.0455 -0.0810 -0.0000  0.0000  0.0000  0.2327  0.0288 -0.1928
  36.  H 4 (S)    0.0041  0.1545 -0.0000  0.0000 -0.0000  0.0492  0.0764 -0.0102
  37.  H 4 (S)   -0.0029  0.1691 -0.0000  0.0000  0.0000  0.0668  0.0816 -0.0118
  38.  H 4 (px)   0.0000 -0.0000 -0.2726  0.1864 -0.3381 -0.0000  0.0000  0.0000
  39.  H 4 (py)  -0.0155  0.0594  0.0000 -0.0000  0.0000 -0.0819 -0.2943 -0.1209
  40.  H 4 (pz)   0.0455  0.0810 -0.0000  0.0000  0.0000  0.2327 -0.0288 -0.1928
  41.  H 5 (S)   -0.0041  0.1545  0.0000 -0.0000  0.0000  0.0492 -0.0764 -0.0102
  42.  H 5 (S)    0.0029  0.1691 -0.0000 -0.0000 -0.0000  0.0668 -0.0816 -0.0118
  43.  H 5 (px)   0.0000  0.0000  0.2726  0.1864 -0.3381  0.0000  0.0000 -0.0000
  44.  H 5 (py)  -0.0155 -0.0594  0.0000  0.0000 -0.0000  0.0819 -0.2943  0.1209
  45.  H 5 (pz)   0.0455 -0.0810 -0.0000  0.0000  0.0000 -0.2327 -0.0288  0.1928
  46.  H 6 (S)   -0.0041 -0.1545  0.0000  0.0000  0.0000  0.0492  0.0764 -0.0102
  47.  H 6 (S)    0.0029 -0.1691 -0.0000 -0.0000 -0.0000  0.0668  0.0816 -0.0118
  48.  H 6 (px)   0.0000  0.0000 -0.2726  0.1864  0.3381  0.0000 -0.0000  0.0000
  49.  H 6 (py)   0.0155 -0.0594  0.0000 -0.0000  0.0000 -0.0819 -0.2943 -0.1209
  50.  H 6 (pz)   0.0455  0.0810 -0.0000 -0.0000 -0.0000 -0.2327  0.0288  0.1928

          NAO       33      34      35      36      37      38      39      40
      ---------- ------- ------- ------- ------- ------- ------- ------- -------
   1.  C 1 (S)    0.0000  0.0001  0.0000 -0.0000 -0.0000  0.0000  0.0006 -0.0000
   2.  C 1 (S)    0.0000 -0.0324 -0.0000  0.0000 -0.0000 -0.0000  0.0379  0.0000
   3.  C 1 (S)   -0.0000  0.0764  0.0000  0.0000 -0.0000  0.0000  0.0188 -0.0000
   4.  C 1 (S)   -0.0000  0.0011 -0.0000 -0.0000 -0.0000 -0.0000  0.0732  0.0000
   5.  C 1 (px)   0.0000 -0.0000 -0.0349  0.0000 -0.0197  0.0000  0.0000 -0.0061
   6.  C 1 (px)  -0.0000 -0.0000 -0.0232  0.0000 -0.0273 -0.0000  0.0000 -0.0088
   7.  C 1 (py)   0.0313  0.0000  0.0000 -0.0035  0.0000  0.0000  0.0000 -0.0000
   8.  C 1 (py)  -0.1476  0.0000 -0.0000 -0.0301 -0.0000 -0.0000 -0.0000 -0.0000
   9.  C 1 (pz)   0.0000  0.0725 -0.0000 -0.0000 -0.0000 -0.0000 -0.0605  0.0000
  10.  C 1 (pz)   0.0000  0.0321 -0.0000 -0.0000  0.0000  0.0000 -0.0763 -0.0000
  11.  C 1 (d1)   0.0000 -0.0000 -0.0000 -0.0000  0.0000  0.3855  0.0000 -0.0000
  12.  C 1 (d2)   0.0000 -0.0000  0.4085 -0.0000 -0.2615 -0.0000  0.0000  0.5763
  13.  C 1 (d3)   0.2808  0.0000  0.0000 -0.2127  0.0000  0.0000 -0.0000 -0.0000
  14.  C 1 (d4)  -0.0000 -0.4686  0.0000 -0.0000 -0.0000 -0.0000 -0.3046  0.0000
  15.  C 1 (d5)  -0.0000 -0.0964 -0.0000 -0.0000 -0.0000  0.0000  0.4295  0.0000
  16.  C 2 (S)    0.0000 -0.0001  0.0000 -0.0000 -0.0000 -0.0000 -0.0006  0.0000
  17.  C 2 (S)    0.0000  0.0324  0.0000 -0.0000 -0.0000 -0.0000 -0.0379  0.0000
  18.  C 2 (S)   -0.0000 -0.0764 -0.0000  0.0000  0.0000 -0.0000 -0.0188  0.0000
  19.  C 2 (S)    0.0000 -0.0011  0.0000 -0.0000 -0.0000 -0.0000 -0.0732 -0.0000
  20.  C 2 (px)  -0.0000 -0.0000  0.0349 -0.0000 -0.0197 -0.0000  0.0000  0.0061
  21.  C 2 (px)   0.0000  0.0000  0.0232 -0.0000 -0.0273  0.0000 -0.0000  0.0088
  22.  C 2 (py)  -0.0313 -0.0000  0.0000 -0.0035 -0.0000 -0.0000  0.0000  0.0000
  23.  C 2 (py)   0.1476 -0.0000 -0.0000 -0.0301 -0.0000  0.0000 -0.0000 -0.0000
  24.  C 2 (pz)   0.0000  0.0725  0.0000  0.0000  0.0000 -0.0000 -0.0605  0.0000
  25.  C 2 (pz)  -0.0000  0.0321 -0.0000 -0.0000 -0.0000  0.0000 -0.0763 -0.0000
  26.  C 2 (d1)   0.0000 -0.0000 -0.0000  0.0000  0.0000  0.3855  0.0000 -0.0000
  27.  C 2 (d2)   0.0000 -0.0000  0.4085  0.0000  0.2615 -0.0000 -0.0000  0.5763
  28.  C 2 (d3)   0.2808  0.0000  0.0000  0.2127  0.0000  0.0000 -0.0000 -0.0000
  29.  C 2 (d4)   0.0000  0.4686 -0.0000 -0.0000 -0.0000  0.0000  0.3046  0.0000
  30.  C 2 (d5)   0.0000  0.0964  0.0000 -0.0000  0.0000 -0.0000 -0.4295  0.0000
  31.  H 3 (S)   -0.0495 -0.0417 -0.0000  0.0134  0.0000  0.0000  0.0002 -0.0000
  32.  H 3 (S)   -0.0534 -0.0474 -0.0000  0.0132 -0.0000 -0.0000 -0.0140  0.0000
  33.  H 3 (px)   0.0000 -0.0000  0.4071 -0.0000  0.4639 -0.4191  0.0000 -0.2896
  34.  H 3 (py)  -0.3267 -0.0391 -0.0000 -0.1587  0.0000  0.0000 -0.2737  0.0000
  35.  H 3 (pz)   0.2952 -0.3514  0.0000  0.4487  0.0000  0.0000  0.1671 -0.0000
  36.  H 4 (S)    0.0495 -0.0417  0.0000 -0.0134  0.0000 -0.0000  0.0002  0.0000
  37.  H 4 (S)    0.0534 -0.0474 -0.0000 -0.0132 -0.0000 -0.0000 -0.0140  0.0000
  38.  H 4 (px)   0.0000 -0.0000  0.4071 -0.0000  0.4639  0.4191  0.0000 -0.2896
  39.  H 4 (py)  -0.3267  0.0391 -0.0000 -0.1587  0.0000 -0.0000  0.2737  0.0000
  40.  H 4 (pz)  -0.2952 -0.3514  0.0000 -0.4487  0.0000 -0.0000  0.1671 -0.0000
  41.  H 5 (S)    0.0495  0.0417 -0.0000  0.0134 -0.0000  0.0000 -0.0002 -0.0000
  42.  H 5 (S)    0.0534  0.0474  0.0000  0.0132  0.0000  0.0000  0.0140 -0.0000
  43.  H 5 (px)  -0.0000  0.0000 -0.4071  0.0000  0.4639 -0.4191 -0.0000  0.2896
  44.  H 5 (py)   0.3267  0.0391  0.0000 -0.1587 -0.0000  0.0000  0.2737 -0.0000
  45.  H 5 (pz)   0.2952 -0.3514  0.0000 -0.4487  0.0000  0.0000  0.1671 -0.0000
  46.  H 6 (S)   -0.0495  0.0417  0.0000 -0.0134  0.0000 -0.0000 -0.0002  0.0000
  47.  H 6 (S)   -0.0534  0.0474 -0.0000 -0.0132 -0.0000  0.0000  0.0140 -0.0000
  48.  H 6 (px)  -0.0000  0.0000 -0.4071  0.0000  0.4639  0.4191 -0.0000  0.2896
  49.  H 6 (py)   0.3267 -0.0391  0.0000 -0.1587 -0.0000  0.0000 -0.2737 -0.0000
  50.  H 6 (pz)  -0.2952 -0.3514  0.0000  0.4487 -0.0000 -0.0000  0.1671  0.0000

          NAO       41      42      43      44      45      46      47      48
      ---------- ------- ------- ------- ------- ------- ------- ------- -------
   1.  C 1 (S)   -0.0000 -0.0000  0.0002 -0.0017 -0.0019  0.0000 -0.0018 -0.0000
   2.  C 1 (S)   -0.0000 -0.0000  0.0035  0.0350  0.0342 -0.0000  0.0007  0.0000
   3.  C 1 (S)    0.0000  0.0000 -0.0090 -0.0640 -0.0222 -0.0000 -0.0471 -0.0000
   4.  C 1 (S)    0.0000 -0.0000  0.0443  0.1414  0.1027 -0.0000  0.2174 -0.0000
   5.  C 1 (px)   0.0000  0.0000 -0.0000 -0.0000 -0.0000 -0.0000 -0.0000  0.0000
   6.  C 1 (px)  -0.0000 -0.0000 -0.0000  0.0000 -0.0000  0.0000 -0.0000 -0.0000
   7.  C 1 (py)   0.0000  0.0538 -0.0000 -0.0000  0.0000  0.0445  0.0000  0.0348
   8.  C 1 (py)   0.0000  0.0467 -0.0000  0.0000  0.0000  0.0467  0.0000 -0.0235
   9.  C 1 (pz)  -0.0000  0.0000  0.0172 -0.0199  0.0157  0.0000  0.0458  0.0000
  10.  C 1 (pz)   0.0000  0.0000  0.0133 -0.0417  0.0271  0.0000  0.0160  0.0000
  11.  C 1 (d1)   0.4781  0.0000 -0.0000  0.0000  0.0000  0.0000 -0.0000  0.0000
  12.  C 1 (d2)  -0.0000 -0.0000  0.0000 -0.0000 -0.0000 -0.0000 -0.0000 -0.0000
  13.  C 1 (d3)   0.0000 -0.3312 -0.0000  0.0000 -0.0000  0.3462 -0.0000  0.5418
  14.  C 1 (d4)   0.0000 -0.0000  0.1129  0.0003 -0.2792  0.0000 -0.3807  0.0000
  15.  C 1 (d5)   0.0000  0.0000  0.3443  0.4752 -0.1095 -0.0000 -0.2401  0.0000
  16.  C 2 (S)   -0.0000  0.0000  0.0002  0.0017 -0.0019  0.0000  0.0018  0.0000
  17.  C 2 (S)   -0.0000  0.0000  0.0035 -0.0350  0.0342  0.0000 -0.0007  0.0000
  18.  C 2 (S)   -0.0000  0.0000 -0.0090  0.0640 -0.0222 -0.0000  0.0471  0.0000
  19.  C 2 (S)   -0.0000  0.0000  0.0443 -0.1414  0.1027 -0.0000 -0.2174  0.0000
  20.  C 2 (px)  -0.0000 -0.0000  0.0000  0.0000  0.0000  0.0000 -0.0000 -0.0000
  21.  C 2 (px)   0.0000 -0.0000  0.0000 -0.0000  0.0000 -0.0000 -0.0000 -0.0000
  22.  C 2 (py)  -0.0000 -0.0538 -0.0000  0.0000  0.0000  0.0445 -0.0000 -0.0348
  23.  C 2 (py)   0.0000 -0.0467  0.0000 -0.0000  0.0000  0.0467  0.0000  0.0235
  24.  C 2 (pz)  -0.0000 -0.0000 -0.0172 -0.0199 -0.0157  0.0000  0.0458  0.0000
  25.  C 2 (pz)   0.0000  0.0000 -0.0133 -0.0417 -0.0271 -0.0000  0.0160  0.0000
  26.  C 2 (d1)  -0.4781 -0.0000  0.0000 -0.0000 -0.0000  0.0000 -0.0000 -0.0000
  27.  C 2 (d2)  -0.0000 -0.0000 -0.0000 -0.0000 -0.0000 -0.0000 -0.0000  0.0000
  28.  C 2 (d3)  -0.0000 -0.3312 -0.0000  0.0000 -0.0000 -0.3462 -0.0000  0.5418
  29.  C 2 (d4)  -0.0000 -0.0000  0.1129 -0.0003 -0.2792  0.0000  0.3807 -0.0000
  30.  C 2 (d5)   0.0000  0.0000  0.3443 -0.4752 -0.1095 -0.0000  0.2401 -0.0000
  31.  H 3 (S)    0.0000 -0.0166 -0.0003 -0.0031 -0.0267 -0.0399 -0.0291 -0.0368
  32.  H 3 (S)   -0.0000 -0.0234 -0.0048 -0.0175 -0.0488 -0.0546 -0.0448 -0.0412
  33.  H 3 (px)  -0.3684 -0.0000 -0.0000 -0.0000 -0.0000 -0.0000 -0.0000  0.0000
  34.  H 3 (py)   0.0000  0.2055  0.3167  0.3324  0.3477  0.3691  0.2127  0.3088
  35.  H 3 (pz)   0.0000  0.3867 -0.2877 -0.1119  0.2729  0.2172  0.2733  0.0628
  36.  H 4 (S)   -0.0000  0.0166 -0.0003 -0.0031 -0.0267  0.0399 -0.0291  0.0368
  37.  H 4 (S)   -0.0000  0.0234 -0.0048 -0.0175 -0.0488  0.0546 -0.0448  0.0412
  38.  H 4 (px)   0.3684 -0.0000  0.0000 -0.0000 -0.0000 -0.0000  0.0000 -0.0000
  39.  H 4 (py)   0.0000  0.2055 -0.3167 -0.3324 -0.3477  0.3691 -0.2127  0.3088
  40.  H 4 (pz)  -0.0000 -0.3867 -0.2877 -0.1119  0.2729 -0.2172  0.2733 -0.0628
  41.  H 5 (S)    0.0000  0.0166 -0.0003  0.0031 -0.0267 -0.0399  0.0291  0.0368
  42.  H 5 (S)    0.0000  0.0234 -0.0048  0.0175 -0.0488 -0.0546  0.0448  0.0412
  43.  H 5 (px)   0.3684  0.0000  0.0000  0.0000 -0.0000  0.0000  0.0000 -0.0000
  44.  H 5 (py)  -0.0000 -0.2055  0.3167 -0.3324  0.3477  0.3691 -0.2127 -0.3088
  45.  H 5 (pz)  -0.0000  0.3867  0.2877 -0.1119 -0.2729 -0.2172  0.2733  0.0628
  46.  H 6 (S)   -0.0000 -0.0166 -0.0003  0.0031 -0.0267  0.0399  0.0291 -0.0368
  47.  H 6 (S)    0.0000 -0.0234 -0.0048  0.0175 -0.0488  0.0546  0.0448 -0.0412
  48.  H 6 (px)  -0.3684  0.0000 -0.0000  0.0000  0.0000  0.0000  0.0000  0.0000
  49.  H 6 (py)   0.0000 -0.2055 -0.3167  0.3324 -0.3477  0.3691  0.2127 -0.3088
  50.  H 6 (pz)  -0.0000 -0.3867  0.2877 -0.1119 -0.2729  0.2172  0.2733 -0.0628

          NAO       49      50
      ---------- ------- -------
   1.  C 1 (S)    0.0008 -0.0004
   2.  C 1 (S)   -0.0120 -0.0246
   3.  C 1 (S)   -0.1139 -0.1344
   4.  C 1 (S)    0.6878  0.6353
   5.  C 1 (px)  -0.0000  0.0000
   6.  C 1 (px)  -0.0000  0.0000
   7.  C 1 (py)  -0.0000 -0.0000
   8.  C 1 (py)  -0.0000 -0.0000
   9.  C 1 (pz)  -0.0050 -0.0007
  10.  C 1 (pz)   0.0038 -0.0171
  11.  C 1 (d1)  -0.0000 -0.0000
  12.  C 1 (d2)   0.0000 -0.0000
  13.  C 1 (d3)   0.0000 -0.0000
  14.  C 1 (d4)   0.0520  0.1509
  15.  C 1 (d5)   0.0020 -0.0785
  16.  C 2 (S)    0.0008  0.0004
  17.  C 2 (S)   -0.0120  0.0246
  18.  C 2 (S)   -0.1139  0.1344
  19.  C 2 (S)    0.6878 -0.6353
  20.  C 2 (px)  -0.0000 -0.0000
  21.  C 2 (px)  -0.0000 -0.0000
  22.  C 2 (py)  -0.0000 -0.0000
  23.  C 2 (py)   0.0000  0.0000
  24.  C 2 (pz)   0.0050 -0.0007
  25.  C 2 (pz)  -0.0038 -0.0171
  26.  C 2 (d1)   0.0000  0.0000
  27.  C 2 (d2)  -0.0000 -0.0000
  28.  C 2 (d3)   0.0000 -0.0000
  29.  C 2 (d4)   0.0520 -0.1509
  30.  C 2 (d5)   0.0020  0.0785
  31.  H 3 (S)    0.0129  0.0157
  32.  H 3 (S)    0.0026  0.0162
  33.  H 3 (px)  -0.0000 -0.0000
  34.  H 3 (py)  -0.0718 -0.1223
  35.  H 3 (pz)  -0.0131 -0.0936
  36.  H 4 (S)    0.0129  0.0157
  37.  H 4 (S)    0.0026  0.0162
  38.  H 4 (px)   0.0000 -0.0000
  39.  H 4 (py)   0.0718  0.1223
  40.  H 4 (pz)  -0.0131 -0.0936
  41.  H 5 (S)    0.0129 -0.0157
  42.  H 5 (S)    0.0026 -0.0162
  43.  H 5 (px)   0.0000  0.0000
  44.  H 5 (py)  -0.0718  0.1223
  45.  H 5 (pz)   0.0131 -0.0936
  46.  H 6 (S)    0.0129 -0.0157
  47.  H 6 (S)    0.0026 -0.0162
  48.  H 6 (px)  -0.0000  0.0000
  49.  H 6 (py)   0.0718 -0.1223
  50.  H 6 (pz)   0.0131 -0.0936


 NATURAL BOND ORBITAL ANALYSIS:

                       Occupancies       Lewis Structure    Low   High
           Occ.    -------------------  -----------------   occ   occ
  Cycle   Thresh.   Lewis   Non-Lewis     CR  BD  3C  LP    (L)   (NL)   Dev
 =============================================================================
   1(1)    1.90    15.94778   0.05222      2   6   0   0     0      0    0.04
 -----------------------------------------------------------------------------

 Structure accepted: No low occupancy Lewis orbitals

 --------------------------------------------------------
   Core                      3.99832 ( 99.958% of   4)
   Valence Lewis            11.94946 ( 99.579% of  12)
  ==================       ============================
   Total Lewis              15.94778 ( 99.674% of  16)
  -----------------------------------------------------
   Valence non-Lewis         0.03695 (  0.231% of  16)
   Rydberg non-Lewis         0.01527 (  0.095% of  16)
  ==================       ============================
   Total non-Lewis           0.05222 (  0.326% of  16)
 --------------------------------------------------------


       (Occupancy)   Bond orbital/ Coefficients/ Hybrids
 ---------------------------------------------------------------------------------
     1. (1.99973) BD ( 1) C   1 - C   2  
                ( 50.00%)   0.7071* C   1 s(  0.00%)p 1.00( 99.83%)d 0.00(  0.17%)
                                            0.0000  0.0000  0.0000  0.0000  0.9978
                                           -0.0519  0.0000  0.0000  0.0000  0.0000
                                            0.0000 -0.0408  0.0000  0.0000  0.0000
                ( 50.00%)   0.7071* C   2 s(  0.00%)p 1.00( 99.83%)d 0.00(  0.17%)
                                            0.0000  0.0000  0.0000  0.0000  0.9978
                                           -0.0519  0.0000  0.0000  0.0000  0.0000
                                            0.0000  0.0408  0.0000  0.0000  0.0000
     2. (1.99633) BD ( 2) C   1 - C   2  
                ( 50.00%)   0.7071* C   1 s( 39.17%)p 1.55( 60.75%)d 0.00(  0.08%)
                                            0.0001  0.6253 -0.0274 -0.0005  0.0000
                                            0.0000 -0.0000  0.0000 -0.7774 -0.0561
                                            0.0000  0.0000 -0.0000  0.0020  0.0287
                ( 50.00%)   0.7071* C   2 s( 39.17%)p 1.55( 60.75%)d 0.00(  0.08%)
                                            0.0001  0.6253 -0.0274 -0.0005  0.0000
                                            0.0000 -0.0000  0.0000  0.7774  0.0561
                                            0.0000  0.0000  0.0000  0.0020  0.0287
     3. (1.98835) BD ( 1) C   1 - H   3  
                ( 60.62%)   0.7786* C   1 s( 30.42%)p 2.28( 69.49%)d 0.00(  0.09%)
                                           -0.0003  0.5514  0.0122  0.0003  0.0000
                                            0.0000  0.7067 -0.0096  0.4416  0.0181
                                            0.0000  0.0000  0.0211 -0.0203 -0.0033
                ( 39.38%)   0.6276* H   3 s( 99.91%)p 0.00(  0.09%)
                                            0.9995  0.0010  0.0000 -0.0269 -0.0136
     4. (1.98835) BD ( 1) C   1 - H   4  
                ( 60.62%)   0.7786* C   1 s( 30.42%)p 2.28( 69.49%)d 0.00(  0.09%)
                                            0.0003 -0.5514 -0.0122 -0.0003  0.0000
                                            0.0000  0.7067 -0.0096 -0.4416 -0.0181
                                            0.0000  0.0000  0.0211  0.0203  0.0033
                ( 39.38%)   0.6276* H   4 s( 99.91%)p 0.00(  0.09%)
                                           -0.9995 -0.0010  0.0000 -0.0269  0.0136
     5. (1.98835) BD ( 1) C   2 - H   5  
                ( 60.62%)   0.7786* C   2 s( 30.42%)p 2.28( 69.49%)d 0.00(  0.09%)
                                           -0.0003  0.5514  0.0122  0.0003  0.0000
                                            0.0000  0.7067 -0.0096 -0.4416 -0.0181
                                            0.0000  0.0000 -0.0211 -0.0203 -0.0033
                ( 39.38%)   0.6276* H   5 s( 99.91%)p 0.00(  0.09%)
                                            0.9995  0.0010  0.0000 -0.0269  0.0136
     6. (1.98835) BD ( 1) C   2 - H   6  
                ( 60.62%)   0.7786* C   2 s( 30.42%)p 2.28( 69.49%)d 0.00(  0.09%)
                                            0.0003 -0.5514 -0.0122 -0.0003  0.0000
                                            0.0000  0.7067 -0.0096  0.4416  0.0181
                                            0.0000  0.0000 -0.0211  0.0203  0.0033
                ( 39.38%)   0.6276* H   6 s( 99.91%)p 0.00(  0.09%)
                                           -0.9995 -0.0010  0.0000 -0.0269 -0.0136
     7. (1.99916) CR ( 1) C   1           s(100.00%)p 0.00(  0.00%)
                                            1.0000  0.0002  0.0000  0.0000  0.0000
                                            0.0000 -0.0000  0.0000  0.0003  0.0000
                                            0.0000  0.0000 -0.0000 -0.0000 -0.0000
     8. (1.99916) CR ( 1) C   2           s(100.00%)p 0.00(  0.00%)
                                            1.0000  0.0002  0.0000  0.0000  0.0000
                                            0.0000 -0.0000  0.0000 -0.0003 -0.0000
                                            0.0000  0.0000  0.0000 -0.0000 -0.0000
     9. (0.00445) RY*( 1) C   1           s(  0.00%)p 1.00( 94.88%)d 0.05(  5.12%)
                                            0.0000 -0.0000 -0.0000 -0.0000  0.0000
                                            0.0000  0.0199  0.9739 -0.0000 -0.0000
                                            0.0000  0.0000 -0.2263  0.0000  0.0000
    10. (0.00188) RY*( 2) C   1           s( 15.81%)p 5.25( 83.05%)d 0.07(  1.14%)
                                           -0.0000  0.0159  0.3956 -0.0364  0.0000
                                            0.0000  0.0000 -0.0000 -0.0704  0.9086
                                            0.0000  0.0000  0.0000 -0.0355 -0.1006
    11. (0.00000) RY*( 3) C   1           s(  0.00%)p 1.00(100.00%)d 0.00(  0.00%)
    12. (0.00000) RY*( 4) C   1           s( 84.03%)p 0.19( 15.97%)d 0.00(  0.00%)
    13. (0.00000) RY*( 5) C   1           s( 99.89%)p 0.00(  0.11%)d 0.00(  0.00%)
    14. (0.00000) RY*( 6) C   1           s(  0.00%)p 0.00(  0.00%)d 1.00(100.00%)
    15. (0.00000) RY*( 7) C   1           s(  0.00%)p 1.00(  0.17%)d99.99( 99.83%)
    16. (0.00000) RY*( 8) C   1           s(  0.00%)p 1.00(  5.21%)d18.19( 94.79%)
    17. (0.00001) RY*( 9) C   1           s(  0.07%)p 2.08(  0.14%)d99.99( 99.79%)
    18. (0.00000) RY*(10) C   1           s(  0.18%)p 4.98(  0.91%)d99.99( 98.90%)
    19. (0.00445) RY*( 1) C   2           s(  0.00%)p 1.00( 94.88%)d 0.05(  5.12%)
                                            0.0000 -0.0000 -0.0000 -0.0000  0.0000
                                            0.0000  0.0199  0.9739  0.0000  0.0000
                                            0.0000  0.0000  0.2263  0.0000  0.0000
    20. (0.00188) RY*( 2) C   2           s( 15.81%)p 5.25( 83.05%)d 0.07(  1.14%)
                                           -0.0000  0.0159  0.3956 -0.0364 -0.0000
                                           -0.0000  0.0000 -0.0000  0.0704 -0.9086
                                           -0.0000 -0.0000 -0.0000 -0.0355 -0.1006
    21. (0.00000) RY*( 3) C   2           s(  0.00%)p 1.00(100.00%)d 0.00(  0.00%)
    22. (0.00000) RY*( 4) C   2           s( 84.03%)p 0.19( 15.97%)d 0.00(  0.00%)
    23. (0.00000) RY*( 5) C   2           s( 99.89%)p 0.00(  0.11%)d 0.00(  0.00%)
    24. (0.00000) RY*( 6) C   2           s(  0.00%)p 0.00(  0.00%)d 1.00(100.00%)
    25. (0.00000) RY*( 7) C   2           s(  0.00%)p 1.00(  0.17%)d99.99( 99.83%)
    26. (0.00000) RY*( 8) C   2           s(  0.00%)p 1.00(  5.21%)d18.19( 94.79%)
    27. (0.00001) RY*( 9) C   2           s(  0.07%)p 2.08(  0.14%)d99.99( 99.79%)
    28. (0.00000) RY*(10) C   2           s(  0.18%)p 4.98(  0.91%)d99.99( 98.90%)
    29. (0.00057) RY*( 1) H   3           s( 96.88%)p 0.03(  3.12%)
                                           -0.0014  0.9843  0.0000  0.0670 -0.1635
    30. (0.00007) RY*( 2) H   3           s(  0.00%)p 1.00(100.00%)
    31. (0.00001) RY*( 3) H   3           s(  0.51%)p99.99( 99.49%)
    32. (0.00001) RY*( 4) H   3           s(  2.70%)p36.02( 97.30%)
    33. (0.00057) RY*( 1) H   4           s( 96.88%)p 0.03(  3.12%)
                                           -0.0014  0.9843  0.0000 -0.0670 -0.1635
    34. (0.00007) RY*( 2) H   4           s(  0.00%)p 1.00(100.00%)
    35. (0.00001) RY*( 3) H   4           s(  0.51%)p99.99( 99.49%)
    36. (0.00001) RY*( 4) H   4           s(  2.70%)p36.02( 97.30%)
    37. (0.00057) RY*( 1) H   5           s( 96.88%)p 0.03(  3.12%)
                                           -0.0014  0.9843  0.0000  0.0670  0.1635
    38. (0.00007) RY*( 2) H   5           s(  0.00%)p 1.00(100.00%)
    39. (0.00001) RY*( 3) H   5           s(  0.51%)p99.99( 99.49%)
    40. (0.00001) RY*( 4) H   5           s(  2.70%)p36.02( 97.30%)
    41. (0.00057) RY*( 1) H   6           s( 96.88%)p 0.03(  3.12%)
                                           -0.0014  0.9843  0.0000 -0.0670  0.1635
    42. (0.00007) RY*( 2) H   6           s(  0.00%)p 1.00(100.00%)
    43. (0.00001) RY*( 3) H   6           s(  0.51%)p99.99( 99.49%)
    44. (0.00001) RY*( 4) H   6           s(  2.70%)p36.02( 97.30%)
    45. (0.00000) BD*( 1) C   1 - C   2  
                ( 50.00%)   0.7071* C   1 s(  0.00%)p 1.00( 99.83%)d 0.00(  0.17%)
                ( 50.00%)  -0.7071* C   2 s(  0.00%)p 1.00( 99.83%)d 0.00(  0.17%)
    46. (0.00437) BD*( 2) C   1 - C   2  
                ( 50.00%)   0.7071* C   1 s( 39.17%)p 1.55( 60.75%)d 0.00(  0.08%)
                                            0.0001  0.6253 -0.0274 -0.0005  0.0000
                                            0.0000 -0.0000  0.0000 -0.7774 -0.0561
                                            0.0000  0.0000 -0.0000  0.0020  0.0287
                ( 50.00%)  -0.7071* C   2 s( 39.17%)p 1.55( 60.75%)d 0.00(  0.08%)
                                            0.0001  0.6253 -0.0274 -0.0005  0.0000
                                            0.0000 -0.0000  0.0000  0.7774  0.0561
                                            0.0000  0.0000  0.0000  0.0020  0.0287
    47. (0.00815) BD*( 1) C   1 - H   3  
                ( 39.38%)   0.6276* C   1 s( 30.42%)p 2.28( 69.49%)d 0.00(  0.09%)
                                            0.0003 -0.5514 -0.0122 -0.0003 -0.0000
                                           -0.0000 -0.7067  0.0096 -0.4416 -0.0181
                                           -0.0000 -0.0000 -0.0211  0.0203  0.0033
                ( 60.62%)  -0.7786* H   3 s( 99.91%)p 0.00(  0.09%)
                                           -0.9995 -0.0010 -0.0000  0.0269  0.0136
    48. (0.00815) BD*( 1) C   1 - H   4  
                ( 39.38%)   0.6276* C   1 s( 30.42%)p 2.28( 69.49%)d 0.00(  0.09%)
                                           -0.0003  0.5514  0.0122  0.0003 -0.0000
                                           -0.0000 -0.7067  0.0096  0.4416  0.0181
                                           -0.0000 -0.0000 -0.0211 -0.0203 -0.0033
                ( 60.62%)  -0.7786* H   4 s( 99.91%)p 0.00(  0.09%)
                                            0.9995  0.0010 -0.0000  0.0269 -0.0136
    49. (0.00815) BD*( 1) C   2 - H   5  
                ( 39.38%)   0.6276* C   2 s( 30.42%)p 2.28( 69.49%)d 0.00(  0.09%)
                                            0.0003 -0.5514 -0.0122 -0.0003 -0.0000
                                           -0.0000 -0.7067  0.0096  0.4416  0.0181
                                           -0.0000 -0.0000  0.0211  0.0203  0.0033
                ( 60.62%)  -0.7786* H   5 s( 99.91%)p 0.00(  0.09%)
                                           -0.9995 -0.0010 -0.0000  0.0269 -0.0136
    50. (0.00815) BD*( 1) C   2 - H   6  
                ( 39.38%)   0.6276* C   2 s( 30.42%)p 2.28( 69.49%)d 0.00(  0.09%)
                                           -0.0003  0.5514  0.0122  0.0003 -0.0000
                                           -0.0000 -0.7067  0.0096 -0.4416 -0.0181
                                           -0.0000 -0.0000  0.0211 -0.0203 -0.0033
                ( 60.62%)  -0.7786* H   6 s( 99.91%)p 0.00(  0.09%)
                                            0.9995  0.0010 -0.0000  0.0269  0.0136


 NHO Directionality and "Bond Bending" (deviations from line of nuclear centers)

         [Thresholds for printing:  angular deviation  >  1.0 degree]
                                    hybrid p-character > 25.0%
                                    orbital occupancy  >  0.10e

                                Line of Centers        Hybrid 1              Hybrid 2
                                ---------------  -------------------   ------------------
                NBO               Theta   Phi    Theta   Phi    Dev    Theta   Phi    Dev
 ========================================================================================
     1. BD (   1) C   1 - C   2   180.0    0.0    90.0    0.0  90.0     90.0    0.0  90.0
     3. BD (   1) C   1 - H   3    60.0   90.0    56.6   90.0   3.4      --     --    --
     4. BD (   1) C   1 - H   4    60.0  270.0    56.6  270.0   3.4      --     --    --
     5. BD (   1) C   2 - H   5   120.0   90.0   123.4   90.0   3.4      --     --    --
     6. BD (   1) C   2 - H   6   120.0  270.0   123.4  270.0   3.4      --     --    --


 Second Order Perturbation Theory Analysis of Fock Matrix in NBO Basis

     Threshold for printing:   0.50 kcal/mol
                                                                              E(2)  E(j)-E(i) F(i,j)
         Donor NBO (i)                     Acceptor NBO (j)                 kcal/mol   a.u.    a.u. 
 ===================================================================================================

 within unit  1
   2. BD (   2) C   1 - C   2        / 47. BD*(   1) C   1 - H   3            1.27    1.75    0.042
   2. BD (   2) C   1 - C   2        / 48. BD*(   1) C   1 - H   4            1.27    1.75    0.042
   2. BD (   2) C   1 - C   2        / 49. BD*(   1) C   2 - H   5            1.27    1.75    0.042
   2. BD (   2) C   1 - C   2        / 50. BD*(   1) C   2 - H   6            1.27    1.75    0.042
   3. BD (   1) C   1 - H   3        / 19. RY*(   1) C   2                    2.22    1.97    0.059
   3. BD (   1) C   1 - H   3        / 20. RY*(   2) C   2                    0.90    1.52    0.033
   3. BD (   1) C   1 - H   3        / 46. BD*(   2) C   1 - C   2            1.35    1.68    0.043
   3. BD (   1) C   1 - H   3        / 50. BD*(   1) C   2 - H   6            5.50    1.47    0.080
   4. BD (   1) C   1 - H   4        / 19. RY*(   1) C   2                    2.22    1.97    0.059
   4. BD (   1) C   1 - H   4        / 20. RY*(   2) C   2                    0.90    1.52    0.033
   4. BD (   1) C   1 - H   4        / 46. BD*(   2) C   1 - C   2            1.35    1.68    0.043
   4. BD (   1) C   1 - H   4        / 49. BD*(   1) C   2 - H   5            5.50    1.47    0.080
   5. BD (   1) C   2 - H   5        /  9. RY*(   1) C   1                    2.22    1.97    0.059
   5. BD (   1) C   2 - H   5        / 10. RY*(   2) C   1                    0.90    1.52    0.033
   5. BD (   1) C   2 - H   5        / 46. BD*(   2) C   1 - C   2            1.35    1.68    0.043
   5. BD (   1) C   2 - H   5        / 48. BD*(   1) C   1 - H   4            5.50    1.47    0.080
   6. BD (   1) C   2 - H   6        /  9. RY*(   1) C   1                    2.22    1.97    0.059
   6. BD (   1) C   2 - H   6        / 10. RY*(   2) C   1                    0.90    1.52    0.033
   6. BD (   1) C   2 - H   6        / 46. BD*(   2) C   1 - C   2            1.35    1.68    0.043
   6. BD (   1) C   2 - H   6        / 47. BD*(   1) C   1 - H   3            5.50    1.47    0.080
   7. CR (   1) C   1                / 20. RY*(   2) C   2                    3.89   11.90    0.192
   7. CR (   1) C   1                / 29. RY*(   1) H   3                    0.52   11.92    0.070
   7. CR (   1) C   1                / 33. RY*(   1) H   4                    0.52   11.92    0.070
   7. CR (   1) C   1                / 46. BD*(   2) C   1 - C   2            1.20   12.06    0.108
   7. CR (   1) C   1                / 49. BD*(   1) C   2 - H   5            0.82   11.84    0.088
   7. CR (   1) C   1                / 50. BD*(   1) C   2 - H   6            0.82   11.84    0.088
   8. CR (   1) C   2                / 10. RY*(   2) C   1                    3.89   11.90    0.192
   8. CR (   1) C   2                / 37. RY*(   1) H   5                    0.52   11.92    0.070
   8. CR (   1) C   2                / 41. RY*(   1) H   6                    0.52   11.92    0.070
   8. CR (   1) C   2                / 46. BD*(   2) C   1 - C   2            1.20   12.06    0.108
   8. CR (   1) C   2                / 47. BD*(   1) C   1 - H   3            0.82   11.84    0.088
   8. CR (   1) C   2                / 48. BD*(   1) C   1 - H   4            0.82   11.84    0.088


 Natural Bond Orbitals (Summary):

                                                            Principal Delocalizations
           NBO                        Occupancy    Energy   (geminal,vicinal,remote)
 ====================================================================================
 Molecular unit  1  (C2H4)
     1. BD (   1) C   1 - C   2          1.99973    -0.37279   
     2. BD (   2) C   1 - C   2          1.99633    -0.98477  47(g),48(g),49(g),50(g)
     3. BD (   1) C   1 - H   3          1.98835    -0.69960  50(v),19(v),46(g),20(v)
     4. BD (   1) C   1 - H   4          1.98835    -0.69960  49(v),19(v),46(g),20(v)
     5. BD (   1) C   2 - H   5          1.98835    -0.69960  48(v),9(v),46(g),10(v)
     6. BD (   1) C   2 - H   6          1.98835    -0.69960  47(v),9(v),46(g),10(v)
     7. CR (   1) C   1                  1.99916   -11.07630  20(v),46(g),49(v),50(v)
                                                    29(v),33(v)
     8. CR (   1) C   2                  1.99916   -11.07630  10(v),46(g),47(v),48(v)
                                                    37(v),41(v)
     9. RY*(   1) C   1                  0.00445     1.27088   
    10. RY*(   2) C   1                  0.00188     0.82307   
    11. RY*(   3) C   1                  0.00000     0.81835   
    12. RY*(   4) C   1                  0.00000     1.13421   
    13. RY*(   5) C   1                  0.00000     4.48920   
    14. RY*(   6) C   1                  0.00000     2.17546   
    15. RY*(   7) C   1                  0.00000     2.27882   
    16. RY*(   8) C   1                  0.00000     2.86843   
    17. RY*(   9) C   1                  0.00001     2.65283   
    18. RY*(  10) C   1                  0.00000     2.78427   
    19. RY*(   1) C   2                  0.00445     1.27088   
    20. RY*(   2) C   2                  0.00188     0.82307   
    21. RY*(   3) C   2                  0.00000     0.81835   
    22. RY*(   4) C   2                  0.00000     1.13421   
    23. RY*(   5) C   2                  0.00000     4.48920   
    24. RY*(   6) C   2                  0.00000     2.17546   
    25. RY*(   7) C   2                  0.00000     2.27882   
    26. RY*(   8) C   2                  0.00000     2.86843   
    27. RY*(   9) C   2                  0.00001     2.65283   
    28. RY*(  10) C   2                  0.00000     2.78427   
    29. RY*(   1) H   3                  0.00057     0.84220   
    30. RY*(   2) H   3                  0.00007     2.51460   
    31. RY*(   3) H   3                  0.00001     3.19407   
    32. RY*(   4) H   3                  0.00001     2.76355   
    33. RY*(   1) H   4                  0.00057     0.84220   
    34. RY*(   2) H   4                  0.00007     2.51460   
    35. RY*(   3) H   4                  0.00001     3.19407   
    36. RY*(   4) H   4                  0.00001     2.76355   
    37. RY*(   1) H   5                  0.00057     0.84220   
    38. RY*(   2) H   5                  0.00007     2.51460   
    39. RY*(   3) H   5                  0.00001     3.19407   
    40. RY*(   4) H   5                  0.00001     2.76355   
    41. RY*(   1) H   6                  0.00057     0.84220   
    42. RY*(   2) H   6                  0.00007     2.51460   
    43. RY*(   3) H   6                  0.00001     3.19407   
    44. RY*(   4) H   6                  0.00001     2.76355   
    45. BD*(   1) C   1 - C   2          0.00000     0.24130   
    46. BD*(   2) C   1 - C   2          0.00437     0.98106   
    47. BD*(   1) C   1 - H   3          0.00815     0.76572   
    48. BD*(   1) C   1 - H   4          0.00815     0.76572   
    49. BD*(   1) C   2 - H   5          0.00815     0.76572   
    50. BD*(   1) C   2 - H   6          0.00815     0.76572   
       -------------------------------
              Total Lewis   15.94778  ( 99.6736%)
        Valence non-Lewis    0.03695  (  0.2309%)
        Rydberg non-Lewis    0.01527  (  0.0954%)
       -------------------------------
            Total unit  1   16.00000  (100.0000%)
           Charge unit  1    0.00000
 1\1\GINC-N6674\SP\RHF\6-31G(d,p)\C2H4\JIAMINGD\25-May-2025\0\\# hf/6-3
 1g(d,p) pop=nboread\\Title Card Required\\0,1\C,0,0.,0.,0.660703\C,0,0
 .,0.,-0.660703\H,0,0.,0.93826,1.202408\H,0,0.,-0.93826,1.202408\H,0,0.
 ,0.93826,-1.202408\H,0,0.,-0.93826,-1.202408\\Version=ES64L-G16RevA.03
 \State=1-AG\HF=-78.0379599\RMSD=2.170e-09\Dipole=0.,0.,0.\Quadrupole=-
 1.6079573,0.8979973,0.70996,0.,0.,0.\PG=D02H [C2"(C1.C1),SG(H4)]\\@


 PERICLES, SOPHOCLES,
 PELOPONESIAN WAR,
 FRENCH VERBS, LATIN VERBS
 H2SO4.
 Job cpu time:       0 days  0 hours  0 minutes 26.8 seconds.
 Elapsed time:       0 days  0 hours  0 minutes  3.2 seconds.
 File lengths (MBytes):  RWF=      6 Int=      0 D2E=      0 Chk=      1 Scr=      1
 Normal termination of Gaussian 16 at Sun May 25 21:53:48 2025.
