# Supplementary material for: Hyperpyramidalized alkenes with bond orders near 1.5 as synthetic building blocks
Source: Nat Chem. 2026 Jan 21;18(5):913–22. doi: 10.1038/s41557-025-02055-9 (PMC12859755; doi:10.1038/s41557-025-02055-9)
Supplement: Supplementary file 2 — Output files for reported computations. [file 41557_2025_2055_MOESM2_ESM.zip › Computation data/Ethylene 1-Scan-Pyramidalized/AOcomponent-1d-HF/ethylene-pyramizalization-2d-OM.out]

 Entering Gaussian System, Link 0=/u/local/apps/gaussian/16_sse4/g16
 Initial command:
 /u/local/apps/gaussian/16_sse4/l1.exe "/work/9253439.1.msa_smp.q/Gau-30188.inp" -scrdir="/work/9253439.1.msa_smp.q/"
 Entering Link 1 = /u/local/apps/gaussian/16_sse4/l1.exe PID=     30189.
  
 Copyright (c) 1988,1990,1992,1993,1995,1998,2003,2009,2016,
            Gaussian, Inc.  All Rights Reserved.
  
 This is part of the Gaussian(R) 16 program.  It is based on
 the Gaussian(R) 09 system (copyright 2009, Gaussian, Inc.),
 the Gaussian(R) 03 system (copyright 2003, Gaussian, Inc.),
 the Gaussian(R) 98 system (copyright 1998, Gaussian, Inc.),
 the Gaussian(R) 94 system (copyright 1995, Gaussian, Inc.),
 the Gaussian 92(TM) system (copyright 1992, Gaussian, Inc.),
 the Gaussian 90(TM) system (copyright 1990, Gaussian, Inc.),
 the Gaussian 88(TM) system (copyright 1988, Gaussian, Inc.),
 the Gaussian 86(TM) system (copyright 1986, Carnegie Mellon
 University), and the Gaussian 82(TM) system (copyright 1983,
 Carnegie Mellon University). Gaussian is a federally registered
 trademark of Gaussian, Inc.
  
 This software contains proprietary and confidential information,
 including trade secrets, belonging to Gaussian, Inc.
  
 This software is provided under written license and may be
 used, copied, transmitted, or stored only in accord with that
 written license.
  
 The following legend is applicable only to US Government
 contracts under FAR:
  
                    RESTRICTED RIGHTS LEGEND
  
 Use, reproduction and disclosure by the US Government is
 subject to restrictions as set forth in subparagraphs (a)
 and (c) of the Commercial Computer Software - Restricted
 Rights clause in FAR 52.227-19.
  
 Gaussian, Inc.
 340 Quinnipiac St., Bldg. 40, Wallingford CT 06492
  
  
 ---------------------------------------------------------------
 Warning -- This program may not be used in any manner that
 competes with the business of Gaussian, Inc. or will provide
 assistance to any competitor of Gaussian, Inc.  The licensee
 of this program is prohibited from giving any competitor of
 Gaussian, Inc. access to this program.  By using this program,
 the user acknowledges that Gaussian, Inc. is engaged in the
 business of creating and licensing software in the field of
 computational chemistry and represents and warrants to the
 licensee that it is not a competitor of Gaussian, Inc. and that
 it will not use this program in any manner prohibited above.
 ---------------------------------------------------------------
  

 Cite this work as:
 Gaussian 16, Revision A.03,
 M. J. Frisch, G. W. Trucks, H. B. Schlegel, G. E. Scuseria, 
 M. A. Robb, J. R. Cheeseman, G. Scalmani, V. Barone, 
 G. A. Petersson, H. Nakatsuji, X. Li, M. Caricato, A. V. Marenich, 
 J. Bloino, B. G. Janesko, R. Gomperts, B. Mennucci, H. P. Hratchian, 
 J. V. Ortiz, A. F. Izmaylov, J. L. Sonnenberg, D. Williams-Young, 
 F. Ding, F. Lipparini, F. Egidi, J. Goings, B. Peng, A. Petrone, 
 T. Henderson, D. Ranasinghe, V. G. Zakrzewski, J. Gao, N. Rega, 
 G. Zheng, W. Liang, M. Hada, M. Ehara, K. Toyota, R. Fukuda, 
 J. Hasegawa, M. Ishida, T. Nakajima, Y. Honda, O. Kitao, H. Nakai, 
 T. Vreven, K. Throssell, J. A. Montgomery, Jr., J. E. Peralta, 
 F. Ogliaro, M. J. Bearpark, J. J. Heyd, E. N. Brothers, K. N. Kudin, 
 V. N. Staroverov, T. A. Keith, R. Kobayashi, J. Normand, 
 K. Raghavachari, A. P. Rendell, J. C. Burant, S. S. Iyengar, 
 J. Tomasi, M. Cossi, J. M. Millam, M. Klene, C. Adamo, R. Cammi, 
 J. W. Ochterski, R. L. Martin, K. Morokuma, O. Farkas, 
 J. B. Foresman, and D. J. Fox, Gaussian, Inc., Wallingford CT, 2016.
 
 ******************************************
 Gaussian 16:  ES64L-G16RevA.03 25-Dec-2016
                31-May-2025 
 ******************************************
 %nproc=8
 Will use up to    8 processors via shared memory.
 %mem=16GB
 %chk=ethylene-pyramizalization-2d-OM.chk
 ------------------------------------
 # hf/6-31g(d,p) pop=full Iop(3/33=4)
 ------------------------------------
 1/38=1,172=1/1;
 2/12=2,17=6,18=5,40=1/2;
 3/5=1,6=6,7=101,11=9,25=1,30=1,33=4/1,2,3;
 4//1;
 5/5=2,38=5/2;
 6/7=3,28=1/1;
 99/5=1,9=1/99;
 -------------------
 Title Card Required
 -------------------
 Symbolic Z-matrix:
 Charge =  0 Multiplicity = 1
 C                     0.        0.6607    0.1354 
 C                     0.       -0.6607    0.1354 
 H                    -0.8765    0.9955   -0.4063 
 H                     0.8765    0.9955   -0.4063 
 H                    -0.8765   -0.9955   -0.4063 
 H                     0.8765   -0.9955   -0.4063 
 
                          Input orientation:                          
 ---------------------------------------------------------------------
 Center     Atomic      Atomic             Coordinates (Angstroms)
 Number     Number       Type             X           Y           Z
 ---------------------------------------------------------------------
      1          6           0        0.000000    0.660700    0.135400
      2          6           0        0.000000   -0.660700    0.135400
      3          1           0       -0.876500    0.995500   -0.406300
      4          1           0        0.876500    0.995500   -0.406300
      5          1           0       -0.876500   -0.995500   -0.406300
      6          1           0        0.876500   -0.995500   -0.406300
 ---------------------------------------------------------------------
                    Distance matrix (angstroms):
                    1          2          3          4          5
     1  C    0.000000
     2  C    1.321400   0.000000
     3  H    1.083412   1.950561   0.000000
     4  H    1.083412   1.950561   1.753000   0.000000
     5  H    1.950561   1.083412   1.991000   2.652751   0.000000
     6  H    1.950561   1.083412   2.652751   1.991000   1.753000
                    6
     6  H    0.000000
 Stoichiometry    C2H4
 Framework group  C2V[SGV(C2),X(H4)]
 Deg. of freedom     4
 Full point group                 C2V     NOp   4
 Largest Abelian subgroup         C2V     NOp   4
 Largest concise Abelian subgroup C2V     NOp   4
                         Standard orientation:                         
 ---------------------------------------------------------------------
 Center     Atomic      Atomic             Coordinates (Angstroms)
 Number     Number       Type             X           Y           Z
 ---------------------------------------------------------------------
      1          6           0        0.000000    0.660700   -0.135425
      2          6           0       -0.000000   -0.660700   -0.135425
      3          1           0        0.876500    0.995500    0.406275
      4          1           0       -0.876500    0.995500    0.406275
      5          1           0        0.876500   -0.995500    0.406275
      6          1           0       -0.876500   -0.995500    0.406275
 ---------------------------------------------------------------------
 Rotational constants (GHZ):         122.9670923          32.6377258          28.7658031
 Standard basis: 6-31G(d,p) (6D, 7F)
                         Coordinates in L301:                         
 ---------------------------------------------------------------------
 Center     Atomic      Atomic             Coordinates (Angstroms)
 Number     Number       Type             X           Y           Z
 ---------------------------------------------------------------------
      1          6           0        0.000000    0.660700   -0.135425
      2          6           0       -0.000000   -0.660700   -0.135425
      3          1           0        0.876500    0.995500    0.406275
      4          1           0       -0.876500    0.995500    0.406275
      5          1           0        0.876500   -0.995500    0.406275
      6          1           0       -0.876500   -0.995500    0.406275
 ---------------------------------------------------------------------
 FixB: optimizing general contractions.
 Ernie: Thresh=  0.10000D-02 Tol=  0.10000D-05 Strict=F.
 IA=     1 ShT= 0 ShC= 0 NL=   1 NS=   0.
         I=   1 JX=   6 NP=   3
 IA=     1 L=0 SC=0 ISt=    0 NBk=    0 NP=    0 IndPr=    0.
 IA=     1 ShT= 1 ShC= 0 NL=   2 NS=   1.
         I=   1 JX=   2 NP=   3
         I=   2 JX=   3 NP=   1
 IA=     1 L=1 SC=0 ISt=    0 NBk=    0 NP=    0 IndPr=    0.
 IA=     1 ShT= 2 ShC= 2 NL=   1 NS=   1.
         I=   1 JX=   1 NP=   6
 IA=     1 L=2 SC=2 ISt=    0 NBk=    0 NP=    0 IndPr=    0.
 IA=     2 ShT= 0 ShC= 0 NL=   1 NS=   0.
         I=   1 JX=   6 NP=   3
 IA=     2 L=0 SC=0 ISt=    0 NBk=    0 NP=    0 IndPr=    0.
 IA=     2 ShT= 1 ShC= 0 NL=   2 NS=   1.
         I=   1 JX=   6 NP=   3
         I=   2 JX=   7 NP=   1
 IA=     2 L=1 SC=0 ISt=    0 NBk=    0 NP=    0 IndPr=    0.
 IA=     2 ShT= 2 ShC= 2 NL=   1 NS=   1.
         I=   1 JX=   1 NP=   6
 IA=     2 L=2 SC=2 ISt=    0 NBk=    0 NP=    0 IndPr=    0.
 IA=     3 ShT= 0 ShC= 0 NL=   2 NS=   1.
         I=   1 JX=   9 NP=   3
         I=   2 JX=  10 NP=   1
 IA=     3 L=0 SC=0 ISt=    0 NBk=    0 NP=    0 IndPr=    0.
 IA=     3 ShT= 1 ShC= 1 NL=   1 NS=   1.
         I=   1 JX=   1 NP=   6
 IA=     3 L=1 SC=1 ISt=    0 NBk=    0 NP=    0 IndPr=    0.
 IA=     4 ShT= 0 ShC= 0 NL=   2 NS=   1.
         I=   1 JX=  12 NP=   3
         I=   2 JX=  13 NP=   1
 IA=     4 L=0 SC=0 ISt=    0 NBk=    0 NP=    0 IndPr=    0.
 IA=     4 ShT= 1 ShC= 1 NL=   1 NS=   1.
         I=   1 JX=   1 NP=   6
 IA=     4 L=1 SC=1 ISt=    0 NBk=    0 NP=    0 IndPr=    0.
 IA=     5 ShT= 0 ShC= 0 NL=   2 NS=   1.
         I=   1 JX=  15 NP=   3
         I=   2 JX=  16 NP=   1
 IA=     5 L=0 SC=0 ISt=    0 NBk=    0 NP=    0 IndPr=    0.
 IA=     5 ShT= 1 ShC= 1 NL=   1 NS=   1.
         I=   1 JX=   1 NP=   6
 IA=     5 L=1 SC=1 ISt=    0 NBk=    0 NP=    0 IndPr=    0.
 IA=     6 ShT= 0 ShC= 0 NL=   2 NS=   1.
         I=   1 JX=  18 NP=   3
         I=   2 JX=  19 NP=   1
 IA=     6 L=0 SC=0 ISt=    0 NBk=    0 NP=    0 IndPr=    0.
 IA=     6 ShT= 1 ShC= 1 NL=   1 NS=   1.
         I=   1 JX=   1 NP=   6
 IA=     6 L=1 SC=1 ISt=    0 NBk=    0 NP=    0 IndPr=    0.
 Electric field displacement of shell     1 is  0.00D+00
 Electric field displacement of shell     2 is  0.00D+00
 Electric field displacement of shell     3 is  0.00D+00
 Electric field displacement of shell     4 is  0.00D+00
 Electric field displacement of shell     5 is  0.00D+00
 Electric field displacement of shell     6 is  0.00D+00
 Electric field displacement of shell     7 is  0.00D+00
 Electric field displacement of shell     8 is  0.00D+00
 Electric field displacement of shell     9 is  0.00D+00
 Electric field displacement of shell    10 is  0.00D+00
 Electric field displacement of shell    11 is  0.00D+00
 Electric field displacement of shell    12 is  0.00D+00
 Electric field displacement of shell    13 is  0.00D+00
 Electric field displacement of shell    14 is  0.00D+00
 Electric field displacement of shell    15 is  0.00D+00
 Electric field displacement of shell    16 is  0.00D+00
 Electric field displacement of shell    17 is  0.00D+00
 Electric field displacement of shell    18 is  0.00D+00
 Electric field displacement of shell    19 is  0.00D+00
 Electric field displacement of shell    20 is  0.00D+00
 LdAtmC:  AtmChg=     6.000000     6.000000     1.000000     1.000000     1.000000
 LdAtmC:  AtmChg=     1.000000
 AtZEff=     -3.6000000     -3.6000000     -1.0000000     -1.0000000     -1.0000000
 AtZEff=     -1.0000000
 NEqShl: 
              1            2            3            4
     1            1            5            1            5
     2            2            6            2            6
     3            3            7            3            7
     4            4            8            4            8
     5            5            1            5            1
     6            6            2            6            2
     7            7            3            7            3
     8            8            4            8            4
     9            9           18           12           15
    10           10           19           13           16
    11           11           20           14           17
    12           12           15            9           18
    13           13           16           10           19
    14           14           17           11           20
    15           15           12           18            9
    16           16           13           19           10
    17           17           14           20           11
    18           18            9           15           12
    19           19           10           16           13
    20           20           11           17           14
 NEqBas: 
              1            2            3            4
     1            1           16            1           16
     2            2           17            2           17
     3            3          -18           -3           18
     4            4          -19            4          -19
     5            5           20            5           20
     6            6           21            6           21
     7            7          -22           -7           22
     8            8          -23            8          -23
     9            9           24            9           24
    10           10           25           10           25
    11           11           26           11           26
    12           12           27           12           27
    13           13           28          -13          -28
    14           14          -29          -14           29
    15           15          -30           15          -30
    16           16            1           16            1
    17           17            2           17            2
    18           18           -3          -18            3
    19           19           -4           19           -4
    20           20            5           20            5
    21           21            6           21            6
    22           22           -7          -22            7
    23           23           -8           23           -8
    24           24            9           24            9
    25           25           10           25           10
    26           26           11           26           11
    27           27           12           27           12
    28           28           13          -28          -13
    29           29          -14          -29           14
    30           30          -15           30          -15
    31           31           46           36           41
    32           32           47           37           42
    33           33          -48          -38           43
    34           34          -49           39          -44
    35           35           50           40           45
    36           36           41           31           46
    37           37           42           32           47
    38           38          -43          -33           48
    39           39          -44           34          -49
    40           40           45           35           50
    41           41           36           46           31
    42           42           37           47           32
    43           43          -38          -48           33
    44           44          -39           49          -34
    45           45           40           50           35
    46           46           31           41           36
    47           47           32           42           37
    48           48          -33          -43           38
    49           49          -34           44          -39
    50           50           35           45           40
 There are    16 symmetry adapted cartesian basis functions of A1  symmetry.
   1         1  16  16   1
   2         2  17  17   2
   3         4 -19 -19   4
   4         5  20  20   5
   5         6  21  21   6
   6         8 -23 -23   8
   7         9  24  24   9
   8        10  25  25  10
   9        11  26  26  11
  10        12  27  27  12
  11        15 -30 -30  15
  12        31  46  41  36
  13        32  47  42  37
  14        33 -48  43 -38
  15        34 -49 -44  39
  16        35  50  45  40
 There are     9 symmetry adapted cartesian basis functions of A2  symmetry.
  17         3 -18 -18   3
  18         7 -22 -22   7
  19        13  28  28  13
  20        14 -29 -29  14
  21        31  46 -41 -36
  22        32  47 -42 -37
  23        33 -48 -43  38
  24        34 -49  44 -39
  25        35  50 -45 -40
 There are     9 symmetry adapted cartesian basis functions of B1  symmetry.
  26         3  18  18   3
  27         7  22  22   7
  28        13 -28 -28  13
  29        14  29  29  14
  30        31 -46  41 -36
  31        32 -47  42 -37
  32        33  48  43  38
  33        34  49 -44 -39
  34        35 -50  45 -40
 There are    16 symmetry adapted cartesian basis functions of B2  symmetry.
  35         1 -16 -16   1
  36         2 -17 -17   2
  37         4  19  19   4
  38         5 -20 -20   5
  39         6 -21 -21   6
  40         8  23  23   8
  41         9 -24 -24   9
  42        10 -25 -25  10
  43        11 -26 -26  11
  44        12 -27 -27  12
  45        15  30  30  15
  46        31 -46 -41  36
  47        32 -47 -42  37
  48        33  48 -43 -38
  49        34  49  44  39
  50        35 -50 -45  40
 Order= 1 2 4 3
 Reordered character table:
              1            2            3            4            5
     1            1            1            1            1            1
     2            2            1            1           -1           -1
     3            4            1           -1           -1            1
     4            3            1           -1            1           -1
 NEqShl: 
              1            2            3            4
     1            1            5            1            5
     2            2            6            2            6
     3            3            7            3            7
     4            4            8            4            8
     5            5            1            5            1
     6            6            2            6            2
     7            7            3            7            3
     8            8            4            8            4
     9            9           18           12           15
    10           10           19           13           16
    11           11           20           14           17
    12           12           15            9           18
    13           13           16           10           19
    14           14           17           11           20
    15           15           12           18            9
    16           16           13           19           10
    17           17           14           20           11
    18           18            9           15           12
    19           19           10           16           13
    20           20           11           17           14
 NEqBas: 
              1            2            3            4
     1            1           16            1           16
     2            2           17            2           17
     3            3          -18           -3           18
     4            4          -19            4          -19
     5            5           20            5           20
     6            6           21            6           21
     7            7          -22           -7           22
     8            8          -23            8          -23
     9            9           24            9           24
    10           10           25           10           25
    11           11           26           11           26
    12           12           27           12           27
    13           13           28          -13          -28
    14           14          -29          -14           29
    15           15          -30           15          -30
    16           16            1           16            1
    17           17            2           17            2
    18           18           -3          -18            3
    19           19           -4           19           -4
    20           20            5           20            5
    21           21            6           21            6
    22           22           -7          -22            7
    23           23           -8           23           -8
    24           24            9           24            9
    25           25           10           25           10
    26           26           11           26           11
    27           27           12           27           12
    28           28           13          -28          -13
    29           29          -14          -29           14
    30           30          -15           30          -15
    31           31           46           36           41
    32           32           47           37           42
    33           33          -48          -38           43
    34           34          -49           39          -44
    35           35           50           40           45
    36           36           41           31           46
    37           37           42           32           47
    38           38          -43          -33           48
    39           39          -44           34          -49
    40           40           45           35           50
    41           41           36           46           31
    42           42           37           47           32
    43           43          -38          -48           33
    44           44          -39           49          -34
    45           45           40           50           35
    46           46           31           41           36
    47           47           32           42           37
    48           48          -33          -43           38
    49           49          -34           44          -39
    50           50           35           45           40
 There are    16 symmetry adapted basis functions of A1  symmetry.
   1         1  16  16   1
   2         2  17  17   2
   3         4 -19 -19   4
   4         5  20  20   5
   5         6  21  21   6
   6         8 -23 -23   8
   7         9  24  24   9
   8        10  25  25  10
   9        11  26  26  11
  10        12  27  27  12
  11        15 -30 -30  15
  12        31  46  41  36
  13        32  47  42  37
  14        33 -48  43 -38
  15        34 -49 -44  39
  16        35  50  45  40
 There are     9 symmetry adapted basis functions of A2  symmetry.
  17         3 -18 -18   3
  18         7 -22 -22   7
  19        13  28  28  13
  20        14 -29 -29  14
  21        31  46 -41 -36
  22        32  47 -42 -37
  23        33 -48 -43  38
  24        34 -49  44 -39
  25        35  50 -45 -40
 There are     9 symmetry adapted basis functions of B1  symmetry.
  26         3  18  18   3
  27         7  22  22   7
  28        13 -28 -28  13
  29        14  29  29  14
  30        31 -46  41 -36
  31        32 -47  42 -37
  32        33  48  43  38
  33        34  49 -44 -39
  34        35 -50  45 -40
 There are    16 symmetry adapted basis functions of B2  symmetry.
  35         1 -16 -16   1
  36         2 -17 -17   2
  37         4  19  19   4
  38         5 -20 -20   5
  39         6 -21 -21   6
  40         8  23  23   8
  41         9 -24 -24   9
  42        10 -25 -25  10
  43        11 -26 -26  11
  44        12 -27 -27  12
  45        15  30  30  15
  46        31 -46 -41  36
  47        32 -47 -42  37
  48        33  48 -43 -38
  49        34  49  44  39
  50        35 -50 -45  40
 Order= 1 2 4 3
 Reordered character table:
              1            2            3            4            5
     1            1            1            1            1            1
     2            2            1            1           -1           -1
     3            4            1           -1           -1            1
     4            3            1           -1            1           -1
    50 basis functions,    84 primitive gaussians,    50 cartesian basis functions
     8 alpha electrons        8 beta electrons
       nuclear repulsion energy        34.1846203676 Hartrees.
 IS=     1 IAt=     1 ISR=     1 T=0 IP=      1 IndIP=      1 IndIPD=      0 C=  5.363452D-01  0.000000D+00                             NZ=T
 IS=     1 IAt=     1 ISR=     1 T=0 IP=      2 IndIP=      2 IndIPD=      1 C=  9.894521D-01  0.000000D+00                             NZ=T
 IS=     1 IAt=     1 ISR=     1 T=0 IP=      3 IndIP=      3 IndIPD=      2 C=  1.597283D+00  0.000000D+00                             NZ=T
 IS=     1 IAt=     1 ISR=     1 T=0 IP=      4 IndIP=      4 IndIPD=      3 C=  2.079187D+00  0.000000D+00                             NZ=T
 IS=     1 IAt=     1 ISR=     1 T=0 IP=      5 IndIP=      5 IndIPD=      4 C=  1.774174D+00  0.000000D+00                             NZ=T
 IS=     1 IAt=     1 ISR=     1 T=0 IP=      6 IndIP=      6 IndIPD=      5 C=  6.125797D-01  0.000000D+00                             NZ=T
 IS=     2 IAt=     1 ISR=     2 T=1 IP=      1 IndIP=      7 IndIPD=      0 C= -3.995564D-01  1.296082D+00                             NZ=T
 IS=     2 IAt=     1 ISR=     2 T=1 IP=      2 IndIP=      8 IndIPD=      1 C= -1.841552D-01  9.937536D-01                             NZ=T
 IS=     2 IAt=     1 ISR=     2 T=1 IP=      3 IndIP=      9 IndIPD=      2 C=  5.163903D-01  4.959527D-01                             NZ=T
 IS=     3 IAt=     1 ISR=     3 T=1 IP=      1 IndIP=     10 IndIPD=      0 C=  1.876179D-01  1.541276D-01                             NZ=T
 IS=     4 IAt=     1 ISR=     4 T=2 IP=      1 IndIP=     11 IndIPD=      1 C=  0.000000D+00  0.000000D+00  1.113825D+00  0.000000D+00 NZ=T
 IS=     5 IAt=     2 ISR=     1 T=0 IP=      1 IndIP=     12 IndIPD=      0 C=  5.363452D-01  0.000000D+00                             NZ=T
 IS=     5 IAt=     2 ISR=     1 T=0 IP=      2 IndIP=     13 IndIPD=      1 C=  9.894521D-01  0.000000D+00                             NZ=T
 IS=     5 IAt=     2 ISR=     1 T=0 IP=      3 IndIP=     14 IndIPD=      2 C=  1.597283D+00  0.000000D+00                             NZ=T
 IS=     5 IAt=     2 ISR=     1 T=0 IP=      4 IndIP=     15 IndIPD=      3 C=  2.079187D+00  0.000000D+00                             NZ=T
 IS=     5 IAt=     2 ISR=     1 T=0 IP=      5 IndIP=     16 IndIPD=      4 C=  1.774174D+00  0.000000D+00                             NZ=T
 IS=     5 IAt=     2 ISR=     1 T=0 IP=      6 IndIP=     17 IndIPD=      5 C=  6.125797D-01  0.000000D+00                             NZ=T
 IS=     6 IAt=     2 ISR=     2 T=1 IP=      1 IndIP=     18 IndIPD=      0 C= -3.995564D-01  1.296082D+00                             NZ=T
 IS=     6 IAt=     2 ISR=     2 T=1 IP=      2 IndIP=     19 IndIPD=      1 C= -1.841552D-01  9.937536D-01                             NZ=T
 IS=     6 IAt=     2 ISR=     2 T=1 IP=      3 IndIP=     20 IndIPD=      2 C=  5.163903D-01  4.959527D-01                             NZ=T
 IS=     7 IAt=     2 ISR=     3 T=1 IP=      1 IndIP=     21 IndIPD=      0 C=  1.876179D-01  1.541276D-01                             NZ=T
 IS=     8 IAt=     2 ISR=     4 T=2 IP=      1 IndIP=     22 IndIPD=      2 C=  0.000000D+00  0.000000D+00  1.113825D+00  0.000000D+00 NZ=T
 IS=     9 IAt=     3 ISR=     1 T=0 IP=      1 IndIP=     23 IndIPD=      0 C=  2.149354D-01  0.000000D+00                             NZ=T
 IS=     9 IAt=     3 ISR=     1 T=0 IP=      2 IndIP=     24 IndIPD=      1 C=  3.645712D-01  0.000000D+00                             NZ=T
 IS=     9 IAt=     3 ISR=     1 T=0 IP=      3 IndIP=     25 IndIPD=      2 C=  4.150514D-01  0.000000D+00                             NZ=T
 IS=    10 IAt=     3 ISR=     2 T=0 IP=      1 IndIP=     26 IndIPD=      0 C=  1.813806D-01  0.000000D+00                             NZ=T
 IS=    11 IAt=     3 ISR=     3 T=1 IP=      1 IndIP=     27 IndIPD=      0 C=  0.000000D+00  1.605761D+00                             NZ=T
 IS=    12 IAt=     4 ISR=     1 T=0 IP=      1 IndIP=     28 IndIPD=      0 C=  2.149354D-01  0.000000D+00                             NZ=T
 IS=    12 IAt=     4 ISR=     1 T=0 IP=      2 IndIP=     29 IndIPD=      1 C=  3.645712D-01  0.000000D+00                             NZ=T
 IS=    12 IAt=     4 ISR=     1 T=0 IP=      3 IndIP=     30 IndIPD=      2 C=  4.150514D-01  0.000000D+00                             NZ=T
 IS=    13 IAt=     4 ISR=     2 T=0 IP=      1 IndIP=     31 IndIPD=      0 C=  1.813806D-01  0.000000D+00                             NZ=T
 IS=    14 IAt=     4 ISR=     3 T=1 IP=      1 IndIP=     32 IndIPD=      0 C=  0.000000D+00  1.605761D+00                             NZ=T
 IS=    15 IAt=     5 ISR=     1 T=0 IP=      1 IndIP=     33 IndIPD=      0 C=  2.149354D-01  0.000000D+00                             NZ=T
 IS=    15 IAt=     5 ISR=     1 T=0 IP=      2 IndIP=     34 IndIPD=      1 C=  3.645712D-01  0.000000D+00                             NZ=T
 IS=    15 IAt=     5 ISR=     1 T=0 IP=      3 IndIP=     35 IndIPD=      2 C=  4.150514D-01  0.000000D+00                             NZ=T
 IS=    16 IAt=     5 ISR=     2 T=0 IP=      1 IndIP=     36 IndIPD=      0 C=  1.813806D-01  0.000000D+00                             NZ=T
 IS=    17 IAt=     5 ISR=     3 T=1 IP=      1 IndIP=     37 IndIPD=      0 C=  0.000000D+00  1.605761D+00                             NZ=T
 IS=    18 IAt=     6 ISR=     1 T=0 IP=      1 IndIP=     38 IndIPD=      0 C=  2.149354D-01  0.000000D+00                             NZ=T
 IS=    18 IAt=     6 ISR=     1 T=0 IP=      2 IndIP=     39 IndIPD=      1 C=  3.645712D-01  0.000000D+00                             NZ=T
 IS=    18 IAt=     6 ISR=     1 T=0 IP=      3 IndIP=     40 IndIPD=      2 C=  4.150514D-01  0.000000D+00                             NZ=T
 IS=    19 IAt=     6 ISR=     2 T=0 IP=      1 IndIP=     41 IndIPD=      0 C=  1.813806D-01  0.000000D+00                             NZ=T
 IS=    20 IAt=     6 ISR=     3 T=1 IP=      1 IndIP=     42 IndIPD=      0 C=  0.000000D+00  1.605761D+00                             NZ=T
 IExCor=    0 DFT=F Ex=HF Corr=None ExCW=0 ScaHFX=  1.000000
 ScaDFX=  1.000000  1.000000  1.000000  1.000000 ScalE2=  1.000000  1.000000
 IRadAn=      5 IRanWt=     -1 IRanGd=            0 ICorTp=0 IEmpDi=  4
 NAtoms=    6 NActive=    6 NUniq=    2 SFac= 4.00D+00 NAtFMM=   60 NAOKFM=F Big=F
 Integral buffers will be    131072 words long.
 Raffenetti 1 integral format.
 Two-electron integral symmetry is turned on.
 Pair potential:
 Leave Link  301 at Sat May 31 13:42:28 2025, MaxMem=  2147483648 cpu:               0.4 elap:               0.1
 GetPCM: File not found, return IValue=0.
 NPDir=0 NMtPBC=     1 NCelOv=     1 NCel=       1 NClECP=     1 NCelD=      1
         NCelK=      1 NCelE2=     1 NClLst=     1 CellRange=     0.0.
 One-electron integrals computed using PRISM.
 Entering OneElI...
 OneElI was handed  2147480629 working-precision words.
 Calculate overlap and kinetic energy integrals
    NBasis =  50  MinDer = 0  MaxDer = 0
 Requested accuracy = 0.1000D-12
 ShPair: Thresh= 1.00D-13 NBox=     0 BxSize= 0.00D+00 RnKept= 5.01D+00
         NSMCal=                  210 NSMKep=                 210
 Symmetry will be used
 PrmmSu-InSpLW:  IPartL=    0 NPrtUS=    8 NPrtUL=    1 DoSpLW=F IThBeg=    0 IThEnd=    7 NThAct=    8.
 PrsmSu:  NPrtUS=   8 ThrOK=T IAlg=1 NPAlg=2 LenDen=           0 ISkipM=0 DoSpLW=F IThBeg=    0 IThEnd=    7.
 Prism:   IPart=     0 DynPar=F LinDyn=F Incr=           1.
 PRISM was handed   268422824 working-precision words and   210 shell-pairs
 PRISM was handed   268422824 working-precision words and   210 shell-pairs
 PRISM was handed   268422824 working-precision words and   210 shell-pairs
 PRISM was handed   268422824 working-precision words and   210 shell-pairs
 PRISM was handed   268422824 working-precision words and   210 shell-pairs
 PRISM was handed   268422824 working-precision words and   210 shell-pairs
 PRISM was handed   268422824 working-precision words and   210 shell-pairs
 PRISM was handed   268422824 working-precision words and   210 shell-pairs
 IPart=  5 NShTot=           0 NBatch=           0 AvBLen=         0.0
 IPart=  6 NShTot=           0 NBatch=           0 AvBLen=         0.0
 IPart=  7 NShTot=           0 NBatch=           0 AvBLen=         0.0
 IPart=  4 NShTot=           0 NBatch=           0 AvBLen=         0.0
 PrsmSu-ThDecC:  IPartSL=    5    0 NPrtUSL=    8    1 IThBeg=    0 IThEnd=    7 CPU=   -1 GPU=   -1 NThAct=    8.
 PrsmSu-ThDecC:  IPartSL=    7    0 NPrtUSL=    8    1 IThBeg=    0 IThEnd=    7 CPU=   -1 GPU=   -1 NThAct=    7.
 PrsmSu-ThDecC:  IPartSL=    6    0 NPrtUSL=    8    1 IThBeg=    0 IThEnd=    7 CPU=   -1 GPU=   -1 NThAct=    6.
 PrsmSu-ThDecC:  IPartSL=    4    0 NPrtUSL=    8    1 IThBeg=    0 IThEnd=    7 CPU=   -1 GPU=   -1 NThAct=    5.
 IPart=  3 NShTot=           6 NBatch=           6 AvBLen=         1.0
 PrsmSu-ThDecC:  IPartSL=    3    0 NPrtUSL=    8    1 IThBeg=    0 IThEnd=    7 CPU=   -1 GPU=   -1 NThAct=    4.
 IPart=  2 NShTot=           7 NBatch=           7 AvBLen=         1.0
 PrsmSu-ThDecC:  IPartSL=    2    0 NPrtUSL=    8    1 IThBeg=    0 IThEnd=    7 CPU=   -1 GPU=   -1 NThAct=    3.
 IPart=  1 NShTot=          24 NBatch=          24 AvBLen=         1.0
 PrsmSu-ThDecC:  IPartSL=    1    0 NPrtUSL=    8    1 IThBeg=    0 IThEnd=    7 CPU=   -1 GPU=   -1 NThAct=    2.
 IPart=  0 NShTot=          31 NBatch=          31 AvBLen=         1.0
 PrsmSu-ThDecC:  IPartSL=    0    0 NPrtUSL=    8    1 IThBeg=    0 IThEnd=    7 CPU=   -1 GPU=   -1 NThAct=    1.
 PrSmSu:  NxtVal=              9.
 *** Overlap *** 
                1             2             3             4             5 
      1  0.100000D+01
      2  0.219059D+00  0.100000D+01
      3  0.000000D+00  0.000000D+00  0.100000D+01
      4  0.000000D+00  0.000000D+00  0.000000D+00  0.100000D+01
      5  0.000000D+00  0.000000D+00  0.000000D+00  0.000000D+00  0.100000D+01
      6  0.184261D+00  0.812273D+00  0.000000D+00  0.000000D+00  0.000000D+00
      7  0.000000D+00  0.000000D+00  0.569754D+00  0.000000D+00  0.000000D+00
      8  0.000000D+00  0.000000D+00  0.000000D+00  0.569754D+00  0.000000D+00
      9  0.000000D+00  0.000000D+00  0.000000D+00  0.000000D+00  0.569754D+00
     10  0.791027D-01  0.710235D+00  0.000000D+00  0.000000D+00  0.000000D+00
     11  0.791027D-01  0.710235D+00  0.000000D+00  0.000000D+00  0.000000D+00
     12  0.791027D-01  0.710235D+00  0.000000D+00  0.000000D+00  0.000000D+00
     13  0.000000D+00  0.000000D+00  0.000000D+00  0.000000D+00  0.000000D+00
     14  0.000000D+00  0.000000D+00  0.000000D+00  0.000000D+00  0.000000D+00
     15  0.000000D+00  0.000000D+00  0.000000D+00  0.000000D+00  0.000000D+00
     16  0.693989D-05  0.217761D-01  0.000000D+00 -0.469014D-01  0.000000D+00
     17  0.217761D-01  0.215592D+00  0.000000D+00 -0.295171D+00  0.000000D+00
     18  0.000000D+00  0.000000D+00  0.124086D+00  0.000000D+00  0.000000D+00
     19  0.469014D-01  0.295171D+00  0.000000D+00 -0.341867D+00  0.000000D+00
     20  0.000000D+00  0.000000D+00  0.000000D+00  0.000000D+00  0.124086D+00
     21  0.668118D-01  0.369928D+00  0.000000D+00 -0.256614D+00  0.000000D+00
     22  0.000000D+00  0.000000D+00  0.250190D+00  0.000000D+00  0.000000D+00
     23  0.132142D+00  0.568482D+00  0.000000D+00 -0.160903D+00  0.000000D+00
     24  0.000000D+00  0.000000D+00  0.000000D+00  0.000000D+00  0.250190D+00
     25  0.131576D-02  0.999057D-01  0.000000D+00 -0.150704D+00  0.000000D+00
     26  0.594143D-01  0.349132D+00  0.000000D+00 -0.423938D+00  0.000000D+00
     27  0.131576D-02  0.999057D-01  0.000000D+00 -0.150704D+00  0.000000D+00
     28  0.000000D+00  0.000000D+00  0.195346D+00  0.000000D+00  0.000000D+00
     29  0.000000D+00  0.000000D+00  0.000000D+00  0.000000D+00  0.000000D+00
     30  0.000000D+00  0.000000D+00  0.000000D+00  0.000000D+00  0.195346D+00
     31  0.336997D-01  0.277856D+00  0.302193D+00  0.115430D+00  0.186763D+00
     32  0.929395D-01  0.479121D+00  0.215096D+00  0.821612D-01  0.132935D+00
     33 -0.386828D-01 -0.239370D+00 -0.184839D+00 -0.129894D+00 -0.210166D+00
     34 -0.147758D-01 -0.914330D-01 -0.129894D+00  0.105604D+00 -0.802777D-01
     35 -0.239070D-01 -0.147937D+00 -0.210166D+00 -0.802777D-01  0.253320D-01
     36  0.336997D-01  0.277856D+00 -0.302193D+00  0.115430D+00  0.186763D+00
     37  0.929395D-01  0.479121D+00 -0.215096D+00  0.821612D-01  0.132935D+00
     38  0.386828D-01  0.239370D+00 -0.184839D+00  0.129894D+00  0.210166D+00
     39 -0.147758D-01 -0.914330D-01  0.129894D+00  0.105604D+00 -0.802777D-01
     40 -0.239070D-01 -0.147937D+00  0.210166D+00 -0.802777D-01  0.253320D-01
     41  0.182696D-03  0.171926D-01  0.154693D-01 -0.292302D-01  0.956045D-02
     42  0.215185D-01  0.151798D+00  0.652313D-01 -0.123258D+00  0.403146D-01
     43 -0.128836D-04 -0.850319D-02 -0.459961D-02  0.173217D-01 -0.566546D-02
     44  0.243443D-04  0.160673D-01  0.173217D-01 -0.281629D-01  0.107052D-01
     45 -0.796237D-05 -0.525519D-02 -0.566546D-02  0.107052D-01  0.106601D-02
     46  0.182696D-03  0.171926D-01 -0.154693D-01 -0.292302D-01  0.956045D-02
     47  0.215185D-01  0.151798D+00 -0.652313D-01 -0.123258D+00  0.403146D-01
     48  0.128836D-04  0.850319D-02 -0.459961D-02 -0.173217D-01  0.566546D-02
     49  0.243443D-04  0.160673D-01 -0.173217D-01 -0.281629D-01  0.107052D-01
     50 -0.796237D-05 -0.525519D-02  0.566546D-02  0.107052D-01  0.106601D-02
                6             7             8             9            10 
      6  0.100000D+01
      7  0.000000D+00  0.100000D+01
      8  0.000000D+00  0.000000D+00  0.100000D+01
      9  0.000000D+00  0.000000D+00  0.000000D+00  0.100000D+01
     10  0.629936D+00  0.000000D+00  0.000000D+00  0.000000D+00  0.100000D+01
     11  0.629936D+00  0.000000D+00  0.000000D+00  0.000000D+00  0.333333D+00
     12  0.629936D+00  0.000000D+00  0.000000D+00  0.000000D+00  0.333333D+00
     13  0.000000D+00  0.000000D+00  0.000000D+00  0.000000D+00  0.000000D+00
     14  0.000000D+00  0.000000D+00  0.000000D+00  0.000000D+00  0.000000D+00
     15  0.000000D+00  0.000000D+00  0.000000D+00  0.000000D+00  0.000000D+00
     16  0.668118D-01  0.000000D+00 -0.132142D+00  0.000000D+00  0.131576D-02
     17  0.369928D+00  0.000000D+00 -0.568482D+00  0.000000D+00  0.999057D-01
     18  0.000000D+00  0.250190D+00  0.000000D+00  0.000000D+00  0.000000D+00
     19  0.256614D+00  0.000000D+00 -0.160903D+00  0.000000D+00  0.150704D+00
     20  0.000000D+00  0.000000D+00  0.000000D+00  0.250190D+00  0.000000D+00
     21  0.590962D+00  0.000000D+00 -0.606134D+00  0.000000D+00  0.264233D+00
     22  0.000000D+00  0.590962D+00  0.000000D+00  0.000000D+00  0.000000D+00
     23  0.606134D+00  0.000000D+00 -0.307342D-01  0.000000D+00  0.447632D+00
     24  0.000000D+00  0.000000D+00  0.000000D+00  0.590962D+00  0.000000D+00
     25  0.264233D+00  0.000000D+00 -0.447632D+00  0.000000D+00  0.825648D-01
     26  0.361060D+00  0.000000D+00 -0.422858D+00  0.000000D+00  0.164809D+00
     27  0.264233D+00  0.000000D+00 -0.447632D+00  0.000000D+00  0.275216D-01
     28  0.000000D+00  0.163510D+00  0.000000D+00  0.000000D+00  0.000000D+00
     29  0.000000D+00  0.000000D+00  0.000000D+00  0.000000D+00  0.000000D+00
     30  0.000000D+00  0.000000D+00  0.000000D+00  0.163510D+00  0.000000D+00
     31  0.379674D+00  0.417038D+00  0.159297D+00  0.257740D+00  0.343246D+00
     32  0.707506D+00  0.470498D+00  0.179718D+00  0.290780D+00  0.406223D+00
     33 -0.140051D+00  0.406304D-01 -0.631110D-01 -0.102112D+00 -0.174697D+00
     34 -0.534958D-01 -0.631110D-01  0.181747D+00 -0.390043D-01 -0.171932D+00
     35 -0.865552D-01 -0.102112D+00 -0.390043D-01  0.142746D+00 -0.278182D+00
     36  0.379674D+00 -0.417038D+00  0.159297D+00  0.257740D+00  0.343246D+00
     37  0.707506D+00 -0.470498D+00  0.179718D+00  0.290780D+00  0.406223D+00
     38  0.140051D+00  0.406304D-01  0.631110D-01  0.102112D+00  0.174697D+00
     39 -0.534958D-01  0.631110D-01  0.181747D+00 -0.390043D-01 -0.171932D+00
     40 -0.865552D-01  0.102112D+00 -0.390043D-01  0.142746D+00 -0.278182D+00
     41  0.105883D+00  0.115848D+00 -0.218902D+00  0.715971D-01  0.106888D-01
     42  0.326053D+00  0.216828D+00 -0.409710D+00  0.134006D+00  0.115110D+00
     43 -0.354349D-01  0.102801D-01  0.789910D-01 -0.258359D-01 -0.225155D-02
     44  0.669564D-01  0.789910D-01 -0.971744D-01  0.488185D-01  0.109617D-01
     45 -0.218997D-01 -0.258359D-01  0.488185D-01  0.361167D-01 -0.358530D-02
     46  0.105883D+00 -0.115848D+00 -0.218902D+00  0.715971D-01  0.106888D-01
     47  0.326053D+00 -0.216828D+00 -0.409710D+00  0.134006D+00  0.115110D+00
     48  0.354349D-01  0.102801D-01 -0.789910D-01  0.258359D-01  0.225155D-02
     49  0.669564D-01 -0.789910D-01 -0.971744D-01  0.488185D-01  0.109617D-01
     50 -0.218997D-01  0.258359D-01  0.488185D-01  0.361167D-01 -0.358530D-02
               11            12            13            14            15 
     11  0.100000D+01
     12  0.333333D+00  0.100000D+01
     13  0.000000D+00  0.000000D+00  0.100000D+01
     14  0.000000D+00  0.000000D+00  0.000000D+00  0.100000D+01
     15  0.000000D+00  0.000000D+00  0.000000D+00  0.000000D+00  0.100000D+01
     16  0.594143D-01  0.131576D-02  0.000000D+00  0.000000D+00  0.000000D+00
     17  0.349132D+00  0.999057D-01  0.000000D+00  0.000000D+00  0.000000D+00
     18  0.000000D+00  0.000000D+00 -0.195346D+00  0.000000D+00  0.000000D+00
     19  0.423938D+00  0.150704D+00  0.000000D+00  0.000000D+00  0.000000D+00
     20  0.000000D+00  0.000000D+00  0.000000D+00  0.000000D+00 -0.195346D+00
     21  0.361060D+00  0.264233D+00  0.000000D+00  0.000000D+00  0.000000D+00
     22  0.000000D+00  0.000000D+00 -0.163510D+00  0.000000D+00  0.000000D+00
     23  0.422858D+00  0.447632D+00  0.000000D+00  0.000000D+00  0.000000D+00
     24  0.000000D+00  0.000000D+00  0.000000D+00  0.000000D+00 -0.163510D+00
     25  0.164809D+00  0.275216D-01  0.000000D+00  0.000000D+00  0.000000D+00
     26  0.492826D+00  0.164809D+00  0.000000D+00  0.000000D+00  0.000000D+00
     27  0.164809D+00  0.825648D-01  0.000000D+00  0.000000D+00  0.000000D+00
     28  0.000000D+00  0.000000D+00 -0.329297D+00  0.000000D+00  0.000000D+00
     29  0.000000D+00  0.000000D+00  0.000000D+00  0.825648D-01  0.000000D+00
     30  0.000000D+00  0.000000D+00  0.000000D+00  0.000000D+00 -0.329297D+00
     31  0.152416D+00  0.205157D+00  0.147820D+00  0.239170D+00  0.913567D-01
     32  0.361371D+00  0.373767D+00  0.347433D-01  0.562141D-01  0.214723D-01
     33 -0.151212D+00 -0.233822D+00 -0.140427D+00 -0.227208D+00 -0.143094D+00
     34  0.474428D-01 -0.893139D-01  0.150078D+00 -0.143094D+00  0.927521D-01
     35 -0.934533D-01  0.257068D-01 -0.143094D+00  0.699421D-02  0.267160D-02
     36  0.152416D+00  0.205157D+00 -0.147820D+00 -0.239170D+00  0.913567D-01
     37  0.361371D+00  0.373767D+00 -0.347433D-01 -0.562141D-01  0.214723D-01
     38  0.151212D+00  0.233822D+00 -0.140427D+00 -0.227208D+00  0.143094D+00
     39  0.474428D-01 -0.893139D-01 -0.150078D+00  0.143094D+00  0.927521D-01
     40 -0.934533D-01  0.257068D-01  0.143094D+00 -0.699421D-02  0.267160D-02
     41  0.275374D-01  0.663767D-02 -0.214525D-01  0.701655D-02 -0.132582D-01
     42  0.153361D+00  0.105913D+00 -0.487022D-01  0.159292D-01 -0.300993D-01
     43 -0.173950D-01 -0.301357D-02  0.895310D-02 -0.292833D-02  0.912318D-02
     44  0.261616D-01  0.569433D-02 -0.248192D-01  0.912318D-02 -0.153389D-01
     45 -0.107506D-01  0.331317D-03  0.912318D-02  0.901436D-04 -0.170332D-03
     46  0.275374D-01  0.663767D-02  0.214525D-01 -0.701655D-02 -0.132582D-01
     47  0.153361D+00  0.105913D+00  0.487022D-01 -0.159292D-01 -0.300993D-01
     48  0.173950D-01  0.301357D-02  0.895310D-02 -0.292833D-02 -0.912318D-02
     49  0.261616D-01  0.569433D-02  0.248192D-01 -0.912318D-02 -0.153389D-01
     50 -0.107506D-01  0.331317D-03 -0.912318D-02 -0.901436D-04 -0.170332D-03
               16            17            18            19            20 
     16  0.100000D+01
     17  0.219059D+00  0.100000D+01
     18  0.000000D+00  0.000000D+00  0.100000D+01
     19  0.000000D+00  0.000000D+00  0.000000D+00  0.100000D+01
     20  0.000000D+00  0.000000D+00  0.000000D+00  0.000000D+00  0.100000D+01
     21  0.184261D+00  0.812273D+00  0.000000D+00  0.000000D+00  0.000000D+00
     22  0.000000D+00  0.000000D+00  0.569754D+00  0.000000D+00  0.000000D+00
     23  0.000000D+00  0.000000D+00  0.000000D+00  0.569754D+00  0.000000D+00
     24  0.000000D+00  0.000000D+00  0.000000D+00  0.000000D+00  0.569754D+00
     25  0.791027D-01  0.710235D+00  0.000000D+00  0.000000D+00  0.000000D+00
     26  0.791027D-01  0.710235D+00  0.000000D+00  0.000000D+00  0.000000D+00
     27  0.791027D-01  0.710235D+00  0.000000D+00  0.000000D+00  0.000000D+00
     28  0.000000D+00  0.000000D+00  0.000000D+00  0.000000D+00  0.000000D+00
     29  0.000000D+00  0.000000D+00  0.000000D+00  0.000000D+00  0.000000D+00
     30  0.000000D+00  0.000000D+00  0.000000D+00  0.000000D+00  0.000000D+00
     31  0.182696D-03  0.171926D-01  0.154693D-01  0.292302D-01  0.956045D-02
     32  0.215185D-01  0.151798D+00  0.652313D-01  0.123258D+00  0.403146D-01
     33 -0.128836D-04 -0.850319D-02 -0.459961D-02 -0.173217D-01 -0.566546D-02
     34 -0.243443D-04 -0.160673D-01 -0.173217D-01 -0.281629D-01 -0.107052D-01
     35 -0.796237D-05 -0.525519D-02 -0.566546D-02 -0.107052D-01  0.106601D-02
     36  0.182696D-03  0.171926D-01 -0.154693D-01  0.292302D-01  0.956045D-02
     37  0.215185D-01  0.151798D+00 -0.652313D-01  0.123258D+00  0.403146D-01
     38  0.128836D-04  0.850319D-02 -0.459961D-02  0.173217D-01  0.566546D-02
     39 -0.243443D-04 -0.160673D-01  0.173217D-01 -0.281629D-01 -0.107052D-01
     40 -0.796237D-05 -0.525519D-02  0.566546D-02 -0.107052D-01  0.106601D-02
     41  0.336997D-01  0.277856D+00  0.302193D+00 -0.115430D+00  0.186763D+00
     42  0.929395D-01  0.479121D+00  0.215096D+00 -0.821612D-01  0.132935D+00
     43 -0.386828D-01 -0.239370D+00 -0.184839D+00  0.129894D+00 -0.210166D+00
     44  0.147758D-01  0.914330D-01  0.129894D+00  0.105604D+00  0.802777D-01
     45 -0.239070D-01 -0.147937D+00 -0.210166D+00  0.802777D-01  0.253320D-01
     46  0.336997D-01  0.277856D+00 -0.302193D+00 -0.115430D+00  0.186763D+00
     47  0.929395D-01  0.479121D+00 -0.215096D+00 -0.821612D-01  0.132935D+00
     48  0.386828D-01  0.239370D+00 -0.184839D+00 -0.129894D+00  0.210166D+00
     49  0.147758D-01  0.914330D-01 -0.129894D+00  0.105604D+00  0.802777D-01
     50 -0.239070D-01 -0.147937D+00  0.210166D+00  0.802777D-01  0.253320D-01
               21            22            23            24            25 
     21  0.100000D+01
     22  0.000000D+00  0.100000D+01
     23  0.000000D+00  0.000000D+00  0.100000D+01
     24  0.000000D+00  0.000000D+00  0.000000D+00  0.100000D+01
     25  0.629936D+00  0.000000D+00  0.000000D+00  0.000000D+00  0.100000D+01
     26  0.629936D+00  0.000000D+00  0.000000D+00  0.000000D+00  0.333333D+00
     27  0.629936D+00  0.000000D+00  0.000000D+00  0.000000D+00  0.333333D+00
     28  0.000000D+00  0.000000D+00  0.000000D+00  0.000000D+00  0.000000D+00
     29  0.000000D+00  0.000000D+00  0.000000D+00  0.000000D+00  0.000000D+00
     30  0.000000D+00  0.000000D+00  0.000000D+00  0.000000D+00  0.000000D+00
     31  0.105883D+00  0.115848D+00  0.218902D+00  0.715971D-01  0.106888D-01
     32  0.326053D+00  0.216828D+00  0.409710D+00  0.134006D+00  0.115110D+00
     33 -0.354349D-01  0.102801D-01 -0.789910D-01 -0.258359D-01 -0.225155D-02
     34 -0.669564D-01 -0.789910D-01 -0.971744D-01 -0.488185D-01 -0.109617D-01
     35 -0.218997D-01 -0.258359D-01 -0.488185D-01  0.361167D-01 -0.358530D-02
     36  0.105883D+00 -0.115848D+00  0.218902D+00  0.715971D-01  0.106888D-01
     37  0.326053D+00 -0.216828D+00  0.409710D+00  0.134006D+00  0.115110D+00
     38  0.354349D-01  0.102801D-01  0.789910D-01  0.258359D-01  0.225155D-02
     39 -0.669564D-01  0.789910D-01 -0.971744D-01 -0.488185D-01 -0.109617D-01
     40 -0.218997D-01  0.258359D-01 -0.488185D-01  0.361167D-01 -0.358530D-02
     41  0.379674D+00  0.417038D+00 -0.159297D+00  0.257740D+00  0.343246D+00
     42  0.707506D+00  0.470498D+00 -0.179718D+00  0.290780D+00  0.406223D+00
     43 -0.140051D+00  0.406304D-01  0.631110D-01 -0.102112D+00 -0.174697D+00
     44  0.534958D-01  0.631110D-01  0.181747D+00  0.390043D-01  0.171932D+00
     45 -0.865552D-01 -0.102112D+00  0.390043D-01  0.142746D+00 -0.278182D+00
     46  0.379674D+00 -0.417038D+00 -0.159297D+00  0.257740D+00  0.343246D+00
     47  0.707506D+00 -0.470498D+00 -0.179718D+00  0.290780D+00  0.406223D+00
     48  0.140051D+00  0.406304D-01 -0.631110D-01  0.102112D+00  0.174697D+00
     49  0.534958D-01 -0.631110D-01  0.181747D+00  0.390043D-01  0.171932D+00
     50 -0.865552D-01  0.102112D+00  0.390043D-01  0.142746D+00 -0.278182D+00
               26            27            28            29            30 
     26  0.100000D+01
     27  0.333333D+00  0.100000D+01
     28  0.000000D+00  0.000000D+00  0.100000D+01
     29  0.000000D+00  0.000000D+00  0.000000D+00  0.100000D+01
     30  0.000000D+00  0.000000D+00  0.000000D+00  0.000000D+00  0.100000D+01
     31  0.275374D-01  0.663767D-02  0.214525D-01  0.701655D-02  0.132582D-01
     32  0.153361D+00  0.105913D+00  0.487022D-01  0.159292D-01  0.300993D-01
     33 -0.173950D-01 -0.301357D-02 -0.895310D-02 -0.292833D-02 -0.912318D-02
     34 -0.261616D-01 -0.569433D-02 -0.248192D-01 -0.912318D-02 -0.153389D-01
     35 -0.107506D-01  0.331317D-03 -0.912318D-02  0.901436D-04  0.170332D-03
     36  0.275374D-01  0.663767D-02 -0.214525D-01 -0.701655D-02  0.132582D-01
     37  0.153361D+00  0.105913D+00 -0.487022D-01 -0.159292D-01  0.300993D-01
     38  0.173950D-01  0.301357D-02 -0.895310D-02 -0.292833D-02  0.912318D-02
     39 -0.261616D-01 -0.569433D-02  0.248192D-01  0.912318D-02 -0.153389D-01
     40 -0.107506D-01  0.331317D-03  0.912318D-02 -0.901436D-04  0.170332D-03
     41  0.152416D+00  0.205157D+00 -0.147820D+00  0.239170D+00 -0.913567D-01
     42  0.361371D+00  0.373767D+00 -0.347433D-01  0.562141D-01 -0.214723D-01
     43 -0.151212D+00 -0.233822D+00  0.140427D+00 -0.227208D+00  0.143094D+00
     44 -0.474428D-01  0.893139D-01  0.150078D+00  0.143094D+00  0.927521D-01
     45 -0.934533D-01  0.257068D-01  0.143094D+00  0.699421D-02 -0.267160D-02
     46  0.152416D+00  0.205157D+00  0.147820D+00 -0.239170D+00 -0.913567D-01
     47  0.361371D+00  0.373767D+00  0.347433D-01 -0.562141D-01 -0.214723D-01
     48  0.151212D+00  0.233822D+00  0.140427D+00 -0.227208D+00 -0.143094D+00
     49 -0.474428D-01  0.893139D-01 -0.150078D+00 -0.143094D+00  0.927521D-01
     50 -0.934533D-01  0.257068D-01 -0.143094D+00 -0.699421D-02 -0.267160D-02
               31            32            33            34            35 
     31  0.100000D+01
     32  0.658292D+00  0.100000D+01
     33  0.000000D+00  0.000000D+00  0.100000D+01
     34  0.000000D+00  0.000000D+00  0.000000D+00  0.100000D+01
     35  0.000000D+00  0.000000D+00  0.000000D+00  0.000000D+00  0.100000D+01
     36  0.206156D-01  0.155961D+00 -0.233962D-01  0.000000D+00  0.000000D+00
     37  0.155961D+00  0.412745D+00 -0.103603D+00  0.000000D+00  0.000000D+00
     38  0.233962D-01  0.103603D+00 -0.264818D-01  0.000000D+00  0.000000D+00
     39  0.000000D+00  0.000000D+00  0.000000D+00  0.239193D-02  0.000000D+00
     40  0.000000D+00  0.000000D+00  0.000000D+00  0.000000D+00  0.239193D-02
     41  0.729687D-02  0.102838D+00  0.000000D+00 -0.729455D-02  0.000000D+00
     42  0.102838D+00  0.319332D+00  0.000000D+00 -0.752114D-01  0.000000D+00
     43  0.000000D+00  0.000000D+00  0.415597D-03  0.000000D+00  0.000000D+00
     44  0.729455D-02  0.752114D-01  0.000000D+00 -0.605591D-02  0.000000D+00
     45  0.000000D+00  0.000000D+00  0.000000D+00  0.000000D+00  0.415597D-03
     46  0.213301D-03  0.245365D-01 -0.755604D-04 -0.858191D-04  0.000000D+00
     47  0.245365D-01  0.131803D+00 -0.141463D-01 -0.160669D-01  0.000000D+00
     48  0.755604D-04  0.141463D-01 -0.110058D-04 -0.136290D-04  0.000000D+00
     49  0.858191D-04  0.160669D-01 -0.136290D-04 -0.144853D-04  0.000000D+00
     50  0.000000D+00  0.000000D+00  0.000000D+00  0.000000D+00  0.000000D+00
               36            37            38            39            40 
     36  0.100000D+01
     37  0.658292D+00  0.100000D+01
     38  0.000000D+00  0.000000D+00  0.100000D+01
     39  0.000000D+00  0.000000D+00  0.000000D+00  0.100000D+01
     40  0.000000D+00  0.000000D+00  0.000000D+00  0.000000D+00  0.100000D+01
     41  0.213301D-03  0.245365D-01  0.755604D-04 -0.858191D-04  0.000000D+00
     42  0.245365D-01  0.131803D+00  0.141463D-01 -0.160669D-01  0.000000D+00
     43 -0.755604D-04 -0.141463D-01 -0.110058D-04  0.136290D-04  0.000000D+00
     44  0.858191D-04  0.160669D-01  0.136290D-04 -0.144853D-04  0.000000D+00
     45  0.000000D+00  0.000000D+00  0.000000D+00  0.000000D+00  0.000000D+00
     46  0.729687D-02  0.102838D+00  0.000000D+00 -0.729455D-02  0.000000D+00
     47  0.102838D+00  0.319332D+00  0.000000D+00 -0.752114D-01  0.000000D+00
     48  0.000000D+00  0.000000D+00  0.415597D-03  0.000000D+00  0.000000D+00
     49  0.729455D-02  0.752114D-01  0.000000D+00 -0.605591D-02  0.000000D+00
     50  0.000000D+00  0.000000D+00  0.000000D+00  0.000000D+00  0.415597D-03
               41            42            43            44            45 
     41  0.100000D+01
     42  0.658292D+00  0.100000D+01
     43  0.000000D+00  0.000000D+00  0.100000D+01
     44  0.000000D+00  0.000000D+00  0.000000D+00  0.100000D+01
     45  0.000000D+00  0.000000D+00  0.000000D+00  0.000000D+00  0.100000D+01
     46  0.206156D-01  0.155961D+00 -0.233962D-01  0.000000D+00  0.000000D+00
     47  0.155961D+00  0.412745D+00 -0.103603D+00  0.000000D+00  0.000000D+00
     48  0.233962D-01  0.103603D+00 -0.264818D-01  0.000000D+00  0.000000D+00
     49  0.000000D+00  0.000000D+00  0.000000D+00  0.239193D-02  0.000000D+00
     50  0.000000D+00  0.000000D+00  0.000000D+00  0.000000D+00  0.239193D-02
               46            47            48            49            50 
     46  0.100000D+01
     47  0.658292D+00  0.100000D+01
     48  0.000000D+00  0.000000D+00  0.100000D+01
     49  0.000000D+00  0.000000D+00  0.000000D+00  0.100000D+01
     50  0.000000D+00  0.000000D+00  0.000000D+00  0.000000D+00  0.100000D+01
 *** Kinetic Energy *** 
                1             2             3             4             5 
      1  0.162076D+02
      2 -0.124757D+01  0.932246D+00
      3  0.000000D+00  0.000000D+00  0.217833D+01
      4  0.000000D+00  0.000000D+00  0.000000D+00  0.217833D+01
      5  0.000000D+00  0.000000D+00  0.000000D+00  0.000000D+00  0.217833D+01
      6  0.899505D-01  0.306718D+00  0.000000D+00  0.000000D+00  0.000000D+00
      7  0.000000D+00  0.000000D+00  0.376673D+00  0.000000D+00  0.000000D+00
      8  0.000000D+00  0.000000D+00  0.000000D+00  0.376673D+00  0.000000D+00
      9  0.000000D+00  0.000000D+00  0.000000D+00  0.000000D+00  0.376673D+00
     10 -0.524817D+00  0.520042D+00  0.000000D+00  0.000000D+00  0.000000D+00
     11 -0.524817D+00  0.520042D+00  0.000000D+00  0.000000D+00  0.000000D+00
     12 -0.524817D+00  0.520042D+00  0.000000D+00  0.000000D+00  0.000000D+00
     13  0.000000D+00  0.000000D+00  0.000000D+00  0.000000D+00  0.000000D+00
     14  0.000000D+00  0.000000D+00  0.000000D+00  0.000000D+00  0.000000D+00
     15  0.000000D+00  0.000000D+00  0.000000D+00  0.000000D+00  0.000000D+00
     16 -0.187779D-03 -0.317596D-01  0.000000D+00  0.286196D-01  0.000000D+00
     17 -0.317596D-01 -0.332588D-03  0.000000D+00 -0.130023D+00  0.000000D+00
     18  0.000000D+00  0.000000D+00  0.396401D-01  0.000000D+00  0.000000D+00
     19 -0.286196D-01  0.130023D+00  0.000000D+00 -0.367659D+00  0.000000D+00
     20  0.000000D+00  0.000000D+00  0.000000D+00  0.000000D+00  0.396401D-01
     21  0.105499D-01  0.669161D-01  0.000000D+00 -0.113274D+00  0.000000D+00
     22  0.000000D+00  0.000000D+00  0.110438D+00  0.000000D+00  0.000000D+00
     23  0.638628D-01  0.246054D+00  0.000000D+00 -0.180109D+00  0.000000D+00
     24  0.000000D+00  0.000000D+00  0.000000D+00  0.000000D+00  0.110438D+00
     25 -0.137481D-01 -0.705582D-01  0.000000D+00  0.416909D-01  0.000000D+00
     26 -0.738884D-01  0.204781D+00  0.000000D+00 -0.518622D+00  0.000000D+00
     27 -0.137481D-01 -0.705582D-01  0.000000D+00  0.416909D-01  0.000000D+00
     28  0.000000D+00  0.000000D+00  0.162437D+00  0.000000D+00  0.000000D+00
     29  0.000000D+00  0.000000D+00  0.000000D+00  0.000000D+00  0.000000D+00
     30  0.000000D+00  0.000000D+00  0.000000D+00  0.000000D+00  0.162437D+00
     31 -0.348955D-01  0.453554D-01  0.197621D+00  0.754862D-01  0.122135D+00
     32  0.245200D-01  0.115873D+00  0.107557D+00  0.410841D-01  0.664733D-01
     33  0.835647D-01 -0.205519D+00 -0.357754D+00 -0.170403D+00 -0.275709D+00
     34  0.319195D-01 -0.785028D-01 -0.170403D+00  0.232683D-01 -0.105314D+00
     35  0.516452D-01 -0.127016D+00 -0.275709D+00 -0.105314D+00 -0.820375D-01
     36 -0.348955D-01  0.453554D-01 -0.197621D+00  0.754862D-01  0.122135D+00
     37  0.245200D-01  0.115873D+00 -0.107557D+00  0.410841D-01  0.664733D-01
     38 -0.835647D-01  0.205519D+00 -0.357754D+00  0.170403D+00  0.275709D+00
     39  0.319195D-01 -0.785028D-01  0.170403D+00  0.232683D-01 -0.105314D+00
     40  0.516452D-01 -0.127016D+00  0.275709D+00 -0.105314D+00 -0.820375D-01
     41 -0.120397D-02 -0.256390D-01 -0.159028D-01  0.300493D-01 -0.982834D-02
     42 -0.412700D-02 -0.596122D-02  0.127728D-01 -0.241350D-01  0.789392D-02
     43  0.189986D-03  0.149343D-01  0.197704D-02 -0.194599D-01  0.636482D-02
     44 -0.358990D-03 -0.282192D-01 -0.194599D-01  0.284490D-01 -0.120267D-01
     45  0.117416D-03  0.922978D-02  0.636482D-02 -0.120267D-01 -0.438796D-02
     46 -0.120397D-02 -0.256390D-01  0.159028D-01  0.300493D-01 -0.982834D-02
     47 -0.412700D-02 -0.596122D-02 -0.127728D-01 -0.241350D-01  0.789392D-02
     48 -0.189986D-03 -0.149343D-01  0.197704D-02  0.194599D-01 -0.636482D-02
     49 -0.358990D-03 -0.282192D-01  0.194599D-01  0.284490D-01 -0.120267D-01
     50  0.117416D-03  0.922978D-02 -0.636482D-02 -0.120267D-01 -0.438796D-02
                6             7             8             9            10 
      6  0.253072D+00
      7  0.000000D+00  0.421786D+00
      8  0.000000D+00  0.000000D+00  0.421786D+00
      9  0.000000D+00  0.000000D+00  0.000000D+00  0.421786D+00
     10  0.226288D+00  0.000000D+00  0.000000D+00  0.000000D+00  0.173333D+01
     11  0.226288D+00  0.000000D+00  0.000000D+00  0.000000D+00 -0.133333D+00
     12  0.226288D+00  0.000000D+00  0.000000D+00  0.000000D+00 -0.133333D+00
     13  0.000000D+00  0.000000D+00  0.000000D+00  0.000000D+00  0.000000D+00
     14  0.000000D+00  0.000000D+00  0.000000D+00  0.000000D+00  0.000000D+00
     15  0.000000D+00  0.000000D+00  0.000000D+00  0.000000D+00  0.000000D+00
     16  0.105499D-01  0.000000D+00 -0.638628D-01  0.000000D+00 -0.137481D-01
     17  0.669161D-01  0.000000D+00 -0.246054D+00  0.000000D+00 -0.705582D-01
     18  0.000000D+00  0.110438D+00  0.000000D+00  0.000000D+00  0.000000D+00
     19  0.113274D+00  0.000000D+00 -0.180109D+00  0.000000D+00 -0.416909D-01
     20  0.000000D+00  0.000000D+00  0.000000D+00  0.110438D+00  0.000000D+00
     21  0.971112D-01  0.000000D+00 -0.201868D+00  0.000000D+00  0.309489D-01
     22  0.000000D+00  0.196815D+00  0.000000D+00  0.000000D+00  0.000000D+00
     23  0.201868D+00  0.000000D+00 -0.115125D+00  0.000000D+00  0.177168D+00
     24  0.000000D+00  0.000000D+00  0.000000D+00  0.196815D+00  0.000000D+00
     25  0.309489D-01  0.000000D+00 -0.177168D+00  0.000000D+00 -0.216323D-01
     26  0.101944D+00  0.000000D+00 -0.204712D+00  0.000000D+00 -0.652834D-01
     27  0.309489D-01  0.000000D+00 -0.177168D+00  0.000000D+00 -0.659235D-01
     28  0.000000D+00  0.119888D+00  0.000000D+00  0.000000D+00  0.000000D+00
     29  0.000000D+00  0.000000D+00  0.000000D+00  0.000000D+00  0.000000D+00
     30  0.000000D+00  0.000000D+00  0.000000D+00  0.119888D+00  0.000000D+00
     31  0.958900D-01  0.219409D+00  0.838085D-01  0.135601D+00  0.219518D+00
     32  0.134688D+00  0.167160D+00  0.638507D-01  0.103309D+00  0.111272D+00
     33 -0.773098D-01 -0.259089D-01 -0.533017D-01 -0.862411D-01 -0.356062D+00
     34 -0.295303D-01 -0.533017D-01  0.932740D-01 -0.329418D-01 -0.287893D+00
     35 -0.477795D-01 -0.862411D-01 -0.329418D-01  0.603346D-01 -0.465805D+00
     36  0.958900D-01 -0.219409D+00  0.838085D-01  0.135601D+00  0.219518D+00
     37  0.134688D+00 -0.167160D+00  0.638507D-01  0.103309D+00  0.111272D+00
     38  0.773098D-01 -0.259089D-01  0.533017D-01  0.862411D-01  0.356062D+00
     39 -0.295303D-01  0.533017D-01  0.932740D-01 -0.329418D-01 -0.287893D+00
     40 -0.477795D-01  0.862411D-01 -0.329418D-01  0.603346D-01 -0.465805D+00
     41 -0.100072D-01  0.203540D-01 -0.384601D-01  0.125793D-01 -0.190616D-01
     42  0.204157D-01  0.493343D-01 -0.932201D-01  0.304899D-01 -0.743454D-02
     43 -0.531338D-02 -0.106886D-01  0.349539D-01 -0.114325D-01  0.448651D-02
     44  0.100400D-01  0.349539D-01 -0.582377D-01  0.216025D-01 -0.258296D-01
     45 -0.328381D-02 -0.114325D-01  0.216025D-01  0.744276D-03  0.844819D-02
     46 -0.100072D-01 -0.203540D-01 -0.384601D-01  0.125793D-01 -0.190616D-01
     47  0.204157D-01 -0.493343D-01 -0.932201D-01  0.304899D-01 -0.743454D-02
     48  0.531338D-02 -0.106886D-01 -0.349539D-01  0.114325D-01 -0.448651D-02
     49  0.100400D-01 -0.349539D-01 -0.582377D-01  0.216025D-01 -0.258296D-01
     50 -0.328381D-02  0.114325D-01  0.216025D-01  0.744276D-03  0.844819D-02
               11            12            13            14            15 
     11  0.173333D+01
     12 -0.133333D+00  0.173333D+01
     13  0.000000D+00  0.000000D+00  0.280000D+01
     14  0.000000D+00  0.000000D+00  0.000000D+00  0.280000D+01
     15  0.000000D+00  0.000000D+00  0.000000D+00  0.000000D+00  0.280000D+01
     16 -0.738884D-01 -0.137481D-01  0.000000D+00  0.000000D+00  0.000000D+00
     17  0.204781D+00 -0.705582D-01  0.000000D+00  0.000000D+00  0.000000D+00
     18  0.000000D+00  0.000000D+00 -0.162437D+00  0.000000D+00  0.000000D+00
     19  0.518622D+00 -0.416909D-01  0.000000D+00  0.000000D+00  0.000000D+00
     20  0.000000D+00  0.000000D+00  0.000000D+00  0.000000D+00 -0.162437D+00
     21  0.101944D+00  0.309489D-01  0.000000D+00  0.000000D+00  0.000000D+00
     22  0.000000D+00  0.000000D+00 -0.119888D+00  0.000000D+00  0.000000D+00
     23  0.204712D+00  0.177168D+00  0.000000D+00  0.000000D+00  0.000000D+00
     24  0.000000D+00  0.000000D+00  0.000000D+00  0.000000D+00 -0.119888D+00
     25 -0.652834D-01 -0.659235D-01  0.000000D+00  0.000000D+00  0.000000D+00
     26  0.745248D+00 -0.652834D-01  0.000000D+00  0.000000D+00  0.000000D+00
     27 -0.652834D-01 -0.216323D-01  0.000000D+00  0.000000D+00  0.000000D+00
     28  0.000000D+00  0.000000D+00 -0.594462D+00  0.000000D+00  0.000000D+00
     29  0.000000D+00  0.000000D+00  0.000000D+00  0.664368D-01  0.000000D+00
     30  0.000000D+00  0.000000D+00  0.000000D+00  0.000000D+00 -0.594462D+00
     31 -0.408199D-01  0.311314D-01  0.201662D+00  0.326285D+00  0.124632D+00
     32  0.759054D-01  0.856799D-01  0.273955D-01  0.443255D-01  0.169312D-01
     33 -0.452793D-01 -0.241070D+00 -0.417216D+00 -0.675048D+00 -0.339144D+00
     34  0.134591D+00 -0.920824D-01  0.134753D+00 -0.339144D+00  0.832809D-01
     35 -0.279838D-01  0.967617D-01 -0.339144D+00 -0.204366D+00 -0.780625D-01
     36 -0.408199D-01  0.311314D-01 -0.201662D+00 -0.326285D+00  0.124632D+00
     37  0.759054D-01  0.856799D-01 -0.273955D-01 -0.443255D-01  0.169312D-01
     38  0.452793D-01  0.241070D+00 -0.417216D+00 -0.675048D+00  0.339144D+00
     39  0.134591D+00 -0.920824D-01 -0.134753D+00  0.339144D+00  0.832809D-01
     40 -0.279838D-01  0.967617D-01  0.339144D+00  0.204366D+00 -0.780625D-01
     41 -0.365869D-01 -0.148478D-01  0.223140D-01 -0.729834D-02  0.137907D-01
     42  0.977839D-02 -0.115733D-01 -0.219164D-01  0.716828D-02 -0.135449D-01
     43  0.329237D-01  0.904013D-02 -0.948797D-02  0.310327D-02 -0.151511D-01
     44 -0.448593D-01 -0.170819D-01  0.383703D-01 -0.151511D-01  0.237139D-01
     45  0.203477D-01 -0.883782D-04 -0.151511D-01 -0.299729D-02  0.566356D-02
     46 -0.365869D-01 -0.148478D-01 -0.223140D-01  0.729834D-02  0.137907D-01
     47  0.977839D-02 -0.115733D-01  0.219164D-01 -0.716828D-02 -0.135449D-01
     48 -0.329237D-01 -0.904013D-02 -0.948797D-02  0.310327D-02  0.151511D-01
     49 -0.448593D-01 -0.170819D-01 -0.383703D-01  0.151511D-01  0.237139D-01
     50  0.203477D-01 -0.883782D-04  0.151511D-01  0.299729D-02  0.566356D-02
               16            17            18            19            20 
     16  0.162076D+02
     17 -0.124757D+01  0.932246D+00
     18  0.000000D+00  0.000000D+00  0.217833D+01
     19  0.000000D+00  0.000000D+00  0.000000D+00  0.217833D+01
     20  0.000000D+00  0.000000D+00  0.000000D+00  0.000000D+00  0.217833D+01
     21  0.899505D-01  0.306718D+00  0.000000D+00  0.000000D+00  0.000000D+00
     22  0.000000D+00  0.000000D+00  0.376673D+00  0.000000D+00  0.000000D+00
     23  0.000000D+00  0.000000D+00  0.000000D+00  0.376673D+00  0.000000D+00
     24  0.000000D+00  0.000000D+00  0.000000D+00  0.000000D+00  0.376673D+00
     25 -0.524817D+00  0.520042D+00  0.000000D+00  0.000000D+00  0.000000D+00
     26 -0.524817D+00  0.520042D+00  0.000000D+00  0.000000D+00  0.000000D+00
     27 -0.524817D+00  0.520042D+00  0.000000D+00  0.000000D+00  0.000000D+00
     28  0.000000D+00  0.000000D+00  0.000000D+00  0.000000D+00  0.000000D+00
     29  0.000000D+00  0.000000D+00  0.000000D+00  0.000000D+00  0.000000D+00
     30  0.000000D+00  0.000000D+00  0.000000D+00  0.000000D+00  0.000000D+00
     31 -0.120397D-02 -0.256390D-01 -0.159028D-01 -0.300493D-01 -0.982834D-02
     32 -0.412700D-02 -0.596122D-02  0.127728D-01  0.241350D-01  0.789392D-02
     33  0.189986D-03  0.149343D-01  0.197704D-02  0.194599D-01  0.636482D-02
     34  0.358990D-03  0.282192D-01  0.194599D-01  0.284490D-01  0.120267D-01
     35  0.117416D-03  0.922978D-02  0.636482D-02  0.120267D-01 -0.438796D-02
     36 -0.120397D-02 -0.256390D-01  0.159028D-01 -0.300493D-01 -0.982834D-02
     37 -0.412700D-02 -0.596122D-02 -0.127728D-01  0.241350D-01  0.789392D-02
     38 -0.189986D-03 -0.149343D-01  0.197704D-02 -0.194599D-01 -0.636482D-02
     39  0.358990D-03  0.282192D-01 -0.194599D-01  0.284490D-01  0.120267D-01
     40  0.117416D-03  0.922978D-02 -0.636482D-02  0.120267D-01 -0.438796D-02
     41 -0.348955D-01  0.453554D-01  0.197621D+00 -0.754862D-01  0.122135D+00
     42  0.245200D-01  0.115873D+00  0.107557D+00 -0.410841D-01  0.664733D-01
     43  0.835647D-01 -0.205519D+00 -0.357754D+00  0.170403D+00 -0.275709D+00
     44 -0.319195D-01  0.785028D-01  0.170403D+00  0.232683D-01  0.105314D+00
     45  0.516452D-01 -0.127016D+00 -0.275709D+00  0.105314D+00 -0.820375D-01
     46 -0.348955D-01  0.453554D-01 -0.197621D+00 -0.754862D-01  0.122135D+00
     47  0.245200D-01  0.115873D+00 -0.107557D+00 -0.410841D-01  0.664733D-01
     48 -0.835647D-01  0.205519D+00 -0.357754D+00 -0.170403D+00  0.275709D+00
     49 -0.319195D-01  0.785028D-01 -0.170403D+00  0.232683D-01  0.105314D+00
     50  0.516452D-01 -0.127016D+00  0.275709D+00  0.105314D+00 -0.820375D-01
               21            22            23            24            25 
     21  0.253072D+00
     22  0.000000D+00  0.421786D+00
     23  0.000000D+00  0.000000D+00  0.421786D+00
     24  0.000000D+00  0.000000D+00  0.000000D+00  0.421786D+00
     25  0.226288D+00  0.000000D+00  0.000000D+00  0.000000D+00  0.173333D+01
     26  0.226288D+00  0.000000D+00  0.000000D+00  0.000000D+00 -0.133333D+00
     27  0.226288D+00  0.000000D+00  0.000000D+00  0.000000D+00 -0.133333D+00
     28  0.000000D+00  0.000000D+00  0.000000D+00  0.000000D+00  0.000000D+00
     29  0.000000D+00  0.000000D+00  0.000000D+00  0.000000D+00  0.000000D+00
     30  0.000000D+00  0.000000D+00  0.000000D+00  0.000000D+00  0.000000D+00
     31 -0.100072D-01  0.203540D-01  0.384601D-01  0.125793D-01 -0.190616D-01
     32  0.204157D-01  0.493343D-01  0.932201D-01  0.304899D-01 -0.743454D-02
     33 -0.531338D-02 -0.106886D-01 -0.349539D-01 -0.114325D-01  0.448651D-02
     34 -0.100400D-01 -0.349539D-01 -0.582377D-01 -0.216025D-01  0.258296D-01
     35 -0.328381D-02 -0.114325D-01 -0.216025D-01  0.744276D-03  0.844819D-02
     36 -0.100072D-01 -0.203540D-01  0.384601D-01  0.125793D-01 -0.190616D-01
     37  0.204157D-01 -0.493343D-01  0.932201D-01  0.304899D-01 -0.743454D-02
     38  0.531338D-02 -0.106886D-01  0.349539D-01  0.114325D-01 -0.448651D-02
     39 -0.100400D-01  0.349539D-01 -0.582377D-01 -0.216025D-01  0.258296D-01
     40 -0.328381D-02  0.114325D-01 -0.216025D-01  0.744276D-03  0.844819D-02
     41  0.958900D-01  0.219409D+00 -0.838085D-01  0.135601D+00  0.219518D+00
     42  0.134688D+00  0.167160D+00 -0.638507D-01  0.103309D+00  0.111272D+00
     43 -0.773098D-01 -0.259089D-01  0.533017D-01 -0.862411D-01 -0.356062D+00
     44  0.295303D-01  0.533017D-01  0.932740D-01  0.329418D-01  0.287893D+00
     45 -0.477795D-01 -0.862411D-01  0.329418D-01  0.603346D-01 -0.465805D+00
     46  0.958900D-01 -0.219409D+00 -0.838085D-01  0.135601D+00  0.219518D+00
     47  0.134688D+00 -0.167160D+00 -0.638507D-01  0.103309D+00  0.111272D+00
     48  0.773098D-01 -0.259089D-01 -0.533017D-01  0.862411D-01  0.356062D+00
     49  0.295303D-01 -0.533017D-01  0.932740D-01  0.329418D-01  0.287893D+00
     50 -0.477795D-01  0.862411D-01  0.329418D-01  0.603346D-01 -0.465805D+00
               26            27            28            29            30 
     26  0.173333D+01
     27 -0.133333D+00  0.173333D+01
     28  0.000000D+00  0.000000D+00  0.280000D+01
     29  0.000000D+00  0.000000D+00  0.000000D+00  0.280000D+01
     30  0.000000D+00  0.000000D+00  0.000000D+00  0.000000D+00  0.280000D+01
     31 -0.365869D-01 -0.148478D-01 -0.223140D-01 -0.729834D-02 -0.137907D-01
     32  0.977839D-02 -0.115733D-01  0.219164D-01  0.716828D-02  0.135449D-01
     33  0.329237D-01  0.904013D-02  0.948797D-02  0.310327D-02  0.151511D-01
     34  0.448593D-01  0.170819D-01  0.383703D-01  0.151511D-01  0.237139D-01
     35  0.203477D-01 -0.883782D-04  0.151511D-01 -0.299729D-02 -0.566356D-02
     36 -0.365869D-01 -0.148478D-01  0.223140D-01  0.729834D-02 -0.137907D-01
     37  0.977839D-02 -0.115733D-01 -0.219164D-01 -0.716828D-02  0.135449D-01
     38 -0.329237D-01 -0.904013D-02  0.948797D-02  0.310327D-02 -0.151511D-01
     39  0.448593D-01  0.170819D-01 -0.383703D-01 -0.151511D-01  0.237139D-01
     40  0.203477D-01 -0.883782D-04 -0.151511D-01  0.299729D-02 -0.566356D-02
     41 -0.408199D-01  0.311314D-01 -0.201662D+00  0.326285D+00 -0.124632D+00
     42  0.759054D-01  0.856799D-01 -0.273955D-01  0.443255D-01 -0.169312D-01
     43 -0.452793D-01 -0.241070D+00  0.417216D+00 -0.675048D+00  0.339144D+00
     44 -0.134591D+00  0.920824D-01  0.134753D+00  0.339144D+00  0.832809D-01
     45 -0.279838D-01  0.967617D-01  0.339144D+00 -0.204366D+00  0.780625D-01
     46 -0.408199D-01  0.311314D-01  0.201662D+00 -0.326285D+00 -0.124632D+00
     47  0.759054D-01  0.856799D-01  0.273955D-01 -0.443255D-01 -0.169312D-01
     48  0.452793D-01  0.241070D+00  0.417216D+00 -0.675048D+00 -0.339144D+00
     49 -0.134591D+00  0.920824D-01 -0.134753D+00 -0.339144D+00  0.832809D-01
     50 -0.279838D-01  0.967617D-01 -0.339144D+00  0.204366D+00  0.780625D-01
               31            32            33            34            35 
     31  0.139568D+01
     32  0.259735D+00  0.241917D+00
     33  0.000000D+00  0.000000D+00  0.275000D+01
     34  0.000000D+00  0.000000D+00  0.000000D+00  0.275000D+01
     35  0.000000D+00  0.000000D+00  0.000000D+00  0.000000D+00  0.275000D+01
     36 -0.292821D-01  0.241283D-02  0.381418D-01  0.000000D+00  0.000000D+00
     37  0.241283D-02  0.409435D-01 -0.278758D-01  0.000000D+00  0.000000D+00
     38 -0.381418D-01  0.278758D-01  0.712325D-01  0.000000D+00  0.000000D+00
     39  0.000000D+00  0.000000D+00  0.000000D+00 -0.930275D-02  0.000000D+00
     40  0.000000D+00  0.000000D+00  0.000000D+00  0.000000D+00 -0.930275D-02
     41 -0.148490D-01 -0.958853D-02  0.000000D+00  0.192301D-01  0.000000D+00
     42 -0.958853D-02  0.184620D-01  0.000000D+00 -0.107668D-01  0.000000D+00
     43  0.000000D+00  0.000000D+00 -0.241644D-02  0.000000D+00  0.000000D+00
     44 -0.192301D-01  0.107668D-01  0.000000D+00  0.280927D-01  0.000000D+00
     45  0.000000D+00  0.000000D+00  0.000000D+00  0.000000D+00 -0.241644D-02
     46 -0.897591D-03 -0.114076D-01  0.468995D-03  0.532669D-03  0.000000D+00
     47 -0.114076D-01 -0.111906D-01  0.411743D-02  0.467644D-02  0.000000D+00
     48 -0.468995D-03 -0.411743D-02  0.123862D-03  0.154739D-03  0.000000D+00
     49 -0.532669D-03 -0.467644D-02  0.154739D-03  0.163367D-03  0.000000D+00
     50  0.000000D+00  0.000000D+00  0.000000D+00  0.000000D+00 -0.123799D-04
               36            37            38            39            40 
     36  0.139568D+01
     37  0.259735D+00  0.241917D+00
     38  0.000000D+00  0.000000D+00  0.275000D+01
     39  0.000000D+00  0.000000D+00  0.000000D+00  0.275000D+01
     40  0.000000D+00  0.000000D+00  0.000000D+00  0.000000D+00  0.275000D+01
     41 -0.897591D-03 -0.114076D-01 -0.468995D-03  0.532669D-03  0.000000D+00
     42 -0.114076D-01 -0.111906D-01 -0.411743D-02  0.467644D-02  0.000000D+00
     43  0.468995D-03  0.411743D-02  0.123862D-03 -0.154739D-03  0.000000D+00
     44 -0.532669D-03 -0.467644D-02 -0.154739D-03  0.163367D-03  0.000000D+00
     45  0.000000D+00  0.000000D+00  0.000000D+00  0.000000D+00 -0.123799D-04
     46 -0.148490D-01 -0.958853D-02  0.000000D+00  0.192301D-01  0.000000D+00
     47 -0.958853D-02  0.184620D-01  0.000000D+00 -0.107668D-01  0.000000D+00
     48  0.000000D+00  0.000000D+00 -0.241644D-02  0.000000D+00  0.000000D+00
     49 -0.192301D-01  0.107668D-01  0.000000D+00  0.280927D-01  0.000000D+00
     50  0.000000D+00  0.000000D+00  0.000000D+00  0.000000D+00 -0.241644D-02
               41            42            43            44            45 
     41  0.139568D+01
     42  0.259735D+00  0.241917D+00
     43  0.000000D+00  0.000000D+00  0.275000D+01
     44  0.000000D+00  0.000000D+00  0.000000D+00  0.275000D+01
     45  0.000000D+00  0.000000D+00  0.000000D+00  0.000000D+00  0.275000D+01
     46 -0.292821D-01  0.241283D-02  0.381418D-01  0.000000D+00  0.000000D+00
     47  0.241283D-02  0.409435D-01 -0.278758D-01  0.000000D+00  0.000000D+00
     48 -0.381418D-01  0.278758D-01  0.712325D-01  0.000000D+00  0.000000D+00
     49  0.000000D+00  0.000000D+00  0.000000D+00 -0.930275D-02  0.000000D+00
     50  0.000000D+00  0.000000D+00  0.000000D+00  0.000000D+00 -0.930275D-02
               46            47            48            49            50 
     46  0.139568D+01
     47  0.259735D+00  0.241917D+00
     48  0.000000D+00  0.000000D+00  0.275000D+01
     49  0.000000D+00  0.000000D+00  0.000000D+00  0.275000D+01
     50  0.000000D+00  0.000000D+00  0.000000D+00  0.000000D+00  0.275000D+01
 Entering OneElI...
 OneElI was handed  2147480629 working-precision words.
 Calculate potential energy integrals
    NBasis =  50  MinDer = 0  MaxDer = 0
 Requested accuracy = 0.1000D-12
 ShPair: Thresh= 1.00D-13 NBox=     0 BxSize= 0.00D+00 RnKept= 5.01D+00
         NSMCal=                  210 NSMKep=                 210
 Symmetry will be used
 PrmmSu-InSpLW:  IPartL=    0 NPrtUS=    8 NPrtUL=    1 DoSpLW=F IThBeg=    0 IThEnd=    7 NThAct=    8.
 PrsmSu:  NPrtUS=   8 ThrOK=T IAlg=1 NPAlg=2 LenDen=           0 ISkipM=0 DoSpLW=F IThBeg=    0 IThEnd=    7.
 Prism:   IPart=     0 DynPar=F LinDyn=F Incr=           1.
 PRISM was handed   268424236 working-precision words and   210 shell-pairs
 PRISM was handed   268424236 working-precision words and   210 shell-pairs
 PRISM was handed   268424236 working-precision words and   210 shell-pairs
 PRISM was handed   268424236 working-precision words and   210 shell-pairs
 PRISM was handed   268424236 working-precision words and   210 shell-pairs
 PRISM was handed   268424236 working-precision words and   210 shell-pairs
 PRISM was handed   268424236 working-precision words and   210 shell-pairs
 PRISM was handed   268424236 working-precision words and   210 shell-pairs
 IPart=  4 NShTot=           0 NBatch=           0 AvBLen=         0.0
 PrsmSu-ThDecC:  IPartSL=    4    0 NPrtUSL=    8    1 IThBeg=    0 IThEnd=    7 CPU=   -1 GPU=   -1 NThAct=    8.
 IPart=  7 NShTot=           0 NBatch=           0 AvBLen=         0.0
 PrsmSu-ThDecC:  IPartSL=    7    0 NPrtUSL=    8    1 IThBeg=    0 IThEnd=    7 CPU=   -1 GPU=   -1 NThAct=    7.
 IPart=  0 NShTot=         192 NBatch=          32 AvBLen=         6.0
 PrsmSu-ThDecC:  IPartSL=    0    0 NPrtUSL=    8    1 IThBeg=    0 IThEnd=    7 CPU=   -1 GPU=   -1 NThAct=    6.
 IPart=  3 NShTot=          36 NBatch=           6 AvBLen=         6.0
 PrsmSu-ThDecC:  IPartSL=    3    0 NPrtUSL=    8    1 IThBeg=    0 IThEnd=    7 CPU=   -1 GPU=   -1 NThAct=    5.
 IPart=  5 NShTot=           0 NBatch=           0 AvBLen=         0.0
 IPart=  2 NShTot=          42 NBatch=           7 AvBLen=         6.0
 PrsmSu-ThDecC:  IPartSL=    5    0 NPrtUSL=    8    1 IThBeg=    0 IThEnd=    7 CPU=   -1 GPU=   -1 NThAct=    4.
 PrsmSu-ThDecC:  IPartSL=    2    0 NPrtUSL=    8    1 IThBeg=    0 IThEnd=    7 CPU=   -1 GPU=   -1 NThAct=    3.
 IPart=  6 NShTot=           0 NBatch=           0 AvBLen=         0.0
 PrsmSu-ThDecC:  IPartSL=    6    0 NPrtUSL=    8    1 IThBeg=    0 IThEnd=    7 CPU=   -1 GPU=   -1 NThAct=    2.
 IPart=  1 NShTot=         138 NBatch=          23 AvBLen=         6.0
 PrsmSu-ThDecC:  IPartSL=    1    0 NPrtUSL=    8    1 IThBeg=    0 IThEnd=    7 CPU=   -1 GPU=   -1 NThAct=    1.
 PrSmSu:  NxtVal=              9.
 ***** Potential Energy ***** 
                1             2             3             4             5 
      1  0.380750D+02
      2  0.327207D+01  0.963978D+01
      3  0.000000D+00  0.000000D+00  0.100967D+02
      4 -0.891213D-01 -0.644523D+00  0.000000D+00  0.103763D+02
      5  0.265004D-01  0.187723D+00  0.000000D+00  0.236109D-01  0.100054D+02
      6  0.397561D+01  0.730298D+01  0.000000D+00 -0.643943D+00  0.177560D+00
      7  0.000000D+00  0.000000D+00  0.451052D+01  0.000000D+00  0.000000D+00
      8 -0.149718D-01 -0.465247D+00  0.000000D+00  0.480898D+01  0.175559D-01
      9  0.445190D-02  0.126453D+00  0.000000D+00  0.175559D-01  0.443213D+01
     10  0.113293D+01  0.629819D+01  0.000000D+00 -0.230101D+00  0.126105D+00
     11  0.113999D+01  0.652917D+01  0.000000D+00 -0.104028D+01  0.820346D-01
     12  0.113039D+01  0.622004D+01  0.000000D+00 -0.249064D+00  0.232635D+00
     13  0.000000D+00  0.000000D+00 -0.398547D+00  0.000000D+00  0.000000D+00
     14  0.000000D+00  0.000000D+00  0.218420D+00  0.000000D+00  0.000000D+00
     15  0.117803D-02  0.355272D-01  0.000000D+00  0.142088D+00 -0.431392D+00
     16  0.773231D-04  0.436899D+00  0.000000D+00 -0.974415D+00  0.536428D-03
     17  0.436899D+00  0.215734D+01  0.000000D+00 -0.300791D+01  0.239932D-01
     18  0.000000D+00  0.000000D+00  0.111416D+01  0.000000D+00  0.000000D+00
     19  0.974415D+00  0.300791D+01  0.000000D+00 -0.357503D+01  0.327064D-01
     20  0.536428D-03  0.239932D-01  0.000000D+00 -0.327064D-01  0.110680D+01
     21  0.142700D+01  0.346156D+01  0.000000D+00 -0.257951D+01  0.687789D-01
     22  0.000000D+00  0.000000D+00  0.201230D+01  0.000000D+00  0.000000D+00
     23  0.285576D+01  0.524537D+01  0.000000D+00 -0.178804D+01  0.118870D+00
     24  0.157542D-02  0.497530D-01  0.000000D+00 -0.222194D-01  0.198580D+01
     25  0.168162D-01  0.896332D+00  0.000000D+00 -0.137087D+01  0.906719D-02
     26  0.119934D+01  0.358661D+01  0.000000D+00 -0.442502D+01  0.342388D-01
     27  0.167851D-01  0.890874D+00  0.000000D+00 -0.136215D+01  0.210250D-01
     28  0.000000D+00  0.000000D+00  0.178776D+01  0.000000D+00  0.000000D+00
     29  0.000000D+00  0.000000D+00  0.157048D-01  0.000000D+00  0.000000D+00
     30  0.114060D-02  0.343443D-01  0.000000D+00 -0.397383D-01  0.177891D+01
     31  0.677929D+00  0.230598D+01  0.241290D+01  0.844120D+00  0.151028D+01
     32  0.198495D+01  0.414488D+01  0.166071D+01  0.314416D+00  0.111099D+01
     33 -0.731956D+00 -0.215238D+01 -0.176393D+01 -0.106089D+01 -0.182161D+01
     34 -0.281759D+00 -0.893434D+00 -0.119634D+01  0.740522D+00 -0.744075D+00
     35 -0.451772D+00 -0.131396D+01 -0.178999D+01 -0.648287D+00  0.429545D-01
     36  0.677929D+00  0.230598D+01 -0.241290D+01  0.844120D+00  0.151028D+01
     37  0.198495D+01  0.414488D+01 -0.166071D+01  0.314416D+00  0.111099D+01
     38  0.731956D+00  0.215238D+01 -0.176393D+01  0.106089D+01  0.182161D+01
     39 -0.281759D+00 -0.893434D+00  0.119634D+01  0.740522D+00 -0.744075D+00
     40 -0.451772D+00 -0.131396D+01  0.178999D+01 -0.648287D+00  0.429545D-01
     41  0.296974D-02  0.153144D+00  0.121981D+00 -0.265040D+00  0.762979D-01
     42  0.453353D+00  0.139339D+01  0.515775D+00 -0.119665D+01  0.341139D+00
     43 -0.159683D-03 -0.850271D-01 -0.449503D-01  0.174729D+00 -0.496376D-01
     44  0.298767D-03  0.135174D+00  0.133991D+00 -0.239950D+00  0.833346D-01
     45 -0.984875D-04 -0.520168D-01 -0.487843D-01  0.106899D+00  0.438951D-02
     46  0.296974D-02  0.153144D+00 -0.121981D+00 -0.265040D+00  0.762979D-01
     47  0.453353D+00  0.139339D+01 -0.515775D+00 -0.119665D+01  0.341139D+00
     48  0.159683D-03  0.850271D-01 -0.449503D-01 -0.174729D+00  0.496376D-01
     49  0.298767D-03  0.135174D+00 -0.133991D+00 -0.239950D+00  0.833346D-01
     50 -0.984875D-04 -0.520168D-01  0.487843D-01  0.106899D+00  0.438951D-02
                6             7             8             9            10 
      6  0.766657D+01
      7  0.000000D+00  0.588104D+01
      8 -0.934074D+00  0.000000D+00  0.662773D+01
      9  0.217201D+00  0.000000D+00  0.623109D-02  0.574648D+01
     10  0.519023D+01  0.000000D+00 -0.169359D+00  0.104086D+00  0.837723D+01
     11  0.546560D+01  0.000000D+00 -0.890266D+00  0.627076D-01  0.285100D+01
     12  0.510718D+01  0.000000D+00 -0.186936D+00  0.172239D+00  0.277585D+01
     13  0.000000D+00 -0.293339D+00  0.000000D+00  0.000000D+00  0.000000D+00
     14  0.000000D+00  0.180281D+00  0.000000D+00  0.000000D+00  0.000000D+00
     15  0.358212D-01  0.000000D+00  0.108613D+00 -0.323782D+00  0.354223D-01
     16  0.142700D+01  0.000000D+00 -0.285576D+01  0.157542D-02  0.168162D-01
     17  0.346156D+01  0.000000D+00 -0.524537D+01  0.497530D-01  0.896332D+00
     18  0.000000D+00  0.201230D+01  0.000000D+00  0.000000D+00  0.000000D+00
     19  0.257951D+01  0.000000D+00 -0.178804D+01  0.222194D-01  0.137087D+01
     20  0.687789D-01  0.000000D+00 -0.118870D+00  0.198580D+01  0.906719D-02
     21  0.479751D+01  0.000000D+00 -0.492068D+01  0.122336D+00  0.221672D+01
     22  0.000000D+00  0.362551D+01  0.000000D+00  0.000000D+00  0.000000D+00
     23  0.492068D+01  0.000000D+00 -0.712290D+00  0.125477D+00  0.374376D+01
     24  0.122336D+00  0.000000D+00 -0.125477D+00  0.355477D+01  0.352856D-01
     25  0.221672D+01  0.000000D+00 -0.374376D+01  0.352856D-01  0.688331D+00
     26  0.350542D+01  0.000000D+00 -0.388501D+01  0.316479D-01  0.154049D+01
     27  0.218990D+01  0.000000D+00 -0.369083D+01  0.654331D-01  0.228550D+00
     28  0.000000D+00  0.139172D+01  0.000000D+00  0.000000D+00  0.000000D+00
     29  0.000000D+00  0.611164D-01  0.000000D+00  0.000000D+00  0.000000D+00
     30  0.309375D-01  0.000000D+00 -0.864777D-02  0.138810D+01  0.136433D-01
     31  0.272358D+01  0.271555D+01  0.958407D+00  0.169549D+01  0.269918D+01
     32  0.492507D+01  0.260128D+01  0.502715D+00  0.171483D+01  0.324638D+01
     33 -0.139263D+01 -0.122340D+00 -0.511268D+00 -0.879095D+00 -0.160570D+01
     34 -0.634620D+00 -0.650970D+00  0.106998D+01 -0.404396D+00 -0.146209D+01
     35 -0.838789D+00 -0.849303D+00 -0.306677D+00  0.756872D+00 -0.221018D+01
     36  0.272358D+01 -0.271555D+01  0.958407D+00  0.169549D+01  0.269918D+01
     37  0.492507D+01 -0.260128D+01  0.502715D+00  0.171483D+01  0.324638D+01
     38  0.139263D+01 -0.122340D+00  0.511268D+00  0.879095D+00  0.160570D+01
     39 -0.634620D+00  0.650970D+00  0.106998D+01 -0.404396D+00 -0.146209D+01
     40 -0.838789D+00  0.849303D+00 -0.306677D+00  0.756872D+00 -0.221018D+01
     41  0.796238D+00  0.778435D+00 -0.162566D+01  0.486022D+00  0.843475D-01
     42  0.246826D+01  0.127452D+01 -0.304812D+01  0.836480D+00  0.943201D+00
     43 -0.377440D+00 -0.387102D-01  0.822632D+00 -0.234566D+00 -0.213880D-01
     44  0.524007D+00  0.565206D+00 -0.805082D+00  0.351275D+00  0.846445D-01
     45 -0.227637D+00 -0.226905D+00  0.495894D+00  0.195943D+00 -0.295777D-01
     46  0.796238D+00 -0.778435D+00 -0.162566D+01  0.486022D+00  0.843475D-01
     47  0.246826D+01 -0.127452D+01 -0.304812D+01  0.836480D+00  0.943201D+00
     48  0.377440D+00 -0.387102D-01 -0.822632D+00  0.234566D+00  0.213880D-01
     49  0.524007D+00 -0.565206D+00 -0.805082D+00  0.351275D+00  0.846445D-01
     50 -0.227637D+00  0.226905D+00  0.495894D+00  0.195943D+00 -0.295777D-01
               11            12            13            14            15 
     11  0.894317D+01
     12  0.282386D+01  0.819764D+01
     13  0.000000D+00  0.000000D+00  0.855300D+01
     14  0.000000D+00  0.000000D+00  0.613532D-01  0.832756D+01
     15  0.245458D-01  0.339073D-01  0.000000D+00  0.000000D+00  0.847157D+01
     16  0.119934D+01  0.167851D-01  0.000000D+00  0.000000D+00 -0.114060D-02
     17  0.358661D+01  0.890874D+00  0.000000D+00  0.000000D+00 -0.343443D-01
     18  0.000000D+00  0.000000D+00 -0.178776D+01  0.157048D-01  0.000000D+00
     19  0.442502D+01  0.136215D+01  0.000000D+00  0.000000D+00 -0.397383D-01
     20  0.342388D-01  0.210250D-01  0.000000D+00  0.000000D+00 -0.177891D+01
     21  0.350542D+01  0.218990D+01  0.000000D+00  0.000000D+00 -0.309375D-01
     22  0.000000D+00  0.000000D+00 -0.139172D+01  0.611164D-01  0.000000D+00
     23  0.388501D+01  0.369083D+01  0.000000D+00  0.000000D+00 -0.864777D-02
     24  0.316479D-01  0.654331D-01  0.000000D+00  0.000000D+00 -0.138810D+01
     25  0.154049D+01  0.228550D+00  0.000000D+00  0.000000D+00 -0.136433D-01
     26  0.506149D+01  0.153268D+01  0.000000D+00  0.000000D+00 -0.467562D-01
     27  0.153268D+01  0.681728D+00  0.000000D+00  0.000000D+00 -0.332471D-01
     28  0.000000D+00  0.000000D+00 -0.300372D+01  0.236309D-01  0.000000D+00
     29  0.000000D+00  0.000000D+00 -0.236309D-01  0.685649D+00  0.000000D+00
     30  0.467562D-01  0.332471D-01  0.000000D+00  0.000000D+00 -0.299115D+01
     31  0.118876D+01  0.163148D+01  0.106462D+01  0.188823D+01  0.667850D+00
     32  0.297216D+01  0.297637D+01  0.155328D+00  0.467872D+00  0.122313D+00
     33 -0.121593D+01 -0.191231D+01 -0.110623D+01 -0.190140D+01 -0.108228D+01
     34  0.235484D+00 -0.773978D+00  0.104960D+01 -0.120784D+01  0.653526D+00
     35 -0.744296D+00  0.720979D-01 -0.106239D+01 -0.979625D-01 -0.352077D-01
     36  0.118876D+01  0.163148D+01 -0.106462D+01 -0.188823D+01  0.667850D+00
     37  0.297216D+01  0.297637D+01 -0.155328D+00 -0.467872D+00  0.122313D+00
     38  0.121593D+01  0.191231D+01 -0.110623D+01 -0.190140D+01  0.108228D+01
     39  0.235484D+00 -0.773978D+00 -0.104960D+01  0.120784D+01  0.653526D+00
     40 -0.744296D+00  0.720979D-01  0.106239D+01  0.979625D-01 -0.352077D-01
     41  0.265472D+00  0.536650D-01 -0.178866D+00  0.544167D-01 -0.111935D+00
     42  0.148551D+01  0.870173D+00 -0.406210D+00  0.130178D+00 -0.265064D+00
     43 -0.180140D+00 -0.256305D-01  0.847011D-01 -0.252414D-01  0.820827D-01
     44  0.235715D+00  0.447497D-01 -0.202494D+00  0.700409D-01 -0.125974D+00
     45 -0.110505D+00  0.963269D-03  0.808877D-01 -0.114323D-02  0.322733D-02
     46  0.265472D+00  0.536650D-01  0.178866D+00 -0.544167D-01 -0.111935D+00
     47  0.148551D+01  0.870173D+00  0.406210D+00 -0.130178D+00 -0.265064D+00
     48  0.180140D+00  0.256305D-01  0.847011D-01 -0.252414D-01 -0.820827D-01
     49  0.235715D+00  0.447497D-01  0.202494D+00 -0.700409D-01 -0.125974D+00
     50 -0.110505D+00  0.963269D-03 -0.808877D-01  0.114323D-02  0.322733D-02
               16            17            18            19            20 
     16  0.380750D+02
     17  0.327207D+01  0.963978D+01
     18  0.000000D+00  0.000000D+00  0.100967D+02
     19  0.891213D-01  0.644523D+00  0.000000D+00  0.103763D+02
     20  0.265004D-01  0.187723D+00  0.000000D+00 -0.236109D-01  0.100054D+02
     21  0.397561D+01  0.730298D+01  0.000000D+00  0.643943D+00  0.177560D+00
     22  0.000000D+00  0.000000D+00  0.451052D+01  0.000000D+00  0.000000D+00
     23  0.149718D-01  0.465247D+00  0.000000D+00  0.480898D+01 -0.175559D-01
     24  0.445190D-02  0.126453D+00  0.000000D+00 -0.175559D-01  0.443213D+01
     25  0.113293D+01  0.629819D+01  0.000000D+00  0.230101D+00  0.126105D+00
     26  0.113999D+01  0.652917D+01  0.000000D+00  0.104028D+01  0.820346D-01
     27  0.113039D+01  0.622004D+01  0.000000D+00  0.249064D+00  0.232635D+00
     28  0.000000D+00  0.000000D+00  0.398547D+00  0.000000D+00  0.000000D+00
     29  0.000000D+00  0.000000D+00  0.218420D+00  0.000000D+00  0.000000D+00
     30 -0.117803D-02 -0.355272D-01  0.000000D+00  0.142088D+00  0.431392D+00
     31  0.296974D-02  0.153144D+00  0.121981D+00  0.265040D+00  0.762979D-01
     32  0.453353D+00  0.139339D+01  0.515775D+00  0.119665D+01  0.341139D+00
     33 -0.159683D-03 -0.850271D-01 -0.449503D-01 -0.174729D+00 -0.496376D-01
     34 -0.298767D-03 -0.135174D+00 -0.133991D+00 -0.239950D+00 -0.833346D-01
     35 -0.984875D-04 -0.520168D-01 -0.487843D-01 -0.106899D+00  0.438951D-02
     36  0.296974D-02  0.153144D+00 -0.121981D+00  0.265040D+00  0.762979D-01
     37  0.453353D+00  0.139339D+01 -0.515775D+00  0.119665D+01  0.341139D+00
     38  0.159683D-03  0.850271D-01 -0.449503D-01  0.174729D+00  0.496376D-01
     39 -0.298767D-03 -0.135174D+00  0.133991D+00 -0.239950D+00 -0.833346D-01
     40 -0.984875D-04 -0.520168D-01  0.487843D-01 -0.106899D+00  0.438951D-02
     41  0.677929D+00  0.230598D+01  0.241290D+01 -0.844120D+00  0.151028D+01
     42  0.198495D+01  0.414488D+01  0.166071D+01 -0.314416D+00  0.111099D+01
     43 -0.731956D+00 -0.215238D+01 -0.176393D+01  0.106089D+01 -0.182161D+01
     44  0.281759D+00  0.893434D+00  0.119634D+01  0.740522D+00  0.744075D+00
     45 -0.451772D+00 -0.131396D+01 -0.178999D+01  0.648287D+00  0.429545D-01
     46  0.677929D+00  0.230598D+01 -0.241290D+01 -0.844120D+00  0.151028D+01
     47  0.198495D+01  0.414488D+01 -0.166071D+01 -0.314416D+00  0.111099D+01
     48  0.731956D+00  0.215238D+01 -0.176393D+01 -0.106089D+01  0.182161D+01
     49  0.281759D+00  0.893434D+00 -0.119634D+01  0.740522D+00  0.744075D+00
     50 -0.451772D+00 -0.131396D+01  0.178999D+01  0.648287D+00  0.429545D-01
               21            22            23            24            25 
     21  0.766657D+01
     22  0.000000D+00  0.588104D+01
     23  0.934074D+00  0.000000D+00  0.662773D+01
     24  0.217201D+00  0.000000D+00 -0.623109D-02  0.574648D+01
     25  0.519023D+01  0.000000D+00  0.169359D+00  0.104086D+00  0.837723D+01
     26  0.546560D+01  0.000000D+00  0.890266D+00  0.627076D-01  0.285100D+01
     27  0.510718D+01  0.000000D+00  0.186936D+00  0.172239D+00  0.277585D+01
     28  0.000000D+00  0.293339D+00  0.000000D+00  0.000000D+00  0.000000D+00
     29  0.000000D+00  0.180281D+00  0.000000D+00  0.000000D+00  0.000000D+00
     30 -0.358212D-01  0.000000D+00  0.108613D+00  0.323782D+00 -0.354223D-01
     31  0.796238D+00  0.778435D+00  0.162566D+01  0.486022D+00  0.843475D-01
     32  0.246826D+01  0.127452D+01  0.304812D+01  0.836480D+00  0.943201D+00
     33 -0.377440D+00 -0.387102D-01 -0.822632D+00 -0.234566D+00 -0.213880D-01
     34 -0.524007D+00 -0.565206D+00 -0.805082D+00 -0.351275D+00 -0.846445D-01
     35 -0.227637D+00 -0.226905D+00 -0.495894D+00  0.195943D+00 -0.295777D-01
     36  0.796238D+00 -0.778435D+00  0.162566D+01  0.486022D+00  0.843475D-01
     37  0.246826D+01 -0.127452D+01  0.304812D+01  0.836480D+00  0.943201D+00
     38  0.377440D+00 -0.387102D-01  0.822632D+00  0.234566D+00  0.213880D-01
     39 -0.524007D+00  0.565206D+00 -0.805082D+00 -0.351275D+00 -0.846445D-01
     40 -0.227637D+00  0.226905D+00 -0.495894D+00  0.195943D+00 -0.295777D-01
     41  0.272358D+01  0.271555D+01 -0.958407D+00  0.169549D+01  0.269918D+01
     42  0.492507D+01  0.260128D+01 -0.502715D+00  0.171483D+01  0.324638D+01
     43 -0.139263D+01 -0.122340D+00  0.511268D+00 -0.879095D+00 -0.160570D+01
     44  0.634620D+00  0.650970D+00  0.106998D+01  0.404396D+00  0.146209D+01
     45 -0.838789D+00 -0.849303D+00  0.306677D+00  0.756872D+00 -0.221018D+01
     46  0.272358D+01 -0.271555D+01 -0.958407D+00  0.169549D+01  0.269918D+01
     47  0.492507D+01 -0.260128D+01 -0.502715D+00  0.171483D+01  0.324638D+01
     48  0.139263D+01 -0.122340D+00 -0.511268D+00  0.879095D+00  0.160570D+01
     49  0.634620D+00 -0.650970D+00  0.106998D+01  0.404396D+00  0.146209D+01
     50 -0.838789D+00  0.849303D+00  0.306677D+00  0.756872D+00 -0.221018D+01
               26            27            28            29            30 
     26  0.894317D+01
     27  0.282386D+01  0.819764D+01
     28  0.000000D+00  0.000000D+00  0.855300D+01
     29  0.000000D+00  0.000000D+00 -0.613532D-01  0.832756D+01
     30 -0.245458D-01 -0.339073D-01  0.000000D+00  0.000000D+00  0.847157D+01
     31  0.265472D+00  0.536650D-01  0.178866D+00  0.544167D-01  0.111935D+00
     32  0.148551D+01  0.870173D+00  0.406210D+00  0.130178D+00  0.265064D+00
     33 -0.180140D+00 -0.256305D-01 -0.847011D-01 -0.252414D-01 -0.820827D-01
     34 -0.235715D+00 -0.447497D-01 -0.202494D+00 -0.700409D-01 -0.125974D+00
     35 -0.110505D+00  0.963269D-03 -0.808877D-01 -0.114323D-02 -0.322733D-02
     36  0.265472D+00  0.536650D-01 -0.178866D+00 -0.544167D-01  0.111935D+00
     37  0.148551D+01  0.870173D+00 -0.406210D+00 -0.130178D+00  0.265064D+00
     38  0.180140D+00  0.256305D-01 -0.847011D-01 -0.252414D-01  0.820827D-01
     39 -0.235715D+00 -0.447497D-01  0.202494D+00  0.700409D-01 -0.125974D+00
     40 -0.110505D+00  0.963269D-03  0.808877D-01  0.114323D-02 -0.322733D-02
     41  0.118876D+01  0.163148D+01 -0.106462D+01  0.188823D+01 -0.667850D+00
     42  0.297216D+01  0.297637D+01 -0.155328D+00  0.467872D+00 -0.122313D+00
     43 -0.121593D+01 -0.191231D+01  0.110623D+01 -0.190140D+01  0.108228D+01
     44 -0.235484D+00  0.773978D+00  0.104960D+01  0.120784D+01  0.653526D+00
     45 -0.744296D+00  0.720979D-01  0.106239D+01 -0.979625D-01  0.352077D-01
     46  0.118876D+01  0.163148D+01  0.106462D+01 -0.188823D+01 -0.667850D+00
     47  0.297216D+01  0.297637D+01  0.155328D+00 -0.467872D+00 -0.122313D+00
     48  0.121593D+01  0.191231D+01  0.110623D+01 -0.190140D+01 -0.108228D+01
     49 -0.235484D+00  0.773978D+00 -0.104960D+01 -0.120784D+01  0.653526D+00
     50 -0.744296D+00  0.720979D-01 -0.106239D+01  0.979625D-01  0.352077D-01
               31            32            33            34            35 
     31  0.697671D+01
     32  0.423171D+01  0.566501D+01
     33 -0.763007D+00 -0.661472D+00  0.659170D+01
     34 -0.475417D+00 -0.413710D+00  0.152737D+00  0.636300D+01
     35 -0.433932D+00 -0.375870D+00  0.202549D+00  0.927365D-01  0.636803D+01
     36  0.169180D+00  0.112359D+01 -0.195832D+00 -0.120602D-01 -0.149275D-01
     37  0.112359D+01  0.272454D+01 -0.866318D+00 -0.119844D+00 -0.123430D+00
     38  0.195832D+00  0.866318D+00 -0.224938D+00 -0.103241D-01 -0.133201D-01
     39 -0.120602D-01 -0.119844D+00  0.103241D-01  0.195749D-01  0.190982D-02
     40 -0.149275D-01 -0.123430D+00  0.133201D-01  0.190982D-02  0.211432D-01
     41  0.494890D-01  0.696818D+00 -0.267218D-02 -0.495019D-01 -0.153895D-02
     42  0.696818D+00  0.201435D+01 -0.105687D+00 -0.531549D+00 -0.606829D-01
     43 -0.267218D-02 -0.105687D+00  0.284135D-02  0.134935D-02  0.870533D-04
     44  0.495019D-01  0.531549D+00 -0.134935D-02 -0.409911D-01 -0.776032D-03
     45 -0.153895D-02 -0.606829D-01  0.870533D-04  0.776032D-03  0.274654D-02
     46  0.190983D-02  0.191202D+00 -0.697142D-03 -0.756437D-03 -0.530009D-04
     47  0.191202D+00  0.989944D+00 -0.129312D+00 -0.127919D+00 -0.205209D-01
     48  0.697142D-03  0.129312D+00 -0.999259D-04 -0.122975D-03 -0.476041D-05
     49  0.756437D-03  0.127919D+00 -0.122975D-03 -0.130194D-03 -0.540672D-05
     50 -0.530009D-04 -0.205209D-01  0.476041D-05  0.540672D-05  0.901774D-05
               36            37            38            39            40 
     36  0.697671D+01
     37  0.423171D+01  0.566501D+01
     38  0.763007D+00  0.661472D+00  0.659170D+01
     39 -0.475417D+00 -0.413710D+00 -0.152737D+00  0.636300D+01
     40 -0.433932D+00 -0.375870D+00 -0.202549D+00  0.927365D-01  0.636803D+01
     41  0.190983D-02  0.191202D+00  0.697142D-03 -0.756437D-03 -0.530009D-04
     42  0.191202D+00  0.989944D+00  0.129312D+00 -0.127919D+00 -0.205209D-01
     43 -0.697142D-03 -0.129312D+00 -0.999259D-04  0.122975D-03  0.476041D-05
     44  0.756437D-03  0.127919D+00  0.122975D-03 -0.130194D-03 -0.540672D-05
     45 -0.530009D-04 -0.205209D-01 -0.476041D-05  0.540672D-05  0.901774D-05
     46  0.494890D-01  0.696818D+00  0.267218D-02 -0.495019D-01 -0.153895D-02
     47  0.696818D+00  0.201435D+01  0.105687D+00 -0.531549D+00 -0.606829D-01
     48  0.267218D-02  0.105687D+00  0.284135D-02 -0.134935D-02 -0.870533D-04
     49  0.495019D-01  0.531549D+00  0.134935D-02 -0.409911D-01 -0.776032D-03
     50 -0.153895D-02 -0.606829D-01 -0.870533D-04  0.776032D-03  0.274654D-02
               41            42            43            44            45 
     41  0.697671D+01
     42  0.423171D+01  0.566501D+01
     43 -0.763007D+00 -0.661472D+00  0.659170D+01
     44  0.475417D+00  0.413710D+00 -0.152737D+00  0.636300D+01
     45 -0.433932D+00 -0.375870D+00  0.202549D+00 -0.927365D-01  0.636803D+01
     46  0.169180D+00  0.112359D+01 -0.195832D+00  0.120602D-01 -0.149275D-01
     47  0.112359D+01  0.272454D+01 -0.866318D+00  0.119844D+00 -0.123430D+00
     48  0.195832D+00  0.866318D+00 -0.224938D+00  0.103241D-01 -0.133201D-01
     49  0.120602D-01  0.119844D+00 -0.103241D-01  0.195749D-01 -0.190982D-02
     50 -0.149275D-01 -0.123430D+00  0.133201D-01 -0.190982D-02  0.211432D-01
               46            47            48            49            50 
     46  0.697671D+01
     47  0.423171D+01  0.566501D+01
     48  0.763007D+00  0.661472D+00  0.659170D+01
     49  0.475417D+00  0.413710D+00  0.152737D+00  0.636300D+01
     50 -0.433932D+00 -0.375870D+00 -0.202549D+00 -0.927365D-01  0.636803D+01
 ****** Core Hamiltonian ****** 
                1             2             3             4             5 
      1 -0.218674D+02
      2 -0.451964D+01 -0.870754D+01
      3  0.000000D+00  0.000000D+00 -0.791835D+01
      4  0.891213D-01  0.644523D+00  0.000000D+00 -0.819793D+01
      5 -0.265004D-01 -0.187723D+00  0.000000D+00 -0.236109D-01 -0.782702D+01
      6 -0.388566D+01 -0.699626D+01  0.000000D+00  0.643943D+00 -0.177560D+00
      7  0.000000D+00  0.000000D+00 -0.413384D+01  0.000000D+00  0.000000D+00
      8  0.149718D-01  0.465247D+00  0.000000D+00 -0.443231D+01 -0.175559D-01
      9 -0.445190D-02 -0.126453D+00  0.000000D+00 -0.175559D-01 -0.405546D+01
     10 -0.165775D+01 -0.577814D+01  0.000000D+00  0.230101D+00 -0.126105D+00
     11 -0.166480D+01 -0.600913D+01  0.000000D+00  0.104028D+01 -0.820346D-01
     12 -0.165521D+01 -0.570000D+01  0.000000D+00  0.249064D+00 -0.232635D+00
     13  0.000000D+00  0.000000D+00  0.398547D+00  0.000000D+00  0.000000D+00
     14  0.000000D+00  0.000000D+00 -0.218420D+00  0.000000D+00  0.000000D+00
     15 -0.117803D-02 -0.355272D-01  0.000000D+00 -0.142088D+00  0.431392D+00
     16 -0.265102D-03 -0.468659D+00  0.000000D+00  0.100303D+01 -0.536428D-03
     17 -0.468659D+00 -0.215767D+01  0.000000D+00  0.287788D+01 -0.239932D-01
     18  0.000000D+00  0.000000D+00 -0.107451D+01  0.000000D+00  0.000000D+00
     19 -0.100303D+01 -0.287788D+01  0.000000D+00  0.320738D+01 -0.327064D-01
     20 -0.536428D-03 -0.239932D-01  0.000000D+00  0.327064D-01 -0.106716D+01
     21 -0.141645D+01 -0.339464D+01  0.000000D+00  0.246623D+01 -0.687789D-01
     22  0.000000D+00  0.000000D+00 -0.190186D+01  0.000000D+00  0.000000D+00
     23 -0.279189D+01 -0.499932D+01  0.000000D+00  0.160793D+01 -0.118870D+00
     24 -0.157542D-02 -0.497530D-01  0.000000D+00  0.222194D-01 -0.187536D+01
     25 -0.305643D-01 -0.966890D+00  0.000000D+00  0.141256D+01 -0.906719D-02
     26 -0.127323D+01 -0.338183D+01  0.000000D+00  0.390639D+01 -0.342388D-01
     27 -0.305332D-01 -0.961433D+00  0.000000D+00  0.140384D+01 -0.210250D-01
     28  0.000000D+00  0.000000D+00 -0.162532D+01  0.000000D+00  0.000000D+00
     29  0.000000D+00  0.000000D+00 -0.157048D-01  0.000000D+00  0.000000D+00
     30 -0.114060D-02 -0.343443D-01  0.000000D+00  0.397383D-01 -0.161647D+01
     31 -0.712825D+00 -0.226062D+01 -0.221527D+01 -0.768634D+00 -0.138815D+01
     32 -0.196043D+01 -0.402901D+01 -0.155315D+01 -0.273332D+00 -0.104451D+01
     33  0.815520D+00  0.194686D+01  0.140617D+01  0.890489D+00  0.154590D+01
     34  0.313679D+00  0.814931D+00  0.102594D+01 -0.717254D+00  0.638762D+00
     35  0.503417D+00  0.118694D+01  0.151428D+01  0.542974D+00 -0.124992D+00
     36 -0.712825D+00 -0.226062D+01  0.221527D+01 -0.768634D+00 -0.138815D+01
     37 -0.196043D+01 -0.402901D+01  0.155315D+01 -0.273332D+00 -0.104451D+01
     38 -0.815520D+00 -0.194686D+01  0.140617D+01 -0.890489D+00 -0.154590D+01
     39  0.313679D+00  0.814931D+00 -0.102594D+01 -0.717254D+00  0.638762D+00
     40  0.503417D+00  0.118694D+01 -0.151428D+01  0.542974D+00 -0.124992D+00
     41 -0.417370D-02 -0.178783D+00 -0.137884D+00  0.295090D+00 -0.861262D-01
     42 -0.457480D+00 -0.139935D+01 -0.503002D+00  0.117252D+01 -0.333245D+00
     43  0.349669D-03  0.999614D-01  0.469274D-01 -0.194189D+00  0.560024D-01
     44 -0.657757D-03 -0.163393D+00 -0.153451D+00  0.268399D+00 -0.953614D-01
     45  0.215904D-03  0.612466D-01  0.551491D-01 -0.118926D+00 -0.877747D-02
     46 -0.417370D-02 -0.178783D+00  0.137884D+00  0.295090D+00 -0.861262D-01
     47 -0.457480D+00 -0.139935D+01  0.503002D+00  0.117252D+01 -0.333245D+00
     48 -0.349669D-03 -0.999614D-01  0.469274D-01  0.194189D+00 -0.560024D-01
     49 -0.657757D-03 -0.163393D+00  0.153451D+00  0.268399D+00 -0.953614D-01
     50  0.215904D-03  0.612466D-01 -0.551491D-01 -0.118926D+00 -0.877747D-02
                6             7             8             9            10 
      6 -0.741350D+01
      7  0.000000D+00 -0.545925D+01
      8  0.934074D+00  0.000000D+00 -0.620594D+01
      9 -0.217201D+00  0.000000D+00 -0.623109D-02 -0.532469D+01
     10 -0.496394D+01  0.000000D+00  0.169359D+00 -0.104086D+00 -0.664390D+01
     11 -0.523931D+01  0.000000D+00  0.890266D+00 -0.627076D-01 -0.298433D+01
     12 -0.488089D+01  0.000000D+00  0.186936D+00 -0.172239D+00 -0.290919D+01
     13  0.000000D+00  0.293339D+00  0.000000D+00  0.000000D+00  0.000000D+00
     14  0.000000D+00 -0.180281D+00  0.000000D+00  0.000000D+00  0.000000D+00
     15 -0.358212D-01  0.000000D+00 -0.108613D+00  0.323782D+00 -0.354223D-01
     16 -0.141645D+01  0.000000D+00  0.279189D+01 -0.157542D-02 -0.305643D-01
     17 -0.339464D+01  0.000000D+00  0.499932D+01 -0.497530D-01 -0.966890D+00
     18  0.000000D+00 -0.190186D+01  0.000000D+00  0.000000D+00  0.000000D+00
     19 -0.246623D+01  0.000000D+00  0.160793D+01 -0.222194D-01 -0.141256D+01
     20 -0.687789D-01  0.000000D+00  0.118870D+00 -0.187536D+01 -0.906719D-02
     21 -0.470040D+01  0.000000D+00  0.471881D+01 -0.122336D+00 -0.218578D+01
     22  0.000000D+00 -0.342870D+01  0.000000D+00  0.000000D+00  0.000000D+00
     23 -0.471881D+01  0.000000D+00  0.597165D+00 -0.125477D+00 -0.356660D+01
     24 -0.122336D+00  0.000000D+00  0.125477D+00 -0.335796D+01 -0.352856D-01
     25 -0.218578D+01  0.000000D+00  0.356660D+01 -0.352856D-01 -0.709963D+00
     26 -0.340348D+01  0.000000D+00  0.368030D+01 -0.316479D-01 -0.160577D+01
     27 -0.215895D+01  0.000000D+00  0.351366D+01 -0.654331D-01 -0.294473D+00
     28  0.000000D+00 -0.127183D+01  0.000000D+00  0.000000D+00  0.000000D+00
     29  0.000000D+00 -0.611164D-01  0.000000D+00  0.000000D+00  0.000000D+00
     30 -0.309375D-01  0.000000D+00  0.864777D-02 -0.126821D+01 -0.136433D-01
     31 -0.262769D+01 -0.249614D+01 -0.874598D+00 -0.155989D+01 -0.247967D+01
     32 -0.479038D+01 -0.243412D+01 -0.438865D+00 -0.161152D+01 -0.313510D+01
     33  0.131532D+01  0.964311D-01  0.457966D+00  0.792854D+00  0.124964D+01
     34  0.605090D+00  0.597668D+00 -0.976708D+00  0.371454D+00  0.117420D+01
     35  0.791010D+00  0.763062D+00  0.273735D+00 -0.696537D+00  0.174438D+01
     36 -0.262769D+01  0.249614D+01 -0.874598D+00 -0.155989D+01 -0.247967D+01
     37 -0.479038D+01  0.243412D+01 -0.438865D+00 -0.161152D+01 -0.313510D+01
     38 -0.131532D+01  0.964311D-01 -0.457966D+00 -0.792854D+00 -0.124964D+01
     39  0.605090D+00 -0.597668D+00 -0.976708D+00  0.371454D+00  0.117420D+01
     40  0.791010D+00 -0.763062D+00  0.273735D+00 -0.696537D+00  0.174438D+01
     41 -0.806246D+00 -0.758081D+00  0.158720D+01 -0.473443D+00 -0.103409D+00
     42 -0.244785D+01 -0.122519D+01  0.295489D+01 -0.805991D+00 -0.950635D+00
     43  0.372127D+00  0.280216D-01 -0.787679D+00  0.223134D+00  0.258745D-01
     44 -0.513967D+00 -0.530252D+00  0.746845D+00 -0.329673D+00 -0.110474D+00
     45  0.224353D+00  0.215472D+00 -0.474292D+00 -0.195199D+00  0.380259D-01
     46 -0.806246D+00  0.758081D+00  0.158720D+01 -0.473443D+00 -0.103409D+00
     47 -0.244785D+01  0.122519D+01  0.295489D+01 -0.805991D+00 -0.950635D+00
     48 -0.372127D+00  0.280216D-01  0.787679D+00 -0.223134D+00 -0.258745D-01
     49 -0.513967D+00  0.530252D+00  0.746845D+00 -0.329673D+00 -0.110474D+00
     50  0.224353D+00 -0.215472D+00 -0.474292D+00 -0.195199D+00  0.380259D-01
               11            12            13            14            15 
     11 -0.720984D+01
     12 -0.295719D+01 -0.646431D+01
     13  0.000000D+00  0.000000D+00 -0.575300D+01
     14  0.000000D+00  0.000000D+00 -0.613532D-01 -0.552756D+01
     15 -0.245458D-01 -0.339073D-01  0.000000D+00  0.000000D+00 -0.567157D+01
     16 -0.127323D+01 -0.305332D-01  0.000000D+00  0.000000D+00  0.114060D-02
     17 -0.338183D+01 -0.961433D+00  0.000000D+00  0.000000D+00  0.343443D-01
     18  0.000000D+00  0.000000D+00  0.162532D+01 -0.157048D-01  0.000000D+00
     19 -0.390639D+01 -0.140384D+01  0.000000D+00  0.000000D+00  0.397383D-01
     20 -0.342388D-01 -0.210250D-01  0.000000D+00  0.000000D+00  0.161647D+01
     21 -0.340348D+01 -0.215895D+01  0.000000D+00  0.000000D+00  0.309375D-01
     22  0.000000D+00  0.000000D+00  0.127183D+01 -0.611164D-01  0.000000D+00
     23 -0.368030D+01 -0.351366D+01  0.000000D+00  0.000000D+00  0.864777D-02
     24 -0.316479D-01 -0.654331D-01  0.000000D+00  0.000000D+00  0.126821D+01
     25 -0.160577D+01 -0.294473D+00  0.000000D+00  0.000000D+00  0.136433D-01
     26 -0.431624D+01 -0.159797D+01  0.000000D+00  0.000000D+00  0.467562D-01
     27 -0.159797D+01 -0.703361D+00  0.000000D+00  0.000000D+00  0.332471D-01
     28  0.000000D+00  0.000000D+00  0.240926D+01 -0.236309D-01  0.000000D+00
     29  0.000000D+00  0.000000D+00  0.236309D-01 -0.619212D+00  0.000000D+00
     30 -0.467562D-01 -0.332471D-01  0.000000D+00  0.000000D+00  0.239669D+01
     31 -0.122958D+01 -0.160035D+01 -0.862954D+00 -0.156195D+01 -0.543217D+00
     32 -0.289625D+01 -0.289069D+01 -0.127932D+00 -0.423547D+00 -0.105382D+00
     33  0.117066D+01  0.167124D+01  0.689015D+00  0.122635D+01  0.743137D+00
     34 -0.100893D+00  0.681896D+00 -0.914848D+00  0.868698D+00 -0.570245D+00
     35  0.716312D+00  0.246638D-01  0.723245D+00 -0.106404D+00 -0.428549D-01
     36 -0.122958D+01 -0.160035D+01  0.862954D+00  0.156195D+01 -0.543217D+00
     37 -0.289625D+01 -0.289069D+01  0.127932D+00  0.423547D+00 -0.105382D+00
     38 -0.117066D+01 -0.167124D+01  0.689015D+00  0.122635D+01 -0.743137D+00
     39 -0.100893D+00  0.681896D+00  0.914848D+00 -0.868698D+00 -0.570245D+00
     40  0.716312D+00  0.246638D-01 -0.723245D+00  0.106404D+00 -0.428549D-01
     41 -0.302059D+00 -0.685128D-01  0.201180D+00 -0.617150D-01  0.125726D+00
     42 -0.147574D+01 -0.881746D+00  0.384294D+00 -0.123009D+00  0.251519D+00
     43  0.213064D+00  0.346706D-01 -0.941891D-01  0.283447D-01 -0.972338D-01
     44 -0.280575D+00 -0.618316D-01  0.240864D+00 -0.851920D-01  0.149688D+00
     45  0.130853D+00 -0.105165D-02 -0.960389D-01 -0.185406D-02  0.243623D-02
     46 -0.302059D+00 -0.685128D-01 -0.201180D+00  0.617150D-01  0.125726D+00
     47 -0.147574D+01 -0.881746D+00 -0.384294D+00  0.123009D+00  0.251519D+00
     48 -0.213064D+00 -0.346706D-01 -0.941891D-01  0.283447D-01  0.972338D-01
     49 -0.280575D+00 -0.618316D-01 -0.240864D+00  0.851920D-01  0.149688D+00
     50  0.130853D+00 -0.105165D-02  0.960389D-01  0.185406D-02  0.243623D-02
               16            17            18            19            20 
     16 -0.218674D+02
     17 -0.451964D+01 -0.870754D+01
     18  0.000000D+00  0.000000D+00 -0.791835D+01
     19 -0.891213D-01 -0.644523D+00  0.000000D+00 -0.819793D+01
     20 -0.265004D-01 -0.187723D+00  0.000000D+00  0.236109D-01 -0.782702D+01
     21 -0.388566D+01 -0.699626D+01  0.000000D+00 -0.643943D+00 -0.177560D+00
     22  0.000000D+00  0.000000D+00 -0.413384D+01  0.000000D+00  0.000000D+00
     23 -0.149718D-01 -0.465247D+00  0.000000D+00 -0.443231D+01  0.175559D-01
     24 -0.445190D-02 -0.126453D+00  0.000000D+00  0.175559D-01 -0.405546D+01
     25 -0.165775D+01 -0.577814D+01  0.000000D+00 -0.230101D+00 -0.126105D+00
     26 -0.166480D+01 -0.600913D+01  0.000000D+00 -0.104028D+01 -0.820346D-01
     27 -0.165521D+01 -0.570000D+01  0.000000D+00 -0.249064D+00 -0.232635D+00
     28  0.000000D+00  0.000000D+00 -0.398547D+00  0.000000D+00  0.000000D+00
     29  0.000000D+00  0.000000D+00 -0.218420D+00  0.000000D+00  0.000000D+00
     30  0.117803D-02  0.355272D-01  0.000000D+00 -0.142088D+00 -0.431392D+00
     31 -0.417370D-02 -0.178783D+00 -0.137884D+00 -0.295090D+00 -0.861262D-01
     32 -0.457480D+00 -0.139935D+01 -0.503002D+00 -0.117252D+01 -0.333245D+00
     33  0.349669D-03  0.999614D-01  0.469274D-01  0.194189D+00  0.560024D-01
     34  0.657757D-03  0.163393D+00  0.153451D+00  0.268399D+00  0.953614D-01
     35  0.215904D-03  0.612466D-01  0.551491D-01  0.118926D+00 -0.877747D-02
     36 -0.417370D-02 -0.178783D+00  0.137884D+00 -0.295090D+00 -0.861262D-01
     37 -0.457480D+00 -0.139935D+01  0.503002D+00 -0.117252D+01 -0.333245D+00
     38 -0.349669D-03 -0.999614D-01  0.469274D-01 -0.194189D+00 -0.560024D-01
     39  0.657757D-03  0.163393D+00 -0.153451D+00  0.268399D+00  0.953614D-01
     40  0.215904D-03  0.612466D-01 -0.551491D-01  0.118926D+00 -0.877747D-02
     41 -0.712825D+00 -0.226062D+01 -0.221527D+01  0.768634D+00 -0.138815D+01
     42 -0.196043D+01 -0.402901D+01 -0.155315D+01  0.273332D+00 -0.104451D+01
     43  0.815520D+00  0.194686D+01  0.140617D+01 -0.890489D+00  0.154590D+01
     44 -0.313679D+00 -0.814931D+00 -0.102594D+01 -0.717254D+00 -0.638762D+00
     45  0.503417D+00  0.118694D+01  0.151428D+01 -0.542974D+00 -0.124992D+00
     46 -0.712825D+00 -0.226062D+01  0.221527D+01  0.768634D+00 -0.138815D+01
     47 -0.196043D+01 -0.402901D+01  0.155315D+01  0.273332D+00 -0.104451D+01
     48 -0.815520D+00 -0.194686D+01  0.140617D+01  0.890489D+00 -0.154590D+01
     49 -0.313679D+00 -0.814931D+00  0.102594D+01 -0.717254D+00 -0.638762D+00
     50  0.503417D+00  0.118694D+01 -0.151428D+01 -0.542974D+00 -0.124992D+00
               21            22            23            24            25 
     21 -0.741350D+01
     22  0.000000D+00 -0.545925D+01
     23 -0.934074D+00  0.000000D+00 -0.620594D+01
     24 -0.217201D+00  0.000000D+00  0.623109D-02 -0.532469D+01
     25 -0.496394D+01  0.000000D+00 -0.169359D+00 -0.104086D+00 -0.664390D+01
     26 -0.523931D+01  0.000000D+00 -0.890266D+00 -0.627076D-01 -0.298433D+01
     27 -0.488089D+01  0.000000D+00 -0.186936D+00 -0.172239D+00 -0.290919D+01
     28  0.000000D+00 -0.293339D+00  0.000000D+00  0.000000D+00  0.000000D+00
     29  0.000000D+00 -0.180281D+00  0.000000D+00  0.000000D+00  0.000000D+00
     30  0.358212D-01  0.000000D+00 -0.108613D+00 -0.323782D+00  0.354223D-01
     31 -0.806246D+00 -0.758081D+00 -0.158720D+01 -0.473443D+00 -0.103409D+00
     32 -0.244785D+01 -0.122519D+01 -0.295489D+01 -0.805991D+00 -0.950635D+00
     33  0.372127D+00  0.280216D-01  0.787679D+00  0.223134D+00  0.258745D-01
     34  0.513967D+00  0.530252D+00  0.746845D+00  0.329673D+00  0.110474D+00
     35  0.224353D+00  0.215472D+00  0.474292D+00 -0.195199D+00  0.380259D-01
     36 -0.806246D+00  0.758081D+00 -0.158720D+01 -0.473443D+00 -0.103409D+00
     37 -0.244785D+01  0.122519D+01 -0.295489D+01 -0.805991D+00 -0.950635D+00
     38 -0.372127D+00  0.280216D-01 -0.787679D+00 -0.223134D+00 -0.258745D-01
     39  0.513967D+00 -0.530252D+00  0.746845D+00  0.329673D+00  0.110474D+00
     40  0.224353D+00 -0.215472D+00  0.474292D+00 -0.195199D+00  0.380259D-01
     41 -0.262769D+01 -0.249614D+01  0.874598D+00 -0.155989D+01 -0.247967D+01
     42 -0.479038D+01 -0.243412D+01  0.438865D+00 -0.161152D+01 -0.313510D+01
     43  0.131532D+01  0.964311D-01 -0.457966D+00  0.792854D+00  0.124964D+01
     44 -0.605090D+00 -0.597668D+00 -0.976708D+00 -0.371454D+00 -0.117420D+01
     45  0.791010D+00  0.763062D+00 -0.273735D+00 -0.696537D+00  0.174438D+01
     46 -0.262769D+01  0.249614D+01  0.874598D+00 -0.155989D+01 -0.247967D+01
     47 -0.479038D+01  0.243412D+01  0.438865D+00 -0.161152D+01 -0.313510D+01
     48 -0.131532D+01  0.964311D-01  0.457966D+00 -0.792854D+00 -0.124964D+01
     49 -0.605090D+00  0.597668D+00 -0.976708D+00 -0.371454D+00 -0.117420D+01
     50  0.791010D+00 -0.763062D+00 -0.273735D+00 -0.696537D+00  0.174438D+01
               26            27            28            29            30 
     26 -0.720984D+01
     27 -0.295719D+01 -0.646431D+01
     28  0.000000D+00  0.000000D+00 -0.575300D+01
     29  0.000000D+00  0.000000D+00  0.613532D-01 -0.552756D+01
     30  0.245458D-01  0.339073D-01  0.000000D+00  0.000000D+00 -0.567157D+01
     31 -0.302059D+00 -0.685128D-01 -0.201180D+00 -0.617150D-01 -0.125726D+00
     32 -0.147574D+01 -0.881746D+00 -0.384294D+00 -0.123009D+00 -0.251519D+00
     33  0.213064D+00  0.346706D-01  0.941891D-01  0.283447D-01  0.972338D-01
     34  0.280575D+00  0.618316D-01  0.240864D+00  0.851920D-01  0.149688D+00
     35  0.130853D+00 -0.105165D-02  0.960389D-01 -0.185406D-02 -0.243623D-02
     36 -0.302059D+00 -0.685128D-01  0.201180D+00  0.617150D-01 -0.125726D+00
     37 -0.147574D+01 -0.881746D+00  0.384294D+00  0.123009D+00 -0.251519D+00
     38 -0.213064D+00 -0.346706D-01  0.941891D-01  0.283447D-01 -0.972338D-01
     39  0.280575D+00  0.618316D-01 -0.240864D+00 -0.851920D-01  0.149688D+00
     40  0.130853D+00 -0.105165D-02 -0.960389D-01  0.185406D-02 -0.243623D-02
     41 -0.122958D+01 -0.160035D+01  0.862954D+00 -0.156195D+01  0.543217D+00
     42 -0.289625D+01 -0.289069D+01  0.127932D+00 -0.423547D+00  0.105382D+00
     43  0.117066D+01  0.167124D+01 -0.689015D+00  0.122635D+01 -0.743137D+00
     44  0.100893D+00 -0.681896D+00 -0.914848D+00 -0.868698D+00 -0.570245D+00
     45  0.716312D+00  0.246638D-01 -0.723245D+00 -0.106404D+00  0.428549D-01
     46 -0.122958D+01 -0.160035D+01 -0.862954D+00  0.156195D+01  0.543217D+00
     47 -0.289625D+01 -0.289069D+01 -0.127932D+00  0.423547D+00  0.105382D+00
     48 -0.117066D+01 -0.167124D+01 -0.689015D+00  0.122635D+01  0.743137D+00
     49  0.100893D+00 -0.681896D+00  0.914848D+00  0.868698D+00 -0.570245D+00
     50  0.716312D+00  0.246638D-01  0.723245D+00  0.106404D+00  0.428549D-01
               31            32            33            34            35 
     31 -0.558103D+01
     32 -0.397197D+01 -0.542309D+01
     33  0.763007D+00  0.661472D+00 -0.384170D+01
     34  0.475417D+00  0.413710D+00 -0.152737D+00 -0.361300D+01
     35  0.433932D+00  0.375870D+00 -0.202549D+00 -0.927365D-01 -0.361803D+01
     36 -0.198462D+00 -0.112117D+01  0.233974D+00  0.120602D-01  0.149275D-01
     37 -0.112117D+01 -0.268360D+01  0.838442D+00  0.119844D+00  0.123430D+00
     38 -0.233974D+00 -0.838442D+00  0.296170D+00  0.103241D-01  0.133201D-01
     39  0.120602D-01  0.119844D+00 -0.103241D-01 -0.288777D-01 -0.190982D-02
     40  0.149275D-01  0.123430D+00 -0.133201D-01 -0.190982D-02 -0.304460D-01
     41 -0.643380D-01 -0.706407D+00  0.267218D-02  0.687319D-01  0.153895D-02
     42 -0.706407D+00 -0.199589D+01  0.105687D+00  0.520782D+00  0.606829D-01
     43  0.267218D-02  0.105687D+00 -0.525778D-02 -0.134935D-02 -0.870533D-04
     44 -0.687319D-01 -0.520782D+00  0.134935D-02  0.690838D-01  0.776032D-03
     45  0.153895D-02  0.606829D-01 -0.870533D-04 -0.776032D-03 -0.516298D-02
     46 -0.280742D-02 -0.202609D+00  0.116614D-02  0.128911D-02  0.530009D-04
     47 -0.202609D+00 -0.100113D+01  0.133430D+00  0.132595D+00  0.205209D-01
     48 -0.116614D-02 -0.133430D+00  0.223787D-03  0.277714D-03  0.476041D-05
     49 -0.128911D-02 -0.132595D+00  0.277714D-03  0.293561D-03  0.540672D-05
     50  0.530009D-04  0.205209D-01 -0.476041D-05 -0.540672D-05 -0.213976D-04
               36            37            38            39            40 
     36 -0.558103D+01
     37 -0.397197D+01 -0.542309D+01
     38 -0.763007D+00 -0.661472D+00 -0.384170D+01
     39  0.475417D+00  0.413710D+00  0.152737D+00 -0.361300D+01
     40  0.433932D+00  0.375870D+00  0.202549D+00 -0.927365D-01 -0.361803D+01
     41 -0.280742D-02 -0.202609D+00 -0.116614D-02  0.128911D-02  0.530009D-04
     42 -0.202609D+00 -0.100113D+01 -0.133430D+00  0.132595D+00  0.205209D-01
     43  0.116614D-02  0.133430D+00  0.223787D-03 -0.277714D-03 -0.476041D-05
     44 -0.128911D-02 -0.132595D+00 -0.277714D-03  0.293561D-03  0.540672D-05
     45  0.530009D-04  0.205209D-01  0.476041D-05 -0.540672D-05 -0.213976D-04
     46 -0.643380D-01 -0.706407D+00 -0.267218D-02  0.687319D-01  0.153895D-02
     47 -0.706407D+00 -0.199589D+01 -0.105687D+00  0.520782D+00  0.606829D-01
     48 -0.267218D-02 -0.105687D+00 -0.525778D-02  0.134935D-02  0.870533D-04
     49 -0.687319D-01 -0.520782D+00 -0.134935D-02  0.690838D-01  0.776032D-03
     50  0.153895D-02  0.606829D-01  0.870533D-04 -0.776032D-03 -0.516298D-02
               41            42            43            44            45 
     41 -0.558103D+01
     42 -0.397197D+01 -0.542309D+01
     43  0.763007D+00  0.661472D+00 -0.384170D+01
     44 -0.475417D+00 -0.413710D+00  0.152737D+00 -0.361300D+01
     45  0.433932D+00  0.375870D+00 -0.202549D+00  0.927365D-01 -0.361803D+01
     46 -0.198462D+00 -0.112117D+01  0.233974D+00 -0.120602D-01  0.149275D-01
     47 -0.112117D+01 -0.268360D+01  0.838442D+00 -0.119844D+00  0.123430D+00
     48 -0.233974D+00 -0.838442D+00  0.296170D+00 -0.103241D-01  0.133201D-01
     49 -0.120602D-01 -0.119844D+00  0.103241D-01 -0.288777D-01  0.190982D-02
     50  0.149275D-01  0.123430D+00 -0.133201D-01  0.190982D-02 -0.304460D-01
               46            47            48            49            50 
     46 -0.558103D+01
     47 -0.397197D+01 -0.542309D+01
     48 -0.763007D+00 -0.661472D+00 -0.384170D+01
     49 -0.475417D+00 -0.413710D+00 -0.152737D+00 -0.361300D+01
     50  0.433932D+00  0.375870D+00  0.202549D+00  0.927365D-01 -0.361803D+01
 SSO for IR=          1
                 1             2             3             4             5 
      1   0.100001D+01  0.240835D+00 -0.469014D-01  0.000000D+00  0.251073D+00
      2   0.240835D+00  0.121559D+01 -0.295171D+00  0.000000D+00  0.118220D+01
      3  -0.469014D-01 -0.295171D+00  0.134187D+01  0.000000D+00 -0.256614D+00
      4   0.000000D+00  0.000000D+00  0.000000D+00  0.112409D+01  0.000000D+00
      5   0.251073D+00  0.118220D+01 -0.256614D+00  0.000000D+00  0.159096D+01
      6  -0.132142D+00 -0.568482D+00  0.730657D+00  0.000000D+00 -0.606134D+00
      7   0.000000D+00  0.000000D+00  0.000000D+00  0.819945D+00  0.000000D+00
      8   0.804185D-01  0.810141D+00 -0.150704D+00  0.000000D+00  0.894170D+00
      9   0.138517D+00  0.105937D+01 -0.423938D+00  0.000000D+00  0.990996D+00
     10   0.804185D-01  0.810141D+00 -0.150704D+00  0.000000D+00  0.894170D+00
     11   0.000000D+00  0.000000D+00  0.000000D+00 -0.195346D+00  0.000000D+00
     12   0.479169D-01  0.417261D+00  0.121904D+00  0.277643D+00  0.686681D+00
     13   0.161868D+00  0.892253D+00 -0.581204D-01  0.245012D+00  0.146167D+01
     14  -0.547240D-01 -0.350545D+00 -0.159201D+00 -0.305231D+00 -0.248174D+00
     15  -0.209306D-01 -0.152028D+00  0.189175D+00 -0.128669D+00 -0.170345D+00
     16  -0.338209D-01 -0.216646D+00 -0.983904D-01  0.373324D-01 -0.153378D+00
                 6             7             8             9            10 
      1  -0.132142D+00  0.000000D+00  0.804185D-01  0.138517D+00  0.804185D-01
      2  -0.568482D+00  0.000000D+00  0.810141D+00  0.105937D+01  0.810141D+00
      3   0.730657D+00  0.000000D+00 -0.150704D+00 -0.423938D+00 -0.150704D+00
      4   0.000000D+00  0.819945D+00  0.000000D+00  0.000000D+00  0.000000D+00
      5  -0.606134D+00  0.000000D+00  0.894170D+00  0.990996D+00  0.894170D+00
      6   0.103073D+01  0.000000D+00 -0.447632D+00 -0.422858D+00 -0.447632D+00
      7   0.000000D+00  0.159096D+01  0.000000D+00  0.000000D+00  0.000000D+00
      8  -0.447632D+00  0.000000D+00  0.108256D+01  0.498142D+00  0.360855D+00
      9  -0.422858D+00  0.000000D+00  0.498142D+00  0.149283D+01  0.498142D+00
     10  -0.447632D+00  0.000000D+00  0.360855D+00  0.498142D+00  0.108256D+01
     11   0.000000D+00 -0.163510D+00  0.000000D+00  0.000000D+00  0.000000D+00
     12  -0.842934D-01  0.465753D+00  0.500539D+00  0.254493D+00  0.299523D+00
     13  -0.325258D+00  0.600738D+00  0.737277D+00  0.727940D+00  0.678370D+00
     14   0.224577D-01 -0.180946D+00 -0.250243D+00 -0.238447D+00 -0.334936D+00
     15   0.394455D+00 -0.124200D+00 -0.258650D+00  0.300962D-01 -0.134362D+00
     16   0.138794D-01  0.252950D+00 -0.398479D+00 -0.147366D+00  0.368234D-01
                11            12            13            14            15 
      1   0.000000D+00  0.479169D-01  0.161868D+00 -0.547240D-01 -0.209306D-01
      2   0.000000D+00  0.417261D+00  0.892253D+00 -0.350545D+00 -0.152028D+00
      3   0.000000D+00  0.121904D+00 -0.581204D-01 -0.159201D+00  0.189175D+00
      4  -0.195346D+00  0.277643D+00  0.245012D+00 -0.305231D+00 -0.128669D+00
      5   0.000000D+00  0.686681D+00  0.146167D+01 -0.248174D+00 -0.170345D+00
      6   0.000000D+00 -0.842934D-01 -0.325258D+00  0.224577D-01  0.394455D+00
      7  -0.163510D+00  0.465753D+00  0.600738D+00 -0.180946D+00 -0.124200D+00
      8   0.000000D+00  0.500539D+00  0.737277D+00 -0.250243D+00 -0.258650D+00
      9   0.000000D+00  0.254493D+00  0.727940D+00 -0.238447D+00  0.300962D-01
     10   0.000000D+00  0.299523D+00  0.678370D+00 -0.334936D+00 -0.134362D+00
     11   0.132930D+01  0.110448D+00 -0.122004D-01 -0.189464D+00  0.152864D+00
     12   0.110448D+00  0.102813D+01  0.941627D+00 -0.234717D-01 -0.738037D-02
     13  -0.122004D-01  0.941627D+00  0.186388D+01 -0.117750D+00 -0.912783D-01
     14  -0.189464D+00 -0.234717D-01 -0.117750D+00  0.102691D+01  0.136290D-04
     15   0.152864D+00 -0.738037D-02 -0.912783D-01  0.136290D-04  0.100846D+01
     16   0.353733D-02  0.000000D+00  0.000000D+00  0.000000D+00  0.000000D+00
                16 
      1  -0.338209D-01
      2  -0.216646D+00
      3  -0.983904D-01
      4   0.373324D-01
      5  -0.153378D+00
      6   0.138794D-01
      7   0.252950D+00
      8  -0.398479D+00
      9  -0.147366D+00
     10   0.368234D-01
     11   0.353733D-02
     12   0.000000D+00
     13   0.000000D+00
     14   0.000000D+00
     15   0.000000D+00
     16   0.100281D+01
 SVDSVc IOpt=   1 NormSV=T IR=1
 SVDSVc V= 6.59D+00 2.72D+00 1.97D+00 1.42D+00 1.33D+00 1.20D+00 1.07D+00 9.76D-01 6.20D-01 5.07D-01
 SVDSVc V= 4.58D-01 4.09D-01 2.79D-01 1.93D-01 4.51D-02 3.23D-02
 V for IR=          1
                 1             2             3             4             5 
      1   0.771741D-01 -0.401177D-01 -0.453328D-02  0.135497D-01 -0.545662D-01
      2   0.392233D+00 -0.147057D+00  0.233772D-01  0.428729D-01 -0.182262D+00
      3  -0.117863D+00  0.231850D+00  0.619944D+00 -0.186747D+00 -0.232968D+00
      4   0.516170D-01  0.461056D+00 -0.215446D+00  0.107060D+00 -0.319056D+00
      5   0.469516D+00 -0.712486D-01  0.118137D+00 -0.888521D-01  0.965665D-01
      6  -0.216080D+00  0.194535D+00  0.424285D+00 -0.675747D-01 -0.412727D-01
      7   0.860042D-01  0.656637D+00 -0.254042D+00  0.130348D+00  0.792765D-02
      8   0.296926D+00 -0.732154D-01  0.769668D-01 -0.172408D+00 -0.174762D+00
      9   0.339562D+00 -0.177264D+00 -0.330970D-01  0.140796D+00 -0.118755D+00
     10   0.280740D+00 -0.728191D-01  0.156578D-01  0.117131D+00 -0.757109D-01
     11   0.830838D-03 -0.109480D+00  0.276007D+00  0.729954D+00  0.258335D+00
     12   0.231127D+00  0.279866D+00  0.192628D+00 -0.702685D-01  0.258770D+00
     13   0.440883D+00  0.270197D+00  0.172779D+00 -0.140633D+00  0.348286D+00
     14  -0.104708D+00 -0.903848D-01 -0.115592D+00 -0.439886D+00  0.572806D+00
     15  -0.738585D-01 -0.293253D-02  0.336855D+00  0.182221D+00  0.152309D+00
     16  -0.510751D-01  0.150876D+00 -0.181487D+00  0.273259D+00  0.374109D+00
                 6             7             8             9            10 
      1   0.953725D-01  0.372844D-01  0.979871D+00  0.120641D-01  0.182737D-01
      2   0.104574D+00 -0.906994D-02 -0.126106D-02 -0.808893D-01 -0.324047D-01
      3  -0.546752D-02  0.280796D+00  0.311882D-01 -0.274906D+00 -0.144758D+00
      4  -0.205589D-01 -0.160663D+00  0.805719D-02  0.186143D+00 -0.179767D+00
      5   0.315142D-01  0.111321D+00  0.134317D-01  0.531423D-01 -0.113814D-01
      6   0.216271D+00 -0.820340D-01 -0.320652D-01 -0.185227D+00  0.171645D-01
      7   0.726231D-02 -0.163104D+00  0.324918D-01 -0.118005D+00 -0.968055D-01
      8  -0.380753D+00 -0.131453D+00 -0.496367D-01  0.480795D-01  0.513398D+00
      9   0.448857D+00 -0.373595D+00 -0.104624D+00 -0.526276D+00 -0.775516D-01
     10   0.122137D+00  0.476644D+00 -0.124862D+00  0.345546D+00 -0.478489D+00
     11  -0.448003D+00 -0.135313D+00  0.579716D-01 -0.144180D+00 -0.203731D+00
     12  -0.196106D+00 -0.757051D-01 -0.917918D-02  0.977578D-01  0.167256D+00
     13   0.110952D-01  0.292569D-01  0.481610D-02  0.238399D-02 -0.338209D-01
     14  -0.204080D-01 -0.211825D+00  0.524628D-01 -0.101073D+00 -0.380497D+00
     15   0.477501D+00 -0.363661D+00 -0.162313D-01  0.589766D+00  0.157655D+00
     16   0.320348D+00  0.511943D+00 -0.326461D-01 -0.212039D+00  0.443562D+00
                11            12            13            14            15 
      1   0.422148D-02  0.402266D-01  0.726967D-01 -0.404956D-02 -0.882807D-01
      2  -0.994056D-01  0.245537D+00  0.434939D-01 -0.328000D+00  0.768505D+00
      3  -0.536456D-01  0.203180D+00 -0.486750D+00  0.344342D-03 -0.344201D-01
      4   0.654520D+00 -0.502790D-03 -0.169042D+00 -0.269809D+00 -0.214678D-01
      5   0.144581D+00 -0.240879D+00 -0.104143D+00  0.887648D-02 -0.113139D+00
      6   0.106321D+00 -0.174062D+00  0.692542D+00 -0.323937D+00 -0.275126D-01
      7  -0.608724D+00  0.744985D-01  0.133924D-01 -0.483662D-01 -0.569193D-01
      8  -0.133752D+00  0.130187D+00 -0.136334D-01 -0.459851D+00 -0.378718D+00
      9   0.964371D-01  0.136475D+00 -0.389868D-01  0.163580D+00 -0.327167D+00
     10  -0.132966D+00  0.224097D+00  0.258371D+00 -0.119612D+00 -0.333493D+00
     11   0.383219D-01 -0.229561D-01 -0.447338D-01 -0.150577D+00 -0.227607D-01
     12   0.246517D+00  0.562085D+00  0.281318D+00  0.465033D+00  0.730246D-01
     13  -0.279599D-02 -0.550533D+00 -0.666008D-01  0.465220D-01  0.103528D+00
     14   0.662576D-01  0.262789D+00 -0.113207D+00 -0.389681D+00 -0.612337D-01
     15  -0.133086D+00  0.895199D-01 -0.240562D+00 -0.866541D-01 -0.168194D-01
     16   0.163873D+00  0.143257D+00 -0.109361D+00 -0.243447D+00 -0.296704D-01
                16 
      1  -0.583991D-01
      2  -0.812990D-02
      3  -0.150778D-01
      4  -0.398906D-01
      5   0.790020D+00
      6   0.114609D+00
      7   0.216744D+00
      8  -0.140584D+00
      9  -0.141560D+00
     10  -0.173072D+00
     11   0.201173D-01
     12   0.260406D-02
     13  -0.488996D+00
     14   0.316459D-01
     15   0.870922D-02
     16  -0.984378D-02
 SSO for IR=          2
                 1             2             3             4             5 
      1   0.875914D+00  0.319564D+00  0.195346D+00  0.000000D+00  0.405488D+00
      2   0.319564D+00  0.409038D+00  0.163510D+00  0.000000D+00  0.425947D+00
      3   0.195346D+00  0.163510D+00  0.670703D+00  0.000000D+00  0.239388D+00
      4   0.000000D+00  0.000000D+00  0.000000D+00  0.917435D+00  0.328315D+00
      5   0.405488D+00  0.425947D+00  0.239388D+00  0.328315D+00  0.972301D+00
      6   0.211941D+00  0.358744D+00  0.118010D+00  0.569713D-01  0.424030D+00
      7  -0.254898D+00  0.429218D-01 -0.211255D+00 -0.317179D+00  0.233206D-01
      8  -0.159201D+00  0.224577D-01  0.177143D+00 -0.189464D+00  0.720873D-02
      9  -0.289207D+00 -0.107871D+00 -0.215268D+00  0.976382D-02  0.000000D+00
                 6             7             8             9 
      1   0.211941D+00 -0.254898D+00 -0.159201D+00 -0.289207D+00
      2   0.358744D+00  0.429218D-01  0.224577D-01 -0.107871D+00
      3   0.118010D+00 -0.211255D+00  0.177143D+00 -0.215268D+00
      4   0.569713D-01 -0.317179D+00 -0.189464D+00  0.976382D-02
      5   0.424030D+00  0.233206D-01  0.720873D-02  0.000000D+00
      6   0.399725D+00  0.894571D-01  0.591445D-01  0.000000D+00
      7   0.894571D-01  0.973114D+00  0.136290D-04  0.000000D+00
      8   0.591445D-01  0.136290D-04  0.991567D+00  0.000000D+00
      9   0.000000D+00  0.000000D+00  0.000000D+00  0.997193D+00
 SVDSVc IOpt=   1 NormSV=T IR=2
 SVDSVc V= 2.06D+00 1.31D+00 1.17D+00 1.07D+00 7.37D-01 4.38D-01 2.39D-01 1.59D-01 3.14D-02
 V for IR=          2
                 1             2             3             4             5 
      1   0.490908D+00 -0.121029D-01 -0.186976D+00 -0.256683D+00 -0.447215D+00
      2   0.344779D+00 -0.201620D+00  0.136870D+00 -0.337019D-01 -0.858747D-01
      3   0.292002D+00 -0.138038D+00 -0.293828D+00  0.237954D+00  0.491275D-02
      4   0.235461D+00  0.585367D+00  0.174136D+00  0.172095D+00  0.587377D+00
      5   0.566565D+00 -0.778019D-01  0.408399D+00  0.115923D+00  0.106107D+00
      6   0.299343D+00 -0.184616D+00  0.242895D+00  0.452308D-01 -0.231406D-01
      7  -0.190473D+00 -0.541546D+00  0.460163D+00 -0.370327D+00  0.324673D+00
      8  -0.389100D-01 -0.474908D+00 -0.193099D+00  0.721648D+00  0.164059D+00
      9  -0.225905D+00  0.196337D+00  0.595670D+00  0.416338D+00 -0.550878D+00
                 6             7             8             9 
      1  -0.359361D+00 -0.395160D+00 -0.412559D+00 -0.501897D-01
      2  -0.285765D-01  0.517947D+00 -0.920536D-01  0.731897D+00
      3   0.819558D+00 -0.139094D+00 -0.248152D+00 -0.987747D-02
      4  -0.111657D+00 -0.550133D-01 -0.419058D+00  0.764774D-01
      5   0.239263D-01 -0.333630D+00  0.607007D+00 -0.335315D-01
      6  -0.323284D-01  0.573694D+00 -0.191453D+00 -0.669258D+00
      7   0.928893D-01 -0.290616D+00 -0.348389D+00  0.410034D-01
      8  -0.399683D+00 -0.122054D+00 -0.110639D+00  0.329484D-01
      9   0.126128D+00 -0.115832D+00 -0.213082D+00  0.637418D-01
 SSO for IR=          3
                 1             2             3             4             5 
      1   0.112409D+01  0.819945D+00 -0.195346D+00  0.000000D+00  0.449242D+00
      2   0.819945D+00  0.159096D+01 -0.163510D+00  0.000000D+00  0.753614D+00
      3  -0.195346D+00 -0.163510D+00  0.132930D+01  0.000000D+00  0.178711D+00
      4   0.000000D+00  0.000000D+00  0.000000D+00  0.108256D+01  0.348160D+00
      5   0.449242D+00  0.753614D+00  0.178711D+00  0.348160D+00  0.986468D+00
      6   0.396443D+00  0.972027D+00 -0.197408D-01  0.102026D+00  0.580632D+00
      7  -0.267907D+00  0.719983D-01 -0.185932D+00 -0.325462D+00  0.234717D-01
      8  -0.208194D+00 -0.200963D+00  0.247342D+00 -0.215268D+00 -0.720873D-02
      9  -0.305231D+00 -0.180946D+00 -0.189464D+00  0.100188D-01  0.000000D+00
                 6             7             8             9 
      1   0.396443D+00 -0.267907D+00 -0.208194D+00 -0.305231D+00
      2   0.972027D+00  0.719983D-01 -0.200963D+00 -0.180946D+00
      3  -0.197408D-01 -0.185932D+00  0.247342D+00 -0.189464D+00
      4   0.102026D+00 -0.325462D+00 -0.215268D+00  0.100188D-01
      5   0.580632D+00  0.234717D-01 -0.720873D-02  0.000000D+00
      6   0.774784D+00  0.117750D+00 -0.591445D-01  0.000000D+00
      7   0.117750D+00  0.973923D+00 -0.136290D-04  0.000000D+00
      8  -0.591445D-01 -0.136290D-04  0.100365D+01  0.000000D+00
      9   0.000000D+00  0.000000D+00  0.000000D+00  0.998023D+00
 SVDSVc IOpt=   1 NormSV=T IR=3
 SVDSVc V= 3.32D+00 1.62D+00 1.44D+00 1.19D+00 8.91D-01 7.31D-01 4.14D-01 1.75D-01 8.30D-02
 V for IR=          3
                 1             2             3             4             5 
      1   0.437358D+00 -0.226401D-01  0.953469D-01 -0.462187D+00  0.261984D+00
      2   0.653077D+00 -0.844812D-01 -0.179699D+00  0.336606D-01  0.359465D-01
      3  -0.685970D-01  0.794087D+00 -0.274141D+00  0.455294D-01 -0.214472D+00
      4   0.962150D-01  0.265169D+00  0.663675D+00  0.281001D+00 -0.230026D+00
      5   0.409056D+00  0.242036D+00  0.925469D-02  0.342643D+00 -0.389195D-01
      6   0.418069D+00  0.462247D-02 -0.133190D+00  0.244348D+00 -0.987391D-02
      7  -0.127538D-01 -0.353448D+00 -0.470839D+00  0.285762D+00 -0.545287D+00
      8  -0.124357D+00  0.258706D+00 -0.428620D+00  0.121874D+00  0.573392D+00
      9  -0.102515D+00 -0.202495D+00  0.140605D+00  0.656195D+00  0.451035D+00
                 6             7             8             9 
      1  -0.692989D-01  0.527407D+00 -0.479332D+00  0.643620D-01
      2  -0.923403D-01 -0.447043D+00 -0.354713D-02 -0.568550D+00
      3  -0.423309D+00  0.225049D-01 -0.238981D+00 -0.684607D-01
      4   0.426063D+00 -0.976989D-01 -0.375485D+00 -0.126590D+00
      5   0.136097D+00  0.540561D+00  0.586818D+00 -0.199349D-02
      6  -0.118126D-01 -0.321967D+00 -0.132546D+00  0.791380D+00
      7   0.190483D+00  0.305554D+00 -0.366909D+00 -0.997737D-01
      8   0.600764D+00 -0.369285D-01 -0.151944D+00 -0.699345D-01
      9  -0.458352D+00  0.146107D+00 -0.229115D+00 -0.103751D+00
 SSO for IR=          4
                 1             2             3             4             5 
      1   0.999993D+00  0.197283D+00  0.469014D-01  0.000000D+00  0.117449D+00
      2   0.197283D+00  0.784408D+00  0.295171D+00  0.000000D+00  0.442345D+00
      3   0.469014D-01  0.295171D+00  0.658133D+00  0.000000D+00  0.256614D+00
      4   0.000000D+00  0.000000D+00  0.000000D+00  0.875914D+00  0.000000D+00
      5   0.117449D+00  0.442345D+00  0.256614D+00  0.000000D+00  0.409038D+00
      6   0.132142D+00  0.568482D+00  0.408852D+00  0.000000D+00  0.606134D+00
      7   0.000000D+00  0.000000D+00  0.000000D+00  0.319564D+00  0.000000D+00
      8   0.777869D-01  0.610329D+00  0.150704D+00  0.000000D+00  0.365703D+00
      9   0.196884D-01  0.361103D+00  0.423938D+00  0.000000D+00  0.268877D+00
     10   0.777869D-01  0.610329D+00  0.150704D+00  0.000000D+00  0.365703D+00
     11   0.000000D+00  0.000000D+00  0.000000D+00  0.195346D+00  0.000000D+00
     12   0.474002D-01  0.368633D+00  0.204580D+00  0.250602D+00  0.387200D+00
     13   0.101004D+00  0.462905D+00  0.290507D+00  0.130985D+00  0.539457D+00
     14  -0.546875D-01 -0.326495D+00 -0.208194D+00 -0.289207D+00 -0.147949D+00
     15  -0.208617D-01 -0.106583D+00  0.109518D+00 -0.983904D-01  0.190362D-01
     16  -0.337983D-01 -0.201782D+00 -0.128669D+00  0.343173D-01 -0.914366D-01
                 6             7             8             9            10 
      1   0.132142D+00  0.000000D+00  0.777869D-01  0.196884D-01  0.777869D-01
      2   0.568482D+00  0.000000D+00  0.610329D+00  0.361103D+00  0.610329D+00
      3   0.408852D+00  0.000000D+00  0.150704D+00  0.423938D+00  0.150704D+00
      4   0.000000D+00  0.319564D+00  0.000000D+00  0.000000D+00  0.000000D+00
      5   0.606134D+00  0.000000D+00  0.365703D+00  0.268877D+00  0.365703D+00
      6   0.969266D+00  0.000000D+00  0.447632D+00  0.422858D+00  0.447632D+00
      7   0.000000D+00  0.409038D+00  0.000000D+00  0.000000D+00  0.000000D+00
      8   0.447632D+00  0.000000D+00  0.917435D+00  0.168525D+00  0.305812D+00
      9   0.422858D+00  0.000000D+00  0.168525D+00  0.507174D+00  0.168525D+00
     10   0.447632D+00  0.000000D+00  0.305812D+00  0.168525D+00  0.917435D+00
     11   0.000000D+00  0.163510D+00  0.000000D+00  0.000000D+00  0.000000D+00
     12   0.534855D+00  0.263246D+00  0.470307D+00  0.176605D+00  0.280749D+00
     13   0.833577D+00  0.221713D+00  0.411695D+00  0.294171D+00  0.378802D+00
     14  -0.200963D+00 -0.107871D+00 -0.243875D+00 -0.189247D+00 -0.326412D+00
     15   0.119604D+00  0.138794D-01 -0.227646D+00  0.104092D+00 -0.118256D+00
     16  -0.124200D+00  0.150796D+00 -0.388339D+00 -0.116959D+00  0.358863D-01
                11            12            13            14            15 
      1   0.000000D+00  0.474002D-01  0.101004D+00 -0.546875D-01 -0.208617D-01
      2   0.000000D+00  0.368633D+00  0.462905D+00 -0.326495D+00 -0.106583D+00
      3   0.000000D+00  0.204580D+00  0.290507D+00 -0.208194D+00  0.109518D+00
      4   0.195346D+00  0.250602D+00  0.130985D+00 -0.289207D+00 -0.983904D-01
      5   0.000000D+00  0.387200D+00  0.539457D+00 -0.147949D+00  0.190362D-01
      6   0.000000D+00  0.534855D+00  0.833577D+00 -0.200963D+00  0.119604D+00
      7   0.163510D+00  0.263246D+00  0.221713D+00 -0.107871D+00  0.138794D-01
      8   0.000000D+00  0.470307D+00  0.411695D+00 -0.243875D+00 -0.227646D+00
      9   0.000000D+00  0.176605D+00  0.294171D+00 -0.189247D+00  0.104092D+00
     10   0.000000D+00  0.280749D+00  0.378802D+00 -0.326412D+00 -0.118256D+00
     11   0.670703D+00  0.147948D+00  0.729332D-01 -0.215268D+00  0.109479D+00
     12   0.147948D+00  0.101311D+01  0.686879D+00 -0.233206D-01  0.738037D-02
     13   0.729332D-01  0.686879D+00  0.961610D+00 -0.894571D-01  0.912783D-01
     14  -0.215268D+00 -0.233206D-01 -0.894571D-01  0.102606D+01 -0.136290D-04
     15   0.109479D+00  0.738037D-02  0.912783D-01 -0.136290D-04  0.996322D+00
     16   0.401910D-02  0.000000D+00  0.000000D+00  0.000000D+00  0.000000D+00
                16 
      1  -0.337983D-01
      2  -0.201782D+00
      3  -0.128669D+00
      4   0.343173D-01
      5  -0.914366D-01
      6  -0.124200D+00
      7   0.150796D+00
      8  -0.388339D+00
      9  -0.116959D+00
     10   0.358863D-01
     11   0.401910D-02
     12   0.000000D+00
     13   0.000000D+00
     14   0.000000D+00
     15   0.000000D+00
     16   0.100198D+01
 SVDSVc IOpt=   1 NormSV=T IR=4
 SVDSVc V= 4.30D+00 1.52D+00 1.36D+00 1.19D+00 1.08D+00 9.70D-01 6.80D-01 4.93D-01 4.45D-01 3.82D-01
 SVDSVc V= 2.39D-01 2.24D-01 1.45D-01 4.14D-02 3.72D-02 4.85D-03
 V for IR=          4
                 1             2             3             4             5 
      1   0.886497D-01 -0.908333D-01 -0.817771D-01 -0.304044D-01  0.293280D+00
      2   0.365004D+00 -0.172280D+00 -0.183701D+00 -0.550688D-01  0.115363D+00
      3   0.212379D+00 -0.612689D-01  0.139590D+00 -0.301686D+00 -0.547706D-01
      4   0.609247D-01  0.534687D+00 -0.279784D+00  0.240855D-01 -0.255170D+00
      5   0.293048D+00 -0.544061D-01  0.878543D-01  0.207651D-01  0.620008D-01
      6   0.421198D+00 -0.525385D-01  0.243390D+00 -0.258013D-01  0.583663D-01
      7   0.530502D-01  0.381486D+00 -0.236655D-01  0.932785D-01 -0.780054D-01
      8   0.320213D+00 -0.220157D+00 -0.269602D+00  0.194869D+00 -0.249040D+00
      9   0.211813D+00 -0.701673D-01  0.115704D+00 -0.256425D+00 -0.295349D-01
     10   0.292536D+00 -0.476688D-01 -0.200527D+00 -0.413181D-01  0.423175D+00
     11   0.376478D-01  0.331366D+00 -0.773578D-01 -0.164355D+00 -0.211339D+00
     12   0.335005D+00  0.277349D+00  0.146420D+00  0.385280D+00 -0.180727D+00
     13   0.395753D+00  0.161515D+00  0.271924D+00  0.192168D+00  0.856886D-02
     14  -0.178430D+00 -0.226802D+00  0.463466D+00  0.567466D+00 -0.692048D-01
     15  -0.287877D-02  0.114537D+00  0.573682D+00 -0.493847D+00 -0.144478D+00
     16  -0.943775D-01  0.433748D+00  0.150744D+00  0.104555D+00  0.688620D+00
                 6             7             8             9            10 
      1   0.934432D+00  0.469453D-01  0.247441D-01 -0.124676D-01 -0.420197D-01
      2  -0.188604D-01 -0.982003D-01 -0.367327D-01  0.522273D-01 -0.251615D+00
      3  -0.509454D-01  0.508989D+00  0.252089D+00  0.127152D+00 -0.336944D+00
      4   0.111724D+00  0.307424D+00 -0.494413D+00  0.116025D+00  0.108120D-01
      5  -0.870292D-02  0.977482D-02 -0.212105D-01  0.190757D-01  0.176029D+00
      6  -0.256440D-01  0.969633D-01 -0.418935D-01  0.155383D-01  0.473776D+00
      7   0.624136D-01  0.319764D-01 -0.161310D-01 -0.364204D-01 -0.147950D+00
      8  -0.172928D-01 -0.215381D+00  0.167203D+00 -0.462676D+00 -0.105059D+00
      9  -0.794077D-01  0.364914D+00  0.142096D+00  0.109107D+00 -0.174094D+00
     10  -0.207719D+00 -0.324302D+00 -0.346703D+00  0.445350D+00 -0.220973D+00
     11   0.105863D+00 -0.389566D+00  0.585838D+00  0.494969D+00  0.139290D+00
     12   0.375798D-01 -0.104044D+00  0.111793D+00 -0.113808D+00 -0.436646D+00
     13   0.147329D-01  0.189721D-01 -0.450093D-01 -0.605440D-02  0.397005D+00
     14   0.867836D-01  0.458183D-01 -0.661757D-01  0.404363D+00 -0.188707D+00
     15   0.112425D+00 -0.414088D+00 -0.303384D+00 -0.209920D+00 -0.208136D+00
     16  -0.154969D+00  0.530566D-01  0.255105D+00 -0.275111D+00 -0.845989D-01
                11            12            13            14            15 
      1   0.499362D-01  0.972393D-03  0.104871D-01 -0.896814D-01  0.332980D-01
      2  -0.444005D+00 -0.128286D-02  0.977198D-01  0.695370D+00 -0.113727D+00
      3   0.226801D+00  0.507724D-01 -0.568866D+00  0.690302D-01 -0.171430D-01
      4  -0.217051D+00 -0.359612D+00 -0.149195D+00 -0.252053D-01  0.453060D-01
      5   0.763844D-03 -0.120547D+00  0.129325D-02  0.518508D-02 -0.663416D-01
      6   0.403328D-01 -0.187480D+00  0.313533D-01 -0.115580D+00 -0.603136D+00
      7  -0.173092D+00  0.760441D+00  0.203607D-01 -0.131283D+00 -0.412049D+00
      8  -0.297446D+00 -0.903362D-01 -0.336995D+00 -0.401640D+00  0.540435D-01
      9  -0.339917D+00 -0.141279D-01  0.586890D+00 -0.392961D+00  0.229994D+00
     10   0.176712D+00  0.777897D-01 -0.113897D+00 -0.341756D+00  0.687741D-01
     11  -0.132644D+00 -0.132715D+00 -0.704623D-01 -0.192053D-01  0.790360D-03
     12   0.479828D+00 -0.200437D+00  0.315728D+00  0.882907D-01 -0.217301D-01
     13  -0.222995D-01  0.329437D+00 -0.124506D+00  0.151525D+00  0.616259D+00
     14  -0.339137D+00 -0.877451D-01 -0.167537D+00 -0.810465D-01 -0.680584D-01
     15  -0.123304D+00 -0.658556D-01 -0.943294D-01 -0.267803D-01  0.149558D-01
     16  -0.237568D+00 -0.217680D+00 -0.122387D+00 -0.381515D-01  0.102872D-02
                16 
      1  -0.246645D-01
      2  -0.803342D-01
      3  -0.670105D-02
      4  -0.581302D-02
      5   0.920997D+00
      6  -0.324209D+00
      7   0.110678D+00
      8  -0.461175D-01
      9  -0.287568D-01
     10  -0.607467D-01
     11  -0.233644D-02
     12  -0.399889D-01
     13  -0.137233D+00
     14   0.211809D-02
     15   0.926090D-02
     16  -0.956070D-02
 Vt*S*V: 
                1             2             3             4             5 
      1  0.100000D+01
      2  0.000000D+00  0.100000D+01
      3  0.000000D+00  0.000000D+00  0.100000D+01
      4  0.000000D+00  0.000000D+00  0.000000D+00  0.100000D+01
      5  0.000000D+00  0.000000D+00  0.000000D+00  0.000000D+00  0.100000D+01
      6  0.000000D+00  0.000000D+00  0.000000D+00  0.000000D+00  0.000000D+00
      7  0.000000D+00  0.000000D+00  0.000000D+00  0.000000D+00  0.000000D+00
      8  0.000000D+00  0.000000D+00  0.000000D+00  0.000000D+00  0.000000D+00
      9  0.000000D+00  0.000000D+00  0.000000D+00  0.000000D+00  0.000000D+00
     10  0.000000D+00  0.000000D+00  0.000000D+00  0.000000D+00  0.000000D+00
     11  0.000000D+00  0.000000D+00  0.000000D+00  0.000000D+00  0.000000D+00
     12  0.000000D+00  0.000000D+00  0.000000D+00  0.000000D+00  0.000000D+00
     13  0.000000D+00  0.000000D+00  0.000000D+00  0.000000D+00  0.000000D+00
     14  0.000000D+00  0.000000D+00  0.000000D+00  0.000000D+00  0.000000D+00
     15  0.000000D+00  0.000000D+00  0.000000D+00  0.000000D+00  0.000000D+00
     16  0.000000D+00  0.000000D+00  0.000000D+00  0.000000D+00  0.000000D+00
     17  0.000000D+00  0.000000D+00  0.000000D+00  0.000000D+00  0.000000D+00
     18  0.000000D+00  0.000000D+00  0.000000D+00  0.000000D+00  0.000000D+00
     19  0.000000D+00  0.000000D+00  0.000000D+00  0.000000D+00  0.000000D+00
     20  0.000000D+00  0.000000D+00  0.000000D+00  0.000000D+00  0.000000D+00
     21  0.000000D+00  0.000000D+00  0.000000D+00  0.000000D+00  0.000000D+00
     22  0.000000D+00  0.000000D+00  0.000000D+00  0.000000D+00  0.000000D+00
     23  0.000000D+00  0.000000D+00  0.000000D+00  0.000000D+00  0.000000D+00
     24  0.000000D+00  0.000000D+00  0.000000D+00  0.000000D+00  0.000000D+00
     25  0.000000D+00  0.000000D+00  0.000000D+00  0.000000D+00  0.000000D+00
     26  0.000000D+00  0.000000D+00  0.000000D+00  0.000000D+00  0.000000D+00
     27  0.000000D+00  0.000000D+00  0.000000D+00  0.000000D+00  0.000000D+00
     28  0.000000D+00  0.000000D+00  0.000000D+00  0.000000D+00  0.000000D+00
     29  0.000000D+00  0.000000D+00  0.000000D+00  0.000000D+00  0.000000D+00
     30  0.000000D+00  0.000000D+00  0.000000D+00  0.000000D+00  0.000000D+00
     31  0.000000D+00  0.000000D+00  0.000000D+00  0.000000D+00  0.000000D+00
     32  0.000000D+00  0.000000D+00  0.000000D+00  0.000000D+00  0.000000D+00
     33  0.000000D+00  0.000000D+00  0.000000D+00  0.000000D+00  0.000000D+00
     34  0.000000D+00  0.000000D+00  0.000000D+00  0.000000D+00  0.000000D+00
     35  0.000000D+00  0.000000D+00  0.000000D+00  0.000000D+00  0.000000D+00
     36  0.000000D+00  0.000000D+00  0.000000D+00  0.000000D+00  0.000000D+00
     37  0.000000D+00  0.000000D+00  0.000000D+00  0.000000D+00  0.000000D+00
     38  0.000000D+00  0.000000D+00  0.000000D+00  0.000000D+00  0.000000D+00
     39  0.000000D+00  0.000000D+00  0.000000D+00  0.000000D+00  0.000000D+00
     40  0.000000D+00  0.000000D+00  0.000000D+00  0.000000D+00  0.000000D+00
     41  0.000000D+00  0.000000D+00  0.000000D+00  0.000000D+00  0.000000D+00
     42  0.000000D+00  0.000000D+00  0.000000D+00  0.000000D+00  0.000000D+00
     43  0.000000D+00  0.000000D+00  0.000000D+00  0.000000D+00  0.000000D+00
     44  0.000000D+00  0.000000D+00  0.000000D+00  0.000000D+00  0.000000D+00
     45  0.000000D+00  0.000000D+00  0.000000D+00  0.000000D+00  0.000000D+00
     46  0.000000D+00  0.000000D+00  0.000000D+00  0.000000D+00  0.000000D+00
     47  0.000000D+00  0.000000D+00  0.000000D+00  0.000000D+00  0.000000D+00
     48  0.000000D+00  0.000000D+00  0.000000D+00  0.000000D+00  0.000000D+00
     49  0.000000D+00  0.000000D+00  0.000000D+00  0.000000D+00  0.000000D+00
     50  0.000000D+00  0.000000D+00  0.000000D+00  0.000000D+00  0.000000D+00
                6             7             8             9            10 
      6  0.100000D+01
      7  0.000000D+00  0.100000D+01
      8  0.000000D+00  0.000000D+00  0.100000D+01
      9  0.000000D+00  0.000000D+00  0.000000D+00  0.100000D+01
     10  0.000000D+00  0.000000D+00  0.000000D+00  0.000000D+00  0.100000D+01
     11  0.000000D+00  0.000000D+00  0.000000D+00  0.000000D+00  0.000000D+00
     12  0.000000D+00  0.000000D+00  0.000000D+00  0.000000D+00  0.000000D+00
     13  0.000000D+00  0.000000D+00  0.000000D+00  0.000000D+00  0.000000D+00
     14  0.000000D+00  0.000000D+00  0.000000D+00  0.000000D+00  0.000000D+00
     15  0.000000D+00  0.000000D+00  0.000000D+00  0.000000D+00  0.000000D+00
     16  0.000000D+00  0.000000D+00  0.000000D+00  0.000000D+00  0.000000D+00
     17  0.000000D+00  0.000000D+00  0.000000D+00  0.000000D+00  0.000000D+00
     18  0.000000D+00  0.000000D+00  0.000000D+00  0.000000D+00  0.000000D+00
     19  0.000000D+00  0.000000D+00  0.000000D+00  0.000000D+00  0.000000D+00
     20  0.000000D+00  0.000000D+00  0.000000D+00  0.000000D+00  0.000000D+00
     21  0.000000D+00  0.000000D+00  0.000000D+00  0.000000D+00  0.000000D+00
     22  0.000000D+00  0.000000D+00  0.000000D+00  0.000000D+00  0.000000D+00
     23  0.000000D+00  0.000000D+00  0.000000D+00  0.000000D+00  0.000000D+00
     24  0.000000D+00  0.000000D+00  0.000000D+00  0.000000D+00  0.000000D+00
     25  0.000000D+00  0.000000D+00  0.000000D+00  0.000000D+00  0.000000D+00
     26  0.000000D+00  0.000000D+00  0.000000D+00  0.000000D+00  0.000000D+00
     27  0.000000D+00  0.000000D+00  0.000000D+00  0.000000D+00  0.000000D+00
     28  0.000000D+00  0.000000D+00  0.000000D+00  0.000000D+00  0.000000D+00
     29  0.000000D+00  0.000000D+00  0.000000D+00  0.000000D+00  0.000000D+00
     30  0.000000D+00  0.000000D+00  0.000000D+00  0.000000D+00  0.000000D+00
     31  0.000000D+00  0.000000D+00  0.000000D+00  0.000000D+00  0.000000D+00
     32  0.000000D+00  0.000000D+00  0.000000D+00  0.000000D+00  0.000000D+00
     33  0.000000D+00  0.000000D+00  0.000000D+00  0.000000D+00  0.000000D+00
     34  0.000000D+00  0.000000D+00  0.000000D+00  0.000000D+00  0.000000D+00
     35  0.000000D+00  0.000000D+00  0.000000D+00  0.000000D+00  0.000000D+00
     36  0.000000D+00  0.000000D+00  0.000000D+00  0.000000D+00  0.000000D+00
     37  0.000000D+00  0.000000D+00  0.000000D+00  0.000000D+00  0.000000D+00
     38  0.000000D+00  0.000000D+00  0.000000D+00  0.000000D+00  0.000000D+00
     39  0.000000D+00  0.000000D+00  0.000000D+00  0.000000D+00  0.000000D+00
     40  0.000000D+00  0.000000D+00  0.000000D+00  0.000000D+00  0.000000D+00
     41  0.000000D+00  0.000000D+00  0.000000D+00  0.000000D+00  0.000000D+00
     42  0.000000D+00  0.000000D+00  0.000000D+00  0.000000D+00  0.000000D+00
     43  0.000000D+00  0.000000D+00  0.000000D+00  0.000000D+00  0.000000D+00
     44  0.000000D+00  0.000000D+00  0.000000D+00  0.000000D+00  0.000000D+00
     45  0.000000D+00  0.000000D+00  0.000000D+00  0.000000D+00  0.000000D+00
     46  0.000000D+00  0.000000D+00  0.000000D+00  0.000000D+00  0.000000D+00
     47  0.000000D+00  0.000000D+00  0.000000D+00  0.000000D+00  0.000000D+00
     48  0.000000D+00  0.000000D+00  0.000000D+00  0.000000D+00  0.000000D+00
     49  0.000000D+00  0.000000D+00  0.000000D+00  0.000000D+00  0.000000D+00
     50  0.000000D+00  0.000000D+00  0.000000D+00  0.000000D+00  0.000000D+00
               11            12            13            14            15 
     11  0.100000D+01
     12  0.000000D+00  0.100000D+01
     13  0.000000D+00  0.000000D+00  0.100000D+01
     14  0.000000D+00  0.000000D+00  0.000000D+00  0.100000D+01
     15  0.000000D+00  0.000000D+00  0.000000D+00  0.000000D+00  0.100000D+01
     16  0.000000D+00  0.000000D+00  0.000000D+00  0.000000D+00  0.000000D+00
     17  0.000000D+00  0.000000D+00  0.000000D+00  0.000000D+00  0.000000D+00
     18  0.000000D+00  0.000000D+00  0.000000D+00  0.000000D+00  0.000000D+00
     19  0.000000D+00  0.000000D+00  0.000000D+00  0.000000D+00  0.000000D+00
     20  0.000000D+00  0.000000D+00  0.000000D+00  0.000000D+00  0.000000D+00
     21  0.000000D+00  0.000000D+00  0.000000D+00  0.000000D+00  0.000000D+00
     22  0.000000D+00  0.000000D+00  0.000000D+00  0.000000D+00  0.000000D+00
     23  0.000000D+00  0.000000D+00  0.000000D+00  0.000000D+00  0.000000D+00
     24  0.000000D+00  0.000000D+00  0.000000D+00  0.000000D+00  0.000000D+00
     25  0.000000D+00  0.000000D+00  0.000000D+00  0.000000D+00  0.000000D+00
     26  0.000000D+00  0.000000D+00  0.000000D+00  0.000000D+00  0.000000D+00
     27  0.000000D+00  0.000000D+00  0.000000D+00  0.000000D+00  0.000000D+00
     28  0.000000D+00  0.000000D+00  0.000000D+00  0.000000D+00  0.000000D+00
     29  0.000000D+00  0.000000D+00  0.000000D+00  0.000000D+00  0.000000D+00
     30  0.000000D+00  0.000000D+00  0.000000D+00  0.000000D+00  0.000000D+00
     31  0.000000D+00  0.000000D+00  0.000000D+00  0.000000D+00  0.000000D+00
     32  0.000000D+00  0.000000D+00  0.000000D+00  0.000000D+00  0.000000D+00
     33  0.000000D+00  0.000000D+00  0.000000D+00  0.000000D+00  0.000000D+00
     34  0.000000D+00  0.000000D+00  0.000000D+00  0.000000D+00  0.000000D+00
     35  0.000000D+00  0.000000D+00  0.000000D+00  0.000000D+00  0.000000D+00
     36  0.000000D+00  0.000000D+00  0.000000D+00  0.000000D+00  0.000000D+00
     37  0.000000D+00  0.000000D+00  0.000000D+00  0.000000D+00  0.000000D+00
     38  0.000000D+00  0.000000D+00  0.000000D+00  0.000000D+00  0.000000D+00
     39  0.000000D+00  0.000000D+00  0.000000D+00  0.000000D+00  0.000000D+00
     40  0.000000D+00  0.000000D+00  0.000000D+00  0.000000D+00  0.000000D+00
     41  0.000000D+00  0.000000D+00  0.000000D+00  0.000000D+00  0.000000D+00
     42  0.000000D+00  0.000000D+00  0.000000D+00  0.000000D+00  0.000000D+00
     43  0.000000D+00  0.000000D+00  0.000000D+00  0.000000D+00  0.000000D+00
     44  0.000000D+00  0.000000D+00  0.000000D+00  0.000000D+00  0.000000D+00
     45  0.000000D+00  0.000000D+00  0.000000D+00  0.000000D+00  0.000000D+00
     46  0.000000D+00  0.000000D+00  0.000000D+00  0.000000D+00  0.000000D+00
     47  0.000000D+00  0.000000D+00  0.000000D+00  0.000000D+00  0.000000D+00
     48  0.000000D+00  0.000000D+00  0.000000D+00  0.000000D+00  0.000000D+00
     49  0.000000D+00  0.000000D+00  0.000000D+00  0.000000D+00  0.000000D+00
     50  0.000000D+00  0.000000D+00  0.000000D+00  0.000000D+00  0.000000D+00
               16            17            18            19            20 
     16  0.100000D+01
     17  0.000000D+00  0.100000D+01
     18  0.000000D+00  0.000000D+00  0.100000D+01
     19  0.000000D+00  0.000000D+00  0.000000D+00  0.100000D+01
     20  0.000000D+00  0.000000D+00  0.000000D+00  0.000000D+00  0.100000D+01
     21  0.000000D+00  0.000000D+00  0.000000D+00  0.000000D+00  0.000000D+00
     22  0.000000D+00  0.000000D+00  0.000000D+00  0.000000D+00  0.000000D+00
     23  0.000000D+00  0.000000D+00  0.000000D+00  0.000000D+00  0.000000D+00
     24  0.000000D+00  0.000000D+00  0.000000D+00  0.000000D+00  0.000000D+00
     25  0.000000D+00  0.000000D+00  0.000000D+00  0.000000D+00  0.000000D+00
     26  0.000000D+00  0.000000D+00  0.000000D+00  0.000000D+00  0.000000D+00
     27  0.000000D+00  0.000000D+00  0.000000D+00  0.000000D+00  0.000000D+00
     28  0.000000D+00  0.000000D+00  0.000000D+00  0.000000D+00  0.000000D+00
     29  0.000000D+00  0.000000D+00  0.000000D+00  0.000000D+00  0.000000D+00
     30  0.000000D+00  0.000000D+00  0.000000D+00  0.000000D+00  0.000000D+00
     31  0.000000D+00  0.000000D+00  0.000000D+00  0.000000D+00  0.000000D+00
     32  0.000000D+00  0.000000D+00  0.000000D+00  0.000000D+00  0.000000D+00
     33  0.000000D+00  0.000000D+00  0.000000D+00  0.000000D+00  0.000000D+00
     34  0.000000D+00  0.000000D+00  0.000000D+00  0.000000D+00  0.000000D+00
     35  0.000000D+00  0.000000D+00  0.000000D+00  0.000000D+00  0.000000D+00
     36  0.000000D+00  0.000000D+00  0.000000D+00  0.000000D+00  0.000000D+00
     37  0.000000D+00  0.000000D+00  0.000000D+00  0.000000D+00  0.000000D+00
     38  0.000000D+00  0.000000D+00  0.000000D+00  0.000000D+00  0.000000D+00
     39  0.000000D+00  0.000000D+00  0.000000D+00  0.000000D+00  0.000000D+00
     40  0.000000D+00  0.000000D+00  0.000000D+00  0.000000D+00  0.000000D+00
     41  0.000000D+00  0.000000D+00  0.000000D+00  0.000000D+00  0.000000D+00
     42  0.000000D+00  0.000000D+00  0.000000D+00  0.000000D+00  0.000000D+00
     43  0.000000D+00  0.000000D+00  0.000000D+00  0.000000D+00  0.000000D+00
     44  0.000000D+00  0.000000D+00  0.000000D+00  0.000000D+00  0.000000D+00
     45  0.000000D+00  0.000000D+00  0.000000D+00  0.000000D+00  0.000000D+00
     46  0.000000D+00  0.000000D+00  0.000000D+00  0.000000D+00  0.000000D+00
     47  0.000000D+00  0.000000D+00  0.000000D+00  0.000000D+00  0.000000D+00
     48  0.000000D+00  0.000000D+00  0.000000D+00  0.000000D+00  0.000000D+00
     49  0.000000D+00  0.000000D+00  0.000000D+00  0.000000D+00  0.000000D+00
     50  0.000000D+00  0.000000D+00  0.000000D+00  0.000000D+00  0.000000D+00
               21            22            23            24            25 
     21  0.100000D+01
     22  0.000000D+00  0.100000D+01
     23  0.000000D+00  0.000000D+00  0.100000D+01
     24  0.000000D+00  0.000000D+00  0.000000D+00  0.100000D+01
     25  0.000000D+00  0.000000D+00  0.000000D+00  0.000000D+00  0.100000D+01
     26  0.000000D+00  0.000000D+00  0.000000D+00  0.000000D+00  0.000000D+00
     27  0.000000D+00  0.000000D+00  0.000000D+00  0.000000D+00  0.000000D+00
     28  0.000000D+00  0.000000D+00  0.000000D+00  0.000000D+00  0.000000D+00
     29  0.000000D+00  0.000000D+00  0.000000D+00  0.000000D+00  0.000000D+00
     30  0.000000D+00  0.000000D+00  0.000000D+00  0.000000D+00  0.000000D+00
     31  0.000000D+00  0.000000D+00  0.000000D+00  0.000000D+00  0.000000D+00
     32  0.000000D+00  0.000000D+00  0.000000D+00  0.000000D+00  0.000000D+00
     33  0.000000D+00  0.000000D+00  0.000000D+00  0.000000D+00  0.000000D+00
     34  0.000000D+00  0.000000D+00  0.000000D+00  0.000000D+00  0.000000D+00
     35  0.000000D+00  0.000000D+00  0.000000D+00  0.000000D+00  0.000000D+00
     36  0.000000D+00  0.000000D+00  0.000000D+00  0.000000D+00  0.000000D+00
     37  0.000000D+00  0.000000D+00  0.000000D+00  0.000000D+00  0.000000D+00
     38  0.000000D+00  0.000000D+00  0.000000D+00  0.000000D+00  0.000000D+00
     39  0.000000D+00  0.000000D+00  0.000000D+00  0.000000D+00  0.000000D+00
     40  0.000000D+00  0.000000D+00  0.000000D+00  0.000000D+00  0.000000D+00
     41  0.000000D+00  0.000000D+00  0.000000D+00  0.000000D+00  0.000000D+00
     42  0.000000D+00  0.000000D+00  0.000000D+00  0.000000D+00  0.000000D+00
     43  0.000000D+00  0.000000D+00  0.000000D+00  0.000000D+00  0.000000D+00
     44  0.000000D+00  0.000000D+00  0.000000D+00  0.000000D+00  0.000000D+00
     45  0.000000D+00  0.000000D+00  0.000000D+00  0.000000D+00  0.000000D+00
     46  0.000000D+00  0.000000D+00  0.000000D+00  0.000000D+00  0.000000D+00
     47  0.000000D+00  0.000000D+00  0.000000D+00  0.000000D+00  0.000000D+00
     48  0.000000D+00  0.000000D+00  0.000000D+00  0.000000D+00  0.000000D+00
     49  0.000000D+00  0.000000D+00  0.000000D+00  0.000000D+00  0.000000D+00
     50  0.000000D+00  0.000000D+00  0.000000D+00  0.000000D+00  0.000000D+00
               26            27            28            29            30 
     26  0.100000D+01
     27  0.000000D+00  0.100000D+01
     28  0.000000D+00  0.000000D+00  0.100000D+01
     29  0.000000D+00  0.000000D+00  0.000000D+00  0.100000D+01
     30  0.000000D+00  0.000000D+00  0.000000D+00  0.000000D+00  0.100000D+01
     31  0.000000D+00  0.000000D+00  0.000000D+00  0.000000D+00  0.000000D+00
     32  0.000000D+00  0.000000D+00  0.000000D+00  0.000000D+00  0.000000D+00
     33  0.000000D+00  0.000000D+00  0.000000D+00  0.000000D+00  0.000000D+00
     34  0.000000D+00  0.000000D+00  0.000000D+00  0.000000D+00  0.000000D+00
     35  0.000000D+00  0.000000D+00  0.000000D+00  0.000000D+00  0.000000D+00
     36  0.000000D+00  0.000000D+00  0.000000D+00  0.000000D+00  0.000000D+00
     37  0.000000D+00  0.000000D+00  0.000000D+00  0.000000D+00  0.000000D+00
     38  0.000000D+00  0.000000D+00  0.000000D+00  0.000000D+00  0.000000D+00
     39  0.000000D+00  0.000000D+00  0.000000D+00  0.000000D+00  0.000000D+00
     40  0.000000D+00  0.000000D+00  0.000000D+00  0.000000D+00  0.000000D+00
     41  0.000000D+00  0.000000D+00  0.000000D+00  0.000000D+00  0.000000D+00
     42  0.000000D+00  0.000000D+00  0.000000D+00  0.000000D+00  0.000000D+00
     43  0.000000D+00  0.000000D+00  0.000000D+00  0.000000D+00  0.000000D+00
     44  0.000000D+00  0.000000D+00  0.000000D+00  0.000000D+00  0.000000D+00
     45  0.000000D+00  0.000000D+00  0.000000D+00  0.000000D+00  0.000000D+00
     46  0.000000D+00  0.000000D+00  0.000000D+00  0.000000D+00  0.000000D+00
     47  0.000000D+00  0.000000D+00  0.000000D+00  0.000000D+00  0.000000D+00
     48  0.000000D+00  0.000000D+00  0.000000D+00  0.000000D+00  0.000000D+00
     49  0.000000D+00  0.000000D+00  0.000000D+00  0.000000D+00  0.000000D+00
     50  0.000000D+00  0.000000D+00  0.000000D+00  0.000000D+00  0.000000D+00
               31            32            33            34            35 
     31  0.100000D+01
     32  0.000000D+00  0.100000D+01
     33  0.000000D+00  0.000000D+00  0.100000D+01
     34  0.000000D+00  0.000000D+00  0.000000D+00  0.100000D+01
     35  0.000000D+00  0.000000D+00  0.000000D+00  0.000000D+00  0.100000D+01
     36  0.000000D+00  0.000000D+00  0.000000D+00  0.000000D+00  0.000000D+00
     37  0.000000D+00  0.000000D+00  0.000000D+00  0.000000D+00  0.000000D+00
     38  0.000000D+00  0.000000D+00  0.000000D+00  0.000000D+00  0.000000D+00
     39  0.000000D+00  0.000000D+00  0.000000D+00  0.000000D+00  0.000000D+00
     40  0.000000D+00  0.000000D+00  0.000000D+00  0.000000D+00  0.000000D+00
     41  0.000000D+00  0.000000D+00  0.000000D+00  0.000000D+00  0.000000D+00
     42  0.000000D+00  0.000000D+00  0.000000D+00  0.000000D+00  0.000000D+00
     43  0.000000D+00  0.000000D+00  0.000000D+00  0.000000D+00  0.000000D+00
     44  0.000000D+00  0.000000D+00  0.000000D+00  0.000000D+00  0.000000D+00
     45  0.000000D+00  0.000000D+00  0.000000D+00  0.000000D+00  0.000000D+00
     46  0.000000D+00  0.000000D+00  0.000000D+00  0.000000D+00  0.000000D+00
     47  0.000000D+00  0.000000D+00  0.000000D+00  0.000000D+00  0.000000D+00
     48  0.000000D+00  0.000000D+00  0.000000D+00  0.000000D+00  0.000000D+00
     49  0.000000D+00  0.000000D+00  0.000000D+00  0.000000D+00  0.000000D+00
     50  0.000000D+00  0.000000D+00  0.000000D+00  0.000000D+00  0.000000D+00
               36            37            38            39            40 
     36  0.100000D+01
     37  0.000000D+00  0.100000D+01
     38  0.000000D+00  0.000000D+00  0.100000D+01
     39  0.000000D+00  0.000000D+00  0.000000D+00  0.100000D+01
     40  0.000000D+00  0.000000D+00  0.000000D+00  0.000000D+00  0.100000D+01
     41  0.000000D+00  0.000000D+00  0.000000D+00  0.000000D+00  0.000000D+00
     42  0.000000D+00  0.000000D+00  0.000000D+00  0.000000D+00  0.000000D+00
     43  0.000000D+00  0.000000D+00  0.000000D+00  0.000000D+00  0.000000D+00
     44  0.000000D+00  0.000000D+00  0.000000D+00  0.000000D+00  0.000000D+00
     45  0.000000D+00  0.000000D+00  0.000000D+00  0.000000D+00  0.000000D+00
     46  0.000000D+00  0.000000D+00  0.000000D+00  0.000000D+00  0.000000D+00
     47  0.000000D+00  0.000000D+00  0.000000D+00  0.000000D+00  0.000000D+00
     48  0.000000D+00  0.000000D+00  0.000000D+00  0.000000D+00  0.000000D+00
     49  0.000000D+00  0.000000D+00  0.000000D+00  0.000000D+00  0.000000D+00
     50  0.000000D+00  0.000000D+00  0.000000D+00  0.000000D+00  0.000000D+00
               41            42            43            44            45 
     41  0.100000D+01
     42  0.000000D+00  0.100000D+01
     43  0.000000D+00  0.000000D+00  0.100000D+01
     44  0.000000D+00  0.000000D+00  0.000000D+00  0.100000D+01
     45  0.000000D+00  0.000000D+00  0.000000D+00  0.000000D+00  0.100000D+01
     46  0.000000D+00  0.000000D+00  0.000000D+00  0.000000D+00  0.000000D+00
     47  0.000000D+00  0.000000D+00  0.000000D+00  0.000000D+00  0.000000D+00
     48  0.000000D+00  0.000000D+00  0.000000D+00  0.000000D+00  0.000000D+00
     49  0.000000D+00  0.000000D+00  0.000000D+00  0.000000D+00  0.000000D+00
     50  0.000000D+00  0.000000D+00  0.000000D+00  0.000000D+00  0.000000D+00
               46            47            48            49            50 
     46  0.100000D+01
     47  0.000000D+00  0.100000D+01
     48  0.000000D+00  0.000000D+00  0.100000D+01
     49  0.000000D+00  0.000000D+00  0.000000D+00  0.100000D+01
     50  0.000000D+00  0.000000D+00  0.000000D+00  0.000000D+00  0.100000D+01
 TstOVc:  Largest diagonal error= 3.93D-14 IB=4 I=   50.
 TstOVc:  Largest same sym error= 1.44D-14 IB=4 I=   50 J=   48.
 TstOVc:  Largest diff sym error= 1.89D-14 IB=4 JB=1 I=   50 J=   16.
 Orthogonalized basis functions: 
                 1             2             3             4             5 
      1   0.212585D-01 -0.171901D-01 -0.228656D-02  0.804929D-02 -0.333955D-01
      2   0.108045D+00 -0.630126D-01  0.117913D-01  0.254688D-01 -0.111547D+00
      3   0.000000D+00  0.000000D+00  0.000000D+00  0.000000D+00  0.000000D+00
      4  -0.324667D-01  0.993460D-01  0.312696D+00 -0.110938D+00 -0.142581D+00
      5   0.142185D-01  0.197559D+00 -0.108670D+00  0.635995D-01 -0.195268D+00
      6   0.129333D+00 -0.305294D-01  0.595878D-01 -0.527831D-01  0.591005D-01
      7   0.000000D+00  0.000000D+00  0.000000D+00  0.000000D+00  0.000000D+00
      8  -0.595217D-01  0.833567D-01  0.214007D+00 -0.401431D-01 -0.252596D-01
      9   0.236908D-01  0.281364D+00 -0.128137D+00  0.774341D-01  0.485187D-02
     10   0.817917D-01 -0.313722D-01  0.388216D-01 -0.102420D+00 -0.106958D+00
     11   0.935362D-01 -0.759563D-01 -0.166939D-01  0.836407D-01 -0.726803D-01
     12   0.773330D-01 -0.312024D-01  0.789768D-02  0.695820D-01 -0.463365D-01
     13   0.000000D+00  0.000000D+00  0.000000D+00  0.000000D+00  0.000000D+00
     14   0.000000D+00  0.000000D+00  0.000000D+00  0.000000D+00  0.000000D+00
     15   0.228864D-03 -0.469113D-01  0.139216D+00  0.433633D+00  0.158106D+00
     16   0.212585D-01 -0.171901D-01 -0.228656D-02  0.804929D-02 -0.333955D-01
     17   0.108045D+00 -0.630126D-01  0.117913D-01  0.254688D-01 -0.111547D+00
     18   0.000000D+00  0.000000D+00  0.000000D+00  0.000000D+00  0.000000D+00
     19   0.324667D-01 -0.993460D-01 -0.312696D+00  0.110938D+00  0.142581D+00
     20   0.142185D-01  0.197559D+00 -0.108670D+00  0.635995D-01 -0.195268D+00
     21   0.129333D+00 -0.305294D-01  0.595878D-01 -0.527831D-01  0.591005D-01
     22   0.000000D+00  0.000000D+00  0.000000D+00  0.000000D+00  0.000000D+00
     23   0.595217D-01 -0.833567D-01 -0.214007D+00  0.401431D-01  0.252596D-01
     24   0.236908D-01  0.281364D+00 -0.128137D+00  0.774341D-01  0.485187D-02
     25   0.817917D-01 -0.313722D-01  0.388216D-01 -0.102420D+00 -0.106958D+00
     26   0.935362D-01 -0.759563D-01 -0.166939D-01  0.836407D-01 -0.726803D-01
     27   0.773330D-01 -0.312024D-01  0.789768D-02  0.695820D-01 -0.463365D-01
     28   0.000000D+00  0.000000D+00  0.000000D+00  0.000000D+00  0.000000D+00
     29   0.000000D+00  0.000000D+00  0.000000D+00  0.000000D+00  0.000000D+00
     30  -0.228864D-03  0.469113D-01 -0.139216D+00 -0.433633D+00 -0.158106D+00
     31   0.450190D-01  0.847966D-01  0.687029D-01 -0.295170D-01  0.111986D+00
     32   0.858755D-01  0.818669D-01  0.616236D-01 -0.590744D-01  0.150725D+00
     33  -0.203951D-01 -0.273857D-01 -0.412269D-01 -0.184779D+00  0.247889D+00
     34  -0.143862D-01 -0.888526D-03  0.120143D+00  0.765439D-01  0.659136D-01
     35  -0.994843D-02  0.457137D-01 -0.647291D-01  0.114785D+00  0.161900D+00
     36   0.450190D-01  0.847966D-01  0.687029D-01 -0.295170D-01  0.111986D+00
     37   0.858755D-01  0.818669D-01  0.616236D-01 -0.590744D-01  0.150725D+00
     38   0.203951D-01  0.273857D-01  0.412269D-01  0.184779D+00 -0.247889D+00
     39  -0.143862D-01 -0.888526D-03  0.120143D+00  0.765439D-01  0.659136D-01
     40  -0.994843D-02  0.457137D-01 -0.647291D-01  0.114785D+00  0.161900D+00
     41   0.450190D-01  0.847966D-01  0.687029D-01 -0.295170D-01  0.111986D+00
     42   0.858755D-01  0.818669D-01  0.616236D-01 -0.590744D-01  0.150725D+00
     43  -0.203951D-01 -0.273857D-01 -0.412269D-01 -0.184779D+00  0.247889D+00
     44   0.143862D-01  0.888526D-03 -0.120143D+00 -0.765439D-01 -0.659136D-01
     45  -0.994843D-02  0.457137D-01 -0.647291D-01  0.114785D+00  0.161900D+00
     46   0.450190D-01  0.847966D-01  0.687029D-01 -0.295170D-01  0.111986D+00
     47   0.858755D-01  0.818669D-01  0.616236D-01 -0.590744D-01  0.150725D+00
     48   0.203951D-01  0.273857D-01  0.412269D-01  0.184779D+00 -0.247889D+00
     49   0.143862D-01  0.888526D-03 -0.120143D+00 -0.765439D-01 -0.659136D-01
     50  -0.994843D-02  0.457137D-01 -0.647291D-01  0.114785D+00  0.161900D+00
                 6             7             8             9            10 
      1   0.616258D-01  0.255403D-01  0.701430D+00  0.108332D-01  0.181527D-01
      2   0.675717D-01 -0.621303D-02 -0.902719D-03 -0.726360D-01 -0.321900D-01
      3   0.000000D+00  0.000000D+00  0.000000D+00  0.000000D+00  0.000000D+00
      4  -0.353289D-02  0.192349D+00  0.223257D-01 -0.246857D+00 -0.143799D+00
      5  -0.132843D-01 -0.110056D+00  0.576766D-02  0.167150D+00 -0.178576D+00
      6   0.203632D-01  0.762561D-01  0.961497D-02  0.477201D-01 -0.113061D-01
      7   0.000000D+00  0.000000D+00  0.000000D+00  0.000000D+00  0.000000D+00
      8   0.139745D+00 -0.561943D-01 -0.229535D-01 -0.166328D+00  0.170508D-01
      9   0.469260D-02 -0.111729D+00  0.232589D-01 -0.105965D+00 -0.961642D-01
     10  -0.246027D+00 -0.900469D-01 -0.355319D-01  0.431738D-01  0.509997D+00
     11   0.290033D+00 -0.255917D+00 -0.748938D-01 -0.472579D+00 -0.770379D-01
     12   0.789200D-01  0.326508D+00 -0.893808D-01  0.310289D+00 -0.475320D+00
     13   0.000000D+00  0.000000D+00  0.000000D+00  0.000000D+00  0.000000D+00
     14   0.000000D+00  0.000000D+00  0.000000D+00  0.000000D+00  0.000000D+00
     15  -0.289481D+00 -0.926915D-01  0.414984D-01 -0.129469D+00 -0.202381D+00
     16   0.616258D-01  0.255403D-01  0.701430D+00  0.108332D-01  0.181527D-01
     17   0.675717D-01 -0.621303D-02 -0.902719D-03 -0.726360D-01 -0.321900D-01
     18   0.000000D+00  0.000000D+00  0.000000D+00  0.000000D+00  0.000000D+00
     19   0.353289D-02 -0.192349D+00 -0.223257D-01  0.246857D+00  0.143799D+00
     20  -0.132843D-01 -0.110056D+00  0.576766D-02  0.167150D+00 -0.178576D+00
     21   0.203632D-01  0.762561D-01  0.961497D-02  0.477201D-01 -0.113061D-01
     22   0.000000D+00  0.000000D+00  0.000000D+00  0.000000D+00  0.000000D+00
     23  -0.139745D+00  0.561943D-01  0.229535D-01  0.166328D+00 -0.170508D-01
     24   0.469260D-02 -0.111729D+00  0.232589D-01 -0.105965D+00 -0.961642D-01
     25  -0.246027D+00 -0.900469D-01 -0.355319D-01  0.431738D-01  0.509997D+00
     26   0.290033D+00 -0.255917D+00 -0.748938D-01 -0.472579D+00 -0.770379D-01
     27   0.789200D-01  0.326508D+00 -0.893808D-01  0.310289D+00 -0.475320D+00
     28   0.000000D+00  0.000000D+00  0.000000D+00  0.000000D+00  0.000000D+00
     29   0.000000D+00  0.000000D+00  0.000000D+00  0.000000D+00  0.000000D+00
     30   0.289481D+00  0.926915D-01 -0.414984D-01  0.129469D+00  0.202381D+00
     31  -0.896017D-01 -0.366698D-01 -0.464627D-02  0.620722D-01  0.117485D+00
     32   0.506946D-02  0.141714D-01  0.243779D-02  0.151373D-02 -0.237566D-01
     33  -0.932449D-02 -0.102603D+00  0.265554D-01 -0.641774D-01 -0.267270D+00
     34   0.218172D+00 -0.176149D+00 -0.821589D-02  0.374478D+00  0.110741D+00
     35   0.146368D+00  0.247974D+00 -0.165246D-01 -0.134636D+00  0.311568D+00
     36  -0.896017D-01 -0.366698D-01 -0.464627D-02  0.620722D-01  0.117485D+00
     37   0.506946D-02  0.141714D-01  0.243779D-02  0.151373D-02 -0.237566D-01
     38   0.932449D-02  0.102603D+00 -0.265554D-01  0.641774D-01  0.267270D+00
     39   0.218172D+00 -0.176149D+00 -0.821589D-02  0.374478D+00  0.110741D+00
     40   0.146368D+00  0.247974D+00 -0.165246D-01 -0.134636D+00  0.311568D+00
     41  -0.896017D-01 -0.366698D-01 -0.464627D-02  0.620722D-01  0.117485D+00
     42   0.506946D-02  0.141714D-01  0.243779D-02  0.151373D-02 -0.237566D-01
     43  -0.932449D-02 -0.102603D+00  0.265554D-01 -0.641774D-01 -0.267270D+00
     44  -0.218172D+00  0.176149D+00  0.821589D-02 -0.374478D+00 -0.110741D+00
     45   0.146368D+00  0.247974D+00 -0.165246D-01 -0.134636D+00  0.311568D+00
     46  -0.896017D-01 -0.366698D-01 -0.464627D-02  0.620722D-01  0.117485D+00
     47   0.506946D-02  0.141714D-01  0.243779D-02  0.151373D-02 -0.237566D-01
     48   0.932449D-02  0.102603D+00 -0.265554D-01  0.641774D-01  0.267270D+00
     49  -0.218172D+00  0.176149D+00  0.821589D-02 -0.374478D+00 -0.110741D+00
     50   0.146368D+00  0.247974D+00 -0.165246D-01 -0.134636D+00  0.311568D+00
                11            12            13            14            15 
      1   0.440978D-02  0.444549D-01  0.973984D-01 -0.652157D-02 -0.293831D+00
      2  -0.103840D+00  0.271345D+00  0.582728D-01 -0.528224D+00  0.255787D+01
      3   0.000000D+00  0.000000D+00  0.000000D+00  0.000000D+00  0.000000D+00
      4  -0.560385D-01  0.224536D+00 -0.652143D+00  0.554542D-03 -0.114563D+00
      5   0.683716D+00 -0.555638D-03 -0.226481D+00 -0.434511D+00 -0.714529D-01
      6   0.151030D+00 -0.266197D+00 -0.139530D+00  0.142950D-01 -0.376568D+00
      7   0.000000D+00  0.000000D+00  0.000000D+00  0.000000D+00  0.000000D+00
      8   0.111063D+00 -0.192358D+00  0.927861D+00 -0.521681D+00 -0.915722D-01
      9  -0.635877D+00  0.823290D-01  0.179430D-01 -0.778907D-01 -0.189448D+00
     10  -0.139718D+00  0.143871D+00 -0.182660D-01 -0.740562D+00 -0.126051D+01
     11   0.100739D+00  0.150820D+00 -0.522342D-01  0.263435D+00 -0.108893D+01
     12  -0.138897D+00  0.247652D+00  0.346163D+00 -0.192628D+00 -0.110999D+01
     13   0.000000D+00  0.000000D+00  0.000000D+00  0.000000D+00  0.000000D+00
     14   0.000000D+00  0.000000D+00  0.000000D+00  0.000000D+00  0.000000D+00
     15   0.400313D-01 -0.253690D-01 -0.599339D-01 -0.242495D+00 -0.757559D-01
     16   0.440978D-02  0.444549D-01  0.973984D-01 -0.652157D-02 -0.293831D+00
     17  -0.103840D+00  0.271345D+00  0.582728D-01 -0.528224D+00  0.255787D+01
     18   0.000000D+00  0.000000D+00  0.000000D+00  0.000000D+00  0.000000D+00
     19   0.560385D-01 -0.224536D+00  0.652143D+00 -0.554542D-03  0.114563D+00
     20   0.683716D+00 -0.555638D-03 -0.226481D+00 -0.434511D+00 -0.714529D-01
     21   0.151030D+00 -0.266197D+00 -0.139530D+00  0.142950D-01 -0.376568D+00
     22   0.000000D+00  0.000000D+00  0.000000D+00  0.000000D+00  0.000000D+00
     23  -0.111063D+00  0.192358D+00 -0.927861D+00  0.521681D+00  0.915722D-01
     24  -0.635877D+00  0.823290D-01  0.179430D-01 -0.778907D-01 -0.189448D+00
     25  -0.139718D+00  0.143871D+00 -0.182660D-01 -0.740562D+00 -0.126051D+01
     26   0.100739D+00  0.150820D+00 -0.522342D-01  0.263435D+00 -0.108893D+01
     27  -0.138897D+00  0.247652D+00  0.346163D+00 -0.192628D+00 -0.110999D+01
     28   0.000000D+00  0.000000D+00  0.000000D+00  0.000000D+00  0.000000D+00
     29   0.000000D+00  0.000000D+00  0.000000D+00  0.000000D+00  0.000000D+00
     30  -0.400313D-01  0.253690D-01  0.599339D-01  0.242495D+00  0.757559D-01
     31   0.182089D+00  0.439231D+00  0.266514D+00  0.529557D+00  0.171864D+00
     32  -0.206525D-02 -0.430203D+00 -0.630960D-01  0.529770D-01  0.243653D+00
     33   0.489411D-01  0.205351D+00 -0.107250D+00 -0.443750D+00 -0.144114D+00
     34  -0.983034D-01  0.699536D-01 -0.227902D+00 -0.986775D-01 -0.395847D-01
     35   0.121045D+00  0.111946D+00 -0.103606D+00 -0.277225D+00 -0.698297D-01
     36   0.182089D+00  0.439231D+00  0.266514D+00  0.529557D+00  0.171864D+00
     37  -0.206525D-02 -0.430203D+00 -0.630960D-01  0.529770D-01  0.243653D+00
     38  -0.489411D-01 -0.205351D+00  0.107250D+00  0.443750D+00  0.144114D+00
     39  -0.983034D-01  0.699536D-01 -0.227902D+00 -0.986775D-01 -0.395847D-01
     40   0.121045D+00  0.111946D+00 -0.103606D+00 -0.277225D+00 -0.698297D-01
     41   0.182089D+00  0.439231D+00  0.266514D+00  0.529557D+00  0.171864D+00
     42  -0.206525D-02 -0.430203D+00 -0.630960D-01  0.529770D-01  0.243653D+00
     43   0.489411D-01  0.205351D+00 -0.107250D+00 -0.443750D+00 -0.144114D+00
     44   0.983034D-01 -0.699536D-01  0.227902D+00  0.986775D-01  0.395847D-01
     45   0.121045D+00  0.111946D+00 -0.103606D+00 -0.277225D+00 -0.698297D-01
     46   0.182089D+00  0.439231D+00  0.266514D+00  0.529557D+00  0.171864D+00
     47  -0.206525D-02 -0.430203D+00 -0.630960D-01  0.529770D-01  0.243653D+00
     48  -0.489411D-01 -0.205351D+00  0.107250D+00  0.443750D+00  0.144114D+00
     49   0.983034D-01 -0.699536D-01  0.227902D+00  0.986775D-01  0.395847D-01
     50   0.121045D+00  0.111946D+00 -0.103606D+00 -0.277225D+00 -0.698297D-01
                16            17            18            19            20 
      1  -0.229934D+00  0.000000D+00  0.000000D+00  0.000000D+00  0.000000D+00
      2  -0.320098D-01  0.000000D+00  0.000000D+00  0.000000D+00  0.000000D+00
      3   0.000000D+00  0.241949D+00 -0.748793D-02 -0.122114D+00 -0.175857D+00
      4  -0.593657D-01  0.000000D+00  0.000000D+00  0.000000D+00  0.000000D+00
      5  -0.157061D+00  0.000000D+00  0.000000D+00  0.000000D+00  0.000000D+00
      6   0.311054D+01  0.000000D+00  0.000000D+00  0.000000D+00  0.000000D+00
      7   0.000000D+00  0.169928D+00 -0.124740D+00  0.893898D-01 -0.230897D-01
      8   0.451248D+00  0.000000D+00  0.000000D+00  0.000000D+00  0.000000D+00
      9   0.853385D+00  0.000000D+00  0.000000D+00  0.000000D+00  0.000000D+00
     10  -0.553521D+00  0.000000D+00  0.000000D+00  0.000000D+00  0.000000D+00
     11  -0.557362D+00  0.000000D+00  0.000000D+00  0.000000D+00  0.000000D+00
     12  -0.681434D+00  0.000000D+00  0.000000D+00  0.000000D+00  0.000000D+00
     13   0.000000D+00  0.143916D+00 -0.854021D-01 -0.191899D+00  0.163026D+00
     14   0.000000D+00  0.116049D+00  0.362159D+00  0.113728D+00  0.117905D+00
     15   0.792078D-01  0.000000D+00  0.000000D+00  0.000000D+00  0.000000D+00
     16  -0.229934D+00  0.000000D+00  0.000000D+00  0.000000D+00  0.000000D+00
     17  -0.320098D-01  0.000000D+00  0.000000D+00  0.000000D+00  0.000000D+00
     18   0.000000D+00 -0.241949D+00  0.748793D-02  0.122114D+00  0.175857D+00
     19   0.593657D-01  0.000000D+00  0.000000D+00  0.000000D+00  0.000000D+00
     20  -0.157061D+00  0.000000D+00  0.000000D+00  0.000000D+00  0.000000D+00
     21   0.311054D+01  0.000000D+00  0.000000D+00  0.000000D+00  0.000000D+00
     22   0.000000D+00 -0.169928D+00  0.124740D+00 -0.893898D-01  0.230897D-01
     23  -0.451248D+00  0.000000D+00  0.000000D+00  0.000000D+00  0.000000D+00
     24   0.853385D+00  0.000000D+00  0.000000D+00  0.000000D+00  0.000000D+00
     25  -0.553521D+00  0.000000D+00  0.000000D+00  0.000000D+00  0.000000D+00
     26  -0.557362D+00  0.000000D+00  0.000000D+00  0.000000D+00  0.000000D+00
     27  -0.681434D+00  0.000000D+00  0.000000D+00  0.000000D+00  0.000000D+00
     28   0.000000D+00  0.143916D+00 -0.854021D-01 -0.191899D+00  0.163026D+00
     29   0.000000D+00 -0.116049D+00 -0.362159D+00 -0.113728D+00 -0.117905D+00
     30  -0.792078D-01  0.000000D+00  0.000000D+00  0.000000D+00  0.000000D+00
     31   0.724992D-02  0.197450D+00 -0.340367D-01  0.188603D+00  0.561588D-01
     32  -0.136141D+01  0.104322D+00 -0.807654D-01  0.112172D+00  0.219120D-01
     33   0.881049D-01 -0.663807D-01 -0.236915D+00  0.212508D+00 -0.179405D+00
     34   0.242472D-01 -0.135603D-01 -0.207762D+00 -0.891751D-01  0.349602D+00
     35  -0.274060D-01 -0.787289D-01  0.858933D-01  0.275087D+00  0.201695D+00
     36   0.724992D-02 -0.197450D+00  0.340367D-01 -0.188603D+00 -0.561588D-01
     37  -0.136141D+01 -0.104322D+00  0.807654D-01 -0.112172D+00 -0.219120D-01
     38  -0.881049D-01 -0.663807D-01 -0.236915D+00  0.212508D+00 -0.179405D+00
     39   0.242472D-01  0.135603D-01  0.207762D+00  0.891751D-01 -0.349602D+00
     40  -0.274060D-01  0.787289D-01 -0.858933D-01 -0.275087D+00 -0.201695D+00
     41   0.724992D-02 -0.197450D+00  0.340367D-01 -0.188603D+00 -0.561588D-01
     42  -0.136141D+01 -0.104322D+00  0.807654D-01 -0.112172D+00 -0.219120D-01
     43   0.881049D-01  0.663807D-01  0.236915D+00 -0.212508D+00  0.179405D+00
     44  -0.242472D-01 -0.135603D-01 -0.207762D+00 -0.891751D-01  0.349602D+00
     45  -0.274060D-01  0.787289D-01 -0.858933D-01 -0.275087D+00 -0.201695D+00
     46   0.724992D-02  0.197450D+00 -0.340367D-01  0.188603D+00  0.561588D-01
     47  -0.136141D+01  0.104322D+00 -0.807654D-01  0.112172D+00  0.219120D-01
     48  -0.881049D-01  0.663807D-01  0.236915D+00 -0.212508D+00  0.179405D+00
     49  -0.242472D-01  0.135603D-01  0.207762D+00  0.891751D-01 -0.349602D+00
     50  -0.274060D-01 -0.787289D-01  0.858933D-01  0.275087D+00  0.201695D+00
                21            22            23            24            25 
      1   0.000000D+00  0.000000D+00  0.000000D+00  0.000000D+00  0.000000D+00
      2   0.000000D+00  0.000000D+00  0.000000D+00  0.000000D+00  0.000000D+00
      3  -0.368330D+00 -0.383858D+00 -0.571488D+00 -0.731254D+00 -0.200333D+00
      4   0.000000D+00  0.000000D+00  0.000000D+00  0.000000D+00  0.000000D+00
      5   0.000000D+00  0.000000D+00  0.000000D+00  0.000000D+00  0.000000D+00
      6   0.000000D+00  0.000000D+00  0.000000D+00  0.000000D+00  0.000000D+00
      7  -0.707272D-01 -0.305245D-01  0.749065D+00 -0.163164D+00  0.292139D+01
      8   0.000000D+00  0.000000D+00  0.000000D+00  0.000000D+00  0.000000D+00
      9   0.000000D+00  0.000000D+00  0.000000D+00  0.000000D+00  0.000000D+00
     10   0.000000D+00  0.000000D+00  0.000000D+00  0.000000D+00  0.000000D+00
     11   0.000000D+00  0.000000D+00  0.000000D+00  0.000000D+00  0.000000D+00
     12   0.000000D+00  0.000000D+00  0.000000D+00  0.000000D+00  0.000000D+00
     13   0.404619D-02  0.875426D+00 -0.201161D+00 -0.439846D+00 -0.394262D-01
     14   0.483769D+00 -0.119269D+00 -0.795614D-01 -0.742773D+00  0.305262D+00
     15   0.000000D+00  0.000000D+00  0.000000D+00  0.000000D+00  0.000000D+00
     16   0.000000D+00  0.000000D+00  0.000000D+00  0.000000D+00  0.000000D+00
     17   0.000000D+00  0.000000D+00  0.000000D+00  0.000000D+00  0.000000D+00
     18   0.368330D+00  0.383858D+00  0.571488D+00  0.731254D+00  0.200333D+00
     19   0.000000D+00  0.000000D+00  0.000000D+00  0.000000D+00  0.000000D+00
     20   0.000000D+00  0.000000D+00  0.000000D+00  0.000000D+00  0.000000D+00
     21   0.000000D+00  0.000000D+00  0.000000D+00  0.000000D+00  0.000000D+00
     22   0.707272D-01  0.305245D-01 -0.749065D+00  0.163164D+00 -0.292139D+01
     23   0.000000D+00  0.000000D+00  0.000000D+00  0.000000D+00  0.000000D+00
     24   0.000000D+00  0.000000D+00  0.000000D+00  0.000000D+00  0.000000D+00
     25   0.000000D+00  0.000000D+00  0.000000D+00  0.000000D+00  0.000000D+00
     26   0.000000D+00  0.000000D+00  0.000000D+00  0.000000D+00  0.000000D+00
     27   0.000000D+00  0.000000D+00  0.000000D+00  0.000000D+00  0.000000D+00
     28   0.404619D-02  0.875426D+00 -0.201161D+00 -0.439846D+00 -0.394262D-01
     29  -0.483769D+00  0.119269D+00  0.795614D-01  0.742773D+00 -0.305262D+00
     30   0.000000D+00  0.000000D+00  0.000000D+00  0.000000D+00  0.000000D+00
     31   0.617943D-01  0.180718D-01 -0.341181D+00  0.760784D+00 -0.946404D-01
     32  -0.134766D-01 -0.244179D-01  0.586678D+00 -0.239955D+00 -0.188894D+01
     33   0.189083D+00  0.701602D-01 -0.297194D+00 -0.436649D+00  0.115729D+00
     34   0.955446D-01 -0.301884D+00 -0.124817D+00 -0.138668D+00  0.929947D-01
     35  -0.320820D+00  0.952657D-01 -0.118454D+00 -0.267064D+00  0.179907D+00
     36  -0.617943D-01 -0.180718D-01  0.341181D+00 -0.760784D+00  0.946404D-01
     37   0.134766D-01  0.244179D-01 -0.586678D+00  0.239955D+00  0.188894D+01
     38   0.189083D+00  0.701602D-01 -0.297194D+00 -0.436649D+00  0.115729D+00
     39  -0.955446D-01  0.301884D+00  0.124817D+00  0.138668D+00 -0.929947D-01
     40   0.320820D+00 -0.952657D-01  0.118454D+00  0.267064D+00 -0.179907D+00
     41  -0.617943D-01 -0.180718D-01  0.341181D+00 -0.760784D+00  0.946404D-01
     42   0.134766D-01  0.244179D-01 -0.586678D+00  0.239955D+00  0.188894D+01
     43  -0.189083D+00 -0.701602D-01  0.297194D+00  0.436649D+00 -0.115729D+00
     44   0.955446D-01 -0.301884D+00 -0.124817D+00 -0.138668D+00  0.929947D-01
     45   0.320820D+00 -0.952657D-01  0.118454D+00  0.267064D+00 -0.179907D+00
     46   0.617943D-01  0.180718D-01 -0.341181D+00  0.760784D+00 -0.946404D-01
     47  -0.134766D-01 -0.244179D-01  0.586678D+00 -0.239955D+00 -0.188894D+01
     48  -0.189083D+00 -0.701602D-01  0.297194D+00  0.436649D+00 -0.115729D+00
     49  -0.955446D-01  0.301884D+00  0.124817D+00  0.138668D+00 -0.929947D-01
     50  -0.320820D+00  0.952657D-01 -0.118454D+00 -0.267064D+00  0.179907D+00
                26            27            28            29            30 
      1   0.000000D+00  0.000000D+00  0.000000D+00  0.000000D+00  0.000000D+00
      2   0.000000D+00  0.000000D+00  0.000000D+00  0.000000D+00  0.000000D+00
      3   0.169810D+00 -0.125845D-01  0.562034D-01 -0.298980D+00  0.196223D+00
      4   0.000000D+00  0.000000D+00  0.000000D+00  0.000000D+00  0.000000D+00
      5   0.000000D+00  0.000000D+00  0.000000D+00  0.000000D+00  0.000000D+00
      6   0.000000D+00  0.000000D+00  0.000000D+00  0.000000D+00  0.000000D+00
      7   0.253566D+00 -0.469591D-01 -0.105926D+00  0.217744D-01  0.269235D-01
      8   0.000000D+00  0.000000D+00  0.000000D+00  0.000000D+00  0.000000D+00
      9   0.000000D+00  0.000000D+00  0.000000D+00  0.000000D+00  0.000000D+00
     10   0.000000D+00  0.000000D+00  0.000000D+00  0.000000D+00  0.000000D+00
     11   0.000000D+00  0.000000D+00  0.000000D+00  0.000000D+00  0.000000D+00
     12   0.000000D+00  0.000000D+00  0.000000D+00  0.000000D+00  0.000000D+00
     13  -0.266337D-01  0.441395D+00 -0.161596D+00  0.294521D-01 -0.160637D+00
     14   0.373568D-01  0.147395D+00  0.391212D+00  0.181774D+00 -0.172287D+00
     15   0.000000D+00  0.000000D+00  0.000000D+00  0.000000D+00  0.000000D+00
     16   0.000000D+00  0.000000D+00  0.000000D+00  0.000000D+00  0.000000D+00
     17   0.000000D+00  0.000000D+00  0.000000D+00  0.000000D+00  0.000000D+00
     18   0.169810D+00 -0.125845D-01  0.562034D-01 -0.298980D+00  0.196223D+00
     19   0.000000D+00  0.000000D+00  0.000000D+00  0.000000D+00  0.000000D+00
     20   0.000000D+00  0.000000D+00  0.000000D+00  0.000000D+00  0.000000D+00
     21   0.000000D+00  0.000000D+00  0.000000D+00  0.000000D+00  0.000000D+00
     22   0.253566D+00 -0.469591D-01 -0.105926D+00  0.217744D-01  0.269235D-01
     23   0.000000D+00  0.000000D+00  0.000000D+00  0.000000D+00  0.000000D+00
     24   0.000000D+00  0.000000D+00  0.000000D+00  0.000000D+00  0.000000D+00
     25   0.000000D+00  0.000000D+00  0.000000D+00  0.000000D+00  0.000000D+00
     26   0.000000D+00  0.000000D+00  0.000000D+00  0.000000D+00  0.000000D+00
     27   0.000000D+00  0.000000D+00  0.000000D+00  0.000000D+00  0.000000D+00
     28   0.266337D-01 -0.441395D+00  0.161596D+00 -0.294521D-01  0.160637D+00
     29   0.373568D-01  0.147395D+00  0.391212D+00  0.181774D+00 -0.172287D+00
     30   0.000000D+00  0.000000D+00  0.000000D+00  0.000000D+00  0.000000D+00
     31   0.112304D+00  0.951315D-01  0.385747D-02  0.156729D+00 -0.206123D-01
     32   0.114778D+00  0.181685D-02 -0.555153D-01  0.111768D+00 -0.522937D-02
     33  -0.350147D-02 -0.138922D+00 -0.196252D+00  0.130711D+00 -0.288792D+00
     34  -0.341414D-01  0.101684D+00 -0.178654D+00  0.557467D-01  0.303677D+00
     35  -0.281448D-01 -0.795899D-01  0.586058D-01  0.300153D+00  0.238875D+00
     36  -0.112304D+00 -0.951315D-01 -0.385747D-02 -0.156729D+00  0.206123D-01
     37  -0.114778D+00 -0.181685D-02  0.555153D-01 -0.111768D+00  0.522937D-02
     38  -0.350147D-02 -0.138922D+00 -0.196252D+00  0.130711D+00 -0.288792D+00
     39   0.341414D-01 -0.101684D+00  0.178654D+00 -0.557467D-01 -0.303677D+00
     40   0.281448D-01  0.795899D-01 -0.586058D-01 -0.300153D+00 -0.238875D+00
     41   0.112304D+00  0.951315D-01  0.385747D-02  0.156729D+00 -0.206123D-01
     42   0.114778D+00  0.181685D-02 -0.555153D-01  0.111768D+00 -0.522937D-02
     43  -0.350147D-02 -0.138922D+00 -0.196252D+00  0.130711D+00 -0.288792D+00
     44   0.341414D-01 -0.101684D+00  0.178654D+00 -0.557467D-01 -0.303677D+00
     45  -0.281448D-01 -0.795899D-01  0.586058D-01  0.300153D+00  0.238875D+00
     46  -0.112304D+00 -0.951315D-01 -0.385747D-02 -0.156729D+00  0.206123D-01
     47  -0.114778D+00 -0.181685D-02  0.555153D-01 -0.111768D+00  0.522937D-02
     48  -0.350147D-02 -0.138922D+00 -0.196252D+00  0.130711D+00 -0.288792D+00
     49  -0.341414D-01  0.101684D+00 -0.178654D+00  0.557467D-01  0.303677D+00
     50   0.281448D-01  0.795899D-01 -0.586058D-01 -0.300153D+00 -0.238875D+00
                31            32            33            34            35 
      1   0.000000D+00  0.000000D+00  0.000000D+00  0.000000D+00  0.302216D-01
      2   0.000000D+00  0.000000D+00  0.000000D+00  0.000000D+00  0.124434D+00
      3  -0.573079D-01  0.579616D+00 -0.809199D+00  0.157970D+00  0.000000D+00
      4   0.000000D+00  0.000000D+00  0.000000D+00  0.000000D+00  0.724021D-01
      5   0.000000D+00  0.000000D+00  0.000000D+00  0.000000D+00  0.207698D-01
      6   0.000000D+00  0.000000D+00  0.000000D+00  0.000000D+00  0.999031D-01
      7  -0.763623D-01 -0.491297D+00 -0.598819D-02 -0.139545D+01  0.000000D+00
      8   0.000000D+00  0.000000D+00  0.000000D+00  0.000000D+00  0.143591D+00
      9   0.000000D+00  0.000000D+00  0.000000D+00  0.000000D+00  0.180853D-01
     10   0.000000D+00  0.000000D+00  0.000000D+00  0.000000D+00  0.109164D+00
     11   0.000000D+00  0.000000D+00  0.000000D+00  0.000000D+00  0.722092D-01
     12   0.000000D+00  0.000000D+00  0.000000D+00  0.000000D+00  0.997283D-01
     13  -0.350062D+00  0.247327D-01 -0.403443D+00 -0.168030D+00  0.000000D+00
     14   0.352340D+00 -0.107370D+00 -0.633887D+00 -0.310702D+00  0.000000D+00
     15   0.000000D+00  0.000000D+00  0.000000D+00  0.000000D+00  0.128345D-01
     16   0.000000D+00  0.000000D+00  0.000000D+00  0.000000D+00 -0.302216D-01
     17   0.000000D+00  0.000000D+00  0.000000D+00  0.000000D+00 -0.124434D+00
     18  -0.573079D-01  0.579616D+00 -0.809199D+00  0.157970D+00  0.000000D+00
     19   0.000000D+00  0.000000D+00  0.000000D+00  0.000000D+00  0.724021D-01
     20   0.000000D+00  0.000000D+00  0.000000D+00  0.000000D+00 -0.207698D-01
     21   0.000000D+00  0.000000D+00  0.000000D+00  0.000000D+00 -0.999031D-01
     22  -0.763623D-01 -0.491297D+00 -0.598819D-02 -0.139545D+01  0.000000D+00
     23   0.000000D+00  0.000000D+00  0.000000D+00  0.000000D+00  0.143591D+00
     24   0.000000D+00  0.000000D+00  0.000000D+00  0.000000D+00 -0.180853D-01
     25   0.000000D+00  0.000000D+00  0.000000D+00  0.000000D+00 -0.109164D+00
     26   0.000000D+00  0.000000D+00  0.000000D+00  0.000000D+00 -0.722092D-01
     27   0.000000D+00  0.000000D+00  0.000000D+00  0.000000D+00 -0.997283D-01
     28   0.350062D+00 -0.247327D-01  0.403443D+00  0.168030D+00  0.000000D+00
     29   0.352340D+00 -0.107370D+00 -0.633887D+00 -0.310702D+00  0.000000D+00
     30   0.000000D+00  0.000000D+00  0.000000D+00  0.000000D+00  0.128345D-01
     31   0.795835D-01  0.420073D+00  0.700498D+00 -0.345974D-02  0.807561D-01
     32  -0.690744D-02 -0.250202D+00 -0.158224D+00  0.137345D+01  0.954000D-01
     33   0.111386D+00  0.237448D+00 -0.437988D+00 -0.173159D+00 -0.430123D-01
     34   0.351299D+00 -0.286974D-01 -0.181379D+00 -0.121373D+00 -0.693956D-03
     35  -0.268023D+00  0.113541D+00 -0.273500D+00 -0.180061D+00 -0.227506D-01
     36  -0.795835D-01 -0.420073D+00 -0.700498D+00  0.345974D-02  0.807561D-01
     37   0.690744D-02  0.250202D+00  0.158224D+00 -0.137345D+01  0.954000D-01
     38   0.111386D+00  0.237448D+00 -0.437988D+00 -0.173159D+00  0.430123D-01
     39  -0.351299D+00  0.286974D-01  0.181379D+00  0.121373D+00 -0.693956D-03
     40   0.268023D+00 -0.113541D+00  0.273500D+00  0.180061D+00 -0.227506D-01
     41   0.795835D-01  0.420073D+00  0.700498D+00 -0.345974D-02 -0.807561D-01
     42  -0.690744D-02 -0.250202D+00 -0.158224D+00  0.137345D+01 -0.954000D-01
     43   0.111386D+00  0.237448D+00 -0.437988D+00 -0.173159D+00  0.430123D-01
     44  -0.351299D+00  0.286974D-01  0.181379D+00  0.121373D+00 -0.693956D-03
     45  -0.268023D+00  0.113541D+00 -0.273500D+00 -0.180061D+00  0.227506D-01
     46  -0.795835D-01 -0.420073D+00 -0.700498D+00  0.345974D-02 -0.807561D-01
     47   0.690744D-02  0.250202D+00  0.158224D+00 -0.137345D+01 -0.954000D-01
     48   0.111386D+00  0.237448D+00 -0.437988D+00 -0.173159D+00 -0.430123D-01
     49   0.351299D+00 -0.286974D-01 -0.181379D+00 -0.121373D+00 -0.693956D-03
     50   0.268023D+00 -0.113541D+00  0.273500D+00  0.180061D+00  0.227506D-01
                36            37            38            39            40 
      1  -0.520285D-01 -0.495695D-01 -0.197345D-01  0.199392D+00  0.670937D+00
      2  -0.986804D-01 -0.111351D+00 -0.357433D-01  0.784316D-01 -0.135421D-01
      3   0.000000D+00  0.000000D+00  0.000000D+00  0.000000D+00  0.000000D+00
      4  -0.350943D-01  0.846130D-01 -0.195814D+00 -0.372368D-01 -0.365796D-01
      5   0.306264D+00 -0.169592D+00  0.156331D-01 -0.173482D+00  0.802194D-01
      6  -0.311633D-01  0.532532D-01  0.134779D-01  0.421524D-01 -0.624883D-02
      7   0.000000D+00  0.000000D+00  0.000000D+00  0.000000D+00  0.000000D+00
      8  -0.300936D-01  0.147532D+00 -0.167468D-01  0.396814D-01 -0.184128D-01
      9   0.218512D+00 -0.143449D-01  0.605440D-01 -0.530334D-01  0.448139D-01
     10  -0.126104D+00 -0.163420D+00  0.126483D+00 -0.169315D+00 -0.124165D-01
     11  -0.401912D-01  0.701347D-01 -0.166437D+00 -0.200798D-01 -0.570160D-01
     12  -0.273043D-01 -0.121550D+00 -0.268182D-01  0.287703D+00 -0.149145D+00
     13   0.000000D+00  0.000000D+00  0.000000D+00  0.000000D+00  0.000000D+00
     14   0.000000D+00  0.000000D+00  0.000000D+00  0.000000D+00  0.000000D+00
     15   0.189804D+00 -0.468907D-01 -0.106677D+00 -0.143683D+00  0.760111D-01
     16   0.520285D-01  0.495695D-01  0.197345D-01 -0.199392D+00 -0.670937D+00
     17   0.986804D-01  0.111351D+00  0.357433D-01 -0.784316D-01  0.135421D-01
     18   0.000000D+00  0.000000D+00  0.000000D+00  0.000000D+00  0.000000D+00
     19  -0.350943D-01  0.846130D-01 -0.195814D+00 -0.372368D-01 -0.365796D-01
     20  -0.306264D+00  0.169592D+00 -0.156331D-01  0.173482D+00 -0.802194D-01
     21   0.311633D-01 -0.532532D-01 -0.134779D-01 -0.421524D-01  0.624883D-02
     22   0.000000D+00  0.000000D+00  0.000000D+00  0.000000D+00  0.000000D+00
     23  -0.300936D-01  0.147532D+00 -0.167468D-01  0.396814D-01 -0.184128D-01
     24  -0.218512D+00  0.143449D-01 -0.605440D-01  0.530334D-01 -0.448139D-01
     25   0.126104D+00  0.163420D+00 -0.126483D+00  0.169315D+00  0.124165D-01
     26   0.401912D-01 -0.701347D-01  0.166437D+00  0.200798D-01  0.570160D-01
     27   0.273043D-01  0.121550D+00  0.268182D-01 -0.287703D+00  0.149145D+00
     28   0.000000D+00  0.000000D+00  0.000000D+00  0.000000D+00  0.000000D+00
     29   0.000000D+00  0.000000D+00  0.000000D+00  0.000000D+00  0.000000D+00
     30   0.189804D+00 -0.468907D-01 -0.106677D+00 -0.143683D+00  0.760111D-01
     31   0.112333D+00  0.627579D-01  0.176828D+00 -0.868825D-01  0.190798D-01
     32   0.654175D-01  0.116551D+00  0.881974D-01  0.411940D-02  0.748010D-02
     33  -0.918603D-01  0.198649D+00  0.260444D+00 -0.332695D-01  0.440612D-01
     34   0.463904D-01  0.245889D+00 -0.226656D+00 -0.694565D-01  0.570795D-01
     35   0.175679D+00  0.646112D-01  0.479866D-01  0.331047D+00 -0.786797D-01
     36   0.112333D+00  0.627579D-01  0.176828D+00 -0.868825D-01  0.190798D-01
     37   0.654175D-01  0.116551D+00  0.881974D-01  0.411940D-02  0.748010D-02
     38   0.918603D-01 -0.198649D+00 -0.260444D+00  0.332695D-01 -0.440612D-01
     39   0.463904D-01  0.245889D+00 -0.226656D+00 -0.694565D-01  0.570795D-01
     40   0.175679D+00  0.646112D-01  0.479866D-01  0.331047D+00 -0.786797D-01
     41  -0.112333D+00 -0.627579D-01 -0.176828D+00  0.868825D-01 -0.190798D-01
     42  -0.654175D-01 -0.116551D+00 -0.881974D-01 -0.411940D-02 -0.748010D-02
     43   0.918603D-01 -0.198649D+00 -0.260444D+00  0.332695D-01 -0.440612D-01
     44   0.463904D-01  0.245889D+00 -0.226656D+00 -0.694565D-01  0.570795D-01
     45  -0.175679D+00 -0.646112D-01 -0.479866D-01 -0.331047D+00  0.786797D-01
     46  -0.112333D+00 -0.627579D-01 -0.176828D+00  0.868825D-01 -0.190798D-01
     47  -0.654175D-01 -0.116551D+00 -0.881974D-01 -0.411940D-02 -0.748010D-02
     48  -0.918603D-01  0.198649D+00  0.260444D+00 -0.332695D-01  0.440612D-01
     49   0.463904D-01  0.245889D+00 -0.226656D+00 -0.694565D-01  0.570795D-01
     50  -0.175679D+00 -0.646112D-01 -0.479866D-01 -0.331047D+00  0.786797D-01
                41            42            43            44            45 
      1   0.402485D-01  0.249106D-01 -0.132153D-01 -0.480805D-01  0.721694D-01
      2  -0.841919D-01 -0.369798D-01  0.553592D-01 -0.287907D+00 -0.641690D+00
      3   0.000000D+00  0.000000D+00  0.000000D+00  0.000000D+00  0.000000D+00
      4   0.436381D+00  0.253785D+00  0.134777D+00 -0.385543D+00  0.327780D+00
      5   0.263569D+00 -0.497739D+00  0.122983D+00  0.123715D-01 -0.313689D+00
      6   0.838043D-02 -0.213532D-01  0.202196D-01  0.201419D+00  0.110393D-02
      7   0.000000D+00  0.000000D+00  0.000000D+00  0.000000D+00  0.000000D+00
      8   0.831313D-01 -0.421753D-01  0.164701D-01  0.542111D+00  0.582903D-01
      9   0.274149D-01 -0.162395D-01 -0.386044D-01 -0.169290D+00 -0.250159D+00
     10  -0.184657D+00  0.168328D+00 -0.490421D+00 -0.120213D+00 -0.429880D+00
     11   0.312859D+00  0.143052D+00  0.115650D+00 -0.199204D+00 -0.491260D+00
     12  -0.278040D+00 -0.349035D+00  0.472056D+00 -0.252846D+00  0.255390D+00
     13   0.000000D+00  0.000000D+00  0.000000D+00  0.000000D+00  0.000000D+00
     14   0.000000D+00  0.000000D+00  0.000000D+00  0.000000D+00  0.000000D+00
     15  -0.333994D+00  0.589778D+00  0.524651D+00  0.159381D+00 -0.191702D+00
     16  -0.402485D-01 -0.249106D-01  0.132153D-01  0.480805D-01 -0.721694D-01
     17   0.841919D-01  0.369798D-01 -0.553592D-01  0.287907D+00  0.641690D+00
     18   0.000000D+00  0.000000D+00  0.000000D+00  0.000000D+00  0.000000D+00
     19   0.436381D+00  0.253785D+00  0.134777D+00 -0.385543D+00  0.327780D+00
     20  -0.263569D+00  0.497739D+00 -0.122983D+00 -0.123715D-01  0.313689D+00
     21  -0.838043D-02  0.213532D-01 -0.202196D-01 -0.201419D+00 -0.110393D-02
     22   0.000000D+00  0.000000D+00  0.000000D+00  0.000000D+00  0.000000D+00
     23   0.831313D-01 -0.421753D-01  0.164701D-01  0.542111D+00  0.582903D-01
     24  -0.274149D-01  0.162395D-01  0.386044D-01  0.169290D+00  0.250159D+00
     25   0.184657D+00 -0.168328D+00  0.490421D+00  0.120213D+00  0.429880D+00
     26  -0.312859D+00 -0.143052D+00 -0.115650D+00  0.199204D+00  0.491260D+00
     27   0.278040D+00  0.349035D+00 -0.472056D+00  0.252846D+00 -0.255390D+00
     28   0.000000D+00  0.000000D+00  0.000000D+00  0.000000D+00  0.000000D+00
     29   0.000000D+00  0.000000D+00  0.000000D+00  0.000000D+00  0.000000D+00
     30  -0.333994D+00  0.589778D+00  0.524651D+00  0.159381D+00 -0.191702D+00
     31  -0.630755D-01  0.795811D-01 -0.853006D-01 -0.353289D+00  0.490353D+00
     32   0.115016D-01 -0.320405D-01 -0.453783D-02  0.321216D+00 -0.227887D-01
     33   0.277767D-01 -0.471080D-01  0.303074D+00 -0.152683D+00 -0.346575D+00
     34  -0.251036D+00 -0.215968D+00 -0.157337D+00 -0.168402D+00 -0.126008D+00
     35   0.321649D-01  0.181600D+00 -0.206198D+00 -0.684488D-01 -0.242779D+00
     36  -0.630755D-01  0.795811D-01 -0.853006D-01 -0.353289D+00  0.490353D+00
     37   0.115016D-01 -0.320405D-01 -0.453783D-02  0.321216D+00 -0.227887D-01
     38  -0.277767D-01  0.471080D-01 -0.303074D+00  0.152683D+00  0.346575D+00
     39  -0.251036D+00 -0.215968D+00 -0.157337D+00 -0.168402D+00 -0.126008D+00
     40   0.321649D-01  0.181600D+00 -0.206198D+00 -0.684488D-01 -0.242779D+00
     41   0.630755D-01 -0.795811D-01  0.853006D-01  0.353289D+00 -0.490353D+00
     42  -0.115016D-01  0.320405D-01  0.453783D-02 -0.321216D+00  0.227887D-01
     43  -0.277767D-01  0.471080D-01 -0.303074D+00  0.152683D+00  0.346575D+00
     44  -0.251036D+00 -0.215968D+00 -0.157337D+00 -0.168402D+00 -0.126008D+00
     45  -0.321649D-01 -0.181600D+00  0.206198D+00  0.684488D-01  0.242779D+00
     46   0.630755D-01 -0.795811D-01  0.853006D-01  0.353289D+00 -0.490353D+00
     47  -0.115016D-01  0.320405D-01  0.453783D-02 -0.321216D+00  0.227887D-01
     48   0.277767D-01 -0.471080D-01  0.303074D+00 -0.152683D+00 -0.346575D+00
     49  -0.251036D+00 -0.215968D+00 -0.157337D+00 -0.168402D+00 -0.126008D+00
     50  -0.321649D-01 -0.181600D+00  0.206198D+00  0.684488D-01  0.242779D+00
                46            47            48            49            50 
      1   0.145239D-02  0.194925D-01 -0.311536D+00  0.122110D+00 -0.250431D+00
      2  -0.191611D-02  0.181632D+00  0.241559D+01 -0.417058D+00 -0.815672D+00
      3   0.000000D+00  0.000000D+00  0.000000D+00  0.000000D+00  0.000000D+00
      4   0.758350D-01 -0.105735D+01  0.239798D+00 -0.628664D-01 -0.680390D-01
      5  -0.537125D+00 -0.277310D+00 -0.875585D-01  0.166145D+00 -0.590225D-01
      6  -0.180052D+00  0.240377D-02  0.180120D-01 -0.243287D+00  0.935134D+01
      7   0.000000D+00  0.000000D+00  0.000000D+00  0.000000D+00  0.000000D+00
      8  -0.280024D+00  0.582764D-01 -0.401504D+00 -0.221181D+01 -0.329185D+01
      9   0.113581D+01  0.378444D-01 -0.456052D+00 -0.151106D+01  0.112376D+01
     10  -0.134928D+00 -0.626373D+00 -0.139522D+01  0.198188D+00 -0.468254D+00
     11  -0.211019D-01  0.109085D+01 -0.136507D+01  0.843432D+00 -0.291982D+00
     12   0.116189D+00 -0.211701D+00 -0.118720D+01  0.252208D+00 -0.616791D+00
     13   0.000000D+00  0.000000D+00  0.000000D+00  0.000000D+00  0.000000D+00
     14   0.000000D+00  0.000000D+00  0.000000D+00  0.000000D+00  0.000000D+00
     15  -0.198226D+00 -0.130969D+00 -0.667157D-01  0.289840D-02 -0.237231D-01
     16  -0.145239D-02 -0.194925D-01  0.311536D+00 -0.122110D+00  0.250431D+00
     17   0.191611D-02 -0.181632D+00 -0.241559D+01  0.417058D+00  0.815672D+00
     18   0.000000D+00  0.000000D+00  0.000000D+00  0.000000D+00  0.000000D+00
     19   0.758350D-01 -0.105735D+01  0.239798D+00 -0.628664D-01 -0.680390D-01
     20   0.537125D+00  0.277310D+00  0.875585D-01 -0.166145D+00  0.590225D-01
     21   0.180052D+00 -0.240377D-02 -0.180120D-01  0.243287D+00 -0.935134D+01
     22   0.000000D+00  0.000000D+00  0.000000D+00  0.000000D+00  0.000000D+00
     23  -0.280024D+00  0.582764D-01 -0.401504D+00 -0.221181D+01 -0.329185D+01
     24  -0.113581D+01 -0.378444D-01  0.456052D+00  0.151106D+01 -0.112376D+01
     25   0.134928D+00  0.626373D+00  0.139522D+01 -0.198188D+00  0.468254D+00
     26   0.211019D-01 -0.109085D+01  0.136507D+01 -0.843432D+00  0.291982D+00
     27  -0.116189D+00  0.211701D+00  0.118720D+01 -0.252208D+00  0.616791D+00
     28   0.000000D+00  0.000000D+00  0.000000D+00  0.000000D+00  0.000000D+00
     29   0.000000D+00  0.000000D+00  0.000000D+00  0.000000D+00  0.000000D+00
     30  -0.198226D+00 -0.130969D+00 -0.667157D-01  0.289840D-02 -0.237231D-01
     31  -0.211692D+00  0.414961D+00  0.216873D+00 -0.563482D-01 -0.287105D+00
     32   0.347936D+00 -0.163638D+00  0.372200D+00  0.159802D+01 -0.985276D+00
     33  -0.926722D-01 -0.220194D+00 -0.199079D+00 -0.176482D+00  0.152071D-01
     34  -0.695536D-01 -0.123977D+00 -0.657819D-01  0.387817D-01  0.664896D-01
     35  -0.229903D+00 -0.160854D+00 -0.937136D-01  0.266758D-02 -0.686420D-01
     36  -0.211692D+00  0.414961D+00  0.216873D+00 -0.563482D-01 -0.287105D+00
     37   0.347936D+00 -0.163638D+00  0.372200D+00  0.159802D+01 -0.985276D+00
     38   0.926722D-01  0.220194D+00  0.199079D+00  0.176482D+00 -0.152071D-01
     39  -0.695536D-01 -0.123977D+00 -0.657819D-01  0.387817D-01  0.664896D-01
     40  -0.229903D+00 -0.160854D+00 -0.937136D-01  0.266758D-02 -0.686420D-01
     41   0.211692D+00 -0.414961D+00 -0.216873D+00  0.563482D-01  0.287105D+00
     42  -0.347936D+00  0.163638D+00 -0.372200D+00 -0.159802D+01  0.985276D+00
     43   0.926722D-01  0.220194D+00  0.199079D+00  0.176482D+00 -0.152071D-01
     44  -0.695536D-01 -0.123977D+00 -0.657819D-01  0.387817D-01  0.664896D-01
     45   0.229903D+00  0.160854D+00  0.937136D-01 -0.266758D-02  0.686420D-01
     46   0.211692D+00 -0.414961D+00 -0.216873D+00  0.563482D-01  0.287105D+00
     47  -0.347936D+00  0.163638D+00 -0.372200D+00 -0.159802D+01  0.985276D+00
     48  -0.926722D-01 -0.220194D+00 -0.199079D+00 -0.176482D+00  0.152071D-01
     49  -0.695536D-01 -0.123977D+00 -0.657819D-01  0.387817D-01  0.664896D-01
     50   0.229903D+00  0.160854D+00  0.937136D-01 -0.266758D-02  0.686420D-01
 NBasis=    50 RedAO= T EigKep=  4.85D-03  NBF=    16     9     9    16
 NBsUse=    50 1.00D-06 EigRej= -1.00D+00 NBFU=    16     9     9    16
 Leave Link  302 at Sat May 31 13:42:29 2025, MaxMem=  2147483648 cpu:               1.3 elap:               0.2
 GetPCM: File not found, return IValue=0.
 MemDpI: Int=      820000 Cav=           0 CFW=           0 Tot=      820000
 DipPsm:  J= 1 NJ= 4 MaxL=1 MMat= 4 MaxMat= 4.
 DipInt: DoE/N= T F RetVal/Mat= F T Init=T NMatP=  4 IDeriv=0 Min/MaxMlt=  0  1
 Entering OneElI...
 OneElI was handed  2147478547 working-precision words.
 Multipole integrals L=0 to 1 MinM= 0 MaxM= 3.
 Requested accuracy = 0.1000D-12
 ShPair: Thresh= 1.00D-13 NBox=     0 BxSize= 0.00D+00 RnKept= 5.01D+00
         NSMCal=                  210 NSMKep=                 210
 PrmmSu-InSpLW:  IPartL=    0 NPrtUS=    1 NPrtUL=    1 DoSpLW=F IThBeg=    0 IThEnd=    0 NThAct=    1.
 PrsmSu:  NPrtUS=   1 ThrOK=F IAlg=1 NPAlg=1 LenDen=           0 ISkipM=0 DoSpLW=F IThBeg=    0 IThEnd=    0.
 Prism:   IPart=     0 DynPar=F LinDyn=F Incr=           2.
 PRISM was handed  2147456164 working-precision words and   210 shell-pairs
 IPart=  0 NShTot=         210 NBatch=          31 AvBLen=         6.8
 PrsmSu-ThDecC:  IPartSL=    0    0 NPrtUSL=    1    1 IThBeg=    0 IThEnd=    0 CPU=   -1 GPU=   -1 NThAct=    1.
 PrSmSu:  NxtVal=              3.
 Multipole matrices IBuc=  518 IX=    1 IJ=           1:
                1             2             3             4             5 
      1  0.000000D+00
      2  0.000000D+00  0.000000D+00
      3  0.948317D-01  0.685407D+00  0.000000D+00
      4  0.000000D+00  0.000000D+00  0.000000D+00  0.000000D+00
      5  0.000000D+00  0.000000D+00  0.000000D+00  0.000000D+00  0.000000D+00
      6  0.000000D+00  0.000000D+00  0.693556D+00  0.000000D+00  0.000000D+00
      7  0.159312D-01  0.502210D+00  0.000000D+00  0.000000D+00  0.000000D+00
      8  0.000000D+00  0.000000D+00  0.000000D+00  0.000000D+00  0.000000D+00
      9  0.000000D+00  0.000000D+00  0.000000D+00  0.000000D+00  0.000000D+00
     10  0.000000D+00  0.000000D+00  0.968741D+00  0.000000D+00  0.000000D+00
     11  0.000000D+00  0.000000D+00  0.322914D+00  0.000000D+00  0.000000D+00
     12  0.000000D+00  0.000000D+00  0.322914D+00  0.000000D+00  0.000000D+00
     13  0.000000D+00  0.000000D+00  0.000000D+00  0.559303D+00  0.000000D+00
     14  0.000000D+00  0.000000D+00  0.000000D+00  0.000000D+00  0.559303D+00
     15  0.000000D+00  0.000000D+00  0.000000D+00  0.000000D+00  0.000000D+00
     16  0.000000D+00  0.000000D+00  0.213475D-02  0.000000D+00  0.000000D+00
     17  0.000000D+00  0.000000D+00  0.115146D+00  0.000000D+00  0.000000D+00
     18  0.213475D-02  0.115146D+00  0.000000D+00 -0.154927D+00  0.000000D+00
     19  0.000000D+00  0.000000D+00  0.154927D+00  0.000000D+00  0.000000D+00
     20  0.000000D+00  0.000000D+00  0.000000D+00  0.000000D+00  0.000000D+00
     21  0.000000D+00  0.000000D+00  0.304554D+00  0.000000D+00  0.000000D+00
     22  0.583014D-02  0.225934D+00  0.000000D+00 -0.136853D+00  0.000000D+00
     23  0.000000D+00  0.000000D+00  0.487893D+00  0.000000D+00  0.000000D+00
     24  0.000000D+00  0.000000D+00  0.000000D+00  0.000000D+00  0.000000D+00
     25  0.000000D+00  0.000000D+00  0.113160D+00  0.000000D+00  0.000000D+00
     26  0.000000D+00  0.000000D+00  0.162566D+00  0.000000D+00  0.000000D+00
     27  0.000000D+00  0.000000D+00  0.377200D-01  0.000000D+00  0.000000D+00
     28  0.464157D-02  0.172933D+00  0.000000D+00 -0.206223D+00  0.000000D+00
     29  0.000000D+00  0.000000D+00  0.000000D+00  0.000000D+00  0.653330D-01
     30  0.000000D+00  0.000000D+00  0.000000D+00  0.000000D+00  0.000000D+00
     31  0.705656D-02  0.270843D+00  0.400758D+00  0.103753D+00  0.167871D+00
     32  0.526923D-02  0.193039D+00  0.477725D+00  0.286943D-01  0.464269D-01
     33 -0.100225D-01 -0.135664D+00 -0.110706D+00 -0.691986D-01 -0.111962D+00
     34 -0.488835D-02 -0.105945D+00 -0.167403D+00  0.113449D+00 -0.814291D-01
     35 -0.790926D-02 -0.171416D+00 -0.270855D+00 -0.814291D-01  0.320254D-01
     36 -0.705656D-02 -0.270843D+00  0.400758D+00 -0.103753D+00 -0.167871D+00
     37 -0.526923D-02 -0.193039D+00  0.477725D+00 -0.286943D-01 -0.464269D-01
     38 -0.100225D-01 -0.135664D+00  0.110706D+00 -0.691986D-01 -0.111962D+00
     39  0.488835D-02  0.105945D+00 -0.167403D+00 -0.113449D+00  0.814291D-01
     40  0.790926D-02  0.171416D+00 -0.270855D+00  0.814291D-01 -0.320254D-01
     41  0.427072D-04  0.156506D-01  0.210269D-01 -0.262707D-01  0.859246D-02
     42  0.123544D-02  0.602886D-01  0.145236D+00 -0.437247D-01  0.143012D-01
     43 -0.403668D-05 -0.470890D-02 -0.253035D-02  0.956912D-02 -0.312981D-02
     44  0.980163D-05  0.178299D-01  0.238640D-01 -0.310609D-01  0.118108D-01
     45 -0.320586D-05 -0.583169D-02 -0.780531D-02  0.118108D-01  0.118652D-02
     46 -0.427072D-04 -0.156506D-01  0.210269D-01  0.262707D-01 -0.859246D-02
     47 -0.123544D-02 -0.602886D-01  0.145236D+00  0.437247D-01 -0.143012D-01
     48 -0.403668D-05 -0.470890D-02  0.253035D-02  0.956912D-02 -0.312981D-02
     49 -0.980163D-05 -0.178299D-01  0.238640D-01  0.310609D-01 -0.118108D-01
     50  0.320586D-05  0.583169D-02 -0.780531D-02 -0.118108D-01 -0.118652D-02
                6             7             8             9            10 
      6  0.000000D+00
      7  0.121729D+01  0.000000D+00
      8  0.000000D+00  0.000000D+00  0.000000D+00
      9  0.000000D+00  0.000000D+00  0.000000D+00  0.000000D+00
     10  0.000000D+00  0.801306D+00  0.000000D+00  0.000000D+00  0.000000D+00
     11  0.000000D+00  0.267102D+00  0.000000D+00  0.000000D+00  0.000000D+00
     12  0.000000D+00  0.267102D+00  0.000000D+00  0.000000D+00  0.000000D+00
     13  0.000000D+00  0.000000D+00  0.462634D+00  0.000000D+00  0.000000D+00
     14  0.000000D+00  0.000000D+00  0.000000D+00  0.462634D+00  0.000000D+00
     15  0.000000D+00  0.000000D+00  0.000000D+00  0.000000D+00  0.000000D+00
     16  0.000000D+00  0.583014D-02  0.000000D+00  0.000000D+00  0.000000D+00
     17  0.000000D+00  0.225934D+00  0.000000D+00  0.000000D+00  0.000000D+00
     18  0.304554D+00  0.000000D+00 -0.487893D+00  0.000000D+00  0.113160D+00
     19  0.000000D+00  0.136853D+00  0.000000D+00  0.000000D+00  0.000000D+00
     20  0.000000D+00  0.000000D+00  0.000000D+00  0.000000D+00  0.000000D+00
     21  0.000000D+00  0.719372D+00  0.000000D+00  0.000000D+00  0.000000D+00
     22  0.719372D+00  0.000000D+00 -0.737841D+00  0.000000D+00  0.336116D+00
     23  0.000000D+00  0.737841D+00  0.000000D+00  0.000000D+00  0.000000D+00
     24  0.000000D+00  0.000000D+00  0.000000D+00  0.000000D+00  0.000000D+00
     25  0.000000D+00  0.336116D+00  0.000000D+00  0.000000D+00  0.000000D+00
     26  0.000000D+00  0.153094D+00  0.000000D+00  0.000000D+00  0.000000D+00
     27  0.000000D+00  0.112039D+00  0.000000D+00  0.000000D+00  0.000000D+00
     28  0.199039D+00  0.000000D+00 -0.143131D+00  0.000000D+00  0.178550D+00
     29  0.000000D+00  0.000000D+00  0.000000D+00  0.194057D+00  0.000000D+00
     30  0.000000D+00  0.000000D+00  0.000000D+00  0.000000D+00  0.000000D+00
     31  0.507656D+00  0.737661D+00  0.213711D+00  0.345780D+00  0.458201D+00
     32  0.572733D+00  0.126152D+01  0.145483D+00  0.235389D+00  0.309472D+00
     33  0.494590D-01  0.308630D+00  0.222876D-01  0.360610D-01 -0.114175D+00
     34 -0.768244D-01 -0.107952D+00  0.261004D+00 -0.560134D-01 -0.238240D+00
     35 -0.124300D+00 -0.174664D+00 -0.560134D-01  0.204995D+00 -0.385468D+00
     36 -0.507656D+00  0.737661D+00 -0.213711D+00 -0.345780D+00 -0.458201D+00
     37 -0.572733D+00  0.126152D+01 -0.145483D+00 -0.235389D+00 -0.309472D+00
     38  0.494590D-01 -0.308630D+00  0.222876D-01  0.360610D-01 -0.114175D+00
     39  0.768244D-01 -0.107952D+00 -0.261004D+00  0.560134D-01  0.238240D+00
     40  0.124300D+00 -0.174664D+00  0.560134D-01 -0.204995D+00  0.385468D+00
     41  0.141021D+00  0.205222D+00 -0.292356D+00  0.956220D-01  0.140368D-01
     42  0.263943D+00  0.581370D+00 -0.331664D+00  0.108479D+00  0.876943D-01
     43  0.125138D-01  0.780879D-01 -0.278957D-01  0.912395D-02 -0.147152D-02
     44  0.961549D-01  0.135115D+00 -0.139550D+00  0.701075D-01  0.151893D-01
     45 -0.314498D-01 -0.441926D-01  0.701075D-01  0.518666D-01 -0.496804D-02
     46 -0.141021D+00  0.205222D+00  0.292356D+00 -0.956220D-01 -0.140368D-01
     47 -0.263943D+00  0.581370D+00  0.331664D+00 -0.108479D+00 -0.876943D-01
     48  0.125138D-01 -0.780879D-01 -0.278957D-01  0.912395D-02 -0.147152D-02
     49 -0.961549D-01  0.135115D+00  0.139550D+00 -0.701075D-01 -0.151893D-01
     50  0.314498D-01 -0.441926D-01 -0.701075D-01 -0.518666D-01  0.496804D-02
               11            12            13            14            15 
     11  0.000000D+00
     12  0.000000D+00  0.000000D+00
     13  0.000000D+00  0.000000D+00  0.000000D+00
     14  0.000000D+00  0.000000D+00  0.000000D+00  0.000000D+00
     15  0.000000D+00  0.000000D+00  0.000000D+00  0.000000D+00  0.000000D+00
     16  0.000000D+00  0.000000D+00 -0.464157D-02  0.000000D+00  0.000000D+00
     17  0.000000D+00  0.000000D+00 -0.172933D+00  0.000000D+00  0.000000D+00
     18  0.162566D+00  0.377200D-01  0.000000D+00  0.000000D+00  0.000000D+00
     19  0.000000D+00  0.000000D+00 -0.206223D+00  0.000000D+00  0.000000D+00
     20  0.000000D+00  0.000000D+00  0.000000D+00  0.653330D-01  0.000000D+00
     21  0.000000D+00  0.000000D+00 -0.199039D+00  0.000000D+00  0.000000D+00
     22  0.153094D+00  0.112039D+00  0.000000D+00  0.000000D+00  0.000000D+00
     23  0.000000D+00  0.000000D+00 -0.143131D+00  0.000000D+00  0.000000D+00
     24  0.000000D+00  0.000000D+00  0.000000D+00  0.194057D+00  0.000000D+00
     25  0.000000D+00  0.000000D+00 -0.178550D+00  0.000000D+00  0.000000D+00
     26  0.000000D+00  0.000000D+00 -0.237372D+00  0.000000D+00  0.000000D+00
     27  0.000000D+00  0.000000D+00 -0.595165D-01  0.000000D+00  0.000000D+00
     28  0.237372D+00  0.595165D-01  0.000000D+00  0.000000D+00  0.000000D+00
     29  0.000000D+00  0.000000D+00  0.000000D+00  0.000000D+00 -0.103086D+00
     30  0.000000D+00  0.000000D+00  0.000000D+00  0.103086D+00  0.000000D+00
     31  0.117495D+00  0.161876D+00  0.183974D+00  0.297667D+00  0.768756D-01
     32  0.100422D+00  0.103867D+00  0.746853D-01  0.120839D+00  0.596698D-02
     33 -0.879451D-01 -0.135991D+00 -0.110833D+00 -0.179326D+00 -0.832236D-01
     34  0.454947D-01 -0.856463D-01  0.185101D+00 -0.176487D+00  0.889434D-01
     35 -0.896158D-01  0.246512D-01 -0.176487D+00  0.862640D-02  0.256190D-02
     36 -0.117495D+00 -0.161876D+00  0.183974D+00  0.297667D+00 -0.768756D-01
     37 -0.100422D+00 -0.103867D+00  0.746853D-01  0.120839D+00 -0.596698D-02
     38 -0.879451D-01 -0.135991D+00  0.110833D+00  0.179326D+00 -0.832236D-01
     39 -0.454947D-01  0.856463D-01  0.185101D+00 -0.176487D+00 -0.889434D-01
     40  0.896158D-01 -0.246512D-01 -0.176487D+00  0.862640D-02 -0.256190D-02
     41  0.205090D-01  0.491671D-02 -0.259831D-01  0.849840D-02 -0.989135D-02
     42  0.426177D-01  0.294325D-01 -0.104692D+00  0.342419D-01 -0.836435D-02
     43 -0.101169D-01 -0.175269D-02  0.706632D-02 -0.231121D-02  0.530604D-02
     44  0.250873D-01  0.546050D-02 -0.306111D-01  0.112522D-01 -0.147091D-01
     45 -0.103091D-01  0.317712D-03  0.112522D-01  0.111180D-03 -0.163337D-03
     46 -0.205090D-01 -0.491671D-02 -0.259831D-01  0.849840D-02  0.989135D-02
     47 -0.426177D-01 -0.294325D-01 -0.104692D+00  0.342419D-01  0.836435D-02
     48 -0.101169D-01 -0.175269D-02 -0.706632D-02  0.231121D-02  0.530604D-02
     49 -0.250873D-01 -0.546050D-02 -0.306111D-01  0.112522D-01  0.147091D-01
     50  0.103091D-01 -0.317712D-03  0.112522D-01  0.111180D-03  0.163337D-03
               16            17            18            19            20 
     16  0.000000D+00
     17  0.000000D+00  0.000000D+00
     18  0.948317D-01  0.685407D+00  0.000000D+00
     19  0.000000D+00  0.000000D+00  0.000000D+00  0.000000D+00
     20  0.000000D+00  0.000000D+00  0.000000D+00  0.000000D+00  0.000000D+00
     21  0.000000D+00  0.000000D+00  0.693556D+00  0.000000D+00  0.000000D+00
     22  0.159312D-01  0.502210D+00  0.000000D+00  0.000000D+00  0.000000D+00
     23  0.000000D+00  0.000000D+00  0.000000D+00  0.000000D+00  0.000000D+00
     24  0.000000D+00  0.000000D+00  0.000000D+00  0.000000D+00  0.000000D+00
     25  0.000000D+00  0.000000D+00  0.968741D+00  0.000000D+00  0.000000D+00
     26  0.000000D+00  0.000000D+00  0.322914D+00  0.000000D+00  0.000000D+00
     27  0.000000D+00  0.000000D+00  0.322914D+00  0.000000D+00  0.000000D+00
     28  0.000000D+00  0.000000D+00  0.000000D+00  0.559303D+00  0.000000D+00
     29  0.000000D+00  0.000000D+00  0.000000D+00  0.000000D+00  0.559303D+00
     30  0.000000D+00  0.000000D+00  0.000000D+00  0.000000D+00  0.000000D+00
     31  0.427072D-04  0.156506D-01  0.210269D-01  0.262707D-01  0.859246D-02
     32  0.123544D-02  0.602886D-01  0.145236D+00  0.437247D-01  0.143012D-01
     33 -0.403668D-05 -0.470890D-02 -0.253035D-02 -0.956912D-02 -0.312981D-02
     34 -0.980163D-05 -0.178299D-01 -0.238640D-01 -0.310609D-01 -0.118108D-01
     35 -0.320586D-05 -0.583169D-02 -0.780531D-02 -0.118108D-01  0.118652D-02
     36 -0.427072D-04 -0.156506D-01  0.210269D-01 -0.262707D-01 -0.859246D-02
     37 -0.123544D-02 -0.602886D-01  0.145236D+00 -0.437247D-01 -0.143012D-01
     38 -0.403668D-05 -0.470890D-02  0.253035D-02 -0.956912D-02 -0.312981D-02
     39  0.980163D-05  0.178299D-01 -0.238640D-01  0.310609D-01  0.118108D-01
     40  0.320586D-05  0.583169D-02 -0.780531D-02  0.118108D-01 -0.118652D-02
     41  0.705656D-02  0.270843D+00  0.400758D+00 -0.103753D+00  0.167871D+00
     42  0.526923D-02  0.193039D+00  0.477725D+00 -0.286943D-01  0.464269D-01
     43 -0.100225D-01 -0.135664D+00 -0.110706D+00  0.691986D-01 -0.111962D+00
     44  0.488835D-02  0.105945D+00  0.167403D+00  0.113449D+00  0.814291D-01
     45 -0.790926D-02 -0.171416D+00 -0.270855D+00  0.814291D-01  0.320254D-01
     46 -0.705656D-02 -0.270843D+00  0.400758D+00  0.103753D+00 -0.167871D+00
     47 -0.526923D-02 -0.193039D+00  0.477725D+00  0.286943D-01 -0.464269D-01
     48 -0.100225D-01 -0.135664D+00  0.110706D+00  0.691986D-01 -0.111962D+00
     49 -0.488835D-02 -0.105945D+00  0.167403D+00 -0.113449D+00 -0.814291D-01
     50  0.790926D-02  0.171416D+00 -0.270855D+00 -0.814291D-01 -0.320254D-01
               21            22            23            24            25 
     21  0.000000D+00
     22  0.121729D+01  0.000000D+00
     23  0.000000D+00  0.000000D+00  0.000000D+00
     24  0.000000D+00  0.000000D+00  0.000000D+00  0.000000D+00
     25  0.000000D+00  0.801306D+00  0.000000D+00  0.000000D+00  0.000000D+00
     26  0.000000D+00  0.267102D+00  0.000000D+00  0.000000D+00  0.000000D+00
     27  0.000000D+00  0.267102D+00  0.000000D+00  0.000000D+00  0.000000D+00
     28  0.000000D+00  0.000000D+00  0.462634D+00  0.000000D+00  0.000000D+00
     29  0.000000D+00  0.000000D+00  0.000000D+00  0.462634D+00  0.000000D+00
     30  0.000000D+00  0.000000D+00  0.000000D+00  0.000000D+00  0.000000D+00
     31  0.141021D+00  0.205222D+00  0.292356D+00  0.956220D-01  0.140368D-01
     32  0.263943D+00  0.581370D+00  0.331664D+00  0.108479D+00  0.876943D-01
     33  0.125138D-01  0.780879D-01  0.278957D-01  0.912395D-02 -0.147152D-02
     34 -0.961549D-01 -0.135115D+00 -0.139550D+00 -0.701075D-01 -0.151893D-01
     35 -0.314498D-01 -0.441926D-01 -0.701075D-01  0.518666D-01 -0.496804D-02
     36 -0.141021D+00  0.205222D+00 -0.292356D+00 -0.956220D-01 -0.140368D-01
     37 -0.263943D+00  0.581370D+00 -0.331664D+00 -0.108479D+00 -0.876943D-01
     38  0.125138D-01 -0.780879D-01  0.278957D-01  0.912395D-02 -0.147152D-02
     39  0.961549D-01 -0.135115D+00  0.139550D+00  0.701075D-01  0.151893D-01
     40  0.314498D-01 -0.441926D-01  0.701075D-01 -0.518666D-01  0.496804D-02
     41  0.507656D+00  0.737661D+00 -0.213711D+00  0.345780D+00  0.458201D+00
     42  0.572733D+00  0.126152D+01 -0.145483D+00  0.235389D+00  0.309472D+00
     43  0.494590D-01  0.308630D+00 -0.222876D-01  0.360610D-01 -0.114175D+00
     44  0.768244D-01  0.107952D+00  0.261004D+00  0.560134D-01  0.238240D+00
     45 -0.124300D+00 -0.174664D+00  0.560134D-01  0.204995D+00 -0.385468D+00
     46 -0.507656D+00  0.737661D+00  0.213711D+00 -0.345780D+00 -0.458201D+00
     47 -0.572733D+00  0.126152D+01  0.145483D+00 -0.235389D+00 -0.309472D+00
     48  0.494590D-01 -0.308630D+00 -0.222876D-01  0.360610D-01 -0.114175D+00
     49 -0.768244D-01  0.107952D+00 -0.261004D+00 -0.560134D-01 -0.238240D+00
     50  0.124300D+00 -0.174664D+00 -0.560134D-01 -0.204995D+00  0.385468D+00
               26            27            28            29            30 
     26  0.000000D+00
     27  0.000000D+00  0.000000D+00
     28  0.000000D+00  0.000000D+00  0.000000D+00
     29  0.000000D+00  0.000000D+00  0.000000D+00  0.000000D+00
     30  0.000000D+00  0.000000D+00  0.000000D+00  0.000000D+00  0.000000D+00
     31  0.205090D-01  0.491671D-02  0.259831D-01  0.849840D-02  0.989135D-02
     32  0.426177D-01  0.294325D-01  0.104692D+00  0.342419D-01  0.836435D-02
     33 -0.101169D-01 -0.175269D-02 -0.706632D-02 -0.231121D-02 -0.530604D-02
     34 -0.250873D-01 -0.546050D-02 -0.306111D-01 -0.112522D-01 -0.147091D-01
     35 -0.103091D-01  0.317712D-03 -0.112522D-01  0.111180D-03  0.163337D-03
     36 -0.205090D-01 -0.491671D-02  0.259831D-01  0.849840D-02 -0.989135D-02
     37 -0.426177D-01 -0.294325D-01  0.104692D+00  0.342419D-01 -0.836435D-02
     38 -0.101169D-01 -0.175269D-02  0.706632D-02  0.231121D-02 -0.530604D-02
     39  0.250873D-01  0.546050D-02 -0.306111D-01 -0.112522D-01  0.147091D-01
     40  0.103091D-01 -0.317712D-03 -0.112522D-01  0.111180D-03 -0.163337D-03
     41  0.117495D+00  0.161876D+00 -0.183974D+00  0.297667D+00 -0.768756D-01
     42  0.100422D+00  0.103867D+00 -0.746853D-01  0.120839D+00 -0.596698D-02
     43 -0.879451D-01 -0.135991D+00  0.110833D+00 -0.179326D+00  0.832236D-01
     44 -0.454947D-01  0.856463D-01  0.185101D+00  0.176487D+00  0.889434D-01
     45 -0.896158D-01  0.246512D-01  0.176487D+00  0.862640D-02 -0.256190D-02
     46 -0.117495D+00 -0.161876D+00 -0.183974D+00  0.297667D+00  0.768756D-01
     47 -0.100422D+00 -0.103867D+00 -0.746853D-01  0.120839D+00  0.596698D-02
     48 -0.879451D-01 -0.135991D+00 -0.110833D+00  0.179326D+00  0.832236D-01
     49  0.454947D-01 -0.856463D-01  0.185101D+00  0.176487D+00 -0.889434D-01
     50  0.896158D-01 -0.246512D-01  0.176487D+00  0.862640D-02  0.256190D-02
               31            32            33            34            35 
     31  0.165634D+01
     32  0.109036D+01  0.165634D+01
     33  0.518483D+00  0.453879D+00  0.165634D+01
     34  0.000000D+00  0.000000D+00  0.000000D+00  0.165634D+01
     35  0.000000D+00  0.000000D+00  0.000000D+00  0.000000D+00  0.165634D+01
     36  0.000000D+00 -0.161166D+00 -0.455791D-02  0.000000D+00  0.000000D+00
     37  0.161166D+00  0.000000D+00 -0.307586D-01  0.000000D+00  0.000000D+00
     38 -0.455791D-02 -0.307586D-01  0.000000D+00  0.000000D+00  0.000000D+00
     39  0.000000D+00  0.000000D+00  0.000000D+00  0.000000D+00  0.000000D+00
     40  0.000000D+00  0.000000D+00  0.000000D+00  0.000000D+00  0.000000D+00
     41  0.120861D-01  0.170334D+00  0.151190D-02 -0.120823D-01  0.000000D+00
     42  0.170334D+00  0.528924D+00  0.619739D-01 -0.124576D+00  0.000000D+00
     43  0.151190D-02  0.619739D-01  0.688372D-03 -0.781830D-03  0.000000D+00
     44  0.120823D-01  0.124576D+00  0.781830D-03 -0.100307D-01  0.000000D+00
     45  0.000000D+00  0.000000D+00  0.000000D+00  0.000000D+00  0.688372D-03
     46  0.000000D+00 -0.250660D-01 -0.152570D-04 -0.375632D-04  0.000000D+00
     47  0.250660D-01  0.000000D+00 -0.419987D-02 -0.198066D-01  0.000000D+00
     48 -0.152570D-04 -0.419987D-02  0.000000D+00 -0.187009D-05  0.000000D+00
     49 -0.375632D-04 -0.198066D-01  0.187009D-05  0.000000D+00  0.000000D+00
     50  0.000000D+00  0.000000D+00  0.000000D+00  0.000000D+00  0.000000D+00
               36            37            38            39            40 
     36 -0.165634D+01
     37 -0.109036D+01 -0.165634D+01
     38  0.518483D+00  0.453879D+00 -0.165634D+01
     39  0.000000D+00  0.000000D+00  0.000000D+00 -0.165634D+01
     40  0.000000D+00  0.000000D+00  0.000000D+00  0.000000D+00 -0.165634D+01
     41  0.000000D+00  0.250660D-01 -0.152570D-04  0.375632D-04  0.000000D+00
     42 -0.250660D-01  0.000000D+00 -0.419987D-02  0.198066D-01  0.000000D+00
     43 -0.152570D-04 -0.419987D-02  0.000000D+00 -0.187009D-05  0.000000D+00
     44  0.375632D-04  0.198066D-01  0.187009D-05  0.000000D+00  0.000000D+00
     45  0.000000D+00  0.000000D+00  0.000000D+00  0.000000D+00  0.000000D+00
     46 -0.120861D-01 -0.170334D+00  0.151190D-02  0.120823D-01  0.000000D+00
     47 -0.170334D+00 -0.528924D+00  0.619739D-01  0.124576D+00  0.000000D+00
     48  0.151190D-02  0.619739D-01 -0.688372D-03 -0.781830D-03  0.000000D+00
     49 -0.120823D-01 -0.124576D+00  0.781830D-03  0.100307D-01  0.000000D+00
     50  0.000000D+00  0.000000D+00  0.000000D+00  0.000000D+00 -0.688372D-03
               41            42            43            44            45 
     41  0.165634D+01
     42  0.109036D+01  0.165634D+01
     43  0.518483D+00  0.453879D+00  0.165634D+01
     44  0.000000D+00  0.000000D+00  0.000000D+00  0.165634D+01
     45  0.000000D+00  0.000000D+00  0.000000D+00  0.000000D+00  0.165634D+01
     46  0.000000D+00 -0.161166D+00 -0.455791D-02  0.000000D+00  0.000000D+00
     47  0.161166D+00  0.000000D+00 -0.307586D-01  0.000000D+00  0.000000D+00
     48 -0.455791D-02 -0.307586D-01  0.000000D+00  0.000000D+00  0.000000D+00
     49  0.000000D+00  0.000000D+00  0.000000D+00  0.000000D+00  0.000000D+00
     50  0.000000D+00  0.000000D+00  0.000000D+00  0.000000D+00  0.000000D+00
               46            47            48            49            50 
     46 -0.165634D+01
     47 -0.109036D+01 -0.165634D+01
     48  0.518483D+00  0.453879D+00 -0.165634D+01
     49  0.000000D+00  0.000000D+00  0.000000D+00 -0.165634D+01
     50  0.000000D+00  0.000000D+00  0.000000D+00  0.000000D+00 -0.165634D+01
 Multipole matrices IBuc=  518 IX=    2 IJ=           1:
                1             2             3             4             5 
      1  0.124854D+01
      2  0.273504D+00  0.124854D+01
      3  0.000000D+00  0.000000D+00  0.124854D+01
      4  0.948317D-01  0.685407D+00  0.000000D+00  0.124854D+01
      5  0.000000D+00  0.000000D+00  0.000000D+00  0.000000D+00  0.124854D+01
      6  0.230058D+00  0.101416D+01  0.000000D+00  0.693556D+00  0.000000D+00
      7  0.000000D+00  0.000000D+00  0.711362D+00  0.000000D+00  0.000000D+00
      8  0.159312D-01  0.502210D+00  0.000000D+00  0.711362D+00  0.000000D+00
      9  0.000000D+00  0.000000D+00  0.000000D+00  0.000000D+00  0.711362D+00
     10  0.987630D-01  0.886758D+00  0.000000D+00  0.322914D+00  0.000000D+00
     11  0.987630D-01  0.886758D+00  0.000000D+00  0.968741D+00  0.000000D+00
     12  0.987630D-01  0.886758D+00  0.000000D+00  0.322914D+00  0.000000D+00
     13  0.000000D+00  0.000000D+00  0.559303D+00  0.000000D+00  0.000000D+00
     14  0.000000D+00  0.000000D+00  0.000000D+00  0.000000D+00  0.000000D+00
     15  0.000000D+00  0.000000D+00  0.000000D+00  0.000000D+00  0.559303D+00
     16  0.000000D+00 -0.212367D-01  0.000000D+00  0.479296D-01  0.000000D+00
     17  0.212367D-01  0.000000D+00  0.000000D+00  0.753269D-01  0.000000D+00
     18  0.000000D+00  0.000000D+00  0.000000D+00  0.000000D+00  0.000000D+00
     19  0.479296D-01  0.753269D-01  0.000000D+00  0.000000D+00  0.000000D+00
     20  0.000000D+00  0.000000D+00  0.000000D+00  0.000000D+00  0.000000D+00
     21  0.774376D-01  0.230136D+00  0.000000D+00  0.124528D+00  0.000000D+00
     22  0.000000D+00  0.000000D+00  0.175520D+00  0.000000D+00  0.000000D+00
     23  0.159095D+00  0.574605D+00  0.000000D+00  0.234923D+00  0.000000D+00
     24  0.000000D+00  0.000000D+00  0.000000D+00  0.000000D+00  0.175520D+00
     25  0.103703D-02 -0.248933D-01  0.000000D+00  0.690974D-01  0.000000D+00
     26  0.570661D-01  0.909550D-01  0.000000D+00 -0.345368D-01  0.000000D+00
     27  0.103703D-02 -0.248933D-01  0.000000D+00  0.690974D-01  0.000000D+00
     28  0.000000D+00  0.000000D+00  0.376743D-01  0.000000D+00  0.000000D+00
     29  0.000000D+00  0.000000D+00  0.000000D+00  0.000000D+00  0.000000D+00
     30  0.000000D+00  0.000000D+00  0.000000D+00  0.000000D+00  0.376743D-01
     31  0.447709D-01  0.450370D+00  0.481054D+00  0.312884D+00  0.297304D+00
     32  0.118052D+00  0.671938D+00  0.297251D+00  0.516146D+00  0.183709D+00
     33 -0.531855D-01 -0.404808D+00 -0.299978D+00 -0.305827D+00 -0.343830D+00
     34 -0.175404D-01 -0.129291D-01 -0.487292D-01  0.202097D+00 -0.301159D-01
     35 -0.328700D-01 -0.250182D+00 -0.343830D+00 -0.189009D+00  0.438609D-01
     36  0.447709D-01  0.450370D+00 -0.481054D+00  0.312884D+00  0.297304D+00
     37  0.118052D+00  0.671938D+00 -0.297251D+00  0.516146D+00  0.183709D+00
     38  0.531855D-01  0.404808D+00 -0.299978D+00  0.305827D+00  0.343830D+00
     39 -0.175404D-01 -0.129291D-01  0.487292D-01  0.202097D+00 -0.301159D-01
     40 -0.328700D-01 -0.250182D+00  0.343830D+00 -0.189009D+00  0.438609D-01
     41  0.147406D-03 -0.810706D-02 -0.695659D-02  0.202688D-01 -0.429936D-02
     42  0.245324D-01  0.756066D-01  0.377193D-01  0.508228D-01  0.233115D-01
     43 -0.628403D-05  0.721329D-02  0.382631D-02 -0.169993D-01  0.473723D-02
     44  0.130246D-04 -0.890286D-02 -0.943414D-02  0.187411D-01 -0.583054D-02
     45 -0.388369D-05  0.445800D-02  0.473723D-02 -0.105060D-01 -0.911057D-03
     46  0.147406D-03 -0.810706D-02  0.695659D-02  0.202688D-01 -0.429936D-02
     47  0.245324D-01  0.756066D-01 -0.377193D-01  0.508228D-01  0.233115D-01
     48  0.628403D-05 -0.721329D-02  0.382631D-02  0.169993D-01 -0.473723D-02
     49  0.130246D-04 -0.890286D-02  0.943414D-02  0.187411D-01 -0.583054D-02
     50 -0.388369D-05  0.445800D-02 -0.473723D-02 -0.105060D-01 -0.911057D-03
                6             7             8             9            10 
      6  0.124854D+01
      7  0.000000D+00  0.124854D+01
      8  0.121729D+01  0.000000D+00  0.124854D+01
      9  0.000000D+00  0.000000D+00  0.000000D+00  0.124854D+01
     10  0.786502D+00  0.000000D+00  0.267102D+00  0.000000D+00  0.124854D+01
     11  0.786502D+00  0.000000D+00  0.801306D+00  0.000000D+00  0.416181D+00
     12  0.786502D+00  0.000000D+00  0.267102D+00  0.000000D+00  0.416181D+00
     13  0.000000D+00  0.462634D+00  0.000000D+00  0.000000D+00  0.000000D+00
     14  0.000000D+00  0.000000D+00  0.000000D+00  0.000000D+00  0.000000D+00
     15  0.000000D+00  0.000000D+00  0.000000D+00  0.462634D+00  0.000000D+00
     16 -0.774376D-01  0.000000D+00  0.159095D+00  0.000000D+00 -0.103703D-02
     17 -0.230136D+00  0.000000D+00  0.574605D+00  0.000000D+00  0.248933D-01
     18  0.000000D+00 -0.175520D+00  0.000000D+00  0.000000D+00  0.000000D+00
     19  0.124528D+00  0.000000D+00 -0.234923D+00  0.000000D+00  0.690974D-01
     20  0.000000D+00  0.000000D+00  0.000000D+00 -0.175520D+00  0.000000D+00
     21  0.000000D+00  0.000000D+00  0.719372D+00  0.000000D+00  0.214991D+00
     22  0.000000D+00  0.000000D+00  0.000000D+00  0.000000D+00  0.000000D+00
     23  0.719372D+00  0.000000D+00  0.000000D+00  0.000000D+00  0.476251D+00
     24  0.000000D+00  0.000000D+00  0.000000D+00  0.000000D+00  0.000000D+00
     25 -0.214991D+00  0.000000D+00  0.476251D+00  0.000000D+00  0.000000D+00
     26 -0.639428D-01  0.000000D+00  0.331876D+00  0.000000D+00  0.687238D-01
     27 -0.214991D+00  0.000000D+00  0.476251D+00  0.000000D+00  0.000000D+00
     28  0.000000D+00  0.610182D-01  0.000000D+00  0.000000D+00  0.000000D+00
     29  0.000000D+00  0.000000D+00  0.000000D+00  0.000000D+00  0.000000D+00
     30  0.000000D+00  0.000000D+00  0.000000D+00  0.610182D-01  0.000000D+00
     31  0.667951D+00  0.734400D+00  0.458691D+00  0.453878D+00  0.534775D+00
     32  0.110212D+01  0.732920D+00  0.116061D+01  0.452964D+00  0.550306D+00
     33 -0.251684D+00  0.730164D-01 -0.158758D+00 -0.183505D+00 -0.282106D+00
     34  0.154447D+00  0.182207D+00  0.422217D+00  0.112609D+00 -0.107796D+00
     35 -0.155547D+00 -0.183505D+00 -0.981165D-01  0.256527D+00 -0.449217D+00
     36  0.667951D+00 -0.734400D+00  0.458691D+00  0.453878D+00  0.534775D+00
     37  0.110212D+01 -0.732920D+00  0.116061D+01  0.452964D+00  0.550306D+00
     38  0.251684D+00  0.730164D-01  0.158758D+00  0.183505D+00  0.282106D+00
     39  0.154447D+00 -0.182207D+00  0.422217D+00  0.112609D+00 -0.107796D+00
     40 -0.155547D+00  0.183505D+00 -0.981165D-01  0.256527D+00 -0.449217D+00
     41 -0.134268D+00 -0.147715D+00  0.329616D+00 -0.912915D-01 -0.165596D-02
     42 -0.916449D-01 -0.609447D-01  0.521004D+00 -0.376654D-01  0.832763D-01
     43  0.519130D-01 -0.150606D-01 -0.127196D+00  0.378502D-01  0.126858D-02
     44 -0.346915D-01 -0.409268D-01  0.227067D-01 -0.252939D-01 -0.398713D-02
     45  0.320836D-01  0.378502D-01 -0.786104D-01 -0.529119D-01  0.202006D-02
     46 -0.134268D+00  0.147715D+00  0.329616D+00 -0.912915D-01 -0.165596D-02
     47 -0.916449D-01  0.609447D-01  0.521004D+00 -0.376654D-01  0.832763D-01
     48 -0.519130D-01 -0.150606D-01  0.127196D+00 -0.378502D-01 -0.126858D-02
     49 -0.346915D-01  0.409268D-01  0.227067D-01 -0.252939D-01 -0.398713D-02
     50  0.320836D-01 -0.378502D-01 -0.786104D-01 -0.529119D-01  0.202006D-02
               11            12            13            14            15 
     11  0.124854D+01
     12  0.416181D+00  0.124854D+01
     13  0.000000D+00  0.000000D+00  0.124854D+01
     14  0.000000D+00  0.000000D+00  0.000000D+00  0.124854D+01
     15  0.000000D+00  0.000000D+00  0.000000D+00  0.000000D+00  0.124854D+01
     16 -0.570661D-01 -0.103703D-02  0.000000D+00  0.000000D+00  0.000000D+00
     17 -0.909550D-01  0.248933D-01  0.000000D+00  0.000000D+00  0.000000D+00
     18  0.000000D+00  0.000000D+00  0.376743D-01  0.000000D+00  0.000000D+00
     19 -0.345368D-01  0.690974D-01  0.000000D+00  0.000000D+00  0.000000D+00
     20  0.000000D+00  0.000000D+00  0.000000D+00  0.000000D+00  0.376743D-01
     21  0.639428D-01  0.214991D+00  0.000000D+00  0.000000D+00  0.000000D+00
     22  0.000000D+00  0.000000D+00  0.610182D-01  0.000000D+00  0.000000D+00
     23  0.331876D+00  0.476251D+00  0.000000D+00  0.000000D+00  0.000000D+00
     24  0.000000D+00  0.000000D+00  0.000000D+00  0.000000D+00  0.610182D-01
     25 -0.687238D-01  0.000000D+00  0.000000D+00  0.000000D+00  0.000000D+00
     26  0.000000D+00  0.687238D-01  0.000000D+00  0.000000D+00  0.000000D+00
     27 -0.687238D-01  0.000000D+00  0.000000D+00  0.000000D+00  0.000000D+00
     28  0.000000D+00  0.000000D+00  0.000000D+00  0.000000D+00  0.000000D+00
     29  0.000000D+00  0.000000D+00  0.000000D+00  0.000000D+00  0.000000D+00
     30  0.000000D+00  0.000000D+00  0.000000D+00  0.000000D+00  0.000000D+00
     31  0.303981D+00  0.317979D+00  0.388066D+00  0.375489D+00  0.239835D+00
     32  0.564636D+00  0.506338D+00  0.217315D+00  0.761526D-01  0.134306D+00
     33 -0.317551D+00 -0.377583D+00 -0.327654D+00 -0.366902D+00 -0.333878D+00
     34  0.181227D+00 -0.559971D-01  0.266178D+00 -0.897158D-01  0.164505D+00
     35 -0.196255D+00  0.415121D-01 -0.333878D+00  0.112945D-01  0.623359D-02
     36  0.303981D+00  0.317979D+00 -0.388066D+00 -0.375489D+00  0.239835D+00
     37  0.564636D+00  0.506338D+00 -0.217315D+00 -0.761526D-01  0.134306D+00
     38  0.317551D+00  0.377583D+00 -0.327654D+00 -0.366902D+00  0.333878D+00
     39  0.181227D+00 -0.559971D-01 -0.266178D+00  0.897158D-01  0.164505D+00
     40 -0.196255D+00  0.415121D-01  0.333878D+00 -0.112945D-01  0.623359D-02
     41 -0.158936D-01 -0.100302D-02  0.873840D-02 -0.113089D-02  0.540056D-02
     42  0.568854D-02  0.766228D-01  0.130093D-01  0.115240D-01  0.804009D-02
     43  0.144785D-01  0.169793D-02 -0.634470D-02  0.164990D-02 -0.646523D-02
     44 -0.160411D-01 -0.207121D-02  0.124647D-01 -0.331838D-02  0.770349D-02
     45  0.894811D-02 -0.186673D-03 -0.646523D-02 -0.507893D-04  0.120707D-03
     46 -0.158936D-01 -0.100302D-02 -0.873840D-02  0.113089D-02  0.540056D-02
     47  0.568854D-02  0.766228D-01 -0.130093D-01 -0.115240D-01  0.804009D-02
     48 -0.144785D-01 -0.169793D-02 -0.634470D-02  0.164990D-02  0.646523D-02
     49 -0.160411D-01 -0.207121D-02 -0.124647D-01  0.331838D-02  0.770349D-02
     50  0.894811D-02 -0.186673D-03  0.646523D-02  0.507893D-04  0.120707D-03
               16            17            18            19            20 
     16 -0.124854D+01
     17 -0.273504D+00 -0.124854D+01
     18  0.000000D+00  0.000000D+00 -0.124854D+01
     19  0.948317D-01  0.685407D+00  0.000000D+00 -0.124854D+01
     20  0.000000D+00  0.000000D+00  0.000000D+00  0.000000D+00 -0.124854D+01
     21 -0.230058D+00 -0.101416D+01  0.000000D+00  0.693556D+00  0.000000D+00
     22  0.000000D+00  0.000000D+00 -0.711362D+00  0.000000D+00  0.000000D+00
     23  0.159312D-01  0.502210D+00  0.000000D+00 -0.711362D+00  0.000000D+00
     24  0.000000D+00  0.000000D+00  0.000000D+00  0.000000D+00 -0.711362D+00
     25 -0.987630D-01 -0.886758D+00  0.000000D+00  0.322914D+00  0.000000D+00
     26 -0.987630D-01 -0.886758D+00  0.000000D+00  0.968741D+00  0.000000D+00
     27 -0.987630D-01 -0.886758D+00  0.000000D+00  0.322914D+00  0.000000D+00
     28  0.000000D+00  0.000000D+00  0.559303D+00  0.000000D+00  0.000000D+00
     29  0.000000D+00  0.000000D+00  0.000000D+00  0.000000D+00  0.000000D+00
     30  0.000000D+00  0.000000D+00  0.000000D+00  0.000000D+00  0.559303D+00
     31 -0.147406D-03  0.810706D-02  0.695659D-02  0.202688D-01  0.429936D-02
     32 -0.245324D-01 -0.756066D-01 -0.377193D-01  0.508228D-01 -0.233115D-01
     33  0.628403D-05 -0.721329D-02 -0.382631D-02 -0.169993D-01 -0.473723D-02
     34  0.130246D-04 -0.890286D-02 -0.943414D-02 -0.187411D-01 -0.583054D-02
     35  0.388369D-05 -0.445800D-02 -0.473723D-02 -0.105060D-01  0.911057D-03
     36 -0.147406D-03  0.810706D-02 -0.695659D-02  0.202688D-01  0.429936D-02
     37 -0.245324D-01 -0.756066D-01  0.377193D-01  0.508228D-01 -0.233115D-01
     38 -0.628403D-05  0.721329D-02 -0.382631D-02  0.169993D-01  0.473723D-02
     39  0.130246D-04 -0.890286D-02  0.943414D-02 -0.187411D-01 -0.583054D-02
     40  0.388369D-05 -0.445800D-02  0.473723D-02 -0.105060D-01  0.911057D-03
     41 -0.447709D-01 -0.450370D+00 -0.481054D+00  0.312884D+00 -0.297304D+00
     42 -0.118052D+00 -0.671938D+00 -0.297251D+00  0.516146D+00 -0.183709D+00
     43  0.531855D-01  0.404808D+00  0.299978D+00 -0.305827D+00  0.343830D+00
     44 -0.175404D-01 -0.129291D-01 -0.487292D-01 -0.202097D+00 -0.301159D-01
     45  0.328700D-01  0.250182D+00  0.343830D+00 -0.189009D+00 -0.438609D-01
     46 -0.447709D-01 -0.450370D+00  0.481054D+00  0.312884D+00 -0.297304D+00
     47 -0.118052D+00 -0.671938D+00  0.297251D+00  0.516146D+00 -0.183709D+00
     48 -0.531855D-01 -0.404808D+00  0.299978D+00  0.305827D+00 -0.343830D+00
     49 -0.175404D-01 -0.129291D-01  0.487292D-01 -0.202097D+00 -0.301159D-01
     50  0.328700D-01  0.250182D+00 -0.343830D+00 -0.189009D+00 -0.438609D-01
               21            22            23            24            25 
     21 -0.124854D+01
     22  0.000000D+00 -0.124854D+01
     23  0.121729D+01  0.000000D+00 -0.124854D+01
     24  0.000000D+00  0.000000D+00  0.000000D+00 -0.124854D+01
     25 -0.786502D+00  0.000000D+00  0.267102D+00  0.000000D+00 -0.124854D+01
     26 -0.786502D+00  0.000000D+00  0.801306D+00  0.000000D+00 -0.416181D+00
     27 -0.786502D+00  0.000000D+00  0.267102D+00  0.000000D+00 -0.416181D+00
     28  0.000000D+00  0.462634D+00  0.000000D+00  0.000000D+00  0.000000D+00
     29  0.000000D+00  0.000000D+00  0.000000D+00  0.000000D+00  0.000000D+00
     30  0.000000D+00  0.000000D+00  0.000000D+00  0.462634D+00  0.000000D+00
     31  0.134268D+00  0.147715D+00  0.329616D+00  0.912915D-01  0.165596D-02
     32  0.916449D-01  0.609447D-01  0.521004D+00  0.376654D-01 -0.832763D-01
     33 -0.519130D-01  0.150606D-01 -0.127196D+00 -0.378502D-01 -0.126858D-02
     34 -0.346915D-01 -0.409268D-01 -0.227067D-01 -0.252939D-01 -0.398713D-02
     35 -0.320836D-01 -0.378502D-01 -0.786104D-01  0.529119D-01 -0.202006D-02
     36  0.134268D+00 -0.147715D+00  0.329616D+00  0.912915D-01  0.165596D-02
     37  0.916449D-01 -0.609447D-01  0.521004D+00  0.376654D-01 -0.832763D-01
     38  0.519130D-01  0.150606D-01  0.127196D+00  0.378502D-01  0.126858D-02
     39 -0.346915D-01  0.409268D-01 -0.227067D-01 -0.252939D-01 -0.398713D-02
     40 -0.320836D-01  0.378502D-01 -0.786104D-01  0.529119D-01 -0.202006D-02
     41 -0.667951D+00 -0.734400D+00  0.458691D+00 -0.453878D+00 -0.534775D+00
     42 -0.110212D+01 -0.732920D+00  0.116061D+01 -0.452964D+00 -0.550306D+00
     43  0.251684D+00 -0.730164D-01 -0.158758D+00  0.183505D+00  0.282106D+00
     44  0.154447D+00  0.182207D+00 -0.422217D+00  0.112609D+00 -0.107796D+00
     45  0.155547D+00  0.183505D+00 -0.981165D-01 -0.256527D+00  0.449217D+00
     46 -0.667951D+00  0.734400D+00  0.458691D+00 -0.453878D+00 -0.534775D+00
     47 -0.110212D+01  0.732920D+00  0.116061D+01 -0.452964D+00 -0.550306D+00
     48 -0.251684D+00 -0.730164D-01  0.158758D+00 -0.183505D+00 -0.282106D+00
     49  0.154447D+00 -0.182207D+00 -0.422217D+00  0.112609D+00 -0.107796D+00
     50  0.155547D+00 -0.183505D+00 -0.981165D-01 -0.256527D+00  0.449217D+00
               26            27            28            29            30 
     26 -0.124854D+01
     27 -0.416181D+00 -0.124854D+01
     28  0.000000D+00  0.000000D+00 -0.124854D+01
     29  0.000000D+00  0.000000D+00  0.000000D+00 -0.124854D+01
     30  0.000000D+00  0.000000D+00  0.000000D+00  0.000000D+00 -0.124854D+01
     31  0.158936D-01  0.100302D-02  0.873840D-02  0.113089D-02  0.540056D-02
     32 -0.568854D-02 -0.766228D-01  0.130093D-01 -0.115240D-01  0.804009D-02
     33 -0.144785D-01 -0.169793D-02 -0.634470D-02 -0.164990D-02 -0.646523D-02
     34 -0.160411D-01 -0.207121D-02 -0.124647D-01 -0.331838D-02 -0.770349D-02
     35 -0.894811D-02  0.186673D-03 -0.646523D-02  0.507893D-04  0.120707D-03
     36  0.158936D-01  0.100302D-02 -0.873840D-02 -0.113089D-02  0.540056D-02
     37 -0.568854D-02 -0.766228D-01 -0.130093D-01  0.115240D-01  0.804009D-02
     38  0.144785D-01  0.169793D-02 -0.634470D-02 -0.164990D-02  0.646523D-02
     39 -0.160411D-01 -0.207121D-02  0.124647D-01  0.331838D-02 -0.770349D-02
     40 -0.894811D-02  0.186673D-03  0.646523D-02 -0.507893D-04  0.120707D-03
     41 -0.303981D+00 -0.317979D+00  0.388066D+00 -0.375489D+00  0.239835D+00
     42 -0.564636D+00 -0.506338D+00  0.217315D+00 -0.761526D-01  0.134306D+00
     43  0.317551D+00  0.377583D+00 -0.327654D+00  0.366902D+00 -0.333878D+00
     44  0.181227D+00 -0.559971D-01 -0.266178D+00 -0.897158D-01 -0.164505D+00
     45  0.196255D+00 -0.415121D-01 -0.333878D+00 -0.112945D-01  0.623359D-02
     46 -0.303981D+00 -0.317979D+00 -0.388066D+00  0.375489D+00  0.239835D+00
     47 -0.564636D+00 -0.506338D+00 -0.217315D+00  0.761526D-01  0.134306D+00
     48 -0.317551D+00 -0.377583D+00 -0.327654D+00  0.366902D+00  0.333878D+00
     49  0.181227D+00 -0.559971D-01  0.266178D+00  0.897158D-01 -0.164505D+00
     50  0.196255D+00 -0.415121D-01  0.333878D+00  0.112945D-01  0.623359D-02
               31            32            33            34            35 
     31  0.188122D+01
     32  0.123839D+01  0.188122D+01
     33  0.000000D+00  0.000000D+00  0.188122D+01
     34  0.518483D+00  0.453879D+00  0.000000D+00  0.188122D+01
     35  0.000000D+00  0.000000D+00  0.000000D+00  0.000000D+00  0.188122D+01
     36  0.387825D-01  0.293398D+00 -0.440134D-01  0.548572D-02  0.000000D+00
     37  0.293398D+00  0.776466D+00 -0.194901D+00  0.969591D-01  0.000000D+00
     38  0.440134D-01  0.194901D+00 -0.498182D-01  0.396187D-02  0.000000D+00
     39  0.548572D-02  0.969591D-01 -0.396187D-02  0.449976D-02  0.000000D+00
     40  0.000000D+00  0.000000D+00  0.000000D+00  0.000000D+00  0.449976D-02
     41  0.000000D+00 -0.120353D+00  0.000000D+00 -0.209426D-02  0.000000D+00
     42  0.120353D+00  0.000000D+00  0.000000D+00 -0.433313D-01  0.000000D+00
     43  0.000000D+00  0.000000D+00  0.000000D+00  0.000000D+00  0.000000D+00
     44 -0.209426D-02 -0.433313D-01  0.000000D+00  0.000000D+00  0.000000D+00
     45  0.000000D+00  0.000000D+00  0.000000D+00  0.000000D+00  0.000000D+00
     46  0.000000D+00 -0.284692D-01 -0.375632D-04 -0.248471D-04  0.000000D+00
     47  0.284692D-01  0.000000D+00 -0.198066D-01 -0.925659D-02  0.000000D+00
     48 -0.375632D-04 -0.198066D-01  0.000000D+00  0.164654D-05  0.000000D+00
     49 -0.248471D-04 -0.925659D-02 -0.164654D-05  0.000000D+00  0.000000D+00
     50  0.000000D+00  0.000000D+00  0.000000D+00  0.000000D+00  0.000000D+00
               36            37            38            39            40 
     36  0.188122D+01
     37  0.123839D+01  0.188122D+01
     38  0.000000D+00  0.000000D+00  0.188122D+01
     39  0.518483D+00  0.453879D+00  0.000000D+00  0.188122D+01
     40  0.000000D+00  0.000000D+00  0.000000D+00  0.000000D+00  0.188122D+01
     41  0.000000D+00 -0.284692D-01  0.375632D-04 -0.248471D-04  0.000000D+00
     42  0.284692D-01  0.000000D+00  0.198066D-01 -0.925659D-02  0.000000D+00
     43  0.375632D-04  0.198066D-01  0.000000D+00 -0.164654D-05  0.000000D+00
     44 -0.248471D-04 -0.925659D-02  0.164654D-05  0.000000D+00  0.000000D+00
     45  0.000000D+00  0.000000D+00  0.000000D+00  0.000000D+00  0.000000D+00
     46  0.000000D+00 -0.120353D+00  0.000000D+00 -0.209426D-02  0.000000D+00
     47  0.120353D+00  0.000000D+00  0.000000D+00 -0.433313D-01  0.000000D+00
     48  0.000000D+00  0.000000D+00  0.000000D+00  0.000000D+00  0.000000D+00
     49 -0.209426D-02 -0.433313D-01  0.000000D+00  0.000000D+00  0.000000D+00
     50  0.000000D+00  0.000000D+00  0.000000D+00  0.000000D+00  0.000000D+00
               41            42            43            44            45 
     41 -0.188122D+01
     42 -0.123839D+01 -0.188122D+01
     43  0.000000D+00  0.000000D+00 -0.188122D+01
     44  0.518483D+00  0.453879D+00  0.000000D+00 -0.188122D+01
     45  0.000000D+00  0.000000D+00  0.000000D+00  0.000000D+00 -0.188122D+01
     46 -0.387825D-01 -0.293398D+00  0.440134D-01  0.548572D-02  0.000000D+00
     47 -0.293398D+00 -0.776466D+00  0.194901D+00  0.969591D-01  0.000000D+00
     48 -0.440134D-01 -0.194901D+00  0.498182D-01  0.396187D-02  0.000000D+00
     49  0.548572D-02  0.969591D-01 -0.396187D-02 -0.449976D-02  0.000000D+00
     50  0.000000D+00  0.000000D+00  0.000000D+00  0.000000D+00 -0.449976D-02
               46            47            48            49            50 
     46 -0.188122D+01
     47 -0.123839D+01 -0.188122D+01
     48  0.000000D+00  0.000000D+00 -0.188122D+01
     49  0.518483D+00  0.453879D+00  0.000000D+00 -0.188122D+01
     50  0.000000D+00  0.000000D+00  0.000000D+00  0.000000D+00 -0.188122D+01
 Multipole matrices IBuc=  518 IX=    3 IJ=           1:
                1             2             3             4             5 
      1 -0.255916D+00
      2 -0.560607D-01 -0.255916D+00
      3  0.000000D+00  0.000000D+00 -0.255916D+00
      4  0.000000D+00  0.000000D+00  0.000000D+00 -0.255916D+00
      5  0.948317D-01  0.685407D+00  0.000000D+00  0.000000D+00 -0.255916D+00
      6 -0.471554D-01 -0.207874D+00  0.000000D+00  0.000000D+00  0.693556D+00
      7  0.000000D+00  0.000000D+00 -0.145809D+00  0.000000D+00  0.000000D+00
      8  0.000000D+00  0.000000D+00  0.000000D+00 -0.145809D+00  0.000000D+00
      9  0.159312D-01  0.502210D+00  0.000000D+00  0.000000D+00 -0.145809D+00
     10 -0.202437D-01 -0.181761D+00  0.000000D+00  0.000000D+00  0.322914D+00
     11 -0.202437D-01 -0.181761D+00  0.000000D+00  0.000000D+00  0.322914D+00
     12 -0.202437D-01 -0.181761D+00  0.000000D+00  0.000000D+00  0.968741D+00
     13  0.000000D+00  0.000000D+00  0.000000D+00  0.000000D+00  0.000000D+00
     14  0.000000D+00  0.000000D+00  0.559303D+00  0.000000D+00  0.000000D+00
     15  0.000000D+00  0.000000D+00  0.000000D+00  0.559303D+00  0.000000D+00
     16 -0.177603D-05 -0.557286D-02  0.000000D+00  0.120028D-01  0.213475D-02
     17 -0.557286D-02 -0.551734D-01  0.000000D+00  0.755389D-01  0.115146D+00
     18  0.000000D+00  0.000000D+00 -0.317557D-01  0.000000D+00  0.000000D+00
     19 -0.120028D-01 -0.755389D-01  0.000000D+00  0.874893D-01  0.154927D+00
     20  0.213475D-02  0.115146D+00  0.000000D+00 -0.154927D+00 -0.317557D-01
     21 -0.170982D-01 -0.946706D-01  0.000000D+00  0.656716D-01  0.304554D+00
     22  0.000000D+00  0.000000D+00 -0.640278D-01  0.000000D+00  0.000000D+00
     23 -0.338173D-01 -0.145484D+00  0.000000D+00  0.411776D-01  0.487893D+00
     24  0.583014D-02  0.225934D+00  0.000000D+00 -0.136853D+00 -0.640278D-01
     25 -0.336723D-03 -0.255675D-01  0.000000D+00  0.385676D-01  0.377200D-01
     26 -0.152051D-01 -0.893486D-01  0.000000D+00  0.108493D+00  0.162566D+00
     27 -0.336723D-03 -0.255675D-01  0.000000D+00  0.385676D-01  0.113160D+00
     28  0.000000D+00  0.000000D+00 -0.499922D-01  0.000000D+00  0.000000D+00
     29  0.000000D+00  0.000000D+00  0.653330D-01  0.000000D+00  0.000000D+00
     30  0.464157D-02  0.172933D+00  0.000000D+00 -0.206223D+00 -0.499922D-01
     31 -0.426315D-02  0.962804D-01  0.905345D-01  0.345818D-01  0.185087D+00
     32 -0.205282D-01 -0.331183D-02 -0.861976D-02 -0.329252D-02  0.397277D+00
     33  0.199030D-02 -0.110158D+00 -0.646585D-01 -0.481872D-01 -0.171287D+00
     34  0.760242D-03 -0.420773D-01 -0.481872D-01  0.430885D-01 -0.654273D-01
     35  0.400513D-02  0.736164D-01  0.858102D-01  0.327772D-01  0.568526D-01
     36 -0.426315D-02  0.962804D-01 -0.905345D-01  0.345818D-01  0.185087D+00
     37 -0.205282D-01 -0.331183D-02  0.861976D-02 -0.329252D-02  0.397277D+00
     38 -0.199030D-02  0.110158D+00 -0.646585D-01  0.481872D-01  0.171287D+00
     39  0.760242D-03 -0.420773D-01  0.481872D-01  0.430885D-01 -0.654273D-01
     40  0.400513D-02  0.736164D-01 -0.858102D-01  0.327772D-01  0.568526D-01
     41 -0.203608D-04  0.527261D-02  0.463361D-02 -0.875549D-02  0.998754D-02
     42 -0.474341D-02 -0.158749D-02 -0.239254D-02  0.452084D-02  0.120617D+00
     43  0.000000D+00 -0.365559D-02 -0.195269D-02  0.737791D-02 -0.492880D-02
     44  0.000000D+00  0.690745D-02  0.737791D-02 -0.119891D-01  0.931327D-02
     45  0.120696D-05  0.246784D-02  0.263641D-02 -0.498165D-02  0.202648D-02
     46 -0.203608D-04  0.527261D-02 -0.463361D-02 -0.875549D-02  0.998754D-02
     47 -0.474341D-02 -0.158749D-02  0.239254D-02  0.452084D-02  0.120617D+00
     48  0.000000D+00  0.365559D-02 -0.195269D-02 -0.737791D-02  0.492880D-02
     49  0.000000D+00  0.690745D-02 -0.737791D-02 -0.119891D-01  0.931327D-02
     50  0.120696D-05  0.246784D-02 -0.263641D-02 -0.498165D-02  0.202648D-02
                6             7             8             9            10 
      6 -0.255916D+00
      7  0.000000D+00 -0.255916D+00
      8  0.000000D+00  0.000000D+00 -0.255916D+00
      9  0.121729D+01  0.000000D+00  0.000000D+00 -0.255916D+00
     10 -0.161211D+00  0.000000D+00  0.000000D+00  0.267102D+00 -0.255916D+00
     11 -0.161211D+00  0.000000D+00  0.000000D+00  0.267102D+00 -0.853054D-01
     12 -0.161211D+00  0.000000D+00  0.000000D+00  0.801306D+00 -0.853054D-01
     13  0.000000D+00  0.000000D+00  0.000000D+00  0.000000D+00  0.000000D+00
     14  0.000000D+00  0.462634D+00  0.000000D+00  0.000000D+00  0.000000D+00
     15  0.000000D+00  0.000000D+00  0.462634D+00  0.000000D+00  0.000000D+00
     16 -0.170982D-01  0.000000D+00  0.338173D-01  0.583014D-02 -0.336723D-03
     17 -0.946706D-01  0.000000D+00  0.145484D+00  0.225934D+00 -0.255675D-01
     18  0.000000D+00 -0.640278D-01  0.000000D+00  0.000000D+00  0.000000D+00
     19 -0.656716D-01  0.000000D+00  0.411776D-01  0.136853D+00 -0.385676D-01
     20  0.304554D+00  0.000000D+00 -0.487893D+00 -0.640278D-01  0.377200D-01
     21 -0.151237D+00  0.000000D+00  0.155120D+00  0.719372D+00 -0.676216D-01
     22  0.000000D+00 -0.151237D+00  0.000000D+00  0.000000D+00  0.000000D+00
     23 -0.155120D+00  0.000000D+00  0.786539D-02  0.737841D+00 -0.114556D+00
     24  0.719372D+00  0.000000D+00 -0.737841D+00 -0.151237D+00  0.112039D+00
     25 -0.676216D-01  0.000000D+00  0.114556D+00  0.112039D+00 -0.211297D-01
     26 -0.924010D-01  0.000000D+00  0.108216D+00  0.153094D+00 -0.421772D-01
     27 -0.676216D-01  0.000000D+00  0.114556D+00  0.336116D+00 -0.704322D-02
     28  0.000000D+00 -0.418448D-01  0.000000D+00  0.000000D+00  0.000000D+00
     29  0.000000D+00  0.194057D+00  0.000000D+00  0.000000D+00  0.000000D+00
     30  0.199039D+00  0.000000D+00 -0.143131D+00 -0.418448D-01  0.595165D-01
     31  0.216580D+00  0.239053D+00  0.913121D-01  0.325911D+00  0.840159D-01
     32  0.172901D+00  0.114981D+00  0.439198D-01  0.951710D+00 -0.341924D-01
     33 -0.884591D-01  0.256630D-01 -0.398623D-01 -0.109838D+00 -0.588260D-01
     34 -0.337891D-01 -0.398623D-01  0.114795D+00 -0.419553D-01 -0.578949D-01
     35  0.195914D+00  0.231127D+00  0.882844D-01  0.244842D+00  0.761718D-01
     36  0.216580D+00 -0.239053D+00  0.913121D-01  0.325911D+00  0.840159D-01
     37  0.172901D+00 -0.114981D+00  0.439198D-01  0.951710D+00 -0.341924D-01
     38  0.884591D-01  0.256630D-01  0.398623D-01  0.109838D+00  0.588260D-01
     39 -0.337891D-01  0.398623D-01  0.114795D+00 -0.419553D-01 -0.578949D-01
     40  0.195914D+00 -0.231127D+00  0.882844D-01  0.244842D+00  0.761718D-01
     41  0.600573D-01  0.659746D-01 -0.124663D+00  0.912745D-01  0.217112D-02
     42  0.796813D-01  0.529888D-01 -0.100126D+00  0.438594D+00 -0.968901D-02
     43 -0.223814D-01  0.649311D-02  0.498924D-01 -0.277906D-01 -0.758169D-03
     44  0.422911D-01  0.498924D-01 -0.613774D-01  0.525121D-01  0.369117D-02
     45  0.495690D-01  0.584784D-01 -0.110499D+00  0.619485D-01  0.981726D-03
     46  0.600573D-01 -0.659746D-01 -0.124663D+00  0.912745D-01  0.217112D-02
     47  0.796813D-01 -0.529888D-01 -0.100126D+00  0.438594D+00 -0.968901D-02
     48  0.223814D-01  0.649311D-02 -0.498924D-01  0.277906D-01  0.758169D-03
     49  0.422911D-01 -0.498924D-01 -0.613774D-01  0.525121D-01  0.369117D-02
     50  0.495690D-01 -0.584784D-01 -0.110499D+00  0.619485D-01  0.981726D-03
               11            12            13            14            15 
     11 -0.255916D+00
     12 -0.853054D-01 -0.255916D+00
     13  0.000000D+00  0.000000D+00 -0.255916D+00
     14  0.000000D+00  0.000000D+00  0.000000D+00 -0.255916D+00
     15  0.000000D+00  0.000000D+00  0.000000D+00  0.000000D+00 -0.255916D+00
     16 -0.152051D-01 -0.336723D-03  0.000000D+00  0.000000D+00 -0.464157D-02
     17 -0.893486D-01 -0.255675D-01  0.000000D+00  0.000000D+00 -0.172933D+00
     18  0.000000D+00  0.000000D+00  0.499922D-01  0.653330D-01  0.000000D+00
     19 -0.108493D+00 -0.385676D-01  0.000000D+00  0.000000D+00 -0.206223D+00
     20  0.162566D+00  0.113160D+00  0.000000D+00  0.000000D+00  0.499922D-01
     21 -0.924010D-01 -0.676216D-01  0.000000D+00  0.000000D+00 -0.199039D+00
     22  0.000000D+00  0.000000D+00  0.418448D-01  0.194057D+00  0.000000D+00
     23 -0.108216D+00 -0.114556D+00  0.000000D+00  0.000000D+00 -0.143131D+00
     24  0.153094D+00  0.336116D+00  0.000000D+00  0.000000D+00  0.418448D-01
     25 -0.421772D-01 -0.704322D-02  0.000000D+00  0.000000D+00 -0.595165D-01
     26 -0.126122D+00 -0.421772D-01  0.000000D+00  0.000000D+00 -0.237372D+00
     27 -0.421772D-01 -0.211297D-01  0.000000D+00  0.000000D+00 -0.178550D+00
     28  0.000000D+00  0.000000D+00  0.842724D-01  0.103086D+00  0.000000D+00
     29  0.000000D+00  0.000000D+00 -0.103086D+00 -0.211297D-01  0.000000D+00
     30  0.237372D+00  0.178550D+00  0.000000D+00  0.000000D+00  0.842724D-01
     31  0.336090D-01  0.158863D+00  0.390461D-01  0.219169D+00  0.837169D-01
     32 -0.304171D-01  0.900347D-01 -0.292440D-02  0.165517D+00  0.632230D-01
     33 -0.509181D-01 -0.197445D+00 -0.472861D-01 -0.177397D+00 -0.111724D+00
     34  0.159755D-01 -0.754186D-01  0.505360D-01 -0.111724D+00  0.724180D-01
     35  0.255894D-01  0.991023D-01  0.391820D-01  0.409071D-01  0.156255D-01
     36  0.336090D-01  0.158863D+00 -0.390461D-01 -0.219169D+00  0.837169D-01
     37 -0.304171D-01  0.900347D-01  0.292440D-02 -0.165517D+00  0.632230D-01
     38  0.509181D-01  0.197445D+00 -0.472861D-01 -0.177397D+00  0.111724D+00
     39  0.159755D-01 -0.754186D-01 -0.505360D-01  0.111724D+00  0.724180D-01
     40  0.255894D-01  0.991023D-01 -0.391820D-01 -0.409071D-01  0.156255D-01
     41  0.562787D-02  0.510853D-02 -0.440131D-02  0.672035D-02 -0.126985D-01
     42 -0.129086D-01  0.255129D-01  0.409934D-02  0.469020D-01 -0.886242D-01
     43 -0.585745D-02 -0.254473D-02  0.301479D-02 -0.228635D-02  0.712310D-02
     44  0.880944D-02  0.480842D-02 -0.835742D-02  0.712310D-02 -0.119762D-01
     45  0.294372D-02  0.127726D-02 -0.249811D-02  0.527224D-03 -0.996223D-03
     46  0.562787D-02  0.510853D-02  0.440131D-02 -0.672035D-02 -0.126985D-01
     47 -0.129086D-01  0.255129D-01 -0.409934D-02 -0.469020D-01 -0.886242D-01
     48  0.585745D-02  0.254473D-02  0.301479D-02 -0.228635D-02 -0.712310D-02
     49  0.880944D-02  0.480842D-02  0.835742D-02 -0.712310D-02 -0.119762D-01
     50  0.294372D-02  0.127726D-02  0.249811D-02 -0.527224D-03 -0.996223D-03
               16            17            18            19            20 
     16 -0.255916D+00
     17 -0.560607D-01 -0.255916D+00
     18  0.000000D+00  0.000000D+00 -0.255916D+00
     19  0.000000D+00  0.000000D+00  0.000000D+00 -0.255916D+00
     20  0.948317D-01  0.685407D+00  0.000000D+00  0.000000D+00 -0.255916D+00
     21 -0.471554D-01 -0.207874D+00  0.000000D+00  0.000000D+00  0.693556D+00
     22  0.000000D+00  0.000000D+00 -0.145809D+00  0.000000D+00  0.000000D+00
     23  0.000000D+00  0.000000D+00  0.000000D+00 -0.145809D+00  0.000000D+00
     24  0.159312D-01  0.502210D+00  0.000000D+00  0.000000D+00 -0.145809D+00
     25 -0.202437D-01 -0.181761D+00  0.000000D+00  0.000000D+00  0.322914D+00
     26 -0.202437D-01 -0.181761D+00  0.000000D+00  0.000000D+00  0.322914D+00
     27 -0.202437D-01 -0.181761D+00  0.000000D+00  0.000000D+00  0.968741D+00
     28  0.000000D+00  0.000000D+00  0.000000D+00  0.000000D+00  0.000000D+00
     29  0.000000D+00  0.000000D+00  0.559303D+00  0.000000D+00  0.000000D+00
     30  0.000000D+00  0.000000D+00  0.000000D+00  0.559303D+00  0.000000D+00
     31 -0.203608D-04  0.527261D-02  0.463361D-02  0.875549D-02  0.998754D-02
     32 -0.474341D-02 -0.158749D-02 -0.239254D-02 -0.452084D-02  0.120617D+00
     33  0.000000D+00 -0.365559D-02 -0.195269D-02 -0.737791D-02 -0.492880D-02
     34  0.000000D+00 -0.690745D-02 -0.737791D-02 -0.119891D-01 -0.931327D-02
     35  0.120696D-05  0.246784D-02  0.263641D-02  0.498165D-02  0.202648D-02
     36 -0.203608D-04  0.527261D-02 -0.463361D-02  0.875549D-02  0.998754D-02
     37 -0.474341D-02 -0.158749D-02  0.239254D-02 -0.452084D-02  0.120617D+00
     38  0.000000D+00  0.365559D-02 -0.195269D-02  0.737791D-02  0.492880D-02
     39  0.000000D+00 -0.690745D-02  0.737791D-02 -0.119891D-01 -0.931327D-02
     40  0.120696D-05  0.246784D-02 -0.263641D-02  0.498165D-02  0.202648D-02
     41 -0.426315D-02  0.962804D-01  0.905345D-01 -0.345818D-01  0.185087D+00
     42 -0.205282D-01 -0.331183D-02 -0.861976D-02  0.329252D-02  0.397277D+00
     43  0.199030D-02 -0.110158D+00 -0.646585D-01  0.481872D-01 -0.171287D+00
     44 -0.760242D-03  0.420773D-01  0.481872D-01  0.430885D-01  0.654273D-01
     45  0.400513D-02  0.736164D-01  0.858102D-01 -0.327772D-01  0.568526D-01
     46 -0.426315D-02  0.962804D-01 -0.905345D-01 -0.345818D-01  0.185087D+00
     47 -0.205282D-01 -0.331183D-02  0.861976D-02  0.329252D-02  0.397277D+00
     48 -0.199030D-02  0.110158D+00 -0.646585D-01 -0.481872D-01  0.171287D+00
     49 -0.760242D-03  0.420773D-01 -0.481872D-01  0.430885D-01  0.654273D-01
     50  0.400513D-02  0.736164D-01 -0.858102D-01 -0.327772D-01  0.568526D-01
               21            22            23            24            25 
     21 -0.255916D+00
     22  0.000000D+00 -0.255916D+00
     23  0.000000D+00  0.000000D+00 -0.255916D+00
     24  0.121729D+01  0.000000D+00  0.000000D+00 -0.255916D+00
     25 -0.161211D+00  0.000000D+00  0.000000D+00  0.267102D+00 -0.255916D+00
     26 -0.161211D+00  0.000000D+00  0.000000D+00  0.267102D+00 -0.853054D-01
     27 -0.161211D+00  0.000000D+00  0.000000D+00  0.801306D+00 -0.853054D-01
     28  0.000000D+00  0.000000D+00  0.000000D+00  0.000000D+00  0.000000D+00
     29  0.000000D+00  0.462634D+00  0.000000D+00  0.000000D+00  0.000000D+00
     30  0.000000D+00  0.000000D+00  0.462634D+00  0.000000D+00  0.000000D+00
     31  0.600573D-01  0.659746D-01  0.124663D+00  0.912745D-01  0.217112D-02
     32  0.796813D-01  0.529888D-01  0.100126D+00  0.438594D+00 -0.968901D-02
     33 -0.223814D-01  0.649311D-02 -0.498924D-01 -0.277906D-01 -0.758169D-03
     34 -0.422911D-01 -0.498924D-01 -0.613774D-01 -0.525121D-01 -0.369117D-02
     35  0.495690D-01  0.584784D-01  0.110499D+00  0.619485D-01  0.981726D-03
     36  0.600573D-01 -0.659746D-01  0.124663D+00  0.912745D-01  0.217112D-02
     37  0.796813D-01 -0.529888D-01  0.100126D+00  0.438594D+00 -0.968901D-02
     38  0.223814D-01  0.649311D-02  0.498924D-01  0.277906D-01  0.758169D-03
     39 -0.422911D-01  0.498924D-01 -0.613774D-01 -0.525121D-01 -0.369117D-02
     40  0.495690D-01 -0.584784D-01  0.110499D+00  0.619485D-01  0.981726D-03
     41  0.216580D+00  0.239053D+00 -0.913121D-01  0.325911D+00  0.840159D-01
     42  0.172901D+00  0.114981D+00 -0.439198D-01  0.951710D+00 -0.341924D-01
     43 -0.884591D-01  0.256630D-01  0.398623D-01 -0.109838D+00 -0.588260D-01
     44  0.337891D-01  0.398623D-01  0.114795D+00  0.419553D-01  0.578949D-01
     45  0.195914D+00  0.231127D+00 -0.882844D-01  0.244842D+00  0.761718D-01
     46  0.216580D+00 -0.239053D+00 -0.913121D-01  0.325911D+00  0.840159D-01
     47  0.172901D+00 -0.114981D+00 -0.439198D-01  0.951710D+00 -0.341924D-01
     48  0.884591D-01  0.256630D-01 -0.398623D-01  0.109838D+00  0.588260D-01
     49  0.337891D-01 -0.398623D-01  0.114795D+00  0.419553D-01  0.578949D-01
     50  0.195914D+00 -0.231127D+00 -0.882844D-01  0.244842D+00  0.761718D-01
               26            27            28            29            30 
     26 -0.255916D+00
     27 -0.853054D-01 -0.255916D+00
     28  0.000000D+00  0.000000D+00 -0.255916D+00
     29  0.000000D+00  0.000000D+00  0.000000D+00 -0.255916D+00
     30  0.000000D+00  0.000000D+00  0.000000D+00  0.000000D+00 -0.255916D+00
     31  0.562787D-02  0.510853D-02  0.440131D-02  0.672035D-02  0.126985D-01
     32 -0.129086D-01  0.255129D-01 -0.409934D-02  0.469020D-01  0.886242D-01
     33 -0.585745D-02 -0.254473D-02 -0.301479D-02 -0.228635D-02 -0.712310D-02
     34 -0.880944D-02 -0.480842D-02 -0.835742D-02 -0.712310D-02 -0.119762D-01
     35  0.294372D-02  0.127726D-02  0.249811D-02  0.527224D-03  0.996223D-03
     36  0.562787D-02  0.510853D-02 -0.440131D-02 -0.672035D-02  0.126985D-01
     37 -0.129086D-01  0.255129D-01  0.409934D-02 -0.469020D-01  0.886242D-01
     38  0.585745D-02  0.254473D-02 -0.301479D-02 -0.228635D-02  0.712310D-02
     39 -0.880944D-02 -0.480842D-02  0.835742D-02  0.712310D-02 -0.119762D-01
     40  0.294372D-02  0.127726D-02 -0.249811D-02 -0.527224D-03  0.996223D-03
     41  0.336090D-01  0.158863D+00 -0.390461D-01  0.219169D+00 -0.837169D-01
     42 -0.304171D-01  0.900347D-01  0.292440D-02  0.165517D+00 -0.632230D-01
     43 -0.509181D-01 -0.197445D+00  0.472861D-01 -0.177397D+00  0.111724D+00
     44 -0.159755D-01  0.754186D-01  0.505360D-01  0.111724D+00  0.724180D-01
     45  0.255894D-01  0.991023D-01 -0.391820D-01  0.409071D-01 -0.156255D-01
     46  0.336090D-01  0.158863D+00  0.390461D-01 -0.219169D+00 -0.837169D-01
     47 -0.304171D-01  0.900347D-01 -0.292440D-02 -0.165517D+00 -0.632230D-01
     48  0.509181D-01  0.197445D+00  0.472861D-01 -0.177397D+00 -0.111724D+00
     49 -0.159755D-01  0.754186D-01 -0.505360D-01 -0.111724D+00  0.724180D-01
     50  0.255894D-01  0.991023D-01  0.391820D-01 -0.409071D-01 -0.156255D-01
               31            32            33            34            35 
     31  0.767748D+00
     32  0.505403D+00  0.767748D+00
     33  0.000000D+00  0.000000D+00  0.767748D+00
     34  0.000000D+00  0.000000D+00  0.000000D+00  0.767748D+00
     35  0.518483D+00  0.453879D+00  0.000000D+00  0.000000D+00  0.767748D+00
     36  0.158276D-01  0.119739D+00 -0.179624D-01  0.000000D+00  0.548572D-02
     37  0.119739D+00  0.316885D+00 -0.795414D-01  0.000000D+00  0.969591D-01
     38  0.179624D-01  0.795414D-01 -0.203314D-01  0.000000D+00  0.396187D-02
     39  0.000000D+00  0.000000D+00  0.000000D+00  0.183640D-02  0.000000D+00
     40  0.548572D-02  0.969591D-01 -0.396187D-02  0.000000D+00  0.183640D-02
     41  0.560216D-02  0.789534D-01  0.000000D+00 -0.560038D-02  0.151190D-02
     42  0.789534D-01  0.245167D+00  0.000000D+00 -0.577434D-01  0.619739D-01
     43  0.000000D+00  0.000000D+00  0.319074D-03  0.000000D+00  0.000000D+00
     44  0.560038D-02  0.577434D-01  0.000000D+00 -0.464941D-02  0.781830D-03
     45  0.151190D-02  0.619739D-01  0.000000D+00 -0.781830D-03  0.319074D-03
     46  0.163762D-03  0.188378D-01 -0.580114D-04 -0.658875D-04  0.178160D-04
     47  0.188378D-01  0.101192D+00 -0.108608D-01 -0.123353D-01  0.132391D-01
     48  0.580114D-04  0.108608D-01 -0.844966D-05 -0.104637D-04  0.164654D-05
     49  0.658875D-04  0.123353D-01 -0.104637D-04 -0.111211D-04  0.187009D-05
     50  0.178160D-04  0.132391D-01 -0.164654D-05 -0.187009D-05  0.000000D+00
               36            37            38            39            40 
     36  0.767748D+00
     37  0.505403D+00  0.767748D+00
     38  0.000000D+00  0.000000D+00  0.767748D+00
     39  0.000000D+00  0.000000D+00  0.000000D+00  0.767748D+00
     40  0.518483D+00  0.453879D+00  0.000000D+00  0.000000D+00  0.767748D+00
     41  0.163762D-03  0.188378D-01  0.580114D-04 -0.658875D-04  0.178160D-04
     42  0.188378D-01  0.101192D+00  0.108608D-01 -0.123353D-01  0.132391D-01
     43 -0.580114D-04 -0.108608D-01 -0.844966D-05  0.104637D-04 -0.164654D-05
     44  0.658875D-04  0.123353D-01  0.104637D-04 -0.111211D-04  0.187009D-05
     45  0.178160D-04  0.132391D-01  0.164654D-05 -0.187009D-05  0.000000D+00
     46  0.560216D-02  0.789534D-01  0.000000D+00 -0.560038D-02  0.151190D-02
     47  0.789534D-01  0.245167D+00  0.000000D+00 -0.577434D-01  0.619739D-01
     48  0.000000D+00  0.000000D+00  0.319074D-03  0.000000D+00  0.000000D+00
     49  0.560038D-02  0.577434D-01  0.000000D+00 -0.464941D-02  0.781830D-03
     50  0.151190D-02  0.619739D-01  0.000000D+00 -0.781830D-03  0.319074D-03
               41            42            43            44            45 
     41  0.767748D+00
     42  0.505403D+00  0.767748D+00
     43  0.000000D+00  0.000000D+00  0.767748D+00
     44  0.000000D+00  0.000000D+00  0.000000D+00  0.767748D+00
     45  0.518483D+00  0.453879D+00  0.000000D+00  0.000000D+00  0.767748D+00
     46  0.158276D-01  0.119739D+00 -0.179624D-01  0.000000D+00  0.548572D-02
     47  0.119739D+00  0.316885D+00 -0.795414D-01  0.000000D+00  0.969591D-01
     48  0.179624D-01  0.795414D-01 -0.203314D-01  0.000000D+00  0.396187D-02
     49  0.000000D+00  0.000000D+00  0.000000D+00  0.183640D-02  0.000000D+00
     50  0.548572D-02  0.969591D-01 -0.396187D-02  0.000000D+00  0.183640D-02
               46            47            48            49            50 
     46  0.767748D+00
     47  0.505403D+00  0.767748D+00
     48  0.000000D+00  0.000000D+00  0.767748D+00
     49  0.000000D+00  0.000000D+00  0.000000D+00  0.767748D+00
     50  0.518483D+00  0.453879D+00  0.000000D+00  0.000000D+00  0.767748D+00
 ReDoC1: IPurDI=1 IPurFI=1 IPurDO=1 IPurFO=0.
 MO coefficients before ReDoC1: 
                 1             2             3             4             5 
      1   0.758902D+01  0.000000D+00  0.106540D-05  0.106540D-05  0.000000D+00
      2  -0.673212D-01  0.173423D-01  0.526805D-01  0.526805D-01  0.317353D-03
      3   0.000000D+00  0.000000D+00  0.845328D-01 -0.845328D-01  0.504843D-03
      4   0.000000D+00 -0.416148D-01  0.322893D-01  0.322893D-01 -0.953931D-03
      5   0.000000D+00  0.000000D+00  0.522435D-01  0.522435D-01  0.312006D-03
      6   0.187618D+00  0.655230D-01  0.925006D-01  0.925006D-01  0.189560D-01
      7   0.000000D+00  0.000000D+00  0.125864D+00 -0.125864D+00  0.257931D-01
      8   0.000000D+00 -0.134410D+00  0.480767D-01  0.480767D-01 -0.487376D-01
      9   0.000000D+00  0.000000D+00  0.777873D-01  0.777873D-01  0.159408D-01
     10   0.000000D+00  0.000000D+00  0.106854D+00  0.106854D+00  0.581545D-04
     11   0.000000D+00  0.473449D-01  0.155904D-01  0.155904D-01  0.207637D-03
     12   0.000000D+00  0.000000D+00  0.408134D-01  0.408134D-01  0.222125D-04
     13   0.000000D+00  0.000000D+00  0.706942D-01 -0.706942D-01 -0.190329D-03
     14   0.000000D+00  0.000000D+00  0.114382D+00 -0.114382D+00  0.622516D-04
     15   0.000000D+00  0.000000D+00  0.436908D-01  0.436908D-01 -0.117628D-03
     16   0.000000D+00  0.758902D+01  0.000000D+00  0.000000D+00  0.106540D-05
     17   0.173423D-01 -0.673212D-01  0.317353D-03  0.317353D-03  0.526805D-01
     18   0.000000D+00  0.000000D+00  0.504843D-03 -0.504843D-03  0.845328D-01
     19   0.416148D-01  0.000000D+00  0.953931D-03  0.953931D-03 -0.322893D-01
     20   0.000000D+00  0.000000D+00  0.312006D-03  0.312006D-03  0.522435D-01
     21   0.655230D-01  0.187618D+00  0.189560D-01  0.189560D-01  0.925006D-01
     22   0.000000D+00  0.000000D+00  0.257931D-01 -0.257931D-01  0.125864D+00
     23   0.134410D+00  0.000000D+00  0.487376D-01  0.487376D-01 -0.480767D-01
     24   0.000000D+00  0.000000D+00  0.159408D-01  0.159408D-01  0.777873D-01
     25   0.000000D+00  0.000000D+00  0.581545D-04  0.581545D-04  0.106854D+00
     26   0.473449D-01  0.000000D+00  0.207637D-03  0.207637D-03  0.155904D-01
     27   0.000000D+00  0.000000D+00  0.222125D-04  0.222125D-04  0.408134D-01
     28   0.000000D+00  0.000000D+00  0.190329D-03 -0.190329D-03 -0.706942D-01
     29   0.000000D+00  0.000000D+00  0.622516D-04 -0.622516D-04  0.114382D+00
     30   0.000000D+00  0.000000D+00  0.117628D-03  0.117628D-03 -0.436908D-01
     31   0.283699D-01  0.693355D-04  0.994558D+00  0.369266D-03  0.481635D-04
     32   0.922569D-01  0.202742D-01  0.181381D+00  0.308998D-01  0.184959D-01
     33  -0.264472D-01  0.000000D+00  0.000000D+00 -0.304341D-04  0.000000D+00
     34  -0.101021D-01 -0.162352D-05  0.000000D+00  0.000000D+00 -0.104351D-05
     35  -0.163450D-01  0.000000D+00  0.000000D+00  0.000000D+00  0.000000D+00
     36   0.283699D-01  0.693355D-04  0.369266D-03  0.994558D+00  0.000000D+00
     37   0.922569D-01  0.202742D-01  0.308998D-01  0.181381D+00  0.315095D-02
     38   0.264472D-01  0.000000D+00  0.304341D-04  0.000000D+00  0.000000D+00
     39  -0.101021D-01 -0.162352D-05  0.000000D+00  0.000000D+00  0.000000D+00
     40  -0.163450D-01  0.000000D+00  0.000000D+00  0.000000D+00  0.000000D+00
     41   0.693355D-04  0.283699D-01  0.481635D-04  0.000000D+00  0.994558D+00
     42   0.202742D-01  0.922569D-01  0.184959D-01  0.315095D-02  0.181381D+00
     43   0.000000D+00 -0.264472D-01  0.000000D+00  0.000000D+00  0.000000D+00
     44   0.162352D-05  0.101021D-01  0.104351D-05  0.000000D+00  0.000000D+00
     45   0.000000D+00 -0.163450D-01  0.000000D+00  0.000000D+00  0.000000D+00
     46   0.693355D-04  0.283699D-01  0.000000D+00  0.481635D-04  0.369266D-03
     47   0.202742D-01  0.922569D-01  0.315095D-02  0.184959D-01  0.308998D-01
     48   0.000000D+00  0.264472D-01  0.000000D+00  0.000000D+00  0.304341D-04
     49   0.162352D-05  0.101021D-01  0.000000D+00  0.104351D-05  0.000000D+00
     50   0.000000D+00 -0.163450D-01  0.000000D+00  0.000000D+00  0.000000D+00
                 6 
      1   0.000000D+00
      2   0.317353D-03
      3  -0.504843D-03
      4  -0.953931D-03
      5   0.312006D-03
      6   0.189560D-01
      7  -0.257931D-01
      8  -0.487376D-01
      9   0.159408D-01
     10   0.581545D-04
     11   0.207637D-03
     12   0.222125D-04
     13   0.190329D-03
     14  -0.622516D-04
     15  -0.117628D-03
     16   0.106540D-05
     17   0.526805D-01
     18  -0.845328D-01
     19  -0.322893D-01
     20   0.522435D-01
     21   0.925006D-01
     22  -0.125864D+00
     23  -0.480767D-01
     24   0.777873D-01
     25   0.106854D+00
     26   0.155904D-01
     27   0.408134D-01
     28   0.706942D-01
     29  -0.114382D+00
     30  -0.436908D-01
     31   0.000000D+00
     32   0.315095D-02
     33   0.000000D+00
     34   0.000000D+00
     35   0.000000D+00
     36   0.481635D-04
     37   0.184959D-01
     38   0.000000D+00
     39  -0.104351D-05
     40   0.000000D+00
     41   0.369266D-03
     42   0.308998D-01
     43  -0.304341D-04
     44   0.000000D+00
     45   0.000000D+00
     46   0.994558D+00
     47   0.181381D+00
     48   0.000000D+00
     49   0.000000D+00
     50   0.000000D+00
 MO coefficients after ReDoC1: 
                 1             2             3             4             5 
      1   0.758902D+01  0.000000D+00  0.106540D-05  0.106540D-05  0.000000D+00
      2  -0.673212D-01  0.173423D-01  0.526805D-01  0.526805D-01  0.317353D-03
      3   0.000000D+00  0.000000D+00  0.845328D-01 -0.845328D-01  0.504843D-03
      4   0.000000D+00 -0.416148D-01  0.322893D-01  0.322893D-01 -0.953931D-03
      5   0.000000D+00  0.000000D+00  0.522435D-01  0.522435D-01  0.312006D-03
      6   0.187618D+00  0.655230D-01  0.925006D-01  0.925006D-01  0.189560D-01
      7   0.000000D+00  0.000000D+00  0.125864D+00 -0.125864D+00  0.257931D-01
      8   0.000000D+00 -0.134410D+00  0.480767D-01  0.480767D-01 -0.487376D-01
      9   0.000000D+00  0.000000D+00  0.777873D-01  0.777873D-01  0.159408D-01
     10   0.000000D+00  0.000000D+00  0.106854D+00  0.106854D+00  0.581545D-04
     11   0.000000D+00  0.473449D-01  0.155904D-01  0.155904D-01  0.207637D-03
     12   0.000000D+00  0.000000D+00  0.408134D-01  0.408134D-01  0.222125D-04
     13   0.000000D+00  0.000000D+00  0.706942D-01 -0.706942D-01 -0.190329D-03
     14   0.000000D+00  0.000000D+00  0.114382D+00 -0.114382D+00  0.622516D-04
     15   0.000000D+00  0.000000D+00  0.436908D-01  0.436908D-01 -0.117628D-03
     16   0.000000D+00  0.758902D+01  0.000000D+00  0.000000D+00  0.106540D-05
     17   0.173423D-01 -0.673212D-01  0.317353D-03  0.317353D-03  0.526805D-01
     18   0.000000D+00  0.000000D+00  0.504843D-03 -0.504843D-03  0.845328D-01
     19   0.416148D-01  0.000000D+00  0.953931D-03  0.953931D-03 -0.322893D-01
     20   0.000000D+00  0.000000D+00  0.312006D-03  0.312006D-03  0.522435D-01
     21   0.655230D-01  0.187618D+00  0.189560D-01  0.189560D-01  0.925006D-01
     22   0.000000D+00  0.000000D+00  0.257931D-01 -0.257931D-01  0.125864D+00
     23   0.134410D+00  0.000000D+00  0.487376D-01  0.487376D-01 -0.480767D-01
     24   0.000000D+00  0.000000D+00  0.159408D-01  0.159408D-01  0.777873D-01
     25   0.000000D+00  0.000000D+00  0.581545D-04  0.581545D-04  0.106854D+00
     26   0.473449D-01  0.000000D+00  0.207637D-03  0.207637D-03  0.155904D-01
     27   0.000000D+00  0.000000D+00  0.222125D-04  0.222125D-04  0.408134D-01
     28   0.000000D+00  0.000000D+00  0.190329D-03 -0.190329D-03 -0.706942D-01
     29   0.000000D+00  0.000000D+00  0.622516D-04 -0.622516D-04  0.114382D+00
     30   0.000000D+00  0.000000D+00  0.117628D-03  0.117628D-03 -0.436908D-01
     31   0.283699D-01  0.693355D-04  0.994558D+00  0.369266D-03  0.481635D-04
     32   0.922569D-01  0.202742D-01  0.181381D+00  0.308998D-01  0.184959D-01
     33  -0.264472D-01  0.000000D+00  0.000000D+00 -0.304341D-04  0.000000D+00
     34  -0.101021D-01 -0.162352D-05  0.000000D+00  0.000000D+00 -0.104351D-05
     35  -0.163450D-01  0.000000D+00  0.000000D+00  0.000000D+00  0.000000D+00
     36   0.283699D-01  0.693355D-04  0.369266D-03  0.994558D+00  0.000000D+00
     37   0.922569D-01  0.202742D-01  0.308998D-01  0.181381D+00  0.315095D-02
     38   0.264472D-01  0.000000D+00  0.304341D-04  0.000000D+00  0.000000D+00
     39  -0.101021D-01 -0.162352D-05  0.000000D+00  0.000000D+00  0.000000D+00
     40  -0.163450D-01  0.000000D+00  0.000000D+00  0.000000D+00  0.000000D+00
     41   0.693355D-04  0.283699D-01  0.481635D-04  0.000000D+00  0.994558D+00
     42   0.202742D-01  0.922569D-01  0.184959D-01  0.315095D-02  0.181381D+00
     43   0.000000D+00 -0.264472D-01  0.000000D+00  0.000000D+00  0.000000D+00
     44   0.162352D-05  0.101021D-01  0.104351D-05  0.000000D+00  0.000000D+00
     45   0.000000D+00 -0.163450D-01  0.000000D+00  0.000000D+00  0.000000D+00
     46   0.693355D-04  0.283699D-01  0.000000D+00  0.481635D-04  0.369266D-03
     47   0.202742D-01  0.922569D-01  0.315095D-02  0.184959D-01  0.308998D-01
     48   0.000000D+00  0.264472D-01  0.000000D+00  0.000000D+00  0.304341D-04
     49   0.162352D-05  0.101021D-01  0.000000D+00  0.104351D-05  0.000000D+00
     50   0.000000D+00 -0.163450D-01  0.000000D+00  0.000000D+00  0.000000D+00
                 6 
      1   0.000000D+00
      2   0.317353D-03
      3  -0.504843D-03
      4  -0.953931D-03
      5   0.312006D-03
      6   0.189560D-01
      7  -0.257931D-01
      8  -0.487376D-01
      9   0.159408D-01
     10   0.581545D-04
     11   0.207637D-03
     12   0.222125D-04
     13   0.190329D-03
     14  -0.622516D-04
     15  -0.117628D-03
     16   0.106540D-05
     17   0.526805D-01
     18  -0.845328D-01
     19  -0.322893D-01
     20   0.522435D-01
     21   0.925006D-01
     22  -0.125864D+00
     23  -0.480767D-01
     24   0.777873D-01
     25   0.106854D+00
     26   0.155904D-01
     27   0.408134D-01
     28   0.706942D-01
     29  -0.114382D+00
     30  -0.436908D-01
     31   0.000000D+00
     32   0.315095D-02
     33   0.000000D+00
     34   0.000000D+00
     35   0.000000D+00
     36   0.481635D-04
     37   0.184959D-01
     38   0.000000D+00
     39  -0.104351D-05
     40   0.000000D+00
     41   0.369266D-03
     42   0.308998D-01
     43  -0.304341D-04
     44   0.000000D+00
     45   0.000000D+00
     46   0.994558D+00
     47   0.181381D+00
     48   0.000000D+00
     49   0.000000D+00
     50   0.000000D+00
 Fermi contact integrals: 
                 1             2             3             4             5 
      1   0.758902D+01  0.000000D+00  0.106540D-05  0.106540D-05  0.000000D+00
      2  -0.673212D-01  0.173423D-01  0.526805D-01  0.526805D-01  0.317353D-03
      3   0.000000D+00  0.000000D+00  0.845328D-01 -0.845328D-01  0.504843D-03
      4   0.000000D+00 -0.416148D-01  0.322893D-01  0.322893D-01 -0.953931D-03
      5   0.000000D+00  0.000000D+00  0.522435D-01  0.522435D-01  0.312006D-03
      6   0.187618D+00  0.655230D-01  0.925006D-01  0.925006D-01  0.189560D-01
      7   0.000000D+00  0.000000D+00  0.125864D+00 -0.125864D+00  0.257931D-01
      8   0.000000D+00 -0.134410D+00  0.480767D-01  0.480767D-01 -0.487376D-01
      9   0.000000D+00  0.000000D+00  0.777873D-01  0.777873D-01  0.159408D-01
     10   0.000000D+00  0.000000D+00  0.106854D+00  0.106854D+00  0.581545D-04
     11   0.000000D+00  0.473449D-01  0.155904D-01  0.155904D-01  0.207637D-03
     12   0.000000D+00  0.000000D+00  0.408134D-01  0.408134D-01  0.222125D-04
     13   0.000000D+00  0.000000D+00  0.706942D-01 -0.706942D-01 -0.190329D-03
     14   0.000000D+00  0.000000D+00  0.114382D+00 -0.114382D+00  0.622516D-04
     15   0.000000D+00  0.000000D+00  0.436908D-01  0.436908D-01 -0.117628D-03
     16   0.000000D+00  0.758902D+01  0.000000D+00  0.000000D+00  0.106540D-05
     17   0.173423D-01 -0.673212D-01  0.317353D-03  0.317353D-03  0.526805D-01
     18   0.000000D+00  0.000000D+00  0.504843D-03 -0.504843D-03  0.845328D-01
     19   0.416148D-01  0.000000D+00  0.953931D-03  0.953931D-03 -0.322893D-01
     20   0.000000D+00  0.000000D+00  0.312006D-03  0.312006D-03  0.522435D-01
     21   0.655230D-01  0.187618D+00  0.189560D-01  0.189560D-01  0.925006D-01
     22   0.000000D+00  0.000000D+00  0.257931D-01 -0.257931D-01  0.125864D+00
     23   0.134410D+00  0.000000D+00  0.487376D-01  0.487376D-01 -0.480767D-01
     24   0.000000D+00  0.000000D+00  0.159408D-01  0.159408D-01  0.777873D-01
     25   0.000000D+00  0.000000D+00  0.581545D-04  0.581545D-04  0.106854D+00
     26   0.473449D-01  0.000000D+00  0.207637D-03  0.207637D-03  0.155904D-01
     27   0.000000D+00  0.000000D+00  0.222125D-04  0.222125D-04  0.408134D-01
     28   0.000000D+00  0.000000D+00  0.190329D-03 -0.190329D-03 -0.706942D-01
     29   0.000000D+00  0.000000D+00  0.622516D-04 -0.622516D-04  0.114382D+00
     30   0.000000D+00  0.000000D+00  0.117628D-03  0.117628D-03 -0.436908D-01
     31   0.283699D-01  0.693355D-04  0.994558D+00  0.369266D-03  0.481635D-04
     32   0.922569D-01  0.202742D-01  0.181381D+00  0.308998D-01  0.184959D-01
     33  -0.264472D-01  0.000000D+00  0.000000D+00 -0.304341D-04  0.000000D+00
     34  -0.101021D-01 -0.162352D-05  0.000000D+00  0.000000D+00 -0.104351D-05
     35  -0.163450D-01  0.000000D+00  0.000000D+00  0.000000D+00  0.000000D+00
     36   0.283699D-01  0.693355D-04  0.369266D-03  0.994558D+00  0.000000D+00
     37   0.922569D-01  0.202742D-01  0.308998D-01  0.181381D+00  0.315095D-02
     38   0.264472D-01  0.000000D+00  0.304341D-04  0.000000D+00  0.000000D+00
     39  -0.101021D-01 -0.162352D-05  0.000000D+00  0.000000D+00  0.000000D+00
     40  -0.163450D-01  0.000000D+00  0.000000D+00  0.000000D+00  0.000000D+00
     41   0.693355D-04  0.283699D-01  0.481635D-04  0.000000D+00  0.994558D+00
     42   0.202742D-01  0.922569D-01  0.184959D-01  0.315095D-02  0.181381D+00
     43   0.000000D+00 -0.264472D-01  0.000000D+00  0.000000D+00  0.000000D+00
     44   0.162352D-05  0.101021D-01  0.104351D-05  0.000000D+00  0.000000D+00
     45   0.000000D+00 -0.163450D-01  0.000000D+00  0.000000D+00  0.000000D+00
     46   0.693355D-04  0.283699D-01  0.000000D+00  0.481635D-04  0.369266D-03
     47   0.202742D-01  0.922569D-01  0.315095D-02  0.184959D-01  0.308998D-01
     48   0.000000D+00  0.264472D-01  0.000000D+00  0.000000D+00  0.304341D-04
     49   0.162352D-05  0.101021D-01  0.000000D+00  0.104351D-05  0.000000D+00
     50   0.000000D+00 -0.163450D-01  0.000000D+00  0.000000D+00  0.000000D+00
                 6 
      1   0.000000D+00
      2   0.317353D-03
      3  -0.504843D-03
      4  -0.953931D-03
      5   0.312006D-03
      6   0.189560D-01
      7  -0.257931D-01
      8  -0.487376D-01
      9   0.159408D-01
     10   0.581545D-04
     11   0.207637D-03
     12   0.222125D-04
     13   0.190329D-03
     14  -0.622516D-04
     15  -0.117628D-03
     16   0.106540D-05
     17   0.526805D-01
     18  -0.845328D-01
     19  -0.322893D-01
     20   0.522435D-01
     21   0.925006D-01
     22  -0.125864D+00
     23  -0.480767D-01
     24   0.777873D-01
     25   0.106854D+00
     26   0.155904D-01
     27   0.408134D-01
     28   0.706942D-01
     29  -0.114382D+00
     30  -0.436908D-01
     31   0.000000D+00
     32   0.315095D-02
     33   0.000000D+00
     34   0.000000D+00
     35   0.000000D+00
     36   0.481635D-04
     37   0.184959D-01
     38   0.000000D+00
     39  -0.104351D-05
     40   0.000000D+00
     41   0.369266D-03
     42   0.308998D-01
     43  -0.304341D-04
     44   0.000000D+00
     45   0.000000D+00
     46   0.994558D+00
     47   0.181381D+00
     48   0.000000D+00
     49   0.000000D+00
     50   0.000000D+00
 Leave Link  303 at Sat May 31 13:42:29 2025, MaxMem=  2147483648 cpu:               0.3 elap:               0.0
 ExpMin= 1.61D-01 ExpMax= 3.05D+03 ExpMxC= 4.57D+02 IAcc=3 IRadAn=         5 AccDes= 0.00D+00
 Harris functional with IExCor=  205 and IRadAn=       5 diagonalized for initial guess.
 HarFok:  IExCor=  205 AccDes= 0.00D+00 IRadAn=         5 IDoV= 1 UseB2=F ITyADJ=14
 ICtDFT=  3500011 ScaDFX=  1.000000  1.000000  1.000000  1.000000
 FoFCou: FMM=F IPFlag=           0 FMFlag=      100000 FMFlg1=           0
         NFxFlg=           0 DoJE=T BraDBF=F KetDBF=T FulRan=T
         wScrn=  0.000000 ICntrl=       500 IOpCl=  0 I1Cent=   200000004 NGrid=           0
         NMat0=    1 NMatS0=      1 NMatT0=    0 NMatD0=    1 NMtDS0=    0 NMtDT0=    0
 Petite list used in FoFCou.
 Initial guess orbital symmetries:
       Occupied  (A1) (B2) (A1) (B2) (B1) (A1) (A2) (A1)
       Virtual   (B2) (A1) (B1) (B2) (A2) (B2) (A1) (A1) (B1) (B2)
                 (A2) (B2) (A1) (B1) (A1) (A2) (B2) (B2) (B1) (A1)
                 (A1) (A2) (B2) (B1) (B2) (A1) (A2) (B1) (A2) (B1)
                 (A1) (B2) (A1) (B2) (A2) (B2) (A1) (B2) (B1) (A2)
                 (A1) (B2)
 The electronic state of the initial guess is 1-A1.
 Keep R1 ints in memory in symmetry-blocked form, NReq=2481956.
 Requested convergence on RMS density matrix=1.00D-08 within 128 cycles.
 Requested convergence on MAX density matrix=1.00D-06.
 Requested convergence on             energy=1.00D-06.
 No special actions if energy rises.
 SCF Done:  E(RHF) =  -77.9367119135     A.U. after   10 cycles
            NFock= 10  Conv=0.51D-08     -V/T= 1.9987

 **********************************************************************

            Population analysis using the SCF density.

 **********************************************************************

 Orbital symmetries:
       Occupied  (A1) (B2) (A1) (B2) (B1) (A1) (A2) (A1)
       Virtual   (B2) (A1) (B1) (B2) (A2) (B2) (A1) (B1) (A1) (A2)
                 (B2) (A1) (B1) (B2) (A1) (A2) (B2) (B2) (B1) (A1)
                 (A1) (A2) (B2) (B1) (B2) (A2) (A1) (B1) (A2) (B1)
                 (A1) (B2) (A1) (B2) (B2) (A2) (A1) (B2) (B1) (A2)
                 (A1) (B2)
 The electronic state is 1-A1.
 Alpha  occ. eigenvalues --  -11.23082 -11.22900  -1.06535  -0.76865  -0.64720
 Alpha  occ. eigenvalues --   -0.57148  -0.46632  -0.37673
 Alpha virt. eigenvalues --    0.10491   0.23951   0.26076   0.33524   0.42143
 Alpha virt. eigenvalues --    0.48975   0.64572   0.75817   0.76518   0.86631
 Alpha virt. eigenvalues --    0.86964   1.02605   1.04107   1.09147   1.14368
 Alpha virt. eigenvalues --    1.19437   1.23361   1.43650   1.58361   1.60165
 Alpha virt. eigenvalues --    1.99425   2.11465   2.18683   2.31907   2.37544
 Alpha virt. eigenvalues --    2.41373   2.42617   2.46366   2.68090   2.75987
 Alpha virt. eigenvalues --    2.79187   2.91508   3.02991   3.12363   3.26905
 Alpha virt. eigenvalues --    3.28084   3.59069   3.71169   3.74378   3.91869
 Alpha virt. eigenvalues --    4.61652   4.90600
     Molecular Orbital Coefficients:
                           1         2         3         4         5
                        (A1)--O   (B2)--O   (A1)--O   (B2)--O   (B1)--O
     Eigenvalues --   -11.23082 -11.22900  -1.06535  -0.76865  -0.64720
   1 1   C  1S          0.70380   0.70432  -0.15387  -0.12196   0.00000
   2        2S          0.01951   0.02005   0.28659   0.23487   0.00000
   3        2PX         0.00000   0.00000   0.00000   0.00000   0.31276
   4        2PY        -0.00017  -0.00024  -0.12643   0.14622   0.00000
   5        2PZ         0.00022   0.00023   0.03945   0.07369   0.00000
   6        3S         -0.00601  -0.01467   0.21319   0.27843   0.00000
   7        3PX         0.00000   0.00000   0.00000   0.00000   0.11818
   8        3PY        -0.00024   0.00318  -0.01561   0.04079   0.00000
   9        3PZ        -0.00091  -0.00154   0.01490   0.03076   0.00000
  10        4XX        -0.00163  -0.00100  -0.00541   0.01190   0.00000
  11        4YY        -0.00129  -0.00094   0.01260  -0.01394   0.00000
  12        4ZZ        -0.00173  -0.00147  -0.00974  -0.00281   0.00000
  13        4XY         0.00000   0.00000   0.00000   0.00000  -0.00236
  14        4XZ         0.00000   0.00000   0.00000   0.00000   0.01965
  15        4YZ        -0.00001   0.00019   0.00029   0.00819   0.00000
  16 2   C  1S          0.70380  -0.70432  -0.15387   0.12196   0.00000
  17        2S          0.01951  -0.02005   0.28659  -0.23487   0.00000
  18        2PX         0.00000   0.00000   0.00000   0.00000   0.31276
  19        2PY         0.00017  -0.00024   0.12643   0.14622   0.00000
  20        2PZ         0.00022  -0.00023   0.03945  -0.07369   0.00000
  21        3S         -0.00601   0.01467   0.21319  -0.27843   0.00000
  22        3PX         0.00000   0.00000   0.00000   0.00000   0.11818
  23        3PY         0.00024   0.00318   0.01561   0.04079   0.00000
  24        3PZ        -0.00091   0.00154   0.01490  -0.03076   0.00000
  25        4XX        -0.00163   0.00100  -0.00541  -0.01190   0.00000
  26        4YY        -0.00129   0.00094   0.01260   0.01394   0.00000
  27        4ZZ        -0.00173   0.00147  -0.00974   0.00281   0.00000
  28        4XY         0.00000   0.00000   0.00000   0.00000   0.00236
  29        4XZ         0.00000   0.00000   0.00000   0.00000   0.01965
  30        4YZ         0.00001   0.00019  -0.00029   0.00819   0.00000
  31 3   H  1S          0.00004   0.00007   0.09001   0.14775   0.15669
  32        2S          0.00171   0.00193   0.01881   0.07808   0.12108
  33        3PX        -0.00001   0.00013  -0.00777  -0.00952  -0.00404
  34        3PY        -0.00011   0.00008  -0.00493  -0.00116  -0.00513
  35        3PZ         0.00005   0.00017  -0.00477  -0.00605  -0.00543
  36 4   H  1S          0.00004   0.00007   0.09001   0.14775  -0.15669
  37        2S          0.00171   0.00193   0.01881   0.07808  -0.12108
  38        3PX         0.00001  -0.00013   0.00777   0.00952  -0.00404
  39        3PY        -0.00011   0.00008  -0.00493  -0.00116   0.00513
  40        3PZ         0.00005   0.00017  -0.00477  -0.00605   0.00543
  41 5   H  1S          0.00004  -0.00007   0.09001  -0.14775   0.15669
  42        2S          0.00171  -0.00193   0.01881  -0.07808   0.12108
  43        3PX        -0.00001  -0.00013  -0.00777   0.00952  -0.00404
  44        3PY         0.00011   0.00008   0.00493  -0.00116   0.00513
  45        3PZ         0.00005  -0.00017  -0.00477   0.00605  -0.00543
  46 6   H  1S          0.00004  -0.00007   0.09001  -0.14775  -0.15669
  47        2S          0.00171  -0.00193   0.01881  -0.07808  -0.12108
  48        3PX         0.00001   0.00013   0.00777  -0.00952  -0.00404
  49        3PY         0.00011   0.00008   0.00493  -0.00116  -0.00513
  50        3PZ         0.00005  -0.00017  -0.00477   0.00605   0.00543
                           6         7         8         9        10
                        (A1)--O   (A2)--O   (A1)--O   (B2)--V   (A1)--V
     Eigenvalues --    -0.57148  -0.46632  -0.37673   0.10491   0.23951
   1 1   C  1S          0.02089   0.00000   0.02870   0.05189  -0.08189
   2        2S         -0.04985   0.00000  -0.05453  -0.10411   0.07409
   3        2PX         0.00000   0.30803   0.00000   0.00000   0.00000
   4        2PY         0.35362   0.00000  -0.23558  -0.09113   0.10951
   5        2PZ         0.18360   0.00000   0.29655   0.30087   0.10602
   6        3S         -0.01933   0.00000  -0.13886  -0.10185   1.36337
   7        3PX         0.00000   0.17396   0.00000   0.00000   0.00000
   8        3PY         0.13049   0.00000  -0.14522  -0.33269   0.40031
   9        3PZ         0.08678   0.00000   0.26983   0.50232   0.43357
  10        4XX         0.02017   0.00000  -0.00756   0.00383  -0.01072
  11        4YY        -0.02129   0.00000   0.00683   0.00180   0.00077
  12        4ZZ         0.00776   0.00000  -0.00050   0.00573  -0.00536
  13        4XY         0.00000   0.02287   0.00000   0.00000   0.00000
  14        4XZ         0.00000   0.02071   0.00000   0.00000   0.00000
  15        4YZ        -0.00373   0.00000  -0.02729   0.01591  -0.00009
  16 2   C  1S          0.02089   0.00000   0.02870  -0.05189  -0.08189
  17        2S         -0.04985   0.00000  -0.05453   0.10411   0.07409
  18        2PX         0.00000  -0.30803   0.00000   0.00000   0.00000
  19        2PY        -0.35362   0.00000   0.23558  -0.09113  -0.10951
  20        2PZ         0.18360   0.00000   0.29655  -0.30087   0.10602
  21        3S         -0.01933   0.00000  -0.13886   0.10185   1.36337
  22        3PX         0.00000  -0.17396   0.00000   0.00000   0.00000
  23        3PY        -0.13049   0.00000   0.14522  -0.33269  -0.40031
  24        3PZ         0.08678   0.00000   0.26983  -0.50232   0.43357
  25        4XX         0.02017   0.00000  -0.00756  -0.00383  -0.01072
  26        4YY        -0.02129   0.00000   0.00683  -0.00180   0.00077
  27        4ZZ         0.00776   0.00000  -0.00050  -0.00573  -0.00536
  28        4XY         0.00000   0.02287   0.00000   0.00000   0.00000
  29        4XZ         0.00000  -0.02071   0.00000   0.00000   0.00000
  30        4YZ         0.00373   0.00000   0.02729   0.01591   0.00009
  31 3   H  1S          0.11718   0.19435  -0.00318   0.07337  -0.01197
  32        2S          0.10290   0.20061  -0.04133   0.18234  -0.96789
  33        3PX        -0.00581  -0.00476  -0.00129  -0.00331  -0.00099
  34        3PY         0.00333  -0.00205  -0.00798  -0.00004   0.00612
  35        3PZ        -0.00043  -0.00614   0.00609   0.00799   0.00056
  36 4   H  1S          0.11718  -0.19435  -0.00318   0.07337  -0.01197
  37        2S          0.10290  -0.20061  -0.04133   0.18234  -0.96789
  38        3PX         0.00581  -0.00476   0.00129   0.00331   0.00099
  39        3PY         0.00333   0.00205  -0.00798  -0.00004   0.00612
  40        3PZ        -0.00043   0.00614   0.00609   0.00799   0.00056
  41 5   H  1S          0.11718  -0.19435  -0.00318  -0.07337  -0.01197
  42        2S          0.10290  -0.20061  -0.04133  -0.18234  -0.96789
  43        3PX        -0.00581   0.00476  -0.00129   0.00331  -0.00099
  44        3PY        -0.00333  -0.00205   0.00798  -0.00004  -0.00612
  45        3PZ        -0.00043   0.00614   0.00609  -0.00799   0.00056
  46 6   H  1S          0.11718   0.19435  -0.00318  -0.07337  -0.01197
  47        2S          0.10290   0.20061  -0.04133  -0.18234  -0.96789
  48        3PX         0.00581   0.00476   0.00129  -0.00331   0.00099
  49        3PY        -0.00333   0.00205   0.00798  -0.00004  -0.00612
  50        3PZ        -0.00043  -0.00614   0.00609  -0.00799   0.00056
                          11        12        13        14        15
                        (B1)--V   (B2)--V   (A2)--V   (B2)--V   (A1)--V
     Eigenvalues --     0.26076   0.33524   0.42143   0.48975   0.64572
   1 1   C  1S          0.00000  -0.10514   0.00000  -0.06008   0.02334
   2        2S          0.00000   0.01304   0.00000   0.00559   0.16769
   3        2PX        -0.23153   0.00000   0.28093   0.00000   0.00000
   4        2PY         0.00000   0.07105   0.00000  -0.15603  -0.52374
   5        2PZ         0.00000   0.11799   0.00000  -0.11800  -0.05142
   6        3S          0.00000   2.90657   0.00000   2.61194   0.05029
   7        3PX        -0.77479   0.00000   1.52840   0.00000   0.00000
   8        3PY         0.00000  -0.53761   0.00000  -2.49062   0.91750
   9        3PZ         0.00000   0.84224   0.00000  -0.54903   0.08833
  10        4XX         0.00000   0.00058   0.00000   0.01971  -0.02472
  11        4YY         0.00000  -0.00660   0.00000  -0.00098   0.06675
  12        4ZZ         0.00000  -0.00874   0.00000  -0.00551  -0.00477
  13        4XY         0.01631   0.00000   0.01028   0.00000   0.00000
  14        4XZ         0.00803   0.00000   0.01283   0.00000   0.00000
  15        4YZ         0.00000   0.00564   0.00000  -0.01035   0.00204
  16 2   C  1S          0.00000   0.10514   0.00000   0.06008   0.02334
  17        2S          0.00000  -0.01304   0.00000  -0.00559   0.16769
  18        2PX        -0.23153   0.00000  -0.28093   0.00000   0.00000
  19        2PY         0.00000   0.07105   0.00000  -0.15603   0.52374
  20        2PZ         0.00000  -0.11799   0.00000   0.11800  -0.05142
  21        3S          0.00000  -2.90657   0.00000  -2.61194   0.05029
  22        3PX        -0.77479   0.00000  -1.52840   0.00000   0.00000
  23        3PY         0.00000  -0.53761   0.00000  -2.49062  -0.91750
  24        3PZ         0.00000  -0.84224   0.00000   0.54903   0.08833
  25        4XX         0.00000  -0.00058   0.00000  -0.01971  -0.02472
  26        4YY         0.00000   0.00660   0.00000   0.00098   0.06675
  27        4ZZ         0.00000   0.00874   0.00000   0.00551  -0.00477
  28        4XY        -0.01631   0.00000   0.01028   0.00000   0.00000
  29        4XZ         0.00803   0.00000  -0.01283   0.00000   0.00000
  30        4YZ         0.00000   0.00564   0.00000  -0.01035  -0.00204
  31 3   H  1S          0.05126   0.01442   0.01403   0.07229  -0.14641
  32        2S          0.99794  -1.22215  -1.48518   0.56519   0.10504
  33        3PX        -0.00343   0.00427   0.00538   0.00553   0.00366
  34        3PY        -0.00151   0.00316   0.00035  -0.00387   0.00949
  35        3PZ         0.00297   0.00108  -0.00009  -0.00479   0.00700
  36 4   H  1S         -0.05126   0.01442  -0.01403   0.07229  -0.14641
  37        2S         -0.99794  -1.22215   1.48518   0.56519   0.10504
  38        3PX        -0.00343  -0.00427   0.00538  -0.00553  -0.00366
  39        3PY         0.00151   0.00316  -0.00035  -0.00387   0.00949
  40        3PZ        -0.00297   0.00108   0.00009  -0.00479   0.00700
  41 5   H  1S          0.05126  -0.01442  -0.01403  -0.07229  -0.14641
  42        2S          0.99794   1.22215   1.48518  -0.56519   0.10504
  43        3PX        -0.00343  -0.00427  -0.00538  -0.00553   0.00366
  44        3PY         0.00151   0.00316   0.00035  -0.00387  -0.00949
  45        3PZ         0.00297  -0.00108   0.00009   0.00479   0.00700
  46 6   H  1S         -0.05126  -0.01442   0.01403  -0.07229  -0.14641
  47        2S         -0.99794   1.22215  -1.48518  -0.56519   0.10504
  48        3PX        -0.00343   0.00427  -0.00538   0.00553  -0.00366
  49        3PY        -0.00151   0.00316  -0.00035  -0.00387  -0.00949
  50        3PZ        -0.00297  -0.00108  -0.00009   0.00479   0.00700
                          16        17        18        19        20
                        (B1)--V   (A1)--V   (A2)--V   (B2)--V   (A1)--V
     Eigenvalues --     0.75817   0.76518   0.86631   0.86964   1.02605
   1 1   C  1S          0.00000   0.01356   0.00000  -0.01746  -0.06249
   2        2S          0.00000  -0.27506   0.00000   0.10369  -0.74730
   3        2PX        -0.50642   0.00000  -0.50765   0.00000   0.00000
   4        2PY         0.00000  -0.13245   0.00000   0.24812   0.13977
   5        2PZ         0.00000   0.68567   0.00000  -0.71928  -0.13250
   6        3S          0.00000   0.18051   0.00000   0.29093   1.46324
   7        3PX         0.85499   0.00000   2.09090   0.00000   0.00000
   8        3PY         0.00000   0.08822   0.00000  -0.24422   0.01939
   9        3PZ         0.00000  -0.64786   0.00000   1.17872   0.44719
  10        4XX         0.00000  -0.04000   0.00000  -0.00319  -0.18380
  11        4YY         0.00000  -0.03492   0.00000   0.06962  -0.07622
  12        4ZZ         0.00000  -0.03328   0.00000   0.01291   0.05819
  13        4XY        -0.00642   0.00000  -0.01205   0.00000   0.00000
  14        4XZ        -0.07144   0.00000  -0.05064   0.00000   0.00000
  15        4YZ         0.00000  -0.07359   0.00000  -0.02444  -0.08290
  16 2   C  1S          0.00000   0.01356   0.00000   0.01746  -0.06249
  17        2S          0.00000  -0.27506   0.00000  -0.10369  -0.74730
  18        2PX        -0.50642   0.00000   0.50765   0.00000   0.00000
  19        2PY         0.00000   0.13245   0.00000   0.24812  -0.13977
  20        2PZ         0.00000   0.68567   0.00000   0.71928  -0.13250
  21        3S          0.00000   0.18051   0.00000  -0.29093   1.46324
  22        3PX         0.85499   0.00000  -2.09090   0.00000   0.00000
  23        3PY         0.00000  -0.08822   0.00000  -0.24422  -0.01939
  24        3PZ         0.00000  -0.64786   0.00000  -1.17872   0.44719
  25        4XX         0.00000  -0.04000   0.00000   0.00319  -0.18380
  26        4YY         0.00000  -0.03492   0.00000  -0.06962  -0.07622
  27        4ZZ         0.00000  -0.03328   0.00000  -0.01291   0.05819
  28        4XY         0.00642   0.00000  -0.01205   0.00000   0.00000
  29        4XZ        -0.07144   0.00000   0.05064   0.00000   0.00000
  30        4YZ         0.00000   0.07359   0.00000  -0.02444   0.08290
  31 3   H  1S         -0.31408  -0.00040  -0.31860  -0.12605  -0.43771
  32        2S         -0.13512   0.10218  -0.55404  -0.07052  -0.28743
  33        3PX         0.02777  -0.01806   0.02791   0.00875  -0.03575
  34        3PY        -0.00149  -0.01760   0.03358   0.03044  -0.03076
  35        3PZ         0.00159  -0.00703  -0.00409  -0.00262   0.02853
  36 4   H  1S          0.31408  -0.00040   0.31860  -0.12605  -0.43771
  37        2S          0.13512   0.10218   0.55404  -0.07052  -0.28743
  38        3PX         0.02777   0.01806   0.02791  -0.00875   0.03575
  39        3PY         0.00149  -0.01760  -0.03358   0.03044  -0.03076
  40        3PZ        -0.00159  -0.00703   0.00409  -0.00262   0.02853
  41 5   H  1S         -0.31408  -0.00040   0.31860   0.12605  -0.43771
  42        2S         -0.13512   0.10218   0.55404   0.07052  -0.28743
  43        3PX         0.02777  -0.01806  -0.02791  -0.00875  -0.03575
  44        3PY         0.00149   0.01760   0.03358   0.03044   0.03076
  45        3PZ         0.00159  -0.00703   0.00409   0.00262   0.02853
  46 6   H  1S          0.31408  -0.00040  -0.31860   0.12605  -0.43771
  47        2S          0.13512   0.10218  -0.55404   0.07052  -0.28743
  48        3PX         0.02777   0.01806  -0.02791   0.00875   0.03575
  49        3PY        -0.00149   0.01760  -0.03358   0.03044   0.03076
  50        3PZ        -0.00159  -0.00703  -0.00409   0.00262   0.02853
                          21        22        23        24        25
                        (B1)--V   (B2)--V   (A1)--V   (A2)--V   (B2)--V
     Eigenvalues --     1.04107   1.09147   1.14368   1.19437   1.23361
   1 1   C  1S          0.00000  -0.05578   0.00741   0.00000   0.06072
   2        2S          0.00000  -0.01884  -1.00920   0.00000  -0.80682
   3        2PX         0.51139   0.00000   0.00000   0.59384   0.00000
   4        2PY         0.00000  -0.82898  -0.28412   0.00000   0.08045
   5        2PZ         0.00000  -0.26489  -0.23729   0.00000  -0.25558
   6        3S          0.00000   0.28251   1.94830   0.00000   1.55795
   7        3PX        -0.81654   0.00000   0.00000  -1.07517   0.00000
   8        3PY         0.00000   1.30119   0.39549   0.00000   0.12964
   9        3PZ         0.00000   0.90364   0.48820   0.00000   0.38924
  10        4XX         0.00000   0.05643   0.05032   0.00000   0.10304
  11        4YY         0.00000  -0.21380  -0.11586   0.00000   0.01378
  12        4ZZ         0.00000   0.07317  -0.03141   0.00000  -0.11447
  13        4XY        -0.19426   0.00000   0.00000  -0.03194   0.00000
  14        4XZ        -0.12311   0.00000   0.00000  -0.18236   0.00000
  15        4YZ         0.00000  -0.00569   0.08677   0.00000   0.02411
  16 2   C  1S          0.00000   0.05578   0.00741   0.00000  -0.06072
  17        2S          0.00000   0.01884  -1.00920   0.00000   0.80682
  18        2PX         0.51139   0.00000   0.00000  -0.59384   0.00000
  19        2PY         0.00000  -0.82898   0.28412   0.00000   0.08045
  20        2PZ         0.00000   0.26489  -0.23729   0.00000   0.25558
  21        3S          0.00000  -0.28251   1.94830   0.00000  -1.55795
  22        3PX        -0.81654   0.00000   0.00000   1.07517   0.00000
  23        3PY         0.00000   1.30119  -0.39549   0.00000   0.12964
  24        3PZ         0.00000  -0.90364   0.48820   0.00000  -0.38924
  25        4XX         0.00000  -0.05643   0.05032   0.00000  -0.10304
  26        4YY         0.00000   0.21380  -0.11586   0.00000  -0.01378
  27        4ZZ         0.00000  -0.07317  -0.03141   0.00000   0.11447
  28        4XY         0.19426   0.00000   0.00000  -0.03194   0.00000
  29        4XZ        -0.12311   0.00000   0.00000   0.18236   0.00000
  30        4YZ         0.00000  -0.00569  -0.08677   0.00000   0.02411
  31 3   H  1S         -0.43427  -0.00540   0.35067  -0.49275   0.50531
  32        2S          0.90955  -0.77294  -0.92678   1.08023  -0.87860
  33        3PX        -0.04796   0.02915   0.06295  -0.04917   0.09516
  34        3PY        -0.05507  -0.02642   0.00623  -0.02519   0.03307
  35        3PZ        -0.03814   0.03168   0.04005  -0.07396   0.00327
  36 4   H  1S          0.43427  -0.00540   0.35067   0.49275   0.50531
  37        2S         -0.90955  -0.77294  -0.92678  -1.08023  -0.87860
  38        3PX        -0.04796  -0.02915  -0.06295  -0.04917  -0.09516
  39        3PY         0.05507  -0.02642   0.00623   0.02519   0.03307
  40        3PZ         0.03814   0.03168   0.04005   0.07396   0.00327
  41 5   H  1S         -0.43427   0.00540   0.35067   0.49275  -0.50531
  42        2S          0.90955   0.77294  -0.92678  -1.08023   0.87860
  43        3PX        -0.04796  -0.02915   0.06295   0.04917  -0.09516
  44        3PY         0.05507  -0.02642  -0.00623  -0.02519   0.03307
  45        3PZ        -0.03814  -0.03168   0.04005   0.07396  -0.00327
  46 6   H  1S          0.43427   0.00540   0.35067  -0.49275  -0.50531
  47        2S         -0.90955   0.77294  -0.92678   1.08023   0.87860
  48        3PX        -0.04796   0.02915  -0.06295   0.04917   0.09516
  49        3PY        -0.05507  -0.02642  -0.00623   0.02519   0.03307
  50        3PZ         0.03814  -0.03168   0.04005  -0.07396  -0.00327
                          26        27        28        29        30
                        (B2)--V   (B1)--V   (A1)--V   (A1)--V   (A2)--V
     Eigenvalues --     1.43650   1.58361   1.60165   1.99425   2.11465
   1 1   C  1S         -0.08381   0.00000   0.00451  -0.04126   0.00000
   2        2S         -1.40148   0.00000   0.07493  -0.39102   0.00000
   3        2PX         0.00000   0.18860   0.00000   0.00000   0.00300
   4        2PY         0.03932   0.00000   0.01292   0.08166   0.00000
   5        2PZ         0.01245   0.00000   0.14979   0.07113   0.00000
   6        3S          6.51439   0.00000  -0.28769   0.78194   0.00000
   7        3PX         0.00000  -0.16774   0.00000   0.00000   0.44983
   8        3PY        -2.21523   0.00000  -0.13485  -0.01768   0.00000
   9        3PZ         0.61958   0.00000  -0.16123   0.25805   0.00000
  10        4XX        -0.26421   0.00000  -0.28934   0.27242   0.00000
  11        4YY         0.01197   0.00000   0.00976   0.06909   0.00000
  12        4ZZ         0.06193   0.00000   0.27024  -0.48551   0.00000
  13        4XY         0.00000   0.38549   0.00000   0.00000  -0.40342
  14        4XZ         0.00000  -0.31260   0.00000   0.00000   0.10436
  15        4YZ         0.00222   0.00000   0.40485   0.38612   0.00000
  16 2   C  1S          0.08381   0.00000   0.00451  -0.04126   0.00000
  17        2S          1.40148   0.00000   0.07493  -0.39102   0.00000
  18        2PX         0.00000   0.18860   0.00000   0.00000  -0.00300
  19        2PY         0.03932   0.00000  -0.01292  -0.08166   0.00000
  20        2PZ        -0.01245   0.00000   0.14979   0.07113   0.00000
  21        3S         -6.51439   0.00000  -0.28769   0.78194   0.00000
  22        3PX         0.00000  -0.16774   0.00000   0.00000  -0.44983
  23        3PY        -2.21523   0.00000   0.13485   0.01768   0.00000
  24        3PZ        -0.61958   0.00000  -0.16123   0.25805   0.00000
  25        4XX         0.26421   0.00000  -0.28934   0.27242   0.00000
  26        4YY        -0.01197   0.00000   0.00976   0.06909   0.00000
  27        4ZZ        -0.06193   0.00000   0.27024  -0.48551   0.00000
  28        4XY         0.00000  -0.38549   0.00000   0.00000  -0.40342
  29        4XZ         0.00000  -0.31260   0.00000   0.00000  -0.10436
  30        4YZ         0.00222   0.00000  -0.40485  -0.38612   0.00000
  31 3   H  1S         -0.32896  -0.09278   0.01542  -0.30168  -0.05895
  32        2S         -0.49527   0.20521   0.13631  -0.16743  -0.09960
  33        3PX        -0.04648  -0.01720  -0.11171  -0.02501   0.10220
  34        3PY         0.03488   0.16625   0.09182   0.01623  -0.34833
  35        3PZ         0.09490  -0.11947   0.11718  -0.12579   0.08050
  36 4   H  1S         -0.32896   0.09278   0.01542  -0.30168   0.05895
  37        2S         -0.49527  -0.20521   0.13631  -0.16743   0.09960
  38        3PX         0.04648  -0.01720   0.11171   0.02501   0.10220
  39        3PY         0.03488  -0.16625   0.09182   0.01623   0.34833
  40        3PZ         0.09490   0.11947   0.11718  -0.12579  -0.08050
  41 5   H  1S          0.32896  -0.09278   0.01542  -0.30168   0.05895
  42        2S          0.49527   0.20521   0.13631  -0.16743   0.09960
  43        3PX         0.04648  -0.01720  -0.11171  -0.02501  -0.10220
  44        3PY         0.03488  -0.16625  -0.09182  -0.01623  -0.34833
  45        3PZ        -0.09490  -0.11947   0.11718  -0.12579  -0.08050
  46 6   H  1S          0.32896   0.09278   0.01542  -0.30168  -0.05895
  47        2S          0.49527  -0.20521   0.13631  -0.16743  -0.09960
  48        3PX        -0.04648  -0.01720   0.11171   0.02501  -0.10220
  49        3PY         0.03488   0.16625  -0.09182  -0.01623   0.34833
  50        3PZ        -0.09490   0.11947   0.11718  -0.12579   0.08050
                          31        32        33        34        35
                        (B2)--V   (B1)--V   (B2)--V   (A2)--V   (A1)--V
     Eigenvalues --     2.18683   2.31907   2.37544   2.41373   2.42617
   1 1   C  1S         -0.07839   0.00000  -0.03290   0.00000  -0.02878
   2        2S         -0.76250   0.00000  -0.02333   0.00000  -0.41487
   3        2PX         0.00000  -0.02501   0.00000  -0.06744   0.00000
   4        2PY        -0.11436   0.00000  -0.26591   0.00000   0.29905
   5        2PZ         0.03061   0.00000  -0.02102   0.00000   0.00667
   6        3S          4.02725   0.00000   1.35321   0.00000   0.41713
   7        3PX         0.00000   0.22263   0.00000   0.78784   0.00000
   8        3PY        -1.15898   0.00000  -0.80917   0.00000  -0.43209
   9        3PZ         0.88452   0.00000  -0.15510   0.00000   0.04856
  10        4XX         0.32734   0.00000  -0.00878   0.00000  -0.36713
  11        4YY         0.06782   0.00000   0.07151   0.00000   0.57891
  12        4ZZ        -0.48366   0.00000  -0.11995   0.00000  -0.31284
  13        4XY         0.00000   0.33992   0.00000  -0.02076   0.00000
  14        4XZ         0.00000   0.41853   0.00000   0.27073   0.00000
  15        4YZ        -0.11682   0.00000   0.47744   0.00000  -0.09966
  16 2   C  1S          0.07839   0.00000   0.03290   0.00000  -0.02878
  17        2S          0.76250   0.00000   0.02333   0.00000  -0.41487
  18        2PX         0.00000  -0.02501   0.00000   0.06744   0.00000
  19        2PY        -0.11436   0.00000  -0.26591   0.00000  -0.29905
  20        2PZ        -0.03061   0.00000   0.02102   0.00000   0.00667
  21        3S         -4.02725   0.00000  -1.35321   0.00000   0.41713
  22        3PX         0.00000   0.22263   0.00000  -0.78784   0.00000
  23        3PY        -1.15898   0.00000  -0.80917   0.00000   0.43209
  24        3PZ        -0.88452   0.00000   0.15510   0.00000   0.04856
  25        4XX        -0.32734   0.00000   0.00878   0.00000  -0.36713
  26        4YY        -0.06782   0.00000  -0.07151   0.00000   0.57891
  27        4ZZ         0.48366   0.00000   0.11995   0.00000  -0.31284
  28        4XY         0.00000  -0.33992   0.00000  -0.02076   0.00000
  29        4XZ         0.00000   0.41853   0.00000  -0.27073   0.00000
  30        4YZ        -0.11682   0.00000   0.47744   0.00000   0.09966
  31 3   H  1S         -0.43038  -0.37790  -0.06863  -0.26322   0.14903
  32        2S         -0.36352   0.09212   0.05574  -0.12414  -0.18368
  33        3PX         0.07462  -0.19606  -0.09546  -0.35219   0.07843
  34        3PY        -0.05421  -0.11388   0.35742   0.01467   0.16878
  35        3PZ        -0.22835  -0.01780  -0.12576   0.27643   0.02265
  36 4   H  1S         -0.43038   0.37790  -0.06863   0.26322   0.14903
  37        2S         -0.36352  -0.09212   0.05574   0.12414  -0.18368
  38        3PX        -0.07462  -0.19606   0.09546  -0.35219  -0.07843
  39        3PY        -0.05421   0.11388   0.35742  -0.01467   0.16878
  40        3PZ        -0.22835   0.01780  -0.12576  -0.27643   0.02265
  41 5   H  1S          0.43038  -0.37790   0.06863   0.26322   0.14903
  42        2S          0.36352   0.09212  -0.05574   0.12414  -0.18368
  43        3PX        -0.07462  -0.19606   0.09546   0.35219   0.07843
  44        3PY        -0.05421   0.11388   0.35742   0.01467  -0.16878
  45        3PZ         0.22835  -0.01780   0.12576  -0.27643   0.02265
  46 6   H  1S          0.43038   0.37790   0.06863  -0.26322   0.14903
  47        2S          0.36352  -0.09212  -0.05574  -0.12414  -0.18368
  48        3PX         0.07462  -0.19606  -0.09546   0.35219  -0.07843
  49        3PY        -0.05421  -0.11388   0.35742  -0.01467  -0.16878
  50        3PZ         0.22835   0.01780   0.12576   0.27643   0.02265
                          36        37        38        39        40
                        (B1)--V   (A2)--V   (B1)--V   (A1)--V   (B2)--V
     Eigenvalues --     2.46366   2.68090   2.75987   2.79187   2.91508
   1 1   C  1S          0.00000   0.00000   0.00000   0.01013  -0.03877
   2        2S          0.00000   0.00000   0.00000  -0.22667   0.28235
   3        2PX        -0.02414  -0.19555  -0.13120   0.00000   0.00000
   4        2PY         0.00000   0.00000   0.00000  -0.07243  -0.43088
   5        2PZ         0.00000   0.00000   0.00000  -0.00502   0.23522
   6        3S          0.00000   0.00000   0.00000   0.08006   1.17799
   7        3PX         0.22339  -0.02366   0.12064   0.00000   0.00000
   8        3PY         0.00000   0.00000   0.00000  -0.18132  -0.54376
   9        3PZ         0.00000   0.00000   0.00000   0.15727   0.24325
  10        4XX         0.00000   0.00000   0.00000   0.03614  -0.33461
  11        4YY         0.00000   0.00000   0.00000  -0.18348   0.49675
  12        4ZZ         0.00000   0.00000   0.00000   0.34442  -0.03009
  13        4XY        -0.06018   0.06789  -0.31344   0.00000   0.00000
  14        4XZ        -0.13202   0.49039   0.33545   0.00000   0.00000
  15        4YZ         0.00000   0.00000   0.00000  -0.07887  -0.51346
  16 2   C  1S          0.00000   0.00000   0.00000   0.01013   0.03877
  17        2S          0.00000   0.00000   0.00000  -0.22667  -0.28235
  18        2PX        -0.02414   0.19555  -0.13120   0.00000   0.00000
  19        2PY         0.00000   0.00000   0.00000   0.07243  -0.43088
  20        2PZ         0.00000   0.00000   0.00000  -0.00502  -0.23522
  21        3S          0.00000   0.00000   0.00000   0.08006  -1.17799
  22        3PX         0.22339   0.02366   0.12064   0.00000   0.00000
  23        3PY         0.00000   0.00000   0.00000   0.18132  -0.54376
  24        3PZ         0.00000   0.00000   0.00000   0.15727  -0.24325
  25        4XX         0.00000   0.00000   0.00000   0.03614   0.33461
  26        4YY         0.00000   0.00000   0.00000  -0.18348  -0.49675
  27        4ZZ         0.00000   0.00000   0.00000   0.34442   0.03009
  28        4XY         0.06018   0.06789   0.31344   0.00000   0.00000
  29        4XZ        -0.13202  -0.49039   0.33545   0.00000   0.00000
  30        4YZ         0.00000   0.00000   0.00000   0.07887  -0.51346
  31 3   H  1S         -0.00256  -0.20036  -0.07232  -0.05160   0.03204
  32        2S         -0.10599   0.25580   0.00273  -0.02360  -0.18866
  33        3PX        -0.30808  -0.03134  -0.05689   0.02708   0.21282
  34        3PY         0.21036  -0.07066   0.40030   0.41847   0.27575
  35        3PZ         0.35654  -0.38024  -0.26453  -0.32676  -0.08058
  36 4   H  1S          0.00256   0.20036   0.07232  -0.05160   0.03204
  37        2S          0.10599  -0.25580  -0.00273  -0.02360  -0.18866
  38        3PX        -0.30808  -0.03134  -0.05689  -0.02708  -0.21282
  39        3PY        -0.21036   0.07066  -0.40030   0.41847   0.27575
  40        3PZ        -0.35654   0.38024   0.26453  -0.32676  -0.08058
  41 5   H  1S         -0.00256   0.20036  -0.07232  -0.05160  -0.03204
  42        2S         -0.10599  -0.25580   0.00273  -0.02360   0.18866
  43        3PX        -0.30808   0.03134  -0.05689   0.02708  -0.21282
  44        3PY        -0.21036  -0.07066  -0.40030  -0.41847   0.27575
  45        3PZ         0.35654   0.38024  -0.26453  -0.32676   0.08058
  46 6   H  1S          0.00256  -0.20036   0.07232  -0.05160  -0.03204
  47        2S          0.10599   0.25580  -0.00273  -0.02360   0.18866
  48        3PX        -0.30808   0.03134  -0.05689  -0.02708   0.21282
  49        3PY         0.21036   0.07066   0.40030  -0.41847   0.27575
  50        3PZ        -0.35654  -0.38024   0.26453  -0.32676   0.08058
                          41        42        43        44        45
                        (A1)--V   (B2)--V   (B2)--V   (A2)--V   (A1)--V
     Eigenvalues --     3.02991   3.12363   3.26905   3.28084   3.59069
   1 1   C  1S          0.00678  -0.04502  -0.01055   0.00000  -0.04207
   2        2S         -0.01590   0.47217   0.03667   0.00000   0.45047
   3        2PX         0.00000   0.00000   0.00000  -0.25028   0.00000
   4        2PY        -0.02206  -0.50542  -0.10846   0.00000   0.19040
   5        2PZ        -0.06801  -0.00039  -0.01449   0.00000   0.40717
   6        3S         -0.19985   0.76527   0.28719   0.00000   0.46702
   7        3PX         0.00000   0.00000   0.00000  -0.42239   0.00000
   8        3PY        -0.18384  -0.50101   0.14892   0.00000   0.16513
   9        3PZ        -0.12626  -0.30870   0.22903   0.00000   0.15415
  10        4XX         0.46287  -0.09091  -0.44557   0.00000   0.47070
  11        4YY        -0.09975   0.79082   0.32310   0.00000  -0.29104
  12        4ZZ        -0.28232  -0.71879   0.24759   0.00000  -0.00146
  13        4XY         0.00000   0.00000   0.00000   0.78564   0.00000
  14        4XZ         0.00000   0.00000   0.00000  -0.28118   0.00000
  15        4YZ        -0.23177   0.22592   0.54334   0.00000   0.23621
  16 2   C  1S          0.00678   0.04502   0.01055   0.00000  -0.04207
  17        2S         -0.01590  -0.47217  -0.03667   0.00000   0.45047
  18        2PX         0.00000   0.00000   0.00000   0.25028   0.00000
  19        2PY         0.02206  -0.50542  -0.10846   0.00000  -0.19040
  20        2PZ        -0.06801   0.00039   0.01449   0.00000   0.40717
  21        3S         -0.19985  -0.76527  -0.28719   0.00000   0.46702
  22        3PX         0.00000   0.00000   0.00000   0.42239   0.00000
  23        3PY         0.18384  -0.50101   0.14892   0.00000  -0.16513
  24        3PZ        -0.12626   0.30870  -0.22903   0.00000   0.15415
  25        4XX         0.46287   0.09091   0.44557   0.00000   0.47070
  26        4YY        -0.09975  -0.79082  -0.32310   0.00000  -0.29104
  27        4ZZ        -0.28232   0.71879  -0.24759   0.00000  -0.00146
  28        4XY         0.00000   0.00000   0.00000   0.78564   0.00000
  29        4XZ         0.00000   0.00000   0.00000   0.28118   0.00000
  30        4YZ         0.23177   0.22592   0.54334   0.00000  -0.23621
  31 3   H  1S         -0.02590  -0.00853  -0.04472   0.02186  -0.39243
  32        2S          0.10524   0.06755  -0.16861   0.27049  -0.25579
  33        3PX        -0.29777  -0.02214   0.34852  -0.04232   0.57622
  34        3PY         0.28475  -0.10652  -0.24691  -0.40341   0.19880
  35        3PZ         0.32861   0.32950  -0.22201   0.05733   0.32431
  36 4   H  1S         -0.02590  -0.00853  -0.04472  -0.02186  -0.39243
  37        2S          0.10524   0.06755  -0.16861  -0.27049  -0.25579
  38        3PX         0.29777   0.02214  -0.34852  -0.04232  -0.57622
  39        3PY         0.28475  -0.10652  -0.24691   0.40341   0.19880
  40        3PZ         0.32861   0.32950  -0.22201  -0.05733   0.32431
  41 5   H  1S         -0.02590   0.00853   0.04472  -0.02186  -0.39243
  42        2S          0.10524  -0.06755   0.16861  -0.27049  -0.25579
  43        3PX        -0.29777   0.02214  -0.34852   0.04232   0.57622
  44        3PY        -0.28475  -0.10652  -0.24691  -0.40341  -0.19880
  45        3PZ         0.32861  -0.32950   0.22201  -0.05733   0.32431
  46 6   H  1S         -0.02590   0.00853   0.04472   0.02186  -0.39243
  47        2S          0.10524  -0.06755   0.16861   0.27049  -0.25579
  48        3PX         0.29777  -0.02214   0.34852   0.04232  -0.57622
  49        3PY        -0.28475  -0.10652  -0.24691   0.40341  -0.19880
  50        3PZ         0.32861  -0.32950   0.22201   0.05733   0.32431
                          46        47        48        49        50
                        (B2)--V   (B1)--V   (A2)--V   (A1)--V   (B2)--V
     Eigenvalues --     3.71169   3.74378   3.91869   4.61652   4.90600
   1 1   C  1S          0.08922   0.00000   0.00000  -0.33679  -0.34659
   2        2S         -0.37619   0.00000   0.00000   2.14265   1.88107
   3        2PX         0.00000   0.67501   0.63191   0.00000   0.00000
   4        2PY        -0.61036   0.00000   0.00000  -0.13072   0.22033
   5        2PZ        -0.34553   0.00000   0.00000  -0.15371  -0.20420
   6        3S         -0.66959   0.00000   0.00000   0.96862   2.57978
   7        3PX         0.00000   0.34535   0.53385   0.00000   0.00000
   8        3PY        -0.31662   0.00000   0.00000  -0.00272  -0.61211
   9        3PZ        -0.31097   0.00000   0.00000   0.15357   0.28404
  10        4XX        -0.51032   0.00000   0.00000  -1.44162  -1.56419
  11        4YY         0.87230   0.00000   0.00000  -1.23252  -1.58367
  12        4ZZ         0.12300   0.00000   0.00000  -1.33431  -1.31499
  13        4XY         0.00000   0.39800   0.55360   0.00000   0.00000
  14        4XZ         0.00000   0.67034   0.79423   0.00000   0.00000
  15        4YZ        -0.26279   0.00000   0.00000  -0.06217  -0.11060
  16 2   C  1S         -0.08922   0.00000   0.00000  -0.33679   0.34659
  17        2S          0.37619   0.00000   0.00000   2.14265  -1.88107
  18        2PX         0.00000   0.67501  -0.63191   0.00000   0.00000
  19        2PY        -0.61036   0.00000   0.00000   0.13072   0.22033
  20        2PZ         0.34553   0.00000   0.00000  -0.15371   0.20420
  21        3S          0.66959   0.00000   0.00000   0.96862  -2.57978
  22        3PX         0.00000   0.34535  -0.53385   0.00000   0.00000
  23        3PY        -0.31662   0.00000   0.00000   0.00272  -0.61211
  24        3PZ         0.31097   0.00000   0.00000   0.15357  -0.28404
  25        4XX         0.51032   0.00000   0.00000  -1.44162   1.56419
  26        4YY        -0.87230   0.00000   0.00000  -1.23252   1.58367
  27        4ZZ        -0.12300   0.00000   0.00000  -1.33431   1.31499
  28        4XY         0.00000  -0.39800   0.55360   0.00000   0.00000
  29        4XZ         0.00000   0.67034  -0.79423   0.00000   0.00000
  30        4YZ        -0.26279   0.00000   0.00000   0.06217  -0.11060
  31 3   H  1S          0.38955  -0.49910  -0.53992   0.18099   0.19457
  32        2S          0.42886  -0.29141  -0.34250  -0.28223  -0.30107
  33        3PX        -0.49965   0.55582   0.57483  -0.14309  -0.20761
  34        3PY        -0.19617   0.24991   0.16185   0.00115  -0.09849
  35        3PZ        -0.33407   0.36943   0.35123  -0.10944  -0.17878
  36 4   H  1S          0.38955   0.49910   0.53992   0.18099   0.19457
  37        2S          0.42886   0.29141   0.34250  -0.28223  -0.30107
  38        3PX         0.49965   0.55582   0.57483   0.14309   0.20761
  39        3PY        -0.19617  -0.24991  -0.16185   0.00115  -0.09849
  40        3PZ        -0.33407  -0.36943  -0.35123  -0.10944  -0.17878
  41 5   H  1S         -0.38955  -0.49910   0.53992   0.18099  -0.19457
  42        2S         -0.42886  -0.29141   0.34250  -0.28223   0.30107
  43        3PX         0.49965   0.55582  -0.57483  -0.14309   0.20761
  44        3PY        -0.19617  -0.24991   0.16185  -0.00115  -0.09849
  45        3PZ         0.33407   0.36943  -0.35123  -0.10944   0.17878
  46 6   H  1S         -0.38955   0.49910  -0.53992   0.18099  -0.19457
  47        2S         -0.42886   0.29141  -0.34250  -0.28223   0.30107
  48        3PX        -0.49965   0.55582  -0.57483   0.14309  -0.20761
  49        3PY        -0.19617   0.24991  -0.16185  -0.00115  -0.09849
  50        3PZ         0.33407  -0.36943   0.35123  -0.10944   0.17878
     Density Matrix:
                           1         2         3         4         5
   1 1   C  1S          2.06244
   2        2S         -0.09500   0.28708
   3        2PX        -0.00000   0.00000   0.38540
   4        2PY         0.00392  -0.01337  -0.00000   0.43581
   5        2PZ        -0.00478   0.00659  -0.00000   0.00170   0.25727
   6        3S         -0.17141   0.26923  -0.00000   0.07928  -0.03161
   7        3PX         0.00000  -0.00000   0.18110   0.00000   0.00000
   8        3PY        -0.00389   0.01316   0.00000   0.17658  -0.03343
   9        3PZ         0.00357  -0.01519   0.00000  -0.06053   0.19761
  10        4XX        -0.00453   0.00119  -0.00000   0.02268   0.00425
  11        4YY        -0.00411   0.00196   0.00000  -0.02554  -0.00483
  12        4ZZ        -0.00054  -0.00775  -0.00000   0.00737   0.00137
  13        4XY         0.00000  -0.00000   0.01262   0.00000   0.00000
  14        4XZ         0.00000  -0.00000   0.02505   0.00000   0.00000
  15        4YZ        -0.00355   0.00737   0.00000   0.01254  -0.01632
  16 2   C  1S          0.01865  -0.03690  -0.00000   0.07592   0.03051
  17        2S         -0.03690   0.06482   0.00000  -0.15071  -0.06265
  18        2PX         0.00000  -0.00000   0.00587   0.00000  -0.00000
  19        2PY        -0.07592   0.15071   0.00000  -0.35030   0.04139
  20        2PZ         0.03051  -0.06265   0.00000  -0.04139   0.23555
  21        3S          0.00573   0.00883   0.00000  -0.08357  -0.11367
  22        3PX         0.00000  -0.00000  -0.03325   0.00000  -0.00000
  23        3PY        -0.00704   0.02542   0.00000  -0.15273   0.04546
  24        3PZ         0.02293  -0.04396   0.00000  -0.07852   0.18854
  25        4XX         0.00410  -0.00990  -0.00000   0.01572   0.00074
  26        4YY        -0.00826   0.01514   0.00000  -0.01738  -0.00072
  27        4ZZ         0.00225  -0.00499  -0.00000   0.00901   0.00220
  28        4XY         0.00000  -0.00000   0.01556   0.00000   0.00000
  29        4XZ        -0.00000  -0.00000  -0.00046   0.00000  -0.00000
  30        4YZ         0.00008   0.00034   0.00000  -0.00775   0.01874
  31 3   H  1S         -0.05888   0.10966   0.21774   0.10481   0.07002
  32        2S         -0.01778   0.04185   0.19933   0.11032   0.02627
  33        3PX         0.00456  -0.00820  -0.00546  -0.00432  -0.00491
  34        3PY         0.00144  -0.00283  -0.00447   0.00702  -0.00407
  35        3PZ         0.00359  -0.00619  -0.00718  -0.00373   0.00219
  36 4   H  1S         -0.05888   0.10966  -0.21774   0.10481   0.07002
  37        2S         -0.01778   0.04185  -0.19933   0.11032   0.02627
  38        3PX        -0.00456   0.00820  -0.00546   0.00432   0.00491
  39        3PY         0.00144  -0.00283   0.00447   0.00702  -0.00407
  40        3PZ         0.00359  -0.00619   0.00718  -0.00373   0.00219
  41 5   H  1S          0.01301  -0.02915  -0.02172   0.01840   0.02647
  42        2S          0.01486  -0.03166  -0.04785   0.06466   0.00325
  43        3PX        -0.00044   0.00073   0.00041   0.00125  -0.00211
  44        3PY        -0.00065   0.00175   0.00194  -0.00770   0.00373
  45        3PZ         0.00016  -0.00052   0.00039  -0.00019   0.00397
  46 6   H  1S          0.01301  -0.02915   0.02172   0.01840   0.02647
  47        2S          0.01486  -0.03166   0.04785   0.06466   0.00325
  48        3PX         0.00044  -0.00073   0.00041  -0.00125   0.00211
  49        3PY        -0.00065   0.00175  -0.00194  -0.00770   0.00373
  50        3PZ         0.00016  -0.00052  -0.00039  -0.00019   0.00397
                           6         7         8         9        10
   6        3S          0.28576
   7        3PX        -0.00000   0.08846
   8        3PY         0.05125  -0.00000   0.08007
   9        3PZ        -0.05475   0.00000  -0.05368   0.16302
  10        4XX         0.00569  -0.00000   0.00859  -0.00000   0.00128
  11        4YY        -0.00342   0.00000  -0.00908  -0.00049  -0.00142
  12        4ZZ        -0.00582  -0.00000   0.00224   0.00062   0.00037
  13        4XY         0.00000   0.00740   0.00000   0.00000   0.00000
  14        4XZ        -0.00000   0.01185   0.00000   0.00000  -0.00000
  15        4YZ         0.01240   0.00000   0.00761  -0.01486   0.00045
  16 2   C  1S          0.00573  -0.00000   0.00704   0.02293   0.00410
  17        2S          0.00883   0.00000  -0.02542  -0.04396  -0.00990
  18        2PX        -0.00000  -0.03325   0.00000  -0.00000   0.00000
  19        2PY         0.08357   0.00000  -0.15273   0.07852  -0.01572
  20        2PZ        -0.11367   0.00000  -0.04546   0.18854   0.00074
  21        3S         -0.02519  -0.00000   0.00601  -0.08910  -0.00762
  22        3PX         0.00000  -0.03259   0.00000  -0.00000   0.00000
  23        3PY        -0.00601   0.00000  -0.07337   0.05868  -0.00667
  24        3PZ        -0.08910   0.00000  -0.05868   0.15922  -0.00147
  25        4XX        -0.00762  -0.00000   0.00667  -0.00147   0.00071
  26        4YY         0.01205   0.00000  -0.00679   0.00122  -0.00076
  27        4ZZ        -0.00277  -0.00000   0.00271   0.00096   0.00050
  28        4XY        -0.00000   0.00851   0.00000  -0.00000  -0.00000
  29        4XZ         0.00000  -0.00256   0.00000  -0.00000   0.00000
  30        4YZ        -0.00329   0.00000  -0.00627   0.01587  -0.00006
  31 3   H  1S          0.11701   0.10465   0.04075   0.03039   0.00732
  32        2S          0.05893   0.09842   0.04465   0.00091   0.00642
  33        3PX        -0.00804  -0.00261  -0.00168  -0.00252  -0.00036
  34        3PY        -0.00066  -0.00193   0.00325  -0.00395   0.00028
  35        3PZ        -0.00708  -0.00342  -0.00222   0.00270  -0.00020
  36 4   H  1S          0.11701  -0.10465   0.04075   0.03039   0.00732
  37        2S          0.05893  -0.09842   0.04465   0.00091   0.00642
  38        3PX         0.00804  -0.00261   0.00168   0.00252   0.00036
  39        3PY        -0.00066   0.00193   0.00325  -0.00395   0.00028
  40        3PZ        -0.00708   0.00342  -0.00222   0.00270  -0.00020
  41 5   H  1S         -0.04754  -0.03058   0.01664   0.01222   0.00029
  42        2S         -0.02792  -0.04118   0.03189  -0.00868   0.00271
  43        3PX         0.00257   0.00070  -0.00012  -0.00135   0.00010
  44        3PY        -0.00063   0.00050  -0.00343   0.00380  -0.00034
  45        3PZ        -0.00033   0.00085  -0.00124   0.00344   0.00009
  46 6   H  1S         -0.04754   0.03058   0.01664   0.01222   0.00029
  47        2S         -0.02792   0.04118   0.03189  -0.00868   0.00271
  48        3PX        -0.00257   0.00070   0.00012   0.00135  -0.00010
  49        3PY        -0.00063  -0.00050  -0.00343   0.00380  -0.00034
  50        3PZ        -0.00033  -0.00085  -0.00124   0.00344   0.00009
                          11        12        13        14        15
  11        4YY         0.00171
  12        4ZZ        -0.00050   0.00034
  13        4XY        -0.00000   0.00000   0.00106
  14        4XZ         0.00000   0.00000   0.00085   0.00163
  15        4YZ        -0.00044  -0.00008   0.00000  -0.00000   0.00165
  16 2   C  1S         -0.00826   0.00225   0.00000   0.00000  -0.00008
  17        2S          0.01514  -0.00499  -0.00000   0.00000  -0.00034
  18        2PX        -0.00000   0.00000  -0.01556  -0.00046   0.00000
  19        2PY         0.01738  -0.00901  -0.00000   0.00000  -0.00775
  20        2PZ        -0.00072   0.00220   0.00000   0.00000  -0.01874
  21        3S          0.01205  -0.00277  -0.00000  -0.00000   0.00329
  22        3PX        -0.00000   0.00000  -0.00851  -0.00256   0.00000
  23        3PY         0.00679  -0.00271  -0.00000   0.00000  -0.00627
  24        3PZ         0.00122   0.00096  -0.00000   0.00000  -0.01587
  25        4XX        -0.00076   0.00050  -0.00000  -0.00000   0.00006
  26        4YY         0.00093  -0.00066   0.00000   0.00000   0.00002
  27        4ZZ        -0.00066   0.00030   0.00000  -0.00000   0.00001
  28        4XY         0.00000   0.00000   0.00104   0.00104   0.00000
  29        4XZ        -0.00000   0.00000  -0.00104  -0.00008   0.00000
  30        4YZ        -0.00002  -0.00001  -0.00000   0.00000  -0.00138
  31 3   H  1S         -0.00689  -0.00076   0.00815   0.01421   0.00177
  32        2S         -0.00666   0.00082   0.00861   0.01307   0.00278
  33        3PX         0.00030   0.00012  -0.00020  -0.00036  -0.00005
  34        3PY        -0.00034   0.00016  -0.00007  -0.00029   0.00039
  35        3PZ         0.00015   0.00011  -0.00026  -0.00047  -0.00043
  36 4   H  1S         -0.00689  -0.00076  -0.00815  -0.01421   0.00177
  37        2S         -0.00666   0.00082  -0.00861  -0.01307   0.00278
  38        3PX        -0.00030  -0.00012  -0.00020  -0.00036   0.00005
  39        3PY        -0.00034   0.00016   0.00007   0.00029   0.00039
  40        3PZ         0.00015   0.00011   0.00026   0.00047  -0.00043
  41 5   H  1S          0.00136   0.00090  -0.00963  -0.00189  -0.00307
  42        2S         -0.00230   0.00171  -0.00975  -0.00355   0.00022
  43        3PX        -0.00023   0.00001   0.00024   0.00004   0.00026
  44        3PY         0.00041  -0.00015  -0.00012   0.00012  -0.00043
  45        3PZ        -0.00019   0.00005   0.00031   0.00004  -0.00023
  46 6   H  1S          0.00136   0.00090   0.00963   0.00189  -0.00307
  47        2S         -0.00230   0.00171   0.00975   0.00355   0.00022
  48        3PX         0.00023  -0.00001   0.00024   0.00004  -0.00026
  49        3PY         0.00041  -0.00015   0.00012  -0.00012  -0.00043
  50        3PZ        -0.00019   0.00005  -0.00031  -0.00004  -0.00023
                          16        17        18        19        20
  16 2   C  1S          2.06244
  17        2S         -0.09500   0.28708
  18        2PX         0.00000  -0.00000   0.38540
  19        2PY        -0.00392   0.01337  -0.00000   0.43581
  20        2PZ        -0.00478   0.00659   0.00000  -0.00170   0.25727
  21        3S         -0.17141   0.26923   0.00000  -0.07928  -0.03161
  22        3PX        -0.00000   0.00000   0.18110   0.00000  -0.00000
  23        3PY         0.00389  -0.01316   0.00000   0.17658   0.03343
  24        3PZ         0.00357  -0.01519  -0.00000   0.06053   0.19761
  25        4XX        -0.00453   0.00119   0.00000  -0.02268   0.00425
  26        4YY        -0.00411   0.00196  -0.00000   0.02554  -0.00483
  27        4ZZ        -0.00054  -0.00775   0.00000  -0.00737   0.00137
  28        4XY         0.00000  -0.00000  -0.01262  -0.00000   0.00000
  29        4XZ        -0.00000   0.00000   0.02505   0.00000  -0.00000
  30        4YZ         0.00355  -0.00737   0.00000   0.01254   0.01632
  31 3   H  1S          0.01301  -0.02915  -0.02172  -0.01840   0.02647
  32        2S          0.01486  -0.03166  -0.04785  -0.06466   0.00325
  33        3PX        -0.00044   0.00073   0.00041  -0.00125  -0.00211
  34        3PY         0.00065  -0.00175  -0.00194  -0.00770  -0.00373
  35        3PZ         0.00016  -0.00052   0.00039   0.00019   0.00397
  36 4   H  1S          0.01301  -0.02915   0.02172  -0.01840   0.02647
  37        2S          0.01486  -0.03166   0.04785  -0.06466   0.00325
  38        3PX         0.00044  -0.00073   0.00041   0.00125   0.00211
  39        3PY         0.00065  -0.00175   0.00194  -0.00770  -0.00373
  40        3PZ         0.00016  -0.00052  -0.00039   0.00019   0.00397
  41 5   H  1S         -0.05888   0.10966   0.21774  -0.10481   0.07002
  42        2S         -0.01778   0.04185   0.19933  -0.11032   0.02627
  43        3PX         0.00456  -0.00820  -0.00546   0.00432  -0.00491
  44        3PY        -0.00144   0.00283   0.00447   0.00702   0.00407
  45        3PZ         0.00359  -0.00619  -0.00718   0.00373   0.00219
  46 6   H  1S         -0.05888   0.10966  -0.21774  -0.10481   0.07002
  47        2S         -0.01778   0.04185  -0.19933  -0.11032   0.02627
  48        3PX        -0.00456   0.00820  -0.00546  -0.00432   0.00491
  49        3PY        -0.00144   0.00283  -0.00447   0.00702   0.00407
  50        3PZ         0.00359  -0.00619   0.00718   0.00373   0.00219
                          21        22        23        24        25
  21        3S          0.28576
  22        3PX         0.00000   0.08846
  23        3PY        -0.05125  -0.00000   0.08007
  24        3PZ        -0.05475  -0.00000   0.05368   0.16302
  25        4XX         0.00569   0.00000  -0.00859  -0.00000   0.00128
  26        4YY        -0.00342  -0.00000   0.00908  -0.00049  -0.00142
  27        4ZZ        -0.00582   0.00000  -0.00224   0.00062   0.00037
  28        4XY         0.00000  -0.00740  -0.00000   0.00000   0.00000
  29        4XZ         0.00000   0.01185   0.00000  -0.00000   0.00000
  30        4YZ        -0.01240   0.00000   0.00761   0.01486  -0.00045
  31 3   H  1S         -0.04754  -0.03058  -0.01664   0.01222   0.00029
  32        2S         -0.02792  -0.04118  -0.03189  -0.00868   0.00271
  33        3PX         0.00257   0.00070   0.00012  -0.00135   0.00010
  34        3PY         0.00063  -0.00050  -0.00343  -0.00380   0.00034
  35        3PZ        -0.00033   0.00085   0.00124   0.00344   0.00009
  36 4   H  1S         -0.04754   0.03058  -0.01664   0.01222   0.00029
  37        2S         -0.02792   0.04118  -0.03189  -0.00868   0.00271
  38        3PX        -0.00257   0.00070  -0.00012   0.00135  -0.00010
  39        3PY         0.00063   0.00050  -0.00343  -0.00380   0.00034
  40        3PZ        -0.00033  -0.00085   0.00124   0.00344   0.00009
  41 5   H  1S          0.11701   0.10465  -0.04075   0.03039   0.00732
  42        2S          0.05893   0.09842  -0.04465   0.00091   0.00642
  43        3PX        -0.00804  -0.00261   0.00168  -0.00252  -0.00036
  44        3PY         0.00066   0.00193   0.00325   0.00395  -0.00028
  45        3PZ        -0.00708  -0.00342   0.00222   0.00270  -0.00020
  46 6   H  1S          0.11701  -0.10465  -0.04075   0.03039   0.00732
  47        2S          0.05893  -0.09842  -0.04465   0.00091   0.00642
  48        3PX         0.00804  -0.00261  -0.00168   0.00252   0.00036
  49        3PY         0.00066  -0.00193   0.00325   0.00395  -0.00028
  50        3PZ        -0.00708   0.00342   0.00222   0.00270  -0.00020
                          26        27        28        29        30
  26        4YY         0.00171
  27        4ZZ        -0.00050   0.00034
  28        4XY        -0.00000   0.00000   0.00106
  29        4XZ        -0.00000  -0.00000  -0.00085   0.00163
  30        4YZ         0.00044   0.00008  -0.00000  -0.00000   0.00165
  31 3   H  1S          0.00136   0.00090   0.00963  -0.00189   0.00307
  32        2S         -0.00230   0.00171   0.00975  -0.00355  -0.00022
  33        3PX        -0.00023   0.00001  -0.00024   0.00004  -0.00026
  34        3PY        -0.00041   0.00015  -0.00012  -0.00012  -0.00043
  35        3PZ        -0.00019   0.00005  -0.00031   0.00004   0.00023
  36 4   H  1S          0.00136   0.00090  -0.00963   0.00189   0.00307
  37        2S         -0.00230   0.00171  -0.00975   0.00355  -0.00022
  38        3PX         0.00023  -0.00001  -0.00024   0.00004   0.00026
  39        3PY        -0.00041   0.00015   0.00012   0.00012  -0.00043
  40        3PZ        -0.00019   0.00005   0.00031  -0.00004   0.00023
  41 5   H  1S         -0.00689  -0.00076  -0.00815   0.01421  -0.00177
  42        2S         -0.00666   0.00082  -0.00861   0.01307  -0.00278
  43        3PX         0.00030   0.00012   0.00020  -0.00036   0.00005
  44        3PY         0.00034  -0.00016  -0.00007   0.00029   0.00039
  45        3PZ         0.00015   0.00011   0.00026  -0.00047   0.00043
  46 6   H  1S         -0.00689  -0.00076   0.00815  -0.01421  -0.00177
  47        2S         -0.00666   0.00082   0.00861  -0.01307  -0.00278
  48        3PX        -0.00030  -0.00012   0.00020  -0.00036  -0.00005
  49        3PY         0.00034  -0.00016   0.00007  -0.00029   0.00039
  50        3PZ         0.00015   0.00011  -0.00026   0.00047   0.00043
                          31        32        33        34        35
  31 3   H  1S          0.21199
  32        2S          0.16676   0.14732
  33        3PX        -0.00868  -0.00576   0.00045
  34        3PY        -0.00280  -0.00109   0.00014   0.00026
  35        3PZ        -0.00687  -0.00549   0.00028   0.00004   0.00033
  36 4   H  1S         -0.03730  -0.06508  -0.00245   0.00201   0.00130
  37        2S         -0.06508  -0.07230   0.00002   0.00304   0.00207
  38        3PX         0.00245  -0.00002  -0.00029  -0.00002  -0.00008
  39        3PY         0.00201   0.00304   0.00002   0.00014  -0.00012
  40        3PZ         0.00130   0.00207   0.00008  -0.00012   0.00006
  41 5   H  1S         -0.02642  -0.03534   0.00064  -0.00052   0.00148
  42        2S         -0.03534  -0.03806   0.00104   0.00092   0.00132
  43        3PX         0.00064   0.00104  -0.00000   0.00006  -0.00007
  44        3PY         0.00052  -0.00092  -0.00006  -0.00024   0.00004
  45        3PZ         0.00148   0.00132  -0.00007  -0.00004   0.00003
  46 6   H  1S          0.02647   0.04472  -0.00052   0.00109   0.00011
  47        2S          0.04472   0.06427  -0.00083   0.00176  -0.00097
  48        3PX         0.00052   0.00083  -0.00002  -0.00001   0.00004
  49        3PY        -0.00109  -0.00176  -0.00001  -0.00015   0.00010
  50        3PZ         0.00011  -0.00097  -0.00004  -0.00010   0.00006
                          36        37        38        39        40
  36 4   H  1S          0.21199
  37        2S          0.16676   0.14732
  38        3PX         0.00868   0.00576   0.00045
  39        3PY        -0.00280  -0.00109  -0.00014   0.00026
  40        3PZ        -0.00687  -0.00549  -0.00028   0.00004   0.00033
  41 5   H  1S          0.02647   0.04472   0.00052   0.00109   0.00011
  42        2S          0.04472   0.06427   0.00083   0.00176  -0.00097
  43        3PX        -0.00052  -0.00083  -0.00002   0.00001  -0.00004
  44        3PY        -0.00109  -0.00176   0.00001  -0.00015   0.00010
  45        3PZ         0.00011  -0.00097   0.00004  -0.00010   0.00006
  46 6   H  1S         -0.02642  -0.03534  -0.00064  -0.00052   0.00148
  47        2S         -0.03534  -0.03806  -0.00104   0.00092   0.00132
  48        3PX        -0.00064  -0.00104  -0.00000  -0.00006   0.00007
  49        3PY         0.00052  -0.00092   0.00006  -0.00024   0.00004
  50        3PZ         0.00148   0.00132   0.00007  -0.00004   0.00003
                          41        42        43        44        45
  41 5   H  1S          0.21199
  42        2S          0.16676   0.14732
  43        3PX        -0.00868  -0.00576   0.00045
  44        3PY         0.00280   0.00109  -0.00014   0.00026
  45        3PZ        -0.00687  -0.00549   0.00028  -0.00004   0.00033
  46 6   H  1S         -0.03730  -0.06508  -0.00245  -0.00201   0.00130
  47        2S         -0.06508  -0.07230   0.00002  -0.00304   0.00207
  48        3PX         0.00245  -0.00002  -0.00029   0.00002  -0.00008
  49        3PY        -0.00201  -0.00304  -0.00002   0.00014   0.00012
  50        3PZ         0.00130   0.00207   0.00008   0.00012   0.00006
                          46        47        48        49        50
  46 6   H  1S          0.21199
  47        2S          0.16676   0.14732
  48        3PX         0.00868   0.00576   0.00045
  49        3PY         0.00280   0.00109   0.00014   0.00026
  50        3PZ        -0.00687  -0.00549  -0.00028  -0.00004   0.00033
    Full Mulliken population analysis:
                           1         2         3         4         5
   1 1   C  1S          2.06244
   2        2S         -0.02081   0.28708
   3        2PX         0.00000   0.00000   0.38540
   4        2PY         0.00000   0.00000   0.00000   0.43581
   5        2PZ         0.00000   0.00000   0.00000   0.00000   0.25727
   6        3S         -0.03159   0.21869   0.00000   0.00000   0.00000
   7        3PX         0.00000   0.00000   0.10318   0.00000   0.00000
   8        3PY         0.00000   0.00000   0.00000   0.10061   0.00000
   9        3PZ         0.00000   0.00000   0.00000   0.00000   0.11259
  10        4XX        -0.00036   0.00085   0.00000   0.00000   0.00000
  11        4YY        -0.00033   0.00139   0.00000   0.00000   0.00000
  12        4ZZ        -0.00004  -0.00551   0.00000   0.00000   0.00000
  13        4XY         0.00000   0.00000   0.00000   0.00000   0.00000
  14        4XZ         0.00000   0.00000   0.00000   0.00000   0.00000
  15        4YZ         0.00000   0.00000   0.00000   0.00000   0.00000
  16 2   C  1S          0.00000  -0.00080  -0.00000  -0.00356   0.00000
  17        2S         -0.00080   0.01397   0.00000   0.04449   0.00000
  18        2PX         0.00000   0.00000   0.00073   0.00000   0.00000
  19        2PY        -0.00356   0.04449   0.00000   0.11976   0.00000
  20        2PZ         0.00000   0.00000   0.00000   0.00000   0.02923
  21        3S          0.00038   0.00327   0.00000   0.02145   0.00000
  22        3PX         0.00000   0.00000  -0.00832   0.00000   0.00000
  23        3PY        -0.00093   0.01445   0.00000   0.02457   0.00000
  24        3PZ         0.00000   0.00000   0.00000   0.00000   0.04717
  25        4XX         0.00001  -0.00099   0.00000  -0.00237   0.00000
  26        4YY        -0.00049   0.00528   0.00000   0.00737   0.00000
  27        4ZZ         0.00000  -0.00050   0.00000  -0.00136   0.00000
  28        4XY         0.00000   0.00000   0.00304   0.00000   0.00000
  29        4XZ         0.00000   0.00000   0.00000   0.00000   0.00000
  30        4YZ         0.00000   0.00000   0.00000   0.00000   0.00366
  31 3   H  1S         -0.00198   0.03047   0.06580   0.01210   0.01308
  32        2S         -0.00165   0.02005   0.04287   0.00906   0.00349
  33        3PX        -0.00018   0.00196   0.00101   0.00056   0.00103
  34        3PY        -0.00002   0.00026   0.00058   0.00074   0.00033
  35        3PZ        -0.00009   0.00092   0.00151   0.00030   0.00006
  36 4   H  1S         -0.00198   0.03047   0.06580   0.01210   0.01308
  37        2S         -0.00165   0.02005   0.04287   0.00906   0.00349
  38        3PX        -0.00018   0.00196   0.00101   0.00056   0.00103
  39        3PY        -0.00002   0.00026   0.00058   0.00074   0.00033
  40        3PZ        -0.00009   0.00092   0.00151   0.00030   0.00006
  41 5   H  1S          0.00000  -0.00050  -0.00034  -0.00054   0.00025
  42        2S          0.00032  -0.00481  -0.00312  -0.00797   0.00013
  43        3PX         0.00000  -0.00001  -0.00000   0.00002   0.00001
  44        3PY        -0.00000   0.00003   0.00003   0.00022   0.00004
  45        3PZ        -0.00000   0.00000  -0.00000  -0.00000   0.00000
  46 6   H  1S          0.00000  -0.00050  -0.00034  -0.00054   0.00025
  47        2S          0.00032  -0.00481  -0.00312  -0.00797   0.00013
  48        3PX         0.00000  -0.00001  -0.00000   0.00002   0.00001
  49        3PY        -0.00000   0.00003   0.00003   0.00022   0.00004
  50        3PZ        -0.00000   0.00000  -0.00000  -0.00000   0.00000
                           6         7         8         9        10
   6        3S          0.28576
   7        3PX         0.00000   0.08846
   8        3PY         0.00000   0.00000   0.08007
   9        3PZ         0.00000   0.00000   0.00000   0.16302
  10        4XX         0.00358   0.00000   0.00000   0.00000   0.00128
  11        4YY        -0.00216   0.00000   0.00000   0.00000  -0.00047
  12        4ZZ        -0.00366   0.00000   0.00000   0.00000   0.00012
  13        4XY         0.00000   0.00000   0.00000   0.00000   0.00000
  14        4XZ         0.00000   0.00000   0.00000   0.00000   0.00000
  15        4YZ         0.00000   0.00000   0.00000   0.00000   0.00000
  16 2   C  1S          0.00038  -0.00000  -0.00093   0.00000   0.00001
  17        2S          0.00327   0.00000   0.01445   0.00000  -0.00099
  18        2PX         0.00000  -0.00832   0.00000   0.00000   0.00000
  19        2PY         0.02145   0.00000   0.02457   0.00000  -0.00237
  20        2PZ         0.00000   0.00000   0.00000   0.04717   0.00000
  21        3S         -0.01488  -0.00000  -0.00364   0.00000  -0.00201
  22        3PX        -0.00000  -0.01926   0.00000   0.00000  -0.00000
  23        3PY        -0.00364   0.00000   0.00225   0.00000  -0.00298
  24        3PZ         0.00000   0.00000   0.00000   0.09410   0.00000
  25        4XX        -0.00201   0.00000  -0.00298   0.00000   0.00006
  26        4YY         0.00435   0.00000   0.00287   0.00000  -0.00013
  27        4ZZ        -0.00073   0.00000  -0.00122   0.00000   0.00001
  28        4XY         0.00000   0.00139   0.00000   0.00000  -0.00000
  29        4XZ         0.00000   0.00000   0.00000   0.00000   0.00000
  30        4YZ         0.00000   0.00000   0.00000   0.00259   0.00000
  31 3   H  1S          0.04442   0.04364   0.00649   0.00783   0.00251
  32        2S          0.04169   0.04630   0.00802   0.00026   0.00261
  33        3PX         0.00113  -0.00011   0.00011   0.00026   0.00006
  34        3PY         0.00004   0.00012   0.00059   0.00015  -0.00005
  35        3PZ         0.00061   0.00035   0.00009   0.00038   0.00006
  36 4   H  1S          0.04442   0.04364   0.00649   0.00783   0.00251
  37        2S          0.04169   0.04630   0.00802   0.00026   0.00261
  38        3PX         0.00113  -0.00011   0.00011   0.00026   0.00006
  39        3PY         0.00004   0.00012   0.00059   0.00015  -0.00005
  40        3PZ         0.00061   0.00035   0.00009   0.00038   0.00006
  41 5   H  1S         -0.00503  -0.00354  -0.00364   0.00087   0.00000
  42        2S         -0.00910  -0.00893  -0.01306  -0.00116   0.00031
  43        3PX        -0.00009   0.00001  -0.00001   0.00003  -0.00000
  44        3PY        -0.00004   0.00004   0.00033   0.00019  -0.00000
  45        3PZ         0.00001  -0.00002  -0.00006   0.00012  -0.00000
  46 6   H  1S         -0.00503  -0.00354  -0.00364   0.00087   0.00000
  47        2S         -0.00910  -0.00893  -0.01306  -0.00116   0.00031
  48        3PX        -0.00009   0.00001  -0.00001   0.00003  -0.00000
  49        3PY        -0.00004   0.00004   0.00033   0.00019  -0.00000
  50        3PZ         0.00001  -0.00002  -0.00006   0.00012  -0.00000
                          11        12        13        14        15
  11        4YY         0.00171
  12        4ZZ        -0.00017   0.00034
  13        4XY         0.00000   0.00000   0.00106
  14        4XZ         0.00000   0.00000   0.00000   0.00163
  15        4YZ         0.00000   0.00000   0.00000   0.00000   0.00165
  16 2   C  1S         -0.00049   0.00000  -0.00000   0.00000   0.00000
  17        2S          0.00528  -0.00050   0.00000   0.00000   0.00000
  18        2PX         0.00000  -0.00000   0.00304   0.00000   0.00000
  19        2PY         0.00737  -0.00136   0.00000   0.00000   0.00000
  20        2PZ         0.00000   0.00000   0.00000   0.00000   0.00366
  21        3S          0.00435  -0.00073   0.00000   0.00000   0.00000
  22        3PX         0.00000  -0.00000   0.00139   0.00000   0.00000
  23        3PY         0.00287  -0.00122  -0.00000   0.00000   0.00000
  24        3PZ         0.00000   0.00000   0.00000   0.00000   0.00259
  25        4XX        -0.00013   0.00001  -0.00000   0.00000   0.00000
  26        4YY         0.00046  -0.00011   0.00000   0.00000   0.00000
  27        4ZZ        -0.00011   0.00002  -0.00000   0.00000   0.00000
  28        4XY         0.00000  -0.00000  -0.00034   0.00000   0.00000
  29        4XZ         0.00000   0.00000   0.00000  -0.00001   0.00000
  30        4YZ         0.00000   0.00000   0.00000   0.00000   0.00046
  31 3   H  1S         -0.00105  -0.00016   0.00121   0.00340   0.00016
  32        2S         -0.00241   0.00031   0.00030   0.00073   0.00006
  33        3PX        -0.00005  -0.00003   0.00003   0.00008   0.00001
  34        3PY        -0.00002  -0.00001  -0.00001   0.00004   0.00004
  35        3PZ        -0.00001   0.00000   0.00004  -0.00000  -0.00000
  36 4   H  1S         -0.00105  -0.00016   0.00121   0.00340   0.00016
  37        2S         -0.00241   0.00031   0.00030   0.00073   0.00006
  38        3PX        -0.00005  -0.00003   0.00003   0.00008   0.00001
  39        3PY        -0.00002  -0.00001  -0.00001   0.00004   0.00004
  40        3PZ        -0.00001   0.00000   0.00004  -0.00000  -0.00000
  41 5   H  1S          0.00004   0.00001   0.00021  -0.00001   0.00004
  42        2S         -0.00035   0.00018   0.00047  -0.00006  -0.00001
  43        3PX         0.00000  -0.00000   0.00000  -0.00000   0.00000
  44        3PY         0.00001  -0.00000   0.00000   0.00000   0.00001
  45        3PZ         0.00000   0.00000   0.00000   0.00000   0.00000
  46 6   H  1S          0.00004   0.00001   0.00021  -0.00001   0.00004
  47        2S         -0.00035   0.00018   0.00047  -0.00006  -0.00001
  48        3PX         0.00000  -0.00000   0.00000  -0.00000   0.00000
  49        3PY         0.00001  -0.00000   0.00000   0.00000   0.00001
  50        3PZ         0.00000   0.00000   0.00000   0.00000   0.00000
                          16        17        18        19        20
  16 2   C  1S          2.06244
  17        2S         -0.02081   0.28708
  18        2PX         0.00000   0.00000   0.38540
  19        2PY         0.00000   0.00000   0.00000   0.43581
  20        2PZ         0.00000   0.00000   0.00000   0.00000   0.25727
  21        3S         -0.03159   0.21869   0.00000   0.00000   0.00000
  22        3PX         0.00000   0.00000   0.10318   0.00000   0.00000
  23        3PY         0.00000   0.00000   0.00000   0.10061   0.00000
  24        3PZ         0.00000   0.00000   0.00000   0.00000   0.11259
  25        4XX        -0.00036   0.00085   0.00000   0.00000   0.00000
  26        4YY        -0.00033   0.00139   0.00000   0.00000   0.00000
  27        4ZZ        -0.00004  -0.00551   0.00000   0.00000   0.00000
  28        4XY         0.00000   0.00000   0.00000   0.00000   0.00000
  29        4XZ         0.00000   0.00000   0.00000   0.00000   0.00000
  30        4YZ         0.00000   0.00000   0.00000   0.00000   0.00000
  31 3   H  1S          0.00000  -0.00050  -0.00034  -0.00054   0.00025
  32        2S          0.00032  -0.00481  -0.00312  -0.00797   0.00013
  33        3PX         0.00000  -0.00001  -0.00000   0.00002   0.00001
  34        3PY        -0.00000   0.00003   0.00003   0.00022   0.00004
  35        3PZ        -0.00000   0.00000  -0.00000  -0.00000   0.00000
  36 4   H  1S          0.00000  -0.00050  -0.00034  -0.00054   0.00025
  37        2S          0.00032  -0.00481  -0.00312  -0.00797   0.00013
  38        3PX         0.00000  -0.00001  -0.00000   0.00002   0.00001
  39        3PY        -0.00000   0.00003   0.00003   0.00022   0.00004
  40        3PZ        -0.00000   0.00000  -0.00000  -0.00000   0.00000
  41 5   H  1S         -0.00198   0.03047   0.06580   0.01210   0.01308
  42        2S         -0.00165   0.02005   0.04287   0.00906   0.00349
  43        3PX        -0.00018   0.00196   0.00101   0.00056   0.00103
  44        3PY        -0.00002   0.00026   0.00058   0.00074   0.00033
  45        3PZ        -0.00009   0.00092   0.00151   0.00030   0.00006
  46 6   H  1S         -0.00198   0.03047   0.06580   0.01210   0.01308
  47        2S         -0.00165   0.02005   0.04287   0.00906   0.00349
  48        3PX        -0.00018   0.00196   0.00101   0.00056   0.00103
  49        3PY        -0.00002   0.00026   0.00058   0.00074   0.00033
  50        3PZ        -0.00009   0.00092   0.00151   0.00030   0.00006
                          21        22        23        24        25
  21        3S          0.28576
  22        3PX         0.00000   0.08846
  23        3PY         0.00000   0.00000   0.08007
  24        3PZ         0.00000   0.00000   0.00000   0.16302
  25        4XX         0.00358   0.00000   0.00000   0.00000   0.00128
  26        4YY        -0.00216   0.00000   0.00000   0.00000  -0.00047
  27        4ZZ        -0.00366   0.00000   0.00000   0.00000   0.00012
  28        4XY         0.00000   0.00000   0.00000   0.00000   0.00000
  29        4XZ         0.00000   0.00000   0.00000   0.00000   0.00000
  30        4YZ         0.00000   0.00000   0.00000   0.00000   0.00000
  31 3   H  1S         -0.00503  -0.00354  -0.00364   0.00087   0.00000
  32        2S         -0.00910  -0.00893  -0.01306  -0.00116   0.00031
  33        3PX        -0.00009   0.00001  -0.00001   0.00003  -0.00000
  34        3PY        -0.00004   0.00004   0.00033   0.00019  -0.00000
  35        3PZ         0.00001  -0.00002  -0.00006   0.00012  -0.00000
  36 4   H  1S         -0.00503  -0.00354  -0.00364   0.00087   0.00000
  37        2S         -0.00910  -0.00893  -0.01306  -0.00116   0.00031
  38        3PX        -0.00009   0.00001  -0.00001   0.00003  -0.00000
  39        3PY        -0.00004   0.00004   0.00033   0.00019  -0.00000
  40        3PZ         0.00001  -0.00002  -0.00006   0.00012  -0.00000
  41 5   H  1S          0.04442   0.04364   0.00649   0.00783   0.00251
  42        2S          0.04169   0.04630   0.00802   0.00026   0.00261
  43        3PX         0.00113  -0.00011   0.00011   0.00026   0.00006
  44        3PY         0.00004   0.00012   0.00059   0.00015  -0.00005
  45        3PZ         0.00061   0.00035   0.00009   0.00038   0.00006
  46 6   H  1S          0.04442   0.04364   0.00649   0.00783   0.00251
  47        2S          0.04169   0.04630   0.00802   0.00026   0.00261
  48        3PX         0.00113  -0.00011   0.00011   0.00026   0.00006
  49        3PY         0.00004   0.00012   0.00059   0.00015  -0.00005
  50        3PZ         0.00061   0.00035   0.00009   0.00038   0.00006
                          26        27        28        29        30
  26        4YY         0.00171
  27        4ZZ        -0.00017   0.00034
  28        4XY         0.00000   0.00000   0.00106
  29        4XZ         0.00000   0.00000   0.00000   0.00163
  30        4YZ         0.00000   0.00000   0.00000   0.00000   0.00165
  31 3   H  1S          0.00004   0.00001   0.00021  -0.00001   0.00004
  32        2S         -0.00035   0.00018   0.00047  -0.00006  -0.00001
  33        3PX         0.00000  -0.00000   0.00000  -0.00000   0.00000
  34        3PY         0.00001  -0.00000   0.00000   0.00000   0.00001
  35        3PZ         0.00000   0.00000   0.00000   0.00000   0.00000
  36 4   H  1S          0.00004   0.00001   0.00021  -0.00001   0.00004
  37        2S         -0.00035   0.00018   0.00047  -0.00006  -0.00001
  38        3PX         0.00000  -0.00000   0.00000  -0.00000   0.00000
  39        3PY         0.00001  -0.00000   0.00000   0.00000   0.00001
  40        3PZ         0.00000   0.00000   0.00000   0.00000   0.00000
  41 5   H  1S         -0.00105  -0.00016   0.00121   0.00340   0.00016
  42        2S         -0.00241   0.00031   0.00030   0.00073   0.00006
  43        3PX        -0.00005  -0.00003   0.00003   0.00008   0.00001
  44        3PY        -0.00002  -0.00001  -0.00001   0.00004   0.00004
  45        3PZ        -0.00001   0.00000   0.00004  -0.00000  -0.00000
  46 6   H  1S         -0.00105  -0.00016   0.00121   0.00340   0.00016
  47        2S         -0.00241   0.00031   0.00030   0.00073   0.00006
  48        3PX        -0.00005  -0.00003   0.00003   0.00008   0.00001
  49        3PY        -0.00002  -0.00001  -0.00001   0.00004   0.00004
  50        3PZ        -0.00001   0.00000   0.00004  -0.00000  -0.00000
                          31        32        33        34        35
  31 3   H  1S          0.21199
  32        2S          0.10978   0.14732
  33        3PX         0.00000   0.00000   0.00045
  34        3PY         0.00000   0.00000   0.00000   0.00026
  35        3PZ         0.00000   0.00000   0.00000   0.00000   0.00033
  36 4   H  1S         -0.00077  -0.01015   0.00006   0.00000   0.00000
  37        2S         -0.01015  -0.02984  -0.00000   0.00000   0.00000
  38        3PX         0.00006  -0.00000   0.00001   0.00000   0.00000
  39        3PY         0.00000   0.00000  -0.00000   0.00000   0.00000
  40        3PZ         0.00000   0.00000   0.00000   0.00000   0.00000
  41 5   H  1S         -0.00019  -0.00363   0.00000   0.00000   0.00000
  42        2S         -0.00363  -0.01215   0.00000  -0.00007   0.00000
  43        3PX        -0.00000  -0.00000  -0.00000   0.00000   0.00000
  44        3PY         0.00000  -0.00007  -0.00000   0.00000   0.00000
  45        3PZ         0.00000   0.00000   0.00000   0.00000   0.00000
  46 6   H  1S          0.00001   0.00110   0.00000  -0.00000   0.00000
  47        2S          0.00110   0.00847   0.00001  -0.00003   0.00000
  48        3PX         0.00000   0.00001   0.00000   0.00000   0.00000
  49        3PY        -0.00000  -0.00003   0.00000   0.00000   0.00000
  50        3PZ         0.00000   0.00000   0.00000   0.00000   0.00000
                          36        37        38        39        40
  36 4   H  1S          0.21199
  37        2S          0.10978   0.14732
  38        3PX         0.00000   0.00000   0.00045
  39        3PY         0.00000   0.00000   0.00000   0.00026
  40        3PZ         0.00000   0.00000   0.00000   0.00000   0.00033
  41 5   H  1S          0.00001   0.00110   0.00000  -0.00000   0.00000
  42        2S          0.00110   0.00847   0.00001  -0.00003   0.00000
  43        3PX         0.00000   0.00001   0.00000   0.00000   0.00000
  44        3PY        -0.00000  -0.00003   0.00000   0.00000   0.00000
  45        3PZ         0.00000   0.00000   0.00000   0.00000   0.00000
  46 6   H  1S         -0.00019  -0.00363   0.00000   0.00000   0.00000
  47        2S         -0.00363  -0.01215   0.00000  -0.00007   0.00000
  48        3PX        -0.00000  -0.00000  -0.00000   0.00000   0.00000
  49        3PY         0.00000  -0.00007  -0.00000   0.00000   0.00000
  50        3PZ         0.00000   0.00000   0.00000   0.00000   0.00000
                          41        42        43        44        45
  41 5   H  1S          0.21199
  42        2S          0.10978   0.14732
  43        3PX         0.00000   0.00000   0.00045
  44        3PY         0.00000   0.00000   0.00000   0.00026
  45        3PZ         0.00000   0.00000   0.00000   0.00000   0.00033
  46 6   H  1S         -0.00077  -0.01015   0.00006   0.00000   0.00000
  47        2S         -0.01015  -0.02984  -0.00000   0.00000   0.00000
  48        3PX         0.00006  -0.00000   0.00001   0.00000   0.00000
  49        3PY         0.00000   0.00000   0.00000   0.00000   0.00000
  50        3PZ         0.00000   0.00000   0.00000   0.00000   0.00000
                          46        47        48        49        50
  46 6   H  1S          0.21199
  47        2S          0.10978   0.14732
  48        3PX         0.00000   0.00000   0.00045
  49        3PY         0.00000   0.00000   0.00000   0.00026
  50        3PZ         0.00000   0.00000   0.00000   0.00000   0.00033
     Gross orbital populations:
                           1
   1 1   C  1S          1.99672
   2        2S          0.65763
   3        2PX         0.70073
   4        2PY         0.77576
   5        2PZ         0.48677
   6        3S          0.62605
   7        3PX         0.32119
   8        3PY         0.21376
   9        3PZ         0.43737
  10        4XX         0.00760
  11        4YY         0.01193
  12        4ZZ        -0.01219
  13        4XY         0.00964
  14        4XZ         0.00999
  15        4YZ         0.00897
  16 2   C  1S          1.99672
  17        2S          0.65763
  18        2PX         0.70073
  19        2PY         0.77576
  20        2PZ         0.48677
  21        3S          0.62605
  22        3PX         0.32119
  23        3PY         0.21376
  24        3PZ         0.43737
  25        4XX         0.00760
  26        4YY         0.01193
  27        4ZZ        -0.01219
  28        4XY         0.00964
  29        4XZ         0.00999
  30        4YZ         0.00897
  31 3   H  1S          0.52393
  32        2S          0.33535
  33        3PX         0.00638
  34        3PY         0.00380
  35        3PZ         0.00459
  36 4   H  1S          0.52393
  37        2S          0.33535
  38        3PX         0.00638
  39        3PY         0.00380
  40        3PZ         0.00459
  41 5   H  1S          0.52393
  42        2S          0.33535
  43        3PX         0.00638
  44        3PY         0.00380
  45        3PZ         0.00459
  46 6   H  1S          0.52393
  47        2S          0.33535
  48        3PX         0.00638
  49        3PY         0.00380
  50        3PZ         0.00459
          Condensed to atoms (all electrons):
               1          2          3          4          5          6
     1  C    5.004822   0.538988   0.412502   0.412502  -0.058454  -0.058454
     2  C    0.538988   5.004822  -0.058454  -0.058454   0.412502   0.412502
     3  H    0.412502  -0.058454   0.579900  -0.050794  -0.019746   0.010639
     4  H    0.412502  -0.058454  -0.050794   0.579900   0.010639  -0.019746
     5  H   -0.058454   0.412502  -0.019746   0.010639   0.579900  -0.050794
     6  H   -0.058454   0.412502   0.010639  -0.019746  -0.050794   0.579900
 Mulliken charges:
               1
     1  C   -0.251906
     2  C   -0.251906
     3  H    0.125953
     4  H    0.125953
     5  H    0.125953
     6  H    0.125953
 Sum of Mulliken charges =   0.00000
 Mulliken charges with hydrogens summed into heavy atoms:
               1
     1  C    0.000000
     2  C    0.000000
 Electronic spatial extent (au):  <R**2>=             78.0582
 Charge=              0.0000 electrons
 Dipole moment (field-independent basis, Debye):
    X=             -0.0000    Y=              0.0000    Z=              1.4246  Tot=              1.4246
 Quadrupole moment (field-independent basis, Debye-Ang):
   XX=            -12.8535   YY=            -14.7647   ZZ=            -14.1832
   XY=              0.0000   XZ=             -0.0000   YZ=              0.0000
 Traceless Quadrupole moment (field-independent basis, Debye-Ang):
   XX=              1.0803   YY=             -0.8309   ZZ=             -0.2494
   XY=              0.0000   XZ=             -0.0000   YZ=              0.0000
 Octapole moment (field-independent basis, Debye-Ang**2):
  XXX=              0.0000  YYY=             -0.0000  ZZZ=              2.4030  XYY=              0.0000
  XXY=             -0.0000  XXZ=              1.9163  XZZ=              0.0000  YZZ=             -0.0000
  YYZ=              2.1155  XYZ=             -0.0000
 Hexadecapole moment (field-independent basis, Debye-Ang**3):
 XXXX=            -26.5233 YYYY=            -66.5042 ZZZZ=            -19.6701 XXXY=             -0.0000
 XXXZ=             -0.0000 YYYX=              0.0000 YYYZ=              0.0000 ZZZX=             -0.0000
 ZZZY=              0.0000 XXYY=            -14.8383 XXZZ=             -7.3026 YYZZ=            -13.3812
 XXYZ=              0.0000 YYXZ=             -0.0000 ZZXY=             -0.0000
 N-N= 3.418462036762D+01 E-N=-2.495702518309D+02  KE= 7.803868034158D+01
 Symmetry A1   KE= 3.948608445847D+01
 Symmetry A2   KE= 2.161776601656D+00
 Symmetry B1   KE= 1.811177153874D+00
 Symmetry B2   KE= 3.457964212758D+01
 Orbital energies and kinetic energies (alpha):
                                 1                 2
   1         (A1)--O         -11.230818         15.992201
   2         (B2)--O         -11.228995         16.014722
   3         (A1)--O          -1.065350          1.477016
   4         (B2)--O          -0.768651          1.275099
   5         (B1)--O          -0.647197          0.905589
   6         (A1)--O          -0.571485          1.222472
   7         (A2)--O          -0.466321          1.080888
   8         (A1)--O          -0.376730          1.051353
   9         (B2)--V           0.104910          1.085225
  10         (A1)--V           0.239507          0.792751
  11         (B1)--V           0.260763          0.730860
  12         (B2)--V           0.335236          0.936373
  13         (A2)--V           0.421434          0.892815
  14         (B2)--V           0.489755          1.014041
  15         (A1)--V           0.645721          1.392699
  16         (B1)--V           0.758165          1.592617
  17         (A1)--V           0.765180          2.014225
  18         (A2)--V           0.866310          1.579118
  19         (B2)--V           0.869644          2.295068
  20         (A1)--V           1.026048          1.770372
  21         (B1)--V           1.041068          2.310929
  22         (B2)--V           1.091471          3.041992
  23         (A1)--V           1.143677          2.474591
  24         (A2)--V           1.194366          2.696913
  25         (B2)--V           1.233614          2.878477
  26         (B2)--V           1.436502          2.095476
  27         (B1)--V           1.583613          2.425350
  28         (A1)--V           1.601647          2.424298
  29         (A1)--V           1.994253          2.837207
  30         (A2)--V           2.114646          2.749943
  31         (B2)--V           2.186835          2.953456
  32         (B1)--V           2.319071          3.189172
  33         (B2)--V           2.375437          3.138032
  34         (A2)--V           2.413728          3.021016
  35         (A1)--V           2.426167          3.387942
  36         (B1)--V           2.463655          2.973918
  37         (A2)--V           2.680902          3.451452
  38         (B1)--V           2.759874          3.394921
  39         (A1)--V           2.791875          3.370274
  40         (B2)--V           2.915077          4.104221
  41         (A1)--V           3.029913          3.649454
  42         (B2)--V           3.123630          4.345241
  43         (B2)--V           3.269054          3.991005
  44         (A2)--V           3.280844          4.164715
  45         (A1)--V           3.590691          4.791859
  46         (B2)--V           3.711694          5.318331
  47         (B1)--V           3.743778          5.087974
  48         (A2)--V           3.918688          5.257821
  49         (A1)--V           4.616518         10.108078
  50         (B2)--V           4.905996          9.987012
 Total kinetic energy from orbitals= 7.803868034158D+01

 Test job not archived.
 1\1\GINC-N7098\SP\RHF\6-31G(d,p)\C2H4\JIAMINGD\31-May-2025\0\\# hf/6-3
 1g(d,p) pop=full Iop(3/33=4)\\Title Card Required\\0,1\C,0,0.,0.6607,0
 .1354\C,0,0.,-0.6607,0.1354\H,0,-0.8765,0.9955,-0.4063\H,0,0.8765,0.99
 55,-0.4063\H,0,-0.8765,-0.9955,-0.4063\H,0,0.8765,-0.9955,-0.4063\\Ver
 sion=ES64L-G16RevA.03\State=1-A1\HF=-77.9367119\RMSD=5.066e-09\Dipole=
 0.,0.,-0.5604969\Quadrupole=0.8031885,-0.6177829,-0.1854056,0.,0.,0.\P
 G=C02V [SGV(C2),X(H4)]\\@


 WE LOSE BECAUSE WE WIN

 GAMBLERS,

 RECOLLECTING WHICH,

 TOSS THEIR DICE AGAIN....


                          EMILY DICKINSON  BOLTS OF MELODY NO. 533
 Job cpu time:       0 days  0 hours  0 minutes  8.4 seconds.
 Elapsed time:       0 days  0 hours  0 minutes  1.2 seconds.
 File lengths (MBytes):  RWF=      6 Int=      0 D2E=      0 Chk=      1 Scr=      1
 Normal termination of Gaussian 16 at Sat May 31 13:42:31 2025.
