# Supplementary material for: Hyperpyramidalized alkenes with bond orders near 1.5 as synthetic building blocks
Source: Nat Chem. 2026 Jan 21;18(5):913–22. doi: 10.1038/s41557-025-02055-9 (PMC12859755; doi:10.1038/s41557-025-02055-9)
Supplement: Supplementary file 2 — Output files for reported computations. [file 41557_2025_2055_MOESM2_ESM.zip › Computation data/Ethylene 1-Scan-Pyramidalized/AOcomponent-1d-HF/ethylene-pyramizalization-2d-OM.fchk]

Title Card Required                                                     
SP        RHF                                                         6-31G(d,p)          
Number of atoms                            I                6
Info1-9                                    I   N=           9
          15          15           0           0           0         111
           1           1           2
Full Title                                 C   N=           2
Title Card Required     
Route                                      C   N=           3
# hf/6-31g(d,p) pop=full Iop(3/33=4)
Charge                                     I                0
Multiplicity                               I                1
Number of electrons                        I               16
Number of alpha electrons                  I                8
Number of beta electrons                   I                8
Number of basis functions                  I               50
Number of independent functions            I               50
Number of point charges in /Mol/           I                0
Number of translation vectors              I                0
Atomic numbers                             I   N=           6
           6           6           1           1           1           1
Nuclear charges                            R   N=           6
  6.00000000E+00  6.00000000E+00  1.00000000E+00  1.00000000E+00  1.00000000E+00
  1.00000000E+00
Current cartesian coordinates              R   N=          18
  0.00000000E+00  1.24854205E+00 -2.55916160E-01 -1.52902303E-16 -1.24854205E+00
 -2.55916160E-01  1.65634495E+00  1.88122236E+00  7.67748481E-01 -1.65634495E+00
  1.88122236E+00  7.67748481E-01  1.65634495E+00 -1.88122236E+00  7.67748481E-01
 -1.65634495E+00 -1.88122236E+00  7.67748481E-01
Number of symbols in /Mol/                 I                0
Int Atom Types                             I   N=           6
           0           0           0           0           0           0
Force Field                                I                0
Atom Types                                 C   N=           6
                                                            
            
MM charges                                 R   N=           6
  0.00000000E+00  0.00000000E+00  0.00000000E+00  0.00000000E+00  0.00000000E+00
  0.00000000E+00
Integer atomic weights                     I   N=           6
          12          12           1           1           1           1
Real atomic weights                        R   N=           6
  1.20000000E+01  1.20000000E+01  1.00782504E+00  1.00782504E+00  1.00782504E+00
  1.00782504E+00
Atom fragment info                         I   N=           6
           0           0           0           0           0           0
Atom residue num                           I   N=           6
           0           0           0           0           0           0
Nuclear spins                              I   N=           6
           0           0           1           1           1           1
Nuclear ZEff                               R   N=           6
 -3.60000000E+00 -3.60000000E+00 -1.00000000E+00 -1.00000000E+00 -1.00000000E+00
 -1.00000000E+00
Nuclear ZNuc                               R   N=           6
  6.00000000E+00  6.00000000E+00  1.00000000E+00  1.00000000E+00  1.00000000E+00
  1.00000000E+00
Nuclear QMom                               R   N=           6
  0.00000000E+00  0.00000000E+00  0.00000000E+00  0.00000000E+00  0.00000000E+00
  0.00000000E+00
Nuclear GFac                               R   N=           6
  0.00000000E+00  0.00000000E+00  2.79284600E+00  2.79284600E+00  2.79284600E+00
  2.79284600E+00
MicOpt                                     I   N=           6
          -1          -1          -1          -1          -1          -1
Number of residues                         I                0
Number of secondary structures             I                0
SymInf integers                            I   N=          26
           4           4           1           1           1          -1
          -1           1          -1           1           1           1
          -1           1           0           0           0           0
           0           0           0           0           0           0
           0           0
RotTr to input orientation                 R   N=          12
 -1.00000000E+00 -1.22464680E-16  0.00000000E+00 -1.22464680E-16  1.00000000E+00
  0.00000000E+00  0.00000000E+00  0.00000000E+00 -1.00000000E+00  0.00000000E+00
 -5.55111512E-17 -4.72431531E-05
Number of contracted shells                I               20
Number of primitive shells                 I               42
Pure/Cartesian d shells                    I                1
Pure/Cartesian f shells                    I                0
Highest angular momentum                   I                2
Largest degree of contraction              I                6
Shell types                                I   N=          20
           0          -1          -1           2           0          -1
          -1           2           0           0           1           0
           0           1           0           0           1           0
           0           1
Number of primitives per shell             I   N=          20
           6           3           1           1           6           3
           1           1           3           1           1           3
           1           1           3           1           1           3
           1           1
Shell to atom map                          I   N=          20
           1           1           1           1           2           2
           2           2           3           3           3           4
           4           4           5           5           5           6
           6           6
Primitive exponents                        R   N=          42
  3.04752488E+03  4.57369518E+02  1.03948685E+02  2.92101553E+01  9.28666296E+00
  3.16392696E+00  7.86827235E+00  1.88128854E+00  5.44249258E-01  1.68714478E-01
  8.00000000E-01  3.04752488E+03  4.57369518E+02  1.03948685E+02  2.92101553E+01
  9.28666296E+00  3.16392696E+00  7.86827235E+00  1.88128854E+00  5.44249258E-01
  1.68714478E-01  8.00000000E-01  1.87311370E+01  2.82539436E+00  6.40121692E-01
  1.61277759E-01  1.10000000E+00  1.87311370E+01  2.82539436E+00  6.40121692E-01
  1.61277759E-01  1.10000000E+00  1.87311370E+01  2.82539436E+00  6.40121692E-01
  1.61277759E-01  1.10000000E+00  1.87311370E+01  2.82539436E+00  6.40121692E-01
  1.61277759E-01  1.10000000E+00
Contraction coefficients                   R   N=          42
  1.83473713E-03  1.40373228E-02  6.88426223E-02  2.32184443E-01  4.67941348E-01
  3.62311985E-01 -1.19332420E-01 -1.60854152E-01  1.14345644E+00  1.00000000E+00
  1.00000000E+00  1.83473713E-03  1.40373228E-02  6.88426223E-02  2.32184443E-01
  4.67941348E-01  3.62311985E-01 -1.19332420E-01 -1.60854152E-01  1.14345644E+00
  1.00000000E+00  1.00000000E+00  3.34946043E-02  2.34726953E-01  8.13757326E-01
  1.00000000E+00  1.00000000E+00  3.34946043E-02  2.34726953E-01  8.13757326E-01
  1.00000000E+00  1.00000000E+00  3.34946043E-02  2.34726953E-01  8.13757326E-01
  1.00000000E+00  1.00000000E+00  3.34946043E-02  2.34726953E-01  8.13757326E-01
  1.00000000E+00  1.00000000E+00
P(S=P) Contraction coefficients            R   N=          42
  0.00000000E+00  0.00000000E+00  0.00000000E+00  0.00000000E+00  0.00000000E+00
  0.00000000E+00  6.89990666E-02  3.16423961E-01  7.44308291E-01  1.00000000E+00
  0.00000000E+00  0.00000000E+00  0.00000000E+00  0.00000000E+00  0.00000000E+00
  0.00000000E+00  0.00000000E+00  6.89990666E-02  3.16423961E-01  7.44308291E-01
  1.00000000E+00  0.00000000E+00  0.00000000E+00  0.00000000E+00  0.00000000E+00
  0.00000000E+00  0.00000000E+00  0.00000000E+00  0.00000000E+00  0.00000000E+00
  0.00000000E+00  0.00000000E+00  0.00000000E+00  0.00000000E+00  0.00000000E+00
  0.00000000E+00  0.00000000E+00  0.00000000E+00  0.00000000E+00  0.00000000E+00
  0.00000000E+00  0.00000000E+00
Coordinates of each shell                  R   N=          60
  0.00000000E+00  1.24854205E+00 -2.55916160E-01  0.00000000E+00  1.24854205E+00
 -2.55916160E-01  0.00000000E+00  1.24854205E+00 -2.55916160E-01  0.00000000E+00
  1.24854205E+00 -2.55916160E-01 -1.52902303E-16 -1.24854205E+00 -2.55916160E-01
 -1.52902303E-16 -1.24854205E+00 -2.55916160E-01 -1.52902303E-16 -1.24854205E+00
 -2.55916160E-01 -1.52902303E-16 -1.24854205E+00 -2.55916160E-01  1.65634495E+00
  1.88122236E+00  7.67748481E-01  1.65634495E+00  1.88122236E+00  7.67748481E-01
  1.65634495E+00  1.88122236E+00  7.67748481E-01 -1.65634495E+00  1.88122236E+00
  7.67748481E-01 -1.65634495E+00  1.88122236E+00  7.67748481E-01 -1.65634495E+00
  1.88122236E+00  7.67748481E-01  1.65634495E+00 -1.88122236E+00  7.67748481E-01
  1.65634495E+00 -1.88122236E+00  7.67748481E-01  1.65634495E+00 -1.88122236E+00
  7.67748481E-01 -1.65634495E+00 -1.88122236E+00  7.67748481E-01 -1.65634495E+00
 -1.88122236E+00  7.67748481E-01 -1.65634495E+00 -1.88122236E+00  7.67748481E-01
Num ILSW                                   I              100
ILSW                                       I   N=         100
           0           1           0           0           2           0
           0           0           0           0           0          -1
           5           0           0           0           0           0
           0           0           1           0           0           0
           1           0           0           0           0           0
           0           0      100000           0          -1           0
           0           0           0           0           0           0
           0           0           0           1           0           0
           0 -2000000000           1           0           0           0
           0           0           4          52           0           0
           0           0           0           0           0           0
           0           0           0           0           0           1
           0           0           0           0           0           0
           0           0           0           0           0           0
           0           0           0           0           0           0
           0           0           0           0           0           0
           0           0           0           0
Num RLSW                                   I               52
RLSW                                       R   N=          52
  1.00000000E+00  1.00000000E+00  1.00000000E+00  1.00000000E+00  1.00000000E+00
  0.00000000E+00  0.00000000E+00  1.00000000E+00  0.00000000E+00  0.00000000E+00
  0.00000000E+00  0.00000000E+00  1.00000000E+00  0.00000000E+00  0.00000000E+00
  0.00000000E+00  0.00000000E+00  1.00000000E+00  0.00000000E+00  0.00000000E+00
  0.00000000E+00  0.00000000E+00  1.00000000E+00  0.00000000E+00  0.00000000E+00
  0.00000000E+00  0.00000000E+00  1.00000000E+00  0.00000000E+00  0.00000000E+00
  0.00000000E+00  0.00000000E+00  1.00000000E+00  0.00000000E+00  0.00000000E+00
  0.00000000E+00  0.00000000E+00  0.00000000E+00  1.00000000E+00  1.00000000E+00
  0.00000000E+00  1.00000000E+00  0.00000000E+00  0.00000000E+00  0.00000000E+00
  0.00000000E+00  0.00000000E+00  0.00000000E+00  0.00000000E+00  0.00000000E+00
  0.00000000E+00  0.00000000E+00
MxBond                                     I                3
NBond                                      I   N=           6
           3           3           1           1           1           1
IBond                                      I   N=          18
           2           3           4           1           5           6
           1           0           0           1           0           0
           2           0           0           2           0           0
RBond                                      R   N=          18
  2.00000000E+00  1.00000000E+00  1.00000000E+00  2.00000000E+00  1.00000000E+00
  1.00000000E+00  1.00000000E+00  0.00000000E+00  0.00000000E+00  1.00000000E+00
  0.00000000E+00  0.00000000E+00  1.00000000E+00  0.00000000E+00  0.00000000E+00
  1.00000000E+00  0.00000000E+00  0.00000000E+00
Virial Ratio                               R      1.998693360425673E+00
SCF Energy                                 R     -7.793671191351521E+01
Total Energy                               R     -7.793671191351521E+01
RMS Density                                R      5.065909646110461E-09
Job Status                                 I                1
Nuclear derivative order                   I                0
External E-field                           R   N=          35
  0.00000000E+00  0.00000000E+00  0.00000000E+00  0.00000000E+00  0.00000000E+00
  0.00000000E+00  0.00000000E+00  0.00000000E+00  0.00000000E+00  0.00000000E+00
  0.00000000E+00  0.00000000E+00  0.00000000E+00  0.00000000E+00  0.00000000E+00
  0.00000000E+00  0.00000000E+00  0.00000000E+00  0.00000000E+00  0.00000000E+00
  0.00000000E+00  0.00000000E+00  0.00000000E+00  0.00000000E+00  0.00000000E+00
  0.00000000E+00  0.00000000E+00  0.00000000E+00  0.00000000E+00  0.00000000E+00
  0.00000000E+00  0.00000000E+00  0.00000000E+00  0.00000000E+00  0.00000000E+00
IOpCl                                      I                0
IROHF                                      I                0
Alpha Orbital Energies                     R   N=          50
 -1.12308177E+01 -1.12289953E+01 -1.06534991E+00 -7.68651318E-01 -6.47196976E-01
 -5.71484723E-01 -4.66320655E-01 -3.76729881E-01  1.04909855E-01  2.39507175E-01
  2.60763451E-01  3.35236070E-01  4.21433679E-01  4.89754526E-01  6.45720512E-01
  7.58165283E-01  7.65179683E-01  8.66310147E-01  8.69644140E-01  1.02604785E+00
  1.04106835E+00  1.09147106E+00  1.14367730E+00  1.19436569E+00  1.23361401E+00
  1.43650215E+00  1.58361269E+00  1.60164683E+00  1.99425279E+00  2.11464556E+00
  2.18683468E+00  2.31907071E+00  2.37543668E+00  2.41372781E+00  2.42616664E+00
  2.46365502E+00  2.68090199E+00  2.75987434E+00  2.79187451E+00  2.91507650E+00
  3.02991272E+00  3.12362963E+00  3.26905351E+00  3.28084423E+00  3.59069122E+00
  3.71169410E+00  3.74377830E+00  3.91868802E+00  4.61651821E+00  4.90599561E+00
Alpha MO coefficients                      R   N=        2500
  7.03802090E-01  1.95053732E-02  0.00000000E+00 -1.65750882E-04  2.22414753E-04
 -6.00830941E-03  0.00000000E+00 -2.43731639E-04 -9.06965625E-04 -1.62579598E-03
 -1.28651912E-03 -1.73231261E-03  0.00000000E+00  0.00000000E+00 -5.20728306E-06
  7.03802090E-01  1.95053732E-02  0.00000000E+00  1.65750882E-04  2.22414753E-04
 -6.00830941E-03  0.00000000E+00  2.43731639E-04 -9.06965625E-04 -1.62579598E-03
 -1.28651912E-03 -1.73231261E-03  0.00000000E+00  0.00000000E+00  5.20728306E-06
  3.56103899E-05  1.70541312E-03 -1.18987553E-05 -1.08325743E-04  5.47763966E-05
  3.56103899E-05  1.70541312E-03  1.18987553E-05 -1.08325743E-04  5.47763966E-05
  3.56103899E-05  1.70541312E-03 -1.18987553E-05  1.08325743E-04  5.47763966E-05
  3.56103899E-05  1.70541312E-03  1.18987553E-05  1.08325743E-04  5.47763966E-05
  7.04323482E-01  2.00462684E-02  0.00000000E+00 -2.37611900E-04  2.32951504E-04
 -1.46662279E-02  0.00000000E+00  3.18265020E-03 -1.54496689E-03 -1.00347761E-03
 -9.42072830E-04 -1.47393814E-03  0.00000000E+00  0.00000000E+00  1.87231475E-04
 -7.04323482E-01 -2.00462684E-02  0.00000000E+00 -2.37611900E-04 -2.32951504E-04
  1.46662279E-02  0.00000000E+00  3.18265020E-03  1.54496689E-03  1.00347761E-03
  9.42072830E-04  1.47393814E-03  0.00000000E+00  0.00000000E+00  1.87231475E-04
  6.74599712E-05  1.93323409E-03  1.27093872E-04  8.09558069E-05  1.69127742E-04
  6.74599712E-05  1.93323409E-03 -1.27093872E-04  8.09558069E-05  1.69127742E-04
 -6.74599712E-05 -1.93323409E-03 -1.27093872E-04  8.09558069E-05 -1.69127742E-04
 -6.74599712E-05 -1.93323409E-03  1.27093872E-04  8.09558069E-05 -1.69127742E-04
 -1.53867726E-01  2.86590223E-01  0.00000000E+00 -1.26431297E-01  3.94469506E-02
  2.13191529E-01  0.00000000E+00 -1.56143994E-02  1.49026438E-02 -5.41387663E-03
  1.25983314E-02 -9.74228307E-03  0.00000000E+00  0.00000000E+00  2.92578597E-04
 -1.53867726E-01  2.86590223E-01  0.00000000E+00  1.26431297E-01  3.94469506E-02
  2.13191529E-01  0.00000000E+00  1.56143994E-02  1.49026438E-02 -5.41387663E-03
  1.25983314E-02 -9.74228307E-03  0.00000000E+00  0.00000000E+00 -2.92578597E-04
  9.00142230E-02  1.88113237E-02 -7.77265774E-03 -4.92726488E-03 -4.76780749E-03
  9.00142230E-02  1.88113237E-02  7.77265774E-03 -4.92726488E-03 -4.76780749E-03
  9.00142230E-02  1.88113237E-02 -7.77265774E-03  4.92726488E-03 -4.76780749E-03
  9.00142230E-02  1.88113237E-02  7.77265774E-03  4.92726488E-03 -4.76780749E-03
 -1.21958416E-01  2.34869114E-01  0.00000000E+00  1.46216278E-01  7.36875174E-02
  2.78426839E-01  0.00000000E+00  4.07913524E-02  3.07574335E-02  1.18981894E-02
 -1.39440095E-02 -2.81159202E-03  0.00000000E+00  0.00000000E+00  8.19223279E-03
  1.21958416E-01 -2.34869114E-01  0.00000000E+00  1.46216278E-01 -7.36875174E-02
 -2.78426839E-01  0.00000000E+00  4.07913524E-02 -3.07574335E-02 -1.18981894E-02
  1.39440095E-02  2.81159202E-03  0.00000000E+00  0.00000000E+00  8.19223279E-03
  1.47748642E-01  7.80828023E-02 -9.51862136E-03 -1.15628753E-03 -6.05189126E-03
  1.47748642E-01  7.80828023E-02  9.51862136E-03 -1.15628753E-03 -6.05189126E-03
 -1.47748642E-01 -7.80828023E-02  9.51862136E-03 -1.15628753E-03  6.05189126E-03
 -1.47748642E-01 -7.80828023E-02 -9.51862136E-03 -1.15628753E-03  6.05189126E-03
  0.00000000E+00  0.00000000E+00  3.12757930E-01  0.00000000E+00  0.00000000E+00
  0.00000000E+00  1.18182083E-01  0.00000000E+00  0.00000000E+00  0.00000000E+00
  0.00000000E+00  0.00000000E+00 -2.35631009E-03  1.96537874E-02  0.00000000E+00
  0.00000000E+00  0.00000000E+00  3.12757930E-01  0.00000000E+00  0.00000000E+00
  0.00000000E+00  1.18182083E-01  0.00000000E+00  0.00000000E+00  0.00000000E+00
  0.00000000E+00  0.00000000E+00  2.35631009E-03  1.96537874E-02  0.00000000E+00
  1.56687523E-01  1.21079660E-01 -4.04365434E-03 -5.12678632E-03 -5.43198494E-03
 -1.56687523E-01 -1.21079660E-01 -4.04365434E-03  5.12678632E-03  5.43198494E-03
  1.56687523E-01  1.21079660E-01 -4.04365434E-03  5.12678632E-03 -5.43198494E-03
 -1.56687523E-01 -1.21079660E-01 -4.04365434E-03 -5.12678632E-03  5.43198494E-03
  2.08868612E-02 -4.98544867E-02  0.00000000E+00  3.53615936E-01  1.83604870E-01
 -1.93254035E-02  0.00000000E+00  1.30487940E-01  8.67840160E-02  2.01746055E-02
 -2.12929635E-02  7.76283303E-03  0.00000000E+00  0.00000000E+00 -3.72819838E-03
  2.08868612E-02 -4.98544867E-02  0.00000000E+00 -3.53615936E-01  1.83604870E-01
 -1.93254035E-02  0.00000000E+00 -1.30487940E-01  8.67840160E-02  2.01746055E-02
 -2.12929635E-02  7.76283303E-03  0.00000000E+00  0.00000000E+00  3.72819838E-03
  1.17177683E-01  1.02898812E-01 -5.80923790E-03  3.33066244E-03 -4.25922881E-04
  1.17177683E-01  1.02898812E-01  5.80923790E-03  3.33066244E-03 -4.25922881E-04
  1.17177683E-01  1.02898812E-01 -5.80923790E-03 -3.33066244E-03 -4.25922881E-04
  1.17177683E-01  1.02898812E-01  5.80923790E-03 -3.33066244E-03 -4.25922881E-04
  0.00000000E+00  0.00000000E+00  3.08031761E-01  0.00000000E+00  0.00000000E+00
  0.00000000E+00  1.73960988E-01  0.00000000E+00  0.00000000E+00  0.00000000E+00
  0.00000000E+00  0.00000000E+00  2.28719009E-02  2.07055569E-02  0.00000000E+00
  0.00000000E+00  0.00000000E+00 -3.08031761E-01  0.00000000E+00  0.00000000E+00
  0.00000000E+00 -1.73960988E-01  0.00000000E+00  0.00000000E+00  0.00000000E+00
  0.00000000E+00  0.00000000E+00  2.28719009E-02 -2.07055569E-02  0.00000000E+00
  1.94350831E-01  2.00608955E-01 -4.76341942E-03 -2.05479153E-03 -6.14148352E-03
 -1.94350831E-01 -2.00608955E-01 -4.76341942E-03  2.05479153E-03  6.14148352E-03
 -1.94350831E-01 -2.00608955E-01  4.76341942E-03 -2.05479153E-03  6.14148352E-03
  1.94350831E-01  2.00608955E-01  4.76341942E-03  2.05479153E-03 -6.14148352E-03
  2.86997644E-02 -5.45311791E-02  0.00000000E+00 -2.35582026E-01  2.96545812E-01
 -1.38864741E-01  0.00000000E+00 -1.45217306E-01  2.69825742E-01 -7.55821885E-03
  6.82624043E-03 -4.99061969E-04  0.00000000E+00  0.00000000E+00 -2.72871262E-02
  2.86997644E-02 -5.45311791E-02  0.00000000E+00  2.35582026E-01  2.96545812E-01
 -1.38864741E-01  0.00000000E+00  1.45217306E-01  2.69825742E-01 -7.55821885E-03
  6.82624043E-03 -4.99061969E-04  0.00000000E+00  0.00000000E+00  2.72871262E-02
 -3.17799839E-03 -4.13295412E-02 -1.28761882E-03 -7.97807590E-03  6.08602289E-03
 -3.17799839E-03 -4.13295412E-02  1.28761882E-03 -7.97807590E-03  6.08602289E-03
 -3.17799839E-03 -4.13295412E-02 -1.28761882E-03  7.97807590E-03  6.08602289E-03
 -3.17799839E-03 -4.13295412E-02  1.28761882E-03  7.97807590E-03  6.08602289E-03
  5.18890791E-02 -1.04108975E-01  0.00000000E+00 -9.11335081E-02  3.00874866E-01
 -1.01851595E-01  0.00000000E+00 -3.32689469E-01  5.02315545E-01  3.82643895E-03
  1.80337545E-03  5.73313704E-03  0.00000000E+00  0.00000000E+00  1.59083273E-02
 -5.18890791E-02  1.04108975E-01  0.00000000E+00 -9.11335081E-02 -3.00874866E-01
  1.01851595E-01  0.00000000E+00 -3.32689469E-01 -5.02315545E-01 -3.82643895E-03
 -1.80337545E-03 -5.73313704E-03  0.00000000E+00  0.00000000E+00  1.59083273E-02
  7.33732351E-02  1.82337698E-01 -3.30661063E-03 -3.70751777E-05  7.99132485E-03
  7.33732351E-02  1.82337698E-01  3.30661063E-03 -3.70751777E-05  7.99132485E-03
 -7.33732351E-02 -1.82337698E-01  3.30661063E-03 -3.70751777E-05 -7.99132485E-03
 -7.33732351E-02 -1.82337698E-01 -3.30661063E-03 -3.70751777E-05 -7.99132485E-03
 -8.18857347E-02  7.40948202E-02  0.00000000E+00  1.09510710E-01  1.06021723E-01
  1.36336877E+00  0.00000000E+00  4.00307499E-01  4.33573422E-01 -1.07162572E-02
  7.73088957E-04 -5.36013338E-03  0.00000000E+00  0.00000000E+00 -8.71612663E-05
 -8.18857347E-02  7.40948202E-02  0.00000000E+00 -1.09510710E-01  1.06021723E-01
  1.36336877E+00  0.00000000E+00 -4.00307499E-01  4.33573422E-01 -1.07162572E-02
  7.73088957E-04 -5.36013338E-03  0.00000000E+00  0.00000000E+00  8.71612663E-05
 -1.19680045E-02 -9.67889978E-01 -9.92904657E-04  6.11687943E-03  5.59856014E-04
 -1.19680045E-02 -9.67889978E-01  9.92904657E-04  6.11687943E-03  5.59856014E-04
 -1.19680045E-02 -9.67889978E-01 -9.92904657E-04 -6.11687943E-03  5.59856014E-04
 -1.19680045E-02 -9.67889978E-01  9.92904657E-04 -6.11687943E-03  5.59856014E-04
  0.00000000E+00  0.00000000E+00 -2.31528787E-01  0.00000000E+00  0.00000000E+00
  0.00000000E+00 -7.74785254E-01  0.00000000E+00  0.00000000E+00  0.00000000E+00
  0.00000000E+00  0.00000000E+00  1.63130903E-02  8.03043576E-03  0.00000000E+00
  0.00000000E+00  0.00000000E+00 -2.31528787E-01  0.00000000E+00  0.00000000E+00
  0.00000000E+00 -7.74785254E-01  0.00000000E+00  0.00000000E+00  0.00000000E+00
  0.00000000E+00  0.00000000E+00 -1.63130903E-02  8.03043576E-03  0.00000000E+00
  5.12575346E-02  9.97937739E-01 -3.42671528E-03 -1.51286292E-03  2.97267954E-03
 -5.12575346E-02 -9.97937739E-01 -3.42671528E-03  1.51286292E-03 -2.97267954E-03
  5.12575346E-02  9.97937739E-01 -3.42671528E-03  1.51286292E-03  2.97267954E-03
 -5.12575346E-02 -9.97937739E-01 -3.42671528E-03 -1.51286292E-03 -2.97267954E-03
 -1.05139160E-01  1.30424299E-02  0.00000000E+00  7.10480383E-02  1.17986191E-01
  2.90656821E+00  0.00000000E+00 -5.37608718E-01  8.42238375E-01  5.79266710E-04
 -6.60192996E-03 -8.74029454E-03  0.00000000E+00  0.00000000E+00  5.63673040E-03
  1.05139160E-01 -1.30424299E-02  0.00000000E+00  7.10480383E-02 -1.17986191E-01
 -2.90656821E+00  0.00000000E+00 -5.37608718E-01 -8.42238375E-01 -5.79266710E-04
  6.60192996E-03  8.74029454E-03  0.00000000E+00  0.00000000E+00  5.63673040E-03
  1.44223862E-02 -1.22215313E+00  4.26646303E-03  3.16143671E-03  1.07687248E-03
  1.44223862E-02 -1.22215313E+00 -4.26646303E-03  3.16143671E-03  1.07687248E-03
 -1.44223862E-02  1.22215313E+00 -4.26646303E-03  3.16143671E-03 -1.07687248E-03
 -1.44223862E-02  1.22215313E+00  4.26646303E-03  3.16143671E-03 -1.07687248E-03
  0.00000000E+00  0.00000000E+00  2.80929679E-01  0.00000000E+00  0.00000000E+00
  0.00000000E+00  1.52840311E+00  0.00000000E+00  0.00000000E+00  0.00000000E+00
  0.00000000E+00  0.00000000E+00  1.02751758E-02  1.28279566E-02  0.00000000E+00
  0.00000000E+00  0.00000000E+00 -2.80929679E-01  0.00000000E+00  0.00000000E+00
  0.00000000E+00 -1.52840311E+00  0.00000000E+00  0.00000000E+00  0.00000000E+00
  0.00000000E+00  0.00000000E+00  1.02751758E-02 -1.28279566E-02  0.00000000E+00
  1.40324779E-02 -1.48517805E+00  5.38286094E-03  3.51143440E-04 -8.78541892E-05
 -1.40324779E-02  1.48517805E+00  5.38286094E-03 -3.51143440E-04  8.78541892E-05
 -1.40324779E-02  1.48517805E+00 -5.38286094E-03  3.51143440E-04  8.78541892E-05
  1.40324779E-02 -1.48517805E+00 -5.38286094E-03 -3.51143440E-04 -8.78541892E-05
 -6.00826865E-02  5.59498714E-03  0.00000000E+00 -1.56028193E-01 -1.17995835E-01
  2.61193712E+00  0.00000000E+00 -2.49061646E+00 -5.49034655E-01  1.97143582E-02
 -9.78945381E-04 -5.50728578E-03  0.00000000E+00  0.00000000E+00 -1.03538900E-02
  6.00826865E-02 -5.59498714E-03  0.00000000E+00 -1.56028193E-01  1.17995835E-01
 -2.61193712E+00  0.00000000E+00 -2.49061646E+00  5.49034655E-01 -1.97143582E-02
  9.78945381E-04  5.50728578E-03  0.00000000E+00  0.00000000E+00 -1.03538900E-02
  7.22869991E-02  5.65185367E-01  5.53487413E-03 -3.87165884E-03 -4.79152733E-03
  7.22869991E-02  5.65185367E-01 -5.53487413E-03 -3.87165884E-03 -4.79152733E-03
 -7.22869991E-02 -5.65185367E-01 -5.53487413E-03 -3.87165884E-03  4.79152733E-03
 -7.22869991E-02 -5.65185367E-01  5.53487413E-03 -3.87165884E-03  4.79152733E-03
  2.33391226E-02  1.67686686E-01  0.00000000E+00 -5.23738507E-01 -5.14217891E-02
  5.02916643E-02  0.00000000E+00  9.17496245E-01  8.83254335E-02 -2.47165326E-02
  6.67453691E-02 -4.76524980E-03  0.00000000E+00  0.00000000E+00  2.04494845E-03
  2.33391226E-02  1.67686686E-01  0.00000000E+00  5.23738507E-01 -5.14217891E-02
  5.02916643E-02  0.00000000E+00 -9.17496245E-01  8.83254335E-02 -2.47165326E-02
  6.67453691E-02 -4.76524980E-03  0.00000000E+00  0.00000000E+00 -2.04494845E-03
 -1.46411405E-01  1.05038172E-01  3.65615566E-03  9.48810471E-03  7.00491227E-03
 -1.46411405E-01  1.05038172E-01 -3.65615566E-03  9.48810471E-03  7.00491227E-03
 -1.46411405E-01  1.05038172E-01  3.65615566E-03 -9.48810471E-03  7.00491227E-03
 -1.46411405E-01  1.05038172E-01 -3.65615566E-03 -9.48810471E-03  7.00491227E-03
  0.00000000E+00  0.00000000E+00 -5.06419432E-01  0.00000000E+00  0.00000000E+00
  0.00000000E+00  8.54988413E-01  0.00000000E+00  0.00000000E+00  0.00000000E+00
  0.00000000E+00  0.00000000E+00 -6.42040154E-03 -7.14417826E-02  0.00000000E+00
  0.00000000E+00  0.00000000E+00 -5.06419432E-01  0.00000000E+00  0.00000000E+00
  0.00000000E+00  8.54988413E-01  0.00000000E+00  0.00000000E+00  0.00000000E+00
  0.00000000E+00  0.00000000E+00  6.42040154E-03 -7.14417826E-02  0.00000000E+00
 -3.14083712E-01 -1.35123519E-01  2.77712177E-02 -1.48879016E-03  1.58535268E-03
  3.14083712E-01  1.35123519E-01  2.77712177E-02  1.48879016E-03 -1.58535268E-03
 -3.14083712E-01 -1.35123519E-01  2.77712177E-02  1.48879016E-03  1.58535268E-03
  3.14083712E-01  1.35123519E-01  2.77712177E-02 -1.48879016E-03 -1.58535268E-03
  1.35562082E-02 -2.75059931E-01  0.00000000E+00 -1.32452072E-01  6.85669904E-01
  1.80508837E-01  0.00000000E+00  8.82177843E-02 -6.47864806E-01 -3.99979925E-02
 -3.49234605E-02 -3.32752125E-02  0.00000000E+00  0.00000000E+00 -7.35853651E-02
  1.35562082E-02 -2.75059931E-01  0.00000000E+00  1.32452072E-01  6.85669904E-01
  1.80508837E-01  0.00000000E+00 -8.82177843E-02 -6.47864806E-01 -3.99979925E-02
 -3.49234605E-02 -3.32752125E-02  0.00000000E+00  0.00000000E+00  7.35853651E-02
 -4.03337007E-04  1.02182980E-01 -1.80620743E-02 -1.75967153E-02 -7.02899823E-03
 -4.03337007E-04  1.02182980E-01  1.80620743E-02 -1.75967153E-02 -7.02899823E-03
 -4.03337007E-04  1.02182980E-01 -1.80620743E-02  1.75967153E-02 -7.02899823E-03
 -4.03337007E-04  1.02182980E-01  1.80620743E-02  1.75967153E-02 -7.02899823E-03
  0.00000000E+00  0.00000000E+00 -5.07649301E-01  0.00000000E+00  0.00000000E+00
  0.00000000E+00  2.09089591E+00  0.00000000E+00  0.00000000E+00  0.00000000E+00
  0.00000000E+00  0.00000000E+00 -1.20537212E-02 -5.06379510E-02  0.00000000E+00
  0.00000000E+00  0.00000000E+00  5.07649301E-01  0.00000000E+00  0.00000000E+00
  0.00000000E+00 -2.09089591E+00  0.00000000E+00  0.00000000E+00  0.00000000E+00
  0.00000000E+00  0.00000000E+00 -1.20537212E-02  5.06379510E-02  0.00000000E+00
 -3.18600871E-01 -5.54043109E-01  2.79114143E-02  3.35824037E-02 -4.09225427E-03
  3.18600871E-01  5.54043109E-01  2.79114143E-02 -3.35824037E-02  4.09225427E-03
  3.18600871E-01  5.54043109E-01 -2.79114143E-02  3.35824037E-02  4.09225427E-03
 -3.18600871E-01 -5.54043109E-01 -2.79114143E-02 -3.35824037E-02 -4.09225427E-03
 -1.74609521E-02  1.03693049E-01  0.00000000E+00  2.48121263E-01 -7.19284315E-01
  2.90932684E-01  0.00000000E+00 -2.44216601E-01  1.17871560E+00 -3.18801911E-03
  6.96233779E-02  1.29071693E-02  0.00000000E+00  0.00000000E+00 -2.44381681E-02
  1.74609521E-02 -1.03693049E-01  0.00000000E+00  2.48121263E-01  7.19284315E-01
 -2.90932684E-01  0.00000000E+00 -2.44216601E-01 -1.17871560E+00  3.18801911E-03
 -6.96233779E-02 -1.29071693E-02  0.00000000E+00  0.00000000E+00 -2.44381681E-02
 -1.26049870E-01 -7.05157052E-02  8.75318466E-03  3.04440119E-02 -2.61862289E-03
 -1.26049870E-01 -7.05157052E-02 -8.75318466E-03  3.04440119E-02 -2.61862289E-03
  1.26049870E-01  7.05157052E-02 -8.75318466E-03  3.04440119E-02  2.61862289E-03
  1.26049870E-01  7.05157052E-02  8.75318466E-03  3.04440119E-02  2.61862289E-03
 -6.24910825E-02 -7.47297675E-01  0.00000000E+00  1.39765340E-01 -1.32499448E-01
  1.46323740E+00  0.00000000E+00  1.93949181E-02  4.47186749E-01 -1.83801077E-01
 -7.62173194E-02  5.81905174E-02  0.00000000E+00  0.00000000E+00 -8.28969066E-02
 -6.24910825E-02 -7.47297675E-01  0.00000000E+00 -1.39765340E-01 -1.32499448E-01
  1.46323740E+00  0.00000000E+00 -1.93949181E-02  4.47186749E-01 -1.83801077E-01
 -7.62173194E-02  5.81905174E-02  0.00000000E+00  0.00000000E+00  8.28969066E-02
 -4.37707309E-01 -2.87428253E-01 -3.57519122E-02 -3.07649262E-02  2.85341993E-02
 -4.37707309E-01 -2.87428253E-01  3.57519122E-02 -3.07649262E-02  2.85341993E-02
 -4.37707309E-01 -2.87428253E-01 -3.57519122E-02  3.07649262E-02  2.85341993E-02
 -4.37707309E-01 -2.87428253E-01  3.57519122E-02  3.07649262E-02  2.85341993E-02
  0.00000000E+00  0.00000000E+00  5.11390482E-01  0.00000000E+00  0.00000000E+00
  0.00000000E+00 -8.16538100E-01  0.00000000E+00  0.00000000E+00  0.00000000E+00
  0.00000000E+00  0.00000000E+00 -1.94263721E-01 -1.23109146E-01  0.00000000E+00
  0.00000000E+00  0.00000000E+00  5.11390482E-01  0.00000000E+00  0.00000000E+00
  0.00000000E+00 -8.16538100E-01  0.00000000E+00  0.00000000E+00  0.00000000E+00
  0.00000000E+00  0.00000000E+00  1.94263721E-01 -1.23109146E-01  0.00000000E+00
 -4.34270624E-01  9.09551909E-01 -4.79563404E-02 -5.50686120E-02 -3.81384666E-02
  4.34270624E-01 -9.09551909E-01 -4.79563404E-02  5.50686120E-02  3.81384666E-02
 -4.34270624E-01  9.09551909E-01 -4.79563404E-02  5.50686120E-02 -3.81384666E-02
  4.34270624E-01 -9.09551909E-01 -4.79563404E-02 -5.50686120E-02  3.81384666E-02
 -5.57833403E-02 -1.88409302E-02  0.00000000E+00 -8.28984294E-01 -2.64894997E-01
  2.82506499E-01  0.00000000E+00  1.30119377E+00  9.03642031E-01  5.64312025E-02
 -2.13802224E-01  7.31662858E-02  0.00000000E+00  0.00000000E+00 -5.68510102E-03
  5.57833403E-02  1.88409302E-02  0.00000000E+00 -8.28984294E-01  2.64894997E-01
 -2.82506499E-01  0.00000000E+00  1.30119377E+00 -9.03642031E-01 -5.64312025E-02
  2.13802224E-01 -7.31662858E-02  0.00000000E+00  0.00000000E+00 -5.68510102E-03
 -5.39785615E-03 -7.72943121E-01  2.91548851E-02 -2.64221724E-02  3.16769358E-02
 -5.39785615E-03 -7.72943121E-01 -2.91548851E-02 -2.64221724E-02  3.16769358E-02
  5.39785615E-03  7.72943121E-01 -2.91548851E-02 -2.64221724E-02 -3.16769358E-02
  5.39785615E-03  7.72943121E-01  2.91548851E-02 -2.64221724E-02 -3.16769358E-02
  7.40772861E-03 -1.00919983E+00  0.00000000E+00 -2.84119583E-01 -2.37291809E-01
  1.94829685E+00  0.00000000E+00  3.95493949E-01  4.88196560E-01  5.03157838E-02
 -1.15861706E-01 -3.14117398E-02  0.00000000E+00  0.00000000E+00  8.67671246E-02
  7.40772861E-03 -1.00919983E+00  0.00000000E+00  2.84119583E-01 -2.37291809E-01
  1.94829685E+00  0.00000000E+00 -3.95493949E-01  4.88196560E-01  5.03157838E-02
 -1.15861706E-01 -3.14117398E-02  0.00000000E+00  0.00000000E+00 -8.67671246E-02
  3.50667744E-01 -9.26784016E-01  6.29505214E-02  6.22692626E-03  4.00528367E-02
  3.50667744E-01 -9.26784016E-01 -6.29505214E-02  6.22692626E-03  4.00528367E-02
  3.50667744E-01 -9.26784016E-01  6.29505214E-02 -6.22692626E-03  4.00528367E-02
  3.50667744E-01 -9.26784016E-01 -6.29505214E-02 -6.22692626E-03  4.00528367E-02
  0.00000000E+00  0.00000000E+00  5.93842713E-01  0.00000000E+00  0.00000000E+00
  0.00000000E+00 -1.07516659E+00  0.00000000E+00  0.00000000E+00  0.00000000E+00
  0.00000000E+00  0.00000000E+00 -3.19431343E-02 -1.82363619E-01  0.00000000E+00
  0.00000000E+00  0.00000000E+00 -5.93842713E-01  0.00000000E+00  0.00000000E+00
  0.00000000E+00  1.07516659E+00  0.00000000E+00  0.00000000E+00  0.00000000E+00
  0.00000000E+00  0.00000000E+00 -3.19431343E-02  1.82363619E-01  0.00000000E+00
 -4.92746486E-01  1.08023334E+00 -4.91742788E-02 -2.51942133E-02 -7.39645607E-02
  4.92746486E-01 -1.08023334E+00 -4.91742788E-02  2.51942133E-02  7.39645607E-02
  4.92746486E-01 -1.08023334E+00  4.91742788E-02 -2.51942133E-02  7.39645607E-02
 -4.92746486E-01  1.08023334E+00  4.91742788E-02  2.51942133E-02 -7.39645607E-02
  6.07152549E-02 -8.06819901E-01  0.00000000E+00  8.04472159E-02 -2.55577526E-01
  1.55794807E+00  0.00000000E+00  1.29636313E-01  3.89240324E-01  1.03044814E-01
  1.37823241E-02 -1.14472608E-01  0.00000000E+00  0.00000000E+00  2.41106131E-02
 -6.07152549E-02  8.06819901E-01  0.00000000E+00  8.04472159E-02  2.55577526E-01
 -1.55794807E+00  0.00000000E+00  1.29636313E-01 -3.89240324E-01 -1.03044814E-01
 -1.37823241E-02  1.14472608E-01  0.00000000E+00  0.00000000E+00  2.41106131E-02
  5.05306803E-01 -8.78597141E-01  9.51588998E-02  3.30657893E-02  3.27086348E-03
  5.05306803E-01 -8.78597141E-01 -9.51588998E-02  3.30657893E-02  3.27086348E-03
 -5.05306803E-01  8.78597141E-01 -9.51588998E-02  3.30657893E-02 -3.27086348E-03
 -5.05306803E-01  8.78597141E-01  9.51588998E-02  3.30657893E-02 -3.27086348E-03
 -8.38088077E-02 -1.40147657E+00  0.00000000E+00  3.93223647E-02  1.24474489E-02
  6.51438945E+00  0.00000000E+00 -2.21523281E+00  6.19584656E-01 -2.64206534E-01
  1.19652307E-02  6.19273056E-02  0.00000000E+00  0.00000000E+00  2.22073605E-03
  8.38088077E-02  1.40147657E+00  0.00000000E+00  3.93223647E-02 -1.24474489E-02
 -6.51438945E+00  0.00000000E+00 -2.21523281E+00 -6.19584656E-01  2.64206534E-01
 -1.19652307E-02 -6.19273056E-02  0.00000000E+00  0.00000000E+00  2.22073605E-03
 -3.28956875E-01 -4.95269698E-01 -4.64817005E-02  3.48756684E-02  9.48954440E-02
 -3.28956875E-01 -4.95269698E-01  4.64817005E-02  3.48756684E-02  9.48954440E-02
  3.28956875E-01  4.95269698E-01  4.64817005E-02  3.48756684E-02 -9.48954440E-02
  3.28956875E-01  4.95269698E-01 -4.64817005E-02  3.48756684E-02 -9.48954440E-02
  0.00000000E+00  0.00000000E+00  1.88604898E-01  0.00000000E+00  0.00000000E+00
  0.00000000E+00 -1.67743814E-01  0.00000000E+00  0.00000000E+00  0.00000000E+00
  0.00000000E+00  0.00000000E+00  3.85494437E-01 -3.12599474E-01  0.00000000E+00
  0.00000000E+00  0.00000000E+00  1.88604898E-01  0.00000000E+00  0.00000000E+00
  0.00000000E+00 -1.67743814E-01  0.00000000E+00  0.00000000E+00  0.00000000E+00
  0.00000000E+00  0.00000000E+00 -3.85494437E-01 -3.12599474E-01  0.00000000E+00
 -9.27790452E-02  2.05206912E-01 -1.72044629E-02  1.66246046E-01 -1.19474623E-01
  9.27790452E-02 -2.05206912E-01 -1.72044629E-02 -1.66246046E-01  1.19474623E-01
 -9.27790452E-02  2.05206912E-01 -1.72044629E-02 -1.66246046E-01 -1.19474623E-01
  9.27790452E-02 -2.05206912E-01 -1.72044629E-02  1.66246046E-01  1.19474623E-01
  4.51442234E-03  7.49266377E-02  0.00000000E+00  1.29206067E-02  1.49792480E-01
 -2.87692860E-01  0.00000000E+00 -1.34852528E-01 -1.61229034E-01 -2.89342837E-01
  9.75578372E-03  2.70239758E-01  0.00000000E+00  0.00000000E+00  4.04850467E-01
  4.51442234E-03  7.49266377E-02  0.00000000E+00 -1.29206067E-02  1.49792480E-01
 -2.87692860E-01  0.00000000E+00  1.34852528E-01 -1.61229034E-01 -2.89342837E-01
  9.75578372E-03  2.70239758E-01  0.00000000E+00  0.00000000E+00 -4.04850467E-01
  1.54161503E-02  1.36307333E-01 -1.11709663E-01  9.18156186E-02  1.17176263E-01
  1.54161503E-02  1.36307333E-01  1.11709663E-01  9.18156186E-02  1.17176263E-01
  1.54161503E-02  1.36307333E-01 -1.11709663E-01 -9.18156186E-02  1.17176263E-01
  1.54161503E-02  1.36307333E-01  1.11709663E-01 -9.18156186E-02  1.17176263E-01
 -4.12570985E-02 -3.91021548E-01  0.00000000E+00  8.16600760E-02  7.11337805E-02
  7.81942823E-01  0.00000000E+00 -1.76835436E-02  2.58048215E-01  2.72424481E-01
  6.90903281E-02 -4.85508209E-01  0.00000000E+00  0.00000000E+00  3.86124511E-01
 -4.12570985E-02 -3.91021548E-01  0.00000000E+00 -8.16600760E-02  7.11337805E-02
  7.81942823E-01  0.00000000E+00  1.76835436E-02  2.58048215E-01  2.72424481E-01
  6.90903281E-02 -4.85508209E-01  0.00000000E+00  0.00000000E+00 -3.86124511E-01
 -3.01681412E-01 -1.67434280E-01 -2.50143931E-02  1.62282909E-02 -1.25786997E-01
 -3.01681412E-01 -1.67434280E-01  2.50143931E-02  1.62282909E-02 -1.25786997E-01
 -3.01681412E-01 -1.67434280E-01 -2.50143931E-02 -1.62282909E-02 -1.25786997E-01
 -3.01681412E-01 -1.67434280E-01  2.50143931E-02 -1.62282909E-02 -1.25786997E-01
  0.00000000E+00  0.00000000E+00  3.00437399E-03  0.00000000E+00  0.00000000E+00
  0.00000000E+00  4.49825759E-01  0.00000000E+00  0.00000000E+00  0.00000000E+00
  0.00000000E+00  0.00000000E+00 -4.03424026E-01  1.04355541E-01  0.00000000E+00
  0.00000000E+00  0.00000000E+00 -3.00437399E-03  0.00000000E+00  0.00000000E+00
  0.00000000E+00 -4.49825759E-01  0.00000000E+00  0.00000000E+00  0.00000000E+00
  0.00000000E+00  0.00000000E+00 -4.03424026E-01 -1.04355541E-01  0.00000000E+00
 -5.89477945E-02 -9.96046071E-02  1.02195356E-01 -3.48325869E-01  8.04952922E-02
  5.89477945E-02  9.96046071E-02  1.02195356E-01  3.48325869E-01 -8.04952922E-02
  5.89477945E-02  9.96046071E-02 -1.02195356E-01 -3.48325869E-01 -8.04952922E-02
 -5.89477945E-02 -9.96046071E-02 -1.02195356E-01  3.48325869E-01  8.04952922E-02
 -7.83855167E-02 -7.62495887E-01  0.00000000E+00 -1.14356615E-01  3.06134354E-02
  4.02725446E+00  0.00000000E+00 -1.15897895E+00  8.84522202E-01  3.27344608E-01
  6.78225245E-02 -4.83660136E-01  0.00000000E+00  0.00000000E+00 -1.16822203E-01
  7.83855167E-02  7.62495887E-01  0.00000000E+00 -1.14356615E-01 -3.06134354E-02
 -4.02725446E+00  0.00000000E+00 -1.15897895E+00 -8.84522202E-01 -3.27344608E-01
 -6.78225245E-02  4.83660136E-01  0.00000000E+00  0.00000000E+00 -1.16822203E-01
 -4.30378595E-01 -3.63524835E-01  7.46153189E-02 -5.42134600E-02 -2.28346809E-01
 -4.30378595E-01 -3.63524835E-01 -7.46153189E-02 -5.42134600E-02 -2.28346809E-01
  4.30378595E-01  3.63524835E-01 -7.46153189E-02 -5.42134600E-02  2.28346809E-01
  4.30378595E-01  3.63524835E-01  7.46153189E-02 -5.42134600E-02  2.28346809E-01
  0.00000000E+00  0.00000000E+00 -2.50068720E-02  0.00000000E+00  0.00000000E+00
  0.00000000E+00  2.22632728E-01  0.00000000E+00  0.00000000E+00  0.00000000E+00
  0.00000000E+00  0.00000000E+00  3.39923084E-01  4.18526595E-01  0.00000000E+00
  0.00000000E+00  0.00000000E+00 -2.50068720E-02  0.00000000E+00  0.00000000E+00
  0.00000000E+00  2.22632728E-01  0.00000000E+00  0.00000000E+00  0.00000000E+00
  0.00000000E+00  0.00000000E+00 -3.39923084E-01  4.18526595E-01  0.00000000E+00
 -3.77899723E-01  9.21228937E-02 -1.96055298E-01 -1.13877614E-01 -1.78002048E-02
  3.77899723E-01 -9.21228937E-02 -1.96055298E-01  1.13877614E-01  1.78002048E-02
 -3.77899723E-01  9.21228937E-02 -1.96055298E-01  1.13877614E-01 -1.78002048E-02
  3.77899723E-01 -9.21228937E-02 -1.96055298E-01 -1.13877614E-01  1.78002048E-02
 -3.28968474E-02 -2.33295395E-02  0.00000000E+00 -2.65913069E-01 -2.10179675E-02
  1.35321042E+00  0.00000000E+00 -8.09165611E-01 -1.55102120E-01 -8.77598634E-03
  7.15069511E-02 -1.19950901E-01  0.00000000E+00  0.00000000E+00  4.77443110E-01
  3.28968474E-02  2.33295395E-02  0.00000000E+00 -2.65913069E-01  2.10179675E-02
 -1.35321042E+00  0.00000000E+00 -8.09165611E-01  1.55102120E-01  8.77598634E-03
 -7.15069511E-02  1.19950901E-01  0.00000000E+00  0.00000000E+00  4.77443110E-01
 -6.86264684E-02  5.57367683E-02 -9.54568304E-02  3.57424773E-01 -1.25761872E-01
 -6.86264684E-02  5.57367683E-02  9.54568304E-02  3.57424773E-01 -1.25761872E-01
  6.86264684E-02 -5.57367683E-02  9.54568304E-02  3.57424773E-01  1.25761872E-01
  6.86264684E-02 -5.57367683E-02 -9.54568304E-02  3.57424773E-01  1.25761872E-01
  0.00000000E+00  0.00000000E+00 -6.74426484E-02  0.00000000E+00  0.00000000E+00
  0.00000000E+00  7.87842603E-01  0.00000000E+00  0.00000000E+00  0.00000000E+00
  0.00000000E+00  0.00000000E+00 -2.07619594E-02  2.70728796E-01  0.00000000E+00
  0.00000000E+00  0.00000000E+00  6.74426484E-02  0.00000000E+00  0.00000000E+00
  0.00000000E+00 -7.87842603E-01  0.00000000E+00  0.00000000E+00  0.00000000E+00
  0.00000000E+00  0.00000000E+00 -2.07619594E-02 -2.70728796E-01  0.00000000E+00
 -2.63223389E-01 -1.24138476E-01 -3.52193042E-01  1.46741116E-02  2.76433116E-01
  2.63223389E-01  1.24138476E-01 -3.52193042E-01 -1.46741116E-02 -2.76433116E-01
  2.63223389E-01  1.24138476E-01  3.52193042E-01  1.46741116E-02 -2.76433116E-01
 -2.63223389E-01 -1.24138476E-01  3.52193042E-01 -1.46741116E-02  2.76433116E-01
 -2.87790282E-02 -4.14868658E-01  0.00000000E+00  2.99045107E-01  6.66950760E-03
  4.17126807E-01  0.00000000E+00 -4.32094679E-01  4.85636996E-02 -3.67134330E-01
  5.78910094E-01 -3.12835979E-01  0.00000000E+00  0.00000000E+00 -9.96608049E-02
 -2.87790282E-02 -4.14868658E-01  0.00000000E+00 -2.99045107E-01  6.66950760E-03
  4.17126807E-01  0.00000000E+00  4.32094679E-01  4.85636996E-02 -3.67134330E-01
  5.78910094E-01 -3.12835979E-01  0.00000000E+00  0.00000000E+00  9.96608049E-02
  1.49034539E-01 -1.83677662E-01  7.84349298E-02  1.68775189E-01  2.26504204E-02
  1.49034539E-01 -1.83677662E-01 -7.84349298E-02  1.68775189E-01  2.26504204E-02
  1.49034539E-01 -1.83677662E-01  7.84349298E-02 -1.68775189E-01  2.26504204E-02
  1.49034539E-01 -1.83677662E-01 -7.84349298E-02 -1.68775189E-01  2.26504204E-02
  0.00000000E+00  0.00000000E+00 -2.41402987E-02  0.00000000E+00  0.00000000E+00
  0.00000000E+00  2.23388056E-01  0.00000000E+00  0.00000000E+00  0.00000000E+00
  0.00000000E+00  0.00000000E+00 -6.01843510E-02 -1.32020348E-01  0.00000000E+00
  0.00000000E+00  0.00000000E+00 -2.41402987E-02  0.00000000E+00  0.00000000E+00
  0.00000000E+00  2.23388056E-01  0.00000000E+00  0.00000000E+00  0.00000000E+00
  0.00000000E+00  0.00000000E+00  6.01843510E-02 -1.32020348E-01  0.00000000E+00
 -2.55513949E-03 -1.05990640E-01 -3.08077529E-01  2.10359849E-01  3.56538670E-01
  2.55513949E-03  1.05990640E-01 -3.08077529E-01 -2.10359849E-01 -3.56538670E-01
 -2.55513949E-03 -1.05990640E-01 -3.08077529E-01 -2.10359849E-01  3.56538670E-01
  2.55513949E-03  1.05990640E-01 -3.08077529E-01  2.10359849E-01 -3.56538670E-01
  0.00000000E+00  0.00000000E+00 -1.95552365E-01  0.00000000E+00  0.00000000E+00
  0.00000000E+00 -2.36638749E-02  0.00000000E+00  0.00000000E+00  0.00000000E+00
  0.00000000E+00  0.00000000E+00  6.78876925E-02  4.90387776E-01  0.00000000E+00
  0.00000000E+00  0.00000000E+00  1.95552365E-01  0.00000000E+00  0.00000000E+00
  0.00000000E+00  2.36638749E-02  0.00000000E+00  0.00000000E+00  0.00000000E+00
  0.00000000E+00  0.00000000E+00  6.78876925E-02 -4.90387776E-01  0.00000000E+00
 -2.00360690E-01  2.55803439E-01 -3.13390189E-02 -7.06586004E-02 -3.80236170E-01
  2.00360690E-01 -2.55803439E-01 -3.13390189E-02  7.06586004E-02  3.80236170E-01
  2.00360690E-01 -2.55803439E-01  3.13390189E-02 -7.06586004E-02  3.80236170E-01
 -2.00360690E-01  2.55803439E-01  3.13390189E-02  7.06586004E-02 -3.80236170E-01
  0.00000000E+00  0.00000000E+00 -1.31197339E-01  0.00000000E+00  0.00000000E+00
  0.00000000E+00  1.20640413E-01  0.00000000E+00  0.00000000E+00  0.00000000E+00
  0.00000000E+00  0.00000000E+00 -3.13439592E-01  3.35450206E-01  0.00000000E+00
  0.00000000E+00  0.00000000E+00 -1.31197339E-01  0.00000000E+00  0.00000000E+00
  0.00000000E+00  1.20640413E-01  0.00000000E+00  0.00000000E+00  0.00000000E+00
  0.00000000E+00  0.00000000E+00  3.13439592E-01  3.35450206E-01  0.00000000E+00
 -7.23248459E-02  2.73022024E-03 -5.68878542E-02  4.00300615E-01 -2.64534694E-01
  7.23248459E-02 -2.73022024E-03 -5.68878542E-02 -4.00300615E-01  2.64534694E-01
 -7.23248459E-02  2.73022024E-03 -5.68878542E-02 -4.00300615E-01 -2.64534694E-01
  7.23248459E-02 -2.73022024E-03 -5.68878542E-02  4.00300615E-01  2.64534694E-01
  1.01294245E-02 -2.26670951E-01  0.00000000E+00 -7.24324321E-02 -5.01685225E-03
  8.00557830E-02  0.00000000E+00 -1.81321343E-01  1.57270436E-01  3.61423814E-02
 -1.83484528E-01  3.44416477E-01  0.00000000E+00  0.00000000E+00 -7.88731094E-02
  1.01294245E-02 -2.26670951E-01  0.00000000E+00  7.24324321E-02 -5.01685225E-03
  8.00557830E-02  0.00000000E+00  1.81321343E-01  1.57270436E-01  3.61423814E-02
 -1.83484528E-01  3.44416477E-01  0.00000000E+00  0.00000000E+00  7.88731094E-02
 -5.16049842E-02 -2.36024572E-02  2.70815904E-02  4.18471862E-01 -3.26763262E-01
 -5.16049842E-02 -2.36024572E-02 -2.70815904E-02  4.18471862E-01 -3.26763262E-01
 -5.16049842E-02 -2.36024572E-02  2.70815904E-02 -4.18471862E-01 -3.26763262E-01
 -5.16049842E-02 -2.36024572E-02 -2.70815904E-02 -4.18471862E-01 -3.26763262E-01
 -3.87718813E-02  2.82353924E-01  0.00000000E+00 -4.30877902E-01  2.35221101E-01
  1.17798945E+00  0.00000000E+00 -5.43755173E-01  2.43253095E-01 -3.34611059E-01
  4.96753144E-01 -3.00869895E-02  0.00000000E+00  0.00000000E+00 -5.13455456E-01
  3.87718813E-02 -2.82353924E-01  0.00000000E+00 -4.30877902E-01 -2.35221101E-01
 -1.17798945E+00  0.00000000E+00 -5.43755173E-01 -2.43253095E-01  3.34611059E-01
 -4.96753144E-01  3.00869895E-02  0.00000000E+00  0.00000000E+00 -5.13455456E-01
  3.20395981E-02 -1.88658141E-01  2.12824637E-01  2.75748270E-01 -8.05845765E-02
  3.20395981E-02 -1.88658141E-01 -2.12824637E-01  2.75748270E-01 -8.05845765E-02
 -3.20395981E-02  1.88658141E-01 -2.12824637E-01  2.75748270E-01  8.05845765E-02
 -3.20395981E-02  1.88658141E-01  2.12824637E-01  2.75748270E-01  8.05845765E-02
  6.77683736E-03 -1.59034937E-02  0.00000000E+00 -2.20562678E-02 -6.80066848E-02
 -1.99850849E-01  0.00000000E+00 -1.83837344E-01 -1.26257906E-01  4.62873007E-01
 -9.97460359E-02 -2.82319468E-01  0.00000000E+00  0.00000000E+00 -2.31770243E-01
  6.77683736E-03 -1.59034937E-02  0.00000000E+00  2.20562678E-02 -6.80066848E-02
 -1.99850849E-01  0.00000000E+00  1.83837344E-01 -1.26257906E-01  4.62873007E-01
 -9.97460359E-02 -2.82319468E-01  0.00000000E+00  0.00000000E+00  2.31770243E-01
 -2.59044312E-02  1.05236663E-01 -2.97765313E-01  2.84752441E-01  3.28608017E-01
 -2.59044312E-02  1.05236663E-01  2.97765313E-01  2.84752441E-01  3.28608017E-01
 -2.59044312E-02  1.05236663E-01 -2.97765313E-01 -2.84752441E-01  3.28608017E-01
 -2.59044312E-02  1.05236663E-01  2.97765313E-01 -2.84752441E-01  3.28608017E-01
 -4.50231828E-02  4.72173358E-01  0.00000000E+00 -5.05416760E-01 -3.86679900E-04
  7.65269855E-01  0.00000000E+00 -5.01005602E-01 -3.08697066E-01 -9.09142099E-02
  7.90815574E-01 -7.18785715E-01  0.00000000E+00  0.00000000E+00  2.25915334E-01
  4.50231828E-02 -4.72173358E-01  0.00000000E+00 -5.05416760E-01  3.86679900E-04
 -7.65269855E-01  0.00000000E+00 -5.01005602E-01  3.08697066E-01  9.09142099E-02
 -7.90815574E-01  7.18785715E-01  0.00000000E+00  0.00000000E+00  2.25915334E-01
 -8.53267868E-03  6.75480019E-02 -2.21373931E-02 -1.06522192E-01  3.29501822E-01
 -8.53267868E-03  6.75480019E-02  2.21373931E-02 -1.06522192E-01  3.29501822E-01
  8.53267868E-03 -6.75480019E-02  2.21373931E-02 -1.06522192E-01 -3.29501822E-01
  8.53267868E-03 -6.75480019E-02 -2.21373931E-02 -1.06522192E-01 -3.29501822E-01
 -1.05544696E-02  3.66692514E-02  0.00000000E+00 -1.08458440E-01 -1.44947977E-02
  2.87187088E-01  0.00000000E+00  1.48924780E-01  2.29029023E-01 -4.45566570E-01
  3.23101501E-01  2.47592591E-01  0.00000000E+00  0.00000000E+00  5.43341379E-01
  1.05544696E-02 -3.66692514E-02  0.00000000E+00 -1.08458440E-01  1.44947977E-02
 -2.87187088E-01  0.00000000E+00  1.48924780E-01 -2.29029023E-01  4.45566570E-01
 -3.23101501E-01 -2.47592591E-01  0.00000000E+00  0.00000000E+00  5.43341379E-01
 -4.47206017E-02 -1.68611569E-01  3.48523937E-01 -2.46909225E-01 -2.22005606E-01
 -4.47206017E-02 -1.68611569E-01 -3.48523937E-01 -2.46909225E-01 -2.22005606E-01
  4.47206017E-02  1.68611569E-01 -3.48523937E-01 -2.46909225E-01  2.22005606E-01
  4.47206017E-02  1.68611569E-01  3.48523937E-01 -2.46909225E-01  2.22005606E-01
  0.00000000E+00  0.00000000E+00 -2.50278259E-01  0.00000000E+00  0.00000000E+00
  0.00000000E+00 -4.22385100E-01  0.00000000E+00  0.00000000E+00  0.00000000E+00
  0.00000000E+00  0.00000000E+00  7.85635675E-01 -2.81182227E-01  0.00000000E+00
  0.00000000E+00  0.00000000E+00  2.50278259E-01  0.00000000E+00  0.00000000E+00
  0.00000000E+00  4.22385100E-01  0.00000000E+00  0.00000000E+00  0.00000000E+00
  0.00000000E+00  0.00000000E+00  7.85635675E-01  2.81182227E-01  0.00000000E+00
  2.18621075E-02  2.70489393E-01 -4.23176397E-02 -4.03411890E-01  5.73326202E-02
 -2.18621075E-02 -2.70489393E-01 -4.23176397E-02  4.03411890E-01 -5.73326202E-02
 -2.18621075E-02 -2.70489393E-01  4.23176397E-02 -4.03411890E-01 -5.73326202E-02
  2.18621075E-02  2.70489393E-01  4.23176397E-02  4.03411890E-01  5.73326202E-02
 -4.20687768E-02  4.50470952E-01  0.00000000E+00  1.90402277E-01  4.07165038E-01
  4.67023400E-01  0.00000000E+00  1.65134966E-01  1.54154050E-01  4.70701549E-01
 -2.91044342E-01 -1.46174375E-03  0.00000000E+00  0.00000000E+00  2.36210095E-01
 -4.20687768E-02  4.50470952E-01  0.00000000E+00 -1.90402277E-01  4.07165038E-01
  4.67023400E-01  0.00000000E+00 -1.65134966E-01  1.54154050E-01  4.70701549E-01
 -2.91044342E-01 -1.46174375E-03  0.00000000E+00  0.00000000E+00 -2.36210095E-01
 -3.92426858E-01 -2.55790453E-01  5.76223950E-01  1.98802084E-01  3.24308210E-01
 -3.92426858E-01 -2.55790453E-01 -5.76223950E-01  1.98802084E-01  3.24308210E-01
 -3.92426858E-01 -2.55790453E-01  5.76223950E-01 -1.98802084E-01  3.24308210E-01
 -3.92426858E-01 -2.55790453E-01 -5.76223950E-01 -1.98802084E-01  3.24308210E-01
  8.92234652E-02 -3.76185134E-01  0.00000000E+00 -6.10361389E-01 -3.45526045E-01
 -6.69590326E-01  0.00000000E+00 -3.16617285E-01 -3.10973614E-01 -5.10318118E-01
  8.72301678E-01  1.23000153E-01  0.00000000E+00  0.00000000E+00 -2.62792558E-01
 -8.92234652E-02  3.76185134E-01  0.00000000E+00 -6.10361389E-01  3.45526045E-01
  6.69590326E-01  0.00000000E+00 -3.16617285E-01  3.10973614E-01  5.10318118E-01
 -8.72301678E-01 -1.23000153E-01  0.00000000E+00  0.00000000E+00 -2.62792558E-01
  3.89546843E-01  4.28862529E-01 -4.99654079E-01 -1.96169947E-01 -3.34072700E-01
  3.89546843E-01  4.28862529E-01  4.99654079E-01 -1.96169947E-01 -3.34072700E-01
 -3.89546843E-01 -4.28862529E-01  4.99654079E-01 -1.96169947E-01  3.34072700E-01
 -3.89546843E-01 -4.28862529E-01 -4.99654079E-01 -1.96169947E-01  3.34072700E-01
  0.00000000E+00  0.00000000E+00  6.75014629E-01  0.00000000E+00  0.00000000E+00
  0.00000000E+00  3.45353720E-01  0.00000000E+00  0.00000000E+00  0.00000000E+00
  0.00000000E+00  0.00000000E+00  3.98004872E-01  6.70344985E-01  0.00000000E+00
  0.00000000E+00  0.00000000E+00  6.75014629E-01  0.00000000E+00  0.00000000E+00
  0.00000000E+00  3.45353720E-01  0.00000000E+00  0.00000000E+00  0.00000000E+00
  0.00000000E+00  0.00000000E+00 -3.98004872E-01  6.70344985E-01  0.00000000E+00
 -4.99097077E-01 -2.91407954E-01  5.55821560E-01  2.49906714E-01  3.69433954E-01
  4.99097077E-01  2.91407954E-01  5.55821560E-01 -2.49906714E-01 -3.69433954E-01
 -4.99097077E-01 -2.91407954E-01  5.55821560E-01 -2.49906714E-01  3.69433954E-01
  4.99097077E-01  2.91407954E-01  5.55821560E-01  2.49906714E-01 -3.69433954E-01
  0.00000000E+00  0.00000000E+00  6.31911807E-01  0.00000000E+00  0.00000000E+00
  0.00000000E+00  5.33848561E-01  0.00000000E+00  0.00000000E+00  0.00000000E+00
  0.00000000E+00  0.00000000E+00  5.53598593E-01  7.94232083E-01  0.00000000E+00
  0.00000000E+00  0.00000000E+00 -6.31911807E-01  0.00000000E+00  0.00000000E+00
  0.00000000E+00 -5.33848561E-01  0.00000000E+00  0.00000000E+00  0.00000000E+00
  0.00000000E+00  0.00000000E+00  5.53598593E-01 -7.94232083E-01  0.00000000E+00
 -5.39916979E-01 -3.42495429E-01  5.74829888E-01  1.61847511E-01  3.51233079E-01
  5.39916979E-01  3.42495429E-01  5.74829888E-01 -1.61847511E-01 -3.51233079E-01
  5.39916979E-01  3.42495429E-01 -5.74829888E-01  1.61847511E-01 -3.51233079E-01
 -5.39916979E-01 -3.42495429E-01 -5.74829888E-01 -1.61847511E-01  3.51233079E-01
 -3.36793470E-01  2.14265264E+00  0.00000000E+00 -1.30718271E-01 -1.53713650E-01
  9.68616625E-01  0.00000000E+00 -2.72039991E-03  1.53565929E-01 -1.44161661E+00
 -1.23252282E+00 -1.33431318E+00  0.00000000E+00  0.00000000E+00 -6.21700691E-02
 -3.36793470E-01  2.14265264E+00  0.00000000E+00  1.30718271E-01 -1.53713650E-01
  9.68616625E-01  0.00000000E+00  2.72039991E-03  1.53565929E-01 -1.44161661E+00
 -1.23252282E+00 -1.33431318E+00  0.00000000E+00  0.00000000E+00  6.21700691E-02
  1.80991217E-01 -2.82226347E-01 -1.43092348E-01  1.15167186E-03 -1.09444456E-01
  1.80991217E-01 -2.82226347E-01  1.43092348E-01  1.15167186E-03 -1.09444456E-01
  1.80991217E-01 -2.82226347E-01 -1.43092348E-01 -1.15167186E-03 -1.09444456E-01
  1.80991217E-01 -2.82226347E-01  1.43092348E-01 -1.15167186E-03 -1.09444456E-01
 -3.46585577E-01  1.88107300E+00  0.00000000E+00  2.20334697E-01 -2.04196733E-01
  2.57978255E+00  0.00000000E+00 -6.12113253E-01  2.84042444E-01 -1.56419132E+00
 -1.58366710E+00 -1.31499281E+00  0.00000000E+00  0.00000000E+00 -1.10602643E-01
  3.46585577E-01 -1.88107300E+00  0.00000000E+00  2.20334697E-01  2.04196733E-01
 -2.57978255E+00  0.00000000E+00 -6.12113253E-01 -2.84042444E-01  1.56419132E+00
  1.58366710E+00  1.31499281E+00  0.00000000E+00  0.00000000E+00 -1.10602643E-01
  1.94571161E-01 -3.01072694E-01 -2.07613724E-01 -9.84860094E-02 -1.78784125E-01
  1.94571161E-01 -3.01072694E-01  2.07613724E-01 -9.84860094E-02 -1.78784125E-01
 -1.94571161E-01  3.01072694E-01  2.07613724E-01 -9.84860094E-02  1.78784125E-01
 -1.94571161E-01  3.01072694E-01 -2.07613724E-01 -9.84860094E-02  1.78784125E-01
Orthonormal basis                          R   N=        2500
  2.12584738E-02  1.08044981E-01  0.00000000E+00 -3.24666511E-02  1.42184815E-02
  1.29333294E-01  0.00000000E+00 -5.95216556E-02  2.36908105E-02  8.17916506E-02
  9.35362299E-02  7.73330057E-02  0.00000000E+00  0.00000000E+00  2.28863555E-04
  2.12584738E-02  1.08044981E-01  0.00000000E+00  3.24666511E-02  1.42184815E-02
  1.29333294E-01  0.00000000E+00  5.95216556E-02  2.36908105E-02  8.17916506E-02
  9.35362299E-02  7.73330057E-02  0.00000000E+00  0.00000000E+00 -2.28863555E-04
  4.50190236E-02  8.58754572E-02 -2.03951460E-02 -1.43861983E-02 -9.94843392E-03
  4.50190236E-02  8.58754572E-02  2.03951460E-02 -1.43861983E-02 -9.94843392E-03
  4.50190236E-02  8.58754572E-02 -2.03951460E-02  1.43861983E-02 -9.94843392E-03
  4.50190236E-02  8.58754572E-02  2.03951460E-02  1.43861983E-02 -9.94843392E-03
 -1.71901191E-02 -6.30126331E-02  0.00000000E+00  9.93460461E-02  1.97558809E-01
 -3.05294472E-02  0.00000000E+00  8.33566644E-02  2.81363892E-01 -3.13722016E-02
 -7.59563173E-02 -3.12024220E-02  0.00000000E+00  0.00000000E+00 -4.69112701E-02
 -1.71901191E-02 -6.30126331E-02  0.00000000E+00 -9.93460461E-02  1.97558809E-01
 -3.05294472E-02  0.00000000E+00 -8.33566644E-02  2.81363892E-01 -3.13722016E-02
 -7.59563173E-02 -3.12024220E-02  0.00000000E+00  0.00000000E+00  4.69112701E-02
  8.47965729E-02  8.18669072E-02 -2.73856669E-02 -8.88526271E-04  4.57137127E-02
  8.47965729E-02  8.18669072E-02  2.73856669E-02 -8.88526271E-04  4.57137127E-02
  8.47965729E-02  8.18669072E-02 -2.73856669E-02  8.88526271E-04  4.57137127E-02
  8.47965729E-02  8.18669072E-02  2.73856669E-02  8.88526271E-04  4.57137127E-02
 -2.28655913E-03  1.17913264E-02  0.00000000E+00  3.12695794E-01 -1.08669793E-01
  5.95877832E-02  0.00000000E+00  2.14006738E-01 -1.28137346E-01  3.88215629E-02
 -1.66939189E-02  7.89767740E-03  0.00000000E+00  0.00000000E+00  1.39216153E-01
 -2.28655913E-03  1.17913264E-02  0.00000000E+00 -3.12695794E-01 -1.08669793E-01
  5.95877832E-02  0.00000000E+00 -2.14006738E-01 -1.28137346E-01  3.88215629E-02
 -1.66939189E-02  7.89767740E-03  0.00000000E+00  0.00000000E+00 -1.39216153E-01
  6.87028970E-02  6.16235519E-02 -4.12269256E-02  1.20142864E-01 -6.47290842E-02
  6.87028970E-02  6.16235519E-02  4.12269256E-02  1.20142864E-01 -6.47290842E-02
  6.87028970E-02  6.16235519E-02 -4.12269256E-02 -1.20142864E-01 -6.47290842E-02
  6.87028970E-02  6.16235519E-02  4.12269256E-02 -1.20142864E-01 -6.47290842E-02
  8.04928625E-03  2.54688437E-02  0.00000000E+00 -1.10937796E-01  6.35995206E-02
 -5.27830574E-02  0.00000000E+00 -4.01431093E-02  7.74341169E-02 -1.02419958E-01
  8.36406666E-02  6.95819838E-02  0.00000000E+00  0.00000000E+00  4.33632922E-01
  8.04928625E-03  2.54688437E-02  0.00000000E+00  1.10937796E-01  6.35995206E-02
 -5.27830574E-02  0.00000000E+00  4.01431093E-02  7.74341169E-02 -1.02419958E-01
  8.36406666E-02  6.95819838E-02  0.00000000E+00  0.00000000E+00 -4.33632922E-01
 -2.95170271E-02 -5.90744387E-02 -1.84778804E-01  7.65439231E-02  1.14785155E-01
 -2.95170271E-02 -5.90744387E-02  1.84778804E-01  7.65439231E-02  1.14785155E-01
 -2.95170271E-02 -5.90744387E-02 -1.84778804E-01 -7.65439231E-02  1.14785155E-01
 -2.95170271E-02 -5.90744387E-02  1.84778804E-01 -7.65439231E-02  1.14785155E-01
 -3.33955184E-02 -1.11547426E-01  0.00000000E+00 -1.42580598E-01 -1.95268248E-01
  5.91004665E-02  0.00000000E+00 -2.52596498E-02  4.85186860E-03 -1.06957791E-01
 -7.26803018E-02 -4.63364540E-02  0.00000000E+00  0.00000000E+00  1.58105652E-01
 -3.33955184E-02 -1.11547426E-01  0.00000000E+00  1.42580598E-01 -1.95268248E-01
  5.91004665E-02  0.00000000E+00  2.52596498E-02  4.85186860E-03 -1.06957791E-01
 -7.26803018E-02 -4.63364540E-02  0.00000000E+00  0.00000000E+00 -1.58105652E-01
  1.11985825E-01  1.50725308E-01  2.47889027E-01  6.59135685E-02  1.61900213E-01
  1.11985825E-01  1.50725308E-01 -2.47889027E-01  6.59135685E-02  1.61900213E-01
  1.11985825E-01  1.50725308E-01  2.47889027E-01 -6.59135685E-02  1.61900213E-01
  1.11985825E-01  1.50725308E-01 -2.47889027E-01 -6.59135685E-02  1.61900213E-01
  6.16257905E-02  6.75716656E-02  0.00000000E+00 -3.53288774E-03 -1.32843107E-02
  2.03631942E-02  0.00000000E+00  1.39745220E-01  4.69260419E-03 -2.46026908E-01
  2.90032977E-01  7.89199914E-02  0.00000000E+00  0.00000000E+00 -2.89481245E-01
  6.16257905E-02  6.75716656E-02  0.00000000E+00  3.53288774E-03 -1.32843107E-02
  2.03631942E-02  0.00000000E+00 -1.39745220E-01  4.69260419E-03 -2.46026908E-01
  2.90032977E-01  7.89199914E-02  0.00000000E+00  0.00000000E+00  2.89481245E-01
 -8.96017096E-02  5.06945501E-03 -9.32449199E-03  2.18171822E-01  1.46368140E-01
 -8.96017096E-02  5.06945501E-03  9.32449199E-03  2.18171822E-01  1.46368140E-01
 -8.96017096E-02  5.06945501E-03 -9.32449199E-03 -2.18171822E-01  1.46368140E-01
 -8.96017096E-02  5.06945501E-03  9.32449199E-03 -2.18171822E-01  1.46368140E-01
  2.55403146E-02 -6.21302761E-03  0.00000000E+00  1.92348778E-01 -1.10056234E-01
  7.62561160E-02  0.00000000E+00 -5.61943386E-02 -1.11728531E-01 -9.00468755E-02
 -2.55917212E-01  3.26507677E-01  0.00000000E+00  0.00000000E+00 -9.26914561E-02
  2.55403146E-02 -6.21302761E-03  0.00000000E+00 -1.92348778E-01 -1.10056234E-01
  7.62561160E-02  0.00000000E+00  5.61943386E-02 -1.11728531E-01 -9.00468755E-02
 -2.55917212E-01  3.26507677E-01  0.00000000E+00  0.00000000E+00  9.26914561E-02
 -3.66698270E-02  1.41713614E-02 -1.02603004E-01 -1.76149017E-01  2.47973552E-01
 -3.66698270E-02  1.41713614E-02  1.02603004E-01 -1.76149017E-01  2.47973552E-01
 -3.66698270E-02  1.41713614E-02 -1.02603004E-01  1.76149017E-01  2.47973552E-01
 -3.66698270E-02  1.41713614E-02  1.02603004E-01  1.76149017E-01  2.47973552E-01
  7.01430473E-01 -9.02719063E-04  0.00000000E+00  2.23257265E-02  5.76765788E-03
  9.61496890E-03  0.00000000E+00 -2.29535461E-02  2.32588941E-02 -3.55319164E-02
 -7.48938186E-02 -8.93808483E-02  0.00000000E+00  0.00000000E+00  4.14983696E-02
  7.01430473E-01 -9.02719063E-04  0.00000000E+00 -2.23257265E-02  5.76765788E-03
  9.61496890E-03  0.00000000E+00  2.29535461E-02  2.32588941E-02 -3.55319164E-02
 -7.48938186E-02 -8.93808483E-02  0.00000000E+00  0.00000000E+00 -4.14983696E-02
 -4.64627392E-03  2.43778865E-03  2.65553912E-02 -8.21589121E-03 -1.65246344E-02
 -4.64627392E-03  2.43778865E-03 -2.65553912E-02 -8.21589121E-03 -1.65246344E-02
 -4.64627392E-03  2.43778865E-03  2.65553912E-02  8.21589121E-03 -1.65246344E-02
 -4.64627392E-03  2.43778865E-03 -2.65553912E-02  8.21589121E-03 -1.65246344E-02
  1.08331600E-02 -7.26360417E-02  0.00000000E+00 -2.46857240E-01  1.67150053E-01
  4.77201006E-02  0.00000000E+00 -1.66328385E-01 -1.05964833E-01  4.31738270E-02
 -4.72578791E-01  3.10289116E-01  0.00000000E+00  0.00000000E+00 -1.29468687E-01
  1.08331600E-02 -7.26360417E-02  0.00000000E+00  2.46857240E-01  1.67150053E-01
  4.77201006E-02  0.00000000E+00  1.66328385E-01 -1.05964833E-01  4.31738270E-02
 -4.72578791E-01  3.10289116E-01  0.00000000E+00  0.00000000E+00  1.29468687E-01
  6.20722407E-02  1.51373432E-03 -6.41774411E-02  3.74477612E-01 -1.34636436E-01
  6.20722407E-02  1.51373432E-03  6.41774411E-02  3.74477612E-01 -1.34636436E-01
  6.20722407E-02  1.51373432E-03 -6.41774411E-02 -3.74477612E-01 -1.34636436E-01
  6.20722407E-02  1.51373432E-03  6.41774411E-02 -3.74477612E-01 -1.34636436E-01
  1.81526865E-02 -3.21900279E-02  0.00000000E+00 -1.43799386E-01 -1.78576286E-01
 -1.13060546E-02  0.00000000E+00  1.70508444E-02 -9.61642266E-02  5.09997129E-01
 -7.70379319E-02 -4.75319983E-01  0.00000000E+00  0.00000000E+00 -2.02381434E-01
  1.81526865E-02 -3.21900279E-02  0.00000000E+00  1.43799386E-01 -1.78576286E-01
 -1.13060546E-02  0.00000000E+00 -1.70508444E-02 -9.61642266E-02  5.09997129E-01
 -7.70379319E-02 -4.75319983E-01  0.00000000E+00  0.00000000E+00  2.02381434E-01
  1.17484672E-01 -2.37565832E-02 -2.67270048E-01  1.10740537E-01  3.11568275E-01
  1.17484672E-01 -2.37565832E-02  2.67270048E-01  1.10740537E-01  3.11568275E-01
  1.17484672E-01 -2.37565832E-02 -2.67270048E-01 -1.10740537E-01  3.11568275E-01
  1.17484672E-01 -2.37565832E-02  2.67270048E-01 -1.10740537E-01  3.11568275E-01
  4.40977924E-03 -1.03839634E-01  0.00000000E+00 -5.60384790E-02  6.83715850E-01
  1.51029867E-01  0.00000000E+00  1.11063399E-01 -6.35876693E-01 -1.39718486E-01
  1.00738756E-01 -1.38896723E-01  0.00000000E+00  0.00000000E+00  4.00312763E-02
  4.40977924E-03 -1.03839634E-01  0.00000000E+00  5.60384790E-02  6.83715850E-01
  1.51029867E-01  0.00000000E+00 -1.11063399E-01 -6.35876693E-01 -1.39718486E-01
  1.00738756E-01 -1.38896723E-01  0.00000000E+00  0.00000000E+00 -4.00312763E-02
  1.82089494E-01 -2.06525342E-03  4.89410562E-02 -9.83033514E-02  1.21044688E-01
  1.82089494E-01 -2.06525342E-03 -4.89410562E-02 -9.83033514E-02  1.21044688E-01
  1.82089494E-01 -2.06525342E-03  4.89410562E-02  9.83033514E-02  1.21044688E-01
  1.82089494E-01 -2.06525342E-03 -4.89410562E-02  9.83033514E-02  1.21044688E-01
  4.44548606E-02  2.71345129E-01  0.00000000E+00  2.24535777E-01 -5.55637729E-04
 -2.66197278E-01  0.00000000E+00 -1.92357588E-01  8.23290258E-02  1.43870912E-01
  1.50819640E-01  2.47651752E-01  0.00000000E+00  0.00000000E+00 -2.53690316E-02
  4.44548606E-02  2.71345129E-01  0.00000000E+00 -2.24535777E-01 -5.55637729E-04
 -2.66197278E-01  0.00000000E+00  1.92357588E-01  8.23290258E-02  1.43870912E-01
  1.50819640E-01  2.47651752E-01  0.00000000E+00  0.00000000E+00  2.53690316E-02
  4.39230651E-01 -4.30203476E-01  2.05351016E-01  6.99535617E-02  1.11945643E-01
  4.39230651E-01 -4.30203476E-01 -2.05351016E-01  6.99535617E-02  1.11945643E-01
  4.39230651E-01 -4.30203476E-01  2.05351016E-01 -6.99535617E-02  1.11945643E-01
  4.39230651E-01 -4.30203476E-01 -2.05351016E-01 -6.99535617E-02  1.11945643E-01
  9.73984203E-02  5.82727581E-02  0.00000000E+00 -6.52143076E-01 -2.26481359E-01
 -1.39530179E-01  0.00000000E+00  9.27861185E-01  1.79429807E-02 -1.82659536E-02
 -5.22341802E-02  3.46162716E-01  0.00000000E+00  0.00000000E+00 -5.99338988E-02
  9.73984203E-02  5.82727581E-02  0.00000000E+00  6.52143076E-01 -2.26481359E-01
 -1.39530179E-01  0.00000000E+00 -9.27861185E-01  1.79429807E-02 -1.82659536E-02
 -5.22341802E-02  3.46162716E-01  0.00000000E+00  0.00000000E+00  5.99338988E-02
  2.66513551E-01 -6.30959556E-02 -1.07249777E-01 -2.27902316E-01 -1.03605920E-01
  2.66513551E-01 -6.30959556E-02  1.07249777E-01 -2.27902316E-01 -1.03605920E-01
  2.66513551E-01 -6.30959556E-02 -1.07249777E-01  2.27902316E-01 -1.03605920E-01
  2.66513551E-01 -6.30959556E-02  1.07249777E-01  2.27902316E-01 -1.03605920E-01
 -6.52157217E-03 -5.28223676E-01  0.00000000E+00  5.54541568E-04 -4.34511361E-01
  1.42950265E-02  0.00000000E+00 -5.21680911E-01 -7.78907248E-02 -7.40562206E-01
  2.63435061E-01 -1.92628429E-01  0.00000000E+00  0.00000000E+00 -2.42494724E-01
 -6.52157217E-03 -5.28223676E-01  0.00000000E+00 -5.54541568E-04 -4.34511361E-01
  1.42950265E-02  0.00000000E+00  5.21680911E-01 -7.78907248E-02 -7.40562206E-01
  2.63435061E-01 -1.92628429E-01  0.00000000E+00  0.00000000E+00  2.42494724E-01
  5.29557097E-01  5.29770486E-02 -4.43749680E-01 -9.86775267E-02 -2.77225374E-01
  5.29557097E-01  5.29770486E-02  4.43749680E-01 -9.86775267E-02 -2.77225374E-01
  5.29557097E-01  5.29770486E-02 -4.43749680E-01  9.86775267E-02 -2.77225374E-01
  5.29557097E-01  5.29770486E-02  4.43749680E-01  9.86775267E-02 -2.77225374E-01
 -2.93830776E-01  2.55786621E+00  0.00000000E+00 -1.14562857E-01 -7.14528912E-02
 -3.76568113E-01  0.00000000E+00 -9.15722084E-02 -1.89448321E-01 -1.26051185E+00
 -1.08893211E+00 -1.10998911E+00  0.00000000E+00  0.00000000E+00 -7.57558780E-02
 -2.93830776E-01  2.55786621E+00  0.00000000E+00  1.14562857E-01 -7.14528912E-02
 -3.76568113E-01  0.00000000E+00  9.15722084E-02 -1.89448321E-01 -1.26051185E+00
 -1.08893211E+00 -1.10998911E+00  0.00000000E+00  0.00000000E+00  7.57558780E-02
  1.71864303E-01  2.43653265E-01 -1.44114197E-01 -3.95847438E-02 -6.98296686E-02
  1.71864303E-01  2.43653265E-01  1.44114197E-01 -3.95847438E-02 -6.98296686E-02
  1.71864303E-01  2.43653265E-01 -1.44114197E-01  3.95847438E-02 -6.98296686E-02
  1.71864303E-01  2.43653265E-01  1.44114197E-01  3.95847438E-02 -6.98296686E-02
 -2.29934247E-01 -3.20098190E-02  0.00000000E+00 -5.93657187E-02 -1.57061149E-01
  3.11054117E+00  0.00000000E+00  4.51247837E-01  8.53385357E-01 -5.53521238E-01
 -5.57361790E-01 -6.81434440E-01  0.00000000E+00  0.00000000E+00  7.92078481E-02
 -2.29934247E-01 -3.20098190E-02  0.00000000E+00  5.93657187E-02 -1.57061149E-01
  3.11054117E+00  0.00000000E+00 -4.51247837E-01  8.53385357E-01 -5.53521238E-01
 -5.57361790E-01 -6.81434440E-01  0.00000000E+00  0.00000000E+00 -7.92078481E-02
  7.24991523E-03 -1.36140759E+00  8.81048954E-02  2.42472236E-02 -2.74059514E-02
  7.24991523E-03 -1.36140759E+00 -8.81048954E-02  2.42472236E-02 -2.74059514E-02
  7.24991523E-03 -1.36140759E+00  8.81048954E-02 -2.42472236E-02 -2.74059514E-02
  7.24991523E-03 -1.36140759E+00 -8.81048954E-02 -2.42472236E-02 -2.74059514E-02
  0.00000000E+00  0.00000000E+00  2.41948732E-01  0.00000000E+00  0.00000000E+00
  0.00000000E+00  1.69927557E-01  0.00000000E+00  0.00000000E+00  0.00000000E+00
  0.00000000E+00  0.00000000E+00  1.43915899E-01  1.16049256E-01  0.00000000E+00
  0.00000000E+00  0.00000000E+00 -2.41948732E-01  0.00000000E+00  0.00000000E+00
  0.00000000E+00 -1.69927557E-01  0.00000000E+00  0.00000000E+00  0.00000000E+00
  0.00000000E+00  0.00000000E+00  1.43915899E-01 -1.16049256E-01  0.00000000E+00
  1.97450450E-01  1.04322436E-01 -6.63807147E-02 -1.35602962E-02 -7.87288838E-02
 -1.97450450E-01 -1.04322436E-01 -6.63807147E-02  1.35602962E-02  7.87288838E-02
 -1.97450450E-01 -1.04322436E-01  6.63807147E-02 -1.35602962E-02  7.87288838E-02
  1.97450450E-01  1.04322436E-01  6.63807147E-02  1.35602962E-02 -7.87288838E-02
  0.00000000E+00  0.00000000E+00 -7.48793309E-03  0.00000000E+00  0.00000000E+00
  0.00000000E+00 -1.24739666E-01  0.00000000E+00  0.00000000E+00  0.00000000E+00
  0.00000000E+00  0.00000000E+00 -8.54021253E-02  3.62159362E-01  0.00000000E+00
  0.00000000E+00  0.00000000E+00  7.48793309E-03  0.00000000E+00  0.00000000E+00
  0.00000000E+00  1.24739666E-01  0.00000000E+00  0.00000000E+00  0.00000000E+00
  0.00000000E+00  0.00000000E+00 -8.54021253E-02 -3.62159362E-01  0.00000000E+00
 -3.40366526E-02 -8.07654250E-02 -2.36914741E-01 -2.07761797E-01  8.58932833E-02
  3.40366526E-02  8.07654250E-02 -2.36914741E-01  2.07761797E-01 -8.58932833E-02
  3.40366526E-02  8.07654250E-02  2.36914741E-01 -2.07761797E-01 -8.58932833E-02
 -3.40366526E-02 -8.07654250E-02  2.36914741E-01  2.07761797E-01  8.58932833E-02
  0.00000000E+00  0.00000000E+00 -1.22113658E-01  0.00000000E+00  0.00000000E+00
  0.00000000E+00  8.93898214E-02  0.00000000E+00  0.00000000E+00  0.00000000E+00
  0.00000000E+00  0.00000000E+00 -1.91898974E-01  1.13728347E-01  0.00000000E+00
  0.00000000E+00  0.00000000E+00  1.22113658E-01  0.00000000E+00  0.00000000E+00
  0.00000000E+00 -8.93898214E-02  0.00000000E+00  0.00000000E+00  0.00000000E+00
  0.00000000E+00  0.00000000E+00 -1.91898974E-01 -1.13728347E-01  0.00000000E+00
  1.88603248E-01  1.12171746E-01  2.12508473E-01 -8.91750656E-02  2.75086653E-01
 -1.88603248E-01 -1.12171746E-01  2.12508473E-01  8.91750656E-02 -2.75086653E-01
 -1.88603248E-01 -1.12171746E-01 -2.12508473E-01 -8.91750656E-02 -2.75086653E-01
  1.88603248E-01  1.12171746E-01 -2.12508473E-01  8.91750656E-02  2.75086653E-01
  0.00000000E+00  0.00000000E+00 -1.75857226E-01  0.00000000E+00  0.00000000E+00
  0.00000000E+00 -2.30896762E-02  0.00000000E+00  0.00000000E+00  0.00000000E+00
  0.00000000E+00  0.00000000E+00  1.63026022E-01  1.17904935E-01  0.00000000E+00
  0.00000000E+00  0.00000000E+00  1.75857226E-01  0.00000000E+00  0.00000000E+00
  0.00000000E+00  2.30896762E-02  0.00000000E+00  0.00000000E+00  0.00000000E+00
  0.00000000E+00  0.00000000E+00  1.63026022E-01 -1.17904935E-01  0.00000000E+00
  5.61587944E-02  2.19120139E-02 -1.79404503E-01  3.49601822E-01  2.01694647E-01
 -5.61587944E-02 -2.19120139E-02 -1.79404503E-01 -3.49601822E-01 -2.01694647E-01
 -5.61587944E-02 -2.19120139E-02  1.79404503E-01  3.49601822E-01 -2.01694647E-01
  5.61587944E-02  2.19120139E-02  1.79404503E-01 -3.49601822E-01  2.01694647E-01
  0.00000000E+00  0.00000000E+00 -3.68330414E-01  0.00000000E+00  0.00000000E+00
  0.00000000E+00 -7.07272272E-02  0.00000000E+00  0.00000000E+00  0.00000000E+00
  0.00000000E+00  0.00000000E+00  4.04618627E-03  4.83768886E-01  0.00000000E+00
  0.00000000E+00  0.00000000E+00  3.68330414E-01  0.00000000E+00  0.00000000E+00
  0.00000000E+00  7.07272272E-02  0.00000000E+00  0.00000000E+00  0.00000000E+00
  0.00000000E+00  0.00000000E+00  4.04618627E-03 -4.83768886E-01  0.00000000E+00
  6.17943238E-02 -1.34766009E-02  1.89083111E-01  9.55445560E-02 -3.20820057E-01
 -6.17943238E-02  1.34766009E-02  1.89083111E-01 -9.55445560E-02  3.20820057E-01
 -6.17943238E-02  1.34766009E-02 -1.89083111E-01  9.55445560E-02  3.20820057E-01
  6.17943238E-02 -1.34766009E-02 -1.89083111E-01 -9.55445560E-02 -3.20820057E-01
  0.00000000E+00  0.00000000E+00 -3.83858372E-01  0.00000000E+00  0.00000000E+00
  0.00000000E+00 -3.05245131E-02  0.00000000E+00  0.00000000E+00  0.00000000E+00
  0.00000000E+00  0.00000000E+00  8.75426259E-01 -1.19268591E-01  0.00000000E+00
  0.00000000E+00  0.00000000E+00  3.83858372E-01  0.00000000E+00  0.00000000E+00
  0.00000000E+00  3.05245131E-02  0.00000000E+00  0.00000000E+00  0.00000000E+00
  0.00000000E+00  0.00000000E+00  8.75426259E-01  1.19268591E-01  0.00000000E+00
  1.80717718E-02 -2.44179199E-02  7.01601816E-02 -3.01884482E-01  9.52657268E-02
 -1.80717718E-02  2.44179199E-02  7.01601816E-02  3.01884482E-01 -9.52657268E-02
 -1.80717718E-02  2.44179199E-02 -7.01601816E-02 -3.01884482E-01 -9.52657268E-02
  1.80717718E-02 -2.44179199E-02 -7.01601816E-02  3.01884482E-01  9.52657268E-02
  0.00000000E+00  0.00000000E+00 -5.71488099E-01  0.00000000E+00  0.00000000E+00
  0.00000000E+00  7.49065383E-01  0.00000000E+00  0.00000000E+00  0.00000000E+00
  0.00000000E+00  0.00000000E+00 -2.01160709E-01 -7.95613754E-02  0.00000000E+00
  0.00000000E+00  0.00000000E+00  5.71488099E-01  0.00000000E+00  0.00000000E+00
  0.00000000E+00 -7.49065383E-01  0.00000000E+00  0.00000000E+00  0.00000000E+00
  0.00000000E+00  0.00000000E+00 -2.01160709E-01  7.95613754E-02  0.00000000E+00
 -3.41180656E-01  5.86678089E-01 -2.97193536E-01 -1.24816665E-01 -1.18453773E-01
  3.41180656E-01 -5.86678089E-01 -2.97193536E-01  1.24816665E-01  1.18453773E-01
  3.41180656E-01 -5.86678089E-01  2.97193536E-01 -1.24816665E-01  1.18453773E-01
 -3.41180656E-01  5.86678089E-01  2.97193536E-01  1.24816665E-01 -1.18453773E-01
  0.00000000E+00  0.00000000E+00 -7.31254112E-01  0.00000000E+00  0.00000000E+00
  0.00000000E+00 -1.63163651E-01  0.00000000E+00  0.00000000E+00  0.00000000E+00
  0.00000000E+00  0.00000000E+00 -4.39845822E-01 -7.42773088E-01  0.00000000E+00
  0.00000000E+00  0.00000000E+00  7.31254112E-01  0.00000000E+00  0.00000000E+00
  0.00000000E+00  1.63163651E-01  0.00000000E+00  0.00000000E+00  0.00000000E+00
  0.00000000E+00  0.00000000E+00 -4.39845822E-01  7.42773088E-01  0.00000000E+00
  7.60784156E-01 -2.39955022E-01 -4.36648574E-01 -1.38668061E-01 -2.67063762E-01
 -7.60784156E-01  2.39955022E-01 -4.36648574E-01  1.38668061E-01  2.67063762E-01
 -7.60784156E-01  2.39955022E-01  4.36648574E-01 -1.38668061E-01  2.67063762E-01
  7.60784156E-01 -2.39955022E-01  4.36648574E-01  1.38668061E-01 -2.67063762E-01
  0.00000000E+00  0.00000000E+00 -2.00333470E-01  0.00000000E+00  0.00000000E+00
  0.00000000E+00  2.92138590E+00  0.00000000E+00  0.00000000E+00  0.00000000E+00
  0.00000000E+00  0.00000000E+00 -3.94261761E-02  3.05261523E-01  0.00000000E+00
  0.00000000E+00  0.00000000E+00  2.00333470E-01  0.00000000E+00  0.00000000E+00
  0.00000000E+00 -2.92138590E+00  0.00000000E+00  0.00000000E+00  0.00000000E+00
  0.00000000E+00  0.00000000E+00 -3.94261761E-02 -3.05261523E-01  0.00000000E+00
 -9.46403598E-02 -1.88893722E+00  1.15729426E-01  9.29946982E-02  1.79907008E-01
  9.46403598E-02  1.88893722E+00  1.15729426E-01 -9.29946982E-02 -1.79907008E-01
  9.46403598E-02  1.88893722E+00 -1.15729426E-01  9.29946982E-02 -1.79907008E-01
 -9.46403598E-02 -1.88893722E+00 -1.15729426E-01 -9.29946982E-02  1.79907008E-01
  0.00000000E+00  0.00000000E+00  1.69810013E-01  0.00000000E+00  0.00000000E+00
  0.00000000E+00  2.53566161E-01  0.00000000E+00  0.00000000E+00  0.00000000E+00
  0.00000000E+00  0.00000000E+00 -2.66337235E-02  3.73567613E-02  0.00000000E+00
  0.00000000E+00  0.00000000E+00  1.69810013E-01  0.00000000E+00  0.00000000E+00
  0.00000000E+00  2.53566161E-01  0.00000000E+00  0.00000000E+00  0.00000000E+00
  0.00000000E+00  0.00000000E+00  2.66337235E-02  3.73567613E-02  0.00000000E+00
  1.12303838E-01  1.14778356E-01 -3.50146662E-03 -3.41413758E-02 -2.81447504E-02
 -1.12303838E-01 -1.14778356E-01 -3.50146662E-03  3.41413758E-02  2.81447504E-02
  1.12303838E-01  1.14778356E-01 -3.50146662E-03  3.41413758E-02 -2.81447504E-02
 -1.12303838E-01 -1.14778356E-01 -3.50146662E-03 -3.41413758E-02  2.81447504E-02
  0.00000000E+00  0.00000000E+00 -1.25845245E-02  0.00000000E+00  0.00000000E+00
  0.00000000E+00 -4.69590798E-02  0.00000000E+00  0.00000000E+00  0.00000000E+00
  0.00000000E+00  0.00000000E+00  4.41395163E-01  1.47394726E-01  0.00000000E+00
  0.00000000E+00  0.00000000E+00 -1.25845245E-02  0.00000000E+00  0.00000000E+00
  0.00000000E+00 -4.69590798E-02  0.00000000E+00  0.00000000E+00  0.00000000E+00
  0.00000000E+00  0.00000000E+00 -4.41395163E-01  1.47394726E-01  0.00000000E+00
  9.51314573E-02  1.81684831E-03 -1.38921593E-01  1.01683697E-01 -7.95899356E-02
 -9.51314573E-02 -1.81684831E-03 -1.38921593E-01 -1.01683697E-01  7.95899356E-02
  9.51314573E-02  1.81684831E-03 -1.38921593E-01 -1.01683697E-01 -7.95899356E-02
 -9.51314573E-02 -1.81684831E-03 -1.38921593E-01  1.01683697E-01  7.95899356E-02
  0.00000000E+00  0.00000000E+00  5.62034057E-02  0.00000000E+00  0.00000000E+00
  0.00000000E+00 -1.05925669E-01  0.00000000E+00  0.00000000E+00  0.00000000E+00
  0.00000000E+00  0.00000000E+00 -1.61595633E-01  3.91211753E-01  0.00000000E+00
  0.00000000E+00  0.00000000E+00  5.62034057E-02  0.00000000E+00  0.00000000E+00
  0.00000000E+00 -1.05925669E-01  0.00000000E+00  0.00000000E+00  0.00000000E+00
  0.00000000E+00  0.00000000E+00  1.61595633E-01  3.91211753E-01  0.00000000E+00
  3.85747461E-03 -5.55152975E-02 -1.96251817E-01 -1.78654356E-01  5.86058125E-02
 -3.85747461E-03  5.55152975E-02 -1.96251817E-01  1.78654356E-01 -5.86058125E-02
  3.85747461E-03 -5.55152975E-02 -1.96251817E-01  1.78654356E-01  5.86058125E-02
 -3.85747461E-03  5.55152975E-02 -1.96251817E-01 -1.78654356E-01 -5.86058125E-02
  0.00000000E+00  0.00000000E+00 -2.98979916E-01  0.00000000E+00  0.00000000E+00
  0.00000000E+00  2.17744080E-02  0.00000000E+00  0.00000000E+00  0.00000000E+00
  0.00000000E+00  0.00000000E+00  2.94521004E-02  1.81774061E-01  0.00000000E+00
  0.00000000E+00  0.00000000E+00 -2.98979916E-01  0.00000000E+00  0.00000000E+00
  0.00000000E+00  2.17744080E-02  0.00000000E+00  0.00000000E+00  0.00000000E+00
  0.00000000E+00  0.00000000E+00 -2.94521004E-02  1.81774061E-01  0.00000000E+00
  1.56729426E-01  1.11768331E-01  1.30711464E-01  5.57466728E-02  3.00152661E-01
 -1.56729426E-01 -1.11768331E-01  1.30711464E-01 -5.57466728E-02 -3.00152661E-01
  1.56729426E-01  1.11768331E-01  1.30711464E-01 -5.57466728E-02  3.00152661E-01
 -1.56729426E-01 -1.11768331E-01  1.30711464E-01  5.57466728E-02 -3.00152661E-01
  0.00000000E+00  0.00000000E+00  1.96223127E-01  0.00000000E+00  0.00000000E+00
  0.00000000E+00  2.69235482E-02  0.00000000E+00  0.00000000E+00  0.00000000E+00
  0.00000000E+00  0.00000000E+00 -1.60636805E-01 -1.72287153E-01  0.00000000E+00
  0.00000000E+00  0.00000000E+00  1.96223127E-01  0.00000000E+00  0.00000000E+00
  0.00000000E+00  2.69235482E-02  0.00000000E+00  0.00000000E+00  0.00000000E+00
  0.00000000E+00  0.00000000E+00  1.60636805E-01 -1.72287153E-01  0.00000000E+00
 -2.06123401E-02 -5.22937270E-03 -2.88792414E-01  3.03677362E-01  2.38875089E-01
  2.06123401E-02  5.22937270E-03 -2.88792414E-01 -3.03677362E-01 -2.38875089E-01
 -2.06123401E-02 -5.22937270E-03 -2.88792414E-01 -3.03677362E-01  2.38875089E-01
  2.06123401E-02  5.22937270E-03 -2.88792414E-01  3.03677362E-01 -2.38875089E-01
  0.00000000E+00  0.00000000E+00 -5.73078612E-02  0.00000000E+00  0.00000000E+00
  0.00000000E+00 -7.63623343E-02  0.00000000E+00  0.00000000E+00  0.00000000E+00
  0.00000000E+00  0.00000000E+00 -3.50062304E-01  3.52340173E-01  0.00000000E+00
  0.00000000E+00  0.00000000E+00 -5.73078612E-02  0.00000000E+00  0.00000000E+00
  0.00000000E+00 -7.63623343E-02  0.00000000E+00  0.00000000E+00  0.00000000E+00
  0.00000000E+00  0.00000000E+00  3.50062304E-01  3.52340173E-01  0.00000000E+00
  7.95834679E-02 -6.90744267E-03  1.11385598E-01  3.51299101E-01 -2.68023154E-01
 -7.95834679E-02  6.90744267E-03  1.11385598E-01 -3.51299101E-01  2.68023154E-01
  7.95834679E-02 -6.90744267E-03  1.11385598E-01 -3.51299101E-01 -2.68023154E-01
 -7.95834679E-02  6.90744267E-03  1.11385598E-01  3.51299101E-01  2.68023154E-01
  0.00000000E+00  0.00000000E+00  5.79616163E-01  0.00000000E+00  0.00000000E+00
  0.00000000E+00 -4.91297232E-01  0.00000000E+00  0.00000000E+00  0.00000000E+00
  0.00000000E+00  0.00000000E+00  2.47327282E-02 -1.07370444E-01  0.00000000E+00
  0.00000000E+00  0.00000000E+00  5.79616163E-01  0.00000000E+00  0.00000000E+00
  0.00000000E+00 -4.91297232E-01  0.00000000E+00  0.00000000E+00  0.00000000E+00
  0.00000000E+00  0.00000000E+00 -2.47327282E-02 -1.07370444E-01  0.00000000E+00
  4.20072563E-01 -2.50202247E-01  2.37447928E-01 -2.86973561E-02  1.13540844E-01
 -4.20072563E-01  2.50202247E-01  2.37447928E-01  2.86973561E-02 -1.13540844E-01
  4.20072563E-01 -2.50202247E-01  2.37447928E-01  2.86973561E-02  1.13540844E-01
 -4.20072563E-01  2.50202247E-01  2.37447928E-01 -2.86973561E-02 -1.13540844E-01
  0.00000000E+00  0.00000000E+00 -8.09198843E-01  0.00000000E+00  0.00000000E+00
  0.00000000E+00 -5.98818600E-03  0.00000000E+00  0.00000000E+00  0.00000000E+00
  0.00000000E+00  0.00000000E+00 -4.03443066E-01 -6.33886633E-01  0.00000000E+00
  0.00000000E+00  0.00000000E+00 -8.09198843E-01  0.00000000E+00  0.00000000E+00
  0.00000000E+00 -5.98818600E-03  0.00000000E+00  0.00000000E+00  0.00000000E+00
  0.00000000E+00  0.00000000E+00  4.03443066E-01 -6.33886633E-01  0.00000000E+00
  7.00497580E-01 -1.58223647E-01 -4.37987816E-01 -1.81378828E-01 -2.73499510E-01
 -7.00497580E-01  1.58223647E-01 -4.37987816E-01  1.81378828E-01  2.73499510E-01
  7.00497580E-01 -1.58223647E-01 -4.37987816E-01  1.81378828E-01 -2.73499510E-01
 -7.00497580E-01  1.58223647E-01 -4.37987816E-01 -1.81378828E-01  2.73499510E-01
  0.00000000E+00  0.00000000E+00  1.57969521E-01  0.00000000E+00  0.00000000E+00
  0.00000000E+00 -1.39544525E+00  0.00000000E+00  0.00000000E+00  0.00000000E+00
  0.00000000E+00  0.00000000E+00 -1.68029536E-01 -3.10702090E-01  0.00000000E+00
  0.00000000E+00  0.00000000E+00  1.57969521E-01  0.00000000E+00  0.00000000E+00
  0.00000000E+00 -1.39544525E+00  0.00000000E+00  0.00000000E+00  0.00000000E+00
  0.00000000E+00  0.00000000E+00  1.68029536E-01 -3.10702090E-01  0.00000000E+00
 -3.45974102E-03  1.37345448E+00 -1.73158973E-01 -1.21372649E-01 -1.80061476E-01
  3.45974102E-03 -1.37345448E+00 -1.73158973E-01  1.21372649E-01  1.80061476E-01
 -3.45974102E-03  1.37345448E+00 -1.73158973E-01  1.21372649E-01 -1.80061476E-01
  3.45974102E-03 -1.37345448E+00 -1.73158973E-01 -1.21372649E-01  1.80061476E-01
  3.02215616E-02  1.24433544E-01  0.00000000E+00  7.24020715E-02  2.07698215E-02
  9.99030711E-02  0.00000000E+00  1.43590629E-01  1.80853248E-02  1.09163735E-01
  7.22091912E-02  9.97282674E-02  0.00000000E+00  0.00000000E+00  1.28345128E-02
 -3.02215616E-02 -1.24433544E-01  0.00000000E+00  7.24020715E-02 -2.07698215E-02
 -9.99030711E-02  0.00000000E+00  1.43590629E-01 -1.80853248E-02 -1.09163735E-01
 -7.22091912E-02 -9.97282674E-02  0.00000000E+00  0.00000000E+00  1.28345128E-02
  8.07561008E-02  9.54000200E-02 -4.30122950E-02 -6.93955753E-04 -2.27505973E-02
  8.07561008E-02  9.54000200E-02  4.30122950E-02 -6.93955753E-04 -2.27505973E-02
 -8.07561008E-02 -9.54000200E-02  4.30122950E-02 -6.93955753E-04  2.27505973E-02
 -8.07561008E-02 -9.54000200E-02 -4.30122950E-02 -6.93955753E-04  2.27505973E-02
 -5.20285264E-02 -9.86804380E-02  0.00000000E+00 -3.50942701E-02  3.06264105E-01
 -3.11633374E-02  0.00000000E+00 -3.00935970E-02  2.18511876E-01 -1.26103871E-01
 -4.01912102E-02 -2.73042997E-02  0.00000000E+00  0.00000000E+00  1.89803504E-01
  5.20285264E-02  9.86804380E-02  0.00000000E+00 -3.50942701E-02 -3.06264105E-01
  3.11633374E-02  0.00000000E+00 -3.00935970E-02 -2.18511876E-01  1.26103871E-01
  4.01912102E-02  2.73042997E-02  0.00000000E+00  0.00000000E+00  1.89803504E-01
  1.12333166E-01  6.54175412E-02 -9.18603133E-02  4.63903912E-02  1.75678613E-01
  1.12333166E-01  6.54175412E-02  9.18603133E-02  4.63903912E-02  1.75678613E-01
 -1.12333166E-01 -6.54175412E-02  9.18603133E-02  4.63903912E-02 -1.75678613E-01
 -1.12333166E-01 -6.54175412E-02 -9.18603133E-02  4.63903912E-02 -1.75678613E-01
 -4.95694722E-02 -1.11350982E-01  0.00000000E+00  8.46129555E-02 -1.69591925E-01
  5.32532245E-02  0.00000000E+00  1.47532039E-01 -1.43449277E-02 -1.63420473E-01
  7.01346715E-02 -1.21550412E-01  0.00000000E+00  0.00000000E+00 -4.68907378E-02
  4.95694722E-02  1.11350982E-01  0.00000000E+00  8.46129555E-02  1.69591925E-01
 -5.32532245E-02  0.00000000E+00  1.47532039E-01  1.43449277E-02  1.63420473E-01
 -7.01346715E-02  1.21550412E-01  0.00000000E+00  0.00000000E+00 -4.68907378E-02
  6.27578590E-02  1.16550687E-01  1.98648602E-01  2.45888913E-01  6.46112153E-02
  6.27578590E-02  1.16550687E-01 -1.98648602E-01  2.45888913E-01  6.46112153E-02
 -6.27578590E-02 -1.16550687E-01 -1.98648602E-01  2.45888913E-01 -6.46112153E-02
 -6.27578590E-02 -1.16550687E-01  1.98648602E-01  2.45888913E-01 -6.46112153E-02
 -1.97344955E-02 -3.57433243E-02  0.00000000E+00 -1.95814071E-01  1.56331223E-02
  1.34779181E-02  0.00000000E+00 -1.67467786E-02  6.05439868E-02  1.26483143E-01
 -1.66436669E-01 -2.68181837E-02  0.00000000E+00  0.00000000E+00 -1.06677092E-01
  1.97344955E-02  3.57433243E-02  0.00000000E+00 -1.95814071E-01 -1.56331223E-02
 -1.34779181E-02  0.00000000E+00 -1.67467786E-02 -6.05439868E-02 -1.26483143E-01
  1.66436669E-01  2.68181837E-02  0.00000000E+00  0.00000000E+00 -1.06677092E-01
  1.76828059E-01  8.81974291E-02  2.60443740E-01 -2.26655924E-01  4.79866455E-02
  1.76828059E-01  8.81974291E-02 -2.60443740E-01 -2.26655924E-01  4.79866455E-02
 -1.76828059E-01 -8.81974291E-02 -2.60443740E-01 -2.26655924E-01 -4.79866455E-02
 -1.76828059E-01 -8.81974291E-02  2.60443740E-01 -2.26655924E-01 -4.79866455E-02
  1.99391765E-01  7.84316236E-02  0.00000000E+00 -3.72368408E-02 -1.73482350E-01
  4.21524115E-02  0.00000000E+00  3.96814344E-02 -5.30334343E-02 -1.69314549E-01
 -2.00798480E-02  2.87703480E-01  0.00000000E+00  0.00000000E+00 -1.43682773E-01
 -1.99391765E-01 -7.84316236E-02  0.00000000E+00 -3.72368408E-02  1.73482350E-01
 -4.21524115E-02  0.00000000E+00  3.96814344E-02  5.30334343E-02  1.69314549E-01
  2.00798480E-02 -2.87703480E-01  0.00000000E+00  0.00000000E+00 -1.43682773E-01
 -8.68825077E-02  4.11939563E-03 -3.32695176E-02 -6.94564751E-02  3.31047326E-01
 -8.68825077E-02  4.11939563E-03  3.32695176E-02 -6.94564751E-02  3.31047326E-01
  8.68825077E-02 -4.11939563E-03  3.32695176E-02 -6.94564751E-02 -3.31047326E-01
  8.68825077E-02 -4.11939563E-03 -3.32695176E-02 -6.94564751E-02 -3.31047326E-01
  6.70937153E-01 -1.35420874E-02  0.00000000E+00 -3.65796086E-02  8.02194111E-02
 -6.24883251E-03  0.00000000E+00 -1.84128185E-02  4.48139158E-02 -1.24165236E-02
 -5.70159911E-02 -1.49145218E-01  0.00000000E+00  0.00000000E+00  7.60110583E-02
 -6.70937153E-01  1.35420874E-02  0.00000000E+00 -3.65796086E-02 -8.02194111E-02
  6.24883251E-03  0.00000000E+00 -1.84128185E-02 -4.48139158E-02  1.24165236E-02
  5.70159911E-02  1.49145218E-01  0.00000000E+00  0.00000000E+00  7.60110583E-02
  1.90797705E-02  7.48010497E-03  4.40612313E-02  5.70795099E-02 -7.86797388E-02
  1.90797705E-02  7.48010497E-03 -4.40612313E-02  5.70795099E-02 -7.86797388E-02
 -1.90797705E-02 -7.48010497E-03 -4.40612313E-02  5.70795099E-02  7.86797388E-02
 -1.90797705E-02 -7.48010497E-03  4.40612313E-02  5.70795099E-02  7.86797388E-02
  4.02484668E-02 -8.41918556E-02  0.00000000E+00  4.36381393E-01  2.63569346E-01
  8.38043066E-03  0.00000000E+00  8.31313239E-02  2.74148992E-02 -1.84656658E-01
  3.12858740E-01 -2.78040084E-01  0.00000000E+00  0.00000000E+00 -3.33993790E-01
 -4.02484668E-02  8.41918556E-02  0.00000000E+00  4.36381393E-01 -2.63569346E-01
 -8.38043066E-03  0.00000000E+00  8.31313239E-02 -2.74148992E-02  1.84656658E-01
 -3.12858740E-01  2.78040084E-01  0.00000000E+00  0.00000000E+00 -3.33993790E-01
 -6.30754780E-02  1.15015781E-02  2.77767468E-02 -2.51035580E-01  3.21648619E-02
 -6.30754780E-02  1.15015781E-02 -2.77767468E-02 -2.51035580E-01  3.21648619E-02
  6.30754780E-02 -1.15015781E-02 -2.77767468E-02 -2.51035580E-01 -3.21648619E-02
  6.30754780E-02 -1.15015781E-02  2.77767468E-02 -2.51035580E-01 -3.21648619E-02
  2.49105794E-02 -3.69797956E-02  0.00000000E+00  2.53785143E-01 -4.97738775E-01
 -2.13531840E-02  0.00000000E+00 -4.21753459E-02 -1.62394952E-02  1.68327697E-01
  1.43051723E-01 -3.49034645E-01  0.00000000E+00  0.00000000E+00  5.89778398E-01
 -2.49105794E-02  3.69797956E-02  0.00000000E+00  2.53785143E-01  4.97738775E-01
  2.13531840E-02  0.00000000E+00 -4.21753459E-02  1.62394952E-02 -1.68327697E-01
 -1.43051723E-01  3.49034645E-01  0.00000000E+00  0.00000000E+00  5.89778398E-01
  7.95810875E-02 -3.20404514E-02 -4.71080337E-02 -2.15968080E-01  1.81600131E-01
  7.95810875E-02 -3.20404514E-02  4.71080337E-02 -2.15968080E-01  1.81600131E-01
 -7.95810875E-02  3.20404514E-02  4.71080337E-02 -2.15968080E-01 -1.81600131E-01
 -7.95810875E-02  3.20404514E-02 -4.71080337E-02 -2.15968080E-01 -1.81600131E-01
 -1.32152700E-02  5.53592496E-02  0.00000000E+00  1.34776947E-01  1.22982526E-01
  2.02196098E-02  0.00000000E+00  1.64700899E-02 -3.86044167E-02 -4.90421302E-01
  1.15649604E-01  4.72055938E-01  0.00000000E+00  0.00000000E+00  5.24651430E-01
  1.32152700E-02 -5.53592496E-02  0.00000000E+00  1.34776947E-01 -1.22982526E-01
 -2.02196098E-02  0.00000000E+00  1.64700899E-02  3.86044167E-02  4.90421302E-01
 -1.15649604E-01 -4.72055938E-01  0.00000000E+00  0.00000000E+00  5.24651430E-01
 -8.53005967E-02 -4.53783151E-03  3.03074352E-01 -1.57337363E-01 -2.06198488E-01
 -8.53005967E-02 -4.53783151E-03 -3.03074352E-01 -1.57337363E-01 -2.06198488E-01
  8.53005967E-02  4.53783151E-03 -3.03074352E-01 -1.57337363E-01  2.06198488E-01
  8.53005967E-02  4.53783151E-03  3.03074352E-01 -1.57337363E-01  2.06198488E-01
 -4.80805045E-02 -2.87907057E-01  0.00000000E+00 -3.85543178E-01  1.23715144E-02
  2.01418851E-01  0.00000000E+00  5.42111359E-01 -1.69289615E-01 -1.20212721E-01
 -1.99204288E-01 -2.52845553E-01  0.00000000E+00  0.00000000E+00  1.59381218E-01
  4.80805045E-02  2.87907057E-01  0.00000000E+00 -3.85543178E-01 -1.23715144E-02
 -2.01418851E-01  0.00000000E+00  5.42111359E-01  1.69289615E-01  1.20212721E-01
  1.99204288E-01  2.52845553E-01  0.00000000E+00  0.00000000E+00  1.59381218E-01
 -3.53289049E-01  3.21216038E-01 -1.52682717E-01 -1.68402377E-01 -6.84487733E-02
 -3.53289049E-01  3.21216038E-01  1.52682717E-01 -1.68402377E-01 -6.84487733E-02
  3.53289049E-01 -3.21216038E-01  1.52682717E-01 -1.68402377E-01  6.84487733E-02
  3.53289049E-01 -3.21216038E-01 -1.52682717E-01 -1.68402377E-01  6.84487733E-02
  7.21694170E-02 -6.41690424E-01  0.00000000E+00  3.27779958E-01 -3.13689084E-01
  1.10393255E-03  0.00000000E+00  5.82903025E-02 -2.50158988E-01 -4.29879580E-01
 -4.91259511E-01  2.55390052E-01  0.00000000E+00  0.00000000E+00 -1.91702006E-01
 -7.21694170E-02  6.41690424E-01  0.00000000E+00  3.27779958E-01  3.13689084E-01
 -1.10393255E-03  0.00000000E+00  5.82903025E-02  2.50158988E-01  4.29879580E-01
  4.91259511E-01 -2.55390052E-01  0.00000000E+00  0.00000000E+00 -1.91702006E-01
  4.90353059E-01 -2.27886610E-02 -3.46575231E-01 -1.26008457E-01 -2.42779121E-01
  4.90353059E-01 -2.27886610E-02  3.46575231E-01 -1.26008457E-01 -2.42779121E-01
 -4.90353059E-01  2.27886610E-02  3.46575231E-01 -1.26008457E-01  2.42779121E-01
 -4.90353059E-01  2.27886610E-02 -3.46575231E-01 -1.26008457E-01  2.42779121E-01
  1.45239115E-03 -1.91611088E-03  0.00000000E+00  7.58349845E-02 -5.37125091E-01
 -1.80052271E-01  0.00000000E+00 -2.80024241E-01  1.13581369E+00 -1.34928499E-01
 -2.11018517E-02  1.16188645E-01  0.00000000E+00  0.00000000E+00 -1.98226055E-01
 -1.45239115E-03  1.91611088E-03  0.00000000E+00  7.58349845E-02  5.37125091E-01
  1.80052271E-01  0.00000000E+00 -2.80024241E-01 -1.13581369E+00  1.34928499E-01
  2.11018517E-02 -1.16188645E-01  0.00000000E+00  0.00000000E+00 -1.98226055E-01
 -2.11691901E-01  3.47936006E-01 -9.26722411E-02 -6.95535685E-02 -2.29903285E-01
 -2.11691901E-01  3.47936006E-01  9.26722411E-02 -6.95535685E-02 -2.29903285E-01
  2.11691901E-01 -3.47936006E-01  9.26722411E-02 -6.95535685E-02  2.29903285E-01
  2.11691901E-01 -3.47936006E-01 -9.26722411E-02 -6.95535685E-02  2.29903285E-01
  1.94924814E-02  1.81632199E-01  0.00000000E+00 -1.05735281E+00 -2.77310038E-01
  2.40376745E-03  0.00000000E+00  5.82764384E-02  3.78444451E-02 -6.26373295E-01
  1.09085494E+00 -2.11700692E-01  0.00000000E+00  0.00000000E+00 -1.30968551E-01
 -1.94924814E-02 -1.81632199E-01  0.00000000E+00 -1.05735281E+00  2.77310038E-01
 -2.40376745E-03  0.00000000E+00  5.82764384E-02 -3.78444451E-02  6.26373295E-01
 -1.09085494E+00  2.11700692E-01  0.00000000E+00  0.00000000E+00 -1.30968551E-01
  4.14961340E-01 -1.63638051E-01 -2.20194376E-01 -1.23977307E-01 -1.60853831E-01
  4.14961340E-01 -1.63638051E-01  2.20194376E-01 -1.23977307E-01 -1.60853831E-01
 -4.14961340E-01  1.63638051E-01  2.20194376E-01 -1.23977307E-01  1.60853831E-01
 -4.14961340E-01  1.63638051E-01 -2.20194376E-01 -1.23977307E-01  1.60853831E-01
 -3.11536373E-01  2.41558598E+00  0.00000000E+00  2.39798066E-01 -8.75584696E-02
  1.80119992E-02  0.00000000E+00 -4.01504162E-01 -4.56052381E-01 -1.39522309E+00
 -1.36507362E+00 -1.18719702E+00  0.00000000E+00  0.00000000E+00 -6.67156652E-02
  3.11536373E-01 -2.41558598E+00  0.00000000E+00  2.39798066E-01  8.75584696E-02
 -1.80119992E-02  0.00000000E+00 -4.01504162E-01  4.56052381E-01  1.39522309E+00
  1.36507362E+00  1.18719702E+00  0.00000000E+00  0.00000000E+00 -6.67156652E-02
  2.16873329E-01  3.72199893E-01 -1.99079054E-01 -6.57819287E-02 -9.37135950E-02
  2.16873329E-01  3.72199893E-01  1.99079054E-01 -6.57819287E-02 -9.37135950E-02
 -2.16873329E-01 -3.72199893E-01  1.99079054E-01 -6.57819287E-02  9.37135950E-02
 -2.16873329E-01 -3.72199893E-01 -1.99079054E-01 -6.57819287E-02  9.37135950E-02
  1.22110148E-01 -4.17057844E-01  0.00000000E+00 -6.28664119E-02  1.66145487E-01
 -2.43286889E-01  0.00000000E+00 -2.21181158E+00 -1.51106058E+00  1.98187731E-01
  8.43431774E-01  2.52207570E-01  0.00000000E+00  0.00000000E+00  2.89839697E-03
 -1.22110148E-01  4.17057844E-01  0.00000000E+00 -6.28664119E-02 -1.66145487E-01
  2.43286889E-01  0.00000000E+00 -2.21181158E+00  1.51106058E+00 -1.98187731E-01
 -8.43431774E-01 -2.52207570E-01  0.00000000E+00  0.00000000E+00  2.89839697E-03
 -5.63481551E-02  1.59801598E+00 -1.76481633E-01  3.87817003E-02  2.66757777E-03
 -5.63481551E-02  1.59801598E+00  1.76481633E-01  3.87817003E-02  2.66757777E-03
  5.63481551E-02 -1.59801598E+00  1.76481633E-01  3.87817003E-02 -2.66757777E-03
  5.63481551E-02 -1.59801598E+00 -1.76481633E-01  3.87817003E-02 -2.66757777E-03
 -2.50431309E-01 -8.15672373E-01  0.00000000E+00 -6.80390448E-02 -5.90224678E-02
  9.35133784E+00  0.00000000E+00 -3.29184921E+00  1.12376330E+00 -4.68253769E-01
 -2.91981919E-01 -6.16790931E-01  0.00000000E+00  0.00000000E+00 -2.37230712E-02
  2.50431309E-01  8.15672373E-01  0.00000000E+00 -6.80390448E-02  5.90224678E-02
 -9.35133784E+00  0.00000000E+00 -3.29184921E+00 -1.12376330E+00  4.68253769E-01
  2.91981919E-01  6.16790931E-01  0.00000000E+00  0.00000000E+00 -2.37230712E-02
 -2.87104550E-01 -9.85275897E-01  1.52070664E-02  6.64895841E-02 -6.86420377E-02
 -2.87104550E-01 -9.85275897E-01 -1.52070664E-02  6.64895841E-02 -6.86420377E-02
  2.87104550E-01  9.85275897E-01 -1.52070664E-02  6.64895841E-02  6.86420377E-02
  2.87104550E-01  9.85275897E-01  1.52070664E-02  6.64895841E-02  6.86420377E-02
Total SCF Density                          R   N=        1275
  2.06243604E+00 -9.50012134E-02  2.87077776E-01 -4.81482486E-35  1.44444746E-34
  3.85402177E-01  3.92431497E-03 -1.33661150E-02 -1.54074396E-33  4.35814556E-01
 -4.78018381E-03  6.59304198E-03 -1.80555932E-35  1.70327573E-03  2.57272366E-01
 -1.71414507E-01  2.69234383E-01 -7.70371978E-34  7.92824036E-02 -3.16128206E-02
  2.85760436E-01  4.81482486E-35 -1.92592994E-34  1.81095786E-01  0.00000000E+00
  3.85185989E-34 -7.70371978E-34  8.84588603E-02 -3.88887829E-03  1.31564050E-02
  0.00000000E+00  1.76581990E-01 -3.34296054E-02  5.12543364E-02 -3.85185989E-34
  8.00662021E-02  3.57187280E-03 -1.51884537E-02  7.70371978E-34 -6.05285794E-02
  1.97606806E-01 -5.47549949E-02  7.70371978E-34 -5.36837093E-02  1.63017429E-01
 -4.52921961E-03  1.19497866E-03 -3.85185989E-34  2.26786857E-02  4.25077882E-03
  5.68551169E-03 -2.88889492E-34  8.59441418E-03 -5.34315240E-07  1.27733705E-03
 -4.11139569E-03  1.96173837E-03  5.77778983E-34 -2.55377964E-02 -4.83247611E-03
 -3.42282300E-03  1.92592994E-34 -9.07591657E-03 -4.89009378E-04 -1.42449733E-03
  1.71136768E-03 -5.35191941E-04 -7.75106636E-03 -9.62964972E-35  7.36779564E-03
  1.37017594E-03 -5.81697457E-03 -3.61111865E-35  2.23718194E-03  6.22430530E-04
  3.67940457E-04 -4.97229743E-04  3.37002338E-04  2.77984043E-35 -1.38992021E-35
  1.26166345E-02  1.33432341E-33  1.11193617E-34  1.66790426E-34  7.40068971E-03
  3.33580852E-34  6.94960107E-36  2.08488032E-35 -3.47480054E-35  1.04244016E-35
  1.05735210E-03  4.16976064E-35 -8.33952129E-35  2.50496940E-02  1.66790426E-34
  2.22387234E-34 -1.66790426E-34  1.18493693E-02  0.00000000E+00  1.66790426E-34
 -2.77984043E-35  2.77984043E-35  8.68700134E-37  8.54530058E-04  1.62998289E-03
 -3.55385593E-03  7.37094185E-03  1.66790426E-34  1.25416184E-02 -1.63222986E-02
  1.24037334E-02  0.00000000E+00  7.61255804E-03 -1.48605388E-02  4.53472952E-04
 -4.35200696E-04 -8.29479229E-05  1.60494162E-35 -8.02470810E-36  1.65144017E-03
  1.86543491E-02 -3.69003838E-02 -1.15555797E-33  7.59229602E-02  3.05107748E-02
  5.73055186E-03 -9.62964972E-35  7.04405548E-03  2.29290101E-02  4.10220906E-03
 -8.25965684E-03  2.24573580E-03  1.66790426E-34  1.30305020E-36 -8.48950961E-05
  2.06243604E+00 -3.69003838E-02  6.48163623E-02  2.31111593E-33 -1.50713813E-01
 -6.26533249E-02  8.83493545E-03  2.88889492E-34 -2.54213112E-02 -4.39604550E-02
 -9.90262617E-03  1.51373472E-02 -4.99145402E-03 -4.44774469E-34  5.21220081E-36
 -3.40481137E-04 -9.50012134E-02  2.87077776E-01  1.15555797E-33 -2.31111593E-33
  5.86791452E-03  4.62223187E-33 -5.77778983E-34 -1.15555797E-33 -3.32462517E-02
  7.70371978E-34 -1.15555797E-33  3.85185989E-34 -3.85185989E-34  9.62964972E-35
 -1.55644532E-02 -4.62182584E-04  8.33952129E-35  4.81482486E-35 -1.44444746E-34
  3.85402177E-01 -7.59229602E-02  1.50713813E-01  4.62223187E-33 -3.50297530E-01
  4.13937611E-02  8.35736807E-02  7.70371978E-34 -1.52727576E-01  7.85189976E-02
 -1.57188960E-02  1.73833271E-02 -9.01079683E-03 -4.44774469E-34  8.33952129E-35
 -7.75044516E-03 -3.92431497E-03  1.33661150E-02 -1.54074396E-33  4.35814556E-01
  3.05107748E-02 -6.26533249E-02  5.77778983E-34 -4.13937611E-02  2.35552748E-01
 -1.13665485E-01  5.77778983E-34 -4.54558250E-02  1.88542490E-01  7.44721722E-04
 -7.21600516E-04  2.20026631E-03  2.77984043E-35  2.22387234E-34 -1.87371343E-02
 -4.78018381E-03  6.59304198E-03  1.80555932E-35 -1.70327573E-03  2.57272366E-01
  5.73055186E-03  8.83493545E-03  1.15555797E-33 -8.35736807E-02 -1.13665485E-01
 -2.51859753E-02 -7.22223729E-35  6.01141696E-03 -8.91004102E-02 -7.62445824E-03
  1.20514563E-02 -2.77215231E-03 -2.22387234E-34 -4.16976064E-35  3.29096744E-03
 -1.71414507E-01  2.69234383E-01  7.70371978E-34 -7.92824036E-02 -3.16128206E-02
  2.85760436E-01  9.62964972E-35 -2.88889492E-34 -3.32462517E-02  7.70371978E-34
 -5.77778983E-34  7.22223729E-35 -3.25908414E-02  3.85185989E-34 -7.70371978E-34
  2.88889492E-34 -2.88889492E-34  3.61111865E-35 -8.51458425E-03 -2.55846722E-03
  5.55968086E-35 -4.81482486E-35  1.92592994E-34  1.81095786E-01  0.00000000E+00
 -3.85185989E-34  7.70371978E-34  8.84588603E-02 -7.04405548E-03  2.54213112E-02
  7.70371978E-34 -1.52727576E-01  4.54558250E-02 -6.01141696E-03  3.85185989E-34
 -7.33699473E-02  5.86825902E-02 -6.66581611E-03  6.78874339E-03 -2.71470062E-03
 -3.33580852E-34  5.55968086E-35 -6.27348545E-03  3.88887829E-03 -1.31564050E-02
  0.00000000E+00  1.76581990E-01  3.34296054E-02 -5.12543364E-02 -3.85185989E-34
  8.00662021E-02  2.29290101E-02 -4.39604550E-02  1.15555797E-33 -7.85189976E-02
  1.88542490E-01 -8.91004102E-02  7.70371978E-34 -5.86825902E-02  1.59223803E-01
 -1.47056674E-03  1.22069651E-03  9.59231205E-04 -4.16976064E-35  2.22387234E-34
 -1.58672700E-02  3.57187280E-03 -1.51884537E-02 -7.70371978E-34  6.05285794E-02
  1.97606806E-01 -5.47549949E-02 -7.70371978E-34  5.36837093E-02  1.63017429E-01
  4.10220906E-03 -9.90262617E-03 -3.85185989E-34  1.57188960E-02  7.44721722E-04
 -7.62445824E-03 -2.88889492E-34  6.66581611E-03 -1.47056674E-03  7.07041546E-04
 -7.64644868E-04  4.95835618E-04 -6.94960107E-36 -2.08488032E-35  6.43335349E-05
 -4.52921961E-03  1.19497866E-03  3.85185989E-34 -2.26786857E-02  4.25077882E-03
  5.68551169E-03  2.88889492E-34 -8.59441418E-03 -5.34315240E-07  1.27733705E-03
 -8.25965684E-03  1.51373472E-02  3.85185989E-34 -1.73833271E-02 -7.21600516E-04
  1.20514563E-02  2.88889492E-34 -6.78874339E-03  1.22069651E-03 -7.64644868E-04
  9.30076069E-04 -6.59603434E-04  0.00000000E+00  2.08488032E-35  2.24351334E-05
 -4.11139569E-03  1.96173837E-03 -5.77778983E-34  2.55377964E-02 -4.83247611E-03
 -3.42282300E-03 -1.92592994E-34  9.07591657E-03 -4.89009378E-04 -1.42449733E-03
  1.71136768E-03  2.24573580E-03 -4.99145402E-03 -9.62964972E-35  9.01079683E-03
  2.20026631E-03 -2.77215231E-03 -3.61111865E-35  2.71470062E-03  9.59231205E-04
  4.95835618E-04 -6.59603434E-04  2.96692165E-04  1.38992021E-35 -1.62881275E-37
  1.02888128E-05 -5.35191941E-04 -7.75106636E-03  9.62964972E-35 -7.36779564E-03
  1.37017594E-03 -5.81697457E-03  3.61111865E-35 -2.23718194E-03  6.22430530E-04
  3.67940457E-04 -4.97229743E-04  3.37002338E-04  1.66790426E-34 -4.44774469E-34
  1.55644532E-02  4.44774469E-34  2.77984043E-35 -2.22387234E-34  8.51458425E-03
  3.33580852E-34 -4.16976064E-35 -6.94960107E-36  0.00000000E+00  1.38992021E-35
  1.03514331E-03  1.03977173E-03  1.20370622E-35  2.77984043E-35 -1.38992021E-35
 -1.26166345E-02 -1.33432341E-33  1.11193617E-34  1.66790426E-34 -7.40068971E-03
 -3.33580852E-34  6.94960107E-36  2.08488032E-35 -3.47480054E-35  1.04244016E-35
  1.05735210E-03 -1.30305020E-36 -5.21220081E-36 -4.62182584E-04  8.33952129E-35
 -2.22387234E-34  4.16976064E-35 -2.55846722E-03  5.55968086E-35 -2.22387234E-34
  2.08488032E-35 -2.08488032E-35  1.62881275E-37 -1.03977173E-03 -8.48974575E-05
  1.60494162E-35 -4.16976064E-35  8.33952129E-35  2.50496940E-02  1.66790426E-34
 -2.22387234E-34  1.66790426E-34  1.18493693E-02  0.00000000E+00 -1.66790426E-34
  2.77984043E-35 -2.77984043E-35 -8.68700134E-37 -8.54530058E-04  1.62998289E-03
  8.48950961E-05  3.40481137E-04  8.33952129E-35 -7.75044516E-03  1.87371343E-02
 -3.29096744E-03  5.55968086E-35 -6.27348545E-03  1.58672700E-02 -6.43335349E-05
 -2.24351334E-05 -1.02888128E-05 -1.20370622E-35  1.60494162E-35 -1.38284923E-03
  3.55385593E-03 -7.37094185E-03  1.66790426E-34  1.25416184E-02  1.63222986E-02
 -1.24037334E-02  0.00000000E+00  7.61255804E-03  1.48605388E-02 -4.53472952E-04
  4.35200696E-04  8.29479229E-05 -1.60494162E-35 -8.02470810E-36  1.65144017E-03
 -5.88812632E-02  1.09664605E-01  2.17742988E-01  1.04814390E-01  7.00200241E-02
  1.17006119E-01  1.04654241E-01  4.07466595E-02  3.03946531E-02  7.31704673E-03
 -6.88608546E-03 -7.62594509E-04  8.15193711E-03  1.42072909E-02  1.77319349E-03
  1.30054433E-02 -2.91471747E-02 -2.17219263E-02 -1.84014281E-02  2.64710387E-02
 -4.75386724E-02 -3.05836094E-02 -1.66383330E-02  1.22175939E-02  2.85552237E-04
  1.35500261E-03  8.99438827E-04  9.62875467E-03 -1.88927784E-03  3.06842211E-03
  2.11992323E-01 -1.77846597E-02  4.18523601E-02  1.99325107E-01  1.10322103E-01
  2.62664550E-02  5.89256355E-02  9.84151571E-02  4.46518627E-02  9.11259069E-04
  6.42161964E-03 -6.65791474E-03  8.21612596E-04  8.60601386E-03  1.30667881E-02
  2.77933317E-03  1.48602710E-02 -3.16596108E-02 -4.78506116E-02 -6.46560332E-02
  3.24974215E-03 -2.79223428E-02 -4.11773713E-02 -3.18868390E-02 -8.68330020E-03
  2.71320360E-03 -2.29548040E-03  1.71115840E-03  9.74721876E-03 -3.54809249E-03
 -2.19195350E-04  1.66758169E-01  1.47315939E-01  4.55937376E-03 -8.20210052E-03
 -5.46393886E-03 -4.31999532E-03 -4.91285320E-03 -8.03605244E-03 -2.61307328E-03
 -1.67511122E-03 -2.52073755E-03 -3.57498636E-04  2.99214199E-04  1.15731307E-04
 -1.98840707E-04 -3.56204749E-04 -4.68712175E-05 -4.42190951E-04  7.30229098E-04
  4.05199024E-04 -1.24723503E-03 -2.10735732E-03  2.57236214E-03  7.01523317E-04
  1.23619443E-04 -1.34887867E-03  9.60289450E-05 -2.31217860E-04  9.43070134E-06
 -2.36953121E-04  3.83122589E-05 -2.64948647E-04 -8.68398133E-03 -5.75793014E-03
  4.50962335E-04  1.44108683E-03 -2.83033364E-03 -4.47276826E-03  7.02231550E-03
 -4.06782784E-03 -6.58844056E-04 -1.92669570E-03  3.24643955E-03 -3.94532505E-03
  2.81015197E-04 -3.42537745E-04  1.62318158E-04 -6.98333803E-05 -2.86612742E-04
  3.88765852E-04  6.48934550E-04 -1.75052018E-03 -1.94100404E-03 -7.69866468E-03
 -3.72708745E-03  6.33671136E-04 -4.96881439E-04 -3.43407507E-03 -3.80256701E-03
  3.36371059E-04 -4.06725817E-04  1.49791418E-04 -1.18154574E-04 -1.16430330E-04
 -4.26595529E-04 -2.80276500E-03 -1.08702097E-03  1.41517361E-04  2.61764684E-04
  3.59026877E-03 -6.18798874E-03 -7.18133669E-03 -3.73300984E-03  2.18522072E-03
 -7.08235513E-03 -3.42068367E-03 -2.22253421E-03  2.69539558E-03 -2.02090634E-04
  1.49410450E-04  1.13553870E-04 -2.55335923E-04 -4.67843827E-04 -4.30848459E-04
  1.61469924E-04 -5.15940914E-04  3.85751229E-04  1.93309016E-04  3.96885850E-03
 -3.32397446E-04  8.52830494E-04  1.23722799E-03  3.44100334E-03  8.66144228E-05
 -1.87502745E-04  4.64892085E-05 -3.06533687E-04  4.08075188E-05  2.32661115E-04
 -6.87458511E-03 -5.49383199E-03  2.81084763E-04  4.19849431E-05  3.27668692E-04
 -5.88812632E-02  1.09664605E-01 -2.17742988E-01  1.04814390E-01  7.00200241E-02
  1.17006119E-01 -1.04654241E-01  4.07466595E-02  3.03946531E-02  7.31704673E-03
 -6.88608546E-03 -7.62594509E-04 -8.15193711E-03 -1.42072909E-02  1.77319349E-03
  1.30054433E-02 -2.91471747E-02  2.17219263E-02 -1.84014281E-02  2.64710387E-02
 -4.75386724E-02  3.05836094E-02 -1.66383330E-02  1.22175939E-02  2.85552237E-04
  1.35500261E-03  8.99438827E-04 -9.62875467E-03  1.88927784E-03  3.06842211E-03
 -3.73005774E-02 -6.50825873E-02 -2.44652252E-03  2.00785056E-03  1.30432164E-03
  2.11992323E-01 -1.77846597E-02  4.18523601E-02 -1.99325107E-01  1.10322103E-01
  2.62664550E-02  5.89256355E-02 -9.84151571E-02  4.46518627E-02  9.11259069E-04
  6.42161964E-03 -6.65791474E-03  8.21612596E-04 -8.60601386E-03 -1.30667881E-02
  2.77933317E-03  1.48602710E-02 -3.16596108E-02  4.78506116E-02 -6.46560332E-02
  3.24974215E-03 -2.79223428E-02  4.11773713E-02 -3.18868390E-02 -8.68330020E-03
  2.71320360E-03 -2.29548040E-03  1.71115840E-03 -9.74721876E-03  3.54809249E-03
 -2.19195350E-04 -6.50825873E-02 -7.23010097E-02  2.28254078E-05  3.04481555E-03
  2.06512594E-03  1.66758169E-01  1.47315939E-01 -4.55937376E-03  8.20210052E-03
 -5.46393886E-03  4.31999532E-03  4.91285320E-03  8.03605244E-03 -2.61307328E-03
  1.67511122E-03  2.52073755E-03  3.57498636E-04 -2.99214199E-04 -1.15731307E-04
 -1.98840707E-04 -3.56204749E-04  4.68712175E-05  4.42190951E-04 -7.30229098E-04
  4.05199024E-04  1.24723503E-03  2.10735732E-03 -2.57236214E-03  7.01523317E-04
 -1.23619443E-04  1.34887867E-03 -9.60289450E-05  2.31217860E-04 -9.43070134E-06
 -2.36953121E-04  3.83122589E-05  2.64948647E-04  2.44652252E-03 -2.28254078E-05
 -2.94797115E-04 -1.94422184E-05 -7.62066380E-05  8.68398133E-03  5.75793014E-03
  4.50962335E-04  1.44108683E-03 -2.83033364E-03  4.47276826E-03  7.02231550E-03
 -4.06782784E-03 -6.58844056E-04  1.92669570E-03  3.24643955E-03 -3.94532505E-03
  2.81015197E-04 -3.42537745E-04  1.62318158E-04  6.98333803E-05  2.86612742E-04
  3.88765852E-04  6.48934550E-04 -1.75052018E-03  1.94100404E-03 -7.69866468E-03
 -3.72708745E-03  6.33671136E-04  4.96881439E-04 -3.43407507E-03 -3.80256701E-03
  3.36371059E-04 -4.06725817E-04  1.49791418E-04  1.18154574E-04  1.16430330E-04
 -4.26595529E-04  2.00785056E-03  3.04481555E-03  1.94422184E-05  1.39740259E-04
 -1.19887434E-04 -2.80276500E-03 -1.08702097E-03 -1.41517361E-04  2.61764684E-04
  3.59026877E-03 -6.18798874E-03  7.18133669E-03 -3.73300984E-03  2.18522072E-03
 -7.08235513E-03  3.42068367E-03 -2.22253421E-03  2.69539558E-03 -2.02090634E-04
  1.49410450E-04  1.13553870E-04  2.55335923E-04  4.67843827E-04 -4.30848459E-04
  1.61469924E-04 -5.15940914E-04 -3.85751229E-04  1.93309016E-04  3.96885850E-03
 -3.32397446E-04 -8.52830494E-04  1.23722799E-03  3.44100334E-03  8.66144228E-05
 -1.87502745E-04  4.64892085E-05  3.06533687E-04 -4.08075188E-05  2.32661115E-04
  1.30432164E-03  2.06512594E-03  7.62066380E-05 -1.19887434E-04  5.87715712E-05
 -6.87458511E-03 -5.49383199E-03 -2.81084763E-04  4.19849431E-05  3.27668692E-04
  1.30054433E-02 -2.91471747E-02 -2.17219263E-02  1.84014281E-02  2.64710387E-02
 -4.75386724E-02 -3.05836094E-02  1.66383330E-02  1.22175939E-02  2.85552237E-04
  1.35500261E-03  8.99438827E-04 -9.62875467E-03 -1.88927784E-03 -3.06842211E-03
 -5.88812632E-02  1.09664605E-01  2.17742988E-01 -1.04814390E-01  7.00200241E-02
  1.17006119E-01  1.04654241E-01 -4.07466595E-02  3.03946531E-02  7.31704673E-03
 -6.88608546E-03 -7.62594509E-04 -8.15193711E-03  1.42072909E-02 -1.77319349E-03
 -2.64153209E-02 -3.53429329E-02  6.44535972E-04 -5.22025427E-04  1.47641380E-03
  2.64697410E-02  4.47244473E-02  5.24201387E-04  1.09378660E-03  1.06501170E-04
  2.11992323E-01  1.48602710E-02 -3.16596108E-02 -4.78506116E-02  6.46560332E-02
  3.24974215E-03 -2.79223428E-02 -4.11773713E-02  3.18868390E-02 -8.68330020E-03
  2.71320360E-03 -2.29548040E-03  1.71115840E-03 -9.74721876E-03 -3.54809249E-03
  2.19195350E-04 -1.77846597E-02  4.18523601E-02  1.99325107E-01 -1.10322103E-01
  2.62664550E-02  5.89256355E-02  9.84151571E-02 -4.46518627E-02  9.11259069E-04
  6.42161964E-03 -6.65791474E-03  8.21612596E-04 -8.60601386E-03  1.30667881E-02
 -2.77933317E-03 -3.53429329E-02 -3.80625189E-02  1.03638795E-03  9.22336023E-04
  1.32320104E-03  4.47244473E-02  6.42721564E-02  8.27533258E-04  1.75649587E-03
 -9.74133762E-04  1.66758169E-01  1.47315939E-01 -4.42190951E-04  7.30229098E-04
  4.05199024E-04  1.24723503E-03 -2.10735732E-03  2.57236214E-03  7.01523317E-04
 -1.23619443E-04 -1.34887867E-03  9.60289450E-05 -2.31217860E-04  9.43070134E-06
  2.36953121E-04  3.83122589E-05  2.64948647E-04  4.55937376E-03 -8.20210052E-03
 -5.46393886E-03  4.31999532E-03 -4.91285320E-03 -8.03605244E-03 -2.61307328E-03
  1.67511122E-03 -2.52073755E-03 -3.57498636E-04  2.99214199E-04  1.15731307E-04
  1.98840707E-04 -3.56204749E-04  4.68712175E-05  6.44535972E-04  1.03638795E-03
 -2.27954515E-06  5.82998167E-05 -6.64417104E-05 -5.24201387E-04 -8.27533258E-04
 -2.30765518E-05  1.45273455E-05 -3.72841407E-05 -8.68398133E-03 -5.75793014E-03
  4.50962335E-04 -6.48934550E-04  1.75052018E-03  1.94100404E-03 -7.69866468E-03
  3.72708745E-03 -6.33671136E-04  4.96881439E-04 -3.43407507E-03  3.80256701E-03
 -3.36371059E-04  4.06725817E-04 -1.49791418E-04 -1.18154574E-04  1.16430330E-04
 -4.26595529E-04 -1.44108683E-03  2.83033364E-03  4.47276826E-03  7.02231550E-03
  4.06782784E-03  6.58844056E-04  1.92669570E-03  3.24643955E-03  3.94532505E-03
 -2.81015197E-04  3.42537745E-04 -1.62318158E-04 -6.98333803E-05  2.86612742E-04
  3.88765852E-04  5.22025427E-04 -9.22336023E-04 -5.82998167E-05 -2.39501792E-04
  3.65386033E-05 -1.09378660E-03 -1.75649587E-03  1.45273455E-05 -1.51254713E-04
  9.74552342E-05  2.80276500E-03  1.08702097E-03 -1.41517361E-04  2.61764684E-04
  1.61469924E-04 -5.15940914E-04  3.85751229E-04 -1.93309016E-04  3.96885850E-03
 -3.32397446E-04  8.52830494E-04 -1.23722799E-03  3.44100334E-03  8.66144228E-05
 -1.87502745E-04  4.64892085E-05  3.06533687E-04  4.08075188E-05 -2.32661115E-04
  3.59026877E-03 -6.18798874E-03 -7.18133669E-03  3.73300984E-03  2.18522072E-03
 -7.08235513E-03 -3.42068367E-03  2.22253421E-03  2.69539558E-03 -2.02090634E-04
  1.49410450E-04  1.13553870E-04  2.55335923E-04 -4.67843827E-04  4.30848459E-04
  1.47641380E-03  1.32320104E-03 -6.64417104E-05 -3.65386033E-05  3.01814444E-05
  1.06501170E-04 -9.74133762E-04  3.72841407E-05 -9.74552342E-05  6.30268820E-05
 -6.87458511E-03 -5.49383199E-03  2.81084763E-04 -4.19849431E-05  3.27668692E-04
  1.30054433E-02 -2.91471747E-02  2.17219263E-02  1.84014281E-02  2.64710387E-02
 -4.75386724E-02  3.05836094E-02  1.66383330E-02  1.22175939E-02  2.85552237E-04
  1.35500261E-03  8.99438827E-04  9.62875467E-03  1.88927784E-03 -3.06842211E-03
 -5.88812632E-02  1.09664605E-01 -2.17742988E-01 -1.04814390E-01  7.00200241E-02
  1.17006119E-01 -1.04654241E-01 -4.07466595E-02  3.03946531E-02  7.31704673E-03
 -6.88608546E-03 -7.62594509E-04  8.15193711E-03 -1.42072909E-02 -1.77319349E-03
  2.64697410E-02  4.47244473E-02 -5.24201387E-04  1.09378660E-03  1.06501170E-04
 -2.64153209E-02 -3.53429329E-02 -6.44535972E-04 -5.22025427E-04  1.47641380E-03
 -3.73005774E-02 -6.50825873E-02 -2.44652252E-03 -2.00785056E-03  1.30432164E-03
  2.11992323E-01  1.48602710E-02 -3.16596108E-02  4.78506116E-02  6.46560332E-02
  3.24974215E-03 -2.79223428E-02  4.11773713E-02  3.18868390E-02 -8.68330020E-03
  2.71320360E-03 -2.29548040E-03  1.71115840E-03  9.74721876E-03  3.54809249E-03
  2.19195350E-04 -1.77846597E-02  4.18523601E-02 -1.99325107E-01 -1.10322103E-01
  2.62664550E-02  5.89256355E-02 -9.84151571E-02 -4.46518627E-02  9.11259069E-04
  6.42161964E-03 -6.65791474E-03  8.21612596E-04  8.60601386E-03 -1.30667881E-02
 -2.77933317E-03  4.47244473E-02  6.42721564E-02 -8.27533258E-04  1.75649587E-03
 -9.74133762E-04 -3.53429329E-02 -3.80625189E-02 -1.03638795E-03  9.22336023E-04
  1.32320104E-03 -6.50825873E-02 -7.23010097E-02  2.28254078E-05 -3.04481555E-03
  2.06512594E-03  1.66758169E-01  1.47315939E-01  4.42190951E-04 -7.30229098E-04
  4.05199024E-04 -1.24723503E-03  2.10735732E-03 -2.57236214E-03  7.01523317E-04
  1.23619443E-04  1.34887867E-03 -9.60289450E-05  2.31217860E-04 -9.43070134E-06
  2.36953121E-04  3.83122589E-05 -2.64948647E-04 -4.55937376E-03  8.20210052E-03
 -5.46393886E-03 -4.31999532E-03  4.91285320E-03  8.03605244E-03 -2.61307328E-03
 -1.67511122E-03  2.52073755E-03  3.57498636E-04 -2.99214199E-04 -1.15731307E-04
  1.98840707E-04 -3.56204749E-04 -4.68712175E-05  5.24201387E-04  8.27533258E-04
 -2.30765518E-05 -1.45273455E-05  3.72841407E-05 -6.44535972E-04 -1.03638795E-03
 -2.27954515E-06 -5.82998167E-05  6.64417104E-05  2.44652252E-03 -2.28254078E-05
 -2.94797115E-04  1.94422184E-05 -7.62066380E-05  8.68398133E-03  5.75793014E-03
  4.50962335E-04 -6.48934550E-04  1.75052018E-03 -1.94100404E-03 -7.69866468E-03
  3.72708745E-03 -6.33671136E-04 -4.96881439E-04 -3.43407507E-03  3.80256701E-03
 -3.36371059E-04  4.06725817E-04 -1.49791418E-04  1.18154574E-04 -1.16430330E-04
 -4.26595529E-04 -1.44108683E-03  2.83033364E-03 -4.47276826E-03  7.02231550E-03
  4.06782784E-03  6.58844056E-04 -1.92669570E-03  3.24643955E-03  3.94532505E-03
 -2.81015197E-04  3.42537745E-04 -1.62318158E-04  6.98333803E-05 -2.86612742E-04
  3.88765852E-04 -1.09378660E-03 -1.75649587E-03 -1.45273455E-05 -1.51254713E-04
  9.74552342E-05  5.22025427E-04 -9.22336023E-04  5.82998167E-05 -2.39501792E-04
  3.65386033E-05 -2.00785056E-03 -3.04481555E-03 -1.94422184E-05  1.39740259E-04
  1.19887434E-04  2.80276500E-03  1.08702097E-03  1.41517361E-04  2.61764684E-04
  1.61469924E-04 -5.15940914E-04 -3.85751229E-04 -1.93309016E-04  3.96885850E-03
 -3.32397446E-04 -8.52830494E-04 -1.23722799E-03  3.44100334E-03  8.66144228E-05
 -1.87502745E-04  4.64892085E-05 -3.06533687E-04 -4.08075188E-05 -2.32661115E-04
  3.59026877E-03 -6.18798874E-03  7.18133669E-03  3.73300984E-03  2.18522072E-03
 -7.08235513E-03  3.42068367E-03  2.22253421E-03  2.69539558E-03 -2.02090634E-04
  1.49410450E-04  1.13553870E-04 -2.55335923E-04  4.67843827E-04  4.30848459E-04
  1.06501170E-04 -9.74133762E-04 -3.72841407E-05 -9.74552342E-05  6.30268820E-05
  1.47641380E-03  1.32320104E-03  6.64417104E-05 -3.65386033E-05  3.01814444E-05
  1.30432164E-03  2.06512594E-03  7.62066380E-05  1.19887434E-04  5.87715712E-05
 -6.87458511E-03 -5.49383199E-03 -2.81084763E-04 -4.19849431E-05  3.27668692E-04
Mulliken Charges                           R   N=           6
 -2.51906425E-01 -2.51906425E-01  1.25953213E-01  1.25953213E-01  1.25953213E-01
  1.25953213E-01
ONIOM Charges                              I   N=          16
           0           0           0           0           0           0
           0           0           0           0           0           0
           0           0           0           0
ONIOM Multiplicities                       I   N=          16
           1           0           0           0           0           0
           0           0           0           0           0           0
           0           0           0           0
Atom Layers                                I   N=           6
           1           1           1           1           1           1
Atom Modifiers                             I   N=           6
           0           0           0           0           0           0
Int Atom Modified Types                    I   N=           6
           0           0           0           0           0           0
Force Field                                I                0
Atom Modified Types                        C   N=           6
                                                            
            
Link Atoms                                 I   N=           6
           0           0           0           0           0           0
Atom Modified MM Charges                   R   N=           6
  0.00000000E+00  0.00000000E+00  0.00000000E+00  0.00000000E+00  0.00000000E+00
  0.00000000E+00
Link Distances                             R   N=          24
  0.00000000E+00  0.00000000E+00  0.00000000E+00  0.00000000E+00  0.00000000E+00
  0.00000000E+00  0.00000000E+00  0.00000000E+00  0.00000000E+00  0.00000000E+00
  0.00000000E+00  0.00000000E+00  0.00000000E+00  0.00000000E+00  0.00000000E+00
  0.00000000E+00  0.00000000E+00  0.00000000E+00  0.00000000E+00  0.00000000E+00
  0.00000000E+00  0.00000000E+00  0.00000000E+00  0.00000000E+00
Cartesian Gradient                         R   N=          18
  0.00000000E+00  0.00000000E+00  0.00000000E+00  0.00000000E+00  0.00000000E+00
  0.00000000E+00  0.00000000E+00  0.00000000E+00  0.00000000E+00  0.00000000E+00
  0.00000000E+00  0.00000000E+00  0.00000000E+00  0.00000000E+00  0.00000000E+00
  0.00000000E+00  0.00000000E+00  0.00000000E+00
Nonadiabatic coupling                      R   N=          18
  0.00000000E+00  0.00000000E+00  0.00000000E+00  0.00000000E+00  0.00000000E+00
  0.00000000E+00  0.00000000E+00  0.00000000E+00  0.00000000E+00  0.00000000E+00
  0.00000000E+00  0.00000000E+00  0.00000000E+00  0.00000000E+00  0.00000000E+00
  0.00000000E+00  0.00000000E+00  0.00000000E+00
Dipole Moment                              R   N=           3
 -2.15103759E-17  1.26406786E-22  5.60496862E-01
Quadrupole Moment                          R   N=           6
  8.03188490E-01 -6.17782917E-01 -1.85405573E-01  1.65285382E-16 -1.92701563E-16
  1.11022271E-16
QEq coupling tensors                       R   N=          36
  1.05552886E-01 -5.62050406E-15  3.45946108E-01  1.67140607E-15  1.53874901E-02
 -4.51498994E-01  1.05552886E-01  2.84633428E-14  3.45946108E-01 -3.76643161E-14
 -1.53874901E-02 -4.51498994E-01 -1.74808625E-01 -1.26972403E-01  1.06490548E-01
 -1.75805972E-01 -8.54332812E-02  6.83180770E-02 -1.74808625E-01  1.26972403E-01
  1.06490548E-01  1.75805972E-01 -8.54332812E-02  6.83180770E-02 -1.74808625E-01
  1.26972403E-01  1.06490548E-01 -1.75805972E-01  8.54332812E-02  6.83180770E-02
 -1.74808625E-01 -1.26972403E-01  1.06490548E-01  1.75805972E-01  8.54332812E-02
  6.83180770E-02
ClPar MaxAn                                I              200
ClPar NIntPar                              I                4
ClPar NRealPar                             I               16
ClPar NBits                                I               30
ClPar LenBitVec                            I                1
ClPar Read BitMap                          I   N=         200
           0           0           0           0           0           0
           0           0           0           0           0           0
           0           0           0           0           0           0
           0           0           0           0           0           0
           0           0           0           0           0           0
           0           0           0           0           0           0
           0           0           0           0           0           0
           0           0           0           0           0           0
           0           0           0           0           0           0
           0           0           0           0           0           0
           0           0           0           0           0           0
           0           0           0           0           0           0
           0           0           0           0           0           0
           0           0           0           0           0           0
           0           0           0           0           0           0
           0           0           0           0           0           0
           0           0           0           0           0           0
           0           0           0           0           0           0
           0           0           0           0           0           0
           0           0           0           0           0           0
           0           0           0           0           0           0
           0           0           0           0           0           0
           0           0           0           0           0           0
           0           0           0           0           0           0
           0           0           0           0           0           0
           0           0           0           0           0           0
           0           0           0           0           0           0
           0           0           0           0           0           0
           0           0           0           0           0           0
           0           0           0           0           0           0
           0           0           0           0           0           0
           0           0           0           0           0           0
           0           0           0           0           0           0
           0           0
ClPar Default BitMap                       I   N=         200
        2016        2016        2016        2016        2016        2016
        2016        2016        2016        2016        2016        2016
        2016        2016        2016        2016        2016        2016
        2016        2016        2016        2016        2016        2016
        2016        2016        2016        2016        2016        2016
        2016        2016        2016        2016        2016        2016
        2016        2016        2016        2016        2016        2016
        2016        2016        2016        2016        2016        2016
        2016        2016        2016        2016        2016        2016
        2016        2016        2016        2016        2016        2016
        2016        2016        2016        2016        2016        2016
        2016        2016        2016        2016        2016        2016
        2016        2016        2016        2016        2016        2016
        2016        2016        2016        2016        2016        2016
        2016        2016         480         480         480         480
         480         480         480         480         480         480
         480         480         480         480         480         480
         480         480         480         480         480         480
         480         480         480         480         480         480
         480         480         480         480         480         480
         480         480         480         480         480         480
         480         480         480         480         480         480
         480         480         480         480         480         480
         480         480         480         480         480         480
         480         480         480         480         480         480
         480         480         480         480         480         480
         480         480         480         480         480         480
         480         480         480         480         480         480
         480         480         480         480         480         480
         480         480         480         480         480         480
         480         480         480         480         480         480
         480         480         480         480         480         480
         480         480         480         480         480         480
         480         480
ClPar Int Params                           I   N=         800
           0           0           0           0           0           0
           0           0           0           0           0           0
           0           0           0           0           0           0
           0           0           0           0           0           0
           0           0           0           0           0           0
           0           0           0           0           0           0
           0           0           0           0           0           0
           0           0           0           0           0           0
           0           0           0           0           0           0
           0           0           0           0           0           0
           0           0           0           0           0           0
           0           0           0           0           0           0
           0           0           0           0           0           0
           0           0           0           0           0           0
           0           0           0           0           0           0
           0           0           0           0           0           0
           0           0           0           0           0           0
           0           0           0           0           0           0
           0           0           0           0           0           0
           0           0           0           0           0           0
           0           0           0           0           0           0
           0           0           0           0           0           0
           0           0           0           0           0           0
           0           0           0           0           0           0
           0           0           0           0           0           0
           0           0           0           0           0           0
           0           0           0           0           0           0
           0           0           0           0           0           0
           0           0           0           0           0           0
           0           0           0           0           0           0
           0           0           0           0           0           0
           0           0           0           0           0           0
           0           0           0           0           0           0
           0           0           0           0           0           0
           0           0           0           0           0           0
           0           0           0           0           0           0
           0           0           0           0           0           0
           0           0           0           0           0           0
           0           0           0           0           0           0
           0           0           0           0           0           0
           0           0           0           0           0           0
           0           0           0           0           0           0
           0           0           0           0           0           0
           0           0           0           0           0           0
           0           0           0           0           0           0
           0           0           0           0           0           0
           0           0           0           0           0           0
           0           0           0           0           0           0
           0           0           0           0           0           0
           0           0           0           0           0           0
           0           0           0           0           0           0
           0           0           0           0           0           0
           0           0           0           0           0           0
           0           0           0           0           0           0
           0           0           0           0           0           0
           0           0           0           0           0           0
           0           0           0           0           0           0
           0           0           0           0           0           0
           0           0           0           0           0           0
           0           0           0           0           0           0
           0           0           0           0           0           0
           0           0           0           0           0           0
           0           0           0           0           0           0
           0           0           0           0           0           0
           0           0           0           0           0           0
           0           0           0           0           0           0
           0           0           0           0           0           0
           0           0           0           0           0           0
           0           0           0           0           0           0
           0           0           0           0           0           0
           0           0           0           0           0           0
           0           0           0           0           0           0
           0           0           0           0           0           0
           0           0           0           0           0           0
           0           0           0           0           0           0
           0           0           0           0           0           0
           0           0           0           0           0           0
           0           0           0           0           0           0
           0           0           0           0           0           0
           0           0           0           0           0           0
           0           0           0           0           0           0
           0           0           0           0           0           0
           0           0           0           0           0           0
           0           0           0           0           0           0
           0           0           0           0           0           0
           0           0           0           0           0           0
           0           0           0           0           0           0
           0           0           0           0           0           0
           0           0           0           0           0           0
           0           0           0           0           0           0
           0           0           0           0           0           0
           0           0           0           0           0           0
           0           0           0           0           0           0
           0           0           0           0           0           0
           0           0           0           0           0           0
           0           0           0           0           0           0
           0           0           0           0           0           0
           0           0           0           0           0           0
           0           0           0           0           0           0
           0           0           0           0           0           0
           0           0           0           0           0           0
           0           0           0           0           0           0
           0           0           0           0           0           0
           0           0           0           0           0           0
           0           0           0           0           0           0
           0           0           0           0           0           0
           0           0           0           0           0           0
           0           0           0           0           0           0
           0           0           0           0           0           0
           0           0           0           0           0           0
           0           0           0           0           0           0
           0           0           0           0           0           0
           0           0           0           0           0           0
           0           0           0           0           0           0
           0           0           0           0           0           0
           0           0           0           0           0           0
           0           0           0           0           0           0
           0           0           0           0           0           0
           0           0           0           0           0           0
           0           0           0           0           0           0
           0           0           0           0           0           0
           0           0           0           0           0           0
           0           0           0           0           0           0
           0           0           0           0           0           0
           0           0           0           0           0           0
           0           0           0           0           0           0
           0           0           0           0           0           0
           0           0           0           0           0           0
           0           0           0           0           0           0
           0           0           0           0           0           0
           0           0           0           0           0           0
           0           0           0           0           0           0
           0           0           0           0           0           0
           0           0
ClPar Real Params                          R   N=        3200
  0.00000000E+00  0.00000000E+00  0.00000000E+00  0.00000000E+00  0.00000000E+00
  0.00000000E+00  0.00000000E+00  0.00000000E+00  0.00000000E+00  0.00000000E+00
  0.00000000E+00  0.00000000E+00  0.00000000E+00  0.00000000E+00  0.00000000E+00
  0.00000000E+00  0.00000000E+00  0.00000000E+00  0.00000000E+00  0.00000000E+00
  0.00000000E+00  0.00000000E+00  0.00000000E+00  0.00000000E+00  0.00000000E+00
  0.00000000E+00  0.00000000E+00  0.00000000E+00  0.00000000E+00  0.00000000E+00
  0.00000000E+00  0.00000000E+00  0.00000000E+00  0.00000000E+00  0.00000000E+00
  0.00000000E+00  0.00000000E+00  0.00000000E+00  0.00000000E+00  0.00000000E+00
  0.00000000E+00  0.00000000E+00  0.00000000E+00  0.00000000E+00  0.00000000E+00
  0.00000000E+00  0.00000000E+00  0.00000000E+00  0.00000000E+00  0.00000000E+00
  0.00000000E+00  0.00000000E+00  0.00000000E+00  0.00000000E+00  0.00000000E+00
  0.00000000E+00  0.00000000E+00  0.00000000E+00  0.00000000E+00  0.00000000E+00
  0.00000000E+00  0.00000000E+00  0.00000000E+00  0.00000000E+00  0.00000000E+00
  0.00000000E+00  0.00000000E+00  0.00000000E+00  0.00000000E+00  0.00000000E+00
  0.00000000E+00  0.00000000E+00  0.00000000E+00  0.00000000E+00  0.00000000E+00
  0.00000000E+00  0.00000000E+00  0.00000000E+00  0.00000000E+00  0.00000000E+00
  0.00000000E+00  0.00000000E+00  0.00000000E+00  0.00000000E+00  0.00000000E+00
  0.00000000E+00  0.00000000E+00  0.00000000E+00  0.00000000E+00  0.00000000E+00
  0.00000000E+00  0.00000000E+00  0.00000000E+00  0.00000000E+00  0.00000000E+00
  0.00000000E+00  0.00000000E+00  0.00000000E+00  0.00000000E+00  0.00000000E+00
  0.00000000E+00  0.00000000E+00  0.00000000E+00  0.00000000E+00  0.00000000E+00
  0.00000000E+00  0.00000000E+00  0.00000000E+00  0.00000000E+00  0.00000000E+00
  0.00000000E+00  0.00000000E+00  0.00000000E+00  0.00000000E+00  0.00000000E+00
  0.00000000E+00  0.00000000E+00  0.00000000E+00  0.00000000E+00  0.00000000E+00
  0.00000000E+00  0.00000000E+00  0.00000000E+00  0.00000000E+00  0.00000000E+00
  0.00000000E+00  0.00000000E+00  0.00000000E+00  0.00000000E+00  0.00000000E+00
  0.00000000E+00  0.00000000E+00  0.00000000E+00  0.00000000E+00  0.00000000E+00
  0.00000000E+00  0.00000000E+00  0.00000000E+00  0.00000000E+00  0.00000000E+00
  0.00000000E+00  0.00000000E+00  0.00000000E+00  0.00000000E+00  0.00000000E+00
  0.00000000E+00  0.00000000E+00  0.00000000E+00  0.00000000E+00  0.00000000E+00
  0.00000000E+00  0.00000000E+00  0.00000000E+00  0.00000000E+00  0.00000000E+00
  0.00000000E+00  0.00000000E+00  0.00000000E+00  0.00000000E+00  0.00000000E+00
  0.00000000E+00  0.00000000E+00  0.00000000E+00  0.00000000E+00  0.00000000E+00
  0.00000000E+00  0.00000000E+00  0.00000000E+00  0.00000000E+00  0.00000000E+00
  0.00000000E+00  0.00000000E+00  0.00000000E+00  0.00000000E+00  0.00000000E+00
  0.00000000E+00  0.00000000E+00  0.00000000E+00  0.00000000E+00  0.00000000E+00
  0.00000000E+00  0.00000000E+00  0.00000000E+00  0.00000000E+00  0.00000000E+00
  0.00000000E+00  0.00000000E+00  0.00000000E+00  0.00000000E+00  0.00000000E+00
  0.00000000E+00  0.00000000E+00  0.00000000E+00  0.00000000E+00  0.00000000E+00
  0.00000000E+00  0.00000000E+00  0.00000000E+00  0.00000000E+00  0.00000000E+00
  2.26000000E-01  4.43000000E-01  1.01000000E-01  1.47000000E-01  1.92000000E-01
  2.40000000E-01  2.75000000E-01  3.03000000E-01  3.25000000E-01  4.13000000E-01
  9.60000000E-02  1.35000000E-01  1.73000000E-01  2.11000000E-01  2.48000000E-01
  2.86000000E-01  3.23000000E-01  3.60000000E-01  8.20000000E-02  1.04000000E-01
  1.17000000E-01  1.23000000E-01  1.29000000E-01  1.34000000E-01  1.40000000E-01
  1.44000000E-01  1.48000000E-01  1.52000000E-01  1.55000000E-01  1.76000000E-01
  1.98000000E-01  2.19000000E-01  2.39000000E-01  2.60000000E-01  2.80000000E-01
  3.00000000E-01  7.90000000E-02  9.90000000E-02  1.19000000E-01  1.26000000E-01
  1.33000000E-01  1.40000000E-01  1.47000000E-01  1.53000000E-01  1.58000000E-01
  1.63000000E-01  1.57000000E-01  1.70000000E-01  1.87000000E-01  2.03000000E-01
  2.19000000E-01  2.34000000E-01  2.50000000E-01  2.65000000E-01  7.40000000E-02
  9.20000000E-02  1.05000000E-01  1.06000000E-01  1.07000000E-01  1.08000000E-01
  1.09000000E-01  1.10000000E-01  1.11000000E-01  1.12000000E-01  1.13000000E-01
  1.14000000E-01  1.15000000E-01  1.16000000E-01  1.17000000E-01  1.17000000E-01
  1.26000000E-01  1.36000000E-01  1.46000000E-01  1.55000000E-01  1.65000000E-01
  1.73000000E-01  1.82000000E-01  1.90000000E-01  1.62000000E-01  1.78000000E-01
  1.10000000E-01  1.35000000E-01  1.59000000E-01  1.83000000E-01  2.07000000E-01
  2.31000000E-01  6.90000000E-02  9.40000000E-02  1.02000000E-01  1.03000000E-01
  1.05000000E-01  1.07000000E-01  1.09000000E-01  1.11000000E-01  1.13000000E-01
  1.15000000E-01  1.17000000E-01  1.19000000E-01  1.20000000E-01  1.22000000E-01
  1.24000000E-01  1.26000000E-01  1.28000000E-01  1.28000000E-01  1.28000000E-01
  1.28000000E-01  1.28000000E-01  1.28000000E-01  1.28000000E-01  1.28000000E-01
  1.28000000E-01  1.28000000E-01  1.28000000E-01  1.28000000E-01  1.28000000E-01
  1.28000000E-01  1.28000000E-01  1.28000000E-01  1.28000000E-01  1.28000000E-01
  1.28000000E-01  1.28000000E-01  1.28000000E-01  1.28000000E-01  1.28000000E-01
  1.28000000E-01  1.28000000E-01  1.28000000E-01  1.28000000E-01  1.28000000E-01
  1.28000000E-01  1.28000000E-01  1.28000000E-01  1.28000000E-01  1.28000000E-01
  1.28000000E-01  1.28000000E-01  1.28000000E-01  1.28000000E-01  1.28000000E-01
  1.28000000E-01  1.28000000E-01  1.28000000E-01  1.28000000E-01  1.28000000E-01
  1.28000000E-01  1.28000000E-01  1.28000000E-01  1.28000000E-01  1.28000000E-01
  1.28000000E-01  1.28000000E-01  1.28000000E-01  1.28000000E-01  1.28000000E-01
  1.28000000E-01  1.28000000E-01  1.28000000E-01  1.28000000E-01  1.28000000E-01
  1.28000000E-01  1.28000000E-01  1.28000000E-01  1.28000000E-01  1.28000000E-01
  1.28000000E-01  1.28000000E-01  1.28000000E-01  1.28000000E-01  1.28000000E-01
  1.28000000E-01  1.28000000E-01  1.28000000E-01  1.28000000E-01  1.28000000E-01
  1.28000000E-01  1.28000000E-01  1.28000000E-01  1.28000000E-01  1.28000000E-01
  1.28000000E-01  1.28000000E-01  1.28000000E-01  1.28000000E-01  1.28000000E-01
  1.28000000E-01  1.28000000E-01  1.28000000E-01  1.28000000E-01  1.28000000E-01
  1.28000000E-01  1.28000000E-01  1.28000000E-01  1.28000000E-01  1.28000000E-01
  1.28000000E-01  1.28000000E-01  1.28000000E-01  1.28000000E-01  1.28000000E-01
  5.47000000E-01  5.92000000E-01  5.99000000E-01  6.68000000E-01  6.98000000E-01
  7.18000000E-01  7.26000000E-01  7.36000000E-01  7.43000000E-01  7.45000000E-01
  6.07000000E-01  6.66000000E-01  6.93000000E-01  7.09000000E-01  7.20000000E-01
  7.29000000E-01  7.35000000E-01  7.40000000E-01  6.08000000E-01  7.34000000E-01
  7.46000000E-01  7.55000000E-01  7.61000000E-01  7.65000000E-01  7.67000000E-01
  7.60000000E-01  7.49000000E-01  7.33000000E-01  7.08000000E-01  6.48000000E-01
  6.88000000E-01  7.09000000E-01  7.22000000E-01  7.31000000E-01  7.38000000E-01
  7.44000000E-01  6.09000000E-01  7.30000000E-01  7.41000000E-01  7.52000000E-01
  7.58000000E-01  7.63000000E-01  7.66000000E-01  7.58000000E-01  7.48000000E-01
  7.33000000E-01  7.01000000E-01  6.45000000E-01  6.86000000E-01  7.08000000E-01
  7.22000000E-01  7.31000000E-01  7.38000000E-01  7.44000000E-01  6.08000000E-01
  7.28000000E-01  7.32000000E-01  7.32000000E-01  7.32000000E-01  7.32000000E-01
  7.32000000E-01  7.32000000E-01  7.32000000E-01  7.32000000E-01  7.32000000E-01
  7.31000000E-01  7.31000000E-01  7.31000000E-01  7.31000000E-01  7.46000000E-01
  7.37000000E-01  7.46000000E-01  7.51000000E-01  7.55000000E-01  7.58000000E-01
  7.47000000E-01  7.32000000E-01  7.11000000E-01  7.41000000E-01  7.07000000E-01
  7.47000000E-01  7.43000000E-01  7.42000000E-01  7.42000000E-01  7.43000000E-01
  7.44000000E-01  6.05000000E-01  7.24000000E-01  7.26000000E-01  7.26000000E-01
  7.27000000E-01  7.27000000E-01  7.27000000E-01  7.28000000E-01  7.28000000E-01
  7.28000000E-01  7.28000000E-01  7.28000000E-01  7.29000000E-01  7.29000000E-01
  7.29000000E-01  7.29000000E-01  7.29000000E-01  7.29000000E-01  7.29000000E-01
  7.29000000E-01  7.29000000E-01  7.29000000E-01  7.29000000E-01  7.29000000E-01
  7.29000000E-01  7.29000000E-01  7.29000000E-01  7.29000000E-01  7.29000000E-01
  7.29000000E-01  7.29000000E-01  7.29000000E-01  7.29000000E-01  7.29000000E-01
  7.29000000E-01  7.29000000E-01  7.29000000E-01  7.29000000E-01  7.29000000E-01
  7.29000000E-01  7.29000000E-01  7.29000000E-01  7.29000000E-01  7.29000000E-01
  7.29000000E-01  7.29000000E-01  7.29000000E-01  7.29000000E-01  7.29000000E-01
  7.29000000E-01  7.29000000E-01  7.29000000E-01  7.29000000E-01  7.29000000E-01
  7.29000000E-01  7.29000000E-01  7.29000000E-01  7.29000000E-01  7.29000000E-01
  7.29000000E-01  7.29000000E-01  7.29000000E-01  7.29000000E-01  7.29000000E-01
  7.29000000E-01  7.29000000E-01  7.29000000E-01  7.29000000E-01  7.29000000E-01
  7.29000000E-01  7.29000000E-01  7.29000000E-01  7.29000000E-01  7.29000000E-01
  7.29000000E-01  7.29000000E-01  7.29000000E-01  7.29000000E-01  7.29000000E-01
  7.29000000E-01  7.29000000E-01  7.29000000E-01  7.29000000E-01  7.29000000E-01
  7.29000000E-01  7.29000000E-01  7.29000000E-01  7.29000000E-01  7.29000000E-01
  7.29000000E-01  7.29000000E-01  7.29000000E-01  7.29000000E-01  7.29000000E-01
  7.29000000E-01  7.29000000E-01  7.29000000E-01  7.29000000E-01  7.29000000E-01
  7.29000000E-01  7.29000000E-01  7.29000000E-01  7.29000000E-01  7.29000000E-01
  7.29000000E-01  7.29000000E-01  7.29000000E-01  7.29000000E-01  7.29000000E-01
  7.29000000E-01  7.29000000E-01  7.29000000E-01  7.29000000E-01  7.29000000E-01
  1.00000000E+00  1.70400000E+00  3.23000000E-01  3.89000000E-01  4.67000000E-01
  5.67000000E-01  6.36000000E-01  6.64000000E-01  6.96000000E-01  8.79000000E-01
  3.07000000E-01  3.48000000E-01  4.00000000E-01  4.54000000E-01  5.09000000E-01
  5.65000000E-01  6.21000000E-01  6.77000000E-01  2.56000000E-01  3.50000000E-01
  3.64000000E-01  3.62000000E-01  3.62000000E-01  3.62000000E-01  3.62000000E-01
  3.65000000E-01  3.69000000E-01  3.75000000E-01  3.86000000E-01  4.46000000E-01
  4.55000000E-01  4.74000000E-01  4.96000000E-01  5.20000000E-01  5.45000000E-01
  5.70000000E-01  2.45000000E-01  3.22000000E-01  3.55000000E-01  3.59000000E-01
  3.64000000E-01  3.70000000E-01  3.76000000E-01  3.85000000E-01  3.95000000E-01
  4.08000000E-01  3.76000000E-01  4.23000000E-01  4.22000000E-01  4.32000000E-01
  4.45000000E-01  4.59000000E-01  4.75000000E-01  4.91000000E-01  2.28000000E-01
  2.92000000E-01  2.89000000E-01  2.92000000E-01  2.95000000E-01  2.98000000E-01
  3.00000000E-01  3.03000000E-01  3.06000000E-01  3.09000000E-01  3.12000000E-01
  3.15000000E-01  3.18000000E-01  3.21000000E-01  3.24000000E-01  3.61000000E-01
  3.69000000E-01  3.70000000E-01  3.72000000E-01  3.75000000E-01  3.78000000E-01
  3.85000000E-01  3.94000000E-01  4.07000000E-01  5.26000000E-01  6.21000000E-01
  3.36000000E-01  3.54000000E-01  3.71000000E-01  3.86000000E-01  4.02000000E-01
  4.17000000E-01  2.09000000E-01  2.94000000E-01  2.65000000E-01  2.72000000E-01
  2.78000000E-01  2.84000000E-01  2.91000000E-01  2.97000000E-01  3.03000000E-01
  3.10000000E-01  3.16000000E-01  3.22000000E-01  3.29000000E-01  3.35000000E-01
  3.41000000E-01  3.48000000E-01  3.54000000E-01  3.54000000E-01  3.54000000E-01
  3.54000000E-01  3.54000000E-01  3.54000000E-01  3.54000000E-01  3.54000000E-01
  3.54000000E-01  3.54000000E-01  3.54000000E-01  3.54000000E-01  3.54000000E-01
  3.54000000E-01  3.54000000E-01  3.54000000E-01  3.54000000E-01  3.54000000E-01
  3.54000000E-01  3.54000000E-01  3.54000000E-01  3.54000000E-01  3.54000000E-01
  3.54000000E-01  3.54000000E-01  3.54000000E-01  3.54000000E-01  3.54000000E-01
  3.54000000E-01  3.54000000E-01  3.54000000E-01  3.54000000E-01  3.54000000E-01
  3.54000000E-01  3.54000000E-01  3.54000000E-01  3.54000000E-01  3.54000000E-01
  3.54000000E-01  3.54000000E-01  3.54000000E-01  3.54000000E-01  3.54000000E-01
  3.54000000E-01  3.54000000E-01  3.54000000E-01  3.54000000E-01  3.54000000E-01
  3.54000000E-01  3.54000000E-01  3.54000000E-01  3.54000000E-01  3.54000000E-01
  3.54000000E-01  3.54000000E-01  3.54000000E-01  3.54000000E-01  3.54000000E-01
  3.54000000E-01  3.54000000E-01  3.54000000E-01  3.54000000E-01  3.54000000E-01
  3.54000000E-01  3.54000000E-01  3.54000000E-01  3.54000000E-01  3.54000000E-01
  3.54000000E-01  3.54000000E-01  3.54000000E-01  3.54000000E-01  3.54000000E-01
  3.54000000E-01  3.54000000E-01  3.54000000E-01  3.54000000E-01  3.54000000E-01
  3.54000000E-01  3.54000000E-01  3.54000000E-01  3.54000000E-01  3.54000000E-01
  3.54000000E-01  3.54000000E-01  3.54000000E-01  3.54000000E-01  3.54000000E-01
  3.54000000E-01  3.54000000E-01  3.54000000E-01  3.54000000E-01  3.54000000E-01
  3.54000000E-01  3.54000000E-01  3.54000000E-01  3.54000000E-01  3.54000000E-01
  2.74000000E-01  2.96000000E-01  5.80000000E-02  4.40000000E-02  3.90000000E-02
  3.90000000E-02  3.60000000E-02  3.20000000E-02  2.90000000E-02  3.30000000E-02
  5.50000000E-02  3.90000000E-02  3.30000000E-02  3.00000000E-02  2.80000000E-02
  2.60000000E-02  2.50000000E-02  2.50000000E-02  4.50000000E-02  4.40000000E-02
  3.30000000E-02  2.50000000E-02  2.10000000E-02  1.80000000E-02  1.50000000E-02
  1.80000000E-02  2.10000000E-02  2.50000000E-02  3.30000000E-02  5.00000000E-02
  3.80000000E-02  3.10000000E-02  2.70000000E-02  2.40000000E-02  2.20000000E-02
  2.10000000E-02  4.30000000E-02  4.00000000E-02  3.20000000E-02  2.50000000E-02
  2.10000000E-02  1.80000000E-02  1.60000000E-02  1.90000000E-02  2.20000000E-02
  2.80000000E-02  3.10000000E-02  4.70000000E-02  3.40000000E-02  2.80000000E-02
  2.40000000E-02  2.10000000E-02  1.90000000E-02  1.80000000E-02  3.90000000E-02
  3.60000000E-02  2.50000000E-02  2.50000000E-02  2.50000000E-02  2.60000000E-02
  2.60000000E-02  2.60000000E-02  2.70000000E-02  2.70000000E-02  2.70000000E-02
  2.70000000E-02  2.80000000E-02  2.80000000E-02  2.80000000E-02  3.30000000E-02
  3.30000000E-02  2.60000000E-02  2.10000000E-02  1.80000000E-02  1.60000000E-02
  1.80000000E-02  2.20000000E-02  2.60000000E-02  4.90000000E-02  8.20000000E-02
  3.00000000E-02  2.40000000E-02  2.10000000E-02  1.80000000E-02  1.60000000E-02
  1.50000000E-02  3.50000000E-02  3.60000000E-02  2.20000000E-02  2.30000000E-02
  2.40000000E-02  2.40000000E-02  2.50000000E-02  2.50000000E-02  2.60000000E-02
  2.70000000E-02  2.70000000E-02  2.80000000E-02  2.80000000E-02  2.90000000E-02
  3.00000000E-02  3.00000000E-02  3.10000000E-02  3.10000000E-02  3.10000000E-02
  3.10000000E-02  3.10000000E-02  3.10000000E-02  3.10000000E-02  3.10000000E-02
  3.10000000E-02  3.10000000E-02  3.10000000E-02  3.10000000E-02  3.10000000E-02
  3.10000000E-02  3.10000000E-02  3.10000000E-02  3.10000000E-02  3.10000000E-02
  3.10000000E-02  3.10000000E-02  3.10000000E-02  3.10000000E-02  3.10000000E-02
  3.10000000E-02  3.10000000E-02  3.10000000E-02  3.10000000E-02  3.10000000E-02
  3.10000000E-02  3.10000000E-02  3.10000000E-02  3.10000000E-02  3.10000000E-02
  3.10000000E-02  3.10000000E-02  3.10000000E-02  3.10000000E-02  3.10000000E-02
  3.10000000E-02  3.10000000E-02  3.10000000E-02  3.10000000E-02  3.10000000E-02
  3.10000000E-02  3.10000000E-02  3.10000000E-02  3.10000000E-02  3.10000000E-02
  3.10000000E-02  3.10000000E-02  3.10000000E-02  3.10000000E-02  3.10000000E-02
  3.10000000E-02  3.10000000E-02  3.10000000E-02  3.10000000E-02  3.10000000E-02
  3.10000000E-02  3.10000000E-02  3.10000000E-02  3.10000000E-02  3.10000000E-02
  3.10000000E-02  3.10000000E-02  3.10000000E-02  3.10000000E-02  3.10000000E-02
  3.10000000E-02  3.10000000E-02  3.10000000E-02  3.10000000E-02  3.10000000E-02
  3.10000000E-02  3.10000000E-02  3.10000000E-02  3.10000000E-02  3.10000000E-02
  3.10000000E-02  3.10000000E-02  3.10000000E-02  3.10000000E-02  3.10000000E-02
  3.10000000E-02  3.10000000E-02  3.10000000E-02  3.10000000E-02  3.10000000E-02
  3.10000000E-02  3.10000000E-02  3.10000000E-02  3.10000000E-02  3.10000000E-02
  3.10000000E-02  3.10000000E-02  3.10000000E-02  3.10000000E-02  3.10000000E-02
 -5.92770000E-01 -9.17860000E-01 -2.48668000E+00 -8.36430000E-01 -3.18470000E-01
 -4.55790000E-01 -5.70730000E-01 -6.77940000E-01 -7.69860000E-01 -8.51140000E-01
 -1.51908000E+00 -3.18830000E-01 -2.17900000E-01 -3.01260000E-01 -3.72750000E-01
 -4.15890000E-01 -4.45930000E-01 -5.91320000E-01 -9.56370000E-01 -2.88450000E-01
 -4.87320000E-01 -6.34280000E-01 -7.17490000E-01 -7.91980000E-01 -8.68490000E-01
 -9.17520000E-01 -9.54890000E-01 -9.88460000E-01 -1.50055000E+00 -2.92560000E-01
 -2.14960000E-01 -2.91180000E-01 -3.42080000E-01 -3.84480000E-01 -4.34940000E-01
 -5.24310000E-01 -8.10070000E-01 -2.58460000E-01 -4.35550000E-01 -5.32740000E-01
 -6.08450000E-01 -6.10260000E-01 -7.58920000E-01 -8.90130000E-01 -8.45780000E-01
 -8.69340000E-01 -1.38234000E+00 -2.64850000E-01 -1.97280000E-01 -2.65040000E-01
 -2.94470000E-01 -3.16570000E-01 -3.63590000E-01 -4.57840000E-01 -8.61830000E-01
 -1.33004000E+00 -6.82880000E-01 -6.25540000E-01 -6.35430000E-01 -8.79690000E-01
 -9.02690000E-01 -9.59650000E-01 -1.01869000E+00 -6.81170000E-01 -7.96500000E-01
 -9.04950000E-01 -8.34790000E-01 -9.01560000E-01 -9.74130000E-01 -1.03326000E+00
 -7.15490000E-01 -7.83960000E-01 -8.28380000E-01 -5.61040000E-01 -1.03841000E+00
 -8.62500000E-01 -9.59300000E-01 -1.01755000E+00 -7.64900000E-01 -1.29467000E+00
 -1.92740000E-01 -2.56010000E-01 -3.19820000E-01 -1.94660000E-01 -2.60090000E-01
 -4.27990000E-01  0.00000000E+00  0.00000000E+00  0.00000000E+00  0.00000000E+00
  0.00000000E+00  0.00000000E+00  0.00000000E+00  0.00000000E+00  0.00000000E+00
  0.00000000E+00  0.00000000E+00  0.00000000E+00  0.00000000E+00  0.00000000E+00
  0.00000000E+00  0.00000000E+00  0.00000000E+00  0.00000000E+00  0.00000000E+00
  0.00000000E+00  0.00000000E+00  0.00000000E+00  0.00000000E+00  0.00000000E+00
  0.00000000E+00  0.00000000E+00  0.00000000E+00  0.00000000E+00  0.00000000E+00
  0.00000000E+00  0.00000000E+00  0.00000000E+00  0.00000000E+00  0.00000000E+00
  0.00000000E+00  0.00000000E+00  0.00000000E+00  0.00000000E+00  0.00000000E+00
  0.00000000E+00  0.00000000E+00  0.00000000E+00  0.00000000E+00  0.00000000E+00
  0.00000000E+00  0.00000000E+00  0.00000000E+00  0.00000000E+00  0.00000000E+00
  0.00000000E+00  0.00000000E+00  0.00000000E+00  0.00000000E+00  0.00000000E+00
  0.00000000E+00  0.00000000E+00  0.00000000E+00  0.00000000E+00  0.00000000E+00
  0.00000000E+00  0.00000000E+00  0.00000000E+00  0.00000000E+00  0.00000000E+00
  0.00000000E+00  0.00000000E+00  0.00000000E+00  0.00000000E+00  0.00000000E+00
  0.00000000E+00  0.00000000E+00  0.00000000E+00  0.00000000E+00  0.00000000E+00
  0.00000000E+00  0.00000000E+00  0.00000000E+00  0.00000000E+00  0.00000000E+00
  0.00000000E+00  0.00000000E+00  0.00000000E+00  0.00000000E+00  0.00000000E+00
  0.00000000E+00  0.00000000E+00  0.00000000E+00  0.00000000E+00  0.00000000E+00
  0.00000000E+00  0.00000000E+00  0.00000000E+00  0.00000000E+00  0.00000000E+00
  0.00000000E+00  0.00000000E+00  0.00000000E+00  0.00000000E+00  0.00000000E+00
  0.00000000E+00  0.00000000E+00  0.00000000E+00  0.00000000E+00  0.00000000E+00
  0.00000000E+00  0.00000000E+00  0.00000000E+00  0.00000000E+00  0.00000000E+00
  0.00000000E+00  0.00000000E+00  0.00000000E+00  0.00000000E+00  0.00000000E+00
  1.90440000E+00  1.36430000E+00  4.84000000E-01  7.31600000E+00  9.24030000E+00
  8.78200000E+00  5.61290000E+00  4.83340000E+00  3.24870000E+00  2.71090000E+00
  2.01130000E+00  1.50282000E+01  1.46788000E+01  2.13546000E+01  2.38290000E+01
  1.98022000E+01  1.50468000E+01  1.09745000E+01  1.27219000E+01  1.51949000E+01
  1.57342000E+01  2.79222000E+01  1.61366000E+01  2.21252000E+01  2.45676000E+01
  1.96016000E+01  1.79818000E+01  1.72396000E+01  5.01500000E+00  1.92898000E+01
  2.34477000E+01  2.23993000E+01  2.96586000E+01  2.60081000E+01  2.15580000E+01
  1.69594000E+01  1.56479000E+01  1.86897000E+01  1.93530000E+01  3.43444000E+01
  1.98480000E+01  2.72140000E+01  3.02182000E+01  2.41099000E+01  2.21176000E+01
  2.12047000E+01  7.56690000E+00  2.37264000E+01  2.93879000E+01  3.01278000E+01
  4.19382000E+01  3.85203000E+01  3.39511000E+01  2.75774000E+01  1.56460000E+01
  1.04460000E+01  2.01830000E+01  4.99540000E+01  4.76430000E+01  1.18690000E+01
  1.08670000E+01  9.96100000E+00  9.18700000E+00  3.67980000E+01  1.34070000E+01
  9.38200000E+00  9.81700000E+00  8.90800000E+00  8.40700000E+00  8.05800000E+00
  1.29600000E+01  2.67920000E+01  2.49300000E+01  3.45630000E+01  1.11860000E+01
  1.09440000E+01  1.01270000E+01  9.40400000E+00  1.36660000E+01  7.81000000E+00
  6.93600000E+01  5.86630000E+01  4.79690000E+01  4.52740000E+01  3.92290000E+01
  3.30660000E+01  0.00000000E+00  0.00000000E+00  0.00000000E+00  0.00000000E+00
  0.00000000E+00  0.00000000E+00  0.00000000E+00  0.00000000E+00  0.00000000E+00
  0.00000000E+00  0.00000000E+00  0.00000000E+00  0.00000000E+00  0.00000000E+00
  0.00000000E+00  0.00000000E+00  0.00000000E+00  0.00000000E+00  0.00000000E+00
  0.00000000E+00  0.00000000E+00  0.00000000E+00  0.00000000E+00  0.00000000E+00
  0.00000000E+00  0.00000000E+00  0.00000000E+00  0.00000000E+00  0.00000000E+00
  0.00000000E+00  0.00000000E+00  0.00000000E+00  0.00000000E+00  0.00000000E+00
  0.00000000E+00  0.00000000E+00  0.00000000E+00  0.00000000E+00  0.00000000E+00
  0.00000000E+00  0.00000000E+00  0.00000000E+00  0.00000000E+00  0.00000000E+00
  0.00000000E+00  0.00000000E+00  0.00000000E+00  0.00000000E+00  0.00000000E+00
  0.00000000E+00  0.00000000E+00  0.00000000E+00  0.00000000E+00  0.00000000E+00
  0.00000000E+00  0.00000000E+00  0.00000000E+00  0.00000000E+00  0.00000000E+00
  0.00000000E+00  0.00000000E+00  0.00000000E+00  0.00000000E+00  0.00000000E+00
  0.00000000E+00  0.00000000E+00  0.00000000E+00  0.00000000E+00  0.00000000E+00
  0.00000000E+00  0.00000000E+00  0.00000000E+00  0.00000000E+00  0.00000000E+00
  0.00000000E+00  0.00000000E+00  0.00000000E+00  0.00000000E+00  0.00000000E+00
  0.00000000E+00  0.00000000E+00  0.00000000E+00  0.00000000E+00  0.00000000E+00
  0.00000000E+00  0.00000000E+00  0.00000000E+00  0.00000000E+00  0.00000000E+00
  0.00000000E+00  0.00000000E+00  0.00000000E+00  0.00000000E+00  0.00000000E+00
  0.00000000E+00  0.00000000E+00  0.00000000E+00  0.00000000E+00  0.00000000E+00
  0.00000000E+00  0.00000000E+00  0.00000000E+00  0.00000000E+00  0.00000000E+00
  0.00000000E+00  0.00000000E+00  0.00000000E+00  0.00000000E+00  0.00000000E+00
  0.00000000E+00  0.00000000E+00  0.00000000E+00  0.00000000E+00  0.00000000E+00
  0.00000000E+00  0.00000000E+00  0.00000000E+00  0.00000000E+00  0.00000000E+00
  0.00000000E+00  0.00000000E+00  0.00000000E+00  0.00000000E+00  0.00000000E+00
  0.00000000E+00  0.00000000E+00  0.00000000E+00  0.00000000E+00  0.00000000E+00
  0.00000000E+00  0.00000000E+00  0.00000000E+00  0.00000000E+00  0.00000000E+00
  0.00000000E+00  0.00000000E+00  0.00000000E+00  0.00000000E+00  0.00000000E+00
  0.00000000E+00  0.00000000E+00  0.00000000E+00  0.00000000E+00  0.00000000E+00
  0.00000000E+00  0.00000000E+00  0.00000000E+00  0.00000000E+00  0.00000000E+00
  0.00000000E+00  0.00000000E+00  0.00000000E+00  0.00000000E+00  0.00000000E+00
  0.00000000E+00  0.00000000E+00  0.00000000E+00  0.00000000E+00  0.00000000E+00
  0.00000000E+00  0.00000000E+00  0.00000000E+00  0.00000000E+00  0.00000000E+00
  0.00000000E+00  0.00000000E+00  0.00000000E+00  0.00000000E+00  0.00000000E+00
  0.00000000E+00  0.00000000E+00  0.00000000E+00  0.00000000E+00  0.00000000E+00
  0.00000000E+00  0.00000000E+00  0.00000000E+00  0.00000000E+00  0.00000000E+00
  0.00000000E+00  0.00000000E+00  0.00000000E+00  0.00000000E+00  0.00000000E+00
  0.00000000E+00  0.00000000E+00  0.00000000E+00  0.00000000E+00  0.00000000E+00
  0.00000000E+00  0.00000000E+00  0.00000000E+00  0.00000000E+00  0.00000000E+00
  0.00000000E+00  0.00000000E+00  0.00000000E+00  0.00000000E+00  0.00000000E+00
  0.00000000E+00  0.00000000E+00  0.00000000E+00  0.00000000E+00  0.00000000E+00
  0.00000000E+00  0.00000000E+00  0.00000000E+00  0.00000000E+00  0.00000000E+00
  0.00000000E+00  0.00000000E+00  0.00000000E+00  0.00000000E+00  0.00000000E+00
  0.00000000E+00  0.00000000E+00  0.00000000E+00  0.00000000E+00  0.00000000E+00
  0.00000000E+00  0.00000000E+00  0.00000000E+00  0.00000000E+00  0.00000000E+00
  0.00000000E+00  0.00000000E+00  0.00000000E+00  0.00000000E+00  0.00000000E+00
  0.00000000E+00  0.00000000E+00  0.00000000E+00  0.00000000E+00  0.00000000E+00
  0.00000000E+00  0.00000000E+00  0.00000000E+00  0.00000000E+00  0.00000000E+00
  0.00000000E+00  0.00000000E+00  0.00000000E+00  0.00000000E+00  0.00000000E+00
  0.00000000E+00  0.00000000E+00  0.00000000E+00  0.00000000E+00  0.00000000E+00
  0.00000000E+00  0.00000000E+00  0.00000000E+00  0.00000000E+00  0.00000000E+00
  0.00000000E+00  0.00000000E+00  0.00000000E+00  0.00000000E+00  0.00000000E+00
  0.00000000E+00  0.00000000E+00  0.00000000E+00  0.00000000E+00  0.00000000E+00
  0.00000000E+00  0.00000000E+00  0.00000000E+00  0.00000000E+00  0.00000000E+00
  0.00000000E+00  0.00000000E+00  0.00000000E+00  0.00000000E+00  0.00000000E+00
  0.00000000E+00  0.00000000E+00  0.00000000E+00  0.00000000E+00  0.00000000E+00
  0.00000000E+00  0.00000000E+00  0.00000000E+00  0.00000000E+00  0.00000000E+00
  0.00000000E+00  0.00000000E+00  0.00000000E+00  0.00000000E+00  0.00000000E+00
  0.00000000E+00  0.00000000E+00  0.00000000E+00  0.00000000E+00  0.00000000E+00
  0.00000000E+00  0.00000000E+00  0.00000000E+00  0.00000000E+00  0.00000000E+00
  0.00000000E+00  0.00000000E+00  0.00000000E+00  0.00000000E+00  0.00000000E+00
  0.00000000E+00  0.00000000E+00  0.00000000E+00  0.00000000E+00  0.00000000E+00
  0.00000000E+00  0.00000000E+00  0.00000000E+00  0.00000000E+00  0.00000000E+00
  0.00000000E+00  0.00000000E+00  0.00000000E+00  0.00000000E+00  0.00000000E+00
  0.00000000E+00  0.00000000E+00  0.00000000E+00  0.00000000E+00  0.00000000E+00
  0.00000000E+00  0.00000000E+00  0.00000000E+00  0.00000000E+00  0.00000000E+00
  0.00000000E+00  0.00000000E+00  0.00000000E+00  0.00000000E+00  0.00000000E+00
  0.00000000E+00  0.00000000E+00  0.00000000E+00  0.00000000E+00  0.00000000E+00
  0.00000000E+00  0.00000000E+00  0.00000000E+00  0.00000000E+00  0.00000000E+00
  0.00000000E+00  0.00000000E+00  0.00000000E+00  0.00000000E+00  0.00000000E+00
  0.00000000E+00  0.00000000E+00  0.00000000E+00  0.00000000E+00  0.00000000E+00
  0.00000000E+00  0.00000000E+00  0.00000000E+00  0.00000000E+00  0.00000000E+00
  0.00000000E+00  0.00000000E+00  0.00000000E+00  0.00000000E+00  0.00000000E+00
  0.00000000E+00  0.00000000E+00  0.00000000E+00  0.00000000E+00  0.00000000E+00
  0.00000000E+00  0.00000000E+00  0.00000000E+00  0.00000000E+00  0.00000000E+00
  0.00000000E+00  0.00000000E+00  0.00000000E+00  0.00000000E+00  0.00000000E+00
  0.00000000E+00  0.00000000E+00  0.00000000E+00  0.00000000E+00  0.00000000E+00
  0.00000000E+00  0.00000000E+00  0.00000000E+00  0.00000000E+00  0.00000000E+00
  0.00000000E+00  0.00000000E+00  0.00000000E+00  0.00000000E+00  0.00000000E+00
  0.00000000E+00  0.00000000E+00  0.00000000E+00  0.00000000E+00  0.00000000E+00
  0.00000000E+00  0.00000000E+00  0.00000000E+00  0.00000000E+00  0.00000000E+00
  0.00000000E+00  0.00000000E+00  0.00000000E+00  0.00000000E+00  0.00000000E+00
  0.00000000E+00  0.00000000E+00  0.00000000E+00  0.00000000E+00  0.00000000E+00
  0.00000000E+00  0.00000000E+00  0.00000000E+00  0.00000000E+00  0.00000000E+00
  0.00000000E+00  0.00000000E+00  0.00000000E+00  0.00000000E+00  0.00000000E+00
  0.00000000E+00  0.00000000E+00  0.00000000E+00  0.00000000E+00  0.00000000E+00
  0.00000000E+00  0.00000000E+00  0.00000000E+00  0.00000000E+00  0.00000000E+00
  0.00000000E+00  0.00000000E+00  0.00000000E+00  0.00000000E+00  0.00000000E+00
  0.00000000E+00  0.00000000E+00  0.00000000E+00  0.00000000E+00  0.00000000E+00
  0.00000000E+00  0.00000000E+00  0.00000000E+00  0.00000000E+00  0.00000000E+00
  0.00000000E+00  0.00000000E+00  0.00000000E+00  0.00000000E+00  0.00000000E+00
  0.00000000E+00  0.00000000E+00  0.00000000E+00  0.00000000E+00  0.00000000E+00
  0.00000000E+00  0.00000000E+00  0.00000000E+00  0.00000000E+00  0.00000000E+00
  0.00000000E+00  0.00000000E+00  0.00000000E+00  0.00000000E+00  0.00000000E+00
  0.00000000E+00  0.00000000E+00  0.00000000E+00  0.00000000E+00  0.00000000E+00
  0.00000000E+00  0.00000000E+00  0.00000000E+00  0.00000000E+00  0.00000000E+00
  0.00000000E+00  0.00000000E+00  0.00000000E+00  0.00000000E+00  0.00000000E+00
  0.00000000E+00  0.00000000E+00  0.00000000E+00  0.00000000E+00  0.00000000E+00
  0.00000000E+00  0.00000000E+00  0.00000000E+00  0.00000000E+00  0.00000000E+00
  0.00000000E+00  0.00000000E+00  0.00000000E+00  0.00000000E+00  0.00000000E+00
  0.00000000E+00  0.00000000E+00  0.00000000E+00  0.00000000E+00  0.00000000E+00
  0.00000000E+00  0.00000000E+00  0.00000000E+00  0.00000000E+00  0.00000000E+00
  0.00000000E+00  0.00000000E+00  0.00000000E+00  0.00000000E+00  0.00000000E+00
  0.00000000E+00  0.00000000E+00  0.00000000E+00  0.00000000E+00  0.00000000E+00
  0.00000000E+00  0.00000000E+00  0.00000000E+00  0.00000000E+00  0.00000000E+00
  0.00000000E+00  0.00000000E+00  0.00000000E+00  0.00000000E+00  0.00000000E+00
  0.00000000E+00  0.00000000E+00  0.00000000E+00  0.00000000E+00  0.00000000E+00
  0.00000000E+00  0.00000000E+00  0.00000000E+00  0.00000000E+00  0.00000000E+00
  0.00000000E+00  0.00000000E+00  0.00000000E+00  0.00000000E+00  0.00000000E+00
  0.00000000E+00  0.00000000E+00  0.00000000E+00  0.00000000E+00  0.00000000E+00
  0.00000000E+00  0.00000000E+00  0.00000000E+00  0.00000000E+00  0.00000000E+00
  0.00000000E+00  0.00000000E+00  0.00000000E+00  0.00000000E+00  0.00000000E+00
  0.00000000E+00  0.00000000E+00  0.00000000E+00  0.00000000E+00  0.00000000E+00
  0.00000000E+00  0.00000000E+00  0.00000000E+00  0.00000000E+00  0.00000000E+00
  0.00000000E+00  0.00000000E+00  0.00000000E+00  0.00000000E+00  0.00000000E+00
  0.00000000E+00  0.00000000E+00  0.00000000E+00  0.00000000E+00  0.00000000E+00
  0.00000000E+00  0.00000000E+00  0.00000000E+00  0.00000000E+00  0.00000000E+00
  0.00000000E+00  0.00000000E+00  0.00000000E+00  0.00000000E+00  0.00000000E+00
  0.00000000E+00  0.00000000E+00  0.00000000E+00  0.00000000E+00  0.00000000E+00
  0.00000000E+00  0.00000000E+00  0.00000000E+00  0.00000000E+00  0.00000000E+00
  0.00000000E+00  0.00000000E+00  0.00000000E+00  0.00000000E+00  0.00000000E+00
  0.00000000E+00  0.00000000E+00  0.00000000E+00  0.00000000E+00  0.00000000E+00
  0.00000000E+00  0.00000000E+00  0.00000000E+00  0.00000000E+00  0.00000000E+00
  0.00000000E+00  0.00000000E+00  0.00000000E+00  0.00000000E+00  0.00000000E+00
  0.00000000E+00  0.00000000E+00  0.00000000E+00  0.00000000E+00  0.00000000E+00
  0.00000000E+00  0.00000000E+00  0.00000000E+00  0.00000000E+00  0.00000000E+00
  0.00000000E+00  0.00000000E+00  0.00000000E+00  0.00000000E+00  0.00000000E+00
  0.00000000E+00  0.00000000E+00  0.00000000E+00  0.00000000E+00  0.00000000E+00
  0.00000000E+00  0.00000000E+00  0.00000000E+00  0.00000000E+00  0.00000000E+00
  0.00000000E+00  0.00000000E+00  0.00000000E+00  0.00000000E+00  0.00000000E+00
  0.00000000E+00  0.00000000E+00  0.00000000E+00  0.00000000E+00  0.00000000E+00
  0.00000000E+00  0.00000000E+00  0.00000000E+00  0.00000000E+00  0.00000000E+00
  0.00000000E+00  0.00000000E+00  0.00000000E+00  0.00000000E+00  0.00000000E+00
  0.00000000E+00  0.00000000E+00  0.00000000E+00  0.00000000E+00  0.00000000E+00
  0.00000000E+00  0.00000000E+00  0.00000000E+00  0.00000000E+00  0.00000000E+00
  0.00000000E+00  0.00000000E+00  0.00000000E+00  0.00000000E+00  0.00000000E+00
  0.00000000E+00  0.00000000E+00  0.00000000E+00  0.00000000E+00  0.00000000E+00
  0.00000000E+00  0.00000000E+00  0.00000000E+00  0.00000000E+00  0.00000000E+00
  0.00000000E+00  0.00000000E+00  0.00000000E+00  0.00000000E+00  0.00000000E+00
  0.00000000E+00  0.00000000E+00  0.00000000E+00  0.00000000E+00  0.00000000E+00
  0.00000000E+00  0.00000000E+00  0.00000000E+00  0.00000000E+00  0.00000000E+00
  0.00000000E+00  0.00000000E+00  0.00000000E+00  0.00000000E+00  0.00000000E+00
  0.00000000E+00  0.00000000E+00  0.00000000E+00  0.00000000E+00  0.00000000E+00
  0.00000000E+00  0.00000000E+00  0.00000000E+00  0.00000000E+00  0.00000000E+00
  0.00000000E+00  0.00000000E+00  0.00000000E+00  0.00000000E+00  0.00000000E+00
  0.00000000E+00  0.00000000E+00  0.00000000E+00  0.00000000E+00  0.00000000E+00
  0.00000000E+00  0.00000000E+00  0.00000000E+00  0.00000000E+00  0.00000000E+00
  0.00000000E+00  0.00000000E+00  0.00000000E+00  0.00000000E+00  0.00000000E+00
  0.00000000E+00  0.00000000E+00  0.00000000E+00  0.00000000E+00  0.00000000E+00
  0.00000000E+00  0.00000000E+00  0.00000000E+00  0.00000000E+00  0.00000000E+00
  0.00000000E+00  0.00000000E+00  0.00000000E+00  0.00000000E+00  0.00000000E+00
  0.00000000E+00  0.00000000E+00  0.00000000E+00  0.00000000E+00  0.00000000E+00
  0.00000000E+00  0.00000000E+00  0.00000000E+00  0.00000000E+00  0.00000000E+00
  0.00000000E+00  0.00000000E+00  0.00000000E+00  0.00000000E+00  0.00000000E+00
  0.00000000E+00  0.00000000E+00  0.00000000E+00  0.00000000E+00  0.00000000E+00
  0.00000000E+00  0.00000000E+00  0.00000000E+00  0.00000000E+00  0.00000000E+00
  0.00000000E+00  0.00000000E+00  0.00000000E+00  0.00000000E+00  0.00000000E+00
  0.00000000E+00  0.00000000E+00  0.00000000E+00  0.00000000E+00  0.00000000E+00
  0.00000000E+00  0.00000000E+00  0.00000000E+00  0.00000000E+00  0.00000000E+00
  0.00000000E+00  0.00000000E+00  0.00000000E+00  0.00000000E+00  0.00000000E+00
  0.00000000E+00  0.00000000E+00  0.00000000E+00  0.00000000E+00  0.00000000E+00
  0.00000000E+00  0.00000000E+00  0.00000000E+00  0.00000000E+00  0.00000000E+00
  0.00000000E+00  0.00000000E+00  0.00000000E+00  0.00000000E+00  0.00000000E+00
  0.00000000E+00  0.00000000E+00  0.00000000E+00  0.00000000E+00  0.00000000E+00
  0.00000000E+00  0.00000000E+00  0.00000000E+00  0.00000000E+00  0.00000000E+00
  0.00000000E+00  0.00000000E+00  0.00000000E+00  0.00000000E+00  0.00000000E+00
  0.00000000E+00  0.00000000E+00  0.00000000E+00  0.00000000E+00  0.00000000E+00
  0.00000000E+00  0.00000000E+00  0.00000000E+00  0.00000000E+00  0.00000000E+00
  0.00000000E+00  0.00000000E+00  0.00000000E+00  0.00000000E+00  0.00000000E+00
  0.00000000E+00  0.00000000E+00  0.00000000E+00  0.00000000E+00  0.00000000E+00
  0.00000000E+00  0.00000000E+00  0.00000000E+00  0.00000000E+00  0.00000000E+00
  0.00000000E+00  0.00000000E+00  0.00000000E+00  0.00000000E+00  0.00000000E+00
  0.00000000E+00  0.00000000E+00  0.00000000E+00  0.00000000E+00  0.00000000E+00
  0.00000000E+00  0.00000000E+00  0.00000000E+00  0.00000000E+00  0.00000000E+00
  0.00000000E+00  0.00000000E+00  0.00000000E+00  0.00000000E+00  0.00000000E+00
  0.00000000E+00  0.00000000E+00  0.00000000E+00  0.00000000E+00  0.00000000E+00
  0.00000000E+00  0.00000000E+00  0.00000000E+00  0.00000000E+00  0.00000000E+00
  0.00000000E+00  0.00000000E+00  0.00000000E+00  0.00000000E+00  0.00000000E+00
  0.00000000E+00  0.00000000E+00  0.00000000E+00  0.00000000E+00  0.00000000E+00
  0.00000000E+00  0.00000000E+00  0.00000000E+00  0.00000000E+00  0.00000000E+00
  0.00000000E+00  0.00000000E+00  0.00000000E+00  0.00000000E+00  0.00000000E+00
  0.00000000E+00  0.00000000E+00  0.00000000E+00  0.00000000E+00  0.00000000E+00
  0.00000000E+00  0.00000000E+00  0.00000000E+00  0.00000000E+00  0.00000000E+00
  0.00000000E+00  0.00000000E+00  0.00000000E+00  0.00000000E+00  0.00000000E+00
  0.00000000E+00  0.00000000E+00  0.00000000E+00  0.00000000E+00  0.00000000E+00
  0.00000000E+00  0.00000000E+00  0.00000000E+00  0.00000000E+00  0.00000000E+00
  0.00000000E+00  0.00000000E+00  0.00000000E+00  0.00000000E+00  0.00000000E+00
  0.00000000E+00  0.00000000E+00  0.00000000E+00  0.00000000E+00  0.00000000E+00
  0.00000000E+00  0.00000000E+00  0.00000000E+00  0.00000000E+00  0.00000000E+00
  0.00000000E+00  0.00000000E+00  0.00000000E+00  0.00000000E+00  0.00000000E+00
  0.00000000E+00  0.00000000E+00  0.00000000E+00  0.00000000E+00  0.00000000E+00
  0.00000000E+00  0.00000000E+00  0.00000000E+00  0.00000000E+00  0.00000000E+00
  0.00000000E+00  0.00000000E+00  0.00000000E+00  0.00000000E+00  0.00000000E+00
  0.00000000E+00  0.00000000E+00  0.00000000E+00  0.00000000E+00  0.00000000E+00
  0.00000000E+00  0.00000000E+00  0.00000000E+00  0.00000000E+00  0.00000000E+00
  0.00000000E+00  0.00000000E+00  0.00000000E+00  0.00000000E+00  0.00000000E+00
  0.00000000E+00  0.00000000E+00  0.00000000E+00  0.00000000E+00  0.00000000E+00
  0.00000000E+00  0.00000000E+00  0.00000000E+00  0.00000000E+00  0.00000000E+00
  0.00000000E+00  0.00000000E+00  0.00000000E+00  0.00000000E+00  0.00000000E+00
  0.00000000E+00  0.00000000E+00  0.00000000E+00  0.00000000E+00  0.00000000E+00
  0.00000000E+00  0.00000000E+00  0.00000000E+00  0.00000000E+00  0.00000000E+00
  0.00000000E+00  0.00000000E+00  0.00000000E+00  0.00000000E+00  0.00000000E+00
  0.00000000E+00  0.00000000E+00  0.00000000E+00  0.00000000E+00  0.00000000E+00
  0.00000000E+00  0.00000000E+00  0.00000000E+00  0.00000000E+00  0.00000000E+00
  0.00000000E+00  0.00000000E+00  0.00000000E+00  0.00000000E+00  0.00000000E+00
  0.00000000E+00  0.00000000E+00  0.00000000E+00  0.00000000E+00  0.00000000E+00
  0.00000000E+00  0.00000000E+00  0.00000000E+00  0.00000000E+00  0.00000000E+00
  0.00000000E+00  0.00000000E+00  0.00000000E+00  0.00000000E+00  0.00000000E+00
  0.00000000E+00  0.00000000E+00  0.00000000E+00  0.00000000E+00  0.00000000E+00
  0.00000000E+00  0.00000000E+00  0.00000000E+00  0.00000000E+00  0.00000000E+00
  0.00000000E+00  0.00000000E+00  0.00000000E+00  0.00000000E+00  0.00000000E+00
  0.00000000E+00  0.00000000E+00  0.00000000E+00  0.00000000E+00  0.00000000E+00
  0.00000000E+00  0.00000000E+00  0.00000000E+00  0.00000000E+00  0.00000000E+00
  0.00000000E+00  0.00000000E+00  0.00000000E+00  0.00000000E+00  0.00000000E+00
  0.00000000E+00  0.00000000E+00  0.00000000E+00  0.00000000E+00  0.00000000E+00
  0.00000000E+00  0.00000000E+00  0.00000000E+00  0.00000000E+00  0.00000000E+00
  0.00000000E+00  0.00000000E+00  0.00000000E+00  0.00000000E+00  0.00000000E+00
  0.00000000E+00  0.00000000E+00  0.00000000E+00  0.00000000E+00  0.00000000E+00
  0.00000000E+00  0.00000000E+00  0.00000000E+00  0.00000000E+00  0.00000000E+00
  0.00000000E+00  0.00000000E+00  0.00000000E+00  0.00000000E+00  0.00000000E+00
  0.00000000E+00  0.00000000E+00  0.00000000E+00  0.00000000E+00  0.00000000E+00
  0.00000000E+00  0.00000000E+00  0.00000000E+00  0.00000000E+00  0.00000000E+00
  0.00000000E+00  0.00000000E+00  0.00000000E+00  0.00000000E+00  0.00000000E+00
  0.00000000E+00  0.00000000E+00  0.00000000E+00  0.00000000E+00  0.00000000E+00
  0.00000000E+00  0.00000000E+00  0.00000000E+00  0.00000000E+00  0.00000000E+00
  0.00000000E+00  0.00000000E+00  0.00000000E+00  0.00000000E+00  0.00000000E+00
  0.00000000E+00  0.00000000E+00  0.00000000E+00  0.00000000E+00  0.00000000E+00
  0.00000000E+00  0.00000000E+00  0.00000000E+00  0.00000000E+00  0.00000000E+00
  0.00000000E+00  0.00000000E+00  0.00000000E+00  0.00000000E+00  0.00000000E+00
  0.00000000E+00  0.00000000E+00  0.00000000E+00  0.00000000E+00  0.00000000E+00
  0.00000000E+00  0.00000000E+00  0.00000000E+00  0.00000000E+00  0.00000000E+00
  0.00000000E+00  0.00000000E+00  0.00000000E+00  0.00000000E+00  0.00000000E+00
  0.00000000E+00  0.00000000E+00  0.00000000E+00  0.00000000E+00  0.00000000E+00
  0.00000000E+00  0.00000000E+00  0.00000000E+00  0.00000000E+00  0.00000000E+00
  0.00000000E+00  0.00000000E+00  0.00000000E+00  0.00000000E+00  0.00000000E+00
  0.00000000E+00  0.00000000E+00  0.00000000E+00  0.00000000E+00  0.00000000E+00
  0.00000000E+00  0.00000000E+00  0.00000000E+00  0.00000000E+00  0.00000000E+00
  0.00000000E+00  0.00000000E+00  0.00000000E+00  0.00000000E+00  0.00000000E+00
  0.00000000E+00  0.00000000E+00  0.00000000E+00  0.00000000E+00  0.00000000E+00
  0.00000000E+00  0.00000000E+00  0.00000000E+00  0.00000000E+00  0.00000000E+00
  0.00000000E+00  0.00000000E+00  0.00000000E+00  0.00000000E+00  0.00000000E+00
  0.00000000E+00  0.00000000E+00  0.00000000E+00  0.00000000E+00  0.00000000E+00
  0.00000000E+00  0.00000000E+00  0.00000000E+00  0.00000000E+00  0.00000000E+00
  0.00000000E+00  0.00000000E+00  0.00000000E+00  0.00000000E+00  0.00000000E+00
  0.00000000E+00  0.00000000E+00  0.00000000E+00  0.00000000E+00  0.00000000E+00
  0.00000000E+00  0.00000000E+00  0.00000000E+00  0.00000000E+00  0.00000000E+00
  0.00000000E+00  0.00000000E+00  0.00000000E+00  0.00000000E+00  0.00000000E+00
  0.00000000E+00  0.00000000E+00  0.00000000E+00  0.00000000E+00  0.00000000E+00
  0.00000000E+00  0.00000000E+00  0.00000000E+00  0.00000000E+00  0.00000000E+00
  0.00000000E+00  0.00000000E+00  0.00000000E+00  0.00000000E+00  0.00000000E+00
  0.00000000E+00  0.00000000E+00  0.00000000E+00  0.00000000E+00  0.00000000E+00
  0.00000000E+00  0.00000000E+00  0.00000000E+00  0.00000000E+00  0.00000000E+00
  0.00000000E+00  0.00000000E+00  0.00000000E+00  0.00000000E+00  0.00000000E+00
  0.00000000E+00  0.00000000E+00  0.00000000E+00  0.00000000E+00  0.00000000E+00
  0.00000000E+00  0.00000000E+00  0.00000000E+00  0.00000000E+00  0.00000000E+00
  0.00000000E+00  0.00000000E+00  0.00000000E+00  0.00000000E+00  0.00000000E+00
  0.00000000E+00  0.00000000E+00  0.00000000E+00  0.00000000E+00  0.00000000E+00
  0.00000000E+00  0.00000000E+00  0.00000000E+00  0.00000000E+00  0.00000000E+00
  0.00000000E+00  0.00000000E+00  0.00000000E+00  0.00000000E+00  0.00000000E+00
  0.00000000E+00  0.00000000E+00  0.00000000E+00  0.00000000E+00  0.00000000E+00
  0.00000000E+00  0.00000000E+00  0.00000000E+00  0.00000000E+00  0.00000000E+00
  0.00000000E+00  0.00000000E+00  0.00000000E+00  0.00000000E+00  0.00000000E+00
  0.00000000E+00  0.00000000E+00  0.00000000E+00  0.00000000E+00  0.00000000E+00
  0.00000000E+00  0.00000000E+00  0.00000000E+00  0.00000000E+00  0.00000000E+00
  0.00000000E+00  0.00000000E+00  0.00000000E+00  0.00000000E+00  0.00000000E+00
  0.00000000E+00  0.00000000E+00  0.00000000E+00  0.00000000E+00  0.00000000E+00
  0.00000000E+00  0.00000000E+00  0.00000000E+00  0.00000000E+00  0.00000000E+00
  0.00000000E+00  0.00000000E+00  0.00000000E+00  0.00000000E+00  0.00000000E+00
  0.00000000E+00  0.00000000E+00  0.00000000E+00  0.00000000E+00  0.00000000E+00
  0.00000000E+00  0.00000000E+00  0.00000000E+00  0.00000000E+00  0.00000000E+00
  0.00000000E+00  0.00000000E+00  0.00000000E+00  0.00000000E+00  0.00000000E+00
  0.00000000E+00  0.00000000E+00  0.00000000E+00  0.00000000E+00  0.00000000E+00
  0.00000000E+00  0.00000000E+00  0.00000000E+00  0.00000000E+00  0.00000000E+00
  0.00000000E+00  0.00000000E+00  0.00000000E+00  0.00000000E+00  0.00000000E+00
  0.00000000E+00  0.00000000E+00  0.00000000E+00  0.00000000E+00  0.00000000E+00
  0.00000000E+00  0.00000000E+00  0.00000000E+00  0.00000000E+00  0.00000000E+00
  0.00000000E+00  0.00000000E+00  0.00000000E+00  0.00000000E+00  0.00000000E+00
  0.00000000E+00  0.00000000E+00  0.00000000E+00  0.00000000E+00  0.00000000E+00
  0.00000000E+00  0.00000000E+00  0.00000000E+00  0.00000000E+00  0.00000000E+00
  0.00000000E+00  0.00000000E+00  0.00000000E+00  0.00000000E+00  0.00000000E+00
  0.00000000E+00  0.00000000E+00  0.00000000E+00  0.00000000E+00  0.00000000E+00
  0.00000000E+00  0.00000000E+00  0.00000000E+00  0.00000000E+00  0.00000000E+00
  0.00000000E+00  0.00000000E+00  0.00000000E+00  0.00000000E+00  0.00000000E+00
  0.00000000E+00  0.00000000E+00  0.00000000E+00  0.00000000E+00  0.00000000E+00
  0.00000000E+00  0.00000000E+00  0.00000000E+00  0.00000000E+00  0.00000000E+00
  0.00000000E+00  0.00000000E+00  0.00000000E+00  0.00000000E+00  0.00000000E+00
  0.00000000E+00  0.00000000E+00  0.00000000E+00  0.00000000E+00  0.00000000E+00
  0.00000000E+00  0.00000000E+00  0.00000000E+00  0.00000000E+00  0.00000000E+00
  0.00000000E+00  0.00000000E+00  0.00000000E+00  0.00000000E+00  0.00000000E+00
  0.00000000E+00  0.00000000E+00  0.00000000E+00  0.00000000E+00  0.00000000E+00
  0.00000000E+00  0.00000000E+00  0.00000000E+00  0.00000000E+00  0.00000000E+00
  0.00000000E+00  0.00000000E+00  0.00000000E+00  0.00000000E+00  0.00000000E+00
  0.00000000E+00  0.00000000E+00  0.00000000E+00  0.00000000E+00  0.00000000E+00
  0.00000000E+00  0.00000000E+00  0.00000000E+00  0.00000000E+00  0.00000000E+00
  0.00000000E+00  0.00000000E+00  0.00000000E+00  0.00000000E+00  0.00000000E+00
  0.00000000E+00  0.00000000E+00  0.00000000E+00  0.00000000E+00  0.00000000E+00
  0.00000000E+00  0.00000000E+00  0.00000000E+00  0.00000000E+00  0.00000000E+00
  0.00000000E+00  0.00000000E+00  0.00000000E+00  0.00000000E+00  0.00000000E+00
  0.00000000E+00  0.00000000E+00  0.00000000E+00  0.00000000E+00  0.00000000E+00
  0.00000000E+00  0.00000000E+00  0.00000000E+00  0.00000000E+00  0.00000000E+00
  0.00000000E+00  0.00000000E+00  0.00000000E+00  0.00000000E+00  0.00000000E+00
  0.00000000E+00  0.00000000E+00  0.00000000E+00  0.00000000E+00  0.00000000E+00
  0.00000000E+00  0.00000000E+00  0.00000000E+00  0.00000000E+00  0.00000000E+00
  0.00000000E+00  0.00000000E+00  0.00000000E+00  0.00000000E+00  0.00000000E+00
  0.00000000E+00  0.00000000E+00  0.00000000E+00  0.00000000E+00  0.00000000E+00
  0.00000000E+00  0.00000000E+00  0.00000000E+00  0.00000000E+00  0.00000000E+00
  0.00000000E+00  0.00000000E+00  0.00000000E+00  0.00000000E+00  0.00000000E+00
  0.00000000E+00  0.00000000E+00  0.00000000E+00  0.00000000E+00  0.00000000E+00
  0.00000000E+00  0.00000000E+00  0.00000000E+00  0.00000000E+00  0.00000000E+00
  0.00000000E+00  0.00000000E+00  0.00000000E+00  0.00000000E+00  0.00000000E+00
  0.00000000E+00  0.00000000E+00  0.00000000E+00  0.00000000E+00  0.00000000E+00
  0.00000000E+00  0.00000000E+00  0.00000000E+00  0.00000000E+00  0.00000000E+00
  0.00000000E+00  0.00000000E+00  0.00000000E+00  0.00000000E+00  0.00000000E+00
  0.00000000E+00  0.00000000E+00  0.00000000E+00  0.00000000E+00  0.00000000E+00
  0.00000000E+00  0.00000000E+00  0.00000000E+00  0.00000000E+00  0.00000000E+00
  0.00000000E+00  0.00000000E+00  0.00000000E+00  0.00000000E+00  0.00000000E+00
  0.00000000E+00  0.00000000E+00  0.00000000E+00  0.00000000E+00  0.00000000E+00
  0.00000000E+00  0.00000000E+00  0.00000000E+00  0.00000000E+00  0.00000000E+00
  0.00000000E+00  0.00000000E+00  0.00000000E+00  0.00000000E+00  0.00000000E+00
  0.00000000E+00  0.00000000E+00  0.00000000E+00  0.00000000E+00  0.00000000E+00
  0.00000000E+00  0.00000000E+00  0.00000000E+00  0.00000000E+00  0.00000000E+00
  0.00000000E+00  0.00000000E+00  0.00000000E+00  0.00000000E+00  0.00000000E+00
  0.00000000E+00  0.00000000E+00  0.00000000E+00  0.00000000E+00  0.00000000E+00
  0.00000000E+00  0.00000000E+00  0.00000000E+00  0.00000000E+00  0.00000000E+00
  0.00000000E+00  0.00000000E+00  0.00000000E+00  0.00000000E+00  0.00000000E+00
  0.00000000E+00  0.00000000E+00  0.00000000E+00  0.00000000E+00  0.00000000E+00
  0.00000000E+00  0.00000000E+00  0.00000000E+00  0.00000000E+00  0.00000000E+00
  0.00000000E+00  0.00000000E+00  0.00000000E+00  0.00000000E+00  0.00000000E+00
  0.00000000E+00  0.00000000E+00  0.00000000E+00  0.00000000E+00  0.00000000E+00
  0.00000000E+00  0.00000000E+00  0.00000000E+00  0.00000000E+00  0.00000000E+00
  0.00000000E+00  0.00000000E+00  0.00000000E+00  0.00000000E+00  0.00000000E+00
  0.00000000E+00  0.00000000E+00  0.00000000E+00  0.00000000E+00  0.00000000E+00
  0.00000000E+00  0.00000000E+00  0.00000000E+00  0.00000000E+00  0.00000000E+00
  0.00000000E+00  0.00000000E+00  0.00000000E+00  0.00000000E+00  0.00000000E+00
  0.00000000E+00  0.00000000E+00  0.00000000E+00  0.00000000E+00  0.00000000E+00
  0.00000000E+00  0.00000000E+00  0.00000000E+00  0.00000000E+00  0.00000000E+00
  0.00000000E+00  0.00000000E+00  0.00000000E+00  0.00000000E+00  0.00000000E+00
  0.00000000E+00  0.00000000E+00  0.00000000E+00  0.00000000E+00  0.00000000E+00
  0.00000000E+00  0.00000000E+00  0.00000000E+00  0.00000000E+00  0.00000000E+00
  0.00000000E+00  0.00000000E+00  0.00000000E+00  0.00000000E+00  0.00000000E+00
  0.00000000E+00  0.00000000E+00  0.00000000E+00  0.00000000E+00  0.00000000E+00
  0.00000000E+00  0.00000000E+00  0.00000000E+00  0.00000000E+00  0.00000000E+00
  0.00000000E+00  0.00000000E+00  0.00000000E+00  0.00000000E+00  0.00000000E+00
  0.00000000E+00  0.00000000E+00  0.00000000E+00  0.00000000E+00  0.00000000E+00
  0.00000000E+00  0.00000000E+00  0.00000000E+00  0.00000000E+00  0.00000000E+00
  0.00000000E+00  0.00000000E+00  0.00000000E+00  0.00000000E+00  0.00000000E+00
  0.00000000E+00  0.00000000E+00  0.00000000E+00  0.00000000E+00  0.00000000E+00
  0.00000000E+00  0.00000000E+00  0.00000000E+00  0.00000000E+00  0.00000000E+00
  0.00000000E+00  0.00000000E+00  0.00000000E+00  0.00000000E+00  0.00000000E+00
  0.00000000E+00  0.00000000E+00  0.00000000E+00  0.00000000E+00  0.00000000E+00
  0.00000000E+00  0.00000000E+00  0.00000000E+00  0.00000000E+00  0.00000000E+00
  0.00000000E+00  0.00000000E+00  0.00000000E+00  0.00000000E+00  0.00000000E+00
  0.00000000E+00  0.00000000E+00  0.00000000E+00  0.00000000E+00  0.00000000E+00
  0.00000000E+00  0.00000000E+00  0.00000000E+00  0.00000000E+00  0.00000000E+00
  0.00000000E+00  0.00000000E+00  0.00000000E+00  0.00000000E+00  0.00000000E+00
  0.00000000E+00  0.00000000E+00  0.00000000E+00  0.00000000E+00  0.00000000E+00
  0.00000000E+00  0.00000000E+00  0.00000000E+00  0.00000000E+00  0.00000000E+00
  0.00000000E+00  0.00000000E+00  0.00000000E+00  0.00000000E+00  0.00000000E+00
  0.00000000E+00  0.00000000E+00  0.00000000E+00  0.00000000E+00  0.00000000E+00
  0.00000000E+00  0.00000000E+00  0.00000000E+00  0.00000000E+00  0.00000000E+00
  0.00000000E+00  0.00000000E+00  0.00000000E+00  0.00000000E+00  0.00000000E+00
  0.00000000E+00  0.00000000E+00  0.00000000E+00  0.00000000E+00  0.00000000E+00
  0.00000000E+00  0.00000000E+00  0.00000000E+00  0.00000000E+00  0.00000000E+00
  0.00000000E+00  0.00000000E+00  0.00000000E+00  0.00000000E+00  0.00000000E+00
  0.00000000E+00  0.00000000E+00  0.00000000E+00  0.00000000E+00  0.00000000E+00
  0.00000000E+00  0.00000000E+00  0.00000000E+00  0.00000000E+00  0.00000000E+00
  0.00000000E+00  0.00000000E+00  0.00000000E+00  0.00000000E+00  0.00000000E+00
  0.00000000E+00  0.00000000E+00  0.00000000E+00  0.00000000E+00  0.00000000E+00
  0.00000000E+00  0.00000000E+00  0.00000000E+00  0.00000000E+00  0.00000000E+00
  0.00000000E+00  0.00000000E+00  0.00000000E+00  0.00000000E+00  0.00000000E+00
  0.00000000E+00  0.00000000E+00  0.00000000E+00  0.00000000E+00  0.00000000E+00
  0.00000000E+00  0.00000000E+00  0.00000000E+00  0.00000000E+00  0.00000000E+00
  0.00000000E+00  0.00000000E+00  0.00000000E+00  0.00000000E+00  0.00000000E+00
  0.00000000E+00  0.00000000E+00  0.00000000E+00  0.00000000E+00  0.00000000E+00
  0.00000000E+00  0.00000000E+00  0.00000000E+00  0.00000000E+00  0.00000000E+00
  0.00000000E+00  0.00000000E+00  0.00000000E+00  0.00000000E+00  0.00000000E+00
  0.00000000E+00  0.00000000E+00  0.00000000E+00  0.00000000E+00  0.00000000E+00
  0.00000000E+00  0.00000000E+00  0.00000000E+00  0.00000000E+00  0.00000000E+00
  0.00000000E+00  0.00000000E+00  0.00000000E+00  0.00000000E+00  0.00000000E+00
  0.00000000E+00  0.00000000E+00  0.00000000E+00  0.00000000E+00  0.00000000E+00
  0.00000000E+00  0.00000000E+00  0.00000000E+00  0.00000000E+00  0.00000000E+00
  0.00000000E+00  0.00000000E+00  0.00000000E+00  0.00000000E+00  0.00000000E+00
  0.00000000E+00  0.00000000E+00  0.00000000E+00  0.00000000E+00  0.00000000E+00
Gaussian Version                           C   N=           2
ES64L-G16RevA.03        
