# Supplementary material for: Hyperpyramidalized alkenes with bond orders near 1.5 as synthetic building blocks
Source: Nat Chem. 2026 Jan 21;18(5):913–22. doi: 10.1038/s41557-025-02055-9 (PMC12859755; doi:10.1038/s41557-025-02055-9)
Supplement: Supplementary file 2 — Output files for reported computations. [file 41557_2025_2055_MOESM2_ESM.zip › Computation data/Ethylene 1-Scan-Pyramidalized/AOcomponent-1e-HF/ethylene-pyramizalization-2e-MO.out]

 Entering Gaussian System, Link 0=/u/local/apps/gaussian/16_sse4/g16
 Initial command:
 /u/local/apps/gaussian/16_sse4/l1.exe "/work/9271437.1.msa_smp.q/Gau-1005.inp" -scrdir="/work/9271437.1.msa_smp.q/"
 Entering Link 1 = /u/local/apps/gaussian/16_sse4/l1.exe PID=      1006.
  
 Copyright (c) 1988,1990,1992,1993,1995,1998,2003,2009,2016,
            Gaussian, Inc.  All Rights Reserved.
  
 This is part of the Gaussian(R) 16 program.  It is based on
 the Gaussian(R) 09 system (copyright 2009, Gaussian, Inc.),
 the Gaussian(R) 03 system (copyright 2003, Gaussian, Inc.),
 the Gaussian(R) 98 system (copyright 1998, Gaussian, Inc.),
 the Gaussian(R) 94 system (copyright 1995, Gaussian, Inc.),
 the Gaussian 92(TM) system (copyright 1992, Gaussian, Inc.),
 the Gaussian 90(TM) system (copyright 1990, Gaussian, Inc.),
 the Gaussian 88(TM) system (copyright 1988, Gaussian, Inc.),
 the Gaussian 86(TM) system (copyright 1986, Carnegie Mellon
 University), and the Gaussian 82(TM) system (copyright 1983,
 Carnegie Mellon University). Gaussian is a federally registered
 trademark of Gaussian, Inc.
  
 This software contains proprietary and confidential information,
 including trade secrets, belonging to Gaussian, Inc.
  
 This software is provided under written license and may be
 used, copied, transmitted, or stored only in accord with that
 written license.
  
 The following legend is applicable only to US Government
 contracts under FAR:
  
                    RESTRICTED RIGHTS LEGEND
  
 Use, reproduction and disclosure by the US Government is
 subject to restrictions as set forth in subparagraphs (a)
 and (c) of the Commercial Computer Software - Restricted
 Rights clause in FAR 52.227-19.
  
 Gaussian, Inc.
 340 Quinnipiac St., Bldg. 40, Wallingford CT 06492
  
  
 ---------------------------------------------------------------
 Warning -- This program may not be used in any manner that
 competes with the business of Gaussian, Inc. or will provide
 assistance to any competitor of Gaussian, Inc.  The licensee
 of this program is prohibited from giving any competitor of
 Gaussian, Inc. access to this program.  By using this program,
 the user acknowledges that Gaussian, Inc. is engaged in the
 business of creating and licensing software in the field of
 computational chemistry and represents and warrants to the
 licensee that it is not a competitor of Gaussian, Inc. and that
 it will not use this program in any manner prohibited above.
 ---------------------------------------------------------------
  

 Cite this work as:
 Gaussian 16, Revision A.03,
 M. J. Frisch, G. W. Trucks, H. B. Schlegel, G. E. Scuseria, 
 M. A. Robb, J. R. Cheeseman, G. Scalmani, V. Barone, 
 G. A. Petersson, H. Nakatsuji, X. Li, M. Caricato, A. V. Marenich, 
 J. Bloino, B. G. Janesko, R. Gomperts, B. Mennucci, H. P. Hratchian, 
 J. V. Ortiz, A. F. Izmaylov, J. L. Sonnenberg, D. Williams-Young, 
 F. Ding, F. Lipparini, F. Egidi, J. Goings, B. Peng, A. Petrone, 
 T. Henderson, D. Ranasinghe, V. G. Zakrzewski, J. Gao, N. Rega, 
 G. Zheng, W. Liang, M. Hada, M. Ehara, K. Toyota, R. Fukuda, 
 J. Hasegawa, M. Ishida, T. Nakajima, Y. Honda, O. Kitao, H. Nakai, 
 T. Vreven, K. Throssell, J. A. Montgomery, Jr., J. E. Peralta, 
 F. Ogliaro, M. J. Bearpark, J. J. Heyd, E. N. Brothers, K. N. Kudin, 
 V. N. Staroverov, T. A. Keith, R. Kobayashi, J. Normand, 
 K. Raghavachari, A. P. Rendell, J. C. Burant, S. S. Iyengar, 
 J. Tomasi, M. Cossi, J. M. Millam, M. Klene, C. Adamo, R. Cammi, 
 J. W. Ochterski, R. L. Martin, K. Morokuma, O. Farkas, 
 J. B. Foresman, and D. J. Fox, Gaussian, Inc., Wallingford CT, 2016.
 
 ******************************************
 Gaussian 16:  ES64L-G16RevA.03 25-Dec-2016
                 1-Jun-2025 
 ******************************************
 %nproc=8
 Will use up to    8 processors via shared memory.
 %mem=16GB
 %chk=ethylene-pyramizalization-2e-MO.chk
 ------------------------------------------
 # hf/6-31g(d,p) geom=connectivity pop=full
 ------------------------------------------
 1/38=1,57=2,172=1/1;
 2/12=2,17=6,18=5,40=1/2;
 3/5=1,6=6,7=101,11=9,25=1,30=1/1,2,3;
 4//1;
 5/5=2,38=5/2;
 6/7=3,28=1/1;
 99/5=1,9=1/99;
 --
 2e
 --
 Symbolic Z-matrix:
 Charge =  0 Multiplicity = 1
 C                     0.        0.6607    0.1993 
 C                     0.       -0.6607    0.1993 
 H                    -0.7249    0.5475   -0.5978 
 H                     0.7249    0.5475   -0.5978 
 H                    -0.7249   -0.5475   -0.5978 
 H                     0.7249   -0.5475   -0.5978 
 
                          Input orientation:                          
 ---------------------------------------------------------------------
 Center     Atomic      Atomic             Coordinates (Angstroms)
 Number     Number       Type             X           Y           Z
 ---------------------------------------------------------------------
      1          6           0        0.000000    0.660700    0.199300
      2          6           0        0.000000   -0.660700    0.199300
      3          1           0       -0.724900    0.547500   -0.597800
      4          1           0        0.724900    0.547500   -0.597800
      5          1           0       -0.724900   -0.547500   -0.597800
      6          1           0        0.724900   -0.547500   -0.597800
 ---------------------------------------------------------------------
                    Distance matrix (angstroms):
                    1          2          3          4          5
     1  C    0.000000
     2  C    1.321400   0.000000
     3  H    1.083357   1.618825   0.000000
     4  H    1.083357   1.618825   1.449800   0.000000
     5  H    1.618825   1.083357   1.095000   1.816850   0.000000
     6  H    1.618825   1.083357   1.816850   1.095000   1.449800
                    6
     6  H    0.000000
 Stoichiometry    C2H4
 Framework group  C2V[SGV(C2),X(H4)]
 Deg. of freedom     4
 Full point group                 C2V     NOp   4
 Largest Abelian subgroup         C2V     NOp   4
 Largest concise Abelian subgroup C2V     NOp   4
                         Standard orientation:                         
 ---------------------------------------------------------------------
 Center     Atomic      Atomic             Coordinates (Angstroms)
 Number     Number       Type             X           Y           Z
 ---------------------------------------------------------------------
      1          6           0        0.000000    0.660700   -0.199275
      2          6           0       -0.000000   -0.660700   -0.199275
      3          1           0        0.724900    0.547500    0.597825
      4          1           0       -0.724900    0.547500    0.597825
      5          1           0        0.724900   -0.547500    0.597825
      6          1           0       -0.724900   -0.547500    0.597825
 ---------------------------------------------------------------------
 Rotational constants (GHZ):         117.2200980          36.6127455          36.4158497
 Standard basis: 6-31G(d,p) (6D, 7F)
 There are    16 symmetry adapted cartesian basis functions of A1  symmetry.
 There are     9 symmetry adapted cartesian basis functions of A2  symmetry.
 There are     9 symmetry adapted cartesian basis functions of B1  symmetry.
 There are    16 symmetry adapted cartesian basis functions of B2  symmetry.
 There are    16 symmetry adapted basis functions of A1  symmetry.
 There are     9 symmetry adapted basis functions of A2  symmetry.
 There are     9 symmetry adapted basis functions of B1  symmetry.
 There are    16 symmetry adapted basis functions of B2  symmetry.
    50 basis functions,    84 primitive gaussians,    50 cartesian basis functions
     8 alpha electrons        8 beta electrons
       nuclear repulsion energy        36.2642745659 Hartrees.
 NAtoms=    6 NActive=    6 NUniq=    2 SFac= 4.00D+00 NAtFMM=   60 NAOKFM=F Big=F
 Integral buffers will be    131072 words long.
 Raffenetti 1 integral format.
 Two-electron integral symmetry is turned on.
 One-electron integrals computed using PRISM.
 NBasis=    50 RedAO= T EigKep=  2.83D-03  NBF=    16     9     9    16
 NBsUse=    50 1.00D-06 EigRej= -1.00D+00 NBFU=    16     9     9    16
 ExpMin= 1.61D-01 ExpMax= 3.05D+03 ExpMxC= 4.57D+02 IAcc=3 IRadAn=         5 AccDes= 0.00D+00
 Harris functional with IExCor=  205 and IRadAn=       5 diagonalized for initial guess.
 HarFok:  IExCor=  205 AccDes= 0.00D+00 IRadAn=         5 IDoV= 1 UseB2=F ITyADJ=14
 ICtDFT=  3500011 ScaDFX=  1.000000  1.000000  1.000000  1.000000
 FoFCou: FMM=F IPFlag=           0 FMFlag=      100000 FMFlg1=           0
         NFxFlg=           0 DoJE=T BraDBF=F KetDBF=T FulRan=T
         wScrn=  0.000000 ICntrl=       500 IOpCl=  0 I1Cent=   200000004 NGrid=           0
         NMat0=    1 NMatS0=      1 NMatT0=    0 NMatD0=    1 NMtDS0=    0 NMtDT0=    0
 Petite list used in FoFCou.
 Initial guess orbital symmetries:
       Occupied  (A1) (B2) (A1) (B1) (B2) (A1) (A1) (A2)
       Virtual   (B2) (B1) (A1) (B2) (B2) (A2) (A1) (B1) (A1) (B2)
                 (A2) (B1) (B2) (A1) (A2) (A1) (B2) (A1) (B1) (B2)
                 (A1) (B2) (B1) (A1) (B1) (A2) (B1) (A2) (B2) (A1)
                 (A1) (B2) (A2) (B2) (A1) (B1) (B2) (A2) (B2) (A2)
                 (A1) (B2)
 The electronic state of the initial guess is 1-A1.
 Keep R1 ints in memory in symmetry-blocked form, NReq=2482412.
 Requested convergence on RMS density matrix=1.00D-08 within 128 cycles.
 Requested convergence on MAX density matrix=1.00D-06.
 Requested convergence on             energy=1.00D-06.
 No special actions if energy rises.
 SCF Done:  E(RHF) =  -77.5965435270     A.U. after   11 cycles
            NFock= 11  Conv=0.46D-08     -V/T= 1.9879

 **********************************************************************

            Population analysis using the SCF density.

 **********************************************************************

 Orbital symmetries:
       Occupied  (A1) (B2) (A1) (B1) (B2) (A1) (A1) (A2)
       Virtual   (B2) (A1) (B1) (B2) (A2) (B2) (A1) (B1) (A1) (A2)
                 (B2) (B1) (A1) (B2) (A2) (A1) (B2) (A1) (B1) (B2)
                 (A1) (B2) (B1) (A1) (B1) (A2) (B1) (A2) (B2) (A1)
                 (A1) (A2) (B2) (B2) (A1) (B1) (A2) (B2) (B2) (A2)
                 (A1) (B2)
 The electronic state is 1-A1.
 Alpha  occ. eigenvalues --  -11.24809 -11.24630  -1.20926  -0.71559  -0.71245
 Alpha  occ. eigenvalues --   -0.61190  -0.39161  -0.34263
 Alpha virt. eigenvalues --    0.04263   0.18725   0.19839   0.37265   0.46365
 Alpha virt. eigenvalues --    0.48252   0.62268   0.63673   0.72287   0.77184
 Alpha virt. eigenvalues --    0.80681   0.95530   1.02618   1.07011   1.18451
 Alpha virt. eigenvalues --    1.36704   1.39975   1.40342   1.51093   1.69190
 Alpha virt. eigenvalues --    1.75449   1.80956   2.12997   2.24875   2.42172
 Alpha virt. eigenvalues --    2.46665   2.54170   2.61288   2.68815   2.71185
 Alpha virt. eigenvalues --    2.83161   2.94987   3.02889   3.15134   3.45951
 Alpha virt. eigenvalues --    3.66378   3.68646   3.72819   3.80585   3.89759
 Alpha virt. eigenvalues --    4.64541   4.91002
     Molecular Orbital Coefficients:
                           1         2         3         4         5
                        (A1)--O   (B2)--O   (A1)--O   (B1)--O   (B2)--O
     Eigenvalues --   -11.24809 -11.24630  -1.20926  -0.71559  -0.71245
   1 1   C  1S          0.70387   0.70438  -0.13678   0.00000  -0.13102
   2        2S          0.01999   0.02046   0.25089   0.00000   0.25291
   3        2PX         0.00000   0.00000   0.00000   0.28890   0.00000
   4        2PY        -0.00102  -0.00134  -0.14488   0.00000   0.12212
   5        2PZ         0.00063   0.00062   0.06965   0.00000   0.11140
   6        3S         -0.00663  -0.01851   0.16103   0.00000   0.37711
   7        3PX         0.00000   0.00000   0.00000   0.09009   0.00000
   8        3PY         0.00107   0.00522  -0.02151   0.00000   0.00843
   9        3PZ        -0.00182  -0.00257   0.02212   0.00000   0.04345
  10        4XX        -0.00146  -0.00106  -0.00801   0.00000   0.00810
  11        4YY        -0.00134  -0.00050   0.01320   0.00000  -0.02326
  12        4ZZ        -0.00163  -0.00131  -0.00226   0.00000   0.00875
  13        4XY         0.00000   0.00000   0.00000  -0.02100   0.00000
  14        4XZ         0.00000   0.00000   0.00000   0.02830   0.00000
  15        4YZ        -0.00004  -0.00007  -0.00992   0.00000   0.00160
  16 2   C  1S          0.70387  -0.70438  -0.13678   0.00000   0.13102
  17        2S          0.01999  -0.02046   0.25089   0.00000  -0.25291
  18        2PX         0.00000   0.00000   0.00000   0.28890   0.00000
  19        2PY         0.00102  -0.00134   0.14488   0.00000   0.12212
  20        2PZ         0.00063  -0.00062   0.06965   0.00000  -0.11140
  21        3S         -0.00663   0.01851   0.16103   0.00000  -0.37711
  22        3PX         0.00000   0.00000   0.00000   0.09009   0.00000
  23        3PY        -0.00107   0.00522   0.02151   0.00000   0.00843
  24        3PZ        -0.00182   0.00257   0.02212   0.00000  -0.04345
  25        4XX        -0.00146   0.00106  -0.00801   0.00000  -0.00810
  26        4YY        -0.00134   0.00050   0.01320   0.00000   0.02326
  27        4ZZ        -0.00163   0.00131  -0.00226   0.00000  -0.00875
  28        4XY         0.00000   0.00000   0.00000   0.02100   0.00000
  29        4XZ         0.00000   0.00000   0.00000   0.02830   0.00000
  30        4YZ         0.00004  -0.00007   0.00992   0.00000   0.00160
  31 3   H  1S          0.00028  -0.00002   0.12093   0.18441   0.13967
  32        2S          0.00178   0.00345   0.01818   0.12699   0.10496
  33        3PX         0.00010   0.00014  -0.01037  -0.00114  -0.00903
  34        3PY         0.00002   0.00015  -0.00769  -0.01155   0.00594
  35        3PZ         0.00012   0.00011  -0.00643  -0.00838  -0.00667
  36 4   H  1S          0.00028  -0.00002   0.12093  -0.18441   0.13967
  37        2S          0.00178   0.00345   0.01818  -0.12699   0.10496
  38        3PX        -0.00010  -0.00014   0.01037  -0.00114   0.00903
  39        3PY         0.00002   0.00015  -0.00769   0.01155   0.00594
  40        3PZ         0.00012   0.00011  -0.00643   0.00838  -0.00667
  41 5   H  1S          0.00028   0.00002   0.12093   0.18441  -0.13967
  42        2S          0.00178  -0.00345   0.01818   0.12699  -0.10496
  43        3PX         0.00010  -0.00014  -0.01037  -0.00114   0.00903
  44        3PY        -0.00002   0.00015   0.00769   0.01155   0.00594
  45        3PZ         0.00012  -0.00011  -0.00643  -0.00838   0.00667
  46 6   H  1S          0.00028   0.00002   0.12093  -0.18441  -0.13967
  47        2S          0.00178  -0.00345   0.01818  -0.12699  -0.10496
  48        3PX        -0.00010   0.00014   0.01037  -0.00114  -0.00903
  49        3PY        -0.00002   0.00015   0.00769  -0.01155   0.00594
  50        3PZ         0.00012  -0.00011  -0.00643   0.00838   0.00667
                           6         7         8         9        10
                        (A1)--O   (A1)--O   (A2)--O   (B2)--V   (A1)--V
     Eigenvalues --    -0.61190  -0.39161  -0.34263   0.04263   0.18725
   1 1   C  1S          0.05789  -0.05262   0.00000   0.05235  -0.08184
   2        2S         -0.13054   0.08948   0.00000  -0.11257   0.06032
   3        2PX         0.00000   0.00000   0.36001   0.00000   0.00000
   4        2PY         0.23615   0.37381   0.00000  -0.13073   0.06334
   5        2PZ         0.26275  -0.13124   0.00000   0.29662   0.18390
   6        3S         -0.14343   0.25221   0.00000   0.01860   1.17106
   7        3PX         0.00000   0.00000   0.23971   0.00000   0.00000
   8        3PY         0.06740   0.23491   0.00000  -0.37383   0.03291
   9        3PZ         0.12526  -0.15299   0.00000   0.42237   0.65321
  10        4XX         0.01166   0.01005   0.00000   0.00117  -0.01231
  11        4YY        -0.02758  -0.02413   0.00000  -0.00009   0.00131
  12        4ZZ         0.01996   0.00278   0.00000   0.01487  -0.00261
  13        4XY         0.00000   0.00000   0.00746   0.00000   0.00000
  14        4XZ         0.00000   0.00000   0.02942   0.00000   0.00000
  15        4YZ        -0.02278   0.02640   0.00000   0.00398  -0.01780
  16 2   C  1S          0.05789  -0.05262   0.00000  -0.05235  -0.08184
  17        2S         -0.13054   0.08948   0.00000   0.11257   0.06032
  18        2PX         0.00000   0.00000  -0.36001   0.00000   0.00000
  19        2PY        -0.23615  -0.37381   0.00000  -0.13073  -0.06334
  20        2PZ         0.26275  -0.13124   0.00000  -0.29662   0.18390
  21        3S         -0.14343   0.25221   0.00000  -0.01860   1.17106
  22        3PX         0.00000   0.00000  -0.23971   0.00000   0.00000
  23        3PY        -0.06740  -0.23491   0.00000  -0.37383  -0.03291
  24        3PZ         0.12526  -0.15299   0.00000  -0.42237   0.65321
  25        4XX         0.01166   0.01005   0.00000  -0.00117  -0.01231
  26        4YY        -0.02758  -0.02413   0.00000   0.00009   0.00131
  27        4ZZ         0.01996   0.00278   0.00000  -0.01487  -0.00261
  28        4XY         0.00000   0.00000   0.00746   0.00000   0.00000
  29        4XZ         0.00000   0.00000  -0.02942   0.00000   0.00000
  30        4YZ         0.02278  -0.02640   0.00000   0.00398   0.01780
  31 3   H  1S          0.11428  -0.00880   0.18040   0.10245  -0.02726
  32        2S          0.09824   0.06177   0.33657   0.17575  -0.81831
  33        3PX        -0.00799   0.00392  -0.00140  -0.00674  -0.00052
  34        3PY        -0.00383   0.01649   0.00771   0.00075   0.00553
  35        3PZ         0.00594  -0.00319  -0.00857   0.00444  -0.00262
  36 4   H  1S          0.11428  -0.00880  -0.18040   0.10245  -0.02726
  37        2S          0.09824   0.06177  -0.33657   0.17575  -0.81831
  38        3PX         0.00799  -0.00392  -0.00140   0.00674   0.00052
  39        3PY        -0.00383   0.01649  -0.00771   0.00075   0.00553
  40        3PZ         0.00594  -0.00319   0.00857   0.00444  -0.00262
  41 5   H  1S          0.11428  -0.00880  -0.18040  -0.10245  -0.02726
  42        2S          0.09824   0.06177  -0.33657  -0.17575  -0.81831
  43        3PX        -0.00799   0.00392   0.00140   0.00674  -0.00052
  44        3PY         0.00383  -0.01649   0.00771   0.00075  -0.00553
  45        3PZ         0.00594  -0.00319   0.00857  -0.00444  -0.00262
  46 6   H  1S          0.11428  -0.00880   0.18040  -0.10245  -0.02726
  47        2S          0.09824   0.06177   0.33657  -0.17575  -0.81831
  48        3PX         0.00799  -0.00392   0.00140  -0.00674   0.00052
  49        3PY         0.00383  -0.01649  -0.00771   0.00075  -0.00553
  50        3PZ         0.00594  -0.00319  -0.00857  -0.00444  -0.00262
                          11        12        13        14        15
                        (B1)--V   (B2)--V   (A2)--V   (B2)--V   (A1)--V
     Eigenvalues --     0.19839   0.37265   0.46365   0.48252   0.62268
   1 1   C  1S          0.00000  -0.11768   0.00000   0.03805   0.02124
   2        2S          0.00000  -0.02496   0.00000  -0.02507   0.27265
   3        2PX        -0.24990   0.00000  -0.25361   0.00000   0.00000
   4        2PY         0.00000   0.01376   0.00000   0.19847  -0.49125
   5        2PZ         0.00000   0.09062   0.00000   0.17300  -0.12328
   6        3S          0.00000   4.33953   0.00000  -1.31672  -0.29823
   7        3PX        -0.65523   0.00000  -1.34192   0.00000   0.00000
   8        3PY         0.00000  -1.56170   0.00000   1.73250   0.82864
   9        3PZ         0.00000   1.04892   0.00000   0.94109   0.08183
  10        4XX         0.00000  -0.00855   0.00000  -0.01333  -0.02409
  11        4YY         0.00000  -0.00558   0.00000   0.00532   0.07197
  12        4ZZ         0.00000   0.00231   0.00000  -0.00367  -0.03012
  13        4XY         0.01722   0.00000   0.00234   0.00000   0.00000
  14        4XZ         0.01468   0.00000   0.00153   0.00000   0.00000
  15        4YZ         0.00000  -0.01611   0.00000   0.00814   0.02838
  16 2   C  1S          0.00000   0.11768   0.00000  -0.03805   0.02124
  17        2S          0.00000   0.02496   0.00000   0.02507   0.27265
  18        2PX        -0.24990   0.00000   0.25361   0.00000   0.00000
  19        2PY         0.00000   0.01376   0.00000   0.19847   0.49125
  20        2PZ         0.00000  -0.09062   0.00000  -0.17300  -0.12328
  21        3S          0.00000  -4.33953   0.00000   1.31672  -0.29823
  22        3PX        -0.65523   0.00000   1.34192   0.00000   0.00000
  23        3PY         0.00000  -1.56170   0.00000   1.73250  -0.82864
  24        3PZ         0.00000  -1.04892   0.00000  -0.94109   0.08183
  25        4XX         0.00000   0.00855   0.00000   0.01333  -0.02409
  26        4YY         0.00000   0.00558   0.00000  -0.00532   0.07197
  27        4ZZ         0.00000  -0.00231   0.00000   0.00367  -0.03012
  28        4XY        -0.01722   0.00000   0.00234   0.00000   0.00000
  29        4XZ         0.01468   0.00000  -0.00153   0.00000   0.00000
  30        4YZ         0.00000  -0.01611   0.00000   0.00814  -0.02838
  31 3   H  1S          0.09301   0.03302   0.04607  -0.07074  -0.17469
  32        2S          0.76891  -1.81347   2.12404  -1.06357   0.29240
  33        3PX        -0.00252   0.00444  -0.00583   0.00034  -0.01269
  34        3PY        -0.00613   0.00153  -0.00380   0.00258   0.00323
  35        3PZ         0.00650   0.00188  -0.00016   0.00334  -0.01032
  36 4   H  1S         -0.09301   0.03302  -0.04607  -0.07074  -0.17469
  37        2S         -0.76891  -1.81347  -2.12404  -1.06357   0.29240
  38        3PX        -0.00252  -0.00444  -0.00583  -0.00034   0.01269
  39        3PY         0.00613   0.00153   0.00380   0.00258   0.00323
  40        3PZ        -0.00650   0.00188   0.00016   0.00334  -0.01032
  41 5   H  1S          0.09301  -0.03302  -0.04607   0.07074  -0.17469
  42        2S          0.76891   1.81347  -2.12404   1.06357   0.29240
  43        3PX        -0.00252  -0.00444   0.00583  -0.00034  -0.01269
  44        3PY         0.00613   0.00153  -0.00380   0.00258  -0.00323
  45        3PZ         0.00650  -0.00188   0.00016  -0.00334  -0.01032
  46 6   H  1S         -0.09301  -0.03302   0.04607   0.07074  -0.17469
  47        2S         -0.76891   1.81347   2.12404   1.06357   0.29240
  48        3PX        -0.00252   0.00444   0.00583   0.00034   0.01269
  49        3PY        -0.00613   0.00153   0.00380   0.00258  -0.00323
  50        3PZ        -0.00650  -0.00188  -0.00016  -0.00334  -0.01032
                          16        17        18        19        20
                        (B1)--V   (A1)--V   (A2)--V   (B2)--V   (B1)--V
     Eigenvalues --     0.63673   0.72287   0.77184   0.80681   0.95530
   1 1   C  1S          0.00000  -0.04005   0.00000  -0.03282   0.00000
   2        2S          0.00000   0.21403   0.00000   0.04395   0.00000
   3        2PX        -0.41652   0.00000  -0.50164   0.00000   0.59984
   4        2PY         0.00000   0.25925   0.00000   0.32482   0.00000
   5        2PZ         0.00000  -0.60518   0.00000  -0.58639   0.00000
   6        3S          0.00000   0.03884   0.00000   1.24013   0.00000
   7        3PX         0.52644   0.00000   1.28740   0.00000  -0.83960
   8        3PY         0.00000  -0.38144   0.00000  -0.84558   0.00000
   9        3PZ         0.00000   0.78623   0.00000   1.23214   0.00000
  10        4XX         0.00000   0.04897   0.00000   0.01009   0.00000
  11        4YY         0.00000   0.01809   0.00000   0.09070   0.00000
  12        4ZZ         0.00000   0.04790   0.00000   0.00972   0.00000
  13        4XY         0.06668   0.00000  -0.00837   0.00000  -0.00481
  14        4XZ        -0.07636   0.00000  -0.04811   0.00000  -0.14534
  15        4YZ         0.00000   0.07429   0.00000  -0.02018   0.00000
  16 2   C  1S          0.00000  -0.04005   0.00000   0.03282   0.00000
  17        2S          0.00000   0.21403   0.00000  -0.04395   0.00000
  18        2PX        -0.41652   0.00000   0.50164   0.00000   0.59984
  19        2PY         0.00000  -0.25925   0.00000   0.32482   0.00000
  20        2PZ         0.00000  -0.60518   0.00000   0.58639   0.00000
  21        3S          0.00000   0.03884   0.00000  -1.24013   0.00000
  22        3PX         0.52644   0.00000  -1.28740   0.00000  -0.83960
  23        3PY         0.00000   0.38144   0.00000  -0.84558   0.00000
  24        3PZ         0.00000   0.78623   0.00000  -1.23214   0.00000
  25        4XX         0.00000   0.04897   0.00000  -0.01009   0.00000
  26        4YY         0.00000   0.01809   0.00000  -0.09070   0.00000
  27        4ZZ         0.00000   0.04790   0.00000  -0.00972   0.00000
  28        4XY        -0.06668   0.00000  -0.00837   0.00000   0.00481
  29        4XZ        -0.07636   0.00000   0.04811   0.00000  -0.14534
  30        4YZ         0.00000  -0.07429   0.00000  -0.02018   0.00000
  31 3   H  1S         -0.33807  -0.06254  -0.30796  -0.20674  -0.39944
  32        2S          0.25381  -0.23603   0.01866  -0.13268   0.89297
  33        3PX         0.00603   0.04135  -0.00014   0.03346  -0.03142
  34        3PY         0.04586   0.02688  -0.02781  -0.00648   0.06401
  35        3PZ         0.01048   0.02594   0.01674   0.01058  -0.06399
  36 4   H  1S          0.33807  -0.06254   0.30796  -0.20674   0.39944
  37        2S         -0.25381  -0.23603  -0.01866  -0.13268  -0.89297
  38        3PX         0.00603  -0.04135  -0.00014  -0.03346  -0.03142
  39        3PY        -0.04586   0.02688   0.02781  -0.00648  -0.06401
  40        3PZ        -0.01048   0.02594  -0.01674   0.01058   0.06399
  41 5   H  1S         -0.33807  -0.06254   0.30796   0.20674  -0.39944
  42        2S          0.25381  -0.23603  -0.01866   0.13268   0.89297
  43        3PX         0.00603   0.04135   0.00014  -0.03346  -0.03142
  44        3PY        -0.04586  -0.02688  -0.02781  -0.00648  -0.06401
  45        3PZ         0.01048   0.02594  -0.01674  -0.01058  -0.06399
  46 6   H  1S          0.33807  -0.06254  -0.30796   0.20674   0.39944
  47        2S         -0.25381  -0.23603   0.01866   0.13268  -0.89297
  48        3PX         0.00603  -0.04135   0.00014   0.03346  -0.03142
  49        3PY         0.04586  -0.02688   0.02781  -0.00648   0.06401
  50        3PZ        -0.01048   0.02594   0.01674  -0.01058   0.06399
                          21        22        23        24        25
                        (A1)--V   (B2)--V   (A2)--V   (A1)--V   (B2)--V
     Eigenvalues --     1.02618   1.07011   1.18451   1.36704   1.39975
   1 1   C  1S          0.00846  -0.03104   0.00000  -0.05335   0.01837
   2        2S         -0.92545   0.15561   0.00000  -0.57949  -1.33624
   3        2PX         0.00000   0.00000   0.56922   0.00000   0.00000
   4        2PY        -0.22593  -0.74159   0.00000   0.00528   0.19369
   5        2PZ        -0.37137  -0.43037   0.00000   0.14077  -0.25850
   6        3S          1.80112  -0.30548   0.00000   1.03188   4.60565
   7        3PX         0.00000   0.00000  -1.22870   0.00000   0.00000
   8        3PY         0.19839   1.27386   0.00000  -0.32882  -1.19512
   9        3PZ         0.71023   1.17271   0.00000   0.44479   0.92633
  10        4XX         0.01442   0.07455   0.00000   0.17516  -0.01967
  11        4YY        -0.09396  -0.17562   0.00000  -0.09302   0.03262
  12        4ZZ         0.00682   0.07108   0.00000  -0.22681  -0.01341
  13        4XY         0.00000   0.00000   0.05243   0.00000   0.00000
  14        4XZ         0.00000   0.00000  -0.18534   0.00000   0.00000
  15        4YZ        -0.01196  -0.02621   0.00000   0.31515  -0.03971
  16 2   C  1S          0.00846   0.03104   0.00000  -0.05335  -0.01837
  17        2S         -0.92545  -0.15561   0.00000  -0.57949   1.33624
  18        2PX         0.00000   0.00000  -0.56922   0.00000   0.00000
  19        2PY         0.22593  -0.74159   0.00000  -0.00528   0.19369
  20        2PZ        -0.37137   0.43037   0.00000   0.14077   0.25850
  21        3S          1.80112   0.30548   0.00000   1.03188  -4.60565
  22        3PX         0.00000   0.00000   1.22870   0.00000   0.00000
  23        3PY        -0.19839   1.27386   0.00000   0.32882  -1.19512
  24        3PZ         0.71023  -1.17271   0.00000   0.44479  -0.92633
  25        4XX         0.01442  -0.07455   0.00000   0.17516   0.01967
  26        4YY        -0.09396   0.17562   0.00000  -0.09302  -0.03262
  27        4ZZ         0.00682  -0.07108   0.00000  -0.22681   0.01341
  28        4XY         0.00000   0.00000   0.05243   0.00000   0.00000
  29        4XZ         0.00000   0.00000   0.18534   0.00000   0.00000
  30        4YZ         0.01196  -0.02621   0.00000  -0.31515  -0.03971
  31 3   H  1S          0.30156   0.12267  -0.49660  -0.23187   0.36531
  32        2S         -0.81538  -1.08939   1.71896  -0.27768  -1.48846
  33        3PX         0.07412   0.02679  -0.04134   0.11395   0.08280
  34        3PY        -0.05402  -0.01503  -0.04075   0.16397   0.03894
  35        3PZ         0.04586   0.01163  -0.07239  -0.08427   0.07119
  36 4   H  1S          0.30156   0.12267   0.49660  -0.23187   0.36531
  37        2S         -0.81538  -1.08939  -1.71896  -0.27768  -1.48846
  38        3PX        -0.07412  -0.02679  -0.04134  -0.11395  -0.08280
  39        3PY        -0.05402  -0.01503   0.04075   0.16397   0.03894
  40        3PZ         0.04586   0.01163   0.07239  -0.08427   0.07119
  41 5   H  1S          0.30156  -0.12267   0.49660  -0.23187  -0.36531
  42        2S         -0.81538   1.08939  -1.71896  -0.27768   1.48846
  43        3PX         0.07412  -0.02679   0.04134   0.11395  -0.08280
  44        3PY         0.05402  -0.01503  -0.04075  -0.16397   0.03894
  45        3PZ         0.04586  -0.01163   0.07239  -0.08427  -0.07119
  46 6   H  1S          0.30156  -0.12267  -0.49660  -0.23187  -0.36531
  47        2S         -0.81538   1.08939   1.71896  -0.27768   1.48846
  48        3PX        -0.07412   0.02679   0.04134  -0.11395   0.08280
  49        3PY         0.05402  -0.01503   0.04075  -0.16397   0.03894
  50        3PZ         0.04586  -0.01163  -0.07239  -0.08427  -0.07119
                          26        27        28        29        30
                        (A1)--V   (B1)--V   (B2)--V   (A1)--V   (B2)--V
     Eigenvalues --     1.40342   1.51093   1.69190   1.75449   1.80956
   1 1   C  1S         -0.04162   0.00000  -0.13913  -0.09516  -0.03869
   2        2S         -0.51839   0.00000  -1.26122  -0.94924  -0.37644
   3        2PX         0.00000   0.11274   0.00000   0.00000   0.00000
   4        2PY         0.01587   0.00000  -0.36178   0.22303  -0.09527
   5        2PZ        -0.01087   0.00000   0.10565  -0.14584  -0.05485
   6        3S          0.91699   0.00000   7.97529   1.67494   2.29579
   7        3PX         0.00000   0.02985   0.00000   0.00000   0.00000
   8        3PY        -0.25083   0.00000  -2.77679  -0.53294  -0.78364
   9        3PZ         0.33869   0.00000   1.29908   0.83753   0.34662
  10        4XX        -0.30178   0.00000   0.03316   0.06810  -0.42903
  11        4YY        -0.07334   0.00000  -0.01918  -0.00980   0.00124
  12        4ZZ         0.26247   0.00000  -0.21393  -0.21523   0.37528
  13        4XY         0.00000   0.45919   0.00000   0.00000   0.00000
  14        4XZ         0.00000   0.10910   0.00000   0.00000   0.00000
  15        4YZ         0.17907   0.00000   0.13582  -0.24198   0.01892
  16 2   C  1S         -0.04162   0.00000   0.13913  -0.09516   0.03869
  17        2S         -0.51839   0.00000   1.26122  -0.94924   0.37644
  18        2PX         0.00000   0.11274   0.00000   0.00000   0.00000
  19        2PY        -0.01587   0.00000  -0.36178  -0.22303  -0.09527
  20        2PZ        -0.01087   0.00000  -0.10565  -0.14584   0.05485
  21        3S          0.91699   0.00000  -7.97529   1.67494  -2.29579
  22        3PX         0.00000   0.02985   0.00000   0.00000   0.00000
  23        3PY         0.25083   0.00000  -2.77679   0.53294  -0.78364
  24        3PZ         0.33869   0.00000  -1.29908   0.83753  -0.34662
  25        4XX        -0.30178   0.00000  -0.03316   0.06810   0.42903
  26        4YY        -0.07334   0.00000   0.01918  -0.00980  -0.00124
  27        4ZZ         0.26247   0.00000   0.21393  -0.21523  -0.37528
  28        4XY         0.00000  -0.45919   0.00000   0.00000   0.00000
  29        4XZ         0.00000   0.10910   0.00000   0.00000   0.00000
  30        4YZ        -0.17907   0.00000   0.13582   0.24198   0.01892
  31 3   H  1S         -0.17807   0.12571  -0.59210  -0.59868  -0.15438
  32        2S         -0.26249  -0.14002  -1.11456  -0.38910  -0.34939
  33        3PX        -0.18545  -0.00758   0.01030  -0.08159  -0.21360
  34        3PY         0.09537   0.19986  -0.00702  -0.10049  -0.00764
  35        3PZ         0.15632   0.03422  -0.05855  -0.01028   0.16650
  36 4   H  1S         -0.17807  -0.12571  -0.59210  -0.59868  -0.15438
  37        2S         -0.26249   0.14002  -1.11456  -0.38910  -0.34939
  38        3PX         0.18545  -0.00758  -0.01030   0.08159   0.21360
  39        3PY         0.09537  -0.19986  -0.00702  -0.10049  -0.00764
  40        3PZ         0.15632  -0.03422  -0.05855  -0.01028   0.16650
  41 5   H  1S         -0.17807   0.12571   0.59210  -0.59868   0.15438
  42        2S         -0.26249  -0.14002   1.11456  -0.38910   0.34939
  43        3PX        -0.18545  -0.00758  -0.01030  -0.08159   0.21360
  44        3PY        -0.09537  -0.19986  -0.00702   0.10049  -0.00764
  45        3PZ         0.15632   0.03422   0.05855  -0.01028  -0.16650
  46 6   H  1S         -0.17807  -0.12571   0.59210  -0.59868   0.15438
  47        2S         -0.26249   0.14002   1.11456  -0.38910   0.34939
  48        3PX         0.18545  -0.00758   0.01030   0.08159  -0.21360
  49        3PY        -0.09537   0.19986  -0.00702   0.10049  -0.00764
  50        3PZ         0.15632  -0.03422   0.05855  -0.01028  -0.16650
                          31        32        33        34        35
                        (B1)--V   (A1)--V   (B1)--V   (A2)--V   (B1)--V
     Eigenvalues --     2.12997   2.24875   2.42172   2.46665   2.54170
   1 1   C  1S          0.00000  -0.02177   0.00000   0.00000   0.00000
   2        2S          0.00000  -0.19459   0.00000   0.00000   0.00000
   3        2PX        -0.17212   0.00000   0.13386  -0.10747   0.03115
   4        2PY         0.00000   0.25137   0.00000   0.00000   0.00000
   5        2PZ         0.00000   0.18766   0.00000   0.00000   0.00000
   6        3S          0.00000   0.30247   0.00000   0.00000   0.00000
   7        3PX         0.02846   0.00000  -0.10591  -0.01386  -0.12594
   8        3PY         0.00000  -0.19228   0.00000   0.00000   0.00000
   9        3PZ         0.00000   0.02154   0.00000   0.00000   0.00000
  10        4XX         0.00000  -0.31582   0.00000   0.00000   0.00000
  11        4YY         0.00000   0.46570   0.00000   0.00000   0.00000
  12        4ZZ         0.00000  -0.19273   0.00000   0.00000   0.00000
  13        4XY        -0.11701   0.00000   0.41235   0.39347  -0.11948
  14        4XZ         0.42041   0.00000   0.00745   0.54086  -0.28581
  15        4YZ         0.00000   0.27919   0.00000   0.00000   0.00000
  16 2   C  1S          0.00000  -0.02177   0.00000   0.00000   0.00000
  17        2S          0.00000  -0.19459   0.00000   0.00000   0.00000
  18        2PX        -0.17212   0.00000   0.13386   0.10747   0.03115
  19        2PY         0.00000  -0.25137   0.00000   0.00000   0.00000
  20        2PZ         0.00000   0.18766   0.00000   0.00000   0.00000
  21        3S          0.00000   0.30247   0.00000   0.00000   0.00000
  22        3PX         0.02846   0.00000  -0.10591   0.01386  -0.12594
  23        3PY         0.00000   0.19228   0.00000   0.00000   0.00000
  24        3PZ         0.00000   0.02154   0.00000   0.00000   0.00000
  25        4XX         0.00000  -0.31582   0.00000   0.00000   0.00000
  26        4YY         0.00000   0.46570   0.00000   0.00000   0.00000
  27        4ZZ         0.00000  -0.19273   0.00000   0.00000   0.00000
  28        4XY         0.11701   0.00000  -0.41235   0.39347   0.11948
  29        4XZ         0.42041   0.00000   0.00745  -0.54086  -0.28581
  30        4YZ         0.00000  -0.27919   0.00000   0.00000   0.00000
  31 3   H  1S         -0.19394   0.01127  -0.09100  -0.28242   0.28353
  32        2S          0.12608  -0.11678   0.05247   0.15103  -0.21326
  33        3PX         0.08359   0.10409   0.17467  -0.07115   0.41115
  34        3PY         0.08480  -0.20323  -0.35875   0.10091   0.16733
  35        3PZ        -0.30686   0.07395  -0.14745  -0.15661  -0.09915
  36 4   H  1S          0.19394   0.01127   0.09100   0.28242  -0.28353
  37        2S         -0.12608  -0.11678  -0.05247  -0.15103   0.21326
  38        3PX         0.08359  -0.10409   0.17467  -0.07115   0.41115
  39        3PY        -0.08480  -0.20323   0.35875  -0.10091  -0.16733
  40        3PZ         0.30686   0.07395   0.14745   0.15661   0.09915
  41 5   H  1S         -0.19394   0.01127  -0.09100   0.28242   0.28353
  42        2S          0.12608  -0.11678   0.05247  -0.15103  -0.21326
  43        3PX         0.08359   0.10409   0.17467   0.07115   0.41115
  44        3PY        -0.08480   0.20323   0.35875   0.10091  -0.16733
  45        3PZ        -0.30686   0.07395  -0.14745   0.15661  -0.09915
  46 6   H  1S          0.19394   0.01127   0.09100  -0.28242  -0.28353
  47        2S         -0.12608  -0.11678  -0.05247   0.15103   0.21326
  48        3PX         0.08359  -0.10409   0.17467   0.07115   0.41115
  49        3PY         0.08480   0.20323  -0.35875  -0.10091   0.16733
  50        3PZ         0.30686   0.07395   0.14745  -0.15661   0.09915
                          36        37        38        39        40
                        (A2)--V   (B2)--V   (A1)--V   (A1)--V   (A2)--V
     Eigenvalues --     2.61288   2.68815   2.71185   2.83161   2.94987
   1 1   C  1S          0.00000  -0.04413   0.03993  -0.04961   0.00000
   2        2S          0.00000  -0.40212   0.19357  -0.60399   0.00000
   3        2PX         0.01896   0.00000   0.00000   0.00000  -0.05359
   4        2PY         0.00000  -0.14274  -0.08645   0.12790   0.00000
   5        2PZ         0.00000   0.07217  -0.00605  -0.11133   0.00000
   6        3S          0.00000   2.63330  -0.41990   0.88188   0.00000
   7        3PX        -0.18543   0.00000   0.00000   0.00000  -0.34292
   8        3PY         0.00000  -0.93079   0.33903  -0.40032   0.00000
   9        3PZ         0.00000   0.70014  -0.06175   0.52136   0.00000
  10        4XX         0.00000   0.14558   0.01155  -0.59498   0.00000
  11        4YY         0.00000   0.17274  -0.28609   0.16693   0.00000
  12        4ZZ         0.00000  -0.28784   0.42047   0.34799   0.00000
  13        4XY         0.57909   0.00000   0.00000   0.00000   0.43371
  14        4XZ        -0.18894   0.00000   0.00000   0.00000  -0.16237
  15        4YZ         0.00000  -0.74407   0.32601  -0.22536   0.00000
  16 2   C  1S          0.00000   0.04413   0.03993  -0.04961   0.00000
  17        2S          0.00000   0.40212   0.19357  -0.60399   0.00000
  18        2PX        -0.01896   0.00000   0.00000   0.00000   0.05359
  19        2PY         0.00000  -0.14274   0.08645  -0.12790   0.00000
  20        2PZ         0.00000  -0.07217  -0.00605  -0.11133   0.00000
  21        3S          0.00000  -2.63330  -0.41990   0.88188   0.00000
  22        3PX         0.18543   0.00000   0.00000   0.00000   0.34292
  23        3PY         0.00000  -0.93079  -0.33903   0.40032   0.00000
  24        3PZ         0.00000  -0.70014  -0.06175   0.52136   0.00000
  25        4XX         0.00000  -0.14558   0.01155  -0.59498   0.00000
  26        4YY         0.00000  -0.17274  -0.28609   0.16693   0.00000
  27        4ZZ         0.00000   0.28784   0.42047   0.34799   0.00000
  28        4XY         0.57909   0.00000   0.00000   0.00000   0.43371
  29        4XZ         0.18894   0.00000   0.00000   0.00000   0.16237
  30        4YZ         0.00000  -0.74407  -0.32601   0.22536   0.00000
  31 3   H  1S          0.10280  -0.14135  -0.12260  -0.19105   0.12812
  32        2S         -0.13179  -0.38955   0.21566  -0.25330  -0.13732
  33        3PX        -0.15560  -0.13720   0.00335   0.26248   0.44869
  34        3PY         0.13319  -0.17204  -0.33622   0.18184   0.05532
  35        3PZ         0.28946   0.08562  -0.25894  -0.29866  -0.18881
  36 4   H  1S         -0.10280  -0.14135  -0.12260  -0.19105  -0.12812
  37        2S          0.13179  -0.38955   0.21566  -0.25330   0.13732
  38        3PX        -0.15560   0.13720  -0.00335  -0.26248   0.44869
  39        3PY        -0.13319  -0.17204  -0.33622   0.18184  -0.05532
  40        3PZ        -0.28946   0.08562  -0.25894  -0.29866   0.18881
  41 5   H  1S         -0.10280   0.14135  -0.12260  -0.19105  -0.12812
  42        2S          0.13179   0.38955   0.21566  -0.25330   0.13732
  43        3PX         0.15560   0.13720   0.00335   0.26248  -0.44869
  44        3PY         0.13319  -0.17204   0.33622  -0.18184   0.05532
  45        3PZ        -0.28946  -0.08562  -0.25894  -0.29866   0.18881
  46 6   H  1S          0.10280   0.14135  -0.12260  -0.19105   0.12812
  47        2S         -0.13179   0.38955   0.21566  -0.25330  -0.13732
  48        3PX         0.15560  -0.13720  -0.00335  -0.26248  -0.44869
  49        3PY        -0.13319  -0.17204   0.33622  -0.18184  -0.05532
  50        3PZ         0.28946  -0.08562  -0.25894  -0.29866  -0.18881
                          41        42        43        44        45
                        (B2)--V   (B2)--V   (A1)--V   (B1)--V   (A2)--V
     Eigenvalues --     3.02889   3.15134   3.45951   3.66378   3.68646
   1 1   C  1S         -0.05594  -0.01272  -0.08378   0.00000   0.00000
   2        2S          0.39739  -0.48796   0.39871   0.00000   0.00000
   3        2PX         0.00000   0.00000   0.00000   0.51054  -0.01754
   4        2PY        -0.75777   0.07815  -0.13736   0.00000   0.00000
   5        2PZ         0.19350   0.01680   0.53224   0.00000   0.00000
   6        3S          1.70939   1.62790   0.77180   0.00000   0.00000
   7        3PX         0.00000   0.00000   0.00000   0.30482   0.09866
   8        3PY        -0.81429  -0.52643  -0.03951   0.00000   0.00000
   9        3PZ         0.08086   0.62966   0.40376   0.00000   0.00000
  10        4XX        -0.57340  -0.40354   0.07895   0.00000   0.00000
  11        4YY         0.95075  -0.12635  -0.51317   0.00000   0.00000
  12        4ZZ        -0.21354   0.54186   0.38853   0.00000   0.00000
  13        4XY         0.00000   0.00000   0.00000  -0.11052  -0.40323
  14        4XZ         0.00000   0.00000   0.00000   0.87071  -0.20282
  15        4YZ        -0.01213  -0.40168  -0.11917   0.00000   0.00000
  16 2   C  1S          0.05594   0.01272  -0.08378   0.00000   0.00000
  17        2S         -0.39739   0.48796   0.39871   0.00000   0.00000
  18        2PX         0.00000   0.00000   0.00000   0.51054   0.01754
  19        2PY        -0.75777   0.07815   0.13736   0.00000   0.00000
  20        2PZ        -0.19350  -0.01680   0.53224   0.00000   0.00000
  21        3S         -1.70939  -1.62790   0.77180   0.00000   0.00000
  22        3PX         0.00000   0.00000   0.00000   0.30482  -0.09866
  23        3PY        -0.81429  -0.52643   0.03951   0.00000   0.00000
  24        3PZ        -0.08086  -0.62966   0.40376   0.00000   0.00000
  25        4XX         0.57340   0.40354   0.07895   0.00000   0.00000
  26        4YY        -0.95075   0.12635  -0.51317   0.00000   0.00000
  27        4ZZ         0.21354  -0.54186   0.38853   0.00000   0.00000
  28        4XY         0.00000   0.00000   0.00000   0.11052  -0.40323
  29        4XZ         0.00000   0.00000   0.00000   0.87071   0.20282
  30        4YZ        -0.01213  -0.40168   0.11917   0.00000   0.00000
  31 3   H  1S         -0.01793  -0.16233  -0.48159  -0.45560  -0.08964
  32        2S         -0.16204  -0.27091  -0.32758  -0.28971  -0.32016
  33        3PX         0.25638   0.22435   0.50578   0.40606  -0.01456
  34        3PY        -0.04192   0.02310  -0.07475  -0.06694   0.68178
  35        3PZ         0.06495  -0.40537   0.41246   0.55436  -0.07576
  36 4   H  1S         -0.01793  -0.16233  -0.48159   0.45560   0.08964
  37        2S         -0.16204  -0.27091  -0.32758   0.28971   0.32016
  38        3PX        -0.25638  -0.22435  -0.50578   0.40606  -0.01456
  39        3PY        -0.04192   0.02310  -0.07475   0.06694  -0.68178
  40        3PZ         0.06495  -0.40537   0.41246  -0.55436   0.07576
  41 5   H  1S          0.01793   0.16233  -0.48159  -0.45560   0.08964
  42        2S          0.16204   0.27091  -0.32758  -0.28971   0.32016
  43        3PX        -0.25638  -0.22435   0.50578   0.40606   0.01456
  44        3PY        -0.04192   0.02310   0.07475   0.06694   0.68178
  45        3PZ        -0.06495   0.40537   0.41246   0.55436   0.07576
  46 6   H  1S          0.01793   0.16233  -0.48159   0.45560  -0.08964
  47        2S          0.16204   0.27091  -0.32758   0.28971  -0.32016
  48        3PX         0.25638   0.22435  -0.50578   0.40606   0.01456
  49        3PY        -0.04192   0.02310   0.07475  -0.06694  -0.68178
  50        3PZ        -0.06495   0.40537   0.41246  -0.55436  -0.07576
                          46        47        48        49        50
                        (B2)--V   (B2)--V   (A2)--V   (A1)--V   (B2)--V
     Eigenvalues --     3.72819   3.80585   3.89759   4.64541   4.91002
   1 1   C  1S         -0.03558  -0.05067   0.00000  -0.34055  -0.37390
   2        2S          0.60228  -0.03403   0.00000   2.08917   1.72711
   3        2PX         0.00000   0.00000   0.63018   0.00000   0.00000
   4        2PY        -0.07704   0.34190   0.00000   0.00824   0.39362
   5        2PZ         0.39215   0.49062   0.00000  -0.25098  -0.29255
   6        3S         -0.37243   1.13820   0.00000   0.99334   3.91026
   7        3PX         0.00000   0.00000   0.49793   0.00000   0.00000
   8        3PY         0.30742  -0.05884   0.00000  -0.13055  -1.11702
   9        3PZ         0.08263   0.59501   0.00000   0.24903   0.57305
  10        4XX         0.04859   0.23195   0.00000  -1.42810  -1.45678
  11        4YY        -0.39814  -0.77691   0.00000  -1.17339  -1.60629
  12        4ZZ         0.04248   0.51510   0.00000  -1.44610  -1.46687
  13        4XY         0.00000   0.00000  -0.30833   0.00000   0.00000
  14        4XZ         0.00000   0.00000   0.85131   0.00000   0.00000
  15        4YZ        -0.47248  -0.01348   0.00000   0.02261   0.06437
  16 2   C  1S          0.03558   0.05067   0.00000  -0.34055   0.37390
  17        2S         -0.60228   0.03403   0.00000   2.08917  -1.72711
  18        2PX         0.00000   0.00000  -0.63018   0.00000   0.00000
  19        2PY        -0.07704   0.34190   0.00000  -0.00824   0.39362
  20        2PZ        -0.39215  -0.49062   0.00000  -0.25098   0.29255
  21        3S          0.37243  -1.13820   0.00000   0.99334  -3.91026
  22        3PX         0.00000   0.00000  -0.49793   0.00000   0.00000
  23        3PY         0.30742  -0.05884   0.00000   0.13055  -1.11702
  24        3PZ        -0.08263  -0.59501   0.00000   0.24903  -0.57305
  25        4XX        -0.04859  -0.23195   0.00000  -1.42810   1.45678
  26        4YY         0.39814   0.77691   0.00000  -1.17339   1.60629
  27        4ZZ        -0.04248  -0.51510   0.00000  -1.44610   1.46687
  28        4XY         0.00000   0.00000  -0.30833   0.00000   0.00000
  29        4XZ         0.00000   0.00000  -0.85131   0.00000   0.00000
  30        4YZ        -0.47248  -0.01348   0.00000  -0.02261   0.06437
  31 3   H  1S         -0.32160  -0.32267  -0.53072   0.14279   0.20548
  32        2S         -0.26493  -0.49317  -0.55240  -0.25232  -0.71556
  33        3PX         0.23286   0.44068   0.43142  -0.14739  -0.15946
  34        3PY         0.55699  -0.42262   0.04698   0.02712  -0.08987
  35        3PZ         0.29242   0.33995   0.57655  -0.16444  -0.18628
  36 4   H  1S         -0.32160  -0.32267   0.53072   0.14279   0.20548
  37        2S         -0.26493  -0.49317   0.55240  -0.25232  -0.71556
  38        3PX        -0.23286  -0.44068   0.43142   0.14739   0.15946
  39        3PY         0.55699  -0.42262  -0.04698   0.02712  -0.08987
  40        3PZ         0.29242   0.33995  -0.57655  -0.16444  -0.18628
  41 5   H  1S          0.32160   0.32267   0.53072   0.14279  -0.20548
  42        2S          0.26493   0.49317   0.55240  -0.25232   0.71556
  43        3PX        -0.23286  -0.44068  -0.43142  -0.14739   0.15946
  44        3PY         0.55699  -0.42262   0.04698  -0.02712  -0.08987
  45        3PZ        -0.29242  -0.33995  -0.57655  -0.16444   0.18628
  46 6   H  1S          0.32160   0.32267  -0.53072   0.14279  -0.20548
  47        2S          0.26493   0.49317  -0.55240  -0.25232   0.71556
  48        3PX         0.23286   0.44068  -0.43142   0.14739  -0.15946
  49        3PY         0.55699  -0.42262  -0.04698  -0.02712  -0.08987
  50        3PZ        -0.29242  -0.33995   0.57655  -0.16444   0.18628
     Density Matrix:
                           1         2         3         4         5
   1 1   C  1S          2.06716
   2        2S         -0.10247   0.30555
   3        2PX         0.00000   0.00000   0.42613
   4        2PY        -0.00769  -0.00578   0.00000   0.46281
   5        2PZ        -0.00226  -0.00073  -0.00000   0.03301   0.20704
   6        3S         -0.22144   0.35311  -0.00000   0.16632  -0.03515
   7        3PX         0.00000  -0.00000   0.22465   0.00000   0.00000
   8        3PY        -0.00438   0.01817   0.00000   0.21573  -0.02735
   9        3PZ         0.00699  -0.02718   0.00000  -0.05100   0.11874
  10        4XX        -0.00318  -0.00127  -0.00000   0.01733   0.00418
  11        4YY        -0.00076  -0.00233   0.00000  -0.04057  -0.01151
  12        4ZZ        -0.00381  -0.00154  -0.00000   0.01430   0.01139
  13        4XY        -0.00000   0.00000  -0.00676   0.00000   0.00000
  14        4XZ         0.00000  -0.00000   0.03754   0.00000   0.00000
  15        4YZ        -0.00327   0.00650   0.00000   0.01225  -0.01992
  16 2   C  1S          0.01389  -0.02757  -0.00000   0.06010   0.05439
  17        2S         -0.02757   0.04802   0.00000  -0.12921  -0.11348
  18        2PX         0.00000  -0.00000  -0.09229   0.00000  -0.00000
  19        2PY        -0.06010   0.12921   0.00000  -0.40315   0.02141
  20        2PZ         0.05439  -0.11348   0.00000  -0.02141   0.15740
  21        3S          0.02836  -0.02688   0.00000  -0.01799  -0.20315
  22        3PX        -0.00000   0.00000  -0.12054   0.00000  -0.00000
  23        3PY         0.01467  -0.00921   0.00000  -0.21164   0.03112
  24        3PZ         0.03700  -0.07092   0.00000  -0.07224   0.09938
  25        4XX         0.00404  -0.00938  -0.00000   0.01336   0.00057
  26        4YY        -0.01155   0.02124   0.00000  -0.02921  -0.00114
  27        4ZZ         0.00448  -0.01029  -0.00000   0.01002   0.00749
  28        4XY         0.00000  -0.00000   0.01751   0.00000   0.00000
  29        4XZ        -0.00000   0.00000  -0.00483   0.00000  -0.00000
  30        4YZ         0.00223  -0.00488   0.00000  -0.01146   0.02064
  31 3   H  1S         -0.05516   0.09993   0.23644   0.04647   0.11032
  32        2S         -0.02024   0.04783   0.31571   0.11293   0.06134
  33        3PX         0.00420  -0.00697  -0.00166  -0.00004  -0.00868
  34        3PY        -0.00138   0.00310  -0.00112   0.01419  -0.00609
  35        3PZ         0.00485  -0.00871  -0.01101   0.00066   0.00158
  36 4   H  1S         -0.05516   0.09993  -0.23644   0.04647   0.11032
  37        2S         -0.02024   0.04783  -0.31571   0.11293   0.06134
  38        3PX        -0.00420   0.00697  -0.00166   0.00004   0.00868
  39        3PY        -0.00138   0.00310   0.00112   0.01419  -0.00609
  40        3PZ         0.00485  -0.00871   0.01101   0.00066   0.00158
  41 5   H  1S          0.01810  -0.04137  -0.02334  -0.02175   0.04809
  42        2S          0.02504  -0.05863  -0.16896   0.06168   0.01456
  43        3PX        -0.00094   0.00215   0.00035   0.00437  -0.00466
  44        3PY        -0.00129   0.00292   0.01222  -0.01129   0.00873
  45        3PZ         0.00105  -0.00197   0.00133   0.00391   0.00455
  46 6   H  1S          0.01810  -0.04137   0.02334  -0.02175   0.04809
  47        2S          0.02504  -0.05863   0.16896   0.06168   0.01456
  48        3PX         0.00094  -0.00215   0.00035  -0.00437   0.00466
  49        3PY        -0.00129   0.00292  -0.01222  -0.01129   0.00873
  50        3PZ         0.00105  -0.00197  -0.00133   0.00391   0.00455
                           6         7         8         9        10
   6        3S          0.50542
   7        3PX        -0.00000   0.13116
   8        3PY         0.09838   0.00000   0.12057
   9        3PZ        -0.07309   0.00000  -0.05524   0.08297
  10        4XX         0.00532  -0.00000   0.00676   0.00021   0.00074
  11        4YY        -0.01751   0.00000  -0.01602  -0.00096  -0.00171
  12        4ZZ         0.00162  -0.00000   0.00422   0.00482   0.00071
  13        4XY         0.00000  -0.00020   0.00000   0.00000   0.00000
  14        4XZ        -0.00000   0.01921   0.00000   0.00000   0.00000
  15        4YZ         0.01786   0.00000   0.00979  -0.01408   0.00018
  16 2   C  1S          0.02836   0.00000  -0.01467   0.03700   0.00404
  17        2S         -0.02688  -0.00000   0.00921  -0.07092  -0.00938
  18        2PX        -0.00000  -0.12054   0.00000  -0.00000   0.00000
  19        2PY         0.01799   0.00000  -0.21164   0.07224  -0.01336
  20        2PZ        -0.20315   0.00000  -0.03112   0.09938   0.00057
  21        3S         -0.06480  -0.00000   0.08605  -0.13882  -0.00699
  22        3PX         0.00000  -0.09869   0.00000  -0.00000   0.00000
  23        3PY        -0.08605   0.00000  -0.12018   0.05665  -0.00651
  24        3PZ        -0.13882   0.00000  -0.05665   0.07539  -0.00121
  25        4XX        -0.00699  -0.00000   0.00651  -0.00121   0.00047
  26        4YY         0.01754   0.00000  -0.01523   0.00308  -0.00096
  27        4ZZ        -0.01168  -0.00000   0.00396   0.00329   0.00042
  28        4XY        -0.00000   0.00736   0.00000  -0.00000   0.00000
  29        4XZ         0.00000  -0.00901   0.00000  -0.00000   0.00000
  30        4YZ        -0.01545   0.00000  -0.00973   0.01436  -0.00013
  31 3   H  1S          0.10706   0.11971   0.00842   0.04881   0.00281
  32        2S          0.08784   0.18424   0.04329   0.01561   0.00493
  33        3PX        -0.00589  -0.00087   0.00106  -0.00445  -0.00009
  34        3PY         0.01141   0.00161   0.00766  -0.00583   0.00046
  35        3PZ        -0.01042  -0.00562  -0.00053   0.00160   0.00007
  36 4   H  1S          0.10706  -0.11971   0.00842   0.04881   0.00281
  37        2S          0.08784  -0.18424   0.04329   0.01561   0.00493
  38        3PX         0.00589  -0.00087  -0.00106   0.00445   0.00009
  39        3PY         0.01141  -0.00161   0.00766  -0.00583   0.00046
  40        3PZ        -0.01042   0.00562  -0.00053   0.00160   0.00007
  41 5   H  1S         -0.10362  -0.05326   0.00371   0.02453  -0.00171
  42        2S         -0.07023  -0.13848   0.03968  -0.00259   0.00154
  43        3PX         0.00774   0.00046   0.00136  -0.00288   0.00020
  44        3PY        -0.00246   0.00578  -0.00746   0.00686  -0.00027
  45        3PZ        -0.00035   0.00260  -0.00031   0.00276   0.00029
  46 6   H  1S         -0.10362   0.05326   0.00371   0.02453  -0.00171
  47        2S         -0.07023   0.13848   0.03968  -0.00259   0.00154
  48        3PX        -0.00774   0.00046  -0.00136   0.00288  -0.00020
  49        3PY        -0.00246  -0.00578  -0.00746   0.00686  -0.00027
  50        3PZ        -0.00035  -0.00260  -0.00031   0.00276   0.00029
                          11        12        13        14        15
  11        4YY         0.00412
  12        4ZZ        -0.00170   0.00098
  13        4XY        -0.00000   0.00000   0.00099
  14        4XZ        -0.00000   0.00000  -0.00075   0.00333
  15        4YZ        -0.00035  -0.00069  -0.00000   0.00000   0.00263
  16 2   C  1S         -0.01155   0.00448   0.00000   0.00000  -0.00223
  17        2S          0.02124  -0.01029  -0.00000  -0.00000   0.00488
  18        2PX        -0.00000   0.00000  -0.01751  -0.00483   0.00000
  19        2PY         0.02921  -0.01002  -0.00000   0.00000  -0.01146
  20        2PZ        -0.00114   0.00749   0.00000   0.00000  -0.02064
  21        3S          0.01754  -0.01168  -0.00000  -0.00000   0.01545
  22        3PX        -0.00000   0.00000  -0.00736  -0.00901   0.00000
  23        3PY         0.01523  -0.00396  -0.00000   0.00000  -0.00973
  24        3PZ         0.00308   0.00329  -0.00000   0.00000  -0.01436
  25        4XX        -0.00096   0.00042   0.00000  -0.00000   0.00013
  26        4YY         0.00196  -0.00088  -0.00000   0.00000  -0.00021
  27        4ZZ        -0.00088   0.00067   0.00000   0.00000  -0.00075
  28        4XY        -0.00000   0.00000  -0.00077   0.00163   0.00000
  29        4XZ        -0.00000  -0.00000  -0.00163  -0.00013   0.00000
  30        4YZ         0.00021   0.00075  -0.00000   0.00000  -0.00262
  31 3   H  1S         -0.00918   0.00641  -0.00505   0.02105  -0.00762
  32        2S         -0.01281   0.00601  -0.00031   0.02699  -0.00124
  33        3PX         0.00040  -0.00041   0.00003  -0.00015   0.00075
  34        3PY        -0.00106   0.00008   0.00060  -0.00020   0.00122
  35        3PZ        -0.00003   0.00013   0.00022  -0.00098  -0.00033
  36 4   H  1S         -0.00918   0.00641   0.00505  -0.02105  -0.00762
  37        2S         -0.01281   0.00601   0.00031  -0.02699  -0.00124
  38        3PX        -0.00040   0.00041   0.00003  -0.00015  -0.00075
  39        3PY        -0.00106   0.00008  -0.00060   0.00020   0.00122
  40        3PZ        -0.00003   0.00013  -0.00022   0.00098  -0.00033
  41 5   H  1S          0.00381   0.00152  -0.01044  -0.00018  -0.00852
  42        2S         -0.00304   0.00235  -0.01036  -0.01262  -0.00191
  43        3PX        -0.00044  -0.00009   0.00007   0.00002   0.00081
  44        3PY         0.00051   0.00013  -0.00037   0.00111  -0.00118
  45        3PZ        -0.00065   0.00037   0.00048   0.00003  -0.00029
  46 6   H  1S          0.00381   0.00152   0.01044   0.00018  -0.00852
  47        2S         -0.00304   0.00235   0.01036   0.01262  -0.00191
  48        3PX         0.00044   0.00009   0.00007   0.00002  -0.00081
  49        3PY         0.00051   0.00013   0.00037  -0.00111  -0.00118
  50        3PZ        -0.00065   0.00037  -0.00048  -0.00003  -0.00029
                          16        17        18        19        20
  16 2   C  1S          2.06716
  17        2S         -0.10247   0.30555
  18        2PX        -0.00000  -0.00000   0.42613
  19        2PY         0.00769   0.00578   0.00000   0.46281
  20        2PZ        -0.00226  -0.00073   0.00000  -0.03301   0.20704
  21        3S         -0.22144   0.35311   0.00000  -0.16632  -0.03515
  22        3PX        -0.00000   0.00000   0.22465   0.00000  -0.00000
  23        3PY         0.00438  -0.01817   0.00000   0.21573   0.02735
  24        3PZ         0.00699  -0.02718  -0.00000   0.05100   0.11874
  25        4XX        -0.00318  -0.00127   0.00000  -0.01733   0.00418
  26        4YY        -0.00076  -0.00233  -0.00000   0.04057  -0.01151
  27        4ZZ        -0.00381  -0.00154   0.00000  -0.01430   0.01139
  28        4XY        -0.00000   0.00000   0.00676  -0.00000   0.00000
  29        4XZ        -0.00000   0.00000   0.03754   0.00000  -0.00000
  30        4YZ         0.00327  -0.00650   0.00000   0.01225   0.01992
  31 3   H  1S          0.01810  -0.04137  -0.02334   0.02175   0.04809
  32        2S          0.02504  -0.05863  -0.16896  -0.06168   0.01456
  33        3PX        -0.00094   0.00215   0.00035  -0.00437  -0.00466
  34        3PY         0.00129  -0.00292  -0.01222  -0.01129  -0.00873
  35        3PZ         0.00105  -0.00197   0.00133  -0.00391   0.00455
  36 4   H  1S          0.01810  -0.04137   0.02334   0.02175   0.04809
  37        2S          0.02504  -0.05863   0.16896  -0.06168   0.01456
  38        3PX         0.00094  -0.00215   0.00035   0.00437   0.00466
  39        3PY         0.00129  -0.00292   0.01222  -0.01129  -0.00873
  40        3PZ         0.00105  -0.00197  -0.00133  -0.00391   0.00455
  41 5   H  1S         -0.05516   0.09993   0.23644  -0.04647   0.11032
  42        2S         -0.02024   0.04783   0.31571  -0.11293   0.06134
  43        3PX         0.00420  -0.00697  -0.00166   0.00004  -0.00868
  44        3PY         0.00138  -0.00310   0.00112   0.01419   0.00609
  45        3PZ         0.00485  -0.00871  -0.01101  -0.00066   0.00158
  46 6   H  1S         -0.05516   0.09993  -0.23644  -0.04647   0.11032
  47        2S         -0.02024   0.04783  -0.31571  -0.11293   0.06134
  48        3PX        -0.00420   0.00697  -0.00166  -0.00004   0.00868
  49        3PY         0.00138  -0.00310  -0.00112   0.01419   0.00609
  50        3PZ         0.00485  -0.00871   0.01101  -0.00066   0.00158
                          21        22        23        24        25
  21        3S          0.50542
  22        3PX         0.00000   0.13116
  23        3PY        -0.09838   0.00000   0.12057
  24        3PZ        -0.07309  -0.00000   0.05524   0.08297
  25        4XX         0.00532   0.00000  -0.00676   0.00021   0.00074
  26        4YY        -0.01751  -0.00000   0.01602  -0.00096  -0.00171
  27        4ZZ         0.00162   0.00000  -0.00422   0.00482   0.00071
  28        4XY         0.00000   0.00020  -0.00000   0.00000   0.00000
  29        4XZ         0.00000   0.01921   0.00000  -0.00000  -0.00000
  30        4YZ        -0.01786   0.00000   0.00979   0.01408  -0.00018
  31 3   H  1S         -0.10362  -0.05326  -0.00371   0.02453  -0.00171
  32        2S         -0.07023  -0.13848  -0.03968  -0.00259   0.00154
  33        3PX         0.00774   0.00046  -0.00136  -0.00288   0.00020
  34        3PY         0.00246  -0.00578  -0.00746  -0.00686   0.00027
  35        3PZ        -0.00035   0.00260   0.00031   0.00276   0.00029
  36 4   H  1S         -0.10362   0.05326  -0.00371   0.02453  -0.00171
  37        2S         -0.07023   0.13848  -0.03968  -0.00259   0.00154
  38        3PX        -0.00774   0.00046   0.00136   0.00288  -0.00020
  39        3PY         0.00246   0.00578  -0.00746  -0.00686   0.00027
  40        3PZ        -0.00035  -0.00260   0.00031   0.00276   0.00029
  41 5   H  1S          0.10706   0.11971  -0.00842   0.04881   0.00281
  42        2S          0.08784   0.18424  -0.04329   0.01561   0.00493
  43        3PX        -0.00589  -0.00087  -0.00106  -0.00445  -0.00009
  44        3PY        -0.01141  -0.00161   0.00766   0.00583  -0.00046
  45        3PZ        -0.01042  -0.00562   0.00053   0.00160   0.00007
  46 6   H  1S          0.10706  -0.11971  -0.00842   0.04881   0.00281
  47        2S          0.08784  -0.18424  -0.04329   0.01561   0.00493
  48        3PX         0.00589  -0.00087   0.00106   0.00445   0.00009
  49        3PY        -0.01141   0.00161   0.00766   0.00583  -0.00046
  50        3PZ        -0.01042   0.00562   0.00053   0.00160   0.00007
                          26        27        28        29        30
  26        4YY         0.00412
  27        4ZZ        -0.00170   0.00098
  28        4XY        -0.00000   0.00000   0.00099
  29        4XZ         0.00000  -0.00000   0.00075   0.00333
  30        4YZ         0.00035   0.00069   0.00000   0.00000   0.00263
  31 3   H  1S          0.00381   0.00152   0.01044  -0.00018   0.00852
  32        2S         -0.00304   0.00235   0.01036  -0.01262   0.00191
  33        3PX        -0.00044  -0.00009  -0.00007   0.00002  -0.00081
  34        3PY        -0.00051  -0.00013  -0.00037  -0.00111  -0.00118
  35        3PZ        -0.00065   0.00037  -0.00048   0.00003   0.00029
  36 4   H  1S          0.00381   0.00152  -0.01044   0.00018   0.00852
  37        2S         -0.00304   0.00235  -0.01036   0.01262   0.00191
  38        3PX         0.00044   0.00009  -0.00007   0.00002   0.00081
  39        3PY        -0.00051  -0.00013   0.00037   0.00111  -0.00118
  40        3PZ        -0.00065   0.00037   0.00048  -0.00003   0.00029
  41 5   H  1S         -0.00918   0.00641   0.00505   0.02105   0.00762
  42        2S         -0.01281   0.00601   0.00031   0.02699   0.00124
  43        3PX         0.00040  -0.00041  -0.00003  -0.00015  -0.00075
  44        3PY         0.00106  -0.00008   0.00060   0.00020   0.00122
  45        3PZ        -0.00003   0.00013  -0.00022  -0.00098   0.00033
  46 6   H  1S         -0.00918   0.00641  -0.00505  -0.02105   0.00762
  47        2S         -0.01281   0.00601  -0.00031  -0.02699   0.00124
  48        3PX        -0.00040   0.00041  -0.00003  -0.00015   0.00075
  49        3PY         0.00106  -0.00008  -0.00060  -0.00020   0.00122
  50        3PZ        -0.00003   0.00013   0.00022   0.00098   0.00033
                          31        32        33        34        35
  31 3   H  1S          0.22763
  32        2S          0.22336   0.30847
  33        3PX        -0.00785  -0.00458   0.00054
  34        3PY        -0.00284   0.00451   0.00025   0.00115
  35        3PZ        -0.00819  -0.00876   0.00018  -0.00007   0.00055
  36 4   H  1S         -0.03857  -0.11319  -0.00600   0.00011   0.00418
  37        2S         -0.11319  -0.20915  -0.00213  -0.00000   0.00704
  38        3PX         0.00600   0.00213  -0.00053  -0.00024  -0.00009
  39        3PY         0.00011  -0.00000   0.00024   0.00038  -0.00019
  40        3PZ         0.00418   0.00704   0.00009  -0.00019  -0.00002
  41 5   H  1S          0.01943  -0.07815  -0.00180  -0.01172   0.00173
  42        2S         -0.07815  -0.18875   0.00108  -0.00836   0.00558
  43        3PX        -0.00180   0.00108   0.00021   0.00050  -0.00011
  44        3PY         0.01172   0.00836  -0.00050  -0.00077  -0.00035
  45        3PZ         0.00173   0.00558  -0.00011   0.00035   0.00008
  46 6   H  1S          0.01358   0.07104  -0.00197   0.00236   0.00172
  47        2S          0.07104   0.19985  -0.00022   0.00788  -0.00170
  48        3PX         0.00197   0.00022  -0.00021  -0.00041   0.00010
  49        3PY        -0.00236  -0.00788  -0.00041  -0.00047   0.00030
  50        3PZ         0.00172  -0.00170  -0.00010  -0.00030   0.00009
                          36        37        38        39        40
  36 4   H  1S          0.22763
  37        2S          0.22336   0.30847
  38        3PX         0.00785   0.00458   0.00054
  39        3PY        -0.00284   0.00451  -0.00025   0.00115
  40        3PZ        -0.00819  -0.00876  -0.00018  -0.00007   0.00055
  41 5   H  1S          0.01358   0.07104   0.00197   0.00236   0.00172
  42        2S          0.07104   0.19985   0.00022   0.00788  -0.00170
  43        3PX        -0.00197  -0.00022  -0.00021   0.00041  -0.00010
  44        3PY        -0.00236  -0.00788   0.00041  -0.00047   0.00030
  45        3PZ         0.00172  -0.00170   0.00010  -0.00030   0.00009
  46 6   H  1S          0.01943  -0.07815   0.00180  -0.01172   0.00173
  47        2S         -0.07815  -0.18875  -0.00108  -0.00836   0.00558
  48        3PX         0.00180  -0.00108   0.00021  -0.00050   0.00011
  49        3PY         0.01172   0.00836   0.00050  -0.00077  -0.00035
  50        3PZ         0.00173   0.00558   0.00011   0.00035   0.00008
                          41        42        43        44        45
  41 5   H  1S          0.22763
  42        2S          0.22336   0.30847
  43        3PX        -0.00785  -0.00458   0.00054
  44        3PY         0.00284  -0.00451  -0.00025   0.00115
  45        3PZ        -0.00819  -0.00876   0.00018   0.00007   0.00055
  46 6   H  1S         -0.03857  -0.11319  -0.00600  -0.00011   0.00418
  47        2S         -0.11319  -0.20915  -0.00213   0.00000   0.00704
  48        3PX         0.00600   0.00213  -0.00053   0.00024  -0.00009
  49        3PY        -0.00011   0.00000  -0.00024   0.00038   0.00019
  50        3PZ         0.00418   0.00704   0.00009   0.00019  -0.00002
                          46        47        48        49        50
  46 6   H  1S          0.22763
  47        2S          0.22336   0.30847
  48        3PX         0.00785   0.00458   0.00054
  49        3PY         0.00284  -0.00451   0.00025   0.00115
  50        3PZ        -0.00819  -0.00876  -0.00018   0.00007   0.00055
    Full Mulliken population analysis:
                           1         2         3         4         5
   1 1   C  1S          2.06716
   2        2S         -0.02245   0.30555
   3        2PX         0.00000   0.00000   0.42613
   4        2PY         0.00000   0.00000   0.00000   0.46281
   5        2PZ         0.00000   0.00000   0.00000   0.00000   0.20704
   6        3S         -0.04080   0.28682   0.00000   0.00000   0.00000
   7        3PX         0.00000   0.00000   0.12799   0.00000   0.00000
   8        3PY         0.00000   0.00000   0.00000   0.12291   0.00000
   9        3PZ         0.00000   0.00000   0.00000   0.00000   0.06765
  10        4XX        -0.00025  -0.00090   0.00000   0.00000   0.00000
  11        4YY        -0.00006  -0.00166   0.00000   0.00000   0.00000
  12        4ZZ        -0.00030  -0.00109   0.00000   0.00000   0.00000
  13        4XY         0.00000   0.00000   0.00000   0.00000   0.00000
  14        4XZ         0.00000   0.00000   0.00000   0.00000   0.00000
  15        4YZ         0.00000   0.00000   0.00000   0.00000   0.00000
  16 2   C  1S          0.00000  -0.00060  -0.00000  -0.00282   0.00000
  17        2S         -0.00060   0.01035   0.00000   0.03814   0.00000
  18        2PX         0.00000   0.00000  -0.01145   0.00000   0.00000
  19        2PY        -0.00282   0.03814   0.00000   0.13783   0.00000
  20        2PZ         0.00000   0.00000   0.00000   0.00000   0.01953
  21        3S          0.00189  -0.00994   0.00000   0.00462   0.00000
  22        3PX         0.00000  -0.00000  -0.03016   0.00000   0.00000
  23        3PY         0.00194  -0.00524   0.00000   0.03405   0.00000
  24        3PZ         0.00000   0.00000   0.00000   0.00000   0.02486
  25        4XX         0.00001  -0.00094   0.00000  -0.00201   0.00000
  26        4YY        -0.00069   0.00742   0.00000   0.01238   0.00000
  27        4ZZ         0.00001  -0.00103   0.00000  -0.00151   0.00000
  28        4XY         0.00000   0.00000   0.00342   0.00000   0.00000
  29        4XZ         0.00000   0.00000   0.00000   0.00000   0.00000
  30        4YZ         0.00000   0.00000   0.00000   0.00000   0.00403
  31 3   H  1S         -0.00186   0.02777   0.05910  -0.00181   0.03032
  32        2S         -0.00188   0.02292   0.05617  -0.00314   0.01200
  33        3PX        -0.00013   0.00138   0.00013  -0.00000   0.00222
  34        3PY        -0.00001   0.00010  -0.00004   0.00212  -0.00024
  35        3PZ        -0.00017   0.00190   0.00282   0.00003  -0.00020
  36 4   H  1S         -0.00186   0.02777   0.05910  -0.00181   0.03032
  37        2S         -0.00188   0.02292   0.05617  -0.00314   0.01200
  38        3PX        -0.00013   0.00138   0.00013  -0.00000   0.00222
  39        3PY        -0.00001   0.00010  -0.00004   0.00212  -0.00024
  40        3PZ        -0.00017   0.00190   0.00282   0.00003  -0.00020
  41 5   H  1S          0.00003  -0.00249  -0.00110   0.00170   0.00248
  42        2S          0.00104  -0.01494  -0.01558  -0.00948   0.00148
  43        3PX         0.00000  -0.00007  -0.00000   0.00022   0.00015
  44        3PY        -0.00000   0.00016   0.00061   0.00070   0.00048
  45        3PZ        -0.00000   0.00007  -0.00004   0.00022  -0.00007
  46 6   H  1S          0.00003  -0.00249  -0.00110   0.00170   0.00248
  47        2S          0.00104  -0.01494  -0.01558  -0.00948   0.00148
  48        3PX         0.00000  -0.00007  -0.00000   0.00022   0.00015
  49        3PY        -0.00000   0.00016   0.00061   0.00070   0.00048
  50        3PZ        -0.00000   0.00007  -0.00004   0.00022  -0.00007
                           6         7         8         9        10
   6        3S          0.50542
   7        3PX         0.00000   0.13116
   8        3PY         0.00000   0.00000   0.12057
   9        3PZ         0.00000   0.00000   0.00000   0.08297
  10        4XX         0.00335   0.00000   0.00000   0.00000   0.00074
  11        4YY        -0.01103   0.00000   0.00000   0.00000  -0.00057
  12        4ZZ         0.00102   0.00000   0.00000   0.00000   0.00024
  13        4XY         0.00000   0.00000   0.00000   0.00000   0.00000
  14        4XZ         0.00000   0.00000   0.00000   0.00000   0.00000
  15        4YZ         0.00000   0.00000   0.00000   0.00000   0.00000
  16 2   C  1S          0.00189   0.00000   0.00194   0.00000   0.00001
  17        2S         -0.00994   0.00000  -0.00524   0.00000  -0.00094
  18        2PX         0.00000  -0.03016   0.00000   0.00000   0.00000
  19        2PY         0.00462   0.00000   0.03405   0.00000  -0.00201
  20        2PZ         0.00000   0.00000   0.00000   0.02486   0.00000
  21        3S         -0.03829  -0.00000  -0.05216   0.00000  -0.00185
  22        3PX        -0.00000  -0.05832   0.00000   0.00000  -0.00000
  23        3PY        -0.05216   0.00000   0.00369   0.00000  -0.00291
  24        3PZ         0.00000   0.00000   0.00000   0.04455   0.00000
  25        4XX        -0.00185   0.00000  -0.00291   0.00000   0.00004
  26        4YY         0.00633   0.00000   0.00644   0.00000  -0.00016
  27        4ZZ        -0.00309   0.00000  -0.00177   0.00000   0.00001
  28        4XY         0.00000   0.00120   0.00000   0.00000   0.00000
  29        4XZ         0.00000   0.00000   0.00000   0.00000   0.00000
  30        4YZ         0.00000   0.00000   0.00000   0.00235   0.00000
  31 3   H  1S          0.04065   0.04129  -0.00045   0.01851   0.00077
  32        2S          0.06215   0.07169  -0.00263   0.00668   0.00192
  33        3PX         0.00068  -0.00008   0.00002   0.00055   0.00000
  34        3PY         0.00021   0.00003   0.00156  -0.00011   0.00002
  35        3PZ         0.00133   0.00070  -0.00001   0.00011  -0.00002
  36 4   H  1S          0.04065   0.04129  -0.00045   0.01851   0.00077
  37        2S          0.06215   0.07169  -0.00263   0.00668   0.00192
  38        3PX         0.00068  -0.00008   0.00002   0.00055   0.00000
  39        3PY         0.00021   0.00003   0.00156  -0.00011   0.00002
  40        3PZ         0.00133   0.00070  -0.00001   0.00011  -0.00002
  41 5   H  1S         -0.01948  -0.00908  -0.00105   0.00460  -0.00007
  42        2S         -0.03245  -0.03519  -0.01681  -0.00072   0.00030
  43        3PX        -0.00042   0.00002   0.00012   0.00017  -0.00000
  44        3PY        -0.00022   0.00051   0.00038   0.00067  -0.00001
  45        3PZ         0.00002  -0.00015  -0.00003   0.00009  -0.00001
  46 6   H  1S         -0.01948  -0.00908  -0.00105   0.00460  -0.00007
  47        2S         -0.03245  -0.03519  -0.01681  -0.00072   0.00030
  48        3PX        -0.00042   0.00002   0.00012   0.00017  -0.00000
  49        3PY        -0.00022   0.00051   0.00038   0.00067  -0.00001
  50        3PZ         0.00002  -0.00015  -0.00003   0.00009  -0.00001
                          11        12        13        14        15
  11        4YY         0.00412
  12        4ZZ        -0.00057   0.00098
  13        4XY         0.00000   0.00000   0.00099
  14        4XZ         0.00000   0.00000   0.00000   0.00333
  15        4YZ         0.00000   0.00000   0.00000   0.00000   0.00263
  16 2   C  1S         -0.00069   0.00001  -0.00000   0.00000   0.00000
  17        2S          0.00742  -0.00103   0.00000   0.00000   0.00000
  18        2PX         0.00000  -0.00000   0.00342   0.00000   0.00000
  19        2PY         0.01238  -0.00151   0.00000   0.00000   0.00000
  20        2PZ         0.00000   0.00000   0.00000   0.00000   0.00403
  21        3S          0.00633  -0.00309   0.00000   0.00000   0.00000
  22        3PX         0.00000  -0.00000   0.00120   0.00000   0.00000
  23        3PY         0.00644  -0.00177  -0.00000   0.00000   0.00000
  24        3PZ         0.00000   0.00000   0.00000   0.00000   0.00235
  25        4XX        -0.00016   0.00001   0.00000   0.00000   0.00000
  26        4YY         0.00096  -0.00015   0.00000   0.00000   0.00000
  27        4ZZ        -0.00015   0.00006  -0.00000   0.00000   0.00000
  28        4XY         0.00000  -0.00000   0.00025   0.00000   0.00000
  29        4XZ         0.00000   0.00000   0.00000  -0.00001   0.00000
  30        4YZ         0.00000   0.00000   0.00000   0.00000   0.00086
  31 3   H  1S         -0.00113   0.00195   0.00021   0.00613   0.00035
  32        2S         -0.00454   0.00239   0.00000   0.00185   0.00001
  33        3PX        -0.00003   0.00013   0.00000   0.00002   0.00004
  34        3PY         0.00002   0.00000   0.00011  -0.00001   0.00025
  35        3PZ         0.00000  -0.00001   0.00001   0.00021  -0.00001
  36 4   H  1S         -0.00113   0.00195   0.00021   0.00613   0.00035
  37        2S         -0.00454   0.00239   0.00000   0.00185   0.00001
  38        3PX        -0.00003   0.00013   0.00000   0.00002   0.00004
  39        3PY         0.00002   0.00000   0.00011  -0.00001   0.00025
  40        3PZ         0.00000  -0.00001   0.00001   0.00021  -0.00001
  41 5   H  1S          0.00029   0.00007   0.00063  -0.00001   0.00057
  42        2S         -0.00069   0.00047   0.00054  -0.00043   0.00011
  43        3PX         0.00003   0.00000   0.00000  -0.00000   0.00005
  44        3PY         0.00003   0.00001   0.00003   0.00006   0.00009
  45        3PZ         0.00004  -0.00000   0.00003  -0.00000  -0.00001
  46 6   H  1S          0.00029   0.00007   0.00063  -0.00001   0.00057
  47        2S         -0.00069   0.00047   0.00054  -0.00043   0.00011
  48        3PX         0.00003   0.00000   0.00000  -0.00000   0.00005
  49        3PY         0.00003   0.00001   0.00003   0.00006   0.00009
  50        3PZ         0.00004  -0.00000   0.00003  -0.00000  -0.00001
                          16        17        18        19        20
  16 2   C  1S          2.06716
  17        2S         -0.02245   0.30555
  18        2PX         0.00000   0.00000   0.42613
  19        2PY         0.00000   0.00000   0.00000   0.46281
  20        2PZ         0.00000   0.00000   0.00000   0.00000   0.20704
  21        3S         -0.04080   0.28682   0.00000   0.00000   0.00000
  22        3PX         0.00000   0.00000   0.12799   0.00000   0.00000
  23        3PY         0.00000   0.00000   0.00000   0.12291   0.00000
  24        3PZ         0.00000   0.00000   0.00000   0.00000   0.06765
  25        4XX        -0.00025  -0.00090   0.00000   0.00000   0.00000
  26        4YY        -0.00006  -0.00166   0.00000   0.00000   0.00000
  27        4ZZ        -0.00030  -0.00109   0.00000   0.00000   0.00000
  28        4XY         0.00000   0.00000   0.00000   0.00000   0.00000
  29        4XZ         0.00000   0.00000   0.00000   0.00000   0.00000
  30        4YZ         0.00000   0.00000   0.00000   0.00000   0.00000
  31 3   H  1S          0.00003  -0.00249  -0.00110   0.00170   0.00248
  32        2S          0.00104  -0.01494  -0.01558  -0.00948   0.00148
  33        3PX         0.00000  -0.00007  -0.00000   0.00022   0.00015
  34        3PY        -0.00000   0.00016   0.00061   0.00070   0.00048
  35        3PZ        -0.00000   0.00007  -0.00004   0.00022  -0.00007
  36 4   H  1S          0.00003  -0.00249  -0.00110   0.00170   0.00248
  37        2S          0.00104  -0.01494  -0.01558  -0.00948   0.00148
  38        3PX         0.00000  -0.00007  -0.00000   0.00022   0.00015
  39        3PY        -0.00000   0.00016   0.00061   0.00070   0.00048
  40        3PZ        -0.00000   0.00007  -0.00004   0.00022  -0.00007
  41 5   H  1S         -0.00186   0.02777   0.05910  -0.00181   0.03032
  42        2S         -0.00188   0.02292   0.05617  -0.00314   0.01200
  43        3PX        -0.00013   0.00138   0.00013  -0.00000   0.00222
  44        3PY        -0.00001   0.00010  -0.00004   0.00212  -0.00024
  45        3PZ        -0.00017   0.00190   0.00282   0.00003  -0.00020
  46 6   H  1S         -0.00186   0.02777   0.05910  -0.00181   0.03032
  47        2S         -0.00188   0.02292   0.05617  -0.00314   0.01200
  48        3PX        -0.00013   0.00138   0.00013  -0.00000   0.00222
  49        3PY        -0.00001   0.00010  -0.00004   0.00212  -0.00024
  50        3PZ        -0.00017   0.00190   0.00282   0.00003  -0.00020
                          21        22        23        24        25
  21        3S          0.50542
  22        3PX         0.00000   0.13116
  23        3PY         0.00000   0.00000   0.12057
  24        3PZ         0.00000   0.00000   0.00000   0.08297
  25        4XX         0.00335   0.00000   0.00000   0.00000   0.00074
  26        4YY        -0.01103   0.00000   0.00000   0.00000  -0.00057
  27        4ZZ         0.00102   0.00000   0.00000   0.00000   0.00024
  28        4XY         0.00000   0.00000   0.00000   0.00000   0.00000
  29        4XZ         0.00000   0.00000   0.00000   0.00000   0.00000
  30        4YZ         0.00000   0.00000   0.00000   0.00000   0.00000
  31 3   H  1S         -0.01948  -0.00908  -0.00105   0.00460  -0.00007
  32        2S         -0.03245  -0.03519  -0.01681  -0.00072   0.00030
  33        3PX        -0.00042   0.00002   0.00012   0.00017  -0.00000
  34        3PY        -0.00022   0.00051   0.00038   0.00067  -0.00001
  35        3PZ         0.00002  -0.00015  -0.00003   0.00009  -0.00001
  36 4   H  1S         -0.01948  -0.00908  -0.00105   0.00460  -0.00007
  37        2S         -0.03245  -0.03519  -0.01681  -0.00072   0.00030
  38        3PX        -0.00042   0.00002   0.00012   0.00017  -0.00000
  39        3PY        -0.00022   0.00051   0.00038   0.00067  -0.00001
  40        3PZ         0.00002  -0.00015  -0.00003   0.00009  -0.00001
  41 5   H  1S          0.04065   0.04129  -0.00045   0.01851   0.00077
  42        2S          0.06215   0.07169  -0.00263   0.00668   0.00192
  43        3PX         0.00068  -0.00008   0.00002   0.00055   0.00000
  44        3PY         0.00021   0.00003   0.00156  -0.00011   0.00002
  45        3PZ         0.00133   0.00070  -0.00001   0.00011  -0.00002
  46 6   H  1S          0.04065   0.04129  -0.00045   0.01851   0.00077
  47        2S          0.06215   0.07169  -0.00263   0.00668   0.00192
  48        3PX         0.00068  -0.00008   0.00002   0.00055   0.00000
  49        3PY         0.00021   0.00003   0.00156  -0.00011   0.00002
  50        3PZ         0.00133   0.00070  -0.00001   0.00011  -0.00002
                          26        27        28        29        30
  26        4YY         0.00412
  27        4ZZ        -0.00057   0.00098
  28        4XY         0.00000   0.00000   0.00099
  29        4XZ         0.00000   0.00000   0.00000   0.00333
  30        4YZ         0.00000   0.00000   0.00000   0.00000   0.00263
  31 3   H  1S          0.00029   0.00007   0.00063  -0.00001   0.00057
  32        2S         -0.00069   0.00047   0.00054  -0.00043   0.00011
  33        3PX         0.00003   0.00000   0.00000  -0.00000   0.00005
  34        3PY         0.00003   0.00001   0.00003   0.00006   0.00009
  35        3PZ         0.00004  -0.00000   0.00003  -0.00000  -0.00001
  36 4   H  1S          0.00029   0.00007   0.00063  -0.00001   0.00057
  37        2S         -0.00069   0.00047   0.00054  -0.00043   0.00011
  38        3PX         0.00003   0.00000   0.00000  -0.00000   0.00005
  39        3PY         0.00003   0.00001   0.00003   0.00006   0.00009
  40        3PZ         0.00004  -0.00000   0.00003  -0.00000  -0.00001
  41 5   H  1S         -0.00113   0.00195   0.00021   0.00613   0.00035
  42        2S         -0.00454   0.00239   0.00000   0.00185   0.00001
  43        3PX        -0.00003   0.00013   0.00000   0.00002   0.00004
  44        3PY         0.00002   0.00000   0.00011  -0.00001   0.00025
  45        3PZ         0.00000  -0.00001   0.00001   0.00021  -0.00001
  46 6   H  1S         -0.00113   0.00195   0.00021   0.00613   0.00035
  47        2S         -0.00454   0.00239   0.00000   0.00185   0.00001
  48        3PX        -0.00003   0.00013   0.00000   0.00002   0.00004
  49        3PY         0.00002   0.00000   0.00011  -0.00001   0.00025
  50        3PZ         0.00000  -0.00001   0.00001   0.00021  -0.00001
                          31        32        33        34        35
  31 3   H  1S          0.22763
  32        2S          0.14703   0.30847
  33        3PX         0.00000   0.00000   0.00054
  34        3PY         0.00000   0.00000   0.00000   0.00115
  35        3PZ         0.00000   0.00000   0.00000   0.00000   0.00055
  36 4   H  1S         -0.00252  -0.02781   0.00048   0.00000   0.00000
  37        2S         -0.02781  -0.11418   0.00030  -0.00000   0.00000
  38        3PX         0.00048   0.00030   0.00006   0.00000   0.00000
  39        3PY         0.00000  -0.00000   0.00000   0.00001   0.00000
  40        3PZ         0.00000   0.00000   0.00000   0.00000  -0.00000
  41 5   H  1S          0.00383  -0.02931  -0.00000   0.00280   0.00000
  42        2S         -0.02931  -0.13364   0.00000   0.00139   0.00000
  43        3PX         0.00000  -0.00000   0.00002   0.00000   0.00000
  44        3PY         0.00280   0.00139  -0.00000   0.00027   0.00000
  45        3PZ         0.00000   0.00000   0.00000   0.00000   0.00001
  46 6   H  1S          0.00021   0.00996   0.00003  -0.00002   0.00000
  47        2S          0.00996   0.07724   0.00002  -0.00045   0.00000
  48        3PX         0.00003   0.00002   0.00000   0.00000   0.00000
  49        3PY        -0.00002  -0.00045   0.00000   0.00000   0.00000
  50        3PZ         0.00000   0.00000   0.00000   0.00000   0.00000
                          36        37        38        39        40
  36 4   H  1S          0.22763
  37        2S          0.14703   0.30847
  38        3PX         0.00000   0.00000   0.00054
  39        3PY         0.00000   0.00000   0.00000   0.00115
  40        3PZ         0.00000   0.00000   0.00000   0.00000   0.00055
  41 5   H  1S          0.00021   0.00996   0.00003  -0.00002   0.00000
  42        2S          0.00996   0.07724   0.00002  -0.00045   0.00000
  43        3PX         0.00003   0.00002   0.00000   0.00000   0.00000
  44        3PY        -0.00002  -0.00045   0.00000   0.00000   0.00000
  45        3PZ         0.00000   0.00000   0.00000   0.00000   0.00000
  46 6   H  1S          0.00383  -0.02931  -0.00000   0.00280   0.00000
  47        2S         -0.02931  -0.13364   0.00000   0.00139   0.00000
  48        3PX         0.00000  -0.00000   0.00002   0.00000   0.00000
  49        3PY         0.00280   0.00139  -0.00000   0.00027   0.00000
  50        3PZ         0.00000   0.00000   0.00000   0.00000   0.00001
                          41        42        43        44        45
  41 5   H  1S          0.22763
  42        2S          0.14703   0.30847
  43        3PX         0.00000   0.00000   0.00054
  44        3PY         0.00000   0.00000   0.00000   0.00115
  45        3PZ         0.00000   0.00000   0.00000   0.00000   0.00055
  46 6   H  1S         -0.00252  -0.02781   0.00048   0.00000   0.00000
  47        2S         -0.02781  -0.11418   0.00030  -0.00000   0.00000
  48        3PX         0.00048   0.00030   0.00006   0.00000   0.00000
  49        3PY         0.00000  -0.00000   0.00000   0.00001   0.00000
  50        3PZ         0.00000   0.00000   0.00000   0.00000  -0.00000
                          46        47        48        49        50
  46 6   H  1S          0.22763
  47        2S          0.14703   0.30847
  48        3PX         0.00000   0.00000   0.00054
  49        3PY         0.00000   0.00000   0.00000   0.00115
  50        3PZ         0.00000   0.00000   0.00000   0.00000   0.00055
     Gross orbital populations:
                           1
   1 1   C  1S          1.99708
   2        2S          0.67802
   3        2PX         0.72005
   4        2PY         0.78750
   5        2PZ         0.42039
   6        3S          0.75722
   7        3PX         0.31136
   8        3PY         0.18970
   9        3PZ         0.28346
  10        4XX         0.00060
  11        4YY         0.01081
  12        4ZZ         0.00281
  13        4XY         0.00899
  14        4XZ         0.01897
  15        4YZ         0.01277
  16 2   C  1S          1.99708
  17        2S          0.67802
  18        2PX         0.72005
  19        2PY         0.78750
  20        2PZ         0.42039
  21        3S          0.75722
  22        3PX         0.31136
  23        3PY         0.18970
  24        3PZ         0.28346
  25        4XX         0.00060
  26        4YY         0.01081
  27        4ZZ         0.00281
  28        4XY         0.00899
  29        4XZ         0.01897
  30        4YZ         0.01277
  31 3   H  1S          0.53123
  32        2S          0.34223
  33        3PX         0.00665
  34        3PY         0.01264
  35        3PZ         0.00739
  36 4   H  1S          0.53123
  37        2S          0.34223
  38        3PX         0.00665
  39        3PY         0.01264
  40        3PZ         0.00739
  41 5   H  1S          0.53123
  42        2S          0.34223
  43        3PX         0.00665
  44        3PY         0.01264
  45        3PZ         0.00739
  46 6   H  1S          0.53123
  47        2S          0.34223
  48        3PX         0.00665
  49        3PY         0.01264
  50        3PZ         0.00739
          Condensed to atoms (all electrons):
               1          2          3          4          5          6
     1  C    5.382220   0.174222   0.463002   0.463002  -0.141361  -0.141361
     2  C    0.174222   5.382220  -0.141361  -0.141361   0.463002   0.463002
     3  H    0.463002  -0.141361   0.832409  -0.170682  -0.179751   0.096522
     4  H    0.463002  -0.141361  -0.170682   0.832409   0.096522  -0.179751
     5  H   -0.141361   0.463002  -0.179751   0.096522   0.832409  -0.170682
     6  H   -0.141361   0.463002   0.096522  -0.179751  -0.170682   0.832409
 Mulliken charges:
               1
     1  C   -0.199724
     2  C   -0.199724
     3  H    0.099862
     4  H    0.099862
     5  H    0.099862
     6  H    0.099862
 Sum of Mulliken charges =  -0.00000
 Mulliken charges with hydrogens summed into heavy atoms:
               1
     1  C   -0.000000
     2  C   -0.000000
 Electronic spatial extent (au):  <R**2>=             71.0572
 Charge=             -0.0000 electrons
 Dipole moment (field-independent basis, Debye):
    X=             -0.0000    Y=             -0.0000    Z=              1.5824  Tot=              1.5824
 Quadrupole moment (field-independent basis, Debye-Ang):
   XX=            -14.3954   YY=            -18.5797   ZZ=            -12.4281
   XY=             -0.0000   XZ=              0.0000   YZ=              0.0000
 Traceless Quadrupole moment (field-independent basis, Debye-Ang):
   XX=              0.7390   YY=             -3.4453   ZZ=              2.7063
   XY=             -0.0000   XZ=              0.0000   YZ=              0.0000
 Octapole moment (field-independent basis, Debye-Ang**2):
  XXX=              0.0000  YYY=             -0.0000  ZZZ=              2.8323  XYY=              0.0000
  XXY=              0.0000  XXZ=              1.3340  XZZ=              0.0000  YZZ=              0.0000
  YYZ=              0.4974  XYZ=              0.0000
 Hexadecapole moment (field-independent basis, Debye-Ang**3):
 XXXX=            -25.4541 YYYY=            -62.1897 ZZZZ=            -21.6268 XXXY=             -0.0000
 XXXZ=             -0.0000 YYYX=             -0.0000 YYYZ=              0.0000 ZZZX=             -0.0000
 ZZZY=              0.0000 XXYY=            -16.1073 XXZZ=             -7.1542 YYZZ=            -13.1858
 XXYZ=              0.0000 YYXZ=             -0.0000 ZZXY=             -0.0000
 N-N= 3.626427456589D+01 E-N=-2.533139928049D+02  KE= 7.854799366932D+01
 Symmetry A1   KE= 3.940683406978D+01
 Symmetry A2   KE= 2.465386106363D+00
 Symmetry B1   KE= 1.806931456653D+00
 Symmetry B2   KE= 3.486884203653D+01
 Orbital energies and kinetic energies (alpha):
                                 1                 2
   1         (A1)--O         -11.248086         15.992850
   2         (B2)--O         -11.246301         16.014906
   3         (A1)--O          -1.209258          1.313875
   4         (B1)--O          -0.715592          0.903466
   5         (B2)--O          -0.712449          1.419515
   6         (A1)--O          -0.611895          1.188963
   7         (A1)--O          -0.391611          1.207729
   8         (A2)--O          -0.342627          1.232693
   9         (B2)--V           0.042628          1.134785
  10         (A1)--V           0.187253          0.863747
  11         (B1)--V           0.198394          0.829107
  12         (B2)--V           0.372652          0.970990
  13         (A2)--V           0.463654          0.909483
  14         (B2)--V           0.482517          1.058480
  15         (A1)--V           0.622677          1.405304
  16         (B1)--V           0.636729          1.336957
  17         (A1)--V           0.722874          1.929897
  18         (A2)--V           0.771839          1.579920
  19         (B2)--V           0.806810          2.052641
  20         (B1)--V           0.955301          2.272189
  21         (A1)--V           1.026177          2.339729
  22         (B2)--V           1.070112          2.963745
  23         (A2)--V           1.184509          2.639981
  24         (A1)--V           1.367040          2.155667
  25         (B2)--V           1.399749          3.110947
  26         (A1)--V           1.403420          2.146151
  27         (B1)--V           1.510927          2.396266
  28         (B2)--V           1.691897          2.629175
  29         (A1)--V           1.754485          2.679821
  30         (B2)--V           1.809562          2.593080
  31         (B1)--V           2.129967          2.940864
  32         (A1)--V           2.248750          3.225669
  33         (B1)--V           2.421720          3.146949
  34         (A2)--V           2.466646          3.382237
  35         (B1)--V           2.541703          3.245899
  36         (A2)--V           2.612880          3.388539
  37         (B2)--V           2.688154          3.570994
  38         (A1)--V           2.711846          3.505097
  39         (A1)--V           2.831609          3.602470
  40         (A2)--V           2.949870          3.672392
  41         (B2)--V           3.028894          4.750449
  42         (B2)--V           3.151337          3.964112
  43         (A1)--V           3.459512          5.049790
  44         (B1)--V           3.663780          4.858087
  45         (A2)--V           3.686465          4.375907
  46         (B2)--V           3.728188          4.883978
  47         (B2)--V           3.805852          5.012275
  48         (A2)--V           3.897593          5.269465
  49         (A1)--V           4.645412         10.141183
  50         (B2)--V           4.910019         10.380553
 Total kinetic energy from orbitals= 7.854799366932D+01
 1\1\GINC-N6056\SP\RHF\6-31G(d,p)\C2H4\JIAMINGD\01-Jun-2025\0\\# hf/6-3
 1g(d,p) geom=connectivity pop=full\\2e\\0,1\C,0,0.,0.6607,0.1993\C,0,0
 .,-0.6607,0.1993\H,0,-0.7249,0.5475,-0.5978\H,0,0.7249,0.5475,-0.5978\
 H,0,-0.7249,-0.5475,-0.5978\H,0,0.7249,-0.5475,-0.5978\\Version=ES64L-
 G16RevA.03\State=1-A1\HF=-77.5965435\RMSD=4.600e-09\Dipole=0.,0.,-0.62
 25623\Quadrupole=0.549465,-2.5615162,2.0120513,0.,0.,0.\PG=C02V [SGV(C
 2),X(H4)]\\@


 THOSE WHO ARE UNABLE TO LEARN FROM PAST MEETINGS
 ARE CONDEMNED TO REPEAT THEM.
 Job cpu time:       0 days  0 hours  0 minutes  8.8 seconds.
 Elapsed time:       0 days  0 hours  0 minutes  1.2 seconds.
 File lengths (MBytes):  RWF=      6 Int=      0 D2E=      0 Chk=      1 Scr=      1
 Normal termination of Gaussian 16 at Sun Jun  1 20:55:31 2025.
