# Supplementary material for: Hyperpyramidalized alkenes with bond orders near 1.5 as synthetic building blocks
Source: Nat Chem. 2026 Jan 21;18(5):913–22. doi: 10.1038/s41557-025-02055-9 (PMC12859755; doi:10.1038/s41557-025-02055-9)
Supplement: Supplementary file 2 — Output files for reported computations. [file 41557_2025_2055_MOESM2_ESM.zip › Computation data/Ethylene 1-Scan-Pyramidalized/AOcomponent-1e-HF/ethylene-pyramizalization-2e-MO-Ydel.fchk]

2e                                                                      
SP        RHF                                                         6-31G(d,p)          
Number of atoms                            I                6
Info1-9                                    I   N=           9
          22          22           0           0           0         110
           1           1           2
Full Title                                 C   N=           1
2e          
Route                                      C   N=           4
# hf/6-31g(d,p) geom=connectivity pop=full      
Charge                                     I                0
Multiplicity                               I                1
Number of electrons                        I               16
Number of alpha electrons                  I                8
Number of beta electrons                   I                8
Number of basis functions                  I               50
Number of independent functions            I               50
Number of point charges in /Mol/           I                0
Number of translation vectors              I                0
Atomic numbers                             I   N=           6
           6           6           1           1           1           1
Nuclear charges                            R   N=           6
  6.00000000E+00  6.00000000E+00  1.00000000E+00  1.00000000E+00  1.00000000E+00
  1.00000000E+00
Current cartesian coordinates              R   N=          18
  0.00000000E+00  1.24854205E+00 -3.76575173E-01 -1.52902303E-16 -1.24854205E+00
 -3.76575173E-01  1.36986247E+00  1.03462505E+00  1.12972552E+00 -1.36986247E+00
  1.03462505E+00  1.12972552E+00  1.36986247E+00 -1.03462505E+00  1.12972552E+00
 -1.36986247E+00 -1.03462505E+00  1.12972552E+00
Number of symbols in /Mol/                 I                0
Int Atom Types                             I   N=           6
           0           0           0           0           0           0
Force Field                                I                0
Atom Types                                 C   N=           6
                                                            
            
MM charges                                 R   N=           6
  0.00000000E+00  0.00000000E+00  0.00000000E+00  0.00000000E+00  0.00000000E+00
  0.00000000E+00
Integer atomic weights                     I   N=           6
          12          12           1           1           1           1
Real atomic weights                        R   N=           6
  1.20000000E+01  1.20000000E+01  1.00782504E+00  1.00782504E+00  1.00782504E+00
  1.00782504E+00
Atom fragment info                         I   N=           6
           0           0           0           0           0           0
Atom residue num                           I   N=           6
           0           0           0           0           0           0
Nuclear spins                              I   N=           6
           0           0           1           1           1           1
Nuclear ZEff                               R   N=           6
 -3.60000000E+00 -3.60000000E+00 -1.00000000E+00 -1.00000000E+00 -1.00000000E+00
 -1.00000000E+00
Nuclear ZNuc                               R   N=           6
  6.00000000E+00  6.00000000E+00  1.00000000E+00  1.00000000E+00  1.00000000E+00
  1.00000000E+00
Nuclear QMom                               R   N=           6
  0.00000000E+00  0.00000000E+00  0.00000000E+00  0.00000000E+00  0.00000000E+00
  0.00000000E+00
Nuclear GFac                               R   N=           6
  0.00000000E+00  0.00000000E+00  2.79284600E+00  2.79284600E+00  2.79284600E+00
  2.79284600E+00
MicOpt                                     I   N=           6
          -1          -1          -1          -1          -1          -1
Number of residues                         I                0
Number of secondary structures             I                0
SymInf integers                            I   N=          26
           4           4           1           1           1          -1
          -1           1          -1           1           1           1
          -1           1           0           0           0           0
           0           0           0           0           0           0
           0           0
RotTr to input orientation                 R   N=          12
 -1.00000000E+00 -1.22464680E-16  0.00000000E+00 -1.22464680E-16  1.00000000E+00
  0.00000000E+00  0.00000000E+00  0.00000000E+00 -1.00000000E+00  0.00000000E+00
  2.77555756E-17  4.72431531E-05
Number of contracted shells                I               20
Number of primitive shells                 I               42
Pure/Cartesian d shells                    I                1
Pure/Cartesian f shells                    I                0
Highest angular momentum                   I                2
Largest degree of contraction              I                6
Shell types                                I   N=          20
           0          -1          -1           2           0          -1
          -1           2           0           0           1           0
           0           1           0           0           1           0
           0           1
Number of primitives per shell             I   N=          20
           6           3           1           1           6           3
           1           1           3           1           1           3
           1           1           3           1           1           3
           1           1
Shell to atom map                          I   N=          20
           1           1           1           1           2           2
           2           2           3           3           3           4
           4           4           5           5           5           6
           6           6
Primitive exponents                        R   N=          42
  3.04752488E+03  4.57369518E+02  1.03948685E+02  2.92101553E+01  9.28666296E+00
  3.16392696E+00  7.86827235E+00  1.88128854E+00  5.44249258E-01  1.68714478E-01
  8.00000000E-01  3.04752488E+03  4.57369518E+02  1.03948685E+02  2.92101553E+01
  9.28666296E+00  3.16392696E+00  7.86827235E+00  1.88128854E+00  5.44249258E-01
  1.68714478E-01  8.00000000E-01  1.87311370E+01  2.82539436E+00  6.40121692E-01
  1.61277759E-01  1.10000000E+00  1.87311370E+01  2.82539436E+00  6.40121692E-01
  1.61277759E-01  1.10000000E+00  1.87311370E+01  2.82539436E+00  6.40121692E-01
  1.61277759E-01  1.10000000E+00  1.87311370E+01  2.82539436E+00  6.40121692E-01
  1.61277759E-01  1.10000000E+00
Contraction coefficients                   R   N=          42
  1.83473713E-03  1.40373228E-02  6.88426223E-02  2.32184443E-01  4.67941348E-01
  3.62311985E-01 -1.19332420E-01 -1.60854152E-01  1.14345644E+00  1.00000000E+00
  1.00000000E+00  1.83473713E-03  1.40373228E-02  6.88426223E-02  2.32184443E-01
  4.67941348E-01  3.62311985E-01 -1.19332420E-01 -1.60854152E-01  1.14345644E+00
  1.00000000E+00  1.00000000E+00  3.34946043E-02  2.34726953E-01  8.13757326E-01
  1.00000000E+00  1.00000000E+00  3.34946043E-02  2.34726953E-01  8.13757326E-01
  1.00000000E+00  1.00000000E+00  3.34946043E-02  2.34726953E-01  8.13757326E-01
  1.00000000E+00  1.00000000E+00  3.34946043E-02  2.34726953E-01  8.13757326E-01
  1.00000000E+00  1.00000000E+00
P(S=P) Contraction coefficients            R   N=          42
  0.00000000E+00  0.00000000E+00  0.00000000E+00  0.00000000E+00  0.00000000E+00
  0.00000000E+00  6.89990666E-02  3.16423961E-01  7.44308291E-01  1.00000000E+00
  0.00000000E+00  0.00000000E+00  0.00000000E+00  0.00000000E+00  0.00000000E+00
  0.00000000E+00  0.00000000E+00  6.89990666E-02  3.16423961E-01  7.44308291E-01
  1.00000000E+00  0.00000000E+00  0.00000000E+00  0.00000000E+00  0.00000000E+00
  0.00000000E+00  0.00000000E+00  0.00000000E+00  0.00000000E+00  0.00000000E+00
  0.00000000E+00  0.00000000E+00  0.00000000E+00  0.00000000E+00  0.00000000E+00
  0.00000000E+00  0.00000000E+00  0.00000000E+00  0.00000000E+00  0.00000000E+00
  0.00000000E+00  0.00000000E+00
Coordinates of each shell                  R   N=          60
  0.00000000E+00  1.24854205E+00 -3.76575173E-01  0.00000000E+00  1.24854205E+00
 -3.76575173E-01  0.00000000E+00  1.24854205E+00 -3.76575173E-01  0.00000000E+00
  1.24854205E+00 -3.76575173E-01 -1.52902303E-16 -1.24854205E+00 -3.76575173E-01
 -1.52902303E-16 -1.24854205E+00 -3.76575173E-01 -1.52902303E-16 -1.24854205E+00
 -3.76575173E-01 -1.52902303E-16 -1.24854205E+00 -3.76575173E-01  1.36986247E+00
  1.03462505E+00  1.12972552E+00  1.36986247E+00  1.03462505E+00  1.12972552E+00
  1.36986247E+00  1.03462505E+00  1.12972552E+00 -1.36986247E+00  1.03462505E+00
  1.12972552E+00 -1.36986247E+00  1.03462505E+00  1.12972552E+00 -1.36986247E+00
  1.03462505E+00  1.12972552E+00  1.36986247E+00 -1.03462505E+00  1.12972552E+00
  1.36986247E+00 -1.03462505E+00  1.12972552E+00  1.36986247E+00 -1.03462505E+00
  1.12972552E+00 -1.36986247E+00 -1.03462505E+00  1.12972552E+00 -1.36986247E+00
 -1.03462505E+00  1.12972552E+00 -1.36986247E+00 -1.03462505E+00  1.12972552E+00
Num ILSW                                   I              100
ILSW                                       I   N=         100
           0           1           0           0           2           0
           0           0           0           0           0          -1
           5           0           0           0           0           0
           0           0           1           0           0           0
           1           0           0           0           0           0
           0           0      100000           0          -1           0
           0           0           0           0           0           0
           0           0           0           1           0           0
           0 -2000000000           1           0           0           0
           0           0           4          52           0           0
           0           0           0           0           0           0
           0           0           0           0           0           1
           0           0           0           0           0           0
           0           0           0           0           0           0
           0           0           0           0           0           0
           0           0           0           0           0           0
           0           0           0           0
Num RLSW                                   I               52
RLSW                                       R   N=          52
  1.00000000E+00  1.00000000E+00  1.00000000E+00  1.00000000E+00  1.00000000E+00
  0.00000000E+00  0.00000000E+00  1.00000000E+00  0.00000000E+00  0.00000000E+00
  0.00000000E+00  0.00000000E+00  1.00000000E+00  0.00000000E+00  0.00000000E+00
  0.00000000E+00  0.00000000E+00  1.00000000E+00  0.00000000E+00  0.00000000E+00
  0.00000000E+00  0.00000000E+00  1.00000000E+00  0.00000000E+00  0.00000000E+00
  0.00000000E+00  0.00000000E+00  1.00000000E+00  0.00000000E+00  0.00000000E+00
  0.00000000E+00  0.00000000E+00  1.00000000E+00  0.00000000E+00  0.00000000E+00
  0.00000000E+00  0.00000000E+00  0.00000000E+00  1.00000000E+00  1.00000000E+00
  0.00000000E+00  1.00000000E+00  0.00000000E+00  0.00000000E+00  0.00000000E+00
  0.00000000E+00  0.00000000E+00  0.00000000E+00  0.00000000E+00  0.00000000E+00
  0.00000000E+00  0.00000000E+00
MxBond                                     I                3
NBond                                      I   N=           6
           3           3           1           1           1           1
IBond                                      I   N=          18
           2           3           4           1           5           6
           1           0           0           1           0           0
           2           0           0           2           0           0
RBond                                      R   N=          18
  2.00000000E+00  1.00000000E+00  1.00000000E+00  2.00000000E+00  1.00000000E+00
  1.00000000E+00  1.00000000E+00  0.00000000E+00  0.00000000E+00  1.00000000E+00
  0.00000000E+00  0.00000000E+00  1.00000000E+00  0.00000000E+00  0.00000000E+00
  1.00000000E+00  0.00000000E+00  0.00000000E+00
Virial Ratio                               R      1.987887021706434E+00
SCF Energy                                 R     -7.759654352700483E+01
Total Energy                               R     -7.759654352700483E+01
RMS Density                                R      4.599551875864499E-09
Job Status                                 I                1
Nuclear derivative order                   I                0
External E-field                           R   N=          35
  0.00000000E+00  0.00000000E+00  0.00000000E+00  0.00000000E+00  0.00000000E+00
  0.00000000E+00  0.00000000E+00  0.00000000E+00  0.00000000E+00  0.00000000E+00
  0.00000000E+00  0.00000000E+00  0.00000000E+00  0.00000000E+00  0.00000000E+00
  0.00000000E+00  0.00000000E+00  0.00000000E+00  0.00000000E+00  0.00000000E+00
  0.00000000E+00  0.00000000E+00  0.00000000E+00  0.00000000E+00  0.00000000E+00
  0.00000000E+00  0.00000000E+00  0.00000000E+00  0.00000000E+00  0.00000000E+00
  0.00000000E+00  0.00000000E+00  0.00000000E+00  0.00000000E+00  0.00000000E+00
IOpCl                                      I                0
IROHF                                      I                0
Alpha Orbital Energies                     R   N=          50
 -1.12480859E+01 -1.12463010E+01 -1.20925847E+00 -7.15592288E-01 -7.12448723E-01
 -6.11895073E-01 -3.91610514E-01 -3.42626625E-01  4.26277180E-02  1.87252564E-01
  1.98393846E-01  3.72652357E-01  4.63654328E-01  4.82516952E-01  6.22676811E-01
  6.36728708E-01  7.22874135E-01  7.71839274E-01  8.06810401E-01  9.55300800E-01
  1.02617746E+00  1.07011224E+00  1.18450897E+00  1.36704048E+00  1.39974941E+00
  1.40341958E+00  1.51092742E+00  1.69189721E+00  1.75448519E+00  1.80956183E+00
  2.12996734E+00  2.24874999E+00  2.42171994E+00  2.46664612E+00  2.54170350E+00
  2.61287980E+00  2.68815379E+00  2.71184640E+00  2.83160917E+00  2.94986986E+00
  3.02889426E+00  3.15133714E+00  3.45951171E+00  3.66378037E+00  3.68646489E+00
  3.72818818E+00  3.80585221E+00  3.89759268E+00  4.64541152E+00  4.91001886E+00
Alpha MO coefficients                      R   N=        2500
  7.03869954E-01  1.99943097E-02  0.00000000E+00 -1.01815653E-03  6.29082408E-04
 -6.63137340E-03  0.00000000E+00  1.07265906E-03 -1.81712241E-03 -1.46115549E-03
 -1.33948861E-03 -1.63465197E-03  0.00000000E+00  0.00000000E+00 -3.58068568E-05
  7.03869954E-01  1.99943097E-02  0.00000000E+00  1.01815653E-03  6.29082408E-04
 -6.63137340E-03  0.00000000E+00 -1.07265906E-03 -1.81712241E-03 -1.46115549E-03
 -1.33948861E-03 -1.63465197E-03  0.00000000E+00  0.00000000E+00  3.58068568E-05
  2.82180606E-04  1.77778009E-03  9.51007995E-05  2.14225884E-05  1.18964209E-04
  2.82180606E-04  1.77778009E-03 -9.51007995E-05  2.14225884E-05  1.18964209E-04
  2.82180606E-04  1.77778009E-03  9.51007995E-05 -2.14225884E-05  1.18964209E-04
  2.82180606E-04  1.77778009E-03 -9.51007995E-05 -2.14225884E-05  1.18964209E-04
  7.04379930E-01  2.04598208E-02  0.00000000E+00 -1.34416199E-03  6.18398182E-04
 -1.85097911E-02  0.00000000E+00  5.22145730E-03 -2.57058969E-03 -1.05554258E-03
 -4.97461934E-04 -1.31415324E-03  0.00000000E+00  0.00000000E+00 -6.90596903E-05
 -7.04379930E-01 -2.04598208E-02  0.00000000E+00 -1.34416199E-03 -6.18398182E-04
  1.85097911E-02  0.00000000E+00  5.22145730E-03  2.57058969E-03  1.05554258E-03
  4.97461934E-04  1.31415324E-03  0.00000000E+00  0.00000000E+00 -6.90596903E-05
 -2.03213903E-05  3.45190821E-03  1.44934463E-04  1.54691801E-04  1.08647809E-04
 -2.03213903E-05  3.45190821E-03 -1.44934463E-04  1.54691801E-04  1.08647809E-04
  2.03213903E-05 -3.45190821E-03 -1.44934463E-04  1.54691801E-04 -1.08647809E-04
  2.03213903E-05 -3.45190821E-03  1.44934463E-04  1.54691801E-04 -1.08647809E-04
 -1.36782966E-01  2.50888177E-01  0.00000000E+00 -1.44879037E-01  6.96506678E-02
  1.61030106E-01  0.00000000E+00 -2.15101420E-02  2.21216572E-02 -8.00914051E-03
  1.32032777E-02 -2.26157556E-03  0.00000000E+00  0.00000000E+00 -9.92305922E-03
 -1.36782966E-01  2.50888177E-01  0.00000000E+00  1.44879037E-01  6.96506678E-02
  1.61030106E-01  0.00000000E+00  2.15101420E-02  2.21216572E-02 -8.00914051E-03
  1.32032777E-02 -2.26157556E-03  0.00000000E+00  0.00000000E+00  9.92305922E-03
  1.20925130E-01  1.81834302E-02 -1.03745993E-02 -7.68945102E-03 -6.43008367E-03
  1.20925130E-01  1.81834302E-02  1.03745993E-02 -7.68945102E-03 -6.43008367E-03
  1.20925130E-01  1.81834302E-02 -1.03745993E-02  7.68945102E-03 -6.43008367E-03
  1.20925130E-01  1.81834302E-02  1.03745993E-02  7.68945102E-03 -6.43008367E-03
  0.00000000E+00  0.00000000E+00  2.88896469E-01  0.00000000E+00  0.00000000E+00
  0.00000000E+00  9.00877548E-02  0.00000000E+00  0.00000000E+00  0.00000000E+00
  0.00000000E+00  0.00000000E+00 -2.09965822E-02  2.82993502E-02  0.00000000E+00
  0.00000000E+00  0.00000000E+00  2.88896469E-01  0.00000000E+00  0.00000000E+00
  0.00000000E+00  9.00877548E-02  0.00000000E+00  0.00000000E+00  0.00000000E+00
  0.00000000E+00  0.00000000E+00  2.09965822E-02  2.82993502E-02  0.00000000E+00
  1.84408436E-01  1.26993673E-01 -1.13550916E-03 -1.15474282E-02 -8.37527767E-03
 -1.84408436E-01 -1.26993673E-01 -1.13550916E-03  1.15474282E-02  8.37527767E-03
  1.84408436E-01  1.26993673E-01 -1.13550916E-03  1.15474282E-02 -8.37527767E-03
 -1.84408436E-01 -1.26993673E-01 -1.13550916E-03 -1.15474282E-02  8.37527767E-03
 -1.31024979E-01  2.52910604E-01  0.00000000E+00  1.22116051E-01  1.11403179E-01
  3.77111902E-01  0.00000000E+00  8.42962924E-03  4.34487958E-02  8.10442407E-03
 -2.32623246E-02  8.75330758E-03  0.00000000E+00  0.00000000E+00  1.60050492E-03
  1.31024979E-01 -2.52910604E-01  0.00000000E+00  1.22116051E-01 -1.11403179E-01
 -3.77111902E-01  0.00000000E+00  8.42962924E-03 -4.34487958E-02 -8.10442407E-03
  2.32623246E-02 -8.75330758E-03  0.00000000E+00  0.00000000E+00  1.60050492E-03
  1.39666898E-01  1.04960475E-01 -9.02646121E-03  5.93825015E-03 -6.66903010E-03
  1.39666898E-01  1.04960475E-01  9.02646121E-03  5.93825015E-03 -6.66903010E-03
 -1.39666898E-01 -1.04960475E-01  9.02646121E-03  5.93825015E-03  6.66903010E-03
 -1.39666898E-01 -1.04960475E-01 -9.02646121E-03  5.93825015E-03  6.66903010E-03
  5.78905071E-02 -1.30538261E-01  0.00000000E+00  2.36152981E-01  2.62747317E-01
 -1.43430145E-01  0.00000000E+00  6.73955932E-02  1.25260243E-01  1.16597804E-02
 -2.75812747E-02  1.99594402E-02  0.00000000E+00  0.00000000E+00 -2.27757977E-02
  5.78905071E-02 -1.30538261E-01  0.00000000E+00 -2.36152981E-01  2.62747317E-01
 -1.43430145E-01  0.00000000E+00 -6.73955932E-02  1.25260243E-01  1.16597804E-02
 -2.75812747E-02  1.99594402E-02  0.00000000E+00  0.00000000E+00  2.27757977E-02
  1.14276005E-01  9.82438601E-02 -7.99243722E-03 -3.82807192E-03  5.93812422E-03
  1.14276005E-01  9.82438601E-02  7.99243722E-03 -3.82807192E-03  5.93812422E-03
  1.14276005E-01  9.82438601E-02 -7.99243722E-03  3.82807192E-03  5.93812422E-03
  1.14276005E-01  9.82438601E-02  7.99243722E-03  3.82807192E-03  5.93812422E-03
 -5.26223807E-02  8.94755147E-02  0.00000000E+00  0.00000000E+00 -1.31235034E-01
  2.52207881E-01  0.00000000E+00  0.00000000E+00 -1.52989352E-01  1.00513901E-02
 -2.41259171E-02  2.77758233E-03  0.00000000E+00  0.00000000E+00  2.64004268E-02
 -5.26223807E-02  8.94755147E-02  0.00000000E+00 -0.00000000E+00 -1.31235034E-01
  2.52207881E-01  0.00000000E+00 -0.00000000E+00 -1.52989352E-01  1.00513901E-02
 -2.41259171E-02  2.77758233E-03  0.00000000E+00  0.00000000E+00 -2.64004268E-02
 -8.79734985E-03  6.17702300E-02  3.91881711E-03  1.64852388E-02 -3.18684697E-03
 -8.79734985E-03  6.17702300E-02 -3.91881711E-03  1.64852388E-02 -3.18684697E-03
 -8.79734985E-03  6.17702300E-02  3.91881711E-03 -1.64852388E-02 -3.18684697E-03
 -8.79734985E-03  6.17702300E-02 -3.91881711E-03 -1.64852388E-02 -3.18684697E-03
  0.00000000E+00  0.00000000E+00  3.60006515E-01  0.00000000E+00  0.00000000E+00
  0.00000000E+00  2.39712826E-01  0.00000000E+00  0.00000000E+00  0.00000000E+00
  0.00000000E+00  0.00000000E+00  7.46333520E-03  2.94240772E-02  0.00000000E+00
  0.00000000E+00  0.00000000E+00 -3.60006515E-01  0.00000000E+00  0.00000000E+00
  0.00000000E+00 -2.39712826E-01  0.00000000E+00  0.00000000E+00  0.00000000E+00
  0.00000000E+00  0.00000000E+00  7.46333520E-03 -2.94240772E-02  0.00000000E+00
  1.80400019E-01  3.36567169E-01 -1.39537573E-03  7.70666586E-03 -8.57239176E-03
 -1.80400019E-01 -3.36567169E-01 -1.39537573E-03 -7.70666586E-03  8.57239176E-03
 -1.80400019E-01 -3.36567169E-01  1.39537573E-03  7.70666586E-03  8.57239176E-03
  1.80400019E-01  3.36567169E-01  1.39537573E-03 -7.70666586E-03 -8.57239176E-03
  5.23526398E-02 -1.12569903E-01  0.00000000E+00 -1.30734938E-01  2.96617068E-01
  1.86020957E-02  0.00000000E+00 -3.73826056E-01  4.22373510E-01  1.17220868E-03
 -9.37599519E-05  1.48654750E-02  0.00000000E+00  0.00000000E+00  3.97971063E-03
 -5.23526398E-02  1.12569903E-01  0.00000000E+00 -1.30734938E-01 -2.96617068E-01
 -1.86020957E-02  0.00000000E+00 -3.73826056E-01 -4.22373510E-01 -1.17220868E-03
  9.37599519E-05 -1.48654750E-02  0.00000000E+00  0.00000000E+00  3.97971063E-03
  1.02448287E-01  1.75747999E-01 -6.73948826E-03  7.49309525E-04  4.44090277E-03
  1.02448287E-01  1.75747999E-01  6.73948826E-03  7.49309525E-04  4.44090277E-03
 -1.02448287E-01 -1.75747999E-01  6.73948826E-03  7.49309525E-04 -4.44090277E-03
 -1.02448287E-01 -1.75747999E-01 -6.73948826E-03  7.49309525E-04 -4.44090277E-03
 -8.18373118E-02  6.03231033E-02  0.00000000E+00  6.33362569E-02  1.83901841E-01
  1.17106080E+00  0.00000000E+00  3.29078297E-02  6.53210047E-01 -1.23147822E-02
  1.31087571E-03 -2.61296079E-03  0.00000000E+00  0.00000000E+00 -1.77968080E-02
 -8.18373118E-02  6.03231033E-02  0.00000000E+00 -6.33362569E-02  1.83901841E-01
  1.17106080E+00  0.00000000E+00 -3.29078297E-02  6.53210047E-01 -1.23147822E-02
  1.31087571E-03 -2.61296079E-03  0.00000000E+00  0.00000000E+00  1.77968080E-02
 -2.72628744E-02 -8.18308706E-01 -5.15487867E-04  5.52986808E-03 -2.61750622E-03
 -2.72628744E-02 -8.18308706E-01  5.15487867E-04  5.52986808E-03 -2.61750622E-03
 -2.72628744E-02 -8.18308706E-01 -5.15487867E-04 -5.52986808E-03 -2.61750622E-03
 -2.72628744E-02 -8.18308706E-01  5.15487867E-04 -5.52986808E-03 -2.61750622E-03
  0.00000000E+00  0.00000000E+00 -2.49900497E-01  0.00000000E+00  0.00000000E+00
  0.00000000E+00 -6.55231212E-01  0.00000000E+00  0.00000000E+00  0.00000000E+00
  0.00000000E+00  0.00000000E+00  1.72179683E-02  1.46829913E-02  0.00000000E+00
  0.00000000E+00  0.00000000E+00 -2.49900497E-01  0.00000000E+00  0.00000000E+00
  0.00000000E+00 -6.55231212E-01  0.00000000E+00  0.00000000E+00  0.00000000E+00
  0.00000000E+00  0.00000000E+00 -1.72179683E-02  1.46829913E-02  0.00000000E+00
  9.30101768E-02  7.68905316E-01 -2.52183277E-03 -6.13351831E-03  6.50048149E-03
 -9.30101768E-02 -7.68905316E-01 -2.52183277E-03  6.13351831E-03 -6.50048149E-03
  9.30101768E-02  7.68905316E-01 -2.52183277E-03  6.13351831E-03  6.50048149E-03
 -9.30101768E-02 -7.68905316E-01 -2.52183277E-03 -6.13351831E-03 -6.50048149E-03
 -1.17682196E-01 -2.49614927E-02  0.00000000E+00  1.37566303E-02  9.06176520E-02
  4.33953126E+00  0.00000000E+00 -1.56170011E+00  1.04892022E+00 -8.55250938E-03
 -5.58468306E-03  2.31269398E-03  0.00000000E+00  0.00000000E+00 -1.61089254E-02
  1.17682196E-01  2.49614927E-02  0.00000000E+00  1.37566303E-02 -9.06176520E-02
 -4.33953126E+00  0.00000000E+00 -1.56170011E+00 -1.04892022E+00  8.55250938E-03
  5.58468306E-03 -2.31269398E-03  0.00000000E+00  0.00000000E+00 -1.61089254E-02
  3.30171008E-02 -1.81347291E+00  4.44418714E-03  1.52785009E-03  1.87511688E-03
  3.30171008E-02 -1.81347291E+00 -4.44418714E-03  1.52785009E-03  1.87511688E-03
 -3.30171008E-02  1.81347291E+00 -4.44418714E-03  1.52785009E-03 -1.87511688E-03
 -3.30171008E-02  1.81347291E+00  4.44418714E-03  1.52785009E-03 -1.87511688E-03
  0.00000000E+00  0.00000000E+00 -2.53606734E-01  0.00000000E+00  0.00000000E+00
  0.00000000E+00 -1.34191642E+00  0.00000000E+00  0.00000000E+00  0.00000000E+00
  0.00000000E+00  0.00000000E+00  2.34059715E-03  1.53334943E-03  0.00000000E+00
  0.00000000E+00  0.00000000E+00  2.53606734E-01  0.00000000E+00  0.00000000E+00
  0.00000000E+00  1.34191642E+00  0.00000000E+00  0.00000000E+00  0.00000000E+00
  0.00000000E+00  0.00000000E+00  2.34059715E-03 -1.53334943E-03  0.00000000E+00
  4.60733881E-02  2.12404161E+00 -5.82763688E-03 -3.79646340E-03 -1.62887260E-04
 -4.60733881E-02 -2.12404161E+00 -5.82763688E-03  3.79646340E-03  1.62887260E-04
 -4.60733881E-02 -2.12404161E+00  5.82763688E-03 -3.79646340E-03  1.62887260E-04
  4.60733881E-02  2.12404161E+00  5.82763688E-03  3.79646340E-03 -1.62887260E-04
  3.80546993E-02 -2.50658175E-02  0.00000000E+00  1.98470306E-01  1.72996300E-01
 -1.31671617E+00  0.00000000E+00  1.73250499E+00  9.41087445E-01 -1.33348199E-02
  5.31529858E-03 -3.66785233E-03  0.00000000E+00  0.00000000E+00  8.13948098E-03
 -3.80546993E-02  2.50658175E-02  0.00000000E+00  1.98470306E-01 -1.72996300E-01
  1.31671617E+00  0.00000000E+00  1.73250499E+00 -9.41087445E-01  1.33348199E-02
 -5.31529858E-03  3.66785233E-03  0.00000000E+00  0.00000000E+00  8.13948098E-03
 -7.07443870E-02 -1.06357442E+00  3.36419990E-04  2.58458382E-03  3.33532317E-03
 -7.07443870E-02 -1.06357442E+00 -3.36419990E-04  2.58458382E-03  3.33532317E-03
  7.07443870E-02  1.06357442E+00 -3.36419990E-04  2.58458382E-03 -3.33532317E-03
  7.07443870E-02  1.06357442E+00  3.36419990E-04  2.58458382E-03 -3.33532317E-03
  2.12420765E-02  2.72647371E-01  0.00000000E+00 -4.91248261E-01 -1.23284559E-01
 -2.98228538E-01  0.00000000E+00  8.28636626E-01  8.18319532E-02 -2.40882579E-02
  7.19683091E-02 -3.01209312E-02  0.00000000E+00  0.00000000E+00  2.83802566E-02
  2.12420765E-02  2.72647371E-01  0.00000000E+00  4.91248261E-01 -1.23284559E-01
 -2.98228538E-01  0.00000000E+00 -8.28636626E-01  8.18319532E-02 -2.40882579E-02
  7.19683091E-02 -3.01209312E-02  0.00000000E+00  0.00000000E+00 -2.83802566E-02
 -1.74694385E-01  2.92402096E-01 -1.26928784E-02  3.23021228E-03 -1.03203525E-02
 -1.74694385E-01  2.92402096E-01  1.26928784E-02  3.23021228E-03 -1.03203525E-02
 -1.74694385E-01  2.92402096E-01 -1.26928784E-02 -3.23021228E-03 -1.03203525E-02
 -1.74694385E-01  2.92402096E-01  1.26928784E-02 -3.23021228E-03 -1.03203525E-02
  0.00000000E+00  0.00000000E+00 -4.16519579E-01  0.00000000E+00  0.00000000E+00
  0.00000000E+00  5.26444675E-01  0.00000000E+00  0.00000000E+00  0.00000000E+00
  0.00000000E+00  0.00000000E+00  6.66834903E-02 -7.63648872E-02  0.00000000E+00
  0.00000000E+00  0.00000000E+00 -4.16519579E-01  0.00000000E+00  0.00000000E+00
  0.00000000E+00  5.26444675E-01  0.00000000E+00  0.00000000E+00  0.00000000E+00
  0.00000000E+00  0.00000000E+00 -6.66834903E-02 -7.63648872E-02  0.00000000E+00
 -3.38072375E-01  2.53810617E-01  6.03238244E-03  4.58572425E-02  1.04790923E-02
  3.38072375E-01 -2.53810617E-01  6.03238244E-03 -4.58572425E-02 -1.04790923E-02
 -3.38072375E-01  2.53810617E-01  6.03238244E-03 -4.58572425E-02  1.04790923E-02
  3.38072375E-01 -2.53810617E-01  6.03238244E-03  4.58572425E-02 -1.04790923E-02
 -4.00456914E-02  2.14028280E-01  0.00000000E+00  2.59246645E-01 -6.05182509E-01
  3.88358127E-02  0.00000000E+00 -3.81436015E-01  7.86225163E-01  4.89686031E-02
  1.80907068E-02  4.78976644E-02  0.00000000E+00  0.00000000E+00  7.42876174E-02
 -4.00456914E-02  2.14028280E-01  0.00000000E+00 -2.59246645E-01 -6.05182509E-01
  3.88358127E-02  0.00000000E+00  3.81436015E-01  7.86225163E-01  4.89686031E-02
  1.80907068E-02  4.78976644E-02  0.00000000E+00  0.00000000E+00 -7.42876174E-02
 -6.25438970E-02 -2.36033684E-01  4.13536726E-02  2.68756123E-02  2.59403390E-02
 -6.25438970E-02 -2.36033684E-01 -4.13536726E-02  2.68756123E-02  2.59403390E-02
 -6.25438970E-02 -2.36033684E-01  4.13536726E-02 -2.68756123E-02  2.59403390E-02
 -6.25438970E-02 -2.36033684E-01 -4.13536726E-02 -2.68756123E-02  2.59403390E-02
  0.00000000E+00  0.00000000E+00 -5.01637557E-01  0.00000000E+00  0.00000000E+00
  0.00000000E+00  1.28739568E+00  0.00000000E+00  0.00000000E+00  0.00000000E+00
  0.00000000E+00  0.00000000E+00 -8.37077956E-03 -4.81072638E-02  0.00000000E+00
  0.00000000E+00  0.00000000E+00  5.01637557E-01  0.00000000E+00  0.00000000E+00
  0.00000000E+00 -1.28739568E+00  0.00000000E+00  0.00000000E+00  0.00000000E+00
  0.00000000E+00  0.00000000E+00 -8.37077956E-03  4.81072638E-02  0.00000000E+00
 -3.07959645E-01  1.86611060E-02 -1.35483271E-04 -2.78121627E-02  1.67365627E-02
  3.07959645E-01 -1.86611060E-02 -1.35483271E-04  2.78121627E-02 -1.67365627E-02
  3.07959645E-01 -1.86611060E-02  1.35483271E-04 -2.78121627E-02 -1.67365627E-02
 -3.07959645E-01  1.86611060E-02  1.35483271E-04  2.78121627E-02  1.67365627E-02
 -3.28205173E-02  4.39546622E-02  0.00000000E+00  3.24815864E-01 -5.86394949E-01
  1.24012559E+00  0.00000000E+00 -8.45581871E-01  1.23214480E+00  1.00925462E-02
  9.07012333E-02  9.71669508E-03  0.00000000E+00  0.00000000E+00 -2.01815072E-02
  3.28205173E-02 -4.39546622E-02  0.00000000E+00  3.24815864E-01  5.86394949E-01
 -1.24012559E+00  0.00000000E+00 -8.45581871E-01 -1.23214480E+00 -1.00925462E-02
 -9.07012333E-02 -9.71669508E-03  0.00000000E+00  0.00000000E+00 -2.01815072E-02
 -2.06737334E-01 -1.32679549E-01  3.34622593E-02 -6.47753177E-03  1.05786644E-02
 -2.06737334E-01 -1.32679549E-01 -3.34622593E-02 -6.47753177E-03  1.05786644E-02
  2.06737334E-01  1.32679549E-01 -3.34622593E-02 -6.47753177E-03 -1.05786644E-02
  2.06737334E-01  1.32679549E-01  3.34622593E-02 -6.47753177E-03 -1.05786644E-02
  0.00000000E+00  0.00000000E+00  5.99842868E-01  0.00000000E+00  0.00000000E+00
  0.00000000E+00 -8.39599090E-01  0.00000000E+00  0.00000000E+00  0.00000000E+00
  0.00000000E+00  0.00000000E+00 -4.81411696E-03 -1.45344506E-01  0.00000000E+00
  0.00000000E+00  0.00000000E+00  5.99842868E-01  0.00000000E+00  0.00000000E+00
  0.00000000E+00 -8.39599090E-01  0.00000000E+00  0.00000000E+00  0.00000000E+00
  0.00000000E+00  0.00000000E+00  4.81411696E-03 -1.45344506E-01  0.00000000E+00
 -3.99436311E-01  8.92974150E-01 -3.14246381E-02  6.40069918E-02 -6.39939942E-02
  3.99436311E-01 -8.92974150E-01 -3.14246381E-02 -6.40069918E-02  6.39939942E-02
 -3.99436311E-01  8.92974150E-01 -3.14246381E-02 -6.40069918E-02 -6.39939942E-02
  3.99436311E-01 -8.92974150E-01 -3.14246381E-02  6.40069918E-02  6.39939942E-02
  8.45554866E-03 -9.25454495E-01  0.00000000E+00 -2.25926452E-01 -3.71371663E-01
  1.80112063E+00  0.00000000E+00  1.98394815E-01  7.10231337E-01  1.44165353E-02
 -9.39554780E-02  6.81596737E-03  0.00000000E+00  0.00000000E+00 -1.19589443E-02
  8.45554866E-03 -9.25454495E-01  0.00000000E+00  2.25926452E-01 -3.71371663E-01
  1.80112063E+00  0.00000000E+00 -1.98394815E-01  7.10231337E-01  1.44165353E-02
 -9.39554780E-02  6.81596737E-03  0.00000000E+00  0.00000000E+00  1.19589443E-02
  3.01557889E-01 -8.15375472E-01  7.41152505E-02 -5.40164299E-02  4.58566095E-02
  3.01557889E-01 -8.15375472E-01 -7.41152505E-02 -5.40164299E-02  4.58566095E-02
  3.01557889E-01 -8.15375472E-01  7.41152505E-02  5.40164299E-02  4.58566095E-02
  3.01557889E-01 -8.15375472E-01 -7.41152505E-02  5.40164299E-02  4.58566095E-02
 -3.10385090E-02  1.55606364E-01  0.00000000E+00 -7.41588703E-01 -4.30365623E-01
 -3.05482264E-01  0.00000000E+00  1.27385732E+00  1.17271477E+00  7.45489119E-02
 -1.75623821E-01  7.10809263E-02  0.00000000E+00  0.00000000E+00 -2.62072297E-02
  3.10385090E-02 -1.55606364E-01  0.00000000E+00 -7.41588703E-01  4.30365623E-01
  3.05482264E-01  0.00000000E+00  1.27385732E+00 -1.17271477E+00 -7.45489119E-02
  1.75623821E-01 -7.10809263E-02  0.00000000E+00  0.00000000E+00 -2.62072297E-02
  1.22670536E-01 -1.08938916E+00  2.67882653E-02 -1.50339352E-02  1.16327861E-02
  1.22670536E-01 -1.08938916E+00 -2.67882653E-02 -1.50339352E-02  1.16327861E-02
 -1.22670536E-01  1.08938916E+00 -2.67882653E-02 -1.50339352E-02 -1.16327861E-02
 -1.22670536E-01  1.08938916E+00  2.67882653E-02 -1.50339352E-02 -1.16327861E-02
  0.00000000E+00  0.00000000E+00  5.69216584E-01  0.00000000E+00  0.00000000E+00
  0.00000000E+00 -1.22869844E+00  0.00000000E+00  0.00000000E+00  0.00000000E+00
  0.00000000E+00  0.00000000E+00  5.24330702E-02 -1.85339353E-01  0.00000000E+00
  0.00000000E+00  0.00000000E+00 -5.69216584E-01  0.00000000E+00  0.00000000E+00
  0.00000000E+00  1.22869844E+00  0.00000000E+00  0.00000000E+00  0.00000000E+00
  0.00000000E+00  0.00000000E+00  5.24330702E-02  1.85339353E-01  0.00000000E+00
 -4.96599643E-01  1.71896396E+00 -4.13444629E-02 -4.07541509E-02 -7.23857493E-02
  4.96599643E-01 -1.71896396E+00 -4.13444629E-02  4.07541509E-02  7.23857493E-02
  4.96599643E-01 -1.71896396E+00  4.13444629E-02 -4.07541509E-02  7.23857493E-02
 -4.96599643E-01  1.71896396E+00  4.13444629E-02  4.07541509E-02 -7.23857493E-02
 -5.33544115E-02 -5.79490444E-01  0.00000000E+00  5.27821500E-03  1.40772656E-01
  1.03187775E+00  0.00000000E+00 -3.28820144E-01  4.44786356E-01  1.75158558E-01
 -9.30175465E-02 -2.26807964E-01  0.00000000E+00  0.00000000E+00  3.15149749E-01
 -5.33544115E-02 -5.79490444E-01  0.00000000E+00 -5.27821500E-03  1.40772656E-01
  1.03187775E+00  0.00000000E+00  3.28820144E-01  4.44786356E-01  1.75158558E-01
 -9.30175465E-02 -2.26807964E-01  0.00000000E+00  0.00000000E+00 -3.15149749E-01
 -2.31873598E-01 -2.77679181E-01  1.13948761E-01  1.63972095E-01 -8.42694563E-02
 -2.31873598E-01 -2.77679181E-01 -1.13948761E-01  1.63972095E-01 -8.42694563E-02
 -2.31873598E-01 -2.77679181E-01  1.13948761E-01 -1.63972095E-01 -8.42694563E-02
 -2.31873598E-01 -2.77679181E-01 -1.13948761E-01 -1.63972095E-01 -8.42694563E-02
  1.83667939E-02 -1.33623922E+00  0.00000000E+00  1.93687633E-01 -2.58496219E-01
  4.60565251E+00  0.00000000E+00 -1.19512454E+00  9.26329502E-01 -1.96665242E-02
  3.26214583E-02 -1.34116283E-02  0.00000000E+00  0.00000000E+00 -3.97128615E-02
 -1.83667939E-02  1.33623922E+00  0.00000000E+00  1.93687633E-01  2.58496219E-01
 -4.60565251E+00  0.00000000E+00 -1.19512454E+00 -9.26329502E-01  1.96665242E-02
 -3.26214583E-02  1.34116283E-02  0.00000000E+00  0.00000000E+00 -3.97128615E-02
  3.65311650E-01 -1.48845520E+00  8.27952015E-02  3.89391117E-02  7.11853533E-02
  3.65311650E-01 -1.48845520E+00 -8.27952015E-02  3.89391117E-02  7.11853533E-02
 -3.65311650E-01  1.48845520E+00 -8.27952015E-02  3.89391117E-02 -7.11853533E-02
 -3.65311650E-01  1.48845520E+00  8.27952015E-02  3.89391117E-02 -7.11853533E-02
 -4.16223353E-02 -5.18386225E-01  0.00000000E+00  1.58692052E-02 -1.08659588E-02
  9.16987911E-01  0.00000000E+00 -2.50830771E-01  3.38694564E-01 -3.01784786E-01
 -7.33426233E-02  2.62471690E-01  0.00000000E+00  0.00000000E+00  1.79074966E-01
 -4.16223353E-02 -5.18386225E-01  0.00000000E+00 -1.58692052E-02 -1.08659588E-02
  9.16987911E-01  0.00000000E+00  2.50830771E-01  3.38694564E-01 -3.01784786E-01
 -7.33426233E-02  2.62471690E-01  0.00000000E+00  0.00000000E+00 -1.79074966E-01
 -1.78073075E-01 -2.62494100E-01 -1.85453036E-01  9.53666243E-02  1.56322154E-01
 -1.78073075E-01 -2.62494100E-01  1.85453036E-01  9.53666243E-02  1.56322154E-01
 -1.78073075E-01 -2.62494100E-01 -1.85453036E-01 -9.53666243E-02  1.56322154E-01
 -1.78073075E-01 -2.62494100E-01  1.85453036E-01 -9.53666243E-02  1.56322154E-01
  0.00000000E+00  0.00000000E+00  1.12743429E-01  0.00000000E+00  0.00000000E+00
  0.00000000E+00  2.98505246E-02  0.00000000E+00  0.00000000E+00  0.00000000E+00
  0.00000000E+00  0.00000000E+00  4.59193011E-01  1.09104532E-01  0.00000000E+00
  0.00000000E+00  0.00000000E+00  1.12743429E-01  0.00000000E+00  0.00000000E+00
  0.00000000E+00  2.98505246E-02  0.00000000E+00  0.00000000E+00  0.00000000E+00
  0.00000000E+00  0.00000000E+00 -4.59193011E-01  1.09104532E-01  0.00000000E+00
  1.25708854E-01 -1.40022700E-01 -7.57629946E-03  1.99864675E-01  3.42239091E-02
 -1.25708854E-01  1.40022700E-01 -7.57629946E-03 -1.99864675E-01 -3.42239091E-02
  1.25708854E-01 -1.40022700E-01 -7.57629946E-03 -1.99864675E-01  3.42239091E-02
 -1.25708854E-01  1.40022700E-01 -7.57629946E-03  1.99864675E-01 -3.42239091E-02
 -1.39131480E-01 -1.26121641E+00  0.00000000E+00 -3.61782427E-01  1.05650290E-01
  7.97529216E+00  0.00000000E+00 -2.77678563E+00  1.29908243E+00  3.31612382E-02
 -1.91776838E-02 -2.13931269E-01  0.00000000E+00  0.00000000E+00  1.35818939E-01
  1.39131480E-01  1.26121641E+00  0.00000000E+00 -3.61782427E-01 -1.05650290E-01
 -7.97529216E+00  0.00000000E+00 -2.77678563E+00 -1.29908243E+00 -3.31612382E-02
  1.91776838E-02  2.13931269E-01  0.00000000E+00  0.00000000E+00  1.35818939E-01
 -5.92101004E-01 -1.11456008E+00  1.02962417E-02 -7.01890571E-03 -5.85463164E-02
 -5.92101004E-01 -1.11456008E+00 -1.02962417E-02 -7.01890571E-03 -5.85463164E-02
  5.92101004E-01  1.11456008E+00 -1.02962417E-02 -7.01890571E-03  5.85463164E-02
  5.92101004E-01  1.11456008E+00  1.02962417E-02 -7.01890571E-03  5.85463164E-02
 -9.51589882E-02 -9.49239850E-01  0.00000000E+00  2.23028766E-01 -1.45838423E-01
  1.67494267E+00  0.00000000E+00 -5.32940526E-01  8.37529709E-01  6.80957376E-02
 -9.79918247E-03 -2.15234861E-01  0.00000000E+00  0.00000000E+00 -2.41976237E-01
 -9.51589882E-02 -9.49239850E-01  0.00000000E+00 -2.23028766E-01 -1.45838423E-01
  1.67494267E+00  0.00000000E+00  5.32940526E-01  8.37529709E-01  6.80957376E-02
 -9.79918247E-03 -2.15234861E-01  0.00000000E+00  0.00000000E+00  2.41976237E-01
 -5.98675892E-01 -3.89099614E-01 -8.15884027E-02 -1.00489692E-01 -1.02774154E-02
 -5.98675892E-01 -3.89099614E-01  8.15884027E-02 -1.00489692E-01 -1.02774154E-02
 -5.98675892E-01 -3.89099614E-01 -8.15884027E-02  1.00489692E-01 -1.02774154E-02
 -5.98675892E-01 -3.89099614E-01  8.15884027E-02  1.00489692E-01 -1.02774154E-02
 -3.86855812E-02 -3.76436143E-01  0.00000000E+00 -9.52655418E-02 -5.48521573E-02
  2.29578891E+00  0.00000000E+00 -7.83642266E-01  3.46622794E-01 -4.29031977E-01
  1.23894253E-03  3.75279373E-01  0.00000000E+00  0.00000000E+00  1.89243869E-02
  3.86855812E-02  3.76436143E-01  0.00000000E+00 -9.52655418E-02  5.48521573E-02
 -2.29578891E+00  0.00000000E+00 -7.83642266E-01 -3.46622794E-01  4.29031977E-01
 -1.23894253E-03 -3.75279373E-01  0.00000000E+00  0.00000000E+00  1.89243869E-02
 -1.54383036E-01 -3.49386581E-01 -2.13598030E-01 -7.63835597E-03  1.66495911E-01
 -1.54383036E-01 -3.49386581E-01  2.13598030E-01 -7.63835597E-03  1.66495911E-01
  1.54383036E-01  3.49386581E-01  2.13598030E-01 -7.63835597E-03 -1.66495911E-01
  1.54383036E-01  3.49386581E-01 -2.13598030E-01 -7.63835597E-03 -1.66495911E-01
  0.00000000E+00  0.00000000E+00 -1.72118372E-01  0.00000000E+00  0.00000000E+00
  0.00000000E+00  2.84623130E-02  0.00000000E+00  0.00000000E+00  0.00000000E+00
  0.00000000E+00  0.00000000E+00 -1.17005613E-01  4.20406741E-01  0.00000000E+00
  0.00000000E+00  0.00000000E+00 -1.72118372E-01  0.00000000E+00  0.00000000E+00
  0.00000000E+00  2.84623130E-02  0.00000000E+00  0.00000000E+00  0.00000000E+00
  0.00000000E+00  0.00000000E+00  1.17005613E-01  4.20406741E-01  0.00000000E+00
 -1.93936303E-01  1.26076078E-01  8.35922929E-02  8.47974815E-02 -3.06859452E-01
  1.93936303E-01 -1.26076078E-01  8.35922929E-02 -8.47974815E-02  3.06859452E-01
 -1.93936303E-01  1.26076078E-01  8.35922929E-02 -8.47974815E-02 -3.06859452E-01
  1.93936303E-01 -1.26076078E-01  8.35922929E-02  8.47974815E-02  3.06859452E-01
 -2.17670096E-02 -1.94588198E-01  0.00000000E+00  2.51372694E-01  1.87663392E-01
  3.02468940E-01  0.00000000E+00 -1.92276304E-01  2.15386254E-02 -3.15815959E-01
  4.65704016E-01 -1.92725238E-01  0.00000000E+00  0.00000000E+00  2.79188338E-01
 -2.17670096E-02 -1.94588198E-01  0.00000000E+00 -2.51372694E-01  1.87663392E-01
  3.02468940E-01  0.00000000E+00  1.92276304E-01  2.15386254E-02 -3.15815959E-01
  4.65704016E-01 -1.92725238E-01  0.00000000E+00  0.00000000E+00 -2.79188338E-01
  1.12706202E-02 -1.16784857E-01  1.04091622E-01 -2.03234984E-01  7.39541158E-02
  1.12706202E-02 -1.16784857E-01 -1.04091622E-01 -2.03234984E-01  7.39541158E-02
  1.12706202E-02 -1.16784857E-01  1.04091622E-01  2.03234984E-01  7.39541158E-02
  1.12706202E-02 -1.16784857E-01 -1.04091622E-01  2.03234984E-01  7.39541158E-02
  0.00000000E+00  0.00000000E+00  1.33855626E-01  0.00000000E+00  0.00000000E+00
  0.00000000E+00 -1.05914019E-01  0.00000000E+00  0.00000000E+00  0.00000000E+00
  0.00000000E+00  0.00000000E+00  4.12350971E-01  7.45216739E-03  0.00000000E+00
  0.00000000E+00  0.00000000E+00  1.33855626E-01  0.00000000E+00  0.00000000E+00
  0.00000000E+00 -1.05914019E-01  0.00000000E+00  0.00000000E+00  0.00000000E+00
  0.00000000E+00  0.00000000E+00 -4.12350971E-01  7.45216739E-03  0.00000000E+00
 -9.09981971E-02  5.24735277E-02  1.74674773E-01 -3.58748646E-01 -1.47447708E-01
  9.09981971E-02 -5.24735277E-02  1.74674773E-01  3.58748646E-01  1.47447708E-01
 -9.09981971E-02  5.24735277E-02  1.74674773E-01  3.58748646E-01 -1.47447708E-01
  9.09981971E-02 -5.24735277E-02  1.74674773E-01 -3.58748646E-01  1.47447708E-01
  0.00000000E+00  0.00000000E+00 -1.07471070E-01  0.00000000E+00  0.00000000E+00
  0.00000000E+00 -1.38592199E-02  0.00000000E+00  0.00000000E+00  0.00000000E+00
  0.00000000E+00  0.00000000E+00  3.93474374E-01  5.40863727E-01  0.00000000E+00
  0.00000000E+00  0.00000000E+00  1.07471070E-01  0.00000000E+00  0.00000000E+00
  0.00000000E+00  1.38592199E-02  0.00000000E+00  0.00000000E+00  0.00000000E+00
  0.00000000E+00  0.00000000E+00  3.93474374E-01 -5.40863727E-01  0.00000000E+00
 -2.82416146E-01  1.51027491E-01 -7.11536107E-02  1.00907639E-01 -1.56605106E-01
  2.82416146E-01 -1.51027491E-01 -7.11536107E-02 -1.00907639E-01  1.56605106E-01
  2.82416146E-01 -1.51027491E-01  7.11536107E-02  1.00907639E-01  1.56605106E-01
 -2.82416146E-01  1.51027491E-01  7.11536107E-02 -1.00907639E-01 -1.56605106E-01
  0.00000000E+00  0.00000000E+00  3.11527052E-02  0.00000000E+00  0.00000000E+00
  0.00000000E+00 -1.25944673E-01  0.00000000E+00  0.00000000E+00  0.00000000E+00
  0.00000000E+00  0.00000000E+00 -1.19476349E-01 -2.85809456E-01  0.00000000E+00
  0.00000000E+00  0.00000000E+00  3.11527052E-02  0.00000000E+00  0.00000000E+00
  0.00000000E+00 -1.25944673E-01  0.00000000E+00  0.00000000E+00  0.00000000E+00
  0.00000000E+00  0.00000000E+00  1.19476349E-01 -2.85809456E-01  0.00000000E+00
  2.83525006E-01 -2.13255677E-01  4.11154568E-01  1.67325745E-01 -9.91544732E-02
 -2.83525006E-01  2.13255677E-01  4.11154568E-01 -1.67325745E-01  9.91544732E-02
  2.83525006E-01 -2.13255677E-01  4.11154568E-01 -1.67325745E-01 -9.91544732E-02
 -2.83525006E-01  2.13255677E-01  4.11154568E-01  1.67325745E-01  9.91544732E-02
  0.00000000E+00  0.00000000E+00  1.89649844E-02  0.00000000E+00  0.00000000E+00
  0.00000000E+00 -1.85432788E-01  0.00000000E+00  0.00000000E+00  0.00000000E+00
  0.00000000E+00  0.00000000E+00  5.79087821E-01 -1.88942381E-01  0.00000000E+00
  0.00000000E+00  0.00000000E+00 -1.89649844E-02  0.00000000E+00  0.00000000E+00
  0.00000000E+00  1.85432788E-01  0.00000000E+00  0.00000000E+00  0.00000000E+00
  0.00000000E+00  0.00000000E+00  5.79087821E-01  1.88942381E-01  0.00000000E+00
  1.02795030E-01 -1.31788871E-01 -1.55596952E-01  1.33190302E-01  2.89462140E-01
 -1.02795030E-01  1.31788871E-01 -1.55596952E-01 -1.33190302E-01 -2.89462140E-01
 -1.02795030E-01  1.31788871E-01  1.55596952E-01  1.33190302E-01 -2.89462140E-01
  1.02795030E-01 -1.31788871E-01  1.55596952E-01 -1.33190302E-01  2.89462140E-01
 -4.41322094E-02 -4.02122431E-01  0.00000000E+00 -1.42736534E-01  7.21694829E-02
  2.63330149E+00  0.00000000E+00 -9.30793812E-01  7.00144123E-01  1.45581978E-01
  1.72744437E-01 -2.87842051E-01  0.00000000E+00  0.00000000E+00 -7.44070768E-01
  4.41322094E-02  4.02122431E-01  0.00000000E+00 -1.42736534E-01 -7.21694829E-02
 -2.63330149E+00  0.00000000E+00 -9.30793812E-01 -7.00144123E-01 -1.45581978E-01
 -1.72744437E-01  2.87842051E-01  0.00000000E+00  0.00000000E+00 -7.44070768E-01
 -1.41347860E-01 -3.89554676E-01 -1.37195441E-01 -1.72037172E-01  8.56154765E-02
 -1.41347860E-01 -3.89554676E-01  1.37195441E-01 -1.72037172E-01  8.56154765E-02
  1.41347860E-01  3.89554676E-01  1.37195441E-01 -1.72037172E-01 -8.56154765E-02
  1.41347860E-01  3.89554676E-01 -1.37195441E-01 -1.72037172E-01 -8.56154765E-02
  3.99307031E-02  1.93570598E-01  0.00000000E+00 -8.64547434E-02 -6.05422079E-03
 -4.19898538E-01  0.00000000E+00  3.39032643E-01 -6.17484539E-02  1.15500427E-02
 -2.86086935E-01  4.20471564E-01  0.00000000E+00  0.00000000E+00  3.26008526E-01
  3.99307031E-02  1.93570598E-01  0.00000000E+00  8.64547434E-02 -6.05422079E-03
 -4.19898538E-01  0.00000000E+00 -3.39032643E-01 -6.17484539E-02  1.15500427E-02
 -2.86086935E-01  4.20471564E-01  0.00000000E+00  0.00000000E+00 -3.26008526E-01
 -1.22596317E-01  2.15656076E-01  3.34773007E-03 -3.36219016E-01 -2.58939155E-01
 -1.22596317E-01  2.15656076E-01 -3.34773007E-03 -3.36219016E-01 -2.58939155E-01
 -1.22596317E-01  2.15656076E-01  3.34773007E-03  3.36219016E-01 -2.58939155E-01
 -1.22596317E-01  2.15656076E-01 -3.34773007E-03  3.36219016E-01 -2.58939155E-01
 -4.96087866E-02 -6.03988251E-01  0.00000000E+00  1.27895757E-01 -1.11325581E-01
  8.81883028E-01  0.00000000E+00 -4.00319090E-01  5.21357971E-01 -5.94975983E-01
  1.66932041E-01  3.47990877E-01  0.00000000E+00  0.00000000E+00 -2.25361030E-01
 -4.96087866E-02 -6.03988251E-01  0.00000000E+00 -1.27895757E-01 -1.11325581E-01
  8.81883028E-01  0.00000000E+00  4.00319090E-01  5.21357971E-01 -5.94975983E-01
  1.66932041E-01  3.47990877E-01  0.00000000E+00  0.00000000E+00  2.25361030E-01
 -1.91052324E-01 -2.53301768E-01  2.62480832E-01  1.81838609E-01 -2.98661750E-01
 -1.91052324E-01 -2.53301768E-01 -2.62480832E-01  1.81838609E-01 -2.98661750E-01
 -1.91052324E-01 -2.53301768E-01  2.62480832E-01 -1.81838609E-01 -2.98661750E-01
 -1.91052324E-01 -2.53301768E-01 -2.62480832E-01 -1.81838609E-01 -2.98661750E-01
  0.00000000E+00  0.00000000E+00 -5.35860707E-02  0.00000000E+00  0.00000000E+00
  0.00000000E+00 -3.42920276E-01  0.00000000E+00  0.00000000E+00  0.00000000E+00
  0.00000000E+00  0.00000000E+00  4.33712905E-01 -1.62373994E-01  0.00000000E+00
  0.00000000E+00  0.00000000E+00  5.35860707E-02  0.00000000E+00  0.00000000E+00
  0.00000000E+00  3.42920276E-01  0.00000000E+00  0.00000000E+00  0.00000000E+00
  0.00000000E+00  0.00000000E+00  4.33712905E-01  1.62373994E-01  0.00000000E+00
  1.28120639E-01 -1.37320547E-01  4.48688999E-01  5.53188647E-02 -1.88808789E-01
 -1.28120639E-01  1.37320547E-01  4.48688999E-01 -5.53188647E-02  1.88808789E-01
 -1.28120639E-01  1.37320547E-01 -4.48688999E-01  5.53188647E-02  1.88808789E-01
  1.28120639E-01 -1.37320547E-01 -4.48688999E-01 -5.53188647E-02 -1.88808789E-01
 -5.59436620E-02  3.97388119E-01  0.00000000E+00 -7.57769948E-01  1.93498463E-01
  1.70939168E+00  0.00000000E+00 -8.14286657E-01  8.08598581E-02 -5.73399285E-01
  9.50753751E-01 -2.13541806E-01  0.00000000E+00  0.00000000E+00 -1.21313667E-02
  5.59436620E-02 -3.97388119E-01  0.00000000E+00 -7.57769948E-01 -1.93498463E-01
 -1.70939168E+00  0.00000000E+00 -8.14286657E-01 -8.08598581E-02  5.73399285E-01
 -9.50753751E-01  2.13541806E-01  0.00000000E+00  0.00000000E+00 -1.21313667E-02
 -1.79344702E-02 -1.62038601E-01  2.56377546E-01 -4.19167044E-02  6.49482916E-02
 -1.79344702E-02 -1.62038601E-01 -2.56377546E-01 -4.19167044E-02  6.49482916E-02
  1.79344702E-02  1.62038601E-01 -2.56377546E-01 -4.19167044E-02 -6.49482916E-02
  1.79344702E-02  1.62038601E-01  2.56377546E-01 -4.19167044E-02 -6.49482916E-02
 -1.27203028E-02 -4.87963217E-01  0.00000000E+00  7.81518730E-02  1.68049616E-02
  1.62790499E+00  0.00000000E+00 -5.26433785E-01  6.29655476E-01 -4.03539771E-01
 -1.26347826E-01  5.41861220E-01  0.00000000E+00  0.00000000E+00 -4.01677996E-01
  1.27203028E-02  4.87963217E-01  0.00000000E+00  7.81518730E-02 -1.68049616E-02
 -1.62790499E+00  0.00000000E+00 -5.26433785E-01 -6.29655476E-01  4.03539771E-01
  1.26347826E-01 -5.41861220E-01  0.00000000E+00  0.00000000E+00 -4.01677996E-01
 -1.62326189E-01 -2.70909834E-01  2.24352180E-01  2.30953530E-02 -4.05365510E-01
 -1.62326189E-01 -2.70909834E-01 -2.24352180E-01  2.30953530E-02 -4.05365510E-01
  1.62326189E-01  2.70909834E-01 -2.24352180E-01  2.30953530E-02  4.05365510E-01
  1.62326189E-01  2.70909834E-01  2.24352180E-01  2.30953530E-02  4.05365510E-01
 -8.37837121E-02  3.98707082E-01  0.00000000E+00 -1.37364391E-01  5.32241646E-01
  7.71802149E-01  0.00000000E+00 -3.95091153E-02  4.03759684E-01  7.89470577E-02
 -5.13171197E-01  3.88528472E-01  0.00000000E+00  0.00000000E+00 -1.19170048E-01
 -8.37837121E-02  3.98707082E-01  0.00000000E+00  1.37364391E-01  5.32241646E-01
  7.71802149E-01  0.00000000E+00  3.95091153E-02  4.03759684E-01  7.89470577E-02
 -5.13171197E-01  3.88528472E-01  0.00000000E+00  0.00000000E+00  1.19170048E-01
 -4.81588938E-01 -3.27576292E-01  5.05784678E-01 -7.47465887E-02  4.12462595E-01
 -4.81588938E-01 -3.27576292E-01 -5.05784678E-01 -7.47465887E-02  4.12462595E-01
 -4.81588938E-01 -3.27576292E-01  5.05784678E-01  7.47465887E-02  4.12462595E-01
 -4.81588938E-01 -3.27576292E-01 -5.05784678E-01  7.47465887E-02  4.12462595E-01
  0.00000000E+00  0.00000000E+00  5.10538834E-01  0.00000000E+00  0.00000000E+00
  0.00000000E+00  3.04822566E-01  0.00000000E+00  0.00000000E+00  0.00000000E+00
  0.00000000E+00  0.00000000E+00 -1.10520777E-01  8.70711929E-01  0.00000000E+00
  0.00000000E+00  0.00000000E+00  5.10538834E-01  0.00000000E+00  0.00000000E+00
  0.00000000E+00  3.04822566E-01  0.00000000E+00  0.00000000E+00  0.00000000E+00
  0.00000000E+00  0.00000000E+00  1.10520777E-01  8.70711929E-01  0.00000000E+00
 -4.55598305E-01 -2.89705226E-01  4.06064852E-01 -6.69389154E-02  5.54364099E-01
  4.55598305E-01  2.89705226E-01  4.06064852E-01  6.69389154E-02 -5.54364099E-01
 -4.55598305E-01 -2.89705226E-01  4.06064852E-01  6.69389154E-02  5.54364099E-01
  4.55598305E-01  2.89705226E-01  4.06064852E-01 -6.69389154E-02 -5.54364099E-01
  0.00000000E+00  0.00000000E+00 -1.75443354E-02  0.00000000E+00  0.00000000E+00
  0.00000000E+00  9.86596047E-02  0.00000000E+00  0.00000000E+00  0.00000000E+00
  0.00000000E+00  0.00000000E+00 -4.03232977E-01 -2.02822579E-01  0.00000000E+00
  0.00000000E+00  0.00000000E+00  1.75443354E-02  0.00000000E+00  0.00000000E+00
  0.00000000E+00 -9.86596047E-02  0.00000000E+00  0.00000000E+00  0.00000000E+00
  0.00000000E+00  0.00000000E+00 -4.03232977E-01  2.02822579E-01  0.00000000E+00
 -8.96443022E-02 -3.20155350E-01 -1.45580463E-02  6.81775981E-01 -7.57607416E-02
  8.96443022E-02  3.20155350E-01 -1.45580463E-02 -6.81775981E-01  7.57607416E-02
  8.96443022E-02  3.20155350E-01  1.45580463E-02  6.81775981E-01  7.57607416E-02
 -8.96443022E-02 -3.20155350E-01  1.45580463E-02 -6.81775981E-01 -7.57607416E-02
 -3.55773901E-02  6.02281414E-01  0.00000000E+00 -7.70398639E-02  3.92149192E-01
 -3.72434571E-01  0.00000000E+00  3.07424466E-01  8.26279665E-02  4.85871188E-02
 -3.98141452E-01  4.24809794E-02  0.00000000E+00  0.00000000E+00 -4.72482869E-01
  3.55773901E-02 -6.02281414E-01  0.00000000E+00 -7.70398639E-02 -3.92149192E-01
  3.72434571E-01  0.00000000E+00  3.07424466E-01 -8.26279665E-02 -4.85871188E-02
  3.98141452E-01 -4.24809794E-02  0.00000000E+00  0.00000000E+00 -4.72482869E-01
 -3.21602774E-01 -2.64929627E-01  2.32859659E-01  5.56992175E-01  2.92415313E-01
 -3.21602774E-01 -2.64929627E-01 -2.32859659E-01  5.56992175E-01  2.92415313E-01
  3.21602774E-01  2.64929627E-01 -2.32859659E-01  5.56992175E-01 -2.92415313E-01
  3.21602774E-01  2.64929627E-01  2.32859659E-01  5.56992175E-01 -2.92415313E-01
 -5.06688742E-02 -3.40261103E-02  0.00000000E+00  3.41901861E-01  4.90621743E-01
  1.13820288E+00  0.00000000E+00 -5.88355448E-02  5.95005556E-01  2.31954016E-01
 -7.76913507E-01  5.15099549E-01  0.00000000E+00  0.00000000E+00 -1.34807920E-02
  5.06688742E-02  3.40261103E-02  0.00000000E+00  3.41901861E-01 -4.90621743E-01
 -1.13820288E+00  0.00000000E+00 -5.88355448E-02 -5.95005556E-01 -2.31954016E-01
  7.76913507E-01 -5.15099549E-01  0.00000000E+00  0.00000000E+00 -1.34807920E-02
 -3.22665268E-01 -4.93169468E-01  4.40682927E-01 -4.22621293E-01  3.39950031E-01
 -3.22665268E-01 -4.93169468E-01 -4.40682927E-01 -4.22621293E-01  3.39950031E-01
  3.22665268E-01  4.93169468E-01 -4.40682927E-01 -4.22621293E-01 -3.39950031E-01
  3.22665268E-01  4.93169468E-01  4.40682927E-01 -4.22621293E-01 -3.39950031E-01
  0.00000000E+00  0.00000000E+00  6.30176392E-01  0.00000000E+00  0.00000000E+00
  0.00000000E+00  4.97930163E-01  0.00000000E+00  0.00000000E+00  0.00000000E+00
  0.00000000E+00  0.00000000E+00 -3.08334886E-01  8.51306973E-01  0.00000000E+00
  0.00000000E+00  0.00000000E+00 -6.30176392E-01  0.00000000E+00  0.00000000E+00
  0.00000000E+00 -4.97930163E-01  0.00000000E+00  0.00000000E+00  0.00000000E+00
  0.00000000E+00  0.00000000E+00 -3.08334886E-01 -8.51306973E-01  0.00000000E+00
 -5.30718432E-01 -5.52398952E-01  4.31421580E-01  4.69803497E-02  5.76549307E-01
  5.30718432E-01  5.52398952E-01  4.31421580E-01 -4.69803497E-02 -5.76549307E-01
  5.30718432E-01  5.52398952E-01 -4.31421580E-01  4.69803497E-02 -5.76549307E-01
 -5.30718432E-01 -5.52398952E-01 -4.31421580E-01 -4.69803497E-02  5.76549307E-01
 -3.40552136E-01  2.08917210E+00  0.00000000E+00  8.24367569E-03 -2.50976695E-01
  9.93341212E-01  0.00000000E+00 -1.30545476E-01  2.49028948E-01 -1.42809987E+00
 -1.17338777E+00 -1.44610212E+00  0.00000000E+00  0.00000000E+00  2.26099748E-02
 -3.40552136E-01  2.08917210E+00  0.00000000E+00 -8.24367569E-03 -2.50976695E-01
  9.93341212E-01  0.00000000E+00  1.30545476E-01  2.49028948E-01 -1.42809987E+00
 -1.17338777E+00 -1.44610212E+00  0.00000000E+00  0.00000000E+00 -2.26099748E-02
  1.42790508E-01 -2.52323882E-01 -1.47387182E-01  2.71222522E-02 -1.64440048E-01
  1.42790508E-01 -2.52323882E-01  1.47387182E-01  2.71222522E-02 -1.64440048E-01
  1.42790508E-01 -2.52323882E-01 -1.47387182E-01 -2.71222522E-02 -1.64440048E-01
  1.42790508E-01 -2.52323882E-01  1.47387182E-01 -2.71222522E-02 -1.64440048E-01
 -3.73898939E-01  1.72710958E+00  0.00000000E+00  3.93621282E-01 -2.92551806E-01
  3.91026065E+00  0.00000000E+00 -1.11701584E+00  5.73045355E-01 -1.45678287E+00
 -1.60629179E+00 -1.46687156E+00  0.00000000E+00  0.00000000E+00  6.43686131E-02
  3.73898939E-01 -1.72710958E+00  0.00000000E+00  3.93621282E-01  2.92551806E-01
 -3.91026065E+00  0.00000000E+00 -1.11701584E+00 -5.73045355E-01  1.45678287E+00
  1.60629179E+00  1.46687156E+00  0.00000000E+00  0.00000000E+00  6.43686131E-02
  2.05484044E-01 -7.15563355E-01 -1.59457906E-01 -8.98708218E-02 -1.86275307E-01
  2.05484044E-01 -7.15563355E-01  1.59457906E-01 -8.98708218E-02 -1.86275307E-01
 -2.05484044E-01  7.15563355E-01  1.59457906E-01 -8.98708218E-02  1.86275307E-01
 -2.05484044E-01  7.15563355E-01 -1.59457906E-01 -8.98708218E-02  1.86275307E-01
Orthonormal basis                          R   N=        2500
  1.68926399E-02  8.79231397E-02  0.00000000E+00 -3.35328342E-02  2.19975028E-02
  1.08321364E-01  0.00000000E+00 -5.79286213E-02  3.75176096E-02  6.50764246E-02
  7.49412703E-02  6.67405268E-02  0.00000000E+00  0.00000000E+00 -7.97658141E-03
  1.68926399E-02  8.79231397E-02  0.00000000E+00  3.35328342E-02  2.19975028E-02
  1.08321364E-01  0.00000000E+00  5.79286213E-02  3.75176096E-02  6.50764246E-02
  7.49412703E-02  6.67405268E-02  0.00000000E+00  0.00000000E+00  7.97658141E-03
  5.49486682E-02  9.55318873E-02 -2.00357180E-02 -1.27404847E-02 -1.46954928E-02
  5.49486682E-02  9.55318873E-02  2.00357180E-02 -1.27404847E-02 -1.46954928E-02
  5.49486682E-02  9.55318873E-02 -2.00357180E-02  1.27404847E-02 -1.46954928E-02
  5.49486682E-02  9.55318873E-02  2.00357180E-02  1.27404847E-02 -1.46954928E-02
 -2.43422854E-02 -9.89740420E-02  0.00000000E+00  5.49000692E-02  1.60665258E-01
 -7.23687380E-02  0.00000000E+00  5.04425905E-02  2.45922846E-01 -6.73486382E-02
 -1.03983715E-01 -4.95440686E-02  0.00000000E+00  0.00000000E+00 -6.39744760E-02
 -2.43422854E-02 -9.89740420E-02  0.00000000E+00 -5.49000692E-02  1.60665258E-01
 -7.23687380E-02  0.00000000E+00 -5.04425905E-02  2.45922846E-01 -6.73486382E-02
 -1.03983715E-01 -4.95440686E-02  0.00000000E+00  0.00000000E+00  6.39744760E-02
  8.60880619E-02  7.54524114E-02 -2.19671353E-02 -2.21366417E-02  4.74588328E-02
  8.60880619E-02  7.54524114E-02  2.19671353E-02 -2.21366417E-02  4.74588328E-02
  8.60880619E-02  7.54524114E-02 -2.19671353E-02  2.21366417E-02  4.74588328E-02
  8.60880619E-02  7.54524114E-02  2.19671353E-02  2.21366417E-02  4.74588328E-02
  1.15999448E-02  3.13042748E-02  0.00000000E+00  2.61351596E-01 -2.16477325E-02
  7.33938025E-02  0.00000000E+00  1.65984613E-01  1.24935255E-02  4.27701496E-02
 -1.97387904E-02  4.09534053E-02  0.00000000E+00  0.00000000E+00  1.95186882E-01
  1.15999448E-02  3.13042748E-02  0.00000000E+00 -2.61351596E-01 -2.16477325E-02
  7.33938025E-02  0.00000000E+00 -1.65984613E-01  1.24935255E-02  4.27701496E-02
 -1.97387904E-02  4.09534053E-02  0.00000000E+00  0.00000000E+00 -1.95186882E-01
  2.13622431E-03  6.41522953E-02  2.74500173E-02  2.19176282E-01  2.71994169E-02
  2.13622431E-03  6.41522953E-02 -2.74500173E-02  2.19176282E-01  2.71994169E-02
  2.13622431E-03  6.41522953E-02  2.74500173E-02 -2.19176282E-01  2.71994169E-02
  2.13622431E-03  6.41522953E-02 -2.74500173E-02 -2.19176282E-01  2.71994169E-02
 -1.57279894E-02 -8.86414234E-02  0.00000000E+00 -5.01370221E-02 -2.14178905E-01
  3.51710032E-02  0.00000000E+00 -7.10903457E-02 -2.55801684E-02 -2.04225137E-02
 -6.57448200E-02 -1.05136009E-01  0.00000000E+00  0.00000000E+00  1.35267059E-01
 -1.57279894E-02 -8.86414234E-02  0.00000000E+00  5.01370221E-02 -2.14178905E-01
  3.51710032E-02  0.00000000E+00  7.10903457E-02 -2.55801684E-02 -2.04225137E-02
 -6.57448200E-02 -1.05136009E-01  0.00000000E+00  0.00000000E+00 -1.35267059E-01
  7.29514953E-02  1.15551765E-01  2.46294331E-01 -8.55369503E-02  1.33784160E-01
  7.29514953E-02  1.15551765E-01 -2.46294331E-01 -8.55369503E-02  1.33784160E-01
  7.29514953E-02  1.15551765E-01  2.46294331E-01  8.55369503E-02  1.33784160E-01
  7.29514953E-02  1.15551765E-01 -2.46294331E-01  8.55369503E-02  1.33784160E-01
  4.99267399E-05 -1.90474958E-02  0.00000000E+00 -3.08839475E-01  6.03419441E-02
 -8.09506914E-02  0.00000000E+00 -1.42496065E-01  9.79865153E-02 -1.19562778E-01
  3.52950106E-02  3.78652472E-02  0.00000000E+00  0.00000000E+00  3.61836139E-01
  4.99267399E-05 -1.90474958E-02  0.00000000E+00  3.08839475E-01  6.03419441E-02
 -8.09506914E-02  0.00000000E+00  1.42496065E-01  9.79865153E-02 -1.19562778E-01
  3.52950106E-02  3.78652472E-02  0.00000000E+00  0.00000000E+00 -3.61836139E-01
 -1.52168652E-02 -2.43405684E-02 -1.10410567E-01  1.10368393E-01  1.00924902E-01
 -1.52168652E-02 -2.43405684E-02  1.10410567E-01  1.10368393E-01  1.00924902E-01
 -1.52168652E-02 -2.43405684E-02 -1.10410567E-01 -1.10368393E-01  1.00924902E-01
 -1.52168652E-02 -2.43405684E-02  1.10410567E-01 -1.10368393E-01  1.00924902E-01
  1.89039245E-02  1.25562974E-02  0.00000000E+00  1.20552621E-01 -1.67016214E-01
  6.00649648E-02  0.00000000E+00  5.19819187E-02 -9.21989465E-02 -2.04595722E-01
  3.03070915E-02  1.94978770E-01  0.00000000E+00  0.00000000E+00 -1.17757219E-01
  1.89039245E-02  1.25562974E-02  0.00000000E+00 -1.20552621E-01 -1.67016214E-01
  6.00649648E-02  0.00000000E+00 -5.19819187E-02 -9.21989465E-02 -2.04595722E-01
  3.03070915E-02  1.94978770E-01  0.00000000E+00  0.00000000E+00  1.17757219E-01
 -2.49430012E-02  2.87145515E-02 -1.74844760E-01 -7.43920478E-02  2.82368638E-01
 -2.49430012E-02  2.87145515E-02  1.74844760E-01 -7.43920478E-02  2.82368638E-01
 -2.49430012E-02  2.87145515E-02 -1.74844760E-01  7.43920478E-02  2.82368638E-01
 -2.49430012E-02  2.87145515E-02  1.74844760E-01  7.43920478E-02  2.82368638E-01
  5.26293296E-01  6.96495594E-02  0.00000000E+00 -1.57189644E-02  4.71501848E-02
 -1.52058169E-02  0.00000000E+00  1.12860444E-01  1.24461583E-01 -1.15093157E-01
  3.11075947E-01 -2.10634567E-01  0.00000000E+00  0.00000000E+00 -5.05782950E-02
  5.26293296E-01  6.96495594E-02  0.00000000E+00  1.57189644E-02  4.71501848E-02
 -1.52058169E-02  0.00000000E+00 -1.12860444E-01  1.24461583E-01 -1.15093157E-01
  3.11075947E-01 -2.10634567E-01  0.00000000E+00  0.00000000E+00  5.05782950E-02
 -8.16621713E-02 -7.75616533E-03  7.66195014E-02  3.10674658E-03  5.53052845E-02
 -8.16621713E-02 -7.75616533E-03 -7.66195014E-02  3.10674658E-03  5.53052845E-02
 -8.16621713E-02 -7.75616533E-03  7.66195014E-02 -3.10674658E-03  5.53052845E-02
 -8.16621713E-02 -7.75616533E-03 -7.66195014E-02 -3.10674658E-03  5.53052845E-02
  4.66659862E-01 -7.01679914E-02  0.00000000E+00  1.60939923E-02 -2.31402427E-02
  2.56228650E-02  0.00000000E+00 -1.79915391E-01 -1.08854257E-01  5.95714945E-02
 -4.59501036E-01  1.33897218E-01  0.00000000E+00  0.00000000E+00  1.86567410E-02
  4.66659862E-01 -7.01679914E-02  0.00000000E+00 -1.60939923E-02 -2.31402427E-02
  2.56228650E-02  0.00000000E+00  1.79915391E-01 -1.08854257E-01  5.95714945E-02
 -4.59501036E-01  1.33897218E-01  0.00000000E+00  0.00000000E+00 -1.86567410E-02
  6.47035528E-02  5.89167151E-03 -6.26015014E-02  1.37767362E-02 -5.43905586E-02
  6.47035528E-02  5.89167151E-03  6.26015014E-02  1.37767362E-02 -5.43905586E-02
  6.47035528E-02  5.89167151E-03 -6.26015014E-02 -1.37767362E-02 -5.43905586E-02
  6.47035528E-02  5.89167151E-03  6.26015014E-02 -1.37767362E-02 -5.43905586E-02
 -3.97127499E-02 -3.99225128E-02  0.00000000E+00 -2.92543467E-01 -1.02138041E-01
 -3.70055180E-03  0.00000000E+00 -5.80157581E-02 -2.82478842E-02 -8.49764169E-03
 -4.90541527E-02 -2.75016860E-02  0.00000000E+00  0.00000000E+00 -4.67407662E-01
 -3.97127499E-02 -3.99225128E-02  0.00000000E+00  2.92543467E-01 -1.02138041E-01
 -3.70055180E-03  0.00000000E+00  5.80157581E-02 -2.82478842E-02 -8.49764169E-03
 -4.90541527E-02 -2.75016860E-02  0.00000000E+00  0.00000000E+00  4.67407662E-01
  2.37774075E-02  4.94831499E-02  7.42082331E-02  3.71059730E-01  8.79445007E-02
  2.37774075E-02  4.94831499E-02 -7.42082331E-02  3.71059730E-01  8.79445007E-02
  2.37774075E-02  4.94831499E-02  7.42082331E-02 -3.71059730E-01  8.79445007E-02
  2.37774075E-02  4.94831499E-02 -7.42082331E-02 -3.71059730E-01  8.79445007E-02
 -1.48146239E-02  3.53485687E-02  0.00000000E+00  8.67245841E-03 -1.54748682E-01
 -1.24754476E-02  0.00000000E+00 -4.15922803E-02  1.08268001E-01  6.48685729E-01
 -1.04391313E-01 -4.85723341E-01  0.00000000E+00  0.00000000E+00  3.32203644E-03
 -1.48146239E-02  3.53485687E-02  0.00000000E+00 -8.67245841E-03 -1.54748682E-01
 -1.24754476E-02  0.00000000E+00  4.15922803E-02  1.08268001E-01  6.48685729E-01
 -1.04391313E-01 -4.85723341E-01  0.00000000E+00  0.00000000E+00 -3.32203644E-03
 -1.45358104E-01  2.83420844E-02 -2.44909131E-01 -2.64999696E-02  2.09573363E-01
 -1.45358104E-01  2.83420844E-02  2.44909131E-01 -2.64999696E-02  2.09573363E-01
 -1.45358104E-01  2.83420844E-02 -2.44909131E-01  2.64999696E-02  2.09573363E-01
 -1.45358104E-01  2.83420844E-02  2.44909131E-01  2.64999696E-02  2.09573363E-01
  3.76751057E-02  2.89661000E-01  0.00000000E+00  1.38055674E-01 -5.44113162E-01
 -3.78601405E-01  0.00000000E+00 -1.61127865E-01  5.99095380E-01  1.45962262E-01
  5.27740866E-02  3.43016696E-01  0.00000000E+00  0.00000000E+00 -4.43663238E-02
  3.76751057E-02  2.89661000E-01  0.00000000E+00 -1.38055674E-01 -5.44113162E-01
 -3.78601405E-01  0.00000000E+00  1.61127865E-01  5.99095380E-01  1.45962262E-01
  5.27740866E-02  3.43016696E-01  0.00000000E+00  0.00000000E+00  4.43663238E-02
  8.94095303E-02 -2.33622502E-01  7.48174230E-02  1.55016485E-02 -4.07462261E-02
  8.94095303E-02 -2.33622502E-01 -7.48174230E-02  1.55016485E-02 -4.07462261E-02
  8.94095303E-02 -2.33622502E-01  7.48174230E-02 -1.55016485E-02 -4.07462261E-02
  8.94095303E-02 -2.33622502E-01 -7.48174230E-02 -1.55016485E-02 -4.07462261E-02
 -2.11081896E-03  1.51552718E-01  0.00000000E+00  3.01899565E-01  4.50749503E-01
 -7.99810030E-02  0.00000000E+00 -4.32118833E-01 -2.57895676E-01  1.66113072E-01
  1.75445921E-01 -7.23118115E-02  0.00000000E+00  0.00000000E+00 -2.83944503E-02
 -2.11081896E-03  1.51552718E-01  0.00000000E+00 -3.01899565E-01  4.50749503E-01
 -7.99810030E-02  0.00000000E+00  4.32118833E-01 -2.57895676E-01  1.66113072E-01
  1.75445921E-01 -7.23118115E-02  0.00000000E+00  0.00000000E+00  2.83944503E-02
  3.34605700E-01 -3.18207056E-01  1.19385647E-01  6.53196324E-02  2.94598349E-01
  3.34605700E-01 -3.18207056E-01 -1.19385647E-01  6.53196324E-02  2.94598349E-01
  3.34605700E-01 -3.18207056E-01  1.19385647E-01 -6.53196324E-02  2.94598349E-01
  3.34605700E-01 -3.18207056E-01 -1.19385647E-01 -6.53196324E-02  2.94598349E-01
  1.02374158E-01  1.42024197E-02  0.00000000E+00 -5.05161171E-01 -9.57397228E-02
  1.73132999E-01  0.00000000E+00  9.31452570E-01 -8.82124418E-02  2.79347383E-01
 -5.20026153E-02  7.99855915E-02  0.00000000E+00  0.00000000E+00  8.35733693E-02
  1.02374158E-01  1.42024197E-02  0.00000000E+00  5.05161171E-01 -9.57397228E-02
  1.73132999E-01  0.00000000E+00 -9.31452570E-01 -8.82124418E-02  2.79347383E-01
 -5.20026153E-02  7.99855915E-02  0.00000000E+00  0.00000000E+00 -8.35733693E-02
  5.18684836E-01 -2.99550654E-01 -5.21597828E-02 -8.07212646E-02  7.37462775E-02
  5.18684836E-01 -2.99550654E-01  5.21597828E-02 -8.07212646E-02  7.37462775E-02
  5.18684836E-01 -2.99550654E-01 -5.21597828E-02  8.07212646E-02  7.37462775E-02
  5.18684836E-01 -2.99550654E-01  5.21597828E-02  8.07212646E-02  7.37462775E-02
  2.28940076E-02 -4.96895410E-01  0.00000000E+00  2.71922558E-01 -6.10653802E-01
 -2.50695811E-02  0.00000000E+00 -2.83378299E-01 -1.52403124E-01 -3.48395636E-01
  4.20182479E-01 -5.99784356E-01  0.00000000E+00  0.00000000E+00  4.57589040E-02
  2.28940076E-02 -4.96895410E-01  0.00000000E+00 -2.71922558E-01 -6.10653802E-01
 -2.50695811E-02  0.00000000E+00  2.83378299E-01 -1.52403124E-01 -3.48395636E-01
  4.20182479E-01 -5.99784356E-01  0.00000000E+00  0.00000000E+00 -4.57589040E-02
  5.31735881E-01  3.86447228E-02 -4.19667467E-01  1.25330276E-01 -3.40440012E-01
  5.31735881E-01  3.86447228E-02  4.19667467E-01  1.25330276E-01 -3.40440012E-01
  5.31735881E-01  3.86447228E-02 -4.19667467E-01 -1.25330276E-01 -3.40440012E-01
  5.31735881E-01  3.86447228E-02  4.19667467E-01 -1.25330276E-01 -3.40440012E-01
 -3.31020255E-01  2.50409562E+00  0.00000000E+00 -5.00049051E-02 -1.71399768E-01
  3.07008710E-01  0.00000000E+00  6.49950220E-02 -2.02817139E-02 -1.29444440E+00
 -1.15567692E+00 -1.35227799E+00  0.00000000E+00  0.00000000E+00  3.39148513E-02
 -3.31020255E-01  2.50409562E+00  0.00000000E+00  5.00049051E-02 -1.71399768E-01
  3.07008710E-01  0.00000000E+00 -6.49950220E-02 -2.02817139E-02 -1.29444440E+00
 -1.15567692E+00 -1.35227799E+00  0.00000000E+00  0.00000000E+00 -3.39148513E-02
  2.09363328E-01 -5.86480910E-02 -1.29512188E-01  6.77329383E-03 -1.13493736E-01
  2.09363328E-01 -5.86480910E-02  1.29512188E-01  6.77329383E-03 -1.13493736E-01
  2.09363328E-01 -5.86480910E-02 -1.29512188E-01 -6.77329383E-03 -1.13493736E-01
  2.09363328E-01 -5.86480910E-02  1.29512188E-01 -6.77329383E-03 -1.13493736E-01
 -2.23770050E-01 -9.34878653E-01  0.00000000E+00  1.52283425E-01 -1.65607431E-01
  3.44174573E+00  0.00000000E+00 -6.64878986E-01  1.59159581E+00 -4.48187726E-01
 -3.22221577E-01 -2.67913049E-01  0.00000000E+00  0.00000000E+00 -8.96197250E-02
 -2.23770050E-01 -9.34878653E-01  0.00000000E+00 -1.52283425E-01 -1.65607431E-01
  3.44174573E+00  0.00000000E+00  6.64878986E-01  1.59159581E+00 -4.48187726E-01
 -3.22221577E-01 -2.67913049E-01  0.00000000E+00  0.00000000E+00  8.96197250E-02
 -3.70145137E-01 -1.33963343E+00  1.51878327E-01  6.89645405E-02  4.62525281E-02
 -3.70145137E-01 -1.33963343E+00 -1.51878327E-01  6.89645405E-02  4.62525281E-02
 -3.70145137E-01 -1.33963343E+00  1.51878327E-01 -6.89645405E-02  4.62525281E-02
 -3.70145137E-01 -1.33963343E+00 -1.51878327E-01 -6.89645405E-02  4.62525281E-02
  0.00000000E+00  0.00000000E+00  2.69948248E-01  0.00000000E+00  0.00000000E+00
  0.00000000E+00  1.63807849E-01  0.00000000E+00  0.00000000E+00  0.00000000E+00
  0.00000000E+00  0.00000000E+00  1.09021232E-01  2.12576800E-01  0.00000000E+00
  0.00000000E+00  0.00000000E+00 -2.69948248E-01  0.00000000E+00  0.00000000E+00
  0.00000000E+00 -1.63807849E-01  0.00000000E+00  0.00000000E+00  0.00000000E+00
  0.00000000E+00  0.00000000E+00  1.09021232E-01 -2.12576800E-01  0.00000000E+00
  1.74060314E-01  6.08825492E-02 -2.62126577E-02  1.12002085E-01 -1.31091400E-01
 -1.74060314E-01 -6.08825492E-02 -2.62126577E-02 -1.12002085E-01  1.31091400E-01
 -1.74060314E-01 -6.08825492E-02  2.62126577E-02  1.12002085E-01  1.31091400E-01
  1.74060314E-01  6.08825492E-02  2.62126577E-02 -1.12002085E-01 -1.31091400E-01
  0.00000000E+00  0.00000000E+00 -2.00714648E-01  0.00000000E+00  0.00000000E+00
  0.00000000E+00 -1.98028343E-01  0.00000000E+00  0.00000000E+00  0.00000000E+00
  0.00000000E+00  0.00000000E+00 -2.09365003E-01  4.35241052E-01  0.00000000E+00
  0.00000000E+00  0.00000000E+00  2.00714648E-01  0.00000000E+00  0.00000000E+00
  0.00000000E+00  1.98028343E-01  0.00000000E+00  0.00000000E+00  0.00000000E+00
  0.00000000E+00  0.00000000E+00 -2.09365003E-01 -4.35241052E-01  0.00000000E+00
 -2.25392786E-02 -6.27003448E-02 -2.10450416E-01 -5.67430870E-02 -1.29997487E-01
  2.25392786E-02  6.27003448E-02 -2.10450416E-01  5.67430870E-02  1.29997487E-01
  2.25392786E-02  6.27003448E-02  2.10450416E-01 -5.67430870E-02  1.29997487E-01
 -2.25392786E-02 -6.27003448E-02  2.10450416E-01  5.67430870E-02 -1.29997487E-01
  0.00000000E+00  0.00000000E+00 -2.89169729E-01  0.00000000E+00  0.00000000E+00
  0.00000000E+00  9.27364418E-05  0.00000000E+00  0.00000000E+00  0.00000000E+00
  0.00000000E+00  0.00000000E+00 -1.22305321E-03  2.06615958E-01  0.00000000E+00
  0.00000000E+00  0.00000000E+00  2.89169729E-01  0.00000000E+00  0.00000000E+00
  0.00000000E+00 -9.27364418E-05  0.00000000E+00  0.00000000E+00  0.00000000E+00
  0.00000000E+00  0.00000000E+00 -1.22305321E-03 -2.06615958E-01  0.00000000E+00
  2.24771892E-01  5.42209824E-02  6.08026798E-02  1.74818808E-01  3.30171345E-01
 -2.24771892E-01 -5.42209824E-02  6.08026798E-02 -1.74818808E-01 -3.30171345E-01
 -2.24771892E-01 -5.42209824E-02 -6.08026798E-02  1.74818808E-01 -3.30171345E-01
  2.24771892E-01  5.42209824E-02 -6.08026798E-02 -1.74818808E-01  3.30171345E-01
  0.00000000E+00  0.00000000E+00 -1.58934069E-01  0.00000000E+00  0.00000000E+00
  0.00000000E+00  4.96477277E-04  0.00000000E+00  0.00000000E+00  0.00000000E+00
  0.00000000E+00  0.00000000E+00 -2.83190122E-01  8.94808885E-02  0.00000000E+00
  0.00000000E+00  0.00000000E+00  1.58934069E-01  0.00000000E+00  0.00000000E+00
  0.00000000E+00 -4.96477277E-04  0.00000000E+00  0.00000000E+00  0.00000000E+00
  0.00000000E+00  0.00000000E+00 -2.83190122E-01 -8.94808885E-02  0.00000000E+00
  9.07361697E-02  2.26433621E-02  4.40360819E-01 -5.71649712E-02 -2.14437275E-01
 -9.07361697E-02 -2.26433621E-02  4.40360819E-01  5.71649712E-02  2.14437275E-01
 -9.07361697E-02 -2.26433621E-02 -4.40360819E-01 -5.71649712E-02  2.14437275E-01
  9.07361697E-02  2.26433621E-02 -4.40360819E-01  5.71649712E-02 -2.14437275E-01
  0.00000000E+00  0.00000000E+00 -3.10097654E-01  0.00000000E+00  0.00000000E+00
  0.00000000E+00 -7.26224133E-02  0.00000000E+00  0.00000000E+00  0.00000000E+00
  0.00000000E+00  0.00000000E+00  5.96840098E-01  1.64724964E-01  0.00000000E+00
  0.00000000E+00  0.00000000E+00  3.10097654E-01  0.00000000E+00  0.00000000E+00
  0.00000000E+00  7.26224133E-02  0.00000000E+00  0.00000000E+00  0.00000000E+00
  0.00000000E+00  0.00000000E+00  5.96840098E-01 -1.64724964E-01  0.00000000E+00
 -2.50719505E-01 -3.44431967E-02  1.26559112E-01  2.34080030E-01 -1.57127394E-01
  2.50719505E-01  3.44431967E-02  1.26559112E-01 -2.34080030E-01  1.57127394E-01
  2.50719505E-01  3.44431967E-02 -1.26559112E-01  2.34080030E-01  1.57127394E-01
 -2.50719505E-01 -3.44431967E-02 -1.26559112E-01 -2.34080030E-01 -1.57127394E-01
  0.00000000E+00  0.00000000E+00  1.12528896E-02  0.00000000E+00  0.00000000E+00
  0.00000000E+00 -3.11110087E-02  0.00000000E+00  0.00000000E+00  0.00000000E+00
  0.00000000E+00  0.00000000E+00 -5.40495338E-01 -2.82421841E-01  0.00000000E+00
  0.00000000E+00  0.00000000E+00 -1.12528896E-02  0.00000000E+00  0.00000000E+00
  0.00000000E+00  3.11110087E-02  0.00000000E+00  0.00000000E+00  0.00000000E+00
  0.00000000E+00  0.00000000E+00 -5.40495338E-01  2.82421841E-01  0.00000000E+00
 -1.43226209E-01 -3.50074805E-03 -9.04641153E-02  6.08684559E-01 -1.15248239E-01
  1.43226209E-01  3.50074805E-03 -9.04641153E-02 -6.08684559E-01  1.15248239E-01
  1.43226209E-01  3.50074805E-03  9.04641153E-02  6.08684559E-01  1.15248239E-01
 -1.43226209E-01 -3.50074805E-03  9.04641153E-02 -6.08684559E-01 -1.15248239E-01
  0.00000000E+00  0.00000000E+00 -6.60644442E-01  0.00000000E+00  0.00000000E+00
  0.00000000E+00  1.10131139E+00  0.00000000E+00  0.00000000E+00  0.00000000E+00
  0.00000000E+00  0.00000000E+00 -1.11404659E-01 -9.70595064E-02  0.00000000E+00
  0.00000000E+00  0.00000000E+00  6.60644442E-01  0.00000000E+00  0.00000000E+00
  0.00000000E+00 -1.10131139E+00  0.00000000E+00  0.00000000E+00  0.00000000E+00
  0.00000000E+00  0.00000000E+00 -1.11404659E-01  9.70595064E-02  0.00000000E+00
 -1.06620303E-01  3.76221546E-01 -2.28169145E-01 -1.21478468E-01 -1.42154057E-01
  1.06620303E-01 -3.76221546E-01 -2.28169145E-01  1.21478468E-01  1.42154057E-01
  1.06620303E-01 -3.76221546E-01  2.28169145E-01 -1.21478468E-01  1.42154057E-01
 -1.06620303E-01  3.76221546E-01  2.28169145E-01  1.21478468E-01 -1.42154057E-01
  0.00000000E+00  0.00000000E+00 -6.44229217E-01  0.00000000E+00  0.00000000E+00
  0.00000000E+00 -3.88339590E-01  0.00000000E+00  0.00000000E+00  0.00000000E+00
  0.00000000E+00  0.00000000E+00  3.44177574E-01 -8.33638712E-01  0.00000000E+00
  0.00000000E+00  0.00000000E+00  6.44229217E-01  0.00000000E+00  0.00000000E+00
  0.00000000E+00  3.88339590E-01  0.00000000E+00  0.00000000E+00  0.00000000E+00
  0.00000000E+00  0.00000000E+00  3.44177574E-01  8.33638712E-01  0.00000000E+00
  7.59087019E-01 -1.84957864E-01 -2.89010428E-01  3.75185444E-03 -4.55738813E-01
 -7.59087019E-01  1.84957864E-01 -2.89010428E-01 -3.75185444E-03  4.55738813E-01
 -7.59087019E-01  1.84957864E-01  2.89010428E-01  3.75185444E-03  4.55738813E-01
  7.59087019E-01 -1.84957864E-01  2.89010428E-01 -3.75185444E-03 -4.55738813E-01
  0.00000000E+00  0.00000000E+00  1.09420927E-01  0.00000000E+00  0.00000000E+00
  0.00000000E+00 -1.99978610E+00  0.00000000E+00  0.00000000E+00  0.00000000E+00
  0.00000000E+00  0.00000000E+00  1.53881104E-01 -2.47791584E-01  0.00000000E+00
  0.00000000E+00  0.00000000E+00 -1.09420927E-01  0.00000000E+00  0.00000000E+00
  0.00000000E+00  1.99978610E+00  0.00000000E+00  0.00000000E+00  0.00000000E+00
  0.00000000E+00  0.00000000E+00  1.53881104E-01  2.47791584E-01  0.00000000E+00
 -1.09729423E-01  2.80332889E+00 -1.27658233E-01 -1.04215680E-01 -1.80960725E-01
  1.09729423E-01 -2.80332889E+00 -1.27658233E-01  1.04215680E-01  1.80960725E-01
  1.09729423E-01 -2.80332889E+00  1.27658233E-01 -1.04215680E-01  1.80960725E-01
 -1.09729423E-01  2.80332889E+00  1.27658233E-01  1.04215680E-01 -1.80960725E-01
  0.00000000E+00  0.00000000E+00  1.57571113E-01  0.00000000E+00  0.00000000E+00
  0.00000000E+00  2.35885125E-01  0.00000000E+00  0.00000000E+00  0.00000000E+00
  0.00000000E+00  0.00000000E+00 -6.46946034E-02  5.01492109E-02  0.00000000E+00
  0.00000000E+00  0.00000000E+00  1.57571113E-01  0.00000000E+00  0.00000000E+00
  0.00000000E+00  2.35885125E-01  0.00000000E+00  0.00000000E+00  0.00000000E+00
  0.00000000E+00  0.00000000E+00  6.46946034E-02  5.01492109E-02  0.00000000E+00
  1.18578487E-01  1.09226595E-01  1.72243606E-02 -3.58564361E-02 -4.62987039E-02
 -1.18578487E-01 -1.09226595E-01  1.72243606E-02  3.58564361E-02  4.62987039E-02
  1.18578487E-01  1.09226595E-01  1.72243606E-02  3.58564361E-02 -4.62987039E-02
 -1.18578487E-01 -1.09226595E-01  1.72243606E-02 -3.58564361E-02  4.62987039E-02
  0.00000000E+00  0.00000000E+00  2.79447325E-02  0.00000000E+00  0.00000000E+00
  0.00000000E+00  1.25300161E-01  0.00000000E+00  0.00000000E+00  0.00000000E+00
  0.00000000E+00  0.00000000E+00  3.66739303E-01 -6.61792593E-02  0.00000000E+00
  0.00000000E+00  0.00000000E+00  2.79447325E-02  0.00000000E+00  0.00000000E+00
  0.00000000E+00  1.25300161E-01  0.00000000E+00  0.00000000E+00  0.00000000E+00
  0.00000000E+00  0.00000000E+00 -3.66739303E-01 -6.61792593E-02  0.00000000E+00
  1.49473621E-03  5.72601345E-02  7.83878764E-02  2.50725420E-01  4.85769929E-02
 -1.49473621E-03 -5.72601345E-02  7.83878764E-02 -2.50725420E-01 -4.85769929E-02
  1.49473621E-03  5.72601345E-02  7.83878764E-02 -2.50725420E-01  4.85769929E-02
 -1.49473621E-03 -5.72601345E-02  7.83878764E-02  2.50725420E-01 -4.85769929E-02
  0.00000000E+00  0.00000000E+00  8.54986067E-02  0.00000000E+00  0.00000000E+00
  0.00000000E+00 -9.19368980E-02  0.00000000E+00  0.00000000E+00  0.00000000E+00
  0.00000000E+00  0.00000000E+00  5.22143196E-02  3.59398924E-01  0.00000000E+00
  0.00000000E+00  0.00000000E+00  8.54986067E-02  0.00000000E+00  0.00000000E+00
  0.00000000E+00 -9.19368980E-02  0.00000000E+00  0.00000000E+00  0.00000000E+00
  0.00000000E+00  0.00000000E+00 -5.22143196E-02  3.59398924E-01  0.00000000E+00
  1.50677646E-02 -6.01525883E-02 -1.71668906E-01  1.33780341E-01 -2.01339270E-01
 -1.50677646E-02  6.01525883E-02 -1.71668906E-01 -1.33780341E-01  2.01339270E-01
  1.50677646E-02 -6.01525883E-02 -1.71668906E-01 -1.33780341E-01 -2.01339270E-01
 -1.50677646E-02  6.01525883E-02 -1.71668906E-01  1.33780341E-01  2.01339270E-01
  0.00000000E+00  0.00000000E+00 -2.53774163E-01  0.00000000E+00  0.00000000E+00
  0.00000000E+00 -8.87772569E-02  0.00000000E+00  0.00000000E+00  0.00000000E+00
  0.00000000E+00  0.00000000E+00  1.88037973E-01  3.05566449E-01  0.00000000E+00
  0.00000000E+00  0.00000000E+00 -2.53774163E-01  0.00000000E+00  0.00000000E+00
  0.00000000E+00 -8.87772569E-02  0.00000000E+00  0.00000000E+00  0.00000000E+00
  0.00000000E+00  0.00000000E+00 -1.88037973E-01  3.05566449E-01  0.00000000E+00
  2.05019552E-01  7.71965591E-02  5.41124497E-03 -1.15239688E-01  1.74587970E-01
 -2.05019552E-01 -7.71965591E-02  5.41124497E-03  1.15239688E-01 -1.74587970E-01
  2.05019552E-01  7.71965591E-02  5.41124497E-03  1.15239688E-01  1.74587970E-01
 -2.05019552E-01 -7.71965591E-02  5.41124497E-03 -1.15239688E-01 -1.74587970E-01
  0.00000000E+00  0.00000000E+00 -1.58637936E-01  0.00000000E+00  0.00000000E+00
  0.00000000E+00 -4.39150315E-02  0.00000000E+00  0.00000000E+00  0.00000000E+00
  0.00000000E+00  0.00000000E+00  1.05658741E-01  1.03725682E-01  0.00000000E+00
  0.00000000E+00  0.00000000E+00 -1.58637936E-01  0.00000000E+00  0.00000000E+00
  0.00000000E+00 -4.39150315E-02  0.00000000E+00  0.00000000E+00  0.00000000E+00
  0.00000000E+00  0.00000000E+00 -1.05658741E-01  1.03725682E-01  0.00000000E+00
 -3.93793925E-02 -7.43613365E-03  3.72495694E-01 -9.97839049E-02 -3.02008477E-01
  3.93793925E-02  7.43613365E-03  3.72495694E-01  9.97839049E-02  3.02008477E-01
 -3.93793925E-02 -7.43613365E-03  3.72495694E-01  9.97839049E-02 -3.02008477E-01
  3.93793925E-02  7.43613365E-03  3.72495694E-01 -9.97839049E-02  3.02008477E-01
  0.00000000E+00  0.00000000E+00  2.07507061E-01  0.00000000E+00  0.00000000E+00
  0.00000000E+00  5.09948649E-02  0.00000000E+00  0.00000000E+00  0.00000000E+00
  0.00000000E+00  0.00000000E+00  4.82192920E-01 -1.19470189E-01  0.00000000E+00
  0.00000000E+00  0.00000000E+00  2.07507061E-01  0.00000000E+00  0.00000000E+00
  0.00000000E+00  5.09948649E-02  0.00000000E+00  0.00000000E+00  0.00000000E+00
  0.00000000E+00  0.00000000E+00 -4.82192920E-01 -1.19470189E-01  0.00000000E+00
 -8.06930268E-02 -5.68532209E-02 -1.59044172E-01 -3.15103598E-01 -7.45067588E-02
  8.06930268E-02  5.68532209E-02 -1.59044172E-01  3.15103598E-01  7.45067588E-02
 -8.06930268E-02 -5.68532209E-02 -1.59044172E-01  3.15103598E-01 -7.45067588E-02
  8.06930268E-02  5.68532209E-02 -1.59044172E-01 -3.15103598E-01  7.45067588E-02
  0.00000000E+00  0.00000000E+00  6.61222064E-01  0.00000000E+00  0.00000000E+00
  0.00000000E+00 -5.69567912E-01  0.00000000E+00  0.00000000E+00  0.00000000E+00
  0.00000000E+00  0.00000000E+00  3.08185151E-02 -9.31596044E-02  0.00000000E+00
  0.00000000E+00  0.00000000E+00  6.61222064E-01  0.00000000E+00  0.00000000E+00
  0.00000000E+00 -5.69567912E-01  0.00000000E+00  0.00000000E+00  0.00000000E+00
  0.00000000E+00  0.00000000E+00 -3.08185151E-02 -9.31596044E-02  0.00000000E+00
  3.40221238E-01 -1.90203014E-01  2.29310218E-01  2.23555552E-02  9.29061971E-02
 -3.40221238E-01  1.90203014E-01  2.29310218E-01 -2.23555552E-02 -9.29061971E-02
  3.40221238E-01 -1.90203014E-01  2.29310218E-01 -2.23555552E-02  9.29061971E-02
 -3.40221238E-01  1.90203014E-01  2.29310218E-01  2.23555552E-02 -9.29061971E-02
  0.00000000E+00  0.00000000E+00 -6.22294178E-01  0.00000000E+00  0.00000000E+00
  0.00000000E+00 -2.91428759E-02  0.00000000E+00  0.00000000E+00  0.00000000E+00
  0.00000000E+00  0.00000000E+00  6.12232964E-02 -8.14944320E-01  0.00000000E+00
  0.00000000E+00  0.00000000E+00 -6.22294178E-01  0.00000000E+00  0.00000000E+00
  0.00000000E+00 -2.91428759E-02  0.00000000E+00  0.00000000E+00  0.00000000E+00
  0.00000000E+00  0.00000000E+00 -6.12232964E-02 -8.14944320E-01  0.00000000E+00
  6.81881623E-01 -1.62144113E-01 -2.87793634E-01  9.69705324E-02 -4.35602504E-01
 -6.81881623E-01  1.62144113E-01 -2.87793634E-01 -9.69705324E-02  4.35602504E-01
  6.81881623E-01 -1.62144113E-01 -2.87793634E-01 -9.69705324E-02 -4.35602504E-01
 -6.81881623E-01  1.62144113E-01 -2.87793634E-01  9.69705324E-02  4.35602504E-01
  0.00000000E+00  0.00000000E+00  1.05234270E-01  0.00000000E+00  0.00000000E+00
  0.00000000E+00 -1.06007100E+00  0.00000000E+00  0.00000000E+00  0.00000000E+00
  0.00000000E+00  0.00000000E+00  3.37475782E-02 -3.59475110E-01  0.00000000E+00
  0.00000000E+00  0.00000000E+00  1.05234270E-01  0.00000000E+00  0.00000000E+00
  0.00000000E+00 -1.06007100E+00  0.00000000E+00  0.00000000E+00  0.00000000E+00
  0.00000000E+00  0.00000000E+00 -3.37475782E-02 -3.59475110E-01  0.00000000E+00
 -1.45094100E-01  1.24349718E+00 -1.92684621E-01  1.44953309E-02 -2.60538287E-01
  1.45094100E-01 -1.24349718E+00 -1.92684621E-01 -1.44953309E-02  2.60538287E-01
 -1.45094100E-01  1.24349718E+00 -1.92684621E-01 -1.44953309E-02 -2.60538287E-01
  1.45094100E-01 -1.24349718E+00 -1.92684621E-01  1.44953309E-02  2.60538287E-01
  3.71774435E-02  1.46730444E-01  0.00000000E+00  7.62959936E-02  2.92324511E-02
  1.10528679E-01  0.00000000E+00  1.54711089E-01  2.07122257E-02  1.23585982E-01
  7.77054569E-02  1.27113178E-01  0.00000000E+00  0.00000000E+00  9.12743941E-03
 -3.71774435E-02 -1.46730444E-01  0.00000000E+00  7.62959936E-02 -2.92324511E-02
 -1.10528679E-01  0.00000000E+00  1.54711089E-01 -2.07122257E-02 -1.23585982E-01
 -7.77054569E-02 -1.27113178E-01  0.00000000E+00  0.00000000E+00  9.12743941E-03
  7.08081491E-02  6.93357324E-02 -3.84616259E-02  3.86826508E-02 -3.49141145E-02
  7.08081491E-02  6.93357324E-02  3.84616259E-02  3.86826508E-02 -3.49141145E-02
 -7.08081491E-02 -6.93357324E-02  3.84616259E-02  3.86826508E-02  3.49141145E-02
 -7.08081491E-02 -6.93357324E-02 -3.84616259E-02  3.86826508E-02  3.49141145E-02
 -4.43693893E-02 -7.65891133E-02  0.00000000E+00 -9.68616784E-02  3.42706923E-01
 -5.60195270E-02  0.00000000E+00 -9.45315574E-02  2.07418504E-01 -7.62314721E-02
 -9.34243918E-02  1.81728346E-02  0.00000000E+00  0.00000000E+00  1.49317134E-01
  4.43693893E-02  7.65891133E-02  0.00000000E+00 -9.68616784E-02 -3.42706923E-01
  5.60195270E-02  0.00000000E+00 -9.45315574E-02 -2.07418504E-01  7.62314721E-02
  9.34243918E-02 -1.81728346E-02  0.00000000E+00  0.00000000E+00  1.49317134E-01
  1.33919424E-01  4.23450747E-02 -1.37969467E-01  8.50016785E-02  3.20557362E-02
  1.33919424E-01  4.23450747E-02  1.37969467E-01  8.50016785E-02  3.20557362E-02
 -1.33919424E-01 -4.23450747E-02  1.37969467E-01  8.50016785E-02 -3.20557362E-02
 -1.33919424E-01 -4.23450747E-02 -1.37969467E-01  8.50016785E-02 -3.20557362E-02
 -9.57273833E-02 -1.08561623E-01  0.00000000E+00  1.52392557E-01 -4.63380662E-02
  6.11119528E-02  0.00000000E+00  1.43689712E-01  1.02504330E-01 -1.12818679E-01
  1.02483333E-01 -1.66049114E-01  0.00000000E+00  0.00000000E+00  1.08238491E-01
  9.57273833E-02  1.08561623E-01  0.00000000E+00  1.52392557E-01  4.63380662E-02
 -6.11119528E-02  0.00000000E+00  1.43689712E-01 -1.02504330E-01  1.12818679E-01
 -1.02483333E-01  1.66049114E-01  0.00000000E+00  0.00000000E+00  1.08238491E-01
  8.41241397E-02  1.04885388E-01  2.39028519E-01  1.35452625E-01  2.05423204E-01
  8.41241397E-02  1.04885388E-01 -2.39028519E-01  1.35452625E-01  2.05423204E-01
 -8.41241397E-02 -1.04885388E-01 -2.39028519E-01  1.35452625E-01 -2.05423204E-01
 -8.41241397E-02 -1.04885388E-01  2.39028519E-01  1.35452625E-01 -2.05423204E-01
  2.66304538E-02  5.18252344E-03  0.00000000E+00  9.27298178E-02 -1.09143929E-01
  2.54957782E-02  0.00000000E+00  6.00137353E-02 -4.35263287E-02 -2.64773671E-01
  7.94704219E-02  1.90150708E-01  0.00000000E+00  0.00000000E+00 -9.98213652E-02
 -2.66304538E-02 -5.18252344E-03  0.00000000E+00  9.27298178E-02  1.09143929E-01
 -2.54957782E-02  0.00000000E+00  6.00137353E-02  4.35263287E-02  2.64773671E-01
 -7.94704219E-02 -1.90150708E-01  0.00000000E+00  0.00000000E+00 -9.98213652E-02
 -5.70263381E-02 -2.49246265E-05 -2.43147123E-01 -4.65801806E-02  2.94570178E-01
 -5.70263381E-02 -2.49246265E-05  2.43147123E-01 -4.65801806E-02  2.94570178E-01
  5.70263381E-02  2.49246265E-05  2.43147123E-01 -4.65801806E-02 -2.94570178E-01
  5.70263381E-02  2.49246265E-05 -2.43147123E-01 -4.65801806E-02 -2.94570178E-01
  6.95769179E-01 -7.00123834E-04  0.00000000E+00 -3.57917367E-02  1.91384195E-02
  5.30408595E-03  0.00000000E+00 -9.18615416E-03  4.09615703E-02 -5.92361456E-02
 -5.84406354E-02 -7.98827654E-02  0.00000000E+00  0.00000000E+00  5.22966739E-02
 -6.95769179E-01  7.00123834E-04  0.00000000E+00 -3.57917367E-02 -1.91384195E-02
 -5.30408595E-03  0.00000000E+00 -9.18615416E-03 -4.09615703E-02  5.92361456E-02
  5.84406354E-02  7.98827654E-02  0.00000000E+00  0.00000000E+00  5.22966739E-02
  1.11506470E-02  1.60741519E-02  4.99878568E-02  1.23341256E-02  4.27443039E-02
  1.11506470E-02  1.60741519E-02 -4.99878568E-02  1.23341256E-02  4.27443039E-02
 -1.11506470E-02 -1.60741519E-02 -4.99878568E-02  1.23341256E-02 -4.27443039E-02
 -1.11506470E-02 -1.60741519E-02  4.99878568E-02  1.23341256E-02 -4.27443039E-02
  2.83013829E-02 -2.01045726E-02  0.00000000E+00  3.73724059E-01  2.57757015E-01
 -9.15080038E-03  0.00000000E+00  7.34085510E-02  8.80925081E-03 -1.28720181E-01
  2.96064666E-01 -2.16696076E-01  0.00000000E+00  0.00000000E+00  1.97654797E-01
 -2.83013829E-02  2.01045726E-02  0.00000000E+00  3.73724059E-01 -2.57757015E-01
  9.15080038E-03  0.00000000E+00  7.34085510E-02 -8.80925081E-03  1.28720181E-01
 -2.96064666E-01  2.16696076E-01  0.00000000E+00  0.00000000E+00  1.97654797E-01
 -2.51085683E-01 -5.11629624E-02 -9.45637872E-02 -6.14328895E-03 -1.40600983E-01
 -2.51085683E-01 -5.11629624E-02  9.45637872E-02 -6.14328895E-03 -1.40600983E-01
  2.51085683E-01  5.11629624E-02  9.45637872E-02 -6.14328895E-03  1.40600983E-01
  2.51085683E-01  5.11629624E-02 -9.45637872E-02 -6.14328895E-03  1.40600983E-01
 -1.81450712E-02  8.41262939E-02  0.00000000E+00 -1.15099286E-01 -2.99561151E-01
 -1.76065745E-02  0.00000000E+00 -7.09175867E-02 -6.57692723E-02  2.07326653E-02
 -1.13374709E-01  2.48631910E-01  0.00000000E+00  0.00000000E+00  6.20225265E-01
  1.81450712E-02 -8.41262939E-02  0.00000000E+00 -1.15099286E-01  2.99561151E-01
  1.76065745E-02  0.00000000E+00 -7.09175867E-02  6.57692723E-02 -2.07326653E-02
  1.13374709E-01 -2.48631910E-01  0.00000000E+00  0.00000000E+00  6.20225265E-01
 -1.78851435E-01 -4.71741729E-02 -2.29547025E-02  2.49705302E-01  1.18811480E-03
 -1.78851435E-01 -4.71741729E-02  2.29547025E-02  2.49705302E-01  1.18811480E-03
  1.78851435E-01  4.71741729E-02  2.29547025E-02  2.49705302E-01 -1.18811480E-03
  1.78851435E-01  4.71741729E-02 -2.29547025E-02  2.49705302E-01 -1.18811480E-03
  4.25775898E-02 -1.53062793E-01  0.00000000E+00  1.18538172E-01 -1.37968644E-03
 -1.55266379E-02  0.00000000E+00  3.53014401E-03 -9.78760957E-02 -5.13533870E-01
 -5.49593721E-02  3.29193748E-01  0.00000000E+00  0.00000000E+00 -4.06689637E-01
 -4.25775898E-02  1.53062793E-01  0.00000000E+00  1.18538172E-01  1.37968644E-03
  1.55266379E-02  0.00000000E+00  3.53014401E-03  9.78760957E-02  5.13533870E-01
  5.49593721E-02 -3.29193748E-01  0.00000000E+00  0.00000000E+00 -4.06689637E-01
  2.17524324E-02 -3.11241654E-02  7.88770148E-02  4.09248816E-01 -2.90919067E-01
  2.17524324E-02 -3.11241654E-02 -7.88770148E-02  4.09248816E-01 -2.90919067E-01
 -2.17524324E-02  3.11241654E-02 -7.88770148E-02  4.09248816E-01  2.90919067E-01
 -2.17524324E-02  3.11241654E-02  7.88770148E-02  4.09248816E-01  2.90919067E-01
  1.46425826E-02 -1.08739065E-01  0.00000000E+00 -3.18030336E-02 -1.14977254E-01
  2.24563442E-02  0.00000000E+00  6.93510482E-02 -6.07334209E-03  4.48951675E-01
 -1.47760566E-01 -4.86200407E-01  0.00000000E+00  0.00000000E+00 -3.32188119E-01
 -1.46425826E-02  1.08739065E-01  0.00000000E+00 -3.18030336E-02  1.14977254E-01
 -2.24563442E-02  0.00000000E+00  6.93510482E-02  6.07334209E-03 -4.48951675E-01
  1.47760566E-01  4.86200407E-01  0.00000000E+00  0.00000000E+00 -3.32188119E-01
 -1.56474802E-01  2.70091675E-02 -2.83128387E-01  4.21337257E-01  1.00490445E-01
 -1.56474802E-01  2.70091675E-02  2.83128387E-01  4.21337257E-01  1.00490445E-01
  1.56474802E-01 -2.70091675E-02  2.83128387E-01  4.21337257E-01 -1.00490445E-01
  1.56474802E-01 -2.70091675E-02 -2.83128387E-01  4.21337257E-01 -1.00490445E-01
 -5.18944894E-02 -2.95925865E-01  0.00000000E+00 -5.03942665E-01  8.11729182E-02
  2.84659030E-01  0.00000000E+00  6.91972167E-01 -1.23333530E-01 -2.48530033E-01
 -2.36832115E-01 -1.00039361E-01  0.00000000E+00  0.00000000E+00  9.02553041E-02
  5.18944894E-02  2.95925865E-01  0.00000000E+00 -5.03942665E-01 -8.11729182E-02
 -2.84659030E-01  0.00000000E+00  6.91972167E-01  1.23333530E-01  2.48530033E-01
  2.36832115E-01  1.00039361E-01  0.00000000E+00  0.00000000E+00  9.02553041E-02
 -1.85299855E-01  2.21132332E-01 -4.67787201E-02 -1.27843938E-01 -1.19462642E-01
 -1.85299855E-01  2.21132332E-01  4.67787201E-02 -1.27843938E-01 -1.19462642E-01
  1.85299855E-01 -2.21132332E-01  4.67787201E-02 -1.27843938E-01  1.19462642E-01
  1.85299855E-01 -2.21132332E-01 -4.67787201E-02 -1.27843938E-01  1.19462642E-01
 -8.18235914E-03  6.65135481E-03  0.00000000E+00 -8.35228413E-03 -6.38310974E-01
 -1.30237353E-01  0.00000000E+00 -1.42153593E-01  1.10646646E+00 -1.51246108E-01
  1.17994391E-01 -2.97018100E-02  0.00000000E+00  0.00000000E+00 -1.16506122E-01
  8.18235914E-03 -6.65135481E-03  0.00000000E+00 -8.35228413E-03  6.38310974E-01
  1.30237353E-01  0.00000000E+00 -1.42153593E-01 -1.10646646E+00  1.51246108E-01
 -1.17994391E-01  2.97018100E-02  0.00000000E+00  0.00000000E+00 -1.16506122E-01
 -1.50146635E-01  3.68973756E-01 -1.10415418E-01 -1.19546880E-01 -2.47887306E-01
 -1.50146635E-01  3.68973756E-01  1.10415418E-01 -1.19546880E-01 -2.47887306E-01
  1.50146635E-01 -3.68973756E-01  1.10415418E-01 -1.19546880E-01  2.47887306E-01
  1.50146635E-01 -3.68973756E-01 -1.10415418E-01 -1.19546880E-01  2.47887306E-01
  5.33162880E-02 -7.36582131E-01  0.00000000E+00  7.61155720E-01 -5.35587031E-01
  2.51457923E-02  0.00000000E+00  1.25865610E-01 -2.43492795E-01  4.88181654E-02
 -4.92054135E-01 -1.56493862E-01  0.00000000E+00  0.00000000E+00  3.56058318E-01
 -5.33162880E-02  7.36582131E-01  0.00000000E+00  7.61155720E-01  5.35587031E-01
 -2.51457923E-02  0.00000000E+00  1.25865610E-01  2.43492795E-01 -4.88181654E-02
  4.92054135E-01  1.56493862E-01  0.00000000E+00  0.00000000E+00  3.56058318E-01
  5.05538681E-01 -2.39259980E-02 -3.16458616E-01 -1.81521650E-01 -2.39756331E-01
  5.05538681E-01 -2.39259980E-02  3.16458616E-01 -1.81521650E-01 -2.39756331E-01
 -5.05538681E-01  2.39259980E-02  3.16458616E-01 -1.81521650E-01  2.39756331E-01
 -5.05538681E-01  2.39259980E-02 -3.16458616E-01 -1.81521650E-01  2.39756331E-01
  2.76447008E-02  9.09328357E-02  0.00000000E+00 -7.58626989E-01 -4.54328096E-01
 -1.49620102E-02  0.00000000E+00  2.59157037E-02 -2.47052861E-01 -3.57493028E-01
  1.12006939E+00 -5.52271936E-01  0.00000000E+00  0.00000000E+00  1.83120680E-01
 -2.76447008E-02 -9.09328357E-02  0.00000000E+00 -7.58626989E-01  4.54328096E-01
  1.49620102E-02  0.00000000E+00  2.59157037E-02  2.47052861E-01  3.57493028E-01
 -1.12006939E+00  5.52271936E-01  0.00000000E+00  0.00000000E+00  1.83120680E-01
  5.17887709E-01 -2.34354598E-01 -2.72238963E-01  1.28146949E-01 -1.93744151E-01
  5.17887709E-01 -2.34354598E-01  2.72238963E-01  1.28146949E-01 -1.93744151E-01
 -5.17887709E-01  2.34354598E-01  2.72238963E-01  1.28146949E-01  1.93744151E-01
 -5.17887709E-01  2.34354598E-01 -2.72238963E-01  1.28146949E-01  1.93744151E-01
 -3.34213481E-01  2.40719908E+00  0.00000000E+00  3.80744672E-01 -2.04356463E-01
  1.21478563E-01  0.00000000E+00  6.73741615E-02 -2.12136947E-01 -1.29816549E+00
 -1.48887482E+00 -1.36492603E+00  0.00000000E+00  0.00000000E+00  9.34978912E-02
  3.34213481E-01 -2.40719908E+00  0.00000000E+00  3.80744672E-01  2.04356463E-01
 -1.21478563E-01  0.00000000E+00  6.73741615E-02  2.12136947E-01  1.29816549E+00
  1.48887482E+00  1.36492603E+00  0.00000000E+00  0.00000000E+00  9.34978912E-02
  2.60107750E-01  6.36587164E-02 -1.43993433E-01 -1.55482692E-03 -1.26595521E-01
  2.60107750E-01  6.36587164E-02  1.43993433E-01 -1.55482692E-03 -1.26595521E-01
 -2.60107750E-01 -6.36587164E-02  1.43993433E-01 -1.55482692E-03  1.26595521E-01
 -2.60107750E-01 -6.36587164E-02 -1.43993433E-01 -1.55482692E-03  1.26595521E-01
  8.93348411E-03 -1.13350097E-01  0.00000000E+00  3.01257427E-02  1.05537241E-01
  4.88817237E-01  0.00000000E+00 -1.88569508E+00 -1.65303749E+00 -1.25043415E-01
  4.63247121E-01 -1.82567312E-01  0.00000000E+00  0.00000000E+00  1.10267435E-01
 -8.93348411E-03  1.13350097E-01  0.00000000E+00  3.01257427E-02 -1.05537241E-01
 -4.88817237E-01  0.00000000E+00 -1.88569508E+00  1.65303749E+00  1.25043415E-01
 -4.63247121E-01  1.82567312E-01  0.00000000E+00  0.00000000E+00  1.10267435E-01
 -1.07261331E-01  2.04064957E+00 -1.34223620E-01 -1.73829459E-02 -1.11000177E-01
 -1.07261331E-01  2.04064957E+00  1.34223620E-01 -1.73829459E-02 -1.11000177E-01
  1.07261331E-01 -2.04064957E+00  1.34223620E-01 -1.73829459E-02  1.11000177E-01
  1.07261331E-01 -2.04064957E+00 -1.34223620E-01 -1.73829459E-02  1.11000177E-01
 -2.91273345E-01 -9.99528297E-01  0.00000000E+00 -1.09207068E-01 -9.63514304E-02
  1.18863216E+01  0.00000000E+00 -4.08349041E+00  2.25810093E+00 -6.14281366E-01
 -4.18011547E-01 -5.06246338E-01  0.00000000E+00  0.00000000E+00 -1.23701195E-01
  2.91273345E-01  9.99528297E-01  0.00000000E+00 -1.09207068E-01  9.63514304E-02
 -1.18863216E+01  0.00000000E+00 -4.08349041E+00 -2.25810093E+00  6.14281366E-01
  4.18011547E-01  5.06246338E-01  0.00000000E+00  0.00000000E+00 -1.23701195E-01
 -2.91483687E-01 -2.42684435E+00  2.82098687E-02 -1.16819496E-01 -3.93663178E-02
 -2.91483687E-01 -2.42684435E+00 -2.82098687E-02 -1.16819496E-01 -3.93663178E-02
  2.91483687E-01  2.42684435E+00 -2.82098687E-02 -1.16819496E-01  3.93663178E-02
  2.91483687E-01  2.42684435E+00  2.82098687E-02 -1.16819496E-01  3.93663178E-02
Total SCF Density                          R   N=        1275
  2.06716310E+00 -1.02470591E-01  3.05546266E-01  9.62964972E-35  7.22223729E-35
  4.26131721E-01 -7.69270562E-03 -5.78443546E-03  0.00000000E+00  4.62811025E-01
 -2.25753872E-03 -7.32190589E-04 -3.85185989E-34  3.30072463E-02  2.07042898E-01
 -2.21435655E-01  3.53108807E-01 -2.31111593E-33  1.66317891E-01 -3.51453889E-02
  5.05423382E-01  4.81482486E-35 -1.92592994E-34  2.24648426E-01  7.70371978E-34
  3.85185989E-34 -1.15555797E-33  1.31156085E-01 -4.37843037E-03  1.81687575E-02
  7.70371978E-34  2.15727371E-01 -2.73506715E-02  9.83808579E-02  0.00000000E+00
  1.20572067E-01  6.98721968E-03 -2.71805157E-02  5.77778983E-34 -5.10037542E-02
  1.18735490E-01 -7.30885467E-02  7.70371978E-34 -5.52427382E-02  8.29658918E-02
 -3.18454387E-03 -1.26641808E-03 -4.81482486E-35  1.73274439E-02  4.17585240E-03
  5.31693036E-03 -9.62964972E-35  6.76096947E-03  2.06143470E-04  7.40116179E-04
 -7.56793322E-04 -2.33193929E-03  3.85185989E-34 -4.05668040E-02 -1.15075410E-02
 -1.75140879E-02  1.92592994E-34 -1.60207114E-02 -9.57515111E-04 -1.71176594E-03
  4.12058116E-03 -3.80900677E-03 -1.54022870E-03 -9.62964972E-35  1.43035358E-02
  1.13911166E-02  1.61940432E-03 -4.81482486E-35  4.22294600E-03  4.82364639E-03
  7.06941345E-04 -1.69631536E-03  9.84456843E-04 -4.16976064E-35  6.94960107E-36
 -6.75797833E-03  6.67161703E-34  2.22387234E-34  3.33580852E-34 -2.04955557E-04
  2.22387234E-34  2.08488032E-35  2.08488032E-35 -5.55968086E-35  4.16976064E-35
  9.93115674E-04  4.16976064E-35 -8.33952129E-35  3.75368836E-02  2.22387234E-34
  3.33580852E-34 -2.22387234E-34  1.92055072E-02  1.11193617E-34  1.66790426E-34
  2.08488032E-35 -1.73740027E-35  6.94960107E-36 -7.49175764E-04  3.33325908E-03
 -3.26800812E-03  6.49676467E-03  2.22387234E-34  1.22466588E-02 -1.99237044E-02
  1.78646111E-02  1.11193617E-34  9.78643754E-03 -1.40832361E-02  1.84743500E-04
 -3.53830062E-04 -6.89324132E-04 -4.01235405E-36  0.00000000E+00  2.63350853E-03
  1.38885713E-02 -2.75661130E-02 -7.70371978E-34  6.00955096E-02  5.43865091E-02
  2.83603628E-02  1.92592994E-34 -1.46720213E-02  3.70014170E-02  4.03699616E-03
 -1.15469669E-02  4.48125368E-03  2.22387234E-34  2.77984043E-35 -2.23460659E-03
  2.06716310E+00 -2.75661130E-02  4.80167547E-02  1.54074396E-33 -1.29212207E-01
 -1.13482981E-01 -2.68787603E-02 -1.44444746E-34  9.21366666E-03 -7.09247852E-02
 -9.37881238E-03  2.12419269E-02 -1.02878966E-02 -4.44774469E-34 -8.33952129E-35
  4.88327780E-03 -1.02470591E-01  3.05546266E-01  7.70371978E-34 -1.54074396E-33
 -9.22870419E-02  3.08148791E-33 -1.92592994E-34 -1.92592994E-34 -1.20544289E-01
  7.70371978E-34 -7.70371978E-34  3.85185989E-34 -7.70371978E-34  9.62964972E-35
 -1.75053755E-02 -4.83455427E-03  5.55968086E-35 -9.62964972E-35 -7.22223729E-35
  4.26131721E-01 -6.00955096E-02  1.29212207E-01  3.08148791E-33 -4.03154478E-01
  2.14058942E-02  1.79872948E-02  7.70371978E-34 -2.11637873E-01  7.22407569E-02
 -1.33630476E-02  2.92066658E-02 -1.00207926E-02 -4.44774469E-34  5.55968086E-35
 -1.14644981E-02  7.69270562E-03  5.78443546E-03  0.00000000E+00  4.62811025E-01
  5.43865091E-02 -1.13482981E-01  1.92592994E-34 -2.14058942E-02  1.57398695E-01
 -2.03145462E-01  3.85185989E-34 -3.11199373E-02  9.93805128E-02  5.67028949E-04
 -1.14032277E-03  7.49378213E-03  2.08488032E-35  2.22387234E-34 -2.06367390E-02
 -2.25753872E-03 -7.32190589E-04  3.85185989E-34 -3.30072463E-02  2.07042898E-01
  2.83603628E-02 -2.68787603E-02  1.92592994E-34 -1.79872948E-02 -2.03145462E-01
 -6.48006138E-02 -7.70371978E-34  8.60517962E-02 -1.38819103E-01 -6.98632023E-03
  1.75390784E-02 -1.16818004E-02 -2.22387234E-34 -1.66790426E-34  1.54452202E-02
 -2.21435655E-01  3.53108807E-01  2.31111593E-33 -1.66317891E-01 -3.51453889E-02
  5.05423382E-01 -1.92592994E-34  1.44444746E-34 -1.20544289E-01  7.70371978E-34
 -3.85185989E-34  7.70371978E-34 -9.86928706E-02  3.85185989E-34 -7.70371978E-34
  1.92592994E-34 -2.88889492E-34  7.22223729E-35 -7.36118424E-03 -9.00780753E-03
  5.55968086E-35 -4.81482486E-35  1.92592994E-34  2.24648426E-01  7.70371978E-34
 -3.85185989E-34  1.15555797E-33  1.31156085E-01  1.46720213E-02 -9.21366666E-03
  7.70371978E-34 -2.11637873E-01  3.11199373E-02 -8.60517962E-02  3.85185989E-34
 -1.20178778E-01  5.66540782E-02 -6.50974619E-03  1.52259504E-02 -3.95524463E-03
 -4.44774469E-34  5.55968086E-35 -9.73391326E-03  4.37843037E-03 -1.81687575E-02
  7.70371978E-34  2.15727371E-01  2.73506715E-02 -9.83808579E-02  0.00000000E+00
  1.20572067E-01  3.70014170E-02 -7.09247852E-02  7.70371978E-34 -7.22407569E-02
  9.93805128E-02 -1.38819103E-01  7.70371978E-34 -5.66540782E-02  7.53882686E-02
 -1.21321986E-03  3.08024978E-03  3.28885110E-03 -8.33952129E-35  1.66790426E-34
 -1.43621063E-02  6.98721968E-03 -2.71805157E-02 -5.77778983E-34  5.10037542E-02
  1.18735490E-01 -7.30885467E-02 -7.70371978E-34  5.52427382E-02  8.29658918E-02
  4.03699616E-03 -9.37881238E-03 -3.85185989E-34  1.33630476E-02  5.67028949E-04
 -6.98632023E-03 -1.92592994E-34  6.50974619E-03 -1.21321986E-03  4.72932740E-04
 -9.59755331E-04  4.17630699E-04  4.16976064E-35 -4.16976064E-35  1.32567236E-04
 -3.18454387E-03 -1.26641808E-03  4.81482486E-35 -1.73274439E-02  4.17585240E-03
  5.31693036E-03  9.62964972E-35 -6.76096947E-03  2.06143470E-04  7.40116179E-04
 -1.15469669E-02  2.12419269E-02  7.70371978E-34 -2.92066658E-02 -1.14032277E-03
  1.75390784E-02  2.88889492E-34 -1.52259504E-02  3.08024978E-03 -9.59755331E-04
  1.95504830E-03 -8.84441192E-04 -5.55968086E-35  5.55968086E-35 -2.05041620E-04
 -7.56793322E-04 -2.33193929E-03 -3.85185989E-34  4.05668040E-02 -1.15075410E-02
 -1.75140879E-02 -1.92592994E-34  1.60207114E-02 -9.57515111E-04 -1.71176594E-03
  4.12058116E-03  4.48125368E-03 -1.02878966E-02 -9.62964972E-35  1.00207926E-02
  7.49378213E-03 -1.16818004E-02 -7.22223729E-35  3.95524463E-03  3.28885110E-03
  4.17630699E-04 -8.84441192E-04  6.71067273E-04  2.08488032E-35  1.04244016E-35
 -7.45726000E-04 -3.80900677E-03 -1.54022870E-03  9.62964972E-35 -1.43035358E-02
  1.13911166E-02  1.61940432E-03  4.81482486E-35 -4.22294600E-03  4.82364639E-03
  7.06941345E-04 -1.69631536E-03  9.84456843E-04  2.22387234E-34 -4.44774469E-34
  1.75053755E-02  4.44774469E-34  2.08488032E-35 -2.22387234E-34  7.36118424E-03
  4.44774469E-34 -8.33952129E-35  4.16976064E-35 -5.55968086E-35  2.08488032E-35
 -7.70310184E-04  1.62758277E-03  2.40741243E-35 -4.16976064E-35  6.94960107E-36
  6.75797833E-03 -6.67161703E-34  2.22387234E-34  3.33580852E-34  2.04955557E-04
 -2.22387234E-34  2.08488032E-35  2.08488032E-35 -5.55968086E-35  4.16976064E-35
  9.93115674E-04 -2.77984043E-35  8.33952129E-35 -4.83455427E-03  5.55968086E-35
 -2.22387234E-34  1.66790426E-34 -9.00780753E-03  5.55968086E-35 -1.66790426E-34
  4.16976064E-35 -5.55968086E-35 -1.04244016E-35 -1.62758277E-03 -1.29846193E-04
  3.20988324E-35 -4.16976064E-35  8.33952129E-35  3.75368836E-02  2.22387234E-34
 -3.33580852E-34  2.22387234E-34  1.92055072E-02  1.11193617E-34 -1.66790426E-34
 -2.08488032E-35  1.73740027E-35 -6.94960107E-36  7.49175764E-04  3.33325908E-03
  2.23460659E-03 -4.88327780E-03  5.55968086E-35 -1.14644981E-02  2.06367390E-02
 -1.54452202E-02  5.55968086E-35 -9.73391326E-03  1.43621063E-02 -1.32567236E-04
  2.05041620E-04  7.45726000E-04 -2.40741243E-35  3.20988324E-35 -2.62324299E-03
  3.26800812E-03 -6.49676467E-03  2.22387234E-34  1.22466588E-02  1.99237044E-02
 -1.78646111E-02  1.11193617E-34  9.78643754E-03  1.40832361E-02 -1.84743500E-04
  3.53830062E-04  6.89324132E-04  4.01235405E-36  0.00000000E+00  2.63350853E-03
 -5.51552250E-02  9.99252254E-02  2.36440256E-01  4.64677925E-02  1.10324504E-01
  1.07063512E-01  1.19714281E-01  8.42310493E-03  4.88062067E-02  2.81406018E-03
 -9.18474058E-03  6.41016235E-03 -5.05112215E-03  2.10534860E-02 -7.62279866E-03
  1.81014406E-02 -4.13660697E-02 -2.33404723E-02  2.17545972E-02  4.80872080E-02
 -1.03618191E-01 -5.32625128E-02 -3.71416869E-03  2.45325636E-02 -1.71370470E-03
  3.81112589E-03  1.51986625E-03  1.04366654E-02 -1.78930351E-04  8.51695451E-03
  2.27633693E-01 -2.02399128E-02  4.78322723E-02  3.15708795E-01  1.12934554E-01
  6.13391283E-02  8.78440972E-02  1.84240084E-01  4.32901945E-02  1.56128245E-02
  4.93029564E-03 -1.28111932E-02  6.00530017E-03 -3.09038990E-04  2.69940336E-02
 -1.23913877E-03  2.50440440E-02 -5.86326979E-02 -1.68956700E-01 -6.16836788E-02
  1.45588673E-02 -7.02277039E-02 -1.38477785E-01 -3.96789869E-02 -2.59330669E-03
  1.54229338E-03 -3.03782589E-03  2.34844023E-03  1.03566934E-02 -1.26186799E-02
  1.91014425E-03  2.23355398E-01  3.08469369E-01  4.20376832E-03 -6.97385647E-03
 -1.66077788E-03 -4.41189295E-05 -8.68460466E-03 -5.88641831E-03 -8.73569860E-04
  1.05966822E-03 -4.44581900E-03 -8.83101812E-05  3.97389637E-04 -4.09068219E-04
  2.68553091E-05 -1.46383629E-04  7.47960062E-04 -9.35354959E-04  2.14583323E-03
  3.48599536E-04 -4.36576354E-03 -4.66265726E-03  7.74025634E-03  4.64387978E-04
 -1.36100002E-03 -2.87557325E-03  2.04918835E-04 -4.42227850E-04 -9.22607895E-05
 -6.85119364E-05  1.78469439E-05 -8.05787681E-04 -7.84833200E-03 -4.58475976E-03
  5.43223997E-04 -1.38266840E-03  3.10196491E-03 -1.12312261E-03  1.41945285E-02
 -6.08636561E-03  1.14098287E-02  1.61420955E-03  7.66161263E-03 -5.82820276E-03
  4.61164987E-04 -1.06381502E-03  7.70284651E-05  5.99947911E-04 -2.00046365E-04
  1.21640071E-03  1.29372081E-03 -2.91808069E-03 -1.22209223E-02 -1.12947376E-02
 -8.73290804E-03  2.46374277E-03 -5.77533706E-03 -7.45815278E-03 -6.85865144E-03
  2.69313732E-04 -5.10957195E-04 -1.30075700E-04 -3.69878189E-04 -1.10709249E-03
 -1.17842665E-03 -2.84422332E-03  4.50721170E-03  2.47509645E-04  1.14713578E-03
  4.85012123E-03 -8.71119213E-03 -1.10114101E-02  6.55918882E-04  1.57556686E-03
 -1.04173231E-02 -5.61884443E-03 -5.31245137E-04  1.59772729E-03  6.87345407E-05
 -3.37397320E-05  1.30997418E-04  2.23747146E-04 -9.78499265E-04 -3.32518226E-04
  1.04876576E-03 -1.97341006E-03  1.33305747E-03 -3.91408553E-03  4.54710273E-03
 -3.49396434E-04  2.60080458E-03  3.08644532E-04  2.75788975E-03  2.85387863E-04
 -6.54072113E-04  3.65072825E-04 -4.79661679E-04  3.04396018E-05  2.89792952E-04
 -8.18656132E-03 -8.75715988E-03  1.76915000E-04 -6.95166832E-05  5.49792770E-04
 -5.51552250E-02  9.99252254E-02 -2.36440256E-01  4.64677925E-02  1.10324504E-01
  1.07063512E-01 -1.19714281E-01  8.42310493E-03  4.88062067E-02  2.81406018E-03
 -9.18474058E-03  6.41016235E-03  5.05112215E-03 -2.10534860E-02 -7.62279866E-03
  1.81014406E-02 -4.13660697E-02  2.33404723E-02  2.17545972E-02  4.80872080E-02
 -1.03618191E-01  5.32625128E-02 -3.71416869E-03  2.45325636E-02 -1.71370470E-03
  3.81112589E-03  1.51986625E-03 -1.04366654E-02  1.78930351E-04  8.51695451E-03
 -3.85688600E-02 -1.13186316E-01 -6.00383890E-03  1.12418676E-04  4.17716466E-03
  2.27633693E-01 -2.02399128E-02  4.78322723E-02 -3.15708795E-01  1.12934554E-01
  6.13391283E-02  8.78440972E-02 -1.84240084E-01  4.32901945E-02  1.56128245E-02
  4.93029564E-03 -1.28111932E-02  6.00530017E-03  3.09038990E-04 -2.69940336E-02
 -1.23913877E-03  2.50440440E-02 -5.86326979E-02  1.68956700E-01 -6.16836788E-02
  1.45588673E-02 -7.02277039E-02  1.38477785E-01 -3.96789869E-02 -2.59330669E-03
  1.54229338E-03 -3.03782589E-03  2.34844023E-03 -1.03566934E-02  1.26186799E-02
  1.91014425E-03 -1.13186316E-01 -2.09150041E-01 -2.12939920E-03 -2.22988219E-06
  7.03801174E-03  2.23355398E-01  3.08469369E-01 -4.20376832E-03  6.97385647E-03
 -1.66077788E-03  4.41189295E-05  8.68460466E-03  5.88641831E-03 -8.73569860E-04
 -1.05966822E-03  4.44581900E-03  8.83101812E-05 -3.97389637E-04  4.09068219E-04
  2.68553091E-05 -1.46383629E-04 -7.47960062E-04  9.35354959E-04 -2.14583323E-03
  3.48599536E-04  4.36576354E-03  4.66265726E-03 -7.74025634E-03  4.64387978E-04
  1.36100002E-03  2.87557325E-03 -2.04918835E-04  4.42227850E-04  9.22607895E-05
 -6.85119364E-05  1.78469439E-05  8.05787681E-04  6.00383890E-03  2.12939920E-03
 -5.30278179E-04 -2.38075581E-04 -9.10273527E-05  7.84833200E-03  4.58475976E-03
  5.43223997E-04 -1.38266840E-03  3.10196491E-03  1.12312261E-03  1.41945285E-02
 -6.08636561E-03  1.14098287E-02 -1.61420955E-03  7.66161263E-03 -5.82820276E-03
  4.61164987E-04 -1.06381502E-03  7.70284651E-05 -5.99947911E-04  2.00046365E-04
  1.21640071E-03  1.29372081E-03 -2.91808069E-03  1.22209223E-02 -1.12947376E-02
 -8.73290804E-03  2.46374277E-03  5.77533706E-03 -7.45815278E-03 -6.85865144E-03
  2.69313732E-04 -5.10957195E-04 -1.30075700E-04  3.69878189E-04  1.10709249E-03
 -1.17842665E-03  1.12418676E-04 -2.22988219E-06  2.38075581E-04  3.76192592E-04
 -1.92110117E-04 -2.84422332E-03  4.50721170E-03 -2.47509645E-04  1.14713578E-03
  4.85012123E-03 -8.71119213E-03  1.10114101E-02  6.55918882E-04  1.57556686E-03
 -1.04173231E-02  5.61884443E-03 -5.31245137E-04  1.59772729E-03  6.87345407E-05
 -3.37397320E-05  1.30997418E-04 -2.23747146E-04  9.78499265E-04 -3.32518226E-04
  1.04876576E-03 -1.97341006E-03 -1.33305747E-03 -3.91408553E-03  4.54710273E-03
 -3.49396434E-04 -2.60080458E-03  3.08644532E-04  2.75788975E-03  2.85387863E-04
 -6.54072113E-04  3.65072825E-04  4.79661679E-04 -3.04396018E-05  2.89792952E-04
  4.17716466E-03  7.03801174E-03  9.10273527E-05 -1.92110117E-04 -2.47319368E-05
 -8.18656132E-03 -8.75715988E-03 -1.76915000E-04 -6.95166832E-05  5.49792770E-04
  1.81014406E-02 -4.13660697E-02 -2.33404723E-02 -2.17545972E-02  4.80872080E-02
 -1.03618191E-01 -5.32625128E-02  3.71416869E-03  2.45325636E-02 -1.71370470E-03
  3.81112589E-03  1.51986625E-03 -1.04366654E-02 -1.78930351E-04 -8.51695451E-03
 -5.51552250E-02  9.99252254E-02  2.36440256E-01 -4.64677925E-02  1.10324504E-01
  1.07063512E-01  1.19714281E-01 -8.42310493E-03  4.88062067E-02  2.81406018E-03
 -9.18474058E-03  6.41016235E-03  5.05112215E-03  2.10534860E-02  7.62279866E-03
  1.94296539E-02 -7.81492322E-02 -1.79862563E-03 -1.17228493E-02  1.72505705E-03
  1.35804363E-02  7.10428444E-02  1.96793899E-03  2.35605401E-03  1.71710593E-03
  2.27633693E-01  2.50440440E-02 -5.86326979E-02 -1.68956700E-01  6.16836788E-02
  1.45588673E-02 -7.02277039E-02 -1.38477785E-01  3.96789869E-02 -2.59330669E-03
  1.54229338E-03 -3.03782589E-03  2.34844023E-03 -1.03566934E-02 -1.26186799E-02
 -1.91014425E-03 -2.02399128E-02  4.78322723E-02  3.15708795E-01 -1.12934554E-01
  6.13391283E-02  8.78440972E-02  1.84240084E-01 -4.32901945E-02  1.56128245E-02
  4.93029564E-03 -1.28111932E-02  6.00530017E-03  3.09038990E-04  2.69940336E-02
  1.23913877E-03 -7.81492322E-02 -1.88754937E-01  1.08147631E-03 -8.36329331E-03
  5.58202074E-03  7.10428444E-02  1.99845329E-01  2.20264419E-04  7.87775083E-03
 -1.70429268E-03  2.23355398E-01  3.08469369E-01 -9.35354959E-04  2.14583323E-03
  3.48599536E-04  4.36576354E-03 -4.66265726E-03  7.74025634E-03  4.64387978E-04
  1.36100002E-03 -2.87557325E-03  2.04918835E-04 -4.42227850E-04 -9.22607895E-05
  6.85119364E-05  1.78469439E-05  8.05787681E-04  4.20376832E-03 -6.97385647E-03
 -1.66077788E-03  4.41189295E-05 -8.68460466E-03 -5.88641831E-03 -8.73569860E-04
 -1.05966822E-03 -4.44581900E-03 -8.83101812E-05  3.97389637E-04 -4.09068219E-04
 -2.68553091E-05 -1.46383629E-04 -7.47960062E-04 -1.79862563E-03  1.08147631E-03
  2.09443671E-04  5.04840281E-04 -1.11785783E-04 -1.96793899E-03 -2.20264419E-04
 -2.12074441E-04  4.09376661E-04 -1.01979771E-04 -7.84833200E-03 -4.58475976E-03
  5.43223997E-04 -1.29372081E-03  2.91808069E-03  1.22209223E-02 -1.12947376E-02
  8.73290804E-03 -2.46374277E-03  5.77533706E-03 -7.45815278E-03  6.85865144E-03
 -2.69313732E-04  5.10957195E-04  1.30075700E-04 -3.69878189E-04  1.10709249E-03
 -1.17842665E-03  1.38266840E-03 -3.10196491E-03  1.12312261E-03  1.41945285E-02
  6.08636561E-03 -1.14098287E-02 -1.61420955E-03  7.66161263E-03  5.82820276E-03
 -4.61164987E-04  1.06381502E-03 -7.70284651E-05  5.99947911E-04  2.00046365E-04
  1.21640071E-03  1.17228493E-02  8.36329331E-03 -5.04840281E-04 -7.68418004E-04
 -3.53083801E-04 -2.35605401E-03 -7.87775083E-03  4.09376661E-04 -4.72616409E-04
  2.98026104E-04  2.84422332E-03 -4.50721170E-03 -2.47509645E-04  1.14713578E-03
  1.04876576E-03 -1.97341006E-03  1.33305747E-03  3.91408553E-03  4.54710273E-03
 -3.49396434E-04  2.60080458E-03 -3.08644532E-04  2.75788975E-03  2.85387863E-04
 -6.54072113E-04  3.65072825E-04  4.79661679E-04  3.04396018E-05 -2.89792952E-04
  4.85012123E-03 -8.71119213E-03 -1.10114101E-02 -6.55918882E-04  1.57556686E-03
 -1.04173231E-02 -5.61884443E-03  5.31245137E-04  1.59772729E-03  6.87345407E-05
 -3.37397320E-05  1.30997418E-04 -2.23747146E-04 -9.78499265E-04  3.32518226E-04
  1.72505705E-03  5.58202074E-03 -1.11785783E-04  3.53083801E-04  7.78981003E-05
  1.71710593E-03 -1.70429268E-03  1.01979771E-04 -2.98026104E-04  9.12605979E-05
 -8.18656132E-03 -8.75715988E-03  1.76915000E-04  6.95166832E-05  5.49792770E-04
  1.81014406E-02 -4.13660697E-02  2.33404723E-02 -2.17545972E-02  4.80872080E-02
 -1.03618191E-01  5.32625128E-02  3.71416869E-03  2.45325636E-02 -1.71370470E-03
  3.81112589E-03  1.51986625E-03  1.04366654E-02  1.78930351E-04 -8.51695451E-03
 -5.51552250E-02  9.99252254E-02 -2.36440256E-01 -4.64677925E-02  1.10324504E-01
  1.07063512E-01 -1.19714281E-01 -8.42310493E-03  4.88062067E-02  2.81406018E-03
 -9.18474058E-03  6.41016235E-03 -5.05112215E-03 -2.10534860E-02  7.62279866E-03
  1.35804363E-02  7.10428444E-02 -1.96793899E-03  2.35605401E-03  1.71710593E-03
  1.94296539E-02 -7.81492322E-02  1.79862563E-03 -1.17228493E-02  1.72505705E-03
 -3.85688600E-02 -1.13186316E-01 -6.00383890E-03 -1.12418676E-04  4.17716466E-03
  2.27633693E-01  2.50440440E-02 -5.86326979E-02  1.68956700E-01  6.16836788E-02
  1.45588673E-02 -7.02277039E-02  1.38477785E-01  3.96789869E-02 -2.59330669E-03
  1.54229338E-03 -3.03782589E-03  2.34844023E-03  1.03566934E-02  1.26186799E-02
 -1.91014425E-03 -2.02399128E-02  4.78322723E-02 -3.15708795E-01 -1.12934554E-01
  6.13391283E-02  8.78440972E-02 -1.84240084E-01 -4.32901945E-02  1.56128245E-02
  4.93029564E-03 -1.28111932E-02  6.00530017E-03 -3.09038990E-04 -2.69940336E-02
  1.23913877E-03  7.10428444E-02  1.99845329E-01 -2.20264419E-04  7.87775083E-03
 -1.70429268E-03 -7.81492322E-02 -1.88754937E-01 -1.08147631E-03 -8.36329331E-03
  5.58202074E-03 -1.13186316E-01 -2.09150041E-01 -2.12939920E-03  2.22988219E-06
  7.03801174E-03  2.23355398E-01  3.08469369E-01  9.35354959E-04 -2.14583323E-03
  3.48599536E-04 -4.36576354E-03  4.66265726E-03 -7.74025634E-03  4.64387978E-04
 -1.36100002E-03  2.87557325E-03 -2.04918835E-04  4.42227850E-04  9.22607895E-05
  6.85119364E-05  1.78469439E-05 -8.05787681E-04 -4.20376832E-03  6.97385647E-03
 -1.66077788E-03 -4.41189295E-05  8.68460466E-03  5.88641831E-03 -8.73569860E-04
  1.05966822E-03  4.44581900E-03  8.83101812E-05 -3.97389637E-04  4.09068219E-04
 -2.68553091E-05 -1.46383629E-04  7.47960062E-04  1.96793899E-03  2.20264419E-04
 -2.12074441E-04 -4.09376661E-04  1.01979771E-04  1.79862563E-03 -1.08147631E-03
  2.09443671E-04 -5.04840281E-04  1.11785783E-04  6.00383890E-03  2.12939920E-03
 -5.30278179E-04  2.38075581E-04 -9.10273527E-05  7.84833200E-03  4.58475976E-03
  5.43223997E-04 -1.29372081E-03  2.91808069E-03 -1.22209223E-02 -1.12947376E-02
  8.73290804E-03 -2.46374277E-03 -5.77533706E-03 -7.45815278E-03  6.85865144E-03
 -2.69313732E-04  5.10957195E-04  1.30075700E-04  3.69878189E-04 -1.10709249E-03
 -1.17842665E-03  1.38266840E-03 -3.10196491E-03 -1.12312261E-03  1.41945285E-02
  6.08636561E-03 -1.14098287E-02  1.61420955E-03  7.66161263E-03  5.82820276E-03
 -4.61164987E-04  1.06381502E-03 -7.70284651E-05 -5.99947911E-04 -2.00046365E-04
  1.21640071E-03 -2.35605401E-03 -7.87775083E-03 -4.09376661E-04 -4.72616409E-04
  2.98026104E-04  1.17228493E-02  8.36329331E-03  5.04840281E-04 -7.68418004E-04
 -3.53083801E-04 -1.12418676E-04  2.22988219E-06 -2.38075581E-04  3.76192592E-04
  1.92110117E-04  2.84422332E-03 -4.50721170E-03  2.47509645E-04  1.14713578E-03
  1.04876576E-03 -1.97341006E-03 -1.33305747E-03  3.91408553E-03  4.54710273E-03
 -3.49396434E-04 -2.60080458E-03 -3.08644532E-04  2.75788975E-03  2.85387863E-04
 -6.54072113E-04  3.65072825E-04 -4.79661679E-04 -3.04396018E-05 -2.89792952E-04
  4.85012123E-03 -8.71119213E-03  1.10114101E-02 -6.55918882E-04  1.57556686E-03
 -1.04173231E-02  5.61884443E-03  5.31245137E-04  1.59772729E-03  6.87345407E-05
 -3.37397320E-05  1.30997418E-04  2.23747146E-04  9.78499265E-04  3.32518226E-04
  1.71710593E-03 -1.70429268E-03 -1.01979771E-04 -2.98026104E-04  9.12605979E-05
  1.72505705E-03  5.58202074E-03  1.11785783E-04  3.53083801E-04  7.78981003E-05
  4.17716466E-03  7.03801174E-03  9.10273527E-05  1.92110117E-04 -2.47319368E-05
 -8.18656132E-03 -8.75715988E-03 -1.76915000E-04  6.95166832E-05  5.49792770E-04
Mulliken Charges                           R   N=           6
 -1.99723951E-01 -1.99723951E-01  9.98619756E-02  9.98619756E-02  9.98619756E-02
  9.98619756E-02
ONIOM Charges                              I   N=          16
           0           0           0           0           0           0
           0           0           0           0           0           0
           0           0           0           0
ONIOM Multiplicities                       I   N=          16
           1           0           0           0           0           0
           0           0           0           0           0           0
           0           0           0           0
Atom Layers                                I   N=           6
           1           1           1           1           1           1
Atom Modifiers                             I   N=           6
           0           0           0           0           0           0
Int Atom Modified Types                    I   N=           6
           0           0           0           0           0           0
Force Field                                I                0
Atom Modified Types                        C   N=           6
                                                            
            
Link Atoms                                 I   N=           6
           0           0           0           0           0           0
Atom Modified MM Charges                   R   N=           6
  0.00000000E+00  0.00000000E+00  0.00000000E+00  0.00000000E+00  0.00000000E+00
  0.00000000E+00
Link Distances                             R   N=          24
  0.00000000E+00  0.00000000E+00  0.00000000E+00  0.00000000E+00  0.00000000E+00
  0.00000000E+00  0.00000000E+00  0.00000000E+00  0.00000000E+00  0.00000000E+00
  0.00000000E+00  0.00000000E+00  0.00000000E+00  0.00000000E+00  0.00000000E+00
  0.00000000E+00  0.00000000E+00  0.00000000E+00  0.00000000E+00  0.00000000E+00
  0.00000000E+00  0.00000000E+00  0.00000000E+00  0.00000000E+00
Cartesian Gradient                         R   N=          18
  0.00000000E+00  0.00000000E+00  0.00000000E+00  0.00000000E+00  0.00000000E+00
  0.00000000E+00  0.00000000E+00  0.00000000E+00  0.00000000E+00  0.00000000E+00
  0.00000000E+00  0.00000000E+00  0.00000000E+00  0.00000000E+00  0.00000000E+00
  0.00000000E+00  0.00000000E+00  0.00000000E+00
Nonadiabatic coupling                      R   N=          18
  0.00000000E+00  0.00000000E+00  0.00000000E+00  0.00000000E+00  0.00000000E+00
  0.00000000E+00  0.00000000E+00  0.00000000E+00  0.00000000E+00  0.00000000E+00
  0.00000000E+00  0.00000000E+00  0.00000000E+00  0.00000000E+00  0.00000000E+00
  0.00000000E+00  0.00000000E+00  0.00000000E+00
Dipole Moment                              R   N=           3
 -1.90342446E-17 -4.44089116E-16  6.22562261E-01
Quadrupole Moment                          R   N=           6
  5.49464974E-01 -2.56151624E+00  2.01205126E+00 -2.20630781E-16  4.71516504E-17
  2.22044570E-16
QEq coupling tensors                       R   N=          36
  2.75572551E-01  4.16333634E-17  4.37260601E-01 -1.71425374E-14  2.07341791E-01
 -7.12833152E-01  2.75572551E-01 -2.00187089E-15  4.37260601E-01  1.72362125E-14
 -2.07341791E-01 -7.12833152E-01 -1.02602225E-01  2.23844158E-02  1.23907597E-01
 -2.38590136E-01 -1.08852830E-03 -2.13053719E-02 -1.02602225E-01 -2.23844158E-02
  1.23907597E-01  2.38590136E-01 -1.08852830E-03 -2.13053719E-02 -1.02602225E-01
 -2.23844158E-02  1.23907597E-01 -2.38590136E-01  1.08852830E-03 -2.13053719E-02
 -1.02602225E-01  2.23844158E-02  1.23907597E-01  2.38590136E-01  1.08852830E-03
 -2.13053719E-02
ClPar MaxAn                                I              200
ClPar NIntPar                              I                4
ClPar NRealPar                             I               16
ClPar NBits                                I               30
ClPar LenBitVec                            I                1
ClPar Read BitMap                          I   N=         200
           0           0           0           0           0           0
           0           0           0           0           0           0
           0           0           0           0           0           0
           0           0           0           0           0           0
           0           0           0           0           0           0
           0           0           0           0           0           0
           0           0           0           0           0           0
           0           0           0           0           0           0
           0           0           0           0           0           0
           0           0           0           0           0           0
           0           0           0           0           0           0
           0           0           0           0           0           0
           0           0           0           0           0           0
           0           0           0           0           0           0
           0           0           0           0           0           0
           0           0           0           0           0           0
           0           0           0           0           0           0
           0           0           0           0           0           0
           0           0           0           0           0           0
           0           0           0           0           0           0
           0           0           0           0           0           0
           0           0           0           0           0           0
           0           0           0           0           0           0
           0           0           0           0           0           0
           0           0           0           0           0           0
           0           0           0           0           0           0
           0           0           0           0           0           0
           0           0           0           0           0           0
           0           0           0           0           0           0
           0           0           0           0           0           0
           0           0           0           0           0           0
           0           0           0           0           0           0
           0           0           0           0           0           0
           0           0
ClPar Default BitMap                       I   N=         200
        2016        2016        2016        2016        2016        2016
        2016        2016        2016        2016        2016        2016
        2016        2016        2016        2016        2016        2016
        2016        2016        2016        2016        2016        2016
        2016        2016        2016        2016        2016        2016
        2016        2016        2016        2016        2016        2016
        2016        2016        2016        2016        2016        2016
        2016        2016        2016        2016        2016        2016
        2016        2016        2016        2016        2016        2016
        2016        2016        2016        2016        2016        2016
        2016        2016        2016        2016        2016        2016
        2016        2016        2016        2016        2016        2016
        2016        2016        2016        2016        2016        2016
        2016        2016        2016        2016        2016        2016
        2016        2016         480         480         480         480
         480         480         480         480         480         480
         480         480         480         480         480         480
         480         480         480         480         480         480
         480         480         480         480         480         480
         480         480         480         480         480         480
         480         480         480         480         480         480
         480         480         480         480         480         480
         480         480         480         480         480         480
         480         480         480         480         480         480
         480         480         480         480         480         480
         480         480         480         480         480         480
         480         480         480         480         480         480
         480         480         480         480         480         480
         480         480         480         480         480         480
         480         480         480         480         480         480
         480         480         480         480         480         480
         480         480         480         480         480         480
         480         480         480         480         480         480
         480         480
ClPar Int Params                           I   N=         800
           0           0           0           0           0           0
           0           0           0           0           0           0
           0           0           0           0           0           0
           0           0           0           0           0           0
           0           0           0           0           0           0
           0           0           0           0           0           0
           0           0           0           0           0           0
           0           0           0           0           0           0
           0           0           0           0           0           0
           0           0           0           0           0           0
           0           0           0           0           0           0
           0           0           0           0           0           0
           0           0           0           0           0           0
           0           0           0           0           0           0
           0           0           0           0           0           0
           0           0           0           0           0           0
           0           0           0           0           0           0
           0           0           0           0           0           0
           0           0           0           0           0           0
           0           0           0           0           0           0
           0           0           0           0           0           0
           0           0           0           0           0           0
           0           0           0           0           0           0
           0           0           0           0           0           0
           0           0           0           0           0           0
           0           0           0           0           0           0
           0           0           0           0           0           0
           0           0           0           0           0           0
           0           0           0           0           0           0
           0           0           0           0           0           0
           0           0           0           0           0           0
           0           0           0           0           0           0
           0           0           0           0           0           0
           0           0           0           0           0           0
           0           0           0           0           0           0
           0           0           0           0           0           0
           0           0           0           0           0           0
           0           0           0           0           0           0
           0           0           0           0           0           0
           0           0           0           0           0           0
           0           0           0           0           0           0
           0           0           0           0           0           0
           0           0           0           0           0           0
           0           0           0           0           0           0
           0           0           0           0           0           0
           0           0           0           0           0           0
           0           0           0           0           0           0
           0           0           0           0           0           0
           0           0           0           0           0           0
           0           0           0           0           0           0
           0           0           0           0           0           0
           0           0           0           0           0           0
           0           0           0           0           0           0
           0           0           0           0           0           0
           0           0           0           0           0           0
           0           0           0           0           0           0
           0           0           0           0           0           0
           0           0           0           0           0           0
           0           0           0           0           0           0
           0           0           0           0           0           0
           0           0           0           0           0           0
           0           0           0           0           0           0
           0           0           0           0           0           0
           0           0           0           0           0           0
           0           0           0           0           0           0
           0           0           0           0           0           0
           0           0           0           0           0           0
           0           0           0           0           0           0
           0           0           0           0           0           0
           0           0           0           0           0           0
           0           0           0           0           0           0
           0           0           0           0           0           0
           0           0           0           0           0           0
           0           0           0           0           0           0
           0           0           0           0           0           0
           0           0           0           0           0           0
           0           0           0           0           0           0
           0           0           0           0           0           0
           0           0           0           0           0           0
           0           0           0           0           0           0
           0           0           0           0           0           0
           0           0           0           0           0           0
           0           0           0           0           0           0
           0           0           0           0           0           0
           0           0           0           0           0           0
           0           0           0           0           0           0
           0           0           0           0           0           0
           0           0           0           0           0           0
           0           0           0           0           0           0
           0           0           0           0           0           0
           0           0           0           0           0           0
           0           0           0           0           0           0
           0           0           0           0           0           0
           0           0           0           0           0           0
           0           0           0           0           0           0
           0           0           0           0           0           0
           0           0           0           0           0           0
           0           0           0           0           0           0
           0           0           0           0           0           0
           0           0           0           0           0           0
           0           0           0           0           0           0
           0           0           0           0           0           0
           0           0           0           0           0           0
           0           0           0           0           0           0
           0           0           0           0           0           0
           0           0           0           0           0           0
           0           0           0           0           0           0
           0           0           0           0           0           0
           0           0           0           0           0           0
           0           0           0           0           0           0
           0           0           0           0           0           0
           0           0           0           0           0           0
           0           0           0           0           0           0
           0           0           0           0           0           0
           0           0           0           0           0           0
           0           0           0           0           0           0
           0           0           0           0           0           0
           0           0           0           0           0           0
           0           0           0           0           0           0
           0           0           0           0           0           0
           0           0           0           0           0           0
           0           0           0           0           0           0
           0           0           0           0           0           0
           0           0           0           0           0           0
           0           0           0           0           0           0
           0           0           0           0           0           0
           0           0           0           0           0           0
           0           0           0           0           0           0
           0           0           0           0           0           0
           0           0           0           0           0           0
           0           0           0           0           0           0
           0           0           0           0           0           0
           0           0           0           0           0           0
           0           0
ClPar Real Params                          R   N=        3200
  0.00000000E+00  0.00000000E+00  0.00000000E+00  0.00000000E+00  0.00000000E+00
  0.00000000E+00  0.00000000E+00  0.00000000E+00  0.00000000E+00  0.00000000E+00
  0.00000000E+00  0.00000000E+00  0.00000000E+00  0.00000000E+00  0.00000000E+00
  0.00000000E+00  0.00000000E+00  0.00000000E+00  0.00000000E+00  0.00000000E+00
  0.00000000E+00  0.00000000E+00  0.00000000E+00  0.00000000E+00  0.00000000E+00
  0.00000000E+00  0.00000000E+00  0.00000000E+00  0.00000000E+00  0.00000000E+00
  0.00000000E+00  0.00000000E+00  0.00000000E+00  0.00000000E+00  0.00000000E+00
  0.00000000E+00  0.00000000E+00  0.00000000E+00  0.00000000E+00  0.00000000E+00
  0.00000000E+00  0.00000000E+00  0.00000000E+00  0.00000000E+00  0.00000000E+00
  0.00000000E+00  0.00000000E+00  0.00000000E+00  0.00000000E+00  0.00000000E+00
  0.00000000E+00  0.00000000E+00  0.00000000E+00  0.00000000E+00  0.00000000E+00
  0.00000000E+00  0.00000000E+00  0.00000000E+00  0.00000000E+00  0.00000000E+00
  0.00000000E+00  0.00000000E+00  0.00000000E+00  0.00000000E+00  0.00000000E+00
  0.00000000E+00  0.00000000E+00  0.00000000E+00  0.00000000E+00  0.00000000E+00
  0.00000000E+00  0.00000000E+00  0.00000000E+00  0.00000000E+00  0.00000000E+00
  0.00000000E+00  0.00000000E+00  0.00000000E+00  0.00000000E+00  0.00000000E+00
  0.00000000E+00  0.00000000E+00  0.00000000E+00  0.00000000E+00  0.00000000E+00
  0.00000000E+00  0.00000000E+00  0.00000000E+00  0.00000000E+00  0.00000000E+00
  0.00000000E+00  0.00000000E+00  0.00000000E+00  0.00000000E+00  0.00000000E+00
  0.00000000E+00  0.00000000E+00  0.00000000E+00  0.00000000E+00  0.00000000E+00
  0.00000000E+00  0.00000000E+00  0.00000000E+00  0.00000000E+00  0.00000000E+00
  0.00000000E+00  0.00000000E+00  0.00000000E+00  0.00000000E+00  0.00000000E+00
  0.00000000E+00  0.00000000E+00  0.00000000E+00  0.00000000E+00  0.00000000E+00
  0.00000000E+00  0.00000000E+00  0.00000000E+00  0.00000000E+00  0.00000000E+00
  0.00000000E+00  0.00000000E+00  0.00000000E+00  0.00000000E+00  0.00000000E+00
  0.00000000E+00  0.00000000E+00  0.00000000E+00  0.00000000E+00  0.00000000E+00
  0.00000000E+00  0.00000000E+00  0.00000000E+00  0.00000000E+00  0.00000000E+00
  0.00000000E+00  0.00000000E+00  0.00000000E+00  0.00000000E+00  0.00000000E+00
  0.00000000E+00  0.00000000E+00  0.00000000E+00  0.00000000E+00  0.00000000E+00
  0.00000000E+00  0.00000000E+00  0.00000000E+00  0.00000000E+00  0.00000000E+00
  0.00000000E+00  0.00000000E+00  0.00000000E+00  0.00000000E+00  0.00000000E+00
  0.00000000E+00  0.00000000E+00  0.00000000E+00  0.00000000E+00  0.00000000E+00
  0.00000000E+00  0.00000000E+00  0.00000000E+00  0.00000000E+00  0.00000000E+00
  0.00000000E+00  0.00000000E+00  0.00000000E+00  0.00000000E+00  0.00000000E+00
  0.00000000E+00  0.00000000E+00  0.00000000E+00  0.00000000E+00  0.00000000E+00
  0.00000000E+00  0.00000000E+00  0.00000000E+00  0.00000000E+00  0.00000000E+00
  0.00000000E+00  0.00000000E+00  0.00000000E+00  0.00000000E+00  0.00000000E+00
  0.00000000E+00  0.00000000E+00  0.00000000E+00  0.00000000E+00  0.00000000E+00
  0.00000000E+00  0.00000000E+00  0.00000000E+00  0.00000000E+00  0.00000000E+00
  0.00000000E+00  0.00000000E+00  0.00000000E+00  0.00000000E+00  0.00000000E+00
  2.26000000E-01  4.43000000E-01  1.01000000E-01  1.47000000E-01  1.92000000E-01
  2.40000000E-01  2.75000000E-01  3.03000000E-01  3.25000000E-01  4.13000000E-01
  9.60000000E-02  1.35000000E-01  1.73000000E-01  2.11000000E-01  2.48000000E-01
  2.86000000E-01  3.23000000E-01  3.60000000E-01  8.20000000E-02  1.04000000E-01
  1.17000000E-01  1.23000000E-01  1.29000000E-01  1.34000000E-01  1.40000000E-01
  1.44000000E-01  1.48000000E-01  1.52000000E-01  1.55000000E-01  1.76000000E-01
  1.98000000E-01  2.19000000E-01  2.39000000E-01  2.60000000E-01  2.80000000E-01
  3.00000000E-01  7.90000000E-02  9.90000000E-02  1.19000000E-01  1.26000000E-01
  1.33000000E-01  1.40000000E-01  1.47000000E-01  1.53000000E-01  1.58000000E-01
  1.63000000E-01  1.57000000E-01  1.70000000E-01  1.87000000E-01  2.03000000E-01
  2.19000000E-01  2.34000000E-01  2.50000000E-01  2.65000000E-01  7.40000000E-02
  9.20000000E-02  1.05000000E-01  1.06000000E-01  1.07000000E-01  1.08000000E-01
  1.09000000E-01  1.10000000E-01  1.11000000E-01  1.12000000E-01  1.13000000E-01
  1.14000000E-01  1.15000000E-01  1.16000000E-01  1.17000000E-01  1.17000000E-01
  1.26000000E-01  1.36000000E-01  1.46000000E-01  1.55000000E-01  1.65000000E-01
  1.73000000E-01  1.82000000E-01  1.90000000E-01  1.62000000E-01  1.78000000E-01
  1.10000000E-01  1.35000000E-01  1.59000000E-01  1.83000000E-01  2.07000000E-01
  2.31000000E-01  6.90000000E-02  9.40000000E-02  1.02000000E-01  1.03000000E-01
  1.05000000E-01  1.07000000E-01  1.09000000E-01  1.11000000E-01  1.13000000E-01
  1.15000000E-01  1.17000000E-01  1.19000000E-01  1.20000000E-01  1.22000000E-01
  1.24000000E-01  1.26000000E-01  1.28000000E-01  1.28000000E-01  1.28000000E-01
  1.28000000E-01  1.28000000E-01  1.28000000E-01  1.28000000E-01  1.28000000E-01
  1.28000000E-01  1.28000000E-01  1.28000000E-01  1.28000000E-01  1.28000000E-01
  1.28000000E-01  1.28000000E-01  1.28000000E-01  1.28000000E-01  1.28000000E-01
  1.28000000E-01  1.28000000E-01  1.28000000E-01  1.28000000E-01  1.28000000E-01
  1.28000000E-01  1.28000000E-01  1.28000000E-01  1.28000000E-01  1.28000000E-01
  1.28000000E-01  1.28000000E-01  1.28000000E-01  1.28000000E-01  1.28000000E-01
  1.28000000E-01  1.28000000E-01  1.28000000E-01  1.28000000E-01  1.28000000E-01
  1.28000000E-01  1.28000000E-01  1.28000000E-01  1.28000000E-01  1.28000000E-01
  1.28000000E-01  1.28000000E-01  1.28000000E-01  1.28000000E-01  1.28000000E-01
  1.28000000E-01  1.28000000E-01  1.28000000E-01  1.28000000E-01  1.28000000E-01
  1.28000000E-01  1.28000000E-01  1.28000000E-01  1.28000000E-01  1.28000000E-01
  1.28000000E-01  1.28000000E-01  1.28000000E-01  1.28000000E-01  1.28000000E-01
  1.28000000E-01  1.28000000E-01  1.28000000E-01  1.28000000E-01  1.28000000E-01
  1.28000000E-01  1.28000000E-01  1.28000000E-01  1.28000000E-01  1.28000000E-01
  1.28000000E-01  1.28000000E-01  1.28000000E-01  1.28000000E-01  1.28000000E-01
  1.28000000E-01  1.28000000E-01  1.28000000E-01  1.28000000E-01  1.28000000E-01
  1.28000000E-01  1.28000000E-01  1.28000000E-01  1.28000000E-01  1.28000000E-01
  1.28000000E-01  1.28000000E-01  1.28000000E-01  1.28000000E-01  1.28000000E-01
  1.28000000E-01  1.28000000E-01  1.28000000E-01  1.28000000E-01  1.28000000E-01
  5.47000000E-01  5.92000000E-01  5.99000000E-01  6.68000000E-01  6.98000000E-01
  7.18000000E-01  7.26000000E-01  7.36000000E-01  7.43000000E-01  7.45000000E-01
  6.07000000E-01  6.66000000E-01  6.93000000E-01  7.09000000E-01  7.20000000E-01
  7.29000000E-01  7.35000000E-01  7.40000000E-01  6.08000000E-01  7.34000000E-01
  7.46000000E-01  7.55000000E-01  7.61000000E-01  7.65000000E-01  7.67000000E-01
  7.60000000E-01  7.49000000E-01  7.33000000E-01  7.08000000E-01  6.48000000E-01
  6.88000000E-01  7.09000000E-01  7.22000000E-01  7.31000000E-01  7.38000000E-01
  7.44000000E-01  6.09000000E-01  7.30000000E-01  7.41000000E-01  7.52000000E-01
  7.58000000E-01  7.63000000E-01  7.66000000E-01  7.58000000E-01  7.48000000E-01
  7.33000000E-01  7.01000000E-01  6.45000000E-01  6.86000000E-01  7.08000000E-01
  7.22000000E-01  7.31000000E-01  7.38000000E-01  7.44000000E-01  6.08000000E-01
  7.28000000E-01  7.32000000E-01  7.32000000E-01  7.32000000E-01  7.32000000E-01
  7.32000000E-01  7.32000000E-01  7.32000000E-01  7.32000000E-01  7.32000000E-01
  7.31000000E-01  7.31000000E-01  7.31000000E-01  7.31000000E-01  7.46000000E-01
  7.37000000E-01  7.46000000E-01  7.51000000E-01  7.55000000E-01  7.58000000E-01
  7.47000000E-01  7.32000000E-01  7.11000000E-01  7.41000000E-01  7.07000000E-01
  7.47000000E-01  7.43000000E-01  7.42000000E-01  7.42000000E-01  7.43000000E-01
  7.44000000E-01  6.05000000E-01  7.24000000E-01  7.26000000E-01  7.26000000E-01
  7.27000000E-01  7.27000000E-01  7.27000000E-01  7.28000000E-01  7.28000000E-01
  7.28000000E-01  7.28000000E-01  7.28000000E-01  7.29000000E-01  7.29000000E-01
  7.29000000E-01  7.29000000E-01  7.29000000E-01  7.29000000E-01  7.29000000E-01
  7.29000000E-01  7.29000000E-01  7.29000000E-01  7.29000000E-01  7.29000000E-01
  7.29000000E-01  7.29000000E-01  7.29000000E-01  7.29000000E-01  7.29000000E-01
  7.29000000E-01  7.29000000E-01  7.29000000E-01  7.29000000E-01  7.29000000E-01
  7.29000000E-01  7.29000000E-01  7.29000000E-01  7.29000000E-01  7.29000000E-01
  7.29000000E-01  7.29000000E-01  7.29000000E-01  7.29000000E-01  7.29000000E-01
  7.29000000E-01  7.29000000E-01  7.29000000E-01  7.29000000E-01  7.29000000E-01
  7.29000000E-01  7.29000000E-01  7.29000000E-01  7.29000000E-01  7.29000000E-01
  7.29000000E-01  7.29000000E-01  7.29000000E-01  7.29000000E-01  7.29000000E-01
  7.29000000E-01  7.29000000E-01  7.29000000E-01  7.29000000E-01  7.29000000E-01
  7.29000000E-01  7.29000000E-01  7.29000000E-01  7.29000000E-01  7.29000000E-01
  7.29000000E-01  7.29000000E-01  7.29000000E-01  7.29000000E-01  7.29000000E-01
  7.29000000E-01  7.29000000E-01  7.29000000E-01  7.29000000E-01  7.29000000E-01
  7.29000000E-01  7.29000000E-01  7.29000000E-01  7.29000000E-01  7.29000000E-01
  7.29000000E-01  7.29000000E-01  7.29000000E-01  7.29000000E-01  7.29000000E-01
  7.29000000E-01  7.29000000E-01  7.29000000E-01  7.29000000E-01  7.29000000E-01
  7.29000000E-01  7.29000000E-01  7.29000000E-01  7.29000000E-01  7.29000000E-01
  7.29000000E-01  7.29000000E-01  7.29000000E-01  7.29000000E-01  7.29000000E-01
  7.29000000E-01  7.29000000E-01  7.29000000E-01  7.29000000E-01  7.29000000E-01
  7.29000000E-01  7.29000000E-01  7.29000000E-01  7.29000000E-01  7.29000000E-01
  1.00000000E+00  1.70400000E+00  3.23000000E-01  3.89000000E-01  4.67000000E-01
  5.67000000E-01  6.36000000E-01  6.64000000E-01  6.96000000E-01  8.79000000E-01
  3.07000000E-01  3.48000000E-01  4.00000000E-01  4.54000000E-01  5.09000000E-01
  5.65000000E-01  6.21000000E-01  6.77000000E-01  2.56000000E-01  3.50000000E-01
  3.64000000E-01  3.62000000E-01  3.62000000E-01  3.62000000E-01  3.62000000E-01
  3.65000000E-01  3.69000000E-01  3.75000000E-01  3.86000000E-01  4.46000000E-01
  4.55000000E-01  4.74000000E-01  4.96000000E-01  5.20000000E-01  5.45000000E-01
  5.70000000E-01  2.45000000E-01  3.22000000E-01  3.55000000E-01  3.59000000E-01
  3.64000000E-01  3.70000000E-01  3.76000000E-01  3.85000000E-01  3.95000000E-01
  4.08000000E-01  3.76000000E-01  4.23000000E-01  4.22000000E-01  4.32000000E-01
  4.45000000E-01  4.59000000E-01  4.75000000E-01  4.91000000E-01  2.28000000E-01
  2.92000000E-01  2.89000000E-01  2.92000000E-01  2.95000000E-01  2.98000000E-01
  3.00000000E-01  3.03000000E-01  3.06000000E-01  3.09000000E-01  3.12000000E-01
  3.15000000E-01  3.18000000E-01  3.21000000E-01  3.24000000E-01  3.61000000E-01
  3.69000000E-01  3.70000000E-01  3.72000000E-01  3.75000000E-01  3.78000000E-01
  3.85000000E-01  3.94000000E-01  4.07000000E-01  5.26000000E-01  6.21000000E-01
  3.36000000E-01  3.54000000E-01  3.71000000E-01  3.86000000E-01  4.02000000E-01
  4.17000000E-01  2.09000000E-01  2.94000000E-01  2.65000000E-01  2.72000000E-01
  2.78000000E-01  2.84000000E-01  2.91000000E-01  2.97000000E-01  3.03000000E-01
  3.10000000E-01  3.16000000E-01  3.22000000E-01  3.29000000E-01  3.35000000E-01
  3.41000000E-01  3.48000000E-01  3.54000000E-01  3.54000000E-01  3.54000000E-01
  3.54000000E-01  3.54000000E-01  3.54000000E-01  3.54000000E-01  3.54000000E-01
  3.54000000E-01  3.54000000E-01  3.54000000E-01  3.54000000E-01  3.54000000E-01
  3.54000000E-01  3.54000000E-01  3.54000000E-01  3.54000000E-01  3.54000000E-01
  3.54000000E-01  3.54000000E-01  3.54000000E-01  3.54000000E-01  3.54000000E-01
  3.54000000E-01  3.54000000E-01  3.54000000E-01  3.54000000E-01  3.54000000E-01
  3.54000000E-01  3.54000000E-01  3.54000000E-01  3.54000000E-01  3.54000000E-01
  3.54000000E-01  3.54000000E-01  3.54000000E-01  3.54000000E-01  3.54000000E-01
  3.54000000E-01  3.54000000E-01  3.54000000E-01  3.54000000E-01  3.54000000E-01
  3.54000000E-01  3.54000000E-01  3.54000000E-01  3.54000000E-01  3.54000000E-01
  3.54000000E-01  3.54000000E-01  3.54000000E-01  3.54000000E-01  3.54000000E-01
  3.54000000E-01  3.54000000E-01  3.54000000E-01  3.54000000E-01  3.54000000E-01
  3.54000000E-01  3.54000000E-01  3.54000000E-01  3.54000000E-01  3.54000000E-01
  3.54000000E-01  3.54000000E-01  3.54000000E-01  3.54000000E-01  3.54000000E-01
  3.54000000E-01  3.54000000E-01  3.54000000E-01  3.54000000E-01  3.54000000E-01
  3.54000000E-01  3.54000000E-01  3.54000000E-01  3.54000000E-01  3.54000000E-01
  3.54000000E-01  3.54000000E-01  3.54000000E-01  3.54000000E-01  3.54000000E-01
  3.54000000E-01  3.54000000E-01  3.54000000E-01  3.54000000E-01  3.54000000E-01
  3.54000000E-01  3.54000000E-01  3.54000000E-01  3.54000000E-01  3.54000000E-01
  3.54000000E-01  3.54000000E-01  3.54000000E-01  3.54000000E-01  3.54000000E-01
  2.74000000E-01  2.96000000E-01  5.80000000E-02  4.40000000E-02  3.90000000E-02
  3.90000000E-02  3.60000000E-02  3.20000000E-02  2.90000000E-02  3.30000000E-02
  5.50000000E-02  3.90000000E-02  3.30000000E-02  3.00000000E-02  2.80000000E-02
  2.60000000E-02  2.50000000E-02  2.50000000E-02  4.50000000E-02  4.40000000E-02
  3.30000000E-02  2.50000000E-02  2.10000000E-02  1.80000000E-02  1.50000000E-02
  1.80000000E-02  2.10000000E-02  2.50000000E-02  3.30000000E-02  5.00000000E-02
  3.80000000E-02  3.10000000E-02  2.70000000E-02  2.40000000E-02  2.20000000E-02
  2.10000000E-02  4.30000000E-02  4.00000000E-02  3.20000000E-02  2.50000000E-02
  2.10000000E-02  1.80000000E-02  1.60000000E-02  1.90000000E-02  2.20000000E-02
  2.80000000E-02  3.10000000E-02  4.70000000E-02  3.40000000E-02  2.80000000E-02
  2.40000000E-02  2.10000000E-02  1.90000000E-02  1.80000000E-02  3.90000000E-02
  3.60000000E-02  2.50000000E-02  2.50000000E-02  2.50000000E-02  2.60000000E-02
  2.60000000E-02  2.60000000E-02  2.70000000E-02  2.70000000E-02  2.70000000E-02
  2.70000000E-02  2.80000000E-02  2.80000000E-02  2.80000000E-02  3.30000000E-02
  3.30000000E-02  2.60000000E-02  2.10000000E-02  1.80000000E-02  1.60000000E-02
  1.80000000E-02  2.20000000E-02  2.60000000E-02  4.90000000E-02  8.20000000E-02
  3.00000000E-02  2.40000000E-02  2.10000000E-02  1.80000000E-02  1.60000000E-02
  1.50000000E-02  3.50000000E-02  3.60000000E-02  2.20000000E-02  2.30000000E-02
  2.40000000E-02  2.40000000E-02  2.50000000E-02  2.50000000E-02  2.60000000E-02
  2.70000000E-02  2.70000000E-02  2.80000000E-02  2.80000000E-02  2.90000000E-02
  3.00000000E-02  3.00000000E-02  3.10000000E-02  3.10000000E-02  3.10000000E-02
  3.10000000E-02  3.10000000E-02  3.10000000E-02  3.10000000E-02  3.10000000E-02
  3.10000000E-02  3.10000000E-02  3.10000000E-02  3.10000000E-02  3.10000000E-02
  3.10000000E-02  3.10000000E-02  3.10000000E-02  3.10000000E-02  3.10000000E-02
  3.10000000E-02  3.10000000E-02  3.10000000E-02  3.10000000E-02  3.10000000E-02
  3.10000000E-02  3.10000000E-02  3.10000000E-02  3.10000000E-02  3.10000000E-02
  3.10000000E-02  3.10000000E-02  3.10000000E-02  3.10000000E-02  3.10000000E-02
  3.10000000E-02  3.10000000E-02  3.10000000E-02  3.10000000E-02  3.10000000E-02
  3.10000000E-02  3.10000000E-02  3.10000000E-02  3.10000000E-02  3.10000000E-02
  3.10000000E-02  3.10000000E-02  3.10000000E-02  3.10000000E-02  3.10000000E-02
  3.10000000E-02  3.10000000E-02  3.10000000E-02  3.10000000E-02  3.10000000E-02
  3.10000000E-02  3.10000000E-02  3.10000000E-02  3.10000000E-02  3.10000000E-02
  3.10000000E-02  3.10000000E-02  3.10000000E-02  3.10000000E-02  3.10000000E-02
  3.10000000E-02  3.10000000E-02  3.10000000E-02  3.10000000E-02  3.10000000E-02
  3.10000000E-02  3.10000000E-02  3.10000000E-02  3.10000000E-02  3.10000000E-02
  3.10000000E-02  3.10000000E-02  3.10000000E-02  3.10000000E-02  3.10000000E-02
  3.10000000E-02  3.10000000E-02  3.10000000E-02  3.10000000E-02  3.10000000E-02
  3.10000000E-02  3.10000000E-02  3.10000000E-02  3.10000000E-02  3.10000000E-02
  3.10000000E-02  3.10000000E-02  3.10000000E-02  3.10000000E-02  3.10000000E-02
  3.10000000E-02  3.10000000E-02  3.10000000E-02  3.10000000E-02  3.10000000E-02
 -5.92770000E-01 -9.17860000E-01 -2.48668000E+00 -8.36430000E-01 -3.18470000E-01
 -4.55790000E-01 -5.70730000E-01 -6.77940000E-01 -7.69860000E-01 -8.51140000E-01
 -1.51908000E+00 -3.18830000E-01 -2.17900000E-01 -3.01260000E-01 -3.72750000E-01
 -4.15890000E-01 -4.45930000E-01 -5.91320000E-01 -9.56370000E-01 -2.88450000E-01
 -4.87320000E-01 -6.34280000E-01 -7.17490000E-01 -7.91980000E-01 -8.68490000E-01
 -9.17520000E-01 -9.54890000E-01 -9.88460000E-01 -1.50055000E+00 -2.92560000E-01
 -2.14960000E-01 -2.91180000E-01 -3.42080000E-01 -3.84480000E-01 -4.34940000E-01
 -5.24310000E-01 -8.10070000E-01 -2.58460000E-01 -4.35550000E-01 -5.32740000E-01
 -6.08450000E-01 -6.10260000E-01 -7.58920000E-01 -8.90130000E-01 -8.45780000E-01
 -8.69340000E-01 -1.38234000E+00 -2.64850000E-01 -1.97280000E-01 -2.65040000E-01
 -2.94470000E-01 -3.16570000E-01 -3.63590000E-01 -4.57840000E-01 -8.61830000E-01
 -1.33004000E+00 -6.82880000E-01 -6.25540000E-01 -6.35430000E-01 -8.79690000E-01
 -9.02690000E-01 -9.59650000E-01 -1.01869000E+00 -6.81170000E-01 -7.96500000E-01
 -9.04950000E-01 -8.34790000E-01 -9.01560000E-01 -9.74130000E-01 -1.03326000E+00
 -7.15490000E-01 -7.83960000E-01 -8.28380000E-01 -5.61040000E-01 -1.03841000E+00
 -8.62500000E-01 -9.59300000E-01 -1.01755000E+00 -7.64900000E-01 -1.29467000E+00
 -1.92740000E-01 -2.56010000E-01 -3.19820000E-01 -1.94660000E-01 -2.60090000E-01
 -4.27990000E-01  0.00000000E+00  0.00000000E+00  0.00000000E+00  0.00000000E+00
  0.00000000E+00  0.00000000E+00  0.00000000E+00  0.00000000E+00  0.00000000E+00
  0.00000000E+00  0.00000000E+00  0.00000000E+00  0.00000000E+00  0.00000000E+00
  0.00000000E+00  0.00000000E+00  0.00000000E+00  0.00000000E+00  0.00000000E+00
  0.00000000E+00  0.00000000E+00  0.00000000E+00  0.00000000E+00  0.00000000E+00
  0.00000000E+00  0.00000000E+00  0.00000000E+00  0.00000000E+00  0.00000000E+00
  0.00000000E+00  0.00000000E+00  0.00000000E+00  0.00000000E+00  0.00000000E+00
  0.00000000E+00  0.00000000E+00  0.00000000E+00  0.00000000E+00  0.00000000E+00
  0.00000000E+00  0.00000000E+00  0.00000000E+00  0.00000000E+00  0.00000000E+00
  0.00000000E+00  0.00000000E+00  0.00000000E+00  0.00000000E+00  0.00000000E+00
  0.00000000E+00  0.00000000E+00  0.00000000E+00  0.00000000E+00  0.00000000E+00
  0.00000000E+00  0.00000000E+00  0.00000000E+00  0.00000000E+00  0.00000000E+00
  0.00000000E+00  0.00000000E+00  0.00000000E+00  0.00000000E+00  0.00000000E+00
  0.00000000E+00  0.00000000E+00  0.00000000E+00  0.00000000E+00  0.00000000E+00
  0.00000000E+00  0.00000000E+00  0.00000000E+00  0.00000000E+00  0.00000000E+00
  0.00000000E+00  0.00000000E+00  0.00000000E+00  0.00000000E+00  0.00000000E+00
  0.00000000E+00  0.00000000E+00  0.00000000E+00  0.00000000E+00  0.00000000E+00
  0.00000000E+00  0.00000000E+00  0.00000000E+00  0.00000000E+00  0.00000000E+00
  0.00000000E+00  0.00000000E+00  0.00000000E+00  0.00000000E+00  0.00000000E+00
  0.00000000E+00  0.00000000E+00  0.00000000E+00  0.00000000E+00  0.00000000E+00
  0.00000000E+00  0.00000000E+00  0.00000000E+00  0.00000000E+00  0.00000000E+00
  0.00000000E+00  0.00000000E+00  0.00000000E+00  0.00000000E+00  0.00000000E+00
  0.00000000E+00  0.00000000E+00  0.00000000E+00  0.00000000E+00  0.00000000E+00
  1.90440000E+00  1.36430000E+00  4.84000000E-01  7.31600000E+00  9.24030000E+00
  8.78200000E+00  5.61290000E+00  4.83340000E+00  3.24870000E+00  2.71090000E+00
  2.01130000E+00  1.50282000E+01  1.46788000E+01  2.13546000E+01  2.38290000E+01
  1.98022000E+01  1.50468000E+01  1.09745000E+01  1.27219000E+01  1.51949000E+01
  1.57342000E+01  2.79222000E+01  1.61366000E+01  2.21252000E+01  2.45676000E+01
  1.96016000E+01  1.79818000E+01  1.72396000E+01  5.01500000E+00  1.92898000E+01
  2.34477000E+01  2.23993000E+01  2.96586000E+01  2.60081000E+01  2.15580000E+01
  1.69594000E+01  1.56479000E+01  1.86897000E+01  1.93530000E+01  3.43444000E+01
  1.98480000E+01  2.72140000E+01  3.02182000E+01  2.41099000E+01  2.21176000E+01
  2.12047000E+01  7.56690000E+00  2.37264000E+01  2.93879000E+01  3.01278000E+01
  4.19382000E+01  3.85203000E+01  3.39511000E+01  2.75774000E+01  1.56460000E+01
  1.04460000E+01  2.01830000E+01  4.99540000E+01  4.76430000E+01  1.18690000E+01
  1.08670000E+01  9.96100000E+00  9.18700000E+00  3.67980000E+01  1.34070000E+01
  9.38200000E+00  9.81700000E+00  8.90800000E+00  8.40700000E+00  8.05800000E+00
  1.29600000E+01  2.67920000E+01  2.49300000E+01  3.45630000E+01  1.11860000E+01
  1.09440000E+01  1.01270000E+01  9.40400000E+00  1.36660000E+01  7.81000000E+00
  6.93600000E+01  5.86630000E+01  4.79690000E+01  4.52740000E+01  3.92290000E+01
  3.30660000E+01  0.00000000E+00  0.00000000E+00  0.00000000E+00  0.00000000E+00
  0.00000000E+00  0.00000000E+00  0.00000000E+00  0.00000000E+00  0.00000000E+00
  0.00000000E+00  0.00000000E+00  0.00000000E+00  0.00000000E+00  0.00000000E+00
  0.00000000E+00  0.00000000E+00  0.00000000E+00  0.00000000E+00  0.00000000E+00
  0.00000000E+00  0.00000000E+00  0.00000000E+00  0.00000000E+00  0.00000000E+00
  0.00000000E+00  0.00000000E+00  0.00000000E+00  0.00000000E+00  0.00000000E+00
  0.00000000E+00  0.00000000E+00  0.00000000E+00  0.00000000E+00  0.00000000E+00
  0.00000000E+00  0.00000000E+00  0.00000000E+00  0.00000000E+00  0.00000000E+00
  0.00000000E+00  0.00000000E+00  0.00000000E+00  0.00000000E+00  0.00000000E+00
  0.00000000E+00  0.00000000E+00  0.00000000E+00  0.00000000E+00  0.00000000E+00
  0.00000000E+00  0.00000000E+00  0.00000000E+00  0.00000000E+00  0.00000000E+00
  0.00000000E+00  0.00000000E+00  0.00000000E+00  0.00000000E+00  0.00000000E+00
  0.00000000E+00  0.00000000E+00  0.00000000E+00  0.00000000E+00  0.00000000E+00
  0.00000000E+00  0.00000000E+00  0.00000000E+00  0.00000000E+00  0.00000000E+00
  0.00000000E+00  0.00000000E+00  0.00000000E+00  0.00000000E+00  0.00000000E+00
  0.00000000E+00  0.00000000E+00  0.00000000E+00  0.00000000E+00  0.00000000E+00
  0.00000000E+00  0.00000000E+00  0.00000000E+00  0.00000000E+00  0.00000000E+00
  0.00000000E+00  0.00000000E+00  0.00000000E+00  0.00000000E+00  0.00000000E+00
  0.00000000E+00  0.00000000E+00  0.00000000E+00  0.00000000E+00  0.00000000E+00
  0.00000000E+00  0.00000000E+00  0.00000000E+00  0.00000000E+00  0.00000000E+00
  0.00000000E+00  0.00000000E+00  0.00000000E+00  0.00000000E+00  0.00000000E+00
  0.00000000E+00  0.00000000E+00  0.00000000E+00  0.00000000E+00  0.00000000E+00
  0.00000000E+00  0.00000000E+00  0.00000000E+00  0.00000000E+00  0.00000000E+00
  0.00000000E+00  0.00000000E+00  0.00000000E+00  0.00000000E+00  0.00000000E+00
  0.00000000E+00  0.00000000E+00  0.00000000E+00  0.00000000E+00  0.00000000E+00
  0.00000000E+00  0.00000000E+00  0.00000000E+00  0.00000000E+00  0.00000000E+00
  0.00000000E+00  0.00000000E+00  0.00000000E+00  0.00000000E+00  0.00000000E+00
  0.00000000E+00  0.00000000E+00  0.00000000E+00  0.00000000E+00  0.00000000E+00
  0.00000000E+00  0.00000000E+00  0.00000000E+00  0.00000000E+00  0.00000000E+00
  0.00000000E+00  0.00000000E+00  0.00000000E+00  0.00000000E+00  0.00000000E+00
  0.00000000E+00  0.00000000E+00  0.00000000E+00  0.00000000E+00  0.00000000E+00
  0.00000000E+00  0.00000000E+00  0.00000000E+00  0.00000000E+00  0.00000000E+00
  0.00000000E+00  0.00000000E+00  0.00000000E+00  0.00000000E+00  0.00000000E+00
  0.00000000E+00  0.00000000E+00  0.00000000E+00  0.00000000E+00  0.00000000E+00
  0.00000000E+00  0.00000000E+00  0.00000000E+00  0.00000000E+00  0.00000000E+00
  0.00000000E+00  0.00000000E+00  0.00000000E+00  0.00000000E+00  0.00000000E+00
  0.00000000E+00  0.00000000E+00  0.00000000E+00  0.00000000E+00  0.00000000E+00
  0.00000000E+00  0.00000000E+00  0.00000000E+00  0.00000000E+00  0.00000000E+00
  0.00000000E+00  0.00000000E+00  0.00000000E+00  0.00000000E+00  0.00000000E+00
  0.00000000E+00  0.00000000E+00  0.00000000E+00  0.00000000E+00  0.00000000E+00
  0.00000000E+00  0.00000000E+00  0.00000000E+00  0.00000000E+00  0.00000000E+00
  0.00000000E+00  0.00000000E+00  0.00000000E+00  0.00000000E+00  0.00000000E+00
  0.00000000E+00  0.00000000E+00  0.00000000E+00  0.00000000E+00  0.00000000E+00
  0.00000000E+00  0.00000000E+00  0.00000000E+00  0.00000000E+00  0.00000000E+00
  0.00000000E+00  0.00000000E+00  0.00000000E+00  0.00000000E+00  0.00000000E+00
  0.00000000E+00  0.00000000E+00  0.00000000E+00  0.00000000E+00  0.00000000E+00
  0.00000000E+00  0.00000000E+00  0.00000000E+00  0.00000000E+00  0.00000000E+00
  0.00000000E+00  0.00000000E+00  0.00000000E+00  0.00000000E+00  0.00000000E+00
  0.00000000E+00  0.00000000E+00  0.00000000E+00  0.00000000E+00  0.00000000E+00
  0.00000000E+00  0.00000000E+00  0.00000000E+00  0.00000000E+00  0.00000000E+00
  0.00000000E+00  0.00000000E+00  0.00000000E+00  0.00000000E+00  0.00000000E+00
  0.00000000E+00  0.00000000E+00  0.00000000E+00  0.00000000E+00  0.00000000E+00
  0.00000000E+00  0.00000000E+00  0.00000000E+00  0.00000000E+00  0.00000000E+00
  0.00000000E+00  0.00000000E+00  0.00000000E+00  0.00000000E+00  0.00000000E+00
  0.00000000E+00  0.00000000E+00  0.00000000E+00  0.00000000E+00  0.00000000E+00
  0.00000000E+00  0.00000000E+00  0.00000000E+00  0.00000000E+00  0.00000000E+00
  0.00000000E+00  0.00000000E+00  0.00000000E+00  0.00000000E+00  0.00000000E+00
  0.00000000E+00  0.00000000E+00  0.00000000E+00  0.00000000E+00  0.00000000E+00
  0.00000000E+00  0.00000000E+00  0.00000000E+00  0.00000000E+00  0.00000000E+00
  0.00000000E+00  0.00000000E+00  0.00000000E+00  0.00000000E+00  0.00000000E+00
  0.00000000E+00  0.00000000E+00  0.00000000E+00  0.00000000E+00  0.00000000E+00
  0.00000000E+00  0.00000000E+00  0.00000000E+00  0.00000000E+00  0.00000000E+00
  0.00000000E+00  0.00000000E+00  0.00000000E+00  0.00000000E+00  0.00000000E+00
  0.00000000E+00  0.00000000E+00  0.00000000E+00  0.00000000E+00  0.00000000E+00
  0.00000000E+00  0.00000000E+00  0.00000000E+00  0.00000000E+00  0.00000000E+00
  0.00000000E+00  0.00000000E+00  0.00000000E+00  0.00000000E+00  0.00000000E+00
  0.00000000E+00  0.00000000E+00  0.00000000E+00  0.00000000E+00  0.00000000E+00
  0.00000000E+00  0.00000000E+00  0.00000000E+00  0.00000000E+00  0.00000000E+00
  0.00000000E+00  0.00000000E+00  0.00000000E+00  0.00000000E+00  0.00000000E+00
  0.00000000E+00  0.00000000E+00  0.00000000E+00  0.00000000E+00  0.00000000E+00
  0.00000000E+00  0.00000000E+00  0.00000000E+00  0.00000000E+00  0.00000000E+00
  0.00000000E+00  0.00000000E+00  0.00000000E+00  0.00000000E+00  0.00000000E+00
  0.00000000E+00  0.00000000E+00  0.00000000E+00  0.00000000E+00  0.00000000E+00
  0.00000000E+00  0.00000000E+00  0.00000000E+00  0.00000000E+00  0.00000000E+00
  0.00000000E+00  0.00000000E+00  0.00000000E+00  0.00000000E+00  0.00000000E+00
  0.00000000E+00  0.00000000E+00  0.00000000E+00  0.00000000E+00  0.00000000E+00
  0.00000000E+00  0.00000000E+00  0.00000000E+00  0.00000000E+00  0.00000000E+00
  0.00000000E+00  0.00000000E+00  0.00000000E+00  0.00000000E+00  0.00000000E+00
  0.00000000E+00  0.00000000E+00  0.00000000E+00  0.00000000E+00  0.00000000E+00
  0.00000000E+00  0.00000000E+00  0.00000000E+00  0.00000000E+00  0.00000000E+00
  0.00000000E+00  0.00000000E+00  0.00000000E+00  0.00000000E+00  0.00000000E+00
  0.00000000E+00  0.00000000E+00  0.00000000E+00  0.00000000E+00  0.00000000E+00
  0.00000000E+00  0.00000000E+00  0.00000000E+00  0.00000000E+00  0.00000000E+00
  0.00000000E+00  0.00000000E+00  0.00000000E+00  0.00000000E+00  0.00000000E+00
  0.00000000E+00  0.00000000E+00  0.00000000E+00  0.00000000E+00  0.00000000E+00
  0.00000000E+00  0.00000000E+00  0.00000000E+00  0.00000000E+00  0.00000000E+00
  0.00000000E+00  0.00000000E+00  0.00000000E+00  0.00000000E+00  0.00000000E+00
  0.00000000E+00  0.00000000E+00  0.00000000E+00  0.00000000E+00  0.00000000E+00
  0.00000000E+00  0.00000000E+00  0.00000000E+00  0.00000000E+00  0.00000000E+00
  0.00000000E+00  0.00000000E+00  0.00000000E+00  0.00000000E+00  0.00000000E+00
  0.00000000E+00  0.00000000E+00  0.00000000E+00  0.00000000E+00  0.00000000E+00
  0.00000000E+00  0.00000000E+00  0.00000000E+00  0.00000000E+00  0.00000000E+00
  0.00000000E+00  0.00000000E+00  0.00000000E+00  0.00000000E+00  0.00000000E+00
  0.00000000E+00  0.00000000E+00  0.00000000E+00  0.00000000E+00  0.00000000E+00
  0.00000000E+00  0.00000000E+00  0.00000000E+00  0.00000000E+00  0.00000000E+00
  0.00000000E+00  0.00000000E+00  0.00000000E+00  0.00000000E+00  0.00000000E+00
  0.00000000E+00  0.00000000E+00  0.00000000E+00  0.00000000E+00  0.00000000E+00
  0.00000000E+00  0.00000000E+00  0.00000000E+00  0.00000000E+00  0.00000000E+00
  0.00000000E+00  0.00000000E+00  0.00000000E+00  0.00000000E+00  0.00000000E+00
  0.00000000E+00  0.00000000E+00  0.00000000E+00  0.00000000E+00  0.00000000E+00
  0.00000000E+00  0.00000000E+00  0.00000000E+00  0.00000000E+00  0.00000000E+00
  0.00000000E+00  0.00000000E+00  0.00000000E+00  0.00000000E+00  0.00000000E+00
  0.00000000E+00  0.00000000E+00  0.00000000E+00  0.00000000E+00  0.00000000E+00
  0.00000000E+00  0.00000000E+00  0.00000000E+00  0.00000000E+00  0.00000000E+00
  0.00000000E+00  0.00000000E+00  0.00000000E+00  0.00000000E+00  0.00000000E+00
  0.00000000E+00  0.00000000E+00  0.00000000E+00  0.00000000E+00  0.00000000E+00
  0.00000000E+00  0.00000000E+00  0.00000000E+00  0.00000000E+00  0.00000000E+00
  0.00000000E+00  0.00000000E+00  0.00000000E+00  0.00000000E+00  0.00000000E+00
  0.00000000E+00  0.00000000E+00  0.00000000E+00  0.00000000E+00  0.00000000E+00
  0.00000000E+00  0.00000000E+00  0.00000000E+00  0.00000000E+00  0.00000000E+00
  0.00000000E+00  0.00000000E+00  0.00000000E+00  0.00000000E+00  0.00000000E+00
  0.00000000E+00  0.00000000E+00  0.00000000E+00  0.00000000E+00  0.00000000E+00
  0.00000000E+00  0.00000000E+00  0.00000000E+00  0.00000000E+00  0.00000000E+00
  0.00000000E+00  0.00000000E+00  0.00000000E+00  0.00000000E+00  0.00000000E+00
  0.00000000E+00  0.00000000E+00  0.00000000E+00  0.00000000E+00  0.00000000E+00
  0.00000000E+00  0.00000000E+00  0.00000000E+00  0.00000000E+00  0.00000000E+00
  0.00000000E+00  0.00000000E+00  0.00000000E+00  0.00000000E+00  0.00000000E+00
  0.00000000E+00  0.00000000E+00  0.00000000E+00  0.00000000E+00  0.00000000E+00
  0.00000000E+00  0.00000000E+00  0.00000000E+00  0.00000000E+00  0.00000000E+00
  0.00000000E+00  0.00000000E+00  0.00000000E+00  0.00000000E+00  0.00000000E+00
  0.00000000E+00  0.00000000E+00  0.00000000E+00  0.00000000E+00  0.00000000E+00
  0.00000000E+00  0.00000000E+00  0.00000000E+00  0.00000000E+00  0.00000000E+00
  0.00000000E+00  0.00000000E+00  0.00000000E+00  0.00000000E+00  0.00000000E+00
  0.00000000E+00  0.00000000E+00  0.00000000E+00  0.00000000E+00  0.00000000E+00
  0.00000000E+00  0.00000000E+00  0.00000000E+00  0.00000000E+00  0.00000000E+00
  0.00000000E+00  0.00000000E+00  0.00000000E+00  0.00000000E+00  0.00000000E+00
  0.00000000E+00  0.00000000E+00  0.00000000E+00  0.00000000E+00  0.00000000E+00
  0.00000000E+00  0.00000000E+00  0.00000000E+00  0.00000000E+00  0.00000000E+00
  0.00000000E+00  0.00000000E+00  0.00000000E+00  0.00000000E+00  0.00000000E+00
  0.00000000E+00  0.00000000E+00  0.00000000E+00  0.00000000E+00  0.00000000E+00
  0.00000000E+00  0.00000000E+00  0.00000000E+00  0.00000000E+00  0.00000000E+00
  0.00000000E+00  0.00000000E+00  0.00000000E+00  0.00000000E+00  0.00000000E+00
  0.00000000E+00  0.00000000E+00  0.00000000E+00  0.00000000E+00  0.00000000E+00
  0.00000000E+00  0.00000000E+00  0.00000000E+00  0.00000000E+00  0.00000000E+00
  0.00000000E+00  0.00000000E+00  0.00000000E+00  0.00000000E+00  0.00000000E+00
  0.00000000E+00  0.00000000E+00  0.00000000E+00  0.00000000E+00  0.00000000E+00
  0.00000000E+00  0.00000000E+00  0.00000000E+00  0.00000000E+00  0.00000000E+00
  0.00000000E+00  0.00000000E+00  0.00000000E+00  0.00000000E+00  0.00000000E+00
  0.00000000E+00  0.00000000E+00  0.00000000E+00  0.00000000E+00  0.00000000E+00
  0.00000000E+00  0.00000000E+00  0.00000000E+00  0.00000000E+00  0.00000000E+00
  0.00000000E+00  0.00000000E+00  0.00000000E+00  0.00000000E+00  0.00000000E+00
  0.00000000E+00  0.00000000E+00  0.00000000E+00  0.00000000E+00  0.00000000E+00
  0.00000000E+00  0.00000000E+00  0.00000000E+00  0.00000000E+00  0.00000000E+00
  0.00000000E+00  0.00000000E+00  0.00000000E+00  0.00000000E+00  0.00000000E+00
  0.00000000E+00  0.00000000E+00  0.00000000E+00  0.00000000E+00  0.00000000E+00
  0.00000000E+00  0.00000000E+00  0.00000000E+00  0.00000000E+00  0.00000000E+00
  0.00000000E+00  0.00000000E+00  0.00000000E+00  0.00000000E+00  0.00000000E+00
  0.00000000E+00  0.00000000E+00  0.00000000E+00  0.00000000E+00  0.00000000E+00
  0.00000000E+00  0.00000000E+00  0.00000000E+00  0.00000000E+00  0.00000000E+00
  0.00000000E+00  0.00000000E+00  0.00000000E+00  0.00000000E+00  0.00000000E+00
  0.00000000E+00  0.00000000E+00  0.00000000E+00  0.00000000E+00  0.00000000E+00
  0.00000000E+00  0.00000000E+00  0.00000000E+00  0.00000000E+00  0.00000000E+00
  0.00000000E+00  0.00000000E+00  0.00000000E+00  0.00000000E+00  0.00000000E+00
  0.00000000E+00  0.00000000E+00  0.00000000E+00  0.00000000E+00  0.00000000E+00
  0.00000000E+00  0.00000000E+00  0.00000000E+00  0.00000000E+00  0.00000000E+00
  0.00000000E+00  0.00000000E+00  0.00000000E+00  0.00000000E+00  0.00000000E+00
  0.00000000E+00  0.00000000E+00  0.00000000E+00  0.00000000E+00  0.00000000E+00
  0.00000000E+00  0.00000000E+00  0.00000000E+00  0.00000000E+00  0.00000000E+00
  0.00000000E+00  0.00000000E+00  0.00000000E+00  0.00000000E+00  0.00000000E+00
  0.00000000E+00  0.00000000E+00  0.00000000E+00  0.00000000E+00  0.00000000E+00
  0.00000000E+00  0.00000000E+00  0.00000000E+00  0.00000000E+00  0.00000000E+00
  0.00000000E+00  0.00000000E+00  0.00000000E+00  0.00000000E+00  0.00000000E+00
  0.00000000E+00  0.00000000E+00  0.00000000E+00  0.00000000E+00  0.00000000E+00
  0.00000000E+00  0.00000000E+00  0.00000000E+00  0.00000000E+00  0.00000000E+00
  0.00000000E+00  0.00000000E+00  0.00000000E+00  0.00000000E+00  0.00000000E+00
  0.00000000E+00  0.00000000E+00  0.00000000E+00  0.00000000E+00  0.00000000E+00
  0.00000000E+00  0.00000000E+00  0.00000000E+00  0.00000000E+00  0.00000000E+00
  0.00000000E+00  0.00000000E+00  0.00000000E+00  0.00000000E+00  0.00000000E+00
  0.00000000E+00  0.00000000E+00  0.00000000E+00  0.00000000E+00  0.00000000E+00
  0.00000000E+00  0.00000000E+00  0.00000000E+00  0.00000000E+00  0.00000000E+00
  0.00000000E+00  0.00000000E+00  0.00000000E+00  0.00000000E+00  0.00000000E+00
  0.00000000E+00  0.00000000E+00  0.00000000E+00  0.00000000E+00  0.00000000E+00
  0.00000000E+00  0.00000000E+00  0.00000000E+00  0.00000000E+00  0.00000000E+00
  0.00000000E+00  0.00000000E+00  0.00000000E+00  0.00000000E+00  0.00000000E+00
  0.00000000E+00  0.00000000E+00  0.00000000E+00  0.00000000E+00  0.00000000E+00
  0.00000000E+00  0.00000000E+00  0.00000000E+00  0.00000000E+00  0.00000000E+00
  0.00000000E+00  0.00000000E+00  0.00000000E+00  0.00000000E+00  0.00000000E+00
  0.00000000E+00  0.00000000E+00  0.00000000E+00  0.00000000E+00  0.00000000E+00
  0.00000000E+00  0.00000000E+00  0.00000000E+00  0.00000000E+00  0.00000000E+00
  0.00000000E+00  0.00000000E+00  0.00000000E+00  0.00000000E+00  0.00000000E+00
  0.00000000E+00  0.00000000E+00  0.00000000E+00  0.00000000E+00  0.00000000E+00
  0.00000000E+00  0.00000000E+00  0.00000000E+00  0.00000000E+00  0.00000000E+00
  0.00000000E+00  0.00000000E+00  0.00000000E+00  0.00000000E+00  0.00000000E+00
  0.00000000E+00  0.00000000E+00  0.00000000E+00  0.00000000E+00  0.00000000E+00
  0.00000000E+00  0.00000000E+00  0.00000000E+00  0.00000000E+00  0.00000000E+00
  0.00000000E+00  0.00000000E+00  0.00000000E+00  0.00000000E+00  0.00000000E+00
  0.00000000E+00  0.00000000E+00  0.00000000E+00  0.00000000E+00  0.00000000E+00
  0.00000000E+00  0.00000000E+00  0.00000000E+00  0.00000000E+00  0.00000000E+00
  0.00000000E+00  0.00000000E+00  0.00000000E+00  0.00000000E+00  0.00000000E+00
  0.00000000E+00  0.00000000E+00  0.00000000E+00  0.00000000E+00  0.00000000E+00
  0.00000000E+00  0.00000000E+00  0.00000000E+00  0.00000000E+00  0.00000000E+00
  0.00000000E+00  0.00000000E+00  0.00000000E+00  0.00000000E+00  0.00000000E+00
  0.00000000E+00  0.00000000E+00  0.00000000E+00  0.00000000E+00  0.00000000E+00
  0.00000000E+00  0.00000000E+00  0.00000000E+00  0.00000000E+00  0.00000000E+00
  0.00000000E+00  0.00000000E+00  0.00000000E+00  0.00000000E+00  0.00000000E+00
  0.00000000E+00  0.00000000E+00  0.00000000E+00  0.00000000E+00  0.00000000E+00
  0.00000000E+00  0.00000000E+00  0.00000000E+00  0.00000000E+00  0.00000000E+00
  0.00000000E+00  0.00000000E+00  0.00000000E+00  0.00000000E+00  0.00000000E+00
  0.00000000E+00  0.00000000E+00  0.00000000E+00  0.00000000E+00  0.00000000E+00
  0.00000000E+00  0.00000000E+00  0.00000000E+00  0.00000000E+00  0.00000000E+00
  0.00000000E+00  0.00000000E+00  0.00000000E+00  0.00000000E+00  0.00000000E+00
  0.00000000E+00  0.00000000E+00  0.00000000E+00  0.00000000E+00  0.00000000E+00
  0.00000000E+00  0.00000000E+00  0.00000000E+00  0.00000000E+00  0.00000000E+00
  0.00000000E+00  0.00000000E+00  0.00000000E+00  0.00000000E+00  0.00000000E+00
  0.00000000E+00  0.00000000E+00  0.00000000E+00  0.00000000E+00  0.00000000E+00
  0.00000000E+00  0.00000000E+00  0.00000000E+00  0.00000000E+00  0.00000000E+00
  0.00000000E+00  0.00000000E+00  0.00000000E+00  0.00000000E+00  0.00000000E+00
  0.00000000E+00  0.00000000E+00  0.00000000E+00  0.00000000E+00  0.00000000E+00
  0.00000000E+00  0.00000000E+00  0.00000000E+00  0.00000000E+00  0.00000000E+00
  0.00000000E+00  0.00000000E+00  0.00000000E+00  0.00000000E+00  0.00000000E+00
  0.00000000E+00  0.00000000E+00  0.00000000E+00  0.00000000E+00  0.00000000E+00
  0.00000000E+00  0.00000000E+00  0.00000000E+00  0.00000000E+00  0.00000000E+00
  0.00000000E+00  0.00000000E+00  0.00000000E+00  0.00000000E+00  0.00000000E+00
  0.00000000E+00  0.00000000E+00  0.00000000E+00  0.00000000E+00  0.00000000E+00
  0.00000000E+00  0.00000000E+00  0.00000000E+00  0.00000000E+00  0.00000000E+00
  0.00000000E+00  0.00000000E+00  0.00000000E+00  0.00000000E+00  0.00000000E+00
  0.00000000E+00  0.00000000E+00  0.00000000E+00  0.00000000E+00  0.00000000E+00
  0.00000000E+00  0.00000000E+00  0.00000000E+00  0.00000000E+00  0.00000000E+00
  0.00000000E+00  0.00000000E+00  0.00000000E+00  0.00000000E+00  0.00000000E+00
  0.00000000E+00  0.00000000E+00  0.00000000E+00  0.00000000E+00  0.00000000E+00
  0.00000000E+00  0.00000000E+00  0.00000000E+00  0.00000000E+00  0.00000000E+00
  0.00000000E+00  0.00000000E+00  0.00000000E+00  0.00000000E+00  0.00000000E+00
  0.00000000E+00  0.00000000E+00  0.00000000E+00  0.00000000E+00  0.00000000E+00
  0.00000000E+00  0.00000000E+00  0.00000000E+00  0.00000000E+00  0.00000000E+00
  0.00000000E+00  0.00000000E+00  0.00000000E+00  0.00000000E+00  0.00000000E+00
  0.00000000E+00  0.00000000E+00  0.00000000E+00  0.00000000E+00  0.00000000E+00
  0.00000000E+00  0.00000000E+00  0.00000000E+00  0.00000000E+00  0.00000000E+00
  0.00000000E+00  0.00000000E+00  0.00000000E+00  0.00000000E+00  0.00000000E+00
  0.00000000E+00  0.00000000E+00  0.00000000E+00  0.00000000E+00  0.00000000E+00
  0.00000000E+00  0.00000000E+00  0.00000000E+00  0.00000000E+00  0.00000000E+00
  0.00000000E+00  0.00000000E+00  0.00000000E+00  0.00000000E+00  0.00000000E+00
  0.00000000E+00  0.00000000E+00  0.00000000E+00  0.00000000E+00  0.00000000E+00
  0.00000000E+00  0.00000000E+00  0.00000000E+00  0.00000000E+00  0.00000000E+00
  0.00000000E+00  0.00000000E+00  0.00000000E+00  0.00000000E+00  0.00000000E+00
  0.00000000E+00  0.00000000E+00  0.00000000E+00  0.00000000E+00  0.00000000E+00
  0.00000000E+00  0.00000000E+00  0.00000000E+00  0.00000000E+00  0.00000000E+00
  0.00000000E+00  0.00000000E+00  0.00000000E+00  0.00000000E+00  0.00000000E+00
  0.00000000E+00  0.00000000E+00  0.00000000E+00  0.00000000E+00  0.00000000E+00
  0.00000000E+00  0.00000000E+00  0.00000000E+00  0.00000000E+00  0.00000000E+00
  0.00000000E+00  0.00000000E+00  0.00000000E+00  0.00000000E+00  0.00000000E+00
  0.00000000E+00  0.00000000E+00  0.00000000E+00  0.00000000E+00  0.00000000E+00
  0.00000000E+00  0.00000000E+00  0.00000000E+00  0.00000000E+00  0.00000000E+00
  0.00000000E+00  0.00000000E+00  0.00000000E+00  0.00000000E+00  0.00000000E+00
  0.00000000E+00  0.00000000E+00  0.00000000E+00  0.00000000E+00  0.00000000E+00
  0.00000000E+00  0.00000000E+00  0.00000000E+00  0.00000000E+00  0.00000000E+00
  0.00000000E+00  0.00000000E+00  0.00000000E+00  0.00000000E+00  0.00000000E+00
  0.00000000E+00  0.00000000E+00  0.00000000E+00  0.00000000E+00  0.00000000E+00
  0.00000000E+00  0.00000000E+00  0.00000000E+00  0.00000000E+00  0.00000000E+00
  0.00000000E+00  0.00000000E+00  0.00000000E+00  0.00000000E+00  0.00000000E+00
  0.00000000E+00  0.00000000E+00  0.00000000E+00  0.00000000E+00  0.00000000E+00
  0.00000000E+00  0.00000000E+00  0.00000000E+00  0.00000000E+00  0.00000000E+00
  0.00000000E+00  0.00000000E+00  0.00000000E+00  0.00000000E+00  0.00000000E+00
  0.00000000E+00  0.00000000E+00  0.00000000E+00  0.00000000E+00  0.00000000E+00
  0.00000000E+00  0.00000000E+00  0.00000000E+00  0.00000000E+00  0.00000000E+00
  0.00000000E+00  0.00000000E+00  0.00000000E+00  0.00000000E+00  0.00000000E+00
  0.00000000E+00  0.00000000E+00  0.00000000E+00  0.00000000E+00  0.00000000E+00
  0.00000000E+00  0.00000000E+00  0.00000000E+00  0.00000000E+00  0.00000000E+00
  0.00000000E+00  0.00000000E+00  0.00000000E+00  0.00000000E+00  0.00000000E+00
  0.00000000E+00  0.00000000E+00  0.00000000E+00  0.00000000E+00  0.00000000E+00
  0.00000000E+00  0.00000000E+00  0.00000000E+00  0.00000000E+00  0.00000000E+00
  0.00000000E+00  0.00000000E+00  0.00000000E+00  0.00000000E+00  0.00000000E+00
  0.00000000E+00  0.00000000E+00  0.00000000E+00  0.00000000E+00  0.00000000E+00
  0.00000000E+00  0.00000000E+00  0.00000000E+00  0.00000000E+00  0.00000000E+00
  0.00000000E+00  0.00000000E+00  0.00000000E+00  0.00000000E+00  0.00000000E+00
  0.00000000E+00  0.00000000E+00  0.00000000E+00  0.00000000E+00  0.00000000E+00
  0.00000000E+00  0.00000000E+00  0.00000000E+00  0.00000000E+00  0.00000000E+00
  0.00000000E+00  0.00000000E+00  0.00000000E+00  0.00000000E+00  0.00000000E+00
  0.00000000E+00  0.00000000E+00  0.00000000E+00  0.00000000E+00  0.00000000E+00
  0.00000000E+00  0.00000000E+00  0.00000000E+00  0.00000000E+00  0.00000000E+00
  0.00000000E+00  0.00000000E+00  0.00000000E+00  0.00000000E+00  0.00000000E+00
  0.00000000E+00  0.00000000E+00  0.00000000E+00  0.00000000E+00  0.00000000E+00
  0.00000000E+00  0.00000000E+00  0.00000000E+00  0.00000000E+00  0.00000000E+00
  0.00000000E+00  0.00000000E+00  0.00000000E+00  0.00000000E+00  0.00000000E+00
  0.00000000E+00  0.00000000E+00  0.00000000E+00  0.00000000E+00  0.00000000E+00
  0.00000000E+00  0.00000000E+00  0.00000000E+00  0.00000000E+00  0.00000000E+00
  0.00000000E+00  0.00000000E+00  0.00000000E+00  0.00000000E+00  0.00000000E+00
  0.00000000E+00  0.00000000E+00  0.00000000E+00  0.00000000E+00  0.00000000E+00
  0.00000000E+00  0.00000000E+00  0.00000000E+00  0.00000000E+00  0.00000000E+00
  0.00000000E+00  0.00000000E+00  0.00000000E+00  0.00000000E+00  0.00000000E+00
  0.00000000E+00  0.00000000E+00  0.00000000E+00  0.00000000E+00  0.00000000E+00
  0.00000000E+00  0.00000000E+00  0.00000000E+00  0.00000000E+00  0.00000000E+00
  0.00000000E+00  0.00000000E+00  0.00000000E+00  0.00000000E+00  0.00000000E+00
  0.00000000E+00  0.00000000E+00  0.00000000E+00  0.00000000E+00  0.00000000E+00
  0.00000000E+00  0.00000000E+00  0.00000000E+00  0.00000000E+00  0.00000000E+00
  0.00000000E+00  0.00000000E+00  0.00000000E+00  0.00000000E+00  0.00000000E+00
  0.00000000E+00  0.00000000E+00  0.00000000E+00  0.00000000E+00  0.00000000E+00
  0.00000000E+00  0.00000000E+00  0.00000000E+00  0.00000000E+00  0.00000000E+00
  0.00000000E+00  0.00000000E+00  0.00000000E+00  0.00000000E+00  0.00000000E+00
  0.00000000E+00  0.00000000E+00  0.00000000E+00  0.00000000E+00  0.00000000E+00
  0.00000000E+00  0.00000000E+00  0.00000000E+00  0.00000000E+00  0.00000000E+00
  0.00000000E+00  0.00000000E+00  0.00000000E+00  0.00000000E+00  0.00000000E+00
  0.00000000E+00  0.00000000E+00  0.00000000E+00  0.00000000E+00  0.00000000E+00
  0.00000000E+00  0.00000000E+00  0.00000000E+00  0.00000000E+00  0.00000000E+00
  0.00000000E+00  0.00000000E+00  0.00000000E+00  0.00000000E+00  0.00000000E+00
  0.00000000E+00  0.00000000E+00  0.00000000E+00  0.00000000E+00  0.00000000E+00
  0.00000000E+00  0.00000000E+00  0.00000000E+00  0.00000000E+00  0.00000000E+00
  0.00000000E+00  0.00000000E+00  0.00000000E+00  0.00000000E+00  0.00000000E+00
  0.00000000E+00  0.00000000E+00  0.00000000E+00  0.00000000E+00  0.00000000E+00
  0.00000000E+00  0.00000000E+00  0.00000000E+00  0.00000000E+00  0.00000000E+00
  0.00000000E+00  0.00000000E+00  0.00000000E+00  0.00000000E+00  0.00000000E+00
  0.00000000E+00  0.00000000E+00  0.00000000E+00  0.00000000E+00  0.00000000E+00
  0.00000000E+00  0.00000000E+00  0.00000000E+00  0.00000000E+00  0.00000000E+00
  0.00000000E+00  0.00000000E+00  0.00000000E+00  0.00000000E+00  0.00000000E+00
  0.00000000E+00  0.00000000E+00  0.00000000E+00  0.00000000E+00  0.00000000E+00
  0.00000000E+00  0.00000000E+00  0.00000000E+00  0.00000000E+00  0.00000000E+00
  0.00000000E+00  0.00000000E+00  0.00000000E+00  0.00000000E+00  0.00000000E+00
  0.00000000E+00  0.00000000E+00  0.00000000E+00  0.00000000E+00  0.00000000E+00
  0.00000000E+00  0.00000000E+00  0.00000000E+00  0.00000000E+00  0.00000000E+00
  0.00000000E+00  0.00000000E+00  0.00000000E+00  0.00000000E+00  0.00000000E+00
  0.00000000E+00  0.00000000E+00  0.00000000E+00  0.00000000E+00  0.00000000E+00
  0.00000000E+00  0.00000000E+00  0.00000000E+00  0.00000000E+00  0.00000000E+00
  0.00000000E+00  0.00000000E+00  0.00000000E+00  0.00000000E+00  0.00000000E+00
  0.00000000E+00  0.00000000E+00  0.00000000E+00  0.00000000E+00  0.00000000E+00
  0.00000000E+00  0.00000000E+00  0.00000000E+00  0.00000000E+00  0.00000000E+00
  0.00000000E+00  0.00000000E+00  0.00000000E+00  0.00000000E+00  0.00000000E+00
  0.00000000E+00  0.00000000E+00  0.00000000E+00  0.00000000E+00  0.00000000E+00
  0.00000000E+00  0.00000000E+00  0.00000000E+00  0.00000000E+00  0.00000000E+00
  0.00000000E+00  0.00000000E+00  0.00000000E+00  0.00000000E+00  0.00000000E+00
  0.00000000E+00  0.00000000E+00  0.00000000E+00  0.00000000E+00  0.00000000E+00
  0.00000000E+00  0.00000000E+00  0.00000000E+00  0.00000000E+00  0.00000000E+00
  0.00000000E+00  0.00000000E+00  0.00000000E+00  0.00000000E+00  0.00000000E+00
  0.00000000E+00  0.00000000E+00  0.00000000E+00  0.00000000E+00  0.00000000E+00
  0.00000000E+00  0.00000000E+00  0.00000000E+00  0.00000000E+00  0.00000000E+00
  0.00000000E+00  0.00000000E+00  0.00000000E+00  0.00000000E+00  0.00000000E+00
  0.00000000E+00  0.00000000E+00  0.00000000E+00  0.00000000E+00  0.00000000E+00
  0.00000000E+00  0.00000000E+00  0.00000000E+00  0.00000000E+00  0.00000000E+00
  0.00000000E+00  0.00000000E+00  0.00000000E+00  0.00000000E+00  0.00000000E+00
  0.00000000E+00  0.00000000E+00  0.00000000E+00  0.00000000E+00  0.00000000E+00
  0.00000000E+00  0.00000000E+00  0.00000000E+00  0.00000000E+00  0.00000000E+00
  0.00000000E+00  0.00000000E+00  0.00000000E+00  0.00000000E+00  0.00000000E+00
  0.00000000E+00  0.00000000E+00  0.00000000E+00  0.00000000E+00  0.00000000E+00
  0.00000000E+00  0.00000000E+00  0.00000000E+00  0.00000000E+00  0.00000000E+00
  0.00000000E+00  0.00000000E+00  0.00000000E+00  0.00000000E+00  0.00000000E+00
  0.00000000E+00  0.00000000E+00  0.00000000E+00  0.00000000E+00  0.00000000E+00
  0.00000000E+00  0.00000000E+00  0.00000000E+00  0.00000000E+00  0.00000000E+00
  0.00000000E+00  0.00000000E+00  0.00000000E+00  0.00000000E+00  0.00000000E+00
  0.00000000E+00  0.00000000E+00  0.00000000E+00  0.00000000E+00  0.00000000E+00
  0.00000000E+00  0.00000000E+00  0.00000000E+00  0.00000000E+00  0.00000000E+00
  0.00000000E+00  0.00000000E+00  0.00000000E+00  0.00000000E+00  0.00000000E+00
  0.00000000E+00  0.00000000E+00  0.00000000E+00  0.00000000E+00  0.00000000E+00
  0.00000000E+00  0.00000000E+00  0.00000000E+00  0.00000000E+00  0.00000000E+00
  0.00000000E+00  0.00000000E+00  0.00000000E+00  0.00000000E+00  0.00000000E+00
  0.00000000E+00  0.00000000E+00  0.00000000E+00  0.00000000E+00  0.00000000E+00
  0.00000000E+00  0.00000000E+00  0.00000000E+00  0.00000000E+00  0.00000000E+00
  0.00000000E+00  0.00000000E+00  0.00000000E+00  0.00000000E+00  0.00000000E+00
  0.00000000E+00  0.00000000E+00  0.00000000E+00  0.00000000E+00  0.00000000E+00
  0.00000000E+00  0.00000000E+00  0.00000000E+00  0.00000000E+00  0.00000000E+00
  0.00000000E+00  0.00000000E+00  0.00000000E+00  0.00000000E+00  0.00000000E+00
  0.00000000E+00  0.00000000E+00  0.00000000E+00  0.00000000E+00  0.00000000E+00
  0.00000000E+00  0.00000000E+00  0.00000000E+00  0.00000000E+00  0.00000000E+00
  0.00000000E+00  0.00000000E+00  0.00000000E+00  0.00000000E+00  0.00000000E+00
  0.00000000E+00  0.00000000E+00  0.00000000E+00  0.00000000E+00  0.00000000E+00
  0.00000000E+00  0.00000000E+00  0.00000000E+00  0.00000000E+00  0.00000000E+00
  0.00000000E+00  0.00000000E+00  0.00000000E+00  0.00000000E+00  0.00000000E+00
  0.00000000E+00  0.00000000E+00  0.00000000E+00  0.00000000E+00  0.00000000E+00
  0.00000000E+00  0.00000000E+00  0.00000000E+00  0.00000000E+00  0.00000000E+00
  0.00000000E+00  0.00000000E+00  0.00000000E+00  0.00000000E+00  0.00000000E+00
  0.00000000E+00  0.00000000E+00  0.00000000E+00  0.00000000E+00  0.00000000E+00
  0.00000000E+00  0.00000000E+00  0.00000000E+00  0.00000000E+00  0.00000000E+00
  0.00000000E+00  0.00000000E+00  0.00000000E+00  0.00000000E+00  0.00000000E+00
  0.00000000E+00  0.00000000E+00  0.00000000E+00  0.00000000E+00  0.00000000E+00
  0.00000000E+00  0.00000000E+00  0.00000000E+00  0.00000000E+00  0.00000000E+00
  0.00000000E+00  0.00000000E+00  0.00000000E+00  0.00000000E+00  0.00000000E+00
  0.00000000E+00  0.00000000E+00  0.00000000E+00  0.00000000E+00  0.00000000E+00
  0.00000000E+00  0.00000000E+00  0.00000000E+00  0.00000000E+00  0.00000000E+00
  0.00000000E+00  0.00000000E+00  0.00000000E+00  0.00000000E+00  0.00000000E+00
  0.00000000E+00  0.00000000E+00  0.00000000E+00  0.00000000E+00  0.00000000E+00
  0.00000000E+00  0.00000000E+00  0.00000000E+00  0.00000000E+00  0.00000000E+00
  0.00000000E+00  0.00000000E+00  0.00000000E+00  0.00000000E+00  0.00000000E+00
  0.00000000E+00  0.00000000E+00  0.00000000E+00  0.00000000E+00  0.00000000E+00
  0.00000000E+00  0.00000000E+00  0.00000000E+00  0.00000000E+00  0.00000000E+00
  0.00000000E+00  0.00000000E+00  0.00000000E+00  0.00000000E+00  0.00000000E+00
  0.00000000E+00  0.00000000E+00  0.00000000E+00  0.00000000E+00  0.00000000E+00
  0.00000000E+00  0.00000000E+00  0.00000000E+00  0.00000000E+00  0.00000000E+00
  0.00000000E+00  0.00000000E+00  0.00000000E+00  0.00000000E+00  0.00000000E+00
  0.00000000E+00  0.00000000E+00  0.00000000E+00  0.00000000E+00  0.00000000E+00
  0.00000000E+00  0.00000000E+00  0.00000000E+00  0.00000000E+00  0.00000000E+00
  0.00000000E+00  0.00000000E+00  0.00000000E+00  0.00000000E+00  0.00000000E+00
  0.00000000E+00  0.00000000E+00  0.00000000E+00  0.00000000E+00  0.00000000E+00
  0.00000000E+00  0.00000000E+00  0.00000000E+00  0.00000000E+00  0.00000000E+00
  0.00000000E+00  0.00000000E+00  0.00000000E+00  0.00000000E+00  0.00000000E+00
  0.00000000E+00  0.00000000E+00  0.00000000E+00  0.00000000E+00  0.00000000E+00
  0.00000000E+00  0.00000000E+00  0.00000000E+00  0.00000000E+00  0.00000000E+00
Gaussian Version                           C   N=           2
ES64L-G16RevA.03        
