# Supplementary material for: Hyperpyramidalized alkenes with bond orders near 1.5 as synthetic building blocks
Source: Nat Chem. 2026 Jan 21;18(5):913–22. doi: 10.1038/s41557-025-02055-9 (PMC12859755; doi:10.1038/s41557-025-02055-9)
Supplement: Supplementary file 2 — Output files for reported computations. [file 41557_2025_2055_MOESM2_ESM.zip › Computation data/Ethylene 1-Scan-Pyramidalized/LMO-becke/2d-LMO-becke.fch]

Generated by Multiwfn
SP        RB3LYP                                              6-31G(d)
Number of atoms                            I                6
Charge                                     I                0
Multiplicity                               I                1
Number of electrons                        I               16
Number of alpha electrons                  I                8
Number of beta electrons                   I                8
Number of basis functions                  I               50
Number of independent functions            I               50
Atomic numbers                             I   N=           6
           6           6           1           1           1           1
Nuclear charges                            R   N=           6
  6.00000000E+00  6.00000000E+00  1.00000000E+00  1.00000000E+00  1.00000000E+00
  1.00000000E+00
Current cartesian coordinates              R   N=          18
  0.00000000E+00  1.24854205E+00 -2.55916160E-01 -1.52902303E-16 -1.24854205E+00
 -2.55916160E-01  1.65634495E+00  1.88122236E+00  7.67748481E-01 -1.65634495E+00
  1.88122236E+00  7.67748481E-01  1.65634495E+00 -1.88122236E+00  7.67748481E-01
 -1.65634495E+00 -1.88122236E+00  7.67748481E-01
Translation vectors                        R   N=           0
Number of contracted shells                I               24
Number of primitive shells                 I               50
Highest angular momentum                   I                2
Largest degree of contraction              I                6
Shell types                                I   N=          24
           0           0           1           0           1           2
           0           0           1           0           1           2
           0           0           1           0           0           1
           0           0           1           0           0           1
Number of primitives per shell             I   N=          24
           6           3           3           1           1           1
           6           3           3           1           1           1
           3           1           1           3           1           1
           3           1           1           3           1           1
Shell to atom map                          I   N=          24
           1           1           1           1           1           1
           2           2           2           2           2           2
           3           3           3           4           4           4
           5           5           5           6           6           6
Primitive exponents                        R   N=          50
  3.04752488E+03  4.57369518E+02  1.03948685E+02  2.92101553E+01  9.28666296E+00
  3.16392696E+00  7.86827235E+00  1.88128854E+00  5.44249258E-01  7.86827235E+00
  1.88128854E+00  5.44249258E-01  1.68714478E-01  1.68714478E-01  8.00000000E-01
  3.04752488E+03  4.57369518E+02  1.03948685E+02  2.92101553E+01  9.28666296E+00
  3.16392696E+00  7.86827235E+00  1.88128854E+00  5.44249258E-01  7.86827235E+00
  1.88128854E+00  5.44249258E-01  1.68714478E-01  1.68714478E-01  8.00000000E-01
  1.87311370E+01  2.82539436E+00  6.40121692E-01  1.61277759E-01  1.10000000E+00
  1.87311370E+01  2.82539436E+00  6.40121692E-01  1.61277759E-01  1.10000000E+00
  1.87311370E+01  2.82539436E+00  6.40121692E-01  1.61277759E-01  1.10000000E+00
  1.87311370E+01  2.82539436E+00  6.40121692E-01  1.61277759E-01  1.10000000E+00
Contraction coefficients                   R   N=          50
  1.83473713E-03  1.40373228E-02  6.88426223E-02  2.32184443E-01  4.67941348E-01
  3.62311985E-01 -1.19332420E-01 -1.60854152E-01  1.14345644E+00  6.89990666E-02
  3.16423961E-01  7.44308291E-01  1.00000000E+00  1.00000000E+00  1.00000000E+00
  1.83473713E-03  1.40373228E-02  6.88426223E-02  2.32184443E-01  4.67941348E-01
  3.62311985E-01 -1.19332420E-01 -1.60854152E-01  1.14345644E+00  6.89990666E-02
  3.16423961E-01  7.44308291E-01  1.00000000E+00  1.00000000E+00  1.00000000E+00
  3.34946043E-02  2.34726953E-01  8.13757326E-01  1.00000000E+00  1.00000000E+00
  3.34946043E-02  2.34726953E-01  8.13757326E-01  1.00000000E+00  1.00000000E+00
  3.34946043E-02  2.34726953E-01  8.13757326E-01  1.00000000E+00  1.00000000E+00
  3.34946043E-02  2.34726953E-01  8.13757326E-01  1.00000000E+00  1.00000000E+00
Coordinates of each shell                  R   N=          72
  0.00000000E+00  1.24854205E+00 -2.55916160E-01  0.00000000E+00  1.24854205E+00
 -2.55916160E-01  0.00000000E+00  1.24854205E+00 -2.55916160E-01  0.00000000E+00
  1.24854205E+00 -2.55916160E-01  0.00000000E+00  1.24854205E+00 -2.55916160E-01
  0.00000000E+00  1.24854205E+00 -2.55916160E-01 -1.52902303E-16 -1.24854205E+00
 -2.55916160E-01 -1.52902303E-16 -1.24854205E+00 -2.55916160E-01 -1.52902303E-16
 -1.24854205E+00 -2.55916160E-01 -1.52902303E-16 -1.24854205E+00 -2.55916160E-01
 -1.52902303E-16 -1.24854205E+00 -2.55916160E-01 -1.52902303E-16 -1.24854205E+00
 -2.55916160E-01  1.65634495E+00  1.88122236E+00  7.67748481E-01  1.65634495E+00
  1.88122236E+00  7.67748481E-01  1.65634495E+00  1.88122236E+00  7.67748481E-01
 -1.65634495E+00  1.88122236E+00  7.67748481E-01 -1.65634495E+00  1.88122236E+00
  7.67748481E-01 -1.65634495E+00  1.88122236E+00  7.67748481E-01  1.65634495E+00
 -1.88122236E+00  7.67748481E-01  1.65634495E+00 -1.88122236E+00  7.67748481E-01
  1.65634495E+00 -1.88122236E+00  7.67748481E-01 -1.65634495E+00 -1.88122236E+00
  7.67748481E-01 -1.65634495E+00 -1.88122236E+00  7.67748481E-01 -1.65634495E+00
 -1.88122236E+00  7.67748481E-01
Virial Ratio                               R      1.998693360425673E+00
Total Energy                               R     -7.793671191351490E+01
Alpha Orbital Energies                     R   N=          50
 -1.12308177E+01 -1.12289953E+01 -1.06534991E+00 -7.68651318E-01 -6.47196976E-01
 -5.71484723E-01 -4.66320655E-01 -3.76729881E-01  1.04909855E-01  2.39507175E-01
  2.60763451E-01  3.35236070E-01  4.21433679E-01  4.89754526E-01  6.45720512E-01
  7.58165283E-01  7.65179683E-01  8.66310147E-01  8.69644140E-01  1.02604785E+00
  1.04106835E+00  1.09147106E+00  1.14367730E+00  1.19436569E+00  1.23361401E+00
  1.43650215E+00  1.58361269E+00  1.60164683E+00  1.99425279E+00  2.11464556E+00
  2.18683468E+00  2.31907071E+00  2.37543668E+00  2.41372781E+00  2.42616664E+00
  2.46365502E+00  2.68090199E+00  2.75987434E+00  2.79187451E+00  2.91507650E+00
  3.02991272E+00  3.12362963E+00  3.26905351E+00  3.28084423E+00  3.59069122E+00
  3.71169410E+00  3.74377830E+00  3.91868802E+00  4.61651821E+00  4.90599561E+00
Alpha MO coefficients                      R   N=        2500
  9.97120282E-01  2.51961178E-02  7.00520453E-06  1.50961818E-03  2.87599742E-05
 -1.68060762E-02  3.22053145E-06  2.62703277E-03 -1.98613518E-03 -1.78635923E-03
 -1.69584829E-03 -2.16694144E-03  1.98198380E-07  4.53646017E-07  1.24376314E-04
  3.73057245E-04 -1.82184134E-03  8.67907826E-07 -2.67457731E-03  1.17068014E-04
  5.51339032E-03 -2.45514068E-07  1.64262420E-03  3.73130144E-04 -2.99785892E-04
 -4.42618068E-04 -9.84343345E-05  2.57508564E-07  4.11027547E-08  9.39635220E-05
 -6.27947060E-04  2.57387602E-03  1.47551186E-04  3.77461450E-05  2.00596130E-04
 -6.35763725E-04  2.56683106E-03 -1.47747883E-04  3.79161429E-05  2.00855234E-04
  1.10393751E-04  2.78561410E-04 -8.60532176E-05  8.32560091E-05 -7.27716547E-05
  1.10321728E-04  2.79510445E-04  8.60463336E-05  8.31678914E-05 -7.27572787E-05
 -3.73233130E-04  1.82235825E-03  1.73500140E-07 -2.67671492E-03 -1.17178315E-04
 -5.51266995E-03  5.12899967E-07  1.64130576E-03 -3.72682930E-04  2.99706666E-04
  4.42643731E-04  9.83964025E-05  1.94464495E-07  2.13839800E-08  9.39580485E-05
 -9.97118421E-01 -2.51996162E-02 -4.61394469E-06  1.51425455E-03 -3.01296315E-05
  1.68020392E-02 -2.19079989E-06  2.62904854E-03  1.98605685E-03  1.78607674E-03
  1.69611233E-03  2.16695167E-03  1.61009058E-07 -3.00420511E-07  1.24521807E-04
 -1.10320037E-04 -2.78882925E-04  8.60548565E-05  8.31904211E-05  7.27602563E-05
 -1.11116039E-04 -2.80281744E-04 -8.60714794E-05  8.31495682E-05  7.27785859E-05
  6.26347455E-04 -2.57465299E-03 -1.47407756E-04  3.78009813E-05 -2.00531026E-04
  6.31592653E-04 -2.56981608E-03  1.47539198E-04  3.79057059E-05 -2.00703600E-04
  1.07020638E-02 -2.74755857E-02 -2.36241525E-03  2.67529710E-02  7.97905382E-03
 -5.59151007E-02  2.78899281E-02  3.35317086E-02 -9.16102990E-03 -2.37489046E-04
  3.49142752E-03  6.48289194E-04  1.26141979E-02  5.25932026E-04 -2.38209793E-03
 -1.08434515E-01  2.07469567E-01 -3.10396561E-01 -1.72965675E-01  8.16661821E-02
  2.22448030E-01 -1.46072406E-01 -7.43350705E-02  2.15896669E-02  1.16564697E-02
 -1.04561033E-02 -2.16915308E-03  1.02578800E-02 -2.01797852E-02 -5.81073747E-03
  1.66939111E-02  4.65284399E-02 -1.72708559E-04  2.34268490E-03  2.04335085E-04
 -2.09703774E-02 -3.30020031E-02 -5.47079871E-04 -7.29311132E-04  9.13863040E-04
 -2.99121624E-02 -7.59929268E-02 -4.92719409E-03 -3.24154963E-03  2.94760515E-04
  3.21128220E-01  2.45697646E-01  1.37343183E-02  3.94006126E-03 -1.12787736E-02
 -1.08421108E-01  2.07470599E-01 -3.10397773E-01  1.72962798E-01  8.16653790E-02
  2.22448089E-01 -1.46072949E-01  7.43339756E-02  2.15894429E-02  1.16562937E-02
 -1.04559617E-02 -2.16924915E-03 -1.02579079E-02 -2.01798633E-02  5.81073238E-03
  1.06989567E-02 -2.74753415E-02 -2.36272135E-03 -2.67499054E-02  7.97814739E-03
 -5.59150645E-02  2.78898972E-02 -3.35304841E-02 -9.16125807E-03 -2.37657063E-04
  3.49160993E-03  6.48231759E-04 -1.26142374E-02  5.25914775E-04  2.38211833E-03
 -2.99135081E-02 -7.59942120E-02 -4.92714811E-03  3.24152538E-03  2.94789532E-04
  3.21128207E-01  2.45697538E-01  1.37343059E-02 -3.94011645E-03 -1.12787891E-02
  1.66929394E-02  4.65275955E-02 -1.72666957E-04 -2.34265422E-03  2.04350066E-04
 -2.09711601E-02 -3.30028499E-02 -5.47115855E-04  7.29360660E-04  9.13869716E-04
 -1.08446419E-01  2.07475549E-01  3.10391924E-01  1.72964098E-01  8.16656640E-02
  2.22454001E-01  1.46070046E-01  7.43347958E-02  2.15890882E-02  1.16564441E-02
 -1.04559798E-02 -2.16932144E-03  1.02576487E-02  2.01794795E-02  5.81090909E-03
  1.06992403E-02 -2.74745945E-02  2.36429054E-03 -2.67481716E-02  7.97691506E-03
 -5.59153948E-02 -2.78886111E-02 -3.35305643E-02 -9.16229991E-03 -2.37785758E-04
  3.49184954E-03  6.48169370E-04  1.26139458E-02 -5.25799926E-04  2.38210503E-03
  3.21127369E-01  2.45695468E-01 -1.37344028E-02 -3.94008941E-03 -1.12788156E-02
 -2.99075213E-02 -7.59897946E-02  4.92741507E-03  3.24143279E-03  2.94540787E-04
 -2.09703728E-02 -3.30016419E-02  5.47105375E-04  7.29356519E-04  9.13826082E-04
  1.66911904E-02  4.65256292E-02  1.72618056E-04 -2.34263768E-03  2.04380001E-04
  1.11849033E-01 -2.29281878E-01  1.94396156E-06  3.68693911E-01  5.51924034E-02
 -1.43542874E-01  5.78045130E-07  1.22717284E-01  9.57912956E-03  1.89093039E-02
 -2.46255212E-02  1.23477147E-02 -8.31459089E-08  1.18491627E-07  1.24934711E-03
  1.11847156E-01 -2.29283381E-01  3.61906463E-06 -3.68693023E-01  5.51919542E-02
 -1.43544513E-01  1.52406130E-06 -1.22717024E-01  9.57894826E-03  1.89092353E-02
 -2.46254328E-02  1.23477373E-02 -4.12338351E-08  2.31090495E-07 -1.24929660E-03
  1.78165744E-02  6.39230477E-02  1.67138991E-03  6.96746549E-03  2.17718936E-03
  1.78148443E-02  6.39219849E-02 -1.67143594E-03  6.96754550E-03  2.17725258E-03
  1.78167324E-02  6.39236564E-02  1.67142143E-03 -6.96746105E-03  2.17719214E-03
  1.78128885E-02  6.39204119E-02 -1.67151926E-03 -6.96756341E-03  2.17732216E-03
 -1.06987711E-02  2.74742403E-02 -2.36291085E-03 -2.67483326E-02 -7.97740106E-03
  5.59149877E-02  2.78893735E-02 -3.35305036E-02  9.16192560E-03  2.37757807E-04
 -3.49181400E-03 -6.48169331E-04  1.26140408E-02  5.25892273E-04  2.38211305E-03
  1.08451954E-01 -2.07474408E-01 -3.10393124E-01  1.72963432E-01 -8.16657304E-02
 -2.22452950E-01 -1.46070740E-01  7.43344778E-02 -2.15893008E-02 -1.16564128E-02
  1.04559286E-02  2.16929349E-03  1.02577450E-02 -2.01795606E-02  5.81085309E-03
  2.09709230E-02  3.30023850E-02 -5.47106727E-04  7.29354887E-04 -9.13848222E-04
 -1.66923578E-02 -4.65266356E-02 -1.72658919E-04 -2.34261916E-03 -2.04347589E-04
 -3.21127608E-01 -2.45695946E-01  1.37343884E-02 -3.94009909E-03  1.12788119E-02
  2.99088194E-02  7.59909266E-02 -4.92736312E-03  3.24143736E-03 -2.94592724E-04
  2.67219476E-02 -5.22556152E-02  8.41138940E-07 -1.43870535E-01  3.34849441E-01
 -1.29386664E-01  3.37475940E-07 -1.08000473E-01  2.83395153E-01 -2.44357364E-03
  1.77714196E-03  1.03816796E-03  2.25469177E-09  5.33172743E-08 -2.72993551E-02
  2.67233456E-02 -5.22559162E-02  6.31012332E-07  1.43870744E-01  3.34849336E-01
 -1.29387087E-01  2.18810141E-07  1.08000525E-01  2.83395106E-01 -2.44359241E-03
  1.77716025E-03  1.03816940E-03  1.33466989E-08  3.91934210E-08  2.72993664E-02
  3.06961468E-02 -1.30258928E-02 -3.06898730E-03 -7.09059227E-03  5.55636625E-03
  3.06952766E-02 -1.30265996E-02  3.06896502E-03 -7.09056673E-03  5.55639601E-03
  3.06958031E-02 -1.30261379E-02 -3.06897022E-03  7.09058907E-03  5.55637939E-03
  3.06951981E-02 -1.30265710E-02  3.06895444E-03  7.09056634E-03  5.55640077E-03
  5.18890791E-02 -1.04108975E-01  0.00000000E+00 -9.11335081E-02  3.00874866E-01
 -1.01851595E-01  0.00000000E+00 -3.32689469E-01  5.02315545E-01  3.82643895E-03
  1.80337545E-03  5.73313704E-03  0.00000000E+00  0.00000000E+00  1.59083273E-02
 -5.18890791E-02  1.04108975E-01  0.00000000E+00 -9.11335081E-02 -3.00874866E-01
  1.01851595E-01  0.00000000E+00 -3.32689469E-01 -5.02315545E-01 -3.82643895E-03
 -1.80337545E-03 -5.73313704E-03  0.00000000E+00  0.00000000E+00  1.59083273E-02
  7.33732351E-02  1.82337698E-01 -3.30661063E-03 -3.70751777E-05  7.99132485E-03
  7.33732351E-02  1.82337698E-01  3.30661063E-03 -3.70751777E-05  7.99132485E-03
 -7.33732351E-02 -1.82337698E-01  3.30661063E-03 -3.70751777E-05 -7.99132485E-03
 -7.33732351E-02 -1.82337698E-01 -3.30661063E-03 -3.70751777E-05 -7.99132485E-03
 -8.18857347E-02  7.40948202E-02  0.00000000E+00  1.09510710E-01  1.06021723E-01
  1.36336877E+00  0.00000000E+00  4.00307499E-01  4.33573422E-01 -1.07162572E-02
  7.73088957E-04 -5.36013338E-03  0.00000000E+00  0.00000000E+00 -8.71612664E-05
 -8.18857347E-02  7.40948202E-02  0.00000000E+00 -1.09510710E-01  1.06021723E-01
  1.36336877E+00  0.00000000E+00 -4.00307499E-01  4.33573422E-01 -1.07162572E-02
  7.73088957E-04 -5.36013338E-03  0.00000000E+00  0.00000000E+00  8.71612664E-05
 -1.19680045E-02 -9.67889978E-01 -9.92904657E-04  6.11687943E-03  5.59856014E-04
 -1.19680045E-02 -9.67889978E-01  9.92904657E-04  6.11687943E-03  5.59856014E-04
 -1.19680045E-02 -9.67889978E-01 -9.92904657E-04 -6.11687943E-03  5.59856014E-04
 -1.19680045E-02 -9.67889978E-01  9.92904657E-04 -6.11687943E-03  5.59856014E-04
  0.00000000E+00  0.00000000E+00 -2.31528787E-01  0.00000000E+00  0.00000000E+00
  0.00000000E+00 -7.74785254E-01  0.00000000E+00  0.00000000E+00  0.00000000E+00
  0.00000000E+00  0.00000000E+00  1.63130903E-02  8.03043576E-03  0.00000000E+00
  0.00000000E+00  0.00000000E+00 -2.31528787E-01  0.00000000E+00  0.00000000E+00
  0.00000000E+00 -7.74785254E-01  0.00000000E+00  0.00000000E+00  0.00000000E+00
  0.00000000E+00  0.00000000E+00 -1.63130903E-02  8.03043576E-03  0.00000000E+00
  5.12575346E-02  9.97937739E-01 -3.42671528E-03 -1.51286292E-03  2.97267954E-03
 -5.12575346E-02 -9.97937739E-01 -3.42671528E-03  1.51286292E-03 -2.97267954E-03
  5.12575346E-02  9.97937739E-01 -3.42671528E-03  1.51286292E-03  2.97267954E-03
 -5.12575346E-02 -9.97937739E-01 -3.42671528E-03 -1.51286292E-03 -2.97267954E-03
 -1.05139160E-01  1.30424299E-02  0.00000000E+00  7.10480383E-02  1.17986191E-01
  2.90656821E+00  0.00000000E+00 -5.37608718E-01  8.42238375E-01  5.79266710E-04
 -6.60192996E-03 -8.74029454E-03  0.00000000E+00  0.00000000E+00  5.63673040E-03
  1.05139160E-01 -1.30424299E-02  0.00000000E+00  7.10480383E-02 -1.17986191E-01
 -2.90656821E+00  0.00000000E+00 -5.37608718E-01 -8.42238375E-01 -5.79266710E-04
  6.60192996E-03  8.74029454E-03  0.00000000E+00  0.00000000E+00  5.63673040E-03
  1.44223862E-02 -1.22215313E+00  4.26646303E-03  3.16143671E-03  1.07687248E-03
  1.44223862E-02 -1.22215313E+00 -4.26646303E-03  3.16143671E-03  1.07687248E-03
 -1.44223862E-02  1.22215313E+00 -4.26646303E-03  3.16143671E-03 -1.07687248E-03
 -1.44223862E-02  1.22215313E+00  4.26646303E-03  3.16143671E-03 -1.07687248E-03
  0.00000000E+00  0.00000000E+00  2.80929679E-01  0.00000000E+00  0.00000000E+00
  0.00000000E+00  1.52840311E+00  0.00000000E+00  0.00000000E+00  0.00000000E+00
  0.00000000E+00  0.00000000E+00  1.02751758E-02  1.28279566E-02  0.00000000E+00
  0.00000000E+00  0.00000000E+00 -2.80929679E-01  0.00000000E+00  0.00000000E+00
  0.00000000E+00 -1.52840311E+00  0.00000000E+00  0.00000000E+00  0.00000000E+00
  0.00000000E+00  0.00000000E+00  1.02751758E-02 -1.28279566E-02  0.00000000E+00
  1.40324779E-02 -1.48517805E+00  5.38286094E-03  3.51143440E-04 -8.78541892E-05
 -1.40324779E-02  1.48517805E+00  5.38286094E-03 -3.51143440E-04  8.78541892E-05
 -1.40324779E-02  1.48517805E+00 -5.38286094E-03  3.51143440E-04  8.78541892E-05
  1.40324779E-02 -1.48517805E+00 -5.38286094E-03 -3.51143440E-04 -8.78541892E-05
 -6.00826865E-02  5.59498714E-03  0.00000000E+00 -1.56028193E-01 -1.17995835E-01
  2.61193712E+00  0.00000000E+00 -2.49061646E+00 -5.49034655E-01  1.97143582E-02
 -9.78945381E-04 -5.50728578E-03  0.00000000E+00  0.00000000E+00 -1.03538900E-02
  6.00826865E-02 -5.59498714E-03  0.00000000E+00 -1.56028193E-01  1.17995835E-01
 -2.61193712E+00  0.00000000E+00 -2.49061646E+00  5.49034655E-01 -1.97143582E-02
  9.78945381E-04  5.50728578E-03  0.00000000E+00  0.00000000E+00 -1.03538900E-02
  7.22869991E-02  5.65185367E-01  5.53487413E-03 -3.87165884E-03 -4.79152733E-03
  7.22869991E-02  5.65185367E-01 -5.53487413E-03 -3.87165884E-03 -4.79152733E-03
 -7.22869991E-02 -5.65185367E-01 -5.53487413E-03 -3.87165884E-03  4.79152733E-03
 -7.22869991E-02 -5.65185367E-01  5.53487413E-03 -3.87165884E-03  4.79152733E-03
  2.33391226E-02  1.67686686E-01  0.00000000E+00 -5.23738507E-01 -5.14217891E-02
  5.02916643E-02  0.00000000E+00  9.17496245E-01  8.83254335E-02 -2.47165326E-02
  6.67453691E-02 -4.76524980E-03  0.00000000E+00  0.00000000E+00  2.04494845E-03
  2.33391226E-02  1.67686686E-01  0.00000000E+00  5.23738507E-01 -5.14217891E-02
  5.02916643E-02  0.00000000E+00 -9.17496245E-01  8.83254335E-02 -2.47165326E-02
  6.67453691E-02 -4.76524980E-03  0.00000000E+00  0.00000000E+00 -2.04494845E-03
 -1.46411405E-01  1.05038172E-01  3.65615566E-03  9.48810471E-03  7.00491227E-03
 -1.46411405E-01  1.05038172E-01 -3.65615566E-03  9.48810471E-03  7.00491227E-03
 -1.46411405E-01  1.05038172E-01  3.65615566E-03 -9.48810471E-03  7.00491227E-03
 -1.46411405E-01  1.05038172E-01 -3.65615566E-03 -9.48810471E-03  7.00491227E-03
  0.00000000E+00  0.00000000E+00 -5.06419432E-01  0.00000000E+00  0.00000000E+00
  0.00000000E+00  8.54988413E-01  0.00000000E+00  0.00000000E+00  0.00000000E+00
  0.00000000E+00  0.00000000E+00 -6.42040154E-03 -7.14417826E-02  0.00000000E+00
  0.00000000E+00  0.00000000E+00 -5.06419432E-01  0.00000000E+00  0.00000000E+00
  0.00000000E+00  8.54988413E-01  0.00000000E+00  0.00000000E+00  0.00000000E+00
  0.00000000E+00  0.00000000E+00  6.42040154E-03 -7.14417826E-02  0.00000000E+00
 -3.14083712E-01 -1.35123519E-01  2.77712177E-02 -1.48879016E-03  1.58535268E-03
  3.14083712E-01  1.35123519E-01  2.77712177E-02  1.48879016E-03 -1.58535268E-03
 -3.14083712E-01 -1.35123519E-01  2.77712177E-02  1.48879016E-03  1.58535268E-03
  3.14083712E-01  1.35123519E-01  2.77712177E-02 -1.48879016E-03 -1.58535268E-03
  1.35562082E-02 -2.75059931E-01  0.00000000E+00 -1.32452072E-01  6.85669904E-01
  1.80508837E-01  0.00000000E+00  8.82177843E-02 -6.47864806E-01 -3.99979925E-02
 -3.49234605E-02 -3.32752125E-02  0.00000000E+00  0.00000000E+00 -7.35853651E-02
  1.35562082E-02 -2.75059931E-01  0.00000000E+00  1.32452072E-01  6.85669904E-01
  1.80508837E-01  0.00000000E+00 -8.82177843E-02 -6.47864806E-01 -3.99979925E-02
 -3.49234605E-02 -3.32752125E-02  0.00000000E+00  0.00000000E+00  7.35853651E-02
 -4.03337007E-04  1.02182980E-01 -1.80620743E-02 -1.75967153E-02 -7.02899823E-03
 -4.03337007E-04  1.02182980E-01  1.80620743E-02 -1.75967153E-02 -7.02899823E-03
 -4.03337007E-04  1.02182980E-01 -1.80620743E-02  1.75967153E-02 -7.02899823E-03
 -4.03337007E-04  1.02182980E-01  1.80620743E-02  1.75967153E-02 -7.02899823E-03
  0.00000000E+00  0.00000000E+00 -5.07649301E-01  0.00000000E+00  0.00000000E+00
  0.00000000E+00  2.09089591E+00  0.00000000E+00  0.00000000E+00  0.00000000E+00
  0.00000000E+00  0.00000000E+00 -1.20537212E-02 -5.06379510E-02  0.00000000E+00
  0.00000000E+00  0.00000000E+00  5.07649301E-01  0.00000000E+00  0.00000000E+00
  0.00000000E+00 -2.09089591E+00  0.00000000E+00  0.00000000E+00  0.00000000E+00
  0.00000000E+00  0.00000000E+00 -1.20537212E-02  5.06379510E-02  0.00000000E+00
 -3.18600871E-01 -5.54043109E-01  2.79114143E-02  3.35824037E-02 -4.09225427E-03
  3.18600871E-01  5.54043109E-01  2.79114143E-02 -3.35824037E-02  4.09225427E-03
  3.18600871E-01  5.54043109E-01 -2.79114143E-02  3.35824037E-02  4.09225427E-03
 -3.18600871E-01 -5.54043109E-01 -2.79114143E-02 -3.35824037E-02 -4.09225427E-03
 -1.74609521E-02  1.03693049E-01  0.00000000E+00  2.48121263E-01 -7.19284315E-01
  2.90932684E-01  0.00000000E+00 -2.44216601E-01  1.17871560E+00 -3.18801911E-03
  6.96233779E-02  1.29071693E-02  0.00000000E+00  0.00000000E+00 -2.44381681E-02
  1.74609521E-02 -1.03693049E-01  0.00000000E+00  2.48121263E-01  7.19284315E-01
 -2.90932684E-01  0.00000000E+00 -2.44216601E-01 -1.17871560E+00  3.18801911E-03
 -6.96233779E-02 -1.29071693E-02  0.00000000E+00  0.00000000E+00 -2.44381681E-02
 -1.26049870E-01 -7.05157052E-02  8.75318466E-03  3.04440119E-02 -2.61862289E-03
 -1.26049870E-01 -7.05157052E-02 -8.75318466E-03  3.04440119E-02 -2.61862289E-03
  1.26049870E-01  7.05157052E-02 -8.75318466E-03  3.04440119E-02  2.61862289E-03
  1.26049870E-01  7.05157052E-02  8.75318466E-03  3.04440119E-02  2.61862289E-03
 -6.24910825E-02 -7.47297675E-01  0.00000000E+00  1.39765340E-01 -1.32499448E-01
  1.46323740E+00  0.00000000E+00  1.93949181E-02  4.47186749E-01 -1.83801077E-01
 -7.62173194E-02  5.81905174E-02  0.00000000E+00  0.00000000E+00 -8.28969066E-02
 -6.24910825E-02 -7.47297675E-01  0.00000000E+00 -1.39765340E-01 -1.32499448E-01
  1.46323740E+00  0.00000000E+00 -1.93949181E-02  4.47186749E-01 -1.83801077E-01
 -7.62173194E-02  5.81905174E-02  0.00000000E+00  0.00000000E+00  8.28969066E-02
 -4.37707309E-01 -2.87428253E-01 -3.57519122E-02 -3.07649262E-02  2.85341993E-02
 -4.37707309E-01 -2.87428253E-01  3.57519122E-02 -3.07649262E-02  2.85341993E-02
 -4.37707309E-01 -2.87428253E-01 -3.57519122E-02  3.07649262E-02  2.85341993E-02
 -4.37707309E-01 -2.87428253E-01  3.57519122E-02  3.07649262E-02  2.85341993E-02
  0.00000000E+00  0.00000000E+00  5.11390482E-01  0.00000000E+00  0.00000000E+00
  0.00000000E+00 -8.16538100E-01  0.00000000E+00  0.00000000E+00  0.00000000E+00
  0.00000000E+00  0.00000000E+00 -1.94263721E-01 -1.23109146E-01  0.00000000E+00
  0.00000000E+00  0.00000000E+00  5.11390482E-01  0.00000000E+00  0.00000000E+00
  0.00000000E+00 -8.16538100E-01  0.00000000E+00  0.00000000E+00  0.00000000E+00
  0.00000000E+00  0.00000000E+00  1.94263721E-01 -1.23109146E-01  0.00000000E+00
 -4.34270624E-01  9.09551909E-01 -4.79563404E-02 -5.50686120E-02 -3.81384666E-02
  4.34270624E-01 -9.09551909E-01 -4.79563404E-02  5.50686120E-02  3.81384666E-02
 -4.34270624E-01  9.09551909E-01 -4.79563404E-02  5.50686120E-02 -3.81384666E-02
  4.34270624E-01 -9.09551909E-01 -4.79563404E-02 -5.50686120E-02  3.81384666E-02
 -5.57833403E-02 -1.88409302E-02  0.00000000E+00 -8.28984294E-01 -2.64894997E-01
  2.82506499E-01  0.00000000E+00  1.30119377E+00  9.03642031E-01  5.64312025E-02
 -2.13802224E-01  7.31662858E-02  0.00000000E+00  0.00000000E+00 -5.68510102E-03
  5.57833403E-02  1.88409302E-02  0.00000000E+00 -8.28984294E-01  2.64894997E-01
 -2.82506499E-01  0.00000000E+00  1.30119377E+00 -9.03642031E-01 -5.64312025E-02
  2.13802224E-01 -7.31662858E-02  0.00000000E+00  0.00000000E+00 -5.68510102E-03
 -5.39785615E-03 -7.72943121E-01  2.91548851E-02 -2.64221724E-02  3.16769358E-02
 -5.39785615E-03 -7.72943121E-01 -2.91548851E-02 -2.64221724E-02  3.16769358E-02
  5.39785615E-03  7.72943121E-01 -2.91548851E-02 -2.64221724E-02 -3.16769358E-02
  5.39785615E-03  7.72943121E-01  2.91548851E-02 -2.64221724E-02 -3.16769358E-02
  7.40772861E-03 -1.00919983E+00  0.00000000E+00 -2.84119583E-01 -2.37291809E-01
  1.94829685E+00  0.00000000E+00  3.95493949E-01  4.88196560E-01  5.03157838E-02
 -1.15861706E-01 -3.14117398E-02  0.00000000E+00  0.00000000E+00  8.67671246E-02
  7.40772861E-03 -1.00919983E+00  0.00000000E+00  2.84119583E-01 -2.37291809E-01
  1.94829685E+00  0.00000000E+00 -3.95493949E-01  4.88196560E-01  5.03157838E-02
 -1.15861706E-01 -3.14117398E-02  0.00000000E+00  0.00000000E+00 -8.67671246E-02
  3.50667744E-01 -9.26784016E-01  6.29505214E-02  6.22692626E-03  4.00528367E-02
  3.50667744E-01 -9.26784016E-01 -6.29505214E-02  6.22692626E-03  4.00528367E-02
  3.50667744E-01 -9.26784016E-01  6.29505214E-02 -6.22692626E-03  4.00528367E-02
  3.50667744E-01 -9.26784016E-01 -6.29505214E-02 -6.22692626E-03  4.00528367E-02
  0.00000000E+00  0.00000000E+00  5.93842713E-01  0.00000000E+00  0.00000000E+00
  0.00000000E+00 -1.07516659E+00  0.00000000E+00  0.00000000E+00  0.00000000E+00
  0.00000000E+00  0.00000000E+00 -3.19431343E-02 -1.82363619E-01  0.00000000E+00
  0.00000000E+00  0.00000000E+00 -5.93842713E-01  0.00000000E+00  0.00000000E+00
  0.00000000E+00  1.07516659E+00  0.00000000E+00  0.00000000E+00  0.00000000E+00
  0.00000000E+00  0.00000000E+00 -3.19431343E-02  1.82363619E-01  0.00000000E+00
 -4.92746486E-01  1.08023334E+00 -4.91742788E-02 -2.51942133E-02 -7.39645607E-02
  4.92746486E-01 -1.08023334E+00 -4.91742788E-02  2.51942133E-02  7.39645607E-02
  4.92746486E-01 -1.08023334E+00  4.91742788E-02 -2.51942133E-02  7.39645607E-02
 -4.92746486E-01  1.08023334E+00  4.91742788E-02  2.51942133E-02 -7.39645607E-02
  6.07152549E-02 -8.06819901E-01  0.00000000E+00  8.04472159E-02 -2.55577526E-01
  1.55794807E+00  0.00000000E+00  1.29636313E-01  3.89240324E-01  1.03044814E-01
  1.37823241E-02 -1.14472608E-01  0.00000000E+00  0.00000000E+00  2.41106131E-02
 -6.07152549E-02  8.06819901E-01  0.00000000E+00  8.04472159E-02  2.55577526E-01
 -1.55794807E+00  0.00000000E+00  1.29636313E-01 -3.89240324E-01 -1.03044814E-01
 -1.37823241E-02  1.14472608E-01  0.00000000E+00  0.00000000E+00  2.41106131E-02
  5.05306803E-01 -8.78597141E-01  9.51588998E-02  3.30657893E-02  3.27086348E-03
  5.05306803E-01 -8.78597141E-01 -9.51588998E-02  3.30657893E-02  3.27086348E-03
 -5.05306803E-01  8.78597141E-01 -9.51588998E-02  3.30657893E-02 -3.27086348E-03
 -5.05306803E-01  8.78597141E-01  9.51588998E-02  3.30657893E-02 -3.27086348E-03
 -8.38088077E-02 -1.40147657E+00  0.00000000E+00  3.93223647E-02  1.24474489E-02
  6.51438945E+00  0.00000000E+00 -2.21523281E+00  6.19584656E-01 -2.64206534E-01
  1.19652307E-02  6.19273056E-02  0.00000000E+00  0.00000000E+00  2.22073605E-03
  8.38088077E-02  1.40147657E+00  0.00000000E+00  3.93223647E-02 -1.24474489E-02
 -6.51438945E+00  0.00000000E+00 -2.21523281E+00 -6.19584656E-01  2.64206534E-01
 -1.19652307E-02 -6.19273056E-02  0.00000000E+00  0.00000000E+00  2.22073605E-03
 -3.28956875E-01 -4.95269698E-01 -4.64817005E-02  3.48756684E-02  9.48954440E-02
 -3.28956875E-01 -4.95269698E-01  4.64817005E-02  3.48756684E-02  9.48954440E-02
  3.28956875E-01  4.95269698E-01  4.64817005E-02  3.48756684E-02 -9.48954440E-02
  3.28956875E-01  4.95269698E-01 -4.64817005E-02  3.48756684E-02 -9.48954440E-02
  0.00000000E+00  0.00000000E+00  1.88604898E-01  0.00000000E+00  0.00000000E+00
  0.00000000E+00 -1.67743814E-01  0.00000000E+00  0.00000000E+00  0.00000000E+00
  0.00000000E+00  0.00000000E+00  3.85494437E-01 -3.12599474E-01  0.00000000E+00
  0.00000000E+00  0.00000000E+00  1.88604898E-01  0.00000000E+00  0.00000000E+00
  0.00000000E+00 -1.67743814E-01  0.00000000E+00  0.00000000E+00  0.00000000E+00
  0.00000000E+00  0.00000000E+00 -3.85494437E-01 -3.12599474E-01  0.00000000E+00
 -9.27790452E-02  2.05206912E-01 -1.72044629E-02  1.66246046E-01 -1.19474623E-01
  9.27790452E-02 -2.05206912E-01 -1.72044629E-02 -1.66246046E-01  1.19474623E-01
 -9.27790452E-02  2.05206912E-01 -1.72044629E-02 -1.66246046E-01 -1.19474623E-01
  9.27790452E-02 -2.05206912E-01 -1.72044629E-02  1.66246046E-01  1.19474623E-01
  4.51442234E-03  7.49266377E-02  0.00000000E+00  1.29206067E-02  1.49792480E-01
 -2.87692860E-01  0.00000000E+00 -1.34852528E-01 -1.61229034E-01 -2.89342837E-01
  9.75578372E-03  2.70239758E-01  0.00000000E+00  0.00000000E+00  4.04850467E-01
  4.51442234E-03  7.49266377E-02  0.00000000E+00 -1.29206067E-02  1.49792480E-01
 -2.87692860E-01  0.00000000E+00  1.34852528E-01 -1.61229034E-01 -2.89342837E-01
  9.75578372E-03  2.70239758E-01  0.00000000E+00  0.00000000E+00 -4.04850467E-01
  1.54161503E-02  1.36307333E-01 -1.11709663E-01  9.18156186E-02  1.17176263E-01
  1.54161503E-02  1.36307333E-01  1.11709663E-01  9.18156186E-02  1.17176263E-01
  1.54161503E-02  1.36307333E-01 -1.11709663E-01 -9.18156186E-02  1.17176263E-01
  1.54161503E-02  1.36307333E-01  1.11709663E-01 -9.18156186E-02  1.17176263E-01
 -4.12570985E-02 -3.91021548E-01  0.00000000E+00  8.16600760E-02  7.11337805E-02
  7.81942823E-01  0.00000000E+00 -1.76835436E-02  2.58048215E-01  2.72424481E-01
  6.90903281E-02 -4.85508209E-01  0.00000000E+00  0.00000000E+00  3.86124511E-01
 -4.12570985E-02 -3.91021548E-01  0.00000000E+00 -8.16600760E-02  7.11337805E-02
  7.81942823E-01  0.00000000E+00  1.76835436E-02  2.58048215E-01  2.72424481E-01
  6.90903281E-02 -4.85508209E-01  0.00000000E+00  0.00000000E+00 -3.86124511E-01
 -3.01681412E-01 -1.67434280E-01 -2.50143931E-02  1.62282909E-02 -1.25786997E-01
 -3.01681412E-01 -1.67434280E-01  2.50143931E-02  1.62282909E-02 -1.25786997E-01
 -3.01681412E-01 -1.67434280E-01 -2.50143931E-02 -1.62282909E-02 -1.25786997E-01
 -3.01681412E-01 -1.67434280E-01  2.50143931E-02 -1.62282909E-02 -1.25786997E-01
  0.00000000E+00  0.00000000E+00  3.00437399E-03  0.00000000E+00  0.00000000E+00
  0.00000000E+00  4.49825759E-01  0.00000000E+00  0.00000000E+00  0.00000000E+00
  0.00000000E+00  0.00000000E+00 -4.03424026E-01  1.04355541E-01  0.00000000E+00
  0.00000000E+00  0.00000000E+00 -3.00437399E-03  0.00000000E+00  0.00000000E+00
  0.00000000E+00 -4.49825759E-01  0.00000000E+00  0.00000000E+00  0.00000000E+00
  0.00000000E+00  0.00000000E+00 -4.03424026E-01 -1.04355541E-01  0.00000000E+00
 -5.89477945E-02 -9.96046071E-02  1.02195356E-01 -3.48325869E-01  8.04952922E-02
  5.89477945E-02  9.96046071E-02  1.02195356E-01  3.48325869E-01 -8.04952922E-02
  5.89477945E-02  9.96046071E-02 -1.02195356E-01 -3.48325869E-01 -8.04952922E-02
 -5.89477945E-02 -9.96046071E-02 -1.02195356E-01  3.48325869E-01  8.04952922E-02
 -7.83855167E-02 -7.62495887E-01  0.00000000E+00 -1.14356615E-01  3.06134354E-02
  4.02725446E+00  0.00000000E+00 -1.15897895E+00  8.84522202E-01  3.27344608E-01
  6.78225245E-02 -4.83660136E-01  0.00000000E+00  0.00000000E+00 -1.16822203E-01
  7.83855167E-02  7.62495887E-01  0.00000000E+00 -1.14356615E-01 -3.06134354E-02
 -4.02725446E+00  0.00000000E+00 -1.15897895E+00 -8.84522202E-01 -3.27344608E-01
 -6.78225245E-02  4.83660136E-01  0.00000000E+00  0.00000000E+00 -1.16822203E-01
 -4.30378595E-01 -3.63524835E-01  7.46153189E-02 -5.42134600E-02 -2.28346809E-01
 -4.30378595E-01 -3.63524835E-01 -7.46153189E-02 -5.42134600E-02 -2.28346809E-01
  4.30378595E-01  3.63524835E-01 -7.46153189E-02 -5.42134600E-02  2.28346809E-01
  4.30378595E-01  3.63524835E-01  7.46153189E-02 -5.42134600E-02  2.28346809E-01
  0.00000000E+00  0.00000000E+00 -2.50068720E-02  0.00000000E+00  0.00000000E+00
  0.00000000E+00  2.22632728E-01  0.00000000E+00  0.00000000E+00  0.00000000E+00
  0.00000000E+00  0.00000000E+00  3.39923084E-01  4.18526595E-01  0.00000000E+00
  0.00000000E+00  0.00000000E+00 -2.50068720E-02  0.00000000E+00  0.00000000E+00
  0.00000000E+00  2.22632728E-01  0.00000000E+00  0.00000000E+00  0.00000000E+00
  0.00000000E+00  0.00000000E+00 -3.39923084E-01  4.18526595E-01  0.00000000E+00
 -3.77899723E-01  9.21228937E-02 -1.96055298E-01 -1.13877614E-01 -1.78002048E-02
  3.77899723E-01 -9.21228937E-02 -1.96055298E-01  1.13877614E-01  1.78002048E-02
 -3.77899723E-01  9.21228937E-02 -1.96055298E-01  1.13877614E-01 -1.78002048E-02
  3.77899723E-01 -9.21228937E-02 -1.96055298E-01 -1.13877614E-01  1.78002048E-02
 -3.28968474E-02 -2.33295395E-02  0.00000000E+00 -2.65913069E-01 -2.10179675E-02
  1.35321042E+00  0.00000000E+00 -8.09165611E-01 -1.55102120E-01 -8.77598634E-03
  7.15069511E-02 -1.19950901E-01  0.00000000E+00  0.00000000E+00  4.77443110E-01
  3.28968474E-02  2.33295395E-02  0.00000000E+00 -2.65913069E-01  2.10179675E-02
 -1.35321042E+00  0.00000000E+00 -8.09165611E-01  1.55102120E-01  8.77598634E-03
 -7.15069511E-02  1.19950901E-01  0.00000000E+00  0.00000000E+00  4.77443110E-01
 -6.86264684E-02  5.57367683E-02 -9.54568304E-02  3.57424773E-01 -1.25761872E-01
 -6.86264684E-02  5.57367683E-02  9.54568304E-02  3.57424773E-01 -1.25761872E-01
  6.86264684E-02 -5.57367683E-02  9.54568304E-02  3.57424773E-01  1.25761872E-01
  6.86264684E-02 -5.57367683E-02 -9.54568304E-02  3.57424773E-01  1.25761872E-01
  0.00000000E+00  0.00000000E+00 -6.74426484E-02  0.00000000E+00  0.00000000E+00
  0.00000000E+00  7.87842603E-01  0.00000000E+00  0.00000000E+00  0.00000000E+00
  0.00000000E+00  0.00000000E+00 -2.07619594E-02  2.70728796E-01  0.00000000E+00
  0.00000000E+00  0.00000000E+00  6.74426484E-02  0.00000000E+00  0.00000000E+00
  0.00000000E+00 -7.87842603E-01  0.00000000E+00  0.00000000E+00  0.00000000E+00
  0.00000000E+00  0.00000000E+00 -2.07619594E-02 -2.70728796E-01  0.00000000E+00
 -2.63223389E-01 -1.24138476E-01 -3.52193042E-01  1.46741116E-02  2.76433116E-01
  2.63223389E-01  1.24138476E-01 -3.52193042E-01 -1.46741116E-02 -2.76433116E-01
  2.63223389E-01  1.24138476E-01  3.52193042E-01  1.46741116E-02 -2.76433116E-01
 -2.63223389E-01 -1.24138476E-01  3.52193042E-01 -1.46741116E-02  2.76433116E-01
 -2.87790282E-02 -4.14868658E-01  0.00000000E+00  2.99045107E-01  6.66950760E-03
  4.17126807E-01  0.00000000E+00 -4.32094679E-01  4.85636996E-02 -3.67134330E-01
  5.78910094E-01 -3.12835979E-01  0.00000000E+00  0.00000000E+00 -9.96608049E-02
 -2.87790282E-02 -4.14868658E-01  0.00000000E+00 -2.99045107E-01  6.66950760E-03
  4.17126807E-01  0.00000000E+00  4.32094679E-01  4.85636996E-02 -3.67134330E-01
  5.78910094E-01 -3.12835979E-01  0.00000000E+00  0.00000000E+00  9.96608049E-02
  1.49034539E-01 -1.83677662E-01  7.84349298E-02  1.68775189E-01  2.26504204E-02
  1.49034539E-01 -1.83677662E-01 -7.84349298E-02  1.68775189E-01  2.26504204E-02
  1.49034539E-01 -1.83677662E-01  7.84349298E-02 -1.68775189E-01  2.26504204E-02
  1.49034539E-01 -1.83677662E-01 -7.84349298E-02 -1.68775189E-01  2.26504204E-02
  0.00000000E+00  0.00000000E+00 -2.41402987E-02  0.00000000E+00  0.00000000E+00
  0.00000000E+00  2.23388056E-01  0.00000000E+00  0.00000000E+00  0.00000000E+00
  0.00000000E+00  0.00000000E+00 -6.01843510E-02 -1.32020348E-01  0.00000000E+00
  0.00000000E+00  0.00000000E+00 -2.41402987E-02  0.00000000E+00  0.00000000E+00
  0.00000000E+00  2.23388056E-01  0.00000000E+00  0.00000000E+00  0.00000000E+00
  0.00000000E+00  0.00000000E+00  6.01843510E-02 -1.32020348E-01  0.00000000E+00
 -2.55513949E-03 -1.05990640E-01 -3.08077529E-01  2.10359849E-01  3.56538670E-01
  2.55513949E-03  1.05990640E-01 -3.08077529E-01 -2.10359849E-01 -3.56538670E-01
 -2.55513949E-03 -1.05990640E-01 -3.08077529E-01 -2.10359849E-01  3.56538670E-01
  2.55513949E-03  1.05990640E-01 -3.08077529E-01  2.10359849E-01 -3.56538670E-01
  0.00000000E+00  0.00000000E+00 -1.95552365E-01  0.00000000E+00  0.00000000E+00
  0.00000000E+00 -2.36638749E-02  0.00000000E+00  0.00000000E+00  0.00000000E+00
  0.00000000E+00  0.00000000E+00  6.78876925E-02  4.90387776E-01  0.00000000E+00
  0.00000000E+00  0.00000000E+00  1.95552365E-01  0.00000000E+00  0.00000000E+00
  0.00000000E+00  2.36638749E-02  0.00000000E+00  0.00000000E+00  0.00000000E+00
  0.00000000E+00  0.00000000E+00  6.78876925E-02 -4.90387776E-01  0.00000000E+00
 -2.00360690E-01  2.55803439E-01 -3.13390189E-02 -7.06586004E-02 -3.80236170E-01
  2.00360690E-01 -2.55803439E-01 -3.13390189E-02  7.06586004E-02  3.80236170E-01
  2.00360690E-01 -2.55803439E-01  3.13390189E-02 -7.06586004E-02  3.80236170E-01
 -2.00360690E-01  2.55803439E-01  3.13390189E-02  7.06586004E-02 -3.80236170E-01
  0.00000000E+00  0.00000000E+00 -1.31197339E-01  0.00000000E+00  0.00000000E+00
  0.00000000E+00  1.20640413E-01  0.00000000E+00  0.00000000E+00  0.00000000E+00
  0.00000000E+00  0.00000000E+00 -3.13439592E-01  3.35450206E-01  0.00000000E+00
  0.00000000E+00  0.00000000E+00 -1.31197339E-01  0.00000000E+00  0.00000000E+00
  0.00000000E+00  1.20640413E-01  0.00000000E+00  0.00000000E+00  0.00000000E+00
  0.00000000E+00  0.00000000E+00  3.13439592E-01  3.35450206E-01  0.00000000E+00
 -7.23248459E-02  2.73022024E-03 -5.68878542E-02  4.00300615E-01 -2.64534694E-01
  7.23248459E-02 -2.73022024E-03 -5.68878542E-02 -4.00300615E-01  2.64534694E-01
 -7.23248459E-02  2.73022024E-03 -5.68878542E-02 -4.00300615E-01 -2.64534694E-01
  7.23248459E-02 -2.73022024E-03 -5.68878542E-02  4.00300615E-01  2.64534694E-01
  1.01294245E-02 -2.26670951E-01  0.00000000E+00 -7.24324321E-02 -5.01685225E-03
  8.00557830E-02  0.00000000E+00 -1.81321343E-01  1.57270436E-01  3.61423814E-02
 -1.83484528E-01  3.44416477E-01  0.00000000E+00  0.00000000E+00 -7.88731094E-02
  1.01294245E-02 -2.26670951E-01  0.00000000E+00  7.24324321E-02 -5.01685225E-03
  8.00557830E-02  0.00000000E+00  1.81321343E-01  1.57270436E-01  3.61423814E-02
 -1.83484528E-01  3.44416477E-01  0.00000000E+00  0.00000000E+00  7.88731094E-02
 -5.16049842E-02 -2.36024572E-02  2.70815904E-02  4.18471862E-01 -3.26763262E-01
 -5.16049842E-02 -2.36024572E-02 -2.70815904E-02  4.18471862E-01 -3.26763262E-01
 -5.16049842E-02 -2.36024572E-02  2.70815904E-02 -4.18471862E-01 -3.26763262E-01
 -5.16049842E-02 -2.36024572E-02 -2.70815904E-02 -4.18471862E-01 -3.26763262E-01
 -3.87718813E-02  2.82353924E-01  0.00000000E+00 -4.30877902E-01  2.35221101E-01
  1.17798945E+00  0.00000000E+00 -5.43755173E-01  2.43253095E-01 -3.34611059E-01
  4.96753144E-01 -3.00869895E-02  0.00000000E+00  0.00000000E+00 -5.13455456E-01
  3.87718813E-02 -2.82353924E-01  0.00000000E+00 -4.30877902E-01 -2.35221101E-01
 -1.17798945E+00  0.00000000E+00 -5.43755173E-01 -2.43253095E-01  3.34611059E-01
 -4.96753144E-01  3.00869895E-02  0.00000000E+00  0.00000000E+00 -5.13455456E-01
  3.20395981E-02 -1.88658141E-01  2.12824637E-01  2.75748270E-01 -8.05845765E-02
  3.20395981E-02 -1.88658141E-01 -2.12824637E-01  2.75748270E-01 -8.05845765E-02
 -3.20395981E-02  1.88658141E-01 -2.12824637E-01  2.75748270E-01  8.05845765E-02
 -3.20395981E-02  1.88658141E-01  2.12824637E-01  2.75748270E-01  8.05845765E-02
  6.77683736E-03 -1.59034937E-02  0.00000000E+00 -2.20562678E-02 -6.80066848E-02
 -1.99850849E-01  0.00000000E+00 -1.83837344E-01 -1.26257906E-01  4.62873007E-01
 -9.97460359E-02 -2.82319468E-01  0.00000000E+00  0.00000000E+00 -2.31770243E-01
  6.77683736E-03 -1.59034937E-02  0.00000000E+00  2.20562678E-02 -6.80066848E-02
 -1.99850849E-01  0.00000000E+00  1.83837344E-01 -1.26257906E-01  4.62873007E-01
 -9.97460359E-02 -2.82319468E-01  0.00000000E+00  0.00000000E+00  2.31770243E-01
 -2.59044312E-02  1.05236663E-01 -2.97765313E-01  2.84752441E-01  3.28608017E-01
 -2.59044312E-02  1.05236663E-01  2.97765313E-01  2.84752441E-01  3.28608017E-01
 -2.59044312E-02  1.05236663E-01 -2.97765313E-01 -2.84752441E-01  3.28608017E-01
 -2.59044312E-02  1.05236663E-01  2.97765313E-01 -2.84752441E-01  3.28608017E-01
 -4.50231828E-02  4.72173358E-01  0.00000000E+00 -5.05416760E-01 -3.86679900E-04
  7.65269855E-01  0.00000000E+00 -5.01005602E-01 -3.08697066E-01 -9.09142099E-02
  7.90815574E-01 -7.18785715E-01  0.00000000E+00  0.00000000E+00  2.25915334E-01
  4.50231828E-02 -4.72173358E-01  0.00000000E+00 -5.05416760E-01  3.86679900E-04
 -7.65269855E-01  0.00000000E+00 -5.01005602E-01  3.08697066E-01  9.09142099E-02
 -7.90815574E-01  7.18785715E-01  0.00000000E+00  0.00000000E+00  2.25915334E-01
 -8.53267868E-03  6.75480019E-02 -2.21373931E-02 -1.06522192E-01  3.29501822E-01
 -8.53267868E-03  6.75480019E-02  2.21373931E-02 -1.06522192E-01  3.29501822E-01
  8.53267868E-03 -6.75480019E-02  2.21373931E-02 -1.06522192E-01 -3.29501822E-01
  8.53267868E-03 -6.75480019E-02 -2.21373931E-02 -1.06522192E-01 -3.29501822E-01
 -1.05544696E-02  3.66692514E-02  0.00000000E+00 -1.08458440E-01 -1.44947977E-02
  2.87187088E-01  0.00000000E+00  1.48924780E-01  2.29029023E-01 -4.45566570E-01
  3.23101501E-01  2.47592591E-01  0.00000000E+00  0.00000000E+00  5.43341379E-01
  1.05544696E-02 -3.66692514E-02  0.00000000E+00 -1.08458440E-01  1.44947977E-02
 -2.87187088E-01  0.00000000E+00  1.48924780E-01 -2.29029023E-01  4.45566570E-01
 -3.23101501E-01 -2.47592591E-01  0.00000000E+00  0.00000000E+00  5.43341379E-01
 -4.47206017E-02 -1.68611569E-01  3.48523937E-01 -2.46909225E-01 -2.22005606E-01
 -4.47206017E-02 -1.68611569E-01 -3.48523937E-01 -2.46909225E-01 -2.22005606E-01
  4.47206017E-02  1.68611569E-01 -3.48523937E-01 -2.46909225E-01  2.22005606E-01
  4.47206017E-02  1.68611569E-01  3.48523937E-01 -2.46909225E-01  2.22005606E-01
  0.00000000E+00  0.00000000E+00 -2.50278259E-01  0.00000000E+00  0.00000000E+00
  0.00000000E+00 -4.22385100E-01  0.00000000E+00  0.00000000E+00  0.00000000E+00
  0.00000000E+00  0.00000000E+00  7.85635675E-01 -2.81182227E-01  0.00000000E+00
  0.00000000E+00  0.00000000E+00  2.50278259E-01  0.00000000E+00  0.00000000E+00
  0.00000000E+00  4.22385100E-01  0.00000000E+00  0.00000000E+00  0.00000000E+00
  0.00000000E+00  0.00000000E+00  7.85635675E-01  2.81182227E-01  0.00000000E+00
  2.18621075E-02  2.70489393E-01 -4.23176397E-02 -4.03411890E-01  5.73326202E-02
 -2.18621075E-02 -2.70489393E-01 -4.23176397E-02  4.03411890E-01 -5.73326202E-02
 -2.18621075E-02 -2.70489393E-01  4.23176397E-02 -4.03411890E-01 -5.73326202E-02
  2.18621075E-02  2.70489393E-01  4.23176397E-02  4.03411890E-01  5.73326202E-02
 -4.20687768E-02  4.50470952E-01  0.00000000E+00  1.90402277E-01  4.07165038E-01
  4.67023400E-01  0.00000000E+00  1.65134966E-01  1.54154050E-01  4.70701549E-01
 -2.91044342E-01 -1.46174375E-03  0.00000000E+00  0.00000000E+00  2.36210095E-01
 -4.20687768E-02  4.50470952E-01  0.00000000E+00 -1.90402277E-01  4.07165038E-01
  4.67023400E-01  0.00000000E+00 -1.65134966E-01  1.54154050E-01  4.70701549E-01
 -2.91044342E-01 -1.46174375E-03  0.00000000E+00  0.00000000E+00 -2.36210095E-01
 -3.92426858E-01 -2.55790453E-01  5.76223950E-01  1.98802084E-01  3.24308210E-01
 -3.92426858E-01 -2.55790453E-01 -5.76223950E-01  1.98802084E-01  3.24308210E-01
 -3.92426858E-01 -2.55790453E-01  5.76223950E-01 -1.98802084E-01  3.24308210E-01
 -3.92426858E-01 -2.55790453E-01 -5.76223950E-01 -1.98802084E-01  3.24308210E-01
  8.92234652E-02 -3.76185134E-01  0.00000000E+00 -6.10361389E-01 -3.45526045E-01
 -6.69590326E-01  0.00000000E+00 -3.16617285E-01 -3.10973614E-01 -5.10318118E-01
  8.72301678E-01  1.23000153E-01  0.00000000E+00  0.00000000E+00 -2.62792558E-01
 -8.92234652E-02  3.76185134E-01  0.00000000E+00 -6.10361389E-01  3.45526045E-01
  6.69590326E-01  0.00000000E+00 -3.16617285E-01  3.10973614E-01  5.10318118E-01
 -8.72301678E-01 -1.23000153E-01  0.00000000E+00  0.00000000E+00 -2.62792558E-01
  3.89546843E-01  4.28862529E-01 -4.99654079E-01 -1.96169947E-01 -3.34072700E-01
  3.89546843E-01  4.28862529E-01  4.99654079E-01 -1.96169947E-01 -3.34072700E-01
 -3.89546843E-01 -4.28862529E-01  4.99654079E-01 -1.96169947E-01  3.34072700E-01
 -3.89546843E-01 -4.28862529E-01 -4.99654079E-01 -1.96169947E-01  3.34072700E-01
  0.00000000E+00  0.00000000E+00  6.75014629E-01  0.00000000E+00  0.00000000E+00
  0.00000000E+00  3.45353720E-01  0.00000000E+00  0.00000000E+00  0.00000000E+00
  0.00000000E+00  0.00000000E+00  3.98004872E-01  6.70344985E-01  0.00000000E+00
  0.00000000E+00  0.00000000E+00  6.75014629E-01  0.00000000E+00  0.00000000E+00
  0.00000000E+00  3.45353720E-01  0.00000000E+00  0.00000000E+00  0.00000000E+00
  0.00000000E+00  0.00000000E+00 -3.98004872E-01  6.70344985E-01  0.00000000E+00
 -4.99097077E-01 -2.91407954E-01  5.55821560E-01  2.49906714E-01  3.69433954E-01
  4.99097077E-01  2.91407954E-01  5.55821560E-01 -2.49906714E-01 -3.69433954E-01
 -4.99097077E-01 -2.91407954E-01  5.55821560E-01 -2.49906714E-01  3.69433954E-01
  4.99097077E-01  2.91407954E-01  5.55821560E-01  2.49906714E-01 -3.69433954E-01
  0.00000000E+00  0.00000000E+00  6.31911807E-01  0.00000000E+00  0.00000000E+00
  0.00000000E+00  5.33848561E-01  0.00000000E+00  0.00000000E+00  0.00000000E+00
  0.00000000E+00  0.00000000E+00  5.53598593E-01  7.94232083E-01  0.00000000E+00
  0.00000000E+00  0.00000000E+00 -6.31911807E-01  0.00000000E+00  0.00000000E+00
  0.00000000E+00 -5.33848561E-01  0.00000000E+00  0.00000000E+00  0.00000000E+00
  0.00000000E+00  0.00000000E+00  5.53598593E-01 -7.94232083E-01  0.00000000E+00
 -5.39916979E-01 -3.42495429E-01  5.74829888E-01  1.61847511E-01  3.51233079E-01
  5.39916979E-01  3.42495429E-01  5.74829888E-01 -1.61847511E-01 -3.51233079E-01
  5.39916979E-01  3.42495429E-01 -5.74829888E-01  1.61847511E-01 -3.51233079E-01
 -5.39916979E-01 -3.42495429E-01 -5.74829888E-01 -1.61847511E-01  3.51233079E-01
 -3.36793470E-01  2.14265264E+00  0.00000000E+00 -1.30718271E-01 -1.53713650E-01
  9.68616625E-01  0.00000000E+00 -2.72039991E-03  1.53565929E-01 -1.44161661E+00
 -1.23252282E+00 -1.33431318E+00  0.00000000E+00  0.00000000E+00 -6.21700691E-02
 -3.36793470E-01  2.14265264E+00  0.00000000E+00  1.30718271E-01 -1.53713650E-01
  9.68616625E-01  0.00000000E+00  2.72039991E-03  1.53565929E-01 -1.44161661E+00
 -1.23252282E+00 -1.33431318E+00  0.00000000E+00  0.00000000E+00  6.21700691E-02
  1.80991217E-01 -2.82226347E-01 -1.43092348E-01  1.15167186E-03 -1.09444456E-01
  1.80991217E-01 -2.82226347E-01  1.43092348E-01  1.15167186E-03 -1.09444456E-01
  1.80991217E-01 -2.82226347E-01 -1.43092348E-01 -1.15167186E-03 -1.09444456E-01
  1.80991217E-01 -2.82226347E-01  1.43092348E-01 -1.15167186E-03 -1.09444456E-01
 -3.46585577E-01  1.88107300E+00  0.00000000E+00  2.20334697E-01 -2.04196733E-01
  2.57978255E+00  0.00000000E+00 -6.12113253E-01  2.84042444E-01 -1.56419132E+00
 -1.58366710E+00 -1.31499281E+00  0.00000000E+00  0.00000000E+00 -1.10602643E-01
  3.46585577E-01 -1.88107300E+00  0.00000000E+00  2.20334697E-01  2.04196733E-01
 -2.57978255E+00  0.00000000E+00 -6.12113253E-01 -2.84042444E-01  1.56419132E+00
  1.58366710E+00  1.31499281E+00  0.00000000E+00  0.00000000E+00 -1.10602643E-01
  1.94571161E-01 -3.01072694E-01 -2.07613724E-01 -9.84860094E-02 -1.78784125E-01
  1.94571161E-01 -3.01072694E-01  2.07613724E-01 -9.84860094E-02 -1.78784125E-01
 -1.94571161E-01  3.01072694E-01  2.07613724E-01 -9.84860094E-02  1.78784125E-01
 -1.94571161E-01  3.01072694E-01 -2.07613724E-01 -9.84860094E-02  1.78784125E-01
Total SCF Density                          R   N=        1275
  2.06243605E+00 -9.50012136E-02  2.87077777E-01  1.21259007E-10 -6.87046943E-10
  3.85402177E-01  3.92431473E-03 -1.33661148E-02 -2.93154366E-10  4.35814557E-01
 -4.78018386E-03  6.59304204E-03 -9.65109421E-11  1.70327600E-03  2.57272366E-01
 -1.71414508E-01  2.69234383E-01 -2.09526719E-10  7.92824037E-02 -3.16128204E-02
  2.85760436E-01  4.52170176E-11 -2.93420539E-10  1.81095786E-01 -1.20616249E-10
 -3.63825947E-11 -6.20349124E-11  8.84588603E-02 -3.88887829E-03  1.31564050E-02
 -1.14652347E-10  1.76581990E-01 -3.34296049E-02  5.12543362E-02 -5.00230644E-11
  8.00662019E-02  3.57187267E-03 -1.51884535E-02 -4.74852831E-11 -6.05285792E-02
  1.97606806E-01 -5.47549945E-02 -1.72382530E-11 -5.36837088E-02  1.63017428E-01
 -4.52921964E-03  1.19497870E-03  1.83896791E-11  2.26786857E-02  4.25077886E-03
  5.68551173E-03  1.01410349E-11  8.59441419E-03 -5.34294202E-07  1.27733706E-03
 -4.11139567E-03  1.96173839E-03  1.25872772E-11 -2.55377965E-02 -4.83247614E-03
 -3.42282299E-03  4.11886260E-12 -9.07591659E-03 -4.89009386E-04 -1.42449734E-03
  1.71136768E-03 -5.35191951E-04 -7.75106636E-03  1.95605271E-12  7.36779561E-03
  1.37017595E-03 -5.81697457E-03  5.13342194E-13  2.23718193E-03  6.22430531E-04
  3.67940455E-04 -4.97229742E-04  3.37002337E-04 -1.00626466E-11  1.76073136E-11
  1.26166345E-02  2.37177498E-11  1.20298605E-11  3.62533040E-11  7.40068969E-03
  1.06710501E-11  2.52231158E-12  2.83615568E-12 -1.57442245E-12 -3.92235701E-13
  1.05735209E-03  5.44767464E-12 -3.75235936E-11  2.50496940E-02 -1.31422087E-11
 -3.58177613E-12 -6.00913720E-12  1.18493693E-02 -4.88357002E-12 -2.41552890E-12
  1.58962968E-12  4.64209706E-13  4.80082367E-14  8.54530055E-04  1.62998289E-03
 -3.55385593E-03  7.37094187E-03 -8.13595028E-12  1.25416184E-02 -1.63222986E-02
  1.24037334E-02 -2.39408791E-12  7.61255801E-03 -1.48605388E-02  4.53472953E-04
 -4.35200697E-04 -8.29479238E-05  1.04364932E-12 -3.15786551E-13  1.65144017E-03
  1.86543478E-02 -3.69003834E-02  6.10395236E-12  7.59229600E-02  3.05107749E-02
  5.73055223E-03  1.45302787E-11  7.04405549E-03  2.29290101E-02  4.10220907E-03
 -8.25965685E-03  2.24573579E-03  2.21635547E-12  7.96879545E-13 -8.48950946E-05
  2.06243604E+00 -3.69003835E-02  6.48163625E-02  5.43765502E-11 -1.50713813E-01
 -6.26533249E-02  8.83493554E-03 -1.27198899E-12 -2.54213113E-02 -4.39604549E-02
 -9.90262619E-03  1.51373472E-02 -4.99145401E-03  1.03529395E-12  2.94876827E-12
 -3.40481134E-04 -9.50012134E-02  2.87077776E-01  1.56356135E-11 -9.87630566E-12
  5.86791399E-03  1.36197935E-11  2.94029246E-12 -2.51035212E-11 -3.32462517E-02
  1.71877220E-11 -1.51601421E-11  2.01688166E-13  9.82489399E-13  5.45766111E-13
 -1.55644531E-02 -4.62182581E-04 -4.62846842E-12 -2.06915803E-11 -1.77512042E-12
  3.85402177E-01 -7.59229600E-02  1.50713813E-01  3.27062351E-11 -3.50297531E-01
  4.13937609E-02  8.35736804E-02  4.38562860E-11 -1.52727576E-01  7.85189975E-02
 -1.57188961E-02  1.73833272E-02 -9.01079680E-03 -2.21991696E-12  1.24861881E-12
 -7.75044518E-03 -3.92431474E-03  1.33661152E-02 -1.30908692E-10  4.35814557E-01
  3.05107749E-02 -6.26533249E-02 -1.11654158E-11 -4.13937609E-02  2.35552748E-01
 -1.13665484E-01 -2.08587645E-11 -4.54558245E-02  1.88542489E-01  7.44721744E-04
 -7.21600536E-04  2.20026631E-03 -1.00323106E-12 -6.09575049E-13 -1.87371343E-02
 -4.78018383E-03  6.59304200E-03  7.82916384E-11 -1.70327586E-03  2.57272366E-01
  5.73055223E-03  8.83493554E-03  9.99305681E-11 -8.35736807E-02 -1.13665485E-01
 -2.51859753E-02 -6.54798562E-12  6.01141684E-03 -8.91004098E-02 -7.62445827E-03
  1.20514564E-02 -2.77215231E-03 -1.20708168E-11  4.46672382E-12  3.29096743E-03
 -1.71414508E-01  2.69234383E-01  2.29995850E-10 -7.92824035E-02 -3.16128203E-02
  2.85760437E-01 -1.65032359E-12  4.42252325E-11 -3.32462517E-02 -9.36636522E-12
 -4.77725987E-12  8.03663979E-12 -3.25908412E-02 -1.40175695E-11  1.63993324E-12
 -3.18661331E-12 -1.36443212E-12  5.55365572E-14 -8.51458420E-03 -2.55846720E-03
 -9.67762115E-13  3.24477701E-11 -1.34520950E-10  1.81095786E-01  4.86217706E-11
 -1.26246131E-11 -3.39559306E-11  8.84588601E-02 -7.04405556E-03  2.54213114E-02
  7.05246941E-11 -1.52727576E-01  4.54558245E-02 -6.01141678E-03  4.33505854E-11
 -7.33699472E-02  5.86825897E-02 -6.66581612E-03  6.78874343E-03 -2.71470062E-03
 -3.14330173E-12  3.45597924E-12 -6.27348543E-03  3.88887827E-03 -1.31564048E-02
 -6.33172809E-11  1.76581990E-01  3.34296049E-02 -5.12543361E-02  1.60669870E-11
  8.00662021E-02  2.29290100E-02 -4.39604549E-02 -3.41032021E-12 -7.85189974E-02
  1.88542490E-01 -8.91004098E-02 -4.92997651E-12 -5.86825896E-02  1.59223802E-01
 -1.47056673E-03  1.22069651E-03  9.59231208E-04 -1.82218706E-12 -5.79706621E-13
 -1.58672699E-02  3.57187274E-03 -1.51884536E-02 -3.23169706E-12  6.05285792E-02
  1.97606806E-01 -5.47549945E-02 -1.15847022E-11  5.36837088E-02  1.63017428E-01
  4.10220908E-03 -9.90262622E-03  2.64886492E-13  1.57188961E-02  7.44721744E-04
 -7.62445827E-03 -1.74439732E-12  6.66581613E-03 -1.47056674E-03  7.07041547E-04
 -7.64644872E-04  4.95835618E-04 -4.63606187E-14  1.13839466E-14  6.43335342E-05
 -4.52921962E-03  1.19497865E-03  5.60530382E-12 -2.26786857E-02  4.25077884E-03
  5.68551170E-03 -4.63331178E-12 -8.59441421E-03 -5.34302185E-07  1.27733706E-03
 -8.25965685E-03  1.51373472E-02 -2.32431575E-12 -1.73833272E-02 -7.21600543E-04
  1.20514563E-02  1.93261040E-12 -6.78874340E-03  1.22069651E-03 -7.64644868E-04
  9.30076073E-04 -6.59603433E-04  1.00983587E-12 -1.24547624E-14  2.24351344E-05
 -4.11139567E-03  1.96173839E-03 -1.49472391E-11  2.55377965E-02 -4.83247614E-03
 -3.42282299E-03 -7.59612115E-13  9.07591659E-03 -4.89009391E-04 -1.42449734E-03
  1.71136768E-03  2.24573579E-03 -4.99145403E-03 -7.71102712E-13  9.01079684E-03
  2.20026631E-03 -2.77215231E-03  6.33407800E-14  2.71470063E-03  9.59231199E-04
  4.95835619E-04 -6.59603436E-04  2.96692164E-04  8.12160928E-14 -3.13627383E-14
  1.02888131E-05 -5.35191948E-04 -7.75106637E-03 -9.81835485E-13 -7.36779565E-03
  1.37017594E-03 -5.81697458E-03  9.78228377E-13 -2.23718195E-03  6.22430524E-04
  3.67940458E-04 -4.97229744E-04  3.37002339E-04  1.36133068E-11 -5.34272142E-11
  1.55644532E-02 -2.82257284E-11 -1.20240582E-11 -3.79914681E-11  8.51458423E-03
 -9.61136349E-12 -4.79448378E-12 -5.40163347E-13  2.00945657E-12  3.76876823E-13
  1.03514331E-03  1.03977173E-03 -1.07383468E-12 -8.39469141E-12  2.84472738E-11
 -1.26166345E-02 -1.06264721E-11  5.14090375E-12  2.71387937E-11 -7.40068968E-03
  3.48253889E-13  3.34781697E-12  1.14010722E-12 -1.14286804E-12 -3.18589105E-13
  1.05735210E-03 -5.47390701E-13  3.15891042E-12 -4.62182581E-04 -2.14641734E-12
 -4.53213165E-13  4.30059190E-12 -2.55846721E-03 -2.79806203E-12  3.75959829E-13
 -3.20396865E-14 -3.35945150E-13 -2.81882394E-14 -1.03977172E-03 -8.48974547E-05
 -5.41252253E-14  6.76361405E-12 -2.43091873E-11  2.50496941E-02  1.14308886E-11
 -3.97761347E-12 -1.08206488E-11  1.18493693E-02  4.47325589E-12 -2.37342702E-12
 -9.64853374E-13  2.24983512E-13  2.01512251E-13 -8.54530056E-04  1.62998289E-03
  8.48950833E-05  3.40481154E-04 -5.77394453E-12 -7.75044517E-03  1.87371342E-02
 -3.29096741E-03 -1.39480633E-12 -6.27348542E-03  1.58672699E-02 -6.43335332E-05
 -2.24351333E-05 -1.02888125E-05  2.67554190E-13 -3.01458035E-13 -1.38284923E-03
  3.55385593E-03 -7.37094184E-03 -3.95037468E-12  1.25416184E-02  1.63222986E-02
 -1.24037334E-02  2.16245861E-12  7.61255801E-03  1.48605387E-02 -4.53472953E-04
  4.35200697E-04  8.29479222E-05 -1.01046629E-12  4.43484038E-13  1.65144016E-03
 -5.88812633E-02  1.09664605E-01  2.17742988E-01  1.04814390E-01  7.00200241E-02
  1.17006120E-01  1.04654241E-01  4.07466595E-02  3.03946531E-02  7.31704677E-03
 -6.88608547E-03 -7.62594518E-04  8.15193713E-03  1.42072909E-02  1.77319349E-03
  1.30054435E-02 -2.91471747E-02 -2.17219267E-02 -1.84014280E-02  2.64710387E-02
 -4.75386724E-02 -3.05836095E-02 -1.66383330E-02  1.22175939E-02  2.85552221E-04
  1.35500262E-03  8.99438824E-04  9.62875465E-03 -1.88927785E-03  3.06842211E-03
  2.11992324E-01 -1.77846597E-02  4.18523598E-02  1.99325107E-01  1.10322103E-01
  2.62664550E-02  5.89256354E-02  9.84151567E-02  4.46518626E-02  9.11259063E-04
  6.42161967E-03 -6.65791474E-03  8.21612593E-04  8.60601382E-03  1.30667880E-02
  2.77933317E-03  1.48602711E-02 -3.16596107E-02 -4.78506117E-02 -6.46560334E-02
  3.24974221E-03 -2.79223427E-02 -4.11773711E-02 -3.18868391E-02 -8.68330016E-03
  2.71320361E-03 -2.29548041E-03  1.71115840E-03  9.74721870E-03 -3.54809248E-03
 -2.19195357E-04  1.66758169E-01  1.47315938E-01  4.55937376E-03 -8.20210052E-03
 -5.46393883E-03 -4.31999532E-03 -4.91285320E-03 -8.03605242E-03 -2.61307327E-03
 -1.67511122E-03 -2.52073754E-03 -3.57498637E-04  2.99214199E-04  1.15731306E-04
 -1.98840707E-04 -3.56204746E-04 -4.68712174E-05 -4.42190963E-04  7.30229094E-04
  4.05199023E-04 -1.24723502E-03 -2.10735732E-03  2.57236213E-03  7.01523309E-04
  1.23619447E-04 -1.34887867E-03  9.60289453E-05 -2.31217860E-04  9.43070141E-06
 -2.36953118E-04  3.83122582E-05 -2.64948646E-04 -8.68398131E-03 -5.75793010E-03
  4.50962333E-04  1.44108683E-03 -2.83033364E-03 -4.47276826E-03  7.02231551E-03
 -4.06782784E-03 -6.58844057E-04 -1.92669570E-03  3.24643955E-03 -3.94532504E-03
  2.81015197E-04 -3.42537746E-04  1.62318157E-04 -6.98333800E-05 -2.86612742E-04
  3.88765853E-04  6.48934542E-04 -1.75052018E-03 -1.94100405E-03 -7.69866469E-03
 -3.72708744E-03  6.33671135E-04 -4.96881444E-04 -3.43407507E-03 -3.80256700E-03
  3.36371060E-04 -4.06725817E-04  1.49791418E-04 -1.18154573E-04 -1.16430331E-04
 -4.26595529E-04 -2.80276500E-03 -1.08702096E-03  1.41517360E-04  2.61764684E-04
  3.59026876E-03 -6.18798873E-03 -7.18133667E-03 -3.73300983E-03  2.18522072E-03
 -7.08235511E-03 -3.42068366E-03 -2.22253420E-03  2.69539557E-03 -2.02090634E-04
  1.49410449E-04  1.13553870E-04 -2.55335923E-04 -4.67843825E-04 -4.30848458E-04
  1.61469916E-04 -5.15940917E-04  3.85751237E-04  1.93309025E-04  3.96885849E-03
 -3.32397449E-04  8.52830490E-04  1.23722798E-03  3.44100332E-03  8.66144232E-05
 -1.87502745E-04  4.64892084E-05 -3.06533685E-04  4.08075186E-05  2.32661114E-04
 -6.87458510E-03 -5.49383195E-03  2.81084761E-04  4.19849427E-05  3.27668690E-04
 -5.88812634E-02  1.09664605E-01 -2.17742988E-01  1.04814390E-01  7.00200240E-02
  1.17006119E-01 -1.04654241E-01  4.07466595E-02  3.03946531E-02  7.31704673E-03
 -6.88608546E-03 -7.62594517E-04 -8.15193709E-03 -1.42072909E-02  1.77319349E-03
  1.30054435E-02 -2.91471747E-02  2.17219268E-02 -1.84014280E-02  2.64710386E-02
 -4.75386724E-02  3.05836095E-02 -1.66383330E-02  1.22175938E-02  2.85552220E-04
  1.35500262E-03  8.99438824E-04 -9.62875470E-03  1.88927785E-03  3.06842211E-03
 -3.73005779E-02 -6.50825873E-02 -2.44652252E-03  2.00785057E-03  1.30432164E-03
  2.11992324E-01 -1.77846598E-02  4.18523602E-02 -1.99325107E-01  1.10322103E-01
  2.62664550E-02  5.89256353E-02 -9.84151569E-02  4.46518626E-02  9.11259087E-04
  6.42161963E-03 -6.65791474E-03  8.21612592E-04 -8.60601380E-03 -1.30667880E-02
  2.77933317E-03  1.48602710E-02 -3.16596107E-02  4.78506118E-02 -6.46560333E-02
  3.24974222E-03 -2.79223427E-02  4.11773712E-02 -3.18868391E-02 -8.68330014E-03
  2.71320361E-03 -2.29548041E-03  1.71115840E-03 -9.74721873E-03  3.54809248E-03
 -2.19195353E-04 -6.50825874E-02 -7.23010092E-02  2.28253961E-05  3.04481554E-03
  2.06512593E-03  1.66758169E-01  1.47315938E-01 -4.55937377E-03  8.20210056E-03
 -5.46393889E-03  4.31999534E-03  4.91285321E-03  8.03605245E-03 -2.61307330E-03
  1.67511123E-03  2.52073755E-03  3.57498638E-04 -2.99214200E-04 -1.15731307E-04
 -1.98840706E-04 -3.56204750E-04  4.68712180E-05  4.42190964E-04 -7.30229098E-04
  4.05199022E-04  1.24723502E-03  2.10735732E-03 -2.57236214E-03  7.01523313E-04
 -1.23619451E-04  1.34887867E-03 -9.60289455E-05  2.31217861E-04 -9.43070138E-06
 -2.36953123E-04  3.83122583E-05  2.64948647E-04  2.44652252E-03 -2.28254073E-05
 -2.94797115E-04 -1.94422182E-05 -7.62066376E-05  8.68398135E-03  5.75793014E-03
  4.50962337E-04  1.44108683E-03 -2.83033365E-03  4.47276826E-03  7.02231550E-03
 -4.06782784E-03 -6.58844055E-04  1.92669570E-03  3.24643955E-03 -3.94532504E-03
  2.81015198E-04 -3.42537746E-04  1.62318157E-04  6.98333799E-05  2.86612742E-04
  3.88765853E-04  6.48934544E-04 -1.75052018E-03  1.94100405E-03 -7.69866469E-03
 -3.72708744E-03  6.33671135E-04  4.96881443E-04 -3.43407507E-03 -3.80256700E-03
  3.36371060E-04 -4.06725817E-04  1.49791418E-04  1.18154573E-04  1.16430331E-04
 -4.26595529E-04  2.00785057E-03  3.04481554E-03  1.94422185E-05  1.39740259E-04
 -1.19887434E-04 -2.80276500E-03 -1.08702096E-03 -1.41517361E-04  2.61764684E-04
  3.59026877E-03 -6.18798877E-03  7.18133672E-03 -3.73300985E-03  2.18522071E-03
 -7.08235513E-03  3.42068368E-03 -2.22253421E-03  2.69539557E-03 -2.02090634E-04
  1.49410450E-04  1.13553870E-04  2.55335923E-04  4.67843828E-04 -4.30848459E-04
  1.61469916E-04 -5.15940913E-04 -3.85751236E-04  1.93309027E-04  3.96885849E-03
 -3.32397443E-04 -8.52830493E-04  1.23722799E-03  3.44100333E-03  8.66144233E-05
 -1.87502745E-04  4.64892084E-05  3.06533688E-04 -4.08075187E-05  2.32661114E-04
  1.30432165E-03  2.06512594E-03  7.62066382E-05 -1.19887435E-04  5.87715708E-05
 -6.87458514E-03 -5.49383199E-03 -2.81084764E-04  4.19849432E-05  3.27668693E-04
  1.30054435E-02 -2.91471747E-02 -2.17219267E-02  1.84014280E-02  2.64710387E-02
 -4.75386724E-02 -3.05836095E-02  1.66383330E-02  1.22175938E-02  2.85552218E-04
  1.35500262E-03  8.99438823E-04 -9.62875464E-03 -1.88927785E-03 -3.06842211E-03
 -5.88812632E-02  1.09664605E-01  2.17742988E-01 -1.04814390E-01  7.00200240E-02
  1.17006120E-01  1.04654241E-01 -4.07466595E-02  3.03946530E-02  7.31704673E-03
 -6.88608546E-03 -7.62594512E-04 -8.15193708E-03  1.42072909E-02 -1.77319349E-03
 -2.64153215E-02 -3.53429330E-02  6.44535977E-04 -5.22025428E-04  1.47641380E-03
  2.64697411E-02  4.47244474E-02  5.24201383E-04  1.09378661E-03  1.06501164E-04
  2.11992323E-01  1.48602711E-02 -3.16596107E-02 -4.78506117E-02  6.46560334E-02
  3.24974222E-03 -2.79223428E-02 -4.11773712E-02  3.18868390E-02 -8.68330018E-03
  2.71320360E-03 -2.29548041E-03  1.71115840E-03 -9.74721869E-03 -3.54809247E-03
  2.19195352E-04 -1.77846598E-02  4.18523599E-02  1.99325107E-01 -1.10322103E-01
  2.62664550E-02  5.89256355E-02  9.84151567E-02 -4.46518627E-02  9.11259084E-04
  6.42161965E-03 -6.65791475E-03  8.21612599E-04 -8.60601381E-03  1.30667880E-02
 -2.77933317E-03 -3.53429330E-02 -3.80625187E-02  1.03638794E-03  9.22336022E-04
  1.32320104E-03  4.47244474E-02  6.42721563E-02  8.27533258E-04  1.75649587E-03
 -9.74133766E-04  1.66758169E-01  1.47315938E-01 -4.42190962E-04  7.30229097E-04
  4.05199022E-04  1.24723502E-03 -2.10735732E-03  2.57236213E-03  7.01523311E-04
 -1.23619450E-04 -1.34887867E-03  9.60289451E-05 -2.31217860E-04  9.43070117E-06
  2.36953120E-04  3.83122582E-05  2.64948646E-04  4.55937376E-03 -8.20210051E-03
 -5.46393885E-03  4.31999532E-03 -4.91285319E-03 -8.03605243E-03 -2.61307327E-03
  1.67511122E-03 -2.52073754E-03 -3.57498636E-04  2.99214199E-04  1.15731307E-04
  1.98840705E-04 -3.56204748E-04  4.68712176E-05  6.44535976E-04  1.03638794E-03
 -2.27954493E-06  5.82998166E-05 -6.64417101E-05 -5.24201381E-04 -8.27533255E-04
 -2.30765516E-05  1.45273452E-05 -3.72841407E-05 -8.68398131E-03 -5.75793012E-03
  4.50962333E-04 -6.48934546E-04  1.75052018E-03  1.94100405E-03 -7.69866469E-03
  3.72708744E-03 -6.33671136E-04  4.96881446E-04 -3.43407506E-03  3.80256700E-03
 -3.36371059E-04  4.06725818E-04 -1.49791417E-04 -1.18154573E-04  1.16430331E-04
 -4.26595529E-04 -1.44108683E-03  2.83033364E-03  4.47276826E-03  7.02231551E-03
  4.06782784E-03  6.58844065E-04  1.92669570E-03  3.24643955E-03  3.94532504E-03
 -2.81015198E-04  3.42537745E-04 -1.62318158E-04 -6.98333793E-05  2.86612743E-04
  3.88765852E-04  5.22025429E-04 -9.22336023E-04 -5.82998165E-05 -2.39501792E-04
  3.65386033E-05 -1.09378661E-03 -1.75649587E-03  1.45273450E-05 -1.51254713E-04
  9.74552345E-05  2.80276499E-03  1.08702096E-03 -1.41517361E-04  2.61764684E-04
  1.61469915E-04 -5.15940914E-04  3.85751236E-04 -1.93309024E-04  3.96885850E-03
 -3.32397445E-04  8.52830492E-04 -1.23722799E-03  3.44100333E-03  8.66144232E-05
 -1.87502745E-04  4.64892084E-05  3.06533686E-04  4.08075185E-05 -2.32661115E-04
  3.59026876E-03 -6.18798874E-03 -7.18133670E-03  3.73300983E-03  2.18522072E-03
 -7.08235512E-03 -3.42068367E-03  2.22253420E-03  2.69539557E-03 -2.02090634E-04
  1.49410450E-04  1.13553870E-04  2.55335922E-04 -4.67843827E-04  4.30848458E-04
  1.47641381E-03  1.32320104E-03 -6.64417102E-05 -3.65386034E-05  3.01814444E-05
  1.06501164E-04 -9.74133764E-04  3.72841408E-05 -9.74552344E-05  6.30268821E-05
 -6.87458511E-03 -5.49383197E-03  2.81084762E-04 -4.19849430E-05  3.27668691E-04
  1.30054435E-02 -2.91471748E-02  2.17219267E-02  1.84014280E-02  2.64710387E-02
 -4.75386723E-02  3.05836094E-02  1.66383330E-02  1.22175938E-02  2.85552221E-04
  1.35500262E-03  8.99438822E-04  9.62875464E-03  1.88927784E-03 -3.06842211E-03
 -5.88812632E-02  1.09664605E-01 -2.17742988E-01 -1.04814390E-01  7.00200240E-02
  1.17006119E-01 -1.04654241E-01 -4.07466594E-02  3.03946531E-02  7.31704673E-03
 -6.88608545E-03 -7.62594514E-04  8.15193711E-03 -1.42072909E-02 -1.77319349E-03
  2.64697411E-02  4.47244473E-02 -5.24201381E-04  1.09378661E-03  1.06501166E-04
 -2.64153215E-02 -3.53429330E-02 -6.44535978E-04 -5.22025429E-04  1.47641381E-03
 -3.73005778E-02 -6.50825873E-02 -2.44652251E-03 -2.00785056E-03  1.30432164E-03
  2.11992323E-01  1.48602711E-02 -3.16596108E-02  4.78506117E-02  6.46560334E-02
  3.24974222E-03 -2.79223427E-02  4.11773712E-02  3.18868390E-02 -8.68330018E-03
  2.71320361E-03 -2.29548041E-03  1.71115840E-03  9.74721870E-03  3.54809247E-03
  2.19195355E-04 -1.77846598E-02  4.18523600E-02 -1.99325107E-01 -1.10322103E-01
  2.62664550E-02  5.89256354E-02 -9.84151568E-02 -4.46518627E-02  9.11259094E-04
  6.42161966E-03 -6.65791474E-03  8.21612599E-04  8.60601383E-03 -1.30667881E-02
 -2.77933317E-03  4.47244474E-02  6.42721563E-02 -8.27533253E-04  1.75649588E-03
 -9.74133761E-04 -3.53429330E-02 -3.80625187E-02 -1.03638794E-03  9.22336022E-04
  1.32320104E-03 -6.50825874E-02 -7.23010093E-02  2.28254001E-05 -3.04481554E-03
  2.06512594E-03  1.66758169E-01  1.47315938E-01  4.42190964E-04 -7.30229102E-04
  4.05199022E-04 -1.24723502E-03  2.10735732E-03 -2.57236214E-03  7.01523311E-04
  1.23619453E-04  1.34887867E-03 -9.60289449E-05  2.31217860E-04 -9.43070103E-06
  2.36953121E-04  3.83122582E-05 -2.64948647E-04 -4.55937376E-03  8.20210053E-03
 -5.46393887E-03 -4.31999533E-03  4.91285320E-03  8.03605245E-03 -2.61307329E-03
 -1.67511122E-03  2.52073755E-03  3.57498637E-04 -2.99214200E-04 -1.15731307E-04
  1.98840708E-04 -3.56204751E-04 -4.68712180E-05  5.24201384E-04  8.27533259E-04
 -2.30765516E-05 -1.45273450E-05  3.72841407E-05 -6.44535979E-04 -1.03638794E-03
 -2.27954499E-06 -5.82998166E-05  6.64417103E-05  2.44652251E-03 -2.28254048E-05
 -2.94797115E-04  1.94422183E-05 -7.62066377E-05  8.68398134E-03  5.75793014E-03
  4.50962336E-04 -6.48934547E-04  1.75052018E-03 -1.94100404E-03 -7.69866468E-03
  3.72708745E-03 -6.33671136E-04 -4.96881443E-04 -3.43407506E-03  3.80256700E-03
 -3.36371059E-04  4.06725818E-04 -1.49791417E-04  1.18154572E-04 -1.16430331E-04
 -4.26595529E-04 -1.44108683E-03  2.83033364E-03 -4.47276826E-03  7.02231550E-03
  4.06782784E-03  6.58844055E-04 -1.92669570E-03  3.24643955E-03  3.94532504E-03
 -2.81015198E-04  3.42537745E-04 -1.62318158E-04  6.98333798E-05 -2.86612743E-04
  3.88765852E-04 -1.09378660E-03 -1.75649587E-03 -1.45273454E-05 -1.51254713E-04
  9.74552341E-05  5.22025428E-04 -9.22336023E-04  5.82998168E-05 -2.39501792E-04
  3.65386033E-05 -2.00785056E-03 -3.04481554E-03 -1.94422185E-05  1.39740259E-04
  1.19887435E-04  2.80276499E-03  1.08702096E-03  1.41517361E-04  2.61764684E-04
  1.61469917E-04 -5.15940916E-04 -3.85751237E-04 -1.93309023E-04  3.96885850E-03
 -3.32397451E-04 -8.52830488E-04 -1.23722799E-03  3.44100333E-03  8.66144231E-05
 -1.87502744E-04  4.64892085E-05 -3.06533685E-04 -4.08075185E-05 -2.32661115E-04
  3.59026876E-03 -6.18798872E-03  7.18133667E-03  3.73300982E-03  2.18522073E-03
 -7.08235510E-03  3.42068366E-03  2.22253420E-03  2.69539557E-03 -2.02090633E-04
  1.49410448E-04  1.13553870E-04 -2.55335922E-04  4.67843826E-04  4.30848458E-04
  1.06501167E-04 -9.74133760E-04 -3.72841407E-05 -9.74552343E-05  6.30268821E-05
  1.47641380E-03  1.32320104E-03  6.64417103E-05 -3.65386034E-05  3.01814444E-05
  1.30432164E-03  2.06512593E-03  7.62066374E-05  1.19887434E-04  5.87715709E-05
 -6.87458508E-03 -5.49383196E-03 -2.81084762E-04 -4.19849424E-05  3.27668690E-04
