# Supplementary material for: Hyperpyramidalized alkenes with bond orders near 1.5 as synthetic building blocks
Source: Nat Chem. 2026 Jan 21;18(5):913–22. doi: 10.1038/s41557-025-02055-9 (PMC12859755; doi:10.1038/s41557-025-02055-9)
Supplement: Supplementary file 2 — Output files for reported computations. [file 41557_2025_2055_MOESM2_ESM.zip › Computation data/Ethylene 1-Scan-Pyramidalized/LMO-becke/2c-LMO-becke.fch]

Generated by Multiwfn
SP        RB3LYP                                              6-31G(d)
Number of atoms                            I                6
Charge                                     I                0
Multiplicity                               I                1
Number of electrons                        I               16
Number of alpha electrons                  I                8
Number of beta electrons                   I                8
Number of basis functions                  I               50
Number of independent functions            I               50
Atomic numbers                             I   N=           6
           6           6           1           1           1           1
Nuclear charges                            R   N=           6
  6.00000000E+00  6.00000000E+00  1.00000000E+00  1.00000000E+00  1.00000000E+00
  1.00000000E+00
Current cartesian coordinates              R   N=          18
 -2.29354495E-16  0.00000000E+00  1.24854772E+00  3.82257492E-16  0.00000000E+00
 -1.24854772E+00 -4.17400375E-16  1.77305443E+00  2.27222181E+00 -6.34536919E-16
 -1.77305443E+00  2.27222181E+00  6.95667292E-16  1.77305443E+00 -2.27222181E+00
  2.00263831E-16 -1.77305443E+00 -2.27222181E+00
Translation vectors                        R   N=           0
Number of contracted shells                I               24
Number of primitive shells                 I               50
Highest angular momentum                   I                2
Largest degree of contraction              I                6
Shell types                                I   N=          24
           0           0           1           0           1           2
           0           0           1           0           1           2
           0           0           1           0           0           1
           0           0           1           0           0           1
Number of primitives per shell             I   N=          24
           6           3           3           1           1           1
           6           3           3           1           1           1
           3           1           1           3           1           1
           3           1           1           3           1           1
Shell to atom map                          I   N=          24
           1           1           1           1           1           1
           2           2           2           2           2           2
           3           3           3           4           4           4
           5           5           5           6           6           6
Primitive exponents                        R   N=          50
  3.04752488E+03  4.57369518E+02  1.03948685E+02  2.92101553E+01  9.28666296E+00
  3.16392696E+00  7.86827235E+00  1.88128854E+00  5.44249258E-01  7.86827235E+00
  1.88128854E+00  5.44249258E-01  1.68714478E-01  1.68714478E-01  8.00000000E-01
  3.04752488E+03  4.57369518E+02  1.03948685E+02  2.92101553E+01  9.28666296E+00
  3.16392696E+00  7.86827235E+00  1.88128854E+00  5.44249258E-01  7.86827235E+00
  1.88128854E+00  5.44249258E-01  1.68714478E-01  1.68714478E-01  8.00000000E-01
  1.87311370E+01  2.82539436E+00  6.40121692E-01  1.61277759E-01  1.10000000E+00
  1.87311370E+01  2.82539436E+00  6.40121692E-01  1.61277759E-01  1.10000000E+00
  1.87311370E+01  2.82539436E+00  6.40121692E-01  1.61277759E-01  1.10000000E+00
  1.87311370E+01  2.82539436E+00  6.40121692E-01  1.61277759E-01  1.10000000E+00
Contraction coefficients                   R   N=          50
  1.83473713E-03  1.40373228E-02  6.88426223E-02  2.32184443E-01  4.67941348E-01
  3.62311985E-01 -1.19332420E-01 -1.60854152E-01  1.14345644E+00  6.89990666E-02
  3.16423961E-01  7.44308291E-01  1.00000000E+00  1.00000000E+00  1.00000000E+00
  1.83473713E-03  1.40373228E-02  6.88426223E-02  2.32184443E-01  4.67941348E-01
  3.62311985E-01 -1.19332420E-01 -1.60854152E-01  1.14345644E+00  6.89990666E-02
  3.16423961E-01  7.44308291E-01  1.00000000E+00  1.00000000E+00  1.00000000E+00
  3.34946043E-02  2.34726953E-01  8.13757326E-01  1.00000000E+00  1.00000000E+00
  3.34946043E-02  2.34726953E-01  8.13757326E-01  1.00000000E+00  1.00000000E+00
  3.34946043E-02  2.34726953E-01  8.13757326E-01  1.00000000E+00  1.00000000E+00
  3.34946043E-02  2.34726953E-01  8.13757326E-01  1.00000000E+00  1.00000000E+00
Coordinates of each shell                  R   N=          72
 -2.29354495E-16  0.00000000E+00  1.24854772E+00 -2.29354495E-16  0.00000000E+00
  1.24854772E+00 -2.29354495E-16  0.00000000E+00  1.24854772E+00 -2.29354495E-16
  0.00000000E+00  1.24854772E+00 -2.29354495E-16  0.00000000E+00  1.24854772E+00
 -2.29354495E-16  0.00000000E+00  1.24854772E+00  3.82257492E-16  0.00000000E+00
 -1.24854772E+00  3.82257492E-16  0.00000000E+00 -1.24854772E+00  3.82257492E-16
  0.00000000E+00 -1.24854772E+00  3.82257492E-16  0.00000000E+00 -1.24854772E+00
  3.82257492E-16  0.00000000E+00 -1.24854772E+00  3.82257492E-16  0.00000000E+00
 -1.24854772E+00 -4.17400375E-16  1.77305443E+00  2.27222181E+00 -4.17400375E-16
  1.77305443E+00  2.27222181E+00 -4.17400375E-16  1.77305443E+00  2.27222181E+00
 -6.34536919E-16 -1.77305443E+00  2.27222181E+00 -6.34536919E-16 -1.77305443E+00
  2.27222181E+00 -6.34536919E-16 -1.77305443E+00  2.27222181E+00  6.95667292E-16
  1.77305443E+00 -2.27222181E+00  6.95667292E-16  1.77305443E+00 -2.27222181E+00
  6.95667292E-16  1.77305443E+00 -2.27222181E+00  2.00263831E-16 -1.77305443E+00
 -2.27222181E+00  2.00263831E-16 -1.77305443E+00 -2.27222181E+00  2.00263831E-16
 -1.77305443E+00 -2.27222181E+00
Virial Ratio                               R      2.001346210241529E+00
Total Energy                               R     -7.803795992651624E+01
Alpha Orbital Energies                     R   N=          50
 -1.12258216E+01 -1.12240533E+01 -1.03224013E+00 -7.81540498E-01 -6.43667082E-01
 -5.74710837E-01 -5.02845152E-01 -3.73182345E-01  1.82439729E-01  2.60586552E-01
  2.92142623E-01  3.11844037E-01  3.90098434E-01  4.87998535E-01  6.55626050E-01
  7.73447818E-01  7.79455269E-01  8.46331688E-01  8.92664075E-01  9.68894620E-01
  1.08093422E+00  1.12035315E+00  1.16727152E+00  1.17611261E+00  1.33761737E+00
  1.49454898E+00  1.64426495E+00  1.67522845E+00  1.80613052E+00  2.14319618E+00
  2.18671804E+00  2.28589060E+00  2.29091418E+00  2.36652801E+00  2.45623859E+00
  2.55213214E+00  2.66713109E+00  2.78184973E+00  2.85512866E+00  2.92989571E+00
  3.03606462E+00  3.06122377E+00  3.07173768E+00  3.32489699E+00  3.55555702E+00
  3.71767297E+00  3.90275288E+00  4.12589617E+00  4.60039053E+00  4.92762188E+00
Alpha MO coefficients                      R   N=        2500
  9.97118352E-01  2.43957119E-02  0.00000000E+00  1.28560424E-07  1.59542392E-03
 -1.38265550E-02  0.00000000E+00  5.48398698E-08  1.32168279E-03 -2.39531081E-03
 -1.62854504E-03 -1.57619824E-03  0.00000000E+00  0.00000000E+00  4.77002150E-09
  4.15449376E-04 -1.80491812E-03  0.00000000E+00  8.00378574E-08 -2.65543420E-03
  3.40075266E-03  0.00000000E+00  2.52911135E-08  1.11887830E-03 -1.37481152E-05
 -3.27096338E-04 -4.58480540E-04  0.00000000E+00  0.00000000E+00  2.01353410E-10
 -9.48105153E-04  1.87367667E-03  0.00000000E+00  3.27221871E-04  1.53773616E-04
 -9.48241536E-04  1.87357441E-03  0.00000000E+00 -3.27227296E-04  1.53778530E-04
  2.19887331E-04  4.26819800E-04  0.00000000E+00 -1.06868242E-04  8.33174726E-05
  2.19812899E-04  4.26770977E-04  0.00000000E+00  1.06864836E-04  8.33141235E-05
 -4.15486157E-04  1.80499274E-03  0.00000000E+00 -2.41489987E-08 -2.65534196E-03
 -3.40065255E-03  0.00000000E+00 -7.63234012E-09  1.11889421E-03  1.37452851E-05
  3.27104616E-04  4.58472653E-04  0.00000000E+00  0.00000000E+00  6.02102712E-11
 -9.97118177E-01 -2.43960594E-02  0.00000000E+00 -3.87757558E-08  1.59562285E-03
  1.38262374E-02  0.00000000E+00 -1.65395870E-08  1.32176872E-03  2.39532658E-03
  1.62852787E-03  1.57620041E-03  0.00000000E+00  0.00000000E+00  1.43837272E-09
 -2.19801838E-04 -4.26772100E-04  0.00000000E+00  1.06863104E-04  8.33145257E-05
 -2.19779379E-04 -4.26757367E-04  0.00000000E+00 -1.06862076E-04  8.33135153E-05
  9.47945254E-04 -1.87374967E-03  0.00000000E+00 -3.27208968E-04  1.53769462E-04
  9.47986388E-04 -1.87371883E-03  0.00000000E+00  3.27210604E-04  1.53770944E-04
  1.03171063E-02 -2.53937583E-02  0.00000000E+00  7.61556045E-03  2.84616446E-02
 -3.74874093E-02  0.00000000E+00 -3.07458746E-02  2.30779387E-02  4.04179803E-04
  3.48776229E-04  2.24909845E-03  0.00000000E+00  0.00000000E+00 -1.18971687E-02
 -1.07107641E-01  2.10264435E-01  0.00000000E+00  3.07143579E-01 -1.90974560E-01
  1.95670026E-01  0.00000000E+00  1.51657510E-01 -7.99199941E-02 -9.97709093E-03
  1.45489107E-02 -3.36808140E-03  0.00000000E+00  0.00000000E+00 -1.87909457E-02
 -1.58538003E-02 -1.74023852E-02  0.00000000E+00 -1.33064506E-05  4.09483951E-04
  1.63036373E-02  3.35487759E-02  0.00000000E+00 -4.18419840E-04  1.81371364E-03
  3.24394427E-01  2.25323142E-01  0.00000000E+00 -1.67071896E-02  8.68865428E-03
 -2.58676584E-02 -5.36047489E-02  0.00000000E+00  3.81374479E-03 -2.37541369E-03
 -1.07107802E-01  2.10266108E-01  0.00000000E+00  3.07143183E-01  1.90972402E-01
  1.95671970E-01  0.00000000E+00  1.51659260E-01  7.99187336E-02 -9.97713110E-03
  1.45488417E-02 -3.36812182E-03  0.00000000E+00  0.00000000E+00  1.87916184E-02
  1.03215292E-02 -2.54018718E-02  0.00000000E+00  7.59824797E-03 -2.84527427E-02
 -3.74951369E-02  0.00000000E+00 -3.07544267E-02 -2.30743185E-02  4.04571144E-04
  3.48118285E-04  2.24929147E-03  0.00000000E+00  0.00000000E+00  1.18982292E-02
  3.24395266E-01  2.25324094E-01  0.00000000E+00 -1.67071881E-02 -8.68867649E-03
 -2.58686712E-02 -5.36066997E-02  0.00000000E+00  3.81376625E-03  2.37531355E-03
 -1.58699460E-02 -1.74139774E-02  0.00000000E+00 -1.25189892E-05 -4.09911594E-04
  1.63072390E-02  3.35529121E-02  0.00000000E+00 -4.18480561E-04 -1.81351777E-03
  1.07106911E-01 -2.10265011E-01  0.00000000E+00  3.07143136E-01 -1.90974137E-01
 -1.95670688E-01  0.00000000E+00  1.51658540E-01 -7.99196840E-02  9.97710773E-03
 -1.45489042E-02  3.36810681E-03  0.00000000E+00  0.00000000E+00  1.87913660E-02
 -1.03188513E-02  2.53964898E-02  0.00000000E+00  7.60444081E-03  2.84589533E-02
  3.74899931E-02  0.00000000E+00 -3.07513463E-02  2.30768332E-02 -4.04309475E-04
 -3.48572291E-04 -2.24915219E-03  0.00000000E+00  0.00000000E+00  1.18978422E-02
  2.58680763E-02  5.36056780E-02  0.00000000E+00  3.81376461E-03 -2.37536637E-03
 -3.24394982E-01 -2.25323904E-01  0.00000000E+00 -1.67071867E-02  8.68864474E-03
 -1.63079543E-02 -3.35526386E-02  0.00000000E+00 -4.18323772E-04  1.81355362E-03
  1.58621417E-02  1.74085891E-02  0.00000000E+00 -1.29356711E-05  4.09725105E-04
  1.15807799E-01 -2.36729570E-01  0.00000000E+00  6.90151293E-07  3.60693669E-01
 -1.55482148E-01  0.00000000E+00  3.28274625E-07  1.10359130E-01  8.71606499E-03
  1.96164114E-02 -2.03295807E-02  0.00000000E+00  0.00000000E+00  3.77447893E-08
  1.15808369E-01 -2.36730371E-01  0.00000000E+00  1.28304466E-07 -3.60693113E-01
 -1.55482948E-01  0.00000000E+00 -1.38728750E-08 -1.10358936E-01  8.71610008E-03
  1.96163626E-02 -2.03295617E-02  0.00000000E+00  0.00000000E+00  1.98191732E-08
  2.31639092E-02  5.87383806E-02  0.00000000E+00  1.06936882E-03  5.79080303E-03
  2.31631369E-02  5.87377748E-02  0.00000000E+00 -1.06939783E-03  5.79082830E-03
  2.31630408E-02  5.87378055E-02  0.00000000E+00  1.06941635E-03 -5.79082672E-03
  2.31629859E-02  5.87378185E-02  0.00000000E+00 -1.06942199E-03 -5.79083387E-03
  1.03195638E-02 -2.53980922E-02  0.00000000E+00 -7.60689875E-03  2.84579349E-02
 -3.74914335E-02  0.00000000E+00  3.07501364E-02  2.30763764E-02  4.04383865E-04
  3.48489461E-04  2.24915958E-03  0.00000000E+00  0.00000000E+00  1.18976932E-02
 -1.07107730E-01  2.10264956E-01  0.00000000E+00 -3.07143230E-01 -1.90974201E-01
  1.95670811E-01  0.00000000E+00 -1.51658310E-01 -7.99196034E-02 -9.97710061E-03
  1.45489169E-02 -3.36813595E-03  0.00000000E+00  0.00000000E+00  1.87912728E-02
  1.63055635E-02  3.35509890E-02  0.00000000E+00  4.18445603E-04  1.81362370E-03
 -1.58617339E-02 -1.74080127E-02  0.00000000E+00  1.29170328E-05  4.09706519E-04
 -2.58679656E-02 -5.36055095E-02  0.00000000E+00 -3.81376189E-03 -2.37536976E-03
  3.24394873E-01  2.25323696E-01  0.00000000E+00  1.67071889E-02  8.68865379E-03
  0.00000000E+00  0.00000000E+00  3.73810251E-01  0.00000000E+00  0.00000000E+00
  0.00000000E+00  3.02440254E-01  0.00000000E+00  0.00000000E+00  0.00000000E+00
  0.00000000E+00  0.00000000E+00  0.00000000E+00 -2.67381667E-02  0.00000000E+00
  0.00000000E+00  0.00000000E+00  3.73810251E-01  0.00000000E+00  0.00000000E+00
  0.00000000E+00  3.02440254E-01  0.00000000E+00  0.00000000E+00  0.00000000E+00
  0.00000000E+00  0.00000000E+00  0.00000000E+00  2.67381667E-02  0.00000000E+00
  0.00000000E+00  0.00000000E+00  8.44706277E-03  0.00000000E+00  0.00000000E+00
  0.00000000E+00  0.00000000E+00  8.44706277E-03  0.00000000E+00  0.00000000E+00
  0.00000000E+00  0.00000000E+00  8.44706277E-03  0.00000000E+00  0.00000000E+00
  0.00000000E+00  0.00000000E+00  8.44706277E-03  0.00000000E+00  0.00000000E+00
  0.00000000E+00  0.00000000E+00  3.40582737E-01  0.00000000E+00  0.00000000E+00
  0.00000000E+00  7.33529923E-01  0.00000000E+00  0.00000000E+00  0.00000000E+00
  0.00000000E+00  0.00000000E+00  0.00000000E+00  2.15909025E-02  0.00000000E+00
  0.00000000E+00  0.00000000E+00 -3.40582737E-01  0.00000000E+00  0.00000000E+00
  0.00000000E+00 -7.33529923E-01  0.00000000E+00  0.00000000E+00  0.00000000E+00
  0.00000000E+00  0.00000000E+00  0.00000000E+00  2.15909025E-02  0.00000000E+00
  0.00000000E+00  0.00000000E+00  1.39066953E-02  0.00000000E+00  0.00000000E+00
  0.00000000E+00  0.00000000E+00  1.39066953E-02  0.00000000E+00  0.00000000E+00
  0.00000000E+00  0.00000000E+00 -1.39066953E-02  0.00000000E+00  0.00000000E+00
  0.00000000E+00  0.00000000E+00 -1.39066953E-02  0.00000000E+00  0.00000000E+00
 -7.82861302E-02  8.08789922E-02  0.00000000E+00  0.00000000E+00  1.43161780E-01
  1.44985564E+00  0.00000000E+00  0.00000000E+00  6.13587486E-01 -4.24780943E-03
 -8.30192942E-03  3.88770738E-03  0.00000000E+00  0.00000000E+00  0.00000000E+00
 -7.82861302E-02  8.08789922E-02  0.00000000E+00  0.00000000E+00 -1.43161780E-01
  1.44985564E+00  0.00000000E+00  0.00000000E+00 -6.13587486E-01 -4.24780943E-03
 -8.30192942E-03  3.88770738E-03  0.00000000E+00  0.00000000E+00  0.00000000E+00
 -1.85250849E-02 -1.00529676E+00  0.00000000E+00 -6.31062920E-04  6.99320953E-03
 -1.85250849E-02 -1.00529676E+00  0.00000000E+00  6.31062920E-04  6.99320953E-03
 -1.85250849E-02 -1.00529676E+00  0.00000000E+00 -6.31062920E-04 -6.99320953E-03
 -1.85250849E-02 -1.00529676E+00  0.00000000E+00  6.31062920E-04 -6.99320953E-03
  0.00000000E+00  0.00000000E+00  0.00000000E+00 -2.53097049E-01  0.00000000E+00
  0.00000000E+00  0.00000000E+00 -8.23227085E-01  0.00000000E+00  0.00000000E+00
  0.00000000E+00  0.00000000E+00  0.00000000E+00  0.00000000E+00  2.00497565E-02
  0.00000000E+00  0.00000000E+00  0.00000000E+00 -2.53097049E-01  0.00000000E+00
  0.00000000E+00  0.00000000E+00 -8.23227085E-01  0.00000000E+00  0.00000000E+00
  0.00000000E+00  0.00000000E+00  0.00000000E+00  0.00000000E+00 -2.00497565E-02
  3.53938409E-02  1.10652281E+00  0.00000000E+00 -3.27153926E-03  3.12148315E-03
 -3.53938409E-02 -1.10652281E+00  0.00000000E+00 -3.27153926E-03 -3.12148315E-03
  3.53938409E-02  1.10652281E+00  0.00000000E+00 -3.27153926E-03 -3.12148315E-03
 -3.53938409E-02 -1.10652281E+00  0.00000000E+00 -3.27153926E-03  3.12148315E-03
 -1.07701058E-01  9.95901313E-02  0.00000000E+00  0.00000000E+00  1.03513636E-01
  1.95754754E+00  0.00000000E+00  0.00000000E+00  1.29567195E-01 -1.09513213E-02
  1.60161579E-03 -3.32476613E-03  0.00000000E+00  0.00000000E+00  0.00000000E+00
  1.07701058E-01 -9.95901313E-02  0.00000000E+00  0.00000000E+00  1.03513636E-01
 -1.95754754E+00  0.00000000E+00  0.00000000E+00  1.29567195E-01  1.09513213E-02
 -1.60161579E-03  3.32476613E-03  0.00000000E+00  0.00000000E+00  0.00000000E+00
 -1.95195766E-02 -1.07734390E+00  0.00000000E+00  8.98583592E-04  7.67130378E-04
 -1.95195766E-02 -1.07734390E+00  0.00000000E+00 -8.98583592E-04  7.67130378E-04
  1.95195766E-02  1.07734390E+00  0.00000000E+00 -8.98583592E-04  7.67130378E-04
  1.95195766E-02  1.07734390E+00  0.00000000E+00  8.98583592E-04  7.67130378E-04
  0.00000000E+00  0.00000000E+00  0.00000000E+00  2.45741648E-01  0.00000000E+00
  0.00000000E+00  0.00000000E+00  1.97068938E+00  0.00000000E+00  0.00000000E+00
  0.00000000E+00  0.00000000E+00  0.00000000E+00  0.00000000E+00  2.29846027E-02
  0.00000000E+00  0.00000000E+00  0.00000000E+00 -2.45741648E-01  0.00000000E+00
  0.00000000E+00  0.00000000E+00 -1.97068938E+00  0.00000000E+00  0.00000000E+00
  0.00000000E+00  0.00000000E+00  0.00000000E+00  0.00000000E+00  2.29846027E-02
  3.77647811E-02 -1.66855418E+00  0.00000000E+00  7.14905627E-03  7.94764520E-03
 -3.77647811E-02  1.66855418E+00  0.00000000E+00  7.14905627E-03 -7.94764520E-03
 -3.77647811E-02  1.66855418E+00  0.00000000E+00 -7.14905627E-03  7.94764520E-03
  3.77647811E-02 -1.66855418E+00  0.00000000E+00 -7.14905627E-03 -7.94764520E-03
 -6.53635816E-02  9.11615619E-04  0.00000000E+00  0.00000000E+00 -1.25993461E-01
  3.11432273E+00  0.00000000E+00  0.00000000E+00 -2.89816282E+00 -1.28522665E-02
  2.62177470E-02  6.12068976E-03  0.00000000E+00  0.00000000E+00  0.00000000E+00
  6.53635816E-02 -9.11615619E-04  0.00000000E+00  0.00000000E+00 -1.25993461E-01
 -3.11432273E+00  0.00000000E+00  0.00000000E+00 -2.89816282E+00  1.28522665E-02
 -2.62177470E-02 -6.12068976E-03  0.00000000E+00  0.00000000E+00  0.00000000E+00
  8.92899121E-02  5.13652126E-01  0.00000000E+00  6.23713285E-03 -5.39197325E-03
  8.92899121E-02  5.13652126E-01  0.00000000E+00 -6.23713285E-03 -5.39197325E-03
 -8.92899121E-02 -5.13652126E-01  0.00000000E+00 -6.23713285E-03 -5.39197325E-03
 -8.92899121E-02 -5.13652126E-01  0.00000000E+00  6.23713285E-03 -5.39197325E-03
  2.37707457E-02  1.80018740E-01  0.00000000E+00  0.00000000E+00 -5.37122095E-01
  1.82328707E-01  0.00000000E+00  0.00000000E+00  9.99409458E-01  1.11428032E-03
 -1.36865041E-02  7.49518416E-02  0.00000000E+00  0.00000000E+00  0.00000000E+00
  2.37707457E-02  1.80018740E-01  0.00000000E+00  0.00000000E+00  5.37122095E-01
  1.82328707E-01  0.00000000E+00  0.00000000E+00 -9.99409458E-01  1.11428032E-03
 -1.36865041E-02  7.49518416E-02  0.00000000E+00  0.00000000E+00  0.00000000E+00
 -1.11899924E-01 -2.76396355E-02  0.00000000E+00  8.48402697E-03  2.91264168E-02
 -1.11899924E-01 -2.76396355E-02  0.00000000E+00 -8.48402697E-03  2.91264168E-02
 -1.11899924E-01 -2.76396355E-02  0.00000000E+00  8.48402697E-03 -2.91264168E-02
 -1.11899924E-01 -2.76396355E-02  0.00000000E+00 -8.48402697E-03 -2.91264168E-02
  0.00000000E+00  0.00000000E+00  7.36525792E-01  0.00000000E+00  0.00000000E+00
  0.00000000E+00 -6.40923795E-01  0.00000000E+00  0.00000000E+00  0.00000000E+00
  0.00000000E+00  0.00000000E+00  0.00000000E+00 -6.95824206E-02  0.00000000E+00
  0.00000000E+00  0.00000000E+00  7.36525792E-01  0.00000000E+00  0.00000000E+00
  0.00000000E+00 -6.40923795E-01  0.00000000E+00  0.00000000E+00  0.00000000E+00
  0.00000000E+00  0.00000000E+00  0.00000000E+00  6.95824206E-02  0.00000000E+00
  0.00000000E+00  0.00000000E+00  5.56885319E-03  0.00000000E+00  0.00000000E+00
  0.00000000E+00  0.00000000E+00  5.56885319E-03  0.00000000E+00  0.00000000E+00
  0.00000000E+00  0.00000000E+00  5.56885319E-03  0.00000000E+00  0.00000000E+00
  0.00000000E+00  0.00000000E+00  5.56885319E-03  0.00000000E+00  0.00000000E+00
  0.00000000E+00  0.00000000E+00  0.00000000E+00 -3.94043199E-01  0.00000000E+00
  0.00000000E+00  0.00000000E+00  8.04651484E-01  0.00000000E+00  0.00000000E+00
  0.00000000E+00  0.00000000E+00  0.00000000E+00  0.00000000E+00 -8.76859757E-02
  0.00000000E+00  0.00000000E+00  0.00000000E+00 -3.94043199E-01  0.00000000E+00
  0.00000000E+00  0.00000000E+00  8.04651484E-01  0.00000000E+00  0.00000000E+00
  0.00000000E+00  0.00000000E+00  0.00000000E+00  0.00000000E+00  8.76859757E-02
 -3.88956228E-01 -1.09568789E-01  0.00000000E+00  2.63606322E-02 -2.37146164E-02
  3.88956228E-01  1.09568789E-01  0.00000000E+00  2.63606322E-02  2.37146164E-02
 -3.88956228E-01 -1.09568789E-01  0.00000000E+00  2.63606322E-02  2.37146164E-02
  3.88956228E-01  1.09568789E-01  0.00000000E+00  2.63606322E-02 -2.37146164E-02
 -4.22746704E-02 -7.63494175E-01  0.00000000E+00  0.00000000E+00  3.61109727E-02
  1.40234537E+00  0.00000000E+00  0.00000000E+00  2.54037553E-01  4.31392491E-02
 -1.74942190E-01 -9.76369812E-02  0.00000000E+00  0.00000000E+00  0.00000000E+00
 -4.22746704E-02 -7.63494175E-01  0.00000000E+00  0.00000000E+00 -3.61109727E-02
  1.40234537E+00  0.00000000E+00  0.00000000E+00 -2.54037553E-01  4.31392491E-02
 -1.74942190E-01 -9.76369812E-02  0.00000000E+00  0.00000000E+00  0.00000000E+00
 -3.83117937E-01 -1.83417079E-01  0.00000000E+00 -2.13459376E-02 -7.65063837E-03
 -3.83117937E-01 -1.83417079E-01  0.00000000E+00  2.13459376E-02 -7.65063837E-03
 -3.83117937E-01 -1.83417079E-01  0.00000000E+00 -2.13459376E-02  7.65063837E-03
 -3.83117937E-01 -1.83417079E-01  0.00000000E+00  2.13459376E-02  7.65063837E-03
  0.00000000E+00  0.00000000E+00 -8.18381233E-01  0.00000000E+00  0.00000000E+00
  0.00000000E+00  1.09134266E+00  0.00000000E+00  0.00000000E+00  0.00000000E+00
  0.00000000E+00  0.00000000E+00  0.00000000E+00 -3.35267020E-02  0.00000000E+00
  0.00000000E+00  0.00000000E+00  8.18381233E-01  0.00000000E+00  0.00000000E+00
  0.00000000E+00 -1.09134266E+00  0.00000000E+00  0.00000000E+00  0.00000000E+00
  0.00000000E+00  0.00000000E+00  0.00000000E+00 -3.35267020E-02  0.00000000E+00
  0.00000000E+00  0.00000000E+00 -1.39760527E-02  0.00000000E+00  0.00000000E+00
  0.00000000E+00  0.00000000E+00 -1.39760527E-02  0.00000000E+00  0.00000000E+00
  0.00000000E+00  0.00000000E+00  1.39760527E-02  0.00000000E+00  0.00000000E+00
  0.00000000E+00  0.00000000E+00  1.39760527E-02  0.00000000E+00  0.00000000E+00
 -9.77764587E-02 -7.85532851E-02  0.00000000E+00  0.00000000E+00 -5.95207626E-01
  1.19076217E+00  0.00000000E+00  0.00000000E+00  2.68757830E-01  9.33588538E-02
 -6.35833543E-02 -1.84378933E-01  0.00000000E+00  0.00000000E+00  0.00000000E+00
  9.77764587E-02  7.85532851E-02  0.00000000E+00  0.00000000E+00 -5.95207626E-01
 -1.19076217E+00  0.00000000E+00  0.00000000E+00  2.68757830E-01 -9.33588538E-02
  6.35833543E-02  1.84378933E-01  0.00000000E+00  0.00000000E+00  0.00000000E+00
 -3.78572597E-01 -6.75611175E-02  0.00000000E+00  1.44305469E-04 -2.31655125E-02
 -3.78572597E-01 -6.75611175E-02  0.00000000E+00 -1.44305469E-04 -2.31655125E-02
  3.78572597E-01  6.75611175E-02  0.00000000E+00 -1.44305469E-04 -2.31655125E-02
  3.78572597E-01  6.75611175E-02  0.00000000E+00  1.44305469E-04 -2.31655125E-02
  0.00000000E+00  0.00000000E+00  0.00000000E+00 -6.24499756E-01  0.00000000E+00
  0.00000000E+00  0.00000000E+00  1.14813314E+00  0.00000000E+00  0.00000000E+00
  0.00000000E+00  0.00000000E+00  0.00000000E+00  0.00000000E+00  2.19112578E-01
  0.00000000E+00  0.00000000E+00  0.00000000E+00 -6.24499756E-01  0.00000000E+00
  0.00000000E+00  0.00000000E+00  1.14813314E+00  0.00000000E+00  0.00000000E+00
  0.00000000E+00  0.00000000E+00  0.00000000E+00  0.00000000E+00 -2.19112578E-01
  3.63984430E-01 -1.10919108E+00  0.00000000E+00  6.85912778E-02  4.24528885E-02
 -3.63984430E-01  1.10919108E+00  0.00000000E+00  6.85912778E-02 -4.24528885E-02
  3.63984430E-01 -1.10919108E+00  0.00000000E+00  6.85912778E-02 -4.24528885E-02
 -3.63984430E-01  1.10919108E+00  0.00000000E+00  6.85912778E-02  4.24528885E-02
  0.00000000E+00  0.00000000E+00  0.00000000E+00 -8.42863105E-01  0.00000000E+00
  0.00000000E+00  0.00000000E+00  2.93007590E+00  0.00000000E+00  0.00000000E+00
  0.00000000E+00  0.00000000E+00  0.00000000E+00  0.00000000E+00  5.67176542E-02
  0.00000000E+00  0.00000000E+00  0.00000000E+00  8.42863105E-01  0.00000000E+00
  0.00000000E+00  0.00000000E+00 -2.93007590E+00  0.00000000E+00  0.00000000E+00
  0.00000000E+00  0.00000000E+00  0.00000000E+00  0.00000000E+00  5.67176542E-02
  1.48198512E-01 -1.54339725E+00  0.00000000E+00  7.27161006E-02  6.74791273E-02
 -1.48198512E-01  1.54339725E+00  0.00000000E+00  7.27161006E-02 -6.74791273E-02
 -1.48198512E-01  1.54339725E+00  0.00000000E+00 -7.27161006E-02  6.74791273E-02
  1.48198512E-01 -1.54339725E+00  0.00000000E+00 -7.27161006E-02 -6.74791273E-02
  1.77220416E-02 -9.43982633E-01  0.00000000E+00  0.00000000E+00 -3.23083842E-01
  1.81737286E+00  0.00000000E+00  0.00000000E+00  5.18951074E-01 -1.06340646E-01
  1.12059168E-01 -8.72275711E-02  0.00000000E+00  0.00000000E+00  0.00000000E+00
  1.77220416E-02 -9.43982633E-01  0.00000000E+00  0.00000000E+00  3.23083842E-01
  1.81737286E+00  0.00000000E+00  0.00000000E+00 -5.18951074E-01 -1.06340646E-01
  1.12059168E-01 -8.72275711E-02  0.00000000E+00  0.00000000E+00  0.00000000E+00
  4.05248976E-01 -9.05725439E-01  0.00000000E+00  8.04003418E-02  1.23633829E-02
  4.05248976E-01 -9.05725439E-01  0.00000000E+00 -8.04003418E-02  1.23633829E-02
  4.05248976E-01 -9.05725439E-01  0.00000000E+00  8.04003418E-02 -1.23633829E-02
  4.05248976E-01 -9.05725439E-01  0.00000000E+00 -8.04003418E-02 -1.23633829E-02
  2.16497213E-02 -5.46909952E-01  0.00000000E+00  0.00000000E+00 -5.41233632E-01
  7.78561589E-01  0.00000000E+00  0.00000000E+00  1.22343731E+00 -9.46356926E-02
  1.56125082E-01 -1.11947006E-01  0.00000000E+00  0.00000000E+00  0.00000000E+00
 -2.16497213E-02  5.46909952E-01  0.00000000E+00  0.00000000E+00 -5.41233632E-01
 -7.78561589E-01  0.00000000E+00  0.00000000E+00  1.22343731E+00  9.46356926E-02
 -1.56125082E-01  1.11947006E-01  0.00000000E+00  0.00000000E+00  0.00000000E+00
  4.36513949E-01 -1.05779546E+00  0.00000000E+00  8.27184311E-02  1.16323306E-02
  4.36513949E-01 -1.05779546E+00  0.00000000E+00 -8.27184311E-02  1.16323306E-02
 -4.36513949E-01  1.05779546E+00  0.00000000E+00 -8.27184311E-02  1.16323306E-02
 -4.36513949E-01  1.05779546E+00  0.00000000E+00  8.27184311E-02  1.16323306E-02
 -3.27194122E-02 -1.46325382E+00  0.00000000E+00  0.00000000E+00  3.33931013E-01
  5.71848479E+00  0.00000000E+00  0.00000000E+00 -2.17415848E+00 -5.84509398E-02
 -1.92043681E-01  7.02063678E-02  0.00000000E+00  0.00000000E+00  0.00000000E+00
  3.27194122E-02  1.46325382E+00  0.00000000E+00  0.00000000E+00  3.33931013E-01
 -5.71848479E+00  0.00000000E+00  0.00000000E+00 -2.17415848E+00  5.84509398E-02
  1.92043681E-01 -7.02063678E-02  0.00000000E+00  0.00000000E+00  0.00000000E+00
 -1.42416322E-01 -2.80458037E-01  0.00000000E+00  1.12992859E-02  3.31180551E-02
 -1.42416322E-01 -2.80458037E-01  0.00000000E+00 -1.12992859E-02  3.31180551E-02
  1.42416322E-01  2.80458037E-01  0.00000000E+00 -1.12992859E-02  3.31180551E-02
  1.42416322E-01  2.80458037E-01  0.00000000E+00  1.12992859E-02  3.31180551E-02
  0.00000000E+00  0.00000000E+00  0.00000000E+00 -1.21417366E-01  0.00000000E+00
  0.00000000E+00  0.00000000E+00  2.67258593E+00  0.00000000E+00  0.00000000E+00
  0.00000000E+00  0.00000000E+00  0.00000000E+00  0.00000000E+00 -1.87103813E-01
  0.00000000E+00  0.00000000E+00  0.00000000E+00  1.21417366E-01  0.00000000E+00
  0.00000000E+00  0.00000000E+00 -2.67258593E+00  0.00000000E+00  0.00000000E+00
  0.00000000E+00  0.00000000E+00  0.00000000E+00  0.00000000E+00 -1.87103813E-01
 -6.54013175E-01 -7.35309311E-01  0.00000000E+00  1.98060936E-02 -9.11654428E-02
  6.54013175E-01  7.35309311E-01  0.00000000E+00  1.98060936E-02  9.11654428E-02
  6.54013175E-01  7.35309311E-01  0.00000000E+00 -1.98060936E-02 -9.11654428E-02
 -6.54013175E-01 -7.35309311E-01  0.00000000E+00 -1.98060936E-02  9.11654428E-02
  0.00000000E+00  0.00000000E+00  0.00000000E+00  0.00000000E+00  0.00000000E+00
  0.00000000E+00  0.00000000E+00  0.00000000E+00  0.00000000E+00  0.00000000E+00
  0.00000000E+00  0.00000000E+00  5.26976452E-01  0.00000000E+00  0.00000000E+00
  0.00000000E+00  0.00000000E+00  0.00000000E+00  0.00000000E+00  0.00000000E+00
  0.00000000E+00  0.00000000E+00  0.00000000E+00  0.00000000E+00  0.00000000E+00
  0.00000000E+00  0.00000000E+00  5.26976452E-01  0.00000000E+00  0.00000000E+00
  0.00000000E+00  0.00000000E+00  2.08286867E-01  0.00000000E+00  0.00000000E+00
  0.00000000E+00  0.00000000E+00 -2.08286867E-01  0.00000000E+00  0.00000000E+00
  0.00000000E+00  0.00000000E+00  2.08286867E-01  0.00000000E+00  0.00000000E+00
  0.00000000E+00  0.00000000E+00 -2.08286867E-01  0.00000000E+00  0.00000000E+00
  0.00000000E+00  0.00000000E+00  1.64795991E-01  0.00000000E+00  0.00000000E+00
  0.00000000E+00 -8.21855531E-02  0.00000000E+00  0.00000000E+00  0.00000000E+00
  0.00000000E+00  0.00000000E+00  0.00000000E+00  5.54327542E-01  0.00000000E+00
  0.00000000E+00  0.00000000E+00  1.64795991E-01  0.00000000E+00  0.00000000E+00
  0.00000000E+00 -8.21855531E-02  0.00000000E+00  0.00000000E+00  0.00000000E+00
  0.00000000E+00  0.00000000E+00  0.00000000E+00 -5.54327542E-01  0.00000000E+00
  0.00000000E+00  0.00000000E+00  1.46353784E-01  0.00000000E+00  0.00000000E+00
  0.00000000E+00  0.00000000E+00  1.46353784E-01  0.00000000E+00  0.00000000E+00
  0.00000000E+00  0.00000000E+00  1.46353784E-01  0.00000000E+00  0.00000000E+00
  0.00000000E+00  0.00000000E+00  1.46353784E-01  0.00000000E+00  0.00000000E+00
  0.00000000E+00  0.00000000E+00  0.00000000E+00  0.00000000E+00  0.00000000E+00
  0.00000000E+00  0.00000000E+00  0.00000000E+00  0.00000000E+00  0.00000000E+00
  0.00000000E+00  0.00000000E+00  4.76488662E-01  0.00000000E+00  0.00000000E+00
  0.00000000E+00  0.00000000E+00  0.00000000E+00  0.00000000E+00  0.00000000E+00
  0.00000000E+00  0.00000000E+00  0.00000000E+00  0.00000000E+00  0.00000000E+00
  0.00000000E+00  0.00000000E+00 -4.76488662E-01  0.00000000E+00  0.00000000E+00
  0.00000000E+00  0.00000000E+00  2.79695577E-01  0.00000000E+00  0.00000000E+00
  0.00000000E+00  0.00000000E+00 -2.79695577E-01  0.00000000E+00  0.00000000E+00
  0.00000000E+00  0.00000000E+00 -2.79695577E-01  0.00000000E+00  0.00000000E+00
  0.00000000E+00  0.00000000E+00  2.79695577E-01  0.00000000E+00  0.00000000E+00
  2.64468338E-02  4.59198247E-02  0.00000000E+00  0.00000000E+00  6.11226406E-02
 -5.23413628E-01  0.00000000E+00  0.00000000E+00 -3.91094654E-01  5.46130017E-01
 -4.92250276E-01  7.74430506E-02  0.00000000E+00  0.00000000E+00  0.00000000E+00
  2.64468338E-02  4.59198247E-02  0.00000000E+00  0.00000000E+00 -6.11226406E-02
 -5.23413628E-01  0.00000000E+00  0.00000000E+00  3.91094654E-01  5.46130017E-01
 -4.92250276E-01  7.74430506E-02  0.00000000E+00  0.00000000E+00  0.00000000E+00
  3.35324293E-01  8.42768343E-02  0.00000000E+00  2.63236884E-02  1.79702019E-01
  3.35324293E-01  8.42768343E-02  0.00000000E+00 -2.63236884E-02  1.79702019E-01
  3.35324293E-01  8.42768343E-02  0.00000000E+00  2.63236884E-02 -1.79702019E-01
  3.35324293E-01  8.42768343E-02  0.00000000E+00 -2.63236884E-02 -1.79702019E-01
  0.00000000E+00  0.00000000E+00  0.00000000E+00  2.64307796E-02  0.00000000E+00
  0.00000000E+00  0.00000000E+00  3.11480947E-01  0.00000000E+00  0.00000000E+00
  0.00000000E+00  0.00000000E+00  0.00000000E+00  0.00000000E+00  4.90357146E-01
  0.00000000E+00  0.00000000E+00  0.00000000E+00  2.64307796E-02  0.00000000E+00
  0.00000000E+00  0.00000000E+00  3.11480947E-01  0.00000000E+00  0.00000000E+00
  0.00000000E+00  0.00000000E+00  0.00000000E+00  0.00000000E+00 -4.90357146E-01
 -3.90059459E-01  2.78075144E-02  0.00000000E+00 -2.30064010E-01  4.87748175E-02
  3.90059459E-01 -2.78075144E-02  0.00000000E+00 -2.30064010E-01 -4.87748175E-02
 -3.90059459E-01  2.78075144E-02  0.00000000E+00 -2.30064010E-01 -4.87748175E-02
  3.90059459E-01 -2.78075144E-02  0.00000000E+00 -2.30064010E-01  4.87748175E-02
  3.35737020E-02  4.14896460E-01  0.00000000E+00  0.00000000E+00 -2.61501940E-01
 -3.13618046E-01  0.00000000E+00  0.00000000E+00  4.70713886E-01  5.19607771E-01
  2.01784405E-01 -5.01914262E-01  0.00000000E+00  0.00000000E+00  0.00000000E+00
  3.35737020E-02  4.14896460E-01  0.00000000E+00  0.00000000E+00  2.61501940E-01
 -3.13618046E-01  0.00000000E+00  0.00000000E+00 -4.70713886E-01  5.19607771E-01
  2.01784405E-01 -5.01914262E-01  0.00000000E+00  0.00000000E+00  0.00000000E+00
 -2.88676283E-02  3.91550107E-02  0.00000000E+00  1.09967653E-01 -1.80146747E-01
 -2.88676283E-02  3.91550107E-02  0.00000000E+00 -1.09967653E-01 -1.80146747E-01
 -2.88676283E-02  3.91550107E-02  0.00000000E+00  1.09967653E-01  1.80146747E-01
 -2.88676283E-02  3.91550107E-02  0.00000000E+00 -1.09967653E-01  1.80146747E-01
  0.00000000E+00  0.00000000E+00  0.00000000E+00 -1.34841295E-01  0.00000000E+00
  0.00000000E+00  0.00000000E+00  1.39791942E+00  0.00000000E+00  0.00000000E+00
  0.00000000E+00  0.00000000E+00  0.00000000E+00  0.00000000E+00  2.71029747E-01
  0.00000000E+00  0.00000000E+00  0.00000000E+00  1.34841295E-01  0.00000000E+00
  0.00000000E+00  0.00000000E+00 -1.39791942E+00  0.00000000E+00  0.00000000E+00
  0.00000000E+00  0.00000000E+00  0.00000000E+00  0.00000000E+00  2.71029747E-01
 -3.63931687E-01 -4.30160338E-01  0.00000000E+00 -2.92728445E-01  3.03893290E-01
  3.63931687E-01  4.30160338E-01  0.00000000E+00 -2.92728445E-01 -3.03893290E-01
  3.63931687E-01  4.30160338E-01  0.00000000E+00  2.92728445E-01  3.03893290E-01
 -3.63931687E-01 -4.30160338E-01  0.00000000E+00  2.92728445E-01 -3.03893290E-01
 -4.91361490E-03 -2.67526073E-01  0.00000000E+00  0.00000000E+00  1.96915679E-01
 -7.93993416E-02  0.00000000E+00  0.00000000E+00  5.18997391E-01 -3.99270368E-01
  3.99961548E-01 -1.75693814E-01  0.00000000E+00  0.00000000E+00  0.00000000E+00
  4.91361490E-03  2.67526073E-01  0.00000000E+00  0.00000000E+00  1.96915679E-01
  7.93993416E-02  0.00000000E+00  0.00000000E+00  5.18997391E-01  3.99270368E-01
 -3.99961548E-01  1.75693814E-01  0.00000000E+00  0.00000000E+00  0.00000000E+00
 -2.60963965E-01 -3.37196541E-02  0.00000000E+00 -3.20038759E-03 -3.28876006E-01
 -2.60963965E-01 -3.37196541E-02  0.00000000E+00  3.20038759E-03 -3.28876006E-01
  2.60963965E-01  3.37196541E-02  0.00000000E+00  3.20038759E-03 -3.28876006E-01
  2.60963965E-01  3.37196541E-02  0.00000000E+00 -3.20038759E-03 -3.28876006E-01
  0.00000000E+00  0.00000000E+00 -1.32625514E-01  0.00000000E+00  0.00000000E+00
  0.00000000E+00 -4.44288391E-01  0.00000000E+00  0.00000000E+00  0.00000000E+00
  0.00000000E+00  0.00000000E+00  0.00000000E+00  4.79257603E-01  0.00000000E+00
  0.00000000E+00  0.00000000E+00  1.32625514E-01  0.00000000E+00  0.00000000E+00
  0.00000000E+00  4.44288391E-01  0.00000000E+00  0.00000000E+00  0.00000000E+00
  0.00000000E+00  0.00000000E+00  0.00000000E+00  4.79257603E-01  0.00000000E+00
  0.00000000E+00  0.00000000E+00  4.14406152E-01  0.00000000E+00  0.00000000E+00
  0.00000000E+00  0.00000000E+00  4.14406152E-01  0.00000000E+00  0.00000000E+00
  0.00000000E+00  0.00000000E+00 -4.14406152E-01  0.00000000E+00  0.00000000E+00
  0.00000000E+00  0.00000000E+00 -4.14406152E-01  0.00000000E+00  0.00000000E+00
  0.00000000E+00  0.00000000E+00  0.00000000E+00 -9.23286353E-02  0.00000000E+00
  0.00000000E+00  0.00000000E+00  3.56092175E-01  0.00000000E+00  0.00000000E+00
  0.00000000E+00  0.00000000E+00  0.00000000E+00  0.00000000E+00 -2.36730618E-01
  0.00000000E+00  0.00000000E+00  0.00000000E+00 -9.23286353E-02  0.00000000E+00
  0.00000000E+00  0.00000000E+00  3.56092175E-01  0.00000000E+00  0.00000000E+00
  0.00000000E+00  0.00000000E+00  0.00000000E+00  0.00000000E+00  2.36730618E-01
  8.12869530E-02 -2.99691227E-01  0.00000000E+00 -1.94801314E-01  4.66366204E-01
 -8.12869530E-02  2.99691227E-01  0.00000000E+00 -1.94801314E-01 -4.66366204E-01
  8.12869530E-02 -2.99691227E-01  0.00000000E+00 -1.94801314E-01 -4.66366204E-01
 -8.12869530E-02  2.99691227E-01  0.00000000E+00 -1.94801314E-01  4.66366204E-01
  0.00000000E+00  0.00000000E+00 -1.34254918E-01  0.00000000E+00  0.00000000E+00
  0.00000000E+00 -1.23476338E-01  0.00000000E+00  0.00000000E+00  0.00000000E+00
  0.00000000E+00  0.00000000E+00  0.00000000E+00 -3.06802580E-01  0.00000000E+00
  0.00000000E+00  0.00000000E+00 -1.34254918E-01  0.00000000E+00  0.00000000E+00
  0.00000000E+00 -1.23476338E-01  0.00000000E+00  0.00000000E+00  0.00000000E+00
  0.00000000E+00  0.00000000E+00  0.00000000E+00  3.06802580E-01  0.00000000E+00
  0.00000000E+00  0.00000000E+00  5.13827160E-01  0.00000000E+00  0.00000000E+00
  0.00000000E+00  0.00000000E+00  5.13827160E-01  0.00000000E+00  0.00000000E+00
  0.00000000E+00  0.00000000E+00  5.13827160E-01  0.00000000E+00  0.00000000E+00
  0.00000000E+00  0.00000000E+00  5.13827160E-01  0.00000000E+00  0.00000000E+00
  0.00000000E+00  0.00000000E+00  0.00000000E+00  0.00000000E+00  0.00000000E+00
  0.00000000E+00  0.00000000E+00  0.00000000E+00  0.00000000E+00  0.00000000E+00
  0.00000000E+00  0.00000000E+00  4.98228709E-01  0.00000000E+00  0.00000000E+00
  0.00000000E+00  0.00000000E+00  0.00000000E+00  0.00000000E+00  0.00000000E+00
  0.00000000E+00  0.00000000E+00  0.00000000E+00  0.00000000E+00  0.00000000E+00
  0.00000000E+00  0.00000000E+00  4.98228709E-01  0.00000000E+00  0.00000000E+00
  0.00000000E+00  0.00000000E+00 -4.91503056E-01  0.00000000E+00  0.00000000E+00
  0.00000000E+00  0.00000000E+00  4.91503056E-01  0.00000000E+00  0.00000000E+00
  0.00000000E+00  0.00000000E+00 -4.91503056E-01  0.00000000E+00  0.00000000E+00
  0.00000000E+00  0.00000000E+00  4.91503056E-01  0.00000000E+00  0.00000000E+00
 -6.81047013E-02 -7.34072522E-02  0.00000000E+00  0.00000000E+00 -6.44459832E-01
  2.98568289E+00  0.00000000E+00  0.00000000E+00 -1.74804921E+00 -6.61942707E-01
 -5.82366998E-02  6.24747933E-01  0.00000000E+00  0.00000000E+00  0.00000000E+00
  6.81047013E-02  7.34072522E-02  0.00000000E+00  0.00000000E+00 -6.44459832E-01
 -2.98568289E+00  0.00000000E+00  0.00000000E+00 -1.74804921E+00  6.61942707E-01
  5.82366998E-02 -6.24747933E-01  0.00000000E+00  0.00000000E+00  0.00000000E+00
 -1.40318375E-01  2.04471630E-01  0.00000000E+00 -2.86794827E-01  1.98130955E-01
 -1.40318375E-01  2.04471630E-01  0.00000000E+00  2.86794827E-01  1.98130955E-01
  1.40318375E-01 -2.04471630E-01  0.00000000E+00  2.86794827E-01  1.98130955E-01
  1.40318375E-01 -2.04471630E-01  0.00000000E+00 -2.86794827E-01  1.98130955E-01
  0.00000000E+00  0.00000000E+00 -7.32556246E-02  0.00000000E+00  0.00000000E+00
  0.00000000E+00  3.04693267E-02  0.00000000E+00  0.00000000E+00  0.00000000E+00
  0.00000000E+00  0.00000000E+00  0.00000000E+00  7.91550848E-01  0.00000000E+00
  0.00000000E+00  0.00000000E+00  7.32556246E-02  0.00000000E+00  0.00000000E+00
  0.00000000E+00 -3.04693267E-02  0.00000000E+00  0.00000000E+00  0.00000000E+00
  0.00000000E+00  0.00000000E+00  0.00000000E+00  7.91550848E-01  0.00000000E+00
  0.00000000E+00  0.00000000E+00 -3.53499824E-01  0.00000000E+00  0.00000000E+00
  0.00000000E+00  0.00000000E+00 -3.53499824E-01  0.00000000E+00  0.00000000E+00
  0.00000000E+00  0.00000000E+00  3.53499824E-01  0.00000000E+00  0.00000000E+00
  0.00000000E+00  0.00000000E+00  3.53499824E-01  0.00000000E+00  0.00000000E+00
  0.00000000E+00  0.00000000E+00  0.00000000E+00  0.00000000E+00  0.00000000E+00
  0.00000000E+00  0.00000000E+00  0.00000000E+00  0.00000000E+00  0.00000000E+00
  0.00000000E+00  0.00000000E+00  6.38161869E-01  0.00000000E+00  0.00000000E+00
  0.00000000E+00  0.00000000E+00  0.00000000E+00  0.00000000E+00  0.00000000E+00
  0.00000000E+00  0.00000000E+00  0.00000000E+00  0.00000000E+00  0.00000000E+00
  0.00000000E+00  0.00000000E+00 -6.38161869E-01  0.00000000E+00  0.00000000E+00
  0.00000000E+00  0.00000000E+00 -4.61545323E-01  0.00000000E+00  0.00000000E+00
  0.00000000E+00  0.00000000E+00  4.61545323E-01  0.00000000E+00  0.00000000E+00
  0.00000000E+00  0.00000000E+00  4.61545323E-01  0.00000000E+00  0.00000000E+00
  0.00000000E+00  0.00000000E+00 -4.61545323E-01  0.00000000E+00  0.00000000E+00
  0.00000000E+00  0.00000000E+00  0.00000000E+00  4.61328414E-01  0.00000000E+00
  0.00000000E+00  0.00000000E+00  6.52199525E-01  0.00000000E+00  0.00000000E+00
  0.00000000E+00  0.00000000E+00  0.00000000E+00  0.00000000E+00 -3.66070967E-01
  0.00000000E+00  0.00000000E+00  0.00000000E+00 -4.61328414E-01  0.00000000E+00
  0.00000000E+00  0.00000000E+00 -6.52199525E-01  0.00000000E+00  0.00000000E+00
  0.00000000E+00  0.00000000E+00  0.00000000E+00  0.00000000E+00 -3.66070967E-01
 -4.46897104E-02 -4.79482594E-01  0.00000000E+00  2.16473975E-01  4.56245827E-01
  4.46897104E-02  4.79482594E-01  0.00000000E+00  2.16473975E-01 -4.56245827E-01
  4.46897104E-02  4.79482594E-01  0.00000000E+00 -2.16473975E-01  4.56245827E-01
 -4.46897104E-02 -4.79482594E-01  0.00000000E+00 -2.16473975E-01 -4.56245827E-01
 -3.41844640E-02  4.45997172E-02  0.00000000E+00  0.00000000E+00  1.87028233E-01
  4.73965116E-01  0.00000000E+00  0.00000000E+00  2.27031574E-01 -1.65023577E-01
 -4.07556050E-01  3.58534123E-01  0.00000000E+00  0.00000000E+00  0.00000000E+00
 -3.41844640E-02  4.45997172E-02  0.00000000E+00  0.00000000E+00 -1.87028233E-01
  4.73965116E-01  0.00000000E+00  0.00000000E+00 -2.27031574E-01 -1.65023577E-01
 -4.07556050E-01  3.58534123E-01  0.00000000E+00  0.00000000E+00  0.00000000E+00
  1.26901118E-02 -2.25133148E-01  0.00000000E+00  3.64313121E-01 -3.68374953E-01
  1.26901118E-02 -2.25133148E-01  0.00000000E+00 -3.64313121E-01 -3.68374953E-01
  1.26901118E-02 -2.25133148E-01  0.00000000E+00  3.64313121E-01  3.68374953E-01
  1.26901118E-02 -2.25133148E-01  0.00000000E+00 -3.64313121E-01  3.68374953E-01
 -5.60993260E-02  6.21480742E-01  0.00000000E+00  0.00000000E+00 -3.61700217E-01
  3.94463812E-01  0.00000000E+00  0.00000000E+00  1.92855446E-01 -4.71691662E-01
 -3.72239895E-01  8.15924572E-01  0.00000000E+00  0.00000000E+00  0.00000000E+00
  5.60993260E-02 -6.21480742E-01  0.00000000E+00  0.00000000E+00 -3.61700217E-01
 -3.94463812E-01  0.00000000E+00  0.00000000E+00  1.92855446E-01  4.71691662E-01
  3.72239895E-01 -8.15924572E-01  0.00000000E+00  0.00000000E+00  0.00000000E+00
 -7.04676305E-02 -2.52334543E-01  0.00000000E+00  4.41074472E-01 -1.49138733E-01
 -7.04676305E-02 -2.52334543E-01  0.00000000E+00 -4.41074472E-01 -1.49138733E-01
  7.04676305E-02  2.52334543E-01  0.00000000E+00 -4.41074472E-01 -1.49138733E-01
  7.04676305E-02  2.52334543E-01  0.00000000E+00  4.41074472E-01 -1.49138733E-01
 -4.22440744E-02  4.44660557E-01  0.00000000E+00  0.00000000E+00  3.60888508E-01
  4.26495969E-01  0.00000000E+00  0.00000000E+00  1.41594565E-01 -3.31881146E-01
  6.39288097E-01 -1.34391900E-01  0.00000000E+00  0.00000000E+00  0.00000000E+00
 -4.22440744E-02  4.44660557E-01  0.00000000E+00  0.00000000E+00 -3.60888508E-01
  4.26495969E-01  0.00000000E+00  0.00000000E+00 -1.41594565E-01 -3.31881146E-01
  6.39288097E-01 -1.34391900E-01  0.00000000E+00  0.00000000E+00  0.00000000E+00
 -3.88909518E-01 -2.34920317E-01  0.00000000E+00  5.48113325E-01  4.28789881E-01
 -3.88909518E-01 -2.34920317E-01  0.00000000E+00 -5.48113325E-01  4.28789881E-01
 -3.88909518E-01 -2.34920317E-01  0.00000000E+00  5.48113325E-01 -4.28789881E-01
 -3.88909518E-01 -2.34920317E-01  0.00000000E+00 -5.48113325E-01 -4.28789881E-01
  0.00000000E+00  0.00000000E+00  0.00000000E+00  7.45395975E-01  0.00000000E+00
  0.00000000E+00  0.00000000E+00  3.42611804E-01  0.00000000E+00  0.00000000E+00
  0.00000000E+00  0.00000000E+00  0.00000000E+00  0.00000000E+00  6.60883956E-01
  0.00000000E+00  0.00000000E+00  0.00000000E+00  7.45395975E-01  0.00000000E+00
  0.00000000E+00  0.00000000E+00  3.42611804E-01  0.00000000E+00  0.00000000E+00
  0.00000000E+00  0.00000000E+00  0.00000000E+00  0.00000000E+00 -6.60883956E-01
 -4.59129166E-01 -3.22721582E-01  0.00000000E+00  6.12989829E-01  3.48437669E-01
  4.59129166E-01  3.22721582E-01  0.00000000E+00  6.12989829E-01 -3.48437669E-01
 -4.59129166E-01 -3.22721582E-01  0.00000000E+00  6.12989829E-01 -3.48437669E-01
  4.59129166E-01  3.22721582E-01  0.00000000E+00  6.12989829E-01  3.48437669E-01
 -1.31441186E-01  4.49873127E-01  0.00000000E+00  0.00000000E+00  6.28360797E-01
  1.70996253E+00  0.00000000E+00  0.00000000E+00 -3.03698555E-01 -6.62783553E-01
  5.92767470E-01 -7.72834755E-01  0.00000000E+00  0.00000000E+00  0.00000000E+00
  1.31441186E-01 -4.49873127E-01  0.00000000E+00  0.00000000E+00  6.28360797E-01
 -1.70996253E+00  0.00000000E+00  0.00000000E+00 -3.03698555E-01  6.62783553E-01
 -5.92767470E-01  7.72834755E-01  0.00000000E+00  0.00000000E+00  0.00000000E+00
 -4.21457189E-01 -2.93084041E-01  0.00000000E+00  3.80495606E-01  4.73188401E-01
 -4.21457189E-01 -2.93084041E-01  0.00000000E+00 -3.80495606E-01  4.73188401E-01
  4.21457189E-01  2.93084041E-01  0.00000000E+00 -3.80495606E-01  4.73188401E-01
  4.21457189E-01  2.93084041E-01  0.00000000E+00  3.80495606E-01  4.73188401E-01
  0.00000000E+00  0.00000000E+00  0.00000000E+00  4.99597950E-01  0.00000000E+00
  0.00000000E+00  0.00000000E+00  4.79144172E-01  0.00000000E+00  0.00000000E+00
  0.00000000E+00  0.00000000E+00  0.00000000E+00  0.00000000E+00  1.14216911E+00
  0.00000000E+00  0.00000000E+00  0.00000000E+00 -4.99597950E-01  0.00000000E+00
  0.00000000E+00  0.00000000E+00 -4.79144172E-01  0.00000000E+00  0.00000000E+00
  0.00000000E+00  0.00000000E+00  0.00000000E+00  0.00000000E+00  1.14216911E+00
 -5.53959862E-01 -2.57110154E-01  0.00000000E+00  6.24286450E-01  1.50949520E-01
  5.53959862E-01  2.57110154E-01  0.00000000E+00  6.24286450E-01 -1.50949520E-01
  5.53959862E-01  2.57110154E-01  0.00000000E+00 -6.24286450E-01  1.50949520E-01
 -5.53959862E-01 -2.57110154E-01  0.00000000E+00 -6.24286450E-01 -1.50949520E-01
 -3.25956886E-01  2.21333017E+00  0.00000000E+00  0.00000000E+00 -2.08624786E-01
  7.90527859E-01  0.00000000E+00  0.00000000E+00  4.82575443E-02 -1.23328741E+00
 -1.46724150E+00 -1.28510078E+00  0.00000000E+00  0.00000000E+00  0.00000000E+00
 -3.25956886E-01  2.21333017E+00  0.00000000E+00  0.00000000E+00  2.08624786E-01
  7.90527859E-01  0.00000000E+00  0.00000000E+00 -4.82575443E-02 -1.23328741E+00
 -1.46724150E+00 -1.28510078E+00  0.00000000E+00  0.00000000E+00  0.00000000E+00
  2.21518853E-01 -2.17948648E-01  0.00000000E+00 -1.72814573E-01 -6.80044868E-02
  2.21518853E-01 -2.17948648E-01  0.00000000E+00  1.72814573E-01 -6.80044868E-02
  2.21518853E-01 -2.17948648E-01  0.00000000E+00 -1.72814573E-01  6.80044868E-02
  2.21518853E-01 -2.17948648E-01  0.00000000E+00  1.72814573E-01  6.80044868E-02
 -3.16362353E-01  1.95408311E+00  0.00000000E+00  0.00000000E+00  1.50533173E-01
  1.48319610E+00  0.00000000E+00  0.00000000E+00 -2.79397988E-01 -1.06668448E+00
 -1.67017484E+00 -1.67303313E+00  0.00000000E+00  0.00000000E+00  0.00000000E+00
  3.16362353E-01 -1.95408311E+00  0.00000000E+00  0.00000000E+00  1.50533173E-01
 -1.48319610E+00  0.00000000E+00  0.00000000E+00 -2.79397988E-01  1.06668448E+00
  1.67017484E+00  1.67303313E+00  0.00000000E+00  0.00000000E+00  0.00000000E+00
  3.13293919E-01 -1.53649961E-01  0.00000000E+00 -2.99844945E-01 -1.99851756E-01
  3.13293919E-01 -1.53649961E-01  0.00000000E+00  2.99844945E-01 -1.99851756E-01
 -3.13293919E-01  1.53649961E-01  0.00000000E+00  2.99844945E-01 -1.99851756E-01
 -3.13293919E-01  1.53649961E-01  0.00000000E+00 -2.99844945E-01 -1.99851756E-01
Total SCF Density                          R   N=        1275
  2.06162707E+00 -9.73130645E-02  2.92704830E-01  0.00000000E+00  0.00000000E+00
  2.79468208E-01  0.00000000E+00  0.00000000E+00  0.00000000E+00  3.77579405E-01
  6.08220166E-03 -1.29761022E-02  0.00000000E+00  0.00000000E+00  4.09342035E-01
 -1.48961357E-01  2.41307630E-01  0.00000000E+00  0.00000000E+00  3.30152980E-02
  2.07525775E-01  0.00000000E+00  0.00000000E+00  2.26110535E-01  0.00000000E+00
  0.00000000E+00  0.00000000E+00  1.82940214E-01  0.00000000E+00  0.00000000E+00
  0.00000000E+00  1.85387854E-01  0.00000000E+00  0.00000000E+00  0.00000000E+00
  9.57834469E-02 -5.09155492E-03  1.26907528E-02  0.00000000E+00  0.00000000E+00
  1.43286769E-01  2.47290862E-02  0.00000000E+00  0.00000000E+00  5.20428132E-02
  1.53312605E-03 -1.26759685E-02  0.00000000E+00  0.00000000E+00 -1.29548651E-03
 -1.05138107E-02  0.00000000E+00  0.00000000E+00 -1.23464148E-03  5.62240406E-04
 -4.92328529E-03  2.83524478E-03  0.00000000E+00  0.00000000E+00  2.52975686E-02
  5.27771507E-03  0.00000000E+00  0.00000000E+00  9.00924682E-03 -2.30293019E-04
  1.62229050E-03 -6.31651301E-03  6.48870732E-03  0.00000000E+00  0.00000000E+00
 -1.69898066E-02  3.38879453E-03  0.00000000E+00  0.00000000E+00 -5.35934430E-03
 -2.08770878E-04 -9.85025670E-04  8.97584004E-04  0.00000000E+00  0.00000000E+00
  0.00000000E+00  0.00000000E+00  0.00000000E+00  0.00000000E+00  0.00000000E+00
  0.00000000E+00  0.00000000E+00  0.00000000E+00  0.00000000E+00  0.00000000E+00
  0.00000000E+00  0.00000000E+00  0.00000000E+00 -1.99900016E-02  0.00000000E+00
  0.00000000E+00  0.00000000E+00 -1.61733959E-02  0.00000000E+00  0.00000000E+00
  0.00000000E+00  0.00000000E+00  0.00000000E+00  0.00000000E+00  1.42985912E-03
  0.00000000E+00  0.00000000E+00  0.00000000E+00  2.27244968E-02  0.00000000E+00
  0.00000000E+00  0.00000000E+00  1.28628772E-02  0.00000000E+00  0.00000000E+00
  0.00000000E+00  0.00000000E+00  0.00000000E+00  0.00000000E+00  1.97867616E-03
  1.96379416E-02 -3.88495253E-02  0.00000000E+00  0.00000000E+00  8.45298693E-02
 -5.10296958E-03  0.00000000E+00  0.00000000E+00  1.67429425E-02  1.40431509E-03
  4.34103567E-03 -6.72691801E-03  0.00000000E+00  0.00000000E+00  0.00000000E+00
  2.06162707E+00 -3.88495253E-02  6.91842661E-02  0.00000000E+00  0.00000000E+00
 -1.66116394E-01  2.24201568E-02  0.00000000E+00  0.00000000E+00 -4.10203636E-02
 -2.76507116E-03 -1.04825791E-02  1.18424174E-02  0.00000000E+00  0.00000000E+00
  0.00000000E+00 -9.73130645E-02  2.92704830E-01  0.00000000E+00  0.00000000E+00
  2.79468208E-01  0.00000000E+00  0.00000000E+00  0.00000000E+00  2.26110535E-01
  0.00000000E+00  0.00000000E+00  0.00000000E+00  0.00000000E+00  0.00000000E+00
  0.00000000E+00 -1.99900016E-02  0.00000000E+00  0.00000000E+00  0.00000000E+00
  2.79468208E-01  0.00000000E+00  0.00000000E+00  0.00000000E+00  1.86897596E-02
  0.00000000E+00  0.00000000E+00  0.00000000E+00 -3.31649422E-02  0.00000000E+00
  0.00000000E+00  0.00000000E+00  0.00000000E+00  0.00000000E+00  0.00000000E+00
 -1.40455073E-02  0.00000000E+00  0.00000000E+00  0.00000000E+00  3.77579405E-01
 -8.45298693E-02  1.66116394E-01  0.00000000E+00  0.00000000E+00 -3.03693980E-01
  1.18591360E-01  0.00000000E+00  0.00000000E+00 -1.06340264E-01 -5.44808450E-03
 -1.60636380E-02  1.33405797E-02  0.00000000E+00  0.00000000E+00  0.00000000E+00
 -6.08220166E-03  1.29761022E-02  0.00000000E+00  0.00000000E+00  4.09342035E-01
 -5.10296958E-03  2.24201568E-02  0.00000000E+00  0.00000000E+00 -1.18591360E-01
 -1.05255957E-02  0.00000000E+00  0.00000000E+00 -2.82014323E-02 -9.13615409E-04
 -8.01109597E-03  8.58923272E-03  0.00000000E+00  0.00000000E+00  0.00000000E+00
 -1.48961357E-01  2.41307630E-01  0.00000000E+00  0.00000000E+00 -3.30152980E-02
  2.07525775E-01  0.00000000E+00  0.00000000E+00  2.26110535E-01  0.00000000E+00
  0.00000000E+00  0.00000000E+00  1.82940214E-01  0.00000000E+00  0.00000000E+00
  0.00000000E+00  0.00000000E+00  0.00000000E+00  0.00000000E+00 -1.61733959E-02
  0.00000000E+00  0.00000000E+00  0.00000000E+00  2.26110535E-01  0.00000000E+00
  0.00000000E+00  0.00000000E+00  1.82940214E-01  0.00000000E+00  0.00000000E+00
  0.00000000E+00 -3.31649422E-02  0.00000000E+00  0.00000000E+00  0.00000000E+00
 -3.73085087E-02  0.00000000E+00  0.00000000E+00  0.00000000E+00  0.00000000E+00
  0.00000000E+00  0.00000000E+00 -9.52892853E-03  0.00000000E+00  0.00000000E+00
  0.00000000E+00  1.85387854E-01  0.00000000E+00  0.00000000E+00  0.00000000E+00
  9.57834469E-02 -1.67429425E-02  4.10203636E-02  0.00000000E+00  0.00000000E+00
 -1.06340264E-01  2.82014323E-02  0.00000000E+00  0.00000000E+00 -3.91063311E-02
 -1.13744449E-03 -5.78681731E-03  4.07667160E-03  0.00000000E+00  0.00000000E+00
  0.00000000E+00  5.09155492E-03 -1.26907528E-02  0.00000000E+00  0.00000000E+00
  1.43286769E-01 -2.47290862E-02  0.00000000E+00  0.00000000E+00  5.20428132E-02
  1.40431509E-03 -2.76507116E-03  0.00000000E+00  0.00000000E+00  5.44808450E-03
 -9.13615409E-04  0.00000000E+00  0.00000000E+00  1.13744449E-03  1.19797069E-04
  3.53192263E-04 -4.47357505E-04  0.00000000E+00  0.00000000E+00  0.00000000E+00
  1.53312605E-03 -1.26759685E-02  0.00000000E+00  0.00000000E+00  1.29548651E-03
 -1.05138107E-02  0.00000000E+00  0.00000000E+00  1.23464148E-03  5.62240406E-04
  4.34103567E-03 -1.04825791E-02  0.00000000E+00  0.00000000E+00  1.60636380E-02
 -8.01109597E-03  0.00000000E+00  0.00000000E+00  5.78681731E-03  3.53192263E-04
  8.12297101E-04 -6.68863978E-04  0.00000000E+00  0.00000000E+00  0.00000000E+00
 -4.92328529E-03  2.83524478E-03  0.00000000E+00  0.00000000E+00 -2.52975686E-02
  5.27771507E-03  0.00000000E+00  0.00000000E+00 -9.00924682E-03 -2.30293019E-04
  1.62229050E-03 -6.72691801E-03  1.18424174E-02  0.00000000E+00  0.00000000E+00
 -1.33405797E-02  8.58923272E-03  0.00000000E+00  0.00000000E+00 -4.07667160E-03
 -4.47357505E-04 -6.68863978E-04  7.68869746E-04  0.00000000E+00  0.00000000E+00
  0.00000000E+00 -6.31651301E-03  6.48870732E-03  0.00000000E+00  0.00000000E+00
  1.69898066E-02  3.38879453E-03  0.00000000E+00  0.00000000E+00  5.35934430E-03
 -2.08770878E-04 -9.85025670E-04  8.97584004E-04  0.00000000E+00  0.00000000E+00
  0.00000000E+00  0.00000000E+00  0.00000000E+00  0.00000000E+00  0.00000000E+00
  0.00000000E+00  0.00000000E+00  0.00000000E+00  0.00000000E+00  0.00000000E+00
  0.00000000E+00  0.00000000E+00  0.00000000E+00  0.00000000E+00  0.00000000E+00
  0.00000000E+00  0.00000000E+00  0.00000000E+00  0.00000000E+00  0.00000000E+00
  0.00000000E+00  0.00000000E+00  0.00000000E+00  0.00000000E+00  0.00000000E+00
  0.00000000E+00  0.00000000E+00  0.00000000E+00  1.99900016E-02  0.00000000E+00
  0.00000000E+00  0.00000000E+00  1.61733959E-02  0.00000000E+00  0.00000000E+00
  0.00000000E+00  0.00000000E+00  0.00000000E+00  0.00000000E+00 -1.42985912E-03
  0.00000000E+00  0.00000000E+00  0.00000000E+00  1.99900016E-02  0.00000000E+00
  0.00000000E+00  0.00000000E+00  1.61733959E-02  0.00000000E+00  0.00000000E+00
  0.00000000E+00  0.00000000E+00  0.00000000E+00  0.00000000E+00  1.42985912E-03
  0.00000000E+00  0.00000000E+00  0.00000000E+00  1.40455073E-02  0.00000000E+00
  0.00000000E+00  0.00000000E+00  9.52892853E-03  0.00000000E+00  0.00000000E+00
  0.00000000E+00  0.00000000E+00  0.00000000E+00  0.00000000E+00  1.78859107E-03
  0.00000000E+00  0.00000000E+00  0.00000000E+00 -2.27244968E-02  0.00000000E+00
  0.00000000E+00  0.00000000E+00 -1.28628772E-02  0.00000000E+00  0.00000000E+00
  0.00000000E+00  0.00000000E+00  0.00000000E+00  0.00000000E+00  1.97867616E-03
 -6.04652672E-02  1.14503055E-01  0.00000000E+00  2.14672484E-01  1.30754707E-01
  1.09617435E-01  0.00000000E+00  1.08219011E-01  5.28462809E-02 -5.54818693E-03
  9.59848197E-03 -2.94795641E-03  0.00000000E+00  0.00000000E+00  1.39292466E-02
  1.18685734E-02 -2.59296353E-02  0.00000000E+00 -1.44319711E-02 -3.38658433E-02
 -2.94257955E-02  0.00000000E+00 -3.12985821E-02 -1.89640813E-02  6.35320606E-04
  1.12965521E-03  3.98263827E-04  0.00000000E+00  0.00000000E+00  9.54362831E-03
  2.13912348E-01 -1.91098465E-02  4.36724611E-02  0.00000000E+00  1.70567337E-01
  1.08887122E-01  4.76756406E-02  0.00000000E+00  8.77380251E-02  4.11608138E-02
 -2.39850195E-03  7.30593718E-03 -3.47864619E-03  0.00000000E+00  0.00000000E+00
  1.16954980E-02  1.45432301E-02 -2.97297841E-02  0.00000000E+00 -2.70605455E-02
 -5.83233463E-02 -2.48228050E-02  0.00000000E+00 -3.26112991E-02 -2.34670134E-02
  8.38583031E-04  2.89124855E-03 -1.72759333E-03  0.00000000E+00  0.00000000E+00
  8.55244767E-03  1.53325269E-01  1.17053836E-01  0.00000000E+00  0.00000000E+00
  6.31519731E-03  0.00000000E+00  0.00000000E+00  0.00000000E+00  5.10946362E-03
  0.00000000E+00  0.00000000E+00  0.00000000E+00  0.00000000E+00  0.00000000E+00
  0.00000000E+00 -4.51717945E-04  0.00000000E+00  0.00000000E+00  0.00000000E+00
  6.31519731E-03  0.00000000E+00  0.00000000E+00  0.00000000E+00  5.10946362E-03
  0.00000000E+00  0.00000000E+00  0.00000000E+00  0.00000000E+00  0.00000000E+00
  0.00000000E+00  4.51717945E-04  0.00000000E+00  0.00000000E+00  0.00000000E+00
  1.42705739E-04  5.30441484E-03 -9.14024405E-03  0.00000000E+00 -7.92682191E-03
 -7.04292002E-03 -8.40343034E-03  0.00000000E+00 -3.88426613E-03 -3.02419278E-03
  4.26884680E-04 -5.55871819E-04  9.56432849E-05  0.00000000E+00  0.00000000E+00
 -4.74304736E-04 -4.75536552E-04  7.00173868E-04  0.00000000E+00 -4.61106753E-04
  2.40235164E-04  1.37002386E-03  0.00000000E+00  6.62125624E-04  6.47262001E-04
 -5.54220525E-06  3.95860170E-05 -1.38486048E-04  0.00000000E+00  0.00000000E+00
 -2.90594392E-04 -1.05792140E-02 -6.96488253E-03  0.00000000E+00  5.90224505E-04
  3.04612683E-03 -5.50178238E-03  0.00000000E+00 -6.81783764E-03  1.89266559E-03
 -4.44292538E-03  0.00000000E+00 -3.26956339E-03  3.72233723E-04  2.27987017E-04
  4.45904925E-05 -1.83329292E-04  0.00000000E+00  0.00000000E+00 -3.82408427E-04
  5.68663120E-04 -1.49068990E-03  0.00000000E+00 -1.03070635E-03 -4.66783658E-03
 -4.53937304E-04  0.00000000E+00  2.54622223E-04 -1.34157074E-03  5.18714016E-05
  2.87653958E-04 -2.78704363E-04  0.00000000E+00  0.00000000E+00 -2.10511553E-04
 -5.44591573E-03 -3.38196690E-03  0.00000000E+00  2.86218888E-04  2.36312720E-04
 -6.04652672E-02  1.14503055E-01  0.00000000E+00 -2.14672484E-01  1.30754707E-01
  1.09617435E-01  0.00000000E+00 -1.08219011E-01  5.28462809E-02 -5.54818693E-03
  9.59848197E-03 -2.94795641E-03  0.00000000E+00  0.00000000E+00 -1.39292466E-02
  1.18685734E-02 -2.59296353E-02  0.00000000E+00  1.44319711E-02 -3.38658433E-02
 -2.94257955E-02  0.00000000E+00  3.12985821E-02 -1.89640813E-02  6.35320606E-04
  1.12965521E-03  3.98263827E-04  0.00000000E+00  0.00000000E+00 -9.54362831E-03
 -3.35255232E-02 -4.53505293E-02  0.00000000E+00 -1.57478280E-03  2.21439869E-03
  2.13912348E-01 -1.91098465E-02  4.36724611E-02  0.00000000E+00 -1.70567337E-01
  1.08887122E-01  4.76756406E-02  0.00000000E+00 -8.77380251E-02  4.11608138E-02
 -2.39850195E-03  7.30593718E-03 -3.47864619E-03  0.00000000E+00  0.00000000E+00
 -1.16954980E-02  1.45432301E-02 -2.97297841E-02  0.00000000E+00  2.70605455E-02
 -5.83233463E-02 -2.48228050E-02  0.00000000E+00  3.26112991E-02 -2.34670134E-02
  8.38583031E-04  2.89124855E-03 -1.72759333E-03  0.00000000E+00  0.00000000E+00
 -8.55244767E-03 -4.53505293E-02 -4.37431042E-02  0.00000000E+00  1.83867951E-04
  2.64711127E-03  1.53325269E-01  1.17053836E-01  0.00000000E+00  0.00000000E+00
  6.31519731E-03  0.00000000E+00  0.00000000E+00  0.00000000E+00  5.10946362E-03
  0.00000000E+00  0.00000000E+00  0.00000000E+00  0.00000000E+00  0.00000000E+00
  0.00000000E+00 -4.51717945E-04  0.00000000E+00  0.00000000E+00  0.00000000E+00
  6.31519731E-03  0.00000000E+00  0.00000000E+00  0.00000000E+00  5.10946362E-03
  0.00000000E+00  0.00000000E+00  0.00000000E+00  0.00000000E+00  0.00000000E+00
  0.00000000E+00  4.51717945E-04  0.00000000E+00  0.00000000E+00  0.00000000E+00
  1.42705739E-04  0.00000000E+00  0.00000000E+00  0.00000000E+00  0.00000000E+00
  1.42705739E-04 -5.30441484E-03  9.14024405E-03  0.00000000E+00 -7.92682191E-03
  7.04292002E-03  8.40343034E-03  0.00000000E+00 -3.88426613E-03  3.02419278E-03
 -4.26884680E-04  5.55871819E-04 -9.56432849E-05  0.00000000E+00  0.00000000E+00
 -4.74304736E-04  4.75536552E-04 -7.00173868E-04  0.00000000E+00 -4.61106753E-04
 -2.40235164E-04 -1.37002386E-03  0.00000000E+00  6.62125624E-04 -6.47262001E-04
  5.54220525E-06 -3.95860170E-05  1.38486048E-04  0.00000000E+00  0.00000000E+00
 -2.90594392E-04  1.57478280E-03 -1.83867951E-04  0.00000000E+00 -2.57371382E-04
  2.98609159E-07  1.05792140E-02  6.96488253E-03  0.00000000E+00  5.90224505E-04
  3.04612683E-03 -5.50178238E-03  0.00000000E+00  6.81783764E-03  1.89266559E-03
 -4.44292538E-03  0.00000000E+00  3.26956339E-03  3.72233723E-04  2.27987017E-04
  4.45904925E-05 -1.83329292E-04  0.00000000E+00  0.00000000E+00  3.82408427E-04
  5.68663120E-04 -1.49068990E-03  0.00000000E+00  1.03070635E-03 -4.66783658E-03
 -4.53937304E-04  0.00000000E+00 -2.54622223E-04 -1.34157074E-03  5.18714016E-05
  2.87653958E-04 -2.78704363E-04  0.00000000E+00  0.00000000E+00  2.10511553E-04
  2.21439869E-03  2.64711127E-03  0.00000000E+00 -2.98609159E-07 -1.24543421E-05
 -5.44591573E-03 -3.38196690E-03  0.00000000E+00 -2.86218888E-04  2.36312720E-04
  1.18685734E-02 -2.59296353E-02  0.00000000E+00 -1.44319711E-02  3.38658433E-02
 -2.94257955E-02  0.00000000E+00 -3.12985821E-02  1.89640813E-02  6.35320606E-04
  1.12965521E-03  3.98263827E-04  0.00000000E+00  0.00000000E+00 -9.54362831E-03
 -6.04652672E-02  1.14503055E-01  0.00000000E+00  2.14672484E-01 -1.30754707E-01
  1.09617435E-01  0.00000000E+00  1.08219011E-01 -5.28462809E-02 -5.54818693E-03
  9.59848197E-03 -2.94795641E-03  0.00000000E+00  0.00000000E+00 -1.39292466E-02
 -2.11970745E-02 -1.92052916E-02  0.00000000E+00  4.25499369E-04  7.93582292E-04
  2.38719693E-02  3.44384121E-02  0.00000000E+00  1.01849626E-04  1.06523237E-03
  2.13912348E-01  1.45432301E-02 -2.97297841E-02  0.00000000E+00 -2.70605455E-02
  5.83233463E-02 -2.48228050E-02  0.00000000E+00 -3.26112991E-02  2.34670134E-02
  8.38583031E-04  2.89124855E-03 -1.72759333E-03  0.00000000E+00  0.00000000E+00
 -8.55244767E-03 -1.91098465E-02  4.36724611E-02  0.00000000E+00  1.70567337E-01
 -1.08887122E-01  4.76756406E-02  0.00000000E+00  8.77380251E-02 -4.11608138E-02
 -2.39850195E-03  7.30593718E-03 -3.47864619E-03  0.00000000E+00  0.00000000E+00
 -1.16954980E-02 -1.92052916E-02 -1.59806313E-02  0.00000000E+00  4.00598596E-04
  1.13219760E-03  3.44384121E-02  4.08758513E-02  0.00000000E+00  6.72863491E-04
  7.87737179E-04  1.53325269E-01  1.17053836E-01  0.00000000E+00  0.00000000E+00
  6.31519731E-03  0.00000000E+00  0.00000000E+00  0.00000000E+00  5.10946362E-03
  0.00000000E+00  0.00000000E+00  0.00000000E+00  0.00000000E+00  0.00000000E+00
  0.00000000E+00 -4.51717945E-04  0.00000000E+00  0.00000000E+00  0.00000000E+00
  6.31519731E-03  0.00000000E+00  0.00000000E+00  0.00000000E+00  5.10946362E-03
  0.00000000E+00  0.00000000E+00  0.00000000E+00  0.00000000E+00  0.00000000E+00
  0.00000000E+00  4.51717945E-04  0.00000000E+00  0.00000000E+00  0.00000000E+00
  1.42705739E-04  0.00000000E+00  0.00000000E+00  0.00000000E+00  0.00000000E+00
  1.42705739E-04  0.00000000E+00  0.00000000E+00  0.00000000E+00  0.00000000E+00
  1.42705739E-04 -4.75536552E-04  7.00173868E-04  0.00000000E+00 -4.61106753E-04
 -2.40235164E-04  1.37002386E-03  0.00000000E+00  6.62125624E-04 -6.47262001E-04
 -5.54220525E-06  3.95860170E-05 -1.38486048E-04  0.00000000E+00  0.00000000E+00
  2.90594392E-04  5.30441484E-03 -9.14024405E-03  0.00000000E+00 -7.92682191E-03
  7.04292002E-03 -8.40343034E-03  0.00000000E+00 -3.88426613E-03  3.02419278E-03
  4.26884680E-04 -5.55871819E-04  9.56432849E-05  0.00000000E+00  0.00000000E+00
  4.74304736E-04  4.25499369E-04  4.00598596E-04  0.00000000E+00 -3.37221098E-06
 -1.30130492E-05 -1.01849626E-04 -6.72863491E-04  0.00000000E+00  2.56178618E-05
 -5.87597448E-05 -1.05792140E-02 -6.96488253E-03  0.00000000E+00  5.90224505E-04
 -5.68663120E-04  1.49068990E-03  0.00000000E+00  1.03070635E-03 -4.66783658E-03
  4.53937304E-04  0.00000000E+00 -2.54622223E-04 -1.34157074E-03 -5.18714016E-05
 -2.87653958E-04  2.78704363E-04  0.00000000E+00  0.00000000E+00 -2.10511553E-04
 -3.04612683E-03  5.50178238E-03  0.00000000E+00  6.81783764E-03  1.89266559E-03
  4.44292538E-03  0.00000000E+00  3.26956339E-03  3.72233723E-04 -2.27987017E-04
 -4.45904925E-05  1.83329292E-04  0.00000000E+00  0.00000000E+00 -3.82408427E-04
 -7.93582292E-04 -1.13219760E-03  0.00000000E+00  1.30130492E-05 -7.00086823E-05
 -1.06523237E-03 -7.87737179E-04  0.00000000E+00 -5.87597448E-05 -7.87775778E-06
  5.44591573E-03  3.38196690E-03  0.00000000E+00 -2.86218888E-04  2.36312720E-04
  1.18685734E-02 -2.59296353E-02  0.00000000E+00  1.44319711E-02  3.38658433E-02
 -2.94257955E-02  0.00000000E+00  3.12985821E-02  1.89640813E-02  6.35320606E-04
  1.12965521E-03  3.98263827E-04  0.00000000E+00  0.00000000E+00  9.54362831E-03
 -6.04652672E-02  1.14503055E-01  0.00000000E+00 -2.14672484E-01 -1.30754707E-01
  1.09617435E-01  0.00000000E+00 -1.08219011E-01 -5.28462809E-02 -5.54818693E-03
  9.59848197E-03 -2.94795641E-03  0.00000000E+00  0.00000000E+00  1.39292466E-02
  2.38719693E-02  3.44384121E-02  0.00000000E+00 -1.01849626E-04  1.06523237E-03
 -2.11970745E-02 -1.92052916E-02  0.00000000E+00 -4.25499369E-04  7.93582292E-04
 -3.35255232E-02 -4.53505293E-02  0.00000000E+00 -1.57478280E-03 -2.21439869E-03
  2.13912348E-01  1.45432301E-02 -2.97297841E-02  0.00000000E+00  2.70605455E-02
  5.83233463E-02 -2.48228050E-02  0.00000000E+00  3.26112991E-02  2.34670134E-02
  8.38583031E-04  2.89124855E-03 -1.72759333E-03  0.00000000E+00  0.00000000E+00
  8.55244767E-03 -1.91098465E-02  4.36724611E-02  0.00000000E+00 -1.70567337E-01
 -1.08887122E-01  4.76756406E-02  0.00000000E+00 -8.77380251E-02 -4.11608138E-02
 -2.39850195E-03  7.30593718E-03 -3.47864619E-03  0.00000000E+00  0.00000000E+00
  1.16954980E-02  3.44384121E-02  4.08758513E-02  0.00000000E+00 -6.72863491E-04
  7.87737179E-04 -1.92052916E-02 -1.59806313E-02  0.00000000E+00 -4.00598596E-04
  1.13219760E-03 -4.53505293E-02 -4.37431042E-02  0.00000000E+00  1.83867951E-04
 -2.64711127E-03  1.53325269E-01  1.17053836E-01  0.00000000E+00  0.00000000E+00
  6.31519731E-03  0.00000000E+00  0.00000000E+00  0.00000000E+00  5.10946362E-03
  0.00000000E+00  0.00000000E+00  0.00000000E+00  0.00000000E+00  0.00000000E+00
  0.00000000E+00 -4.51717945E-04  0.00000000E+00  0.00000000E+00  0.00000000E+00
  6.31519731E-03  0.00000000E+00  0.00000000E+00  0.00000000E+00  5.10946362E-03
  0.00000000E+00  0.00000000E+00  0.00000000E+00  0.00000000E+00  0.00000000E+00
  0.00000000E+00  4.51717945E-04  0.00000000E+00  0.00000000E+00  0.00000000E+00
  1.42705739E-04  0.00000000E+00  0.00000000E+00  0.00000000E+00  0.00000000E+00
  1.42705739E-04  0.00000000E+00  0.00000000E+00  0.00000000E+00  0.00000000E+00
  1.42705739E-04  0.00000000E+00  0.00000000E+00  0.00000000E+00  0.00000000E+00
  1.42705739E-04  4.75536552E-04 -7.00173868E-04  0.00000000E+00 -4.61106753E-04
  2.40235164E-04 -1.37002386E-03  0.00000000E+00  6.62125624E-04  6.47262001E-04
  5.54220525E-06 -3.95860170E-05  1.38486048E-04  0.00000000E+00  0.00000000E+00
  2.90594392E-04 -5.30441484E-03  9.14024405E-03  0.00000000E+00 -7.92682191E-03
 -7.04292002E-03  8.40343034E-03  0.00000000E+00 -3.88426613E-03 -3.02419278E-03
 -4.26884680E-04  5.55871819E-04 -9.56432849E-05  0.00000000E+00  0.00000000E+00
  4.74304736E-04  1.01849626E-04  6.72863491E-04  0.00000000E+00  2.56178618E-05
  5.87597448E-05 -4.25499369E-04 -4.00598596E-04  0.00000000E+00 -3.37221098E-06
  1.30130492E-05  1.57478280E-03 -1.83867951E-04  0.00000000E+00 -2.57371382E-04
 -2.98609159E-07  1.05792140E-02  6.96488253E-03  0.00000000E+00  5.90224505E-04
 -5.68663120E-04  1.49068990E-03  0.00000000E+00 -1.03070635E-03 -4.66783658E-03
  4.53937304E-04  0.00000000E+00  2.54622223E-04 -1.34157074E-03 -5.18714016E-05
 -2.87653958E-04  2.78704363E-04  0.00000000E+00  0.00000000E+00  2.10511553E-04
 -3.04612683E-03  5.50178238E-03  0.00000000E+00 -6.81783764E-03  1.89266559E-03
  4.44292538E-03  0.00000000E+00 -3.26956339E-03  3.72233723E-04 -2.27987017E-04
 -4.45904925E-05  1.83329292E-04  0.00000000E+00  0.00000000E+00  3.82408427E-04
 -1.06523237E-03 -7.87737179E-04  0.00000000E+00  5.87597448E-05 -7.87775778E-06
 -7.93582292E-04 -1.13219760E-03  0.00000000E+00 -1.30130492E-05 -7.00086823E-05
 -2.21439869E-03 -2.64711127E-03  0.00000000E+00  2.98609159E-07 -1.24543421E-05
  5.44591573E-03  3.38196690E-03  0.00000000E+00  2.86218888E-04  2.36312720E-04
