# Supplementary material for: Hyperpyramidalized alkenes with bond orders near 1.5 as synthetic building blocks
Source: Nat Chem. 2026 Jan 21;18(5):913–22. doi: 10.1038/s41557-025-02055-9 (PMC12859755; doi:10.1038/s41557-025-02055-9)
Supplement: Supplementary file 2 — Output files for reported computations. [file 41557_2025_2055_MOESM2_ESM.zip › Computation data/Ethylene 1-Scan-Pyramidalized/LMO-becke/2e-LMO-becke.fch]

Generated by Multiwfn
SP        RB3LYP                                              6-31G(d)
Number of atoms                            I                6
Charge                                     I                0
Multiplicity                               I                1
Number of electrons                        I               16
Number of alpha electrons                  I                8
Number of beta electrons                   I                8
Number of basis functions                  I               50
Number of independent functions            I               50
Atomic numbers                             I   N=           6
           6           6           1           1           1           1
Nuclear charges                            R   N=           6
  6.00000000E+00  6.00000000E+00  1.00000000E+00  1.00000000E+00  1.00000000E+00
  1.00000000E+00
Current cartesian coordinates              R   N=          18
  0.00000000E+00  1.24854205E+00 -3.76575173E-01 -1.52902303E-16 -1.24854205E+00
 -3.76575173E-01  1.36986247E+00  1.03462505E+00  1.12972552E+00 -1.36986247E+00
  1.03462505E+00  1.12972552E+00  1.36986247E+00 -1.03462505E+00  1.12972552E+00
 -1.36986247E+00 -1.03462505E+00  1.12972552E+00
Translation vectors                        R   N=           0
Number of contracted shells                I               24
Number of primitive shells                 I               50
Highest angular momentum                   I                2
Largest degree of contraction              I                6
Shell types                                I   N=          24
           0           0           1           0           1           2
           0           0           1           0           1           2
           0           0           1           0           0           1
           0           0           1           0           0           1
Number of primitives per shell             I   N=          24
           6           3           3           1           1           1
           6           3           3           1           1           1
           3           1           1           3           1           1
           3           1           1           3           1           1
Shell to atom map                          I   N=          24
           1           1           1           1           1           1
           2           2           2           2           2           2
           3           3           3           4           4           4
           5           5           5           6           6           6
Primitive exponents                        R   N=          50
  3.04752488E+03  4.57369518E+02  1.03948685E+02  2.92101553E+01  9.28666296E+00
  3.16392696E+00  7.86827235E+00  1.88128854E+00  5.44249258E-01  7.86827235E+00
  1.88128854E+00  5.44249258E-01  1.68714478E-01  1.68714478E-01  8.00000000E-01
  3.04752488E+03  4.57369518E+02  1.03948685E+02  2.92101553E+01  9.28666296E+00
  3.16392696E+00  7.86827235E+00  1.88128854E+00  5.44249258E-01  7.86827235E+00
  1.88128854E+00  5.44249258E-01  1.68714478E-01  1.68714478E-01  8.00000000E-01
  1.87311370E+01  2.82539436E+00  6.40121692E-01  1.61277759E-01  1.10000000E+00
  1.87311370E+01  2.82539436E+00  6.40121692E-01  1.61277759E-01  1.10000000E+00
  1.87311370E+01  2.82539436E+00  6.40121692E-01  1.61277759E-01  1.10000000E+00
  1.87311370E+01  2.82539436E+00  6.40121692E-01  1.61277759E-01  1.10000000E+00
Contraction coefficients                   R   N=          50
  1.83473713E-03  1.40373228E-02  6.88426223E-02  2.32184443E-01  4.67941348E-01
  3.62311985E-01 -1.19332420E-01 -1.60854152E-01  1.14345644E+00  6.89990666E-02
  3.16423961E-01  7.44308291E-01  1.00000000E+00  1.00000000E+00  1.00000000E+00
  1.83473713E-03  1.40373228E-02  6.88426223E-02  2.32184443E-01  4.67941348E-01
  3.62311985E-01 -1.19332420E-01 -1.60854152E-01  1.14345644E+00  6.89990666E-02
  3.16423961E-01  7.44308291E-01  1.00000000E+00  1.00000000E+00  1.00000000E+00
  3.34946043E-02  2.34726953E-01  8.13757326E-01  1.00000000E+00  1.00000000E+00
  3.34946043E-02  2.34726953E-01  8.13757326E-01  1.00000000E+00  1.00000000E+00
  3.34946043E-02  2.34726953E-01  8.13757326E-01  1.00000000E+00  1.00000000E+00
  3.34946043E-02  2.34726953E-01  8.13757326E-01  1.00000000E+00  1.00000000E+00
Coordinates of each shell                  R   N=          72
  0.00000000E+00  1.24854205E+00 -3.76575173E-01  0.00000000E+00  1.24854205E+00
 -3.76575173E-01  0.00000000E+00  1.24854205E+00 -3.76575173E-01  0.00000000E+00
  1.24854205E+00 -3.76575173E-01  0.00000000E+00  1.24854205E+00 -3.76575173E-01
  0.00000000E+00  1.24854205E+00 -3.76575173E-01 -1.52902303E-16 -1.24854205E+00
 -3.76575173E-01 -1.52902303E-16 -1.24854205E+00 -3.76575173E-01 -1.52902303E-16
 -1.24854205E+00 -3.76575173E-01 -1.52902303E-16 -1.24854205E+00 -3.76575173E-01
 -1.52902303E-16 -1.24854205E+00 -3.76575173E-01 -1.52902303E-16 -1.24854205E+00
 -3.76575173E-01  1.36986247E+00  1.03462505E+00  1.12972552E+00  1.36986247E+00
  1.03462505E+00  1.12972552E+00  1.36986247E+00  1.03462505E+00  1.12972552E+00
 -1.36986247E+00  1.03462505E+00  1.12972552E+00 -1.36986247E+00  1.03462505E+00
  1.12972552E+00 -1.36986247E+00  1.03462505E+00  1.12972552E+00  1.36986247E+00
 -1.03462505E+00  1.12972552E+00  1.36986247E+00 -1.03462505E+00  1.12972552E+00
  1.36986247E+00 -1.03462505E+00  1.12972552E+00 -1.36986247E+00 -1.03462505E+00
  1.12972552E+00 -1.36986247E+00 -1.03462505E+00  1.12972552E+00 -1.36986247E+00
 -1.03462505E+00  1.12972552E+00
Virial Ratio                               R      1.987887021706428E+00
Total Energy                               R     -7.759654352700437E+01
Alpha Orbital Energies                     R   N=          50
 -1.12480859E+01 -1.12463010E+01 -1.20925847E+00 -7.15592288E-01 -7.12448723E-01
 -6.11895073E-01 -3.91610514E-01 -3.42626625E-01  4.26277180E-02  1.87252564E-01
  1.98393846E-01  3.72652357E-01  4.63654328E-01  4.82516952E-01  6.22676811E-01
  6.36728708E-01  7.22874135E-01  7.71839274E-01  8.06810401E-01  9.55300800E-01
  1.02617746E+00  1.07011224E+00  1.18450897E+00  1.36704048E+00  1.39974941E+00
  1.40341958E+00  1.51092742E+00  1.69189721E+00  1.75448519E+00  1.80956183E+00
  2.12996734E+00  2.24874999E+00  2.42171994E+00  2.46664612E+00  2.54170350E+00
  2.61287980E+00  2.68815379E+00  2.71184640E+00  2.83160917E+00  2.94986986E+00
  3.02889426E+00  3.15133714E+00  3.45951171E+00  3.66378037E+00  3.68646489E+00
  3.72818818E+00  3.80585221E+00  3.89759268E+00  4.64541152E+00  4.91001886E+00
Alpha MO coefficients                      R   N=        2500
  2.91811760E-04 -1.63417869E-03  1.34160688E-08  2.92838620E-03  4.67448437E-04
  8.24760060E-03  1.63080066E-08 -2.14257197E-03  6.45793085E-04 -1.57027920E-04
 -8.74976606E-04 -1.18635118E-04  2.22399303E-09  7.58539387E-10  6.40431430E-05
  9.97096117E-01  2.60125020E-02 -5.50790525E-08 -4.05715632E-04  7.74783414E-04
 -1.98490830E-02 -2.92999433E-08 -5.19871666E-03 -3.21076460E-03 -1.69104435E-03
 -1.46004993E-03 -2.02168365E-03 -8.04013038E-10 -4.83970857E-09  4.17703048E-05
  1.25290919E-04 -6.07638654E-04 -8.69826769E-06 -1.21396980E-05  4.72508766E-05
  1.25283191E-04 -6.07684375E-04  8.69816596E-06 -1.21428296E-05  4.72512997E-05
 -6.14592462E-04  3.73959749E-03  2.42226950E-04 -1.76390211E-04  2.34857914E-04
 -6.14531545E-04  3.73967984E-03 -2.42226521E-04 -1.76390012E-04  2.34855075E-04
  9.97096786E-01  2.60112357E-02 -4.93322730E-07  4.04816417E-04  7.74548202E-04
 -1.98508611E-02 -2.64493350E-07  5.19824525E-03 -3.21065177E-03 -1.69107635E-03
 -1.45995246E-03 -2.02171489E-03  6.65650431E-09 -4.32528638E-08 -4.18043874E-05
  2.91769795E-04 -1.63404311E-03  1.31826307E-07 -2.92816359E-03  4.67830515E-04
  8.24791171E-03  1.51766457E-07  2.14299656E-03  6.46146599E-04 -1.57015037E-04
 -8.75008049E-04 -1.18617880E-04 -1.96165387E-08  7.84186030E-09 -6.40179272E-05
 -6.15437382E-04  3.73879683E-03  2.42265469E-04  1.76355428E-04  2.34903221E-04
 -6.14893368E-04  3.73954018E-03 -2.42261625E-04  1.76354361E-04  2.34877855E-04
  1.25498821E-04 -6.07337258E-04 -8.71191839E-06  1.21296582E-05  4.72459785E-05
  1.25416308E-04 -6.07762798E-04  8.71091619E-06  1.21574901E-05  4.72503844E-05
 -1.15460474E-01  2.16090182E-01  3.24390668E-01  1.50261423E-01  1.04524449E-01
  2.82356647E-01  1.64867238E-01  6.93922037E-02  1.80833072E-02  6.01693549E-03
 -1.85476916E-02  8.43439189E-03 -6.76591930E-03  2.88564011E-02 -1.12065952E-03
  1.30446139E-02 -3.69323095E-02 -3.55362749E-02 -2.81318126E-02 -6.89775058E-03
 -9.47453586E-02 -7.47926041E-02 -6.09424780E-02 -2.53627691E-02 -2.08490436E-03
  4.71993278E-03 -3.15496854E-04  1.42276049E-02 -5.61172510E-04  2.72115668E-03
  3.19766108E-01  3.27375074E-01 -1.03960554E-02  1.48317132E-03 -1.37784693E-02
 -4.49756149E-02 -1.36092881E-01  7.86564429E-03  5.32395525E-03  3.16608555E-03
 -2.81912860E-04 -1.14106445E-01  2.63110906E-05  1.21614941E-02  1.46167125E-03
 -4.30334574E-03  9.54111554E-02  2.33412439E-04 -7.08921477E-03  1.26523211E-03
  1.15414123E-01 -2.15999318E-01  3.24513430E-01 -1.50198261E-01 -1.04507592E-01
 -2.82228828E-01  1.64935705E-01 -6.93596525E-02 -1.80909453E-02 -6.01465112E-03
  1.85407286E-02 -8.43218036E-03 -6.76687696E-03  2.88670431E-02  1.12310663E-03
 -1.30400963E-02  3.69199967E-02 -3.55840413E-02  2.81184285E-02  6.86919009E-03
  9.47195082E-02 -7.48376848E-02  6.09133821E-02  2.53374277E-02  2.08388865E-03
 -4.71741074E-03  3.14144699E-04  1.42320978E-02 -5.64468176E-04 -2.72295156E-03
  4.50853055E-02  1.36222602E-01  7.86254062E-03 -5.32110346E-03 -3.17164972E-03
 -3.19789741E-01 -3.27437745E-01 -1.03939074E-02 -1.48097240E-03  1.37791399E-02
  4.27064665E-03 -9.54836612E-02  2.34648998E-04  7.09243487E-03 -1.26401735E-03
  2.86794815E-04  1.14160398E-01  2.54407250E-05 -1.21649221E-02 -1.46234291E-03
 -1.30485104E-02  3.69370581E-02  3.55414803E-02 -2.81209011E-02  6.94513515E-03
  9.47350774E-02  7.48028632E-02 -6.09397369E-02  2.53860343E-02  2.08551036E-03
 -4.72195369E-03  3.18046035E-04  1.42295052E-02  5.61286634E-04  2.71629703E-03
  1.15458475E-01 -2.16083332E-01 -3.24434250E-01  1.50249544E-01 -1.04476174E-01
 -2.82363998E-01 -1.64889464E-01  6.93893736E-02 -1.80597063E-02 -6.01626928E-03
  1.85454832E-02 -8.43177841E-03 -6.76680817E-03 -2.88602745E-02 -1.11581235E-03
  3.10692357E-04  1.14135245E-01 -2.86148709E-05  1.21610711E-02 -1.46142455E-03
  4.33217433E-03 -9.54110966E-02 -2.31146918E-04 -7.09221609E-03 -1.26493626E-03
 -3.19760663E-01 -3.27391033E-01  1.03938693E-02  1.48459069E-03  1.37798250E-02
  4.50300045E-02  1.36139402E-01 -7.86311830E-03  5.32586418E-03 -3.16700414E-03
  1.00259883E-01 -2.16452460E-01  3.12696007E-06  3.86641518E-01  9.34134504E-02
 -1.11769923E-01 -1.61364381E-07  1.43055162E-01  1.96616135E-02  1.66813896E-02
 -3.59469718E-02  1.63169106E-02 -5.27119566E-07  3.58389874E-07 -3.83470209E-04
  1.00255183E-01 -2.16442873E-01  9.54720636E-06 -3.86646143E-01  9.34176701E-02
 -1.11755646E-01  4.11360098E-06 -1.43055483E-01  1.96632582E-02  1.66816962E-02
 -3.59478530E-02  1.63172417E-02  3.94020724E-07  8.83129884E-07  3.83409615E-04
  9.89940786E-04  7.88231849E-02  2.28998485E-03  7.93643508E-03  7.03347069E-03
  9.85067809E-04  7.88236158E-02 -2.29000978E-03  7.93707911E-03  7.03368525E-03
  9.98447918E-04  7.88331638E-02  2.28961813E-03 -7.93679748E-03  7.03306526E-03
  9.87140543E-04  7.88215903E-02 -2.28969283E-03 -7.93716664E-03  7.03358557E-03
 -4.83267069E-02  9.57261211E-02 -2.04604971E-05  1.87577608E-01 -2.69910241E-01
  2.49860869E-01 -3.66328264E-06  1.50790478E-01 -1.97848171E-01  2.79838934E-03
 -5.73295251E-03 -8.91314106E-03  2.20392505E-06 -2.12876146E-06  3.60458743E-02
 -4.83022996E-02  9.56759268E-02 -3.58097709E-05 -1.87553397E-01 -2.69932332E-01
  2.49786135E-01 -1.38837027E-05 -1.50788795E-01 -1.97856781E-01  2.79678471E-03
 -5.72833881E-03 -8.91487379E-03 -1.88571755E-06 -3.38328936E-06 -3.60455571E-02
 -9.75389706E-02 -1.18081384E-02  9.81613218E-03  1.67883384E-02 -4.66139348E-03
 -9.75107437E-02 -1.17977530E-02 -9.81597051E-03  1.67857607E-02 -4.66265929E-03
 -9.75743561E-02 -1.18433083E-02  9.81798117E-03 -1.67868320E-02 -4.65970585E-03
 -9.75307461E-02 -1.18042229E-02 -9.81770051E-03 -1.67849114E-02 -4.66170265E-03
  1.30439435E-02 -3.69283373E-02  3.55582898E-02  2.81238786E-02 -6.89834494E-03
 -9.47286637E-02  7.48169845E-02  6.09276881E-02 -2.53575124E-02 -2.08447939E-03
  4.71907599E-03 -3.15551201E-04  1.42306263E-02  5.62526300E-04 -2.72044066E-03
 -1.15437070E-01  2.16040099E-01 -3.24467604E-01 -1.50227451E-01  1.04500091E-01
  2.82293010E-01 -1.64908745E-01 -6.93755872E-02  1.80793110E-02  6.01563770E-03
 -1.85435841E-02  8.43247780E-03 -6.76688941E-03 -2.88631348E-02  1.12028449E-03
 -4.29834771E-03  9.54458981E-02 -2.33273303E-04  7.09194920E-03  1.26464746E-03
 -2.91442150E-04 -1.14140068E-01 -2.66178902E-05 -1.21630731E-02  1.46185060E-03
 -4.50499904E-02 -1.36173053E-01 -7.86319719E-03 -5.32330403E-03  3.16927892E-03
  3.19776375E-01  3.27411553E-01  1.03942077E-02 -1.48244311E-03 -1.37792243E-02
  5.23526398E-02 -1.12569903E-01  0.00000000E+00 -1.30734938E-01  2.96617068E-01
  1.86020957E-02  0.00000000E+00 -3.73826056E-01  4.22373510E-01  1.17220868E-03
 -9.37599519E-05  1.48654750E-02  0.00000000E+00  0.00000000E+00  3.97971063E-03
 -5.23526398E-02  1.12569903E-01  0.00000000E+00 -1.30734938E-01 -2.96617068E-01
 -1.86020957E-02  0.00000000E+00 -3.73826056E-01 -4.22373510E-01 -1.17220868E-03
  9.37599519E-05 -1.48654750E-02  0.00000000E+00  0.00000000E+00  3.97971063E-03
  1.02448287E-01  1.75747999E-01 -6.73948826E-03  7.49309525E-04  4.44090277E-03
  1.02448287E-01  1.75747999E-01  6.73948826E-03  7.49309525E-04  4.44090277E-03
 -1.02448287E-01 -1.75747999E-01  6.73948826E-03  7.49309525E-04 -4.44090277E-03
 -1.02448287E-01 -1.75747999E-01 -6.73948826E-03  7.49309525E-04 -4.44090277E-03
 -8.18373118E-02  6.03231033E-02  0.00000000E+00  6.33362569E-02  1.83901841E-01
  1.17106080E+00  0.00000000E+00  3.29078297E-02  6.53210047E-01 -1.23147822E-02
  1.31087571E-03 -2.61296079E-03  0.00000000E+00  0.00000000E+00 -1.77968080E-02
 -8.18373118E-02  6.03231033E-02  0.00000000E+00 -6.33362569E-02  1.83901841E-01
  1.17106080E+00  0.00000000E+00 -3.29078297E-02  6.53210047E-01 -1.23147822E-02
  1.31087571E-03 -2.61296079E-03  0.00000000E+00  0.00000000E+00  1.77968080E-02
 -2.72628744E-02 -8.18308706E-01 -5.15487867E-04  5.52986808E-03 -2.61750622E-03
 -2.72628744E-02 -8.18308706E-01  5.15487867E-04  5.52986808E-03 -2.61750622E-03
 -2.72628744E-02 -8.18308706E-01 -5.15487867E-04 -5.52986808E-03 -2.61750622E-03
 -2.72628744E-02 -8.18308706E-01  5.15487867E-04 -5.52986808E-03 -2.61750622E-03
  0.00000000E+00  0.00000000E+00 -2.49900497E-01  0.00000000E+00  0.00000000E+00
  0.00000000E+00 -6.55231212E-01  0.00000000E+00  0.00000000E+00  0.00000000E+00
  0.00000000E+00  0.00000000E+00  1.72179683E-02  1.46829913E-02  0.00000000E+00
  0.00000000E+00  0.00000000E+00 -2.49900497E-01  0.00000000E+00  0.00000000E+00
  0.00000000E+00 -6.55231212E-01  0.00000000E+00  0.00000000E+00  0.00000000E+00
  0.00000000E+00  0.00000000E+00 -1.72179683E-02  1.46829913E-02  0.00000000E+00
  9.30101768E-02  7.68905316E-01 -2.52183277E-03 -6.13351831E-03  6.50048149E-03
 -9.30101768E-02 -7.68905316E-01 -2.52183277E-03  6.13351831E-03 -6.50048149E-03
  9.30101768E-02  7.68905316E-01 -2.52183277E-03  6.13351831E-03  6.50048149E-03
 -9.30101768E-02 -7.68905316E-01 -2.52183277E-03 -6.13351831E-03 -6.50048149E-03
 -1.17682196E-01 -2.49614927E-02  0.00000000E+00  1.37566303E-02  9.06176520E-02
  4.33953126E+00  0.00000000E+00 -1.56170011E+00  1.04892022E+00 -8.55250938E-03
 -5.58468306E-03  2.31269398E-03  0.00000000E+00  0.00000000E+00 -1.61089254E-02
  1.17682196E-01  2.49614927E-02  0.00000000E+00  1.37566303E-02 -9.06176520E-02
 -4.33953126E+00  0.00000000E+00 -1.56170011E+00 -1.04892022E+00  8.55250938E-03
  5.58468306E-03 -2.31269398E-03  0.00000000E+00  0.00000000E+00 -1.61089254E-02
  3.30171008E-02 -1.81347291E+00  4.44418714E-03  1.52785009E-03  1.87511688E-03
  3.30171008E-02 -1.81347291E+00 -4.44418714E-03  1.52785009E-03  1.87511688E-03
 -3.30171008E-02  1.81347291E+00 -4.44418714E-03  1.52785009E-03 -1.87511688E-03
 -3.30171008E-02  1.81347291E+00  4.44418714E-03  1.52785009E-03 -1.87511688E-03
  0.00000000E+00  0.00000000E+00 -2.53606734E-01  0.00000000E+00  0.00000000E+00
  0.00000000E+00 -1.34191642E+00  0.00000000E+00  0.00000000E+00  0.00000000E+00
  0.00000000E+00  0.00000000E+00  2.34059715E-03  1.53334943E-03  0.00000000E+00
  0.00000000E+00  0.00000000E+00  2.53606734E-01  0.00000000E+00  0.00000000E+00
  0.00000000E+00  1.34191642E+00  0.00000000E+00  0.00000000E+00  0.00000000E+00
  0.00000000E+00  0.00000000E+00  2.34059715E-03 -1.53334943E-03  0.00000000E+00
  4.60733881E-02  2.12404161E+00 -5.82763688E-03 -3.79646340E-03 -1.62887260E-04
 -4.60733881E-02 -2.12404161E+00 -5.82763688E-03  3.79646340E-03  1.62887260E-04
 -4.60733881E-02 -2.12404161E+00  5.82763688E-03 -3.79646340E-03  1.62887260E-04
  4.60733881E-02  2.12404161E+00  5.82763688E-03  3.79646340E-03 -1.62887260E-04
  3.80546993E-02 -2.50658175E-02  0.00000000E+00  1.98470306E-01  1.72996300E-01
 -1.31671617E+00  0.00000000E+00  1.73250499E+00  9.41087445E-01 -1.33348199E-02
  5.31529858E-03 -3.66785233E-03  0.00000000E+00  0.00000000E+00  8.13948098E-03
 -3.80546993E-02  2.50658175E-02  0.00000000E+00  1.98470306E-01 -1.72996300E-01
  1.31671617E+00  0.00000000E+00  1.73250499E+00 -9.41087445E-01  1.33348199E-02
 -5.31529858E-03  3.66785233E-03  0.00000000E+00  0.00000000E+00  8.13948098E-03
 -7.07443870E-02 -1.06357442E+00  3.36419990E-04  2.58458382E-03  3.33532317E-03
 -7.07443870E-02 -1.06357442E+00 -3.36419990E-04  2.58458382E-03  3.33532317E-03
  7.07443870E-02  1.06357442E+00 -3.36419990E-04  2.58458382E-03 -3.33532317E-03
  7.07443870E-02  1.06357442E+00  3.36419990E-04  2.58458382E-03 -3.33532317E-03
  2.12420765E-02  2.72647371E-01  0.00000000E+00 -4.91248261E-01 -1.23284559E-01
 -2.98228538E-01  0.00000000E+00  8.28636626E-01  8.18319532E-02 -2.40882579E-02
  7.19683091E-02 -3.01209312E-02  0.00000000E+00  0.00000000E+00  2.83802566E-02
  2.12420765E-02  2.72647371E-01  0.00000000E+00  4.91248261E-01 -1.23284559E-01
 -2.98228538E-01  0.00000000E+00 -8.28636626E-01  8.18319532E-02 -2.40882579E-02
  7.19683091E-02 -3.01209312E-02  0.00000000E+00  0.00000000E+00 -2.83802566E-02
 -1.74694385E-01  2.92402096E-01 -1.26928784E-02  3.23021228E-03 -1.03203525E-02
 -1.74694385E-01  2.92402096E-01  1.26928784E-02  3.23021228E-03 -1.03203525E-02
 -1.74694385E-01  2.92402096E-01 -1.26928784E-02 -3.23021228E-03 -1.03203525E-02
 -1.74694385E-01  2.92402096E-01  1.26928784E-02 -3.23021228E-03 -1.03203525E-02
  0.00000000E+00  0.00000000E+00 -4.16519579E-01  0.00000000E+00  0.00000000E+00
  0.00000000E+00  5.26444675E-01  0.00000000E+00  0.00000000E+00  0.00000000E+00
  0.00000000E+00  0.00000000E+00  6.66834903E-02 -7.63648872E-02  0.00000000E+00
  0.00000000E+00  0.00000000E+00 -4.16519579E-01  0.00000000E+00  0.00000000E+00
  0.00000000E+00  5.26444675E-01  0.00000000E+00  0.00000000E+00  0.00000000E+00
  0.00000000E+00  0.00000000E+00 -6.66834903E-02 -7.63648872E-02  0.00000000E+00
 -3.38072375E-01  2.53810617E-01  6.03238244E-03  4.58572425E-02  1.04790923E-02
  3.38072375E-01 -2.53810617E-01  6.03238244E-03 -4.58572425E-02 -1.04790923E-02
 -3.38072375E-01  2.53810617E-01  6.03238244E-03 -4.58572425E-02  1.04790923E-02
  3.38072375E-01 -2.53810617E-01  6.03238244E-03  4.58572425E-02 -1.04790923E-02
 -4.00456914E-02  2.14028280E-01  0.00000000E+00  2.59246645E-01 -6.05182509E-01
  3.88358127E-02  0.00000000E+00 -3.81436015E-01  7.86225163E-01  4.89686031E-02
  1.80907068E-02  4.78976644E-02  0.00000000E+00  0.00000000E+00  7.42876174E-02
 -4.00456914E-02  2.14028280E-01  0.00000000E+00 -2.59246645E-01 -6.05182509E-01
  3.88358127E-02  0.00000000E+00  3.81436015E-01  7.86225163E-01  4.89686031E-02
  1.80907068E-02  4.78976644E-02  0.00000000E+00  0.00000000E+00 -7.42876174E-02
 -6.25438970E-02 -2.36033684E-01  4.13536726E-02  2.68756123E-02  2.59403390E-02
 -6.25438970E-02 -2.36033684E-01 -4.13536726E-02  2.68756123E-02  2.59403390E-02
 -6.25438970E-02 -2.36033684E-01  4.13536726E-02 -2.68756123E-02  2.59403390E-02
 -6.25438970E-02 -2.36033684E-01 -4.13536726E-02 -2.68756123E-02  2.59403390E-02
  0.00000000E+00  0.00000000E+00 -5.01637557E-01  0.00000000E+00  0.00000000E+00
  0.00000000E+00  1.28739568E+00  0.00000000E+00  0.00000000E+00  0.00000000E+00
  0.00000000E+00  0.00000000E+00 -8.37077956E-03 -4.81072638E-02  0.00000000E+00
  0.00000000E+00  0.00000000E+00  5.01637557E-01  0.00000000E+00  0.00000000E+00
  0.00000000E+00 -1.28739568E+00  0.00000000E+00  0.00000000E+00  0.00000000E+00
  0.00000000E+00  0.00000000E+00 -8.37077956E-03  4.81072638E-02  0.00000000E+00
 -3.07959645E-01  1.86611060E-02 -1.35483271E-04 -2.78121627E-02  1.67365627E-02
  3.07959645E-01 -1.86611060E-02 -1.35483271E-04  2.78121627E-02 -1.67365627E-02
  3.07959645E-01 -1.86611060E-02  1.35483271E-04 -2.78121627E-02 -1.67365627E-02
 -3.07959645E-01  1.86611060E-02  1.35483271E-04  2.78121627E-02  1.67365627E-02
 -3.28205173E-02  4.39546622E-02  0.00000000E+00  3.24815864E-01 -5.86394949E-01
  1.24012559E+00  0.00000000E+00 -8.45581871E-01  1.23214480E+00  1.00925462E-02
  9.07012333E-02  9.71669508E-03  0.00000000E+00  0.00000000E+00 -2.01815072E-02
  3.28205173E-02 -4.39546622E-02  0.00000000E+00  3.24815864E-01  5.86394949E-01
 -1.24012559E+00  0.00000000E+00 -8.45581871E-01 -1.23214480E+00 -1.00925462E-02
 -9.07012333E-02 -9.71669508E-03  0.00000000E+00  0.00000000E+00 -2.01815072E-02
 -2.06737334E-01 -1.32679549E-01  3.34622593E-02 -6.47753177E-03  1.05786644E-02
 -2.06737334E-01 -1.32679549E-01 -3.34622593E-02 -6.47753177E-03  1.05786644E-02
  2.06737334E-01  1.32679549E-01 -3.34622593E-02 -6.47753177E-03 -1.05786644E-02
  2.06737334E-01  1.32679549E-01  3.34622593E-02 -6.47753177E-03 -1.05786644E-02
  0.00000000E+00  0.00000000E+00  5.99842868E-01  0.00000000E+00  0.00000000E+00
  0.00000000E+00 -8.39599090E-01  0.00000000E+00  0.00000000E+00  0.00000000E+00
  0.00000000E+00  0.00000000E+00 -4.81411696E-03 -1.45344506E-01  0.00000000E+00
  0.00000000E+00  0.00000000E+00  5.99842868E-01  0.00000000E+00  0.00000000E+00
  0.00000000E+00 -8.39599090E-01  0.00000000E+00  0.00000000E+00  0.00000000E+00
  0.00000000E+00  0.00000000E+00  4.81411696E-03 -1.45344506E-01  0.00000000E+00
 -3.99436311E-01  8.92974150E-01 -3.14246381E-02  6.40069918E-02 -6.39939942E-02
  3.99436311E-01 -8.92974150E-01 -3.14246381E-02 -6.40069918E-02  6.39939942E-02
 -3.99436311E-01  8.92974150E-01 -3.14246381E-02 -6.40069918E-02 -6.39939942E-02
  3.99436311E-01 -8.92974150E-01 -3.14246381E-02  6.40069918E-02  6.39939942E-02
  8.45554866E-03 -9.25454495E-01  0.00000000E+00 -2.25926452E-01 -3.71371663E-01
  1.80112063E+00  0.00000000E+00  1.98394815E-01  7.10231337E-01  1.44165353E-02
 -9.39554780E-02  6.81596737E-03  0.00000000E+00  0.00000000E+00 -1.19589443E-02
  8.45554866E-03 -9.25454495E-01  0.00000000E+00  2.25926452E-01 -3.71371663E-01
  1.80112063E+00  0.00000000E+00 -1.98394815E-01  7.10231337E-01  1.44165353E-02
 -9.39554780E-02  6.81596737E-03  0.00000000E+00  0.00000000E+00  1.19589443E-02
  3.01557889E-01 -8.15375472E-01  7.41152505E-02 -5.40164299E-02  4.58566095E-02
  3.01557889E-01 -8.15375472E-01 -7.41152505E-02 -5.40164299E-02  4.58566095E-02
  3.01557889E-01 -8.15375472E-01  7.41152505E-02  5.40164299E-02  4.58566095E-02
  3.01557889E-01 -8.15375472E-01 -7.41152505E-02  5.40164299E-02  4.58566095E-02
 -3.10385090E-02  1.55606364E-01  0.00000000E+00 -7.41588703E-01 -4.30365623E-01
 -3.05482264E-01  0.00000000E+00  1.27385732E+00  1.17271477E+00  7.45489119E-02
 -1.75623821E-01  7.10809263E-02  0.00000000E+00  0.00000000E+00 -2.62072297E-02
  3.10385090E-02 -1.55606364E-01  0.00000000E+00 -7.41588703E-01  4.30365623E-01
  3.05482264E-01  0.00000000E+00  1.27385732E+00 -1.17271477E+00 -7.45489119E-02
  1.75623821E-01 -7.10809263E-02  0.00000000E+00  0.00000000E+00 -2.62072297E-02
  1.22670536E-01 -1.08938916E+00  2.67882653E-02 -1.50339352E-02  1.16327861E-02
  1.22670536E-01 -1.08938916E+00 -2.67882653E-02 -1.50339352E-02  1.16327861E-02
 -1.22670536E-01  1.08938916E+00 -2.67882653E-02 -1.50339352E-02 -1.16327861E-02
 -1.22670536E-01  1.08938916E+00  2.67882653E-02 -1.50339352E-02 -1.16327861E-02
  0.00000000E+00  0.00000000E+00  5.69216584E-01  0.00000000E+00  0.00000000E+00
  0.00000000E+00 -1.22869844E+00  0.00000000E+00  0.00000000E+00  0.00000000E+00
  0.00000000E+00  0.00000000E+00  5.24330702E-02 -1.85339353E-01  0.00000000E+00
  0.00000000E+00  0.00000000E+00 -5.69216584E-01  0.00000000E+00  0.00000000E+00
  0.00000000E+00  1.22869844E+00  0.00000000E+00  0.00000000E+00  0.00000000E+00
  0.00000000E+00  0.00000000E+00  5.24330702E-02  1.85339353E-01  0.00000000E+00
 -4.96599643E-01  1.71896396E+00 -4.13444629E-02 -4.07541509E-02 -7.23857493E-02
  4.96599643E-01 -1.71896396E+00 -4.13444629E-02  4.07541509E-02  7.23857493E-02
  4.96599643E-01 -1.71896396E+00  4.13444629E-02 -4.07541509E-02  7.23857493E-02
 -4.96599643E-01  1.71896396E+00  4.13444629E-02  4.07541509E-02 -7.23857493E-02
 -5.33544115E-02 -5.79490444E-01  0.00000000E+00  5.27821500E-03  1.40772656E-01
  1.03187775E+00  0.00000000E+00 -3.28820144E-01  4.44786356E-01  1.75158558E-01
 -9.30175465E-02 -2.26807964E-01  0.00000000E+00  0.00000000E+00  3.15149749E-01
 -5.33544115E-02 -5.79490444E-01  0.00000000E+00 -5.27821500E-03  1.40772656E-01
  1.03187775E+00  0.00000000E+00  3.28820144E-01  4.44786356E-01  1.75158558E-01
 -9.30175465E-02 -2.26807964E-01  0.00000000E+00  0.00000000E+00 -3.15149749E-01
 -2.31873598E-01 -2.77679181E-01  1.13948761E-01  1.63972095E-01 -8.42694563E-02
 -2.31873598E-01 -2.77679181E-01 -1.13948761E-01  1.63972095E-01 -8.42694563E-02
 -2.31873598E-01 -2.77679181E-01  1.13948761E-01 -1.63972095E-01 -8.42694563E-02
 -2.31873598E-01 -2.77679181E-01 -1.13948761E-01 -1.63972095E-01 -8.42694563E-02
  1.83667939E-02 -1.33623922E+00  0.00000000E+00  1.93687633E-01 -2.58496219E-01
  4.60565251E+00  0.00000000E+00 -1.19512454E+00  9.26329502E-01 -1.96665242E-02
  3.26214583E-02 -1.34116283E-02  0.00000000E+00  0.00000000E+00 -3.97128615E-02
 -1.83667939E-02  1.33623922E+00  0.00000000E+00  1.93687633E-01  2.58496219E-01
 -4.60565251E+00  0.00000000E+00 -1.19512454E+00 -9.26329502E-01  1.96665242E-02
 -3.26214583E-02  1.34116283E-02  0.00000000E+00  0.00000000E+00 -3.97128615E-02
  3.65311650E-01 -1.48845520E+00  8.27952015E-02  3.89391117E-02  7.11853533E-02
  3.65311650E-01 -1.48845520E+00 -8.27952015E-02  3.89391117E-02  7.11853533E-02
 -3.65311650E-01  1.48845520E+00 -8.27952015E-02  3.89391117E-02 -7.11853533E-02
 -3.65311650E-01  1.48845520E+00  8.27952015E-02  3.89391117E-02 -7.11853533E-02
 -4.16223353E-02 -5.18386225E-01  0.00000000E+00  1.58692052E-02 -1.08659588E-02
  9.16987911E-01  0.00000000E+00 -2.50830771E-01  3.38694564E-01 -3.01784786E-01
 -7.33426233E-02  2.62471690E-01  0.00000000E+00  0.00000000E+00  1.79074966E-01
 -4.16223353E-02 -5.18386225E-01  0.00000000E+00 -1.58692052E-02 -1.08659588E-02
  9.16987911E-01  0.00000000E+00  2.50830771E-01  3.38694564E-01 -3.01784786E-01
 -7.33426233E-02  2.62471690E-01  0.00000000E+00  0.00000000E+00 -1.79074966E-01
 -1.78073075E-01 -2.62494100E-01 -1.85453036E-01  9.53666243E-02  1.56322154E-01
 -1.78073075E-01 -2.62494100E-01  1.85453036E-01  9.53666243E-02  1.56322154E-01
 -1.78073075E-01 -2.62494100E-01 -1.85453036E-01 -9.53666243E-02  1.56322154E-01
 -1.78073075E-01 -2.62494100E-01  1.85453036E-01 -9.53666243E-02  1.56322154E-01
  0.00000000E+00  0.00000000E+00  1.12743429E-01  0.00000000E+00  0.00000000E+00
  0.00000000E+00  2.98505246E-02  0.00000000E+00  0.00000000E+00  0.00000000E+00
  0.00000000E+00  0.00000000E+00  4.59193011E-01  1.09104532E-01  0.00000000E+00
  0.00000000E+00  0.00000000E+00  1.12743429E-01  0.00000000E+00  0.00000000E+00
  0.00000000E+00  2.98505246E-02  0.00000000E+00  0.00000000E+00  0.00000000E+00
  0.00000000E+00  0.00000000E+00 -4.59193011E-01  1.09104532E-01  0.00000000E+00
  1.25708854E-01 -1.40022700E-01 -7.57629946E-03  1.99864675E-01  3.42239091E-02
 -1.25708854E-01  1.40022700E-01 -7.57629946E-03 -1.99864675E-01 -3.42239091E-02
  1.25708854E-01 -1.40022700E-01 -7.57629946E-03 -1.99864675E-01  3.42239091E-02
 -1.25708854E-01  1.40022700E-01 -7.57629946E-03  1.99864675E-01 -3.42239091E-02
 -1.39131480E-01 -1.26121641E+00  0.00000000E+00 -3.61782427E-01  1.05650290E-01
  7.97529216E+00  0.00000000E+00 -2.77678563E+00  1.29908243E+00  3.31612382E-02
 -1.91776838E-02 -2.13931269E-01  0.00000000E+00  0.00000000E+00  1.35818939E-01
  1.39131480E-01  1.26121641E+00  0.00000000E+00 -3.61782427E-01 -1.05650290E-01
 -7.97529216E+00  0.00000000E+00 -2.77678563E+00 -1.29908243E+00 -3.31612382E-02
  1.91776838E-02  2.13931269E-01  0.00000000E+00  0.00000000E+00  1.35818939E-01
 -5.92101004E-01 -1.11456008E+00  1.02962417E-02 -7.01890571E-03 -5.85463164E-02
 -5.92101004E-01 -1.11456008E+00 -1.02962417E-02 -7.01890571E-03 -5.85463164E-02
  5.92101004E-01  1.11456008E+00 -1.02962417E-02 -7.01890571E-03  5.85463164E-02
  5.92101004E-01  1.11456008E+00  1.02962417E-02 -7.01890571E-03  5.85463164E-02
 -9.51589882E-02 -9.49239850E-01  0.00000000E+00  2.23028766E-01 -1.45838423E-01
  1.67494267E+00  0.00000000E+00 -5.32940526E-01  8.37529709E-01  6.80957376E-02
 -9.79918247E-03 -2.15234861E-01  0.00000000E+00  0.00000000E+00 -2.41976237E-01
 -9.51589882E-02 -9.49239850E-01  0.00000000E+00 -2.23028766E-01 -1.45838423E-01
  1.67494267E+00  0.00000000E+00  5.32940526E-01  8.37529709E-01  6.80957376E-02
 -9.79918247E-03 -2.15234861E-01  0.00000000E+00  0.00000000E+00  2.41976237E-01
 -5.98675892E-01 -3.89099614E-01 -8.15884027E-02 -1.00489692E-01 -1.02774154E-02
 -5.98675892E-01 -3.89099614E-01  8.15884027E-02 -1.00489692E-01 -1.02774154E-02
 -5.98675892E-01 -3.89099614E-01 -8.15884027E-02  1.00489692E-01 -1.02774154E-02
 -5.98675892E-01 -3.89099614E-01  8.15884027E-02  1.00489692E-01 -1.02774154E-02
 -3.86855812E-02 -3.76436143E-01  0.00000000E+00 -9.52655418E-02 -5.48521573E-02
  2.29578891E+00  0.00000000E+00 -7.83642266E-01  3.46622794E-01 -4.29031977E-01
  1.23894253E-03  3.75279373E-01  0.00000000E+00  0.00000000E+00  1.89243869E-02
  3.86855812E-02  3.76436143E-01  0.00000000E+00 -9.52655418E-02  5.48521573E-02
 -2.29578891E+00  0.00000000E+00 -7.83642266E-01 -3.46622794E-01  4.29031977E-01
 -1.23894253E-03 -3.75279373E-01  0.00000000E+00  0.00000000E+00  1.89243869E-02
 -1.54383036E-01 -3.49386581E-01 -2.13598030E-01 -7.63835597E-03  1.66495911E-01
 -1.54383036E-01 -3.49386581E-01  2.13598030E-01 -7.63835597E-03  1.66495911E-01
  1.54383036E-01  3.49386581E-01  2.13598030E-01 -7.63835597E-03 -1.66495911E-01
  1.54383036E-01  3.49386581E-01 -2.13598030E-01 -7.63835597E-03 -1.66495911E-01
  0.00000000E+00  0.00000000E+00 -1.72118372E-01  0.00000000E+00  0.00000000E+00
  0.00000000E+00  2.84623130E-02  0.00000000E+00  0.00000000E+00  0.00000000E+00
  0.00000000E+00  0.00000000E+00 -1.17005613E-01  4.20406741E-01  0.00000000E+00
  0.00000000E+00  0.00000000E+00 -1.72118372E-01  0.00000000E+00  0.00000000E+00
  0.00000000E+00  2.84623130E-02  0.00000000E+00  0.00000000E+00  0.00000000E+00
  0.00000000E+00  0.00000000E+00  1.17005613E-01  4.20406741E-01  0.00000000E+00
 -1.93936303E-01  1.26076078E-01  8.35922929E-02  8.47974815E-02 -3.06859452E-01
  1.93936303E-01 -1.26076078E-01  8.35922929E-02 -8.47974815E-02  3.06859452E-01
 -1.93936303E-01  1.26076078E-01  8.35922929E-02 -8.47974815E-02 -3.06859452E-01
  1.93936303E-01 -1.26076078E-01  8.35922929E-02  8.47974815E-02  3.06859452E-01
 -2.17670096E-02 -1.94588198E-01  0.00000000E+00  2.51372694E-01  1.87663392E-01
  3.02468940E-01  0.00000000E+00 -1.92276304E-01  2.15386254E-02 -3.15815959E-01
  4.65704016E-01 -1.92725238E-01  0.00000000E+00  0.00000000E+00  2.79188338E-01
 -2.17670096E-02 -1.94588198E-01  0.00000000E+00 -2.51372694E-01  1.87663392E-01
  3.02468940E-01  0.00000000E+00  1.92276304E-01  2.15386254E-02 -3.15815959E-01
  4.65704016E-01 -1.92725238E-01  0.00000000E+00  0.00000000E+00 -2.79188338E-01
  1.12706202E-02 -1.16784857E-01  1.04091622E-01 -2.03234984E-01  7.39541158E-02
  1.12706202E-02 -1.16784857E-01 -1.04091622E-01 -2.03234984E-01  7.39541158E-02
  1.12706202E-02 -1.16784857E-01  1.04091622E-01  2.03234984E-01  7.39541158E-02
  1.12706202E-02 -1.16784857E-01 -1.04091622E-01  2.03234984E-01  7.39541158E-02
  0.00000000E+00  0.00000000E+00  1.33855626E-01  0.00000000E+00  0.00000000E+00
  0.00000000E+00 -1.05914019E-01  0.00000000E+00  0.00000000E+00  0.00000000E+00
  0.00000000E+00  0.00000000E+00  4.12350971E-01  7.45216739E-03  0.00000000E+00
  0.00000000E+00  0.00000000E+00  1.33855626E-01  0.00000000E+00  0.00000000E+00
  0.00000000E+00 -1.05914019E-01  0.00000000E+00  0.00000000E+00  0.00000000E+00
  0.00000000E+00  0.00000000E+00 -4.12350971E-01  7.45216739E-03  0.00000000E+00
 -9.09981971E-02  5.24735277E-02  1.74674773E-01 -3.58748646E-01 -1.47447708E-01
  9.09981971E-02 -5.24735277E-02  1.74674773E-01  3.58748646E-01  1.47447708E-01
 -9.09981971E-02  5.24735277E-02  1.74674773E-01  3.58748646E-01 -1.47447708E-01
  9.09981971E-02 -5.24735277E-02  1.74674773E-01 -3.58748646E-01  1.47447708E-01
  0.00000000E+00  0.00000000E+00 -1.07471070E-01  0.00000000E+00  0.00000000E+00
  0.00000000E+00 -1.38592199E-02  0.00000000E+00  0.00000000E+00  0.00000000E+00
  0.00000000E+00  0.00000000E+00  3.93474374E-01  5.40863727E-01  0.00000000E+00
  0.00000000E+00  0.00000000E+00  1.07471070E-01  0.00000000E+00  0.00000000E+00
  0.00000000E+00  1.38592199E-02  0.00000000E+00  0.00000000E+00  0.00000000E+00
  0.00000000E+00  0.00000000E+00  3.93474374E-01 -5.40863727E-01  0.00000000E+00
 -2.82416146E-01  1.51027491E-01 -7.11536107E-02  1.00907639E-01 -1.56605106E-01
  2.82416146E-01 -1.51027491E-01 -7.11536107E-02 -1.00907639E-01  1.56605106E-01
  2.82416146E-01 -1.51027491E-01  7.11536107E-02  1.00907639E-01  1.56605106E-01
 -2.82416146E-01  1.51027491E-01  7.11536107E-02 -1.00907639E-01 -1.56605106E-01
  0.00000000E+00  0.00000000E+00  3.11527052E-02  0.00000000E+00  0.00000000E+00
  0.00000000E+00 -1.25944673E-01  0.00000000E+00  0.00000000E+00  0.00000000E+00
  0.00000000E+00  0.00000000E+00 -1.19476349E-01 -2.85809456E-01  0.00000000E+00
  0.00000000E+00  0.00000000E+00  3.11527052E-02  0.00000000E+00  0.00000000E+00
  0.00000000E+00 -1.25944673E-01  0.00000000E+00  0.00000000E+00  0.00000000E+00
  0.00000000E+00  0.00000000E+00  1.19476349E-01 -2.85809456E-01  0.00000000E+00
  2.83525006E-01 -2.13255677E-01  4.11154568E-01  1.67325745E-01 -9.91544732E-02
 -2.83525006E-01  2.13255677E-01  4.11154568E-01 -1.67325745E-01  9.91544732E-02
  2.83525006E-01 -2.13255677E-01  4.11154568E-01 -1.67325745E-01 -9.91544732E-02
 -2.83525006E-01  2.13255677E-01  4.11154568E-01  1.67325745E-01  9.91544732E-02
  0.00000000E+00  0.00000000E+00  1.89649844E-02  0.00000000E+00  0.00000000E+00
  0.00000000E+00 -1.85432788E-01  0.00000000E+00  0.00000000E+00  0.00000000E+00
  0.00000000E+00  0.00000000E+00  5.79087821E-01 -1.88942381E-01  0.00000000E+00
  0.00000000E+00  0.00000000E+00 -1.89649844E-02  0.00000000E+00  0.00000000E+00
  0.00000000E+00  1.85432788E-01  0.00000000E+00  0.00000000E+00  0.00000000E+00
  0.00000000E+00  0.00000000E+00  5.79087821E-01  1.88942381E-01  0.00000000E+00
  1.02795030E-01 -1.31788871E-01 -1.55596952E-01  1.33190302E-01  2.89462140E-01
 -1.02795030E-01  1.31788871E-01 -1.55596952E-01 -1.33190302E-01 -2.89462140E-01
 -1.02795030E-01  1.31788871E-01  1.55596952E-01  1.33190302E-01 -2.89462140E-01
  1.02795030E-01 -1.31788871E-01  1.55596952E-01 -1.33190302E-01  2.89462140E-01
 -4.41322094E-02 -4.02122431E-01  0.00000000E+00 -1.42736534E-01  7.21694829E-02
  2.63330149E+00  0.00000000E+00 -9.30793812E-01  7.00144123E-01  1.45581978E-01
  1.72744437E-01 -2.87842051E-01  0.00000000E+00  0.00000000E+00 -7.44070768E-01
  4.41322094E-02  4.02122431E-01  0.00000000E+00 -1.42736534E-01 -7.21694829E-02
 -2.63330149E+00  0.00000000E+00 -9.30793812E-01 -7.00144123E-01 -1.45581978E-01
 -1.72744437E-01  2.87842051E-01  0.00000000E+00  0.00000000E+00 -7.44070768E-01
 -1.41347860E-01 -3.89554676E-01 -1.37195441E-01 -1.72037172E-01  8.56154765E-02
 -1.41347860E-01 -3.89554676E-01  1.37195441E-01 -1.72037172E-01  8.56154765E-02
  1.41347860E-01  3.89554676E-01  1.37195441E-01 -1.72037172E-01 -8.56154765E-02
  1.41347860E-01  3.89554676E-01 -1.37195441E-01 -1.72037172E-01 -8.56154765E-02
  3.99307031E-02  1.93570598E-01  0.00000000E+00 -8.64547434E-02 -6.05422079E-03
 -4.19898538E-01  0.00000000E+00  3.39032643E-01 -6.17484539E-02  1.15500427E-02
 -2.86086935E-01  4.20471564E-01  0.00000000E+00  0.00000000E+00  3.26008526E-01
  3.99307031E-02  1.93570598E-01  0.00000000E+00  8.64547434E-02 -6.05422079E-03
 -4.19898538E-01  0.00000000E+00 -3.39032643E-01 -6.17484539E-02  1.15500427E-02
 -2.86086935E-01  4.20471564E-01  0.00000000E+00  0.00000000E+00 -3.26008526E-01
 -1.22596317E-01  2.15656076E-01  3.34773007E-03 -3.36219016E-01 -2.58939155E-01
 -1.22596317E-01  2.15656076E-01 -3.34773007E-03 -3.36219016E-01 -2.58939155E-01
 -1.22596317E-01  2.15656076E-01  3.34773007E-03  3.36219016E-01 -2.58939155E-01
 -1.22596317E-01  2.15656076E-01 -3.34773007E-03  3.36219016E-01 -2.58939155E-01
 -4.96087866E-02 -6.03988251E-01  0.00000000E+00  1.27895757E-01 -1.11325581E-01
  8.81883028E-01  0.00000000E+00 -4.00319090E-01  5.21357971E-01 -5.94975983E-01
  1.66932041E-01  3.47990877E-01  0.00000000E+00  0.00000000E+00 -2.25361030E-01
 -4.96087866E-02 -6.03988251E-01  0.00000000E+00 -1.27895757E-01 -1.11325581E-01
  8.81883028E-01  0.00000000E+00  4.00319090E-01  5.21357971E-01 -5.94975983E-01
  1.66932041E-01  3.47990877E-01  0.00000000E+00  0.00000000E+00  2.25361030E-01
 -1.91052324E-01 -2.53301768E-01  2.62480832E-01  1.81838609E-01 -2.98661750E-01
 -1.91052324E-01 -2.53301768E-01 -2.62480832E-01  1.81838609E-01 -2.98661750E-01
 -1.91052324E-01 -2.53301768E-01  2.62480832E-01 -1.81838609E-01 -2.98661750E-01
 -1.91052324E-01 -2.53301768E-01 -2.62480832E-01 -1.81838609E-01 -2.98661750E-01
  0.00000000E+00  0.00000000E+00 -5.35860707E-02  0.00000000E+00  0.00000000E+00
  0.00000000E+00 -3.42920276E-01  0.00000000E+00  0.00000000E+00  0.00000000E+00
  0.00000000E+00  0.00000000E+00  4.33712905E-01 -1.62373994E-01  0.00000000E+00
  0.00000000E+00  0.00000000E+00  5.35860707E-02  0.00000000E+00  0.00000000E+00
  0.00000000E+00  3.42920276E-01  0.00000000E+00  0.00000000E+00  0.00000000E+00
  0.00000000E+00  0.00000000E+00  4.33712905E-01  1.62373994E-01  0.00000000E+00
  1.28120639E-01 -1.37320547E-01  4.48688999E-01  5.53188647E-02 -1.88808789E-01
 -1.28120639E-01  1.37320547E-01  4.48688999E-01 -5.53188647E-02  1.88808789E-01
 -1.28120639E-01  1.37320547E-01 -4.48688999E-01  5.53188647E-02  1.88808789E-01
  1.28120639E-01 -1.37320547E-01 -4.48688999E-01 -5.53188647E-02 -1.88808789E-01
 -5.59436620E-02  3.97388119E-01  0.00000000E+00 -7.57769948E-01  1.93498463E-01
  1.70939168E+00  0.00000000E+00 -8.14286657E-01  8.08598581E-02 -5.73399285E-01
  9.50753751E-01 -2.13541806E-01  0.00000000E+00  0.00000000E+00 -1.21313667E-02
  5.59436620E-02 -3.97388119E-01  0.00000000E+00 -7.57769948E-01 -1.93498463E-01
 -1.70939168E+00  0.00000000E+00 -8.14286657E-01 -8.08598581E-02  5.73399285E-01
 -9.50753751E-01  2.13541806E-01  0.00000000E+00  0.00000000E+00 -1.21313667E-02
 -1.79344702E-02 -1.62038601E-01  2.56377546E-01 -4.19167044E-02  6.49482916E-02
 -1.79344702E-02 -1.62038601E-01 -2.56377546E-01 -4.19167044E-02  6.49482916E-02
  1.79344702E-02  1.62038601E-01 -2.56377546E-01 -4.19167044E-02 -6.49482916E-02
  1.79344702E-02  1.62038601E-01  2.56377546E-01 -4.19167044E-02 -6.49482916E-02
 -1.27203028E-02 -4.87963217E-01  0.00000000E+00  7.81518730E-02  1.68049616E-02
  1.62790499E+00  0.00000000E+00 -5.26433785E-01  6.29655476E-01 -4.03539771E-01
 -1.26347826E-01  5.41861220E-01  0.00000000E+00  0.00000000E+00 -4.01677996E-01
  1.27203028E-02  4.87963217E-01  0.00000000E+00  7.81518730E-02 -1.68049616E-02
 -1.62790499E+00  0.00000000E+00 -5.26433785E-01 -6.29655476E-01  4.03539771E-01
  1.26347826E-01 -5.41861220E-01  0.00000000E+00  0.00000000E+00 -4.01677996E-01
 -1.62326189E-01 -2.70909834E-01  2.24352180E-01  2.30953530E-02 -4.05365510E-01
 -1.62326189E-01 -2.70909834E-01 -2.24352180E-01  2.30953530E-02 -4.05365510E-01
  1.62326189E-01  2.70909834E-01 -2.24352180E-01  2.30953530E-02  4.05365510E-01
  1.62326189E-01  2.70909834E-01  2.24352180E-01  2.30953530E-02  4.05365510E-01
 -8.37837121E-02  3.98707082E-01  0.00000000E+00 -1.37364391E-01  5.32241646E-01
  7.71802149E-01  0.00000000E+00 -3.95091153E-02  4.03759684E-01  7.89470577E-02
 -5.13171197E-01  3.88528472E-01  0.00000000E+00  0.00000000E+00 -1.19170048E-01
 -8.37837121E-02  3.98707082E-01  0.00000000E+00  1.37364391E-01  5.32241646E-01
  7.71802149E-01  0.00000000E+00  3.95091153E-02  4.03759684E-01  7.89470577E-02
 -5.13171197E-01  3.88528472E-01  0.00000000E+00  0.00000000E+00  1.19170048E-01
 -4.81588938E-01 -3.27576292E-01  5.05784678E-01 -7.47465887E-02  4.12462595E-01
 -4.81588938E-01 -3.27576292E-01 -5.05784678E-01 -7.47465887E-02  4.12462595E-01
 -4.81588938E-01 -3.27576292E-01  5.05784678E-01  7.47465887E-02  4.12462595E-01
 -4.81588938E-01 -3.27576292E-01 -5.05784678E-01  7.47465887E-02  4.12462595E-01
  0.00000000E+00  0.00000000E+00  5.10538834E-01  0.00000000E+00  0.00000000E+00
  0.00000000E+00  3.04822566E-01  0.00000000E+00  0.00000000E+00  0.00000000E+00
  0.00000000E+00  0.00000000E+00 -1.10520777E-01  8.70711929E-01  0.00000000E+00
  0.00000000E+00  0.00000000E+00  5.10538834E-01  0.00000000E+00  0.00000000E+00
  0.00000000E+00  3.04822566E-01  0.00000000E+00  0.00000000E+00  0.00000000E+00
  0.00000000E+00  0.00000000E+00  1.10520777E-01  8.70711929E-01  0.00000000E+00
 -4.55598305E-01 -2.89705226E-01  4.06064852E-01 -6.69389154E-02  5.54364099E-01
  4.55598305E-01  2.89705226E-01  4.06064852E-01  6.69389154E-02 -5.54364099E-01
 -4.55598305E-01 -2.89705226E-01  4.06064852E-01  6.69389154E-02  5.54364099E-01
  4.55598305E-01  2.89705226E-01  4.06064852E-01 -6.69389154E-02 -5.54364099E-01
  0.00000000E+00  0.00000000E+00 -1.75443354E-02  0.00000000E+00  0.00000000E+00
  0.00000000E+00  9.86596047E-02  0.00000000E+00  0.00000000E+00  0.00000000E+00
  0.00000000E+00  0.00000000E+00 -4.03232977E-01 -2.02822579E-01  0.00000000E+00
  0.00000000E+00  0.00000000E+00  1.75443354E-02  0.00000000E+00  0.00000000E+00
  0.00000000E+00 -9.86596047E-02  0.00000000E+00  0.00000000E+00  0.00000000E+00
  0.00000000E+00  0.00000000E+00 -4.03232977E-01  2.02822579E-01  0.00000000E+00
 -8.96443022E-02 -3.20155350E-01 -1.45580463E-02  6.81775981E-01 -7.57607416E-02
  8.96443022E-02  3.20155350E-01 -1.45580463E-02 -6.81775981E-01  7.57607416E-02
  8.96443022E-02  3.20155350E-01  1.45580463E-02  6.81775981E-01  7.57607416E-02
 -8.96443022E-02 -3.20155350E-01  1.45580463E-02 -6.81775981E-01 -7.57607416E-02
 -3.55773901E-02  6.02281414E-01  0.00000000E+00 -7.70398639E-02  3.92149192E-01
 -3.72434571E-01  0.00000000E+00  3.07424466E-01  8.26279665E-02  4.85871188E-02
 -3.98141452E-01  4.24809794E-02  0.00000000E+00  0.00000000E+00 -4.72482869E-01
  3.55773901E-02 -6.02281414E-01  0.00000000E+00 -7.70398639E-02 -3.92149192E-01
  3.72434571E-01  0.00000000E+00  3.07424466E-01 -8.26279665E-02 -4.85871188E-02
  3.98141452E-01 -4.24809794E-02  0.00000000E+00  0.00000000E+00 -4.72482869E-01
 -3.21602774E-01 -2.64929627E-01  2.32859659E-01  5.56992175E-01  2.92415313E-01
 -3.21602774E-01 -2.64929627E-01 -2.32859659E-01  5.56992175E-01  2.92415313E-01
  3.21602774E-01  2.64929627E-01 -2.32859659E-01  5.56992175E-01 -2.92415313E-01
  3.21602774E-01  2.64929627E-01  2.32859659E-01  5.56992175E-01 -2.92415313E-01
 -5.06688742E-02 -3.40261103E-02  0.00000000E+00  3.41901861E-01  4.90621743E-01
  1.13820288E+00  0.00000000E+00 -5.88355448E-02  5.95005556E-01  2.31954016E-01
 -7.76913507E-01  5.15099549E-01  0.00000000E+00  0.00000000E+00 -1.34807920E-02
  5.06688742E-02  3.40261103E-02  0.00000000E+00  3.41901861E-01 -4.90621743E-01
 -1.13820288E+00  0.00000000E+00 -5.88355448E-02 -5.95005556E-01 -2.31954016E-01
  7.76913507E-01 -5.15099549E-01  0.00000000E+00  0.00000000E+00 -1.34807920E-02
 -3.22665268E-01 -4.93169468E-01  4.40682927E-01 -4.22621293E-01  3.39950031E-01
 -3.22665268E-01 -4.93169468E-01 -4.40682927E-01 -4.22621293E-01  3.39950031E-01
  3.22665268E-01  4.93169468E-01 -4.40682927E-01 -4.22621293E-01 -3.39950031E-01
  3.22665268E-01  4.93169468E-01  4.40682927E-01 -4.22621293E-01 -3.39950031E-01
  0.00000000E+00  0.00000000E+00  6.30176392E-01  0.00000000E+00  0.00000000E+00
  0.00000000E+00  4.97930163E-01  0.00000000E+00  0.00000000E+00  0.00000000E+00
  0.00000000E+00  0.00000000E+00 -3.08334886E-01  8.51306973E-01  0.00000000E+00
  0.00000000E+00  0.00000000E+00 -6.30176392E-01  0.00000000E+00  0.00000000E+00
  0.00000000E+00 -4.97930163E-01  0.00000000E+00  0.00000000E+00  0.00000000E+00
  0.00000000E+00  0.00000000E+00 -3.08334886E-01 -8.51306973E-01  0.00000000E+00
 -5.30718432E-01 -5.52398952E-01  4.31421580E-01  4.69803497E-02  5.76549307E-01
  5.30718432E-01  5.52398952E-01  4.31421580E-01 -4.69803497E-02 -5.76549307E-01
  5.30718432E-01  5.52398952E-01 -4.31421580E-01  4.69803497E-02 -5.76549307E-01
 -5.30718432E-01 -5.52398952E-01 -4.31421580E-01 -4.69803497E-02  5.76549307E-01
 -3.40552136E-01  2.08917210E+00  0.00000000E+00  8.24367569E-03 -2.50976695E-01
  9.93341212E-01  0.00000000E+00 -1.30545476E-01  2.49028948E-01 -1.42809987E+00
 -1.17338777E+00 -1.44610212E+00  0.00000000E+00  0.00000000E+00  2.26099748E-02
 -3.40552136E-01  2.08917210E+00  0.00000000E+00 -8.24367569E-03 -2.50976695E-01
  9.93341212E-01  0.00000000E+00  1.30545476E-01  2.49028948E-01 -1.42809987E+00
 -1.17338777E+00 -1.44610212E+00  0.00000000E+00  0.00000000E+00 -2.26099748E-02
  1.42790508E-01 -2.52323882E-01 -1.47387182E-01  2.71222522E-02 -1.64440048E-01
  1.42790508E-01 -2.52323882E-01  1.47387182E-01  2.71222522E-02 -1.64440048E-01
  1.42790508E-01 -2.52323882E-01 -1.47387182E-01 -2.71222522E-02 -1.64440048E-01
  1.42790508E-01 -2.52323882E-01  1.47387182E-01 -2.71222522E-02 -1.64440048E-01
 -3.73898939E-01  1.72710958E+00  0.00000000E+00  3.93621282E-01 -2.92551806E-01
  3.91026065E+00  0.00000000E+00 -1.11701584E+00  5.73045355E-01 -1.45678287E+00
 -1.60629179E+00 -1.46687156E+00  0.00000000E+00  0.00000000E+00  6.43686131E-02
  3.73898939E-01 -1.72710958E+00  0.00000000E+00  3.93621282E-01  2.92551806E-01
 -3.91026065E+00  0.00000000E+00 -1.11701584E+00 -5.73045355E-01  1.45678287E+00
  1.60629179E+00  1.46687156E+00  0.00000000E+00  0.00000000E+00  6.43686131E-02
  2.05484044E-01 -7.15563355E-01 -1.59457906E-01 -8.98708218E-02 -1.86275307E-01
  2.05484044E-01 -7.15563355E-01  1.59457906E-01 -8.98708218E-02 -1.86275307E-01
 -2.05484044E-01  7.15563355E-01  1.59457906E-01 -8.98708218E-02  1.86275307E-01
 -2.05484044E-01  7.15563355E-01 -1.59457906E-01 -8.98708218E-02  1.86275307E-01
Total SCF Density                          R   N=        1275
  2.06716310E+00 -1.02470591E-01  3.05546266E-01  0.00000000E+00  0.00000000E+00
  4.26131721E-01 -7.69270558E-03 -5.78443560E-03  0.00000000E+00  4.62811025E-01
 -2.25753860E-03 -7.32190627E-04  0.00000000E+00  3.30072458E-02  2.07042897E-01
 -2.21435655E-01  3.53108807E-01  0.00000000E+00  1.66317891E-01 -3.51453891E-02
  5.05423382E-01  0.00000000E+00  0.00000000E+00  2.24648427E-01  0.00000000E+00
  0.00000000E+00  0.00000000E+00  1.31156085E-01 -4.37843043E-03  1.81687576E-02
  0.00000000E+00  2.15727371E-01 -2.73506719E-02  9.83808579E-02  0.00000000E+00
  1.20572068E-01  6.98721963E-03 -2.71805156E-02  0.00000000E+00 -5.10037538E-02
  1.18735490E-01 -7.30885464E-02  0.00000000E+00 -5.52427380E-02  8.29658915E-02
 -3.18454386E-03 -1.26641807E-03  0.00000000E+00  1.73274439E-02  4.17585237E-03
  5.31693035E-03  0.00000000E+00  6.76096947E-03  2.06143478E-04  7.40116177E-04
 -7.56793331E-04 -2.33193928E-03  0.00000000E+00 -4.05668039E-02 -1.15075409E-02
 -1.75140878E-02  0.00000000E+00 -1.60207114E-02 -9.57515141E-04 -1.71176593E-03
  4.12058115E-03 -3.80900677E-03 -1.54022869E-03  0.00000000E+00  1.43035358E-02
  1.13911166E-02  1.61940432E-03  0.00000000E+00  4.22294600E-03  4.82364639E-03
  7.06941343E-04 -1.69631536E-03  9.84456840E-04  0.00000000E+00  0.00000000E+00
 -6.75797833E-03  0.00000000E+00  0.00000000E+00  0.00000000E+00 -2.04955553E-04
  0.00000000E+00  0.00000000E+00  0.00000000E+00  0.00000000E+00  0.00000000E+00
  9.93115673E-04  0.00000000E+00  0.00000000E+00  3.75368837E-02  0.00000000E+00
  0.00000000E+00  0.00000000E+00  1.92055072E-02  0.00000000E+00  0.00000000E+00
  0.00000000E+00  0.00000000E+00  0.00000000E+00 -7.49175763E-04  3.33325908E-03
 -3.26800814E-03  6.49676469E-03  0.00000000E+00  1.22466587E-02 -1.99237045E-02
  1.78646111E-02  0.00000000E+00  9.78643757E-03 -1.40832361E-02  1.84743500E-04
 -3.53830059E-04 -6.89324133E-04  0.00000000E+00  0.00000000E+00  2.63350854E-03
  1.38885736E-02 -2.75661128E-02  0.00000000E+00  6.00955094E-02  5.43865091E-02
  2.83603629E-02  0.00000000E+00 -1.46720214E-02  3.70014170E-02  4.03699614E-03
 -1.15469669E-02  4.48125367E-03  0.00000000E+00  0.00000000E+00 -2.23460661E-03
  2.06716310E+00 -2.75661128E-02  4.80167544E-02  0.00000000E+00 -1.29212207E-01
 -1.13482981E-01 -2.68787605E-02  0.00000000E+00  9.21366674E-03 -7.09247851E-02
 -9.37881237E-03  2.12419269E-02 -1.02878966E-02  0.00000000E+00  0.00000000E+00
  4.88327782E-03 -1.02470591E-01  3.05546266E-01  0.00000000E+00  0.00000000E+00
 -9.22870421E-02  0.00000000E+00  0.00000000E+00  0.00000000E+00 -1.20544290E-01
  0.00000000E+00  0.00000000E+00  0.00000000E+00  0.00000000E+00  0.00000000E+00
 -1.75053755E-02 -4.83455428E-03  0.00000000E+00  0.00000000E+00  0.00000000E+00
  4.26131721E-01 -6.00955094E-02  1.29212207E-01  0.00000000E+00 -4.03154478E-01
  2.14058945E-02  1.79872951E-02  0.00000000E+00 -2.11637873E-01  7.22407564E-02
 -1.33630475E-02  2.92066658E-02 -1.00207926E-02  0.00000000E+00  0.00000000E+00
 -1.14644981E-02  7.69270558E-03  5.78443560E-03  0.00000000E+00  4.62811025E-01
  5.43865091E-02 -1.13482981E-01  0.00000000E+00 -2.14058945E-02  1.57398695E-01
 -2.03145462E-01  0.00000000E+00 -3.11199376E-02  9.93805127E-02  5.67028927E-04
 -1.14032275E-03  7.49378210E-03  0.00000000E+00  0.00000000E+00 -2.06367390E-02
 -2.25753860E-03 -7.32190627E-04  0.00000000E+00 -3.30072458E-02  2.07042897E-01
  2.83603629E-02 -2.68787605E-02  0.00000000E+00 -1.79872951E-02 -2.03145462E-01
 -6.48006142E-02  0.00000000E+00  8.60517962E-02 -1.38819103E-01 -6.98632024E-03
  1.75390784E-02 -1.16818004E-02  0.00000000E+00  0.00000000E+00  1.54452202E-02
 -2.21435655E-01  3.53108807E-01  0.00000000E+00 -1.66317891E-01 -3.51453891E-02
  5.05423382E-01  0.00000000E+00  0.00000000E+00 -1.20544290E-01  0.00000000E+00
  0.00000000E+00  0.00000000E+00 -9.86928708E-02  0.00000000E+00  0.00000000E+00
  0.00000000E+00  0.00000000E+00  0.00000000E+00 -7.36118424E-03 -9.00780755E-03
  0.00000000E+00  0.00000000E+00  0.00000000E+00  2.24648427E-01  0.00000000E+00
  0.00000000E+00  0.00000000E+00  1.31156085E-01  1.46720214E-02 -9.21366674E-03
  0.00000000E+00 -2.11637873E-01  3.11199376E-02 -8.60517962E-02  0.00000000E+00
 -1.20178779E-01  5.66540781E-02 -6.50974619E-03  1.52259504E-02 -3.95524463E-03
  0.00000000E+00  0.00000000E+00 -9.73391329E-03  4.37843043E-03 -1.81687576E-02
  0.00000000E+00  2.15727371E-01  2.73506719E-02 -9.83808579E-02  0.00000000E+00
  1.20572068E-01  3.70014170E-02 -7.09247851E-02  0.00000000E+00 -7.22407564E-02
  9.93805127E-02 -1.38819103E-01  0.00000000E+00 -5.66540781E-02  7.53882683E-02
 -1.21321986E-03  3.08024974E-03  3.28885110E-03  0.00000000E+00  0.00000000E+00
 -1.43621063E-02  6.98721963E-03 -2.71805156E-02  0.00000000E+00  5.10037538E-02
  1.18735490E-01 -7.30885464E-02  0.00000000E+00  5.52427380E-02  8.29658915E-02
  4.03699614E-03 -9.37881237E-03  0.00000000E+00  1.33630475E-02  5.67028927E-04
 -6.98632024E-03  0.00000000E+00  6.50974619E-03 -1.21321986E-03  4.72932739E-04
 -9.59755329E-04  4.17630698E-04  0.00000000E+00  0.00000000E+00  1.32567236E-04
 -3.18454386E-03 -1.26641807E-03  0.00000000E+00 -1.73274439E-02  4.17585237E-03
  5.31693035E-03  0.00000000E+00 -6.76096947E-03  2.06143478E-04  7.40116177E-04
 -1.15469669E-02  2.12419269E-02  0.00000000E+00 -2.92066658E-02 -1.14032275E-03
  1.75390784E-02  0.00000000E+00 -1.52259504E-02  3.08024974E-03 -9.59755329E-04
  1.95504830E-03 -8.84441191E-04  0.00000000E+00  0.00000000E+00 -2.05041617E-04
 -7.56793331E-04 -2.33193928E-03  0.00000000E+00  4.05668039E-02 -1.15075409E-02
 -1.75140878E-02  0.00000000E+00  1.60207114E-02 -9.57515141E-04 -1.71176593E-03
  4.12058115E-03  4.48125367E-03 -1.02878966E-02  0.00000000E+00  1.00207926E-02
  7.49378210E-03 -1.16818004E-02  0.00000000E+00  3.95524463E-03  3.28885110E-03
  4.17630698E-04 -8.84441191E-04  6.71067271E-04  0.00000000E+00  0.00000000E+00
 -7.45726000E-04 -3.80900677E-03 -1.54022869E-03  0.00000000E+00 -1.43035358E-02
  1.13911166E-02  1.61940432E-03  0.00000000E+00 -4.22294600E-03  4.82364639E-03
  7.06941343E-04 -1.69631536E-03  9.84456840E-04  0.00000000E+00  0.00000000E+00
  1.75053755E-02  0.00000000E+00  0.00000000E+00  0.00000000E+00  7.36118424E-03
  0.00000000E+00  0.00000000E+00  0.00000000E+00  0.00000000E+00  0.00000000E+00
 -7.70310184E-04  1.62758277E-03  0.00000000E+00  0.00000000E+00  0.00000000E+00
  6.75797833E-03  0.00000000E+00  0.00000000E+00  0.00000000E+00  2.04955553E-04
  0.00000000E+00  0.00000000E+00  0.00000000E+00  0.00000000E+00  0.00000000E+00
  9.93115673E-04  0.00000000E+00  0.00000000E+00 -4.83455428E-03  0.00000000E+00
  0.00000000E+00  0.00000000E+00 -9.00780755E-03  0.00000000E+00  0.00000000E+00
  0.00000000E+00  0.00000000E+00  0.00000000E+00 -1.62758277E-03 -1.29846195E-04
  0.00000000E+00  0.00000000E+00  0.00000000E+00  3.75368837E-02  0.00000000E+00
  0.00000000E+00  0.00000000E+00  1.92055072E-02  0.00000000E+00  0.00000000E+00
  0.00000000E+00  0.00000000E+00  0.00000000E+00  7.49175763E-04  3.33325908E-03
  2.23460661E-03 -4.88327782E-03  0.00000000E+00 -1.14644981E-02  2.06367390E-02
 -1.54452202E-02  0.00000000E+00 -9.73391329E-03  1.43621063E-02 -1.32567236E-04
  2.05041617E-04  7.45726000E-04  0.00000000E+00  0.00000000E+00 -2.62324299E-03
  3.26800814E-03 -6.49676469E-03  0.00000000E+00  1.22466587E-02  1.99237045E-02
 -1.78646111E-02  0.00000000E+00  9.78643757E-03  1.40832361E-02 -1.84743500E-04
  3.53830059E-04  6.89324133E-04  0.00000000E+00  0.00000000E+00  2.63350854E-03
 -5.51552250E-02  9.99252256E-02  2.36440256E-01  4.64677921E-02  1.10324503E-01
  1.07063512E-01  1.19714281E-01  8.42310486E-03  4.88062066E-02  2.81406016E-03
 -9.18474053E-03  6.41016232E-03 -5.05112215E-03  2.10534860E-02 -7.62279866E-03
  1.81014405E-02 -4.13660694E-02 -2.33404723E-02  2.17545973E-02  4.80872078E-02
 -1.03618191E-01 -5.32625128E-02 -3.71416862E-03  2.45325635E-02 -1.71370472E-03
  3.81112590E-03  1.51986623E-03  1.04366654E-02 -1.78930351E-04  8.51695451E-03
  2.27633693E-01 -2.02399127E-02  4.78322723E-02  3.15708795E-01  1.12934554E-01
  6.13391282E-02  8.78440971E-02  1.84240084E-01  4.32901945E-02  1.56128246E-02
  4.93029563E-03 -1.28111932E-02  6.00530016E-03 -3.09038989E-04  2.69940336E-02
 -1.23913878E-03  2.50440439E-02 -5.86326979E-02 -1.68956700E-01 -6.16836788E-02
  1.45588672E-02 -7.02277040E-02 -1.38477785E-01 -3.96789870E-02 -2.59330662E-03
  1.54229338E-03 -3.03782589E-03  2.34844022E-03  1.03566934E-02 -1.26186799E-02
  1.91014426E-03  2.23355398E-01  3.08469368E-01  4.20376829E-03 -6.97385644E-03
 -1.66077788E-03 -4.41189407E-05 -8.68460464E-03 -5.88641829E-03 -8.73569861E-04
  1.05966821E-03 -4.44581899E-03 -8.83101817E-05  3.97389638E-04 -4.09068219E-04
  2.68553092E-05 -1.46383629E-04  7.47960062E-04 -9.35354976E-04  2.14583325E-03
  3.48599534E-04 -4.36576351E-03 -4.66265726E-03  7.74025635E-03  4.64387978E-04
 -1.36100002E-03 -2.87557324E-03  2.04918834E-04 -4.42227847E-04 -9.22607893E-05
 -6.85119364E-05  1.78469437E-05 -8.05787680E-04 -7.84833199E-03 -4.58475976E-03
  5.43223995E-04 -1.38266841E-03  3.10196492E-03 -1.12312263E-03  1.41945285E-02
 -6.08636563E-03  1.14098288E-02  1.61420954E-03  7.66161266E-03 -5.82820276E-03
  4.61164987E-04 -1.06381502E-03  7.70284655E-05  5.99947912E-04 -2.00046367E-04
  1.21640072E-03  1.29372080E-03 -2.91808068E-03 -1.22209223E-02 -1.12947376E-02
 -8.73290806E-03  2.46374277E-03 -5.77533707E-03 -7.45815281E-03 -6.85865143E-03
  2.69313733E-04 -5.10957196E-04 -1.30075700E-04 -3.69878190E-04 -1.10709249E-03
 -1.17842665E-03 -2.84422334E-03  4.50721169E-03  2.47509645E-04  1.14713578E-03
  4.85012122E-03 -8.71119212E-03 -1.10114101E-02  6.55918889E-04  1.57556686E-03
 -1.04173231E-02 -5.61884443E-03 -5.31245139E-04  1.59772728E-03  6.87345405E-05
 -3.37397325E-05  1.30997418E-04  2.23747146E-04 -9.78499265E-04 -3.32518227E-04
  1.04876576E-03 -1.97341006E-03  1.33305747E-03 -3.91408553E-03  4.54710272E-03
 -3.49396433E-04  2.60080459E-03  3.08644534E-04  2.75788974E-03  2.85387862E-04
 -6.54072112E-04  3.65072824E-04 -4.79661678E-04  3.04396023E-05  2.89792952E-04
 -8.18656132E-03 -8.75715987E-03  1.76915000E-04 -6.95166828E-05  5.49792769E-04
 -5.51552250E-02  9.99252256E-02 -2.36440256E-01  4.64677921E-02  1.10324503E-01
  1.07063512E-01 -1.19714281E-01  8.42310486E-03  4.88062066E-02  2.81406016E-03
 -9.18474053E-03  6.41016232E-03  5.05112215E-03 -2.10534860E-02 -7.62279866E-03
  1.81014405E-02 -4.13660694E-02  2.33404723E-02  2.17545973E-02  4.80872078E-02
 -1.03618191E-01  5.32625128E-02 -3.71416862E-03  2.45325635E-02 -1.71370472E-03
  3.81112590E-03  1.51986623E-03 -1.04366654E-02  1.78930351E-04  8.51695451E-03
 -3.85688599E-02 -1.13186315E-01 -6.00383888E-03  1.12418686E-04  4.17716465E-03
  2.27633693E-01 -2.02399127E-02  4.78322723E-02 -3.15708795E-01  1.12934554E-01
  6.13391282E-02  8.78440971E-02 -1.84240084E-01  4.32901945E-02  1.56128246E-02
  4.93029563E-03 -1.28111932E-02  6.00530016E-03  3.09038989E-04 -2.69940336E-02
 -1.23913878E-03  2.50440439E-02 -5.86326979E-02  1.68956700E-01 -6.16836788E-02
  1.45588672E-02 -7.02277040E-02  1.38477785E-01 -3.96789870E-02 -2.59330662E-03
  1.54229338E-03 -3.03782589E-03  2.34844022E-03 -1.03566934E-02  1.26186799E-02
  1.91014426E-03 -1.13186315E-01 -2.09150041E-01 -2.12939920E-03 -2.22986585E-06
  7.03801173E-03  2.23355398E-01  3.08469368E-01 -4.20376829E-03  6.97385644E-03
 -1.66077788E-03  4.41189407E-05  8.68460464E-03  5.88641829E-03 -8.73569861E-04
 -1.05966821E-03  4.44581899E-03  8.83101817E-05 -3.97389638E-04  4.09068219E-04
  2.68553092E-05 -1.46383629E-04 -7.47960062E-04  9.35354976E-04 -2.14583325E-03
  3.48599534E-04  4.36576351E-03  4.66265726E-03 -7.74025635E-03  4.64387978E-04
  1.36100002E-03  2.87557324E-03 -2.04918834E-04  4.42227847E-04  9.22607893E-05
 -6.85119364E-05  1.78469437E-05  8.05787680E-04  6.00383888E-03  2.12939920E-03
 -5.30278177E-04 -2.38075581E-04 -9.10273521E-05  7.84833199E-03  4.58475976E-03
  5.43223995E-04 -1.38266841E-03  3.10196492E-03  1.12312263E-03  1.41945285E-02
 -6.08636563E-03  1.14098288E-02 -1.61420954E-03  7.66161266E-03 -5.82820276E-03
  4.61164987E-04 -1.06381502E-03  7.70284655E-05 -5.99947912E-04  2.00046367E-04
  1.21640072E-03  1.29372080E-03 -2.91808068E-03  1.22209223E-02 -1.12947376E-02
 -8.73290806E-03  2.46374277E-03  5.77533707E-03 -7.45815281E-03 -6.85865143E-03
  2.69313733E-04 -5.10957196E-04 -1.30075700E-04  3.69878190E-04  1.10709249E-03
 -1.17842665E-03  1.12418686E-04 -2.22986585E-06  2.38075581E-04  3.76192593E-04
 -1.92110117E-04 -2.84422334E-03  4.50721169E-03 -2.47509645E-04  1.14713578E-03
  4.85012122E-03 -8.71119212E-03  1.10114101E-02  6.55918889E-04  1.57556686E-03
 -1.04173231E-02  5.61884443E-03 -5.31245139E-04  1.59772728E-03  6.87345405E-05
 -3.37397325E-05  1.30997418E-04 -2.23747146E-04  9.78499265E-04 -3.32518227E-04
  1.04876576E-03 -1.97341006E-03 -1.33305747E-03 -3.91408553E-03  4.54710272E-03
 -3.49396433E-04 -2.60080459E-03  3.08644534E-04  2.75788974E-03  2.85387862E-04
 -6.54072112E-04  3.65072824E-04  4.79661678E-04 -3.04396023E-05  2.89792952E-04
  4.17716465E-03  7.03801173E-03  9.10273521E-05 -1.92110117E-04 -2.47319367E-05
 -8.18656132E-03 -8.75715987E-03 -1.76915000E-04 -6.95166828E-05  5.49792769E-04
  1.81014405E-02 -4.13660694E-02 -2.33404723E-02 -2.17545973E-02  4.80872078E-02
 -1.03618191E-01 -5.32625128E-02  3.71416862E-03  2.45325635E-02 -1.71370472E-03
  3.81112590E-03  1.51986623E-03 -1.04366654E-02 -1.78930351E-04 -8.51695451E-03
 -5.51552250E-02  9.99252256E-02  2.36440256E-01 -4.64677921E-02  1.10324503E-01
  1.07063512E-01  1.19714281E-01 -8.42310486E-03  4.88062066E-02  2.81406016E-03
 -9.18474053E-03  6.41016232E-03  5.05112215E-03  2.10534860E-02  7.62279866E-03
  1.94296540E-02 -7.81492321E-02 -1.79862562E-03 -1.17228493E-02  1.72505704E-03
  1.35804363E-02  7.10428442E-02  1.96793898E-03  2.35605402E-03  1.71710592E-03
  2.27633693E-01  2.50440439E-02 -5.86326979E-02 -1.68956700E-01  6.16836788E-02
  1.45588672E-02 -7.02277040E-02 -1.38477785E-01  3.96789870E-02 -2.59330662E-03
  1.54229338E-03 -3.03782589E-03  2.34844022E-03 -1.03566934E-02 -1.26186799E-02
 -1.91014426E-03 -2.02399127E-02  4.78322723E-02  3.15708795E-01 -1.12934554E-01
  6.13391282E-02  8.78440971E-02  1.84240084E-01 -4.32901945E-02  1.56128246E-02
  4.93029563E-03 -1.28111932E-02  6.00530016E-03  3.09038989E-04  2.69940336E-02
  1.23913878E-03 -7.81492321E-02 -1.88754937E-01  1.08147630E-03 -8.36329330E-03
  5.58202073E-03  7.10428442E-02  1.99845329E-01  2.20264417E-04  7.87775082E-03
 -1.70429268E-03  2.23355398E-01  3.08469368E-01 -9.35354976E-04  2.14583325E-03
  3.48599534E-04  4.36576351E-03 -4.66265726E-03  7.74025635E-03  4.64387978E-04
  1.36100002E-03 -2.87557324E-03  2.04918834E-04 -4.42227847E-04 -9.22607893E-05
  6.85119364E-05  1.78469437E-05  8.05787680E-04  4.20376829E-03 -6.97385644E-03
 -1.66077788E-03  4.41189407E-05 -8.68460464E-03 -5.88641829E-03 -8.73569861E-04
 -1.05966821E-03 -4.44581899E-03 -8.83101817E-05  3.97389638E-04 -4.09068219E-04
 -2.68553092E-05 -1.46383629E-04 -7.47960062E-04 -1.79862562E-03  1.08147630E-03
  2.09443669E-04  5.04840281E-04 -1.11785783E-04 -1.96793898E-03 -2.20264417E-04
 -2.12074439E-04  4.09376661E-04 -1.01979772E-04 -7.84833199E-03 -4.58475976E-03
  5.43223995E-04 -1.29372080E-03  2.91808068E-03  1.22209223E-02 -1.12947376E-02
  8.73290806E-03 -2.46374277E-03  5.77533707E-03 -7.45815281E-03  6.85865143E-03
 -2.69313733E-04  5.10957196E-04  1.30075700E-04 -3.69878190E-04  1.10709249E-03
 -1.17842665E-03  1.38266841E-03 -3.10196492E-03  1.12312263E-03  1.41945285E-02
  6.08636563E-03 -1.14098288E-02 -1.61420954E-03  7.66161266E-03  5.82820276E-03
 -4.61164987E-04  1.06381502E-03 -7.70284655E-05  5.99947912E-04  2.00046367E-04
  1.21640072E-03  1.17228493E-02  8.36329330E-03 -5.04840281E-04 -7.68418008E-04
 -3.53083801E-04 -2.35605402E-03 -7.87775082E-03  4.09376661E-04 -4.72616410E-04
  2.98026105E-04  2.84422334E-03 -4.50721169E-03 -2.47509645E-04  1.14713578E-03
  1.04876576E-03 -1.97341006E-03  1.33305747E-03  3.91408553E-03  4.54710272E-03
 -3.49396433E-04  2.60080459E-03 -3.08644534E-04  2.75788974E-03  2.85387862E-04
 -6.54072112E-04  3.65072824E-04  4.79661678E-04  3.04396023E-05 -2.89792952E-04
  4.85012122E-03 -8.71119212E-03 -1.10114101E-02 -6.55918889E-04  1.57556686E-03
 -1.04173231E-02 -5.61884443E-03  5.31245139E-04  1.59772728E-03  6.87345405E-05
 -3.37397325E-05  1.30997418E-04 -2.23747146E-04 -9.78499265E-04  3.32518227E-04
  1.72505704E-03  5.58202073E-03 -1.11785783E-04  3.53083801E-04  7.78981002E-05
  1.71710592E-03 -1.70429268E-03  1.01979772E-04 -2.98026105E-04  9.12605979E-05
 -8.18656132E-03 -8.75715987E-03  1.76915000E-04  6.95166828E-05  5.49792769E-04
  1.81014405E-02 -4.13660694E-02  2.33404723E-02 -2.17545973E-02  4.80872078E-02
 -1.03618191E-01  5.32625128E-02  3.71416862E-03  2.45325635E-02 -1.71370472E-03
  3.81112590E-03  1.51986623E-03  1.04366654E-02  1.78930351E-04 -8.51695451E-03
 -5.51552250E-02  9.99252256E-02 -2.36440256E-01 -4.64677921E-02  1.10324503E-01
  1.07063512E-01 -1.19714281E-01 -8.42310486E-03  4.88062066E-02  2.81406016E-03
 -9.18474053E-03  6.41016232E-03 -5.05112215E-03 -2.10534860E-02  7.62279866E-03
  1.35804363E-02  7.10428442E-02 -1.96793898E-03  2.35605402E-03  1.71710592E-03
  1.94296540E-02 -7.81492321E-02  1.79862562E-03 -1.17228493E-02  1.72505704E-03
 -3.85688599E-02 -1.13186315E-01 -6.00383888E-03 -1.12418686E-04  4.17716465E-03
  2.27633693E-01  2.50440439E-02 -5.86326979E-02  1.68956700E-01  6.16836788E-02
  1.45588672E-02 -7.02277040E-02  1.38477785E-01  3.96789870E-02 -2.59330662E-03
  1.54229338E-03 -3.03782589E-03  2.34844022E-03  1.03566934E-02  1.26186799E-02
 -1.91014426E-03 -2.02399127E-02  4.78322723E-02 -3.15708795E-01 -1.12934554E-01
  6.13391282E-02  8.78440971E-02 -1.84240084E-01 -4.32901945E-02  1.56128246E-02
  4.93029563E-03 -1.28111932E-02  6.00530016E-03 -3.09038989E-04 -2.69940336E-02
  1.23913878E-03  7.10428442E-02  1.99845329E-01 -2.20264417E-04  7.87775082E-03
 -1.70429268E-03 -7.81492321E-02 -1.88754937E-01 -1.08147630E-03 -8.36329330E-03
  5.58202073E-03 -1.13186315E-01 -2.09150041E-01 -2.12939920E-03  2.22986585E-06
  7.03801173E-03  2.23355398E-01  3.08469368E-01  9.35354976E-04 -2.14583325E-03
  3.48599534E-04 -4.36576351E-03  4.66265726E-03 -7.74025635E-03  4.64387978E-04
 -1.36100002E-03  2.87557324E-03 -2.04918834E-04  4.42227847E-04  9.22607893E-05
  6.85119364E-05  1.78469437E-05 -8.05787680E-04 -4.20376829E-03  6.97385644E-03
 -1.66077788E-03 -4.41189407E-05  8.68460464E-03  5.88641829E-03 -8.73569861E-04
  1.05966821E-03  4.44581899E-03  8.83101817E-05 -3.97389638E-04  4.09068219E-04
 -2.68553092E-05 -1.46383629E-04  7.47960062E-04  1.96793898E-03  2.20264417E-04
 -2.12074439E-04 -4.09376661E-04  1.01979772E-04  1.79862562E-03 -1.08147630E-03
  2.09443669E-04 -5.04840281E-04  1.11785783E-04  6.00383888E-03  2.12939920E-03
 -5.30278177E-04  2.38075581E-04 -9.10273521E-05  7.84833199E-03  4.58475976E-03
  5.43223995E-04 -1.29372080E-03  2.91808068E-03 -1.22209223E-02 -1.12947376E-02
  8.73290806E-03 -2.46374277E-03 -5.77533707E-03 -7.45815281E-03  6.85865143E-03
 -2.69313733E-04  5.10957196E-04  1.30075700E-04  3.69878190E-04 -1.10709249E-03
 -1.17842665E-03  1.38266841E-03 -3.10196492E-03 -1.12312263E-03  1.41945285E-02
  6.08636563E-03 -1.14098288E-02  1.61420954E-03  7.66161266E-03  5.82820276E-03
 -4.61164987E-04  1.06381502E-03 -7.70284655E-05 -5.99947912E-04 -2.00046367E-04
  1.21640072E-03 -2.35605402E-03 -7.87775082E-03 -4.09376661E-04 -4.72616410E-04
  2.98026105E-04  1.17228493E-02  8.36329330E-03  5.04840281E-04 -7.68418008E-04
 -3.53083801E-04 -1.12418686E-04  2.22986585E-06 -2.38075581E-04  3.76192593E-04
  1.92110117E-04  2.84422334E-03 -4.50721169E-03  2.47509645E-04  1.14713578E-03
  1.04876576E-03 -1.97341006E-03 -1.33305747E-03  3.91408553E-03  4.54710272E-03
 -3.49396433E-04 -2.60080459E-03 -3.08644534E-04  2.75788974E-03  2.85387862E-04
 -6.54072112E-04  3.65072824E-04 -4.79661678E-04 -3.04396023E-05 -2.89792952E-04
  4.85012122E-03 -8.71119212E-03  1.10114101E-02 -6.55918889E-04  1.57556686E-03
 -1.04173231E-02  5.61884443E-03  5.31245139E-04  1.59772728E-03  6.87345405E-05
 -3.37397325E-05  1.30997418E-04  2.23747146E-04  9.78499265E-04  3.32518227E-04
  1.71710592E-03 -1.70429268E-03 -1.01979772E-04 -2.98026105E-04  9.12605979E-05
  1.72505704E-03  5.58202073E-03  1.11785783E-04  3.53083801E-04  7.78981002E-05
  4.17716465E-03  7.03801173E-03  9.10273521E-05  1.92110117E-04 -2.47319367E-05
 -8.18656132E-03 -8.75715987E-03 -1.76915000E-04  6.95166828E-05  5.49792769E-04
