# Supplementary material for: Hyperpyramidalized alkenes with bond orders near 1.5 as synthetic building blocks
Source: Nat Chem. 2026 Jan 21;18(5):913–22. doi: 10.1038/s41557-025-02055-9 (PMC12859755; doi:10.1038/s41557-025-02055-9)
Supplement: Supplementary file 2 — Output files for reported computations. [file 41557_2025_2055_MOESM2_ESM.zip › Computation data/Ethylene 1/HF-MOenergy/ethylene-opt-HF-MOenergy.out]

 Entering Gaussian System, Link 0=/u/local/apps/gaussian/16_sse4/g16
 Initial command:
 /u/local/apps/gaussian/16_sse4/l1.exe "/work/8814527.1.msa_smp.q/Gau-28716.inp" -scrdir="/work/8814527.1.msa_smp.q/"
 Entering Link 1 = /u/local/apps/gaussian/16_sse4/l1.exe PID=     28717.
  
 Copyright (c) 1988,1990,1992,1993,1995,1998,2003,2009,2016,
            Gaussian, Inc.  All Rights Reserved.
  
 This is part of the Gaussian(R) 16 program.  It is based on
 the Gaussian(R) 09 system (copyright 2009, Gaussian, Inc.),
 the Gaussian(R) 03 system (copyright 2003, Gaussian, Inc.),
 the Gaussian(R) 98 system (copyright 1998, Gaussian, Inc.),
 the Gaussian(R) 94 system (copyright 1995, Gaussian, Inc.),
 the Gaussian 92(TM) system (copyright 1992, Gaussian, Inc.),
 the Gaussian 90(TM) system (copyright 1990, Gaussian, Inc.),
 the Gaussian 88(TM) system (copyright 1988, Gaussian, Inc.),
 the Gaussian 86(TM) system (copyright 1986, Carnegie Mellon
 University), and the Gaussian 82(TM) system (copyright 1983,
 Carnegie Mellon University). Gaussian is a federally registered
 trademark of Gaussian, Inc.
  
 This software contains proprietary and confidential information,
 including trade secrets, belonging to Gaussian, Inc.
  
 This software is provided under written license and may be
 used, copied, transmitted, or stored only in accord with that
 written license.
  
 The following legend is applicable only to US Government
 contracts under FAR:
  
                    RESTRICTED RIGHTS LEGEND
  
 Use, reproduction and disclosure by the US Government is
 subject to restrictions as set forth in subparagraphs (a)
 and (c) of the Commercial Computer Software - Restricted
 Rights clause in FAR 52.227-19.
  
 Gaussian, Inc.
 340 Quinnipiac St., Bldg. 40, Wallingford CT 06492
  
  
 ---------------------------------------------------------------
 Warning -- This program may not be used in any manner that
 competes with the business of Gaussian, Inc. or will provide
 assistance to any competitor of Gaussian, Inc.  The licensee
 of this program is prohibited from giving any competitor of
 Gaussian, Inc. access to this program.  By using this program,
 the user acknowledges that Gaussian, Inc. is engaged in the
 business of creating and licensing software in the field of
 computational chemistry and represents and warrants to the
 licensee that it is not a competitor of Gaussian, Inc. and that
 it will not use this program in any manner prohibited above.
 ---------------------------------------------------------------
  

 Cite this work as:
 Gaussian 16, Revision A.03,
 M. J. Frisch, G. W. Trucks, H. B. Schlegel, G. E. Scuseria, 
 M. A. Robb, J. R. Cheeseman, G. Scalmani, V. Barone, 
 G. A. Petersson, H. Nakatsuji, X. Li, M. Caricato, A. V. Marenich, 
 J. Bloino, B. G. Janesko, R. Gomperts, B. Mennucci, H. P. Hratchian, 
 J. V. Ortiz, A. F. Izmaylov, J. L. Sonnenberg, D. Williams-Young, 
 F. Ding, F. Lipparini, F. Egidi, J. Goings, B. Peng, A. Petrone, 
 T. Henderson, D. Ranasinghe, V. G. Zakrzewski, J. Gao, N. Rega, 
 G. Zheng, W. Liang, M. Hada, M. Ehara, K. Toyota, R. Fukuda, 
 J. Hasegawa, M. Ishida, T. Nakajima, Y. Honda, O. Kitao, H. Nakai, 
 T. Vreven, K. Throssell, J. A. Montgomery, Jr., J. E. Peralta, 
 F. Ogliaro, M. J. Bearpark, J. J. Heyd, E. N. Brothers, K. N. Kudin, 
 V. N. Staroverov, T. A. Keith, R. Kobayashi, J. Normand, 
 K. Raghavachari, A. P. Rendell, J. C. Burant, S. S. Iyengar, 
 J. Tomasi, M. Cossi, J. M. Millam, M. Klene, C. Adamo, R. Cammi, 
 J. W. Ochterski, R. L. Martin, K. Morokuma, O. Farkas, 
 J. B. Foresman, and D. J. Fox, Gaussian, Inc., Wallingford CT, 2016.
 
 ******************************************
 Gaussian 16:  ES64L-G16RevA.03 25-Dec-2016
                 9-May-2025 
 ******************************************
 %nproc=8
 Will use up to    8 processors via shared memory.
 %mem=16GB
 %chk=ethylene-opt-HF-MOenergy.chk
 ---------------------------------
 # hf/6-31g(d,p) geom=connectivity
 ---------------------------------
 1/38=1,57=2,172=1/1;
 2/12=2,17=6,18=5,40=1/2;
 3/5=1,6=6,7=101,11=9,25=1,30=1/1,2,3;
 4//1;
 5/5=2,38=5/2;
 6/7=2,8=2,9=2,10=2,28=1/1;
 99/5=1,9=1/99;
 -------------------
 Title Card Required
 -------------------
 Symbolic Z-matrix:
 Charge =  0 Multiplicity = 1
 C                     0.        0.66083   0. 
 H                     0.92264   1.22922   0. 
 H                    -0.92261   1.22925   0. 
 C                     0.       -0.66083   0. 
 H                    -0.92264  -1.22922   0. 
 H                     0.92261  -1.22925   0. 
 
                          Input orientation:                          
 ---------------------------------------------------------------------
 Center     Atomic      Atomic             Coordinates (Angstroms)
 Number     Number       Type             X           Y           Z
 ---------------------------------------------------------------------
      1          6           0        0.000000    0.660825    0.000000
      2          1           0        0.922644    1.229216    0.000000
      3          1           0       -0.922607    1.229254    0.000000
      4          6           0        0.000000   -0.660825    0.000000
      5          1           0       -0.922644   -1.229216    0.000000
      6          1           0        0.922607   -1.229254    0.000000
 ---------------------------------------------------------------------
                    Distance matrix (angstroms):
                    1          2          3          4          5
     1  C    0.000000
     2  H    1.083670   0.000000
     3  H    1.083658   1.845251   0.000000
     4  C    1.321650   2.103218   2.103236   0.000000
     5  H    2.103218   3.073919   2.458470   1.083670   0.000000
     6  H    2.103236   2.458470   3.073935   1.083658   1.845251
                    6
     6  H    0.000000
 Stoichiometry    C2H4
 Framework group  C2H[SGH(C2H4)]
 Deg. of freedom     5
 Full point group                 C2H     NOp   4
 Largest Abelian subgroup         C2H     NOp   4
 Largest concise Abelian subgroup C2      NOp   2
                         Standard orientation:                         
 ---------------------------------------------------------------------
 Center     Atomic      Atomic             Coordinates (Angstroms)
 Number     Number       Type             X           Y           Z
 ---------------------------------------------------------------------
      1          6           0        0.000000    0.660825    0.000000
      2          1           0        0.922644    1.229216    0.000000
      3          1           0       -0.922607    1.229254    0.000000
      4          6           0       -0.000000   -0.660825    0.000000
      5          1           0       -0.922644   -1.229216    0.000000
      6          1           0        0.922607   -1.229254    0.000000
 ---------------------------------------------------------------------
 Rotational constants (GHZ):         147.2723299          30.4961008          25.2645073
 Standard basis: 6-31G(d,p) (6D, 7F)
 There are    19 symmetry adapted cartesian basis functions of AG  symmetry.
 There are     6 symmetry adapted cartesian basis functions of BG  symmetry.
 There are     6 symmetry adapted cartesian basis functions of AU  symmetry.
 There are    19 symmetry adapted cartesian basis functions of BU  symmetry.
 There are    19 symmetry adapted basis functions of AG  symmetry.
 There are     6 symmetry adapted basis functions of BG  symmetry.
 There are     6 symmetry adapted basis functions of AU  symmetry.
 There are    19 symmetry adapted basis functions of BU  symmetry.
    50 basis functions,    84 primitive gaussians,    50 cartesian basis functions
     8 alpha electrons        8 beta electrons
       nuclear repulsion energy        33.5206303450 Hartrees.
 NAtoms=    6 NActive=    6 NUniq=    3 SFac= 4.00D+00 NAtFMM=   60 NAOKFM=F Big=F
 Integral buffers will be    131072 words long.
 Raffenetti 1 integral format.
 Two-electron integral symmetry is turned on.
 One-electron integrals computed using PRISM.
 NBasis=    50 RedAO= T EigKep=  6.71D-03  NBF=    19     6     6    19
 NBsUse=    50 1.00D-06 EigRej= -1.00D+00 NBFU=    19     6     6    19
 ExpMin= 1.61D-01 ExpMax= 3.05D+03 ExpMxC= 4.57D+02 IAcc=3 IRadAn=         5 AccDes= 0.00D+00
 Harris functional with IExCor=  205 and IRadAn=       5 diagonalized for initial guess.
 HarFok:  IExCor=  205 AccDes= 0.00D+00 IRadAn=         5 IDoV= 1 UseB2=F ITyADJ=14
 ICtDFT=  3500011 ScaDFX=  1.000000  1.000000  1.000000  1.000000
 FoFCou: FMM=F IPFlag=           0 FMFlag=      100000 FMFlg1=           0
         NFxFlg=           0 DoJE=T BraDBF=F KetDBF=T FulRan=T
         wScrn=  0.000000 ICntrl=       500 IOpCl=  0 I1Cent=   200000004 NGrid=           0
         NMat0=    1 NMatS0=      1 NMatT0=    0 NMatD0=    1 NMtDS0=    0 NMtDT0=    0
 Petite list used in FoFCou.
 Initial guess orbital symmetries:
       Occupied  (AG) (BU) (AG) (BU) (BU) (AG) (AG) (AU)
       Virtual   (BG) (BU) (AG) (BU) (AG) (BU) (AG) (AU) (BU) (BG)
                 (BU) (AG) (AG) (BU) (BU) (AG) (BU) (AG) (AU) (BG)
                 (AU) (AG) (BU) (AG) (BU) (AG) (BG) (BU) (AU) (BG)
                 (BU) (BG) (AG) (AU) (AG) (BU) (AG) (BU) (BU) (AG)
                 (AG) (BU)
 The electronic state of the initial guess is 1-AG.
 Keep R1 ints in memory in symmetry-blocked form, NReq=2482002.
 Requested convergence on RMS density matrix=1.00D-08 within 128 cycles.
 Requested convergence on MAX density matrix=1.00D-06.
 Requested convergence on             energy=1.00D-06.
 No special actions if energy rises.
 SCF Done:  E(RHF) =  -78.0386521759     A.U. after    9 cycles
            NFock=  9  Conv=0.21D-08     -V/T= 2.0015

 **********************************************************************

            Population analysis using the SCF density.

 **********************************************************************

 Orbital symmetries:
       Occupied  (AG) (BU) (AG) (BU) (BU) (AG) (AG) (AU)
       Virtual   (BG) (AG) (BU) (BU) (AG) (BU) (AG) (BU) (AU) (AG)
                 (BG) (BU) (BU) (AG) (AG) (BU) (BU) (AG) (BG) (AU)
                 (AU) (AG) (BU) (AG) (AG) (BU) (BG) (BU) (AU) (BG)
                 (BU) (BG) (AU) (AG) (AG) (BU) (AG) (BU) (BU) (AG)
                 (AG) (BU)
 The electronic state is 1-AG.
 Alpha  occ. eigenvalues --  -11.22718 -11.22542  -1.03083  -0.78609  -0.63737
 Alpha  occ. eigenvalues --   -0.58282  -0.49920  -0.37351
 Alpha virt. eigenvalues --    0.18157   0.26459   0.29114   0.30879   0.39104
 Alpha virt. eigenvalues --    0.49397   0.65761   0.76570   0.77313   0.85136
 Alpha virt. eigenvalues --    0.89188   0.96218   1.07962   1.11958   1.17353
 Alpha virt. eigenvalues --    1.18202   1.33797   1.45134   1.64948   1.66803
 Alpha virt. eigenvalues --    1.81105   2.13847   2.20412   2.26879   2.34290
 Alpha virt. eigenvalues --    2.35686   2.44318   2.52755   2.68143   2.76551
 Alpha virt. eigenvalues --    2.85190   2.95831   3.01818   3.03646   3.09494
 Alpha virt. eigenvalues --    3.37849   3.53342   3.72291   3.86284   4.16344
 Alpha virt. eigenvalues --    4.60379   4.91712
          Condensed to atoms (all electrons):
               1          2          3          4          5          6
     1  C    4.876277   0.408742   0.408744   0.642144  -0.040444  -0.040440
     2  H    0.408742   0.536709  -0.031182  -0.040444   0.003234  -0.004568
     3  H    0.408744  -0.031182   0.536698  -0.040440  -0.004568   0.003234
     4  C    0.642144  -0.040444  -0.040440   4.876277   0.408742   0.408744
     5  H   -0.040444   0.003234  -0.004568   0.408742   0.536709  -0.031182
     6  H   -0.040440  -0.004568   0.003234   0.408744  -0.031182   0.536698
 Mulliken charges:
               1
     1  C   -0.255022
     2  H    0.127508
     3  H    0.127514
     4  C   -0.255022
     5  H    0.127508
     6  H    0.127514
 Sum of Mulliken charges =   0.00000
 Mulliken charges with hydrogens summed into heavy atoms:
               1
     1  C    0.000000
     4  C    0.000000
 Electronic spatial extent (au):  <R**2>=             81.9352
 Charge=              0.0000 electrons
 Dipole moment (field-independent basis, Debye):
    X=              0.0000    Y=              0.0000    Z=              0.0000  Tot=              0.0000
 Quadrupole moment (field-independent basis, Debye-Ang):
   XX=            -12.2148   YY=            -12.0395   ZZ=            -15.3956
   XY=             -0.0001   XZ=              0.0000   YZ=              0.0000
 Traceless Quadrupole moment (field-independent basis, Debye-Ang):
   XX=              1.0019   YY=              1.1771   ZZ=             -2.1790
   XY=             -0.0001   XZ=              0.0000   YZ=              0.0000
 Octapole moment (field-independent basis, Debye-Ang**2):
  XXX=              0.0000  YYY=              0.0000  ZZZ=              0.0000  XYY=             -0.0000
  XXY=              0.0000  XXZ=              0.0000  XZZ=              0.0000  YZZ=             -0.0000
  YYZ=              0.0000  XYZ=              0.0000
 Hexadecapole moment (field-independent basis, Debye-Ang**3):
 XXXX=            -26.0818 YYYY=            -66.1351 ZZZZ=            -16.4490 XXXY=             -0.0001
 XXXZ=              0.0000 YYYX=             -0.0006 YYYZ=              0.0000 ZZZX=              0.0000
 ZZZY=              0.0000 XXYY=            -12.8415 XXZZ=             -7.7672 YYZZ=            -14.7384
 XXYZ=              0.0000 YYXZ=              0.0000 ZZXY=             -0.0001
 N-N= 3.352063034497D+01 E-N=-2.483183093349D+02  KE= 7.792457930935D+01
 Symmetry AG   KE= 3.962761244426D+01
 Symmetry BG   KE= 1.340744614392D-32
 Symmetry AU   KE= 1.949469366596D+00
 Symmetry BU   KE= 3.634749749849D+01
 1\1\GINC-N7052\SP\RHF\6-31G(d,p)\C2H4\JIAMINGD\09-May-2025\0\\# hf/6-3
 1g(d,p) geom=connectivity\\Title Card Required\\0,1\C,0,0.,0.660825,0.
 \H,0,0.922644,1.229216,0.\H,0,-0.922607,1.229254,0.\C,0,0.,-0.660825,0
 .\H,0,-0.922644,-1.229216,0.\H,0,0.922607,-1.229254,0.\\Version=ES64L-
 G16RevA.03\State=1-AG\HF=-78.0386522\RMSD=2.146e-09\Dipole=0.,0.,0.\Qu
 adrupole=0.7448569,0.8751808,-1.6200376,-0.0000805,0.,0.\PG=C02H [SGH(
 C2H4)]\\@


 IT IS A SIMPLE TASK TO MAKE THINGS COMPLEX,
 BUT A COMPLEX TASK TO MAKE THEM SIMPLE.
 Job cpu time:       0 days  0 hours  0 minutes  7.2 seconds.
 Elapsed time:       0 days  0 hours  0 minutes  1.0 seconds.
 File lengths (MBytes):  RWF=      6 Int=      0 D2E=      0 Chk=      1 Scr=      1
 Normal termination of Gaussian 16 at Fri May  9 15:08:51 2025.
