# Supplementary material for: Hyperpyramidalized alkenes with bond orders near 1.5 as synthetic building blocks
Source: Nat Chem. 2026 Jan 21;18(5):913–22. doi: 10.1038/s41557-025-02055-9 (PMC12859755; doi:10.1038/s41557-025-02055-9)
Supplement: Supplementary file 2 — Output files for reported computations. [file 41557_2025_2055_MOESM2_ESM.zip › Computation data/Ethylene 1-Scan-Length/wb97XD:def2-TZVP/ethyleneLscanrigidMayertest.gjf]

%nprocshared=32
%mem=64GB
%chk=ethyleneLscanrigidMayertest.chk
# wb97xd geom=connectivity def2tzvp stable

M0001

0 1
 C              
 H                  1            B1
 H                  1            B2    2            A1
 C                  1            B3    2            A2    3            D1    0
 H                  4            B4    1            A3    2            D2    0
 H                  4            B5    1            A4    2            D3    0

   B1             1.08340953
   B2             1.08340953
   B3             1.72140600
   B4             1.08340953
   B5             1.08340953
   A1           116.66749041
   A2           121.66625480
   A3           121.66625480
   A4           121.66625480
   D1           180.00000000
   D2           180.00000000
   D3             0.00000000

 1 2 1.0 3 1.0 4 2.0
 2
 3
 4 5 1.0 6 1.0
 5
 6
