# Supplementary material for: Hyperpyramidalized alkenes with bond orders near 1.5 as synthetic building blocks
Source: Nat Chem. 2026 Jan 21;18(5):913–22. doi: 10.1038/s41557-025-02055-9 (PMC12859755; doi:10.1038/s41557-025-02055-9)
Supplement: Supplementary file 2 — Output files for reported computations. [file 41557_2025_2055_MOESM2_ESM.zip › Computation data/Ethylene 1-Scan-Length/wb97XD:def2-TZVP/ethyleneLscanrigidMayerstable.out]

 Entering Gaussian System, Link 0=/u/local/apps/gaussian/16_sse4/g16
 Initial command:
 /u/local/apps/gaussian/16_sse4/l1.exe "/work/8833706.1.pod_smp.q/Gau-14494.inp" -scrdir="/work/8833706.1.pod_smp.q/"
 Entering Link 1 = /u/local/apps/gaussian/16_sse4/l1.exe PID=     14495.
  
 Copyright (c) 1988,1990,1992,1993,1995,1998,2003,2009,2016,
            Gaussian, Inc.  All Rights Reserved.
  
 This is part of the Gaussian(R) 16 program.  It is based on
 the Gaussian(R) 09 system (copyright 2009, Gaussian, Inc.),
 the Gaussian(R) 03 system (copyright 2003, Gaussian, Inc.),
 the Gaussian(R) 98 system (copyright 1998, Gaussian, Inc.),
 the Gaussian(R) 94 system (copyright 1995, Gaussian, Inc.),
 the Gaussian 92(TM) system (copyright 1992, Gaussian, Inc.),
 the Gaussian 90(TM) system (copyright 1990, Gaussian, Inc.),
 the Gaussian 88(TM) system (copyright 1988, Gaussian, Inc.),
 the Gaussian 86(TM) system (copyright 1986, Carnegie Mellon
 University), and the Gaussian 82(TM) system (copyright 1983,
 Carnegie Mellon University). Gaussian is a federally registered
 trademark of Gaussian, Inc.
  
 This software contains proprietary and confidential information,
 including trade secrets, belonging to Gaussian, Inc.
  
 This software is provided under written license and may be
 used, copied, transmitted, or stored only in accord with that
 written license.
  
 The following legend is applicable only to US Government
 contracts under FAR:
  
                    RESTRICTED RIGHTS LEGEND
  
 Use, reproduction and disclosure by the US Government is
 subject to restrictions as set forth in subparagraphs (a)
 and (c) of the Commercial Computer Software - Restricted
 Rights clause in FAR 52.227-19.
  
 Gaussian, Inc.
 340 Quinnipiac St., Bldg. 40, Wallingford CT 06492
  
  
 ---------------------------------------------------------------
 Warning -- This program may not be used in any manner that
 competes with the business of Gaussian, Inc. or will provide
 assistance to any competitor of Gaussian, Inc.  The licensee
 of this program is prohibited from giving any competitor of
 Gaussian, Inc. access to this program.  By using this program,
 the user acknowledges that Gaussian, Inc. is engaged in the
 business of creating and licensing software in the field of
 computational chemistry and represents and warrants to the
 licensee that it is not a competitor of Gaussian, Inc. and that
 it will not use this program in any manner prohibited above.
 ---------------------------------------------------------------
  

 Cite this work as:
 Gaussian 16, Revision A.03,
 M. J. Frisch, G. W. Trucks, H. B. Schlegel, G. E. Scuseria, 
 M. A. Robb, J. R. Cheeseman, G. Scalmani, V. Barone, 
 G. A. Petersson, H. Nakatsuji, X. Li, M. Caricato, A. V. Marenich, 
 J. Bloino, B. G. Janesko, R. Gomperts, B. Mennucci, H. P. Hratchian, 
 J. V. Ortiz, A. F. Izmaylov, J. L. Sonnenberg, D. Williams-Young, 
 F. Ding, F. Lipparini, F. Egidi, J. Goings, B. Peng, A. Petrone, 
 T. Henderson, D. Ranasinghe, V. G. Zakrzewski, J. Gao, N. Rega, 
 G. Zheng, W. Liang, M. Hada, M. Ehara, K. Toyota, R. Fukuda, 
 J. Hasegawa, M. Ishida, T. Nakajima, Y. Honda, O. Kitao, H. Nakai, 
 T. Vreven, K. Throssell, J. A. Montgomery, Jr., J. E. Peralta, 
 F. Ogliaro, M. J. Bearpark, J. J. Heyd, E. N. Brothers, K. N. Kudin, 
 V. N. Staroverov, T. A. Keith, R. Kobayashi, J. Normand, 
 K. Raghavachari, A. P. Rendell, J. C. Burant, S. S. Iyengar, 
 J. Tomasi, M. Cossi, J. M. Millam, M. Klene, C. Adamo, R. Cammi, 
 J. W. Ochterski, R. L. Martin, K. Morokuma, O. Farkas, 
 J. B. Foresman, and D. J. Fox, Gaussian, Inc., Wallingford CT, 2016.
 
 ******************************************
 Gaussian 16:  ES64L-G16RevA.03 25-Dec-2016
                12-May-2025 
 ******************************************
 %nproc=8
 Will use up to    8 processors via shared memory.
 %mem=16GB
 %chk=ethyleneLscanrigidMayerstable.chk
 ------------------------------------------
 # wb97xd geom=connectivity def2tzvp stable
 ------------------------------------------
 1/38=1,57=2,172=1/1;
 2/12=2,17=6,18=5,40=1/2;
 3/5=44,7=101,11=2,25=1,30=1,74=-58/1,2,3;
 4//1;
 5/5=2,38=5/2;
 8/6=1,10=90,11=11/1;
 9/8=-1,42=1/14;
 6/7=2,8=2,9=2,10=2,28=1/1;
 99/5=1,9=1/99;
 -----
 M0001
 -----
 Symbolic Z-matrix:
 Charge =  0 Multiplicity = 1
 C
 H                    1    B1
 H                    1    B2       2    A1
 C                    1    B3       2    A2       3    D1       0
 H                    4    B4       1    A3       2    D2       0
 H                    4    B5       1    A4       2    D3       0
       Variables:
  B1                    1.08341                  
  B2                    1.08341                  
  B3                    1.72141                  
  B4                    1.08341                  
  B5                    1.08341                  
  A1                  116.66749                  
  A2                  121.66625                  
  A3                  121.66625                  
  A4                  121.66625                  
  D1                  180.                       
  D2                  180.                       
  D3                    0.                       
 
                          Input orientation:                          
 ---------------------------------------------------------------------
 Center     Atomic      Atomic             Coordinates (Angstroms)
 Number     Number       Type             X           Y           Z
 ---------------------------------------------------------------------
      1          6           0        0.000000    0.000000    0.000000
      2          1           0        0.000000    0.000000    1.083410
      3          1           0        0.968163    0.000000   -0.486247
      4          6           0       -1.465124    0.000000   -0.903687
      5          1           0       -1.465124    0.000000   -1.987097
      6          1           0       -2.433287    0.000000   -0.417440
 ---------------------------------------------------------------------
                    Distance matrix (angstroms):
                    1          2          3          4          5
     1  C    0.000000
     2  H    1.083410   0.000000
     3  H    1.083410   1.844224   0.000000
     4  C    1.721406   2.468834   2.468834   0.000000
     5  H    2.468834   3.402146   2.858922   1.083410   0.000000
     6  H    2.468834   2.858922   3.402146   1.083410   1.844224
                    6
     6  H    0.000000
 Stoichiometry    C2H4
 Framework group  D2H[C2"(C.C),SG(H4)]
 Deg. of freedom     3
 Full point group                 D2H     NOp   8
 Largest Abelian subgroup         D2H     NOp   8
 Largest concise Abelian subgroup D2      NOp   4
                         Standard orientation:                         
 ---------------------------------------------------------------------
 Center     Atomic      Atomic             Coordinates (Angstroms)
 Number     Number       Type             X           Y           Z
 ---------------------------------------------------------------------
      1          6           0       -0.000000    0.000000    0.860703
      2          1           0       -0.000000    0.922112    1.429461
      3          1           0       -0.000000   -0.922112    1.429461
      4          6           0        0.000000    0.000000   -0.860703
      5          1           0       -0.000000   -0.922112   -1.429461
      6          1           0        0.000000    0.922112   -1.429461
 ---------------------------------------------------------------------
 Rotational constants (GHZ):         147.4363990          19.4250846          17.1637244
 Standard basis: def2TZVP (5D, 7F)
 There are    22 symmetry adapted cartesian basis functions of AG  symmetry.
 There are     4 symmetry adapted cartesian basis functions of B1G symmetry.
 There are     9 symmetry adapted cartesian basis functions of B2G symmetry.
 There are    13 symmetry adapted cartesian basis functions of B3G symmetry.
 There are     4 symmetry adapted cartesian basis functions of AU  symmetry.
 There are    22 symmetry adapted cartesian basis functions of B1U symmetry.
 There are    13 symmetry adapted cartesian basis functions of B2U symmetry.
 There are     9 symmetry adapted cartesian basis functions of B3U symmetry.
 There are    19 symmetry adapted basis functions of AG  symmetry.
 There are     4 symmetry adapted basis functions of B1G symmetry.
 There are     8 symmetry adapted basis functions of B2G symmetry.
 There are    12 symmetry adapted basis functions of B3G symmetry.
 There are     4 symmetry adapted basis functions of AU  symmetry.
 There are    19 symmetry adapted basis functions of B1U symmetry.
 There are    12 symmetry adapted basis functions of B2U symmetry.
 There are     8 symmetry adapted basis functions of B3U symmetry.
    86 basis functions,   134 primitive gaussians,    96 cartesian basis functions
     8 alpha electrons        8 beta electrons
       nuclear repulsion energy        29.1886258766 Hartrees.
 NAtoms=    6 NActive=    6 NUniq=    2 SFac= 4.00D+00 NAtFMM=   60 NAOKFM=F Big=F
 Integral buffers will be    131072 words long.
 Raffenetti 2 integral format.
 Two-electron integral symmetry is turned on.
 Nuclear repulsion after empirical dispersion term =       29.1876982883 Hartrees.
 One-electron integrals computed using PRISM.
   8 Symmetry operations used in ECPInt.
 ECPInt:  NShTT=     741 NPrTT=    2136 LenC2=     741 LenP2D=    1945.
 LDataN:  DoStor=T MaxTD1= 6 Len=  172
 NBasis=    86 RedAO= T EigKep=  2.30D-03  NBF=    19     4     8    12     4    19    12     8
 NBsUse=    86 1.00D-06 EigRej= -1.00D+00 NBFU=    19     4     8    12     4    19    12     8
 ExpMin= 9.52D-02 ExpMax= 1.36D+04 ExpMxC= 4.63D+02 IAcc=3 IRadAn=         5 AccDes= 0.00D+00
 Harris functional with IExCor= 4639 and IRadAn=       5 diagonalized for initial guess.
 HarFok:  IExCor= 4639 AccDes= 0.00D+00 IRadAn=         5 IDoV= 1 UseB2=F ITyADJ=14
 ICtDFT=  3500011 ScaDFX=  1.000000  1.000000  1.000000  1.000000
 FoFCou: FMM=F IPFlag=           0 FMFlag=      100000 FMFlg1=           0
         NFxFlg=           0 DoJE=T BraDBF=F KetDBF=T FulRan=T
         wScrn=  0.000000 ICntrl=       500 IOpCl=  0 I1Cent=   200000004 NGrid=           0
         NMat0=    1 NMatS0=      1 NMatT0=    0 NMatD0=    1 NMtDS0=    0 NMtDT0=    0
 Petite list used in FoFCou.
 Initial guess orbital symmetries:
       Occupied  (B1U) (AG) (AG) (B1U) (B2U) (B3G) (AG) (B3U)
       Virtual   (B2G) (B1U) (AG) (B2U) (B3G) (B1U) (AG) (B2U)
                 (AG) (B3U) (B1U) (B2G) (B1U) (B2U) (AG) (B3G)
                 (B1U) (B3G) (B1G) (B3U) (AU) (AG) (AG) (B2U) (B1U)
                 (B2G) (B3G) (B1U) (AG) (B3U) (B2U) (B1U) (B2G)
                 (B3G) (AG) (B2U) (B1G) (B2G) (B3U) (B1U) (AG)
                 (B3G) (AU) (B2U) (AG) (B1U) (B3U) (AG) (B2U) (B3G)
                 (B1U) (AG) (B3G) (B1U) (B1G) (AU) (B1G) (B3U)
                 (B2G) (B1U) (B2U) (B3U) (B2G) (AG) (B2U) (B3G)
                 (AU) (B1U) (AG) (B2G) (B3G) (B2U) (AG) (B3G) (B1U)
                 (B1U) (AG) (B1U)
 The electronic state of the initial guess is 1-AG.
 Keep R1 ints in memory in symmetry-blocked form, NReq=21381480.
 Requested convergence on RMS density matrix=1.00D-08 within 128 cycles.
 Requested convergence on MAX density matrix=1.00D-06.
 Requested convergence on             energy=1.00D-06.
 No special actions if energy rises.
 Integral accuracy reduced to 1.0D-05 until final iterations.
 Initial convergence to 1.0D-05 achieved.  Increase integral accuracy.
 SCF Done:  E(RwB97XD) =  -78.4919309115     A.U. after   10 cycles
            NFock= 10  Conv=0.76D-08     -V/T= 2.0131
 DoSCS=F DFT=T ScalE2(SS,OS)=  1.000000  1.000000
 Range of M.O.s used for correlation:     1    86
 NBasis=    86 NAE=     8 NBE=     8 NFC=     0 NFV=     0
 NROrb=     86 NOA=     8 NOB=     8 NVA=    78 NVB=    78
 Keep R1 and R2 ints in memory in symmetry-blocked form, NReq=38869172.
 Orbital symmetries:
       Occupied  (AG) (B1U) (AG) (B1U) (B2U) (B3G) (AG) (B3U)
       Virtual   (B2G) (B1U) (AG) (B2U) (B3G) (B1U) (AG) (AG) (B2U)
                 (B3U) (B1U) (B2G) (B1U) (B2U) (AG) (B3G) (B1U)
                 (B3G) (B1G) (B3U) (AU) (AG) (AG) (B2U) (B1U) (B2G)
                 (B3G) (B1U) (AG) (B3U) (B1U) (B2U) (B2G) (B3G)
                 (B2U) (AG) (B1G) (B2G) (B3U) (B1U) (AG) (B3G)
                 (AU) (B2U) (AG) (B1U) (B3U) (AG) (B2U) (B3G) (B1U)
                 (AG) (B3G) (B1U) (B1G) (AU) (B1G) (B3U) (B2G)
                 (B1U) (B2U) (B3U) (B2G) (AG) (B2U) (B3G) (AU)
                 (B1U) (AG) (B2G) (B3G) (B2U) (AG) (B3G) (B1U)
                 (B1U) (AG) (B1U)
    48 initial guesses have been made.
 Convergence on wavefunction:    0.001000000000000
 Iteration     1 Dimension    48 NMult     0 NNew     48
 CISAX will form    48 AO SS matrices at one time.
 New state      1 was old state      2
 New state      2 was old state      8
 New state      3 was old state      7
 New state      4 was old state     10
 New state      5 was old state      4
 New state      7 was old state      5
 New state      8 was old state      9
 New state      9 was old state      3
 New state     10 was old state      1
 New state     11 was old state     16
 Iteration     2 Dimension    96 NMult    48 NNew     48
 New state      3 was old state     10
 New state      4 was old state      3
 New state      5 was old state      4
 New state      6 was old state      5
 New state      7 was old state      6
 New state      8 was old state      7
 New state     10 was old state      8
 Iteration     3 Dimension   102 NMult    96 NNew      6
 New state      6 was old state      8
 Iteration     4 Dimension   108 NMult   102 NNew      6
 Iteration     5 Dimension   110 NMult   108 NNew      2
 ***********************************************************************
 Stability analysis using <AA,BB:AA,BB> singles matrix:
 ***********************************************************************
 Ground to excited state transition densities written to RWF  633

 Eigenvectors of the stability matrix:
 
 Eigenvector   1:      Triplet-B1U  Eigenvalue=-0.0185916  <S**2>=2.000
       8 ->  9         0.69217
       8 -> 20        -0.11509
 
 Eigenvector   2:      Triplet-B2G  Eigenvalue= 0.1580666  <S**2>=2.000
       7 ->  9         0.50092
       8 -> 10        -0.40410
       8 -> 14         0.21890
       8 -> 19        -0.13964
 
 Eigenvector   3:      Singlet-B1U  Eigenvalue= 0.2179606  <S**2>=0.000
       7 -> 10         0.22560
       7 -> 14        -0.20329
       7 -> 19         0.10770
       8 ->  9         0.61136
 
 Eigenvector   4:      Singlet-B2G  Eigenvalue= 0.2375817  <S**2>=0.000
       7 ->  9         0.65897
       8 -> 10        -0.22951
 
 Eigenvector   5:      Triplet-B1G  Eigenvalue= 0.2406599  <S**2>=2.000
       6 ->  9         0.69418
 
 Eigenvector   6:      Singlet-B3U  Eigenvalue= 0.2762925  <S**2>=0.000
       8 -> 11         0.70437
 The wavefunction has an RHF -> UHF instability.

 **********************************************************************

            Population analysis using the SCF density.

 **********************************************************************

 Orbital symmetries:
       Occupied  (AG) (B1U) (AG) (B1U) (B2U) (B3G) (AG) (B3U)
       Virtual   (B2G) (B1U) (AG) (B2U) (B3G) (B1U) (AG) (AG) (B2U)
                 (B3U) (B1U) (B2G) (B1U) (B2U) (AG) (B3G) (B1U)
                 (B3G) (B1G) (B3U) (AU) (AG) (AG) (B2U) (B1U) (B2G)
                 (B3G) (B1U) (AG) (B3U) (B1U) (B2U) (B2G) (B3G)
                 (B2U) (AG) (B1G) (B2G) (B3U) (B1U) (AG) (B3G)
                 (AU) (B2U) (AG) (B1U) (B3U) (AG) (B2U) (B3G) (B1U)
                 (AG) (B3G) (B1U) (B1G) (AU) (B1G) (B3U) (B2G)
                 (B1U) (B2U) (B3U) (B2G) (AG) (B2U) (B3G) (AU)
                 (B1U) (AG) (B2G) (B3G) (B2U) (AG) (B3G) (B1U)
                 (B1U) (AG) (B1U)
 The electronic state is 1-AG.
 Alpha  occ. eigenvalues --  -10.33709 -10.33698  -0.80067  -0.71084  -0.53510
 Alpha  occ. eigenvalues --   -0.48173  -0.46196  -0.31093
 Alpha virt. eigenvalues --    0.00253   0.13483   0.14354   0.18392   0.21451
 Alpha virt. eigenvalues --    0.23593   0.27730   0.30147   0.30313   0.31307
 Alpha virt. eigenvalues --    0.34368   0.36681   0.44617   0.52777   0.53627
 Alpha virt. eigenvalues --    0.54834   0.56159   0.62420   0.64109   0.70706
 Alpha virt. eigenvalues --    0.80002   0.87133   0.98167   0.98686   1.08518
 Alpha virt. eigenvalues --    1.10438   1.15279   1.19073   1.37523   1.47918
 Alpha virt. eigenvalues --    1.57447   1.59075   1.63591   1.68203   1.71572
 Alpha virt. eigenvalues --    1.71591   1.78931   1.89810   1.90020   1.97739
 Alpha virt. eigenvalues --    2.05402   2.08943   2.11592   2.27310   2.33822
 Alpha virt. eigenvalues --    2.39807   2.52742   2.58654   2.61446   2.63033
 Alpha virt. eigenvalues --    2.68121   2.70967   2.73744   2.90009   2.99876
 Alpha virt. eigenvalues --    3.07671   3.12902   3.15236   3.17390   3.18187
 Alpha virt. eigenvalues --    3.19765   3.20767   3.29000   3.36798   3.37682
 Alpha virt. eigenvalues --    3.44321   3.47848   3.52356   3.72730   3.79457
 Alpha virt. eigenvalues --    4.10524   4.18782   4.26614   4.27811   4.46348
 Alpha virt. eigenvalues --    4.76689  21.94637  22.03760
          Condensed to atoms (all electrons):
               1          2          3          4          5          6
     1  C    5.039020   0.397611   0.397611   0.526451  -0.024887  -0.024887
     2  H    0.397611   0.497600  -0.027170  -0.024887   0.001241   0.000145
     3  H    0.397611  -0.027170   0.497600  -0.024887   0.000145   0.001241
     4  C    0.526451  -0.024887  -0.024887   5.039020   0.397611   0.397611
     5  H   -0.024887   0.001241   0.000145   0.397611   0.497600  -0.027170
     6  H   -0.024887   0.000145   0.001241   0.397611  -0.027170   0.497600
 Mulliken charges:
               1
     1  C   -0.310918
     2  H    0.155459
     3  H    0.155459
     4  C   -0.310918
     5  H    0.155459
     6  H    0.155459
 Sum of Mulliken charges =  -0.00000
 Mulliken charges with hydrogens summed into heavy atoms:
               1
     1  C   -0.000000
     4  C   -0.000000
 Electronic spatial extent (au):  <R**2>=            103.0682
 Charge=             -0.0000 electrons
 Dipole moment (field-independent basis, Debye):
    X=             -0.0000    Y=              0.0000    Z=             -0.0000  Tot=              0.0000
 Quadrupole moment (field-independent basis, Debye-Ang):
   XX=            -16.9021   YY=            -12.5160   ZZ=            -10.9180
   XY=              0.0000   XZ=             -0.0000   YZ=              0.0000
 Traceless Quadrupole moment (field-independent basis, Debye-Ang):
   XX=             -3.4568   YY=              0.9294   ZZ=              2.5274
   XY=              0.0000   XZ=             -0.0000   YZ=              0.0000
 Octapole moment (field-independent basis, Debye-Ang**2):
  XXX=             -0.0000  YYY=              0.0000  ZZZ=              0.0000  XYY=             -0.0000
  XXY=             -0.0000  XXZ=             -0.0000  XZZ=             -0.0000  YZZ=              0.0000
  YYZ=             -0.0000  XYZ=             -0.0000
 Hexadecapole moment (field-independent basis, Debye-Ang**3):
 XXXX=            -23.0282 YYYY=            -26.9617 ZZZZ=            -91.9210 XXXY=             -0.0000
 XXXZ=              0.0000 YYYX=             -0.0000 YYYZ=              0.0000 ZZZX=              0.0000
 ZZZY=              0.0000 XXYY=             -9.1006 XXZZ=            -21.5575 YYZZ=            -15.6330
 XXYZ=             -0.0000 YYXZ=              0.0000 ZZXY=              0.0000
 N-N= 2.918769828827D+01 E-N=-2.393652309742D+02  KE= 7.747969395689D+01
 Symmetry AG   KE= 3.689336118819D+01
 Symmetry B1G  KE= 2.674607492330D-33
 Symmetry B2G  KE= 4.476516185427D-18
 Symmetry B3G  KE= 2.133677368038D+00
 Symmetry AU   KE= 3.500311157159D-33
 Symmetry B1U  KE= 3.459757524652D+01
 Symmetry B2U  KE= 1.920085788472D+00
 Symmetry B3U  KE= 1.934994365673D+00
 1\1\GINC-N1957\Stability\RwB97XD\def2TZVP\C2H4\CRIVERA\12-May-2025\0\\
 # wb97xd geom=connectivity def2tzvp stable\\M0001\\0,1\C\H,1,1.0834095
 3\H,1,1.08340953,2,116.66749041\C,1,1.721406,2,121.6662548,3,180.,0\H,
 4,1.08340953,1,121.6662548,2,180.,0\H,4,1.08340953,1,121.6662548,2,0.,
 0\\Version=ES64L-G16RevA.03\State=1-AG\HF=-78.4919309\RMSD=7.615e-09\D
 ipole=0.,0.,0.\Quadrupole=1.5516208,-2.5700153,1.0183945,0.,0.5308514,
 0.\PG=D02H [C2"(C1.C1),SG(H4)]\\@


 IT'S WHAT YOU LEARN AFTER YOU KNOW IT ALL
 THAT COUNTS.
 Job cpu time:       0 days  0 hours  1 minutes  1.4 seconds.
 Elapsed time:       0 days  0 hours  0 minutes  8.5 seconds.
 File lengths (MBytes):  RWF=     62 Int=      0 D2E=      0 Chk=      3 Scr=      1
 Normal termination of Gaussian 16 at Mon May 12 14:05:16 2025.
