# Supplementary material for: Hyperpyramidalized alkenes with bond orders near 1.5 as synthetic building blocks
Source: Nat Chem. 2026 Jan 21;18(5):913–22. doi: 10.1038/s41557-025-02055-9 (PMC12859755; doi:10.1038/s41557-025-02055-9)
Supplement: Supplementary file 2 — Output files for reported computations. [file 41557_2025_2055_MOESM2_ESM.zip › Computation data/Ethylene 1-Scan-Length/wb97XD:def2-TZVP/ethyleneLscanrigidnegative.out]

 Entering Gaussian System, Link 0=/u/local/apps/gaussian/16_sse4/g16
 Initial command:
 /u/local/apps/gaussian/16_sse4/l1.exe "/work/8432038.1.pod_smp.q/Gau-45117.inp" -scrdir="/work/8432038.1.pod_smp.q/"
 Entering Link 1 = /u/local/apps/gaussian/16_sse4/l1.exe PID=     45119.
  
 Copyright (c) 1988,1990,1992,1993,1995,1998,2003,2009,2016,
            Gaussian, Inc.  All Rights Reserved.
  
 This is part of the Gaussian(R) 16 program.  It is based on
 the Gaussian(R) 09 system (copyright 2009, Gaussian, Inc.),
 the Gaussian(R) 03 system (copyright 2003, Gaussian, Inc.),
 the Gaussian(R) 98 system (copyright 1998, Gaussian, Inc.),
 the Gaussian(R) 94 system (copyright 1995, Gaussian, Inc.),
 the Gaussian 92(TM) system (copyright 1992, Gaussian, Inc.),
 the Gaussian 90(TM) system (copyright 1990, Gaussian, Inc.),
 the Gaussian 88(TM) system (copyright 1988, Gaussian, Inc.),
 the Gaussian 86(TM) system (copyright 1986, Carnegie Mellon
 University), and the Gaussian 82(TM) system (copyright 1983,
 Carnegie Mellon University). Gaussian is a federally registered
 trademark of Gaussian, Inc.
  
 This software contains proprietary and confidential information,
 including trade secrets, belonging to Gaussian, Inc.
  
 This software is provided under written license and may be
 used, copied, transmitted, or stored only in accord with that
 written license.
  
 The following legend is applicable only to US Government
 contracts under FAR:
  
                    RESTRICTED RIGHTS LEGEND
  
 Use, reproduction and disclosure by the US Government is
 subject to restrictions as set forth in subparagraphs (a)
 and (c) of the Commercial Computer Software - Restricted
 Rights clause in FAR 52.227-19.
  
 Gaussian, Inc.
 340 Quinnipiac St., Bldg. 40, Wallingford CT 06492
  
  
 ---------------------------------------------------------------
 Warning -- This program may not be used in any manner that
 competes with the business of Gaussian, Inc. or will provide
 assistance to any competitor of Gaussian, Inc.  The licensee
 of this program is prohibited from giving any competitor of
 Gaussian, Inc. access to this program.  By using this program,
 the user acknowledges that Gaussian, Inc. is engaged in the
 business of creating and licensing software in the field of
 computational chemistry and represents and warrants to the
 licensee that it is not a competitor of Gaussian, Inc. and that
 it will not use this program in any manner prohibited above.
 ---------------------------------------------------------------
  

 Cite this work as:
 Gaussian 16, Revision A.03,
 M. J. Frisch, G. W. Trucks, H. B. Schlegel, G. E. Scuseria, 
 M. A. Robb, J. R. Cheeseman, G. Scalmani, V. Barone, 
 G. A. Petersson, H. Nakatsuji, X. Li, M. Caricato, A. V. Marenich, 
 J. Bloino, B. G. Janesko, R. Gomperts, B. Mennucci, H. P. Hratchian, 
 J. V. Ortiz, A. F. Izmaylov, J. L. Sonnenberg, D. Williams-Young, 
 F. Ding, F. Lipparini, F. Egidi, J. Goings, B. Peng, A. Petrone, 
 T. Henderson, D. Ranasinghe, V. G. Zakrzewski, J. Gao, N. Rega, 
 G. Zheng, W. Liang, M. Hada, M. Ehara, K. Toyota, R. Fukuda, 
 J. Hasegawa, M. Ishida, T. Nakajima, Y. Honda, O. Kitao, H. Nakai, 
 T. Vreven, K. Throssell, J. A. Montgomery, Jr., J. E. Peralta, 
 F. Ogliaro, M. J. Bearpark, J. J. Heyd, E. N. Brothers, K. N. Kudin, 
 V. N. Staroverov, T. A. Keith, R. Kobayashi, J. Normand, 
 K. Raghavachari, A. P. Rendell, J. C. Burant, S. S. Iyengar, 
 J. Tomasi, M. Cossi, J. M. Millam, M. Klene, C. Adamo, R. Cammi, 
 J. W. Ochterski, R. L. Martin, K. Morokuma, O. Farkas, 
 J. B. Foresman, and D. J. Fox, Gaussian, Inc., Wallingford CT, 2016.
 
 ******************************************
 Gaussian 16:  ES64L-G16RevA.03 25-Dec-2016
                28-Apr-2025 
 ******************************************
 %nproc=32
 Will use up to   32 processors via shared memory.
 %mem=64GB
 %chk=ethyleneLscanrigidnegative.chk
 -------------------------------------------------------------
 # scan wb97xd geom=connectivity def2tzvp pop=(nboread,always)
 -------------------------------------------------------------
 1/38=1,57=2,60=1,172=1/1,8;
 2/12=2,17=6,18=5,29=3,40=1/2;
 3/5=44,7=101,11=2,25=1,30=1,74=-58/1,2,3;
 4//1;
 5/5=2,38=5/2;
 6/7=2,8=2,9=2,10=2,18=1,28=1,40=2/1,7;
 1/60=1/8(1);
 99/9=1/99;
 2/29=3/2;
 3/5=44,7=101,11=2,25=1,30=1,74=-58/1,2,3;
 4/5=5,16=3,69=1/1;
 5/5=2,38=5/2;
 6/7=2,8=2,9=2,10=2,18=1,28=1,40=2/1,7;
 1/60=1/8(-5);
 99/9=1/99;
 -----
 M0001
 -----
 Symbolic Z-matrix:
 Charge =  0 Multiplicity = 1
 C
 H                    1    B1
 H                    1    B2       2    A1
 C                    1    B3       2    A2       3    D1       0
 H                    4    B4       1    A3       2    D2       0
 H                    4    B5       1    A4       2    D3       0
       Variables:
  B1                    1.08341                  
  B2                    1.08341                  
  B3                    1.32141Scan 10   -0.04   
  B4                    1.08341                  
  B5                    1.08341                  
  A1                  116.66748                  
  A2                  121.66626                  
  A3                  121.66626                  
  A4                  121.66626                  
  D1                  180.                       
  D2                  180.                       
  D3                    0.                       
 
 Scan the potential surface.
 Variable   Value     No. Steps Step-Size
 -------- ----------- --------- ---------
     3       1.321406      10     -0.0400
 A total of     11 points will be computed.
 ---------------------------------------------------------------------------------------------------
                            Z-MATRIX (ANGSTROMS AND DEGREES)
   CD    Cent   Atom    N1       Length/X        N2       Alpha/Y        N3        Beta/Z          J
 ---------------------------------------------------------------------------------------------------
      1      1  C 
      2      2  H        1   1.083410(     1)
      3      3  H        1   1.083410(     2)      2  116.667(     6)
      4      4  C        1   1.321406(     3)      2  121.666(     7)      3  180.000(    10)      0
      5      5  H        4   1.083410(     4)      1  121.666(     8)      2  180.000(    11)      0
      6      6  H        4   1.083410(     5)      1  121.666(     9)      2    0.000(    12)      0
 ---------------------------------------------------------------------------------------------------
                         Z-Matrix orientation:                         
 ---------------------------------------------------------------------
 Center     Atomic      Atomic             Coordinates (Angstroms)
 Number     Number       Type             X           Y           Z
 ---------------------------------------------------------------------
      1          6           0        0.000000    0.000000    0.000000
      2          1           0        0.000000    0.000000    1.083410
      3          1           0        0.968163    0.000000   -0.486247
      4          6           0       -1.124675   -0.000000   -0.693699
      5          1           0       -1.124675   -0.000000   -1.777109
      6          1           0       -2.092839   -0.000000   -0.207452
 ---------------------------------------------------------------------
                    Distance matrix (angstroms):
                    1          2          3          4          5
     1  C    0.000000
     2  H    1.083410   0.000000
     3  H    1.083410   1.844224   0.000000
     4  C    1.321406   2.103095   2.103095   0.000000
     5  H    2.103095   3.073672   2.458922   1.083410   0.000000
     6  H    2.103095   2.458922   3.073672   1.083410   1.844224
                    6
     6  H    0.000000
 Stoichiometry    C2H4
 Framework group  D2H[C2"(C.C),SG(H4)]
 Deg. of freedom     3
 Full point group                 D2H     NOp   8
 Largest Abelian subgroup         D2H     NOp   8
 Largest concise Abelian subgroup D2      NOp   4
                         Standard orientation:                         
 ---------------------------------------------------------------------
 Center     Atomic      Atomic             Coordinates (Angstroms)
 Number     Number       Type             X           Y           Z
 ---------------------------------------------------------------------
      1          6           0        0.000000    0.000000    0.660703
      2          1           0        0.000000    0.922112    1.229461
      3          1           0       -0.000000   -0.922112    1.229461
      4          6           0        0.000000   -0.000000   -0.660703
      5          1           0       -0.000000   -0.922112   -1.229461
      6          1           0        0.000000    0.922112   -1.229461
 ---------------------------------------------------------------------
 Rotational constants (GHZ):         147.4363801          30.4991052          25.2713935
 Standard basis: def2TZVP (5D, 7F)
 There are    22 symmetry adapted cartesian basis functions of AG  symmetry.
 There are     4 symmetry adapted cartesian basis functions of B1G symmetry.
 There are     9 symmetry adapted cartesian basis functions of B2G symmetry.
 There are    13 symmetry adapted cartesian basis functions of B3G symmetry.
 There are     4 symmetry adapted cartesian basis functions of AU  symmetry.
 There are    22 symmetry adapted cartesian basis functions of B1U symmetry.
 There are    13 symmetry adapted cartesian basis functions of B2U symmetry.
 There are     9 symmetry adapted cartesian basis functions of B3U symmetry.
 There are    19 symmetry adapted basis functions of AG  symmetry.
 There are     4 symmetry adapted basis functions of B1G symmetry.
 There are     8 symmetry adapted basis functions of B2G symmetry.
 There are    12 symmetry adapted basis functions of B3G symmetry.
 There are     4 symmetry adapted basis functions of AU  symmetry.
 There are    19 symmetry adapted basis functions of B1U symmetry.
 There are    12 symmetry adapted basis functions of B2U symmetry.
 There are     8 symmetry adapted basis functions of B3U symmetry.
    86 basis functions,   134 primitive gaussians,    96 cartesian basis functions
     8 alpha electrons        8 beta electrons
       nuclear repulsion energy        33.5266930773 Hartrees.
 NAtoms=    6 NActive=    6 NUniq=    2 SFac= 4.00D+00 NAtFMM=   60 NAOKFM=F Big=F
 Integral buffers will be    131072 words long.
 Raffenetti 2 integral format.
 Two-electron integral symmetry is turned on.
 Nuclear repulsion after empirical dispersion term =       33.5258631703 Hartrees.
 One-electron integrals computed using PRISM.
   8 Symmetry operations used in ECPInt.
 ECPInt:  NShTT=     741 NPrTT=    2136 LenC2=     742 LenP2D=    1976.
 LDataN:  DoStor=T MaxTD1= 6 Len=  172
 NBasis=    86 RedAO= T EigKep=  2.12D-04  NBF=    19     4     8    12     4    19    12     8
 NBsUse=    86 1.00D-06 EigRej= -1.00D+00 NBFU=    19     4     8    12     4    19    12     8
 ExpMin= 9.52D-02 ExpMax= 1.36D+04 ExpMxC= 4.63D+02 IAcc=3 IRadAn=         5 AccDes= 0.00D+00
 Harris functional with IExCor= 4639 and IRadAn=       5 diagonalized for initial guess.
 HarFok:  IExCor= 4639 AccDes= 0.00D+00 IRadAn=         5 IDoV= 1 UseB2=F ITyADJ=14
 ICtDFT=  3500011 ScaDFX=  1.000000  1.000000  1.000000  1.000000
 FoFCou: FMM=F IPFlag=           0 FMFlag=      100000 FMFlg1=           0
         NFxFlg=           0 DoJE=T BraDBF=F KetDBF=T FulRan=T
         wScrn=  0.000000 ICntrl=       500 IOpCl=  0 I1Cent=   200000004 NGrid=           0
         NMat0=    1 NMatS0=      1 NMatT0=    0 NMatD0=    1 NMtDS0=    0 NMtDT0=    0
 Petite list used in FoFCou.
 Initial guess orbital symmetries:
       Occupied  (AG) (B1U) (AG) (B1U) (B2U) (AG) (B3G) (B3U)
       Virtual   (B2G) (AG) (B2U) (B1U) (B3G) (AG) (AG) (B3U) (B1U)
                 (B2U) (B2G) (B1U) (B2U) (AG) (B1U) (B3G) (B1G)
                 (B1U) (B3G) (B3U) (AU) (AG) (AG) (B2U) (B1U) (B3G)
                 (B2G) (B1U) (AG) (B3U) (B2U) (B1U) (B2G) (B3G)
                 (B2U) (B1G) (B1U) (AG) (B3U) (B2G) (AG) (AU) (B3G)
                 (B2U) (AG) (B2U) (B1U) (B3U) (AG) (B3G) (B1U)
                 (B1G) (AG) (B1U) (B3U) (AU) (B3G) (B2G) (B2U)
                 (B1G) (AG) (B3G) (B2G) (B1U) (B3U) (B2U) (B1U)
                 (AU) (AG) (B3G) (B2U) (B2G) (AG) (B1U) (B3G) (B1U)
                 (AG) (B1U)
 The electronic state of the initial guess is 1-AG.
 Keep R1 ints in memory in symmetry-blocked form, NReq=43487712.
 Requested convergence on RMS density matrix=1.00D-08 within 128 cycles.
 Requested convergence on MAX density matrix=1.00D-06.
 Requested convergence on             energy=1.00D-06.
 No special actions if energy rises.
 Integral accuracy reduced to 1.0D-05 until final iterations.
 Initial convergence to 1.0D-05 achieved.  Increase integral accuracy.
 SCF Done:  E(RwB97XD) =  -78.5890239594     A.U. after   11 cycles
            NFock= 11  Conv=0.30D-08     -V/T= 2.0054

 **********************************************************************

            Population analysis using the SCF density.

 **********************************************************************

 Orbital symmetries:
       Occupied  (AG) (B1U) (AG) (B1U) (B2U) (AG) (B3G) (B3U)
       Virtual   (B2G) (AG) (B2U) (B1U) (B3G) (AG) (AG) (B3U) (B1U)
                 (B2U) (B2G) (B1U) (B2U) (B1U) (AG) (B3G) (B1G)
                 (B1U) (B3G) (B3U) (AU) (AG) (AG) (B2U) (B1U) (B3G)
                 (B2G) (B1U) (AG) (B3U) (B2U) (B1U) (B3G) (B2G)
                 (B2U) (B1G) (B1U) (AG) (B3U) (B2G) (AG) (AU) (B3G)
                 (B2U) (AG) (B1U) (B2U) (B3U) (AG) (B3G) (B1U)
                 (B1G) (AG) (B1U) (B3U) (B3G) (AU) (B2G) (B2U)
                 (B1G) (AG) (B3G) (B2G) (B1U) (B3U) (B2U) (B1U)
                 (AU) (AG) (B3G) (B2U) (B2G) (AG) (B1U) (B3G) (B1U)
                 (AG) (B1U)
 The electronic state is 1-AG.
 Alpha  occ. eigenvalues --  -10.28313 -10.28214  -0.86388  -0.67406  -0.56076
 Alpha  occ. eigenvalues --   -0.50867  -0.43829  -0.36042
 Alpha virt. eigenvalues --    0.07344   0.14673   0.16858   0.17188   0.22975
 Alpha virt. eigenvalues --    0.27322   0.28506   0.29736   0.30143   0.35015
 Alpha virt. eigenvalues --    0.39541   0.42100   0.49638   0.53749   0.54204
 Alpha virt. eigenvalues --    0.57033   0.62083   0.65618   0.71452   0.80491
 Alpha virt. eigenvalues --    0.85601   0.88126   0.97179   1.03935   1.14018
 Alpha virt. eigenvalues --    1.16933   1.19140   1.32721   1.40427   1.51433
 Alpha virt. eigenvalues --    1.62075   1.62387   1.68411   1.68647   1.79060
 Alpha virt. eigenvalues --    1.81388   1.82159   1.87710   1.89547   1.92181
 Alpha virt. eigenvalues --    2.10323   2.28438   2.32521   2.39013   2.44074
 Alpha virt. eigenvalues --    2.48816   2.50307   2.60451   2.68231   2.70233
 Alpha virt. eigenvalues --    2.71095   2.83379   2.91491   3.01009   3.02528
 Alpha virt. eigenvalues --    3.08571   3.11640   3.16267   3.21549   3.24719
 Alpha virt. eigenvalues --    3.24862   3.37516   3.46323   3.47162   3.50216
 Alpha virt. eigenvalues --    3.55608   3.72488   3.79792   4.18248   4.18583
 Alpha virt. eigenvalues --    4.29543   4.45175   4.49148   4.65038   4.72406
 Alpha virt. eigenvalues --    5.07598  22.04310  22.69764
          Condensed to atoms (all electrons):
               1          2          3          4          5          6
     1  C    4.896166   0.413063   0.413063   0.604341  -0.037500  -0.037500
     2  H    0.413063   0.528968  -0.028254  -0.037500   0.004666  -0.006758
     3  H    0.413063  -0.028254   0.528968  -0.037500  -0.006758   0.004666
     4  C    0.604341  -0.037500  -0.037500   4.896166   0.413063   0.413063
     5  H   -0.037500   0.004666  -0.006758   0.413063   0.528968  -0.028254
     6  H   -0.037500  -0.006758   0.004666   0.413063  -0.028254   0.528968
 Mulliken charges:
               1
     1  C   -0.251632
     2  H    0.125816
     3  H    0.125816
     4  C   -0.251632
     5  H    0.125816
     6  H    0.125816
 Sum of Mulliken charges =  -0.00000
 Mulliken charges with hydrogens summed into heavy atoms:
               1
     1  C   -0.000000
     4  C   -0.000000
 Electronic spatial extent (au):  <R**2>=             82.1711
 Charge=             -0.0000 electrons
 Dipole moment (field-independent basis, Debye):
    X=             -0.0000    Y=              0.0000    Z=             -0.0000  Tot=              0.0000
 Quadrupole moment (field-independent basis, Debye-Ang):
   XX=            -15.5998   YY=            -12.2172   ZZ=            -12.1671
   XY=              0.0000   XZ=              0.0000   YZ=             -0.0000
 Traceless Quadrupole moment (field-independent basis, Debye-Ang):
   XX=             -2.2718   YY=              1.1108   ZZ=              1.1609
   XY=              0.0000   XZ=              0.0000   YZ=             -0.0000
 Octapole moment (field-independent basis, Debye-Ang**2):
  XXX=             -0.0000  YYY=              0.0000  ZZZ=             -0.0000  XYY=             -0.0000
  XXY=             -0.0000  XXZ=             -0.0000  XZZ=             -0.0000  YZZ=              0.0000
  YYZ=             -0.0000  XYZ=             -0.0000
 Hexadecapole moment (field-independent basis, Debye-Ang**3):
 XXXX=            -19.0545 YYYY=            -26.7647 ZZZZ=            -67.7664 XXXY=             -0.0000
 XXXZ=              0.0000 YYYX=             -0.0000 YYYZ=             -0.0000 ZZZX=              0.0000
 ZZZY=              0.0000 XXYY=             -8.3481 XXZZ=            -15.3562 YYZZ=            -12.9624
 XXYZ=             -0.0000 YYXZ=              0.0000 ZZXY=              0.0000
 N-N= 3.352586317029D+01 E-N=-2.488294239650D+02  KE= 7.816371159447D+01
 Symmetry AG   KE= 3.760100757987D+01
 Symmetry B1G  KE= 2.487752750355D-33
 Symmetry B2G  KE=-4.605705314053D-18
 Symmetry B3G  KE= 2.126092484355D+00
 Symmetry AU   KE= 1.262626853506D-32
 Symmetry B1U  KE= 3.447226575597D+01
 Symmetry B2U  KE= 1.899479097777D+00
 Symmetry B3U  KE= 2.064866676498D+00
 ******************************Gaussian NBO Version 3.1******************************
             N A T U R A L   A T O M I C   O R B I T A L   A N D
          N A T U R A L   B O N D   O R B I T A L   A N A L Y S I S
 ******************************Gaussian NBO Version 3.1******************************

       /RESON  / : Allow strongly delocalized NBO set
       /DMNAO  / : Print the NAO density matrix
       /BNDIDX / : Print bond indices based on the NAO density matrix
       /MULORB / : Print Mulliken populations by orbital and atom

 Analyzing the SCF density

 Job title: M0001                                                           

 Storage needed:     22652 in NPA,     29909 in NBO (8589934364 available)


 Input atomic orbitals, gross Mulliken populations:

  AO  Atom No lang  Mulliken Population    Atom No      Total
 -------------------------------------------------------------------------------
   1    C  1  S        0.8550563
   2    C  1  S        1.1169686
   3    C  1  S        0.5325278
   4    C  1  S        0.6150459
   5    C  1  S        0.1286228
   6    C  1  px       0.3399328
   7    C  1  py       0.4627304
   8    C  1  pz       0.5101983
   9    C  1  px       0.4170294
  10    C  1  py       0.4151935
  11    C  1  pz       0.3725319
  12    C  1  px       0.2210055
  13    C  1  py       0.1444366
  14    C  1  pz       0.0725362
  15    C  1  dz2      0.0047286
  16    C  1  dxz      0.0024052
  17    C  1  dyz      0.0068064
  18    C  1  dx2y2    0.0018913
  19    C  1  dxy      0.0000000
  20    C  1  dz2     -0.0014006
  21    C  1  dxz      0.0085423
  22    C  1  dyz      0.0189674
  23    C  1  dx2y2    0.0013081
  24    C  1  dxy      0.0000000
  25    C  1  f(0)     0.0004901
  26    C  1  f(C1)    0.0016839
  27    C  1  f(S1)    0.0012290
  28    C  1  f(C2)    0.0006892
  29    C  1  f(S2)    0.0000000
  30    C  1  f(C3)    0.0000724
  31    C  1  f(S3)    0.0004022
                                             C  1      6.2516316
  32    H  2  S        0.2734787
  33    H  2  S        0.4928951
  34    H  2  S        0.0861073
  35    H  2  px       0.0046643
  36    H  2  py       0.0107772
  37    H  2  pz       0.0062617
                                             H  2      0.8741842
  38    H  3  S        0.2734787
  39    H  3  S        0.4928951
  40    H  3  S        0.0861073
  41    H  3  px       0.0046643
  42    H  3  py       0.0107772
  43    H  3  pz       0.0062617
                                             H  3      0.8741842
  44    C  4  S        0.8550563
  45    C  4  S        1.1169686
  46    C  4  S        0.5325278
  47    C  4  S        0.6150459
  48    C  4  S        0.1286228
  49    C  4  px       0.3399328
  50    C  4  py       0.4627304
  51    C  4  pz       0.5101983
  52    C  4  px       0.4170294
  53    C  4  py       0.4151935
  54    C  4  pz       0.3725319
  55    C  4  px       0.2210055
  56    C  4  py       0.1444366
  57    C  4  pz       0.0725362
  58    C  4  dz2      0.0047286
  59    C  4  dxz      0.0024052
  60    C  4  dyz      0.0068064
  61    C  4  dx2y2    0.0018913
  62    C  4  dxy      0.0000000
  63    C  4  dz2     -0.0014006
  64    C  4  dxz      0.0085423
  65    C  4  dyz      0.0189674
  66    C  4  dx2y2    0.0013081
  67    C  4  dxy      0.0000000
  68    C  4  f(0)     0.0004901
  69    C  4  f(C1)    0.0016839
  70    C  4  f(S1)    0.0012290
  71    C  4  f(C2)    0.0006892
  72    C  4  f(S2)    0.0000000
  73    C  4  f(C3)    0.0000724
  74    C  4  f(S3)    0.0004022
                                             C  4      6.2516316
  75    H  5  S        0.2734787
  76    H  5  S        0.4928951
  77    H  5  S        0.0861073
  78    H  5  px       0.0046643
  79    H  5  py       0.0107772
  80    H  5  pz       0.0062617
                                             H  5      0.8741842
  81    H  6  S        0.2734787
  82    H  6  S        0.4928951
  83    H  6  S        0.0861073
  84    H  6  px       0.0046643
  85    H  6  py       0.0107772
  86    H  6  pz       0.0062617
                                             H  6      0.8741842

 Total number of electrons:   16.000000


 Mayer-Mulliken atom-atom bond order matrix:                                   

     Atom    1       2       3       4       5       6
     ---- ------  ------  ------  ------  ------  ------
   1.  C  0.0000  0.9649  0.9649  1.9660  0.0013  0.0013
   2.  H  0.9649  0.0000 -0.0023  0.0013  0.0084  0.0008
   3.  H  0.9649 -0.0023  0.0000  0.0013  0.0008  0.0084
   4.  C  1.9660  0.0013  0.0013  0.0000  0.9649  0.9649
   5.  H  0.0013  0.0084  0.0008  0.9649  0.0000 -0.0023
   6.  H  0.0013  0.0008  0.0084  0.9649 -0.0023  0.0000


 Mayer-Mulliken valencies by atom:                                             

     Atom    1
     ---- ------
   1.  C  3.8983
   2.  H  0.9730
   3.  H  0.9730
   4.  C  3.8983
   5.  H  0.9730
   6.  H  0.9730
 GSVD:  LWork=        1996 too small for GESVD, short by        8354 words or        8354 for optimal perf.


 NATURAL POPULATIONS:  Natural atomic orbital occupancies 
                                                          
   NAO  Atom  No  lang   Type(AO)    Occupancy      Energy
 ----------------------------------------------------------
     1    C    1  S      Cor( 1S)     1.99929     -10.13125
     2    C    1  S      Val( 2S)     1.06658      -0.27411
     3    C    1  S      Ryd( 3S)     0.00349       0.78651
     4    C    1  S      Ryd( 4S)     0.00015       1.69476
     5    C    1  S      Ryd( 5S)     0.00000      21.24395
     6    C    1  px     Val( 2p)     0.99760      -0.11971
     7    C    1  px     Ryd( 3p)     0.00134       0.62789
     8    C    1  px     Ryd( 4p)     0.00003       1.35017
     9    C    1  py     Val( 2p)     1.17650      -0.06222
    10    C    1  py     Ryd( 3p)     0.00270       1.01832
    11    C    1  py     Ryd( 4p)     0.00001       1.79692
    12    C    1  pz     Val( 2p)     1.12424      -0.08822
    13    C    1  pz     Ryd( 3p)     0.00328       0.73222
    14    C    1  pz     Ryd( 4p)     0.00033       2.17027
    15    C    1  dxy    Ryd( 3d)     0.00000       1.37501
    16    C    1  dxy    Ryd( 4d)     0.00000       2.44305
    17    C    1  dxz    Ryd( 3d)     0.00045       1.70481
    18    C    1  dxz    Ryd( 4d)     0.00005       2.57805
    19    C    1  dyz    Ryd( 3d)     0.00112       2.10077
    20    C    1  dyz    Ryd( 4d)     0.00034       2.73558
    21    C    1  dx2y2  Ryd( 3d)     0.00143       1.79414
    22    C    1  dx2y2  Ryd( 4d)     0.00002       2.72086
    23    C    1  dz2    Ryd( 3d)     0.00269       2.02045
    24    C    1  dz2    Ryd( 4d)     0.00016       2.74470
    25    C    1  f(0)   Ryd( 4f)     0.00017       4.16623
    26    C    1  f(C1)  Ryd( 4f)     0.00012       3.54676
    27    C    1  f(S1)  Ryd( 4f)     0.00008       3.73284
    28    C    1  f(C2)  Ryd( 4f)     0.00018       3.84531
    29    C    1  f(S2)  Ryd( 4f)     0.00000       3.23523
    30    C    1  f(C3)  Ryd( 4f)     0.00011       3.02211
    31    C    1  f(S3)  Ryd( 4f)     0.00015       3.31456

    32    H    2  S      Val( 1S)     0.80730       0.04435
    33    H    2  S      Ryd( 2S)     0.00064       0.91810
    34    H    2  S      Ryd( 3S)     0.00016       1.60583
    35    H    2  px     Ryd( 2p)     0.00015       2.16836
    36    H    2  py     Ryd( 2p)     0.00030       2.90839
    37    H    2  pz     Ryd( 2p)     0.00014       2.71711

    38    H    3  S      Val( 1S)     0.80730       0.04435
    39    H    3  S      Ryd( 2S)     0.00064       0.91810
    40    H    3  S      Ryd( 3S)     0.00016       1.60583
    41    H    3  px     Ryd( 2p)     0.00015       2.16836
    42    H    3  py     Ryd( 2p)     0.00030       2.90839
    43    H    3  pz     Ryd( 2p)     0.00014       2.71711

    44    C    4  S      Cor( 1S)     1.99929     -10.13125
    45    C    4  S      Val( 2S)     1.06658      -0.27411
    46    C    4  S      Ryd( 3S)     0.00349       0.78651
    47    C    4  S      Ryd( 4S)     0.00015       1.69476
    48    C    4  S      Ryd( 5S)     0.00000      21.24395
    49    C    4  px     Val( 2p)     0.99760      -0.11971
    50    C    4  px     Ryd( 3p)     0.00134       0.62789
    51    C    4  px     Ryd( 4p)     0.00003       1.35017
    52    C    4  py     Val( 2p)     1.17650      -0.06222
    53    C    4  py     Ryd( 3p)     0.00270       1.01832
    54    C    4  py     Ryd( 4p)     0.00001       1.79692
    55    C    4  pz     Val( 2p)     1.12424      -0.08822
    56    C    4  pz     Ryd( 3p)     0.00328       0.73222
    57    C    4  pz     Ryd( 4p)     0.00033       2.17027
    58    C    4  dxy    Ryd( 3d)     0.00000       1.37501
    59    C    4  dxy    Ryd( 4d)     0.00000       2.44305
    60    C    4  dxz    Ryd( 3d)     0.00045       1.70481
    61    C    4  dxz    Ryd( 4d)     0.00005       2.57805
    62    C    4  dyz    Ryd( 3d)     0.00112       2.10077
    63    C    4  dyz    Ryd( 4d)     0.00034       2.73558
    64    C    4  dx2y2  Ryd( 3d)     0.00143       1.79414
    65    C    4  dx2y2  Ryd( 4d)     0.00002       2.72086
    66    C    4  dz2    Ryd( 3d)     0.00269       2.02045
    67    C    4  dz2    Ryd( 4d)     0.00016       2.74470
    68    C    4  f(0)   Ryd( 4f)     0.00017       4.16623
    69    C    4  f(C1)  Ryd( 4f)     0.00012       3.54676
    70    C    4  f(S1)  Ryd( 4f)     0.00008       3.73284
    71    C    4  f(C2)  Ryd( 4f)     0.00018       3.84531
    72    C    4  f(S2)  Ryd( 4f)     0.00000       3.23523
    73    C    4  f(C3)  Ryd( 4f)     0.00011       3.02211
    74    C    4  f(S3)  Ryd( 4f)     0.00015       3.31456

    75    H    5  S      Val( 1S)     0.80730       0.04435
    76    H    5  S      Ryd( 2S)     0.00064       0.91810
    77    H    5  S      Ryd( 3S)     0.00016       1.60583
    78    H    5  px     Ryd( 2p)     0.00015       2.16836
    79    H    5  py     Ryd( 2p)     0.00030       2.90839
    80    H    5  pz     Ryd( 2p)     0.00014       2.71711

    81    H    6  S      Val( 1S)     0.80730       0.04435
    82    H    6  S      Ryd( 2S)     0.00064       0.91810
    83    H    6  S      Ryd( 3S)     0.00016       1.60583
    84    H    6  px     Ryd( 2p)     0.00015       2.16836
    85    H    6  py     Ryd( 2p)     0.00030       2.90839
    86    H    6  pz     Ryd( 2p)     0.00014       2.71711


 Summary of Natural Population Analysis:                  
                                                          
                                       Natural Population 
                Natural  -----------------------------------------------
    Atom  No    Charge         Core      Valence    Rydberg      Total
 -----------------------------------------------------------------------
      C    1   -0.38263      1.99929     4.36493    0.01841     6.38263
      H    2    0.19131      0.00000     0.80730    0.00138     0.80869
      H    3    0.19131      0.00000     0.80730    0.00138     0.80869
      C    4   -0.38263      1.99929     4.36493    0.01841     6.38263
      H    5    0.19131      0.00000     0.80730    0.00138     0.80869
      H    6    0.19131      0.00000     0.80730    0.00138     0.80869
 =======================================================================
   * Total *   -0.00000      3.99858    11.95907    0.04235    16.00000

                                 Natural Population      
 --------------------------------------------------------
   Core                       3.99858 ( 99.9644% of   4)
   Valence                   11.95907 ( 99.6590% of  12)
   Natural Minimal Basis     15.95765 ( 99.7353% of  16)
   Natural Rydberg Basis      0.04235 (  0.2647% of  16)
 --------------------------------------------------------

    Atom  No          Natural Electron Configuration
 ----------------------------------------------------------------------------
      C    1      [core]2S( 1.07)2p( 3.30)3p( 0.01)3d( 0.01)
      H    2            1S( 0.81)
      H    3            1S( 0.81)
      C    4      [core]2S( 1.07)2p( 3.30)3p( 0.01)3d( 0.01)
      H    5            1S( 0.81)
      H    6            1S( 0.81)


 Wiberg bond index matrix in the NAO basis:                                    

     Atom    1       2       3       4       5       6
     ---- ------  ------  ------  ------  ------  ------
   1.  C  0.0000  0.9392  0.9392  2.0482  0.0052  0.0052
   2.  H  0.9392  0.0000  0.0003  0.0052  0.0165  0.0039
   3.  H  0.9392  0.0003  0.0000  0.0052  0.0039  0.0165
   4.  C  2.0482  0.0052  0.0052  0.0000  0.9392  0.9392
   5.  H  0.0052  0.0165  0.0039  0.9392  0.0000  0.0003
   6.  H  0.0052  0.0039  0.0165  0.9392  0.0003  0.0000


 Wiberg bond index, Totals by atom:                                            

     Atom    1
     ---- ------
   1.  C  3.9369
   2.  H  0.9651
   3.  H  0.9651
   4.  C  3.9369
   5.  H  0.9651
   6.  H  0.9651


 Atom-atom overlap-weighted NAO bond order:                                    

     Atom    1       2       3       4       5       6
     ---- ------  ------  ------  ------  ------  ------
   1.  C  0.0000  0.8045  0.8045  1.4603  0.0177  0.0177
   2.  H  0.8045  0.0000 -0.0020  0.0177 -0.0021 -0.0032
   3.  H  0.8045 -0.0020  0.0000  0.0177 -0.0032 -0.0021
   4.  C  1.4603  0.0177  0.0177  0.0000  0.8045  0.8045
   5.  H  0.0177 -0.0021 -0.0032  0.8045  0.0000 -0.0020
   6.  H  0.0177 -0.0032 -0.0021  0.8045 -0.0020  0.0000


 Atom-atom overlap-weighted NAO bond order, Totals by atom:                    

     Atom    1
     ---- ------
   1.  C  3.1048
   2.  H  0.8150
   3.  H  0.8150
   4.  C  3.1048
   5.  H  0.8150
   6.  H  0.8150


 MO bond order:                                                                

     Atom    1       2       3       4       5       6
     ---- ------  ------  ------  ------  ------  ------
   1.  C  0.0000  1.5934  0.1967  1.1275  0.0755 -0.0297
   2.  H  1.5934  0.0000 -0.0213  0.0772  0.0878 -0.0505
   3.  H  0.1967 -0.0213  0.0000  0.1391 -0.0624  0.0879
   4.  C  1.1275  0.0772  0.1391  0.0000 -0.5911  0.7878
   5.  H  0.0755  0.0878 -0.0624 -0.5911  0.0000 -0.0376
   6.  H -0.0297 -0.0505  0.0879  0.7878 -0.0376  0.0000


 MO atomic valencies:                                                          

     Atom    1
     ---- ------
   1.  C  2.9633
   2.  H  1.6866
   3.  H  0.3400
   4.  C  1.5405
   5.  H -0.5277
   6.  H  0.7580


 NAO density matrix:                                                           

          NAO        1       2       3       4       5       6       7       8
      ---------- ------- ------- ------- ------- ------- ------- ------- -------
   1.  C 1 (S)    1.9993  0.0000 -0.0000  0.0000  0.0000 -0.0000 -0.0000  0.0000
   2.  C 1 (S)    0.0000  1.0666  0.0000 -0.0000 -0.0000 -0.0000 -0.0000  0.0000
   3.  C 1 (S)   -0.0000  0.0000  0.0035 -0.0000 -0.0000 -0.0000 -0.0000 -0.0000
   4.  C 1 (S)    0.0000 -0.0000 -0.0000  0.0001 -0.0000 -0.0000 -0.0000 -0.0000
   5.  C 1 (S)    0.0000 -0.0000 -0.0000 -0.0000  0.0000  0.0000  0.0000  0.0000
   6.  C 1 (px)  -0.0000 -0.0000 -0.0000 -0.0000  0.0000  0.9976  0.0366  0.0057
   7.  C 1 (px)  -0.0000 -0.0000 -0.0000 -0.0000  0.0000  0.0366  0.0013  0.0002
   8.  C 1 (px)   0.0000  0.0000 -0.0000 -0.0000  0.0000  0.0057  0.0002  0.0000
   9.  C 1 (py)   0.0000 -0.0000  0.0000  0.0000 -0.0000 -0.0000  0.0000 -0.0000
  10.  C 1 (py)   0.0000 -0.0000 -0.0000 -0.0000  0.0000 -0.0000  0.0000 -0.0000
  11.  C 1 (py)   0.0000 -0.0000  0.0000  0.0000  0.0000  0.0000  0.0000  0.0000
  12.  C 1 (pz)   0.0087  0.1083  0.0476 -0.0069 -0.0001  0.0000  0.0000 -0.0000
  13.  C 1 (pz)  -0.0026  0.0153 -0.0032  0.0001 -0.0000 -0.0000 -0.0000  0.0000
  14.  C 1 (pz)   0.0010 -0.0063  0.0003  0.0002  0.0000 -0.0000 -0.0000 -0.0000
  15.  C 1 (d1)   0.0000 -0.0000  0.0000  0.0000 -0.0000 -0.0000 -0.0000 -0.0000
  16.  C 1 (d1)  -0.0000 -0.0000 -0.0000 -0.0000  0.0000  0.0000  0.0000 -0.0000
  17.  C 1 (d2)   0.0000  0.0000  0.0000  0.0000 -0.0000 -0.0211 -0.0008 -0.0001
  18.  C 1 (d2)  -0.0000 -0.0000  0.0000  0.0000 -0.0000 -0.0074 -0.0003 -0.0000
  19.  C 1 (d3)   0.0000  0.0000 -0.0000 -0.0000  0.0000  0.0000  0.0000  0.0000
  20.  C 1 (d3)  -0.0000  0.0000  0.0000  0.0000  0.0000 -0.0000 -0.0000 -0.0000
  21.  C 1 (d4)   0.0051 -0.0321 -0.0009  0.0002  0.0000  0.0000  0.0000  0.0000
  22.  C 1 (d4)  -0.0014  0.0020 -0.0001 -0.0000 -0.0000 -0.0000 -0.0000 -0.0000
  23.  C 1 (d5)  -0.0023  0.0100 -0.0020  0.0004  0.0000 -0.0000 -0.0000 -0.0000
  24.  C 1 (d5)  -0.0000  0.0064 -0.0002 -0.0001 -0.0000  0.0000  0.0000  0.0000
  25.  C 1 (f1)   0.0008 -0.0091  0.0002 -0.0001 -0.0000  0.0000  0.0000  0.0000
  26.  C 1 (f2)  -0.0000 -0.0000  0.0000 -0.0000  0.0000  0.0108  0.0004  0.0001
  27.  C 1 (f3)   0.0000 -0.0000 -0.0000 -0.0000  0.0000 -0.0000 -0.0000 -0.0000
  28.  C 1 (f4)   0.0008 -0.0107 -0.0005  0.0000  0.0000 -0.0000 -0.0000 -0.0000
  29.  C 1 (f5)  -0.0000  0.0000 -0.0000  0.0000  0.0000  0.0000  0.0000  0.0000
  30.  C 1 (f6)   0.0000  0.0000  0.0000  0.0000 -0.0000 -0.0106 -0.0004 -0.0001
  31.  C 1 (f7)  -0.0000  0.0000  0.0000  0.0000 -0.0000 -0.0000 -0.0000 -0.0000
  32.  H 2 (S)   -0.0060  0.5329  0.0178 -0.0020 -0.0000 -0.0000  0.0000 -0.0000
  33.  H 2 (S)   -0.0092  0.0034 -0.0008 -0.0001 -0.0000 -0.0000 -0.0000  0.0000
  34.  H 2 (S)   -0.0094 -0.0065  0.0000  0.0001  0.0000 -0.0000 -0.0000 -0.0000
  35.  H 2 (px)   0.0000  0.0000 -0.0000 -0.0000  0.0000  0.0122  0.0004  0.0001
  36.  H 2 (py)   0.0030 -0.0108 -0.0005  0.0001  0.0000  0.0000  0.0000  0.0000
  37.  H 2 (pz)   0.0019 -0.0058  0.0002 -0.0000 -0.0000 -0.0000 -0.0000 -0.0000
  38.  H 3 (S)   -0.0060  0.5329  0.0178 -0.0020 -0.0000  0.0000 -0.0000  0.0000
  39.  H 3 (S)   -0.0092  0.0034 -0.0008 -0.0001 -0.0000  0.0000  0.0000  0.0000
  40.  H 3 (S)   -0.0094 -0.0065  0.0000  0.0001  0.0000 -0.0000 -0.0000 -0.0000
  41.  H 3 (px)   0.0000  0.0000 -0.0000 -0.0000  0.0000  0.0122  0.0004  0.0001
  42.  H 3 (py)  -0.0030  0.0108  0.0005 -0.0001 -0.0000  0.0000  0.0000  0.0000
  43.  H 3 (pz)   0.0019 -0.0058  0.0002 -0.0000 -0.0000  0.0000  0.0000  0.0000
  44.  C 4 (S)    0.0001  0.0016  0.0089 -0.0073  0.0002 -0.0000 -0.0000  0.0000
  45.  C 4 (S)    0.0016  0.3748  0.0067  0.0106  0.0001  0.0000  0.0000  0.0000
  46.  C 4 (S)    0.0089  0.0067  0.0034 -0.0001 -0.0000  0.0000  0.0000  0.0000
  47.  C 4 (S)   -0.0073  0.0106 -0.0001 -0.0000 -0.0000  0.0000  0.0000  0.0000
  48.  C 4 (S)    0.0002  0.0001 -0.0000 -0.0000 -0.0000 -0.0000 -0.0000 -0.0000
  49.  C 4 (px)  -0.0000 -0.0000 -0.0000 -0.0000  0.0000  0.9976  0.0366  0.0057
  50.  C 4 (px)   0.0000  0.0000 -0.0000 -0.0000  0.0000  0.0366  0.0013  0.0002
  51.  C 4 (px)  -0.0000 -0.0000  0.0000 -0.0000  0.0000  0.0057  0.0002  0.0000
  52.  C 4 (py)  -0.0000  0.0000  0.0000  0.0000 -0.0000  0.0000 -0.0000  0.0000
  53.  C 4 (py)  -0.0000  0.0000  0.0000 -0.0000  0.0000  0.0000 -0.0000  0.0000
  54.  C 4 (py)  -0.0000  0.0000 -0.0000  0.0000  0.0000 -0.0000 -0.0000 -0.0000
  55.  C 4 (pz)   0.0101  0.5192 -0.0537 -0.0026 -0.0000 -0.0000 -0.0000  0.0000
  56.  C 4 (pz)   0.0219 -0.0041  0.0030 -0.0002 -0.0000 -0.0000 -0.0000 -0.0000
  57.  C 4 (pz)  -0.0051 -0.0137 -0.0001  0.0001  0.0000 -0.0000 -0.0000 -0.0000
  58.  C 4 (d1)  -0.0000 -0.0000 -0.0000 -0.0000  0.0000  0.0000  0.0000 -0.0000
  59.  C 4 (d1)   0.0000 -0.0000  0.0000 -0.0000 -0.0000 -0.0000 -0.0000 -0.0000
  60.  C 4 (d2)   0.0000  0.0000 -0.0000 -0.0000  0.0000  0.0211  0.0008  0.0001
  61.  C 4 (d2)  -0.0000 -0.0000  0.0000 -0.0000  0.0000  0.0074  0.0003  0.0000
  62.  C 4 (d3)  -0.0000  0.0000  0.0000  0.0000  0.0000  0.0000  0.0000 -0.0000
  63.  C 4 (d3)   0.0000 -0.0000 -0.0000  0.0000  0.0000 -0.0000 -0.0000 -0.0000
  64.  C 4 (d4)  -0.0007  0.0016 -0.0012 -0.0004 -0.0000 -0.0000 -0.0000 -0.0000
  65.  C 4 (d4)   0.0009 -0.0032 -0.0001  0.0000  0.0000  0.0000  0.0000  0.0000
  66.  C 4 (d5)  -0.0079  0.0359 -0.0022  0.0000  0.0000  0.0000  0.0000  0.0000
  67.  C 4 (d5)   0.0013 -0.0080 -0.0001  0.0001  0.0000 -0.0000 -0.0000 -0.0000
  68.  C 4 (f1)  -0.0029  0.0112 -0.0002  0.0001  0.0000  0.0000  0.0000  0.0000
  69.  C 4 (f2)   0.0000  0.0000 -0.0000 -0.0000  0.0000  0.0108  0.0004  0.0001
  70.  C 4 (f3)  -0.0000  0.0000  0.0000  0.0000 -0.0000  0.0000  0.0000  0.0000
  71.  C 4 (f4)   0.0001  0.0010  0.0006  0.0001  0.0000  0.0000  0.0000  0.0000
  72.  C 4 (f5)  -0.0000  0.0000 -0.0000 -0.0000  0.0000  0.0000  0.0000  0.0000
  73.  C 4 (f6)   0.0000  0.0000  0.0000  0.0000 -0.0000 -0.0106 -0.0004 -0.0001
  74.  C 4 (f7)   0.0000  0.0000  0.0000  0.0000  0.0000  0.0000  0.0000  0.0000
  75.  H 5 (S)    0.0044  0.0291  0.0226  0.0057  0.0000 -0.0000  0.0000 -0.0000
  76.  H 5 (S)    0.0011 -0.0105 -0.0008  0.0001 -0.0000 -0.0000 -0.0000 -0.0000
  77.  H 5 (S)   -0.0012  0.0030 -0.0001 -0.0001 -0.0000  0.0000  0.0000  0.0000
  78.  H 5 (px)   0.0000  0.0000 -0.0000 -0.0000  0.0000  0.0122  0.0004  0.0001
  79.  H 5 (py)   0.0002 -0.0006  0.0006  0.0001  0.0000 -0.0000 -0.0000 -0.0000
  80.  H 5 (pz)  -0.0012  0.0040 -0.0001  0.0001  0.0000  0.0000  0.0000  0.0000
  81.  H 6 (S)    0.0044  0.0291  0.0226  0.0057  0.0000  0.0000 -0.0000  0.0000
  82.  H 6 (S)    0.0011 -0.0105 -0.0008  0.0001 -0.0000 -0.0000  0.0000 -0.0000
  83.  H 6 (S)   -0.0012  0.0030 -0.0001 -0.0001 -0.0000  0.0000  0.0000  0.0000
  84.  H 6 (px)   0.0000  0.0000 -0.0000 -0.0000  0.0000  0.0122  0.0004  0.0001
  85.  H 6 (py)  -0.0002  0.0006 -0.0006 -0.0001 -0.0000 -0.0000 -0.0000 -0.0000
  86.  H 6 (pz)  -0.0012  0.0040 -0.0001  0.0001  0.0000 -0.0000 -0.0000 -0.0000

          NAO        9      10      11      12      13      14      15      16
      ---------- ------- ------- ------- ------- ------- ------- ------- -------
   1.  C 1 (S)    0.0000  0.0000  0.0000  0.0087 -0.0026  0.0010  0.0000 -0.0000
   2.  C 1 (S)   -0.0000 -0.0000 -0.0000  0.1083  0.0153 -0.0063 -0.0000 -0.0000
   3.  C 1 (S)    0.0000 -0.0000  0.0000  0.0476 -0.0032  0.0003  0.0000 -0.0000
   4.  C 1 (S)    0.0000 -0.0000  0.0000 -0.0069  0.0001  0.0002  0.0000 -0.0000
   5.  C 1 (S)   -0.0000  0.0000  0.0000 -0.0001 -0.0000  0.0000 -0.0000  0.0000
   6.  C 1 (px)  -0.0000 -0.0000  0.0000  0.0000 -0.0000 -0.0000 -0.0000  0.0000
   7.  C 1 (px)   0.0000  0.0000  0.0000  0.0000 -0.0000 -0.0000 -0.0000  0.0000
   8.  C 1 (px)  -0.0000 -0.0000  0.0000 -0.0000  0.0000 -0.0000 -0.0000 -0.0000
   9.  C 1 (py)   1.1765  0.0079  0.0023 -0.0000  0.0000  0.0000  0.0000 -0.0000
  10.  C 1 (py)   0.0079  0.0027  0.0001 -0.0000  0.0000  0.0000 -0.0000  0.0000
  11.  C 1 (py)   0.0023  0.0001  0.0000 -0.0000  0.0000  0.0000  0.0000  0.0000
  12.  C 1 (pz)  -0.0000 -0.0000 -0.0000  1.1242 -0.0445 -0.0079  0.0000 -0.0000
  13.  C 1 (pz)   0.0000  0.0000  0.0000 -0.0445  0.0033 -0.0003 -0.0000  0.0000
  14.  C 1 (pz)   0.0000  0.0000  0.0000 -0.0079 -0.0003  0.0003  0.0000 -0.0000
  15.  C 1 (d1)   0.0000 -0.0000  0.0000  0.0000 -0.0000  0.0000  0.0000 -0.0000
  16.  C 1 (d1)  -0.0000  0.0000  0.0000 -0.0000  0.0000 -0.0000 -0.0000  0.0000
  17.  C 1 (d2)  -0.0000 -0.0000 -0.0000 -0.0000  0.0000  0.0000  0.0000 -0.0000
  18.  C 1 (d2)   0.0000  0.0000 -0.0000  0.0000 -0.0000  0.0000  0.0000  0.0000
  19.  C 1 (d3)   0.0362  0.0003  0.0001  0.0000  0.0000  0.0000  0.0000 -0.0000
  20.  C 1 (d3)   0.0035  0.0010  0.0000  0.0000 -0.0000 -0.0000 -0.0000  0.0000
  21.  C 1 (d4)  -0.0000  0.0000  0.0000 -0.0255  0.0004  0.0004 -0.0000  0.0000
  22.  C 1 (d4)   0.0000 -0.0000  0.0000  0.0012  0.0001 -0.0001 -0.0000  0.0000
  23.  C 1 (d5)   0.0000 -0.0000 -0.0000 -0.0518  0.0022  0.0004 -0.0000  0.0000
  24.  C 1 (d5)  -0.0000  0.0000  0.0000  0.0043  0.0002 -0.0002 -0.0000  0.0000
  25.  C 1 (f1)  -0.0000 -0.0000 -0.0000  0.0077 -0.0004 -0.0001  0.0000 -0.0000
  26.  C 1 (f2)   0.0000  0.0000  0.0000  0.0000 -0.0000 -0.0000 -0.0000  0.0000
  27.  C 1 (f3)   0.0089  0.0003  0.0000 -0.0000  0.0000 -0.0000  0.0000  0.0000
  28.  C 1 (f4)  -0.0000  0.0000  0.0000 -0.0101  0.0003  0.0001 -0.0000  0.0000
  29.  C 1 (f5)   0.0000 -0.0000  0.0000 -0.0000  0.0000  0.0000  0.0000 -0.0000
  30.  C 1 (f6)   0.0000  0.0000 -0.0000 -0.0000  0.0000  0.0000  0.0000 -0.0000
  31.  C 1 (f7)  -0.0135 -0.0001 -0.0000  0.0000 -0.0000 -0.0000 -0.0000  0.0000
  32.  H 2 (S)    0.6805  0.0110  0.0015  0.4350 -0.0094 -0.0050  0.0000 -0.0000
  33.  H 2 (S)    0.0044 -0.0008 -0.0000 -0.0044  0.0008 -0.0003  0.0000 -0.0000
  34.  H 2 (S)    0.0073 -0.0000  0.0000 -0.0037 -0.0001  0.0001  0.0000 -0.0000
  35.  H 2 (px)   0.0000  0.0000  0.0000 -0.0000 -0.0000 -0.0000 -0.0000  0.0000
  36.  H 2 (py)  -0.0080 -0.0003 -0.0000 -0.0116  0.0003  0.0001 -0.0000  0.0000
  37.  H 2 (pz)  -0.0101  0.0000 -0.0000  0.0030 -0.0002  0.0000 -0.0000  0.0000
  38.  H 3 (S)   -0.6805 -0.0110 -0.0015  0.4350 -0.0094 -0.0050 -0.0000 -0.0000
  39.  H 3 (S)   -0.0044  0.0008  0.0000 -0.0044  0.0008 -0.0003 -0.0000  0.0000
  40.  H 3 (S)   -0.0073  0.0000 -0.0000 -0.0037 -0.0001  0.0001 -0.0000  0.0000
  41.  H 3 (px)   0.0000  0.0000  0.0000 -0.0000 -0.0000 -0.0000 -0.0000  0.0000
  42.  H 3 (py)  -0.0080 -0.0003 -0.0000  0.0116 -0.0003 -0.0001 -0.0000 -0.0000
  43.  H 3 (pz)   0.0101 -0.0000  0.0000  0.0030 -0.0002  0.0000  0.0000 -0.0000
  44.  C 4 (S)   -0.0000 -0.0000 -0.0000 -0.0101 -0.0219  0.0051 -0.0000  0.0000
  45.  C 4 (S)    0.0000  0.0000  0.0000 -0.5192  0.0041  0.0137  0.0000 -0.0000
  46.  C 4 (S)   -0.0000  0.0000  0.0000  0.0537 -0.0030  0.0001  0.0000 -0.0000
  47.  C 4 (S)   -0.0000 -0.0000 -0.0000  0.0026  0.0002 -0.0001 -0.0000  0.0000
  48.  C 4 (S)    0.0000 -0.0000 -0.0000  0.0000  0.0000 -0.0000 -0.0000  0.0000
  49.  C 4 (px)  -0.0000 -0.0000  0.0000 -0.0000 -0.0000 -0.0000 -0.0000  0.0000
  50.  C 4 (px)  -0.0000 -0.0000  0.0000 -0.0000 -0.0000 -0.0000 -0.0000  0.0000
  51.  C 4 (px)   0.0000  0.0000  0.0000  0.0000 -0.0000 -0.0000  0.0000  0.0000
  52.  C 4 (py)   0.1884 -0.0538 -0.0013  0.0000  0.0000  0.0000  0.0000 -0.0000
  53.  C 4 (py)  -0.0538 -0.0012 -0.0001  0.0000  0.0000  0.0000 -0.0000  0.0000
  54.  C 4 (py)  -0.0013 -0.0001 -0.0000  0.0000 -0.0000 -0.0000  0.0000 -0.0000
  55.  C 4 (pz)  -0.0000 -0.0000 -0.0000 -0.5547  0.0548 -0.0102 -0.0000  0.0000
  56.  C 4 (pz)   0.0000 -0.0000 -0.0000  0.0548 -0.0029 -0.0001  0.0000 -0.0000
  57.  C 4 (pz)   0.0000  0.0000 -0.0000 -0.0102 -0.0001  0.0003  0.0000  0.0000
  58.  C 4 (d1)   0.0000  0.0000  0.0000 -0.0000  0.0000 -0.0000 -0.0000  0.0000
  59.  C 4 (d1)   0.0000  0.0000  0.0000  0.0000 -0.0000  0.0000  0.0000 -0.0000
  60.  C 4 (d2)  -0.0000 -0.0000  0.0000 -0.0000  0.0000 -0.0000 -0.0000  0.0000
  61.  C 4 (d2)   0.0000  0.0000  0.0000  0.0000 -0.0000 -0.0000 -0.0000 -0.0000
  62.  C 4 (d3)  -0.0042  0.0017  0.0000  0.0000 -0.0000 -0.0000 -0.0000  0.0000
  63.  C 4 (d3)   0.0188  0.0004  0.0000 -0.0000 -0.0000 -0.0000  0.0000 -0.0000
  64.  C 4 (d4)   0.0000 -0.0000 -0.0000  0.0050  0.0009 -0.0006 -0.0000  0.0000
  65.  C 4 (d4)  -0.0000  0.0000  0.0000 -0.0035  0.0000  0.0001 -0.0000  0.0000
  66.  C 4 (d5)  -0.0000  0.0000  0.0000 -0.0283  0.0026 -0.0004 -0.0000  0.0000
  67.  C 4 (d5)   0.0000  0.0000  0.0000 -0.0087  0.0000  0.0002  0.0000  0.0000
  68.  C 4 (f1)  -0.0000  0.0000  0.0000 -0.0059  0.0004  0.0000 -0.0000  0.0000
  69.  C 4 (f2)  -0.0000 -0.0000  0.0000 -0.0000  0.0000 -0.0000 -0.0000  0.0000
  70.  C 4 (f3)  -0.0026 -0.0005 -0.0000  0.0000  0.0000  0.0000  0.0000 -0.0000
  71.  C 4 (f4)  -0.0000  0.0000  0.0000  0.0013 -0.0004  0.0002  0.0000 -0.0000
  72.  C 4 (f5)  -0.0000  0.0000 -0.0000 -0.0000  0.0000 -0.0000 -0.0000 -0.0000
  73.  C 4 (f6)   0.0000  0.0000 -0.0000 -0.0000  0.0000  0.0000  0.0000 -0.0000
  74.  C 4 (f7)  -0.0028  0.0006  0.0000  0.0000 -0.0000 -0.0000 -0.0000  0.0000
  75.  H 5 (S)    0.0243  0.0330  0.0010 -0.0218 -0.0174  0.0095 -0.0000  0.0000
  76.  H 5 (S)   -0.0176 -0.0000 -0.0000 -0.0169  0.0006  0.0001 -0.0000  0.0000
  77.  H 5 (S)   -0.0024  0.0003  0.0000  0.0049  0.0001 -0.0002 -0.0000  0.0000
  78.  H 5 (px)   0.0000  0.0000  0.0000 -0.0000 -0.0000 -0.0000 -0.0000  0.0000
  79.  H 5 (py)   0.0045  0.0005  0.0000  0.0013 -0.0005  0.0002  0.0000 -0.0000
  80.  H 5 (pz)  -0.0035  0.0004  0.0000 -0.0047  0.0002  0.0000 -0.0000  0.0000
  81.  H 6 (S)   -0.0243 -0.0330 -0.0010 -0.0218 -0.0174  0.0095  0.0000 -0.0000
  82.  H 6 (S)    0.0176  0.0000  0.0000 -0.0169  0.0006  0.0001  0.0000  0.0000
  83.  H 6 (S)    0.0024 -0.0003 -0.0000  0.0049  0.0001 -0.0002  0.0000 -0.0000
  84.  H 6 (px)   0.0000  0.0000  0.0000 -0.0000 -0.0000 -0.0000 -0.0000 -0.0000
  85.  H 6 (py)   0.0045  0.0005  0.0000 -0.0013  0.0005 -0.0002 -0.0000  0.0000
  86.  H 6 (pz)   0.0035 -0.0004 -0.0000 -0.0047  0.0002  0.0000  0.0000 -0.0000

          NAO       17      18      19      20      21      22      23      24
      ---------- ------- ------- ------- ------- ------- ------- ------- -------
   1.  C 1 (S)    0.0000 -0.0000  0.0000 -0.0000  0.0051 -0.0014 -0.0023 -0.0000
   2.  C 1 (S)    0.0000 -0.0000  0.0000  0.0000 -0.0321  0.0020  0.0100  0.0064
   3.  C 1 (S)    0.0000  0.0000 -0.0000  0.0000 -0.0009 -0.0001 -0.0020 -0.0002
   4.  C 1 (S)    0.0000  0.0000 -0.0000  0.0000  0.0002 -0.0000  0.0004 -0.0001
   5.  C 1 (S)   -0.0000 -0.0000  0.0000  0.0000  0.0000 -0.0000  0.0000 -0.0000
   6.  C 1 (px)  -0.0211 -0.0074  0.0000 -0.0000  0.0000 -0.0000 -0.0000  0.0000
   7.  C 1 (px)  -0.0008 -0.0003  0.0000 -0.0000  0.0000 -0.0000 -0.0000  0.0000
   8.  C 1 (px)  -0.0001 -0.0000  0.0000 -0.0000  0.0000 -0.0000 -0.0000  0.0000
   9.  C 1 (py)  -0.0000  0.0000  0.0362  0.0035 -0.0000  0.0000  0.0000 -0.0000
  10.  C 1 (py)  -0.0000  0.0000  0.0003  0.0010  0.0000 -0.0000 -0.0000  0.0000
  11.  C 1 (py)  -0.0000 -0.0000  0.0001  0.0000  0.0000  0.0000 -0.0000  0.0000
  12.  C 1 (pz)  -0.0000  0.0000  0.0000  0.0000 -0.0255  0.0012 -0.0518  0.0043
  13.  C 1 (pz)   0.0000 -0.0000  0.0000 -0.0000  0.0004  0.0001  0.0022  0.0002
  14.  C 1 (pz)   0.0000  0.0000  0.0000 -0.0000  0.0004 -0.0001  0.0004 -0.0002
  15.  C 1 (d1)   0.0000  0.0000  0.0000 -0.0000 -0.0000 -0.0000 -0.0000 -0.0000
  16.  C 1 (d1)  -0.0000  0.0000 -0.0000  0.0000  0.0000  0.0000  0.0000  0.0000
  17.  C 1 (d2)   0.0004  0.0002 -0.0000  0.0000 -0.0000  0.0000  0.0000 -0.0000
  18.  C 1 (d2)   0.0002  0.0001  0.0000  0.0000 -0.0000  0.0000 -0.0000 -0.0000
  19.  C 1 (d3)  -0.0000  0.0000  0.0011  0.0001 -0.0000 -0.0000 -0.0000  0.0000
  20.  C 1 (d3)   0.0000  0.0000  0.0001  0.0003  0.0000  0.0000  0.0000 -0.0000
  21.  C 1 (d4)  -0.0000 -0.0000 -0.0000  0.0000  0.0014 -0.0001  0.0008 -0.0003
  22.  C 1 (d4)   0.0000  0.0000 -0.0000  0.0000 -0.0001  0.0000 -0.0001  0.0001
  23.  C 1 (d5)   0.0000 -0.0000 -0.0000  0.0000  0.0008 -0.0001  0.0027 -0.0002
  24.  C 1 (d5)  -0.0000 -0.0000  0.0000 -0.0000 -0.0003  0.0001 -0.0002  0.0002
  25.  C 1 (f1)  -0.0000 -0.0000 -0.0000  0.0000  0.0001  0.0000 -0.0005  0.0000
  26.  C 1 (f2)  -0.0002 -0.0001  0.0000  0.0000  0.0000 -0.0000 -0.0000  0.0000
  27.  C 1 (f3)   0.0000  0.0000  0.0003  0.0001  0.0000 -0.0000 -0.0000  0.0000
  28.  C 1 (f4)   0.0000  0.0000 -0.0000  0.0000  0.0005 -0.0000  0.0003 -0.0001
  29.  C 1 (f5)  -0.0000 -0.0000  0.0000 -0.0000  0.0000 -0.0000  0.0000 -0.0000
  30.  C 1 (f6)   0.0002  0.0001 -0.0000  0.0000 -0.0000  0.0000  0.0000 -0.0000
  31.  C 1 (f7)   0.0000 -0.0000 -0.0004 -0.0000 -0.0000  0.0000 -0.0000  0.0000
  32.  H 2 (S)   -0.0000  0.0000  0.0211  0.0043 -0.0236  0.0012 -0.0128  0.0040
  33.  H 2 (S)    0.0000 -0.0000  0.0001 -0.0003 -0.0001  0.0001  0.0001  0.0002
  34.  H 2 (S)   -0.0000  0.0000  0.0002  0.0000  0.0002 -0.0000  0.0001 -0.0001
  35.  H 2 (px)  -0.0003 -0.0001  0.0000 -0.0000  0.0000 -0.0000 -0.0000  0.0000
  36.  H 2 (py)  -0.0000 -0.0000 -0.0003 -0.0001  0.0005 -0.0000  0.0004 -0.0001
  37.  H 2 (pz)   0.0000  0.0000 -0.0003  0.0000  0.0001 -0.0000 -0.0002 -0.0000
  38.  H 3 (S)    0.0000 -0.0000 -0.0211 -0.0043 -0.0236  0.0012 -0.0128  0.0040
  39.  H 3 (S)   -0.0000  0.0000 -0.0001  0.0003 -0.0001  0.0001  0.0001  0.0002
  40.  H 3 (S)    0.0000  0.0000 -0.0002 -0.0000  0.0002 -0.0000  0.0001 -0.0001
  41.  H 3 (px)  -0.0003 -0.0001  0.0000 -0.0000  0.0000 -0.0000 -0.0000  0.0000
  42.  H 3 (py)  -0.0000 -0.0000 -0.0003 -0.0001 -0.0005  0.0000 -0.0004  0.0001
  43.  H 3 (pz)  -0.0000 -0.0000  0.0003 -0.0000  0.0001 -0.0000 -0.0002 -0.0000
  44.  C 4 (S)    0.0000 -0.0000 -0.0000  0.0000 -0.0007  0.0009 -0.0079  0.0013
  45.  C 4 (S)   -0.0000  0.0000 -0.0000  0.0000  0.0016 -0.0032  0.0359 -0.0080
  46.  C 4 (S)   -0.0000  0.0000 -0.0000  0.0000 -0.0012 -0.0001 -0.0022 -0.0001
  47.  C 4 (S)   -0.0000 -0.0000  0.0000 -0.0000 -0.0004  0.0000  0.0000  0.0001
  48.  C 4 (S)    0.0000  0.0000 -0.0000  0.0000 -0.0000  0.0000  0.0000  0.0000
  49.  C 4 (px)  -0.0211 -0.0074  0.0000 -0.0000  0.0000 -0.0000 -0.0000  0.0000
  50.  C 4 (px)  -0.0008 -0.0003  0.0000 -0.0000  0.0000 -0.0000 -0.0000  0.0000
  51.  C 4 (px)  -0.0001 -0.0000  0.0000  0.0000  0.0000 -0.0000 -0.0000  0.0000
  52.  C 4 (py)   0.0000 -0.0000  0.0042 -0.0188 -0.0000 -0.0000  0.0000 -0.0000
  53.  C 4 (py)   0.0000 -0.0000 -0.0017 -0.0004 -0.0000  0.0000  0.0000  0.0000
  54.  C 4 (py)   0.0000 -0.0000 -0.0000 -0.0000 -0.0000  0.0000 -0.0000  0.0000
  55.  C 4 (pz)   0.0000 -0.0000 -0.0000 -0.0000 -0.0050  0.0035  0.0283  0.0087
  56.  C 4 (pz)   0.0000  0.0000  0.0000 -0.0000 -0.0009 -0.0000 -0.0026 -0.0000
  57.  C 4 (pz)   0.0000  0.0000  0.0000 -0.0000  0.0006 -0.0001  0.0004 -0.0002
  58.  C 4 (d1)  -0.0000  0.0000  0.0000  0.0000  0.0000  0.0000  0.0000  0.0000
  59.  C 4 (d1)   0.0000  0.0000  0.0000  0.0000 -0.0000 -0.0000 -0.0000 -0.0000
  60.  C 4 (d2)  -0.0004 -0.0002 -0.0000 -0.0000  0.0000 -0.0000 -0.0000  0.0000
  61.  C 4 (d2)  -0.0002 -0.0001  0.0000  0.0000  0.0000 -0.0000 -0.0000  0.0000
  62.  C 4 (d3)  -0.0000  0.0000 -0.0001  0.0006 -0.0000  0.0000 -0.0000 -0.0000
  63.  C 4 (d3)   0.0000  0.0000  0.0006  0.0002  0.0000  0.0000 -0.0000  0.0000
  64.  C 4 (d4)   0.0000 -0.0000  0.0000 -0.0000 -0.0002  0.0002 -0.0005  0.0004
  65.  C 4 (d4)  -0.0000 -0.0000  0.0000  0.0000  0.0002 -0.0000  0.0001 -0.0001
  66.  C 4 (d5)  -0.0000 -0.0000 -0.0000  0.0000 -0.0005  0.0001  0.0017  0.0003
  67.  C 4 (d5)   0.0000  0.0000  0.0000 -0.0000  0.0004 -0.0001  0.0003 -0.0001
  68.  C 4 (f1)  -0.0000 -0.0000 -0.0000  0.0000 -0.0002  0.0000  0.0005  0.0000
  69.  C 4 (f2)  -0.0002 -0.0001 -0.0000 -0.0000  0.0000 -0.0000  0.0000  0.0000
  70.  C 4 (f3)  -0.0000 -0.0000 -0.0001 -0.0002 -0.0000  0.0000  0.0000 -0.0000
  71.  C 4 (f4)  -0.0000 -0.0000 -0.0000  0.0000 -0.0000 -0.0001  0.0001 -0.0001
  72.  C 4 (f5)   0.0000 -0.0000 -0.0000  0.0000  0.0000  0.0000  0.0000  0.0000
  73.  C 4 (f6)   0.0002  0.0001 -0.0000  0.0000 -0.0000  0.0000  0.0000 -0.0000
  74.  C 4 (f7)  -0.0000  0.0000 -0.0001  0.0002 -0.0000  0.0000 -0.0000  0.0000
  75.  H 5 (S)   -0.0000  0.0000  0.0017  0.0116  0.0010 -0.0026  0.0061 -0.0065
  76.  H 5 (S)    0.0000 -0.0000 -0.0005 -0.0000  0.0006 -0.0000  0.0007 -0.0001
  77.  H 5 (S)   -0.0000  0.0000 -0.0001  0.0001 -0.0002  0.0000 -0.0002  0.0001
  78.  H 5 (px)  -0.0003 -0.0001  0.0000 -0.0000  0.0000 -0.0000 -0.0000  0.0000
  79.  H 5 (py)   0.0000  0.0000  0.0002  0.0002  0.0000 -0.0001  0.0000 -0.0002
  80.  H 5 (pz)  -0.0000  0.0000 -0.0001  0.0002 -0.0000 -0.0000  0.0003 -0.0000
  81.  H 6 (S)    0.0000 -0.0000 -0.0017 -0.0116  0.0010 -0.0026  0.0061 -0.0065
  82.  H 6 (S)   -0.0000  0.0000  0.0005  0.0000  0.0006 -0.0000  0.0007 -0.0001
  83.  H 6 (S)    0.0000 -0.0000  0.0001 -0.0001 -0.0002  0.0000 -0.0002  0.0001
  84.  H 6 (px)  -0.0003 -0.0001  0.0000 -0.0000  0.0000 -0.0000 -0.0000  0.0000
  85.  H 6 (py)   0.0000  0.0000  0.0002  0.0002 -0.0000  0.0001 -0.0000  0.0002
  86.  H 6 (pz)   0.0000 -0.0000  0.0001 -0.0002 -0.0000 -0.0000  0.0003 -0.0000

          NAO       25      26      27      28      29      30      31      32
      ---------- ------- ------- ------- ------- ------- ------- ------- -------
   1.  C 1 (S)    0.0008 -0.0000  0.0000  0.0008 -0.0000  0.0000 -0.0000 -0.0060
   2.  C 1 (S)   -0.0091 -0.0000 -0.0000 -0.0107  0.0000  0.0000  0.0000  0.5329
   3.  C 1 (S)    0.0002  0.0000 -0.0000 -0.0005 -0.0000  0.0000  0.0000  0.0178
   4.  C 1 (S)   -0.0001 -0.0000 -0.0000  0.0000  0.0000  0.0000  0.0000 -0.0020
   5.  C 1 (S)   -0.0000  0.0000  0.0000  0.0000  0.0000 -0.0000 -0.0000 -0.0000
   6.  C 1 (px)   0.0000  0.0108 -0.0000 -0.0000  0.0000 -0.0106 -0.0000 -0.0000
   7.  C 1 (px)   0.0000  0.0004 -0.0000 -0.0000  0.0000 -0.0004 -0.0000  0.0000
   8.  C 1 (px)   0.0000  0.0001 -0.0000 -0.0000  0.0000 -0.0001 -0.0000 -0.0000
   9.  C 1 (py)  -0.0000  0.0000  0.0089 -0.0000  0.0000  0.0000 -0.0135  0.6805
  10.  C 1 (py)  -0.0000  0.0000  0.0003  0.0000 -0.0000  0.0000 -0.0001  0.0110
  11.  C 1 (py)  -0.0000  0.0000  0.0000  0.0000  0.0000 -0.0000 -0.0000  0.0015
  12.  C 1 (pz)   0.0077  0.0000 -0.0000 -0.0101 -0.0000 -0.0000  0.0000  0.4350
  13.  C 1 (pz)  -0.0004 -0.0000  0.0000  0.0003  0.0000  0.0000 -0.0000 -0.0094
  14.  C 1 (pz)  -0.0001 -0.0000 -0.0000  0.0001  0.0000  0.0000 -0.0000 -0.0050
  15.  C 1 (d1)   0.0000 -0.0000  0.0000 -0.0000  0.0000  0.0000 -0.0000  0.0000
  16.  C 1 (d1)  -0.0000  0.0000  0.0000  0.0000 -0.0000 -0.0000  0.0000 -0.0000
  17.  C 1 (d2)  -0.0000 -0.0002  0.0000  0.0000 -0.0000  0.0002  0.0000 -0.0000
  18.  C 1 (d2)  -0.0000 -0.0001  0.0000  0.0000 -0.0000  0.0001 -0.0000  0.0000
  19.  C 1 (d3)  -0.0000  0.0000  0.0003 -0.0000  0.0000 -0.0000 -0.0004  0.0211
  20.  C 1 (d3)   0.0000  0.0000  0.0001  0.0000 -0.0000  0.0000 -0.0000  0.0043
  21.  C 1 (d4)   0.0001  0.0000  0.0000  0.0005  0.0000 -0.0000 -0.0000 -0.0236
  22.  C 1 (d4)   0.0000 -0.0000 -0.0000 -0.0000 -0.0000  0.0000  0.0000  0.0012
  23.  C 1 (d5)  -0.0005 -0.0000 -0.0000  0.0003  0.0000  0.0000 -0.0000 -0.0128
  24.  C 1 (d5)   0.0000  0.0000  0.0000 -0.0001 -0.0000 -0.0000  0.0000  0.0040
  25.  C 1 (f1)   0.0002  0.0000  0.0000  0.0000 -0.0000 -0.0000  0.0000 -0.0017
  26.  C 1 (f2)   0.0000  0.0001 -0.0000 -0.0000  0.0000 -0.0001 -0.0000  0.0000
  27.  C 1 (f3)   0.0000 -0.0000  0.0001  0.0000  0.0000  0.0000 -0.0001  0.0056
  28.  C 1 (f4)   0.0000 -0.0000  0.0000  0.0002  0.0000  0.0000 -0.0000 -0.0085
  29.  C 1 (f5)  -0.0000  0.0000  0.0000  0.0000 -0.0000 -0.0000 -0.0000  0.0000
  30.  C 1 (f6)  -0.0000 -0.0001  0.0000  0.0000 -0.0000  0.0001  0.0000  0.0000
  31.  C 1 (f7)   0.0000 -0.0000 -0.0001 -0.0000 -0.0000  0.0000  0.0002 -0.0077
  32.  H 2 (S)   -0.0017  0.0000  0.0056 -0.0085  0.0000  0.0000 -0.0077  0.8073
  33.  H 2 (S)    0.0000 -0.0000 -0.0000  0.0000  0.0000  0.0000 -0.0001  0.0000
  34.  H 2 (S)    0.0000  0.0000  0.0001  0.0001  0.0000  0.0000 -0.0001  0.0000
  35.  H 2 (px)   0.0000  0.0001 -0.0000 -0.0000  0.0000 -0.0001 -0.0000  0.0000
  36.  H 2 (py)   0.0000 -0.0000 -0.0001  0.0002 -0.0000 -0.0000  0.0001 -0.0144
  37.  H 2 (pz)   0.0001 -0.0000 -0.0001  0.0000 -0.0000  0.0000  0.0001 -0.0073
  38.  H 3 (S)   -0.0017 -0.0000 -0.0056 -0.0085 -0.0000 -0.0000  0.0077 -0.0108
  39.  H 3 (S)    0.0000  0.0000  0.0000  0.0000 -0.0000 -0.0000  0.0001 -0.0012
  40.  H 3 (S)    0.0000 -0.0000 -0.0001  0.0001 -0.0000  0.0000  0.0001 -0.0081
  41.  H 3 (px)   0.0000  0.0001 -0.0000 -0.0000  0.0000 -0.0001 -0.0000  0.0000
  42.  H 3 (py)  -0.0000 -0.0000 -0.0001 -0.0002 -0.0000 -0.0000  0.0001  0.0037
  43.  H 3 (pz)   0.0001  0.0000  0.0001  0.0000  0.0000 -0.0000 -0.0001  0.0040
  44.  C 4 (S)    0.0029 -0.0000 -0.0000 -0.0001 -0.0000  0.0000  0.0000  0.0044
  45.  C 4 (S)   -0.0112  0.0000  0.0000 -0.0010  0.0000  0.0000 -0.0000  0.0291
  46.  C 4 (S)    0.0002  0.0000  0.0000 -0.0006 -0.0000 -0.0000 -0.0000  0.0226
  47.  C 4 (S)   -0.0001  0.0000  0.0000 -0.0001 -0.0000 -0.0000 -0.0000  0.0057
  48.  C 4 (S)   -0.0000 -0.0000 -0.0000 -0.0000 -0.0000  0.0000  0.0000  0.0000
  49.  C 4 (px)   0.0000  0.0108 -0.0000 -0.0000  0.0000 -0.0106 -0.0000 -0.0000
  50.  C 4 (px)   0.0000  0.0004 -0.0000 -0.0000 -0.0000 -0.0004 -0.0000 -0.0000
  51.  C 4 (px)   0.0000  0.0001 -0.0000 -0.0000  0.0000 -0.0001 -0.0000  0.0000
  52.  C 4 (py)  -0.0000 -0.0000 -0.0026 -0.0000  0.0000 -0.0000 -0.0028 -0.0243
  53.  C 4 (py)  -0.0000 -0.0000 -0.0005 -0.0000 -0.0000 -0.0000  0.0006 -0.0330
  54.  C 4 (py)   0.0000 -0.0000 -0.0000 -0.0000  0.0000  0.0000  0.0000 -0.0010
  55.  C 4 (pz)  -0.0059 -0.0000 -0.0000  0.0013  0.0000  0.0000  0.0000  0.0218
  56.  C 4 (pz)   0.0004  0.0000  0.0000 -0.0004 -0.0000  0.0000 -0.0000  0.0174
  57.  C 4 (pz)   0.0000 -0.0000  0.0000  0.0002  0.0000  0.0000 -0.0000 -0.0095
  58.  C 4 (d1)  -0.0000  0.0000  0.0000  0.0000  0.0000 -0.0000 -0.0000  0.0000
  59.  C 4 (d1)   0.0000  0.0000  0.0000 -0.0000  0.0000 -0.0000 -0.0000  0.0000
  60.  C 4 (d2)   0.0000  0.0002 -0.0000 -0.0000 -0.0000 -0.0002  0.0000 -0.0000
  61.  C 4 (d2)   0.0000  0.0001 -0.0000 -0.0000  0.0000 -0.0001 -0.0000  0.0000
  62.  C 4 (d3)   0.0000  0.0000  0.0001 -0.0000 -0.0000 -0.0000  0.0001  0.0017
  63.  C 4 (d3)   0.0000  0.0000  0.0002  0.0000  0.0000  0.0000 -0.0002  0.0116
  64.  C 4 (d4)   0.0002 -0.0000 -0.0000  0.0000 -0.0000  0.0000 -0.0000  0.0010
  65.  C 4 (d4)  -0.0000  0.0000  0.0000  0.0001  0.0000 -0.0000 -0.0000 -0.0026
  66.  C 4 (d5)  -0.0005 -0.0000 -0.0000 -0.0001  0.0000 -0.0000  0.0000  0.0061
  67.  C 4 (d5)  -0.0000 -0.0000 -0.0000  0.0001  0.0000  0.0000 -0.0000 -0.0065
  68.  C 4 (f1)  -0.0002  0.0000  0.0000 -0.0001  0.0000 -0.0000  0.0000  0.0033
  69.  C 4 (f2)   0.0000  0.0001 -0.0000 -0.0000 -0.0000 -0.0001  0.0000 -0.0000
  70.  C 4 (f3)  -0.0000 -0.0000 -0.0001 -0.0000  0.0000 -0.0000  0.0000 -0.0026
  71.  C 4 (f4)  -0.0001  0.0000  0.0000 -0.0000  0.0000 -0.0000  0.0000  0.0015
  72.  C 4 (f5)  -0.0000 -0.0000 -0.0000  0.0000 -0.0000 -0.0000  0.0000 -0.0000
  73.  C 4 (f6)  -0.0000 -0.0001  0.0000  0.0000 -0.0000  0.0001 -0.0000  0.0000
  74.  C 4 (f7)   0.0000  0.0000  0.0000 -0.0000 -0.0000 -0.0000  0.0000 -0.0001
  75.  H 5 (S)   -0.0033  0.0000  0.0026 -0.0015 -0.0000  0.0000  0.0001  0.1250
  76.  H 5 (S)   -0.0000 -0.0000 -0.0001  0.0002 -0.0000  0.0000  0.0002 -0.0207
  77.  H 5 (S)    0.0000  0.0000  0.0000 -0.0001 -0.0000 -0.0000  0.0000  0.0022
  78.  H 5 (px)   0.0000  0.0001 -0.0000 -0.0000  0.0000 -0.0001 -0.0000  0.0000
  79.  H 5 (py)  -0.0001 -0.0000  0.0001 -0.0000 -0.0000  0.0000 -0.0000  0.0044
  80.  H 5 (pz)  -0.0001  0.0000  0.0000 -0.0000 -0.0000 -0.0000  0.0000 -0.0006
  81.  H 6 (S)   -0.0033 -0.0000 -0.0026 -0.0015  0.0000 -0.0000 -0.0001 -0.0623
  82.  H 6 (S)   -0.0000  0.0000  0.0001  0.0002  0.0000  0.0000 -0.0002 -0.0007
  83.  H 6 (S)    0.0000 -0.0000 -0.0000 -0.0001  0.0000 -0.0000 -0.0000  0.0034
  84.  H 6 (px)   0.0000  0.0001 -0.0000 -0.0000  0.0000 -0.0001 -0.0000  0.0000
  85.  H 6 (py)   0.0001  0.0000  0.0001  0.0000 -0.0000  0.0000 -0.0000  0.0029
  86.  H 6 (pz)  -0.0001 -0.0000 -0.0000 -0.0000  0.0000  0.0000 -0.0000  0.0012

          NAO       33      34      35      36      37      38      39      40
      ---------- ------- ------- ------- ------- ------- ------- ------- -------
   1.  C 1 (S)   -0.0092 -0.0094  0.0000  0.0030  0.0019 -0.0060 -0.0092 -0.0094
   2.  C 1 (S)    0.0034 -0.0065  0.0000 -0.0108 -0.0058  0.5329  0.0034 -0.0065
   3.  C 1 (S)   -0.0008  0.0000 -0.0000 -0.0005  0.0002  0.0178 -0.0008  0.0000
   4.  C 1 (S)   -0.0001  0.0001 -0.0000  0.0001 -0.0000 -0.0020 -0.0001  0.0001
   5.  C 1 (S)   -0.0000  0.0000  0.0000  0.0000 -0.0000 -0.0000 -0.0000  0.0000
   6.  C 1 (px)  -0.0000 -0.0000  0.0122  0.0000 -0.0000  0.0000  0.0000 -0.0000
   7.  C 1 (px)  -0.0000 -0.0000  0.0004  0.0000 -0.0000 -0.0000  0.0000 -0.0000
   8.  C 1 (px)   0.0000 -0.0000  0.0001  0.0000 -0.0000  0.0000  0.0000 -0.0000
   9.  C 1 (py)   0.0044  0.0073  0.0000 -0.0080 -0.0101 -0.6805 -0.0044 -0.0073
  10.  C 1 (py)  -0.0008 -0.0000  0.0000 -0.0003  0.0000 -0.0110  0.0008  0.0000
  11.  C 1 (py)  -0.0000  0.0000  0.0000 -0.0000 -0.0000 -0.0015  0.0000 -0.0000
  12.  C 1 (pz)  -0.0044 -0.0037 -0.0000 -0.0116  0.0030  0.4350 -0.0044 -0.0037
  13.  C 1 (pz)   0.0008 -0.0001 -0.0000  0.0003 -0.0002 -0.0094  0.0008 -0.0001
  14.  C 1 (pz)  -0.0003  0.0001 -0.0000  0.0001  0.0000 -0.0050 -0.0003  0.0001
  15.  C 1 (d1)   0.0000  0.0000 -0.0000 -0.0000 -0.0000 -0.0000 -0.0000 -0.0000
  16.  C 1 (d1)  -0.0000 -0.0000  0.0000  0.0000  0.0000 -0.0000  0.0000  0.0000
  17.  C 1 (d2)   0.0000 -0.0000 -0.0003 -0.0000  0.0000  0.0000 -0.0000  0.0000
  18.  C 1 (d2)  -0.0000  0.0000 -0.0001 -0.0000  0.0000 -0.0000  0.0000  0.0000
  19.  C 1 (d3)   0.0001  0.0002  0.0000 -0.0003 -0.0003 -0.0211 -0.0001 -0.0002
  20.  C 1 (d3)  -0.0003  0.0000 -0.0000 -0.0001  0.0000 -0.0043  0.0003 -0.0000
  21.  C 1 (d4)  -0.0001  0.0002  0.0000  0.0005  0.0001 -0.0236 -0.0001  0.0002
  22.  C 1 (d4)   0.0001 -0.0000 -0.0000 -0.0000 -0.0000  0.0012  0.0001 -0.0000
  23.  C 1 (d5)   0.0001  0.0001 -0.0000  0.0004 -0.0002 -0.0128  0.0001  0.0001
  24.  C 1 (d5)   0.0002 -0.0001  0.0000 -0.0001 -0.0000  0.0040  0.0002 -0.0001
  25.  C 1 (f1)   0.0000  0.0000  0.0000  0.0000  0.0001 -0.0017  0.0000  0.0000
  26.  C 1 (f2)  -0.0000  0.0000  0.0001 -0.0000 -0.0000 -0.0000  0.0000 -0.0000
  27.  C 1 (f3)  -0.0000  0.0001 -0.0000 -0.0001 -0.0001 -0.0056  0.0000 -0.0001
  28.  C 1 (f4)   0.0000  0.0001 -0.0000  0.0002  0.0000 -0.0085  0.0000  0.0001
  29.  C 1 (f5)   0.0000  0.0000  0.0000 -0.0000 -0.0000 -0.0000 -0.0000 -0.0000
  30.  C 1 (f6)   0.0000  0.0000 -0.0001 -0.0000  0.0000 -0.0000 -0.0000  0.0000
  31.  C 1 (f7)  -0.0001 -0.0001 -0.0000  0.0001  0.0001  0.0077  0.0001  0.0001
  32.  H 2 (S)    0.0000  0.0000  0.0000 -0.0144 -0.0073 -0.0108 -0.0012 -0.0081
  33.  H 2 (S)    0.0006 -0.0000 -0.0000  0.0001 -0.0001 -0.0012  0.0001 -0.0001
  34.  H 2 (S)   -0.0000  0.0002  0.0000  0.0000 -0.0000 -0.0081 -0.0001  0.0001
  35.  H 2 (px)  -0.0000  0.0000  0.0001  0.0000 -0.0000 -0.0000  0.0000 -0.0000
  36.  H 2 (py)   0.0001  0.0000  0.0000  0.0003  0.0001 -0.0037 -0.0000  0.0001
  37.  H 2 (pz)  -0.0001 -0.0000 -0.0000  0.0001  0.0001  0.0040  0.0000  0.0001
  38.  H 3 (S)   -0.0012 -0.0081 -0.0000 -0.0037  0.0040  0.8073  0.0000 -0.0000
  39.  H 3 (S)    0.0001 -0.0001  0.0000 -0.0000  0.0000  0.0000  0.0006  0.0000
  40.  H 3 (S)   -0.0001  0.0001 -0.0000  0.0001  0.0001 -0.0000  0.0000  0.0002
  41.  H 3 (px)  -0.0000  0.0000  0.0001  0.0000 -0.0000 -0.0000  0.0000 -0.0000
  42.  H 3 (py)   0.0000 -0.0001  0.0000 -0.0001  0.0000  0.0144 -0.0001 -0.0000
  43.  H 3 (pz)   0.0000  0.0001  0.0000 -0.0000 -0.0000 -0.0073 -0.0001 -0.0000
  44.  C 4 (S)    0.0011 -0.0012  0.0000 -0.0002  0.0012  0.0044  0.0011 -0.0012
  45.  C 4 (S)   -0.0105  0.0030  0.0000  0.0006 -0.0040  0.0291 -0.0105  0.0030
  46.  C 4 (S)   -0.0008 -0.0001  0.0000 -0.0006  0.0001  0.0226 -0.0008 -0.0001
  47.  C 4 (S)    0.0001 -0.0001  0.0000 -0.0001 -0.0001  0.0057  0.0001 -0.0001
  48.  C 4 (S)   -0.0000 -0.0000 -0.0000 -0.0000 -0.0000  0.0000 -0.0000 -0.0000
  49.  C 4 (px)  -0.0000 -0.0000  0.0122  0.0000 -0.0000  0.0000  0.0000 -0.0000
  50.  C 4 (px)   0.0000 -0.0000  0.0004  0.0000 -0.0000  0.0000  0.0000 -0.0000
  51.  C 4 (px)  -0.0000  0.0000  0.0001 -0.0000 -0.0000 -0.0000  0.0000 -0.0000
  52.  C 4 (py)   0.0176  0.0024 -0.0000  0.0045 -0.0035  0.0243 -0.0176 -0.0024
  53.  C 4 (py)   0.0000 -0.0003 -0.0000  0.0005  0.0004  0.0330 -0.0000  0.0003
  54.  C 4 (py)   0.0000 -0.0000 -0.0000  0.0000  0.0000  0.0010 -0.0000  0.0000
  55.  C 4 (pz)   0.0169 -0.0049  0.0000  0.0013 -0.0047  0.0218  0.0169 -0.0049
  56.  C 4 (pz)  -0.0006 -0.0001 -0.0000 -0.0005  0.0002  0.0174 -0.0006 -0.0001
  57.  C 4 (pz)  -0.0001  0.0002 -0.0000  0.0002  0.0000 -0.0095 -0.0001  0.0002
  58.  C 4 (d1)   0.0000  0.0000 -0.0000 -0.0000 -0.0000 -0.0000  0.0000 -0.0000
  59.  C 4 (d1)   0.0000  0.0000 -0.0000 -0.0000 -0.0000 -0.0000 -0.0000 -0.0000
  60.  C 4 (d2)   0.0000 -0.0000  0.0003  0.0000 -0.0000  0.0000  0.0000 -0.0000
  61.  C 4 (d2)  -0.0000  0.0000  0.0001 -0.0000 -0.0000 -0.0000  0.0000 -0.0000
  62.  C 4 (d3)  -0.0005 -0.0001  0.0000 -0.0002  0.0001 -0.0017  0.0005  0.0001
  63.  C 4 (d3)  -0.0000  0.0001 -0.0000 -0.0002 -0.0002 -0.0116  0.0000 -0.0001
  64.  C 4 (d4)   0.0006 -0.0002 -0.0000 -0.0000  0.0000  0.0010  0.0006 -0.0002
  65.  C 4 (d4)  -0.0000  0.0000  0.0000  0.0001  0.0000 -0.0026 -0.0000  0.0000
  66.  C 4 (d5)   0.0007 -0.0002  0.0000 -0.0000 -0.0003  0.0061  0.0007 -0.0002
  67.  C 4 (d5)  -0.0001  0.0001 -0.0000  0.0002  0.0000 -0.0065 -0.0001  0.0001
  68.  C 4 (f1)   0.0000 -0.0000  0.0000 -0.0001 -0.0001  0.0033  0.0000 -0.0000
  69.  C 4 (f2)   0.0000 -0.0000  0.0001  0.0000 -0.0000  0.0000 -0.0000 -0.0000
  70.  C 4 (f3)   0.0001 -0.0000  0.0000  0.0001  0.0000  0.0026 -0.0001  0.0000
  71.  C 4 (f4)  -0.0002  0.0001  0.0000 -0.0000 -0.0000  0.0015 -0.0002  0.0001
  72.  C 4 (f5)  -0.0000 -0.0000 -0.0000  0.0000  0.0000  0.0000  0.0000  0.0000
  73.  C 4 (f6)  -0.0000  0.0000 -0.0001 -0.0000  0.0000 -0.0000 -0.0000  0.0000
  74.  C 4 (f7)  -0.0002 -0.0000  0.0000 -0.0000  0.0000  0.0001  0.0002  0.0000
  75.  H 5 (S)   -0.0207  0.0022  0.0000 -0.0044  0.0006 -0.0623 -0.0007  0.0034
  76.  H 5 (S)   -0.0000 -0.0000 -0.0000  0.0004  0.0002 -0.0007  0.0001  0.0002
  77.  H 5 (S)   -0.0000 -0.0001  0.0000 -0.0001  0.0000  0.0034  0.0002 -0.0000
  78.  H 5 (px)  -0.0000  0.0000  0.0001  0.0000 -0.0000 -0.0000  0.0000 -0.0000
  79.  H 5 (py)  -0.0004  0.0001 -0.0000 -0.0001 -0.0000 -0.0029 -0.0001  0.0000
  80.  H 5 (pz)  -0.0002 -0.0000  0.0000 -0.0000  0.0000  0.0012  0.0002  0.0000
  81.  H 6 (S)   -0.0007  0.0034 -0.0000  0.0029 -0.0012  0.1250 -0.0207  0.0022
  82.  H 6 (S)    0.0001  0.0002  0.0000  0.0001 -0.0002 -0.0207 -0.0000 -0.0000
  83.  H 6 (S)    0.0002 -0.0000  0.0000 -0.0000 -0.0000  0.0022 -0.0000 -0.0001
  84.  H 6 (px)  -0.0000  0.0000  0.0001  0.0000 -0.0000 -0.0000  0.0000 -0.0000
  85.  H 6 (py)   0.0001 -0.0000 -0.0000 -0.0001 -0.0000 -0.0044  0.0004 -0.0001
  86.  H 6 (pz)   0.0002  0.0000 -0.0000  0.0000 -0.0001 -0.0006 -0.0002 -0.0000

          NAO       41      42      43      44      45      46      47      48
      ---------- ------- ------- ------- ------- ------- ------- ------- -------
   1.  C 1 (S)    0.0000 -0.0030  0.0019  0.0001  0.0016  0.0089 -0.0073  0.0002
   2.  C 1 (S)    0.0000  0.0108 -0.0058  0.0016  0.3748  0.0067  0.0106  0.0001
   3.  C 1 (S)   -0.0000  0.0005  0.0002  0.0089  0.0067  0.0034 -0.0001 -0.0000
   4.  C 1 (S)   -0.0000 -0.0001 -0.0000 -0.0073  0.0106 -0.0001 -0.0000 -0.0000
   5.  C 1 (S)    0.0000 -0.0000 -0.0000  0.0002  0.0001 -0.0000 -0.0000 -0.0000
   6.  C 1 (px)   0.0122  0.0000  0.0000 -0.0000  0.0000  0.0000  0.0000 -0.0000
   7.  C 1 (px)   0.0004  0.0000  0.0000 -0.0000  0.0000  0.0000  0.0000 -0.0000
   8.  C 1 (px)   0.0001  0.0000  0.0000  0.0000  0.0000  0.0000  0.0000 -0.0000
   9.  C 1 (py)   0.0000 -0.0080  0.0101 -0.0000  0.0000 -0.0000 -0.0000  0.0000
  10.  C 1 (py)   0.0000 -0.0003 -0.0000 -0.0000  0.0000  0.0000 -0.0000 -0.0000
  11.  C 1 (py)   0.0000 -0.0000  0.0000 -0.0000  0.0000  0.0000 -0.0000 -0.0000
  12.  C 1 (pz)  -0.0000  0.0116  0.0030 -0.0101 -0.5192  0.0537  0.0026  0.0000
  13.  C 1 (pz)  -0.0000 -0.0003 -0.0002 -0.0219  0.0041 -0.0030  0.0002  0.0000
  14.  C 1 (pz)  -0.0000 -0.0001  0.0000  0.0051  0.0137  0.0001 -0.0001 -0.0000
  15.  C 1 (d1)  -0.0000 -0.0000  0.0000 -0.0000  0.0000  0.0000 -0.0000 -0.0000
  16.  C 1 (d1)   0.0000 -0.0000 -0.0000  0.0000 -0.0000 -0.0000  0.0000  0.0000
  17.  C 1 (d2)  -0.0003 -0.0000 -0.0000  0.0000 -0.0000 -0.0000 -0.0000  0.0000
  18.  C 1 (d2)  -0.0001 -0.0000 -0.0000 -0.0000  0.0000  0.0000 -0.0000  0.0000
  19.  C 1 (d3)   0.0000 -0.0003  0.0003 -0.0000 -0.0000 -0.0000  0.0000 -0.0000
  20.  C 1 (d3)  -0.0000 -0.0001 -0.0000  0.0000  0.0000  0.0000 -0.0000  0.0000
  21.  C 1 (d4)   0.0000 -0.0005  0.0001 -0.0007  0.0016 -0.0012 -0.0004 -0.0000
  22.  C 1 (d4)  -0.0000  0.0000 -0.0000  0.0009 -0.0032 -0.0001  0.0000  0.0000
  23.  C 1 (d5)  -0.0000 -0.0004 -0.0002 -0.0079  0.0359 -0.0022  0.0000  0.0000
  24.  C 1 (d5)   0.0000  0.0001 -0.0000  0.0013 -0.0080 -0.0001  0.0001  0.0000
  25.  C 1 (f1)   0.0000 -0.0000  0.0001  0.0029 -0.0112  0.0002 -0.0001 -0.0000
  26.  C 1 (f2)   0.0001 -0.0000  0.0000 -0.0000  0.0000  0.0000  0.0000 -0.0000
  27.  C 1 (f3)  -0.0000 -0.0001  0.0001 -0.0000  0.0000  0.0000  0.0000 -0.0000
  28.  C 1 (f4)  -0.0000 -0.0002  0.0000 -0.0001 -0.0010 -0.0006 -0.0001 -0.0000
  29.  C 1 (f5)   0.0000 -0.0000  0.0000 -0.0000  0.0000 -0.0000 -0.0000 -0.0000
  30.  C 1 (f6)  -0.0001 -0.0000 -0.0000  0.0000  0.0000 -0.0000 -0.0000  0.0000
  31.  C 1 (f7)  -0.0000  0.0001 -0.0001  0.0000 -0.0000 -0.0000 -0.0000  0.0000
  32.  H 2 (S)    0.0000  0.0037  0.0040  0.0044  0.0291  0.0226  0.0057  0.0000
  33.  H 2 (S)   -0.0000  0.0000  0.0000  0.0011 -0.0105 -0.0008  0.0001 -0.0000
  34.  H 2 (S)    0.0000 -0.0001  0.0001 -0.0012  0.0030 -0.0001 -0.0001 -0.0000
  35.  H 2 (px)   0.0001  0.0000  0.0000  0.0000  0.0000  0.0000  0.0000 -0.0000
  36.  H 2 (py)   0.0000 -0.0001 -0.0000 -0.0002  0.0006 -0.0006 -0.0001 -0.0000
  37.  H 2 (pz)  -0.0000  0.0000 -0.0000  0.0012 -0.0040  0.0001 -0.0001 -0.0000
  38.  H 3 (S)   -0.0000  0.0144 -0.0073  0.0044  0.0291  0.0226  0.0057  0.0000
  39.  H 3 (S)    0.0000 -0.0001 -0.0001  0.0011 -0.0105 -0.0008  0.0001 -0.0000
  40.  H 3 (S)   -0.0000 -0.0000 -0.0000 -0.0012  0.0030 -0.0001 -0.0001 -0.0000
  41.  H 3 (px)   0.0001  0.0000  0.0000  0.0000  0.0000  0.0000  0.0000 -0.0000
  42.  H 3 (py)   0.0000  0.0003 -0.0001  0.0002 -0.0006  0.0006  0.0001  0.0000
  43.  H 3 (pz)   0.0000 -0.0001  0.0001  0.0012 -0.0040  0.0001 -0.0001 -0.0000
  44.  C 4 (S)    0.0000  0.0002  0.0012  1.9993  0.0000 -0.0000 -0.0000 -0.0000
  45.  C 4 (S)    0.0000 -0.0006 -0.0040  0.0000  1.0666 -0.0000 -0.0000  0.0000
  46.  C 4 (S)    0.0000  0.0006  0.0001 -0.0000 -0.0000  0.0035  0.0000  0.0000
  47.  C 4 (S)    0.0000  0.0001 -0.0001 -0.0000 -0.0000  0.0000  0.0001 -0.0000
  48.  C 4 (S)   -0.0000  0.0000 -0.0000 -0.0000  0.0000  0.0000 -0.0000  0.0000
  49.  C 4 (px)   0.0122  0.0000  0.0000  0.0000  0.0000  0.0000  0.0000 -0.0000
  50.  C 4 (px)   0.0004  0.0000  0.0000  0.0000  0.0000  0.0000  0.0000 -0.0000
  51.  C 4 (px)   0.0001  0.0000  0.0000 -0.0000 -0.0000  0.0000  0.0000 -0.0000
  52.  C 4 (py)  -0.0000  0.0045  0.0035  0.0000 -0.0000 -0.0000 -0.0000  0.0000
  53.  C 4 (py)  -0.0000  0.0005 -0.0004  0.0000 -0.0000 -0.0000  0.0000  0.0000
  54.  C 4 (py)  -0.0000  0.0000 -0.0000  0.0000  0.0000  0.0000  0.0000 -0.0000
  55.  C 4 (pz)  -0.0000 -0.0013 -0.0047 -0.0087 -0.1083 -0.0476  0.0069  0.0001
  56.  C 4 (pz)  -0.0000  0.0005  0.0002  0.0026 -0.0153  0.0032 -0.0001  0.0000
  57.  C 4 (pz)  -0.0000 -0.0002  0.0000 -0.0010  0.0063 -0.0003 -0.0002 -0.0000
  58.  C 4 (d1)  -0.0000 -0.0000  0.0000  0.0000 -0.0000 -0.0000  0.0000  0.0000
  59.  C 4 (d1)  -0.0000 -0.0000  0.0000  0.0000 -0.0000  0.0000 -0.0000 -0.0000
  60.  C 4 (d2)   0.0003  0.0000  0.0000  0.0000  0.0000  0.0000  0.0000 -0.0000
  61.  C 4 (d2)   0.0001 -0.0000  0.0000 -0.0000 -0.0000  0.0000  0.0000 -0.0000
  62.  C 4 (d3)   0.0000 -0.0002 -0.0001 -0.0000 -0.0000  0.0000 -0.0000 -0.0000
  63.  C 4 (d3)  -0.0000 -0.0002  0.0002  0.0000  0.0000 -0.0000  0.0000  0.0000
  64.  C 4 (d4)  -0.0000  0.0000  0.0000  0.0051 -0.0321 -0.0009  0.0002  0.0000
  65.  C 4 (d4)   0.0000 -0.0001  0.0000 -0.0014  0.0020 -0.0001 -0.0000 -0.0000
  66.  C 4 (d5)   0.0000  0.0000 -0.0003 -0.0023  0.0100 -0.0020  0.0004  0.0000
  67.  C 4 (d5)  -0.0000 -0.0002  0.0000 -0.0000  0.0064 -0.0002 -0.0001 -0.0000
  68.  C 4 (f1)   0.0000  0.0001 -0.0001 -0.0008  0.0091 -0.0002  0.0001  0.0000
  69.  C 4 (f2)   0.0001  0.0000  0.0000  0.0000  0.0000 -0.0000  0.0000 -0.0000
  70.  C 4 (f3)   0.0000  0.0001 -0.0000 -0.0000 -0.0000 -0.0000  0.0000  0.0000
  71.  C 4 (f4)   0.0000  0.0000 -0.0000 -0.0008  0.0107  0.0005 -0.0000 -0.0000
  72.  C 4 (f5)  -0.0000  0.0000 -0.0000  0.0000 -0.0000 -0.0000  0.0000  0.0000
  73.  C 4 (f6)  -0.0001 -0.0000 -0.0000  0.0000  0.0000 -0.0000 -0.0000  0.0000
  74.  C 4 (f7)   0.0000 -0.0000 -0.0000 -0.0000  0.0000  0.0000  0.0000  0.0000
  75.  H 5 (S)    0.0000 -0.0029 -0.0012 -0.0060  0.5329  0.0178 -0.0020 -0.0000
  76.  H 5 (S)   -0.0000 -0.0001 -0.0002 -0.0092  0.0034 -0.0008 -0.0001 -0.0000
  77.  H 5 (S)    0.0000  0.0000 -0.0000 -0.0094 -0.0065  0.0000  0.0001  0.0000
  78.  H 5 (px)   0.0001  0.0000  0.0000  0.0000  0.0000  0.0000  0.0000 -0.0000
  79.  H 5 (py)  -0.0000 -0.0001  0.0000 -0.0030  0.0108  0.0005 -0.0001 -0.0000
  80.  H 5 (pz)   0.0000 -0.0000 -0.0001 -0.0019  0.0058 -0.0002  0.0000  0.0000
  81.  H 6 (S)   -0.0000  0.0044  0.0006 -0.0060  0.5329  0.0178 -0.0020 -0.0000
  82.  H 6 (S)    0.0000 -0.0004  0.0002 -0.0092  0.0034 -0.0008 -0.0001 -0.0000
  83.  H 6 (S)    0.0000  0.0001  0.0000 -0.0094 -0.0065  0.0000  0.0001  0.0000
  84.  H 6 (px)   0.0001  0.0000  0.0000  0.0000  0.0000  0.0000  0.0000 -0.0000
  85.  H 6 (py)  -0.0000 -0.0001  0.0000  0.0030 -0.0108 -0.0005  0.0001  0.0000
  86.  H 6 (pz)  -0.0000  0.0000  0.0000 -0.0019  0.0058 -0.0002  0.0000  0.0000

          NAO       49      50      51      52      53      54      55      56
      ---------- ------- ------- ------- ------- ------- ------- ------- -------
   1.  C 1 (S)   -0.0000  0.0000 -0.0000 -0.0000 -0.0000 -0.0000  0.0101  0.0219
   2.  C 1 (S)   -0.0000  0.0000 -0.0000  0.0000  0.0000  0.0000  0.5192 -0.0041
   3.  C 1 (S)   -0.0000 -0.0000  0.0000  0.0000  0.0000 -0.0000 -0.0537  0.0030
   4.  C 1 (S)   -0.0000 -0.0000 -0.0000  0.0000 -0.0000  0.0000 -0.0026 -0.0002
   5.  C 1 (S)    0.0000  0.0000  0.0000 -0.0000  0.0000  0.0000 -0.0000 -0.0000
   6.  C 1 (px)   0.9976  0.0366  0.0057  0.0000  0.0000 -0.0000 -0.0000 -0.0000
   7.  C 1 (px)   0.0366  0.0013  0.0002 -0.0000 -0.0000 -0.0000 -0.0000 -0.0000
   8.  C 1 (px)   0.0057  0.0002  0.0000  0.0000  0.0000 -0.0000  0.0000 -0.0000
   9.  C 1 (py)  -0.0000 -0.0000  0.0000  0.1884 -0.0538 -0.0013 -0.0000  0.0000
  10.  C 1 (py)  -0.0000 -0.0000  0.0000 -0.0538 -0.0012 -0.0001 -0.0000 -0.0000
  11.  C 1 (py)   0.0000  0.0000  0.0000 -0.0013 -0.0001 -0.0000 -0.0000 -0.0000
  12.  C 1 (pz)  -0.0000 -0.0000  0.0000  0.0000  0.0000  0.0000 -0.5547  0.0548
  13.  C 1 (pz)  -0.0000 -0.0000 -0.0000  0.0000  0.0000 -0.0000  0.0548 -0.0029
  14.  C 1 (pz)  -0.0000 -0.0000 -0.0000  0.0000  0.0000 -0.0000 -0.0102 -0.0001
  15.  C 1 (d1)  -0.0000 -0.0000  0.0000  0.0000 -0.0000  0.0000 -0.0000  0.0000
  16.  C 1 (d1)   0.0000  0.0000  0.0000 -0.0000  0.0000 -0.0000  0.0000 -0.0000
  17.  C 1 (d2)  -0.0211 -0.0008 -0.0001  0.0000  0.0000  0.0000  0.0000  0.0000
  18.  C 1 (d2)  -0.0074 -0.0003 -0.0000 -0.0000 -0.0000 -0.0000 -0.0000  0.0000
  19.  C 1 (d3)   0.0000  0.0000  0.0000  0.0042 -0.0017 -0.0000 -0.0000  0.0000
  20.  C 1 (d3)  -0.0000 -0.0000  0.0000 -0.0188 -0.0004 -0.0000 -0.0000 -0.0000
  21.  C 1 (d4)   0.0000  0.0000  0.0000 -0.0000 -0.0000 -0.0000 -0.0050 -0.0009
  22.  C 1 (d4)  -0.0000 -0.0000 -0.0000 -0.0000  0.0000  0.0000  0.0035 -0.0000
  23.  C 1 (d5)  -0.0000 -0.0000 -0.0000  0.0000  0.0000 -0.0000  0.0283 -0.0026
  24.  C 1 (d5)   0.0000  0.0000  0.0000 -0.0000  0.0000  0.0000  0.0087 -0.0000
  25.  C 1 (f1)   0.0000  0.0000  0.0000 -0.0000 -0.0000  0.0000 -0.0059  0.0004
  26.  C 1 (f2)   0.0108  0.0004  0.0001 -0.0000 -0.0000 -0.0000 -0.0000  0.0000
  27.  C 1 (f3)  -0.0000 -0.0000 -0.0000 -0.0026 -0.0005 -0.0000 -0.0000  0.0000
  28.  C 1 (f4)  -0.0000 -0.0000 -0.0000 -0.0000 -0.0000 -0.0000  0.0013 -0.0004
  29.  C 1 (f5)   0.0000 -0.0000  0.0000  0.0000 -0.0000  0.0000  0.0000 -0.0000
  30.  C 1 (f6)  -0.0106 -0.0004 -0.0001 -0.0000 -0.0000  0.0000  0.0000  0.0000
  31.  C 1 (f7)  -0.0000 -0.0000 -0.0000 -0.0028  0.0006  0.0000  0.0000 -0.0000
  32.  H 2 (S)   -0.0000 -0.0000  0.0000 -0.0243 -0.0330 -0.0010  0.0218  0.0174
  33.  H 2 (S)   -0.0000  0.0000 -0.0000  0.0176  0.0000  0.0000  0.0169 -0.0006
  34.  H 2 (S)   -0.0000 -0.0000  0.0000  0.0024 -0.0003 -0.0000 -0.0049 -0.0001
  35.  H 2 (px)   0.0122  0.0004  0.0001 -0.0000 -0.0000 -0.0000  0.0000 -0.0000
  36.  H 2 (py)   0.0000  0.0000 -0.0000  0.0045  0.0005  0.0000  0.0013 -0.0005
  37.  H 2 (pz)  -0.0000 -0.0000 -0.0000 -0.0035  0.0004  0.0000 -0.0047  0.0002
  38.  H 3 (S)    0.0000  0.0000 -0.0000  0.0243  0.0330  0.0010  0.0218  0.0174
  39.  H 3 (S)    0.0000  0.0000  0.0000 -0.0176 -0.0000 -0.0000  0.0169 -0.0006
  40.  H 3 (S)   -0.0000 -0.0000 -0.0000 -0.0024  0.0003  0.0000 -0.0049 -0.0001
  41.  H 3 (px)   0.0122  0.0004  0.0001 -0.0000 -0.0000 -0.0000 -0.0000 -0.0000
  42.  H 3 (py)   0.0000  0.0000  0.0000  0.0045  0.0005  0.0000 -0.0013  0.0005
  43.  H 3 (pz)   0.0000  0.0000  0.0000  0.0035 -0.0004 -0.0000 -0.0047  0.0002
  44.  C 4 (S)    0.0000  0.0000 -0.0000  0.0000  0.0000  0.0000 -0.0087  0.0026
  45.  C 4 (S)    0.0000  0.0000 -0.0000 -0.0000 -0.0000  0.0000 -0.1083 -0.0153
  46.  C 4 (S)    0.0000  0.0000  0.0000 -0.0000 -0.0000  0.0000 -0.0476  0.0032
  47.  C 4 (S)    0.0000  0.0000  0.0000 -0.0000  0.0000  0.0000  0.0069 -0.0001
  48.  C 4 (S)   -0.0000 -0.0000 -0.0000  0.0000  0.0000 -0.0000  0.0001  0.0000
  49.  C 4 (px)   0.9976  0.0366  0.0057  0.0000  0.0000 -0.0000 -0.0000 -0.0000
  50.  C 4 (px)   0.0366  0.0013  0.0002  0.0000  0.0000 -0.0000  0.0000 -0.0000
  51.  C 4 (px)   0.0057  0.0002  0.0000 -0.0000 -0.0000 -0.0000 -0.0000 -0.0000
  52.  C 4 (py)   0.0000  0.0000 -0.0000  1.1765  0.0079  0.0023  0.0000  0.0000
  53.  C 4 (py)   0.0000  0.0000 -0.0000  0.0079  0.0027  0.0001  0.0000  0.0000
  54.  C 4 (py)  -0.0000 -0.0000 -0.0000  0.0023  0.0001  0.0000  0.0000 -0.0000
  55.  C 4 (pz)  -0.0000  0.0000 -0.0000  0.0000  0.0000  0.0000  1.1242 -0.0445
  56.  C 4 (pz)  -0.0000 -0.0000 -0.0000  0.0000  0.0000 -0.0000 -0.0445  0.0033
  57.  C 4 (pz)  -0.0000 -0.0000 -0.0000  0.0000  0.0000  0.0000 -0.0079 -0.0003
  58.  C 4 (d1)   0.0000  0.0000  0.0000 -0.0000 -0.0000 -0.0000  0.0000 -0.0000
  59.  C 4 (d1)  -0.0000 -0.0000 -0.0000  0.0000 -0.0000 -0.0000 -0.0000  0.0000
  60.  C 4 (d2)   0.0211  0.0008  0.0001  0.0000  0.0000 -0.0000  0.0000 -0.0000
  61.  C 4 (d2)   0.0074  0.0003  0.0000 -0.0000 -0.0000 -0.0000 -0.0000  0.0000
  62.  C 4 (d3)   0.0000  0.0000  0.0000 -0.0362 -0.0003 -0.0001  0.0000 -0.0000
  63.  C 4 (d3)  -0.0000 -0.0000 -0.0000 -0.0035 -0.0010 -0.0000 -0.0000  0.0000
  64.  C 4 (d4)  -0.0000 -0.0000 -0.0000 -0.0000  0.0000  0.0000  0.0255 -0.0004
  65.  C 4 (d4)   0.0000  0.0000  0.0000  0.0000 -0.0000 -0.0000 -0.0012 -0.0001
  66.  C 4 (d5)   0.0000  0.0000 -0.0000 -0.0000 -0.0000 -0.0000  0.0518 -0.0022
  67.  C 4 (d5)  -0.0000 -0.0000 -0.0000  0.0000  0.0000 -0.0000 -0.0043 -0.0002
  68.  C 4 (f1)   0.0000  0.0000  0.0000 -0.0000 -0.0000 -0.0000  0.0077 -0.0004
  69.  C 4 (f2)   0.0108  0.0004  0.0001  0.0000  0.0000  0.0000  0.0000 -0.0000
  70.  C 4 (f3)   0.0000  0.0000  0.0000  0.0089  0.0003  0.0000  0.0000  0.0000
  71.  C 4 (f4)   0.0000  0.0000  0.0000  0.0000  0.0000 -0.0000 -0.0101  0.0003
  72.  C 4 (f5)   0.0000  0.0000 -0.0000 -0.0000  0.0000 -0.0000  0.0000 -0.0000
  73.  C 4 (f6)  -0.0106 -0.0004 -0.0001 -0.0000 -0.0000  0.0000  0.0000  0.0000
  74.  C 4 (f7)   0.0000  0.0000  0.0000 -0.0135 -0.0001 -0.0000  0.0000 -0.0000
  75.  H 5 (S)   -0.0000 -0.0000  0.0000 -0.6805 -0.0110 -0.0015 -0.4350  0.0094
  76.  H 5 (S)   -0.0000 -0.0000 -0.0000 -0.0044  0.0008  0.0000  0.0044 -0.0008
  77.  H 5 (S)    0.0000  0.0000  0.0000 -0.0073  0.0000 -0.0000  0.0037  0.0001
  78.  H 5 (px)   0.0122  0.0004  0.0001 -0.0000 -0.0000 -0.0000  0.0000 -0.0000
  79.  H 5 (py)  -0.0000 -0.0000 -0.0000 -0.0080 -0.0003 -0.0000 -0.0116  0.0003
  80.  H 5 (pz)   0.0000  0.0000  0.0000 -0.0101  0.0000 -0.0000  0.0030 -0.0002
  81.  H 6 (S)    0.0000  0.0000 -0.0000  0.6805  0.0110  0.0015 -0.4350  0.0094
  82.  H 6 (S)   -0.0000 -0.0000  0.0000  0.0044 -0.0008 -0.0000  0.0044 -0.0008
  83.  H 6 (S)    0.0000  0.0000 -0.0000  0.0073 -0.0000  0.0000  0.0037  0.0001
  84.  H 6 (px)   0.0122  0.0004  0.0001 -0.0000 -0.0000 -0.0000 -0.0000 -0.0000
  85.  H 6 (py)  -0.0000 -0.0000 -0.0000 -0.0080 -0.0003 -0.0000  0.0116 -0.0003
  86.  H 6 (pz)  -0.0000 -0.0000 -0.0000  0.0101 -0.0000  0.0000  0.0030 -0.0002

          NAO       57      58      59      60      61      62      63      64
      ---------- ------- ------- ------- ------- ------- ------- ------- -------
   1.  C 1 (S)   -0.0051 -0.0000  0.0000  0.0000 -0.0000 -0.0000  0.0000 -0.0007
   2.  C 1 (S)   -0.0137 -0.0000 -0.0000  0.0000 -0.0000  0.0000 -0.0000  0.0016
   3.  C 1 (S)   -0.0001 -0.0000  0.0000 -0.0000  0.0000  0.0000 -0.0000 -0.0012
   4.  C 1 (S)    0.0001 -0.0000 -0.0000 -0.0000 -0.0000  0.0000  0.0000 -0.0004
   5.  C 1 (S)    0.0000  0.0000 -0.0000  0.0000  0.0000  0.0000  0.0000 -0.0000
   6.  C 1 (px)  -0.0000  0.0000 -0.0000  0.0211  0.0074  0.0000 -0.0000 -0.0000
   7.  C 1 (px)  -0.0000  0.0000 -0.0000  0.0008  0.0003  0.0000 -0.0000 -0.0000
   8.  C 1 (px)  -0.0000 -0.0000 -0.0000  0.0001  0.0000 -0.0000 -0.0000 -0.0000
   9.  C 1 (py)   0.0000  0.0000  0.0000 -0.0000  0.0000 -0.0042  0.0188  0.0000
  10.  C 1 (py)   0.0000  0.0000  0.0000 -0.0000  0.0000  0.0017  0.0004 -0.0000
  11.  C 1 (py)  -0.0000  0.0000  0.0000  0.0000  0.0000  0.0000  0.0000 -0.0000
  12.  C 1 (pz)  -0.0102 -0.0000  0.0000 -0.0000  0.0000  0.0000 -0.0000  0.0050
  13.  C 1 (pz)  -0.0001  0.0000 -0.0000  0.0000 -0.0000 -0.0000 -0.0000  0.0009
  14.  C 1 (pz)   0.0003 -0.0000  0.0000 -0.0000 -0.0000 -0.0000 -0.0000 -0.0006
  15.  C 1 (d1)   0.0000 -0.0000  0.0000 -0.0000 -0.0000 -0.0000  0.0000 -0.0000
  16.  C 1 (d1)   0.0000  0.0000 -0.0000  0.0000 -0.0000  0.0000 -0.0000  0.0000
  17.  C 1 (d2)   0.0000 -0.0000  0.0000 -0.0004 -0.0002 -0.0000  0.0000  0.0000
  18.  C 1 (d2)   0.0000  0.0000  0.0000 -0.0002 -0.0001  0.0000  0.0000 -0.0000
  19.  C 1 (d3)   0.0000  0.0000  0.0000 -0.0000  0.0000 -0.0001  0.0006  0.0000
  20.  C 1 (d3)  -0.0000  0.0000  0.0000 -0.0000  0.0000  0.0006  0.0002 -0.0000
  21.  C 1 (d4)   0.0006  0.0000 -0.0000  0.0000  0.0000 -0.0000  0.0000 -0.0002
  22.  C 1 (d4)  -0.0001  0.0000 -0.0000 -0.0000 -0.0000  0.0000  0.0000  0.0002
  23.  C 1 (d5)   0.0004  0.0000 -0.0000 -0.0000 -0.0000 -0.0000 -0.0000 -0.0005
  24.  C 1 (d5)  -0.0002  0.0000 -0.0000  0.0000  0.0000 -0.0000  0.0000  0.0004
  25.  C 1 (f1)   0.0000 -0.0000  0.0000  0.0000  0.0000  0.0000  0.0000  0.0002
  26.  C 1 (f2)  -0.0000  0.0000  0.0000  0.0002  0.0001  0.0000  0.0000 -0.0000
  27.  C 1 (f3)   0.0000  0.0000  0.0000 -0.0000 -0.0000  0.0001  0.0002 -0.0000
  28.  C 1 (f4)   0.0002  0.0000 -0.0000 -0.0000 -0.0000 -0.0000  0.0000  0.0000
  29.  C 1 (f5)   0.0000  0.0000  0.0000 -0.0000  0.0000 -0.0000  0.0000 -0.0000
  30.  C 1 (f6)   0.0000 -0.0000 -0.0000 -0.0002 -0.0001 -0.0000  0.0000  0.0000
  31.  C 1 (f7)  -0.0000 -0.0000 -0.0000  0.0000 -0.0000  0.0001 -0.0002 -0.0000
  32.  H 2 (S)   -0.0095  0.0000  0.0000 -0.0000  0.0000  0.0017  0.0116  0.0010
  33.  H 2 (S)   -0.0001  0.0000  0.0000  0.0000 -0.0000 -0.0005 -0.0000  0.0006
  34.  H 2 (S)    0.0002  0.0000  0.0000 -0.0000  0.0000 -0.0001  0.0001 -0.0002
  35.  H 2 (px)  -0.0000 -0.0000 -0.0000  0.0003  0.0001  0.0000 -0.0000 -0.0000
  36.  H 2 (py)   0.0002 -0.0000 -0.0000  0.0000 -0.0000 -0.0002 -0.0002 -0.0000
  37.  H 2 (pz)   0.0000 -0.0000 -0.0000 -0.0000 -0.0000  0.0001 -0.0002  0.0000
  38.  H 3 (S)   -0.0095 -0.0000 -0.0000  0.0000 -0.0000 -0.0017 -0.0116  0.0010
  39.  H 3 (S)   -0.0001  0.0000 -0.0000  0.0000  0.0000  0.0005  0.0000  0.0006
  40.  H 3 (S)    0.0002 -0.0000 -0.0000 -0.0000 -0.0000  0.0001 -0.0001 -0.0002
  41.  H 3 (px)  -0.0000 -0.0000 -0.0000  0.0003  0.0001  0.0000 -0.0000 -0.0000
  42.  H 3 (py)  -0.0002 -0.0000 -0.0000  0.0000 -0.0000 -0.0002 -0.0002  0.0000
  43.  H 3 (pz)   0.0000  0.0000  0.0000  0.0000  0.0000 -0.0001  0.0002  0.0000
  44.  C 4 (S)   -0.0010  0.0000  0.0000  0.0000 -0.0000 -0.0000  0.0000  0.0051
  45.  C 4 (S)    0.0063 -0.0000 -0.0000  0.0000 -0.0000 -0.0000  0.0000 -0.0321
  46.  C 4 (S)   -0.0003 -0.0000  0.0000  0.0000  0.0000  0.0000 -0.0000 -0.0009
  47.  C 4 (S)   -0.0002  0.0000 -0.0000  0.0000  0.0000 -0.0000  0.0000  0.0002
  48.  C 4 (S)   -0.0000  0.0000 -0.0000 -0.0000 -0.0000 -0.0000  0.0000  0.0000
  49.  C 4 (px)  -0.0000  0.0000 -0.0000  0.0211  0.0074  0.0000 -0.0000 -0.0000
  50.  C 4 (px)  -0.0000  0.0000 -0.0000  0.0008  0.0003  0.0000 -0.0000 -0.0000
  51.  C 4 (px)  -0.0000  0.0000 -0.0000  0.0001  0.0000  0.0000 -0.0000 -0.0000
  52.  C 4 (py)   0.0000 -0.0000  0.0000  0.0000 -0.0000 -0.0362 -0.0035 -0.0000
  53.  C 4 (py)   0.0000 -0.0000 -0.0000  0.0000 -0.0000 -0.0003 -0.0010  0.0000
  54.  C 4 (py)   0.0000 -0.0000 -0.0000 -0.0000 -0.0000 -0.0001 -0.0000  0.0000
  55.  C 4 (pz)  -0.0079  0.0000 -0.0000  0.0000 -0.0000  0.0000 -0.0000  0.0255
  56.  C 4 (pz)  -0.0003 -0.0000  0.0000 -0.0000  0.0000 -0.0000  0.0000 -0.0004
  57.  C 4 (pz)   0.0003 -0.0000  0.0000 -0.0000 -0.0000 -0.0000 -0.0000 -0.0004
  58.  C 4 (d1)  -0.0000  0.0000 -0.0000  0.0000  0.0000  0.0000  0.0000  0.0000
  59.  C 4 (d1)   0.0000 -0.0000  0.0000 -0.0000  0.0000 -0.0000  0.0000 -0.0000
  60.  C 4 (d2)  -0.0000  0.0000 -0.0000  0.0004  0.0002 -0.0000 -0.0000 -0.0000
  61.  C 4 (d2)  -0.0000  0.0000  0.0000  0.0002  0.0001  0.0000 -0.0000 -0.0000
  62.  C 4 (d3)  -0.0000  0.0000 -0.0000 -0.0000  0.0000  0.0011  0.0001 -0.0000
  63.  C 4 (d3)  -0.0000  0.0000  0.0000 -0.0000 -0.0000  0.0001  0.0003  0.0000
  64.  C 4 (d4)  -0.0004  0.0000 -0.0000 -0.0000 -0.0000 -0.0000  0.0000  0.0014
  65.  C 4 (d4)   0.0001  0.0000 -0.0000  0.0000  0.0000  0.0000 -0.0000 -0.0001
  66.  C 4 (d5)  -0.0004  0.0000 -0.0000  0.0000 -0.0000  0.0000 -0.0000  0.0008
  67.  C 4 (d5)   0.0002 -0.0000 -0.0000 -0.0000 -0.0000 -0.0000  0.0000 -0.0003
  68.  C 4 (f1)  -0.0001  0.0000 -0.0000  0.0000  0.0000  0.0000 -0.0000 -0.0001
  69.  C 4 (f2)  -0.0000  0.0000 -0.0000  0.0002  0.0001 -0.0000 -0.0000  0.0000
  70.  C 4 (f3)   0.0000 -0.0000 -0.0000  0.0000  0.0000 -0.0003 -0.0001  0.0000
  71.  C 4 (f4)   0.0001 -0.0000  0.0000  0.0000  0.0000 -0.0000  0.0000 -0.0005
  72.  C 4 (f5)  -0.0000  0.0000  0.0000  0.0000 -0.0000  0.0000 -0.0000  0.0000
  73.  C 4 (f6)   0.0000 -0.0000  0.0000 -0.0002 -0.0001 -0.0000  0.0000  0.0000
  74.  C 4 (f7)  -0.0000  0.0000 -0.0000  0.0000  0.0000  0.0004  0.0000 -0.0000
  75.  H 5 (S)    0.0050 -0.0000  0.0000 -0.0000  0.0000  0.0211  0.0043 -0.0236
  76.  H 5 (S)    0.0003 -0.0000 -0.0000  0.0000 -0.0000  0.0001 -0.0003 -0.0001
  77.  H 5 (S)   -0.0001  0.0000 -0.0000  0.0000  0.0000  0.0002  0.0000  0.0002
  78.  H 5 (px)  -0.0000  0.0000 -0.0000  0.0003  0.0001  0.0000 -0.0000 -0.0000
  79.  H 5 (py)   0.0001 -0.0000  0.0000 -0.0000 -0.0000  0.0003  0.0001 -0.0005
  80.  H 5 (pz)   0.0000  0.0000 -0.0000  0.0000  0.0000  0.0003 -0.0000 -0.0001
  81.  H 6 (S)    0.0050 -0.0000  0.0000  0.0000 -0.0000 -0.0211 -0.0043 -0.0236
  82.  H 6 (S)    0.0003  0.0000  0.0000 -0.0000  0.0000 -0.0001  0.0003 -0.0001
  83.  H 6 (S)   -0.0001  0.0000  0.0000  0.0000 -0.0000 -0.0002 -0.0000  0.0002
  84.  H 6 (px)  -0.0000  0.0000 -0.0000  0.0003  0.0001  0.0000 -0.0000 -0.0000
  85.  H 6 (py)  -0.0001  0.0000  0.0000 -0.0000  0.0000  0.0003  0.0001  0.0005
  86.  H 6 (pz)   0.0000  0.0000  0.0000 -0.0000 -0.0000 -0.0003  0.0000 -0.0001

          NAO       65      66      67      68      69      70      71      72
      ---------- ------- ------- ------- ------- ------- ------- ------- -------
   1.  C 1 (S)    0.0009 -0.0079  0.0013 -0.0029  0.0000 -0.0000  0.0001 -0.0000
   2.  C 1 (S)   -0.0032  0.0359 -0.0080  0.0112  0.0000  0.0000  0.0010  0.0000
   3.  C 1 (S)   -0.0001 -0.0022 -0.0001 -0.0002 -0.0000  0.0000  0.0006 -0.0000
   4.  C 1 (S)    0.0000  0.0000  0.0001  0.0001 -0.0000  0.0000  0.0001 -0.0000
   5.  C 1 (S)    0.0000  0.0000  0.0000  0.0000  0.0000 -0.0000  0.0000  0.0000
   6.  C 1 (px)   0.0000  0.0000 -0.0000  0.0000  0.0108  0.0000  0.0000  0.0000
   7.  C 1 (px)   0.0000  0.0000 -0.0000  0.0000  0.0004  0.0000  0.0000  0.0000
   8.  C 1 (px)   0.0000  0.0000 -0.0000  0.0000  0.0001  0.0000  0.0000  0.0000
   9.  C 1 (py)  -0.0000 -0.0000  0.0000 -0.0000 -0.0000 -0.0026 -0.0000 -0.0000
  10.  C 1 (py)   0.0000  0.0000  0.0000  0.0000 -0.0000 -0.0005  0.0000  0.0000
  11.  C 1 (py)   0.0000  0.0000  0.0000  0.0000  0.0000 -0.0000  0.0000 -0.0000
  12.  C 1 (pz)  -0.0035 -0.0283 -0.0087 -0.0059 -0.0000  0.0000  0.0013 -0.0000
  13.  C 1 (pz)   0.0000  0.0026  0.0000  0.0004  0.0000  0.0000 -0.0004  0.0000
  14.  C 1 (pz)   0.0001 -0.0004  0.0002  0.0000 -0.0000  0.0000  0.0002 -0.0000
  15.  C 1 (d1)  -0.0000 -0.0000  0.0000 -0.0000 -0.0000  0.0000  0.0000 -0.0000
  16.  C 1 (d1)   0.0000  0.0000  0.0000  0.0000  0.0000 -0.0000 -0.0000 -0.0000
  17.  C 1 (d2)  -0.0000 -0.0000  0.0000 -0.0000 -0.0002 -0.0000 -0.0000  0.0000
  18.  C 1 (d2)  -0.0000 -0.0000  0.0000 -0.0000 -0.0001 -0.0000 -0.0000 -0.0000
  19.  C 1 (d3)   0.0000 -0.0000  0.0000 -0.0000 -0.0000 -0.0001 -0.0000 -0.0000
  20.  C 1 (d3)   0.0000  0.0000 -0.0000  0.0000 -0.0000 -0.0002  0.0000  0.0000
  21.  C 1 (d4)   0.0002 -0.0005  0.0004 -0.0002  0.0000 -0.0000 -0.0000  0.0000
  22.  C 1 (d4)  -0.0000  0.0001 -0.0001  0.0000 -0.0000  0.0000 -0.0001  0.0000
  23.  C 1 (d5)   0.0001  0.0017  0.0003  0.0005  0.0000  0.0000  0.0001  0.0000
  24.  C 1 (d5)  -0.0001  0.0003 -0.0001  0.0000  0.0000 -0.0000 -0.0001  0.0000
  25.  C 1 (f1)  -0.0000 -0.0005 -0.0000 -0.0002  0.0000 -0.0000 -0.0001 -0.0000
  26.  C 1 (f2)   0.0000 -0.0000 -0.0000  0.0000  0.0001 -0.0000  0.0000 -0.0000
  27.  C 1 (f3)   0.0000 -0.0000 -0.0000  0.0000 -0.0000 -0.0001  0.0000 -0.0000
  28.  C 1 (f4)   0.0001 -0.0001  0.0001 -0.0001 -0.0000 -0.0000 -0.0000  0.0000
  29.  C 1 (f5)   0.0000  0.0000  0.0000  0.0000 -0.0000  0.0000  0.0000 -0.0000
  30.  C 1 (f6)  -0.0000 -0.0000  0.0000 -0.0000 -0.0001 -0.0000 -0.0000 -0.0000
  31.  C 1 (f7)  -0.0000  0.0000 -0.0000  0.0000  0.0000  0.0000  0.0000  0.0000
  32.  H 2 (S)   -0.0026  0.0061 -0.0065  0.0033 -0.0000 -0.0026  0.0015 -0.0000
  33.  H 2 (S)   -0.0000  0.0007 -0.0001  0.0000  0.0000  0.0001 -0.0002 -0.0000
  34.  H 2 (S)    0.0000 -0.0002  0.0001 -0.0000 -0.0000 -0.0000  0.0001 -0.0000
  35.  H 2 (px)   0.0000  0.0000 -0.0000  0.0000  0.0001  0.0000  0.0000 -0.0000
  36.  H 2 (py)   0.0001 -0.0000  0.0002 -0.0001  0.0000  0.0001 -0.0000  0.0000
  37.  H 2 (pz)   0.0000 -0.0003  0.0000 -0.0001 -0.0000  0.0000 -0.0000  0.0000
  38.  H 3 (S)   -0.0026  0.0061 -0.0065  0.0033  0.0000  0.0026  0.0015  0.0000
  39.  H 3 (S)   -0.0000  0.0007 -0.0001  0.0000 -0.0000 -0.0001 -0.0002  0.0000
  40.  H 3 (S)    0.0000 -0.0002  0.0001 -0.0000 -0.0000  0.0000  0.0001  0.0000
  41.  H 3 (px)   0.0000  0.0000 -0.0000  0.0000  0.0001  0.0000  0.0000 -0.0000
  42.  H 3 (py)  -0.0001  0.0000 -0.0002  0.0001  0.0000  0.0001  0.0000  0.0000
  43.  H 3 (pz)   0.0000 -0.0003  0.0000 -0.0001  0.0000 -0.0000 -0.0000 -0.0000
  44.  C 4 (S)   -0.0014 -0.0023 -0.0000 -0.0008  0.0000 -0.0000 -0.0008  0.0000
  45.  C 4 (S)    0.0020  0.0100  0.0064  0.0091  0.0000 -0.0000  0.0107 -0.0000
  46.  C 4 (S)   -0.0001 -0.0020 -0.0002 -0.0002 -0.0000 -0.0000  0.0005 -0.0000
  47.  C 4 (S)   -0.0000  0.0004 -0.0001  0.0001  0.0000  0.0000 -0.0000  0.0000
  48.  C 4 (S)   -0.0000  0.0000 -0.0000  0.0000 -0.0000  0.0000 -0.0000  0.0000
  49.  C 4 (px)   0.0000  0.0000 -0.0000  0.0000  0.0108  0.0000  0.0000  0.0000
  50.  C 4 (px)   0.0000  0.0000 -0.0000  0.0000  0.0004  0.0000  0.0000  0.0000
  51.  C 4 (px)   0.0000 -0.0000 -0.0000  0.0000  0.0001  0.0000  0.0000 -0.0000
  52.  C 4 (py)   0.0000 -0.0000  0.0000 -0.0000  0.0000  0.0089  0.0000 -0.0000
  53.  C 4 (py)  -0.0000 -0.0000  0.0000 -0.0000  0.0000  0.0003  0.0000  0.0000
  54.  C 4 (py)  -0.0000 -0.0000 -0.0000 -0.0000  0.0000  0.0000 -0.0000 -0.0000
  55.  C 4 (pz)  -0.0012  0.0518 -0.0043  0.0077  0.0000  0.0000 -0.0101  0.0000
  56.  C 4 (pz)  -0.0001 -0.0022 -0.0002 -0.0004 -0.0000  0.0000  0.0003 -0.0000
  57.  C 4 (pz)   0.0001 -0.0004  0.0002 -0.0001 -0.0000  0.0000  0.0001 -0.0000
  58.  C 4 (d1)   0.0000  0.0000 -0.0000  0.0000  0.0000 -0.0000 -0.0000  0.0000
  59.  C 4 (d1)  -0.0000 -0.0000 -0.0000 -0.0000 -0.0000 -0.0000  0.0000  0.0000
  60.  C 4 (d2)   0.0000  0.0000 -0.0000  0.0000  0.0002  0.0000  0.0000  0.0000
  61.  C 4 (d2)   0.0000 -0.0000 -0.0000  0.0000  0.0001  0.0000  0.0000 -0.0000
  62.  C 4 (d3)   0.0000  0.0000 -0.0000  0.0000 -0.0000 -0.0003 -0.0000  0.0000
  63.  C 4 (d3)  -0.0000 -0.0000  0.0000 -0.0000 -0.0000 -0.0001  0.0000 -0.0000
  64.  C 4 (d4)  -0.0001  0.0008 -0.0003 -0.0001  0.0000  0.0000 -0.0005  0.0000
  65.  C 4 (d4)   0.0000 -0.0001  0.0001 -0.0000  0.0000 -0.0000  0.0000 -0.0000
  66.  C 4 (d5)  -0.0001  0.0027 -0.0002  0.0005  0.0000 -0.0000 -0.0003  0.0000
  67.  C 4 (d5)   0.0001 -0.0002  0.0002 -0.0000 -0.0000  0.0000  0.0001 -0.0000
  68.  C 4 (f1)  -0.0000  0.0005 -0.0000  0.0002  0.0000 -0.0000  0.0000  0.0000
  69.  C 4 (f2)   0.0000  0.0000 -0.0000  0.0000  0.0001  0.0000  0.0000  0.0000
  70.  C 4 (f3)  -0.0000 -0.0000  0.0000 -0.0000  0.0000  0.0001 -0.0000 -0.0000
  71.  C 4 (f4)   0.0000 -0.0003  0.0001  0.0000  0.0000 -0.0000  0.0002 -0.0000
  72.  C 4 (f5)  -0.0000  0.0000 -0.0000  0.0000  0.0000 -0.0000 -0.0000 -0.0000
  73.  C 4 (f6)  -0.0000 -0.0000  0.0000 -0.0000 -0.0001 -0.0000 -0.0000 -0.0000
  74.  C 4 (f7)   0.0000  0.0000 -0.0000  0.0000 -0.0000 -0.0001  0.0000  0.0000
  75.  H 5 (S)    0.0012 -0.0128  0.0040  0.0017 -0.0000 -0.0056  0.0085  0.0000
  76.  H 5 (S)    0.0001  0.0001  0.0002 -0.0000  0.0000  0.0000 -0.0000  0.0000
  77.  H 5 (S)   -0.0000  0.0001 -0.0001 -0.0000 -0.0000 -0.0001 -0.0001  0.0000
  78.  H 5 (px)   0.0000  0.0000 -0.0000  0.0000  0.0001  0.0000  0.0000 -0.0000
  79.  H 5 (py)   0.0000 -0.0004  0.0001  0.0000 -0.0000 -0.0001  0.0002 -0.0000
  80.  H 5 (pz)   0.0000  0.0002  0.0000  0.0001 -0.0000 -0.0001  0.0000  0.0000
  81.  H 6 (S)    0.0012 -0.0128  0.0040  0.0017  0.0000  0.0056  0.0085 -0.0000
  82.  H 6 (S)    0.0001  0.0001  0.0002 -0.0000 -0.0000 -0.0000 -0.0000 -0.0000
  83.  H 6 (S)   -0.0000  0.0001 -0.0001 -0.0000  0.0000  0.0001 -0.0001 -0.0000
  84.  H 6 (px)   0.0000  0.0000 -0.0000  0.0000  0.0001  0.0000  0.0000  0.0000
  85.  H 6 (py)  -0.0000  0.0004 -0.0001 -0.0000 -0.0000 -0.0001 -0.0002  0.0000
  86.  H 6 (pz)   0.0000  0.0002  0.0000  0.0001 -0.0000  0.0001  0.0000 -0.0000

          NAO       73      74      75      76      77      78      79      80
      ---------- ------- ------- ------- ------- ------- ------- ------- -------
   1.  C 1 (S)    0.0000  0.0000  0.0044  0.0011 -0.0012  0.0000  0.0002 -0.0012
   2.  C 1 (S)    0.0000  0.0000  0.0291 -0.0105  0.0030  0.0000 -0.0006  0.0040
   3.  C 1 (S)    0.0000  0.0000  0.0226 -0.0008 -0.0001 -0.0000  0.0006 -0.0001
   4.  C 1 (S)    0.0000  0.0000  0.0057  0.0001 -0.0001 -0.0000  0.0001  0.0001
   5.  C 1 (S)   -0.0000  0.0000  0.0000 -0.0000 -0.0000  0.0000  0.0000  0.0000
   6.  C 1 (px)  -0.0106  0.0000 -0.0000 -0.0000  0.0000  0.0122 -0.0000  0.0000
   7.  C 1 (px)  -0.0004  0.0000  0.0000 -0.0000  0.0000  0.0004 -0.0000  0.0000
   8.  C 1 (px)  -0.0001  0.0000 -0.0000 -0.0000  0.0000  0.0001 -0.0000  0.0000
   9.  C 1 (py)   0.0000 -0.0028  0.0243 -0.0176 -0.0024  0.0000  0.0045 -0.0035
  10.  C 1 (py)   0.0000  0.0006  0.0330 -0.0000  0.0003  0.0000  0.0005  0.0004
  11.  C 1 (py)  -0.0000  0.0000  0.0010 -0.0000  0.0000  0.0000  0.0000  0.0000
  12.  C 1 (pz)  -0.0000  0.0000 -0.0218 -0.0169  0.0049 -0.0000  0.0013 -0.0047
  13.  C 1 (pz)   0.0000 -0.0000 -0.0174  0.0006  0.0001 -0.0000 -0.0005  0.0002
  14.  C 1 (pz)   0.0000 -0.0000  0.0095  0.0001 -0.0002 -0.0000  0.0002  0.0000
  15.  C 1 (d1)   0.0000 -0.0000 -0.0000 -0.0000 -0.0000 -0.0000  0.0000 -0.0000
  16.  C 1 (d1)  -0.0000  0.0000  0.0000  0.0000  0.0000  0.0000 -0.0000  0.0000
  17.  C 1 (d2)   0.0002 -0.0000 -0.0000  0.0000 -0.0000 -0.0003  0.0000 -0.0000
  18.  C 1 (d2)   0.0001  0.0000  0.0000 -0.0000  0.0000 -0.0001  0.0000  0.0000
  19.  C 1 (d3)  -0.0000 -0.0001  0.0017 -0.0005 -0.0001  0.0000  0.0002 -0.0001
  20.  C 1 (d3)   0.0000  0.0002  0.0116 -0.0000  0.0001 -0.0000  0.0002  0.0002
  21.  C 1 (d4)  -0.0000 -0.0000  0.0010  0.0006 -0.0002  0.0000  0.0000 -0.0000
  22.  C 1 (d4)   0.0000  0.0000 -0.0026 -0.0000  0.0000 -0.0000 -0.0001 -0.0000
  23.  C 1 (d5)   0.0000 -0.0000  0.0061  0.0007 -0.0002 -0.0000  0.0000  0.0003
  24.  C 1 (d5)  -0.0000  0.0000 -0.0065 -0.0001  0.0001  0.0000 -0.0002 -0.0000
  25.  C 1 (f1)  -0.0000  0.0000 -0.0033 -0.0000  0.0000  0.0000 -0.0001 -0.0001
  26.  C 1 (f2)  -0.0001  0.0000  0.0000 -0.0000  0.0000  0.0001 -0.0000  0.0000
  27.  C 1 (f3)   0.0000  0.0000  0.0026 -0.0001  0.0000 -0.0000  0.0001  0.0000
  28.  C 1 (f4)   0.0000 -0.0000 -0.0015  0.0002 -0.0001 -0.0000 -0.0000 -0.0000
  29.  C 1 (f5)  -0.0000 -0.0000 -0.0000 -0.0000 -0.0000  0.0000 -0.0000 -0.0000
  30.  C 1 (f6)   0.0001 -0.0000  0.0000  0.0000 -0.0000 -0.0001  0.0000 -0.0000
  31.  C 1 (f7)  -0.0000  0.0000  0.0001  0.0002  0.0000 -0.0000 -0.0000  0.0000
  32.  H 2 (S)    0.0000 -0.0001  0.1250 -0.0207  0.0022  0.0000  0.0044 -0.0006
  33.  H 2 (S)   -0.0000 -0.0002 -0.0207 -0.0000 -0.0000 -0.0000 -0.0004 -0.0002
  34.  H 2 (S)    0.0000 -0.0000  0.0022 -0.0000 -0.0001  0.0000  0.0001 -0.0000
  35.  H 2 (px)  -0.0001  0.0000  0.0000 -0.0000  0.0000  0.0001 -0.0000  0.0000
  36.  H 2 (py)  -0.0000 -0.0000 -0.0044  0.0004 -0.0001  0.0000 -0.0001 -0.0000
  37.  H 2 (pz)   0.0000  0.0000  0.0006  0.0002  0.0000 -0.0000 -0.0000  0.0000
  38.  H 3 (S)   -0.0000  0.0001 -0.0623 -0.0007  0.0034 -0.0000 -0.0029  0.0012
  39.  H 3 (S)   -0.0000  0.0002 -0.0007  0.0001  0.0002  0.0000 -0.0001  0.0002
  40.  H 3 (S)    0.0000  0.0000  0.0034  0.0002 -0.0000 -0.0000  0.0000  0.0000
  41.  H 3 (px)  -0.0001  0.0000  0.0000 -0.0000  0.0000  0.0001 -0.0000  0.0000
  42.  H 3 (py)  -0.0000 -0.0000 -0.0029 -0.0001  0.0000  0.0000 -0.0001 -0.0000
  43.  H 3 (pz)  -0.0000 -0.0000 -0.0012 -0.0002 -0.0000  0.0000  0.0000 -0.0001
  44.  C 4 (S)    0.0000 -0.0000 -0.0060 -0.0092 -0.0094  0.0000 -0.0030 -0.0019
  45.  C 4 (S)    0.0000  0.0000  0.5329  0.0034 -0.0065  0.0000  0.0108  0.0058
  46.  C 4 (S)   -0.0000  0.0000  0.0178 -0.0008  0.0000  0.0000  0.0005 -0.0002
  47.  C 4 (S)   -0.0000  0.0000 -0.0020 -0.0001  0.0001  0.0000 -0.0001  0.0000
  48.  C 4 (S)    0.0000  0.0000 -0.0000 -0.0000  0.0000 -0.0000 -0.0000  0.0000
  49.  C 4 (px)  -0.0106  0.0000 -0.0000 -0.0000  0.0000  0.0122 -0.0000  0.0000
  50.  C 4 (px)  -0.0004  0.0000 -0.0000 -0.0000  0.0000  0.0004 -0.0000  0.0000
  51.  C 4 (px)  -0.0001  0.0000  0.0000 -0.0000  0.0000  0.0001 -0.0000  0.0000
  52.  C 4 (py)  -0.0000 -0.0135 -0.6805 -0.0044 -0.0073 -0.0000 -0.0080 -0.0101
  53.  C 4 (py)  -0.0000 -0.0001 -0.0110  0.0008  0.0000 -0.0000 -0.0003  0.0000
  54.  C 4 (py)   0.0000 -0.0000 -0.0015  0.0000 -0.0000 -0.0000 -0.0000 -0.0000
  55.  C 4 (pz)   0.0000  0.0000 -0.4350  0.0044  0.0037  0.0000 -0.0116  0.0030
  56.  C 4 (pz)   0.0000 -0.0000  0.0094 -0.0008  0.0001 -0.0000  0.0003 -0.0002
  57.  C 4 (pz)   0.0000 -0.0000  0.0050  0.0003 -0.0001 -0.0000  0.0001  0.0000
  58.  C 4 (d1)  -0.0000  0.0000 -0.0000 -0.0000  0.0000  0.0000 -0.0000  0.0000
  59.  C 4 (d1)   0.0000 -0.0000  0.0000 -0.0000 -0.0000 -0.0000  0.0000 -0.0000
  60.  C 4 (d2)  -0.0002  0.0000 -0.0000  0.0000  0.0000  0.0003 -0.0000  0.0000
  61.  C 4 (d2)  -0.0001  0.0000  0.0000 -0.0000  0.0000  0.0001 -0.0000  0.0000
  62.  C 4 (d3)  -0.0000  0.0004  0.0211  0.0001  0.0002  0.0000  0.0003  0.0003
  63.  C 4 (d3)   0.0000  0.0000  0.0043 -0.0003  0.0000 -0.0000  0.0001 -0.0000
  64.  C 4 (d4)   0.0000 -0.0000 -0.0236 -0.0001  0.0002 -0.0000 -0.0005 -0.0001
  65.  C 4 (d4)  -0.0000  0.0000  0.0012  0.0001 -0.0000  0.0000  0.0000  0.0000
  66.  C 4 (d5)  -0.0000  0.0000 -0.0128  0.0001  0.0001  0.0000 -0.0004  0.0002
  67.  C 4 (d5)   0.0000 -0.0000  0.0040  0.0002 -0.0001 -0.0000  0.0001  0.0000
  68.  C 4 (f1)  -0.0000  0.0000  0.0017 -0.0000 -0.0000  0.0000  0.0000  0.0001
  69.  C 4 (f2)  -0.0001 -0.0000 -0.0000  0.0000 -0.0000  0.0001 -0.0000 -0.0000
  70.  C 4 (f3)  -0.0000 -0.0001 -0.0056  0.0000 -0.0001  0.0000 -0.0001 -0.0001
  71.  C 4 (f4)  -0.0000  0.0000  0.0085 -0.0000 -0.0001  0.0000  0.0002  0.0000
  72.  C 4 (f5)  -0.0000  0.0000  0.0000  0.0000  0.0000 -0.0000 -0.0000  0.0000
  73.  C 4 (f6)   0.0001 -0.0000  0.0000  0.0000 -0.0000 -0.0001  0.0000 -0.0000
  74.  C 4 (f7)  -0.0000  0.0002  0.0077  0.0001  0.0001  0.0000  0.0001  0.0001
  75.  H 5 (S)    0.0000  0.0077  0.8073  0.0000  0.0000  0.0000  0.0144  0.0073
  76.  H 5 (S)    0.0000  0.0001  0.0000  0.0006 -0.0000 -0.0000 -0.0001  0.0001
  77.  H 5 (S)   -0.0000  0.0001  0.0000 -0.0000  0.0002  0.0000 -0.0000  0.0000
  78.  H 5 (px)  -0.0001  0.0000  0.0000 -0.0000  0.0000  0.0001 -0.0000  0.0000
  79.  H 5 (py)   0.0000  0.0001  0.0144 -0.0001 -0.0000 -0.0000  0.0003  0.0001
  80.  H 5 (pz)  -0.0000  0.0001  0.0073  0.0001  0.0000  0.0000  0.0001  0.0001
  81.  H 6 (S)   -0.0000 -0.0077 -0.0108 -0.0012 -0.0081 -0.0000  0.0037 -0.0040
  82.  H 6 (S)    0.0000 -0.0001 -0.0012  0.0001 -0.0001  0.0000  0.0000 -0.0000
  83.  H 6 (S)   -0.0000 -0.0001 -0.0081 -0.0001  0.0001  0.0000 -0.0001 -0.0001
  84.  H 6 (px)  -0.0001  0.0000  0.0000 -0.0000  0.0000  0.0001 -0.0000  0.0000
  85.  H 6 (py)   0.0000  0.0001 -0.0037 -0.0000  0.0001 -0.0000 -0.0001  0.0000
  86.  H 6 (pz)   0.0000 -0.0001 -0.0040 -0.0000 -0.0001 -0.0000 -0.0000 -0.0000

          NAO       81      82      83      84      85      86
      ---------- ------- ------- ------- ------- ------- -------
   1.  C 1 (S)    0.0044  0.0011 -0.0012  0.0000 -0.0002 -0.0012
   2.  C 1 (S)    0.0291 -0.0105  0.0030  0.0000  0.0006  0.0040
   3.  C 1 (S)    0.0226 -0.0008 -0.0001 -0.0000 -0.0006 -0.0001
   4.  C 1 (S)    0.0057  0.0001 -0.0001 -0.0000 -0.0001  0.0001
   5.  C 1 (S)    0.0000 -0.0000 -0.0000  0.0000 -0.0000  0.0000
   6.  C 1 (px)   0.0000 -0.0000  0.0000  0.0122 -0.0000 -0.0000
   7.  C 1 (px)  -0.0000  0.0000  0.0000  0.0004 -0.0000 -0.0000
   8.  C 1 (px)   0.0000 -0.0000  0.0000  0.0001 -0.0000 -0.0000
   9.  C 1 (py)  -0.0243  0.0176  0.0024  0.0000  0.0045  0.0035
  10.  C 1 (py)  -0.0330  0.0000 -0.0003  0.0000  0.0005 -0.0004
  11.  C 1 (py)  -0.0010  0.0000 -0.0000  0.0000  0.0000 -0.0000
  12.  C 1 (pz)  -0.0218 -0.0169  0.0049 -0.0000 -0.0013 -0.0047
  13.  C 1 (pz)  -0.0174  0.0006  0.0001 -0.0000  0.0005  0.0002
  14.  C 1 (pz)   0.0095  0.0001 -0.0002 -0.0000 -0.0002  0.0000
  15.  C 1 (d1)   0.0000  0.0000  0.0000 -0.0000 -0.0000  0.0000
  16.  C 1 (d1)  -0.0000  0.0000 -0.0000 -0.0000  0.0000 -0.0000
  17.  C 1 (d2)   0.0000 -0.0000  0.0000 -0.0003  0.0000  0.0000
  18.  C 1 (d2)  -0.0000  0.0000 -0.0000 -0.0001  0.0000 -0.0000
  19.  C 1 (d3)  -0.0017  0.0005  0.0001  0.0000  0.0002  0.0001
  20.  C 1 (d3)  -0.0116  0.0000 -0.0001 -0.0000  0.0002 -0.0002
  21.  C 1 (d4)   0.0010  0.0006 -0.0002  0.0000 -0.0000 -0.0000
  22.  C 1 (d4)  -0.0026 -0.0000  0.0000 -0.0000  0.0001 -0.0000
  23.  C 1 (d5)   0.0061  0.0007 -0.0002 -0.0000 -0.0000  0.0003
  24.  C 1 (d5)  -0.0065 -0.0001  0.0001  0.0000  0.0002 -0.0000
  25.  C 1 (f1)  -0.0033 -0.0000  0.0000  0.0000  0.0001 -0.0001
  26.  C 1 (f2)  -0.0000  0.0000 -0.0000  0.0001  0.0000 -0.0000
  27.  C 1 (f3)  -0.0026  0.0001 -0.0000 -0.0000  0.0001 -0.0000
  28.  C 1 (f4)  -0.0015  0.0002 -0.0001 -0.0000  0.0000 -0.0000
  29.  C 1 (f5)   0.0000  0.0000  0.0000  0.0000 -0.0000  0.0000
  30.  C 1 (f6)  -0.0000  0.0000 -0.0000 -0.0001  0.0000  0.0000
  31.  C 1 (f7)  -0.0001 -0.0002 -0.0000 -0.0000 -0.0000 -0.0000
  32.  H 2 (S)   -0.0623 -0.0007  0.0034  0.0000  0.0029  0.0012
  33.  H 2 (S)   -0.0007  0.0001  0.0002 -0.0000  0.0001  0.0002
  34.  H 2 (S)    0.0034  0.0002 -0.0000  0.0000 -0.0000  0.0000
  35.  H 2 (px)  -0.0000  0.0000  0.0000  0.0001 -0.0000 -0.0000
  36.  H 2 (py)   0.0029  0.0001 -0.0000  0.0000 -0.0001  0.0000
  37.  H 2 (pz)  -0.0012 -0.0002 -0.0000 -0.0000 -0.0000 -0.0001
  38.  H 3 (S)    0.1250 -0.0207  0.0022 -0.0000 -0.0044 -0.0006
  39.  H 3 (S)   -0.0207 -0.0000 -0.0000  0.0000  0.0004 -0.0002
  40.  H 3 (S)    0.0022 -0.0000 -0.0001 -0.0000 -0.0001 -0.0000
  41.  H 3 (px)  -0.0000  0.0000  0.0000  0.0001 -0.0000 -0.0000
  42.  H 3 (py)   0.0044 -0.0004  0.0001  0.0000 -0.0001  0.0000
  43.  H 3 (pz)   0.0006  0.0002  0.0000  0.0000  0.0000  0.0000
  44.  C 4 (S)   -0.0060 -0.0092 -0.0094  0.0000  0.0030 -0.0019
  45.  C 4 (S)    0.5329  0.0034 -0.0065  0.0000 -0.0108  0.0058
  46.  C 4 (S)    0.0178 -0.0008  0.0000  0.0000 -0.0005 -0.0002
  47.  C 4 (S)   -0.0020 -0.0001  0.0001  0.0000  0.0001  0.0000
  48.  C 4 (S)   -0.0000 -0.0000  0.0000 -0.0000  0.0000  0.0000
  49.  C 4 (px)   0.0000 -0.0000  0.0000  0.0122 -0.0000 -0.0000
  50.  C 4 (px)   0.0000 -0.0000  0.0000  0.0004 -0.0000 -0.0000
  51.  C 4 (px)  -0.0000  0.0000 -0.0000  0.0001 -0.0000 -0.0000
  52.  C 4 (py)   0.6805  0.0044  0.0073 -0.0000 -0.0080  0.0101
  53.  C 4 (py)   0.0110 -0.0008 -0.0000 -0.0000 -0.0003 -0.0000
  54.  C 4 (py)   0.0015 -0.0000  0.0000 -0.0000 -0.0000  0.0000
  55.  C 4 (pz)  -0.4350  0.0044  0.0037 -0.0000  0.0116  0.0030
  56.  C 4 (pz)   0.0094 -0.0008  0.0001 -0.0000 -0.0003 -0.0002
  57.  C 4 (pz)   0.0050  0.0003 -0.0001 -0.0000 -0.0001  0.0000
  58.  C 4 (d1)  -0.0000  0.0000  0.0000  0.0000  0.0000  0.0000
  59.  C 4 (d1)   0.0000  0.0000  0.0000 -0.0000  0.0000  0.0000
  60.  C 4 (d2)   0.0000 -0.0000  0.0000  0.0003 -0.0000 -0.0000
  61.  C 4 (d2)  -0.0000  0.0000 -0.0000  0.0001  0.0000 -0.0000
  62.  C 4 (d3)  -0.0211 -0.0001 -0.0002  0.0000  0.0003 -0.0003
  63.  C 4 (d3)  -0.0043  0.0003 -0.0000 -0.0000  0.0001  0.0000
  64.  C 4 (d4)  -0.0236 -0.0001  0.0002 -0.0000  0.0005 -0.0001
  65.  C 4 (d4)   0.0012  0.0001 -0.0000  0.0000 -0.0000  0.0000
  66.  C 4 (d5)  -0.0128  0.0001  0.0001  0.0000  0.0004  0.0002
  67.  C 4 (d5)   0.0040  0.0002 -0.0001 -0.0000 -0.0001  0.0000
  68.  C 4 (f1)   0.0017 -0.0000 -0.0000  0.0000 -0.0000  0.0001
  69.  C 4 (f2)   0.0000 -0.0000  0.0000  0.0001 -0.0000 -0.0000
  70.  C 4 (f3)   0.0056 -0.0000  0.0001  0.0000 -0.0001  0.0001
  71.  C 4 (f4)   0.0085 -0.0000 -0.0001  0.0000 -0.0002  0.0000
  72.  C 4 (f5)  -0.0000 -0.0000 -0.0000  0.0000  0.0000 -0.0000
  73.  C 4 (f6)  -0.0000  0.0000 -0.0000 -0.0001  0.0000  0.0000
  74.  C 4 (f7)  -0.0077 -0.0001 -0.0001  0.0000  0.0001 -0.0001
  75.  H 5 (S)   -0.0108 -0.0012 -0.0081  0.0000 -0.0037 -0.0040
  76.  H 5 (S)   -0.0012  0.0001 -0.0001 -0.0000 -0.0000 -0.0000
  77.  H 5 (S)   -0.0081 -0.0001  0.0001  0.0000  0.0001 -0.0001
  78.  H 5 (px)  -0.0000  0.0000  0.0000  0.0001 -0.0000 -0.0000
  79.  H 5 (py)   0.0037  0.0000 -0.0001 -0.0000 -0.0001 -0.0000
  80.  H 5 (pz)  -0.0040 -0.0000 -0.0001  0.0000  0.0000 -0.0000
  81.  H 6 (S)    0.8073  0.0000  0.0000 -0.0000 -0.0144  0.0073
  82.  H 6 (S)    0.0000  0.0006 -0.0000  0.0000  0.0001  0.0001
  83.  H 6 (S)    0.0000 -0.0000  0.0002  0.0000  0.0000  0.0000
  84.  H 6 (px)  -0.0000  0.0000  0.0000  0.0001 -0.0000 -0.0000
  85.  H 6 (py)  -0.0144  0.0001  0.0000 -0.0000  0.0003 -0.0001
  86.  H 6 (pz)   0.0073  0.0001  0.0000 -0.0000 -0.0001  0.0001


 NATURAL BOND ORBITAL ANALYSIS:

                       Occupancies       Lewis Structure    Low   High
           Occ.    -------------------  -----------------   occ   occ
  Cycle   Thresh.   Lewis   Non-Lewis     CR  BD  3C  LP    (L)   (NL)   Dev
 =============================================================================
   1(1)    1.90    15.93711   0.06289      2   6   0   0     0      0    0.05
 -----------------------------------------------------------------------------

 Structure accepted: No low occupancy Lewis orbitals

 --------------------------------------------------------
   Core                      3.99858 ( 99.965% of   4)
   Valence Lewis            11.93853 ( 99.488% of  12)
  ==================       ============================
   Total Lewis              15.93711 ( 99.607% of  16)
  -----------------------------------------------------
   Valence non-Lewis         0.04614 (  0.288% of  16)
   Rydberg non-Lewis         0.01674 (  0.105% of  16)
  ==================       ============================
   Total non-Lewis           0.06289 (  0.393% of  16)
 --------------------------------------------------------


       (Occupancy)   Bond orbital/ Coefficients/ Hybrids
 ---------------------------------------------------------------------------------
     1. (1.98543) BD ( 1) C   1 - H   2  
                ( 59.65%)   0.7723* C   1 s( 29.81%)p 2.35( 70.05%)d 0.00(  0.13%)
                                                  f 0.00(  0.02%)
                                           -0.0002  0.5457  0.0174 -0.0023 -0.0000
                                            0.0000  0.0000  0.0000  0.7067  0.0075
                                            0.0015  0.4483 -0.0089 -0.0056  0.0000
                                            0.0000  0.0000  0.0000  0.0218  0.0031
                                           -0.0243  0.0014 -0.0134  0.0044 -0.0017
                                            0.0000  0.0055 -0.0087  0.0000  0.0000
                                           -0.0081
                ( 40.35%)   0.6352* H   2 s( 99.96%)p 0.00(  0.04%)
                                            0.9998  0.0017 -0.0001  0.0000 -0.0177
                                           -0.0090
     2. (1.98543) BD ( 1) C   1 - H   3  
                ( 59.65%)   0.7723* C   1 s( 29.81%)p 2.35( 70.05%)d 0.00(  0.13%)
                                                  f 0.00(  0.02%)
                                            0.0002 -0.5457 -0.0174  0.0023  0.0000
                                            0.0000  0.0000  0.0000  0.7067  0.0075
                                            0.0015 -0.4483  0.0089  0.0056  0.0000
                                            0.0000  0.0000  0.0000  0.0218  0.0031
                                            0.0243 -0.0014  0.0134 -0.0044  0.0017
                                            0.0000  0.0055  0.0087  0.0000  0.0000
                                           -0.0081
                ( 40.35%)   0.6352* H   3 s( 99.96%)p 0.00(  0.04%)
                                           -0.9998 -0.0017  0.0001  0.0000 -0.0177
                                            0.0090
     3. (1.99741) BD ( 1) C   1 - C   4  
                ( 50.00%)   0.7071* C   1 s( 40.43%)p 1.47( 59.35%)d 0.01(  0.20%)
                                                  f 0.00(  0.01%)
                                            0.0000  0.6347 -0.0377  0.0048  0.0000
                                            0.0000  0.0000  0.0000  0.0000  0.0000
                                            0.0000 -0.7691  0.0453  0.0009  0.0000
                                            0.0000  0.0000  0.0000  0.0000  0.0000
                                           -0.0026  0.0007  0.0451  0.0016 -0.0117
                                            0.0000  0.0000  0.0005  0.0000  0.0000
                                           -0.0000
                ( 50.00%)   0.7071* C   4 s( 40.43%)p 1.47( 59.35%)d 0.01(  0.20%)
                                                  f 0.00(  0.01%)
                                            0.0000  0.6347 -0.0377  0.0048  0.0000
                                            0.0000  0.0000  0.0000  0.0000  0.0000
                                            0.0000  0.7691 -0.0453 -0.0009  0.0000
                                            0.0000  0.0000  0.0000 -0.0000 -0.0000
                                           -0.0026  0.0007  0.0451  0.0016  0.0117
                                            0.0000  0.0000 -0.0005  0.0000  0.0000
                                           -0.0000
     4. (1.99941) BD ( 2) C   1 - C   4  
                ( 50.00%)   0.7071* C   1 s(  0.00%)p 1.00( 99.93%)d 0.00(  0.05%)
                                                  f 0.00(  0.02%)
                                            0.0000  0.0000  0.0000  0.0000  0.0000
                                            0.9989  0.0366  0.0057  0.0000  0.0000
                                            0.0000  0.0000  0.0000  0.0000  0.0000
                                            0.0000 -0.0211 -0.0074  0.0000  0.0000
                                            0.0000  0.0000  0.0000  0.0000  0.0000
                                            0.0108  0.0000  0.0000  0.0000 -0.0107
                                            0.0000
                ( 50.00%)   0.7071* C   4 s(  0.00%)p 1.00( 99.93%)d 0.00(  0.05%)
                                                  f 0.00(  0.02%)
                                            0.0000  0.0000  0.0000  0.0000  0.0000
                                            0.9989  0.0366  0.0057  0.0000  0.0000
                                            0.0000  0.0000  0.0000  0.0000  0.0000
                                            0.0000  0.0211  0.0074  0.0000  0.0000
                                            0.0000  0.0000  0.0000  0.0000  0.0000
                                            0.0108  0.0000  0.0000  0.0000 -0.0107
                                            0.0000
     5. (1.98543) BD ( 1) C   4 - H   5  
                ( 59.65%)   0.7723* C   4 s( 29.81%)p 2.35( 70.05%)d 0.00(  0.13%)
                                                  f 0.00(  0.02%)
                                            0.0002 -0.5457 -0.0174  0.0023  0.0000
                                            0.0000  0.0000  0.0000  0.7067  0.0075
                                            0.0015  0.4483 -0.0089 -0.0056  0.0000
                                            0.0000  0.0000  0.0000 -0.0218 -0.0031
                                            0.0243 -0.0014  0.0134 -0.0044 -0.0017
                                            0.0000  0.0055 -0.0087  0.0000  0.0000
                                           -0.0081
                ( 40.35%)   0.6352* H   5 s( 99.96%)p 0.00(  0.04%)
                                           -0.9998 -0.0017  0.0001  0.0000 -0.0177
                                           -0.0090
     6. (1.98543) BD ( 1) C   4 - H   6  
                ( 59.65%)   0.7723* C   4 s( 29.81%)p 2.35( 70.05%)d 0.00(  0.13%)
                                                  f 0.00(  0.02%)
                                           -0.0002  0.5457  0.0174 -0.0023 -0.0000
                                            0.0000  0.0000  0.0000  0.7067  0.0075
                                            0.0015 -0.4483  0.0089  0.0056  0.0000
                                            0.0000  0.0000  0.0000 -0.0218 -0.0031
                                           -0.0243  0.0014 -0.0134  0.0044  0.0017
                                            0.0000  0.0055  0.0087  0.0000  0.0000
                                           -0.0081
                ( 40.35%)   0.6352* H   6 s( 99.96%)p 0.00(  0.04%)
                                            0.9998  0.0017 -0.0001  0.0000 -0.0177
                                            0.0090
     7. (1.99929) CR ( 1) C   1           s(100.00%)p 0.00(  0.00%)
                                            1.0000  0.0002  0.0000 -0.0000 -0.0000
                                            0.0000  0.0000  0.0000  0.0000  0.0000
                                            0.0000  0.0002 -0.0000 -0.0000  0.0000
                                            0.0000  0.0000  0.0000  0.0000  0.0000
                                           -0.0000  0.0000 -0.0000  0.0000 -0.0000
                                            0.0000  0.0000 -0.0000  0.0000  0.0000
                                           -0.0000
     8. (1.99929) CR ( 1) C   4           s(100.00%)p 0.00(  0.00%)
                                            1.0000  0.0002  0.0000 -0.0000 -0.0000
                                            0.0000  0.0000  0.0000  0.0000  0.0000
                                            0.0000 -0.0002  0.0000  0.0000  0.0000
                                            0.0000  0.0000  0.0000 -0.0000 -0.0000
                                           -0.0000  0.0000 -0.0000  0.0000  0.0000
                                            0.0000  0.0000  0.0000  0.0000  0.0000
                                           -0.0000
     9. (0.00301) RY*( 1) C   1           s( 49.92%)p 0.89( 44.44%)d 0.10(  5.00%)
                                                  f 0.01(  0.64%)
                                           -0.0000  0.0163  0.6938  0.1329  0.0014
                                            0.0000  0.0000  0.0000 -0.0000 -0.0000
                                           -0.0000 -0.0482 -0.6010  0.2845  0.0000
                                            0.0000  0.0000  0.0000 -0.0000 -0.0000
                                            0.0371 -0.0719  0.1056 -0.1797 -0.0698
                                            0.0000 -0.0000 -0.0385  0.0000  0.0000
                                            0.0000
    10. (0.00301) RY*( 2) C   1           s(  0.00%)p 1.00( 88.49%)d 0.12( 11.03%)
                                                  f 0.01(  0.48%)
                                            0.0000 -0.0000 -0.0000  0.0000  0.0000
                                            0.0000  0.0000  0.0000 -0.0127  0.9402
                                            0.0279 -0.0000  0.0000  0.0000  0.0000
                                            0.0000  0.0000  0.0000  0.0275  0.3310
                                            0.0000 -0.0000  0.0000 -0.0000  0.0000
                                            0.0000  0.0686  0.0000  0.0000  0.0000
                                            0.0117
    11. (0.00021) RY*( 3) C   1           s( 28.69%)p 1.08( 30.93%)d 1.23( 35.29%)
                                                  f 0.18(  5.09%)
                                            0.0000 -0.0166  0.2029  0.4953 -0.0088
                                            0.0000  0.0000  0.0000  0.0000  0.0000
                                            0.0000  0.0458  0.5542  0.0115  0.0000
                                            0.0000  0.0000  0.0000  0.0000  0.0000
                                            0.0498 -0.1082  0.5301 -0.2404 -0.2227
                                            0.0000  0.0000 -0.0356  0.0000  0.0000
                                           -0.0000
    12. (0.00002) RY*( 4) C   1           s(  4.92%)p 0.29(  1.42%)d18.48( 90.96%)
                                                  f 0.55(  2.70%)
    13. (0.00000) RY*( 5) C   1           s(  0.00%)p 1.00(100.00%)d 0.00(  0.00%)
    14. (0.00000) RY*( 6) C   1           s( 57.16%)p 0.01(  0.32%)d 0.74( 42.52%)
                                                  f 0.00(  0.00%)
    15. (0.00000) RY*( 7) C   1           s(  0.00%)p 1.00( 99.99%)d 0.00(  0.01%)
                                                  f 0.00(  0.00%)
    16. (0.00000) RY*( 8) C   1           s( 42.87%)p 0.68( 29.22%)d 0.65( 27.89%)
                                                  f 0.00(  0.02%)
    17. (0.00000) RY*( 9) C   1           s(  5.63%)p16.42( 92.48%)d 0.33(  1.87%)
                                                  f 0.00(  0.02%)
    18. (0.00000) RY*(10) C   1           s(  0.00%)p 0.00(  0.00%)d 1.00(100.00%)
    19. (0.00000) RY*(11) C   1           s(  0.00%)p 0.00(  0.00%)d 1.00(100.00%)
    20. (0.00000) RY*(12) C   1           s(  0.00%)p 1.00(  0.04%)d99.99( 99.96%)
                                                  f 0.00(  0.00%)
    21. (0.00000) RY*(13) C   1           s(  0.00%)p 0.00(  0.01%)d 1.00( 99.99%)
    22. (0.00000) RY*(14) C   1           s(  0.00%)p 1.00(  0.18%)d99.99( 99.82%)
                                                  f 0.00(  0.00%)
    23. (0.00000) RY*(15) C   1           s(  0.00%)p 1.00( 11.01%)d 8.08( 88.99%)
    24. (0.00000) RY*(16) C   1           s( 99.99%)p 0.00(  0.00%)d 0.00(  0.00%)
                                                  f 0.00(  0.00%)
    25. (0.00000) RY*(17) C   1           s(  1.34%)p 0.38(  0.51%)d73.32( 98.04%)
                                                  f 0.08(  0.11%)
    26. (0.00000) RY*(18) C   1           s(  0.00%)p 1.00(100.00%)d 0.00(  0.00%)
                                                  f 0.00(  0.00%)
    27. (0.00000) RY*(19) C   1           s(  6.46%)p 0.06(  0.40%)d14.42( 93.14%)
                                                  f 0.00(  0.00%)
    28. (0.00000) RY*(20) C   1           s(  2.67%)p 0.26(  0.69%)d 0.99(  2.64%)
                                                  f35.21( 94.00%)
    29. (0.00000) RY*(21) C   1           s(  0.00%)p 1.00(  0.01%)d 0.00(  0.00%)
                                                  f99.99( 99.99%)
    30. (0.00000) RY*(22) C   1           s(  0.00%)p 1.00(  0.42%)d 0.12(  0.05%)
                                                  f99.99( 99.52%)
    31. (0.00000) RY*(23) C   1           s(  0.30%)p 0.05(  0.01%)d 7.66(  2.28%)
                                                  f99.99( 97.40%)
    32. (0.00000) RY*(24) C   1           s(  0.00%)p 0.00(  0.00%)d 0.00(  0.00%)
                                                  f 1.00(100.00%)
    33. (0.00000) RY*(25) C   1           s(  0.00%)p 1.00(  0.01%)d 0.00(  0.00%)
                                                  f99.99( 99.99%)
    34. (0.00000) RY*(26) C   1           s(  0.00%)p 1.00(  0.03%)d 0.06(  0.00%)
                                                  f99.99( 99.97%)
    35. (0.00067) RY*( 1) H   2           s( 95.24%)p 0.05(  4.76%)
                                           -0.0011  0.9756  0.0246  0.0000  0.1224
                                           -0.1805
    36. (0.00019) RY*( 2) H   2           s( 81.36%)p 0.23( 18.64%)
                                            0.0014 -0.1191  0.8941  0.0000  0.2429
                                           -0.3570
    37. (0.00015) RY*( 3) H   2           s(  0.00%)p 1.00(100.00%)
                                            0.0000  0.0000  0.0000  1.0000  0.0000
                                            0.0000
    38. (0.00005) RY*( 4) H   2           s( 23.13%)p 3.32( 76.87%)
    39. (0.00001) RY*( 5) H   2           s(  0.31%)p99.99( 99.69%)
    40. (0.00067) RY*( 1) H   3           s( 95.24%)p 0.05(  4.76%)
                                           -0.0011  0.9756  0.0246  0.0000 -0.1224
                                           -0.1805
    41. (0.00019) RY*( 2) H   3           s( 81.36%)p 0.23( 18.64%)
                                            0.0014 -0.1191  0.8941  0.0000 -0.2429
                                           -0.3570
    42. (0.00015) RY*( 3) H   3           s(  0.00%)p 1.00(100.00%)
                                            0.0000  0.0000  0.0000  1.0000  0.0000
                                            0.0000
    43. (0.00005) RY*( 4) H   3           s( 23.13%)p 3.32( 76.87%)
    44. (0.00001) RY*( 5) H   3           s(  0.31%)p99.99( 99.69%)
    45. (0.00301) RY*( 1) C   4           s( 49.92%)p 0.89( 44.44%)d 0.10(  5.00%)
                                                  f 0.01(  0.64%)
                                           -0.0000  0.0163  0.6938  0.1329  0.0014
                                            0.0000  0.0000  0.0000 -0.0000 -0.0000
                                           -0.0000  0.0482  0.6010 -0.2845  0.0000
                                            0.0000  0.0000  0.0000  0.0000  0.0000
                                            0.0371 -0.0719  0.1056 -0.1797  0.0698
                                            0.0000 -0.0000  0.0385  0.0000  0.0000
                                            0.0000
    46. (0.00301) RY*( 2) C   4           s(  0.00%)p 1.00( 88.49%)d 0.12( 11.03%)
                                                  f 0.01(  0.48%)
                                            0.0000 -0.0000 -0.0000  0.0000  0.0000
                                            0.0000  0.0000  0.0000 -0.0127  0.9402
                                            0.0279  0.0000 -0.0000 -0.0000  0.0000
                                            0.0000  0.0000  0.0000 -0.0275 -0.3310
                                            0.0000 -0.0000  0.0000 -0.0000 -0.0000
                                            0.0000  0.0686 -0.0000  0.0000  0.0000
                                            0.0117
    47. (0.00021) RY*( 3) C   4           s( 28.69%)p 1.08( 30.93%)d 1.23( 35.29%)
                                                  f 0.18(  5.09%)
                                            0.0000 -0.0166  0.2029  0.4953 -0.0088
                                            0.0000  0.0000  0.0000  0.0000  0.0000
                                            0.0000 -0.0458 -0.5542 -0.0115  0.0000
                                            0.0000  0.0000  0.0000 -0.0000 -0.0000
                                            0.0498 -0.1082  0.5301 -0.2404  0.2227
                                            0.0000  0.0000  0.0356  0.0000  0.0000
                                           -0.0000
    48. (0.00002) RY*( 4) C   4           s(  4.92%)p 0.29(  1.42%)d18.48( 90.96%)
                                                  f 0.55(  2.70%)
    49. (0.00000) RY*( 5) C   4           s(  0.00%)p 1.00(100.00%)d 0.00(  0.00%)
    50. (0.00000) RY*( 6) C   4           s( 57.16%)p 0.01(  0.32%)d 0.74( 42.52%)
                                                  f 0.00(  0.00%)
    51. (0.00000) RY*( 7) C   4           s(  0.00%)p 1.00( 99.99%)d 0.00(  0.01%)
                                                  f 0.00(  0.00%)
    52. (0.00000) RY*( 8) C   4           s( 42.87%)p 0.68( 29.22%)d 0.65( 27.89%)
                                                  f 0.00(  0.02%)
    53. (0.00000) RY*( 9) C   4           s(  5.63%)p16.42( 92.48%)d 0.33(  1.87%)
                                                  f 0.00(  0.02%)
    54. (0.00000) RY*(10) C   4           s(  0.00%)p 0.00(  0.00%)d 1.00(100.00%)
    55. (0.00000) RY*(11) C   4           s(  0.00%)p 0.00(  0.00%)d 1.00(100.00%)
    56. (0.00000) RY*(12) C   4           s(  0.00%)p 1.00(  0.04%)d99.99( 99.96%)
                                                  f 0.00(  0.00%)
    57. (0.00000) RY*(13) C   4           s(  0.00%)p 0.00(  0.01%)d 1.00( 99.99%)
    58. (0.00000) RY*(14) C   4           s(  0.00%)p 1.00(  0.18%)d99.99( 99.82%)
                                                  f 0.00(  0.00%)
    59. (0.00000) RY*(15) C   4           s(  0.00%)p 1.00( 11.01%)d 8.08( 88.99%)
    60. (0.00000) RY*(16) C   4           s( 99.99%)p 0.00(  0.00%)d 0.00(  0.00%)
                                                  f 0.00(  0.00%)
    61. (0.00000) RY*(17) C   4           s(  1.34%)p 0.38(  0.51%)d73.32( 98.04%)
                                                  f 0.08(  0.11%)
    62. (0.00000) RY*(18) C   4           s(  0.00%)p 1.00(100.00%)d 0.00(  0.00%)
                                                  f 0.00(  0.00%)
    63. (0.00000) RY*(19) C   4           s(  6.46%)p 0.06(  0.40%)d14.42( 93.14%)
                                                  f 0.00(  0.00%)
    64. (0.00000) RY*(20) C   4           s(  2.67%)p 0.26(  0.69%)d 0.99(  2.64%)
                                                  f35.21( 94.00%)
    65. (0.00000) RY*(21) C   4           s(  0.00%)p 1.00(  0.01%)d 0.00(  0.00%)
                                                  f99.99( 99.99%)
    66. (0.00000) RY*(22) C   4           s(  0.00%)p 1.00(  0.42%)d 0.12(  0.05%)
                                                  f99.99( 99.52%)
    67. (0.00000) RY*(23) C   4           s(  0.30%)p 0.05(  0.01%)d 7.66(  2.28%)
                                                  f99.99( 97.40%)
    68. (0.00000) RY*(24) C   4           s(  0.00%)p 0.00(  0.00%)d 0.00(  0.00%)
                                                  f 1.00(100.00%)
    69. (0.00000) RY*(25) C   4           s(  0.00%)p 1.00(  0.01%)d 0.00(  0.00%)
                                                  f99.99( 99.99%)
    70. (0.00000) RY*(26) C   4           s(  0.00%)p 1.00(  0.03%)d 0.06(  0.00%)
                                                  f99.99( 99.97%)
    71. (0.00067) RY*( 1) H   5           s( 95.24%)p 0.05(  4.76%)
                                           -0.0011  0.9756  0.0246  0.0000 -0.1224
                                            0.1805
    72. (0.00019) RY*( 2) H   5           s( 81.36%)p 0.23( 18.64%)
                                            0.0014 -0.1191  0.8941  0.0000 -0.2429
                                            0.3570
    73. (0.00015) RY*( 3) H   5           s(  0.00%)p 1.00(100.00%)
                                            0.0000  0.0000  0.0000  1.0000  0.0000
                                            0.0000
    74. (0.00005) RY*( 4) H   5           s( 23.13%)p 3.32( 76.87%)
    75. (0.00001) RY*( 5) H   5           s(  0.31%)p99.99( 99.69%)
    76. (0.00067) RY*( 1) H   6           s( 95.24%)p 0.05(  4.76%)
                                           -0.0011  0.9756  0.0246  0.0000  0.1224
                                            0.1805
    77. (0.00019) RY*( 2) H   6           s( 81.36%)p 0.23( 18.64%)
                                            0.0014 -0.1191  0.8941  0.0000  0.2429
                                            0.3570
    78. (0.00015) RY*( 3) H   6           s(  0.00%)p 1.00(100.00%)
                                            0.0000  0.0000  0.0000  1.0000  0.0000
                                            0.0000
    79. (0.00005) RY*( 4) H   6           s( 23.13%)p 3.32( 76.87%)
    80. (0.00001) RY*( 5) H   6           s(  0.31%)p99.99( 99.69%)
    81. (0.01081) BD*( 1) C   1 - H   2  
                ( 40.35%)   0.6352* C   1 s( 29.81%)p 2.35( 70.05%)d 0.00(  0.13%)
                                                  f 0.00(  0.02%)
                                            0.0002 -0.5457 -0.0174  0.0023  0.0000
                                           -0.0000 -0.0000 -0.0000 -0.7067 -0.0075
                                           -0.0015 -0.4483  0.0089  0.0056 -0.0000
                                           -0.0000 -0.0000 -0.0000 -0.0218 -0.0031
                                            0.0243 -0.0014  0.0134 -0.0044  0.0017
                                           -0.0000 -0.0055  0.0087 -0.0000 -0.0000
                                            0.0081
                ( 59.65%)  -0.7723* H   2 s( 99.96%)p 0.00(  0.04%)
                                           -0.9998 -0.0017  0.0001 -0.0000  0.0177
                                            0.0090
    82. (0.01081) BD*( 1) C   1 - H   3  
                ( 40.35%)   0.6352* C   1 s( 29.81%)p 2.35( 70.05%)d 0.00(  0.13%)
                                                  f 0.00(  0.02%)
                                           -0.0002  0.5457  0.0174 -0.0023 -0.0000
                                           -0.0000 -0.0000 -0.0000 -0.7067 -0.0075
                                           -0.0015  0.4483 -0.0089 -0.0056 -0.0000
                                           -0.0000 -0.0000 -0.0000 -0.0218 -0.0031
                                           -0.0243  0.0014 -0.0134  0.0044 -0.0017
                                           -0.0000 -0.0055 -0.0087 -0.0000 -0.0000
                                            0.0081
                ( 59.65%)  -0.7723* H   3 s( 99.96%)p 0.00(  0.04%)
                                            0.9998  0.0017 -0.0001 -0.0000  0.0177
                                           -0.0090
    83. (0.00289) BD*( 1) C   1 - C   4  
                ( 50.00%)   0.7071* C   1 s( 40.43%)p 1.47( 59.35%)d 0.01(  0.20%)
                                                  f 0.00(  0.01%)
                                            0.0000  0.6347 -0.0377  0.0048  0.0000
                                            0.0000  0.0000  0.0000  0.0000  0.0000
                                            0.0000 -0.7691  0.0453  0.0009  0.0000
                                            0.0000  0.0000  0.0000  0.0000  0.0000
                                           -0.0026  0.0007  0.0451  0.0016 -0.0117
                                            0.0000  0.0000  0.0005  0.0000  0.0000
                                           -0.0000
                ( 50.00%)  -0.7071* C   4 s( 40.43%)p 1.47( 59.35%)d 0.01(  0.20%)
                                                  f 0.00(  0.01%)
                                            0.0000  0.6347 -0.0377  0.0048  0.0000
                                            0.0000  0.0000  0.0000  0.0000  0.0000
                                            0.0000  0.7691 -0.0453 -0.0009  0.0000
                                            0.0000  0.0000  0.0000 -0.0000 -0.0000
                                           -0.0026  0.0007  0.0451  0.0016  0.0117
                                            0.0000  0.0000 -0.0005  0.0000  0.0000
                                           -0.0000
    84. (0.00000) BD*( 2) C   1 - C   4  
                ( 50.00%)   0.7071* C   1 s(  0.00%)p 1.00( 99.93%)d 0.00(  0.05%)
                                                  f 0.00(  0.02%)
                ( 50.00%)  -0.7071* C   4 s(  0.00%)p 1.00( 99.93%)d 0.00(  0.05%)
                                                  f 0.00(  0.02%)
    85. (0.01081) BD*( 1) C   4 - H   5  
                ( 40.35%)   0.6352* C   4 s( 29.81%)p 2.35( 70.05%)d 0.00(  0.13%)
                                                  f 0.00(  0.02%)
                                           -0.0002  0.5457  0.0174 -0.0023 -0.0000
                                           -0.0000 -0.0000 -0.0000 -0.7067 -0.0075
                                           -0.0015 -0.4483  0.0089  0.0056 -0.0000
                                           -0.0000 -0.0000 -0.0000  0.0218  0.0031
                                           -0.0243  0.0014 -0.0134  0.0044  0.0017
                                           -0.0000 -0.0055  0.0087 -0.0000 -0.0000
                                            0.0081
                ( 59.65%)  -0.7723* H   5 s( 99.96%)p 0.00(  0.04%)
                                            0.9998  0.0017 -0.0001 -0.0000  0.0177
                                            0.0090
    86. (0.01081) BD*( 1) C   4 - H   6  
                ( 40.35%)   0.6352* C   4 s( 29.81%)p 2.35( 70.05%)d 0.00(  0.13%)
                                                  f 0.00(  0.02%)
                                            0.0002 -0.5457 -0.0174  0.0023  0.0000
                                           -0.0000 -0.0000 -0.0000 -0.7067 -0.0075
                                           -0.0015  0.4483 -0.0089 -0.0056 -0.0000
                                           -0.0000 -0.0000 -0.0000  0.0218  0.0031
                                            0.0243 -0.0014  0.0134 -0.0044 -0.0017
                                           -0.0000 -0.0055 -0.0087 -0.0000 -0.0000
                                            0.0081
                ( 59.65%)  -0.7723* H   6 s( 99.96%)p 0.00(  0.04%)
                                           -0.9998 -0.0017  0.0001 -0.0000  0.0177
                                           -0.0090


 NHO Directionality and "Bond Bending" (deviations from line of nuclear centers)

         [Thresholds for printing:  angular deviation  >  1.0 degree]
                                    hybrid p-character > 25.0%
                                    orbital occupancy  >  0.10e

                                Line of Centers        Hybrid 1              Hybrid 2
                                ---------------  -------------------   ------------------
                NBO               Theta   Phi    Theta   Phi    Dev    Theta   Phi    Dev
 ========================================================================================
     4. BD (   2) C   1 - C   4   180.0    0.0    90.0    0.0  90.0     90.0    0.0  90.0


 Second Order Perturbation Theory Analysis of Fock Matrix in NBO Basis

     Threshold for printing:   0.50 kcal/mol
                                                                              E(2)  E(j)-E(i) F(i,j)
         Donor NBO (i)                     Acceptor NBO (j)                 kcal/mol   a.u.    a.u. 
 ===================================================================================================

 within unit  1
   1. BD (   1) C   1 - H   2        / 45. RY*(   1) C   4                    1.71    1.56    0.046
   1. BD (   1) C   1 - H   2        / 46. RY*(   2) C   4                    1.61    1.82    0.048
   1. BD (   1) C   1 - H   2        / 83. BD*(   1) C   1 - C   4            0.68    1.33    0.027
   1. BD (   1) C   1 - H   2        / 85. BD*(   1) C   4 - H   5            5.57    1.10    0.070
   1. BD (   1) C   1 - H   2        / 86. BD*(   1) C   4 - H   6            0.84    1.10    0.027
   2. BD (   1) C   1 - H   3        / 45. RY*(   1) C   4                    1.71    1.56    0.046
   2. BD (   1) C   1 - H   3        / 46. RY*(   2) C   4                    1.61    1.82    0.048
   2. BD (   1) C   1 - H   3        / 83. BD*(   1) C   1 - C   4            0.68    1.33    0.027
   2. BD (   1) C   1 - H   3        / 85. BD*(   1) C   4 - H   5            0.84    1.10    0.027
   2. BD (   1) C   1 - H   3        / 86. BD*(   1) C   4 - H   6            5.57    1.10    0.070
   3. BD (   1) C   1 - C   4        / 81. BD*(   1) C   1 - H   2            0.64    1.36    0.026
   3. BD (   1) C   1 - C   4        / 82. BD*(   1) C   1 - H   3            0.64    1.36    0.026
   3. BD (   1) C   1 - C   4        / 85. BD*(   1) C   4 - H   5            0.64    1.36    0.026
   3. BD (   1) C   1 - C   4        / 86. BD*(   1) C   4 - H   6            0.64    1.36    0.026
   5. BD (   1) C   4 - H   5        /  9. RY*(   1) C   1                    1.71    1.56    0.046
   5. BD (   1) C   4 - H   5        / 10. RY*(   2) C   1                    1.61    1.82    0.048
   5. BD (   1) C   4 - H   5        / 81. BD*(   1) C   1 - H   2            5.57    1.10    0.070
   5. BD (   1) C   4 - H   5        / 82. BD*(   1) C   1 - H   3            0.84    1.10    0.027
   5. BD (   1) C   4 - H   5        / 83. BD*(   1) C   1 - C   4            0.68    1.33    0.027
   6. BD (   1) C   4 - H   6        /  9. RY*(   1) C   1                    1.71    1.56    0.046
   6. BD (   1) C   4 - H   6        / 10. RY*(   2) C   1                    1.61    1.82    0.048
   6. BD (   1) C   4 - H   6        / 81. BD*(   1) C   1 - H   2            0.84    1.10    0.027
   6. BD (   1) C   4 - H   6        / 82. BD*(   1) C   1 - H   3            5.57    1.10    0.070
   6. BD (   1) C   4 - H   6        / 83. BD*(   1) C   1 - C   4            0.68    1.33    0.027
   7. CR (   1) C   1                / 45. RY*(   1) C   4                    2.05   11.08    0.135
   7. CR (   1) C   1                / 47. RY*(   3) C   4                    1.30   11.29    0.108
   7. CR (   1) C   1                / 83. BD*(   1) C   1 - C   4            0.64   10.85    0.074
   8. CR (   1) C   4                /  9. RY*(   1) C   1                    2.05   11.08    0.135
   8. CR (   1) C   4                / 11. RY*(   3) C   1                    1.30   11.29    0.108
   8. CR (   1) C   4                / 83. BD*(   1) C   1 - C   4            0.64   10.85    0.074


 Natural Bond Orbitals (Summary):

                                                            Principal Delocalizations
           NBO                        Occupancy    Energy   (geminal,vicinal,remote)
 ====================================================================================
 Molecular unit  1  (C2H4)
     1. BD (   1) C   1 - H   2          1.98543    -0.61006  85(v),45(v),46(v),86(v)
                                                    83(g)
     2. BD (   1) C   1 - H   3          1.98543    -0.61006  86(v),45(v),46(v),85(v)
                                                    83(g)
     3. BD (   1) C   1 - C   4          1.99741    -0.86156  81(g),82(g),85(g),86(g)
     4. BD (   2) C   1 - C   4          1.99941    -0.35969   
     5. BD (   1) C   4 - H   5          1.98543    -0.61006  81(v),9(v),10(v),82(v),83(g)
     6. BD (   1) C   4 - H   6          1.98543    -0.61006  82(v),9(v),10(v),81(v),83(g)
     7. CR (   1) C   1                  1.99929   -10.13164  45(v),47(v),83(g)
     8. CR (   1) C   4                  1.99929   -10.13164  9(v),11(v),83(g)
     9. RY*(   1) C   1                  0.00301     0.94511   
    10. RY*(   2) C   1                  0.00301     1.20922   
    11. RY*(   3) C   1                  0.00021     1.15428   
    12. RY*(   4) C   1                  0.00002     1.62092   
    13. RY*(   5) C   1                  0.00000     1.35000   
    14. RY*(   6) C   1                  0.00000     1.98122   
    15. RY*(   7) C   1                  0.00000     1.81522   
    16. RY*(   8) C   1                  0.00000     1.12783   
    17. RY*(   9) C   1                  0.00000     1.91894   
    18. RY*(  10) C   1                  0.00000     1.37501   
    19. RY*(  11) C   1                  0.00000     2.44305   
    20. RY*(  12) C   1                  0.00000     1.70352   
    21. RY*(  13) C   1                  0.00000     2.57802   
    22. RY*(  14) C   1                  0.00000     2.09809   
    23. RY*(  15) C   1                  0.00000     2.52369   
    24. RY*(  16) C   1                  0.00000    21.27087   
    25. RY*(  17) C   1                  0.00000     3.16315   
    26. RY*(  18) C   1                  0.00000     0.63329   
    27. RY*(  19) C   1                  0.00000     2.87780   
    28. RY*(  20) C   1                  0.00000     4.04932   
    29. RY*(  21) C   1                  0.00000     3.54686   
    30. RY*(  22) C   1                  0.00000     3.74038   
    31. RY*(  23) C   1                  0.00000     3.77965   
    32. RY*(  24) C   1                  0.00000     3.23523   
    33. RY*(  25) C   1                  0.00000     3.02234   
    34. RY*(  26) C   1                  0.00000     3.31121   
    35. RY*(   1) H   2                  0.00067     0.98785   
    36. RY*(   2) H   2                  0.00019     1.63161   
    37. RY*(   3) H   2                  0.00015     2.16836   
    38. RY*(   4) H   2                  0.00005     2.41939   
    39. RY*(   5) H   2                  0.00001     3.10835   
    40. RY*(   1) H   3                  0.00067     0.98785   
    41. RY*(   2) H   3                  0.00019     1.63161   
    42. RY*(   3) H   3                  0.00015     2.16836   
    43. RY*(   4) H   3                  0.00005     2.41939   
    44. RY*(   5) H   3                  0.00001     3.10835   
    45. RY*(   1) C   4                  0.00301     0.94511   
    46. RY*(   2) C   4                  0.00301     1.20922   
    47. RY*(   3) C   4                  0.00021     1.15428   
    48. RY*(   4) C   4                  0.00002     1.62092   
    49. RY*(   5) C   4                  0.00000     1.35000   
    50. RY*(   6) C   4                  0.00000     1.98122   
    51. RY*(   7) C   4                  0.00000     1.81522   
    52. RY*(   8) C   4                  0.00000     1.12783   
    53. RY*(   9) C   4                  0.00000     1.91894   
    54. RY*(  10) C   4                  0.00000     1.37501   
    55. RY*(  11) C   4                  0.00000     2.44305   
    56. RY*(  12) C   4                  0.00000     1.70352   
    57. RY*(  13) C   4                  0.00000     2.57802   
    58. RY*(  14) C   4                  0.00000     2.09809   
    59. RY*(  15) C   4                  0.00000     2.52369   
    60. RY*(  16) C   4                  0.00000    21.27087   
    61. RY*(  17) C   4                  0.00000     3.16315   
    62. RY*(  18) C   4                  0.00000     0.63329   
    63. RY*(  19) C   4                  0.00000     2.87780   
    64. RY*(  20) C   4                  0.00000     4.04932   
    65. RY*(  21) C   4                  0.00000     3.54686   
    66. RY*(  22) C   4                  0.00000     3.74038   
    67. RY*(  23) C   4                  0.00000     3.77965   
    68. RY*(  24) C   4                  0.00000     3.23523   
    69. RY*(  25) C   4                  0.00000     3.02234   
    70. RY*(  26) C   4                  0.00000     3.31121   
    71. RY*(   1) H   5                  0.00067     0.98785   
    72. RY*(   2) H   5                  0.00019     1.63161   
    73. RY*(   3) H   5                  0.00015     2.16836   
    74. RY*(   4) H   5                  0.00005     2.41939   
    75. RY*(   5) H   5                  0.00001     3.10835   
    76. RY*(   1) H   6                  0.00067     0.98785   
    77. RY*(   2) H   6                  0.00019     1.63161   
    78. RY*(   3) H   6                  0.00015     2.16836   
    79. RY*(   4) H   6                  0.00005     2.41939   
    80. RY*(   5) H   6                  0.00001     3.10835   
    81. BD*(   1) C   1 - H   2          0.01081     0.49490   
    82. BD*(   1) C   1 - H   3          0.01081     0.49490   
    83. BD*(   1) C   1 - C   4          0.00289     0.72314   
    84. BD*(   2) C   1 - C   4          0.00000     0.11180   
    85. BD*(   1) C   4 - H   5          0.01081     0.49490   
    86. BD*(   1) C   4 - H   6          0.01081     0.49490   
       -------------------------------
              Total Lewis   15.93711  ( 99.6070%)
        Valence non-Lewis    0.04614  (  0.2884%)
        Rydberg non-Lewis    0.01674  (  0.1046%)
       -------------------------------
            Total unit  1   16.00000  (100.0000%)
           Charge unit  1    0.00000
 Variable Step   Value    
 -------- ---- -----------
     3       1    2.421506
 ---------------------------------------------------------------------------------------------------
                            Z-MATRIX (ANGSTROMS AND DEGREES)
   CD    Cent   Atom    N1       Length/X        N2       Alpha/Y        N3        Beta/Z          J
 ---------------------------------------------------------------------------------------------------
      1      1  C 
      2      2  H        1   1.083410(     1)
      3      3  H        1   1.083410(     2)      2  116.667(     6)
      4      4  C        1   1.281406(     3)      2  121.666(     7)      3  180.000(    10)      0
      5      5  H        4   1.083410(     4)      1  121.666(     8)      2  180.000(    11)      0
      6      6  H        4   1.083410(     5)      1  121.666(     9)      2    0.000(    12)      0
 ---------------------------------------------------------------------------------------------------
                         Z-Matrix orientation:                         
 ---------------------------------------------------------------------
 Center     Atomic      Atomic             Coordinates (Angstroms)
 Number     Number       Type             X           Y           Z
 ---------------------------------------------------------------------
      1          6           0        0.000000    0.000000    0.000000
      2          1           0        0.000000    0.000000    1.083410
      3          1           0        0.968163    0.000000   -0.486247
      4          6           0       -1.090631   -0.000000   -0.672700
      5          1           0       -1.090631   -0.000000   -1.756110
      6          1           0       -2.058794   -0.000000   -0.186453
 ---------------------------------------------------------------------
                    Distance matrix (angstroms):
                    1          2          3          4          5
     1  C    0.000000
     2  H    1.083410   0.000000
     3  H    1.083410   1.844224   0.000000
     4  C    1.281406   2.067220   2.067220   0.000000
     5  H    2.067220   3.041767   2.418922   1.083410   0.000000
     6  H    2.067220   2.418922   3.041767   1.083410   1.844224
                    6
     6  H    0.000000
 Stoichiometry    C2H4
 Framework group  D2H[C2"(C.C),SG(H4)]
 Deg. of freedom     3
 Full point group                 D2H     NOp   8
 Largest Abelian subgroup         D2H     NOp   8
 Largest concise Abelian subgroup D2      NOp   4
                         Standard orientation:                         
 ---------------------------------------------------------------------
 Center     Atomic      Atomic             Coordinates (Angstroms)
 Number     Number       Type             X           Y           Z
 ---------------------------------------------------------------------
      1          6           0        0.000000   -0.000000    0.640703
      2          1           0        0.000000    0.922112    1.209461
      3          1           0       -0.000000   -0.922112    1.209461
      4          6           0        0.000000    0.000000   -0.640703
      5          1           0       -0.000000   -0.922112   -1.209461
      6          1           0        0.000000    0.922112   -1.209461
 ---------------------------------------------------------------------
 Rotational constants (GHZ):         147.4363801          32.0896457          26.3537344
 Standard basis: def2TZVP (5D, 7F)
 There are    22 symmetry adapted cartesian basis functions of AG  symmetry.
 There are     4 symmetry adapted cartesian basis functions of B1G symmetry.
 There are     9 symmetry adapted cartesian basis functions of B2G symmetry.
 There are    13 symmetry adapted cartesian basis functions of B3G symmetry.
 There are     4 symmetry adapted cartesian basis functions of AU  symmetry.
 There are    22 symmetry adapted cartesian basis functions of B1U symmetry.
 There are    13 symmetry adapted cartesian basis functions of B2U symmetry.
 There are     9 symmetry adapted cartesian basis functions of B3U symmetry.
 There are    19 symmetry adapted basis functions of AG  symmetry.
 There are     4 symmetry adapted basis functions of B1G symmetry.
 There are     8 symmetry adapted basis functions of B2G symmetry.
 There are    12 symmetry adapted basis functions of B3G symmetry.
 There are     4 symmetry adapted basis functions of AU  symmetry.
 There are    19 symmetry adapted basis functions of B1U symmetry.
 There are    12 symmetry adapted basis functions of B2U symmetry.
 There are     8 symmetry adapted basis functions of B3U symmetry.
    86 basis functions,   134 primitive gaussians,    96 cartesian basis functions
     8 alpha electrons        8 beta electrons
       nuclear repulsion energy        34.0922529694 Hartrees.
 NAtoms=    6 NActive=    6 NUniq=    2 SFac= 4.00D+00 NAtFMM=   60 NAOKFM=F Big=F
 Integral buffers will be    131072 words long.
 Raffenetti 2 integral format.
 Two-electron integral symmetry is turned on.
 Nuclear repulsion after empirical dispersion term =       34.0914280128 Hartrees.
 One-electron integrals computed using PRISM.
   8 Symmetry operations used in ECPInt.
 ECPInt:  NShTT=     741 NPrTT=    2136 LenC2=     742 LenP2D=    1980.
 LDataN:  DoStor=T MaxTD1= 6 Len=  172
 NBasis=    86 RedAO= T EigKep=  1.63D-04  NBF=    19     4     8    12     4    19    12     8
 NBsUse=    86 1.00D-06 EigRej= -1.00D+00 NBFU=    19     4     8    12     4    19    12     8
 Initial guess from the checkpoint file:  "ethyleneLscanrigidnegative.chk"
 B after Tr=    -0.000000   -0.000000   -0.000000
         Rot=    1.000000   -0.000000   -0.000000   -0.000000 Ang=   0.00 deg.
 Initial guess orbital symmetries:
       Occupied  (AG) (B1U) (AG) (B1U) (B2U) (AG) (B3G) (B3U)
       Virtual   (B2G) (AG) (B2U) (B1U) (B3G) (AG) (AG) (B3U) (B1U)
                 (B2U) (B2G) (B1U) (B2U) (B1U) (AG) (B3G) (B1G)
                 (B1U) (B3G) (B3U) (AU) (AG) (AG) (B2U) (B1U) (B3G)
                 (B2G) (B1U) (AG) (B3U) (B2U) (B1U) (B3G) (B2G)
                 (B2U) (B1G) (B1U) (AG) (B3U) (B2G) (AG) (AU) (B3G)
                 (B2U) (AG) (B1U) (B2U) (B3U) (AG) (B3G) (B1U)
                 (B1G) (AG) (B1U) (B3U) (B3G) (AU) (B2G) (B2U)
                 (B1G) (AG) (B3G) (B2G) (B1U) (B3U) (B2U) (B1U)
                 (AU) (AG) (B3G) (B2U) (B2G) (AG) (B1U) (B3G) (B1U)
                 (AG) (B1U)
 ExpMin= 9.52D-02 ExpMax= 1.36D+04 ExpMxC= 4.63D+02 IAcc=2 IRadAn=         4 AccDes= 0.00D+00
 Harris functional with IExCor= 4639 and IRadAn=       4 diagonalized for initial guess.
 HarFok:  IExCor= 4639 AccDes= 0.00D+00 IRadAn=         4 IDoV= 1 UseB2=F ITyADJ=14
 ICtDFT=  3500011 ScaDFX=  1.000000  1.000000  1.000000  1.000000
 FoFCou: FMM=F IPFlag=           0 FMFlag=      100000 FMFlg1=           0
         NFxFlg=           0 DoJE=T BraDBF=F KetDBF=T FulRan=T
         wScrn=  0.000000 ICntrl=       500 IOpCl=  0 I1Cent=   200000004 NGrid=           0
         NMat0=    1 NMatS0=      1 NMatT0=    0 NMatD0=    1 NMtDS0=    0 NMtDT0=    0
 Petite list used in FoFCou.
 Keep R1 ints in memory in symmetry-blocked form, NReq=43487712.
 Requested convergence on RMS density matrix=1.00D-08 within 128 cycles.
 Requested convergence on MAX density matrix=1.00D-06.
 Requested convergence on             energy=1.00D-06.
 No special actions if energy rises.
 Integral accuracy reduced to 1.0D-05 until final iterations.
 Initial convergence to 1.0D-05 achieved.  Increase integral accuracy.
 SCF Done:  E(RwB97XD) =  -78.5869756928     A.U. after   10 cycles
            NFock= 10  Conv=0.40D-08     -V/T= 2.0037

 **********************************************************************

            Population analysis using the SCF density.

 **********************************************************************

 Orbital symmetries:
       Occupied  (AG) (B1U) (AG) (B1U) (B2U) (AG) (B3G) (B3U)
       Virtual   (B2G) (AG) (B2U) (B1U) (B3G) (AG) (AG) (B3U) (B1U)
                 (B2U) (B2G) (B1U) (B2U) (AG) (B1U) (B3G) (B1G)
                 (B1U) (B3G) (B3U) (AU) (AG) (AG) (B2U) (B1U) (B3G)
                 (B2G) (B1U) (AG) (B3U) (B2U) (B1U) (B3G) (B2G)
                 (B2U) (B1U) (B1G) (AG) (B3U) (B2G) (AG) (AU) (B3G)
                 (B2U) (AG) (B1U) (B2U) (B3U) (AG) (B3G) (B1U)
                 (B1G) (AG) (B3U) (B1U) (B3G) (AU) (B2G) (B2U)
                 (AG) (B1G) (B3G) (B2G) (B1U) (B3U) (B2U) (B1U)
                 (AU) (B3G) (AG) (B2U) (B2G) (AG) (B1U) (B3G) (B1U)
                 (AG) (B1U)
 The electronic state is 1-AG.
 Alpha  occ. eigenvalues --  -10.27605 -10.27471  -0.87283  -0.66961  -0.56521
 Alpha  occ. eigenvalues --   -0.51236  -0.43239  -0.36746
 Alpha virt. eigenvalues --    0.08234   0.14717   0.16634   0.17380   0.23162
 Alpha virt. eigenvalues --    0.27217   0.28487   0.29495   0.30508   0.35605
 Alpha virt. eigenvalues --    0.40016   0.42216   0.49264   0.54220   0.54295
 Alpha virt. eigenvalues --    0.57351   0.61929   0.68554   0.72476   0.81662
 Alpha virt. eigenvalues --    0.86238   0.88276   0.96777   1.04392   1.13820
 Alpha virt. eigenvalues --    1.17143   1.20008   1.35515   1.40849   1.51472
 Alpha virt. eigenvalues --    1.62196   1.63117   1.68274   1.68361   1.80133
 Alpha virt. eigenvalues --    1.80360   1.82117   1.88785   1.89386   1.92592
 Alpha virt. eigenvalues --    2.11367   2.30324   2.34948   2.40564   2.44669
 Alpha virt. eigenvalues --    2.48347   2.49520   2.62108   2.68560   2.71353
 Alpha virt. eigenvalues --    2.72465   2.81757   2.93766   3.01123   3.02615
 Alpha virt. eigenvalues --    3.11625   3.11813   3.15363   3.21611   3.24429
 Alpha virt. eigenvalues --    3.27096   3.36348   3.48882   3.52032   3.53882
 Alpha virt. eigenvalues --    3.58270   3.75661   3.83803   4.17632   4.23603
 Alpha virt. eigenvalues --    4.31146   4.51846   4.55053   4.64210   4.79293
 Alpha virt. eigenvalues --    5.14210  22.02708  22.82613
          Condensed to atoms (all electrons):
               1          2          3          4          5          6
     1  C    4.877470   0.413581   0.413581   0.615819  -0.038314  -0.038314
     2  H    0.413581   0.534912  -0.029034  -0.038314   0.005381  -0.008437
     3  H    0.413581  -0.029034   0.534912  -0.038314  -0.008437   0.005381
     4  C    0.615819  -0.038314  -0.038314   4.877470   0.413581   0.413581
     5  H   -0.038314   0.005381  -0.008437   0.413581   0.534912  -0.029034
     6  H   -0.038314  -0.008437   0.005381   0.413581  -0.029034   0.534912
 Mulliken charges:
               1
     1  C   -0.243823
     2  H    0.121912
     3  H    0.121912
     4  C   -0.243823
     5  H    0.121912
     6  H    0.121912
 Sum of Mulliken charges =  -0.00000
 Mulliken charges with hydrogens summed into heavy atoms:
               1
     1  C   -0.000000
     4  C   -0.000000
 Electronic spatial extent (au):  <R**2>=             80.2883
 Charge=              0.0000 electrons
 Dipole moment (field-independent basis, Debye):
    X=             -0.0000    Y=              0.0000    Z=             -0.0000  Tot=              0.0000
 Quadrupole moment (field-independent basis, Debye-Ang):
   XX=            -15.4333   YY=            -12.1772   ZZ=            -12.2785
   XY=              0.0000   XZ=              0.0000   YZ=             -0.0000
 Traceless Quadrupole moment (field-independent basis, Debye-Ang):
   XX=             -2.1369   YY=              1.1191   ZZ=              1.0179
   XY=              0.0000   XZ=              0.0000   YZ=             -0.0000
 Octapole moment (field-independent basis, Debye-Ang**2):
  XXX=             -0.0000  YYY=             -0.0000  ZZZ=              0.0000  XYY=             -0.0000
  XXY=              0.0000  XXZ=              0.0000  XZZ=             -0.0000  YZZ=             -0.0000
  YYZ=              0.0000  XYZ=             -0.0000
 Hexadecapole moment (field-independent basis, Debye-Ang**3):
 XXXX=            -18.5694 YYYY=            -26.7435 ZZZZ=            -65.6504 XXXY=             -0.0000
 XXXZ=              0.0000 YYYX=             -0.0000 YYYZ=             -0.0000 ZZZX=              0.0000
 ZZZY=             -0.0000 XXYY=             -8.2561 XXZZ=            -14.8112 YYZZ=            -12.7684
 XXYZ=              0.0000 YYXZ=              0.0000 ZZXY=              0.0000
 N-N= 3.409142801284D+01 E-N=-2.500758337903D+02  KE= 7.829625386588D+01
 Symmetry AG   KE= 3.771958801488D+01
 Symmetry B1G  KE= 2.637891342294D-33
 Symmetry B2G  KE= 2.113247739519D-18
 Symmetry B3G  KE= 2.121972216575D+00
 Symmetry AU   KE= 5.586058290192D-33
 Symmetry B1U  KE= 3.445723710733D+01
 Symmetry B2U  KE= 1.905129400943D+00
 Symmetry B3U  KE= 2.092327126151D+00
 ******************************Gaussian NBO Version 3.1******************************
             N A T U R A L   A T O M I C   O R B I T A L   A N D
          N A T U R A L   B O N D   O R B I T A L   A N A L Y S I S
 ******************************Gaussian NBO Version 3.1******************************

       /RESON  / : Allow strongly delocalized NBO set
       /DMNAO  / : Print the NAO density matrix
       /BNDIDX / : Print bond indices based on the NAO density matrix
       /MULORB / : Print Mulliken populations by orbital and atom

 Analyzing the SCF density

 Job title: M0001                                                           

 Storage needed:     22652 in NPA,     29909 in NBO (8589934364 available)


 Input atomic orbitals, gross Mulliken populations:

  AO  Atom No lang  Mulliken Population    Atom No      Total
 -------------------------------------------------------------------------------
   1    C  1  S        0.8551489
   2    C  1  S        1.1166729
   3    C  1  S        0.5352952
   4    C  1  S        0.6022120
   5    C  1  S        0.1252690
   6    C  1  px       0.3463103
   7    C  1  py       0.4620877
   8    C  1  pz       0.5262685
   9    C  1  px       0.4184805
  10    C  1  py       0.4132205
  11    C  1  pz       0.3660590
  12    C  1  px       0.2123537
  13    C  1  py       0.1435833
  14    C  1  pz       0.0704586
  15    C  1  dz2      0.0050854
  16    C  1  dxz      0.0028503
  17    C  1  dyz      0.0072074
  18    C  1  dx2y2    0.0018962
  19    C  1  dxy      0.0000000
  20    C  1  dz2     -0.0016659
  21    C  1  dxz      0.0089085
  22    C  1  dyz      0.0202652
  23    C  1  dx2y2    0.0011772
  24    C  1  dxy      0.0000000
  25    C  1  f(0)     0.0003468
  26    C  1  f(C1)    0.0018049
  27    C  1  f(S1)    0.0013617
  28    C  1  f(C2)    0.0006895
  29    C  1  f(S2)    0.0000000
  30    C  1  f(C3)    0.0000732
  31    C  1  f(S3)    0.0004027
                                             C  1      6.2438233
  32    H  2  S        0.2738858
  33    H  2  S        0.4948814
  34    H  2  S        0.0877522
  35    H  2  px       0.0046093
  36    H  2  py       0.0107671
  37    H  2  pz       0.0061925
                                             H  2      0.8780884
  38    H  3  S        0.2738858
  39    H  3  S        0.4948814
  40    H  3  S        0.0877522
  41    H  3  px       0.0046093
  42    H  3  py       0.0107671
  43    H  3  pz       0.0061925
                                             H  3      0.8780884
  44    C  4  S        0.8551489
  45    C  4  S        1.1166729
  46    C  4  S        0.5352952
  47    C  4  S        0.6022120
  48    C  4  S        0.1252690
  49    C  4  px       0.3463103
  50    C  4  py       0.4620877
  51    C  4  pz       0.5262685
  52    C  4  px       0.4184805
  53    C  4  py       0.4132205
  54    C  4  pz       0.3660590
  55    C  4  px       0.2123537
  56    C  4  py       0.1435833
  57    C  4  pz       0.0704586
  58    C  4  dz2      0.0050854
  59    C  4  dxz      0.0028503
  60    C  4  dyz      0.0072074
  61    C  4  dx2y2    0.0018962
  62    C  4  dxy      0.0000000
  63    C  4  dz2     -0.0016659
  64    C  4  dxz      0.0089085
  65    C  4  dyz      0.0202652
  66    C  4  dx2y2    0.0011772
  67    C  4  dxy      0.0000000
  68    C  4  f(0)     0.0003468
  69    C  4  f(C1)    0.0018049
  70    C  4  f(S1)    0.0013617
  71    C  4  f(C2)    0.0006895
  72    C  4  f(S2)    0.0000000
  73    C  4  f(C3)    0.0000732
  74    C  4  f(S3)    0.0004027
                                             C  4      6.2438233
  75    H  5  S        0.2738858
  76    H  5  S        0.4948814
  77    H  5  S        0.0877522
  78    H  5  px       0.0046093
  79    H  5  py       0.0107671
  80    H  5  pz       0.0061925
                                             H  5      0.8780884
  81    H  6  S        0.2738858
  82    H  6  S        0.4948814
  83    H  6  S        0.0877522
  84    H  6  px       0.0046093
  85    H  6  py       0.0107671
  86    H  6  pz       0.0061925
                                             H  6      0.8780884

 Total number of electrons:   16.000000


 Mayer-Mulliken atom-atom bond order matrix:                                   

     Atom    1       2       3       4       5       6
     ---- ------  ------  ------  ------  ------  ------
   1.  C  0.0000  0.9642  0.9642  1.9759  0.0016  0.0016
   2.  H  0.9642  0.0000 -0.0029  0.0016  0.0096  0.0009
   3.  H  0.9642 -0.0029  0.0000  0.0016  0.0009  0.0096
   4.  C  1.9759  0.0016  0.0016  0.0000  0.9642  0.9642
   5.  H  0.0016  0.0096  0.0009  0.9642  0.0000 -0.0029
   6.  H  0.0016  0.0009  0.0096  0.9642 -0.0029  0.0000


 Mayer-Mulliken valencies by atom:                                             

     Atom    1
     ---- ------
   1.  C  3.9075
   2.  H  0.9734
   3.  H  0.9734
   4.  C  3.9075
   5.  H  0.9734
   6.  H  0.9734
 GSVD:  LWork=        1996 too small for GESVD, short by        8354 words or        8354 for optimal perf.


 NATURAL POPULATIONS:  Natural atomic orbital occupancies 
                                                          
   NAO  Atom  No  lang   Type(AO)    Occupancy      Energy
 ----------------------------------------------------------
     1    C    1  S      Cor( 1S)     1.99913     -10.11447
     2    C    1  S      Val( 2S)     1.05001      -0.25268
     3    C    1  S      Ryd( 3S)     0.00393       0.80582
     4    C    1  S      Ryd( 4S)     0.00015       1.58177
     5    C    1  S      Ryd( 5S)     0.00000      21.22626
     6    C    1  px     Val( 2p)     0.99767      -0.11600
     7    C    1  px     Ryd( 3p)     0.00114       0.65981
     8    C    1  px     Ryd( 4p)     0.00004       1.32518
     9    C    1  py     Val( 2p)     1.17586      -0.05808
    10    C    1  py     Ryd( 3p)     0.00290       1.05334
    11    C    1  py     Ryd( 4p)     0.00001       1.77034
    12    C    1  pz     Val( 2p)     1.13819      -0.08932
    13    C    1  pz     Ryd( 3p)     0.00374       0.75133
    14    C    1  pz     Ryd( 4p)     0.00035       2.22229
    15    C    1  dxy    Ryd( 3d)     0.00000       1.40352
    16    C    1  dxy    Ryd( 4d)     0.00000       2.42036
    17    C    1  dxz    Ryd( 3d)     0.00055       1.76761
    18    C    1  dxz    Ryd( 4d)     0.00006       2.54433
    19    C    1  dyz    Ryd( 3d)     0.00098       2.17271
    20    C    1  dyz    Ryd( 4d)     0.00035       2.67823
    21    C    1  dx2y2  Ryd( 3d)     0.00146       1.84038
    22    C    1  dx2y2  Ryd( 4d)     0.00003       2.68328
    23    C    1  dz2    Ryd( 3d)     0.00296       2.13817
    24    C    1  dz2    Ryd( 4d)     0.00016       2.68108
    25    C    1  f(0)   Ryd( 4f)     0.00016       4.25985
    26    C    1  f(C1)  Ryd( 4f)     0.00013       3.57319
    27    C    1  f(S1)  Ryd( 4f)     0.00010       3.75006
    28    C    1  f(C2)  Ryd( 4f)     0.00017       3.89206
    29    C    1  f(S2)  Ryd( 4f)     0.00000       3.26220
    30    C    1  f(C3)  Ryd( 4f)     0.00011       3.02718
    31    C    1  f(S3)  Ryd( 4f)     0.00015       3.32451

    32    H    2  S      Val( 1S)     0.80831       0.04574
    33    H    2  S      Ryd( 2S)     0.00070       0.92327
    34    H    2  S      Ryd( 3S)     0.00016       1.60763
    35    H    2  px     Ryd( 2p)     0.00015       2.17322
    36    H    2  py     Ryd( 2p)     0.00030       2.92939
    37    H    2  pz     Ryd( 2p)     0.00013       2.73558

    38    H    3  S      Val( 1S)     0.80831       0.04574
    39    H    3  S      Ryd( 2S)     0.00070       0.92327
    40    H    3  S      Ryd( 3S)     0.00016       1.60763
    41    H    3  px     Ryd( 2p)     0.00015       2.17322
    42    H    3  py     Ryd( 2p)     0.00030       2.92939
    43    H    3  pz     Ryd( 2p)     0.00013       2.73558

    44    C    4  S      Cor( 1S)     1.99913     -10.11447
    45    C    4  S      Val( 2S)     1.05001      -0.25268
    46    C    4  S      Ryd( 3S)     0.00393       0.80582
    47    C    4  S      Ryd( 4S)     0.00015       1.58177
    48    C    4  S      Ryd( 5S)     0.00000      21.22626
    49    C    4  px     Val( 2p)     0.99767      -0.11600
    50    C    4  px     Ryd( 3p)     0.00114       0.65981
    51    C    4  px     Ryd( 4p)     0.00004       1.32518
    52    C    4  py     Val( 2p)     1.17586      -0.05808
    53    C    4  py     Ryd( 3p)     0.00290       1.05334
    54    C    4  py     Ryd( 4p)     0.00001       1.77034
    55    C    4  pz     Val( 2p)     1.13819      -0.08932
    56    C    4  pz     Ryd( 3p)     0.00374       0.75133
    57    C    4  pz     Ryd( 4p)     0.00035       2.22229
    58    C    4  dxy    Ryd( 3d)     0.00000       1.40352
    59    C    4  dxy    Ryd( 4d)     0.00000       2.42036
    60    C    4  dxz    Ryd( 3d)     0.00055       1.76761
    61    C    4  dxz    Ryd( 4d)     0.00006       2.54433
    62    C    4  dyz    Ryd( 3d)     0.00098       2.17271
    63    C    4  dyz    Ryd( 4d)     0.00035       2.67823
    64    C    4  dx2y2  Ryd( 3d)     0.00146       1.84038
    65    C    4  dx2y2  Ryd( 4d)     0.00003       2.68328
    66    C    4  dz2    Ryd( 3d)     0.00296       2.13817
    67    C    4  dz2    Ryd( 4d)     0.00016       2.68108
    68    C    4  f(0)   Ryd( 4f)     0.00016       4.25985
    69    C    4  f(C1)  Ryd( 4f)     0.00013       3.57319
    70    C    4  f(S1)  Ryd( 4f)     0.00010       3.75006
    71    C    4  f(C2)  Ryd( 4f)     0.00017       3.89206
    72    C    4  f(S2)  Ryd( 4f)     0.00000       3.26220
    73    C    4  f(C3)  Ryd( 4f)     0.00011       3.02718
    74    C    4  f(S3)  Ryd( 4f)     0.00015       3.32451

    75    H    5  S      Val( 1S)     0.80831       0.04574
    76    H    5  S      Ryd( 2S)     0.00070       0.92327
    77    H    5  S      Ryd( 3S)     0.00016       1.60763
    78    H    5  px     Ryd( 2p)     0.00015       2.17322
    79    H    5  py     Ryd( 2p)     0.00030       2.92939
    80    H    5  pz     Ryd( 2p)     0.00013       2.73558

    81    H    6  S      Val( 1S)     0.80831       0.04574
    82    H    6  S      Ryd( 2S)     0.00070       0.92327
    83    H    6  S      Ryd( 3S)     0.00016       1.60763
    84    H    6  px     Ryd( 2p)     0.00015       2.17322
    85    H    6  py     Ryd( 2p)     0.00030       2.92939
    86    H    6  pz     Ryd( 2p)     0.00013       2.73558

 WARNING:  Population inversion found on atom  C    1
           Population inversion found on atom  C    4


 Summary of Natural Population Analysis:                  
                                                          
                                       Natural Population 
                Natural  -----------------------------------------------
    Atom  No    Charge         Core      Valence    Rydberg      Total
 -----------------------------------------------------------------------
      C    1   -0.38049      1.99913     4.36172    0.01963     6.38049
      H    2    0.19024      0.00000     0.80831    0.00145     0.80976
      H    3    0.19024      0.00000     0.80831    0.00145     0.80976
      C    4   -0.38049      1.99913     4.36172    0.01963     6.38049
      H    5    0.19024      0.00000     0.80831    0.00145     0.80976
      H    6    0.19024      0.00000     0.80831    0.00145     0.80976
 =======================================================================
   * Total *   -0.00000      3.99827    11.95667    0.04506    16.00000

                                 Natural Population      
 --------------------------------------------------------
   Core                       3.99827 ( 99.9567% of   4)
   Valence                   11.95667 ( 99.6390% of  12)
   Natural Minimal Basis     15.95494 ( 99.7184% of  16)
   Natural Rydberg Basis      0.04506 (  0.2816% of  16)
 --------------------------------------------------------

    Atom  No          Natural Electron Configuration
 ----------------------------------------------------------------------------
      C    1      [core]2S( 1.05)2p( 3.31)3p( 0.01)3d( 0.01)
      H    2            1S( 0.81)
      H    3            1S( 0.81)
      C    4      [core]2S( 1.05)2p( 3.31)3p( 0.01)3d( 0.01)
      H    5            1S( 0.81)
      H    6            1S( 0.81)


 Wiberg bond index matrix in the NAO basis:                                    

     Atom    1       2       3       4       5       6
     ---- ------  ------  ------  ------  ------  ------
   1.  C  0.0000  0.9354  0.9354  2.0527  0.0062  0.0062
   2.  H  0.9354  0.0000  0.0003  0.0062  0.0188  0.0049
   3.  H  0.9354  0.0003  0.0000  0.0062  0.0049  0.0188
   4.  C  2.0527  0.0062  0.0062  0.0000  0.9354  0.9354
   5.  H  0.0062  0.0188  0.0049  0.9354  0.0000  0.0003
   6.  H  0.0062  0.0049  0.0188  0.9354  0.0003  0.0000


 Wiberg bond index, Totals by atom:                                            

     Atom    1
     ---- ------
   1.  C  3.9360
   2.  H  0.9656
   3.  H  0.9656
   4.  C  3.9360
   5.  H  0.9656
   6.  H  0.9656


 Atom-atom overlap-weighted NAO bond order:                                    

     Atom    1       2       3       4       5       6
     ---- ------  ------  ------  ------  ------  ------
   1.  C  0.0000  0.8014  0.8014  1.4981  0.0208  0.0208
   2.  H  0.8014  0.0000 -0.0013  0.0208 -0.0023 -0.0035
   3.  H  0.8014 -0.0013  0.0000  0.0208 -0.0035 -0.0023
   4.  C  1.4981  0.0208  0.0208  0.0000  0.8014  0.8014
   5.  H  0.0208 -0.0023 -0.0035  0.8014  0.0000 -0.0013
   6.  H  0.0208 -0.0035 -0.0023  0.8014 -0.0013  0.0000


 Atom-atom overlap-weighted NAO bond order, Totals by atom:                    

     Atom    1
     ---- ------
   1.  C  3.1425
   2.  H  0.8151
   3.  H  0.8151
   4.  C  3.1425
   5.  H  0.8151
   6.  H  0.8151


 MO bond order:                                                                

     Atom    1       2       3       4       5       6
     ---- ------  ------  ------  ------  ------  ------
   1.  C  0.0000  1.5949  0.1977  1.1716  0.0755 -0.0339
   2.  H  1.5949  0.0000 -0.0193  0.0897  0.0935 -0.0558
   3.  H  0.1977 -0.0193  0.0000  0.1553 -0.0686  0.0936
   4.  C  1.1716  0.0897  0.1553  0.0000 -0.6041  0.7797
   5.  H  0.0755  0.0935 -0.0686 -0.6041  0.0000 -0.0349
   6.  H -0.0339 -0.0558  0.0936  0.7797 -0.0349  0.0000


 MO atomic valencies:                                                          

     Atom    1
     ---- ------
   1.  C  3.0058
   2.  H  1.7030
   3.  H  0.3588
   4.  C  1.5922
   5.  H -0.5386
   6.  H  0.7487


 NAO density matrix:                                                           

          NAO        1       2       3       4       5       6       7       8
      ---------- ------- ------- ------- ------- ------- ------- ------- -------
   1.  C 1 (S)    1.9991 -0.0000 -0.0000 -0.0000 -0.0000  0.0000  0.0000 -0.0000
   2.  C 1 (S)   -0.0000  1.0500 -0.0000  0.0000  0.0000 -0.0000 -0.0000  0.0000
   3.  C 1 (S)   -0.0000 -0.0000  0.0039  0.0000  0.0000 -0.0000 -0.0000 -0.0000
   4.  C 1 (S)   -0.0000  0.0000  0.0000  0.0001  0.0000 -0.0000 -0.0000 -0.0000
   5.  C 1 (S)   -0.0000  0.0000  0.0000  0.0000  0.0000  0.0000  0.0000  0.0000
   6.  C 1 (px)   0.0000 -0.0000 -0.0000 -0.0000  0.0000  0.9977  0.0338  0.0064
   7.  C 1 (px)   0.0000 -0.0000 -0.0000 -0.0000  0.0000  0.0338  0.0011  0.0002
   8.  C 1 (px)  -0.0000  0.0000 -0.0000 -0.0000  0.0000  0.0064  0.0002  0.0000
   9.  C 1 (py)   0.0000 -0.0000 -0.0000 -0.0000  0.0000 -0.0000  0.0000  0.0000
  10.  C 1 (py)  -0.0000  0.0000  0.0000  0.0000 -0.0000 -0.0000 -0.0000 -0.0000
  11.  C 1 (py)  -0.0000 -0.0000  0.0000  0.0000 -0.0000 -0.0000 -0.0000 -0.0000
  12.  C 1 (pz)   0.0118  0.1092  0.0513 -0.0067 -0.0001 -0.0000  0.0000  0.0000
  13.  C 1 (pz)  -0.0031  0.0186 -0.0036  0.0001 -0.0000 -0.0000 -0.0000 -0.0000
  14.  C 1 (pz)   0.0012 -0.0067  0.0003  0.0002  0.0000 -0.0000 -0.0000 -0.0000
  15.  C 1 (d1)   0.0000 -0.0000 -0.0000 -0.0000  0.0000 -0.0000 -0.0000  0.0000
  16.  C 1 (d1)   0.0000 -0.0000  0.0000  0.0000  0.0000  0.0000  0.0000  0.0000
  17.  C 1 (d2)  -0.0000 -0.0000  0.0000  0.0000 -0.0000 -0.0234 -0.0008 -0.0001
  18.  C 1 (d2)   0.0000  0.0000  0.0000  0.0000 -0.0000 -0.0077 -0.0003 -0.0000
  19.  C 1 (d3)  -0.0000  0.0000  0.0000  0.0000 -0.0000 -0.0000 -0.0000  0.0000
  20.  C 1 (d3)   0.0000 -0.0000 -0.0000 -0.0000 -0.0000 -0.0000 -0.0000  0.0000
  21.  C 1 (d4)   0.0053 -0.0322 -0.0009  0.0002  0.0000  0.0000  0.0000 -0.0000
  22.  C 1 (d4)  -0.0015  0.0025 -0.0001 -0.0000 -0.0000 -0.0000 -0.0000 -0.0000
  23.  C 1 (d5)  -0.0028  0.0119 -0.0024  0.0004  0.0000 -0.0000 -0.0000 -0.0000
  24.  C 1 (d5)   0.0001  0.0058 -0.0002 -0.0001 -0.0000  0.0000  0.0000  0.0000
  25.  C 1 (f1)   0.0008 -0.0091  0.0002 -0.0001 -0.0000  0.0000  0.0000  0.0000
  26.  C 1 (f2)   0.0000 -0.0000 -0.0000 -0.0000  0.0000  0.0113  0.0004  0.0001
  27.  C 1 (f3)   0.0000  0.0000  0.0000  0.0000 -0.0000 -0.0000 -0.0000 -0.0000
  28.  C 1 (f4)   0.0008 -0.0103 -0.0005  0.0000  0.0000  0.0000  0.0000 -0.0000
  29.  C 1 (f5)   0.0000 -0.0000 -0.0000  0.0000  0.0000 -0.0000  0.0000  0.0000
  30.  C 1 (f6)  -0.0000  0.0000  0.0000  0.0000 -0.0000 -0.0106 -0.0004 -0.0001
  31.  C 1 (f7)   0.0000 -0.0000 -0.0000 -0.0000 -0.0000  0.0000  0.0000  0.0000
  32.  H 2 (S)   -0.0082  0.5285  0.0191 -0.0020 -0.0000 -0.0000  0.0000  0.0000
  33.  H 2 (S)   -0.0092  0.0041 -0.0009 -0.0001 -0.0000  0.0000  0.0000  0.0000
  34.  H 2 (S)   -0.0092 -0.0065  0.0000  0.0001  0.0000 -0.0000 -0.0000 -0.0000
  35.  H 2 (px)  -0.0000  0.0000 -0.0000 -0.0000  0.0000  0.0122  0.0004  0.0001
  36.  H 2 (py)   0.0031 -0.0106 -0.0005  0.0001  0.0000 -0.0000 -0.0000 -0.0000
  37.  H 2 (pz)   0.0019 -0.0057  0.0002 -0.0000 -0.0000 -0.0000 -0.0000 -0.0000
  38.  H 3 (S)   -0.0082  0.5285  0.0191 -0.0020 -0.0000 -0.0000 -0.0000 -0.0000
  39.  H 3 (S)   -0.0092  0.0041 -0.0009 -0.0001 -0.0000  0.0000  0.0000  0.0000
  40.  H 3 (S)   -0.0092 -0.0065  0.0000  0.0001  0.0000 -0.0000 -0.0000 -0.0000
  41.  H 3 (px)  -0.0000 -0.0000 -0.0000 -0.0000  0.0000  0.0122  0.0004  0.0001
  42.  H 3 (py)  -0.0031  0.0106  0.0005 -0.0001 -0.0000 -0.0000 -0.0000 -0.0000
  43.  H 3 (pz)   0.0019 -0.0057  0.0002 -0.0000 -0.0000  0.0000  0.0000  0.0000
  44.  C 4 (S)    0.0001  0.0036  0.0102 -0.0074  0.0002  0.0000  0.0000 -0.0000
  45.  C 4 (S)    0.0036  0.3869  0.0055  0.0104  0.0001  0.0000 -0.0000  0.0000
  46.  C 4 (S)    0.0102  0.0055  0.0038 -0.0000 -0.0000  0.0000  0.0000  0.0000
  47.  C 4 (S)   -0.0074  0.0104 -0.0000 -0.0000 -0.0000  0.0000  0.0000  0.0000
  48.  C 4 (S)    0.0002  0.0001 -0.0000 -0.0000 -0.0000 -0.0000 -0.0000 -0.0000
  49.  C 4 (px)  -0.0000 -0.0000 -0.0000 -0.0000  0.0000  0.9977  0.0338  0.0064
  50.  C 4 (px)  -0.0000 -0.0000 -0.0000 -0.0000  0.0000  0.0338  0.0011  0.0002
  51.  C 4 (px)   0.0000  0.0000 -0.0000 -0.0000  0.0000  0.0064  0.0002  0.0000
  52.  C 4 (py)   0.0000  0.0000 -0.0000  0.0000  0.0000  0.0000 -0.0000 -0.0000
  53.  C 4 (py)  -0.0000 -0.0000 -0.0000 -0.0000  0.0000  0.0000  0.0000  0.0000
  54.  C 4 (py)  -0.0000  0.0000 -0.0000 -0.0000  0.0000  0.0000  0.0000  0.0000
  55.  C 4 (pz)   0.0123  0.5201 -0.0567 -0.0030 -0.0000  0.0000 -0.0000 -0.0000
  56.  C 4 (pz)   0.0237 -0.0043  0.0034 -0.0002 -0.0000 -0.0000 -0.0000 -0.0000
  57.  C 4 (pz)  -0.0049 -0.0138 -0.0001  0.0001  0.0000 -0.0000 -0.0000 -0.0000
  58.  C 4 (d1)   0.0000 -0.0000 -0.0000  0.0000  0.0000 -0.0000 -0.0000 -0.0000
  59.  C 4 (d1)   0.0000 -0.0000 -0.0000 -0.0000  0.0000 -0.0000  0.0000 -0.0000
  60.  C 4 (d2)  -0.0000 -0.0000 -0.0000 -0.0000  0.0000  0.0234  0.0008  0.0001
  61.  C 4 (d2)   0.0000 -0.0000 -0.0000 -0.0000  0.0000  0.0077  0.0003  0.0000
  62.  C 4 (d3)  -0.0000 -0.0000 -0.0000 -0.0000 -0.0000  0.0000  0.0000  0.0000
  63.  C 4 (d3)   0.0000  0.0000  0.0000  0.0000  0.0000 -0.0000 -0.0000 -0.0000
  64.  C 4 (d4)  -0.0006  0.0011 -0.0012 -0.0004 -0.0000 -0.0000 -0.0000 -0.0000
  65.  C 4 (d4)   0.0009 -0.0031 -0.0001  0.0000  0.0000  0.0000  0.0000  0.0000
  66.  C 4 (d5)  -0.0084  0.0364 -0.0025  0.0000  0.0000  0.0000  0.0000  0.0000
  67.  C 4 (d5)   0.0016 -0.0083 -0.0001  0.0001  0.0000 -0.0000 -0.0000 -0.0000
  68.  C 4 (f1)  -0.0028  0.0109 -0.0002  0.0001  0.0000  0.0000  0.0000  0.0000
  69.  C 4 (f2)  -0.0000  0.0000  0.0000 -0.0000  0.0000  0.0113  0.0004  0.0001
  70.  C 4 (f3)  -0.0000 -0.0000 -0.0000 -0.0000  0.0000  0.0000  0.0000  0.0000
  71.  C 4 (f4)   0.0000  0.0011  0.0006  0.0001  0.0000  0.0000  0.0000  0.0000
  72.  C 4 (f5)   0.0000  0.0000  0.0000 -0.0000 -0.0000  0.0000  0.0000  0.0000
  73.  C 4 (f6)  -0.0000  0.0000  0.0000  0.0000 -0.0000 -0.0106 -0.0004 -0.0001
  74.  C 4 (f7)  -0.0000  0.0000  0.0000  0.0000 -0.0000 -0.0000 -0.0000 -0.0000
  75.  H 5 (S)    0.0046  0.0351  0.0232  0.0058  0.0000  0.0000 -0.0000  0.0000
  76.  H 5 (S)    0.0011 -0.0103 -0.0008  0.0001 -0.0000 -0.0000 -0.0000 -0.0000
  77.  H 5 (S)   -0.0013  0.0026 -0.0001 -0.0001 -0.0000  0.0000  0.0000  0.0000
  78.  H 5 (px)   0.0000 -0.0000 -0.0000 -0.0000  0.0000  0.0122  0.0004  0.0001
  79.  H 5 (py)   0.0003 -0.0005  0.0006  0.0001  0.0000 -0.0000 -0.0000  0.0000
  80.  H 5 (pz)  -0.0012  0.0039 -0.0002  0.0001  0.0000  0.0000 -0.0000  0.0000
  81.  H 6 (S)    0.0046  0.0351  0.0232  0.0058  0.0000 -0.0000 -0.0000  0.0000
  82.  H 6 (S)    0.0011 -0.0103 -0.0008  0.0001 -0.0000 -0.0000 -0.0000 -0.0000
  83.  H 6 (S)   -0.0013  0.0026 -0.0001 -0.0001 -0.0000  0.0000  0.0000  0.0000
  84.  H 6 (px)  -0.0000  0.0000 -0.0000 -0.0000  0.0000  0.0122  0.0004  0.0001
  85.  H 6 (py)  -0.0003  0.0005 -0.0006 -0.0001 -0.0000  0.0000  0.0000  0.0000
  86.  H 6 (pz)  -0.0012  0.0039 -0.0002  0.0001  0.0000 -0.0000 -0.0000 -0.0000

          NAO        9      10      11      12      13      14      15      16
      ---------- ------- ------- ------- ------- ------- ------- ------- -------
   1.  C 1 (S)    0.0000 -0.0000 -0.0000  0.0118 -0.0031  0.0012  0.0000  0.0000
   2.  C 1 (S)   -0.0000  0.0000 -0.0000  0.1092  0.0186 -0.0067 -0.0000 -0.0000
   3.  C 1 (S)   -0.0000  0.0000  0.0000  0.0513 -0.0036  0.0003 -0.0000  0.0000
   4.  C 1 (S)   -0.0000  0.0000  0.0000 -0.0067  0.0001  0.0002 -0.0000  0.0000
   5.  C 1 (S)    0.0000 -0.0000 -0.0000 -0.0001 -0.0000  0.0000  0.0000  0.0000
   6.  C 1 (px)  -0.0000 -0.0000 -0.0000 -0.0000 -0.0000 -0.0000 -0.0000  0.0000
   7.  C 1 (px)   0.0000 -0.0000 -0.0000  0.0000 -0.0000 -0.0000 -0.0000  0.0000
   8.  C 1 (px)   0.0000 -0.0000 -0.0000  0.0000 -0.0000 -0.0000  0.0000  0.0000
   9.  C 1 (py)   1.1759  0.0119  0.0020 -0.0000 -0.0000 -0.0000 -0.0000  0.0000
  10.  C 1 (py)   0.0119  0.0029  0.0002 -0.0000 -0.0000 -0.0000  0.0000 -0.0000
  11.  C 1 (py)   0.0020  0.0002  0.0000 -0.0000 -0.0000 -0.0000  0.0000  0.0000
  12.  C 1 (pz)  -0.0000 -0.0000 -0.0000  1.1382 -0.0456 -0.0083 -0.0000  0.0000
  13.  C 1 (pz)  -0.0000 -0.0000 -0.0000 -0.0456  0.0037 -0.0004  0.0000 -0.0000
  14.  C 1 (pz)  -0.0000 -0.0000 -0.0000 -0.0083 -0.0004  0.0004 -0.0000  0.0000
  15.  C 1 (d1)  -0.0000  0.0000  0.0000 -0.0000  0.0000 -0.0000  0.0000  0.0000
  16.  C 1 (d1)   0.0000 -0.0000  0.0000  0.0000 -0.0000  0.0000  0.0000  0.0000
  17.  C 1 (d2)   0.0000  0.0000  0.0000 -0.0000  0.0000  0.0000  0.0000 -0.0000
  18.  C 1 (d2)  -0.0000  0.0000  0.0000  0.0000  0.0000  0.0000  0.0000 -0.0000
  19.  C 1 (d3)   0.0338  0.0005  0.0001  0.0000  0.0000  0.0000 -0.0000  0.0000
  20.  C 1 (d3)   0.0037  0.0010  0.0001 -0.0000  0.0000  0.0000  0.0000 -0.0000
  21.  C 1 (d4)  -0.0000 -0.0000  0.0000 -0.0259  0.0003  0.0004  0.0000  0.0000
  22.  C 1 (d4)   0.0000  0.0000 -0.0000  0.0014  0.0001 -0.0001  0.0000 -0.0000
  23.  C 1 (d5)  -0.0000 -0.0000 -0.0000 -0.0545  0.0025  0.0004  0.0000 -0.0000
  24.  C 1 (d5)   0.0000  0.0000  0.0000  0.0050  0.0002 -0.0002  0.0000 -0.0000
  25.  C 1 (f1)   0.0000  0.0000  0.0000  0.0075 -0.0004 -0.0001 -0.0000  0.0000
  26.  C 1 (f2)  -0.0000 -0.0000 -0.0000  0.0000 -0.0000 -0.0000 -0.0000 -0.0000
  27.  C 1 (f3)   0.0095  0.0003  0.0000  0.0000  0.0000  0.0000 -0.0000  0.0000
  28.  C 1 (f4)  -0.0000  0.0000 -0.0000 -0.0099  0.0003  0.0001  0.0000  0.0000
  29.  C 1 (f5)  -0.0000  0.0000 -0.0000 -0.0000  0.0000  0.0000 -0.0000  0.0000
  30.  C 1 (f6)   0.0000  0.0000  0.0000  0.0000  0.0000  0.0000  0.0000 -0.0000
  31.  C 1 (f7)  -0.0132 -0.0001 -0.0000 -0.0000 -0.0000  0.0000  0.0000 -0.0000
  32.  H 2 (S)    0.6781  0.0140  0.0015  0.4397 -0.0083 -0.0053 -0.0000  0.0000
  33.  H 2 (S)    0.0042 -0.0009 -0.0000 -0.0040  0.0008 -0.0003 -0.0000  0.0000
  34.  H 2 (S)    0.0074  0.0000  0.0000 -0.0038 -0.0001  0.0001 -0.0000  0.0000
  35.  H 2 (px)   0.0000 -0.0000 -0.0000  0.0000 -0.0000 -0.0000 -0.0000  0.0000
  36.  H 2 (py)  -0.0083 -0.0004 -0.0000 -0.0117  0.0003  0.0001  0.0000 -0.0000
  37.  H 2 (pz)  -0.0100  0.0000 -0.0000  0.0029 -0.0003  0.0000  0.0000 -0.0000
  38.  H 3 (S)   -0.6781 -0.0140 -0.0015  0.4397 -0.0083 -0.0053  0.0000 -0.0000
  39.  H 3 (S)   -0.0042  0.0009  0.0000 -0.0040  0.0008 -0.0003  0.0000 -0.0000
  40.  H 3 (S)   -0.0074 -0.0000 -0.0000 -0.0038 -0.0001  0.0001  0.0000 -0.0000
  41.  H 3 (px)   0.0000 -0.0000 -0.0000  0.0000 -0.0000 -0.0000 -0.0000  0.0000
  42.  H 3 (py)  -0.0083 -0.0004 -0.0000  0.0117 -0.0003 -0.0001 -0.0000 -0.0000
  43.  H 3 (pz)   0.0100 -0.0000  0.0000  0.0029 -0.0003  0.0000 -0.0000  0.0000
  44.  C 4 (S)    0.0000  0.0000  0.0000 -0.0123 -0.0237  0.0049  0.0000 -0.0000
  45.  C 4 (S)    0.0000 -0.0000 -0.0000 -0.5201  0.0043  0.0138 -0.0000  0.0000
  46.  C 4 (S)    0.0000 -0.0000 -0.0000  0.0567 -0.0034  0.0001 -0.0000  0.0000
  47.  C 4 (S)    0.0000 -0.0000 -0.0000  0.0030  0.0002 -0.0001  0.0000 -0.0000
  48.  C 4 (S)   -0.0000 -0.0000 -0.0000  0.0000  0.0000 -0.0000  0.0000 -0.0000
  49.  C 4 (px)  -0.0000 -0.0000 -0.0000 -0.0000 -0.0000 -0.0000 -0.0000  0.0000
  50.  C 4 (px)   0.0000 -0.0000 -0.0000 -0.0000 -0.0000 -0.0000 -0.0000  0.0000
  51.  C 4 (px)  -0.0000 -0.0000 -0.0000  0.0000 -0.0000 -0.0000 -0.0000 -0.0000
  52.  C 4 (py)   0.2045 -0.0543 -0.0026 -0.0000 -0.0000 -0.0000 -0.0000  0.0000
  53.  C 4 (py)  -0.0543 -0.0016 -0.0001 -0.0000  0.0000  0.0000  0.0000 -0.0000
  54.  C 4 (py)  -0.0026 -0.0001 -0.0000 -0.0000  0.0000  0.0000 -0.0000 -0.0000
  55.  C 4 (pz)  -0.0000  0.0000 -0.0000 -0.5405  0.0595 -0.0112  0.0000 -0.0000
  56.  C 4 (pz)  -0.0000 -0.0000 -0.0000  0.0595 -0.0032 -0.0001 -0.0000  0.0000
  57.  C 4 (pz)  -0.0000 -0.0000 -0.0000 -0.0112 -0.0001  0.0003  0.0000  0.0000
  58.  C 4 (d1)  -0.0000  0.0000 -0.0000 -0.0000  0.0000  0.0000 -0.0000 -0.0000
  59.  C 4 (d1)  -0.0000 -0.0000 -0.0000 -0.0000 -0.0000  0.0000 -0.0000 -0.0000
  60.  C 4 (d2)   0.0000 -0.0000 -0.0000 -0.0000 -0.0000 -0.0000 -0.0000  0.0000
  61.  C 4 (d2)  -0.0000 -0.0000 -0.0000  0.0000  0.0000 -0.0000 -0.0000 -0.0000
  62.  C 4 (d3)  -0.0035  0.0016  0.0001  0.0000 -0.0000  0.0000  0.0000 -0.0000
  63.  C 4 (d3)   0.0190  0.0005  0.0000  0.0000 -0.0000 -0.0000 -0.0000  0.0000
  64.  C 4 (d4)  -0.0000  0.0000  0.0000  0.0056  0.0010 -0.0006  0.0000 -0.0000
  65.  C 4 (d4)  -0.0000 -0.0000 -0.0000 -0.0038  0.0000  0.0001  0.0000  0.0000
  66.  C 4 (d5)   0.0000  0.0000  0.0000 -0.0313  0.0030 -0.0004  0.0000 -0.0000
  67.  C 4 (d5)  -0.0000 -0.0000 -0.0000 -0.0084 -0.0000  0.0002  0.0000  0.0000
  68.  C 4 (f1)   0.0000  0.0000  0.0000 -0.0059  0.0004  0.0000  0.0000 -0.0000
  69.  C 4 (f2)   0.0000 -0.0000 -0.0000 -0.0000 -0.0000 -0.0000 -0.0000  0.0000
  70.  C 4 (f3)  -0.0030 -0.0005 -0.0000 -0.0000 -0.0000 -0.0000 -0.0000  0.0000
  71.  C 4 (f4)   0.0000 -0.0000 -0.0000  0.0012 -0.0005  0.0002 -0.0000  0.0000
  72.  C 4 (f5)   0.0000 -0.0000 -0.0000  0.0000 -0.0000 -0.0000  0.0000 -0.0000
  73.  C 4 (f6)   0.0000  0.0000  0.0000  0.0000  0.0000  0.0000  0.0000 -0.0000
  74.  C 4 (f7)  -0.0029  0.0006  0.0000  0.0000  0.0000  0.0000  0.0000 -0.0000
  75.  H 5 (S)    0.0262  0.0340  0.0018 -0.0284 -0.0188  0.0099  0.0000 -0.0000
  76.  H 5 (S)   -0.0192 -0.0002 -0.0000 -0.0175  0.0006  0.0001  0.0000 -0.0000
  77.  H 5 (S)   -0.0027  0.0003  0.0000  0.0049  0.0002 -0.0002  0.0000 -0.0000
  78.  H 5 (px)   0.0000 -0.0000 -0.0000  0.0000 -0.0000 -0.0000 -0.0000  0.0000
  79.  H 5 (py)   0.0046  0.0005  0.0000  0.0012 -0.0005  0.0002 -0.0000  0.0000
  80.  H 5 (pz)  -0.0039  0.0004  0.0000 -0.0047  0.0002  0.0000  0.0000 -0.0000
  81.  H 6 (S)   -0.0262 -0.0340 -0.0018 -0.0284 -0.0188  0.0099 -0.0000  0.0000
  82.  H 6 (S)    0.0192  0.0002  0.0000 -0.0175  0.0006  0.0001 -0.0000  0.0000
  83.  H 6 (S)    0.0027 -0.0003 -0.0000  0.0049  0.0002 -0.0002 -0.0000  0.0000
  84.  H 6 (px)   0.0000 -0.0000 -0.0000  0.0000 -0.0000 -0.0000 -0.0000 -0.0000
  85.  H 6 (py)   0.0046  0.0005  0.0000 -0.0012  0.0005 -0.0002  0.0000 -0.0000
  86.  H 6 (pz)   0.0039 -0.0004 -0.0000 -0.0047  0.0002  0.0000 -0.0000  0.0000

          NAO       17      18      19      20      21      22      23      24
      ---------- ------- ------- ------- ------- ------- ------- ------- -------
   1.  C 1 (S)   -0.0000  0.0000 -0.0000  0.0000  0.0053 -0.0015 -0.0028  0.0001
   2.  C 1 (S)   -0.0000  0.0000  0.0000 -0.0000 -0.0322  0.0025  0.0119  0.0058
   3.  C 1 (S)    0.0000  0.0000  0.0000 -0.0000 -0.0009 -0.0001 -0.0024 -0.0002
   4.  C 1 (S)    0.0000  0.0000  0.0000 -0.0000  0.0002 -0.0000  0.0004 -0.0001
   5.  C 1 (S)   -0.0000 -0.0000 -0.0000 -0.0000  0.0000 -0.0000  0.0000 -0.0000
   6.  C 1 (px)  -0.0234 -0.0077 -0.0000 -0.0000  0.0000 -0.0000 -0.0000  0.0000
   7.  C 1 (px)  -0.0008 -0.0003 -0.0000 -0.0000  0.0000 -0.0000 -0.0000  0.0000
   8.  C 1 (px)  -0.0001 -0.0000  0.0000  0.0000 -0.0000 -0.0000 -0.0000  0.0000
   9.  C 1 (py)   0.0000 -0.0000  0.0338  0.0037 -0.0000  0.0000 -0.0000  0.0000
  10.  C 1 (py)   0.0000  0.0000  0.0005  0.0010 -0.0000  0.0000 -0.0000  0.0000
  11.  C 1 (py)   0.0000  0.0000  0.0001  0.0001  0.0000 -0.0000 -0.0000  0.0000
  12.  C 1 (pz)  -0.0000  0.0000  0.0000 -0.0000 -0.0259  0.0014 -0.0545  0.0050
  13.  C 1 (pz)   0.0000  0.0000  0.0000  0.0000  0.0003  0.0001  0.0025  0.0002
  14.  C 1 (pz)   0.0000  0.0000  0.0000  0.0000  0.0004 -0.0001  0.0004 -0.0002
  15.  C 1 (d1)   0.0000  0.0000 -0.0000  0.0000  0.0000  0.0000  0.0000  0.0000
  16.  C 1 (d1)  -0.0000 -0.0000  0.0000 -0.0000  0.0000 -0.0000 -0.0000 -0.0000
  17.  C 1 (d2)   0.0005  0.0002  0.0000  0.0000 -0.0000  0.0000  0.0000 -0.0000
  18.  C 1 (d2)   0.0002  0.0001 -0.0000  0.0000 -0.0000  0.0000 -0.0000 -0.0000
  19.  C 1 (d3)   0.0000 -0.0000  0.0010  0.0001 -0.0000  0.0000 -0.0000  0.0000
  20.  C 1 (d3)   0.0000  0.0000  0.0001  0.0004  0.0000 -0.0000 -0.0000 -0.0000
  21.  C 1 (d4)  -0.0000 -0.0000 -0.0000  0.0000  0.0015 -0.0001  0.0008 -0.0003
  22.  C 1 (d4)   0.0000  0.0000  0.0000 -0.0000 -0.0001  0.0000 -0.0001  0.0001
  23.  C 1 (d5)   0.0000 -0.0000 -0.0000 -0.0000  0.0008 -0.0001  0.0030 -0.0002
  24.  C 1 (d5)  -0.0000 -0.0000  0.0000 -0.0000 -0.0003  0.0001 -0.0002  0.0002
  25.  C 1 (f1)  -0.0000 -0.0000  0.0000 -0.0000  0.0001  0.0000 -0.0006  0.0000
  26.  C 1 (f2)  -0.0003 -0.0001 -0.0000 -0.0000 -0.0000  0.0000 -0.0000  0.0000
  27.  C 1 (f3)   0.0000  0.0000  0.0003  0.0001 -0.0000  0.0000  0.0000 -0.0000
  28.  C 1 (f4)  -0.0000 -0.0000  0.0000 -0.0000  0.0005 -0.0000  0.0003 -0.0001
  29.  C 1 (f5)  -0.0000  0.0000 -0.0000  0.0000  0.0000 -0.0000  0.0000 -0.0000
  30.  C 1 (f6)   0.0002  0.0001  0.0000  0.0000 -0.0000  0.0000  0.0000 -0.0000
  31.  C 1 (f7)  -0.0000 -0.0000 -0.0004 -0.0000  0.0000 -0.0000  0.0000 -0.0000
  32.  H 2 (S)    0.0000  0.0000  0.0198  0.0046 -0.0238  0.0015 -0.0128  0.0040
  33.  H 2 (S)   -0.0000 -0.0000  0.0001 -0.0003 -0.0001  0.0001  0.0002  0.0002
  34.  H 2 (S)    0.0000  0.0000  0.0002 -0.0000  0.0002 -0.0000  0.0001 -0.0001
  35.  H 2 (px)  -0.0003 -0.0001  0.0000 -0.0000 -0.0000 -0.0000 -0.0000  0.0000
  36.  H 2 (py)   0.0000  0.0000 -0.0003 -0.0001  0.0005 -0.0000  0.0004 -0.0001
  37.  H 2 (pz)   0.0000  0.0000 -0.0003  0.0000  0.0001 -0.0000 -0.0002 -0.0000
  38.  H 3 (S)   -0.0000  0.0000 -0.0198 -0.0046 -0.0238  0.0015 -0.0128  0.0040
  39.  H 3 (S)   -0.0000 -0.0000 -0.0001  0.0003 -0.0001  0.0001  0.0002  0.0002
  40.  H 3 (S)    0.0000  0.0000 -0.0002  0.0000  0.0002 -0.0000  0.0001 -0.0001
  41.  H 3 (px)  -0.0003 -0.0001  0.0000  0.0000  0.0000 -0.0000 -0.0000  0.0000
  42.  H 3 (py)   0.0000  0.0000 -0.0003 -0.0001 -0.0005  0.0000 -0.0004  0.0001
  43.  H 3 (pz)  -0.0000 -0.0000  0.0003 -0.0000  0.0001 -0.0000 -0.0002 -0.0000
  44.  C 4 (S)   -0.0000  0.0000  0.0000  0.0000 -0.0006  0.0009 -0.0084  0.0016
  45.  C 4 (S)    0.0000 -0.0000 -0.0000  0.0000  0.0011 -0.0031  0.0364 -0.0083
  46.  C 4 (S)   -0.0000 -0.0000  0.0000 -0.0000 -0.0012 -0.0001 -0.0025 -0.0001
  47.  C 4 (S)   -0.0000 -0.0000 -0.0000  0.0000 -0.0004  0.0000  0.0000  0.0001
  48.  C 4 (S)    0.0000  0.0000 -0.0000  0.0000 -0.0000  0.0000  0.0000  0.0000
  49.  C 4 (px)  -0.0234 -0.0077 -0.0000 -0.0000  0.0000 -0.0000 -0.0000  0.0000
  50.  C 4 (px)  -0.0008 -0.0003 -0.0000 -0.0000  0.0000 -0.0000 -0.0000  0.0000
  51.  C 4 (px)  -0.0001 -0.0000 -0.0000 -0.0000  0.0000 -0.0000 -0.0000  0.0000
  52.  C 4 (py)   0.0000 -0.0000  0.0035 -0.0190 -0.0000  0.0000 -0.0000  0.0000
  53.  C 4 (py)  -0.0000 -0.0000 -0.0016 -0.0005  0.0000 -0.0000  0.0000  0.0000
  54.  C 4 (py)  -0.0000 -0.0000 -0.0001 -0.0000 -0.0000 -0.0000 -0.0000 -0.0000
  55.  C 4 (pz)  -0.0000  0.0000  0.0000 -0.0000 -0.0056  0.0038  0.0313  0.0084
  56.  C 4 (pz)   0.0000  0.0000 -0.0000 -0.0000 -0.0010 -0.0000 -0.0030  0.0000
  57.  C 4 (pz)   0.0000  0.0000 -0.0000 -0.0000  0.0006 -0.0001  0.0004 -0.0002
  58.  C 4 (d1)   0.0000  0.0000 -0.0000  0.0000  0.0000 -0.0000  0.0000 -0.0000
  59.  C 4 (d1)  -0.0000 -0.0000 -0.0000 -0.0000  0.0000 -0.0000 -0.0000 -0.0000
  60.  C 4 (d2)  -0.0005 -0.0002  0.0000 -0.0000  0.0000 -0.0000 -0.0000  0.0000
  61.  C 4 (d2)  -0.0002 -0.0001 -0.0000  0.0000  0.0000  0.0000 -0.0000  0.0000
  62.  C 4 (d3)  -0.0000  0.0000 -0.0000  0.0006  0.0000 -0.0000  0.0000 -0.0000
  63.  C 4 (d3)   0.0000  0.0000  0.0006  0.0002 -0.0000  0.0000  0.0000  0.0000
  64.  C 4 (d4)   0.0000  0.0000 -0.0000  0.0000 -0.0002  0.0002 -0.0005  0.0004
  65.  C 4 (d4)  -0.0000 -0.0000  0.0000 -0.0000  0.0002 -0.0000  0.0002 -0.0001
  66.  C 4 (d5)  -0.0000 -0.0000  0.0000 -0.0000 -0.0005  0.0002  0.0020  0.0003
  67.  C 4 (d5)   0.0000  0.0000  0.0000 -0.0000  0.0004 -0.0001  0.0003 -0.0001
  68.  C 4 (f1)  -0.0000 -0.0000 -0.0000  0.0000 -0.0002  0.0000  0.0005  0.0000
  69.  C 4 (f2)  -0.0003 -0.0001  0.0000 -0.0000  0.0000 -0.0000 -0.0000  0.0000
  70.  C 4 (f3)  -0.0000 -0.0000 -0.0001 -0.0002  0.0000 -0.0000 -0.0000  0.0000
  71.  C 4 (f4)  -0.0000 -0.0000  0.0000 -0.0000 -0.0000 -0.0001  0.0000 -0.0001
  72.  C 4 (f5)  -0.0000  0.0000  0.0000 -0.0000 -0.0000 -0.0000 -0.0000  0.0000
  73.  C 4 (f6)   0.0002  0.0001  0.0000  0.0000 -0.0000  0.0000  0.0000 -0.0000
  74.  C 4 (f7)   0.0000  0.0000 -0.0001  0.0002  0.0000  0.0000  0.0000 -0.0000
  75.  H 5 (S)    0.0000 -0.0000  0.0022  0.0119  0.0009 -0.0027  0.0054 -0.0065
  76.  H 5 (S)    0.0000  0.0000 -0.0006 -0.0000  0.0007 -0.0000  0.0007 -0.0001
  77.  H 5 (S)   -0.0000 -0.0000 -0.0001  0.0001 -0.0002  0.0000 -0.0002  0.0001
  78.  H 5 (px)  -0.0003 -0.0001  0.0000 -0.0000  0.0000 -0.0000 -0.0000  0.0000
  79.  H 5 (py)   0.0000 -0.0000  0.0002  0.0002  0.0000 -0.0001  0.0000 -0.0002
  80.  H 5 (pz)   0.0000 -0.0000 -0.0001  0.0001 -0.0000 -0.0000  0.0003 -0.0000
  81.  H 6 (S)    0.0000 -0.0000 -0.0022 -0.0119  0.0009 -0.0027  0.0054 -0.0065
  82.  H 6 (S)    0.0000 -0.0000  0.0006  0.0000  0.0007 -0.0000  0.0007 -0.0001
  83.  H 6 (S)   -0.0000 -0.0000  0.0001 -0.0001 -0.0002  0.0000 -0.0002  0.0001
  84.  H 6 (px)  -0.0003 -0.0001  0.0000 -0.0000 -0.0000 -0.0000 -0.0000  0.0000
  85.  H 6 (py)  -0.0000 -0.0000  0.0002  0.0002 -0.0000  0.0001 -0.0000  0.0002
  86.  H 6 (pz)   0.0000  0.0000  0.0001 -0.0001 -0.0000 -0.0000  0.0003 -0.0000

          NAO       25      26      27      28      29      30      31      32
      ---------- ------- ------- ------- ------- ------- ------- ------- -------
   1.  C 1 (S)    0.0008  0.0000  0.0000  0.0008  0.0000 -0.0000  0.0000 -0.0082
   2.  C 1 (S)   -0.0091 -0.0000  0.0000 -0.0103 -0.0000  0.0000 -0.0000  0.5285
   3.  C 1 (S)    0.0002 -0.0000  0.0000 -0.0005 -0.0000  0.0000 -0.0000  0.0191
   4.  C 1 (S)   -0.0001 -0.0000  0.0000  0.0000  0.0000  0.0000 -0.0000 -0.0020
   5.  C 1 (S)   -0.0000  0.0000 -0.0000  0.0000  0.0000 -0.0000 -0.0000 -0.0000
   6.  C 1 (px)   0.0000  0.0113 -0.0000  0.0000 -0.0000 -0.0106  0.0000 -0.0000
   7.  C 1 (px)   0.0000  0.0004 -0.0000  0.0000  0.0000 -0.0004  0.0000  0.0000
   8.  C 1 (px)   0.0000  0.0001 -0.0000 -0.0000  0.0000 -0.0001  0.0000  0.0000
   9.  C 1 (py)   0.0000 -0.0000  0.0095 -0.0000 -0.0000  0.0000 -0.0132  0.6781
  10.  C 1 (py)   0.0000 -0.0000  0.0003  0.0000  0.0000  0.0000 -0.0001  0.0140
  11.  C 1 (py)   0.0000 -0.0000  0.0000 -0.0000 -0.0000  0.0000 -0.0000  0.0015
  12.  C 1 (pz)   0.0075  0.0000  0.0000 -0.0099 -0.0000  0.0000 -0.0000  0.4397
  13.  C 1 (pz)  -0.0004 -0.0000  0.0000  0.0003  0.0000  0.0000 -0.0000 -0.0083
  14.  C 1 (pz)  -0.0001 -0.0000  0.0000  0.0001  0.0000  0.0000  0.0000 -0.0053
  15.  C 1 (d1)  -0.0000 -0.0000 -0.0000  0.0000 -0.0000  0.0000  0.0000 -0.0000
  16.  C 1 (d1)   0.0000 -0.0000  0.0000  0.0000  0.0000 -0.0000 -0.0000  0.0000
  17.  C 1 (d2)  -0.0000 -0.0003  0.0000 -0.0000 -0.0000  0.0002 -0.0000  0.0000
  18.  C 1 (d2)  -0.0000 -0.0001  0.0000 -0.0000  0.0000  0.0001 -0.0000  0.0000
  19.  C 1 (d3)   0.0000 -0.0000  0.0003  0.0000 -0.0000  0.0000 -0.0004  0.0198
  20.  C 1 (d3)  -0.0000 -0.0000  0.0001 -0.0000  0.0000  0.0000 -0.0000  0.0046
  21.  C 1 (d4)   0.0001 -0.0000 -0.0000  0.0005  0.0000 -0.0000  0.0000 -0.0238
  22.  C 1 (d4)   0.0000  0.0000  0.0000 -0.0000 -0.0000  0.0000 -0.0000  0.0015
  23.  C 1 (d5)  -0.0006 -0.0000  0.0000  0.0003  0.0000  0.0000  0.0000 -0.0128
  24.  C 1 (d5)   0.0000  0.0000 -0.0000 -0.0001 -0.0000 -0.0000 -0.0000  0.0040
  25.  C 1 (f1)   0.0002  0.0000 -0.0000  0.0000 -0.0000 -0.0000  0.0000 -0.0018
  26.  C 1 (f2)   0.0000  0.0001 -0.0000  0.0000  0.0000 -0.0001  0.0000 -0.0000
  27.  C 1 (f3)  -0.0000 -0.0000  0.0001  0.0000 -0.0000  0.0000 -0.0001  0.0061
  28.  C 1 (f4)   0.0000  0.0000  0.0000  0.0002  0.0000 -0.0000  0.0000 -0.0083
  29.  C 1 (f5)  -0.0000  0.0000 -0.0000  0.0000 -0.0000  0.0000  0.0000 -0.0000
  30.  C 1 (f6)  -0.0000 -0.0001  0.0000 -0.0000  0.0000  0.0001 -0.0000  0.0000
  31.  C 1 (f7)   0.0000  0.0000 -0.0001  0.0000  0.0000 -0.0000  0.0001 -0.0075
  32.  H 2 (S)   -0.0018 -0.0000  0.0061 -0.0083 -0.0000  0.0000 -0.0075  0.8083
  33.  H 2 (S)    0.0000  0.0000 -0.0000  0.0000 -0.0000 -0.0000 -0.0001  0.0000
  34.  H 2 (S)    0.0000 -0.0000  0.0001  0.0001 -0.0000  0.0000 -0.0001 -0.0000
  35.  H 2 (px)   0.0000  0.0001 -0.0000 -0.0000  0.0000 -0.0001  0.0000  0.0000
  36.  H 2 (py)   0.0000 -0.0000 -0.0001  0.0002  0.0000  0.0000  0.0001 -0.0146
  37.  H 2 (pz)   0.0001 -0.0000 -0.0001  0.0000  0.0000  0.0000  0.0001 -0.0072
  38.  H 3 (S)   -0.0018  0.0000 -0.0061 -0.0083  0.0000 -0.0000  0.0075 -0.0103
  39.  H 3 (S)    0.0000  0.0000  0.0000  0.0000  0.0000 -0.0000  0.0001 -0.0002
  40.  H 3 (S)    0.0000 -0.0000 -0.0001  0.0001  0.0000  0.0000  0.0001 -0.0082
  41.  H 3 (px)   0.0000  0.0001 -0.0000  0.0000 -0.0000 -0.0001  0.0000  0.0000
  42.  H 3 (py)  -0.0000 -0.0000 -0.0001 -0.0002 -0.0000  0.0000  0.0001  0.0035
  43.  H 3 (pz)   0.0001  0.0000  0.0001  0.0000 -0.0000 -0.0000 -0.0001  0.0038
  44.  C 4 (S)    0.0028  0.0000  0.0000 -0.0000 -0.0000 -0.0000 -0.0000  0.0046
  45.  C 4 (S)   -0.0109 -0.0000 -0.0000 -0.0011 -0.0000  0.0000  0.0000  0.0351
  46.  C 4 (S)    0.0002  0.0000 -0.0000 -0.0006 -0.0000 -0.0000  0.0000  0.0232
  47.  C 4 (S)   -0.0001  0.0000 -0.0000 -0.0001 -0.0000 -0.0000  0.0000  0.0058
  48.  C 4 (S)   -0.0000 -0.0000 -0.0000 -0.0000 -0.0000  0.0000  0.0000  0.0000
  49.  C 4 (px)   0.0000  0.0113 -0.0000  0.0000 -0.0000 -0.0106  0.0000 -0.0000
  50.  C 4 (px)   0.0000  0.0004 -0.0000  0.0000  0.0000 -0.0004  0.0000  0.0000
  51.  C 4 (px)   0.0000  0.0001 -0.0000  0.0000 -0.0000 -0.0001  0.0000 -0.0000
  52.  C 4 (py)   0.0000 -0.0000 -0.0030 -0.0000 -0.0000  0.0000 -0.0029 -0.0262
  53.  C 4 (py)   0.0000  0.0000 -0.0005 -0.0000  0.0000 -0.0000  0.0006 -0.0340
  54.  C 4 (py)  -0.0000  0.0000 -0.0000 -0.0000  0.0000 -0.0000  0.0000 -0.0018
  55.  C 4 (pz)  -0.0059  0.0000 -0.0000  0.0012  0.0000 -0.0000 -0.0000  0.0284
  56.  C 4 (pz)   0.0004 -0.0000  0.0000 -0.0005 -0.0000  0.0000 -0.0000  0.0188
  57.  C 4 (pz)   0.0000 -0.0000  0.0000  0.0002  0.0000  0.0000 -0.0000 -0.0099
  58.  C 4 (d1)  -0.0000 -0.0000 -0.0000  0.0000  0.0000  0.0000  0.0000 -0.0000
  59.  C 4 (d1)   0.0000 -0.0000 -0.0000  0.0000 -0.0000 -0.0000  0.0000 -0.0000
  60.  C 4 (d2)   0.0000  0.0003 -0.0000  0.0000  0.0000 -0.0002  0.0000  0.0000
  61.  C 4 (d2)   0.0000  0.0001 -0.0000  0.0000 -0.0000 -0.0001  0.0000 -0.0000
  62.  C 4 (d3)  -0.0000  0.0000  0.0001  0.0000  0.0000 -0.0000  0.0001  0.0022
  63.  C 4 (d3)   0.0000 -0.0000  0.0002 -0.0000 -0.0000  0.0000 -0.0002  0.0119
  64.  C 4 (d4)   0.0002  0.0000  0.0000  0.0000  0.0000  0.0000 -0.0000  0.0009
  65.  C 4 (d4)  -0.0000  0.0000 -0.0000  0.0001  0.0000 -0.0000 -0.0000 -0.0027
  66.  C 4 (d5)  -0.0005  0.0000 -0.0000 -0.0000  0.0000 -0.0000 -0.0000  0.0054
  67.  C 4 (d5)  -0.0000 -0.0000  0.0000  0.0001  0.0000  0.0000 -0.0000 -0.0065
  68.  C 4 (f1)  -0.0002  0.0000 -0.0000 -0.0001 -0.0000 -0.0000  0.0000  0.0032
  69.  C 4 (f2)   0.0000  0.0001 -0.0000 -0.0000  0.0000 -0.0001  0.0000  0.0000
  70.  C 4 (f3)   0.0000  0.0000 -0.0001 -0.0000 -0.0000 -0.0000  0.0000 -0.0030
  71.  C 4 (f4)  -0.0001 -0.0000 -0.0000 -0.0000 -0.0000 -0.0000  0.0000  0.0014
  72.  C 4 (f5)   0.0000  0.0000 -0.0000 -0.0000  0.0000  0.0000 -0.0000  0.0000
  73.  C 4 (f6)  -0.0000 -0.0001  0.0000 -0.0000  0.0000  0.0001 -0.0000  0.0000
  74.  C 4 (f7)  -0.0000 -0.0000  0.0000  0.0000  0.0000  0.0000  0.0000 -0.0001
  75.  H 5 (S)   -0.0032 -0.0000  0.0030 -0.0014  0.0000  0.0000  0.0001  0.1334
  76.  H 5 (S)   -0.0000 -0.0000 -0.0002  0.0002  0.0000  0.0000  0.0002 -0.0218
  77.  H 5 (S)    0.0000  0.0000  0.0000 -0.0000  0.0000 -0.0000  0.0000  0.0020
  78.  H 5 (px)   0.0000  0.0001 -0.0000  0.0000 -0.0000 -0.0001  0.0000  0.0000
  79.  H 5 (py)  -0.0000 -0.0000  0.0001 -0.0000 -0.0000  0.0000 -0.0000  0.0045
  80.  H 5 (pz)  -0.0001 -0.0000  0.0000 -0.0000  0.0000 -0.0000  0.0000 -0.0008
  81.  H 6 (S)   -0.0032 -0.0000 -0.0030 -0.0014 -0.0000  0.0000 -0.0001 -0.0695
  82.  H 6 (S)   -0.0000 -0.0000  0.0002  0.0002 -0.0000  0.0000 -0.0002  0.0001
  83.  H 6 (S)    0.0000  0.0000 -0.0000 -0.0000 -0.0000 -0.0000 -0.0000  0.0033
  84.  H 6 (px)   0.0000  0.0001 -0.0000 -0.0000  0.0000 -0.0001  0.0000  0.0000
  85.  H 6 (py)   0.0000  0.0000  0.0001  0.0000  0.0000 -0.0000 -0.0000  0.0031
  86.  H 6 (pz)  -0.0001 -0.0000 -0.0000 -0.0000 -0.0000  0.0000 -0.0000  0.0014

          NAO       33      34      35      36      37      38      39      40
      ---------- ------- ------- ------- ------- ------- ------- ------- -------
   1.  C 1 (S)   -0.0092 -0.0092 -0.0000  0.0031  0.0019 -0.0082 -0.0092 -0.0092
   2.  C 1 (S)    0.0041 -0.0065  0.0000 -0.0106 -0.0057  0.5285  0.0041 -0.0065
   3.  C 1 (S)   -0.0009  0.0000 -0.0000 -0.0005  0.0002  0.0191 -0.0009  0.0000
   4.  C 1 (S)   -0.0001  0.0001 -0.0000  0.0001 -0.0000 -0.0020 -0.0001  0.0001
   5.  C 1 (S)   -0.0000  0.0000  0.0000  0.0000 -0.0000 -0.0000 -0.0000  0.0000
   6.  C 1 (px)   0.0000 -0.0000  0.0122 -0.0000 -0.0000 -0.0000  0.0000 -0.0000
   7.  C 1 (px)   0.0000 -0.0000  0.0004 -0.0000 -0.0000 -0.0000  0.0000 -0.0000
   8.  C 1 (px)   0.0000 -0.0000  0.0001 -0.0000 -0.0000 -0.0000  0.0000 -0.0000
   9.  C 1 (py)   0.0042  0.0074  0.0000 -0.0083 -0.0100 -0.6781 -0.0042 -0.0074
  10.  C 1 (py)  -0.0009  0.0000 -0.0000 -0.0004  0.0000 -0.0140  0.0009 -0.0000
  11.  C 1 (py)  -0.0000  0.0000 -0.0000 -0.0000 -0.0000 -0.0015  0.0000 -0.0000
  12.  C 1 (pz)  -0.0040 -0.0038  0.0000 -0.0117  0.0029  0.4397 -0.0040 -0.0038
  13.  C 1 (pz)   0.0008 -0.0001 -0.0000  0.0003 -0.0003 -0.0083  0.0008 -0.0001
  14.  C 1 (pz)  -0.0003  0.0001 -0.0000  0.0001  0.0000 -0.0053 -0.0003  0.0001
  15.  C 1 (d1)  -0.0000 -0.0000 -0.0000  0.0000  0.0000  0.0000  0.0000  0.0000
  16.  C 1 (d1)   0.0000  0.0000  0.0000 -0.0000 -0.0000 -0.0000 -0.0000 -0.0000
  17.  C 1 (d2)  -0.0000  0.0000 -0.0003  0.0000  0.0000 -0.0000 -0.0000  0.0000
  18.  C 1 (d2)  -0.0000  0.0000 -0.0001  0.0000  0.0000  0.0000 -0.0000  0.0000
  19.  C 1 (d3)   0.0001  0.0002  0.0000 -0.0003 -0.0003 -0.0198 -0.0001 -0.0002
  20.  C 1 (d3)  -0.0003 -0.0000 -0.0000 -0.0001  0.0000 -0.0046  0.0003  0.0000
  21.  C 1 (d4)  -0.0001  0.0002 -0.0000  0.0005  0.0001 -0.0238 -0.0001  0.0002
  22.  C 1 (d4)   0.0001 -0.0000 -0.0000 -0.0000 -0.0000  0.0015  0.0001 -0.0000
  23.  C 1 (d5)   0.0002  0.0001 -0.0000  0.0004 -0.0002 -0.0128  0.0002  0.0001
  24.  C 1 (d5)   0.0002 -0.0001  0.0000 -0.0001 -0.0000  0.0040  0.0002 -0.0001
  25.  C 1 (f1)   0.0000  0.0000  0.0000  0.0000  0.0001 -0.0018  0.0000  0.0000
  26.  C 1 (f2)   0.0000 -0.0000  0.0001 -0.0000 -0.0000  0.0000  0.0000 -0.0000
  27.  C 1 (f3)  -0.0000  0.0001 -0.0000 -0.0001 -0.0001 -0.0061  0.0000 -0.0001
  28.  C 1 (f4)   0.0000  0.0001 -0.0000  0.0002  0.0000 -0.0083  0.0000  0.0001
  29.  C 1 (f5)  -0.0000 -0.0000  0.0000  0.0000  0.0000  0.0000  0.0000  0.0000
  30.  C 1 (f6)  -0.0000  0.0000 -0.0001  0.0000  0.0000 -0.0000 -0.0000  0.0000
  31.  C 1 (f7)  -0.0001 -0.0001  0.0000  0.0001  0.0001  0.0075  0.0001  0.0001
  32.  H 2 (S)    0.0000 -0.0000  0.0000 -0.0146 -0.0072 -0.0103 -0.0002 -0.0082
  33.  H 2 (S)    0.0007  0.0000  0.0000  0.0001 -0.0001 -0.0002  0.0001 -0.0001
  34.  H 2 (S)    0.0000  0.0002 -0.0000  0.0000 -0.0000 -0.0082 -0.0001  0.0001
  35.  H 2 (px)   0.0000 -0.0000  0.0001 -0.0000 -0.0000 -0.0000  0.0000 -0.0000
  36.  H 2 (py)   0.0001  0.0000 -0.0000  0.0003  0.0001 -0.0035 -0.0001  0.0001
  37.  H 2 (pz)  -0.0001 -0.0000 -0.0000  0.0001  0.0001  0.0038  0.0000  0.0001
  38.  H 3 (S)   -0.0002 -0.0082 -0.0000 -0.0035  0.0038  0.8083  0.0000 -0.0000
  39.  H 3 (S)    0.0001 -0.0001  0.0000 -0.0001  0.0000  0.0000  0.0007  0.0000
  40.  H 3 (S)   -0.0001  0.0001 -0.0000  0.0001  0.0001 -0.0000  0.0000  0.0002
  41.  H 3 (px)   0.0000 -0.0000  0.0001 -0.0000 -0.0000 -0.0000  0.0000 -0.0000
  42.  H 3 (py)   0.0001 -0.0001 -0.0000 -0.0001  0.0000  0.0146 -0.0001 -0.0000
  43.  H 3 (pz)   0.0000  0.0001  0.0000 -0.0000 -0.0000 -0.0072 -0.0001 -0.0000
  44.  C 4 (S)    0.0011 -0.0013 -0.0000 -0.0003  0.0012  0.0046  0.0011 -0.0013
  45.  C 4 (S)   -0.0103  0.0026  0.0000  0.0005 -0.0039  0.0351 -0.0103  0.0026
  46.  C 4 (S)   -0.0008 -0.0001  0.0000 -0.0006  0.0002  0.0232 -0.0008 -0.0001
  47.  C 4 (S)    0.0001 -0.0001  0.0000 -0.0001 -0.0001  0.0058  0.0001 -0.0001
  48.  C 4 (S)   -0.0000 -0.0000 -0.0000 -0.0000 -0.0000  0.0000 -0.0000 -0.0000
  49.  C 4 (px)   0.0000 -0.0000  0.0122 -0.0000 -0.0000 -0.0000  0.0000 -0.0000
  50.  C 4 (px)   0.0000 -0.0000  0.0004 -0.0000 -0.0000 -0.0000  0.0000 -0.0000
  51.  C 4 (px)   0.0000 -0.0000  0.0001 -0.0000 -0.0000  0.0000  0.0000 -0.0000
  52.  C 4 (py)   0.0192  0.0027  0.0000  0.0046 -0.0039  0.0262 -0.0192 -0.0027
  53.  C 4 (py)   0.0002 -0.0003  0.0000  0.0005  0.0004  0.0340 -0.0002  0.0003
  54.  C 4 (py)   0.0000 -0.0000  0.0000  0.0000  0.0000  0.0018 -0.0000  0.0000
  55.  C 4 (pz)   0.0175 -0.0049 -0.0000  0.0012 -0.0047  0.0284  0.0175 -0.0049
  56.  C 4 (pz)  -0.0006 -0.0002 -0.0000 -0.0005  0.0002  0.0188 -0.0006 -0.0002
  57.  C 4 (pz)  -0.0001  0.0002 -0.0000  0.0002  0.0000 -0.0099 -0.0001  0.0002
  58.  C 4 (d1)  -0.0000 -0.0000 -0.0000  0.0000  0.0000  0.0000  0.0000  0.0000
  59.  C 4 (d1)   0.0000 -0.0000 -0.0000  0.0000  0.0000  0.0000 -0.0000  0.0000
  60.  C 4 (d2)   0.0000 -0.0000  0.0003 -0.0000 -0.0000 -0.0000  0.0000 -0.0000
  61.  C 4 (d2)   0.0000 -0.0000  0.0001 -0.0000 -0.0000  0.0000  0.0000 -0.0000
  62.  C 4 (d3)  -0.0006 -0.0001 -0.0000 -0.0002  0.0001 -0.0022  0.0006  0.0001
  63.  C 4 (d3)  -0.0000  0.0001 -0.0000 -0.0002 -0.0001 -0.0119  0.0000 -0.0001
  64.  C 4 (d4)   0.0007 -0.0002 -0.0000 -0.0000  0.0000  0.0009  0.0007 -0.0002
  65.  C 4 (d4)  -0.0000  0.0000  0.0000  0.0001  0.0000 -0.0027 -0.0000  0.0000
  66.  C 4 (d5)   0.0007 -0.0002  0.0000 -0.0000 -0.0003  0.0054  0.0007 -0.0002
  67.  C 4 (d5)  -0.0001  0.0001 -0.0000  0.0002  0.0000 -0.0065 -0.0001  0.0001
  68.  C 4 (f1)   0.0000 -0.0000  0.0000 -0.0000 -0.0001  0.0032  0.0000 -0.0000
  69.  C 4 (f2)   0.0000 -0.0000  0.0001 -0.0000 -0.0000 -0.0000  0.0000 -0.0000
  70.  C 4 (f3)   0.0002 -0.0000  0.0000  0.0001  0.0000  0.0030 -0.0002  0.0000
  71.  C 4 (f4)  -0.0002  0.0000  0.0000 -0.0000 -0.0000  0.0014 -0.0002  0.0000
  72.  C 4 (f5)   0.0000  0.0000  0.0000 -0.0000 -0.0000  0.0000 -0.0000 -0.0000
  73.  C 4 (f6)  -0.0000  0.0000 -0.0001  0.0000  0.0000  0.0000 -0.0000  0.0000
  74.  C 4 (f7)  -0.0002 -0.0000 -0.0000 -0.0000  0.0000  0.0001  0.0002  0.0000
  75.  H 5 (S)   -0.0218  0.0020  0.0000 -0.0045  0.0008 -0.0695  0.0001  0.0033
  76.  H 5 (S)   -0.0001 -0.0000 -0.0000  0.0004  0.0002  0.0001  0.0001  0.0002
  77.  H 5 (S)   -0.0000 -0.0001  0.0000 -0.0001  0.0000  0.0033  0.0002 -0.0000
  78.  H 5 (px)   0.0000 -0.0000  0.0001 -0.0000 -0.0000 -0.0000  0.0000 -0.0000
  79.  H 5 (py)  -0.0004  0.0001 -0.0000 -0.0001 -0.0000 -0.0031 -0.0001  0.0000
  80.  H 5 (pz)  -0.0002 -0.0000 -0.0000 -0.0000  0.0000  0.0014  0.0002  0.0000
  81.  H 6 (S)    0.0001  0.0033  0.0000  0.0031 -0.0014  0.1334 -0.0218  0.0020
  82.  H 6 (S)    0.0001  0.0002 -0.0000  0.0001 -0.0002 -0.0218 -0.0001 -0.0000
  83.  H 6 (S)    0.0002 -0.0000  0.0000 -0.0000 -0.0000  0.0020 -0.0000 -0.0001
  84.  H 6 (px)   0.0000 -0.0000  0.0001 -0.0000 -0.0000 -0.0000  0.0000 -0.0000
  85.  H 6 (py)   0.0001 -0.0000  0.0000 -0.0001 -0.0000 -0.0045  0.0004 -0.0001
  86.  H 6 (pz)   0.0002  0.0000 -0.0000  0.0000 -0.0001 -0.0008 -0.0002 -0.0000

          NAO       41      42      43      44      45      46      47      48
      ---------- ------- ------- ------- ------- ------- ------- ------- -------
   1.  C 1 (S)   -0.0000 -0.0031  0.0019  0.0001  0.0036  0.0102 -0.0074  0.0002
   2.  C 1 (S)   -0.0000  0.0106 -0.0057  0.0036  0.3869  0.0055  0.0104  0.0001
   3.  C 1 (S)   -0.0000  0.0005  0.0002  0.0102  0.0055  0.0038 -0.0000 -0.0000
   4.  C 1 (S)   -0.0000 -0.0001 -0.0000 -0.0074  0.0104 -0.0000 -0.0000 -0.0000
   5.  C 1 (S)    0.0000 -0.0000 -0.0000  0.0002  0.0001 -0.0000 -0.0000 -0.0000
   6.  C 1 (px)   0.0122 -0.0000  0.0000  0.0000  0.0000  0.0000  0.0000 -0.0000
   7.  C 1 (px)   0.0004 -0.0000  0.0000  0.0000 -0.0000  0.0000  0.0000 -0.0000
   8.  C 1 (px)   0.0001 -0.0000  0.0000 -0.0000  0.0000  0.0000  0.0000 -0.0000
   9.  C 1 (py)   0.0000 -0.0083  0.0100  0.0000  0.0000  0.0000  0.0000 -0.0000
  10.  C 1 (py)  -0.0000 -0.0004 -0.0000  0.0000 -0.0000 -0.0000 -0.0000 -0.0000
  11.  C 1 (py)  -0.0000 -0.0000  0.0000  0.0000 -0.0000 -0.0000 -0.0000 -0.0000
  12.  C 1 (pz)   0.0000  0.0117  0.0029 -0.0123 -0.5201  0.0567  0.0030  0.0000
  13.  C 1 (pz)  -0.0000 -0.0003 -0.0003 -0.0237  0.0043 -0.0034  0.0002  0.0000
  14.  C 1 (pz)  -0.0000 -0.0001  0.0000  0.0049  0.0138  0.0001 -0.0001 -0.0000
  15.  C 1 (d1)  -0.0000 -0.0000 -0.0000  0.0000 -0.0000 -0.0000  0.0000  0.0000
  16.  C 1 (d1)   0.0000 -0.0000  0.0000 -0.0000  0.0000  0.0000 -0.0000 -0.0000
  17.  C 1 (d2)  -0.0003  0.0000 -0.0000 -0.0000  0.0000 -0.0000 -0.0000  0.0000
  18.  C 1 (d2)  -0.0001  0.0000 -0.0000  0.0000 -0.0000 -0.0000 -0.0000  0.0000
  19.  C 1 (d3)   0.0000 -0.0003  0.0003  0.0000 -0.0000  0.0000 -0.0000 -0.0000
  20.  C 1 (d3)   0.0000 -0.0001 -0.0000  0.0000  0.0000 -0.0000  0.0000  0.0000
  21.  C 1 (d4)   0.0000 -0.0005  0.0001 -0.0006  0.0011 -0.0012 -0.0004 -0.0000
  22.  C 1 (d4)  -0.0000  0.0000 -0.0000  0.0009 -0.0031 -0.0001  0.0000  0.0000
  23.  C 1 (d5)  -0.0000 -0.0004 -0.0002 -0.0084  0.0364 -0.0025  0.0000  0.0000
  24.  C 1 (d5)   0.0000  0.0001 -0.0000  0.0016 -0.0083 -0.0001  0.0001  0.0000
  25.  C 1 (f1)   0.0000 -0.0000  0.0001  0.0028 -0.0109  0.0002 -0.0001 -0.0000
  26.  C 1 (f2)   0.0001 -0.0000  0.0000  0.0000 -0.0000  0.0000  0.0000 -0.0000
  27.  C 1 (f3)  -0.0000 -0.0001  0.0001  0.0000 -0.0000 -0.0000 -0.0000 -0.0000
  28.  C 1 (f4)   0.0000 -0.0002  0.0000 -0.0000 -0.0011 -0.0006 -0.0001 -0.0000
  29.  C 1 (f5)  -0.0000 -0.0000 -0.0000 -0.0000 -0.0000 -0.0000 -0.0000 -0.0000
  30.  C 1 (f6)  -0.0001  0.0000 -0.0000 -0.0000  0.0000 -0.0000 -0.0000  0.0000
  31.  C 1 (f7)   0.0000  0.0001 -0.0001 -0.0000  0.0000  0.0000  0.0000  0.0000
  32.  H 2 (S)    0.0000  0.0035  0.0038  0.0046  0.0351  0.0232  0.0058  0.0000
  33.  H 2 (S)    0.0000  0.0001  0.0000  0.0011 -0.0103 -0.0008  0.0001 -0.0000
  34.  H 2 (S)   -0.0000 -0.0001  0.0001 -0.0013  0.0026 -0.0001 -0.0001 -0.0000
  35.  H 2 (px)   0.0001 -0.0000  0.0000 -0.0000  0.0000  0.0000  0.0000 -0.0000
  36.  H 2 (py)  -0.0000 -0.0001 -0.0000 -0.0003  0.0005 -0.0006 -0.0001 -0.0000
  37.  H 2 (pz)  -0.0000  0.0000 -0.0000  0.0012 -0.0039  0.0002 -0.0001 -0.0000
  38.  H 3 (S)   -0.0000  0.0146 -0.0072  0.0046  0.0351  0.0232  0.0058  0.0000
  39.  H 3 (S)    0.0000 -0.0001 -0.0001  0.0011 -0.0103 -0.0008  0.0001 -0.0000
  40.  H 3 (S)   -0.0000 -0.0000 -0.0000 -0.0013  0.0026 -0.0001 -0.0001 -0.0000
  41.  H 3 (px)   0.0001 -0.0000  0.0000 -0.0000  0.0000  0.0000  0.0000 -0.0000
  42.  H 3 (py)  -0.0000  0.0003 -0.0001  0.0003 -0.0005  0.0006  0.0001  0.0000
  43.  H 3 (pz)   0.0000 -0.0001  0.0001  0.0012 -0.0039  0.0002 -0.0001 -0.0000
  44.  C 4 (S)   -0.0000  0.0003  0.0012  1.9991 -0.0000 -0.0000 -0.0000 -0.0000
  45.  C 4 (S)    0.0000 -0.0005 -0.0039 -0.0000  1.0500  0.0000  0.0000  0.0000
  46.  C 4 (S)    0.0000  0.0006  0.0002 -0.0000  0.0000  0.0039 -0.0000 -0.0000
  47.  C 4 (S)    0.0000  0.0001 -0.0001 -0.0000  0.0000 -0.0000  0.0001 -0.0000
  48.  C 4 (S)   -0.0000  0.0000 -0.0000 -0.0000  0.0000 -0.0000 -0.0000  0.0000
  49.  C 4 (px)   0.0122 -0.0000  0.0000  0.0000  0.0000  0.0000  0.0000 -0.0000
  50.  C 4 (px)   0.0004 -0.0000  0.0000 -0.0000  0.0000  0.0000  0.0000 -0.0000
  51.  C 4 (px)   0.0001 -0.0000  0.0000  0.0000 -0.0000  0.0000  0.0000 -0.0000
  52.  C 4 (py)   0.0000  0.0046  0.0039 -0.0000 -0.0000 -0.0000 -0.0000 -0.0000
  53.  C 4 (py)   0.0000  0.0005 -0.0004 -0.0000  0.0000  0.0000  0.0000 -0.0000
  54.  C 4 (py)   0.0000  0.0000 -0.0000 -0.0000  0.0000  0.0000  0.0000  0.0000
  55.  C 4 (pz)  -0.0000 -0.0012 -0.0047 -0.0118 -0.1092 -0.0513  0.0067  0.0001
  56.  C 4 (pz)  -0.0000  0.0005  0.0002  0.0031 -0.0186  0.0036 -0.0001  0.0000
  57.  C 4 (pz)  -0.0000 -0.0002  0.0000 -0.0012  0.0067 -0.0003 -0.0002 -0.0000
  58.  C 4 (d1)  -0.0000 -0.0000 -0.0000 -0.0000 -0.0000 -0.0000 -0.0000 -0.0000
  59.  C 4 (d1)  -0.0000  0.0000 -0.0000  0.0000 -0.0000 -0.0000 -0.0000 -0.0000
  60.  C 4 (d2)   0.0003 -0.0000  0.0000 -0.0000  0.0000  0.0000  0.0000 -0.0000
  61.  C 4 (d2)   0.0001 -0.0000  0.0000  0.0000 -0.0000  0.0000  0.0000 -0.0000
  62.  C 4 (d3)   0.0000 -0.0002 -0.0001 -0.0000 -0.0000 -0.0000  0.0000  0.0000
  63.  C 4 (d3)  -0.0000 -0.0002  0.0001  0.0000  0.0000 -0.0000 -0.0000 -0.0000
  64.  C 4 (d4)  -0.0000  0.0000  0.0000  0.0053 -0.0322 -0.0009  0.0002  0.0000
  65.  C 4 (d4)   0.0000 -0.0001  0.0000 -0.0015  0.0025 -0.0001 -0.0000 -0.0000
  66.  C 4 (d5)   0.0000  0.0000 -0.0003 -0.0028  0.0119 -0.0024  0.0004  0.0000
  67.  C 4 (d5)  -0.0000 -0.0002  0.0000  0.0001  0.0058 -0.0002 -0.0001 -0.0000
  68.  C 4 (f1)   0.0000  0.0000 -0.0001 -0.0008  0.0091 -0.0002  0.0001  0.0000
  69.  C 4 (f2)   0.0001 -0.0000  0.0000 -0.0000  0.0000  0.0000  0.0000 -0.0000
  70.  C 4 (f3)   0.0000  0.0001 -0.0000 -0.0000  0.0000  0.0000  0.0000 -0.0000
  71.  C 4 (f4)   0.0000  0.0000 -0.0000 -0.0008  0.0103  0.0005 -0.0000 -0.0000
  72.  C 4 (f5)   0.0000  0.0000  0.0000  0.0000 -0.0000  0.0000  0.0000 -0.0000
  73.  C 4 (f6)  -0.0001  0.0000 -0.0000 -0.0000  0.0000 -0.0000 -0.0000  0.0000
  74.  C 4 (f7)  -0.0000 -0.0000 -0.0000 -0.0000 -0.0000 -0.0000 -0.0000  0.0000
  75.  H 5 (S)    0.0000 -0.0031 -0.0014 -0.0082  0.5285  0.0191 -0.0020 -0.0000
  76.  H 5 (S)   -0.0000 -0.0001 -0.0002 -0.0092  0.0041 -0.0009 -0.0001 -0.0000
  77.  H 5 (S)    0.0000  0.0000 -0.0000 -0.0092 -0.0065  0.0000  0.0001  0.0000
  78.  H 5 (px)   0.0001 -0.0000  0.0000 -0.0000  0.0000  0.0000  0.0000 -0.0000
  79.  H 5 (py)  -0.0000 -0.0001  0.0000 -0.0031  0.0106  0.0005 -0.0001 -0.0000
  80.  H 5 (pz)  -0.0000 -0.0000 -0.0001 -0.0019  0.0057 -0.0002  0.0000  0.0000
  81.  H 6 (S)    0.0000  0.0045  0.0008 -0.0082  0.5285  0.0191 -0.0020 -0.0000
  82.  H 6 (S)   -0.0000 -0.0004  0.0002 -0.0092  0.0041 -0.0009 -0.0001 -0.0000
  83.  H 6 (S)    0.0000  0.0001  0.0000 -0.0092 -0.0065  0.0000  0.0001  0.0000
  84.  H 6 (px)   0.0001 -0.0000  0.0000 -0.0000  0.0000  0.0000  0.0000 -0.0000
  85.  H 6 (py)   0.0000 -0.0001  0.0000  0.0031 -0.0106 -0.0005  0.0001  0.0000
  86.  H 6 (pz)  -0.0000  0.0000  0.0000 -0.0019  0.0057 -0.0002  0.0000  0.0000

          NAO       49      50      51      52      53      54      55      56
      ---------- ------- ------- ------- ------- ------- ------- ------- -------
   1.  C 1 (S)   -0.0000 -0.0000  0.0000  0.0000 -0.0000 -0.0000  0.0123  0.0237
   2.  C 1 (S)   -0.0000 -0.0000  0.0000  0.0000 -0.0000  0.0000  0.5201 -0.0043
   3.  C 1 (S)   -0.0000 -0.0000 -0.0000 -0.0000 -0.0000 -0.0000 -0.0567  0.0034
   4.  C 1 (S)   -0.0000 -0.0000 -0.0000  0.0000 -0.0000 -0.0000 -0.0030 -0.0002
   5.  C 1 (S)    0.0000  0.0000  0.0000  0.0000  0.0000  0.0000 -0.0000 -0.0000
   6.  C 1 (px)   0.9977  0.0338  0.0064  0.0000  0.0000  0.0000  0.0000 -0.0000
   7.  C 1 (px)   0.0338  0.0011  0.0002 -0.0000  0.0000  0.0000 -0.0000 -0.0000
   8.  C 1 (px)   0.0064  0.0002  0.0000 -0.0000  0.0000  0.0000 -0.0000 -0.0000
   9.  C 1 (py)  -0.0000  0.0000 -0.0000  0.2045 -0.0543 -0.0026 -0.0000 -0.0000
  10.  C 1 (py)  -0.0000 -0.0000 -0.0000 -0.0543 -0.0016 -0.0001  0.0000 -0.0000
  11.  C 1 (py)  -0.0000 -0.0000 -0.0000 -0.0026 -0.0001 -0.0000 -0.0000 -0.0000
  12.  C 1 (pz)  -0.0000 -0.0000  0.0000 -0.0000 -0.0000 -0.0000 -0.5405  0.0595
  13.  C 1 (pz)  -0.0000 -0.0000 -0.0000 -0.0000  0.0000  0.0000  0.0595 -0.0032
  14.  C 1 (pz)  -0.0000 -0.0000 -0.0000 -0.0000  0.0000  0.0000 -0.0112 -0.0001
  15.  C 1 (d1)  -0.0000 -0.0000 -0.0000 -0.0000  0.0000 -0.0000  0.0000 -0.0000
  16.  C 1 (d1)   0.0000  0.0000 -0.0000  0.0000 -0.0000 -0.0000 -0.0000  0.0000
  17.  C 1 (d2)  -0.0234 -0.0008 -0.0001  0.0000 -0.0000 -0.0000 -0.0000  0.0000
  18.  C 1 (d2)  -0.0077 -0.0003 -0.0000 -0.0000 -0.0000 -0.0000  0.0000  0.0000
  19.  C 1 (d3)  -0.0000 -0.0000 -0.0000  0.0035 -0.0016 -0.0001  0.0000 -0.0000
  20.  C 1 (d3)  -0.0000 -0.0000 -0.0000 -0.0190 -0.0005 -0.0000 -0.0000 -0.0000
  21.  C 1 (d4)   0.0000  0.0000  0.0000 -0.0000  0.0000 -0.0000 -0.0056 -0.0010
  22.  C 1 (d4)  -0.0000 -0.0000 -0.0000  0.0000 -0.0000 -0.0000  0.0038 -0.0000
  23.  C 1 (d5)  -0.0000 -0.0000 -0.0000 -0.0000  0.0000 -0.0000  0.0313 -0.0030
  24.  C 1 (d5)   0.0000  0.0000  0.0000  0.0000  0.0000 -0.0000  0.0084  0.0000
  25.  C 1 (f1)   0.0000  0.0000  0.0000  0.0000  0.0000 -0.0000 -0.0059  0.0004
  26.  C 1 (f2)   0.0113  0.0004  0.0001 -0.0000  0.0000  0.0000  0.0000 -0.0000
  27.  C 1 (f3)  -0.0000 -0.0000 -0.0000 -0.0030 -0.0005 -0.0000 -0.0000  0.0000
  28.  C 1 (f4)   0.0000  0.0000  0.0000 -0.0000 -0.0000 -0.0000  0.0012 -0.0005
  29.  C 1 (f5)  -0.0000  0.0000 -0.0000 -0.0000  0.0000  0.0000  0.0000 -0.0000
  30.  C 1 (f6)  -0.0106 -0.0004 -0.0001  0.0000 -0.0000 -0.0000 -0.0000  0.0000
  31.  C 1 (f7)   0.0000  0.0000  0.0000 -0.0029  0.0006  0.0000 -0.0000 -0.0000
  32.  H 2 (S)   -0.0000  0.0000 -0.0000 -0.0262 -0.0340 -0.0018  0.0284  0.0188
  33.  H 2 (S)    0.0000  0.0000  0.0000  0.0192  0.0002  0.0000  0.0175 -0.0006
  34.  H 2 (S)   -0.0000 -0.0000 -0.0000  0.0027 -0.0003 -0.0000 -0.0049 -0.0002
  35.  H 2 (px)   0.0122  0.0004  0.0001  0.0000  0.0000  0.0000 -0.0000 -0.0000
  36.  H 2 (py)  -0.0000 -0.0000 -0.0000  0.0046  0.0005  0.0000  0.0012 -0.0005
  37.  H 2 (pz)  -0.0000 -0.0000 -0.0000 -0.0039  0.0004  0.0000 -0.0047  0.0002
  38.  H 3 (S)   -0.0000 -0.0000  0.0000  0.0262  0.0340  0.0018  0.0284  0.0188
  39.  H 3 (S)    0.0000  0.0000  0.0000 -0.0192 -0.0002 -0.0000  0.0175 -0.0006
  40.  H 3 (S)   -0.0000 -0.0000 -0.0000 -0.0027  0.0003  0.0000 -0.0049 -0.0002
  41.  H 3 (px)   0.0122  0.0004  0.0001  0.0000  0.0000  0.0000 -0.0000 -0.0000
  42.  H 3 (py)  -0.0000 -0.0000 -0.0000  0.0046  0.0005  0.0000 -0.0012  0.0005
  43.  H 3 (pz)   0.0000  0.0000  0.0000  0.0039 -0.0004 -0.0000 -0.0047  0.0002
  44.  C 4 (S)    0.0000 -0.0000  0.0000 -0.0000 -0.0000 -0.0000 -0.0118  0.0031
  45.  C 4 (S)    0.0000  0.0000 -0.0000 -0.0000  0.0000  0.0000 -0.1092 -0.0186
  46.  C 4 (S)    0.0000  0.0000  0.0000 -0.0000  0.0000  0.0000 -0.0513  0.0036
  47.  C 4 (S)    0.0000  0.0000  0.0000 -0.0000  0.0000  0.0000  0.0067 -0.0001
  48.  C 4 (S)   -0.0000 -0.0000 -0.0000 -0.0000 -0.0000  0.0000  0.0001  0.0000
  49.  C 4 (px)   0.9977  0.0338  0.0064  0.0000  0.0000  0.0000  0.0000 -0.0000
  50.  C 4 (px)   0.0338  0.0011  0.0002  0.0000  0.0000  0.0000 -0.0000 -0.0000
  51.  C 4 (px)   0.0064  0.0002  0.0000 -0.0000  0.0000  0.0000  0.0000 -0.0000
  52.  C 4 (py)   0.0000  0.0000 -0.0000  1.1759  0.0119  0.0020  0.0000  0.0000
  53.  C 4 (py)   0.0000  0.0000  0.0000  0.0119  0.0029  0.0002 -0.0000 -0.0000
  54.  C 4 (py)   0.0000  0.0000  0.0000  0.0020  0.0002  0.0000  0.0000  0.0000
  55.  C 4 (pz)   0.0000 -0.0000  0.0000  0.0000 -0.0000  0.0000  1.1382 -0.0456
  56.  C 4 (pz)  -0.0000 -0.0000 -0.0000  0.0000 -0.0000  0.0000 -0.0456  0.0037
  57.  C 4 (pz)  -0.0000 -0.0000 -0.0000 -0.0000 -0.0000  0.0000 -0.0083 -0.0004
  58.  C 4 (d1)  -0.0000 -0.0000 -0.0000 -0.0000  0.0000  0.0000  0.0000 -0.0000
  59.  C 4 (d1)  -0.0000  0.0000 -0.0000  0.0000  0.0000  0.0000 -0.0000  0.0000
  60.  C 4 (d2)   0.0234  0.0008  0.0001  0.0000  0.0000  0.0000 -0.0000 -0.0000
  61.  C 4 (d2)   0.0077  0.0003  0.0000 -0.0000  0.0000  0.0000  0.0000 -0.0000
  62.  C 4 (d3)   0.0000 -0.0000  0.0000 -0.0338 -0.0005 -0.0001  0.0000  0.0000
  63.  C 4 (d3)  -0.0000 -0.0000 -0.0000 -0.0037 -0.0010 -0.0001 -0.0000 -0.0000
  64.  C 4 (d4)  -0.0000 -0.0000 -0.0000 -0.0000 -0.0000  0.0000  0.0259 -0.0003
  65.  C 4 (d4)   0.0000  0.0000  0.0000  0.0000  0.0000 -0.0000 -0.0014 -0.0001
  66.  C 4 (d5)   0.0000  0.0000  0.0000  0.0000 -0.0000 -0.0000  0.0545 -0.0025
  67.  C 4 (d5)  -0.0000 -0.0000 -0.0000 -0.0000  0.0000  0.0000 -0.0050 -0.0002
  68.  C 4 (f1)   0.0000  0.0000  0.0000  0.0000 -0.0000 -0.0000  0.0075 -0.0004
  69.  C 4 (f2)   0.0113  0.0004  0.0001  0.0000 -0.0000  0.0000 -0.0000 -0.0000
  70.  C 4 (f3)   0.0000  0.0000  0.0000  0.0095  0.0003  0.0000 -0.0000 -0.0000
  71.  C 4 (f4)   0.0000  0.0000  0.0000 -0.0000  0.0000 -0.0000 -0.0099  0.0003
  72.  C 4 (f5)   0.0000 -0.0000  0.0000  0.0000 -0.0000  0.0000 -0.0000  0.0000
  73.  C 4 (f6)  -0.0106 -0.0004 -0.0001  0.0000 -0.0000 -0.0000 -0.0000  0.0000
  74.  C 4 (f7)  -0.0000 -0.0000 -0.0000 -0.0132 -0.0001 -0.0000  0.0000  0.0000
  75.  H 5 (S)    0.0000  0.0000 -0.0000 -0.6781 -0.0140 -0.0015 -0.4397  0.0083
  76.  H 5 (S)   -0.0000 -0.0000 -0.0000 -0.0042  0.0009  0.0000  0.0040 -0.0008
  77.  H 5 (S)    0.0000  0.0000  0.0000 -0.0074 -0.0000 -0.0000  0.0038  0.0001
  78.  H 5 (px)   0.0122  0.0004  0.0001  0.0000  0.0000  0.0000 -0.0000 -0.0000
  79.  H 5 (py)  -0.0000 -0.0000 -0.0000 -0.0083 -0.0004 -0.0000 -0.0117  0.0003
  80.  H 5 (pz)   0.0000 -0.0000  0.0000 -0.0100  0.0000 -0.0000  0.0029 -0.0003
  81.  H 6 (S)   -0.0000  0.0000 -0.0000  0.6781  0.0140  0.0015 -0.4397  0.0083
  82.  H 6 (S)   -0.0000 -0.0000 -0.0000  0.0042 -0.0009 -0.0000  0.0040 -0.0008
  83.  H 6 (S)    0.0000  0.0000  0.0000  0.0074  0.0000  0.0000  0.0038  0.0001
  84.  H 6 (px)   0.0122  0.0004  0.0001  0.0000  0.0000  0.0000 -0.0000 -0.0000
  85.  H 6 (py)   0.0000  0.0000  0.0000 -0.0083 -0.0004 -0.0000  0.0117 -0.0003
  86.  H 6 (pz)  -0.0000 -0.0000 -0.0000  0.0100 -0.0000  0.0000  0.0029 -0.0003

          NAO       57      58      59      60      61      62      63      64
      ---------- ------- ------- ------- ------- ------- ------- ------- -------
   1.  C 1 (S)   -0.0049  0.0000  0.0000 -0.0000  0.0000 -0.0000  0.0000 -0.0006
   2.  C 1 (S)   -0.0138 -0.0000 -0.0000 -0.0000 -0.0000 -0.0000  0.0000  0.0011
   3.  C 1 (S)   -0.0001 -0.0000 -0.0000 -0.0000 -0.0000 -0.0000  0.0000 -0.0012
   4.  C 1 (S)    0.0001  0.0000 -0.0000 -0.0000 -0.0000 -0.0000  0.0000 -0.0004
   5.  C 1 (S)    0.0000  0.0000  0.0000  0.0000  0.0000 -0.0000  0.0000 -0.0000
   6.  C 1 (px)  -0.0000 -0.0000 -0.0000  0.0234  0.0077  0.0000 -0.0000 -0.0000
   7.  C 1 (px)  -0.0000 -0.0000  0.0000  0.0008  0.0003  0.0000 -0.0000 -0.0000
   8.  C 1 (px)  -0.0000 -0.0000 -0.0000  0.0001  0.0000  0.0000 -0.0000 -0.0000
   9.  C 1 (py)  -0.0000 -0.0000 -0.0000  0.0000 -0.0000 -0.0035  0.0190 -0.0000
  10.  C 1 (py)  -0.0000  0.0000 -0.0000 -0.0000 -0.0000  0.0016  0.0005  0.0000
  11.  C 1 (py)  -0.0000 -0.0000 -0.0000 -0.0000 -0.0000  0.0001  0.0000  0.0000
  12.  C 1 (pz)  -0.0112 -0.0000 -0.0000 -0.0000  0.0000  0.0000  0.0000  0.0056
  13.  C 1 (pz)  -0.0001  0.0000 -0.0000 -0.0000  0.0000 -0.0000 -0.0000  0.0010
  14.  C 1 (pz)   0.0003  0.0000  0.0000 -0.0000 -0.0000  0.0000 -0.0000 -0.0006
  15.  C 1 (d1)   0.0000 -0.0000 -0.0000 -0.0000 -0.0000  0.0000 -0.0000  0.0000
  16.  C 1 (d1)   0.0000 -0.0000 -0.0000  0.0000 -0.0000 -0.0000  0.0000 -0.0000
  17.  C 1 (d2)   0.0000  0.0000 -0.0000 -0.0005 -0.0002 -0.0000  0.0000  0.0000
  18.  C 1 (d2)   0.0000  0.0000 -0.0000 -0.0002 -0.0001  0.0000  0.0000  0.0000
  19.  C 1 (d3)  -0.0000 -0.0000 -0.0000  0.0000 -0.0000 -0.0000  0.0006 -0.0000
  20.  C 1 (d3)  -0.0000  0.0000 -0.0000 -0.0000  0.0000  0.0006  0.0002  0.0000
  21.  C 1 (d4)   0.0006  0.0000  0.0000  0.0000  0.0000  0.0000 -0.0000 -0.0002
  22.  C 1 (d4)  -0.0001 -0.0000 -0.0000 -0.0000  0.0000 -0.0000  0.0000  0.0002
  23.  C 1 (d5)   0.0004  0.0000 -0.0000 -0.0000 -0.0000  0.0000  0.0000 -0.0005
  24.  C 1 (d5)  -0.0002 -0.0000 -0.0000  0.0000  0.0000 -0.0000  0.0000  0.0004
  25.  C 1 (f1)   0.0000 -0.0000  0.0000  0.0000  0.0000 -0.0000  0.0000  0.0002
  26.  C 1 (f2)  -0.0000 -0.0000 -0.0000  0.0003  0.0001  0.0000 -0.0000  0.0000
  27.  C 1 (f3)   0.0000 -0.0000 -0.0000 -0.0000 -0.0000  0.0001  0.0002  0.0000
  28.  C 1 (f4)   0.0002  0.0000  0.0000  0.0000  0.0000  0.0000 -0.0000  0.0000
  29.  C 1 (f5)   0.0000  0.0000 -0.0000  0.0000 -0.0000  0.0000 -0.0000  0.0000
  30.  C 1 (f6)   0.0000  0.0000 -0.0000 -0.0002 -0.0001 -0.0000  0.0000  0.0000
  31.  C 1 (f7)  -0.0000  0.0000  0.0000  0.0000  0.0000  0.0001 -0.0002 -0.0000
  32.  H 2 (S)   -0.0099 -0.0000 -0.0000  0.0000 -0.0000  0.0022  0.0119  0.0009
  33.  H 2 (S)   -0.0001 -0.0000  0.0000  0.0000  0.0000 -0.0006 -0.0000  0.0007
  34.  H 2 (S)    0.0002 -0.0000 -0.0000 -0.0000 -0.0000 -0.0001  0.0001 -0.0002
  35.  H 2 (px)  -0.0000 -0.0000 -0.0000  0.0003  0.0001 -0.0000 -0.0000 -0.0000
  36.  H 2 (py)   0.0002  0.0000  0.0000 -0.0000 -0.0000 -0.0002 -0.0002 -0.0000
  37.  H 2 (pz)   0.0000  0.0000  0.0000 -0.0000 -0.0000  0.0001 -0.0001  0.0000
  38.  H 3 (S)   -0.0099  0.0000  0.0000 -0.0000  0.0000 -0.0022 -0.0119  0.0009
  39.  H 3 (S)   -0.0001  0.0000 -0.0000  0.0000  0.0000  0.0006  0.0000  0.0007
  40.  H 3 (S)    0.0002  0.0000  0.0000 -0.0000 -0.0000  0.0001 -0.0001 -0.0002
  41.  H 3 (px)  -0.0000 -0.0000 -0.0000  0.0003  0.0001  0.0000 -0.0000 -0.0000
  42.  H 3 (py)  -0.0002 -0.0000  0.0000 -0.0000 -0.0000 -0.0002 -0.0002  0.0000
  43.  H 3 (pz)   0.0000 -0.0000 -0.0000  0.0000  0.0000 -0.0001  0.0001  0.0000
  44.  C 4 (S)   -0.0012 -0.0000  0.0000 -0.0000  0.0000 -0.0000  0.0000  0.0053
  45.  C 4 (S)    0.0067 -0.0000 -0.0000  0.0000 -0.0000 -0.0000  0.0000 -0.0322
  46.  C 4 (S)   -0.0003 -0.0000 -0.0000  0.0000  0.0000 -0.0000 -0.0000 -0.0009
  47.  C 4 (S)   -0.0002 -0.0000 -0.0000  0.0000  0.0000  0.0000 -0.0000  0.0002
  48.  C 4 (S)   -0.0000 -0.0000 -0.0000 -0.0000 -0.0000  0.0000 -0.0000  0.0000
  49.  C 4 (px)  -0.0000 -0.0000 -0.0000  0.0234  0.0077  0.0000 -0.0000 -0.0000
  50.  C 4 (px)  -0.0000 -0.0000  0.0000  0.0008  0.0003 -0.0000 -0.0000 -0.0000
  51.  C 4 (px)  -0.0000 -0.0000 -0.0000  0.0001  0.0000  0.0000 -0.0000 -0.0000
  52.  C 4 (py)  -0.0000 -0.0000  0.0000  0.0000 -0.0000 -0.0338 -0.0037 -0.0000
  53.  C 4 (py)  -0.0000  0.0000  0.0000  0.0000  0.0000 -0.0005 -0.0010 -0.0000
  54.  C 4 (py)   0.0000  0.0000  0.0000  0.0000  0.0000 -0.0001 -0.0001  0.0000
  55.  C 4 (pz)  -0.0083  0.0000 -0.0000 -0.0000  0.0000  0.0000 -0.0000  0.0259
  56.  C 4 (pz)  -0.0004 -0.0000  0.0000 -0.0000 -0.0000  0.0000 -0.0000 -0.0003
  57.  C 4 (pz)   0.0004  0.0000  0.0000 -0.0000 -0.0000  0.0000 -0.0000 -0.0004
  58.  C 4 (d1)   0.0000 -0.0000  0.0000 -0.0000 -0.0000  0.0000 -0.0000  0.0000
  59.  C 4 (d1)   0.0000  0.0000  0.0000 -0.0000  0.0000 -0.0000 -0.0000  0.0000
  60.  C 4 (d2)  -0.0000 -0.0000 -0.0000  0.0005  0.0002 -0.0000 -0.0000 -0.0000
  61.  C 4 (d2)  -0.0000 -0.0000  0.0000  0.0002  0.0001  0.0000 -0.0000  0.0000
  62.  C 4 (d3)   0.0000  0.0000 -0.0000 -0.0000  0.0000  0.0010  0.0001  0.0000
  63.  C 4 (d3)  -0.0000 -0.0000 -0.0000 -0.0000 -0.0000  0.0001  0.0004 -0.0000
  64.  C 4 (d4)  -0.0004  0.0000  0.0000 -0.0000  0.0000  0.0000 -0.0000  0.0015
  65.  C 4 (d4)   0.0001  0.0000  0.0000  0.0000  0.0000 -0.0000  0.0000 -0.0001
  66.  C 4 (d5)  -0.0004  0.0000 -0.0000  0.0000  0.0000  0.0000  0.0000  0.0008
  67.  C 4 (d5)   0.0002  0.0000  0.0000 -0.0000 -0.0000 -0.0000  0.0000 -0.0003
  68.  C 4 (f1)  -0.0001 -0.0000 -0.0000  0.0000  0.0000 -0.0000  0.0000 -0.0001
  69.  C 4 (f2)  -0.0000 -0.0000 -0.0000  0.0003  0.0001 -0.0000  0.0000 -0.0000
  70.  C 4 (f3)  -0.0000 -0.0000  0.0000  0.0000  0.0000 -0.0003 -0.0001 -0.0000
  71.  C 4 (f4)   0.0001 -0.0000 -0.0000  0.0000 -0.0000 -0.0000  0.0000 -0.0005
  72.  C 4 (f5)  -0.0000 -0.0000  0.0000  0.0000 -0.0000 -0.0000  0.0000 -0.0000
  73.  C 4 (f6)   0.0000  0.0000  0.0000 -0.0002 -0.0001 -0.0000  0.0000  0.0000
  74.  C 4 (f7)   0.0000  0.0000 -0.0000 -0.0000 -0.0000  0.0004  0.0000  0.0000
  75.  H 5 (S)    0.0053  0.0000 -0.0000  0.0000 -0.0000  0.0198  0.0046 -0.0238
  76.  H 5 (S)    0.0003  0.0000  0.0000 -0.0000 -0.0000  0.0001 -0.0003 -0.0001
  77.  H 5 (S)   -0.0001  0.0000 -0.0000  0.0000  0.0000  0.0002 -0.0000  0.0002
  78.  H 5 (px)  -0.0000 -0.0000  0.0000  0.0003  0.0001  0.0000 -0.0000 -0.0000
  79.  H 5 (py)   0.0001 -0.0000 -0.0000 -0.0000 -0.0000  0.0003  0.0001 -0.0005
  80.  H 5 (pz)   0.0000  0.0000 -0.0000 -0.0000  0.0000  0.0003 -0.0000 -0.0001
  81.  H 6 (S)    0.0053 -0.0000  0.0000  0.0000 -0.0000 -0.0198 -0.0046 -0.0238
  82.  H 6 (S)    0.0003 -0.0000 -0.0000 -0.0000 -0.0000 -0.0001  0.0003 -0.0001
  83.  H 6 (S)   -0.0001 -0.0000 -0.0000  0.0000  0.0000 -0.0002  0.0000  0.0002
  84.  H 6 (px)  -0.0000 -0.0000  0.0000  0.0003  0.0001 -0.0000 -0.0000 -0.0000
  85.  H 6 (py)  -0.0001  0.0000 -0.0000  0.0000  0.0000  0.0003  0.0001  0.0005
  86.  H 6 (pz)   0.0000 -0.0000 -0.0000 -0.0000 -0.0000 -0.0003  0.0000 -0.0001

          NAO       65      66      67      68      69      70      71      72
      ---------- ------- ------- ------- ------- ------- ------- ------- -------
   1.  C 1 (S)    0.0009 -0.0084  0.0016 -0.0028 -0.0000 -0.0000  0.0000  0.0000
   2.  C 1 (S)   -0.0031  0.0364 -0.0083  0.0109  0.0000 -0.0000  0.0011  0.0000
   3.  C 1 (S)   -0.0001 -0.0025 -0.0001 -0.0002  0.0000 -0.0000  0.0006  0.0000
   4.  C 1 (S)    0.0000  0.0000  0.0001  0.0001 -0.0000 -0.0000  0.0001 -0.0000
   5.  C 1 (S)    0.0000  0.0000  0.0000  0.0000  0.0000  0.0000  0.0000 -0.0000
   6.  C 1 (px)   0.0000  0.0000 -0.0000  0.0000  0.0113  0.0000  0.0000  0.0000
   7.  C 1 (px)   0.0000  0.0000 -0.0000  0.0000  0.0004  0.0000  0.0000  0.0000
   8.  C 1 (px)   0.0000  0.0000 -0.0000  0.0000  0.0001  0.0000  0.0000  0.0000
   9.  C 1 (py)  -0.0000  0.0000 -0.0000  0.0000  0.0000 -0.0030  0.0000  0.0000
  10.  C 1 (py)  -0.0000  0.0000 -0.0000  0.0000 -0.0000 -0.0005 -0.0000 -0.0000
  11.  C 1 (py)  -0.0000  0.0000 -0.0000  0.0000 -0.0000 -0.0000 -0.0000 -0.0000
  12.  C 1 (pz)  -0.0038 -0.0313 -0.0084 -0.0059 -0.0000 -0.0000  0.0012  0.0000
  13.  C 1 (pz)   0.0000  0.0030 -0.0000  0.0004 -0.0000 -0.0000 -0.0005 -0.0000
  14.  C 1 (pz)   0.0001 -0.0004  0.0002  0.0000 -0.0000 -0.0000  0.0002 -0.0000
  15.  C 1 (d1)   0.0000  0.0000  0.0000  0.0000 -0.0000 -0.0000 -0.0000  0.0000
  16.  C 1 (d1)   0.0000 -0.0000  0.0000 -0.0000  0.0000  0.0000  0.0000 -0.0000
  17.  C 1 (d2)  -0.0000 -0.0000  0.0000 -0.0000 -0.0003 -0.0000 -0.0000 -0.0000
  18.  C 1 (d2)  -0.0000 -0.0000  0.0000 -0.0000 -0.0001 -0.0000 -0.0000  0.0000
  19.  C 1 (d3)   0.0000  0.0000  0.0000 -0.0000  0.0000 -0.0001  0.0000  0.0000
  20.  C 1 (d3)  -0.0000 -0.0000 -0.0000  0.0000 -0.0000 -0.0002 -0.0000 -0.0000
  21.  C 1 (d4)   0.0002 -0.0005  0.0004 -0.0002  0.0000  0.0000 -0.0000 -0.0000
  22.  C 1 (d4)  -0.0000  0.0002 -0.0001  0.0000 -0.0000 -0.0000 -0.0001 -0.0000
  23.  C 1 (d5)   0.0002  0.0020  0.0003  0.0005 -0.0000 -0.0000  0.0000 -0.0000
  24.  C 1 (d5)  -0.0001  0.0003 -0.0001  0.0000  0.0000  0.0000 -0.0001  0.0000
  25.  C 1 (f1)  -0.0000 -0.0005 -0.0000 -0.0002  0.0000  0.0000 -0.0001  0.0000
  26.  C 1 (f2)   0.0000  0.0000 -0.0000  0.0000  0.0001  0.0000 -0.0000  0.0000
  27.  C 1 (f3)  -0.0000 -0.0000  0.0000 -0.0000 -0.0000 -0.0001 -0.0000 -0.0000
  28.  C 1 (f4)   0.0001 -0.0000  0.0001 -0.0001 -0.0000 -0.0000 -0.0000 -0.0000
  29.  C 1 (f5)   0.0000  0.0000  0.0000 -0.0000  0.0000 -0.0000 -0.0000  0.0000
  30.  C 1 (f6)  -0.0000 -0.0000  0.0000 -0.0000 -0.0001 -0.0000 -0.0000  0.0000
  31.  C 1 (f7)  -0.0000 -0.0000 -0.0000  0.0000  0.0000  0.0000  0.0000 -0.0000
  32.  H 2 (S)   -0.0027  0.0054 -0.0065  0.0032  0.0000 -0.0030  0.0014  0.0000
  33.  H 2 (S)   -0.0000  0.0007 -0.0001  0.0000  0.0000  0.0002 -0.0002  0.0000
  34.  H 2 (S)    0.0000 -0.0002  0.0001 -0.0000 -0.0000 -0.0000  0.0000  0.0000
  35.  H 2 (px)   0.0000  0.0000 -0.0000  0.0000  0.0001  0.0000  0.0000  0.0000
  36.  H 2 (py)   0.0001 -0.0000  0.0002 -0.0000 -0.0000  0.0001 -0.0000 -0.0000
  37.  H 2 (pz)   0.0000 -0.0003  0.0000 -0.0001 -0.0000  0.0000 -0.0000 -0.0000
  38.  H 3 (S)   -0.0027  0.0054 -0.0065  0.0032 -0.0000  0.0030  0.0014  0.0000
  39.  H 3 (S)   -0.0000  0.0007 -0.0001  0.0000  0.0000 -0.0002 -0.0002 -0.0000
  40.  H 3 (S)    0.0000 -0.0002  0.0001 -0.0000 -0.0000  0.0000  0.0000 -0.0000
  41.  H 3 (px)   0.0000  0.0000 -0.0000  0.0000  0.0001  0.0000  0.0000  0.0000
  42.  H 3 (py)  -0.0001  0.0000 -0.0002  0.0000 -0.0000  0.0001  0.0000  0.0000
  43.  H 3 (pz)   0.0000 -0.0003  0.0000 -0.0001  0.0000 -0.0000 -0.0000  0.0000
  44.  C 4 (S)   -0.0015 -0.0028  0.0001 -0.0008 -0.0000 -0.0000 -0.0008  0.0000
  45.  C 4 (S)    0.0025  0.0119  0.0058  0.0091  0.0000  0.0000  0.0103 -0.0000
  46.  C 4 (S)   -0.0001 -0.0024 -0.0002 -0.0002  0.0000  0.0000  0.0005  0.0000
  47.  C 4 (S)   -0.0000  0.0004 -0.0001  0.0001  0.0000  0.0000 -0.0000  0.0000
  48.  C 4 (S)   -0.0000  0.0000 -0.0000  0.0000 -0.0000 -0.0000 -0.0000 -0.0000
  49.  C 4 (px)   0.0000  0.0000 -0.0000  0.0000  0.0113  0.0000  0.0000  0.0000
  50.  C 4 (px)   0.0000  0.0000 -0.0000  0.0000  0.0004  0.0000  0.0000 -0.0000
  51.  C 4 (px)   0.0000  0.0000 -0.0000  0.0000  0.0001  0.0000  0.0000  0.0000
  52.  C 4 (py)   0.0000  0.0000 -0.0000  0.0000  0.0000  0.0095 -0.0000  0.0000
  53.  C 4 (py)   0.0000 -0.0000  0.0000 -0.0000 -0.0000  0.0003  0.0000 -0.0000
  54.  C 4 (py)  -0.0000 -0.0000  0.0000 -0.0000  0.0000  0.0000 -0.0000  0.0000
  55.  C 4 (pz)  -0.0014  0.0545 -0.0050  0.0075 -0.0000 -0.0000 -0.0099 -0.0000
  56.  C 4 (pz)  -0.0001 -0.0025 -0.0002 -0.0004 -0.0000 -0.0000  0.0003  0.0000
  57.  C 4 (pz)   0.0001 -0.0004  0.0002 -0.0001 -0.0000 -0.0000  0.0001 -0.0000
  58.  C 4 (d1)   0.0000  0.0000  0.0000 -0.0000 -0.0000 -0.0000 -0.0000 -0.0000
  59.  C 4 (d1)   0.0000 -0.0000  0.0000 -0.0000 -0.0000  0.0000 -0.0000  0.0000
  60.  C 4 (d2)   0.0000  0.0000 -0.0000  0.0000  0.0003  0.0000  0.0000  0.0000
  61.  C 4 (d2)   0.0000  0.0000 -0.0000  0.0000  0.0001  0.0000 -0.0000 -0.0000
  62.  C 4 (d3)  -0.0000  0.0000 -0.0000 -0.0000 -0.0000 -0.0003 -0.0000 -0.0000
  63.  C 4 (d3)   0.0000  0.0000  0.0000  0.0000  0.0000 -0.0001  0.0000  0.0000
  64.  C 4 (d4)  -0.0001  0.0008 -0.0003 -0.0001 -0.0000 -0.0000 -0.0005 -0.0000
  65.  C 4 (d4)   0.0000 -0.0001  0.0001 -0.0000  0.0000  0.0000  0.0000 -0.0000
  66.  C 4 (d5)  -0.0001  0.0030 -0.0002  0.0006  0.0000  0.0000 -0.0003 -0.0000
  67.  C 4 (d5)   0.0001 -0.0002  0.0002 -0.0000 -0.0000 -0.0000  0.0001 -0.0000
  68.  C 4 (f1)  -0.0000  0.0006 -0.0000  0.0002  0.0000  0.0000  0.0000 -0.0000
  69.  C 4 (f2)   0.0000  0.0000 -0.0000  0.0000  0.0001  0.0000  0.0000  0.0000
  70.  C 4 (f3)   0.0000  0.0000 -0.0000  0.0000  0.0000  0.0001  0.0000  0.0000
  71.  C 4 (f4)   0.0000 -0.0003  0.0001  0.0000  0.0000  0.0000  0.0002  0.0000
  72.  C 4 (f5)  -0.0000 -0.0000 -0.0000 -0.0000  0.0000  0.0000  0.0000 -0.0000
  73.  C 4 (f6)  -0.0000 -0.0000  0.0000 -0.0000 -0.0001 -0.0000 -0.0000 -0.0000
  74.  C 4 (f7)  -0.0000 -0.0000  0.0000 -0.0000 -0.0000 -0.0001 -0.0000 -0.0000
  75.  H 5 (S)    0.0015 -0.0128  0.0040  0.0018  0.0000 -0.0061  0.0083 -0.0000
  76.  H 5 (S)    0.0001  0.0002  0.0002 -0.0000 -0.0000  0.0000 -0.0000 -0.0000
  77.  H 5 (S)   -0.0000  0.0001 -0.0001 -0.0000  0.0000 -0.0001 -0.0001 -0.0000
  78.  H 5 (px)   0.0000  0.0000 -0.0000  0.0000  0.0001  0.0000  0.0000  0.0000
  79.  H 5 (py)   0.0000 -0.0004  0.0001  0.0000  0.0000 -0.0001  0.0002 -0.0000
  80.  H 5 (pz)   0.0000  0.0002  0.0000  0.0001 -0.0000 -0.0001  0.0000 -0.0000
  81.  H 6 (S)    0.0015 -0.0128  0.0040  0.0018  0.0000  0.0061  0.0083  0.0000
  82.  H 6 (S)    0.0001  0.0002  0.0002 -0.0000  0.0000 -0.0000 -0.0000 -0.0000
  83.  H 6 (S)   -0.0000  0.0001 -0.0001 -0.0000  0.0000  0.0001 -0.0001  0.0000
  84.  H 6 (px)   0.0000  0.0000 -0.0000  0.0000  0.0001  0.0000  0.0000  0.0000
  85.  H 6 (py)  -0.0000  0.0004 -0.0001 -0.0000  0.0000 -0.0001 -0.0002 -0.0000
  86.  H 6 (pz)   0.0000  0.0002  0.0000  0.0001 -0.0000  0.0001  0.0000  0.0000

          NAO       73      74      75      76      77      78      79      80
      ---------- ------- ------- ------- ------- ------- ------- ------- -------
   1.  C 1 (S)   -0.0000 -0.0000  0.0046  0.0011 -0.0013  0.0000  0.0003 -0.0012
   2.  C 1 (S)    0.0000  0.0000  0.0351 -0.0103  0.0026 -0.0000 -0.0005  0.0039
   3.  C 1 (S)    0.0000  0.0000  0.0232 -0.0008 -0.0001 -0.0000  0.0006 -0.0002
   4.  C 1 (S)    0.0000  0.0000  0.0058  0.0001 -0.0001 -0.0000  0.0001  0.0001
   5.  C 1 (S)   -0.0000 -0.0000  0.0000 -0.0000 -0.0000  0.0000  0.0000  0.0000
   6.  C 1 (px)  -0.0106 -0.0000  0.0000 -0.0000  0.0000  0.0122 -0.0000  0.0000
   7.  C 1 (px)  -0.0004 -0.0000 -0.0000 -0.0000  0.0000  0.0004 -0.0000 -0.0000
   8.  C 1 (px)  -0.0001 -0.0000  0.0000 -0.0000  0.0000  0.0001  0.0000  0.0000
   9.  C 1 (py)   0.0000 -0.0029  0.0262 -0.0192 -0.0027  0.0000  0.0046 -0.0039
  10.  C 1 (py)   0.0000  0.0006  0.0340 -0.0002  0.0003 -0.0000  0.0005  0.0004
  11.  C 1 (py)   0.0000  0.0000  0.0018 -0.0000  0.0000 -0.0000  0.0000  0.0000
  12.  C 1 (pz)   0.0000  0.0000 -0.0284 -0.0175  0.0049  0.0000  0.0012 -0.0047
  13.  C 1 (pz)   0.0000  0.0000 -0.0188  0.0006  0.0002 -0.0000 -0.0005  0.0002
  14.  C 1 (pz)   0.0000  0.0000  0.0099  0.0001 -0.0002 -0.0000  0.0002  0.0000
  15.  C 1 (d1)   0.0000  0.0000  0.0000  0.0000  0.0000 -0.0000 -0.0000  0.0000
  16.  C 1 (d1)  -0.0000 -0.0000 -0.0000 -0.0000 -0.0000  0.0000  0.0000 -0.0000
  17.  C 1 (d2)   0.0002  0.0000  0.0000  0.0000 -0.0000 -0.0003  0.0000  0.0000
  18.  C 1 (d2)   0.0001  0.0000 -0.0000  0.0000 -0.0000 -0.0001 -0.0000 -0.0000
  19.  C 1 (d3)   0.0000 -0.0001  0.0022 -0.0006 -0.0001  0.0000  0.0002 -0.0001
  20.  C 1 (d3)   0.0000  0.0002  0.0119 -0.0000  0.0001 -0.0000  0.0002  0.0001
  21.  C 1 (d4)  -0.0000  0.0000  0.0009  0.0007 -0.0002  0.0000  0.0000 -0.0000
  22.  C 1 (d4)   0.0000  0.0000 -0.0027 -0.0000  0.0000 -0.0000 -0.0001 -0.0000
  23.  C 1 (d5)   0.0000  0.0000  0.0054  0.0007 -0.0002 -0.0000  0.0000  0.0003
  24.  C 1 (d5)  -0.0000 -0.0000 -0.0065 -0.0001  0.0001  0.0000 -0.0002 -0.0000
  25.  C 1 (f1)  -0.0000 -0.0000 -0.0032 -0.0000  0.0000  0.0000 -0.0000 -0.0001
  26.  C 1 (f2)  -0.0001 -0.0000 -0.0000 -0.0000  0.0000  0.0001 -0.0000 -0.0000
  27.  C 1 (f3)   0.0000  0.0000  0.0030 -0.0002  0.0000 -0.0000  0.0001  0.0000
  28.  C 1 (f4)  -0.0000  0.0000 -0.0014  0.0002 -0.0000  0.0000 -0.0000 -0.0000
  29.  C 1 (f5)   0.0000  0.0000  0.0000  0.0000  0.0000 -0.0000 -0.0000  0.0000
  30.  C 1 (f6)   0.0001  0.0000  0.0000  0.0000 -0.0000 -0.0001  0.0000 -0.0000
  31.  C 1 (f7)  -0.0000  0.0000  0.0001  0.0002  0.0000  0.0000 -0.0000  0.0000
  32.  H 2 (S)    0.0000 -0.0001  0.1334 -0.0218  0.0020  0.0000  0.0045 -0.0008
  33.  H 2 (S)   -0.0000 -0.0002 -0.0218 -0.0001 -0.0000  0.0000 -0.0004 -0.0002
  34.  H 2 (S)    0.0000 -0.0000  0.0020 -0.0000 -0.0001 -0.0000  0.0001 -0.0000
  35.  H 2 (px)  -0.0001 -0.0000  0.0000 -0.0000  0.0000  0.0001 -0.0000 -0.0000
  36.  H 2 (py)   0.0000 -0.0000 -0.0045  0.0004 -0.0001 -0.0000 -0.0001 -0.0000
  37.  H 2 (pz)   0.0000  0.0000  0.0008  0.0002  0.0000 -0.0000 -0.0000  0.0000
  38.  H 3 (S)    0.0000  0.0001 -0.0695  0.0001  0.0033 -0.0000 -0.0031  0.0014
  39.  H 3 (S)   -0.0000  0.0002  0.0001  0.0001  0.0002  0.0000 -0.0001  0.0002
  40.  H 3 (S)    0.0000  0.0000  0.0033  0.0002 -0.0000 -0.0000  0.0000  0.0000
  41.  H 3 (px)  -0.0001 -0.0000  0.0000 -0.0000  0.0000  0.0001 -0.0000 -0.0000
  42.  H 3 (py)   0.0000 -0.0000 -0.0031 -0.0001  0.0000 -0.0000 -0.0001 -0.0000
  43.  H 3 (pz)  -0.0000 -0.0000 -0.0014 -0.0002 -0.0000  0.0000  0.0000 -0.0001
  44.  C 4 (S)   -0.0000 -0.0000 -0.0082 -0.0092 -0.0092 -0.0000 -0.0031 -0.0019
  45.  C 4 (S)    0.0000 -0.0000  0.5285  0.0041 -0.0065  0.0000  0.0106  0.0057
  46.  C 4 (S)   -0.0000 -0.0000  0.0191 -0.0009  0.0000  0.0000  0.0005 -0.0002
  47.  C 4 (S)   -0.0000 -0.0000 -0.0020 -0.0001  0.0001  0.0000 -0.0001  0.0000
  48.  C 4 (S)    0.0000  0.0000 -0.0000 -0.0000  0.0000 -0.0000 -0.0000  0.0000
  49.  C 4 (px)  -0.0106 -0.0000  0.0000 -0.0000  0.0000  0.0122 -0.0000  0.0000
  50.  C 4 (px)  -0.0004 -0.0000  0.0000 -0.0000  0.0000  0.0004 -0.0000 -0.0000
  51.  C 4 (px)  -0.0001 -0.0000 -0.0000 -0.0000  0.0000  0.0001 -0.0000  0.0000
  52.  C 4 (py)   0.0000 -0.0132 -0.6781 -0.0042 -0.0074  0.0000 -0.0083 -0.0100
  53.  C 4 (py)  -0.0000 -0.0001 -0.0140  0.0009 -0.0000  0.0000 -0.0004  0.0000
  54.  C 4 (py)  -0.0000 -0.0000 -0.0015  0.0000 -0.0000  0.0000 -0.0000 -0.0000
  55.  C 4 (pz)  -0.0000  0.0000 -0.4397  0.0040  0.0038 -0.0000 -0.0117  0.0029
  56.  C 4 (pz)   0.0000  0.0000  0.0083 -0.0008  0.0001 -0.0000  0.0003 -0.0003
  57.  C 4 (pz)   0.0000  0.0000  0.0053  0.0003 -0.0001 -0.0000  0.0001  0.0000
  58.  C 4 (d1)   0.0000  0.0000  0.0000  0.0000  0.0000 -0.0000 -0.0000  0.0000
  59.  C 4 (d1)   0.0000 -0.0000 -0.0000  0.0000 -0.0000  0.0000 -0.0000 -0.0000
  60.  C 4 (d2)  -0.0002 -0.0000  0.0000 -0.0000  0.0000  0.0003 -0.0000 -0.0000
  61.  C 4 (d2)  -0.0001 -0.0000 -0.0000 -0.0000  0.0000  0.0001 -0.0000  0.0000
  62.  C 4 (d3)  -0.0000  0.0004  0.0198  0.0001  0.0002  0.0000  0.0003  0.0003
  63.  C 4 (d3)   0.0000  0.0000  0.0046 -0.0003 -0.0000 -0.0000  0.0001 -0.0000
  64.  C 4 (d4)   0.0000  0.0000 -0.0238 -0.0001  0.0002 -0.0000 -0.0005 -0.0001
  65.  C 4 (d4)  -0.0000 -0.0000  0.0015  0.0001 -0.0000  0.0000  0.0000  0.0000
  66.  C 4 (d5)  -0.0000 -0.0000 -0.0128  0.0002  0.0001  0.0000 -0.0004  0.0002
  67.  C 4 (d5)   0.0000  0.0000  0.0040  0.0002 -0.0001 -0.0000  0.0001  0.0000
  68.  C 4 (f1)  -0.0000 -0.0000  0.0018 -0.0000 -0.0000  0.0000  0.0000  0.0001
  69.  C 4 (f2)  -0.0001 -0.0000  0.0000 -0.0000  0.0000  0.0001  0.0000 -0.0000
  70.  C 4 (f3)  -0.0000 -0.0001 -0.0061  0.0000 -0.0001  0.0000 -0.0001 -0.0001
  71.  C 4 (f4)  -0.0000 -0.0000  0.0083 -0.0000 -0.0001  0.0000  0.0002  0.0000
  72.  C 4 (f5)  -0.0000 -0.0000 -0.0000 -0.0000 -0.0000  0.0000 -0.0000 -0.0000
  73.  C 4 (f6)   0.0001  0.0000  0.0000  0.0000 -0.0000 -0.0001  0.0000 -0.0000
  74.  C 4 (f7)   0.0000  0.0001  0.0075  0.0001  0.0001 -0.0000  0.0001  0.0001
  75.  H 5 (S)    0.0000  0.0075  0.8083  0.0000 -0.0000  0.0000  0.0146  0.0072
  76.  H 5 (S)    0.0000  0.0001  0.0000  0.0007  0.0000 -0.0000 -0.0001  0.0001
  77.  H 5 (S)   -0.0000  0.0001 -0.0000  0.0000  0.0002  0.0000 -0.0000  0.0000
  78.  H 5 (px)  -0.0001 -0.0000  0.0000 -0.0000  0.0000  0.0001 -0.0000 -0.0000
  79.  H 5 (py)   0.0000  0.0001  0.0146 -0.0001 -0.0000 -0.0000  0.0003  0.0001
  80.  H 5 (pz)  -0.0000  0.0001  0.0072  0.0001  0.0000 -0.0000  0.0001  0.0001
  81.  H 6 (S)    0.0000 -0.0075 -0.0103 -0.0002 -0.0082  0.0000  0.0035 -0.0038
  82.  H 6 (S)    0.0000 -0.0001 -0.0002  0.0001 -0.0001 -0.0000  0.0001 -0.0000
  83.  H 6 (S)   -0.0000 -0.0001 -0.0082 -0.0001  0.0001  0.0000 -0.0001 -0.0001
  84.  H 6 (px)  -0.0001 -0.0000  0.0000 -0.0000  0.0000  0.0001 -0.0000 -0.0000
  85.  H 6 (py)  -0.0000  0.0001 -0.0035 -0.0001  0.0001  0.0000 -0.0001  0.0000
  86.  H 6 (pz)   0.0000 -0.0001 -0.0038 -0.0000 -0.0001 -0.0000 -0.0000 -0.0000

          NAO       81      82      83      84      85      86
      ---------- ------- ------- ------- ------- ------- -------
   1.  C 1 (S)    0.0046  0.0011 -0.0013 -0.0000 -0.0003 -0.0012
   2.  C 1 (S)    0.0351 -0.0103  0.0026  0.0000  0.0005  0.0039
   3.  C 1 (S)    0.0232 -0.0008 -0.0001 -0.0000 -0.0006 -0.0002
   4.  C 1 (S)    0.0058  0.0001 -0.0001 -0.0000 -0.0001  0.0001
   5.  C 1 (S)    0.0000 -0.0000 -0.0000  0.0000 -0.0000  0.0000
   6.  C 1 (px)  -0.0000 -0.0000  0.0000  0.0122  0.0000 -0.0000
   7.  C 1 (px)  -0.0000 -0.0000  0.0000  0.0004  0.0000 -0.0000
   8.  C 1 (px)   0.0000 -0.0000  0.0000  0.0001  0.0000 -0.0000
   9.  C 1 (py)  -0.0262  0.0192  0.0027  0.0000  0.0046  0.0039
  10.  C 1 (py)  -0.0340  0.0002 -0.0003 -0.0000  0.0005 -0.0004
  11.  C 1 (py)  -0.0018  0.0000 -0.0000 -0.0000  0.0000 -0.0000
  12.  C 1 (pz)  -0.0284 -0.0175  0.0049  0.0000 -0.0012 -0.0047
  13.  C 1 (pz)  -0.0188  0.0006  0.0002 -0.0000  0.0005  0.0002
  14.  C 1 (pz)   0.0099  0.0001 -0.0002 -0.0000 -0.0002  0.0000
  15.  C 1 (d1)  -0.0000 -0.0000 -0.0000 -0.0000  0.0000 -0.0000
  16.  C 1 (d1)   0.0000  0.0000  0.0000 -0.0000 -0.0000  0.0000
  17.  C 1 (d2)   0.0000  0.0000 -0.0000 -0.0003 -0.0000  0.0000
  18.  C 1 (d2)  -0.0000 -0.0000 -0.0000 -0.0001 -0.0000  0.0000
  19.  C 1 (d3)  -0.0022  0.0006  0.0001  0.0000  0.0002  0.0001
  20.  C 1 (d3)  -0.0119  0.0000 -0.0001 -0.0000  0.0002 -0.0001
  21.  C 1 (d4)   0.0009  0.0007 -0.0002 -0.0000 -0.0000 -0.0000
  22.  C 1 (d4)  -0.0027 -0.0000  0.0000 -0.0000  0.0001 -0.0000
  23.  C 1 (d5)   0.0054  0.0007 -0.0002 -0.0000 -0.0000  0.0003
  24.  C 1 (d5)  -0.0065 -0.0001  0.0001  0.0000  0.0002 -0.0000
  25.  C 1 (f1)  -0.0032 -0.0000  0.0000  0.0000  0.0000 -0.0001
  26.  C 1 (f2)  -0.0000 -0.0000  0.0000  0.0001  0.0000 -0.0000
  27.  C 1 (f3)  -0.0030  0.0002 -0.0000 -0.0000  0.0001 -0.0000
  28.  C 1 (f4)  -0.0014  0.0002 -0.0000 -0.0000  0.0000 -0.0000
  29.  C 1 (f5)  -0.0000 -0.0000 -0.0000  0.0000  0.0000 -0.0000
  30.  C 1 (f6)   0.0000  0.0000 -0.0000 -0.0001 -0.0000  0.0000
  31.  C 1 (f7)  -0.0001 -0.0002 -0.0000  0.0000 -0.0000 -0.0000
  32.  H 2 (S)   -0.0695  0.0001  0.0033  0.0000  0.0031  0.0014
  33.  H 2 (S)    0.0001  0.0001  0.0002  0.0000  0.0001  0.0002
  34.  H 2 (S)    0.0033  0.0002 -0.0000 -0.0000 -0.0000  0.0000
  35.  H 2 (px)   0.0000 -0.0000  0.0000  0.0001  0.0000 -0.0000
  36.  H 2 (py)   0.0031  0.0001 -0.0000 -0.0000 -0.0001  0.0000
  37.  H 2 (pz)  -0.0014 -0.0002 -0.0000 -0.0000 -0.0000 -0.0001
  38.  H 3 (S)    0.1334 -0.0218  0.0020 -0.0000 -0.0045 -0.0008
  39.  H 3 (S)   -0.0218 -0.0001 -0.0000  0.0000  0.0004 -0.0002
  40.  H 3 (S)    0.0020 -0.0000 -0.0001 -0.0000 -0.0001 -0.0000
  41.  H 3 (px)   0.0000 -0.0000  0.0000  0.0001  0.0000 -0.0000
  42.  H 3 (py)   0.0045 -0.0004  0.0001 -0.0000 -0.0001  0.0000
  43.  H 3 (pz)   0.0008  0.0002  0.0000  0.0000  0.0000  0.0000
  44.  C 4 (S)   -0.0082 -0.0092 -0.0092 -0.0000  0.0031 -0.0019
  45.  C 4 (S)    0.5285  0.0041 -0.0065  0.0000 -0.0106  0.0057
  46.  C 4 (S)    0.0191 -0.0009  0.0000  0.0000 -0.0005 -0.0002
  47.  C 4 (S)   -0.0020 -0.0001  0.0001  0.0000  0.0001  0.0000
  48.  C 4 (S)   -0.0000 -0.0000  0.0000 -0.0000  0.0000  0.0000
  49.  C 4 (px)  -0.0000 -0.0000  0.0000  0.0122  0.0000 -0.0000
  50.  C 4 (px)   0.0000 -0.0000  0.0000  0.0004  0.0000 -0.0000
  51.  C 4 (px)  -0.0000 -0.0000  0.0000  0.0001  0.0000 -0.0000
  52.  C 4 (py)   0.6781  0.0042  0.0074  0.0000 -0.0083  0.0100
  53.  C 4 (py)   0.0140 -0.0009  0.0000  0.0000 -0.0004 -0.0000
  54.  C 4 (py)   0.0015 -0.0000  0.0000  0.0000 -0.0000  0.0000
  55.  C 4 (pz)  -0.4397  0.0040  0.0038 -0.0000  0.0117  0.0029
  56.  C 4 (pz)   0.0083 -0.0008  0.0001 -0.0000 -0.0003 -0.0003
  57.  C 4 (pz)   0.0053  0.0003 -0.0001 -0.0000 -0.0001  0.0000
  58.  C 4 (d1)  -0.0000 -0.0000 -0.0000 -0.0000  0.0000 -0.0000
  59.  C 4 (d1)   0.0000 -0.0000 -0.0000  0.0000 -0.0000 -0.0000
  60.  C 4 (d2)   0.0000 -0.0000  0.0000  0.0003  0.0000 -0.0000
  61.  C 4 (d2)  -0.0000 -0.0000  0.0000  0.0001  0.0000 -0.0000
  62.  C 4 (d3)  -0.0198 -0.0001 -0.0002 -0.0000  0.0003 -0.0003
  63.  C 4 (d3)  -0.0046  0.0003  0.0000 -0.0000  0.0001  0.0000
  64.  C 4 (d4)  -0.0238 -0.0001  0.0002 -0.0000  0.0005 -0.0001
  65.  C 4 (d4)   0.0015  0.0001 -0.0000  0.0000 -0.0000  0.0000
  66.  C 4 (d5)  -0.0128  0.0002  0.0001  0.0000  0.0004  0.0002
  67.  C 4 (d5)   0.0040  0.0002 -0.0001 -0.0000 -0.0001  0.0000
  68.  C 4 (f1)   0.0018 -0.0000 -0.0000  0.0000 -0.0000  0.0001
  69.  C 4 (f2)   0.0000  0.0000  0.0000  0.0001  0.0000 -0.0000
  70.  C 4 (f3)   0.0061 -0.0000  0.0001  0.0000 -0.0001  0.0001
  71.  C 4 (f4)   0.0083 -0.0000 -0.0001  0.0000 -0.0002  0.0000
  72.  C 4 (f5)   0.0000 -0.0000  0.0000  0.0000 -0.0000  0.0000
  73.  C 4 (f6)   0.0000  0.0000 -0.0000 -0.0001 -0.0000  0.0000
  74.  C 4 (f7)  -0.0075 -0.0001 -0.0001 -0.0000  0.0001 -0.0001
  75.  H 5 (S)   -0.0103 -0.0002 -0.0082  0.0000 -0.0035 -0.0038
  76.  H 5 (S)   -0.0002  0.0001 -0.0001 -0.0000 -0.0001 -0.0000
  77.  H 5 (S)   -0.0082 -0.0001  0.0001  0.0000  0.0001 -0.0001
  78.  H 5 (px)   0.0000 -0.0000  0.0000  0.0001  0.0000 -0.0000
  79.  H 5 (py)   0.0035  0.0001 -0.0001 -0.0000 -0.0001 -0.0000
  80.  H 5 (pz)  -0.0038 -0.0000 -0.0001 -0.0000  0.0000 -0.0000
  81.  H 6 (S)    0.8083  0.0000 -0.0000  0.0000 -0.0146  0.0072
  82.  H 6 (S)    0.0000  0.0007  0.0000 -0.0000  0.0001  0.0001
  83.  H 6 (S)   -0.0000  0.0000  0.0002  0.0000  0.0000  0.0000
  84.  H 6 (px)   0.0000 -0.0000  0.0000  0.0001  0.0000 -0.0000
  85.  H 6 (py)  -0.0146  0.0001  0.0000  0.0000  0.0003 -0.0001
  86.  H 6 (pz)   0.0072  0.0001  0.0000 -0.0000 -0.0001  0.0001


 NATURAL BOND ORBITAL ANALYSIS:

                       Occupancies       Lewis Structure    Low   High
           Occ.    -------------------  -----------------   occ   occ
  Cycle   Thresh.   Lewis   Non-Lewis     CR  BD  3C  LP    (L)   (NL)   Dev
 =============================================================================
   1(1)    1.90    15.92619   0.07381      2   6   0   0     0      0    0.05
 -----------------------------------------------------------------------------

 Structure accepted: No low occupancy Lewis orbitals

 --------------------------------------------------------
   Core                      3.99828 ( 99.957% of   4)
   Valence Lewis            11.92791 ( 99.399% of  12)
  ==================       ============================
   Total Lewis              15.92619 ( 99.539% of  16)
  -----------------------------------------------------
   Valence non-Lewis         0.05572 (  0.348% of  16)
   Rydberg non-Lewis         0.01809 (  0.113% of  16)
  ==================       ============================
   Total non-Lewis           0.07381 (  0.461% of  16)
 --------------------------------------------------------


       (Occupancy)   Bond orbital/ Coefficients/ Hybrids
 ---------------------------------------------------------------------------------
     1. (1.98311) BD ( 1) C   1 - H   2  
                ( 59.61%)   0.7721* C   1 s( 29.31%)p 2.41( 70.55%)d 0.00(  0.12%)
                                                  f 0.00(  0.02%)
                                           -0.0002  0.5411  0.0186 -0.0023 -0.0000
                                            0.0000  0.0000  0.0000  0.7067  0.0102
                                            0.0013  0.4538 -0.0077 -0.0059  0.0000
                                            0.0000  0.0000  0.0000  0.0205  0.0033
                                           -0.0245  0.0017 -0.0135  0.0044 -0.0017
                                            0.0000  0.0060 -0.0084  0.0000  0.0000
                                           -0.0079
                ( 40.39%)   0.6355* H   2 s( 99.96%)p 0.00(  0.04%)
                                            0.9998  0.0019 -0.0001  0.0000 -0.0179
                                           -0.0088
     2. (1.98311) BD ( 1) C   1 - H   3  
                ( 59.61%)   0.7721* C   1 s( 29.31%)p 2.41( 70.55%)d 0.00(  0.12%)
                                                  f 0.00(  0.02%)
                                            0.0002 -0.5411 -0.0186  0.0023  0.0000
                                            0.0000  0.0000  0.0000  0.7067  0.0102
                                            0.0013 -0.4538  0.0077  0.0059  0.0000
                                            0.0000  0.0000  0.0000  0.0205  0.0033
                                            0.0245 -0.0017  0.0135 -0.0044  0.0017
                                            0.0000  0.0060  0.0084  0.0000  0.0000
                                           -0.0079
                ( 40.39%)   0.6355* H   3 s( 99.96%)p 0.00(  0.04%)
                                           -0.9998 -0.0019  0.0001  0.0000 -0.0179
                                            0.0088
     3. (1.99607) BD ( 1) C   1 - C   4  
                ( 50.00%)   0.7071* C   1 s( 41.43%)p 1.41( 58.33%)d 0.01(  0.23%)
                                                  f 0.00(  0.01%)
                                            0.0000  0.6424 -0.0405  0.0044  0.0000
                                            0.0000  0.0000  0.0000  0.0000  0.0000
                                            0.0000 -0.7622  0.0488  0.0004  0.0000
                                            0.0000  0.0000  0.0000  0.0000  0.0000
                                           -0.0032  0.0010  0.0479  0.0010 -0.0115
                                            0.0000  0.0000  0.0004  0.0000  0.0000
                                           -0.0000
                ( 50.00%)   0.7071* C   4 s( 41.43%)p 1.41( 58.33%)d 0.01(  0.23%)
                                                  f 0.00(  0.01%)
                                            0.0000  0.6424 -0.0405  0.0044  0.0000
                                            0.0000  0.0000  0.0000  0.0000  0.0000
                                            0.0000  0.7622 -0.0488 -0.0004  0.0000
                                            0.0000  0.0000  0.0000 -0.0000 -0.0000
                                           -0.0032  0.0010  0.0479  0.0010  0.0115
                                            0.0000  0.0000 -0.0004  0.0000  0.0000
                                           -0.0000
     4. (1.99940) BD ( 2) C   1 - C   4  
                ( 50.00%)   0.7071* C   1 s(  0.00%)p 1.00( 99.92%)d 0.00(  0.06%)
                                                  f 0.00(  0.02%)
                                            0.0000  0.0000  0.0000  0.0000  0.0000
                                            0.9990  0.0338  0.0064  0.0000  0.0000
                                            0.0000  0.0000  0.0000  0.0000  0.0000
                                            0.0000 -0.0234 -0.0077  0.0000  0.0000
                                            0.0000  0.0000  0.0000  0.0000  0.0000
                                            0.0113  0.0000  0.0000  0.0000 -0.0106
                                            0.0000
                ( 50.00%)   0.7071* C   4 s(  0.00%)p 1.00( 99.92%)d 0.00(  0.06%)
                                                  f 0.00(  0.02%)
                                            0.0000  0.0000  0.0000  0.0000  0.0000
                                            0.9990  0.0338  0.0064  0.0000  0.0000
                                            0.0000  0.0000  0.0000  0.0000  0.0000
                                            0.0000  0.0234  0.0077  0.0000  0.0000
                                            0.0000  0.0000  0.0000  0.0000  0.0000
                                            0.0113  0.0000  0.0000  0.0000 -0.0106
                                            0.0000
     5. (1.98311) BD ( 1) C   4 - H   5  
                ( 59.61%)   0.7721* C   4 s( 29.31%)p 2.41( 70.55%)d 0.00(  0.12%)
                                                  f 0.00(  0.02%)
                                            0.0002 -0.5411 -0.0186  0.0023  0.0000
                                            0.0000  0.0000  0.0000  0.7067  0.0102
                                            0.0013  0.4538 -0.0077 -0.0059  0.0000
                                            0.0000  0.0000  0.0000 -0.0205 -0.0033
                                            0.0245 -0.0017  0.0135 -0.0044 -0.0017
                                            0.0000  0.0060 -0.0084  0.0000  0.0000
                                           -0.0079
                ( 40.39%)   0.6355* H   5 s( 99.96%)p 0.00(  0.04%)
                                           -0.9998 -0.0019  0.0001  0.0000 -0.0179
                                           -0.0088
     6. (1.98311) BD ( 1) C   4 - H   6  
                ( 59.61%)   0.7721* C   4 s( 29.31%)p 2.41( 70.55%)d 0.00(  0.12%)
                                                  f 0.00(  0.02%)
                                           -0.0002  0.5411  0.0186 -0.0023 -0.0000
                                            0.0000  0.0000  0.0000  0.7067  0.0102
                                            0.0013 -0.4538  0.0077  0.0059  0.0000
                                            0.0000  0.0000  0.0000 -0.0205 -0.0033
                                           -0.0245  0.0017 -0.0135  0.0044  0.0017
                                            0.0000  0.0060  0.0084  0.0000  0.0000
                                           -0.0079
                ( 40.39%)   0.6355* H   6 s( 99.96%)p 0.00(  0.04%)
                                            0.9998  0.0019 -0.0001  0.0000 -0.0179
                                            0.0088
     7. (1.99914) CR ( 1) C   1           s(100.00%)p 0.00(  0.00%)
                                            1.0000  0.0002  0.0000 -0.0000 -0.0000
                                            0.0000  0.0000  0.0000  0.0000  0.0000
                                            0.0000  0.0002 -0.0000 -0.0000  0.0000
                                            0.0000  0.0000  0.0000  0.0000  0.0000
                                           -0.0000  0.0000 -0.0000  0.0000 -0.0000
                                            0.0000  0.0000 -0.0000  0.0000  0.0000
                                           -0.0000
     8. (1.99914) CR ( 1) C   4           s(100.00%)p 0.00(  0.00%)
                                            1.0000  0.0002  0.0000 -0.0000 -0.0000
                                            0.0000  0.0000  0.0000  0.0000  0.0000
                                            0.0000 -0.0002  0.0000  0.0000  0.0000
                                            0.0000  0.0000  0.0000 -0.0000 -0.0000
                                           -0.0000  0.0000 -0.0000  0.0000  0.0000
                                            0.0000  0.0000  0.0000  0.0000  0.0000
                                           -0.0000
     9. (0.00338) RY*( 1) C   1           s( 48.27%)p 0.98( 47.44%)d 0.08(  3.81%)
                                                  f 0.01(  0.48%)
                                           -0.0000  0.0204  0.6835  0.1226  0.0013
                                            0.0000  0.0000  0.0000 -0.0000 -0.0000
                                           -0.0000 -0.0541 -0.6281  0.2774  0.0000
                                            0.0000  0.0000  0.0000 -0.0000 -0.0000
                                            0.0352 -0.0684  0.0626 -0.1682 -0.0597
                                            0.0000 -0.0000 -0.0356  0.0000  0.0000
                                            0.0000
    10. (0.00318) RY*( 2) C   1           s(  0.00%)p 1.00( 88.47%)d 0.12( 10.93%)
                                                  f 0.01(  0.60%)
                                            0.0000 -0.0000 -0.0000  0.0000  0.0000
                                            0.0000  0.0000  0.0000 -0.0168  0.9392
                                            0.0484 -0.0000  0.0000  0.0000  0.0000
                                            0.0000  0.0000  0.0000  0.0397  0.3282
                                            0.0000 -0.0000  0.0000 -0.0000  0.0000
                                            0.0000  0.0770  0.0000  0.0000  0.0000
                                            0.0101
    11. (0.00022) RY*( 3) C   1           s( 30.72%)p 0.91( 28.10%)d 1.19( 36.49%)
                                                  f 0.15(  4.69%)
                                            0.0000 -0.0186  0.2242  0.5065 -0.0079
                                            0.0000  0.0000  0.0000  0.0000  0.0000
                                            0.0000  0.0447  0.5250  0.0577  0.0000
                                            0.0000  0.0000  0.0000  0.0000  0.0000
                                            0.0456 -0.1137  0.5287 -0.2654 -0.2130
                                            0.0000  0.0000 -0.0390  0.0000  0.0000
                                           -0.0000
    12. (0.00002) RY*( 4) C   1           s(  6.48%)p 0.38(  2.43%)d13.74( 88.98%)
                                                  f 0.33(  2.11%)
    13. (0.00000) RY*( 5) C   1           s(  0.00%)p 1.00(100.00%)d 0.00(  0.00%)
    14. (0.00000) RY*( 6) C   1           s( 54.65%)p 0.00(  0.18%)d 0.83( 45.17%)
                                                  f 0.00(  0.00%)
    15. (0.00000) RY*( 7) C   1           s(  0.00%)p 1.00(100.00%)
    16. (0.00000) RY*( 8) C   1           s( 42.81%)p 0.69( 29.38%)d 0.65( 27.81%)
                                                  f 0.00(  0.00%)
    17. (0.00000) RY*( 9) C   1           s(  5.57%)p16.34( 91.05%)d 0.60(  3.32%)
                                                  f 0.01(  0.05%)
    18. (0.00000) RY*(10) C   1           s(  0.00%)p 0.00(  0.00%)d 1.00(100.00%)
    19. (0.00000) RY*(11) C   1           s(  0.00%)p 0.00(  0.00%)d 1.00(100.00%)
    20. (0.00000) RY*(12) C   1           s(  0.00%)p 1.00(  0.05%)d99.99( 99.95%)
                                                  f 0.00(  0.00%)
    21. (0.00000) RY*(13) C   1           s(  0.00%)p 0.00(  0.01%)d 1.00( 99.99%)
    22. (0.00000) RY*(14) C   1           s(  0.00%)p 1.00(  0.26%)d99.99( 99.74%)
                                                  f 0.00(  0.00%)
    23. (0.00000) RY*(15) C   1           s(  0.00%)p 1.00( 10.82%)d 8.24( 89.18%)
    24. (0.00000) RY*(16) C   1           s( 99.99%)p 0.00(  0.00%)d 0.00(  0.00%)
                                                  f 0.00(  0.00%)
    25. (0.00000) RY*(17) C   1           s(  1.49%)p 0.56(  0.83%)d65.48( 97.59%)
                                                  f 0.06(  0.09%)
    26. (0.00000) RY*(18) C   1           s(  0.00%)p 1.00(100.00%)d 0.00(  0.00%)
                                                  f 0.00(  0.00%)
    27. (0.00000) RY*(19) C   1           s(  7.07%)p 0.06(  0.44%)d13.07( 92.48%)
                                                  f 0.00(  0.00%)
    28. (0.00000) RY*(20) C   1           s(  2.51%)p 0.23(  0.58%)d 0.86(  2.15%)
                                                  f37.76( 94.76%)
    29. (0.00000) RY*(21) C   1           s(  0.00%)p 1.00(  0.01%)d 0.00(  0.00%)
                                                  f99.99( 99.99%)
    30. (0.00000) RY*(22) C   1           s(  0.00%)p 1.00(  0.54%)d 0.12(  0.07%)
                                                  f99.99( 99.40%)
    31. (0.00000) RY*(23) C   1           s(  0.39%)p 0.08(  0.03%)d 4.52(  1.78%)
                                                  f99.99( 97.79%)
    32. (0.00000) RY*(24) C   1           s(  0.00%)p 0.00(  0.00%)d 0.00(  0.00%)
                                                  f 1.00(100.00%)
    33. (0.00000) RY*(25) C   1           s(  0.00%)p 1.00(  0.01%)d 0.00(  0.00%)
                                                  f99.99( 99.99%)
    34. (0.00000) RY*(26) C   1           s(  0.00%)p 1.00(  0.02%)d 0.05(  0.00%)
                                                  f99.99( 99.98%)
    35. (0.00073) RY*( 1) H   2           s( 95.48%)p 0.05(  4.52%)
                                           -0.0013  0.9769  0.0214  0.0000  0.1159
                                           -0.1782
    36. (0.00019) RY*( 2) H   2           s( 81.47%)p 0.23( 18.53%)
                                            0.0014 -0.1133  0.8955  0.0000  0.2385
                                           -0.3583
    37. (0.00015) RY*( 3) H   2           s(  0.00%)p 1.00(100.00%)
                                            0.0000  0.0000  0.0000  1.0000  0.0000
                                            0.0000
    38. (0.00004) RY*( 4) H   2           s( 22.69%)p 3.41( 77.31%)
    39. (0.00001) RY*( 5) H   2           s(  0.40%)p99.99( 99.60%)
    40. (0.00073) RY*( 1) H   3           s( 95.48%)p 0.05(  4.52%)
                                           -0.0013  0.9769  0.0214  0.0000 -0.1159
                                           -0.1782
    41. (0.00019) RY*( 2) H   3           s( 81.47%)p 0.23( 18.53%)
                                            0.0014 -0.1133  0.8955  0.0000 -0.2385
                                           -0.3583
    42. (0.00015) RY*( 3) H   3           s(  0.00%)p 1.00(100.00%)
                                            0.0000  0.0000  0.0000  1.0000  0.0000
                                            0.0000
    43. (0.00004) RY*( 4) H   3           s( 22.69%)p 3.41( 77.31%)
    44. (0.00001) RY*( 5) H   3           s(  0.40%)p99.99( 99.60%)
    45. (0.00338) RY*( 1) C   4           s( 48.27%)p 0.98( 47.44%)d 0.08(  3.81%)
                                                  f 0.01(  0.48%)
                                           -0.0000  0.0204  0.6835  0.1226  0.0013
                                            0.0000  0.0000  0.0000 -0.0000 -0.0000
                                           -0.0000  0.0541  0.6281 -0.2774  0.0000
                                            0.0000  0.0000  0.0000  0.0000  0.0000
                                            0.0352 -0.0684  0.0626 -0.1682  0.0597
                                            0.0000 -0.0000  0.0356  0.0000  0.0000
                                            0.0000
    46. (0.00318) RY*( 2) C   4           s(  0.00%)p 1.00( 88.47%)d 0.12( 10.93%)
                                                  f 0.01(  0.60%)
                                            0.0000 -0.0000 -0.0000  0.0000  0.0000
                                            0.0000  0.0000  0.0000 -0.0168  0.9392
                                            0.0484  0.0000 -0.0000 -0.0000  0.0000
                                            0.0000  0.0000  0.0000 -0.0397 -0.3282
                                            0.0000 -0.0000  0.0000 -0.0000 -0.0000
                                            0.0000  0.0770 -0.0000  0.0000  0.0000
                                            0.0101
    47. (0.00022) RY*( 3) C   4           s( 30.72%)p 0.91( 28.10%)d 1.19( 36.49%)
                                                  f 0.15(  4.69%)
                                            0.0000 -0.0186  0.2242  0.5065 -0.0079
                                            0.0000  0.0000  0.0000  0.0000  0.0000
                                            0.0000 -0.0447 -0.5250 -0.0577  0.0000
                                            0.0000  0.0000  0.0000 -0.0000 -0.0000
                                            0.0456 -0.1137  0.5287 -0.2654  0.2130
                                            0.0000  0.0000  0.0390  0.0000  0.0000
                                           -0.0000
    48. (0.00002) RY*( 4) C   4           s(  6.48%)p 0.38(  2.43%)d13.74( 88.98%)
                                                  f 0.33(  2.11%)
    49. (0.00000) RY*( 5) C   4           s(  0.00%)p 1.00(100.00%)d 0.00(  0.00%)
    50. (0.00000) RY*( 6) C   4           s( 54.65%)p 0.00(  0.18%)d 0.83( 45.17%)
                                                  f 0.00(  0.00%)
    51. (0.00000) RY*( 7) C   4           s(  0.00%)p 1.00(100.00%)
    52. (0.00000) RY*( 8) C   4           s( 42.81%)p 0.69( 29.38%)d 0.65( 27.81%)
                                                  f 0.00(  0.00%)
    53. (0.00000) RY*( 9) C   4           s(  5.57%)p16.34( 91.05%)d 0.60(  3.32%)
                                                  f 0.01(  0.05%)
    54. (0.00000) RY*(10) C   4           s(  0.00%)p 0.00(  0.00%)d 1.00(100.00%)
    55. (0.00000) RY*(11) C   4           s(  0.00%)p 0.00(  0.00%)d 1.00(100.00%)
    56. (0.00000) RY*(12) C   4           s(  0.00%)p 1.00(  0.05%)d99.99( 99.95%)
                                                  f 0.00(  0.00%)
    57. (0.00000) RY*(13) C   4           s(  0.00%)p 0.00(  0.01%)d 1.00( 99.99%)
    58. (0.00000) RY*(14) C   4           s(  0.00%)p 1.00(  0.26%)d99.99( 99.74%)
                                                  f 0.00(  0.00%)
    59. (0.00000) RY*(15) C   4           s(  0.00%)p 1.00( 10.82%)d 8.24( 89.18%)
    60. (0.00000) RY*(16) C   4           s( 99.99%)p 0.00(  0.00%)d 0.00(  0.00%)
                                                  f 0.00(  0.00%)
    61. (0.00000) RY*(17) C   4           s(  1.49%)p 0.56(  0.83%)d65.48( 97.59%)
                                                  f 0.06(  0.09%)
    62. (0.00000) RY*(18) C   4           s(  0.00%)p 1.00(100.00%)d 0.00(  0.00%)
                                                  f 0.00(  0.00%)
    63. (0.00000) RY*(19) C   4           s(  7.07%)p 0.06(  0.44%)d13.07( 92.48%)
                                                  f 0.00(  0.00%)
    64. (0.00000) RY*(20) C   4           s(  2.51%)p 0.23(  0.58%)d 0.86(  2.15%)
                                                  f37.76( 94.76%)
    65. (0.00000) RY*(21) C   4           s(  0.00%)p 1.00(  0.01%)d 0.00(  0.00%)
                                                  f99.99( 99.99%)
    66. (0.00000) RY*(22) C   4           s(  0.00%)p 1.00(  0.54%)d 0.12(  0.07%)
                                                  f99.99( 99.40%)
    67. (0.00000) RY*(23) C   4           s(  0.39%)p 0.08(  0.03%)d 4.52(  1.78%)
                                                  f99.99( 97.79%)
    68. (0.00000) RY*(24) C   4           s(  0.00%)p 0.00(  0.00%)d 0.00(  0.00%)
                                                  f 1.00(100.00%)
    69. (0.00000) RY*(25) C   4           s(  0.00%)p 1.00(  0.01%)d 0.00(  0.00%)
                                                  f99.99( 99.99%)
    70. (0.00000) RY*(26) C   4           s(  0.00%)p 1.00(  0.02%)d 0.05(  0.00%)
                                                  f99.99( 99.98%)
    71. (0.00073) RY*( 1) H   5           s( 95.48%)p 0.05(  4.52%)
                                           -0.0013  0.9769  0.0214  0.0000 -0.1159
                                            0.1782
    72. (0.00019) RY*( 2) H   5           s( 81.47%)p 0.23( 18.53%)
                                            0.0014 -0.1133  0.8955  0.0000 -0.2385
                                            0.3583
    73. (0.00015) RY*( 3) H   5           s(  0.00%)p 1.00(100.00%)
                                            0.0000  0.0000  0.0000  1.0000  0.0000
                                            0.0000
    74. (0.00004) RY*( 4) H   5           s( 22.69%)p 3.41( 77.31%)
    75. (0.00001) RY*( 5) H   5           s(  0.40%)p99.99( 99.60%)
    76. (0.00073) RY*( 1) H   6           s( 95.48%)p 0.05(  4.52%)
                                           -0.0013  0.9769  0.0214  0.0000  0.1159
                                            0.1782
    77. (0.00019) RY*( 2) H   6           s( 81.47%)p 0.23( 18.53%)
                                            0.0014 -0.1133  0.8955  0.0000  0.2385
                                            0.3583
    78. (0.00015) RY*( 3) H   6           s(  0.00%)p 1.00(100.00%)
                                            0.0000  0.0000  0.0000  1.0000  0.0000
                                            0.0000
    79. (0.00004) RY*( 4) H   6           s( 22.69%)p 3.41( 77.31%)
    80. (0.00001) RY*( 5) H   6           s(  0.40%)p99.99( 99.60%)
    81. (0.01279) BD*( 1) C   1 - H   2  
                ( 40.39%)   0.6355* C   1 s( 29.31%)p 2.41( 70.55%)d 0.00(  0.12%)
                                                  f 0.00(  0.02%)
                                            0.0002 -0.5411 -0.0186  0.0023  0.0000
                                           -0.0000 -0.0000 -0.0000 -0.7067 -0.0102
                                           -0.0013 -0.4538  0.0077  0.0059 -0.0000
                                           -0.0000 -0.0000 -0.0000 -0.0205 -0.0033
                                            0.0245 -0.0017  0.0135 -0.0044  0.0017
                                           -0.0000 -0.0060  0.0084 -0.0000 -0.0000
                                            0.0079
                ( 59.61%)  -0.7721* H   2 s( 99.96%)p 0.00(  0.04%)
                                           -0.9998 -0.0019  0.0001 -0.0000  0.0179
                                            0.0088
    82. (0.01279) BD*( 1) C   1 - H   3  
                ( 40.39%)   0.6355* C   1 s( 29.31%)p 2.41( 70.55%)d 0.00(  0.12%)
                                                  f 0.00(  0.02%)
                                           -0.0002  0.5411  0.0186 -0.0023 -0.0000
                                           -0.0000 -0.0000 -0.0000 -0.7067 -0.0102
                                           -0.0013  0.4538 -0.0077 -0.0059 -0.0000
                                           -0.0000 -0.0000 -0.0000 -0.0205 -0.0033
                                           -0.0245  0.0017 -0.0135  0.0044 -0.0017
                                           -0.0000 -0.0060 -0.0084 -0.0000 -0.0000
                                            0.0079
                ( 59.61%)  -0.7721* H   3 s( 99.96%)p 0.00(  0.04%)
                                            0.9998  0.0019 -0.0001 -0.0000  0.0179
                                           -0.0088
    83. (0.00457) BD*( 1) C   1 - C   4  
                ( 50.00%)   0.7071* C   1 s( 41.43%)p 1.41( 58.33%)d 0.01(  0.23%)
                                                  f 0.00(  0.01%)
                                            0.0000  0.6424 -0.0405  0.0044  0.0000
                                            0.0000  0.0000  0.0000  0.0000  0.0000
                                            0.0000 -0.7622  0.0488  0.0004  0.0000
                                            0.0000  0.0000  0.0000  0.0000  0.0000
                                           -0.0032  0.0010  0.0479  0.0010 -0.0115
                                            0.0000  0.0000  0.0004  0.0000  0.0000
                                           -0.0000
                ( 50.00%)  -0.7071* C   4 s( 41.43%)p 1.41( 58.33%)d 0.01(  0.23%)
                                                  f 0.00(  0.01%)
                                            0.0000  0.6424 -0.0405  0.0044  0.0000
                                            0.0000  0.0000  0.0000  0.0000  0.0000
                                            0.0000  0.7622 -0.0488 -0.0004  0.0000
                                            0.0000  0.0000  0.0000 -0.0000 -0.0000
                                           -0.0032  0.0010  0.0479  0.0010  0.0115
                                            0.0000  0.0000 -0.0004  0.0000  0.0000
                                           -0.0000
    84. (0.00000) BD*( 2) C   1 - C   4  
                ( 50.00%)   0.7071* C   1 s(  0.00%)p 1.00( 99.92%)d 0.00(  0.06%)
                                                  f 0.00(  0.02%)
                ( 50.00%)  -0.7071* C   4 s(  0.00%)p 1.00( 99.92%)d 0.00(  0.06%)
                                                  f 0.00(  0.02%)
    85. (0.01279) BD*( 1) C   4 - H   5  
                ( 40.39%)   0.6355* C   4 s( 29.31%)p 2.41( 70.55%)d 0.00(  0.12%)
                                                  f 0.00(  0.02%)
                                           -0.0002  0.5411  0.0186 -0.0023 -0.0000
                                           -0.0000 -0.0000 -0.0000 -0.7067 -0.0102
                                           -0.0013 -0.4538  0.0077  0.0059 -0.0000
                                           -0.0000 -0.0000 -0.0000  0.0205  0.0033
                                           -0.0245  0.0017 -0.0135  0.0044  0.0017
                                           -0.0000 -0.0060  0.0084 -0.0000 -0.0000
                                            0.0079
                ( 59.61%)  -0.7721* H   5 s( 99.96%)p 0.00(  0.04%)
                                            0.9998  0.0019 -0.0001 -0.0000  0.0179
                                            0.0088
    86. (0.01279) BD*( 1) C   4 - H   6  
                ( 40.39%)   0.6355* C   4 s( 29.31%)p 2.41( 70.55%)d 0.00(  0.12%)
                                                  f 0.00(  0.02%)
                                            0.0002 -0.5411 -0.0186  0.0023  0.0000
                                           -0.0000 -0.0000 -0.0000 -0.7067 -0.0102
                                           -0.0013  0.4538 -0.0077 -0.0059 -0.0000
                                           -0.0000 -0.0000 -0.0000  0.0205  0.0033
                                            0.0245 -0.0017  0.0135 -0.0044 -0.0017
                                           -0.0000 -0.0060 -0.0084 -0.0000 -0.0000
                                            0.0079
                ( 59.61%)  -0.7721* H   6 s( 99.96%)p 0.00(  0.04%)
                                           -0.9998 -0.0019  0.0001 -0.0000  0.0179
                                           -0.0088


 NHO Directionality and "Bond Bending" (deviations from line of nuclear centers)

         [Thresholds for printing:  angular deviation  >  1.0 degree]
                                    hybrid p-character > 25.0%
                                    orbital occupancy  >  0.10e

                                Line of Centers        Hybrid 1              Hybrid 2
                                ---------------  -------------------   ------------------
                NBO               Theta   Phi    Theta   Phi    Dev    Theta   Phi    Dev
 ========================================================================================
     4. BD (   2) C   1 - C   4   180.0    0.0    90.0    0.0  90.0     90.0    0.0  90.0


 Second Order Perturbation Theory Analysis of Fock Matrix in NBO Basis

     Threshold for printing:   0.50 kcal/mol
                                                                              E(2)  E(j)-E(i) F(i,j)
         Donor NBO (i)                     Acceptor NBO (j)                 kcal/mol   a.u.    a.u. 
 ===================================================================================================

 within unit  1
   1. BD (   1) C   1 - H   2        / 45. RY*(   1) C   4                    1.85    1.55    0.048
   1. BD (   1) C   1 - H   2        / 46. RY*(   2) C   4                    1.73    1.84    0.050
   1. BD (   1) C   1 - H   2        / 83. BD*(   1) C   1 - C   4            1.18    1.40    0.036
   1. BD (   1) C   1 - H   2        / 85. BD*(   1) C   4 - H   5            6.38    1.10    0.075
   1. BD (   1) C   1 - H   2        / 86. BD*(   1) C   4 - H   6            1.06    1.10    0.031
   2. BD (   1) C   1 - H   3        / 45. RY*(   1) C   4                    1.85    1.55    0.048
   2. BD (   1) C   1 - H   3        / 46. RY*(   2) C   4                    1.73    1.84    0.050
   2. BD (   1) C   1 - H   3        / 83. BD*(   1) C   1 - C   4            1.18    1.40    0.036
   2. BD (   1) C   1 - H   3        / 85. BD*(   1) C   4 - H   5            1.06    1.10    0.031
   2. BD (   1) C   1 - H   3        / 86. BD*(   1) C   4 - H   6            6.38    1.10    0.075
   3. BD (   1) C   1 - C   4        / 81. BD*(   1) C   1 - H   2            0.91    1.39    0.032
   3. BD (   1) C   1 - C   4        / 82. BD*(   1) C   1 - H   3            0.91    1.39    0.032
   3. BD (   1) C   1 - C   4        / 85. BD*(   1) C   4 - H   5            0.91    1.39    0.032
   3. BD (   1) C   1 - C   4        / 86. BD*(   1) C   4 - H   6            0.91    1.39    0.032
   5. BD (   1) C   4 - H   5        /  9. RY*(   1) C   1                    1.85    1.55    0.048
   5. BD (   1) C   4 - H   5        / 10. RY*(   2) C   1                    1.73    1.84    0.050
   5. BD (   1) C   4 - H   5        / 81. BD*(   1) C   1 - H   2            6.38    1.10    0.075
   5. BD (   1) C   4 - H   5        / 82. BD*(   1) C   1 - H   3            1.06    1.10    0.031
   5. BD (   1) C   4 - H   5        / 83. BD*(   1) C   1 - C   4            1.18    1.40    0.036
   6. BD (   1) C   4 - H   6        /  9. RY*(   1) C   1                    1.85    1.55    0.048
   6. BD (   1) C   4 - H   6        / 10. RY*(   2) C   1                    1.73    1.84    0.050
   6. BD (   1) C   4 - H   6        / 81. BD*(   1) C   1 - H   2            1.06    1.10    0.031
   6. BD (   1) C   4 - H   6        / 82. BD*(   1) C   1 - H   3            6.38    1.10    0.075
   6. BD (   1) C   4 - H   6        / 83. BD*(   1) C   1 - C   4            1.18    1.40    0.036
   7. CR (   1) C   1                / 45. RY*(   1) C   4                    2.66   11.05    0.153
   7. CR (   1) C   1                / 47. RY*(   3) C   4                    1.31   11.31    0.109
   7. CR (   1) C   1                / 83. BD*(   1) C   1 - C   4            1.15   10.91    0.100
   7. CR (   1) C   1                / 85. BD*(   1) C   4 - H   5            0.52   10.61    0.067
   7. CR (   1) C   1                / 86. BD*(   1) C   4 - H   6            0.52   10.61    0.067
   8. CR (   1) C   4                /  9. RY*(   1) C   1                    2.66   11.05    0.153
   8. CR (   1) C   4                / 11. RY*(   3) C   1                    1.31   11.31    0.109
   8. CR (   1) C   4                / 81. BD*(   1) C   1 - H   2            0.52   10.61    0.067
   8. CR (   1) C   4                / 82. BD*(   1) C   1 - H   3            0.52   10.61    0.067
   8. CR (   1) C   4                / 83. BD*(   1) C   1 - C   4            1.15   10.91    0.100


 Natural Bond Orbitals (Summary):

                                                            Principal Delocalizations
           NBO                        Occupancy    Energy   (geminal,vicinal,remote)
 ====================================================================================
 Molecular unit  1  (C2H4)
     1. BD (   1) C   1 - H   2          1.98311    -0.60669  85(v),45(v),46(v),83(g)
                                                    86(v)
     2. BD (   1) C   1 - H   3          1.98311    -0.60669  86(v),45(v),46(v),83(g)
                                                    85(v)
     3. BD (   1) C   1 - C   4          1.99607    -0.89226  81(g),82(g),85(g),86(g)
     4. BD (   2) C   1 - C   4          1.99940    -0.36673   
     5. BD (   1) C   4 - H   5          1.98311    -0.60669  81(v),9(v),10(v),83(g),82(v)
     6. BD (   1) C   4 - H   6          1.98311    -0.60669  82(v),9(v),10(v),83(g),81(v)
     7. CR (   1) C   1                  1.99914   -10.11491  45(v),47(v),83(g),85(v)
                                                    86(v)
     8. CR (   1) C   4                  1.99914   -10.11491  9(v),11(v),83(g),81(v),82(v)
     9. RY*(   1) C   1                  0.00338     0.93875   
    10. RY*(   2) C   1                  0.00318     1.22878   
    11. RY*(   3) C   1                  0.00022     1.19927   
    12. RY*(   4) C   1                  0.00002     1.66641   
    13. RY*(   5) C   1                  0.00000     1.32499   
    14. RY*(   6) C   1                  0.00000     1.96246   
    15. RY*(   7) C   1                  0.00000     1.80476   
    16. RY*(   8) C   1                  0.00000     1.15291   
    17. RY*(   9) C   1                  0.00000     1.94360   
    18. RY*(  10) C   1                  0.00000     1.40352   
    19. RY*(  11) C   1                  0.00000     2.42036   
    20. RY*(  12) C   1                  0.00000     1.76612   
    21. RY*(  13) C   1                  0.00000     2.54431   
    22. RY*(  14) C   1                  0.00000     2.16917   
    23. RY*(  15) C   1                  0.00000     2.46250   
    24. RY*(  16) C   1                  0.00000    21.25162   
    25. RY*(  17) C   1                  0.00000     3.12788   
    26. RY*(  18) C   1                  0.00000     0.66515   
    27. RY*(  19) C   1                  0.00000     2.82663   
    28. RY*(  20) C   1                  0.00000     4.14342   
    29. RY*(  21) C   1                  0.00000     3.57330   
    30. RY*(  22) C   1                  0.00000     3.76220   
    31. RY*(  23) C   1                  0.00000     3.83401   
    32. RY*(  24) C   1                  0.00000     3.26220   
    33. RY*(  25) C   1                  0.00000     3.02741   
    34. RY*(  26) C   1                  0.00000     3.32153   
    35. RY*(   1) H   2                  0.00073     0.98798   
    36. RY*(   2) H   2                  0.00019     1.64569   
    37. RY*(   3) H   2                  0.00015     2.17322   
    38. RY*(   4) H   2                  0.00004     2.43427   
    39. RY*(   5) H   2                  0.00001     3.12551   
    40. RY*(   1) H   3                  0.00073     0.98798   
    41. RY*(   2) H   3                  0.00019     1.64569   
    42. RY*(   3) H   3                  0.00015     2.17322   
    43. RY*(   4) H   3                  0.00004     2.43427   
    44. RY*(   5) H   3                  0.00001     3.12551   
    45. RY*(   1) C   4                  0.00338     0.93875   
    46. RY*(   2) C   4                  0.00318     1.22878   
    47. RY*(   3) C   4                  0.00022     1.19927   
    48. RY*(   4) C   4                  0.00002     1.66641   
    49. RY*(   5) C   4                  0.00000     1.32499   
    50. RY*(   6) C   4                  0.00000     1.96246   
    51. RY*(   7) C   4                  0.00000     1.80476   
    52. RY*(   8) C   4                  0.00000     1.15291   
    53. RY*(   9) C   4                  0.00000     1.94360   
    54. RY*(  10) C   4                  0.00000     1.40352   
    55. RY*(  11) C   4                  0.00000     2.42036   
    56. RY*(  12) C   4                  0.00000     1.76612   
    57. RY*(  13) C   4                  0.00000     2.54431   
    58. RY*(  14) C   4                  0.00000     2.16917   
    59. RY*(  15) C   4                  0.00000     2.46250   
    60. RY*(  16) C   4                  0.00000    21.25162   
    61. RY*(  17) C   4                  0.00000     3.12788   
    62. RY*(  18) C   4                  0.00000     0.66515   
    63. RY*(  19) C   4                  0.00000     2.82663   
    64. RY*(  20) C   4                  0.00000     4.14342   
    65. RY*(  21) C   4                  0.00000     3.57330   
    66. RY*(  22) C   4                  0.00000     3.76220   
    67. RY*(  23) C   4                  0.00000     3.83401   
    68. RY*(  24) C   4                  0.00000     3.26220   
    69. RY*(  25) C   4                  0.00000     3.02741   
    70. RY*(  26) C   4                  0.00000     3.32153   
    71. RY*(   1) H   5                  0.00073     0.98798   
    72. RY*(   2) H   5                  0.00019     1.64569   
    73. RY*(   3) H   5                  0.00015     2.17322   
    74. RY*(   4) H   5                  0.00004     2.43427   
    75. RY*(   5) H   5                  0.00001     3.12551   
    76. RY*(   1) H   6                  0.00073     0.98798   
    77. RY*(   2) H   6                  0.00019     1.64569   
    78. RY*(   3) H   6                  0.00015     2.17322   
    79. RY*(   4) H   6                  0.00004     2.43427   
    80. RY*(   5) H   6                  0.00001     3.12551   
    81. BD*(   1) C   1 - H   2          0.01279     0.49653   
    82. BD*(   1) C   1 - H   3          0.01279     0.49653   
    83. BD*(   1) C   1 - C   4          0.00457     0.79733   
    84. BD*(   2) C   1 - C   4          0.00000     0.12675   
    85. BD*(   1) C   4 - H   5          0.01279     0.49653   
    86. BD*(   1) C   4 - H   6          0.01279     0.49653   
       -------------------------------
              Total Lewis   15.92619  ( 99.5387%)
        Valence non-Lewis    0.05572  (  0.3483%)
        Rydberg non-Lewis    0.01809  (  0.1130%)
       -------------------------------
            Total unit  1   16.00000  (100.0000%)
           Charge unit  1    0.00000
 Variable Step   Value    
 -------- ---- -----------
     3       2    2.345917
 ---------------------------------------------------------------------------------------------------
                            Z-MATRIX (ANGSTROMS AND DEGREES)
   CD    Cent   Atom    N1       Length/X        N2       Alpha/Y        N3        Beta/Z          J
 ---------------------------------------------------------------------------------------------------
      1      1  C 
      2      2  H        1   1.083410(     1)
      3      3  H        1   1.083410(     2)      2  116.667(     6)
      4      4  C        1   1.241406(     3)      2  121.666(     7)      3  180.000(    10)      0
      5      5  H        4   1.083410(     4)      1  121.666(     8)      2  180.000(    11)      0
      6      6  H        4   1.083410(     5)      1  121.666(     9)      2    0.000(    12)      0
 ---------------------------------------------------------------------------------------------------
                         Z-Matrix orientation:                         
 ---------------------------------------------------------------------
 Center     Atomic      Atomic             Coordinates (Angstroms)
 Number     Number       Type             X           Y           Z
 ---------------------------------------------------------------------
      1          6           0        0.000000    0.000000    0.000000
      2          1           0        0.000000    0.000000    1.083410
      3          1           0        0.968163    0.000000   -0.486247
      4          6           0       -1.056586   -0.000000   -0.651701
      5          1           0       -1.056586   -0.000000   -1.735111
      6          1           0       -2.024749   -0.000000   -0.165454
 ---------------------------------------------------------------------
                    Distance matrix (angstroms):
                    1          2          3          4          5
     1  C    0.000000
     2  H    1.083410   0.000000
     3  H    1.083410   1.844224   0.000000
     4  C    1.241406   2.031498   2.031498   0.000000
     5  H    2.031498   3.010055   2.378922   1.083410   0.000000
     6  H    2.031498   2.378922   3.010055   1.083410   1.844224
                    6
     6  H    0.000000
 Stoichiometry    C2H4
 Framework group  D2H[C2"(C.C),SG(H4)]
 Deg. of freedom     3
 Full point group                 D2H     NOp   8
 Largest Abelian subgroup         D2H     NOp   8
 Largest concise Abelian subgroup D2      NOp   4
                         Standard orientation:                         
 ---------------------------------------------------------------------
 Center     Atomic      Atomic             Coordinates (Angstroms)
 Number     Number       Type             X           Y           Z
 ---------------------------------------------------------------------
      1          6           0       -0.000000   -0.000000    0.620703
      2          1           0        0.000000    0.922112    1.189461
      3          1           0       -0.000000   -0.922112    1.189461
      4          6           0        0.000000    0.000000   -0.620703
      5          1           0       -0.000000   -0.922112   -1.189461
      6          1           0        0.000000    0.922112   -1.189461
 ---------------------------------------------------------------------
 Rotational constants (GHZ):         147.4363801          33.8044257          27.4993379
 Standard basis: def2TZVP (5D, 7F)
 There are    22 symmetry adapted cartesian basis functions of AG  symmetry.
 There are     4 symmetry adapted cartesian basis functions of B1G symmetry.
 There are     9 symmetry adapted cartesian basis functions of B2G symmetry.
 There are    13 symmetry adapted cartesian basis functions of B3G symmetry.
 There are     4 symmetry adapted cartesian basis functions of AU  symmetry.
 There are    22 symmetry adapted cartesian basis functions of B1U symmetry.
 There are    13 symmetry adapted cartesian basis functions of B2U symmetry.
 There are     9 symmetry adapted cartesian basis functions of B3U symmetry.
 There are    19 symmetry adapted basis functions of AG  symmetry.
 There are     4 symmetry adapted basis functions of B1G symmetry.
 There are     8 symmetry adapted basis functions of B2G symmetry.
 There are    12 symmetry adapted basis functions of B3G symmetry.
 There are     4 symmetry adapted basis functions of AU  symmetry.
 There are    19 symmetry adapted basis functions of B1U symmetry.
 There are    12 symmetry adapted basis functions of B2U symmetry.
 There are     8 symmetry adapted basis functions of B3U symmetry.
    86 basis functions,   134 primitive gaussians,    96 cartesian basis functions
     8 alpha electrons        8 beta electrons
       nuclear repulsion energy        34.6903351827 Hartrees.
 NAtoms=    6 NActive=    6 NUniq=    2 SFac= 4.00D+00 NAtFMM=   60 NAOKFM=F Big=F
 Integral buffers will be    131072 words long.
 Raffenetti 2 integral format.
 Two-electron integral symmetry is turned on.
 Nuclear repulsion after empirical dispersion term =       34.6895159279 Hartrees.
 One-electron integrals computed using PRISM.
   8 Symmetry operations used in ECPInt.
 ECPInt:  NShTT=     741 NPrTT=    2136 LenC2=     742 LenP2D=    1980.
 LDataN:  DoStor=T MaxTD1= 6 Len=  172
 NBasis=    86 RedAO= T EigKep=  1.27D-04  NBF=    19     4     8    12     4    19    12     8
 NBsUse=    86 1.00D-06 EigRej= -1.00D+00 NBFU=    19     4     8    12     4    19    12     8
 Initial guess from the checkpoint file:  "ethyleneLscanrigidnegative.chk"
 B after Tr=    -0.000000    0.000000    0.000000
         Rot=    1.000000   -0.000000    0.000000   -0.000000 Ang=   0.00 deg.
 Initial guess orbital symmetries:
       Occupied  (AG) (B1U) (AG) (B1U) (B2U) (AG) (B3G) (B3U)
       Virtual   (B2G) (AG) (B2U) (B1U) (B3G) (AG) (AG) (B3U) (B1U)
                 (B2U) (B2G) (B1U) (B2U) (AG) (B1U) (B3G) (B1G)
                 (B1U) (B3G) (B3U) (AU) (AG) (AG) (B2U) (B1U) (B3G)
                 (B2G) (B1U) (AG) (B3U) (B2U) (B1U) (B3G) (B2G)
                 (B2U) (B1U) (B1G) (AG) (B3U) (B2G) (AG) (AU) (B3G)
                 (B2U) (AG) (B1U) (B2U) (B3U) (AG) (B3G) (B1U)
                 (B1G) (AG) (B3U) (B1U) (B3G) (AU) (B2G) (B2U)
                 (AG) (B1G) (B3G) (B2G) (B1U) (B3U) (B2U) (B1U)
                 (AU) (B3G) (AG) (B2U) (B2G) (AG) (B1U) (B3G) (B1U)
                 (AG) (B1U)
 ExpMin= 9.52D-02 ExpMax= 1.36D+04 ExpMxC= 4.63D+02 IAcc=2 IRadAn=         4 AccDes= 0.00D+00
 Harris functional with IExCor= 4639 and IRadAn=       4 diagonalized for initial guess.
 HarFok:  IExCor= 4639 AccDes= 0.00D+00 IRadAn=         4 IDoV= 1 UseB2=F ITyADJ=14
 ICtDFT=  3500011 ScaDFX=  1.000000  1.000000  1.000000  1.000000
 FoFCou: FMM=F IPFlag=           0 FMFlag=      100000 FMFlg1=           0
         NFxFlg=           0 DoJE=T BraDBF=F KetDBF=T FulRan=T
         wScrn=  0.000000 ICntrl=       500 IOpCl=  0 I1Cent=   200000004 NGrid=           0
         NMat0=    1 NMatS0=      1 NMatT0=    0 NMatD0=    1 NMtDS0=    0 NMtDT0=    0
 Petite list used in FoFCou.
 Keep R1 ints in memory in symmetry-blocked form, NReq=43487712.
 Requested convergence on RMS density matrix=1.00D-08 within 128 cycles.
 Requested convergence on MAX density matrix=1.00D-06.
 Requested convergence on             energy=1.00D-06.
 No special actions if energy rises.
 Integral accuracy reduced to 1.0D-05 until final iterations.
 Initial convergence to 1.0D-05 achieved.  Increase integral accuracy.
 SCF Done:  E(RwB97XD) =  -78.5802483384     A.U. after   10 cycles
            NFock= 10  Conv=0.41D-08     -V/T= 2.0017

 **********************************************************************

            Population analysis using the SCF density.

 **********************************************************************

 Orbital symmetries:
       Occupied  (AG) (B1U) (AG) (B1U) (B2U) (AG) (B3G) (B3U)
       Virtual   (B2G) (AG) (B2U) (B1U) (B3G) (AG) (AG) (B3U) (B1U)
                 (B2U) (B2G) (B1U) (B2U) (AG) (B1U) (B3G) (B1G)
                 (B1U) (B3G) (B3U) (AU) (AG) (AG) (B2U) (B1U) (B3G)
                 (B2G) (B1U) (AG) (B3U) (B2U) (B1U) (B2G) (B3G)
                 (B1U) (B2U) (B1G) (B3U) (AG) (B2G) (AG) (AU) (B3G)
                 (B2U) (AG) (B1U) (B2U) (B3U) (AG) (B3G) (B1U)
                 (B1G) (AG) (B3U) (B1U) (AU) (B3G) (B2G) (B2U)
                 (AG) (B1G) (B3G) (B2G) (B1U) (B3U) (B2U) (B1U)
                 (AU) (B3G) (AG) (B2U) (B2G) (AG) (B1U) (B3G) (B1U)
                 (AG) (B1U)
 The electronic state is 1-AG.
 Alpha  occ. eigenvalues --  -10.26880 -10.26696  -0.88208  -0.66500  -0.57015
 Alpha  occ. eigenvalues --   -0.51577  -0.42617  -0.37503
 Alpha virt. eigenvalues --    0.09154   0.14763   0.16393   0.17562   0.23354
 Alpha virt. eigenvalues --    0.27105   0.28496   0.29238   0.30853   0.36216
 Alpha virt. eigenvalues --    0.40543   0.42200   0.48875   0.54224   0.54721
 Alpha virt. eigenvalues --    0.57687   0.61786   0.71699   0.73526   0.82850
 Alpha virt. eigenvalues --    0.86886   0.88409   0.96395   1.04820   1.13133
 Alpha virt. eigenvalues --    1.17373   1.20906   1.38476   1.41267   1.51401
 Alpha virt. eigenvalues --    1.62193   1.64205   1.67824   1.68076   1.79087
 Alpha virt. eigenvalues --    1.81294   1.82937   1.89198   1.89704   1.93010
 Alpha virt. eigenvalues --    2.12508   2.32226   2.37344   2.42187   2.45140
 Alpha virt. eigenvalues --    2.48022   2.48899   2.63963   2.68864   2.72606
 Alpha virt. eigenvalues --    2.74016   2.80199   2.95847   2.99786   3.04146
 Alpha virt. eigenvalues --    3.11866   3.13553   3.14724   3.21543   3.24199
 Alpha virt. eigenvalues --    3.29640   3.36010   3.51597   3.56856   3.57668
 Alpha virt. eigenvalues --    3.61218   3.79130   3.88015   4.17047   4.28358
 Alpha virt. eigenvalues --    4.32766   4.58186   4.61689   4.64322   4.86228
 Alpha virt. eigenvalues --    5.21475  22.01168  22.95351
          Condensed to atoms (all electrons):
               1          2          3          4          5          6
     1  C    4.859189   0.413765   0.413765   0.626778  -0.038943  -0.038943
     2  H    0.413765   0.541659  -0.030049  -0.038943   0.006213  -0.010451
     3  H    0.413765  -0.030049   0.541659  -0.038943  -0.010451   0.006213
     4  C    0.626778  -0.038943  -0.038943   4.859189   0.413765   0.413765
     5  H   -0.038943   0.006213  -0.010451   0.413765   0.541659  -0.030049
     6  H   -0.038943  -0.010451   0.006213   0.413765  -0.030049   0.541659
 Mulliken charges:
               1
     1  C   -0.235611
     2  H    0.117805
     3  H    0.117805
     4  C   -0.235611
     5  H    0.117805
     6  H    0.117805
 Sum of Mulliken charges =  -0.00000
 Mulliken charges with hydrogens summed into heavy atoms:
               1
     1  C   -0.000000
     4  C   -0.000000
 Electronic spatial extent (au):  <R**2>=             78.4432
 Charge=             -0.0000 electrons
 Dipole moment (field-independent basis, Debye):
    X=             -0.0000    Y=              0.0000    Z=              0.0000  Tot=              0.0000
 Quadrupole moment (field-independent basis, Debye-Ang):
   XX=            -15.2601   YY=            -12.1351   ZZ=            -12.3879
   XY=              0.0000   XZ=              0.0000   YZ=              0.0000
 Traceless Quadrupole moment (field-independent basis, Debye-Ang):
   XX=             -1.9991   YY=              1.1260   ZZ=              0.8731
   XY=              0.0000   XZ=              0.0000   YZ=              0.0000
 Octapole moment (field-independent basis, Debye-Ang**2):
  XXX=             -0.0000  YYY=             -0.0000  ZZZ=             -0.0000  XYY=             -0.0000
  XXY=             -0.0000  XXZ=             -0.0000  XZZ=             -0.0000  YZZ=              0.0000
  YYZ=              0.0000  XYZ=             -0.0000
 Hexadecapole moment (field-independent basis, Debye-Ang**3):
 XXXX=            -18.0719 YYYY=            -26.7233 ZZZZ=            -63.5965 XXXY=             -0.0000
 XXXZ=              0.0000 YYYX=             -0.0000 YYYZ=             -0.0000 ZZZX=              0.0000
 ZZZY=             -0.0000 XXYY=             -8.1617 XXZZ=            -14.2806 YYZZ=            -12.5899
 XXYZ=              0.0000 YYXZ=              0.0000 ZZXY=              0.0000
 N-N= 3.468951592793D+01 E-N=-2.513946058016D+02  KE= 7.844680978162D+01
 Symmetry AG   KE= 3.785064336856D+01
 Symmetry B1G  KE= 2.794519340550D-33
 Symmetry B2G  KE=-2.931765252599D-18
 Symmetry B3G  KE= 2.116925464594D+00
 Symmetry AU   KE= 1.146103587785D-32
 Symmetry B1U  KE= 3.444247171512D+01
 Symmetry B2U  KE= 1.913234928888D+00
 Symmetry B3U  KE= 2.123534304460D+00
 ******************************Gaussian NBO Version 3.1******************************
             N A T U R A L   A T O M I C   O R B I T A L   A N D
          N A T U R A L   B O N D   O R B I T A L   A N A L Y S I S
 ******************************Gaussian NBO Version 3.1******************************

       /RESON  / : Allow strongly delocalized NBO set
       /DMNAO  / : Print the NAO density matrix
       /BNDIDX / : Print bond indices based on the NAO density matrix
       /MULORB / : Print Mulliken populations by orbital and atom

 Analyzing the SCF density

 Job title: M0001                                                           

 Storage needed:     22652 in NPA,     29909 in NBO (8589934364 available)


 Input atomic orbitals, gross Mulliken populations:

  AO  Atom No lang  Mulliken Population    Atom No      Total
 -------------------------------------------------------------------------------
   1    C  1  S        0.8552756
   2    C  1  S        1.1163135
   3    C  1  S        0.5384656
   4    C  1  S        0.5877415
   5    C  1  S        0.1222207
   6    C  1  px       0.3535006
   7    C  1  py       0.4616762
   8    C  1  pz       0.5431061
   9    C  1  px       0.4194469
  10    C  1  py       0.4109097
  11    C  1  pz       0.3594493
  12    C  1  px       0.2033653
  13    C  1  py       0.1424792
  14    C  1  pz       0.0684735
  15    C  1  dz2      0.0054001
  16    C  1  dxz      0.0033633
  17    C  1  dyz      0.0076878
  18    C  1  dx2y2    0.0019011
  19    C  1  dxy      0.0000000
  20    C  1  dz2     -0.0018145
  21    C  1  dxz      0.0092236
  22    C  1  dyz      0.0216031
  23    C  1  dx2y2    0.0010225
  24    C  1  dxy      0.0000000
  25    C  1  f(0)     0.0002130
  26    C  1  f(C1)    0.0019206
  27    C  1  f(S1)    0.0014964
  28    C  1  f(C2)    0.0006925
  29    C  1  f(S2)    0.0000000
  30    C  1  f(C3)    0.0000741
  31    C  1  f(S3)    0.0004037
                                             C  1      6.2356108
  32    H  2  S        0.2742958
  33    H  2  S        0.4969783
  34    H  2  S        0.0894924
  35    H  2  px       0.0045529
  36    H  2  py       0.0107556
  37    H  2  pz       0.0061197
                                             H  2      0.8821946
  38    H  3  S        0.2742958
  39    H  3  S        0.4969783
  40    H  3  S        0.0894924
  41    H  3  px       0.0045529
  42    H  3  py       0.0107556
  43    H  3  pz       0.0061197
                                             H  3      0.8821946
  44    C  4  S        0.8552756
  45    C  4  S        1.1163135
  46    C  4  S        0.5384656
  47    C  4  S        0.5877415
  48    C  4  S        0.1222207
  49    C  4  px       0.3535006
  50    C  4  py       0.4616762
  51    C  4  pz       0.5431061
  52    C  4  px       0.4194469
  53    C  4  py       0.4109097
  54    C  4  pz       0.3594493
  55    C  4  px       0.2033653
  56    C  4  py       0.1424792
  57    C  4  pz       0.0684735
  58    C  4  dz2      0.0054001
  59    C  4  dxz      0.0033633
  60    C  4  dyz      0.0076878
  61    C  4  dx2y2    0.0019011
  62    C  4  dxy      0.0000000
  63    C  4  dz2     -0.0018145
  64    C  4  dxz      0.0092236
  65    C  4  dyz      0.0216031
  66    C  4  dx2y2    0.0010225
  67    C  4  dxy      0.0000000
  68    C  4  f(0)     0.0002130
  69    C  4  f(C1)    0.0019206
  70    C  4  f(S1)    0.0014964
  71    C  4  f(C2)    0.0006925
  72    C  4  f(S2)    0.0000000
  73    C  4  f(C3)    0.0000741
  74    C  4  f(S3)    0.0004037
                                             C  4      6.2356108
  75    H  5  S        0.2742958
  76    H  5  S        0.4969783
  77    H  5  S        0.0894924
  78    H  5  px       0.0045529
  79    H  5  py       0.0107556
  80    H  5  pz       0.0061197
                                             H  5      0.8821946
  81    H  6  S        0.2742958
  82    H  6  S        0.4969783
  83    H  6  S        0.0894924
  84    H  6  px       0.0045529
  85    H  6  py       0.0107556
  86    H  6  pz       0.0061197
                                             H  6      0.8821946

 Total number of electrons:   16.000000


 Mayer-Mulliken atom-atom bond order matrix:                                   

     Atom    1       2       3       4       5       6
     ---- ------  ------  ------  ------  ------  ------
   1.  C  0.0000  0.9630  0.9630  1.9869  0.0023  0.0023
   2.  H  0.9630  0.0000 -0.0035  0.0023  0.0111  0.0009
   3.  H  0.9630 -0.0035  0.0000  0.0023  0.0009  0.0111
   4.  C  1.9869  0.0023  0.0023  0.0000  0.9630  0.9630
   5.  H  0.0023  0.0111  0.0009  0.9630  0.0000 -0.0035
   6.  H  0.0023  0.0009  0.0111  0.9630 -0.0035  0.0000


 Mayer-Mulliken valencies by atom:                                             

     Atom    1
     ---- ------
   1.  C  3.9174
   2.  H  0.9737
   3.  H  0.9737
   4.  C  3.9174
   5.  H  0.9737
   6.  H  0.9737
 GSVD:  LWork=        1996 too small for GESVD, short by        8354 words or        8354 for optimal perf.


 NATURAL POPULATIONS:  Natural atomic orbital occupancies 
                                                          
   NAO  Atom  No  lang   Type(AO)    Occupancy      Energy
 ----------------------------------------------------------
     1    C    1  S      Cor( 1S)     1.99894     -10.09628
     2    C    1  S      Val( 2S)     1.03295      -0.22780
     3    C    1  S      Ryd( 3S)     0.00441       0.82459
     4    C    1  S      Ryd( 4S)     0.00014       1.46545
     5    C    1  S      Ryd( 5S)     0.00000      21.15575
     6    C    1  px     Val( 2p)     0.99772      -0.11189
     7    C    1  px     Ryd( 3p)     0.00094       0.69314
     8    C    1  px     Ryd( 4p)     0.00005       1.29839
     9    C    1  py     Val( 2p)     1.17456      -0.05315
    10    C    1  py     Ryd( 3p)     0.00315       1.09037
    11    C    1  py     Ryd( 4p)     0.00002       1.74293
    12    C    1  pz     Val( 2p)     1.15260      -0.09063
    13    C    1  pz     Ryd( 3p)     0.00424       0.77015
    14    C    1  pz     Ryd( 4p)     0.00037       2.31192
    15    C    1  dxy    Ryd( 3d)     0.00000       1.43638
    16    C    1  dxy    Ryd( 4d)     0.00000       2.39404
    17    C    1  dxz    Ryd( 3d)     0.00067       1.83887
    18    C    1  dxz    Ryd( 4d)     0.00006       2.50223
    19    C    1  dyz    Ryd( 3d)     0.00085       2.24958
    20    C    1  dyz    Ryd( 4d)     0.00036       2.61473
    21    C    1  dx2y2  Ryd( 3d)     0.00148       1.89091
    22    C    1  dx2y2  Ryd( 4d)     0.00003       2.64255
    23    C    1  dz2    Ryd( 3d)     0.00324       2.27557
    24    C    1  dz2    Ryd( 4d)     0.00016       2.62027
    25    C    1  f(0)   Ryd( 4f)     0.00016       4.34722
    26    C    1  f(C1)  Ryd( 4f)     0.00014       3.59913
    27    C    1  f(S1)  Ryd( 4f)     0.00011       3.76774
    28    C    1  f(C2)  Ryd( 4f)     0.00017       3.94195
    29    C    1  f(S2)  Ryd( 4f)     0.00000       3.29031
    30    C    1  f(C3)  Ryd( 4f)     0.00011       3.03321
    31    C    1  f(S3)  Ryd( 4f)     0.00014       3.33553

    32    H    2  S      Val( 1S)     0.80959       0.04721
    33    H    2  S      Ryd( 2S)     0.00077       0.93101
    34    H    2  S      Ryd( 3S)     0.00016       1.61015
    35    H    2  px     Ryd( 2p)     0.00015       2.17834
    36    H    2  py     Ryd( 2p)     0.00031       2.95165
    37    H    2  pz     Ryd( 2p)     0.00013       2.75305

    38    H    3  S      Val( 1S)     0.80959       0.04721
    39    H    3  S      Ryd( 2S)     0.00077       0.93101
    40    H    3  S      Ryd( 3S)     0.00016       1.61015
    41    H    3  px     Ryd( 2p)     0.00015       2.17834
    42    H    3  py     Ryd( 2p)     0.00031       2.95165
    43    H    3  pz     Ryd( 2p)     0.00013       2.75305

    44    C    4  S      Cor( 1S)     1.99894     -10.09628
    45    C    4  S      Val( 2S)     1.03295      -0.22780
    46    C    4  S      Ryd( 3S)     0.00441       0.82459
    47    C    4  S      Ryd( 4S)     0.00014       1.46545
    48    C    4  S      Ryd( 5S)     0.00000      21.15575
    49    C    4  px     Val( 2p)     0.99772      -0.11189
    50    C    4  px     Ryd( 3p)     0.00094       0.69314
    51    C    4  px     Ryd( 4p)     0.00005       1.29839
    52    C    4  py     Val( 2p)     1.17456      -0.05315
    53    C    4  py     Ryd( 3p)     0.00315       1.09037
    54    C    4  py     Ryd( 4p)     0.00002       1.74293
    55    C    4  pz     Val( 2p)     1.15260      -0.09063
    56    C    4  pz     Ryd( 3p)     0.00424       0.77015
    57    C    4  pz     Ryd( 4p)     0.00037       2.31192
    58    C    4  dxy    Ryd( 3d)     0.00000       1.43638
    59    C    4  dxy    Ryd( 4d)     0.00000       2.39404
    60    C    4  dxz    Ryd( 3d)     0.00067       1.83887
    61    C    4  dxz    Ryd( 4d)     0.00006       2.50223
    62    C    4  dyz    Ryd( 3d)     0.00085       2.24958
    63    C    4  dyz    Ryd( 4d)     0.00036       2.61473
    64    C    4  dx2y2  Ryd( 3d)     0.00148       1.89091
    65    C    4  dx2y2  Ryd( 4d)     0.00003       2.64255
    66    C    4  dz2    Ryd( 3d)     0.00324       2.27557
    67    C    4  dz2    Ryd( 4d)     0.00016       2.62027
    68    C    4  f(0)   Ryd( 4f)     0.00016       4.34722
    69    C    4  f(C1)  Ryd( 4f)     0.00014       3.59913
    70    C    4  f(S1)  Ryd( 4f)     0.00011       3.76774
    71    C    4  f(C2)  Ryd( 4f)     0.00017       3.94195
    72    C    4  f(S2)  Ryd( 4f)     0.00000       3.29031
    73    C    4  f(C3)  Ryd( 4f)     0.00011       3.03321
    74    C    4  f(S3)  Ryd( 4f)     0.00014       3.33553

    75    H    5  S      Val( 1S)     0.80959       0.04721
    76    H    5  S      Ryd( 2S)     0.00077       0.93101
    77    H    5  S      Ryd( 3S)     0.00016       1.61015
    78    H    5  px     Ryd( 2p)     0.00015       2.17834
    79    H    5  py     Ryd( 2p)     0.00031       2.95165
    80    H    5  pz     Ryd( 2p)     0.00013       2.75305

    81    H    6  S      Val( 1S)     0.80959       0.04721
    82    H    6  S      Ryd( 2S)     0.00077       0.93101
    83    H    6  S      Ryd( 3S)     0.00016       1.61015
    84    H    6  px     Ryd( 2p)     0.00015       2.17834
    85    H    6  py     Ryd( 2p)     0.00031       2.95165
    86    H    6  pz     Ryd( 2p)     0.00013       2.75305

 WARNING:  1 low occupancy (<1.9990e) core orbital  found on  C    1
           1 low occupancy (<1.9990e) core orbital  found on  C    4


 Summary of Natural Population Analysis:                  
                                                          
                                       Natural Population 
                Natural  -----------------------------------------------
    Atom  No    Charge         Core      Valence    Rydberg      Total
 -----------------------------------------------------------------------
      C    1   -0.37777      1.99894     4.35784    0.02099     6.37777
      H    2    0.18888      0.00000     0.80959    0.00152     0.81112
      H    3    0.18888      0.00000     0.80959    0.00152     0.81112
      C    4   -0.37777      1.99894     4.35784    0.02099     6.37777
      H    5    0.18888      0.00000     0.80959    0.00152     0.81112
      H    6    0.18888      0.00000     0.80959    0.00152     0.81112
 =======================================================================
   * Total *   -0.00000      3.99787    11.95404    0.04809    16.00000

                                 Natural Population      
 --------------------------------------------------------
   Core                       3.99787 ( 99.9468% of   4)
   Valence                   11.95404 ( 99.6170% of  12)
   Natural Minimal Basis     15.95191 ( 99.6995% of  16)
   Natural Rydberg Basis      0.04809 (  0.3005% of  16)
 --------------------------------------------------------

    Atom  No          Natural Electron Configuration
 ----------------------------------------------------------------------------
      C    1      [core]2S( 1.03)2p( 3.32)3p( 0.01)3d( 0.01)
      H    2            1S( 0.81)
      H    3            1S( 0.81)
      C    4      [core]2S( 1.03)2p( 3.32)3p( 0.01)3d( 0.01)
      H    5            1S( 0.81)
      H    6            1S( 0.81)


 Wiberg bond index matrix in the NAO basis:                                    

     Atom    1       2       3       4       5       6
     ---- ------  ------  ------  ------  ------  ------
   1.  C  0.0000  0.9311  0.9311  2.0576  0.0075  0.0075
   2.  H  0.9311  0.0000  0.0003  0.0075  0.0213  0.0060
   3.  H  0.9311  0.0003  0.0000  0.0075  0.0060  0.0213
   4.  C  2.0576  0.0075  0.0075  0.0000  0.9311  0.9311
   5.  H  0.0075  0.0213  0.0060  0.9311  0.0000  0.0003
   6.  H  0.0075  0.0060  0.0213  0.9311  0.0003  0.0000


 Wiberg bond index, Totals by atom:                                            

     Atom    1
     ---- ------
   1.  C  3.9348
   2.  H  0.9663
   3.  H  0.9663
   4.  C  3.9348
   5.  H  0.9663
   6.  H  0.9663


 Atom-atom overlap-weighted NAO bond order:                                    

     Atom    1       2       3       4       5       6
     ---- ------  ------  ------  ------  ------  ------
   1.  C  0.0000  0.7980  0.7980  1.5362  0.0241  0.0241
   2.  H  0.7980  0.0000 -0.0007  0.0241 -0.0024 -0.0038
   3.  H  0.7980 -0.0007  0.0000  0.0241 -0.0038 -0.0024
   4.  C  1.5362  0.0241  0.0241  0.0000  0.7980  0.7980
   5.  H  0.0241 -0.0024 -0.0038  0.7980  0.0000 -0.0007
   6.  H  0.0241 -0.0038 -0.0024  0.7980 -0.0007  0.0000


 Atom-atom overlap-weighted NAO bond order, Totals by atom:                    

     Atom    1
     ---- ------
   1.  C  3.1803
   2.  H  0.8152
   3.  H  0.8152
   4.  C  3.1803
   5.  H  0.8152
   6.  H  0.8152


 MO bond order:                                                                

     Atom    1       2       3       4       5       6
     ---- ------  ------  ------  ------  ------  ------
   1.  C  0.0000  1.5962  0.1987  1.2171  0.0755 -0.0384
   2.  H  1.5962  0.0000 -0.0173  0.1026  0.0997 -0.0614
   3.  H  0.1987 -0.0173  0.0000  0.1722 -0.0750  0.0997
   4.  C  1.2171  0.1026  0.1722  0.0000 -0.6176  0.7708
   5.  H  0.0755  0.0997 -0.0750 -0.6176  0.0000 -0.0323
   6.  H -0.0384 -0.0614  0.0997  0.7708 -0.0323  0.0000


 MO atomic valencies:                                                          

     Atom    1
     ---- ------
   1.  C  3.0493
   2.  H  1.7199
   3.  H  0.3784
   4.  C  1.6452
   5.  H -0.5497
   6.  H  0.7385


 NAO density matrix:                                                           

          NAO        1       2       3       4       5       6       7       8
      ---------- ------- ------- ------- ------- ------- ------- ------- -------
   1.  C 1 (S)    1.9989 -0.0000 -0.0000  0.0000  0.0000 -0.0000 -0.0000  0.0000
   2.  C 1 (S)   -0.0000  1.0330 -0.0000 -0.0000  0.0000 -0.0000  0.0000  0.0000
   3.  C 1 (S)   -0.0000 -0.0000  0.0044  0.0000  0.0000 -0.0000 -0.0000 -0.0000
   4.  C 1 (S)    0.0000 -0.0000  0.0000  0.0001 -0.0000 -0.0000 -0.0000 -0.0000
   5.  C 1 (S)    0.0000  0.0000  0.0000 -0.0000  0.0000  0.0000  0.0000  0.0000
   6.  C 1 (px)  -0.0000 -0.0000 -0.0000 -0.0000  0.0000  0.9977  0.0306  0.0069
   7.  C 1 (px)  -0.0000  0.0000 -0.0000 -0.0000  0.0000  0.0306  0.0009  0.0002
   8.  C 1 (px)   0.0000  0.0000 -0.0000 -0.0000  0.0000  0.0069  0.0002  0.0000
   9.  C 1 (py)   0.0000  0.0000  0.0000  0.0000 -0.0000  0.0000 -0.0000  0.0000
  10.  C 1 (py)   0.0000  0.0000  0.0000  0.0000  0.0000 -0.0000 -0.0000  0.0000
  11.  C 1 (py)   0.0000 -0.0000  0.0000  0.0000  0.0000 -0.0000 -0.0000 -0.0000
  12.  C 1 (pz)   0.0151  0.1095  0.0551 -0.0063 -0.0001 -0.0000 -0.0000  0.0000
  13.  C 1 (pz)  -0.0036  0.0218 -0.0040  0.0001 -0.0000  0.0000  0.0000  0.0000
  14.  C 1 (pz)   0.0014 -0.0068  0.0003  0.0002  0.0000 -0.0000 -0.0000 -0.0000
  15.  C 1 (d1)   0.0000 -0.0000  0.0000  0.0000  0.0000 -0.0000 -0.0000 -0.0000
  16.  C 1 (d1)  -0.0000  0.0000 -0.0000 -0.0000 -0.0000  0.0000 -0.0000 -0.0000
  17.  C 1 (d2)   0.0000 -0.0000  0.0000  0.0000 -0.0000 -0.0258 -0.0008 -0.0002
  18.  C 1 (d2)  -0.0000  0.0000  0.0000  0.0000 -0.0000 -0.0080 -0.0002 -0.0001
  19.  C 1 (d3)  -0.0000  0.0000 -0.0000 -0.0000 -0.0000 -0.0000 -0.0000 -0.0000
  20.  C 1 (d3)   0.0000 -0.0000 -0.0000 -0.0000  0.0000  0.0000  0.0000  0.0000
  21.  C 1 (d4)   0.0055 -0.0322 -0.0010  0.0001  0.0000  0.0000  0.0000  0.0000
  22.  C 1 (d4)  -0.0017  0.0031 -0.0001 -0.0000 -0.0000 -0.0000 -0.0000 -0.0000
  23.  C 1 (d5)  -0.0032  0.0137 -0.0028  0.0004  0.0000 -0.0000 -0.0000 -0.0000
  24.  C 1 (d5)   0.0002  0.0051 -0.0002 -0.0001 -0.0000  0.0000  0.0000  0.0000
  25.  C 1 (f1)   0.0007 -0.0090  0.0003 -0.0001 -0.0000  0.0000  0.0000  0.0000
  26.  C 1 (f2)  -0.0000  0.0000  0.0000 -0.0000  0.0000  0.0117  0.0004  0.0001
  27.  C 1 (f3)   0.0000  0.0000  0.0000  0.0000 -0.0000  0.0000  0.0000  0.0000
  28.  C 1 (f4)   0.0008 -0.0099 -0.0005  0.0000  0.0000  0.0000  0.0000  0.0000
  29.  C 1 (f5)  -0.0000  0.0000 -0.0000  0.0000  0.0000  0.0000  0.0000 -0.0000
  30.  C 1 (f6)   0.0000  0.0000  0.0000  0.0000 -0.0000 -0.0106 -0.0003 -0.0001
  31.  C 1 (f7)   0.0000 -0.0000  0.0000  0.0000  0.0000  0.0000  0.0000  0.0000
  32.  H 2 (S)   -0.0105  0.5238  0.0204 -0.0018 -0.0000  0.0000 -0.0000  0.0000
  33.  H 2 (S)   -0.0092  0.0049 -0.0009 -0.0001 -0.0000 -0.0000  0.0000  0.0000
  34.  H 2 (S)   -0.0090 -0.0064  0.0000  0.0001  0.0000 -0.0000 -0.0000 -0.0000
  35.  H 2 (px)   0.0000  0.0000 -0.0000 -0.0000  0.0000  0.0123  0.0004  0.0001
  36.  H 2 (py)   0.0031 -0.0104 -0.0006  0.0001  0.0000 -0.0000 -0.0000 -0.0000
  37.  H 2 (pz)   0.0020 -0.0057  0.0002 -0.0000 -0.0000  0.0000  0.0000 -0.0000
  38.  H 3 (S)   -0.0105  0.5238  0.0204 -0.0018 -0.0000 -0.0000  0.0000 -0.0000
  39.  H 3 (S)   -0.0092  0.0049 -0.0009 -0.0001 -0.0000  0.0000  0.0000  0.0000
  40.  H 3 (S)   -0.0090 -0.0064  0.0000  0.0001  0.0000 -0.0000 -0.0000 -0.0000
  41.  H 3 (px)   0.0000 -0.0000 -0.0000 -0.0000  0.0000  0.0123  0.0004  0.0001
  42.  H 3 (py)  -0.0031  0.0104  0.0006 -0.0001 -0.0000 -0.0000 -0.0000 -0.0000
  43.  H 3 (pz)   0.0020 -0.0057  0.0002 -0.0000 -0.0000 -0.0000 -0.0000 -0.0000
  44.  C 4 (S)    0.0002  0.0057  0.0117 -0.0075  0.0002  0.0000  0.0000 -0.0000
  45.  C 4 (S)    0.0057  0.3994  0.0044  0.0098  0.0001  0.0000  0.0000 -0.0000
  46.  C 4 (S)    0.0117  0.0044  0.0043 -0.0000 -0.0000  0.0000  0.0000  0.0000
  47.  C 4 (S)   -0.0075  0.0098 -0.0000 -0.0000 -0.0000  0.0000  0.0000  0.0000
  48.  C 4 (S)    0.0002  0.0001 -0.0000 -0.0000 -0.0000 -0.0000 -0.0000 -0.0000
  49.  C 4 (px)  -0.0000 -0.0000 -0.0000 -0.0000  0.0000  0.9977  0.0306  0.0069
  50.  C 4 (px)   0.0000 -0.0000 -0.0000 -0.0000  0.0000  0.0306  0.0009  0.0002
  51.  C 4 (px)  -0.0000 -0.0000 -0.0000 -0.0000  0.0000  0.0069  0.0002  0.0000
  52.  C 4 (py)   0.0000  0.0000  0.0000  0.0000 -0.0000 -0.0000  0.0000 -0.0000
  53.  C 4 (py)   0.0000  0.0000  0.0000 -0.0000 -0.0000 -0.0000  0.0000 -0.0000
  54.  C 4 (py)   0.0000  0.0000 -0.0000 -0.0000  0.0000  0.0000  0.0000  0.0000
  55.  C 4 (pz)   0.0145  0.5203 -0.0597 -0.0033 -0.0000 -0.0000 -0.0000  0.0000
  56.  C 4 (pz)   0.0256 -0.0042  0.0038 -0.0002 -0.0000  0.0000  0.0000 -0.0000
  57.  C 4 (pz)  -0.0046 -0.0138 -0.0001  0.0001  0.0000 -0.0000 -0.0000 -0.0000
  58.  C 4 (d1)   0.0000  0.0000  0.0000 -0.0000 -0.0000  0.0000  0.0000 -0.0000
  59.  C 4 (d1)   0.0000 -0.0000  0.0000  0.0000  0.0000 -0.0000  0.0000 -0.0000
  60.  C 4 (d2)   0.0000 -0.0000 -0.0000 -0.0000  0.0000  0.0258  0.0008  0.0002
  61.  C 4 (d2)  -0.0000  0.0000  0.0000 -0.0000  0.0000  0.0080  0.0002  0.0001
  62.  C 4 (d3)  -0.0000 -0.0000 -0.0000  0.0000  0.0000 -0.0000 -0.0000 -0.0000
  63.  C 4 (d3)   0.0000 -0.0000  0.0000  0.0000 -0.0000  0.0000  0.0000  0.0000
  64.  C 4 (d4)  -0.0005  0.0005 -0.0012 -0.0004 -0.0000 -0.0000 -0.0000  0.0000
  65.  C 4 (d4)   0.0009 -0.0028 -0.0001  0.0001  0.0000  0.0000  0.0000  0.0000
  66.  C 4 (d5)  -0.0089  0.0367 -0.0029  0.0000  0.0000  0.0000  0.0000  0.0000
  67.  C 4 (d5)   0.0019 -0.0085 -0.0001  0.0001  0.0000 -0.0000 -0.0000 -0.0000
  68.  C 4 (f1)  -0.0026  0.0105 -0.0003  0.0001  0.0000  0.0000  0.0000  0.0000
  69.  C 4 (f2)   0.0000 -0.0000 -0.0000 -0.0000  0.0000  0.0117  0.0004  0.0001
  70.  C 4 (f3)  -0.0000 -0.0000 -0.0000 -0.0000 -0.0000 -0.0000 -0.0000 -0.0000
  71.  C 4 (f4)   0.0000  0.0012  0.0006  0.0001  0.0000  0.0000  0.0000 -0.0000
  72.  C 4 (f5)  -0.0000  0.0000 -0.0000 -0.0000 -0.0000 -0.0000 -0.0000 -0.0000
  73.  C 4 (f6)   0.0000  0.0000  0.0000  0.0000 -0.0000 -0.0106 -0.0003 -0.0001
  74.  C 4 (f7)  -0.0000  0.0000 -0.0000  0.0000  0.0000 -0.0000 -0.0000 -0.0000
  75.  H 5 (S)    0.0048  0.0414  0.0237  0.0057  0.0000  0.0000 -0.0000 -0.0000
  76.  H 5 (S)    0.0010 -0.0099 -0.0009  0.0001  0.0000 -0.0000  0.0000 -0.0000
  77.  H 5 (S)   -0.0013  0.0023 -0.0001 -0.0000 -0.0000  0.0000  0.0000  0.0000
  78.  H 5 (px)   0.0000  0.0000 -0.0000 -0.0000  0.0000  0.0123  0.0004  0.0001
  79.  H 5 (py)   0.0003 -0.0005  0.0006  0.0001  0.0000  0.0000  0.0000  0.0000
  80.  H 5 (pz)  -0.0012  0.0038 -0.0002  0.0001  0.0000 -0.0000 -0.0000 -0.0000
  81.  H 6 (S)    0.0048  0.0414  0.0237  0.0057  0.0000 -0.0000  0.0000 -0.0000
  82.  H 6 (S)    0.0010 -0.0099 -0.0009  0.0001  0.0000  0.0000 -0.0000  0.0000
  83.  H 6 (S)   -0.0013  0.0023 -0.0001 -0.0000 -0.0000  0.0000  0.0000  0.0000
  84.  H 6 (px)   0.0000 -0.0000 -0.0000 -0.0000  0.0000  0.0123  0.0004  0.0001
  85.  H 6 (py)  -0.0003  0.0005 -0.0006 -0.0001 -0.0000  0.0000  0.0000  0.0000
  86.  H 6 (pz)  -0.0012  0.0038 -0.0002  0.0001  0.0000  0.0000  0.0000  0.0000

          NAO        9      10      11      12      13      14      15      16
      ---------- ------- ------- ------- ------- ------- ------- ------- -------
   1.  C 1 (S)    0.0000  0.0000  0.0000  0.0151 -0.0036  0.0014  0.0000 -0.0000
   2.  C 1 (S)    0.0000  0.0000 -0.0000  0.1095  0.0218 -0.0068 -0.0000  0.0000
   3.  C 1 (S)    0.0000  0.0000  0.0000  0.0551 -0.0040  0.0003  0.0000 -0.0000
   4.  C 1 (S)    0.0000  0.0000  0.0000 -0.0063  0.0001  0.0002  0.0000 -0.0000
   5.  C 1 (S)   -0.0000  0.0000  0.0000 -0.0001 -0.0000  0.0000  0.0000 -0.0000
   6.  C 1 (px)   0.0000 -0.0000 -0.0000 -0.0000  0.0000 -0.0000 -0.0000  0.0000
   7.  C 1 (px)  -0.0000 -0.0000 -0.0000 -0.0000  0.0000 -0.0000 -0.0000 -0.0000
   8.  C 1 (px)   0.0000  0.0000 -0.0000  0.0000  0.0000 -0.0000 -0.0000 -0.0000
   9.  C 1 (py)   1.1746  0.0158  0.0018  0.0000  0.0000  0.0000  0.0000 -0.0000
  10.  C 1 (py)   0.0158  0.0032  0.0002  0.0000 -0.0000 -0.0000 -0.0000 -0.0000
  11.  C 1 (py)   0.0018  0.0002  0.0000 -0.0000 -0.0000 -0.0000 -0.0000 -0.0000
  12.  C 1 (pz)   0.0000  0.0000 -0.0000  1.1526 -0.0465 -0.0087  0.0000  0.0000
  13.  C 1 (pz)   0.0000 -0.0000 -0.0000 -0.0465  0.0042 -0.0005 -0.0000  0.0000
  14.  C 1 (pz)   0.0000 -0.0000 -0.0000 -0.0087 -0.0005  0.0004  0.0000 -0.0000
  15.  C 1 (d1)   0.0000 -0.0000 -0.0000  0.0000 -0.0000  0.0000  0.0000 -0.0000
  16.  C 1 (d1)  -0.0000 -0.0000 -0.0000  0.0000  0.0000 -0.0000 -0.0000 -0.0000
  17.  C 1 (d2)   0.0000  0.0000  0.0000 -0.0000  0.0000 -0.0000  0.0000 -0.0000
  18.  C 1 (d2)  -0.0000 -0.0000  0.0000  0.0000 -0.0000  0.0000  0.0000 -0.0000
  19.  C 1 (d3)   0.0314  0.0006  0.0001  0.0000  0.0000  0.0000  0.0000 -0.0000
  20.  C 1 (d3)   0.0039  0.0011  0.0001 -0.0000 -0.0000 -0.0000 -0.0000 -0.0000
  21.  C 1 (d4)   0.0000  0.0000 -0.0000 -0.0261  0.0002  0.0004  0.0000 -0.0000
  22.  C 1 (d4)  -0.0000 -0.0000  0.0000  0.0016  0.0002 -0.0001 -0.0000  0.0000
  23.  C 1 (d5)   0.0000 -0.0000  0.0000 -0.0570  0.0028  0.0003 -0.0000 -0.0000
  24.  C 1 (d5)  -0.0000 -0.0000 -0.0000  0.0056  0.0002 -0.0002 -0.0000  0.0000
  25.  C 1 (f1)  -0.0000 -0.0000  0.0000  0.0073 -0.0004 -0.0001  0.0000  0.0000
  26.  C 1 (f2)  -0.0000 -0.0000 -0.0000 -0.0000 -0.0000  0.0000 -0.0000 -0.0000
  27.  C 1 (f3)   0.0101  0.0004  0.0000  0.0000 -0.0000  0.0000  0.0000 -0.0000
  28.  C 1 (f4)   0.0000  0.0000  0.0000 -0.0097  0.0002  0.0001 -0.0000 -0.0000
  29.  C 1 (f5)   0.0000 -0.0000  0.0000 -0.0000  0.0000 -0.0000  0.0000  0.0000
  30.  C 1 (f6)  -0.0000 -0.0000  0.0000  0.0000 -0.0000  0.0000  0.0000 -0.0000
  31.  C 1 (f7)  -0.0129 -0.0002 -0.0000 -0.0000 -0.0000 -0.0000 -0.0000  0.0000
  32.  H 2 (S)    0.6754  0.0170  0.0017  0.4443 -0.0071 -0.0055  0.0000 -0.0000
  33.  H 2 (S)    0.0041 -0.0010 -0.0001 -0.0037  0.0009 -0.0003  0.0000  0.0000
  34.  H 2 (S)    0.0075  0.0000  0.0000 -0.0039 -0.0001  0.0001  0.0000 -0.0000
  35.  H 2 (px)  -0.0000 -0.0000 -0.0000  0.0000  0.0000 -0.0000 -0.0000 -0.0000
  36.  H 2 (py)  -0.0086 -0.0004 -0.0000 -0.0118  0.0003  0.0001 -0.0000  0.0000
  37.  H 2 (pz)  -0.0099 -0.0000 -0.0000  0.0028 -0.0003  0.0000 -0.0000  0.0000
  38.  H 3 (S)   -0.6754 -0.0170 -0.0017  0.4443 -0.0071 -0.0055 -0.0000  0.0000
  39.  H 3 (S)   -0.0041  0.0010  0.0001 -0.0037  0.0009 -0.0003 -0.0000  0.0000
  40.  H 3 (S)   -0.0075 -0.0000 -0.0000 -0.0039 -0.0001  0.0001 -0.0000  0.0000
  41.  H 3 (px)  -0.0000 -0.0000 -0.0000  0.0000  0.0000 -0.0000 -0.0000 -0.0000
  42.  H 3 (py)  -0.0086 -0.0004 -0.0000  0.0118 -0.0003 -0.0001 -0.0000  0.0000
  43.  H 3 (pz)   0.0099  0.0000  0.0000  0.0028 -0.0003  0.0000  0.0000 -0.0000
  44.  C 4 (S)    0.0000  0.0000  0.0000 -0.0145 -0.0256  0.0046 -0.0000  0.0000
  45.  C 4 (S)   -0.0000 -0.0000 -0.0000 -0.5203  0.0042  0.0138  0.0000 -0.0000
  46.  C 4 (S)   -0.0000  0.0000  0.0000  0.0597 -0.0038  0.0001  0.0000 -0.0000
  47.  C 4 (S)   -0.0000 -0.0000  0.0000  0.0033  0.0002 -0.0001 -0.0000  0.0000
  48.  C 4 (S)    0.0000  0.0000  0.0000  0.0000  0.0000 -0.0000 -0.0000  0.0000
  49.  C 4 (px)   0.0000 -0.0000 -0.0000 -0.0000  0.0000 -0.0000 -0.0000  0.0000
  50.  C 4 (px)   0.0000  0.0000 -0.0000  0.0000  0.0000 -0.0000  0.0000  0.0000
  51.  C 4 (px)  -0.0000 -0.0000 -0.0000  0.0000 -0.0000  0.0000 -0.0000 -0.0000
  52.  C 4 (py)   0.2219 -0.0547 -0.0040  0.0000 -0.0000  0.0000  0.0000  0.0000
  53.  C 4 (py)  -0.0547 -0.0021 -0.0002 -0.0000  0.0000  0.0000 -0.0000  0.0000
  54.  C 4 (py)  -0.0040 -0.0002 -0.0000 -0.0000  0.0000 -0.0000 -0.0000  0.0000
  55.  C 4 (pz)   0.0000  0.0000  0.0000 -0.5259  0.0644 -0.0118 -0.0000  0.0000
  56.  C 4 (pz)   0.0000  0.0000  0.0000  0.0644 -0.0035 -0.0002  0.0000  0.0000
  57.  C 4 (pz)   0.0000 -0.0000  0.0000 -0.0118 -0.0002  0.0003  0.0000 -0.0000
  58.  C 4 (d1)   0.0000 -0.0000 -0.0000  0.0000 -0.0000 -0.0000  0.0000  0.0000
  59.  C 4 (d1)   0.0000  0.0000  0.0000 -0.0000 -0.0000  0.0000  0.0000 -0.0000
  60.  C 4 (d2)   0.0000  0.0000 -0.0000  0.0000  0.0000 -0.0000  0.0000  0.0000
  61.  C 4 (d2)  -0.0000 -0.0000 -0.0000 -0.0000 -0.0000  0.0000 -0.0000 -0.0000
  62.  C 4 (d3)  -0.0026  0.0015  0.0001 -0.0000 -0.0000 -0.0000 -0.0000 -0.0000
  63.  C 4 (d3)   0.0192  0.0006  0.0001  0.0000  0.0000  0.0000  0.0000 -0.0000
  64.  C 4 (d4)   0.0000 -0.0000 -0.0000  0.0063  0.0011 -0.0006 -0.0000  0.0000
  65.  C 4 (d4)  -0.0000  0.0000  0.0000 -0.0042  0.0000  0.0001  0.0000 -0.0000
  66.  C 4 (d5)  -0.0000  0.0000  0.0000 -0.0343  0.0034 -0.0004 -0.0000  0.0000
  67.  C 4 (d5)   0.0000 -0.0000 -0.0000 -0.0080 -0.0001  0.0002  0.0000 -0.0000
  68.  C 4 (f1)  -0.0000 -0.0000  0.0000 -0.0059  0.0005  0.0000 -0.0000 -0.0000
  69.  C 4 (f2)   0.0000  0.0000 -0.0000  0.0000  0.0000 -0.0000  0.0000  0.0000
  70.  C 4 (f3)  -0.0033 -0.0006 -0.0000 -0.0000  0.0000  0.0000  0.0000  0.0000
  71.  C 4 (f4)  -0.0000 -0.0000 -0.0000  0.0011 -0.0005  0.0002  0.0000 -0.0000
  72.  C 4 (f5)  -0.0000  0.0000  0.0000 -0.0000  0.0000 -0.0000 -0.0000  0.0000
  73.  C 4 (f6)  -0.0000 -0.0000  0.0000  0.0000 -0.0000  0.0000 -0.0000 -0.0000
  74.  C 4 (f7)  -0.0029  0.0006  0.0000 -0.0000 -0.0000 -0.0000 -0.0000 -0.0000
  75.  H 5 (S)    0.0282  0.0351  0.0026 -0.0351 -0.0204  0.0101 -0.0000 -0.0000
  76.  H 5 (S)   -0.0210 -0.0003 -0.0000 -0.0182  0.0006  0.0002 -0.0000  0.0000
  77.  H 5 (S)   -0.0029  0.0003  0.0000  0.0049  0.0002 -0.0002 -0.0000  0.0000
  78.  H 5 (px)  -0.0000 -0.0000 -0.0000  0.0000  0.0000 -0.0000 -0.0000 -0.0000
  79.  H 5 (py)   0.0048  0.0005  0.0000  0.0011 -0.0005  0.0002  0.0000 -0.0000
  80.  H 5 (pz)  -0.0043  0.0004  0.0000 -0.0047  0.0002  0.0000 -0.0000 -0.0000
  81.  H 6 (S)   -0.0282 -0.0351 -0.0026 -0.0351 -0.0204  0.0101  0.0000 -0.0000
  82.  H 6 (S)    0.0210  0.0003  0.0000 -0.0182  0.0006  0.0002  0.0000 -0.0000
  83.  H 6 (S)    0.0029 -0.0003 -0.0000  0.0049  0.0002 -0.0002  0.0000  0.0000
  84.  H 6 (px)  -0.0000 -0.0000 -0.0000  0.0000  0.0000 -0.0000  0.0000  0.0000
  85.  H 6 (py)   0.0048  0.0005  0.0000 -0.0011  0.0005 -0.0002 -0.0000 -0.0000
  86.  H 6 (pz)   0.0043 -0.0004 -0.0000 -0.0047  0.0002  0.0000  0.0000 -0.0000

          NAO       17      18      19      20      21      22      23      24
      ---------- ------- ------- ------- ------- ------- ------- ------- -------
   1.  C 1 (S)    0.0000 -0.0000 -0.0000  0.0000  0.0055 -0.0017 -0.0032  0.0002
   2.  C 1 (S)   -0.0000  0.0000  0.0000 -0.0000 -0.0322  0.0031  0.0137  0.0051
   3.  C 1 (S)    0.0000  0.0000 -0.0000 -0.0000 -0.0010 -0.0001 -0.0028 -0.0002
   4.  C 1 (S)    0.0000  0.0000 -0.0000 -0.0000  0.0001 -0.0000  0.0004 -0.0001
   5.  C 1 (S)   -0.0000 -0.0000 -0.0000  0.0000  0.0000 -0.0000  0.0000 -0.0000
   6.  C 1 (px)  -0.0258 -0.0080 -0.0000  0.0000  0.0000 -0.0000 -0.0000  0.0000
   7.  C 1 (px)  -0.0008 -0.0002 -0.0000  0.0000  0.0000 -0.0000 -0.0000  0.0000
   8.  C 1 (px)  -0.0002 -0.0001 -0.0000  0.0000  0.0000 -0.0000 -0.0000  0.0000
   9.  C 1 (py)   0.0000 -0.0000  0.0314  0.0039  0.0000 -0.0000  0.0000 -0.0000
  10.  C 1 (py)   0.0000 -0.0000  0.0006  0.0011  0.0000 -0.0000 -0.0000 -0.0000
  11.  C 1 (py)   0.0000  0.0000  0.0001  0.0001 -0.0000  0.0000  0.0000 -0.0000
  12.  C 1 (pz)  -0.0000  0.0000  0.0000 -0.0000 -0.0261  0.0016 -0.0570  0.0056
  13.  C 1 (pz)   0.0000 -0.0000  0.0000 -0.0000  0.0002  0.0002  0.0028  0.0002
  14.  C 1 (pz)  -0.0000  0.0000  0.0000 -0.0000  0.0004 -0.0001  0.0003 -0.0002
  15.  C 1 (d1)   0.0000  0.0000  0.0000 -0.0000  0.0000 -0.0000 -0.0000 -0.0000
  16.  C 1 (d1)  -0.0000 -0.0000 -0.0000 -0.0000 -0.0000  0.0000 -0.0000  0.0000
  17.  C 1 (d2)   0.0007  0.0002  0.0000 -0.0000 -0.0000  0.0000  0.0000 -0.0000
  18.  C 1 (d2)   0.0002  0.0001 -0.0000 -0.0000 -0.0000  0.0000  0.0000 -0.0000
  19.  C 1 (d3)   0.0000 -0.0000  0.0008  0.0002  0.0000  0.0000 -0.0000 -0.0000
  20.  C 1 (d3)  -0.0000 -0.0000  0.0002  0.0004 -0.0000 -0.0000  0.0000  0.0000
  21.  C 1 (d4)  -0.0000 -0.0000  0.0000 -0.0000  0.0015 -0.0001  0.0007 -0.0003
  22.  C 1 (d4)   0.0000  0.0000  0.0000 -0.0000 -0.0001  0.0000 -0.0000  0.0001
  23.  C 1 (d5)   0.0000  0.0000 -0.0000  0.0000  0.0007 -0.0000  0.0032 -0.0002
  24.  C 1 (d5)  -0.0000 -0.0000 -0.0000  0.0000 -0.0003  0.0001 -0.0002  0.0002
  25.  C 1 (f1)  -0.0000 -0.0000 -0.0000  0.0000  0.0001 -0.0000 -0.0006  0.0000
  26.  C 1 (f2)  -0.0003 -0.0001 -0.0000  0.0000  0.0000 -0.0000 -0.0000  0.0000
  27.  C 1 (f3)  -0.0000 -0.0000  0.0003  0.0001 -0.0000 -0.0000  0.0000 -0.0000
  28.  C 1 (f4)  -0.0000 -0.0000  0.0000 -0.0000  0.0005 -0.0000  0.0003 -0.0001
  29.  C 1 (f5)  -0.0000  0.0000  0.0000 -0.0000 -0.0000  0.0000  0.0000  0.0000
  30.  C 1 (f6)   0.0003  0.0001  0.0000 -0.0000 -0.0000  0.0000 -0.0000 -0.0000
  31.  C 1 (f7)  -0.0000  0.0000 -0.0003 -0.0000 -0.0000  0.0000 -0.0000  0.0000
  32.  H 2 (S)    0.0000 -0.0000  0.0185  0.0050 -0.0241  0.0018 -0.0129  0.0039
  33.  H 2 (S)   -0.0000  0.0000  0.0000 -0.0003 -0.0001  0.0001  0.0002  0.0002
  34.  H 2 (S)    0.0000  0.0000  0.0002 -0.0000  0.0002 -0.0000  0.0001 -0.0001
  35.  H 2 (px)  -0.0003 -0.0001 -0.0000  0.0000  0.0000 -0.0000 -0.0000  0.0000
  36.  H 2 (py)   0.0000  0.0000 -0.0002 -0.0001  0.0005 -0.0000  0.0004 -0.0001
  37.  H 2 (pz)  -0.0000  0.0000 -0.0003  0.0000  0.0001 -0.0000 -0.0003 -0.0000
  38.  H 3 (S)   -0.0000  0.0000 -0.0185 -0.0050 -0.0241  0.0018 -0.0129  0.0039
  39.  H 3 (S)    0.0000 -0.0000 -0.0000  0.0003 -0.0001  0.0001  0.0002  0.0002
  40.  H 3 (S)    0.0000  0.0000 -0.0002  0.0000  0.0002 -0.0000  0.0001 -0.0001
  41.  H 3 (px)  -0.0003 -0.0001 -0.0000  0.0000  0.0000 -0.0000 -0.0000  0.0000
  42.  H 3 (py)   0.0000  0.0000 -0.0002 -0.0001 -0.0005  0.0000 -0.0004  0.0001
  43.  H 3 (pz)   0.0000  0.0000  0.0003 -0.0000  0.0001 -0.0000 -0.0003 -0.0000
  44.  C 4 (S)   -0.0000  0.0000  0.0000 -0.0000 -0.0005  0.0009 -0.0089  0.0019
  45.  C 4 (S)   -0.0000  0.0000 -0.0000  0.0000  0.0005 -0.0028  0.0367 -0.0085
  46.  C 4 (S)   -0.0000 -0.0000 -0.0000  0.0000 -0.0012 -0.0001 -0.0029 -0.0001
  47.  C 4 (S)   -0.0000 -0.0000  0.0000  0.0000 -0.0004  0.0001  0.0000  0.0001
  48.  C 4 (S)    0.0000  0.0000  0.0000 -0.0000 -0.0000  0.0000  0.0000  0.0000
  49.  C 4 (px)  -0.0258 -0.0080 -0.0000  0.0000  0.0000 -0.0000 -0.0000  0.0000
  50.  C 4 (px)  -0.0008 -0.0002 -0.0000  0.0000  0.0000 -0.0000 -0.0000  0.0000
  51.  C 4 (px)  -0.0002 -0.0001 -0.0000  0.0000  0.0000 -0.0000 -0.0000  0.0000
  52.  C 4 (py)  -0.0000  0.0000  0.0026 -0.0192 -0.0000  0.0000  0.0000 -0.0000
  53.  C 4 (py)  -0.0000  0.0000 -0.0015 -0.0006 -0.0000  0.0000  0.0000 -0.0000
  54.  C 4 (py)  -0.0000 -0.0000 -0.0001 -0.0001 -0.0000  0.0000 -0.0000  0.0000
  55.  C 4 (pz)   0.0000 -0.0000  0.0000  0.0000 -0.0063  0.0042  0.0343  0.0080
  56.  C 4 (pz)  -0.0000  0.0000  0.0000 -0.0000 -0.0011 -0.0000 -0.0034  0.0001
  57.  C 4 (pz)   0.0000  0.0000  0.0000  0.0000  0.0006 -0.0001  0.0004 -0.0002
  58.  C 4 (d1)  -0.0000  0.0000  0.0000 -0.0000 -0.0000  0.0000 -0.0000  0.0000
  59.  C 4 (d1)  -0.0000  0.0000  0.0000 -0.0000  0.0000 -0.0000  0.0000 -0.0000
  60.  C 4 (d2)  -0.0007 -0.0002 -0.0000  0.0000  0.0000 -0.0000 -0.0000  0.0000
  61.  C 4 (d2)  -0.0002 -0.0001 -0.0000  0.0000  0.0000 -0.0000  0.0000  0.0000
  62.  C 4 (d3)   0.0000 -0.0000  0.0000  0.0005 -0.0000 -0.0000 -0.0000  0.0000
  63.  C 4 (d3)  -0.0000 -0.0000  0.0005  0.0002  0.0000 -0.0000  0.0000 -0.0000
  64.  C 4 (d4)   0.0000 -0.0000  0.0000 -0.0000 -0.0002  0.0002 -0.0005  0.0004
  65.  C 4 (d4)  -0.0000 -0.0000 -0.0000  0.0000  0.0002 -0.0000  0.0002 -0.0001
  66.  C 4 (d5)   0.0000 -0.0000 -0.0000 -0.0000 -0.0005  0.0002  0.0024  0.0003
  67.  C 4 (d5)   0.0000  0.0000  0.0000 -0.0000  0.0004 -0.0001  0.0003 -0.0001
  68.  C 4 (f1)  -0.0000 -0.0000 -0.0000  0.0000 -0.0002  0.0000  0.0005  0.0000
  69.  C 4 (f2)  -0.0003 -0.0001  0.0000  0.0000  0.0000 -0.0000 -0.0000  0.0000
  70.  C 4 (f3)   0.0000  0.0000 -0.0001 -0.0002 -0.0000  0.0000  0.0000 -0.0000
  71.  C 4 (f4)  -0.0000  0.0000  0.0000 -0.0000 -0.0000 -0.0001  0.0000 -0.0001
  72.  C 4 (f5)   0.0000  0.0000 -0.0000  0.0000 -0.0000  0.0000  0.0000  0.0000
  73.  C 4 (f6)   0.0003  0.0001  0.0000 -0.0000 -0.0000  0.0000  0.0000 -0.0000
  74.  C 4 (f7)   0.0000 -0.0000 -0.0000  0.0002 -0.0000  0.0000 -0.0000  0.0000
  75.  H 5 (S)    0.0000 -0.0000  0.0027  0.0121  0.0009 -0.0027  0.0047 -0.0065
  76.  H 5 (S)   -0.0000  0.0000 -0.0006 -0.0001  0.0007 -0.0001  0.0008 -0.0001
  77.  H 5 (S)   -0.0000 -0.0000 -0.0001  0.0001 -0.0002  0.0000 -0.0002  0.0001
  78.  H 5 (px)  -0.0003 -0.0001 -0.0000  0.0000  0.0000 -0.0000 -0.0000  0.0000
  79.  H 5 (py)  -0.0000 -0.0000  0.0002  0.0002  0.0000 -0.0001 -0.0000 -0.0001
  80.  H 5 (pz)   0.0000  0.0000 -0.0001  0.0001 -0.0000 -0.0000  0.0003 -0.0000
  81.  H 6 (S)   -0.0000  0.0000 -0.0027 -0.0121  0.0009 -0.0027  0.0047 -0.0065
  82.  H 6 (S)    0.0000 -0.0000  0.0006  0.0001  0.0007 -0.0001  0.0008 -0.0001
  83.  H 6 (S)   -0.0000 -0.0000  0.0001 -0.0001 -0.0002  0.0000 -0.0002  0.0001
  84.  H 6 (px)  -0.0003 -0.0001 -0.0000  0.0000  0.0000 -0.0000 -0.0000  0.0000
  85.  H 6 (py)  -0.0000 -0.0000  0.0002  0.0002 -0.0000  0.0001  0.0000  0.0001
  86.  H 6 (pz)  -0.0000  0.0000  0.0001 -0.0001 -0.0000 -0.0000  0.0003 -0.0000

          NAO       25      26      27      28      29      30      31      32
      ---------- ------- ------- ------- ------- ------- ------- ------- -------
   1.  C 1 (S)    0.0007 -0.0000  0.0000  0.0008 -0.0000  0.0000  0.0000 -0.0105
   2.  C 1 (S)   -0.0090  0.0000  0.0000 -0.0099  0.0000  0.0000 -0.0000  0.5238
   3.  C 1 (S)    0.0003  0.0000  0.0000 -0.0005 -0.0000  0.0000  0.0000  0.0204
   4.  C 1 (S)   -0.0001 -0.0000  0.0000  0.0000  0.0000  0.0000  0.0000 -0.0018
   5.  C 1 (S)   -0.0000  0.0000 -0.0000  0.0000  0.0000 -0.0000  0.0000 -0.0000
   6.  C 1 (px)   0.0000  0.0117  0.0000  0.0000  0.0000 -0.0106  0.0000  0.0000
   7.  C 1 (px)   0.0000  0.0004  0.0000  0.0000  0.0000 -0.0003  0.0000 -0.0000
   8.  C 1 (px)   0.0000  0.0001  0.0000  0.0000 -0.0000 -0.0001  0.0000  0.0000
   9.  C 1 (py)  -0.0000 -0.0000  0.0101  0.0000  0.0000 -0.0000 -0.0129  0.6754
  10.  C 1 (py)  -0.0000 -0.0000  0.0004  0.0000 -0.0000 -0.0000 -0.0002  0.0170
  11.  C 1 (py)   0.0000 -0.0000  0.0000  0.0000  0.0000  0.0000 -0.0000  0.0017
  12.  C 1 (pz)   0.0073 -0.0000  0.0000 -0.0097 -0.0000  0.0000 -0.0000  0.4443
  13.  C 1 (pz)  -0.0004 -0.0000 -0.0000  0.0002  0.0000 -0.0000 -0.0000 -0.0071
  14.  C 1 (pz)  -0.0001  0.0000  0.0000  0.0001 -0.0000  0.0000 -0.0000 -0.0055
  15.  C 1 (d1)   0.0000 -0.0000  0.0000 -0.0000  0.0000  0.0000 -0.0000  0.0000
  16.  C 1 (d1)   0.0000 -0.0000 -0.0000 -0.0000  0.0000 -0.0000  0.0000 -0.0000
  17.  C 1 (d2)  -0.0000 -0.0003 -0.0000 -0.0000 -0.0000  0.0003 -0.0000  0.0000
  18.  C 1 (d2)  -0.0000 -0.0001 -0.0000 -0.0000  0.0000  0.0001  0.0000 -0.0000
  19.  C 1 (d3)  -0.0000 -0.0000  0.0003  0.0000  0.0000  0.0000 -0.0003  0.0185
  20.  C 1 (d3)   0.0000  0.0000  0.0001 -0.0000 -0.0000 -0.0000 -0.0000  0.0050
  21.  C 1 (d4)   0.0001  0.0000 -0.0000  0.0005 -0.0000 -0.0000 -0.0000 -0.0241
  22.  C 1 (d4)  -0.0000 -0.0000 -0.0000 -0.0000  0.0000  0.0000  0.0000  0.0018
  23.  C 1 (d5)  -0.0006 -0.0000  0.0000  0.0003  0.0000 -0.0000 -0.0000 -0.0129
  24.  C 1 (d5)   0.0000  0.0000 -0.0000 -0.0001  0.0000 -0.0000  0.0000  0.0039
  25.  C 1 (f1)   0.0002  0.0000 -0.0000  0.0000 -0.0000 -0.0000  0.0000 -0.0019
  26.  C 1 (f2)   0.0000  0.0001  0.0000  0.0000  0.0000 -0.0001  0.0000 -0.0000
  27.  C 1 (f3)  -0.0000  0.0000  0.0001 -0.0000  0.0000 -0.0000 -0.0001  0.0065
  28.  C 1 (f4)   0.0000  0.0000 -0.0000  0.0002 -0.0000 -0.0000 -0.0000 -0.0081
  29.  C 1 (f5)  -0.0000  0.0000  0.0000 -0.0000  0.0000 -0.0000 -0.0000  0.0000
  30.  C 1 (f6)  -0.0000 -0.0001 -0.0000 -0.0000 -0.0000  0.0001 -0.0000 -0.0000
  31.  C 1 (f7)   0.0000  0.0000 -0.0001 -0.0000 -0.0000 -0.0000  0.0001 -0.0074
  32.  H 2 (S)   -0.0019 -0.0000  0.0065 -0.0081  0.0000 -0.0000 -0.0074  0.8096
  33.  H 2 (S)   -0.0000  0.0000 -0.0001  0.0000  0.0000  0.0000 -0.0001  0.0000
  34.  H 2 (S)    0.0000 -0.0000  0.0001  0.0001  0.0000  0.0000 -0.0001  0.0000
  35.  H 2 (px)   0.0000  0.0001  0.0000  0.0000  0.0000 -0.0001  0.0000 -0.0000
  36.  H 2 (py)   0.0000 -0.0000 -0.0001  0.0002 -0.0000  0.0000  0.0001 -0.0148
  37.  H 2 (pz)   0.0001  0.0000 -0.0001  0.0000 -0.0000  0.0000  0.0001 -0.0071
  38.  H 3 (S)   -0.0019  0.0000 -0.0065 -0.0081 -0.0000  0.0000  0.0074 -0.0100
  39.  H 3 (S)   -0.0000 -0.0000  0.0001  0.0000 -0.0000 -0.0000  0.0001  0.0009
  40.  H 3 (S)    0.0000  0.0000 -0.0001  0.0001 -0.0000  0.0000  0.0001 -0.0082
  41.  H 3 (px)   0.0000  0.0001  0.0000  0.0000  0.0000 -0.0001  0.0000 -0.0000
  42.  H 3 (py)  -0.0000 -0.0000 -0.0001 -0.0002 -0.0000  0.0000  0.0001  0.0032
  43.  H 3 (pz)   0.0001 -0.0000  0.0001  0.0000  0.0000  0.0000 -0.0001  0.0036
  44.  C 4 (S)    0.0026  0.0000  0.0000 -0.0000 -0.0000 -0.0000 -0.0000  0.0048
  45.  C 4 (S)   -0.0105  0.0000 -0.0000 -0.0012  0.0000 -0.0000  0.0000  0.0414
  46.  C 4 (S)    0.0003  0.0000 -0.0000 -0.0006 -0.0000 -0.0000  0.0000  0.0237
  47.  C 4 (S)   -0.0001  0.0000 -0.0000 -0.0001  0.0000 -0.0000  0.0000  0.0057
  48.  C 4 (S)   -0.0000 -0.0000  0.0000 -0.0000  0.0000  0.0000 -0.0000  0.0000
  49.  C 4 (px)   0.0000  0.0117  0.0000  0.0000  0.0000 -0.0106  0.0000  0.0000
  50.  C 4 (px)   0.0000  0.0004  0.0000  0.0000 -0.0000 -0.0003  0.0000  0.0000
  51.  C 4 (px)   0.0000  0.0001  0.0000  0.0000  0.0000 -0.0001  0.0000 -0.0000
  52.  C 4 (py)  -0.0000  0.0000 -0.0033 -0.0000  0.0000  0.0000 -0.0029 -0.0282
  53.  C 4 (py)  -0.0000  0.0000 -0.0006 -0.0000 -0.0000  0.0000  0.0006 -0.0351
  54.  C 4 (py)   0.0000  0.0000 -0.0000 -0.0000 -0.0000 -0.0000  0.0000 -0.0026
  55.  C 4 (pz)  -0.0059 -0.0000 -0.0000  0.0011  0.0000  0.0000 -0.0000  0.0351
  56.  C 4 (pz)   0.0005  0.0000  0.0000 -0.0005 -0.0000  0.0000 -0.0000  0.0204
  57.  C 4 (pz)   0.0000  0.0000  0.0000  0.0002 -0.0000  0.0000  0.0000 -0.0101
  58.  C 4 (d1)   0.0000  0.0000  0.0000 -0.0000 -0.0000 -0.0000 -0.0000  0.0000
  59.  C 4 (d1)  -0.0000  0.0000  0.0000  0.0000  0.0000  0.0000 -0.0000  0.0000
  60.  C 4 (d2)   0.0000  0.0003  0.0000  0.0000 -0.0000 -0.0003  0.0000  0.0000
  61.  C 4 (d2)   0.0000  0.0001  0.0000  0.0000  0.0000 -0.0001  0.0000 -0.0000
  62.  C 4 (d3)   0.0000 -0.0000  0.0001 -0.0000 -0.0000  0.0000  0.0000  0.0027
  63.  C 4 (d3)  -0.0000  0.0000  0.0002  0.0000  0.0000 -0.0000 -0.0002  0.0121
  64.  C 4 (d4)   0.0002 -0.0000 -0.0000  0.0000 -0.0000  0.0000  0.0000  0.0009
  65.  C 4 (d4)  -0.0000  0.0000  0.0000  0.0001 -0.0000 -0.0000 -0.0000 -0.0027
  66.  C 4 (d5)  -0.0005 -0.0000 -0.0000 -0.0000  0.0000 -0.0000 -0.0000  0.0047
  67.  C 4 (d5)  -0.0000 -0.0000  0.0000  0.0001 -0.0000  0.0000  0.0000 -0.0065
  68.  C 4 (f1)  -0.0002  0.0000 -0.0000 -0.0001  0.0000 -0.0000  0.0000  0.0030
  69.  C 4 (f2)   0.0000  0.0001  0.0000  0.0000 -0.0000 -0.0001  0.0000  0.0000
  70.  C 4 (f3)  -0.0000 -0.0000 -0.0001 -0.0000  0.0000  0.0000  0.0000 -0.0034
  71.  C 4 (f4)  -0.0001  0.0000 -0.0000 -0.0000  0.0000 -0.0000  0.0000  0.0014
  72.  C 4 (f5)  -0.0000 -0.0000 -0.0000 -0.0000 -0.0000 -0.0000  0.0000 -0.0000
  73.  C 4 (f6)  -0.0000 -0.0001 -0.0000 -0.0000  0.0000  0.0001 -0.0000 -0.0000
  74.  C 4 (f7)   0.0000 -0.0000  0.0000 -0.0000 -0.0000  0.0000  0.0000  0.0000
  75.  H 5 (S)   -0.0030 -0.0000  0.0034 -0.0014 -0.0000 -0.0000 -0.0000  0.1422
  76.  H 5 (S)   -0.0001  0.0000 -0.0002  0.0002 -0.0000  0.0000  0.0002 -0.0229
  77.  H 5 (S)    0.0000 -0.0000  0.0000 -0.0000 -0.0000 -0.0000  0.0000  0.0017
  78.  H 5 (px)   0.0000  0.0001  0.0000  0.0000  0.0000 -0.0001  0.0000 -0.0000
  79.  H 5 (py)  -0.0000 -0.0000  0.0001 -0.0000  0.0000 -0.0000 -0.0000  0.0047
  80.  H 5 (pz)  -0.0001 -0.0000  0.0000 -0.0000 -0.0000  0.0000  0.0001 -0.0010
  81.  H 6 (S)   -0.0030  0.0000 -0.0034 -0.0014  0.0000  0.0000  0.0000 -0.0774
  82.  H 6 (S)   -0.0001 -0.0000  0.0002  0.0002  0.0000 -0.0000 -0.0002  0.0011
  83.  H 6 (S)    0.0000  0.0000 -0.0000 -0.0000  0.0000 -0.0000 -0.0000  0.0032
  84.  H 6 (px)   0.0000  0.0001  0.0000  0.0000  0.0000 -0.0001  0.0000 -0.0000
  85.  H 6 (py)   0.0000  0.0000  0.0001  0.0000  0.0000 -0.0000 -0.0000  0.0033
  86.  H 6 (pz)  -0.0001  0.0000 -0.0000 -0.0000  0.0000 -0.0000 -0.0001  0.0015

          NAO       33      34      35      36      37      38      39      40
      ---------- ------- ------- ------- ------- ------- ------- ------- -------
   1.  C 1 (S)   -0.0092 -0.0090  0.0000  0.0031  0.0020 -0.0105 -0.0092 -0.0090
   2.  C 1 (S)    0.0049 -0.0064  0.0000 -0.0104 -0.0057  0.5238  0.0049 -0.0064
   3.  C 1 (S)   -0.0009  0.0000 -0.0000 -0.0006  0.0002  0.0204 -0.0009  0.0000
   4.  C 1 (S)   -0.0001  0.0001 -0.0000  0.0001 -0.0000 -0.0018 -0.0001  0.0001
   5.  C 1 (S)   -0.0000  0.0000  0.0000  0.0000 -0.0000 -0.0000 -0.0000  0.0000
   6.  C 1 (px)  -0.0000 -0.0000  0.0123 -0.0000  0.0000 -0.0000  0.0000 -0.0000
   7.  C 1 (px)   0.0000 -0.0000  0.0004 -0.0000  0.0000  0.0000  0.0000 -0.0000
   8.  C 1 (px)   0.0000 -0.0000  0.0001 -0.0000 -0.0000 -0.0000  0.0000 -0.0000
   9.  C 1 (py)   0.0041  0.0075 -0.0000 -0.0086 -0.0099 -0.6754 -0.0041 -0.0075
  10.  C 1 (py)  -0.0010  0.0000 -0.0000 -0.0004 -0.0000 -0.0170  0.0010 -0.0000
  11.  C 1 (py)  -0.0001  0.0000 -0.0000 -0.0000 -0.0000 -0.0017  0.0001 -0.0000
  12.  C 1 (pz)  -0.0037 -0.0039  0.0000 -0.0118  0.0028  0.4443 -0.0037 -0.0039
  13.  C 1 (pz)   0.0009 -0.0001  0.0000  0.0003 -0.0003 -0.0071  0.0009 -0.0001
  14.  C 1 (pz)  -0.0003  0.0001 -0.0000  0.0001  0.0000 -0.0055 -0.0003  0.0001
  15.  C 1 (d1)   0.0000  0.0000 -0.0000 -0.0000 -0.0000 -0.0000 -0.0000 -0.0000
  16.  C 1 (d1)   0.0000 -0.0000 -0.0000  0.0000  0.0000  0.0000  0.0000  0.0000
  17.  C 1 (d2)  -0.0000  0.0000 -0.0003  0.0000 -0.0000 -0.0000  0.0000  0.0000
  18.  C 1 (d2)   0.0000  0.0000 -0.0001  0.0000  0.0000  0.0000 -0.0000  0.0000
  19.  C 1 (d3)   0.0000  0.0002 -0.0000 -0.0002 -0.0003 -0.0185 -0.0000 -0.0002
  20.  C 1 (d3)  -0.0003 -0.0000  0.0000 -0.0001  0.0000 -0.0050  0.0003  0.0000
  21.  C 1 (d4)  -0.0001  0.0002  0.0000  0.0005  0.0001 -0.0241 -0.0001  0.0002
  22.  C 1 (d4)   0.0001 -0.0000 -0.0000 -0.0000 -0.0000  0.0018  0.0001 -0.0000
  23.  C 1 (d5)   0.0002  0.0001 -0.0000  0.0004 -0.0003 -0.0129  0.0002  0.0001
  24.  C 1 (d5)   0.0002 -0.0001  0.0000 -0.0001 -0.0000  0.0039  0.0002 -0.0001
  25.  C 1 (f1)  -0.0000  0.0000  0.0000  0.0000  0.0001 -0.0019 -0.0000  0.0000
  26.  C 1 (f2)   0.0000 -0.0000  0.0001 -0.0000  0.0000  0.0000 -0.0000  0.0000
  27.  C 1 (f3)  -0.0001  0.0001  0.0000 -0.0001 -0.0001 -0.0065  0.0001 -0.0001
  28.  C 1 (f4)   0.0000  0.0001  0.0000  0.0002  0.0000 -0.0081  0.0000  0.0001
  29.  C 1 (f5)   0.0000  0.0000  0.0000 -0.0000 -0.0000 -0.0000 -0.0000 -0.0000
  30.  C 1 (f6)   0.0000  0.0000 -0.0001  0.0000  0.0000  0.0000 -0.0000  0.0000
  31.  C 1 (f7)  -0.0001 -0.0001  0.0000  0.0001  0.0001  0.0074  0.0001  0.0001
  32.  H 2 (S)    0.0000  0.0000 -0.0000 -0.0148 -0.0071 -0.0100  0.0009 -0.0082
  33.  H 2 (S)    0.0008 -0.0000  0.0000  0.0001 -0.0001  0.0009  0.0000 -0.0001
  34.  H 2 (S)   -0.0000  0.0002 -0.0000  0.0000 -0.0000 -0.0082 -0.0001  0.0001
  35.  H 2 (px)   0.0000 -0.0000  0.0002 -0.0000  0.0000  0.0000  0.0000 -0.0000
  36.  H 2 (py)   0.0001  0.0000 -0.0000  0.0003  0.0001 -0.0032 -0.0001  0.0001
  37.  H 2 (pz)  -0.0001 -0.0000  0.0000  0.0001  0.0001  0.0036  0.0000  0.0001
  38.  H 3 (S)    0.0009 -0.0082  0.0000 -0.0032  0.0036  0.8096  0.0000 -0.0000
  39.  H 3 (S)    0.0000 -0.0001  0.0000 -0.0001  0.0000  0.0000  0.0008  0.0000
  40.  H 3 (S)   -0.0001  0.0001 -0.0000  0.0001  0.0001 -0.0000  0.0000  0.0002
  41.  H 3 (px)   0.0000 -0.0000  0.0002 -0.0000  0.0000  0.0000 -0.0000 -0.0000
  42.  H 3 (py)   0.0001 -0.0001 -0.0000 -0.0001  0.0000  0.0148 -0.0001 -0.0000
  43.  H 3 (pz)   0.0000  0.0001 -0.0000 -0.0000 -0.0000 -0.0071 -0.0001 -0.0000
  44.  C 4 (S)    0.0010 -0.0013 -0.0000 -0.0003  0.0012  0.0048  0.0010 -0.0013
  45.  C 4 (S)   -0.0099  0.0023 -0.0000  0.0005 -0.0038  0.0414 -0.0099  0.0023
  46.  C 4 (S)   -0.0009 -0.0001  0.0000 -0.0006  0.0002  0.0237 -0.0009 -0.0001
  47.  C 4 (S)    0.0001 -0.0000  0.0000 -0.0001 -0.0001  0.0057  0.0001 -0.0000
  48.  C 4 (S)    0.0000 -0.0000 -0.0000 -0.0000 -0.0000  0.0000  0.0000 -0.0000
  49.  C 4 (px)  -0.0000 -0.0000  0.0123 -0.0000  0.0000 -0.0000  0.0000 -0.0000
  50.  C 4 (px)   0.0000 -0.0000  0.0004 -0.0000 -0.0000 -0.0000  0.0000 -0.0000
  51.  C 4 (px)   0.0000 -0.0000  0.0001 -0.0000  0.0000  0.0000 -0.0000 -0.0000
  52.  C 4 (py)   0.0210  0.0029  0.0000  0.0048 -0.0043  0.0282 -0.0210 -0.0029
  53.  C 4 (py)   0.0003 -0.0003  0.0000  0.0005  0.0004  0.0351 -0.0003  0.0003
  54.  C 4 (py)   0.0000 -0.0000  0.0000  0.0000  0.0000  0.0026 -0.0000  0.0000
  55.  C 4 (pz)   0.0182 -0.0049  0.0000  0.0011 -0.0047  0.0351  0.0182 -0.0049
  56.  C 4 (pz)  -0.0006 -0.0002  0.0000 -0.0005  0.0002  0.0204 -0.0006 -0.0002
  57.  C 4 (pz)  -0.0002  0.0002 -0.0000  0.0002  0.0000 -0.0101 -0.0002  0.0002
  58.  C 4 (d1)   0.0000  0.0000  0.0000 -0.0000 -0.0000 -0.0000 -0.0000 -0.0000
  59.  C 4 (d1)  -0.0000  0.0000 -0.0000  0.0000 -0.0000 -0.0000 -0.0000 -0.0000
  60.  C 4 (d2)  -0.0000 -0.0000  0.0003 -0.0000 -0.0000 -0.0000  0.0000 -0.0000
  61.  C 4 (d2)  -0.0000 -0.0000  0.0001 -0.0000  0.0000  0.0000 -0.0000  0.0000
  62.  C 4 (d3)  -0.0006 -0.0001 -0.0000 -0.0002  0.0001 -0.0027  0.0006  0.0001
  63.  C 4 (d3)  -0.0001  0.0001  0.0000 -0.0002 -0.0001 -0.0121  0.0001 -0.0001
  64.  C 4 (d4)   0.0007 -0.0002  0.0000 -0.0000  0.0000  0.0009  0.0007 -0.0002
  65.  C 4 (d4)  -0.0001  0.0000  0.0000  0.0001  0.0000 -0.0027 -0.0001  0.0000
  66.  C 4 (d5)   0.0008 -0.0002  0.0000  0.0000 -0.0003  0.0047  0.0008 -0.0002
  67.  C 4 (d5)  -0.0001  0.0001 -0.0000  0.0001  0.0000 -0.0065 -0.0001  0.0001
  68.  C 4 (f1)   0.0001 -0.0000  0.0000 -0.0000 -0.0001  0.0030  0.0001 -0.0000
  69.  C 4 (f2)  -0.0000 -0.0000  0.0001 -0.0000 -0.0000 -0.0000  0.0000 -0.0000
  70.  C 4 (f3)   0.0002 -0.0000 -0.0000  0.0001  0.0000  0.0034 -0.0002  0.0000
  71.  C 4 (f4)  -0.0002  0.0000  0.0000 -0.0000 -0.0000  0.0014 -0.0002  0.0000
  72.  C 4 (f5)   0.0000 -0.0000 -0.0000 -0.0000  0.0000  0.0000  0.0000  0.0000
  73.  C 4 (f6)   0.0000  0.0000 -0.0001  0.0000  0.0000  0.0000 -0.0000  0.0000
  74.  C 4 (f7)  -0.0002 -0.0000 -0.0000 -0.0000  0.0001 -0.0000  0.0002  0.0000
  75.  H 5 (S)   -0.0229  0.0017 -0.0000 -0.0047  0.0010 -0.0774  0.0011  0.0032
  76.  H 5 (S)   -0.0001 -0.0000  0.0000  0.0004  0.0002  0.0011  0.0001  0.0002
  77.  H 5 (S)   -0.0000 -0.0001  0.0000 -0.0001  0.0000  0.0032  0.0002 -0.0000
  78.  H 5 (px)   0.0000 -0.0000  0.0002 -0.0000  0.0000  0.0000  0.0000 -0.0000
  79.  H 5 (py)  -0.0004  0.0001  0.0000 -0.0001 -0.0000 -0.0033 -0.0001  0.0000
  80.  H 5 (pz)  -0.0002 -0.0000 -0.0000 -0.0000  0.0000  0.0015  0.0002  0.0000
  81.  H 6 (S)    0.0011  0.0032  0.0000  0.0033 -0.0015  0.1422 -0.0229  0.0017
  82.  H 6 (S)    0.0001  0.0002 -0.0000  0.0001 -0.0002 -0.0229 -0.0001 -0.0000
  83.  H 6 (S)    0.0002 -0.0000  0.0000 -0.0000 -0.0000  0.0017 -0.0000 -0.0001
  84.  H 6 (px)   0.0000 -0.0000  0.0002 -0.0000  0.0000  0.0000  0.0000 -0.0000
  85.  H 6 (py)   0.0001 -0.0000  0.0000 -0.0001 -0.0000 -0.0047  0.0004 -0.0001
  86.  H 6 (pz)   0.0002  0.0000  0.0000  0.0000 -0.0001 -0.0010 -0.0002 -0.0000

          NAO       41      42      43      44      45      46      47      48
      ---------- ------- ------- ------- ------- ------- ------- ------- -------
   1.  C 1 (S)    0.0000 -0.0031  0.0020  0.0002  0.0057  0.0117 -0.0075  0.0002
   2.  C 1 (S)   -0.0000  0.0104 -0.0057  0.0057  0.3994  0.0044  0.0098  0.0001
   3.  C 1 (S)   -0.0000  0.0006  0.0002  0.0117  0.0044  0.0043 -0.0000 -0.0000
   4.  C 1 (S)   -0.0000 -0.0001 -0.0000 -0.0075  0.0098 -0.0000 -0.0000 -0.0000
   5.  C 1 (S)    0.0000 -0.0000 -0.0000  0.0002  0.0001 -0.0000 -0.0000 -0.0000
   6.  C 1 (px)   0.0123 -0.0000 -0.0000  0.0000  0.0000  0.0000  0.0000 -0.0000
   7.  C 1 (px)   0.0004 -0.0000 -0.0000  0.0000  0.0000  0.0000  0.0000 -0.0000
   8.  C 1 (px)   0.0001 -0.0000 -0.0000 -0.0000 -0.0000  0.0000  0.0000 -0.0000
   9.  C 1 (py)  -0.0000 -0.0086  0.0099  0.0000 -0.0000 -0.0000 -0.0000  0.0000
  10.  C 1 (py)  -0.0000 -0.0004  0.0000  0.0000 -0.0000  0.0000 -0.0000  0.0000
  11.  C 1 (py)  -0.0000 -0.0000  0.0000  0.0000 -0.0000  0.0000  0.0000  0.0000
  12.  C 1 (pz)   0.0000  0.0118  0.0028 -0.0145 -0.5203  0.0597  0.0033  0.0000
  13.  C 1 (pz)   0.0000 -0.0003 -0.0003 -0.0256  0.0042 -0.0038  0.0002  0.0000
  14.  C 1 (pz)  -0.0000 -0.0001  0.0000  0.0046  0.0138  0.0001 -0.0001 -0.0000
  15.  C 1 (d1)  -0.0000 -0.0000  0.0000 -0.0000  0.0000  0.0000 -0.0000 -0.0000
  16.  C 1 (d1)  -0.0000  0.0000 -0.0000  0.0000 -0.0000 -0.0000  0.0000  0.0000
  17.  C 1 (d2)  -0.0003  0.0000  0.0000 -0.0000 -0.0000 -0.0000 -0.0000  0.0000
  18.  C 1 (d2)  -0.0001  0.0000  0.0000  0.0000  0.0000 -0.0000 -0.0000  0.0000
  19.  C 1 (d3)  -0.0000 -0.0002  0.0003  0.0000 -0.0000 -0.0000  0.0000  0.0000
  20.  C 1 (d3)   0.0000 -0.0001 -0.0000 -0.0000  0.0000  0.0000  0.0000 -0.0000
  21.  C 1 (d4)   0.0000 -0.0005  0.0001 -0.0005  0.0005 -0.0012 -0.0004 -0.0000
  22.  C 1 (d4)  -0.0000  0.0000 -0.0000  0.0009 -0.0028 -0.0001  0.0001  0.0000
  23.  C 1 (d5)  -0.0000 -0.0004 -0.0003 -0.0089  0.0367 -0.0029  0.0000  0.0000
  24.  C 1 (d5)   0.0000  0.0001 -0.0000  0.0019 -0.0085 -0.0001  0.0001  0.0000
  25.  C 1 (f1)   0.0000 -0.0000  0.0001  0.0026 -0.0105  0.0003 -0.0001 -0.0000
  26.  C 1 (f2)   0.0001 -0.0000 -0.0000  0.0000  0.0000  0.0000  0.0000 -0.0000
  27.  C 1 (f3)   0.0000 -0.0001  0.0001  0.0000 -0.0000 -0.0000 -0.0000  0.0000
  28.  C 1 (f4)   0.0000 -0.0002  0.0000 -0.0000 -0.0012 -0.0006 -0.0001 -0.0000
  29.  C 1 (f5)   0.0000 -0.0000  0.0000 -0.0000  0.0000 -0.0000  0.0000  0.0000
  30.  C 1 (f6)  -0.0001  0.0000  0.0000 -0.0000 -0.0000 -0.0000 -0.0000  0.0000
  31.  C 1 (f7)   0.0000  0.0001 -0.0001 -0.0000  0.0000  0.0000  0.0000 -0.0000
  32.  H 2 (S)   -0.0000  0.0032  0.0036  0.0048  0.0414  0.0237  0.0057  0.0000
  33.  H 2 (S)    0.0000  0.0001  0.0000  0.0010 -0.0099 -0.0009  0.0001  0.0000
  34.  H 2 (S)   -0.0000 -0.0001  0.0001 -0.0013  0.0023 -0.0001 -0.0000 -0.0000
  35.  H 2 (px)   0.0002 -0.0000 -0.0000 -0.0000 -0.0000  0.0000  0.0000 -0.0000
  36.  H 2 (py)  -0.0000 -0.0001 -0.0000 -0.0003  0.0005 -0.0006 -0.0001 -0.0000
  37.  H 2 (pz)   0.0000  0.0000 -0.0000  0.0012 -0.0038  0.0002 -0.0001 -0.0000
  38.  H 3 (S)    0.0000  0.0148 -0.0071  0.0048  0.0414  0.0237  0.0057  0.0000
  39.  H 3 (S)   -0.0000 -0.0001 -0.0001  0.0010 -0.0099 -0.0009  0.0001  0.0000
  40.  H 3 (S)   -0.0000 -0.0000 -0.0000 -0.0013  0.0023 -0.0001 -0.0000 -0.0000
  41.  H 3 (px)   0.0002 -0.0000 -0.0000 -0.0000 -0.0000  0.0000  0.0000 -0.0000
  42.  H 3 (py)  -0.0000  0.0003 -0.0001  0.0003 -0.0005  0.0006  0.0001  0.0000
  43.  H 3 (pz)  -0.0000 -0.0001  0.0001  0.0012 -0.0038  0.0002 -0.0001 -0.0000
  44.  C 4 (S)   -0.0000  0.0003  0.0012  1.9989 -0.0000 -0.0000 -0.0000 -0.0000
  45.  C 4 (S)   -0.0000 -0.0005 -0.0038 -0.0000  1.0330  0.0000  0.0000  0.0000
  46.  C 4 (S)    0.0000  0.0006  0.0002 -0.0000  0.0000  0.0044 -0.0000 -0.0000
  47.  C 4 (S)    0.0000  0.0001 -0.0001 -0.0000  0.0000 -0.0000  0.0001 -0.0000
  48.  C 4 (S)   -0.0000  0.0000 -0.0000 -0.0000  0.0000 -0.0000 -0.0000  0.0000
  49.  C 4 (px)   0.0123 -0.0000 -0.0000 -0.0000  0.0000  0.0000  0.0000 -0.0000
  50.  C 4 (px)   0.0004 -0.0000 -0.0000 -0.0000 -0.0000  0.0000  0.0000 -0.0000
  51.  C 4 (px)   0.0001 -0.0000 -0.0000  0.0000  0.0000  0.0000  0.0000 -0.0000
  52.  C 4 (py)   0.0000  0.0048  0.0043 -0.0000  0.0000 -0.0000  0.0000  0.0000
  53.  C 4 (py)   0.0000  0.0005 -0.0004 -0.0000  0.0000 -0.0000  0.0000  0.0000
  54.  C 4 (py)   0.0000  0.0000 -0.0000 -0.0000  0.0000  0.0000  0.0000 -0.0000
  55.  C 4 (pz)   0.0000 -0.0011 -0.0047 -0.0151 -0.1095 -0.0551  0.0063  0.0001
  56.  C 4 (pz)   0.0000  0.0005  0.0002  0.0036 -0.0218  0.0040 -0.0001  0.0000
  57.  C 4 (pz)  -0.0000 -0.0002  0.0000 -0.0014  0.0068 -0.0003 -0.0002 -0.0000
  58.  C 4 (d1)   0.0000  0.0000  0.0000  0.0000 -0.0000  0.0000  0.0000  0.0000
  59.  C 4 (d1)  -0.0000 -0.0000  0.0000 -0.0000  0.0000 -0.0000 -0.0000 -0.0000
  60.  C 4 (d2)   0.0003 -0.0000 -0.0000 -0.0000 -0.0000  0.0000  0.0000 -0.0000
  61.  C 4 (d2)   0.0001 -0.0000 -0.0000  0.0000  0.0000  0.0000  0.0000 -0.0000
  62.  C 4 (d3)  -0.0000 -0.0002 -0.0001 -0.0000  0.0000  0.0000 -0.0000 -0.0000
  63.  C 4 (d3)   0.0000 -0.0002  0.0001  0.0000 -0.0000 -0.0000 -0.0000  0.0000
  64.  C 4 (d4)   0.0000  0.0000  0.0000  0.0055 -0.0322 -0.0010  0.0001  0.0000
  65.  C 4 (d4)   0.0000 -0.0001  0.0000 -0.0017  0.0031 -0.0001 -0.0000 -0.0000
  66.  C 4 (d5)   0.0000 -0.0000 -0.0003 -0.0032  0.0137 -0.0028  0.0004  0.0000
  67.  C 4 (d5)  -0.0000 -0.0001  0.0000  0.0002  0.0051 -0.0002 -0.0001 -0.0000
  68.  C 4 (f1)   0.0000  0.0000 -0.0001 -0.0007  0.0090 -0.0003  0.0001  0.0000
  69.  C 4 (f2)   0.0001 -0.0000 -0.0000 -0.0000 -0.0000 -0.0000  0.0000 -0.0000
  70.  C 4 (f3)  -0.0000  0.0001 -0.0000 -0.0000  0.0000  0.0000  0.0000  0.0000
  71.  C 4 (f4)   0.0000  0.0000 -0.0000 -0.0008  0.0099  0.0005 -0.0000 -0.0000
  72.  C 4 (f5)  -0.0000  0.0000 -0.0000  0.0000 -0.0000 -0.0000  0.0000  0.0000
  73.  C 4 (f6)  -0.0001  0.0000  0.0000 -0.0000 -0.0000 -0.0000 -0.0000  0.0000
  74.  C 4 (f7)  -0.0000 -0.0000 -0.0001  0.0000  0.0000  0.0000 -0.0000 -0.0000
  75.  H 5 (S)   -0.0000 -0.0033 -0.0015 -0.0105  0.5238  0.0204 -0.0018 -0.0000
  76.  H 5 (S)    0.0000 -0.0001 -0.0002 -0.0092  0.0049 -0.0009 -0.0001 -0.0000
  77.  H 5 (S)    0.0000  0.0000 -0.0000 -0.0090 -0.0064  0.0000  0.0001  0.0000
  78.  H 5 (px)   0.0002 -0.0000 -0.0000 -0.0000 -0.0000  0.0000  0.0000 -0.0000
  79.  H 5 (py)   0.0000 -0.0001  0.0000 -0.0031  0.0104  0.0006 -0.0001 -0.0000
  80.  H 5 (pz)  -0.0000 -0.0000 -0.0001 -0.0020  0.0057 -0.0002  0.0000  0.0000
  81.  H 6 (S)    0.0000  0.0047  0.0010 -0.0105  0.5238  0.0204 -0.0018 -0.0000
  82.  H 6 (S)   -0.0000 -0.0004  0.0002 -0.0092  0.0049 -0.0009 -0.0001 -0.0000
  83.  H 6 (S)    0.0000  0.0001  0.0000 -0.0090 -0.0064  0.0000  0.0001  0.0000
  84.  H 6 (px)   0.0002 -0.0000 -0.0000 -0.0000 -0.0000  0.0000  0.0000 -0.0000
  85.  H 6 (py)   0.0000 -0.0001  0.0000  0.0031 -0.0104 -0.0006  0.0001  0.0000
  86.  H 6 (pz)   0.0000  0.0000  0.0000 -0.0020  0.0057 -0.0002  0.0000  0.0000

          NAO       49      50      51      52      53      54      55      56
      ---------- ------- ------- ------- ------- ------- ------- ------- -------
   1.  C 1 (S)   -0.0000  0.0000 -0.0000  0.0000  0.0000  0.0000  0.0145  0.0256
   2.  C 1 (S)   -0.0000 -0.0000 -0.0000  0.0000  0.0000  0.0000  0.5203 -0.0042
   3.  C 1 (S)   -0.0000 -0.0000 -0.0000  0.0000  0.0000 -0.0000 -0.0597  0.0038
   4.  C 1 (S)   -0.0000 -0.0000 -0.0000  0.0000 -0.0000 -0.0000 -0.0033 -0.0002
   5.  C 1 (S)    0.0000  0.0000  0.0000 -0.0000 -0.0000  0.0000 -0.0000 -0.0000
   6.  C 1 (px)   0.9977  0.0306  0.0069 -0.0000 -0.0000  0.0000 -0.0000  0.0000
   7.  C 1 (px)   0.0306  0.0009  0.0002  0.0000  0.0000  0.0000 -0.0000  0.0000
   8.  C 1 (px)   0.0069  0.0002  0.0000 -0.0000 -0.0000  0.0000  0.0000 -0.0000
   9.  C 1 (py)   0.0000  0.0000 -0.0000  0.2219 -0.0547 -0.0040  0.0000  0.0000
  10.  C 1 (py)  -0.0000  0.0000 -0.0000 -0.0547 -0.0021 -0.0002  0.0000  0.0000
  11.  C 1 (py)  -0.0000 -0.0000 -0.0000 -0.0040 -0.0002 -0.0000  0.0000  0.0000
  12.  C 1 (pz)  -0.0000  0.0000  0.0000  0.0000 -0.0000 -0.0000 -0.5259  0.0644
  13.  C 1 (pz)   0.0000  0.0000 -0.0000 -0.0000  0.0000  0.0000  0.0644 -0.0035
  14.  C 1 (pz)  -0.0000 -0.0000  0.0000  0.0000  0.0000 -0.0000 -0.0118 -0.0002
  15.  C 1 (d1)  -0.0000  0.0000 -0.0000  0.0000 -0.0000 -0.0000 -0.0000  0.0000
  16.  C 1 (d1)   0.0000  0.0000 -0.0000  0.0000  0.0000  0.0000  0.0000  0.0000
  17.  C 1 (d2)  -0.0258 -0.0008 -0.0002 -0.0000 -0.0000 -0.0000  0.0000 -0.0000
  18.  C 1 (d2)  -0.0080 -0.0002 -0.0001  0.0000  0.0000 -0.0000 -0.0000  0.0000
  19.  C 1 (d3)  -0.0000 -0.0000 -0.0000  0.0026 -0.0015 -0.0001  0.0000  0.0000
  20.  C 1 (d3)   0.0000  0.0000  0.0000 -0.0192 -0.0006 -0.0001  0.0000 -0.0000
  21.  C 1 (d4)   0.0000  0.0000  0.0000 -0.0000 -0.0000 -0.0000 -0.0063 -0.0011
  22.  C 1 (d4)  -0.0000 -0.0000 -0.0000  0.0000  0.0000  0.0000  0.0042 -0.0000
  23.  C 1 (d5)  -0.0000 -0.0000 -0.0000  0.0000  0.0000 -0.0000  0.0343 -0.0034
  24.  C 1 (d5)   0.0000  0.0000  0.0000 -0.0000 -0.0000  0.0000  0.0080  0.0001
  25.  C 1 (f1)   0.0000  0.0000  0.0000 -0.0000 -0.0000  0.0000 -0.0059  0.0005
  26.  C 1 (f2)   0.0117  0.0004  0.0001  0.0000  0.0000  0.0000 -0.0000  0.0000
  27.  C 1 (f3)   0.0000  0.0000  0.0000 -0.0033 -0.0006 -0.0000 -0.0000  0.0000
  28.  C 1 (f4)   0.0000  0.0000  0.0000 -0.0000 -0.0000 -0.0000  0.0011 -0.0005
  29.  C 1 (f5)   0.0000 -0.0000  0.0000  0.0000 -0.0000 -0.0000  0.0000 -0.0000
  30.  C 1 (f6)  -0.0106 -0.0003 -0.0001  0.0000  0.0000 -0.0000  0.0000  0.0000
  31.  C 1 (f7)   0.0000  0.0000  0.0000 -0.0029  0.0006  0.0000 -0.0000 -0.0000
  32.  H 2 (S)    0.0000  0.0000 -0.0000 -0.0282 -0.0351 -0.0026  0.0351  0.0204
  33.  H 2 (S)   -0.0000  0.0000  0.0000  0.0210  0.0003  0.0000  0.0182 -0.0006
  34.  H 2 (S)   -0.0000 -0.0000 -0.0000  0.0029 -0.0003 -0.0000 -0.0049 -0.0002
  35.  H 2 (px)   0.0123  0.0004  0.0001  0.0000  0.0000  0.0000  0.0000  0.0000
  36.  H 2 (py)  -0.0000 -0.0000 -0.0000  0.0048  0.0005  0.0000  0.0011 -0.0005
  37.  H 2 (pz)   0.0000 -0.0000  0.0000 -0.0043  0.0004  0.0000 -0.0047  0.0002
  38.  H 3 (S)   -0.0000 -0.0000  0.0000  0.0282  0.0351  0.0026  0.0351  0.0204
  39.  H 3 (S)    0.0000  0.0000 -0.0000 -0.0210 -0.0003 -0.0000  0.0182 -0.0006
  40.  H 3 (S)   -0.0000 -0.0000 -0.0000 -0.0029  0.0003  0.0000 -0.0049 -0.0002
  41.  H 3 (px)   0.0123  0.0004  0.0001  0.0000  0.0000  0.0000  0.0000  0.0000
  42.  H 3 (py)  -0.0000 -0.0000 -0.0000  0.0048  0.0005  0.0000 -0.0011  0.0005
  43.  H 3 (pz)  -0.0000 -0.0000 -0.0000  0.0043 -0.0004 -0.0000 -0.0047  0.0002
  44.  C 4 (S)   -0.0000 -0.0000  0.0000 -0.0000 -0.0000 -0.0000 -0.0151  0.0036
  45.  C 4 (S)    0.0000 -0.0000  0.0000  0.0000  0.0000  0.0000 -0.1095 -0.0218
  46.  C 4 (S)    0.0000  0.0000  0.0000 -0.0000 -0.0000  0.0000 -0.0551  0.0040
  47.  C 4 (S)    0.0000  0.0000  0.0000  0.0000  0.0000  0.0000  0.0063 -0.0001
  48.  C 4 (S)   -0.0000 -0.0000 -0.0000  0.0000  0.0000 -0.0000  0.0001  0.0000
  49.  C 4 (px)   0.9977  0.0306  0.0069 -0.0000 -0.0000  0.0000 -0.0000  0.0000
  50.  C 4 (px)   0.0306  0.0009  0.0002 -0.0000 -0.0000  0.0000  0.0000  0.0000
  51.  C 4 (px)   0.0069  0.0002  0.0000  0.0000  0.0000  0.0000 -0.0000  0.0000
  52.  C 4 (py)  -0.0000 -0.0000  0.0000  1.1746  0.0158  0.0018  0.0000 -0.0000
  53.  C 4 (py)  -0.0000 -0.0000  0.0000  0.0158  0.0032  0.0002 -0.0000 -0.0000
  54.  C 4 (py)   0.0000  0.0000  0.0000  0.0018  0.0002  0.0000 -0.0000 -0.0000
  55.  C 4 (pz)  -0.0000  0.0000 -0.0000  0.0000 -0.0000 -0.0000  1.1526 -0.0465
  56.  C 4 (pz)   0.0000  0.0000  0.0000 -0.0000 -0.0000 -0.0000 -0.0465  0.0042
  57.  C 4 (pz)  -0.0000 -0.0000 -0.0000 -0.0000 -0.0000 -0.0000 -0.0087 -0.0005
  58.  C 4 (d1)   0.0000 -0.0000  0.0000  0.0000 -0.0000 -0.0000 -0.0000  0.0000
  59.  C 4 (d1)  -0.0000 -0.0000  0.0000  0.0000 -0.0000 -0.0000 -0.0000 -0.0000
  60.  C 4 (d2)   0.0258  0.0008  0.0002 -0.0000 -0.0000  0.0000  0.0000  0.0000
  61.  C 4 (d2)   0.0080  0.0002  0.0001  0.0000  0.0000  0.0000 -0.0000  0.0000
  62.  C 4 (d3)  -0.0000 -0.0000 -0.0000 -0.0314 -0.0006 -0.0001 -0.0000 -0.0000
  63.  C 4 (d3)   0.0000  0.0000  0.0000 -0.0039 -0.0011 -0.0001  0.0000  0.0000
  64.  C 4 (d4)  -0.0000  0.0000 -0.0000  0.0000  0.0000  0.0000  0.0261 -0.0002
  65.  C 4 (d4)   0.0000  0.0000  0.0000 -0.0000 -0.0000 -0.0000 -0.0016 -0.0002
  66.  C 4 (d5)   0.0000  0.0000 -0.0000 -0.0000 -0.0000 -0.0000  0.0570 -0.0028
  67.  C 4 (d5)  -0.0000 -0.0000 -0.0000  0.0000  0.0000 -0.0000 -0.0056 -0.0002
  68.  C 4 (f1)   0.0000  0.0000  0.0000  0.0000 -0.0000  0.0000  0.0073 -0.0004
  69.  C 4 (f2)   0.0117  0.0004  0.0001 -0.0000 -0.0000  0.0000  0.0000 -0.0000
  70.  C 4 (f3)  -0.0000 -0.0000 -0.0000  0.0101  0.0004  0.0000  0.0000  0.0000
  71.  C 4 (f4)   0.0000  0.0000  0.0000  0.0000  0.0000  0.0000 -0.0097  0.0002
  72.  C 4 (f5)  -0.0000 -0.0000 -0.0000 -0.0000  0.0000  0.0000  0.0000 -0.0000
  73.  C 4 (f6)  -0.0106 -0.0003 -0.0001  0.0000  0.0000 -0.0000  0.0000 -0.0000
  74.  C 4 (f7)  -0.0000 -0.0000 -0.0000 -0.0129 -0.0002 -0.0000 -0.0000 -0.0000
  75.  H 5 (S)    0.0000 -0.0000 -0.0000 -0.6754 -0.0170 -0.0017 -0.4443  0.0071
  76.  H 5 (S)   -0.0000 -0.0000  0.0000 -0.0041  0.0010  0.0001  0.0037 -0.0009
  77.  H 5 (S)    0.0000  0.0000  0.0000 -0.0075 -0.0000 -0.0000  0.0039  0.0001
  78.  H 5 (px)   0.0123  0.0004  0.0001  0.0000  0.0000  0.0000  0.0000  0.0000
  79.  H 5 (py)   0.0000  0.0000  0.0000 -0.0086 -0.0004 -0.0000 -0.0118  0.0003
  80.  H 5 (pz)  -0.0000 -0.0000 -0.0000 -0.0099 -0.0000 -0.0000  0.0028 -0.0003
  81.  H 6 (S)   -0.0000 -0.0000  0.0000  0.6754  0.0170  0.0017 -0.4443  0.0071
  82.  H 6 (S)    0.0000  0.0000 -0.0000  0.0041 -0.0010 -0.0001  0.0037 -0.0009
  83.  H 6 (S)    0.0000  0.0000  0.0000  0.0075  0.0000  0.0000  0.0039  0.0001
  84.  H 6 (px)   0.0123  0.0004  0.0001  0.0000  0.0000  0.0000  0.0000  0.0000
  85.  H 6 (py)   0.0000  0.0000  0.0000 -0.0086 -0.0004 -0.0000  0.0118 -0.0003
  86.  H 6 (pz)   0.0000  0.0000  0.0000  0.0099  0.0000  0.0000  0.0028 -0.0003

          NAO       57      58      59      60      61      62      63      64
      ---------- ------- ------- ------- ------- ------- ------- ------- -------
   1.  C 1 (S)   -0.0046  0.0000  0.0000  0.0000 -0.0000 -0.0000  0.0000 -0.0005
   2.  C 1 (S)   -0.0138  0.0000 -0.0000 -0.0000  0.0000 -0.0000 -0.0000  0.0005
   3.  C 1 (S)   -0.0001  0.0000  0.0000 -0.0000  0.0000 -0.0000  0.0000 -0.0012
   4.  C 1 (S)    0.0001 -0.0000  0.0000 -0.0000 -0.0000  0.0000  0.0000 -0.0004
   5.  C 1 (S)    0.0000 -0.0000  0.0000  0.0000  0.0000  0.0000 -0.0000 -0.0000
   6.  C 1 (px)  -0.0000  0.0000 -0.0000  0.0258  0.0080 -0.0000  0.0000 -0.0000
   7.  C 1 (px)  -0.0000  0.0000  0.0000  0.0008  0.0002 -0.0000  0.0000 -0.0000
   8.  C 1 (px)  -0.0000 -0.0000 -0.0000  0.0002  0.0001 -0.0000  0.0000  0.0000
   9.  C 1 (py)   0.0000  0.0000  0.0000  0.0000 -0.0000 -0.0026  0.0192  0.0000
  10.  C 1 (py)  -0.0000 -0.0000  0.0000  0.0000 -0.0000  0.0015  0.0006 -0.0000
  11.  C 1 (py)   0.0000 -0.0000  0.0000 -0.0000 -0.0000  0.0001  0.0001 -0.0000
  12.  C 1 (pz)  -0.0118  0.0000 -0.0000  0.0000 -0.0000 -0.0000  0.0000  0.0063
  13.  C 1 (pz)  -0.0002 -0.0000 -0.0000  0.0000 -0.0000 -0.0000  0.0000  0.0011
  14.  C 1 (pz)   0.0003 -0.0000  0.0000 -0.0000  0.0000 -0.0000  0.0000 -0.0006
  15.  C 1 (d1)   0.0000  0.0000  0.0000  0.0000 -0.0000 -0.0000  0.0000 -0.0000
  16.  C 1 (d1)  -0.0000  0.0000 -0.0000  0.0000 -0.0000 -0.0000 -0.0000  0.0000
  17.  C 1 (d2)   0.0000 -0.0000 -0.0000 -0.0007 -0.0002  0.0000 -0.0000  0.0000
  18.  C 1 (d2)   0.0000  0.0000  0.0000 -0.0002 -0.0001 -0.0000 -0.0000 -0.0000
  19.  C 1 (d3)   0.0000  0.0000  0.0000 -0.0000 -0.0000  0.0000  0.0005  0.0000
  20.  C 1 (d3)   0.0000 -0.0000 -0.0000  0.0000  0.0000  0.0005  0.0002 -0.0000
  21.  C 1 (d4)   0.0006 -0.0000  0.0000  0.0000  0.0000 -0.0000  0.0000 -0.0002
  22.  C 1 (d4)  -0.0001  0.0000 -0.0000 -0.0000 -0.0000 -0.0000 -0.0000  0.0002
  23.  C 1 (d5)   0.0004 -0.0000  0.0000 -0.0000  0.0000 -0.0000  0.0000 -0.0005
  24.  C 1 (d5)  -0.0002  0.0000 -0.0000  0.0000  0.0000  0.0000 -0.0000  0.0004
  25.  C 1 (f1)   0.0000  0.0000 -0.0000  0.0000  0.0000  0.0000 -0.0000  0.0002
  26.  C 1 (f2)   0.0000  0.0000  0.0000  0.0003  0.0001 -0.0000  0.0000 -0.0000
  27.  C 1 (f3)   0.0000  0.0000  0.0000  0.0000  0.0000  0.0001  0.0002 -0.0000
  28.  C 1 (f4)   0.0002 -0.0000  0.0000  0.0000  0.0000 -0.0000  0.0000  0.0000
  29.  C 1 (f5)  -0.0000 -0.0000  0.0000 -0.0000  0.0000 -0.0000  0.0000 -0.0000
  30.  C 1 (f6)   0.0000 -0.0000  0.0000 -0.0003 -0.0001  0.0000 -0.0000  0.0000
  31.  C 1 (f7)   0.0000 -0.0000 -0.0000  0.0000  0.0000  0.0000 -0.0002  0.0000
  32.  H 2 (S)   -0.0101  0.0000  0.0000  0.0000 -0.0000  0.0027  0.0121  0.0009
  33.  H 2 (S)   -0.0002  0.0000 -0.0000 -0.0000 -0.0000 -0.0006 -0.0001  0.0007
  34.  H 2 (S)    0.0002  0.0000  0.0000 -0.0000 -0.0000 -0.0001  0.0001 -0.0002
  35.  H 2 (px)  -0.0000  0.0000 -0.0000  0.0003  0.0001 -0.0000  0.0000  0.0000
  36.  H 2 (py)   0.0002 -0.0000  0.0000 -0.0000 -0.0000 -0.0002 -0.0002 -0.0000
  37.  H 2 (pz)   0.0000 -0.0000 -0.0000 -0.0000  0.0000  0.0001 -0.0001  0.0000
  38.  H 3 (S)   -0.0101 -0.0000 -0.0000 -0.0000  0.0000 -0.0027 -0.0121  0.0009
  39.  H 3 (S)   -0.0002 -0.0000 -0.0000  0.0000 -0.0000  0.0006  0.0001  0.0007
  40.  H 3 (S)    0.0002 -0.0000 -0.0000 -0.0000  0.0000  0.0001 -0.0001 -0.0002
  41.  H 3 (px)  -0.0000  0.0000 -0.0000  0.0003  0.0001 -0.0000  0.0000  0.0000
  42.  H 3 (py)  -0.0002  0.0000 -0.0000 -0.0000 -0.0000 -0.0002 -0.0002  0.0000
  43.  H 3 (pz)   0.0000  0.0000  0.0000 -0.0000 -0.0000 -0.0001  0.0001  0.0000
  44.  C 4 (S)   -0.0014  0.0000 -0.0000 -0.0000  0.0000 -0.0000  0.0000  0.0055
  45.  C 4 (S)    0.0068 -0.0000  0.0000 -0.0000  0.0000  0.0000 -0.0000 -0.0322
  46.  C 4 (S)   -0.0003  0.0000 -0.0000  0.0000  0.0000  0.0000 -0.0000 -0.0010
  47.  C 4 (S)   -0.0002  0.0000 -0.0000  0.0000  0.0000 -0.0000 -0.0000  0.0001
  48.  C 4 (S)   -0.0000  0.0000 -0.0000 -0.0000 -0.0000 -0.0000  0.0000  0.0000
  49.  C 4 (px)  -0.0000  0.0000 -0.0000  0.0258  0.0080 -0.0000  0.0000 -0.0000
  50.  C 4 (px)  -0.0000 -0.0000 -0.0000  0.0008  0.0002 -0.0000  0.0000  0.0000
  51.  C 4 (px)  -0.0000  0.0000  0.0000  0.0002  0.0001 -0.0000  0.0000 -0.0000
  52.  C 4 (py)  -0.0000  0.0000  0.0000 -0.0000  0.0000 -0.0314 -0.0039  0.0000
  53.  C 4 (py)  -0.0000 -0.0000 -0.0000 -0.0000  0.0000 -0.0006 -0.0011  0.0000
  54.  C 4 (py)  -0.0000 -0.0000 -0.0000  0.0000  0.0000 -0.0001 -0.0001  0.0000
  55.  C 4 (pz)  -0.0087 -0.0000 -0.0000  0.0000 -0.0000 -0.0000  0.0000  0.0261
  56.  C 4 (pz)  -0.0005  0.0000 -0.0000  0.0000  0.0000 -0.0000  0.0000 -0.0002
  57.  C 4 (pz)   0.0004 -0.0000  0.0000 -0.0000  0.0000 -0.0000  0.0000 -0.0004
  58.  C 4 (d1)  -0.0000 -0.0000 -0.0000 -0.0000  0.0000 -0.0000  0.0000 -0.0000
  59.  C 4 (d1)   0.0000 -0.0000 -0.0000 -0.0000  0.0000 -0.0000  0.0000 -0.0000
  60.  C 4 (d2)  -0.0000 -0.0000 -0.0000  0.0007  0.0002 -0.0000  0.0000  0.0000
  61.  C 4 (d2)   0.0000  0.0000  0.0000  0.0002  0.0001 -0.0000  0.0000 -0.0000
  62.  C 4 (d3)  -0.0000 -0.0000 -0.0000 -0.0000 -0.0000  0.0008  0.0002 -0.0000
  63.  C 4 (d3)   0.0000  0.0000  0.0000  0.0000  0.0000  0.0002  0.0004  0.0000
  64.  C 4 (d4)  -0.0004 -0.0000 -0.0000  0.0000 -0.0000 -0.0000  0.0000  0.0015
  65.  C 4 (d4)   0.0001 -0.0000  0.0000  0.0000  0.0000  0.0000 -0.0000 -0.0001
  66.  C 4 (d5)  -0.0003 -0.0000 -0.0000  0.0000 -0.0000  0.0000 -0.0000  0.0007
  67.  C 4 (d5)   0.0002 -0.0000  0.0000 -0.0000 -0.0000 -0.0000  0.0000 -0.0003
  68.  C 4 (f1)  -0.0001 -0.0000 -0.0000  0.0000  0.0000  0.0000 -0.0000 -0.0001
  69.  C 4 (f2)  -0.0000 -0.0000 -0.0000  0.0003  0.0001  0.0000  0.0000  0.0000
  70.  C 4 (f3)   0.0000  0.0000 -0.0000 -0.0000 -0.0000 -0.0003 -0.0001 -0.0000
  71.  C 4 (f4)   0.0001  0.0000  0.0000  0.0000  0.0000 -0.0000  0.0000 -0.0005
  72.  C 4 (f5)  -0.0000 -0.0000 -0.0000 -0.0000 -0.0000  0.0000 -0.0000  0.0000
  73.  C 4 (f6)   0.0000  0.0000  0.0000 -0.0003 -0.0001  0.0000 -0.0000  0.0000
  74.  C 4 (f7)  -0.0000 -0.0000 -0.0000 -0.0000 -0.0000  0.0003  0.0000 -0.0000
  75.  H 5 (S)    0.0055 -0.0000  0.0000 -0.0000  0.0000  0.0185  0.0050 -0.0241
  76.  H 5 (S)    0.0003 -0.0000 -0.0000 -0.0000  0.0000  0.0000 -0.0003 -0.0001
  77.  H 5 (S)   -0.0001 -0.0000 -0.0000  0.0000 -0.0000  0.0002 -0.0000  0.0002
  78.  H 5 (px)  -0.0000  0.0000  0.0000  0.0003  0.0001 -0.0000  0.0000  0.0000
  79.  H 5 (py)   0.0001 -0.0000  0.0000  0.0000  0.0000  0.0002  0.0001 -0.0005
  80.  H 5 (pz)   0.0000 -0.0000 -0.0000 -0.0000 -0.0000  0.0003 -0.0000 -0.0001
  81.  H 6 (S)    0.0055  0.0000  0.0000 -0.0000  0.0000 -0.0185 -0.0050 -0.0241
  82.  H 6 (S)    0.0003  0.0000  0.0000  0.0000 -0.0000 -0.0000  0.0003 -0.0001
  83.  H 6 (S)   -0.0001  0.0000 -0.0000  0.0000 -0.0000 -0.0002  0.0000  0.0002
  84.  H 6 (px)  -0.0000 -0.0000 -0.0000  0.0003  0.0001 -0.0000  0.0000  0.0000
  85.  H 6 (py)  -0.0001 -0.0000 -0.0000  0.0000  0.0000  0.0002  0.0001  0.0005
  86.  H 6 (pz)   0.0000  0.0000  0.0000  0.0000  0.0000 -0.0003  0.0000 -0.0001

          NAO       65      66      67      68      69      70      71      72
      ---------- ------- ------- ------- ------- ------- ------- ------- -------
   1.  C 1 (S)    0.0009 -0.0089  0.0019 -0.0026  0.0000 -0.0000  0.0000 -0.0000
   2.  C 1 (S)   -0.0028  0.0367 -0.0085  0.0105 -0.0000 -0.0000  0.0012  0.0000
   3.  C 1 (S)   -0.0001 -0.0029 -0.0001 -0.0003 -0.0000 -0.0000  0.0006 -0.0000
   4.  C 1 (S)    0.0001  0.0000  0.0001  0.0001 -0.0000 -0.0000  0.0001 -0.0000
   5.  C 1 (S)    0.0000  0.0000  0.0000  0.0000  0.0000 -0.0000  0.0000 -0.0000
   6.  C 1 (px)   0.0000  0.0000 -0.0000  0.0000  0.0117 -0.0000  0.0000 -0.0000
   7.  C 1 (px)   0.0000  0.0000 -0.0000  0.0000  0.0004 -0.0000  0.0000 -0.0000
   8.  C 1 (px)   0.0000  0.0000 -0.0000  0.0000  0.0001 -0.0000 -0.0000 -0.0000
   9.  C 1 (py)  -0.0000 -0.0000  0.0000 -0.0000  0.0000 -0.0033 -0.0000 -0.0000
  10.  C 1 (py)   0.0000  0.0000 -0.0000 -0.0000  0.0000 -0.0006 -0.0000  0.0000
  11.  C 1 (py)   0.0000  0.0000 -0.0000  0.0000 -0.0000 -0.0000 -0.0000  0.0000
  12.  C 1 (pz)  -0.0042 -0.0343 -0.0080 -0.0059  0.0000 -0.0000  0.0011 -0.0000
  13.  C 1 (pz)   0.0000  0.0034 -0.0001  0.0005  0.0000  0.0000 -0.0005  0.0000
  14.  C 1 (pz)   0.0001 -0.0004  0.0002  0.0000 -0.0000  0.0000  0.0002 -0.0000
  15.  C 1 (d1)   0.0000 -0.0000  0.0000 -0.0000  0.0000  0.0000  0.0000 -0.0000
  16.  C 1 (d1)  -0.0000  0.0000 -0.0000 -0.0000  0.0000  0.0000 -0.0000  0.0000
  17.  C 1 (d2)  -0.0000  0.0000  0.0000 -0.0000 -0.0003  0.0000 -0.0000  0.0000
  18.  C 1 (d2)  -0.0000 -0.0000  0.0000 -0.0000 -0.0001  0.0000  0.0000  0.0000
  19.  C 1 (d3)  -0.0000 -0.0000  0.0000 -0.0000  0.0000 -0.0001  0.0000 -0.0000
  20.  C 1 (d3)   0.0000 -0.0000 -0.0000  0.0000  0.0000 -0.0002 -0.0000  0.0000
  21.  C 1 (d4)   0.0002 -0.0005  0.0004 -0.0002  0.0000 -0.0000 -0.0000 -0.0000
  22.  C 1 (d4)  -0.0000  0.0002 -0.0001  0.0000 -0.0000  0.0000 -0.0001  0.0000
  23.  C 1 (d5)   0.0002  0.0024  0.0003  0.0005 -0.0000  0.0000  0.0000  0.0000
  24.  C 1 (d5)  -0.0001  0.0003 -0.0001  0.0000  0.0000 -0.0000 -0.0001  0.0000
  25.  C 1 (f1)  -0.0000 -0.0005 -0.0000 -0.0002  0.0000 -0.0000 -0.0001 -0.0000
  26.  C 1 (f2)   0.0000 -0.0000 -0.0000  0.0000  0.0001 -0.0000  0.0000 -0.0000
  27.  C 1 (f3)   0.0000 -0.0000  0.0000 -0.0000  0.0000 -0.0001 -0.0000 -0.0000
  28.  C 1 (f4)   0.0001 -0.0000  0.0001 -0.0001  0.0000 -0.0000 -0.0000 -0.0000
  29.  C 1 (f5)  -0.0000  0.0000 -0.0000  0.0000 -0.0000  0.0000  0.0000 -0.0000
  30.  C 1 (f6)  -0.0000 -0.0000  0.0000 -0.0000 -0.0001  0.0000 -0.0000 -0.0000
  31.  C 1 (f7)  -0.0000 -0.0000  0.0000  0.0000  0.0000  0.0000  0.0000  0.0000
  32.  H 2 (S)   -0.0027  0.0047 -0.0065  0.0030  0.0000 -0.0034  0.0014 -0.0000
  33.  H 2 (S)   -0.0001  0.0008 -0.0001  0.0001 -0.0000  0.0002 -0.0002  0.0000
  34.  H 2 (S)    0.0000 -0.0002  0.0001 -0.0000 -0.0000 -0.0000  0.0000 -0.0000
  35.  H 2 (px)   0.0000  0.0000 -0.0000  0.0000  0.0001 -0.0000  0.0000 -0.0000
  36.  H 2 (py)   0.0001  0.0000  0.0001 -0.0000 -0.0000  0.0001 -0.0000 -0.0000
  37.  H 2 (pz)   0.0000 -0.0003  0.0000 -0.0001 -0.0000  0.0000 -0.0000  0.0000
  38.  H 3 (S)   -0.0027  0.0047 -0.0065  0.0030 -0.0000  0.0034  0.0014  0.0000
  39.  H 3 (S)   -0.0001  0.0008 -0.0001  0.0001  0.0000 -0.0002 -0.0002  0.0000
  40.  H 3 (S)    0.0000 -0.0002  0.0001 -0.0000 -0.0000  0.0000  0.0000  0.0000
  41.  H 3 (px)   0.0000  0.0000 -0.0000  0.0000  0.0001 -0.0000  0.0000 -0.0000
  42.  H 3 (py)  -0.0001 -0.0000 -0.0001  0.0000 -0.0000  0.0001  0.0000  0.0000
  43.  H 3 (pz)   0.0000 -0.0003  0.0000 -0.0001 -0.0000 -0.0000 -0.0000 -0.0000
  44.  C 4 (S)   -0.0017 -0.0032  0.0002 -0.0007 -0.0000 -0.0000 -0.0008  0.0000
  45.  C 4 (S)    0.0031  0.0137  0.0051  0.0090 -0.0000  0.0000  0.0099 -0.0000
  46.  C 4 (S)   -0.0001 -0.0028 -0.0002 -0.0003 -0.0000  0.0000  0.0005 -0.0000
  47.  C 4 (S)   -0.0000  0.0004 -0.0001  0.0001  0.0000  0.0000 -0.0000  0.0000
  48.  C 4 (S)   -0.0000  0.0000 -0.0000  0.0000 -0.0000  0.0000 -0.0000  0.0000
  49.  C 4 (px)   0.0000  0.0000 -0.0000  0.0000  0.0117 -0.0000  0.0000 -0.0000
  50.  C 4 (px)   0.0000  0.0000 -0.0000  0.0000  0.0004 -0.0000  0.0000 -0.0000
  51.  C 4 (px)   0.0000 -0.0000 -0.0000  0.0000  0.0001 -0.0000  0.0000 -0.0000
  52.  C 4 (py)  -0.0000 -0.0000  0.0000  0.0000 -0.0000  0.0101  0.0000 -0.0000
  53.  C 4 (py)  -0.0000 -0.0000  0.0000 -0.0000 -0.0000  0.0004  0.0000  0.0000
  54.  C 4 (py)  -0.0000 -0.0000 -0.0000  0.0000  0.0000  0.0000  0.0000  0.0000
  55.  C 4 (pz)  -0.0016  0.0570 -0.0056  0.0073  0.0000  0.0000 -0.0097  0.0000
  56.  C 4 (pz)  -0.0002 -0.0028 -0.0002 -0.0004 -0.0000  0.0000  0.0002 -0.0000
  57.  C 4 (pz)   0.0001 -0.0003  0.0002 -0.0001 -0.0000  0.0000  0.0001 -0.0000
  58.  C 4 (d1)  -0.0000 -0.0000 -0.0000 -0.0000 -0.0000  0.0000  0.0000 -0.0000
  59.  C 4 (d1)   0.0000 -0.0000  0.0000 -0.0000 -0.0000 -0.0000  0.0000 -0.0000
  60.  C 4 (d2)   0.0000  0.0000 -0.0000  0.0000  0.0003 -0.0000  0.0000 -0.0000
  61.  C 4 (d2)   0.0000 -0.0000 -0.0000  0.0000  0.0001 -0.0000  0.0000 -0.0000
  62.  C 4 (d3)   0.0000  0.0000 -0.0000  0.0000  0.0000 -0.0003 -0.0000  0.0000
  63.  C 4 (d3)  -0.0000 -0.0000  0.0000 -0.0000  0.0000 -0.0001  0.0000 -0.0000
  64.  C 4 (d4)  -0.0001  0.0007 -0.0003 -0.0001  0.0000 -0.0000 -0.0005  0.0000
  65.  C 4 (d4)   0.0000 -0.0000  0.0001  0.0000  0.0000  0.0000  0.0000 -0.0000
  66.  C 4 (d5)  -0.0000  0.0032 -0.0002  0.0006  0.0000 -0.0000 -0.0003  0.0000
  67.  C 4 (d5)   0.0001 -0.0002  0.0002 -0.0000 -0.0000  0.0000  0.0001 -0.0000
  68.  C 4 (f1)   0.0000  0.0006 -0.0000  0.0002  0.0000 -0.0000  0.0000  0.0000
  69.  C 4 (f2)   0.0000  0.0000 -0.0000  0.0000  0.0001 -0.0000 -0.0000 -0.0000
  70.  C 4 (f3)   0.0000 -0.0000  0.0000 -0.0000 -0.0000  0.0001  0.0000 -0.0000
  71.  C 4 (f4)   0.0000 -0.0003  0.0001  0.0000 -0.0000  0.0000  0.0002 -0.0000
  72.  C 4 (f5)  -0.0000  0.0000 -0.0000  0.0000 -0.0000 -0.0000 -0.0000  0.0000
  73.  C 4 (f6)  -0.0000 -0.0000  0.0000 -0.0000 -0.0001  0.0000 -0.0000  0.0000
  74.  C 4 (f7)   0.0000  0.0000 -0.0000  0.0000  0.0000 -0.0001  0.0000  0.0000
  75.  H 5 (S)    0.0018 -0.0129  0.0039  0.0019  0.0000 -0.0065  0.0081 -0.0000
  76.  H 5 (S)    0.0001  0.0002  0.0002  0.0000 -0.0000  0.0001 -0.0000  0.0000
  77.  H 5 (S)   -0.0000  0.0001 -0.0001 -0.0000  0.0000 -0.0001 -0.0001  0.0000
  78.  H 5 (px)   0.0000  0.0000 -0.0000  0.0000  0.0001 -0.0000  0.0000 -0.0000
  79.  H 5 (py)   0.0000 -0.0004  0.0001  0.0000  0.0000 -0.0001  0.0002 -0.0000
  80.  H 5 (pz)   0.0000  0.0003  0.0000  0.0001 -0.0000 -0.0001  0.0000  0.0000
  81.  H 6 (S)    0.0018 -0.0129  0.0039  0.0019 -0.0000  0.0065  0.0081 -0.0000
  82.  H 6 (S)    0.0001  0.0002  0.0002  0.0000  0.0000 -0.0001 -0.0000 -0.0000
  83.  H 6 (S)   -0.0000  0.0001 -0.0001 -0.0000  0.0000  0.0001 -0.0001  0.0000
  84.  H 6 (px)   0.0000  0.0000 -0.0000  0.0000  0.0001 -0.0000  0.0000 -0.0000
  85.  H 6 (py)  -0.0000  0.0004 -0.0001 -0.0000  0.0000 -0.0001 -0.0002  0.0000
  86.  H 6 (pz)   0.0000  0.0003  0.0000  0.0001  0.0000  0.0001  0.0000 -0.0000

          NAO       73      74      75      76      77      78      79      80
      ---------- ------- ------- ------- ------- ------- ------- ------- -------
   1.  C 1 (S)    0.0000 -0.0000  0.0048  0.0010 -0.0013  0.0000  0.0003 -0.0012
   2.  C 1 (S)    0.0000  0.0000  0.0414 -0.0099  0.0023  0.0000 -0.0005  0.0038
   3.  C 1 (S)    0.0000 -0.0000  0.0237 -0.0009 -0.0001 -0.0000  0.0006 -0.0002
   4.  C 1 (S)    0.0000  0.0000  0.0057  0.0001 -0.0000 -0.0000  0.0001  0.0001
   5.  C 1 (S)   -0.0000  0.0000  0.0000  0.0000 -0.0000  0.0000  0.0000  0.0000
   6.  C 1 (px)  -0.0106 -0.0000  0.0000 -0.0000  0.0000  0.0123  0.0000 -0.0000
   7.  C 1 (px)  -0.0003 -0.0000 -0.0000  0.0000  0.0000  0.0004  0.0000 -0.0000
   8.  C 1 (px)  -0.0001 -0.0000 -0.0000 -0.0000  0.0000  0.0001  0.0000 -0.0000
   9.  C 1 (py)  -0.0000 -0.0029  0.0282 -0.0210 -0.0029 -0.0000  0.0048 -0.0043
  10.  C 1 (py)  -0.0000  0.0006  0.0351 -0.0003  0.0003 -0.0000  0.0005  0.0004
  11.  C 1 (py)   0.0000  0.0000  0.0026 -0.0000  0.0000 -0.0000  0.0000  0.0000
  12.  C 1 (pz)   0.0000 -0.0000 -0.0351 -0.0182  0.0049  0.0000  0.0011 -0.0047
  13.  C 1 (pz)  -0.0000 -0.0000 -0.0204  0.0006  0.0002  0.0000 -0.0005  0.0002
  14.  C 1 (pz)   0.0000 -0.0000  0.0101  0.0002 -0.0002 -0.0000  0.0002  0.0000
  15.  C 1 (d1)  -0.0000 -0.0000 -0.0000 -0.0000 -0.0000 -0.0000  0.0000 -0.0000
  16.  C 1 (d1)  -0.0000 -0.0000 -0.0000  0.0000  0.0000 -0.0000 -0.0000 -0.0000
  17.  C 1 (d2)   0.0003  0.0000  0.0000 -0.0000 -0.0000 -0.0003 -0.0000  0.0000
  18.  C 1 (d2)   0.0001 -0.0000 -0.0000  0.0000 -0.0000 -0.0001 -0.0000  0.0000
  19.  C 1 (d3)   0.0000 -0.0000  0.0027 -0.0006 -0.0001 -0.0000  0.0002 -0.0001
  20.  C 1 (d3)  -0.0000  0.0002  0.0121 -0.0001  0.0001  0.0000  0.0002  0.0001
  21.  C 1 (d4)  -0.0000 -0.0000  0.0009  0.0007 -0.0002  0.0000  0.0000 -0.0000
  22.  C 1 (d4)   0.0000  0.0000 -0.0027 -0.0001  0.0000 -0.0000 -0.0001 -0.0000
  23.  C 1 (d5)   0.0000 -0.0000  0.0047  0.0008 -0.0002 -0.0000 -0.0000  0.0003
  24.  C 1 (d5)  -0.0000  0.0000 -0.0065 -0.0001  0.0001  0.0000 -0.0001 -0.0000
  25.  C 1 (f1)  -0.0000  0.0000 -0.0030 -0.0001  0.0000  0.0000 -0.0000 -0.0001
  26.  C 1 (f2)  -0.0001 -0.0000 -0.0000  0.0000 -0.0000  0.0001 -0.0000 -0.0000
  27.  C 1 (f3)  -0.0000  0.0000  0.0034 -0.0002  0.0000  0.0000  0.0001  0.0000
  28.  C 1 (f4)  -0.0000 -0.0000 -0.0014  0.0002 -0.0000  0.0000 -0.0000 -0.0000
  29.  C 1 (f5)   0.0000 -0.0000 -0.0000 -0.0000 -0.0000  0.0000  0.0000 -0.0000
  30.  C 1 (f6)   0.0001  0.0000 -0.0000  0.0000 -0.0000 -0.0001 -0.0000  0.0000
  31.  C 1 (f7)  -0.0000  0.0000 -0.0000  0.0002  0.0000  0.0000 -0.0000  0.0001
  32.  H 2 (S)   -0.0000  0.0000  0.1422 -0.0229  0.0017 -0.0000  0.0047 -0.0010
  33.  H 2 (S)    0.0000 -0.0002 -0.0229 -0.0001 -0.0000  0.0000 -0.0004 -0.0002
  34.  H 2 (S)    0.0000 -0.0000  0.0017 -0.0000 -0.0001 -0.0000  0.0001 -0.0000
  35.  H 2 (px)  -0.0001 -0.0000 -0.0000  0.0000  0.0000  0.0002  0.0000 -0.0000
  36.  H 2 (py)   0.0000 -0.0000 -0.0047  0.0004 -0.0001 -0.0000 -0.0001 -0.0000
  37.  H 2 (pz)   0.0000  0.0001  0.0010  0.0002  0.0000  0.0000 -0.0000  0.0000
  38.  H 3 (S)    0.0000 -0.0000 -0.0774  0.0011  0.0032  0.0000 -0.0033  0.0015
  39.  H 3 (S)   -0.0000  0.0002  0.0011  0.0001  0.0002  0.0000 -0.0001  0.0002
  40.  H 3 (S)    0.0000  0.0000  0.0032  0.0002 -0.0000 -0.0000  0.0000  0.0000
  41.  H 3 (px)  -0.0001 -0.0000 -0.0000  0.0000  0.0000  0.0002  0.0000 -0.0000
  42.  H 3 (py)   0.0000 -0.0000 -0.0033 -0.0001  0.0000 -0.0000 -0.0001 -0.0000
  43.  H 3 (pz)   0.0000 -0.0001 -0.0015 -0.0002 -0.0000 -0.0000  0.0000 -0.0001
  44.  C 4 (S)   -0.0000  0.0000 -0.0105 -0.0092 -0.0090 -0.0000 -0.0031 -0.0020
  45.  C 4 (S)   -0.0000  0.0000  0.5238  0.0049 -0.0064 -0.0000  0.0104  0.0057
  46.  C 4 (S)   -0.0000  0.0000  0.0204 -0.0009  0.0000  0.0000  0.0006 -0.0002
  47.  C 4 (S)   -0.0000 -0.0000 -0.0018 -0.0001  0.0001  0.0000 -0.0001  0.0000
  48.  C 4 (S)    0.0000 -0.0000 -0.0000 -0.0000  0.0000 -0.0000 -0.0000  0.0000
  49.  C 4 (px)  -0.0106 -0.0000  0.0000 -0.0000  0.0000  0.0123  0.0000 -0.0000
  50.  C 4 (px)  -0.0003 -0.0000 -0.0000 -0.0000  0.0000  0.0004  0.0000 -0.0000
  51.  C 4 (px)  -0.0001 -0.0000 -0.0000  0.0000  0.0000  0.0001  0.0000 -0.0000
  52.  C 4 (py)   0.0000 -0.0129 -0.6754 -0.0041 -0.0075  0.0000 -0.0086 -0.0099
  53.  C 4 (py)   0.0000 -0.0002 -0.0170  0.0010 -0.0000  0.0000 -0.0004 -0.0000
  54.  C 4 (py)  -0.0000 -0.0000 -0.0017  0.0001 -0.0000  0.0000 -0.0000 -0.0000
  55.  C 4 (pz)   0.0000 -0.0000 -0.4443  0.0037  0.0039  0.0000 -0.0118  0.0028
  56.  C 4 (pz)  -0.0000 -0.0000  0.0071 -0.0009  0.0001  0.0000  0.0003 -0.0003
  57.  C 4 (pz)   0.0000 -0.0000  0.0055  0.0003 -0.0001 -0.0000  0.0001  0.0000
  58.  C 4 (d1)   0.0000 -0.0000 -0.0000 -0.0000 -0.0000  0.0000 -0.0000 -0.0000
  59.  C 4 (d1)   0.0000 -0.0000  0.0000 -0.0000 -0.0000  0.0000  0.0000 -0.0000
  60.  C 4 (d2)  -0.0003 -0.0000 -0.0000 -0.0000  0.0000  0.0003  0.0000 -0.0000
  61.  C 4 (d2)  -0.0001 -0.0000  0.0000  0.0000 -0.0000  0.0001  0.0000 -0.0000
  62.  C 4 (d3)   0.0000  0.0003  0.0185  0.0000  0.0002 -0.0000  0.0002  0.0003
  63.  C 4 (d3)  -0.0000  0.0000  0.0050 -0.0003 -0.0000  0.0000  0.0001 -0.0000
  64.  C 4 (d4)   0.0000 -0.0000 -0.0241 -0.0001  0.0002  0.0000 -0.0005 -0.0001
  65.  C 4 (d4)  -0.0000  0.0000  0.0018  0.0001 -0.0000  0.0000  0.0000  0.0000
  66.  C 4 (d5)  -0.0000  0.0000 -0.0129  0.0002  0.0001  0.0000 -0.0004  0.0003
  67.  C 4 (d5)   0.0000 -0.0000  0.0039  0.0002 -0.0001 -0.0000  0.0001  0.0000
  68.  C 4 (f1)  -0.0000  0.0000  0.0019  0.0000 -0.0000  0.0000  0.0000  0.0001
  69.  C 4 (f2)  -0.0001  0.0000  0.0000 -0.0000  0.0000  0.0001  0.0000 -0.0000
  70.  C 4 (f3)   0.0000 -0.0001 -0.0065  0.0001 -0.0001 -0.0000 -0.0001 -0.0001
  71.  C 4 (f4)  -0.0000  0.0000  0.0081 -0.0000 -0.0001  0.0000  0.0002  0.0000
  72.  C 4 (f5)   0.0000  0.0000 -0.0000  0.0000  0.0000 -0.0000 -0.0000  0.0000
  73.  C 4 (f6)   0.0001  0.0000 -0.0000  0.0000 -0.0000 -0.0001 -0.0000  0.0000
  74.  C 4 (f7)   0.0000  0.0001  0.0074  0.0001  0.0001 -0.0000  0.0001  0.0001
  75.  H 5 (S)   -0.0000  0.0074  0.8096  0.0000  0.0000 -0.0000  0.0148  0.0071
  76.  H 5 (S)    0.0000  0.0001  0.0000  0.0008 -0.0000  0.0000 -0.0001  0.0001
  77.  H 5 (S)   -0.0000  0.0001  0.0000 -0.0000  0.0002  0.0000 -0.0000  0.0000
  78.  H 5 (px)  -0.0001 -0.0000 -0.0000  0.0000  0.0000  0.0002  0.0000 -0.0000
  79.  H 5 (py)  -0.0000  0.0001  0.0148 -0.0001 -0.0000  0.0000  0.0003  0.0001
  80.  H 5 (pz)   0.0000  0.0001  0.0071  0.0001  0.0000 -0.0000  0.0001  0.0001
  81.  H 6 (S)    0.0000 -0.0074 -0.0100  0.0009 -0.0082  0.0000  0.0032 -0.0036
  82.  H 6 (S)   -0.0000 -0.0001  0.0009  0.0000 -0.0001 -0.0000  0.0001 -0.0000
  83.  H 6 (S)   -0.0000 -0.0001 -0.0082 -0.0001  0.0001  0.0000 -0.0001 -0.0001
  84.  H 6 (px)  -0.0001 -0.0000 -0.0000  0.0000  0.0000  0.0002  0.0000 -0.0000
  85.  H 6 (py)  -0.0000  0.0001 -0.0032 -0.0001  0.0001  0.0000 -0.0001  0.0000
  86.  H 6 (pz)  -0.0000 -0.0001 -0.0036 -0.0000 -0.0001  0.0000 -0.0000 -0.0000

          NAO       81      82      83      84      85      86
      ---------- ------- ------- ------- ------- ------- -------
   1.  C 1 (S)    0.0048  0.0010 -0.0013  0.0000 -0.0003 -0.0012
   2.  C 1 (S)    0.0414 -0.0099  0.0023 -0.0000  0.0005  0.0038
   3.  C 1 (S)    0.0237 -0.0009 -0.0001 -0.0000 -0.0006 -0.0002
   4.  C 1 (S)    0.0057  0.0001 -0.0000 -0.0000 -0.0001  0.0001
   5.  C 1 (S)    0.0000  0.0000 -0.0000  0.0000 -0.0000  0.0000
   6.  C 1 (px)  -0.0000  0.0000  0.0000  0.0123  0.0000  0.0000
   7.  C 1 (px)   0.0000 -0.0000  0.0000  0.0004  0.0000  0.0000
   8.  C 1 (px)  -0.0000  0.0000  0.0000  0.0001  0.0000  0.0000
   9.  C 1 (py)  -0.0282  0.0210  0.0029 -0.0000  0.0048  0.0043
  10.  C 1 (py)  -0.0351  0.0003 -0.0003 -0.0000  0.0005 -0.0004
  11.  C 1 (py)  -0.0026  0.0000 -0.0000 -0.0000  0.0000 -0.0000
  12.  C 1 (pz)  -0.0351 -0.0182  0.0049  0.0000 -0.0011 -0.0047
  13.  C 1 (pz)  -0.0204  0.0006  0.0002  0.0000  0.0005  0.0002
  14.  C 1 (pz)   0.0101  0.0002 -0.0002 -0.0000 -0.0002  0.0000
  15.  C 1 (d1)   0.0000  0.0000  0.0000  0.0000 -0.0000  0.0000
  16.  C 1 (d1)  -0.0000 -0.0000  0.0000  0.0000 -0.0000 -0.0000
  17.  C 1 (d2)  -0.0000  0.0000 -0.0000 -0.0003 -0.0000 -0.0000
  18.  C 1 (d2)   0.0000 -0.0000 -0.0000 -0.0001 -0.0000  0.0000
  19.  C 1 (d3)  -0.0027  0.0006  0.0001 -0.0000  0.0002  0.0001
  20.  C 1 (d3)  -0.0121  0.0001 -0.0001  0.0000  0.0002 -0.0001
  21.  C 1 (d4)   0.0009  0.0007 -0.0002  0.0000 -0.0000 -0.0000
  22.  C 1 (d4)  -0.0027 -0.0001  0.0000 -0.0000  0.0001 -0.0000
  23.  C 1 (d5)   0.0047  0.0008 -0.0002 -0.0000  0.0000  0.0003
  24.  C 1 (d5)  -0.0065 -0.0001  0.0001  0.0000  0.0001 -0.0000
  25.  C 1 (f1)  -0.0030 -0.0001  0.0000  0.0000  0.0000 -0.0001
  26.  C 1 (f2)   0.0000 -0.0000  0.0000  0.0001  0.0000  0.0000
  27.  C 1 (f3)  -0.0034  0.0002 -0.0000  0.0000  0.0001 -0.0000
  28.  C 1 (f4)  -0.0014  0.0002 -0.0000  0.0000  0.0000 -0.0000
  29.  C 1 (f5)   0.0000  0.0000  0.0000  0.0000  0.0000  0.0000
  30.  C 1 (f6)   0.0000 -0.0000 -0.0000 -0.0001 -0.0000 -0.0000
  31.  C 1 (f7)   0.0000 -0.0002 -0.0000  0.0000 -0.0000 -0.0001
  32.  H 2 (S)   -0.0774  0.0011  0.0032 -0.0000  0.0033  0.0015
  33.  H 2 (S)    0.0011  0.0001  0.0002  0.0000  0.0001  0.0002
  34.  H 2 (S)    0.0032  0.0002 -0.0000 -0.0000 -0.0000  0.0000
  35.  H 2 (px)   0.0000 -0.0000  0.0000  0.0002  0.0000  0.0000
  36.  H 2 (py)   0.0033  0.0001 -0.0000 -0.0000 -0.0001  0.0000
  37.  H 2 (pz)  -0.0015 -0.0002 -0.0000  0.0000 -0.0000 -0.0001
  38.  H 3 (S)    0.1422 -0.0229  0.0017  0.0000 -0.0047 -0.0010
  39.  H 3 (S)   -0.0229 -0.0001 -0.0000  0.0000  0.0004 -0.0002
  40.  H 3 (S)    0.0017 -0.0000 -0.0001 -0.0000 -0.0001 -0.0000
  41.  H 3 (px)   0.0000 -0.0000  0.0000  0.0002  0.0000  0.0000
  42.  H 3 (py)   0.0047 -0.0004  0.0001 -0.0000 -0.0001  0.0000
  43.  H 3 (pz)   0.0010  0.0002  0.0000 -0.0000  0.0000  0.0000
  44.  C 4 (S)   -0.0105 -0.0092 -0.0090 -0.0000  0.0031 -0.0020
  45.  C 4 (S)    0.5238  0.0049 -0.0064 -0.0000 -0.0104  0.0057
  46.  C 4 (S)    0.0204 -0.0009  0.0000  0.0000 -0.0006 -0.0002
  47.  C 4 (S)   -0.0018 -0.0001  0.0001  0.0000  0.0001  0.0000
  48.  C 4 (S)   -0.0000 -0.0000  0.0000 -0.0000  0.0000  0.0000
  49.  C 4 (px)  -0.0000  0.0000  0.0000  0.0123  0.0000  0.0000
  50.  C 4 (px)  -0.0000  0.0000  0.0000  0.0004  0.0000  0.0000
  51.  C 4 (px)   0.0000 -0.0000  0.0000  0.0001  0.0000  0.0000
  52.  C 4 (py)   0.6754  0.0041  0.0075  0.0000 -0.0086  0.0099
  53.  C 4 (py)   0.0170 -0.0010  0.0000  0.0000 -0.0004  0.0000
  54.  C 4 (py)   0.0017 -0.0001  0.0000  0.0000 -0.0000  0.0000
  55.  C 4 (pz)  -0.4443  0.0037  0.0039  0.0000  0.0118  0.0028
  56.  C 4 (pz)   0.0071 -0.0009  0.0001  0.0000 -0.0003 -0.0003
  57.  C 4 (pz)   0.0055  0.0003 -0.0001 -0.0000 -0.0001  0.0000
  58.  C 4 (d1)   0.0000  0.0000  0.0000 -0.0000 -0.0000  0.0000
  59.  C 4 (d1)   0.0000  0.0000 -0.0000 -0.0000 -0.0000  0.0000
  60.  C 4 (d2)  -0.0000  0.0000  0.0000  0.0003  0.0000  0.0000
  61.  C 4 (d2)   0.0000 -0.0000 -0.0000  0.0001  0.0000  0.0000
  62.  C 4 (d3)  -0.0185 -0.0000 -0.0002 -0.0000  0.0002 -0.0003
  63.  C 4 (d3)  -0.0050  0.0003  0.0000  0.0000  0.0001  0.0000
  64.  C 4 (d4)  -0.0241 -0.0001  0.0002  0.0000  0.0005 -0.0001
  65.  C 4 (d4)   0.0018  0.0001 -0.0000  0.0000 -0.0000  0.0000
  66.  C 4 (d5)  -0.0129  0.0002  0.0001  0.0000  0.0004  0.0003
  67.  C 4 (d5)   0.0039  0.0002 -0.0001 -0.0000 -0.0001  0.0000
  68.  C 4 (f1)   0.0019  0.0000 -0.0000  0.0000 -0.0000  0.0001
  69.  C 4 (f2)  -0.0000  0.0000  0.0000  0.0001  0.0000  0.0000
  70.  C 4 (f3)   0.0065 -0.0001  0.0001 -0.0000 -0.0001  0.0001
  71.  C 4 (f4)   0.0081 -0.0000 -0.0001  0.0000 -0.0002  0.0000
  72.  C 4 (f5)  -0.0000 -0.0000  0.0000 -0.0000  0.0000 -0.0000
  73.  C 4 (f6)   0.0000 -0.0000 -0.0000 -0.0001 -0.0000 -0.0000
  74.  C 4 (f7)  -0.0074 -0.0001 -0.0001 -0.0000  0.0001 -0.0001
  75.  H 5 (S)   -0.0100  0.0009 -0.0082 -0.0000 -0.0032 -0.0036
  76.  H 5 (S)    0.0009  0.0000 -0.0001  0.0000 -0.0001 -0.0000
  77.  H 5 (S)   -0.0082 -0.0001  0.0001  0.0000  0.0001 -0.0001
  78.  H 5 (px)   0.0000 -0.0000  0.0000  0.0002  0.0000  0.0000
  79.  H 5 (py)   0.0032  0.0001 -0.0001  0.0000 -0.0001 -0.0000
  80.  H 5 (pz)  -0.0036 -0.0000 -0.0001 -0.0000  0.0000 -0.0000
  81.  H 6 (S)    0.8096  0.0000 -0.0000  0.0000 -0.0148  0.0071
  82.  H 6 (S)    0.0000  0.0008  0.0000 -0.0000  0.0001  0.0001
  83.  H 6 (S)   -0.0000  0.0000  0.0002  0.0000  0.0000  0.0000
  84.  H 6 (px)   0.0000 -0.0000  0.0000  0.0002  0.0000  0.0000
  85.  H 6 (py)  -0.0148  0.0001  0.0000  0.0000  0.0003 -0.0001
  86.  H 6 (pz)   0.0071  0.0001  0.0000  0.0000 -0.0001  0.0001


 NATURAL BOND ORBITAL ANALYSIS:

                       Occupancies       Lewis Structure    Low   High
           Occ.    -------------------  -----------------   occ   occ
  Cycle   Thresh.   Lewis   Non-Lewis     CR  BD  3C  LP    (L)   (NL)   Dev
 =============================================================================
   1(1)    1.90    15.91317   0.08683      2   6   0   0     0      0    0.06
 -----------------------------------------------------------------------------

 Structure accepted: No low occupancy Lewis orbitals

 WARNING:  1 low occupancy (<1.9990e) core orbital  found on  C    1
           1 low occupancy (<1.9990e) core orbital  found on  C    4

 --------------------------------------------------------
   Core                      3.99789 ( 99.947% of   4)
   Valence Lewis            11.91528 ( 99.294% of  12)
  ==================       ============================
   Total Lewis              15.91317 ( 99.457% of  16)
  -----------------------------------------------------
   Valence non-Lewis         0.06719 (  0.420% of  16)
   Rydberg non-Lewis         0.01965 (  0.123% of  16)
  ==================       ============================
   Total non-Lewis           0.08683 (  0.543% of  16)
 --------------------------------------------------------


       (Occupancy)   Bond orbital/ Coefficients/ Hybrids
 ---------------------------------------------------------------------------------
     1. (1.98039) BD ( 1) C   1 - H   2  
                ( 59.56%)   0.7717* C   1 s( 28.80%)p 2.47( 71.07%)d 0.00(  0.12%)
                                                  f 0.00(  0.02%)
                                           -0.0003  0.5362  0.0200 -0.0021 -0.0000
                                            0.0000  0.0000  0.0000  0.7067  0.0129
                                            0.0014  0.4594 -0.0063 -0.0062  0.0000
                                            0.0000  0.0000  0.0000  0.0191  0.0035
                                           -0.0248  0.0020 -0.0135  0.0043 -0.0018
                                            0.0000  0.0064 -0.0082  0.0000  0.0000
                                           -0.0077
                ( 40.44%)   0.6359* H   2 s( 99.96%)p 0.00(  0.04%)
                                            0.9998  0.0021 -0.0001  0.0000 -0.0181
                                           -0.0086
     2. (1.98039) BD ( 1) C   1 - H   3  
                ( 59.56%)   0.7717* C   1 s( 28.80%)p 2.47( 71.07%)d 0.00(  0.12%)
                                                  f 0.00(  0.02%)
                                            0.0003 -0.5362 -0.0200  0.0021  0.0000
                                            0.0000  0.0000  0.0000  0.7067  0.0129
                                            0.0014 -0.4594  0.0063  0.0062  0.0000
                                            0.0000  0.0000  0.0000  0.0191  0.0035
                                            0.0248 -0.0020  0.0135 -0.0043  0.0018
                                            0.0000  0.0064  0.0082  0.0000  0.0000
                                           -0.0077
                ( 40.44%)   0.6359* H   3 s( 99.96%)p 0.00(  0.04%)
                                           -0.9998 -0.0021  0.0001  0.0000 -0.0181
                                            0.0086
     3. (1.99433) BD ( 1) C   1 - C   4  
                ( 50.00%)   0.7071* C   1 s( 42.46%)p 1.35( 57.27%)d 0.01(  0.26%)
                                                  f 0.00(  0.01%)
                                            0.0000  0.6501 -0.0433  0.0039  0.0000
                                            0.0000  0.0000  0.0000  0.0000  0.0000
                                            0.0000 -0.7550  0.0522  0.0001  0.0000
                                            0.0000  0.0000  0.0000  0.0000  0.0000
                                           -0.0040  0.0014  0.0506  0.0005 -0.0113
[truncated: 1,214,689 more chars]
