# Supplementary material for: Hyperpyramidalized alkenes with bond orders near 1.5 as synthetic building blocks
Source: Nat Chem. 2026 Jan 21;18(5):913–22. doi: 10.1038/s41557-025-02055-9 (PMC12859755; doi:10.1038/s41557-025-02055-9)
Supplement: Supplementary file 2 — Output files for reported computations. [file 41557_2025_2055_MOESM2_ESM.zip › Computation data/Ethylene 1-Scan-Length/wb97XD:def2-TZVP/ethyleneLscanrigidMayer.out]

 Entering Gaussian System, Link 0=/u/local/apps/gaussian/16_sse4/g16
 Initial command:
 /u/local/apps/gaussian/16_sse4/l1.exe "/work/8431462.1.pod_smp.q/Gau-30527.inp" -scrdir="/work/8431462.1.pod_smp.q/"
 Entering Link 1 = /u/local/apps/gaussian/16_sse4/l1.exe PID=     30528.
  
 Copyright (c) 1988,1990,1992,1993,1995,1998,2003,2009,2016,
            Gaussian, Inc.  All Rights Reserved.
  
 This is part of the Gaussian(R) 16 program.  It is based on
 the Gaussian(R) 09 system (copyright 2009, Gaussian, Inc.),
 the Gaussian(R) 03 system (copyright 2003, Gaussian, Inc.),
 the Gaussian(R) 98 system (copyright 1998, Gaussian, Inc.),
 the Gaussian(R) 94 system (copyright 1995, Gaussian, Inc.),
 the Gaussian 92(TM) system (copyright 1992, Gaussian, Inc.),
 the Gaussian 90(TM) system (copyright 1990, Gaussian, Inc.),
 the Gaussian 88(TM) system (copyright 1988, Gaussian, Inc.),
 the Gaussian 86(TM) system (copyright 1986, Carnegie Mellon
 University), and the Gaussian 82(TM) system (copyright 1983,
 Carnegie Mellon University). Gaussian is a federally registered
 trademark of Gaussian, Inc.
  
 This software contains proprietary and confidential information,
 including trade secrets, belonging to Gaussian, Inc.
  
 This software is provided under written license and may be
 used, copied, transmitted, or stored only in accord with that
 written license.
  
 The following legend is applicable only to US Government
 contracts under FAR:
  
                    RESTRICTED RIGHTS LEGEND
  
 Use, reproduction and disclosure by the US Government is
 subject to restrictions as set forth in subparagraphs (a)
 and (c) of the Commercial Computer Software - Restricted
 Rights clause in FAR 52.227-19.
  
 Gaussian, Inc.
 340 Quinnipiac St., Bldg. 40, Wallingford CT 06492
  
  
 ---------------------------------------------------------------
 Warning -- This program may not be used in any manner that
 competes with the business of Gaussian, Inc. or will provide
 assistance to any competitor of Gaussian, Inc.  The licensee
 of this program is prohibited from giving any competitor of
 Gaussian, Inc. access to this program.  By using this program,
 the user acknowledges that Gaussian, Inc. is engaged in the
 business of creating and licensing software in the field of
 computational chemistry and represents and warrants to the
 licensee that it is not a competitor of Gaussian, Inc. and that
 it will not use this program in any manner prohibited above.
 ---------------------------------------------------------------
  

 Cite this work as:
 Gaussian 16, Revision A.03,
 M. J. Frisch, G. W. Trucks, H. B. Schlegel, G. E. Scuseria, 
 M. A. Robb, J. R. Cheeseman, G. Scalmani, V. Barone, 
 G. A. Petersson, H. Nakatsuji, X. Li, M. Caricato, A. V. Marenich, 
 J. Bloino, B. G. Janesko, R. Gomperts, B. Mennucci, H. P. Hratchian, 
 J. V. Ortiz, A. F. Izmaylov, J. L. Sonnenberg, D. Williams-Young, 
 F. Ding, F. Lipparini, F. Egidi, J. Goings, B. Peng, A. Petrone, 
 T. Henderson, D. Ranasinghe, V. G. Zakrzewski, J. Gao, N. Rega, 
 G. Zheng, W. Liang, M. Hada, M. Ehara, K. Toyota, R. Fukuda, 
 J. Hasegawa, M. Ishida, T. Nakajima, Y. Honda, O. Kitao, H. Nakai, 
 T. Vreven, K. Throssell, J. A. Montgomery, Jr., J. E. Peralta, 
 F. Ogliaro, M. J. Bearpark, J. J. Heyd, E. N. Brothers, K. N. Kudin, 
 V. N. Staroverov, T. A. Keith, R. Kobayashi, J. Normand, 
 K. Raghavachari, A. P. Rendell, J. C. Burant, S. S. Iyengar, 
 J. Tomasi, M. Cossi, J. M. Millam, M. Klene, C. Adamo, R. Cammi, 
 J. W. Ochterski, R. L. Martin, K. Morokuma, O. Farkas, 
 J. B. Foresman, and D. J. Fox, Gaussian, Inc., Wallingford CT, 2016.
 
 ******************************************
 Gaussian 16:  ES64L-G16RevA.03 25-Dec-2016
                28-Apr-2025 
 ******************************************
 %nproc=32
 Will use up to   32 processors via shared memory.
 %mem=64GB
 %chk=ethyleneLscanrigidMayer.chk
 -------------------------------------------------------------
 # scan wb97xd geom=connectivity def2tzvp pop=(nboread,always)
 -------------------------------------------------------------
 1/38=1,57=2,60=1,172=1/1,8;
 2/12=2,17=6,18=5,29=3,40=1/2;
 3/5=44,7=101,11=2,25=1,30=1,74=-58/1,2,3;
 4//1;
 5/5=2,38=5/2;
 6/7=2,8=2,9=2,10=2,18=1,28=1,40=2/1,7;
 1/60=1/8(1);
 99/9=1/99;
 2/29=3/2;
 3/5=44,7=101,11=2,25=1,30=1,74=-58/1,2,3;
 4/5=5,16=3,69=1/1;
 5/5=2,38=5/2;
 6/7=2,8=2,9=2,10=2,18=1,28=1,40=2/1,7;
 1/60=1/8(-5);
 99/9=1/99;
 -----
 M0001
 -----
 Symbolic Z-matrix:
 Charge =  0 Multiplicity = 1
 C
 H                    1    B1
 H                    1    B2       2    A1
 C                    1    B3       2    A2       3    D1       0
 H                    4    B4       1    A3       2    D2       0
 H                    4    B5       1    A4       2    D3       0
       Variables:
  B1                    1.08341                  
  B2                    1.08341                  
  B3                    1.32141Scan 10    0.04   
  B4                    1.08341                  
  B5                    1.08341                  
  A1                  116.66748                  
  A2                  121.66626                  
  A3                  121.66626                  
  A4                  121.66626                  
  D1                  180.                       
  D2                  180.                       
  D3                    0.                       
 
 Scan the potential surface.
 Variable   Value     No. Steps Step-Size
 -------- ----------- --------- ---------
     3       1.321406      10      0.0400
 A total of     11 points will be computed.
 ---------------------------------------------------------------------------------------------------
                            Z-MATRIX (ANGSTROMS AND DEGREES)
   CD    Cent   Atom    N1       Length/X        N2       Alpha/Y        N3        Beta/Z          J
 ---------------------------------------------------------------------------------------------------
      1      1  C 
      2      2  H        1   1.083410(     1)
      3      3  H        1   1.083410(     2)      2  116.667(     6)
      4      4  C        1   1.321406(     3)      2  121.666(     7)      3  180.000(    10)      0
      5      5  H        4   1.083410(     4)      1  121.666(     8)      2  180.000(    11)      0
      6      6  H        4   1.083410(     5)      1  121.666(     9)      2    0.000(    12)      0
 ---------------------------------------------------------------------------------------------------
                         Z-Matrix orientation:                         
 ---------------------------------------------------------------------
 Center     Atomic      Atomic             Coordinates (Angstroms)
 Number     Number       Type             X           Y           Z
 ---------------------------------------------------------------------
      1          6           0        0.000000    0.000000    0.000000
      2          1           0        0.000000    0.000000    1.083410
      3          1           0        0.968163    0.000000   -0.486247
      4          6           0       -1.124675   -0.000000   -0.693699
      5          1           0       -1.124675   -0.000000   -1.777109
      6          1           0       -2.092839   -0.000000   -0.207452
 ---------------------------------------------------------------------
                    Distance matrix (angstroms):
                    1          2          3          4          5
     1  C    0.000000
     2  H    1.083410   0.000000
     3  H    1.083410   1.844224   0.000000
     4  C    1.321406   2.103095   2.103095   0.000000
     5  H    2.103095   3.073672   2.458922   1.083410   0.000000
     6  H    2.103095   2.458922   3.073672   1.083410   1.844224
                    6
     6  H    0.000000
 Stoichiometry    C2H4
 Framework group  D2H[C2"(C.C),SG(H4)]
 Deg. of freedom     3
 Full point group                 D2H     NOp   8
 Largest Abelian subgroup         D2H     NOp   8
 Largest concise Abelian subgroup D2      NOp   4
                         Standard orientation:                         
 ---------------------------------------------------------------------
 Center     Atomic      Atomic             Coordinates (Angstroms)
 Number     Number       Type             X           Y           Z
 ---------------------------------------------------------------------
      1          6           0        0.000000    0.000000    0.660703
      2          1           0        0.000000    0.922112    1.229461
      3          1           0       -0.000000   -0.922112    1.229461
      4          6           0        0.000000   -0.000000   -0.660703
      5          1           0       -0.000000   -0.922112   -1.229461
      6          1           0        0.000000    0.922112   -1.229461
 ---------------------------------------------------------------------
 Rotational constants (GHZ):         147.4363801          30.4991052          25.2713935
 Standard basis: def2TZVP (5D, 7F)
 There are    22 symmetry adapted cartesian basis functions of AG  symmetry.
 There are     4 symmetry adapted cartesian basis functions of B1G symmetry.
 There are     9 symmetry adapted cartesian basis functions of B2G symmetry.
 There are    13 symmetry adapted cartesian basis functions of B3G symmetry.
 There are     4 symmetry adapted cartesian basis functions of AU  symmetry.
 There are    22 symmetry adapted cartesian basis functions of B1U symmetry.
 There are    13 symmetry adapted cartesian basis functions of B2U symmetry.
 There are     9 symmetry adapted cartesian basis functions of B3U symmetry.
 There are    19 symmetry adapted basis functions of AG  symmetry.
 There are     4 symmetry adapted basis functions of B1G symmetry.
 There are     8 symmetry adapted basis functions of B2G symmetry.
 There are    12 symmetry adapted basis functions of B3G symmetry.
 There are     4 symmetry adapted basis functions of AU  symmetry.
 There are    19 symmetry adapted basis functions of B1U symmetry.
 There are    12 symmetry adapted basis functions of B2U symmetry.
 There are     8 symmetry adapted basis functions of B3U symmetry.
    86 basis functions,   134 primitive gaussians,    96 cartesian basis functions
     8 alpha electrons        8 beta electrons
       nuclear repulsion energy        33.5266930773 Hartrees.
 NAtoms=    6 NActive=    6 NUniq=    2 SFac= 4.00D+00 NAtFMM=   60 NAOKFM=F Big=F
 Integral buffers will be    131072 words long.
 Raffenetti 2 integral format.
 Two-electron integral symmetry is turned on.
 Nuclear repulsion after empirical dispersion term =       33.5258631703 Hartrees.
 One-electron integrals computed using PRISM.
   8 Symmetry operations used in ECPInt.
 ECPInt:  NShTT=     741 NPrTT=    2136 LenC2=     742 LenP2D=    1976.
 LDataN:  DoStor=T MaxTD1= 6 Len=  172
 NBasis=    86 RedAO= T EigKep=  2.12D-04  NBF=    19     4     8    12     4    19    12     8
 NBsUse=    86 1.00D-06 EigRej= -1.00D+00 NBFU=    19     4     8    12     4    19    12     8
 ExpMin= 9.52D-02 ExpMax= 1.36D+04 ExpMxC= 4.63D+02 IAcc=3 IRadAn=         5 AccDes= 0.00D+00
 Harris functional with IExCor= 4639 and IRadAn=       5 diagonalized for initial guess.
 HarFok:  IExCor= 4639 AccDes= 0.00D+00 IRadAn=         5 IDoV= 1 UseB2=F ITyADJ=14
 ICtDFT=  3500011 ScaDFX=  1.000000  1.000000  1.000000  1.000000
 FoFCou: FMM=F IPFlag=           0 FMFlag=      100000 FMFlg1=           0
         NFxFlg=           0 DoJE=T BraDBF=F KetDBF=T FulRan=T
         wScrn=  0.000000 ICntrl=       500 IOpCl=  0 I1Cent=   200000004 NGrid=           0
         NMat0=    1 NMatS0=      1 NMatT0=    0 NMatD0=    1 NMtDS0=    0 NMtDT0=    0
 Petite list used in FoFCou.
 Initial guess orbital symmetries:
       Occupied  (AG) (B1U) (AG) (B1U) (B2U) (AG) (B3G) (B3U)
       Virtual   (B2G) (AG) (B2U) (B1U) (B3G) (AG) (AG) (B3U) (B1U)
                 (B2U) (B2G) (B1U) (B2U) (AG) (B1U) (B3G) (B1G)
                 (B1U) (B3G) (B3U) (AU) (AG) (AG) (B2U) (B1U) (B3G)
                 (B2G) (B1U) (AG) (B3U) (B2U) (B1U) (B2G) (B3G)
                 (B2U) (B1G) (B1U) (AG) (B3U) (B2G) (AG) (AU) (B3G)
                 (B2U) (AG) (B2U) (B1U) (B3U) (AG) (B3G) (B1U)
                 (B1G) (AG) (B1U) (B3U) (AU) (B3G) (B2G) (B2U)
                 (B1G) (AG) (B3G) (B2G) (B1U) (B3U) (B2U) (B1U)
                 (AU) (AG) (B3G) (B2U) (B2G) (AG) (B1U) (B3G) (B1U)
                 (AG) (B1U)
 The electronic state of the initial guess is 1-AG.
 Keep R1 ints in memory in symmetry-blocked form, NReq=43487712.
 Requested convergence on RMS density matrix=1.00D-08 within 128 cycles.
 Requested convergence on MAX density matrix=1.00D-06.
 Requested convergence on             energy=1.00D-06.
 No special actions if energy rises.
 Integral accuracy reduced to 1.0D-05 until final iterations.
 Initial convergence to 1.0D-05 achieved.  Increase integral accuracy.
 SCF Done:  E(RwB97XD) =  -78.5890239594     A.U. after   11 cycles
            NFock= 11  Conv=0.30D-08     -V/T= 2.0054

 **********************************************************************

            Population analysis using the SCF density.

 **********************************************************************

 Orbital symmetries:
       Occupied  (AG) (B1U) (AG) (B1U) (B2U) (AG) (B3G) (B3U)
       Virtual   (B2G) (AG) (B2U) (B1U) (B3G) (AG) (AG) (B3U) (B1U)
                 (B2U) (B2G) (B1U) (B2U) (B1U) (AG) (B3G) (B1G)
                 (B1U) (B3G) (B3U) (AU) (AG) (AG) (B2U) (B1U) (B3G)
                 (B2G) (B1U) (AG) (B3U) (B2U) (B1U) (B3G) (B2G)
                 (B2U) (B1G) (B1U) (AG) (B3U) (B2G) (AG) (AU) (B3G)
                 (B2U) (AG) (B1U) (B2U) (B3U) (AG) (B3G) (B1U)
                 (B1G) (AG) (B1U) (B3U) (B3G) (AU) (B2G) (B2U)
                 (B1G) (AG) (B3G) (B2G) (B1U) (B3U) (B2U) (B1U)
                 (AU) (AG) (B3G) (B2U) (B2G) (AG) (B1U) (B3G) (B1U)
                 (AG) (B1U)
 The electronic state is 1-AG.
 Alpha  occ. eigenvalues --  -10.28313 -10.28214  -0.86388  -0.67406  -0.56076
 Alpha  occ. eigenvalues --   -0.50867  -0.43829  -0.36042
 Alpha virt. eigenvalues --    0.07344   0.14673   0.16858   0.17188   0.22975
 Alpha virt. eigenvalues --    0.27322   0.28506   0.29736   0.30143   0.35015
 Alpha virt. eigenvalues --    0.39541   0.42100   0.49638   0.53749   0.54204
 Alpha virt. eigenvalues --    0.57033   0.62083   0.65618   0.71452   0.80491
 Alpha virt. eigenvalues --    0.85601   0.88126   0.97179   1.03935   1.14018
 Alpha virt. eigenvalues --    1.16933   1.19140   1.32721   1.40427   1.51433
 Alpha virt. eigenvalues --    1.62075   1.62387   1.68411   1.68647   1.79060
 Alpha virt. eigenvalues --    1.81388   1.82159   1.87710   1.89547   1.92181
 Alpha virt. eigenvalues --    2.10323   2.28438   2.32521   2.39013   2.44074
 Alpha virt. eigenvalues --    2.48816   2.50307   2.60451   2.68231   2.70233
 Alpha virt. eigenvalues --    2.71095   2.83379   2.91491   3.01009   3.02528
 Alpha virt. eigenvalues --    3.08571   3.11640   3.16267   3.21549   3.24719
 Alpha virt. eigenvalues --    3.24862   3.37516   3.46323   3.47162   3.50216
 Alpha virt. eigenvalues --    3.55608   3.72488   3.79792   4.18248   4.18583
 Alpha virt. eigenvalues --    4.29543   4.45175   4.49148   4.65038   4.72406
 Alpha virt. eigenvalues --    5.07598  22.04310  22.69764
          Condensed to atoms (all electrons):
               1          2          3          4          5          6
     1  C    4.896166   0.413063   0.413063   0.604341  -0.037500  -0.037500
     2  H    0.413063   0.528968  -0.028254  -0.037500   0.004666  -0.006758
     3  H    0.413063  -0.028254   0.528968  -0.037500  -0.006758   0.004666
     4  C    0.604341  -0.037500  -0.037500   4.896166   0.413063   0.413063
     5  H   -0.037500   0.004666  -0.006758   0.413063   0.528968  -0.028254
     6  H   -0.037500  -0.006758   0.004666   0.413063  -0.028254   0.528968
 Mulliken charges:
               1
     1  C   -0.251632
     2  H    0.125816
     3  H    0.125816
     4  C   -0.251632
     5  H    0.125816
     6  H    0.125816
 Sum of Mulliken charges =  -0.00000
 Mulliken charges with hydrogens summed into heavy atoms:
               1
     1  C   -0.000000
     4  C   -0.000000
 Electronic spatial extent (au):  <R**2>=             82.1711
 Charge=             -0.0000 electrons
 Dipole moment (field-independent basis, Debye):
    X=             -0.0000    Y=              0.0000    Z=              0.0000  Tot=              0.0000
 Quadrupole moment (field-independent basis, Debye-Ang):
   XX=            -15.5998   YY=            -12.2172   ZZ=            -12.1671
   XY=              0.0000   XZ=              0.0000   YZ=              0.0000
 Traceless Quadrupole moment (field-independent basis, Debye-Ang):
   XX=             -2.2718   YY=              1.1108   ZZ=              1.1609
   XY=              0.0000   XZ=              0.0000   YZ=              0.0000
 Octapole moment (field-independent basis, Debye-Ang**2):
  XXX=             -0.0000  YYY=             -0.0000  ZZZ=              0.0000  XYY=             -0.0000
  XXY=             -0.0000  XXZ=             -0.0000  XZZ=             -0.0000  YZZ=              0.0000
  YYZ=             -0.0000  XYZ=             -0.0000
 Hexadecapole moment (field-independent basis, Debye-Ang**3):
 XXXX=            -19.0545 YYYY=            -26.7647 ZZZZ=            -67.7664 XXXY=             -0.0000
 XXXZ=              0.0000 YYYX=             -0.0000 YYYZ=              0.0000 ZZZX=              0.0000
 ZZZY=              0.0000 XXYY=             -8.3481 XXZZ=            -15.3562 YYZZ=            -12.9624
 XXYZ=             -0.0000 YYXZ=              0.0000 ZZXY=              0.0000
 N-N= 3.352586317029D+01 E-N=-2.488294239650D+02  KE= 7.816371159447D+01
 Symmetry AG   KE= 3.760100757987D+01
 Symmetry B1G  KE= 2.503688953198D-33
 Symmetry B2G  KE=-4.604185926820D-18
 Symmetry B3G  KE= 2.126092484355D+00
 Symmetry AU   KE= 1.262592899017D-32
 Symmetry B1U  KE= 3.447226575597D+01
 Symmetry B2U  KE= 1.899479097777D+00
 Symmetry B3U  KE= 2.064866676498D+00
 ******************************Gaussian NBO Version 3.1******************************
             N A T U R A L   A T O M I C   O R B I T A L   A N D
          N A T U R A L   B O N D   O R B I T A L   A N A L Y S I S
 ******************************Gaussian NBO Version 3.1******************************

       /RESON  / : Allow strongly delocalized NBO set
       /DMNAO  / : Print the NAO density matrix
       /BNDIDX / : Print bond indices based on the NAO density matrix
       /MULORB / : Print Mulliken populations by orbital and atom

 Analyzing the SCF density

 Job title: M0001                                                           

 Storage needed:     22652 in NPA,     29909 in NBO (8589934364 available)


 Input atomic orbitals, gross Mulliken populations:

  AO  Atom No lang  Mulliken Population    Atom No      Total
 -------------------------------------------------------------------------------
   1    C  1  S        0.8550563
   2    C  1  S        1.1169686
   3    C  1  S        0.5325278
   4    C  1  S        0.6150459
   5    C  1  S        0.1286228
   6    C  1  px       0.3399328
   7    C  1  py       0.4627304
   8    C  1  pz       0.5101983
   9    C  1  px       0.4170294
  10    C  1  py       0.4151935
  11    C  1  pz       0.3725319
  12    C  1  px       0.2210055
  13    C  1  py       0.1444366
  14    C  1  pz       0.0725362
  15    C  1  dz2      0.0047286
  16    C  1  dxz      0.0024052
  17    C  1  dyz      0.0068064
  18    C  1  dx2y2    0.0018913
  19    C  1  dxy      0.0000000
  20    C  1  dz2     -0.0014006
  21    C  1  dxz      0.0085423
  22    C  1  dyz      0.0189674
  23    C  1  dx2y2    0.0013081
  24    C  1  dxy      0.0000000
  25    C  1  f(0)     0.0004901
  26    C  1  f(C1)    0.0016839
  27    C  1  f(S1)    0.0012290
  28    C  1  f(C2)    0.0006892
  29    C  1  f(S2)    0.0000000
  30    C  1  f(C3)    0.0000724
  31    C  1  f(S3)    0.0004022
                                             C  1      6.2516316
  32    H  2  S        0.2734787
  33    H  2  S        0.4928951
  34    H  2  S        0.0861073
  35    H  2  px       0.0046643
  36    H  2  py       0.0107772
  37    H  2  pz       0.0062617
                                             H  2      0.8741842
  38    H  3  S        0.2734787
  39    H  3  S        0.4928951
  40    H  3  S        0.0861073
  41    H  3  px       0.0046643
  42    H  3  py       0.0107772
  43    H  3  pz       0.0062617
                                             H  3      0.8741842
  44    C  4  S        0.8550563
  45    C  4  S        1.1169686
  46    C  4  S        0.5325278
  47    C  4  S        0.6150459
  48    C  4  S        0.1286228
  49    C  4  px       0.3399328
  50    C  4  py       0.4627304
  51    C  4  pz       0.5101983
  52    C  4  px       0.4170294
  53    C  4  py       0.4151935
  54    C  4  pz       0.3725319
  55    C  4  px       0.2210055
  56    C  4  py       0.1444366
  57    C  4  pz       0.0725362
  58    C  4  dz2      0.0047286
  59    C  4  dxz      0.0024052
  60    C  4  dyz      0.0068064
  61    C  4  dx2y2    0.0018913
  62    C  4  dxy      0.0000000
  63    C  4  dz2     -0.0014006
  64    C  4  dxz      0.0085423
  65    C  4  dyz      0.0189674
  66    C  4  dx2y2    0.0013081
  67    C  4  dxy      0.0000000
  68    C  4  f(0)     0.0004901
  69    C  4  f(C1)    0.0016839
  70    C  4  f(S1)    0.0012290
  71    C  4  f(C2)    0.0006892
  72    C  4  f(S2)    0.0000000
  73    C  4  f(C3)    0.0000724
  74    C  4  f(S3)    0.0004022
                                             C  4      6.2516316
  75    H  5  S        0.2734787
  76    H  5  S        0.4928951
  77    H  5  S        0.0861073
  78    H  5  px       0.0046643
  79    H  5  py       0.0107772
  80    H  5  pz       0.0062617
                                             H  5      0.8741842
  81    H  6  S        0.2734787
  82    H  6  S        0.4928951
  83    H  6  S        0.0861073
  84    H  6  px       0.0046643
  85    H  6  py       0.0107772
  86    H  6  pz       0.0062617
                                             H  6      0.8741842

 Total number of electrons:   16.000000


 Mayer-Mulliken atom-atom bond order matrix:                                   

     Atom    1       2       3       4       5       6
     ---- ------  ------  ------  ------  ------  ------
   1.  C  0.0000  0.9649  0.9649  1.9660  0.0013  0.0013
   2.  H  0.9649  0.0000 -0.0023  0.0013  0.0084  0.0008
   3.  H  0.9649 -0.0023  0.0000  0.0013  0.0008  0.0084
   4.  C  1.9660  0.0013  0.0013  0.0000  0.9649  0.9649
   5.  H  0.0013  0.0084  0.0008  0.9649  0.0000 -0.0023
   6.  H  0.0013  0.0008  0.0084  0.9649 -0.0023  0.0000


 Mayer-Mulliken valencies by atom:                                             

     Atom    1
     ---- ------
   1.  C  3.8983
   2.  H  0.9730
   3.  H  0.9730
   4.  C  3.8983
   5.  H  0.9730
   6.  H  0.9730
 GSVD:  LWork=        1996 too small for GESVD, short by        8354 words or        8354 for optimal perf.


 NATURAL POPULATIONS:  Natural atomic orbital occupancies 
                                                          
   NAO  Atom  No  lang   Type(AO)    Occupancy      Energy
 ----------------------------------------------------------
     1    C    1  S      Cor( 1S)     1.99929     -10.13125
     2    C    1  S      Val( 2S)     1.06658      -0.27411
     3    C    1  S      Ryd( 3S)     0.00349       0.78651
     4    C    1  S      Ryd( 4S)     0.00015       1.69476
     5    C    1  S      Ryd( 5S)     0.00000      21.24395
     6    C    1  px     Val( 2p)     0.99760      -0.11971
     7    C    1  px     Ryd( 3p)     0.00134       0.62789
     8    C    1  px     Ryd( 4p)     0.00003       1.35017
     9    C    1  py     Val( 2p)     1.17650      -0.06222
    10    C    1  py     Ryd( 3p)     0.00270       1.01832
    11    C    1  py     Ryd( 4p)     0.00001       1.79692
    12    C    1  pz     Val( 2p)     1.12424      -0.08822
    13    C    1  pz     Ryd( 3p)     0.00328       0.73222
    14    C    1  pz     Ryd( 4p)     0.00033       2.17027
    15    C    1  dxy    Ryd( 3d)     0.00000       1.37501
    16    C    1  dxy    Ryd( 4d)     0.00000       2.44305
    17    C    1  dxz    Ryd( 3d)     0.00045       1.70481
    18    C    1  dxz    Ryd( 4d)     0.00005       2.57805
    19    C    1  dyz    Ryd( 3d)     0.00112       2.10077
    20    C    1  dyz    Ryd( 4d)     0.00034       2.73558
    21    C    1  dx2y2  Ryd( 3d)     0.00143       1.79414
    22    C    1  dx2y2  Ryd( 4d)     0.00002       2.72086
    23    C    1  dz2    Ryd( 3d)     0.00269       2.02045
    24    C    1  dz2    Ryd( 4d)     0.00016       2.74470
    25    C    1  f(0)   Ryd( 4f)     0.00017       4.16623
    26    C    1  f(C1)  Ryd( 4f)     0.00012       3.54676
    27    C    1  f(S1)  Ryd( 4f)     0.00008       3.73284
    28    C    1  f(C2)  Ryd( 4f)     0.00018       3.84531
    29    C    1  f(S2)  Ryd( 4f)     0.00000       3.23523
    30    C    1  f(C3)  Ryd( 4f)     0.00011       3.02211
    31    C    1  f(S3)  Ryd( 4f)     0.00015       3.31456

    32    H    2  S      Val( 1S)     0.80730       0.04435
    33    H    2  S      Ryd( 2S)     0.00064       0.91810
    34    H    2  S      Ryd( 3S)     0.00016       1.60583
    35    H    2  px     Ryd( 2p)     0.00015       2.16836
    36    H    2  py     Ryd( 2p)     0.00030       2.90839
    37    H    2  pz     Ryd( 2p)     0.00014       2.71711

    38    H    3  S      Val( 1S)     0.80730       0.04435
    39    H    3  S      Ryd( 2S)     0.00064       0.91810
    40    H    3  S      Ryd( 3S)     0.00016       1.60583
    41    H    3  px     Ryd( 2p)     0.00015       2.16836
    42    H    3  py     Ryd( 2p)     0.00030       2.90839
    43    H    3  pz     Ryd( 2p)     0.00014       2.71711

    44    C    4  S      Cor( 1S)     1.99929     -10.13125
    45    C    4  S      Val( 2S)     1.06658      -0.27411
    46    C    4  S      Ryd( 3S)     0.00349       0.78651
    47    C    4  S      Ryd( 4S)     0.00015       1.69476
    48    C    4  S      Ryd( 5S)     0.00000      21.24395
    49    C    4  px     Val( 2p)     0.99760      -0.11971
    50    C    4  px     Ryd( 3p)     0.00134       0.62789
    51    C    4  px     Ryd( 4p)     0.00003       1.35017
    52    C    4  py     Val( 2p)     1.17650      -0.06222
    53    C    4  py     Ryd( 3p)     0.00270       1.01832
    54    C    4  py     Ryd( 4p)     0.00001       1.79692
    55    C    4  pz     Val( 2p)     1.12424      -0.08822
    56    C    4  pz     Ryd( 3p)     0.00328       0.73222
    57    C    4  pz     Ryd( 4p)     0.00033       2.17027
    58    C    4  dxy    Ryd( 3d)     0.00000       1.37501
    59    C    4  dxy    Ryd( 4d)     0.00000       2.44305
    60    C    4  dxz    Ryd( 3d)     0.00045       1.70481
    61    C    4  dxz    Ryd( 4d)     0.00005       2.57805
    62    C    4  dyz    Ryd( 3d)     0.00112       2.10077
    63    C    4  dyz    Ryd( 4d)     0.00034       2.73558
    64    C    4  dx2y2  Ryd( 3d)     0.00143       1.79414
    65    C    4  dx2y2  Ryd( 4d)     0.00002       2.72086
    66    C    4  dz2    Ryd( 3d)     0.00269       2.02045
    67    C    4  dz2    Ryd( 4d)     0.00016       2.74470
    68    C    4  f(0)   Ryd( 4f)     0.00017       4.16623
    69    C    4  f(C1)  Ryd( 4f)     0.00012       3.54676
    70    C    4  f(S1)  Ryd( 4f)     0.00008       3.73284
    71    C    4  f(C2)  Ryd( 4f)     0.00018       3.84531
    72    C    4  f(S2)  Ryd( 4f)     0.00000       3.23523
    73    C    4  f(C3)  Ryd( 4f)     0.00011       3.02211
    74    C    4  f(S3)  Ryd( 4f)     0.00015       3.31456

    75    H    5  S      Val( 1S)     0.80730       0.04435
    76    H    5  S      Ryd( 2S)     0.00064       0.91810
    77    H    5  S      Ryd( 3S)     0.00016       1.60583
    78    H    5  px     Ryd( 2p)     0.00015       2.16836
    79    H    5  py     Ryd( 2p)     0.00030       2.90839
    80    H    5  pz     Ryd( 2p)     0.00014       2.71711

    81    H    6  S      Val( 1S)     0.80730       0.04435
    82    H    6  S      Ryd( 2S)     0.00064       0.91810
    83    H    6  S      Ryd( 3S)     0.00016       1.60583
    84    H    6  px     Ryd( 2p)     0.00015       2.16836
    85    H    6  py     Ryd( 2p)     0.00030       2.90839
    86    H    6  pz     Ryd( 2p)     0.00014       2.71711


 Summary of Natural Population Analysis:                  
                                                          
                                       Natural Population 
                Natural  -----------------------------------------------
    Atom  No    Charge         Core      Valence    Rydberg      Total
 -----------------------------------------------------------------------
      C    1   -0.38263      1.99929     4.36493    0.01841     6.38263
      H    2    0.19131      0.00000     0.80730    0.00138     0.80869
      H    3    0.19131      0.00000     0.80730    0.00138     0.80869
      C    4   -0.38263      1.99929     4.36493    0.01841     6.38263
      H    5    0.19131      0.00000     0.80730    0.00138     0.80869
      H    6    0.19131      0.00000     0.80730    0.00138     0.80869
 =======================================================================
   * Total *   -0.00000      3.99858    11.95907    0.04235    16.00000

                                 Natural Population      
 --------------------------------------------------------
   Core                       3.99858 ( 99.9644% of   4)
   Valence                   11.95907 ( 99.6590% of  12)
   Natural Minimal Basis     15.95765 ( 99.7353% of  16)
   Natural Rydberg Basis      0.04235 (  0.2647% of  16)
 --------------------------------------------------------

    Atom  No          Natural Electron Configuration
 ----------------------------------------------------------------------------
      C    1      [core]2S( 1.07)2p( 3.30)3p( 0.01)3d( 0.01)
      H    2            1S( 0.81)
      H    3            1S( 0.81)
      C    4      [core]2S( 1.07)2p( 3.30)3p( 0.01)3d( 0.01)
      H    5            1S( 0.81)
      H    6            1S( 0.81)


 Wiberg bond index matrix in the NAO basis:                                    

     Atom    1       2       3       4       5       6
     ---- ------  ------  ------  ------  ------  ------
   1.  C  0.0000  0.9392  0.9392  2.0482  0.0052  0.0052
   2.  H  0.9392  0.0000  0.0003  0.0052  0.0165  0.0039
   3.  H  0.9392  0.0003  0.0000  0.0052  0.0039  0.0165
   4.  C  2.0482  0.0052  0.0052  0.0000  0.9392  0.9392
   5.  H  0.0052  0.0165  0.0039  0.9392  0.0000  0.0003
   6.  H  0.0052  0.0039  0.0165  0.9392  0.0003  0.0000


 Wiberg bond index, Totals by atom:                                            

     Atom    1
     ---- ------
   1.  C  3.9369
   2.  H  0.9651
   3.  H  0.9651
   4.  C  3.9369
   5.  H  0.9651
   6.  H  0.9651


 Atom-atom overlap-weighted NAO bond order:                                    

     Atom    1       2       3       4       5       6
     ---- ------  ------  ------  ------  ------  ------
   1.  C  0.0000  0.8045  0.8045  1.4603  0.0177  0.0177
   2.  H  0.8045  0.0000 -0.0020  0.0177 -0.0021 -0.0032
   3.  H  0.8045 -0.0020  0.0000  0.0177 -0.0032 -0.0021
   4.  C  1.4603  0.0177  0.0177  0.0000  0.8045  0.8045
   5.  H  0.0177 -0.0021 -0.0032  0.8045  0.0000 -0.0020
   6.  H  0.0177 -0.0032 -0.0021  0.8045 -0.0020  0.0000


 Atom-atom overlap-weighted NAO bond order, Totals by atom:                    

     Atom    1
     ---- ------
   1.  C  3.1048
   2.  H  0.8150
   3.  H  0.8150
   4.  C  3.1048
   5.  H  0.8150
   6.  H  0.8150


 MO bond order:                                                                

     Atom    1       2       3       4       5       6
     ---- ------  ------  ------  ------  ------  ------
   1.  C  0.0000  1.5934  0.1967  1.1275  0.0755 -0.0297
   2.  H  1.5934  0.0000 -0.0213  0.0772  0.0878 -0.0505
   3.  H  0.1967 -0.0213  0.0000  0.1391 -0.0624  0.0879
   4.  C  1.1275  0.0772  0.1391  0.0000 -0.5911  0.7878
   5.  H  0.0755  0.0878 -0.0624 -0.5911  0.0000 -0.0376
   6.  H -0.0297 -0.0505  0.0879  0.7878 -0.0376  0.0000


 MO atomic valencies:                                                          

     Atom    1
     ---- ------
   1.  C  2.9633
   2.  H  1.6866
   3.  H  0.3400
   4.  C  1.5405
   5.  H -0.5277
   6.  H  0.7580


 NAO density matrix:                                                           

          NAO        1       2       3       4       5       6       7       8
      ---------- ------- ------- ------- ------- ------- ------- ------- -------
   1.  C 1 (S)    1.9993  0.0000 -0.0000  0.0000  0.0000 -0.0000 -0.0000  0.0000
   2.  C 1 (S)    0.0000  1.0666  0.0000 -0.0000 -0.0000 -0.0000  0.0000 -0.0000
   3.  C 1 (S)   -0.0000  0.0000  0.0035 -0.0000 -0.0000 -0.0000 -0.0000 -0.0000
   4.  C 1 (S)    0.0000 -0.0000 -0.0000  0.0001 -0.0000 -0.0000 -0.0000 -0.0000
   5.  C 1 (S)    0.0000 -0.0000 -0.0000 -0.0000  0.0000  0.0000  0.0000  0.0000
   6.  C 1 (px)  -0.0000 -0.0000 -0.0000 -0.0000  0.0000  0.9976  0.0366  0.0057
   7.  C 1 (px)  -0.0000  0.0000 -0.0000 -0.0000  0.0000  0.0366  0.0013  0.0002
   8.  C 1 (px)   0.0000 -0.0000 -0.0000 -0.0000  0.0000  0.0057  0.0002  0.0000
   9.  C 1 (py)   0.0000  0.0000  0.0000  0.0000 -0.0000 -0.0000  0.0000 -0.0000
  10.  C 1 (py)  -0.0000  0.0000  0.0000 -0.0000 -0.0000 -0.0000 -0.0000 -0.0000
  11.  C 1 (py)  -0.0000  0.0000  0.0000  0.0000 -0.0000 -0.0000 -0.0000 -0.0000
  12.  C 1 (pz)   0.0087  0.1083  0.0476 -0.0069 -0.0001 -0.0000  0.0000 -0.0000
  13.  C 1 (pz)  -0.0026  0.0153 -0.0032  0.0001 -0.0000 -0.0000 -0.0000  0.0000
  14.  C 1 (pz)   0.0010 -0.0063  0.0003  0.0002  0.0000 -0.0000 -0.0000 -0.0000
  15.  C 1 (d1)   0.0000 -0.0000  0.0000  0.0000 -0.0000  0.0000  0.0000  0.0000
  16.  C 1 (d1)  -0.0000  0.0000 -0.0000 -0.0000 -0.0000 -0.0000 -0.0000  0.0000
  17.  C 1 (d2)   0.0000 -0.0000  0.0000  0.0000 -0.0000 -0.0211 -0.0008 -0.0001
  18.  C 1 (d2)  -0.0000  0.0000  0.0000  0.0000 -0.0000 -0.0074 -0.0003 -0.0000
  19.  C 1 (d3)  -0.0000  0.0000  0.0000 -0.0000 -0.0000 -0.0000 -0.0000 -0.0000
  20.  C 1 (d3)   0.0000 -0.0000 -0.0000 -0.0000  0.0000  0.0000  0.0000  0.0000
  21.  C 1 (d4)   0.0051 -0.0321 -0.0009  0.0002  0.0000  0.0000  0.0000  0.0000
  22.  C 1 (d4)  -0.0014  0.0020 -0.0001 -0.0000 -0.0000 -0.0000 -0.0000 -0.0000
  23.  C 1 (d5)  -0.0023  0.0100 -0.0020  0.0004  0.0000 -0.0000 -0.0000 -0.0000
  24.  C 1 (d5)  -0.0000  0.0064 -0.0002 -0.0001 -0.0000  0.0000  0.0000  0.0000
  25.  C 1 (f1)   0.0008 -0.0091  0.0002 -0.0001 -0.0000  0.0000  0.0000  0.0000
  26.  C 1 (f2)  -0.0000  0.0000  0.0000 -0.0000  0.0000  0.0108  0.0004  0.0001
  27.  C 1 (f3)   0.0000 -0.0000 -0.0000 -0.0000  0.0000 -0.0000 -0.0000 -0.0000
  28.  C 1 (f4)   0.0008 -0.0107 -0.0005  0.0000  0.0000  0.0000  0.0000  0.0000
  29.  C 1 (f5)   0.0000 -0.0000  0.0000 -0.0000 -0.0000  0.0000  0.0000 -0.0000
  30.  C 1 (f6)   0.0000  0.0000  0.0000  0.0000 -0.0000 -0.0106 -0.0004 -0.0001
  31.  C 1 (f7)   0.0000 -0.0000 -0.0000 -0.0000  0.0000  0.0000  0.0000  0.0000
  32.  H 2 (S)   -0.0060  0.5329  0.0178 -0.0020 -0.0000  0.0000  0.0000 -0.0000
  33.  H 2 (S)   -0.0092  0.0034 -0.0008 -0.0001 -0.0000 -0.0000 -0.0000 -0.0000
  34.  H 2 (S)   -0.0094 -0.0065  0.0000  0.0001  0.0000  0.0000  0.0000  0.0000
  35.  H 2 (px)   0.0000  0.0000 -0.0000 -0.0000  0.0000  0.0122  0.0004  0.0001
  36.  H 2 (py)   0.0030 -0.0108 -0.0005  0.0001  0.0000 -0.0000 -0.0000 -0.0000
  37.  H 2 (pz)   0.0019 -0.0058  0.0002 -0.0000 -0.0000 -0.0000 -0.0000 -0.0000
  38.  H 3 (S)   -0.0060  0.5329  0.0178 -0.0020 -0.0000 -0.0000 -0.0000  0.0000
  39.  H 3 (S)   -0.0092  0.0034 -0.0008 -0.0001 -0.0000  0.0000  0.0000  0.0000
  40.  H 3 (S)   -0.0094 -0.0065  0.0000  0.0001  0.0000 -0.0000 -0.0000 -0.0000
  41.  H 3 (px)   0.0000 -0.0000 -0.0000 -0.0000  0.0000  0.0122  0.0004  0.0001
  42.  H 3 (py)  -0.0030  0.0108  0.0005 -0.0001 -0.0000 -0.0000 -0.0000 -0.0000
  43.  H 3 (pz)   0.0019 -0.0058  0.0002 -0.0000 -0.0000  0.0000  0.0000  0.0000
  44.  C 4 (S)    0.0001  0.0016  0.0089 -0.0073  0.0002 -0.0000  0.0000  0.0000
  45.  C 4 (S)    0.0016  0.3748  0.0067  0.0106  0.0001  0.0000  0.0000 -0.0000
  46.  C 4 (S)    0.0089  0.0067  0.0034 -0.0001 -0.0000  0.0000  0.0000  0.0000
  47.  C 4 (S)   -0.0073  0.0106 -0.0001 -0.0000 -0.0000  0.0000  0.0000  0.0000
  48.  C 4 (S)    0.0002  0.0001 -0.0000 -0.0000 -0.0000 -0.0000 -0.0000 -0.0000
  49.  C 4 (px)  -0.0000 -0.0000 -0.0000 -0.0000  0.0000  0.9976  0.0366  0.0057
  50.  C 4 (px)   0.0000 -0.0000 -0.0000 -0.0000  0.0000  0.0366  0.0013  0.0002
  51.  C 4 (px)  -0.0000  0.0000 -0.0000 -0.0000  0.0000  0.0057  0.0002  0.0000
  52.  C 4 (py)   0.0000  0.0000  0.0000  0.0000 -0.0000  0.0000 -0.0000 -0.0000
  53.  C 4 (py)   0.0000 -0.0000 -0.0000  0.0000  0.0000  0.0000  0.0000  0.0000
  54.  C 4 (py)   0.0000 -0.0000  0.0000  0.0000 -0.0000  0.0000  0.0000  0.0000
  55.  C 4 (pz)   0.0101  0.5192 -0.0537 -0.0026 -0.0000 -0.0000 -0.0000  0.0000
  56.  C 4 (pz)   0.0219 -0.0041  0.0030 -0.0002 -0.0000  0.0000  0.0000 -0.0000
  57.  C 4 (pz)  -0.0051 -0.0137 -0.0001  0.0001  0.0000 -0.0000 -0.0000 -0.0000
  58.  C 4 (d1)  -0.0000  0.0000 -0.0000 -0.0000 -0.0000 -0.0000 -0.0000 -0.0000
  59.  C 4 (d1)   0.0000  0.0000  0.0000  0.0000  0.0000  0.0000 -0.0000 -0.0000
  60.  C 4 (d2)   0.0000 -0.0000 -0.0000 -0.0000  0.0000  0.0211  0.0008  0.0001
  61.  C 4 (d2)  -0.0000  0.0000  0.0000 -0.0000  0.0000  0.0074  0.0003  0.0000
  62.  C 4 (d3)  -0.0000  0.0000  0.0000  0.0000 -0.0000  0.0000  0.0000  0.0000
  63.  C 4 (d3)   0.0000 -0.0000 -0.0000 -0.0000  0.0000 -0.0000 -0.0000 -0.0000
  64.  C 4 (d4)  -0.0007  0.0016 -0.0012 -0.0004 -0.0000  0.0000  0.0000  0.0000
  65.  C 4 (d4)   0.0009 -0.0032 -0.0001  0.0000  0.0000 -0.0000 -0.0000 -0.0000
  66.  C 4 (d5)  -0.0079  0.0359 -0.0022  0.0000  0.0000  0.0000  0.0000  0.0000
  67.  C 4 (d5)   0.0013 -0.0080 -0.0001  0.0001  0.0000 -0.0000 -0.0000 -0.0000
  68.  C 4 (f1)  -0.0029  0.0112 -0.0002  0.0001  0.0000  0.0000  0.0000  0.0000
  69.  C 4 (f2)   0.0000 -0.0000 -0.0000 -0.0000  0.0000  0.0108  0.0004  0.0001
  70.  C 4 (f3)  -0.0000  0.0000  0.0000 -0.0000 -0.0000  0.0000  0.0000  0.0000
  71.  C 4 (f4)   0.0001  0.0010  0.0006  0.0001  0.0000 -0.0000 -0.0000 -0.0000
  72.  C 4 (f5)  -0.0000 -0.0000 -0.0000 -0.0000  0.0000 -0.0000 -0.0000 -0.0000
  73.  C 4 (f6)   0.0000  0.0000  0.0000  0.0000 -0.0000 -0.0106 -0.0004 -0.0001
  74.  C 4 (f7)  -0.0000  0.0000  0.0000 -0.0000 -0.0000 -0.0000 -0.0000 -0.0000
  75.  H 5 (S)    0.0044  0.0291  0.0226  0.0057  0.0000  0.0000  0.0000 -0.0000
  76.  H 5 (S)    0.0011 -0.0105 -0.0008  0.0001 -0.0000 -0.0000 -0.0000 -0.0000
  77.  H 5 (S)   -0.0012  0.0030 -0.0001 -0.0001 -0.0000  0.0000  0.0000  0.0000
  78.  H 5 (px)   0.0000  0.0000 -0.0000 -0.0000  0.0000  0.0122  0.0004  0.0001
  79.  H 5 (py)   0.0002 -0.0006  0.0006  0.0001  0.0000  0.0000  0.0000 -0.0000
  80.  H 5 (pz)  -0.0012  0.0040 -0.0001  0.0001  0.0000  0.0000  0.0000  0.0000
  81.  H 6 (S)    0.0044  0.0291  0.0226  0.0057  0.0000  0.0000 -0.0000 -0.0000
  82.  H 6 (S)    0.0011 -0.0105 -0.0008  0.0001 -0.0000  0.0000  0.0000  0.0000
  83.  H 6 (S)   -0.0012  0.0030 -0.0001 -0.0001 -0.0000 -0.0000 -0.0000 -0.0000
  84.  H 6 (px)   0.0000  0.0000 -0.0000 -0.0000  0.0000  0.0122  0.0004  0.0001
  85.  H 6 (py)  -0.0002  0.0006 -0.0006 -0.0001 -0.0000  0.0000  0.0000  0.0000
  86.  H 6 (pz)  -0.0012  0.0040 -0.0001  0.0001  0.0000 -0.0000 -0.0000 -0.0000

          NAO        9      10      11      12      13      14      15      16
      ---------- ------- ------- ------- ------- ------- ------- ------- -------
   1.  C 1 (S)    0.0000 -0.0000 -0.0000  0.0087 -0.0026  0.0010  0.0000 -0.0000
   2.  C 1 (S)    0.0000  0.0000  0.0000  0.1083  0.0153 -0.0063 -0.0000  0.0000
   3.  C 1 (S)    0.0000  0.0000  0.0000  0.0476 -0.0032  0.0003  0.0000 -0.0000
   4.  C 1 (S)    0.0000 -0.0000  0.0000 -0.0069  0.0001  0.0002  0.0000 -0.0000
   5.  C 1 (S)   -0.0000 -0.0000 -0.0000 -0.0001 -0.0000  0.0000 -0.0000 -0.0000
   6.  C 1 (px)  -0.0000 -0.0000 -0.0000 -0.0000 -0.0000 -0.0000  0.0000 -0.0000
   7.  C 1 (px)   0.0000 -0.0000 -0.0000  0.0000 -0.0000 -0.0000  0.0000 -0.0000
   8.  C 1 (px)  -0.0000 -0.0000 -0.0000 -0.0000  0.0000 -0.0000  0.0000  0.0000
   9.  C 1 (py)   1.1765  0.0079  0.0023  0.0000  0.0000  0.0000 -0.0000  0.0000
  10.  C 1 (py)   0.0079  0.0027  0.0001 -0.0000  0.0000  0.0000 -0.0000  0.0000
  11.  C 1 (py)   0.0023  0.0001  0.0000 -0.0000  0.0000 -0.0000 -0.0000  0.0000
  12.  C 1 (pz)   0.0000 -0.0000 -0.0000  1.1242 -0.0445 -0.0079  0.0000 -0.0000
  13.  C 1 (pz)   0.0000  0.0000  0.0000 -0.0445  0.0033 -0.0003 -0.0000  0.0000
  14.  C 1 (pz)   0.0000  0.0000 -0.0000 -0.0079 -0.0003  0.0003  0.0000 -0.0000
  15.  C 1 (d1)  -0.0000 -0.0000 -0.0000  0.0000 -0.0000  0.0000 -0.0000 -0.0000
  16.  C 1 (d1)   0.0000  0.0000  0.0000 -0.0000  0.0000 -0.0000 -0.0000 -0.0000
  17.  C 1 (d2)  -0.0000  0.0000  0.0000 -0.0000  0.0000  0.0000 -0.0000  0.0000
  18.  C 1 (d2)   0.0000  0.0000  0.0000  0.0000 -0.0000 -0.0000 -0.0000 -0.0000
  19.  C 1 (d3)   0.0362  0.0003  0.0001  0.0000  0.0000  0.0000 -0.0000  0.0000
  20.  C 1 (d3)   0.0035  0.0010  0.0000 -0.0000  0.0000 -0.0000 -0.0000  0.0000
  21.  C 1 (d4)  -0.0000 -0.0000 -0.0000 -0.0255  0.0004  0.0004 -0.0000  0.0000
  22.  C 1 (d4)   0.0000  0.0000  0.0000  0.0012  0.0001 -0.0001 -0.0000  0.0000
  23.  C 1 (d5)   0.0000  0.0000  0.0000 -0.0518  0.0022  0.0004 -0.0000  0.0000
  24.  C 1 (d5)  -0.0000 -0.0000  0.0000  0.0043  0.0002 -0.0002 -0.0000  0.0000
  25.  C 1 (f1)  -0.0000 -0.0000 -0.0000  0.0077 -0.0004 -0.0001  0.0000 -0.0000
  26.  C 1 (f2)   0.0000  0.0000 -0.0000  0.0000 -0.0000 -0.0000  0.0000 -0.0000
  27.  C 1 (f3)   0.0089  0.0003  0.0000 -0.0000  0.0000  0.0000 -0.0000  0.0000
  28.  C 1 (f4)  -0.0000 -0.0000 -0.0000 -0.0101  0.0003  0.0001 -0.0000  0.0000
  29.  C 1 (f5)   0.0000  0.0000  0.0000  0.0000 -0.0000  0.0000 -0.0000 -0.0000
  30.  C 1 (f6)   0.0000  0.0000  0.0000 -0.0000  0.0000  0.0000 -0.0000  0.0000
  31.  C 1 (f7)  -0.0135 -0.0001 -0.0000 -0.0000 -0.0000 -0.0000  0.0000 -0.0000
  32.  H 2 (S)    0.6805  0.0110  0.0015  0.4350 -0.0094 -0.0050 -0.0000  0.0000
  33.  H 2 (S)    0.0044 -0.0008 -0.0000 -0.0044  0.0008 -0.0003 -0.0000  0.0000
  34.  H 2 (S)    0.0073 -0.0000  0.0000 -0.0037 -0.0001  0.0001 -0.0000  0.0000
  35.  H 2 (px)   0.0000 -0.0000 -0.0000 -0.0000  0.0000 -0.0000  0.0000 -0.0000
  36.  H 2 (py)  -0.0080 -0.0003 -0.0000 -0.0116  0.0003  0.0001 -0.0000 -0.0000
  37.  H 2 (pz)  -0.0101  0.0000 -0.0000  0.0030 -0.0002  0.0000  0.0000 -0.0000
  38.  H 3 (S)   -0.6805 -0.0110 -0.0015  0.4350 -0.0094 -0.0050  0.0000 -0.0000
  39.  H 3 (S)   -0.0044  0.0008  0.0000 -0.0044  0.0008 -0.0003 -0.0000  0.0000
  40.  H 3 (S)   -0.0073  0.0000 -0.0000 -0.0037 -0.0001  0.0001  0.0000 -0.0000
  41.  H 3 (px)  -0.0000 -0.0000 -0.0000  0.0000 -0.0000 -0.0000  0.0000 -0.0000
  42.  H 3 (py)  -0.0080 -0.0003 -0.0000  0.0116 -0.0003 -0.0001  0.0000 -0.0000
  43.  H 3 (pz)   0.0101 -0.0000  0.0000  0.0030 -0.0002  0.0000 -0.0000  0.0000
  44.  C 4 (S)    0.0000 -0.0000 -0.0000 -0.0101 -0.0219  0.0051 -0.0000  0.0000
  45.  C 4 (S)   -0.0000  0.0000  0.0000 -0.5192  0.0041  0.0137  0.0000 -0.0000
  46.  C 4 (S)   -0.0000 -0.0000 -0.0000  0.0537 -0.0030  0.0001  0.0000 -0.0000
  47.  C 4 (S)   -0.0000  0.0000  0.0000  0.0026  0.0002 -0.0001 -0.0000  0.0000
  48.  C 4 (S)    0.0000  0.0000  0.0000  0.0000  0.0000 -0.0000 -0.0000  0.0000
  49.  C 4 (px)  -0.0000 -0.0000 -0.0000 -0.0000 -0.0000 -0.0000  0.0000 -0.0000
  50.  C 4 (px)  -0.0000 -0.0000 -0.0000 -0.0000  0.0000 -0.0000  0.0000 -0.0000
  51.  C 4 (px)   0.0000 -0.0000 -0.0000  0.0000 -0.0000 -0.0000 -0.0000  0.0000
  52.  C 4 (py)   0.1884 -0.0538 -0.0013  0.0000  0.0000  0.0000  0.0000 -0.0000
  53.  C 4 (py)  -0.0538 -0.0012 -0.0001  0.0000 -0.0000 -0.0000  0.0000 -0.0000
  54.  C 4 (py)  -0.0013 -0.0001 -0.0000 -0.0000 -0.0000 -0.0000  0.0000 -0.0000
  55.  C 4 (pz)  -0.0000  0.0000  0.0000 -0.5547  0.0548 -0.0102 -0.0000  0.0000
  56.  C 4 (pz)   0.0000  0.0000  0.0000  0.0548 -0.0029 -0.0001  0.0000 -0.0000
  57.  C 4 (pz)   0.0000  0.0000  0.0000 -0.0102 -0.0001  0.0003  0.0000 -0.0000
  58.  C 4 (d1)   0.0000  0.0000  0.0000 -0.0000  0.0000 -0.0000  0.0000  0.0000
  59.  C 4 (d1)  -0.0000  0.0000 -0.0000  0.0000 -0.0000  0.0000  0.0000  0.0000
  60.  C 4 (d2)  -0.0000 -0.0000 -0.0000 -0.0000  0.0000 -0.0000  0.0000 -0.0000
  61.  C 4 (d2)   0.0000  0.0000 -0.0000  0.0000 -0.0000  0.0000  0.0000  0.0000
  62.  C 4 (d3)  -0.0042  0.0017  0.0000  0.0000  0.0000  0.0000 -0.0000  0.0000
  63.  C 4 (d3)   0.0188  0.0004  0.0000 -0.0000 -0.0000 -0.0000 -0.0000  0.0000
  64.  C 4 (d4)  -0.0000  0.0000  0.0000  0.0050  0.0009 -0.0006 -0.0000  0.0000
  65.  C 4 (d4)   0.0000 -0.0000 -0.0000 -0.0035  0.0000  0.0001 -0.0000 -0.0000
  66.  C 4 (d5)  -0.0000 -0.0000 -0.0000 -0.0283  0.0026 -0.0004 -0.0000  0.0000
  67.  C 4 (d5)   0.0000  0.0000 -0.0000 -0.0087  0.0000  0.0002  0.0000 -0.0000
  68.  C 4 (f1)  -0.0000 -0.0000 -0.0000 -0.0059  0.0004  0.0000 -0.0000  0.0000
  69.  C 4 (f2)  -0.0000 -0.0000 -0.0000 -0.0000  0.0000 -0.0000  0.0000 -0.0000
  70.  C 4 (f3)  -0.0026 -0.0005 -0.0000  0.0000  0.0000  0.0000  0.0000 -0.0000
  71.  C 4 (f4)   0.0000 -0.0000 -0.0000  0.0013 -0.0004  0.0002  0.0000 -0.0000
  72.  C 4 (f5)   0.0000  0.0000  0.0000 -0.0000  0.0000 -0.0000  0.0000  0.0000
  73.  C 4 (f6)   0.0000  0.0000  0.0000  0.0000  0.0000  0.0000 -0.0000  0.0000
  74.  C 4 (f7)  -0.0028  0.0006  0.0000  0.0000  0.0000  0.0000  0.0000  0.0000
  75.  H 5 (S)    0.0243  0.0330  0.0010 -0.0218 -0.0174  0.0095  0.0000 -0.0000
  76.  H 5 (S)   -0.0176 -0.0000 -0.0000 -0.0169  0.0006  0.0001 -0.0000 -0.0000
  77.  H 5 (S)   -0.0024  0.0003  0.0000  0.0049  0.0001 -0.0002 -0.0000  0.0000
  78.  H 5 (px)   0.0000 -0.0000 -0.0000  0.0000  0.0000 -0.0000  0.0000 -0.0000
  79.  H 5 (py)   0.0045  0.0005  0.0000  0.0013 -0.0005  0.0002  0.0000 -0.0000
  80.  H 5 (pz)  -0.0035  0.0004  0.0000 -0.0047  0.0002  0.0000 -0.0000  0.0000
  81.  H 6 (S)   -0.0243 -0.0330 -0.0010 -0.0218 -0.0174  0.0095  0.0000 -0.0000
  82.  H 6 (S)    0.0176  0.0000  0.0000 -0.0169  0.0006  0.0001 -0.0000  0.0000
  83.  H 6 (S)    0.0024 -0.0003 -0.0000  0.0049  0.0001 -0.0002 -0.0000  0.0000
  84.  H 6 (px)  -0.0000 -0.0000 -0.0000  0.0000 -0.0000 -0.0000  0.0000 -0.0000
  85.  H 6 (py)   0.0045  0.0005  0.0000 -0.0013  0.0005 -0.0002 -0.0000  0.0000
  86.  H 6 (pz)   0.0035 -0.0004 -0.0000 -0.0047  0.0002  0.0000 -0.0000  0.0000

          NAO       17      18      19      20      21      22      23      24
      ---------- ------- ------- ------- ------- ------- ------- ------- -------
   1.  C 1 (S)    0.0000 -0.0000 -0.0000  0.0000  0.0051 -0.0014 -0.0023 -0.0000
   2.  C 1 (S)   -0.0000  0.0000  0.0000 -0.0000 -0.0321  0.0020  0.0100  0.0064
   3.  C 1 (S)    0.0000  0.0000  0.0000 -0.0000 -0.0009 -0.0001 -0.0020 -0.0002
   4.  C 1 (S)    0.0000  0.0000 -0.0000 -0.0000  0.0002 -0.0000  0.0004 -0.0001
   5.  C 1 (S)   -0.0000 -0.0000 -0.0000  0.0000  0.0000 -0.0000  0.0000 -0.0000
   6.  C 1 (px)  -0.0211 -0.0074 -0.0000  0.0000  0.0000 -0.0000 -0.0000  0.0000
   7.  C 1 (px)  -0.0008 -0.0003 -0.0000  0.0000  0.0000 -0.0000 -0.0000  0.0000
   8.  C 1 (px)  -0.0001 -0.0000 -0.0000  0.0000  0.0000 -0.0000 -0.0000  0.0000
   9.  C 1 (py)  -0.0000  0.0000  0.0362  0.0035 -0.0000  0.0000  0.0000 -0.0000
  10.  C 1 (py)   0.0000  0.0000  0.0003  0.0010 -0.0000  0.0000  0.0000 -0.0000
  11.  C 1 (py)   0.0000  0.0000  0.0001  0.0000 -0.0000  0.0000  0.0000  0.0000
  12.  C 1 (pz)  -0.0000  0.0000  0.0000 -0.0000 -0.0255  0.0012 -0.0518  0.0043
  13.  C 1 (pz)   0.0000 -0.0000  0.0000  0.0000  0.0004  0.0001  0.0022  0.0002
  14.  C 1 (pz)   0.0000 -0.0000  0.0000 -0.0000  0.0004 -0.0001  0.0004 -0.0002
  15.  C 1 (d1)  -0.0000 -0.0000 -0.0000 -0.0000 -0.0000 -0.0000 -0.0000 -0.0000
  16.  C 1 (d1)   0.0000 -0.0000  0.0000  0.0000  0.0000  0.0000  0.0000  0.0000
  17.  C 1 (d2)   0.0004  0.0002 -0.0000 -0.0000 -0.0000  0.0000  0.0000 -0.0000
  18.  C 1 (d2)   0.0002  0.0001  0.0000  0.0000 -0.0000  0.0000 -0.0000 -0.0000
  19.  C 1 (d3)  -0.0000  0.0000  0.0011  0.0001 -0.0000  0.0000  0.0000 -0.0000
  20.  C 1 (d3)  -0.0000  0.0000  0.0001  0.0003  0.0000 -0.0000 -0.0000  0.0000
  21.  C 1 (d4)  -0.0000 -0.0000 -0.0000  0.0000  0.0014 -0.0001  0.0008 -0.0003
  22.  C 1 (d4)   0.0000  0.0000  0.0000 -0.0000 -0.0001  0.0000 -0.0001  0.0001
  23.  C 1 (d5)   0.0000 -0.0000  0.0000 -0.0000  0.0008 -0.0001  0.0027 -0.0002
  24.  C 1 (d5)  -0.0000 -0.0000 -0.0000  0.0000 -0.0003  0.0001 -0.0002  0.0002
  25.  C 1 (f1)  -0.0000 -0.0000 -0.0000  0.0000  0.0001  0.0000 -0.0005  0.0000
  26.  C 1 (f2)  -0.0002 -0.0001  0.0000  0.0000 -0.0000 -0.0000 -0.0000  0.0000
  27.  C 1 (f3)   0.0000  0.0000  0.0003  0.0001  0.0000 -0.0000  0.0000 -0.0000
  28.  C 1 (f4)  -0.0000 -0.0000  0.0000 -0.0000  0.0005 -0.0000  0.0003 -0.0001
  29.  C 1 (f5)  -0.0000  0.0000  0.0000  0.0000 -0.0000 -0.0000 -0.0000 -0.0000
  30.  C 1 (f6)   0.0002  0.0001  0.0000 -0.0000 -0.0000  0.0000  0.0000 -0.0000
  31.  C 1 (f7)  -0.0000 -0.0000 -0.0004 -0.0000  0.0000  0.0000 -0.0000  0.0000
  32.  H 2 (S)   -0.0000  0.0000  0.0211  0.0043 -0.0236  0.0012 -0.0128  0.0040
  33.  H 2 (S)    0.0000  0.0000  0.0001 -0.0003 -0.0001  0.0001  0.0001  0.0002
  34.  H 2 (S)   -0.0000 -0.0000  0.0002  0.0000  0.0002 -0.0000  0.0001 -0.0001
  35.  H 2 (px)  -0.0003 -0.0001 -0.0000  0.0000  0.0000 -0.0000  0.0000  0.0000
  36.  H 2 (py)   0.0000  0.0000 -0.0003 -0.0001  0.0005 -0.0000  0.0004 -0.0001
  37.  H 2 (pz)   0.0000  0.0000 -0.0003  0.0000  0.0001 -0.0000 -0.0002 -0.0000
  38.  H 3 (S)    0.0000 -0.0000 -0.0211 -0.0043 -0.0236  0.0012 -0.0128  0.0040
  39.  H 3 (S)   -0.0000 -0.0000 -0.0001  0.0003 -0.0001  0.0001  0.0001  0.0002
  40.  H 3 (S)    0.0000  0.0000 -0.0002 -0.0000  0.0002 -0.0000  0.0001 -0.0001
  41.  H 3 (px)  -0.0003 -0.0001 -0.0000  0.0000  0.0000 -0.0000 -0.0000  0.0000
  42.  H 3 (py)   0.0000  0.0000 -0.0003 -0.0001 -0.0005  0.0000 -0.0004  0.0001
  43.  H 3 (pz)  -0.0000 -0.0000  0.0003 -0.0000  0.0001 -0.0000 -0.0002 -0.0000
  44.  C 4 (S)   -0.0000  0.0000 -0.0000  0.0000 -0.0007  0.0009 -0.0079  0.0013
  45.  C 4 (S)   -0.0000 -0.0000 -0.0000  0.0000  0.0016 -0.0032  0.0359 -0.0080
  46.  C 4 (S)   -0.0000  0.0000 -0.0000  0.0000 -0.0012 -0.0001 -0.0022 -0.0001
  47.  C 4 (S)   -0.0000 -0.0000 -0.0000  0.0000 -0.0004  0.0000  0.0000  0.0001
  48.  C 4 (S)    0.0000  0.0000  0.0000 -0.0000 -0.0000  0.0000  0.0000  0.0000
  49.  C 4 (px)  -0.0211 -0.0074 -0.0000  0.0000  0.0000 -0.0000 -0.0000  0.0000
  50.  C 4 (px)  -0.0008 -0.0003 -0.0000  0.0000  0.0000 -0.0000  0.0000  0.0000
  51.  C 4 (px)  -0.0001 -0.0000  0.0000  0.0000  0.0000 -0.0000 -0.0000  0.0000
  52.  C 4 (py)   0.0000 -0.0000  0.0042 -0.0188 -0.0000  0.0000  0.0000 -0.0000
  53.  C 4 (py)   0.0000 -0.0000 -0.0017 -0.0004  0.0000 -0.0000 -0.0000  0.0000
  54.  C 4 (py)  -0.0000 -0.0000 -0.0000 -0.0000  0.0000 -0.0000 -0.0000  0.0000
  55.  C 4 (pz)   0.0000 -0.0000 -0.0000  0.0000 -0.0050  0.0035  0.0283  0.0087
  56.  C 4 (pz)  -0.0000  0.0000 -0.0000  0.0000 -0.0009 -0.0000 -0.0026 -0.0000
  57.  C 4 (pz)   0.0000  0.0000 -0.0000  0.0000  0.0006 -0.0001  0.0004 -0.0002
  58.  C 4 (d1)   0.0000  0.0000  0.0000  0.0000 -0.0000  0.0000  0.0000  0.0000
  59.  C 4 (d1)  -0.0000  0.0000 -0.0000  0.0000 -0.0000 -0.0000 -0.0000 -0.0000
  60.  C 4 (d2)  -0.0004 -0.0002 -0.0000  0.0000  0.0000 -0.0000  0.0000  0.0000
  61.  C 4 (d2)  -0.0002 -0.0001  0.0000  0.0000 -0.0000 -0.0000 -0.0000  0.0000
  62.  C 4 (d3)  -0.0000  0.0000 -0.0001  0.0006  0.0000 -0.0000  0.0000 -0.0000
  63.  C 4 (d3)   0.0000  0.0000  0.0006  0.0002  0.0000 -0.0000 -0.0000  0.0000
  64.  C 4 (d4)  -0.0000 -0.0000  0.0000 -0.0000 -0.0002  0.0002 -0.0005  0.0004
  65.  C 4 (d4)   0.0000 -0.0000  0.0000  0.0000  0.0002 -0.0000  0.0001 -0.0001
  66.  C 4 (d5)  -0.0000 -0.0000 -0.0000  0.0000 -0.0005  0.0001  0.0017  0.0003
  67.  C 4 (d5)   0.0000  0.0000  0.0000 -0.0000  0.0004 -0.0001  0.0003 -0.0001
  68.  C 4 (f1)  -0.0000 -0.0000  0.0000 -0.0000 -0.0002  0.0000  0.0005  0.0000
  69.  C 4 (f2)  -0.0002 -0.0001 -0.0000 -0.0000  0.0000 -0.0000  0.0000  0.0000
  70.  C 4 (f3)  -0.0000 -0.0000 -0.0001 -0.0002 -0.0000  0.0000  0.0000 -0.0000
  71.  C 4 (f4)   0.0000  0.0000 -0.0000  0.0000 -0.0000 -0.0001  0.0001 -0.0001
  72.  C 4 (f5)   0.0000 -0.0000  0.0000  0.0000  0.0000  0.0000  0.0000  0.0000
  73.  C 4 (f6)   0.0002  0.0001  0.0000 -0.0000 -0.0000  0.0000  0.0000 -0.0000
  74.  C 4 (f7)   0.0000  0.0000 -0.0001  0.0002 -0.0000  0.0000  0.0000 -0.0000
  75.  H 5 (S)   -0.0000  0.0000  0.0017  0.0116  0.0010 -0.0026  0.0061 -0.0065
  76.  H 5 (S)    0.0000 -0.0000 -0.0005 -0.0000  0.0006 -0.0000  0.0007 -0.0001
  77.  H 5 (S)   -0.0000 -0.0000 -0.0001  0.0001 -0.0002  0.0000 -0.0002  0.0001
  78.  H 5 (px)  -0.0003 -0.0001 -0.0000  0.0000  0.0000 -0.0000 -0.0000  0.0000
  79.  H 5 (py)  -0.0000  0.0000  0.0002  0.0002  0.0000 -0.0001  0.0000 -0.0002
  80.  H 5 (pz)  -0.0000 -0.0000 -0.0001  0.0002 -0.0000 -0.0000  0.0003 -0.0000
  81.  H 6 (S)    0.0000 -0.0000 -0.0017 -0.0116  0.0010 -0.0026  0.0061 -0.0065
  82.  H 6 (S)   -0.0000  0.0000  0.0005  0.0000  0.0006 -0.0000  0.0007 -0.0001
  83.  H 6 (S)    0.0000  0.0000  0.0001 -0.0001 -0.0002  0.0000 -0.0002  0.0001
  84.  H 6 (px)  -0.0003 -0.0001 -0.0000  0.0000  0.0000 -0.0000 -0.0000  0.0000
  85.  H 6 (py)  -0.0000  0.0000  0.0002  0.0002 -0.0000  0.0001 -0.0000  0.0002
  86.  H 6 (pz)   0.0000  0.0000  0.0001 -0.0002 -0.0000 -0.0000  0.0003 -0.0000

          NAO       25      26      27      28      29      30      31      32
      ---------- ------- ------- ------- ------- ------- ------- ------- -------
   1.  C 1 (S)    0.0008 -0.0000  0.0000  0.0008  0.0000  0.0000  0.0000 -0.0060
   2.  C 1 (S)   -0.0091  0.0000 -0.0000 -0.0107 -0.0000  0.0000 -0.0000  0.5329
   3.  C 1 (S)    0.0002  0.0000 -0.0000 -0.0005  0.0000  0.0000 -0.0000  0.0178
   4.  C 1 (S)   -0.0001 -0.0000 -0.0000  0.0000 -0.0000  0.0000 -0.0000 -0.0020
   5.  C 1 (S)   -0.0000  0.0000  0.0000  0.0000 -0.0000 -0.0000  0.0000 -0.0000
   6.  C 1 (px)   0.0000  0.0108 -0.0000  0.0000  0.0000 -0.0106  0.0000  0.0000
   7.  C 1 (px)   0.0000  0.0004 -0.0000  0.0000  0.0000 -0.0004  0.0000  0.0000
   8.  C 1 (px)   0.0000  0.0001 -0.0000  0.0000 -0.0000 -0.0001  0.0000 -0.0000
   9.  C 1 (py)  -0.0000  0.0000  0.0089 -0.0000  0.0000  0.0000 -0.0135  0.6805
  10.  C 1 (py)  -0.0000  0.0000  0.0003 -0.0000  0.0000  0.0000 -0.0001  0.0110
  11.  C 1 (py)  -0.0000 -0.0000  0.0000 -0.0000  0.0000  0.0000 -0.0000  0.0015
  12.  C 1 (pz)   0.0077  0.0000 -0.0000 -0.0101  0.0000 -0.0000 -0.0000  0.4350
  13.  C 1 (pz)  -0.0004 -0.0000  0.0000  0.0003 -0.0000  0.0000 -0.0000 -0.0094
  14.  C 1 (pz)  -0.0001 -0.0000  0.0000  0.0001  0.0000  0.0000 -0.0000 -0.0050
  15.  C 1 (d1)   0.0000  0.0000 -0.0000 -0.0000 -0.0000 -0.0000  0.0000 -0.0000
  16.  C 1 (d1)  -0.0000 -0.0000  0.0000  0.0000 -0.0000  0.0000 -0.0000  0.0000
  17.  C 1 (d2)  -0.0000 -0.0002  0.0000 -0.0000 -0.0000  0.0002 -0.0000 -0.0000
  18.  C 1 (d2)  -0.0000 -0.0001  0.0000 -0.0000  0.0000  0.0001 -0.0000  0.0000
  19.  C 1 (d3)  -0.0000  0.0000  0.0003  0.0000  0.0000  0.0000 -0.0004  0.0211
  20.  C 1 (d3)   0.0000  0.0000  0.0001 -0.0000  0.0000 -0.0000 -0.0000  0.0043
  21.  C 1 (d4)   0.0001 -0.0000  0.0000  0.0005 -0.0000 -0.0000  0.0000 -0.0236
  22.  C 1 (d4)   0.0000 -0.0000 -0.0000 -0.0000 -0.0000  0.0000  0.0000  0.0012
  23.  C 1 (d5)  -0.0005 -0.0000  0.0000  0.0003 -0.0000  0.0000 -0.0000 -0.0128
  24.  C 1 (d5)   0.0000  0.0000 -0.0000 -0.0001 -0.0000 -0.0000  0.0000  0.0040
  25.  C 1 (f1)   0.0002  0.0000 -0.0000  0.0000  0.0000 -0.0000  0.0000 -0.0017
  26.  C 1 (f2)   0.0000  0.0001 -0.0000  0.0000 -0.0000 -0.0001  0.0000  0.0000
  27.  C 1 (f3)  -0.0000 -0.0000  0.0001  0.0000  0.0000  0.0000 -0.0001  0.0056
  28.  C 1 (f4)   0.0000  0.0000  0.0000  0.0002 -0.0000 -0.0000  0.0000 -0.0085
  29.  C 1 (f5)   0.0000 -0.0000  0.0000 -0.0000  0.0000 -0.0000 -0.0000  0.0000
  30.  C 1 (f6)  -0.0000 -0.0001  0.0000 -0.0000 -0.0000  0.0001 -0.0000 -0.0000
  31.  C 1 (f7)   0.0000  0.0000 -0.0001  0.0000 -0.0000 -0.0000  0.0002 -0.0077
  32.  H 2 (S)   -0.0017  0.0000  0.0056 -0.0085  0.0000 -0.0000 -0.0077  0.8073
  33.  H 2 (S)    0.0000 -0.0000 -0.0000  0.0000 -0.0000  0.0000 -0.0001  0.0000
  34.  H 2 (S)    0.0000  0.0000  0.0001  0.0001  0.0000 -0.0000 -0.0001  0.0000
  35.  H 2 (px)   0.0000  0.0001 -0.0000  0.0000 -0.0000 -0.0001  0.0000  0.0000
  36.  H 2 (py)   0.0000 -0.0000 -0.0001  0.0002 -0.0000  0.0000  0.0001 -0.0144
  37.  H 2 (pz)   0.0001 -0.0000 -0.0001  0.0000 -0.0000  0.0000  0.0001 -0.0073
  38.  H 3 (S)   -0.0017 -0.0000 -0.0056 -0.0085 -0.0000 -0.0000  0.0077 -0.0108
  39.  H 3 (S)    0.0000  0.0000  0.0000  0.0000 -0.0000 -0.0000  0.0001 -0.0012
  40.  H 3 (S)    0.0000 -0.0000 -0.0001  0.0001 -0.0000  0.0000  0.0001 -0.0081
  41.  H 3 (px)   0.0000  0.0001 -0.0000  0.0000 -0.0000 -0.0001  0.0000  0.0000
  42.  H 3 (py)  -0.0000 -0.0000 -0.0001 -0.0002 -0.0000  0.0000  0.0001  0.0037
  43.  H 3 (pz)   0.0001  0.0000  0.0001  0.0000  0.0000 -0.0000 -0.0001  0.0040
  44.  C 4 (S)    0.0029 -0.0000 -0.0000 -0.0001  0.0000  0.0000  0.0000  0.0044
  45.  C 4 (S)   -0.0112  0.0000  0.0000 -0.0010 -0.0000 -0.0000 -0.0000  0.0291
  46.  C 4 (S)    0.0002  0.0000  0.0000 -0.0006  0.0000 -0.0000  0.0000  0.0226
  47.  C 4 (S)   -0.0001  0.0000  0.0000 -0.0001 -0.0000 -0.0000  0.0000  0.0057
  48.  C 4 (S)   -0.0000 -0.0000 -0.0000 -0.0000 -0.0000  0.0000 -0.0000  0.0000
  49.  C 4 (px)   0.0000  0.0108 -0.0000  0.0000  0.0000 -0.0106  0.0000  0.0000
  50.  C 4 (px)   0.0000  0.0004 -0.0000  0.0000  0.0000 -0.0004  0.0000 -0.0000
  51.  C 4 (px)   0.0000  0.0001 -0.0000  0.0000 -0.0000 -0.0001  0.0000  0.0000
  52.  C 4 (py)  -0.0000 -0.0000 -0.0026 -0.0000 -0.0000 -0.0000 -0.0028 -0.0243
  53.  C 4 (py)   0.0000 -0.0000 -0.0005  0.0000 -0.0000 -0.0000  0.0006 -0.0330
  54.  C 4 (py)   0.0000  0.0000 -0.0000  0.0000 -0.0000 -0.0000  0.0000 -0.0010
  55.  C 4 (pz)  -0.0059 -0.0000  0.0000  0.0013 -0.0000  0.0000  0.0000  0.0218
  56.  C 4 (pz)   0.0004  0.0000 -0.0000 -0.0004  0.0000 -0.0000  0.0000  0.0174
  57.  C 4 (pz)   0.0000 -0.0000 -0.0000  0.0002  0.0000  0.0000  0.0000 -0.0095
  58.  C 4 (d1)  -0.0000  0.0000  0.0000 -0.0000 -0.0000  0.0000 -0.0000  0.0000
  59.  C 4 (d1)   0.0000  0.0000 -0.0000 -0.0000 -0.0000 -0.0000  0.0000 -0.0000
  60.  C 4 (d2)   0.0000  0.0002 -0.0000  0.0000  0.0000 -0.0002  0.0000 -0.0000
  61.  C 4 (d2)   0.0000  0.0001 -0.0000  0.0000  0.0000 -0.0001  0.0000  0.0000
  62.  C 4 (d3)   0.0000  0.0000  0.0001  0.0000  0.0000 -0.0000  0.0001  0.0017
  63.  C 4 (d3)   0.0000  0.0000  0.0002 -0.0000  0.0000  0.0000 -0.0002  0.0116
  64.  C 4 (d4)   0.0002 -0.0000 -0.0000  0.0000 -0.0000 -0.0000 -0.0000  0.0010
  65.  C 4 (d4)  -0.0000 -0.0000  0.0000  0.0001 -0.0000  0.0000 -0.0000 -0.0026
  66.  C 4 (d5)  -0.0005 -0.0000 -0.0000 -0.0001 -0.0000 -0.0000  0.0000  0.0061
  67.  C 4 (d5)  -0.0000 -0.0000  0.0000  0.0001 -0.0000  0.0000 -0.0000 -0.0065
  68.  C 4 (f1)  -0.0002  0.0000  0.0000 -0.0001 -0.0000 -0.0000  0.0000  0.0033
  69.  C 4 (f2)   0.0000  0.0001 -0.0000  0.0000 -0.0000 -0.0001  0.0000 -0.0000
  70.  C 4 (f3)  -0.0000  0.0000 -0.0001 -0.0000 -0.0000 -0.0000  0.0000 -0.0026
  71.  C 4 (f4)  -0.0001 -0.0000  0.0000 -0.0000  0.0000  0.0000  0.0000  0.0015
  72.  C 4 (f5)  -0.0000 -0.0000  0.0000  0.0000 -0.0000 -0.0000 -0.0000  0.0000
  73.  C 4 (f6)  -0.0000 -0.0001  0.0000 -0.0000 -0.0000  0.0001 -0.0000  0.0000
  74.  C 4 (f7)  -0.0000  0.0000  0.0000 -0.0000  0.0000  0.0000  0.0000 -0.0001
  75.  H 5 (S)   -0.0033  0.0000  0.0026 -0.0015  0.0000 -0.0000  0.0001  0.1250
  76.  H 5 (S)   -0.0000 -0.0000 -0.0001  0.0002 -0.0000  0.0000  0.0002 -0.0207
  77.  H 5 (S)    0.0000  0.0000  0.0000 -0.0001 -0.0000 -0.0000  0.0000  0.0022
  78.  H 5 (px)   0.0000  0.0001 -0.0000  0.0000 -0.0000 -0.0001  0.0000  0.0000
  79.  H 5 (py)  -0.0001  0.0000  0.0001 -0.0000  0.0000 -0.0000 -0.0000  0.0044
  80.  H 5 (pz)  -0.0001  0.0000  0.0000 -0.0000 -0.0000 -0.0000  0.0000 -0.0006
  81.  H 6 (S)   -0.0033 -0.0000 -0.0026 -0.0015 -0.0000 -0.0000 -0.0001 -0.0623
  82.  H 6 (S)   -0.0000  0.0000  0.0001  0.0002  0.0000 -0.0000 -0.0002 -0.0007
  83.  H 6 (S)    0.0000 -0.0000 -0.0000 -0.0001  0.0000  0.0000 -0.0000  0.0034
  84.  H 6 (px)   0.0000  0.0001 -0.0000  0.0000 -0.0000 -0.0001  0.0000  0.0000
  85.  H 6 (py)   0.0001  0.0000  0.0001  0.0000  0.0000  0.0000 -0.0000  0.0029
  86.  H 6 (pz)  -0.0001 -0.0000 -0.0000 -0.0000 -0.0000  0.0000 -0.0000  0.0012

          NAO       33      34      35      36      37      38      39      40
      ---------- ------- ------- ------- ------- ------- ------- ------- -------
   1.  C 1 (S)   -0.0092 -0.0094  0.0000  0.0030  0.0019 -0.0060 -0.0092 -0.0094
   2.  C 1 (S)    0.0034 -0.0065  0.0000 -0.0108 -0.0058  0.5329  0.0034 -0.0065
   3.  C 1 (S)   -0.0008  0.0000 -0.0000 -0.0005  0.0002  0.0178 -0.0008  0.0000
   4.  C 1 (S)   -0.0001  0.0001 -0.0000  0.0001 -0.0000 -0.0020 -0.0001  0.0001
   5.  C 1 (S)   -0.0000  0.0000  0.0000  0.0000 -0.0000 -0.0000 -0.0000  0.0000
   6.  C 1 (px)  -0.0000  0.0000  0.0122 -0.0000 -0.0000 -0.0000  0.0000 -0.0000
   7.  C 1 (px)  -0.0000  0.0000  0.0004 -0.0000 -0.0000 -0.0000  0.0000 -0.0000
   8.  C 1 (px)  -0.0000  0.0000  0.0001 -0.0000 -0.0000  0.0000  0.0000 -0.0000
   9.  C 1 (py)   0.0044  0.0073  0.0000 -0.0080 -0.0101 -0.6805 -0.0044 -0.0073
  10.  C 1 (py)  -0.0008 -0.0000 -0.0000 -0.0003  0.0000 -0.0110  0.0008  0.0000
  11.  C 1 (py)  -0.0000  0.0000 -0.0000 -0.0000 -0.0000 -0.0015  0.0000 -0.0000
  12.  C 1 (pz)  -0.0044 -0.0037 -0.0000 -0.0116  0.0030  0.4350 -0.0044 -0.0037
  13.  C 1 (pz)   0.0008 -0.0001  0.0000  0.0003 -0.0002 -0.0094  0.0008 -0.0001
  14.  C 1 (pz)  -0.0003  0.0001 -0.0000  0.0001  0.0000 -0.0050 -0.0003  0.0001
  15.  C 1 (d1)  -0.0000 -0.0000  0.0000 -0.0000  0.0000  0.0000 -0.0000  0.0000
  16.  C 1 (d1)   0.0000  0.0000 -0.0000 -0.0000 -0.0000 -0.0000  0.0000 -0.0000
  17.  C 1 (d2)   0.0000 -0.0000 -0.0003  0.0000  0.0000  0.0000 -0.0000  0.0000
  18.  C 1 (d2)   0.0000 -0.0000 -0.0001  0.0000  0.0000 -0.0000 -0.0000  0.0000
  19.  C 1 (d3)   0.0001  0.0002 -0.0000 -0.0003 -0.0003 -0.0211 -0.0001 -0.0002
  20.  C 1 (d3)  -0.0003  0.0000  0.0000 -0.0001  0.0000 -0.0043  0.0003 -0.0000
  21.  C 1 (d4)  -0.0001  0.0002  0.0000  0.0005  0.0001 -0.0236 -0.0001  0.0002
  22.  C 1 (d4)   0.0001 -0.0000 -0.0000 -0.0000 -0.0000  0.0012  0.0001 -0.0000
  23.  C 1 (d5)   0.0001  0.0001  0.0000  0.0004 -0.0002 -0.0128  0.0001  0.0001
  24.  C 1 (d5)   0.0002 -0.0001  0.0000 -0.0001 -0.0000  0.0040  0.0002 -0.0001
  25.  C 1 (f1)   0.0000  0.0000  0.0000  0.0000  0.0001 -0.0017  0.0000  0.0000
  26.  C 1 (f2)  -0.0000  0.0000  0.0001 -0.0000 -0.0000 -0.0000  0.0000 -0.0000
  27.  C 1 (f3)  -0.0000  0.0001 -0.0000 -0.0001 -0.0001 -0.0056  0.0000 -0.0001
  28.  C 1 (f4)   0.0000  0.0001  0.0000  0.0002  0.0000 -0.0085  0.0000  0.0001
  29.  C 1 (f5)  -0.0000  0.0000 -0.0000 -0.0000 -0.0000 -0.0000 -0.0000 -0.0000
  30.  C 1 (f6)   0.0000 -0.0000 -0.0001  0.0000  0.0000 -0.0000 -0.0000  0.0000
  31.  C 1 (f7)  -0.0001 -0.0001  0.0000  0.0001  0.0001  0.0077  0.0001  0.0001
  32.  H 2 (S)    0.0000  0.0000  0.0000 -0.0144 -0.0073 -0.0108 -0.0012 -0.0081
  33.  H 2 (S)    0.0006 -0.0000 -0.0000  0.0001 -0.0001 -0.0012  0.0001 -0.0001
  34.  H 2 (S)   -0.0000  0.0002  0.0000  0.0000 -0.0000 -0.0081 -0.0001  0.0001
  35.  H 2 (px)  -0.0000  0.0000  0.0001 -0.0000 -0.0000 -0.0000  0.0000 -0.0000
  36.  H 2 (py)   0.0001  0.0000 -0.0000  0.0003  0.0001 -0.0037 -0.0000  0.0001
  37.  H 2 (pz)  -0.0001 -0.0000 -0.0000  0.0001  0.0001  0.0040  0.0000  0.0001
  38.  H 3 (S)   -0.0012 -0.0081 -0.0000 -0.0037  0.0040  0.8073  0.0000  0.0000
  39.  H 3 (S)    0.0001 -0.0001  0.0000 -0.0000  0.0000  0.0000  0.0006 -0.0000
  40.  H 3 (S)   -0.0001  0.0001 -0.0000  0.0001  0.0001  0.0000 -0.0000  0.0002
  41.  H 3 (px)  -0.0000  0.0000  0.0001 -0.0000 -0.0000 -0.0000  0.0000 -0.0000
  42.  H 3 (py)   0.0000 -0.0001 -0.0000 -0.0001  0.0000  0.0144 -0.0001 -0.0000
  43.  H 3 (pz)   0.0000  0.0001  0.0000 -0.0000 -0.0000 -0.0073 -0.0001 -0.0000
  44.  C 4 (S)    0.0011 -0.0012  0.0000 -0.0002  0.0012  0.0044  0.0011 -0.0012
  45.  C 4 (S)   -0.0105  0.0030 -0.0000  0.0006 -0.0040  0.0291 -0.0105  0.0030
  46.  C 4 (S)   -0.0008 -0.0001  0.0000 -0.0006  0.0001  0.0226 -0.0008 -0.0001
  47.  C 4 (S)    0.0001 -0.0001  0.0000 -0.0001 -0.0001  0.0057  0.0001 -0.0001
  48.  C 4 (S)   -0.0000 -0.0000 -0.0000 -0.0000 -0.0000  0.0000 -0.0000 -0.0000
  49.  C 4 (px)  -0.0000  0.0000  0.0122 -0.0000 -0.0000 -0.0000  0.0000 -0.0000
  50.  C 4 (px)  -0.0000  0.0000  0.0004 -0.0000 -0.0000  0.0000  0.0000 -0.0000
  51.  C 4 (px)  -0.0000  0.0000  0.0001 -0.0000 -0.0000 -0.0000  0.0000 -0.0000
  52.  C 4 (py)   0.0176  0.0024 -0.0000  0.0045 -0.0035  0.0243 -0.0176 -0.0024
  53.  C 4 (py)   0.0000 -0.0003  0.0000  0.0005  0.0004  0.0330 -0.0000  0.0003
  54.  C 4 (py)   0.0000 -0.0000  0.0000  0.0000  0.0000  0.0010 -0.0000  0.0000
  55.  C 4 (pz)   0.0169 -0.0049  0.0000  0.0013 -0.0047  0.0218  0.0169 -0.0049
  56.  C 4 (pz)  -0.0006 -0.0001 -0.0000 -0.0005  0.0002  0.0174 -0.0006 -0.0001
  57.  C 4 (pz)  -0.0001  0.0002 -0.0000  0.0002  0.0000 -0.0095 -0.0001  0.0002
  58.  C 4 (d1)   0.0000  0.0000 -0.0000 -0.0000 -0.0000 -0.0000 -0.0000 -0.0000
  59.  C 4 (d1)  -0.0000 -0.0000  0.0000 -0.0000  0.0000  0.0000  0.0000  0.0000
  60.  C 4 (d2)  -0.0000  0.0000  0.0003 -0.0000 -0.0000  0.0000  0.0000 -0.0000
  61.  C 4 (d2)  -0.0000  0.0000  0.0001 -0.0000 -0.0000 -0.0000  0.0000 -0.0000
  62.  C 4 (d3)  -0.0005 -0.0001  0.0000 -0.0002  0.0001 -0.0017  0.0005  0.0001
  63.  C 4 (d3)  -0.0000  0.0001 -0.0000 -0.0002 -0.0002 -0.0116  0.0000 -0.0001
  64.  C 4 (d4)   0.0006 -0.0002  0.0000 -0.0000  0.0000  0.0010  0.0006 -0.0002
  65.  C 4 (d4)  -0.0000  0.0000 -0.0000  0.0001  0.0000 -0.0026 -0.0000  0.0000
  66.  C 4 (d5)   0.0007 -0.0002  0.0000 -0.0000 -0.0003  0.0061  0.0007 -0.0002
  67.  C 4 (d5)  -0.0001  0.0001 -0.0000  0.0002  0.0000 -0.0065 -0.0001  0.0001
  68.  C 4 (f1)   0.0000 -0.0000  0.0000 -0.0001 -0.0001  0.0033  0.0000 -0.0000
  69.  C 4 (f2)  -0.0000  0.0000  0.0001 -0.0000 -0.0000  0.0000  0.0000 -0.0000
  70.  C 4 (f3)   0.0001 -0.0000  0.0000  0.0001  0.0000  0.0026 -0.0001  0.0000
  71.  C 4 (f4)  -0.0002  0.0001 -0.0000 -0.0000 -0.0000  0.0015 -0.0002  0.0001
  72.  C 4 (f5)   0.0000  0.0000 -0.0000  0.0000 -0.0000 -0.0000  0.0000 -0.0000
  73.  C 4 (f6)   0.0000 -0.0000 -0.0001  0.0000  0.0000  0.0000 -0.0000  0.0000
  74.  C 4 (f7)  -0.0002 -0.0000 -0.0000 -0.0000  0.0000  0.0001  0.0002  0.0000
  75.  H 5 (S)   -0.0207  0.0022 -0.0000 -0.0044  0.0006 -0.0623 -0.0007  0.0034
  76.  H 5 (S)   -0.0000 -0.0000 -0.0000  0.0004  0.0002 -0.0007  0.0001  0.0002
  77.  H 5 (S)   -0.0000 -0.0001  0.0000 -0.0001  0.0000  0.0034  0.0002 -0.0000
  78.  H 5 (px)  -0.0000  0.0000  0.0001 -0.0000 -0.0000 -0.0000  0.0000 -0.0000
  79.  H 5 (py)  -0.0004  0.0001 -0.0000 -0.0001 -0.0000 -0.0029 -0.0001  0.0000
  80.  H 5 (pz)  -0.0002 -0.0000  0.0000 -0.0000  0.0000  0.0012  0.0002  0.0000
  81.  H 6 (S)   -0.0007  0.0034 -0.0000  0.0029 -0.0012  0.1250 -0.0207  0.0022
  82.  H 6 (S)    0.0001  0.0002  0.0000  0.0001 -0.0002 -0.0207 -0.0000 -0.0000
  83.  H 6 (S)    0.0002 -0.0000 -0.0000 -0.0000 -0.0000  0.0022 -0.0000 -0.0001
  84.  H 6 (px)  -0.0000  0.0000  0.0001 -0.0000 -0.0000  0.0000  0.0000 -0.0000
  85.  H 6 (py)   0.0001 -0.0000  0.0000 -0.0001 -0.0000 -0.0044  0.0004 -0.0001
  86.  H 6 (pz)   0.0002  0.0000 -0.0000  0.0000 -0.0001 -0.0006 -0.0002 -0.0000

          NAO       41      42      43      44      45      46      47      48
      ---------- ------- ------- ------- ------- ------- ------- ------- -------
   1.  C 1 (S)    0.0000 -0.0030  0.0019  0.0001  0.0016  0.0089 -0.0073  0.0002
   2.  C 1 (S)   -0.0000  0.0108 -0.0058  0.0016  0.3748  0.0067  0.0106  0.0001
   3.  C 1 (S)   -0.0000  0.0005  0.0002  0.0089  0.0067  0.0034 -0.0001 -0.0000
   4.  C 1 (S)   -0.0000 -0.0001 -0.0000 -0.0073  0.0106 -0.0001 -0.0000 -0.0000
   5.  C 1 (S)    0.0000 -0.0000 -0.0000  0.0002  0.0001 -0.0000 -0.0000 -0.0000
   6.  C 1 (px)   0.0122 -0.0000  0.0000 -0.0000  0.0000  0.0000  0.0000 -0.0000
   7.  C 1 (px)   0.0004 -0.0000  0.0000  0.0000  0.0000  0.0000  0.0000 -0.0000
   8.  C 1 (px)   0.0001 -0.0000  0.0000  0.0000 -0.0000  0.0000  0.0000 -0.0000
   9.  C 1 (py)  -0.0000 -0.0080  0.0101  0.0000 -0.0000 -0.0000 -0.0000  0.0000
  10.  C 1 (py)  -0.0000 -0.0003 -0.0000 -0.0000  0.0000 -0.0000  0.0000  0.0000
  11.  C 1 (py)  -0.0000 -0.0000  0.0000 -0.0000  0.0000 -0.0000  0.0000  0.0000
  12.  C 1 (pz)   0.0000  0.0116  0.0030 -0.0101 -0.5192  0.0537  0.0026  0.0000
  13.  C 1 (pz)  -0.0000 -0.0003 -0.0002 -0.0219  0.0041 -0.0030  0.0002  0.0000
  14.  C 1 (pz)  -0.0000 -0.0001  0.0000  0.0051  0.0137  0.0001 -0.0001 -0.0000
  15.  C 1 (d1)   0.0000  0.0000 -0.0000 -0.0000  0.0000  0.0000 -0.0000 -0.0000
  16.  C 1 (d1)  -0.0000 -0.0000  0.0000  0.0000 -0.0000 -0.0000  0.0000  0.0000
  17.  C 1 (d2)  -0.0003  0.0000 -0.0000 -0.0000 -0.0000 -0.0000 -0.0000  0.0000
  18.  C 1 (d2)  -0.0001  0.0000 -0.0000  0.0000 -0.0000  0.0000 -0.0000  0.0000
  19.  C 1 (d3)  -0.0000 -0.0003  0.0003 -0.0000 -0.0000 -0.0000 -0.0000  0.0000
  20.  C 1 (d3)   0.0000 -0.0001 -0.0000  0.0000  0.0000  0.0000  0.0000 -0.0000
  21.  C 1 (d4)   0.0000 -0.0005  0.0001 -0.0007  0.0016 -0.0012 -0.0004 -0.0000
  22.  C 1 (d4)  -0.0000  0.0000 -0.0000  0.0009 -0.0032 -0.0001  0.0000  0.0000
  23.  C 1 (d5)  -0.0000 -0.0004 -0.0002 -0.0079  0.0359 -0.0022  0.0000  0.0000
  24.  C 1 (d5)   0.0000  0.0001 -0.0000  0.0013 -0.0080 -0.0001  0.0001  0.0000
  25.  C 1 (f1)   0.0000 -0.0000  0.0001  0.0029 -0.0112  0.0002 -0.0001 -0.0000
  26.  C 1 (f2)   0.0001 -0.0000  0.0000 -0.0000  0.0000  0.0000  0.0000 -0.0000
  27.  C 1 (f3)  -0.0000 -0.0001  0.0001 -0.0000  0.0000  0.0000  0.0000 -0.0000
  28.  C 1 (f4)   0.0000 -0.0002  0.0000 -0.0001 -0.0010 -0.0006 -0.0001 -0.0000
  29.  C 1 (f5)  -0.0000 -0.0000  0.0000  0.0000 -0.0000  0.0000 -0.0000 -0.0000
  30.  C 1 (f6)  -0.0001  0.0000 -0.0000  0.0000 -0.0000 -0.0000 -0.0000  0.0000
  31.  C 1 (f7)   0.0000  0.0001 -0.0001  0.0000 -0.0000  0.0000  0.0000 -0.0000
  32.  H 2 (S)    0.0000  0.0037  0.0040  0.0044  0.0291  0.0226  0.0057  0.0000
  33.  H 2 (S)   -0.0000  0.0000  0.0000  0.0011 -0.0105 -0.0008  0.0001 -0.0000
  34.  H 2 (S)    0.0000 -0.0001  0.0001 -0.0012  0.0030 -0.0001 -0.0001 -0.0000
  35.  H 2 (px)   0.0001 -0.0000  0.0000  0.0000 -0.0000  0.0000  0.0000 -0.0000
  36.  H 2 (py)  -0.0000 -0.0001 -0.0000 -0.0002  0.0006 -0.0006 -0.0001 -0.0000
  37.  H 2 (pz)  -0.0000  0.0000 -0.0000  0.0012 -0.0040  0.0001 -0.0001 -0.0000
  38.  H 3 (S)   -0.0000  0.0144 -0.0073  0.0044  0.0291  0.0226  0.0057  0.0000
  39.  H 3 (S)    0.0000 -0.0001 -0.0001  0.0011 -0.0105 -0.0008  0.0001 -0.0000
  40.  H 3 (S)   -0.0000 -0.0000 -0.0000 -0.0012  0.0030 -0.0001 -0.0001 -0.0000
  41.  H 3 (px)   0.0001 -0.0000  0.0000  0.0000 -0.0000  0.0000  0.0000 -0.0000
  42.  H 3 (py)  -0.0000  0.0003 -0.0001  0.0002 -0.0006  0.0006  0.0001  0.0000
  43.  H 3 (pz)   0.0000 -0.0001  0.0001  0.0012 -0.0040  0.0001 -0.0001 -0.0000
  44.  C 4 (S)    0.0000  0.0002  0.0012  1.9993  0.0000 -0.0000  0.0000  0.0000
  45.  C 4 (S)   -0.0000 -0.0006 -0.0040  0.0000  1.0666  0.0000 -0.0000 -0.0000
  46.  C 4 (S)    0.0000  0.0006  0.0001 -0.0000  0.0000  0.0035 -0.0000 -0.0000
  47.  C 4 (S)    0.0000  0.0001 -0.0001  0.0000 -0.0000 -0.0000  0.0001 -0.0000
  48.  C 4 (S)   -0.0000  0.0000 -0.0000  0.0000 -0.0000 -0.0000 -0.0000  0.0000
  49.  C 4 (px)   0.0122 -0.0000  0.0000 -0.0000  0.0000  0.0000  0.0000 -0.0000
  50.  C 4 (px)   0.0004 -0.0000  0.0000  0.0000 -0.0000  0.0000  0.0000 -0.0000
  51.  C 4 (px)   0.0001 -0.0000  0.0000  0.0000 -0.0000  0.0000  0.0000 -0.0000
  52.  C 4 (py)  -0.0000  0.0045  0.0035  0.0000 -0.0000 -0.0000 -0.0000  0.0000
  53.  C 4 (py)   0.0000  0.0005 -0.0004  0.0000 -0.0000  0.0000 -0.0000 -0.0000
  54.  C 4 (py)   0.0000  0.0000 -0.0000  0.0000 -0.0000 -0.0000 -0.0000 -0.0000
  55.  C 4 (pz)  -0.0000 -0.0013 -0.0047 -0.0087 -0.1083 -0.0476  0.0069  0.0001
  56.  C 4 (pz)   0.0000  0.0005  0.0002  0.0026 -0.0153  0.0032 -0.0001  0.0000
  57.  C 4 (pz)  -0.0000 -0.0002  0.0000 -0.0010  0.0063 -0.0003 -0.0002 -0.0000
  58.  C 4 (d1)  -0.0000 -0.0000  0.0000  0.0000 -0.0000 -0.0000  0.0000  0.0000
  59.  C 4 (d1)   0.0000  0.0000 -0.0000 -0.0000  0.0000  0.0000 -0.0000 -0.0000
  60.  C 4 (d2)   0.0003 -0.0000  0.0000  0.0000 -0.0000  0.0000  0.0000 -0.0000
  61.  C 4 (d2)   0.0001 -0.0000  0.0000 -0.0000  0.0000  0.0000  0.0000 -0.0000
  62.  C 4 (d3)   0.0000 -0.0002 -0.0001 -0.0000  0.0000 -0.0000 -0.0000  0.0000
  63.  C 4 (d3)  -0.0000 -0.0002  0.0002  0.0000 -0.0000  0.0000  0.0000 -0.0000
  64.  C 4 (d4)   0.0000  0.0000  0.0000  0.0051 -0.0321 -0.0009  0.0002  0.0000
  65.  C 4 (d4)  -0.0000 -0.0001  0.0000 -0.0014  0.0020 -0.0001 -0.0000 -0.0000
  66.  C 4 (d5)   0.0000  0.0000 -0.0003 -0.0023  0.0100 -0.0020  0.0004  0.0000
  67.  C 4 (d5)  -0.0000 -0.0002  0.0000 -0.0000  0.0064 -0.0002 -0.0001 -0.0000
  68.  C 4 (f1)   0.0000  0.0001 -0.0001 -0.0008  0.0091 -0.0002  0.0001  0.0000
  69.  C 4 (f2)   0.0001 -0.0000  0.0000  0.0000 -0.0000 -0.0000  0.0000 -0.0000
  70.  C 4 (f3)   0.0000  0.0001 -0.0000  0.0000 -0.0000 -0.0000  0.0000 -0.0000
  71.  C 4 (f4)  -0.0000  0.0000 -0.0000 -0.0008  0.0107  0.0005 -0.0000 -0.0000
  72.  C 4 (f5)  -0.0000 -0.0000  0.0000  0.0000 -0.0000 -0.0000  0.0000  0.0000
  73.  C 4 (f6)  -0.0001  0.0000 -0.0000  0.0000 -0.0000 -0.0000 -0.0000  0.0000
  74.  C 4 (f7)  -0.0000 -0.0000 -0.0000 -0.0000  0.0000 -0.0000  0.0000  0.0000
  75.  H 5 (S)    0.0000 -0.0029 -0.0012 -0.0060  0.5329  0.0178 -0.0020 -0.0000
  76.  H 5 (S)   -0.0000 -0.0001 -0.0002 -0.0092  0.0034 -0.0008 -0.0001 -0.0000
  77.  H 5 (S)    0.0000  0.0000 -0.0000 -0.0094 -0.0065  0.0000  0.0001  0.0000
  78.  H 5 (px)   0.0001 -0.0000  0.0000  0.0000 -0.0000  0.0000  0.0000 -0.0000
  79.  H 5 (py)   0.0000 -0.0001  0.0000 -0.0030  0.0108  0.0005 -0.0001 -0.0000
  80.  H 5 (pz)   0.0000 -0.0000 -0.0001 -0.0019  0.0058 -0.0002  0.0000  0.0000
  81.  H 6 (S)   -0.0000  0.0044  0.0006 -0.0060  0.5329  0.0178 -0.0020 -0.0000
  82.  H 6 (S)    0.0000 -0.0004  0.0002 -0.0092  0.0034 -0.0008 -0.0001 -0.0000
  83.  H 6 (S)   -0.0000  0.0001  0.0000 -0.0094 -0.0065  0.0000  0.0001  0.0000
  84.  H 6 (px)   0.0001 -0.0000  0.0000  0.0000 -0.0000  0.0000  0.0000 -0.0000
  85.  H 6 (py)   0.0000 -0.0001  0.0000  0.0030 -0.0108 -0.0005  0.0001  0.0000
  86.  H 6 (pz)  -0.0000  0.0000  0.0000 -0.0019  0.0058 -0.0002  0.0000  0.0000

          NAO       49      50      51      52      53      54      55      56
      ---------- ------- ------- ------- ------- ------- ------- ------- -------
   1.  C 1 (S)   -0.0000  0.0000 -0.0000  0.0000  0.0000  0.0000  0.0101  0.0219
   2.  C 1 (S)   -0.0000 -0.0000  0.0000  0.0000 -0.0000 -0.0000  0.5192 -0.0041
   3.  C 1 (S)   -0.0000 -0.0000 -0.0000  0.0000 -0.0000  0.0000 -0.0537  0.0030
   4.  C 1 (S)   -0.0000 -0.0000 -0.0000  0.0000  0.0000  0.0000 -0.0026 -0.0002
   5.  C 1 (S)    0.0000  0.0000  0.0000 -0.0000  0.0000 -0.0000 -0.0000 -0.0000
   6.  C 1 (px)   0.9976  0.0366  0.0057  0.0000  0.0000  0.0000 -0.0000  0.0000
   7.  C 1 (px)   0.0366  0.0013  0.0002 -0.0000  0.0000  0.0000 -0.0000  0.0000
   8.  C 1 (px)   0.0057  0.0002  0.0000 -0.0000  0.0000  0.0000  0.0000 -0.0000
   9.  C 1 (py)  -0.0000 -0.0000  0.0000  0.1884 -0.0538 -0.0013 -0.0000  0.0000
  10.  C 1 (py)  -0.0000 -0.0000 -0.0000 -0.0538 -0.0012 -0.0001  0.0000  0.0000
  11.  C 1 (py)  -0.0000 -0.0000 -0.0000 -0.0013 -0.0001 -0.0000  0.0000  0.0000
  12.  C 1 (pz)  -0.0000 -0.0000  0.0000  0.0000  0.0000 -0.0000 -0.5547  0.0548
  13.  C 1 (pz)  -0.0000  0.0000 -0.0000  0.0000 -0.0000 -0.0000  0.0548 -0.0029
  14.  C 1 (pz)  -0.0000 -0.0000 -0.0000  0.0000 -0.0000 -0.0000 -0.0102 -0.0001
  15.  C 1 (d1)   0.0000  0.0000 -0.0000  0.0000  0.0000  0.0000 -0.0000  0.0000
  16.  C 1 (d1)  -0.0000 -0.0000  0.0000 -0.0000 -0.0000 -0.0000  0.0000 -0.0000
  17.  C 1 (d2)  -0.0211 -0.0008 -0.0001  0.0000  0.0000 -0.0000  0.0000 -0.0000
  18.  C 1 (d2)  -0.0074 -0.0003 -0.0000 -0.0000 -0.0000 -0.0000 -0.0000  0.0000
  19.  C 1 (d3)  -0.0000 -0.0000  0.0000  0.0042 -0.0017 -0.0000 -0.0000 -0.0000
  20.  C 1 (d3)   0.0000  0.0000  0.0000 -0.0188 -0.0004 -0.0000  0.0000  0.0000
  21.  C 1 (d4)   0.0000  0.0000  0.0000 -0.0000  0.0000  0.0000 -0.0050 -0.0009
  22.  C 1 (d4)  -0.0000 -0.0000 -0.0000  0.0000 -0.0000 -0.0000  0.0035 -0.0000
  23.  C 1 (d5)  -0.0000  0.0000 -0.0000  0.0000 -0.0000 -0.0000  0.0283 -0.0026
  24.  C 1 (d5)   0.0000  0.0000  0.0000 -0.0000  0.0000  0.0000  0.0087 -0.0000
  25.  C 1 (f1)   0.0000  0.0000  0.0000 -0.0000  0.0000  0.0000 -0.0059  0.0004
  26.  C 1 (f2)   0.0108  0.0004  0.0001 -0.0000 -0.0000  0.0000 -0.0000  0.0000
  27.  C 1 (f3)  -0.0000 -0.0000 -0.0000 -0.0026 -0.0005 -0.0000  0.0000 -0.0000
  28.  C 1 (f4)   0.0000  0.0000  0.0000 -0.0000  0.0000  0.0000  0.0013 -0.0004
  29.  C 1 (f5)   0.0000  0.0000 -0.0000 -0.0000 -0.0000 -0.0000 -0.0000  0.0000
  30.  C 1 (f6)  -0.0106 -0.0004 -0.0001 -0.0000 -0.0000 -0.0000  0.0000 -0.0000
  31.  C 1 (f7)   0.0000  0.0000  0.0000 -0.0028  0.0006  0.0000  0.0000  0.0000
  32.  H 2 (S)    0.0000 -0.0000  0.0000 -0.0243 -0.0330 -0.0010  0.0218  0.0174
  33.  H 2 (S)   -0.0000 -0.0000 -0.0000  0.0176  0.0000  0.0000  0.0169 -0.0006
  34.  H 2 (S)    0.0000  0.0000  0.0000  0.0024 -0.0003 -0.0000 -0.0049 -0.0001
  35.  H 2 (px)   0.0122  0.0004  0.0001 -0.0000  0.0000  0.0000  0.0000 -0.0000
  36.  H 2 (py)  -0.0000 -0.0000 -0.0000  0.0045  0.0005  0.0000  0.0013 -0.0005
  37.  H 2 (pz)  -0.0000 -0.0000 -0.0000 -0.0035  0.0004  0.0000 -0.0047  0.0002
  38.  H 3 (S)   -0.0000  0.0000 -0.0000  0.0243  0.0330  0.0010  0.0218  0.0174
  39.  H 3 (S)    0.0000  0.0000  0.0000 -0.0176 -0.0000 -0.0000  0.0169 -0.0006
  40.  H 3 (S)   -0.0000 -0.0000 -0.0000 -0.0024  0.0003  0.0000 -0.0049 -0.0001
  41.  H 3 (px)   0.0122  0.0004  0.0001 -0.0000  0.0000  0.0000 -0.0000  0.0000
  42.  H 3 (py)  -0.0000 -0.0000 -0.0000  0.0045  0.0005  0.0000 -0.0013  0.0005
  43.  H 3 (pz)   0.0000  0.0000  0.0000  0.0035 -0.0004 -0.0000 -0.0047  0.0002
  44.  C 4 (S)   -0.0000  0.0000  0.0000  0.0000  0.0000  0.0000 -0.0087  0.0026
  45.  C 4 (S)    0.0000 -0.0000 -0.0000 -0.0000 -0.0000 -0.0000 -0.1083 -0.0153
  46.  C 4 (S)    0.0000  0.0000  0.0000 -0.0000  0.0000 -0.0000 -0.0476  0.0032
  47.  C 4 (S)    0.0000  0.0000  0.0000 -0.0000 -0.0000 -0.0000  0.0069 -0.0001
  48.  C 4 (S)   -0.0000 -0.0000 -0.0000  0.0000 -0.0000 -0.0000  0.0001  0.0000
  49.  C 4 (px)   0.9976  0.0366  0.0057  0.0000  0.0000  0.0000 -0.0000  0.0000
  50.  C 4 (px)   0.0366  0.0013  0.0002  0.0000  0.0000  0.0000  0.0000 -0.0000
  51.  C 4 (px)   0.0057  0.0002  0.0000 -0.0000 -0.0000  0.0000  0.0000  0.0000
  52.  C 4 (py)   0.0000  0.0000 -0.0000  1.1765  0.0079  0.0023  0.0000  0.0000
  53.  C 4 (py)   0.0000  0.0000 -0.0000  0.0079  0.0027  0.0001  0.0000  0.0000
  54.  C 4 (py)   0.0000  0.0000  0.0000  0.0023  0.0001  0.0000  0.0000  0.0000
  55.  C 4 (pz)  -0.0000  0.0000  0.0000  0.0000  0.0000  0.0000  1.1242 -0.0445
  56.  C 4 (pz)   0.0000 -0.0000  0.0000  0.0000  0.0000  0.0000 -0.0445  0.0033
  57.  C 4 (pz)  -0.0000 -0.0000 -0.0000  0.0000 -0.0000  0.0000 -0.0079 -0.0003
  58.  C 4 (d1)  -0.0000 -0.0000  0.0000  0.0000 -0.0000 -0.0000  0.0000 -0.0000
  59.  C 4 (d1)   0.0000 -0.0000  0.0000 -0.0000  0.0000 -0.0000 -0.0000  0.0000
  60.  C 4 (d2)   0.0211  0.0008  0.0001  0.0000  0.0000  0.0000  0.0000 -0.0000
  61.  C 4 (d2)   0.0074  0.0003  0.0000 -0.0000 -0.0000  0.0000 -0.0000  0.0000
  62.  C 4 (d3)   0.0000  0.0000  0.0000 -0.0362 -0.0003 -0.0001  0.0000  0.0000
  63.  C 4 (d3)  -0.0000 -0.0000 -0.0000 -0.0035 -0.0010 -0.0000 -0.0000 -0.0000
  64.  C 4 (d4)   0.0000  0.0000  0.0000 -0.0000 -0.0000 -0.0000  0.0255 -0.0004
  65.  C 4 (d4)  -0.0000 -0.0000 -0.0000  0.0000  0.0000  0.0000 -0.0012 -0.0001
  66.  C 4 (d5)   0.0000  0.0000  0.0000 -0.0000  0.0000  0.0000  0.0518 -0.0022
  67.  C 4 (d5)  -0.0000 -0.0000 -0.0000  0.0000 -0.0000  0.0000 -0.0043 -0.0002
  68.  C 4 (f1)   0.0000  0.0000  0.0000 -0.0000  0.0000 -0.0000  0.0077 -0.0004
  69.  C 4 (f2)   0.0108  0.0004  0.0001  0.0000  0.0000  0.0000  0.0000 -0.0000
  70.  C 4 (f3)   0.0000  0.0000  0.0000  0.0089  0.0003  0.0000 -0.0000  0.0000
  71.  C 4 (f4)  -0.0000 -0.0000 -0.0000  0.0000  0.0000  0.0000 -0.0101  0.0003
  72.  C 4 (f5)  -0.0000 -0.0000 -0.0000  0.0000 -0.0000 -0.0000  0.0000 -0.0000
  73.  C 4 (f6)  -0.0106 -0.0004 -0.0001 -0.0000 -0.0000 -0.0000  0.0000 -0.0000
  74.  C 4 (f7)  -0.0000 -0.0000 -0.0000 -0.0135 -0.0001 -0.0000  0.0000  0.0000
  75.  H 5 (S)   -0.0000 -0.0000  0.0000 -0.6805 -0.0110 -0.0015 -0.4350  0.0094
  76.  H 5 (S)   -0.0000 -0.0000 -0.0000 -0.0044  0.0008  0.0000  0.0044 -0.0008
  77.  H 5 (S)    0.0000  0.0000  0.0000 -0.0073  0.0000 -0.0000  0.0037  0.0001
  78.  H 5 (px)   0.0122  0.0004  0.0001 -0.0000  0.0000  0.0000  0.0000  0.0000
  79.  H 5 (py)   0.0000 -0.0000  0.0000 -0.0080 -0.0003 -0.0000 -0.0116  0.0003
  80.  H 5 (pz)   0.0000  0.0000  0.0000 -0.0101  0.0000 -0.0000  0.0030 -0.0002
  81.  H 6 (S)    0.0000  0.0000 -0.0000  0.6805  0.0110  0.0015 -0.4350  0.0094
  82.  H 6 (S)    0.0000  0.0000  0.0000  0.0044 -0.0008 -0.0000  0.0044 -0.0008
  83.  H 6 (S)   -0.0000 -0.0000 -0.0000  0.0073 -0.0000  0.0000  0.0037  0.0001
  84.  H 6 (px)   0.0122  0.0004  0.0001 -0.0000  0.0000  0.0000  0.0000  0.0000
  85.  H 6 (py)   0.0000 -0.0000  0.0000 -0.0080 -0.0003 -0.0000  0.0116 -0.0003
  86.  H 6 (pz)  -0.0000 -0.0000 -0.0000  0.0101 -0.0000  0.0000  0.0030 -0.0002

          NAO       57      58      59      60      61      62      63      64
      ---------- ------- ------- ------- ------- ------- ------- ------- -------
   1.  C 1 (S)   -0.0051 -0.0000  0.0000  0.0000 -0.0000 -0.0000  0.0000 -0.0007
   2.  C 1 (S)   -0.0137  0.0000  0.0000 -0.0000  0.0000  0.0000 -0.0000  0.0016
   3.  C 1 (S)   -0.0001 -0.0000  0.0000 -0.0000  0.0000  0.0000 -0.0000 -0.0012
   4.  C 1 (S)    0.0001 -0.0000  0.0000 -0.0000 -0.0000  0.0000 -0.0000 -0.0004
   5.  C 1 (S)    0.0000 -0.0000  0.0000  0.0000  0.0000 -0.0000  0.0000 -0.0000
   6.  C 1 (px)  -0.0000 -0.0000  0.0000  0.0211  0.0074  0.0000 -0.0000  0.0000
   7.  C 1 (px)  -0.0000 -0.0000 -0.0000  0.0008  0.0003  0.0000 -0.0000  0.0000
   8.  C 1 (px)  -0.0000 -0.0000 -0.0000  0.0001  0.0000  0.0000 -0.0000  0.0000
   9.  C 1 (py)   0.0000  0.0000 -0.0000 -0.0000  0.0000 -0.0042  0.0188 -0.0000
  10.  C 1 (py)   0.0000  0.0000  0.0000 -0.0000  0.0000  0.0017  0.0004  0.0000
  11.  C 1 (py)   0.0000  0.0000 -0.0000 -0.0000 -0.0000  0.0000  0.0000  0.0000
  12.  C 1 (pz)  -0.0102 -0.0000  0.0000 -0.0000  0.0000  0.0000 -0.0000  0.0050
  13.  C 1 (pz)  -0.0001  0.0000 -0.0000  0.0000 -0.0000  0.0000 -0.0000  0.0009
  14.  C 1 (pz)   0.0003 -0.0000  0.0000 -0.0000  0.0000  0.0000 -0.0000 -0.0006
  15.  C 1 (d1)   0.0000  0.0000  0.0000  0.0000  0.0000 -0.0000 -0.0000 -0.0000
  16.  C 1 (d1)  -0.0000  0.0000  0.0000 -0.0000  0.0000  0.0000  0.0000  0.0000
  17.  C 1 (d2)   0.0000  0.0000 -0.0000 -0.0004 -0.0002 -0.0000  0.0000 -0.0000
  18.  C 1 (d2)   0.0000  0.0000  0.0000 -0.0002 -0.0001  0.0000  0.0000 -0.0000
  19.  C 1 (d3)  -0.0000  0.0000 -0.0000 -0.0000  0.0000 -0.0001  0.0006  0.0000
  20.  C 1 (d3)   0.0000  0.0000  0.0000  0.0000  0.0000  0.0006  0.0002 -0.0000
  21.  C 1 (d4)   0.0006 -0.0000 -0.0000  0.0000 -0.0000  0.0000  0.0000 -0.0002
  22.  C 1 (d4)  -0.0001  0.0000 -0.0000 -0.0000 -0.0000 -0.0000 -0.0000  0.0002
  23.  C 1 (d5)   0.0004  0.0000 -0.0000  0.0000 -0.0000  0.0000 -0.0000 -0.0005
  24.  C 1 (d5)  -0.0002  0.0000 -0.0000  0.0000  0.0000 -0.0000  0.0000  0.0004
  25.  C 1 (f1)   0.0000 -0.0000  0.0000  0.0000  0.0000  0.0000  0.0000  0.0002
  26.  C 1 (f2)  -0.0000  0.0000  0.0000  0.0002  0.0001  0.0000  0.0000 -0.0000
  27.  C 1 (f3)  -0.0000  0.0000 -0.0000 -0.0000 -0.0000  0.0001  0.0002 -0.0000
  28.  C 1 (f4)   0.0002 -0.0000 -0.0000  0.0000  0.0000  0.0000 -0.0000  0.0000
  29.  C 1 (f5)   0.0000 -0.0000 -0.0000  0.0000  0.0000  0.0000  0.0000 -0.0000
  30.  C 1 (f6)   0.0000  0.0000 -0.0000 -0.0002 -0.0001 -0.0000  0.0000 -0.0000
  31.  C 1 (f7)   0.0000 -0.0000  0.0000  0.0000  0.0000  0.0001 -0.0002 -0.0000
  32.  H 2 (S)   -0.0095  0.0000 -0.0000 -0.0000  0.0000  0.0017  0.0116  0.0010
  33.  H 2 (S)   -0.0001  0.0000 -0.0000 -0.0000 -0.0000 -0.0005 -0.0000  0.0006
  34.  H 2 (S)    0.0002  0.0000 -0.0000  0.0000  0.0000 -0.0001  0.0001 -0.0002
  35.  H 2 (px)  -0.0000 -0.0000  0.0000  0.0003  0.0001  0.0000 -0.0000  0.0000
  36.  H 2 (py)   0.0002 -0.0000 -0.0000 -0.0000 -0.0000 -0.0002 -0.0002 -0.0000
  37.  H 2 (pz)   0.0000 -0.0000  0.0000 -0.0000 -0.0000  0.0001 -0.0002  0.0000
  38.  H 3 (S)   -0.0095 -0.0000  0.0000  0.0000 -0.0000 -0.0017 -0.0116  0.0010
  39.  H 3 (S)   -0.0001 -0.0000  0.0000  0.0000  0.0000  0.0005  0.0000  0.0006
  40.  H 3 (S)    0.0002 -0.0000  0.0000 -0.0000 -0.0000  0.0001 -0.0001 -0.0002
  41.  H 3 (px)  -0.0000 -0.0000  0.0000  0.0003  0.0001  0.0000 -0.0000  0.0000
  42.  H 3 (py)  -0.0002 -0.0000  0.0000 -0.0000 -0.0000 -0.0002 -0.0002  0.0000
  43.  H 3 (pz)   0.0000  0.0000 -0.0000  0.0000  0.0000 -0.0001  0.0002  0.0000
  44.  C 4 (S)   -0.0010  0.0000 -0.0000  0.0000 -0.0000 -0.0000  0.0000  0.0051
  45.  C 4 (S)    0.0063 -0.0000  0.0000 -0.0000  0.0000  0.0000 -0.0000 -0.0321
  46.  C 4 (S)   -0.0003 -0.0000  0.0000  0.0000  0.0000 -0.0000  0.0000 -0.0009
  47.  C 4 (S)   -0.0002  0.0000 -0.0000  0.0000  0.0000 -0.0000  0.0000  0.0002
  48.  C 4 (S)   -0.0000  0.0000 -0.0000 -0.0000 -0.0000  0.0000 -0.0000  0.0000
  49.  C 4 (px)  -0.0000 -0.0000  0.0000  0.0211  0.0074  0.0000 -0.0000  0.0000
  50.  C 4 (px)  -0.0000 -0.0000 -0.0000  0.0008  0.0003  0.0000 -0.0000  0.0000
  51.  C 4 (px)  -0.0000  0.0000  0.0000  0.0001  0.0000  0.0000 -0.0000  0.0000
  52.  C 4 (py)   0.0000  0.0000 -0.0000  0.0000 -0.0000 -0.0362 -0.0035 -0.0000
  53.  C 4 (py)  -0.0000 -0.0000  0.0000  0.0000 -0.0000 -0.0003 -0.0010 -0.0000
  54.  C 4 (py)   0.0000 -0.0000 -0.0000  0.0000  0.0000 -0.0001 -0.0000 -0.0000
  55.  C 4 (pz)  -0.0079  0.0000 -0.0000  0.0000 -0.0000  0.0000 -0.0000  0.0255
  56.  C 4 (pz)  -0.0003 -0.0000  0.0000 -0.0000  0.0000  0.0000 -0.0000 -0.0004
  57.  C 4 (pz)   0.0003 -0.0000  0.0000 -0.0000 -0.0000  0.0000 -0.0000 -0.0004
  58.  C 4 (d1)  -0.0000 -0.0000 -0.0000 -0.0000 -0.0000 -0.0000  0.0000  0.0000
  59.  C 4 (d1)   0.0000 -0.0000 -0.0000 -0.0000 -0.0000  0.0000 -0.0000 -0.0000
  60.  C 4 (d2)  -0.0000 -0.0000 -0.0000  0.0004  0.0002  0.0000 -0.0000  0.0000
  61.  C 4 (d2)  -0.0000 -0.0000 -0.0000  0.0002  0.0001  0.0000  0.0000 -0.0000
  62.  C 4 (d3)   0.0000 -0.0000  0.0000  0.0000  0.0000  0.0011  0.0001  0.0000
  63.  C 4 (d3)  -0.0000  0.0000 -0.0000 -0.0000  0.0000  0.0001  0.0003 -0.0000
  64.  C 4 (d4)  -0.0004  0.0000 -0.0000  0.0000 -0.0000  0.0000 -0.0000  0.0014
  65.  C 4 (d4)   0.0001 -0.0000 -0.0000 -0.0000 -0.0000 -0.0000  0.0000 -0.0001
  66.  C 4 (d5)  -0.0004  0.0000 -0.0000  0.0000 -0.0000 -0.0000  0.0000  0.0008
  67.  C 4 (d5)   0.0002 -0.0000  0.0000 -0.0000 -0.0000  0.0000 -0.0000 -0.0003
  68.  C 4 (f1)  -0.0001  0.0000 -0.0000  0.0000  0.0000 -0.0000  0.0000 -0.0001
  69.  C 4 (f2)  -0.0000 -0.0000 -0.0000  0.0002  0.0001 -0.0000 -0.0000  0.0000
  70.  C 4 (f3)  -0.0000 -0.0000 -0.0000  0.0000  0.0000 -0.0003 -0.0001  0.0000
  71.  C 4 (f4)   0.0001 -0.0000  0.0000 -0.0000  0.0000 -0.0000  0.0000 -0.0005
  72.  C 4 (f5)  -0.0000 -0.0000 -0.0000 -0.0000 -0.0000 -0.0000  0.0000  0.0000
  73.  C 4 (f6)   0.0000  0.0000 -0.0000 -0.0002 -0.0001 -0.0000  0.0000 -0.0000
  74.  C 4 (f7)   0.0000 -0.0000  0.0000 -0.0000  0.0000  0.0004  0.0000  0.0000
  75.  H 5 (S)    0.0050 -0.0000  0.0000 -0.0000  0.0000  0.0211  0.0043 -0.0236
  76.  H 5 (S)    0.0003 -0.0000  0.0000 -0.0000 -0.0000  0.0001 -0.0003 -0.0001
  77.  H 5 (S)   -0.0001 -0.0000  0.0000  0.0000  0.0000  0.0002  0.0000  0.0002
  78.  H 5 (px)  -0.0000 -0.0000  0.0000  0.0003  0.0001  0.0000 -0.0000  0.0000
  79.  H 5 (py)   0.0001  0.0000  0.0000 -0.0000  0.0000  0.0003  0.0001 -0.0005
  80.  H 5 (pz)   0.0000 -0.0000  0.0000  0.0000  0.0000  0.0003 -0.0000 -0.0001
  81.  H 6 (S)    0.0050 -0.0000 -0.0000  0.0000 -0.0000 -0.0211 -0.0043 -0.0236
  82.  H 6 (S)    0.0003  0.0000 -0.0000  0.0000  0.0000 -0.0001  0.0003 -0.0001
  83.  H 6 (S)   -0.0001  0.0000 -0.0000 -0.0000 -0.0000 -0.0002 -0.0000  0.0002
  84.  H 6 (px)  -0.0000 -0.0000  0.0000  0.0003  0.0001  0.0000 -0.0000  0.0000
  85.  H 6 (py)  -0.0001  0.0000 -0.0000 -0.0000  0.0000  0.0003  0.0001  0.0005
  86.  H 6 (pz)   0.0000  0.0000 -0.0000 -0.0000 -0.0000 -0.0003  0.0000 -0.0001

          NAO       65      66      67      68      69      70      71      72
      ---------- ------- ------- ------- ------- ------- ------- ------- -------
   1.  C 1 (S)    0.0009 -0.0079  0.0013 -0.0029  0.0000 -0.0000  0.0001 -0.0000
   2.  C 1 (S)   -0.0032  0.0359 -0.0080  0.0112 -0.0000  0.0000  0.0010 -0.0000
   3.  C 1 (S)   -0.0001 -0.0022 -0.0001 -0.0002 -0.0000  0.0000  0.0006 -0.0000
   4.  C 1 (S)    0.0000  0.0000  0.0001  0.0001 -0.0000 -0.0000  0.0001 -0.0000
   5.  C 1 (S)    0.0000  0.0000  0.0000  0.0000  0.0000 -0.0000  0.0000  0.0000
   6.  C 1 (px)  -0.0000  0.0000 -0.0000  0.0000  0.0108  0.0000 -0.0000 -0.0000
   7.  C 1 (px)  -0.0000  0.0000 -0.0000  0.0000  0.0004  0.0000 -0.0000 -0.0000
   8.  C 1 (px)  -0.0000  0.0000 -0.0000  0.0000  0.0001  0.0000 -0.0000 -0.0000
   9.  C 1 (py)   0.0000 -0.0000  0.0000 -0.0000 -0.0000 -0.0026  0.0000  0.0000
  10.  C 1 (py)  -0.0000 -0.0000  0.0000 -0.0000 -0.0000 -0.0005 -0.0000  0.0000
  11.  C 1 (py)  -0.0000 -0.0000 -0.0000 -0.0000 -0.0000 -0.0000 -0.0000  0.0000
  12.  C 1 (pz)  -0.0035 -0.0283 -0.0087 -0.0059 -0.0000  0.0000  0.0013 -0.0000
  13.  C 1 (pz)   0.0000  0.0026  0.0000  0.0004  0.0000  0.0000 -0.0004  0.0000
  14.  C 1 (pz)   0.0001 -0.0004  0.0002  0.0000 -0.0000  0.0000  0.0002 -0.0000
  15.  C 1 (d1)  -0.0000 -0.0000  0.0000 -0.0000  0.0000  0.0000  0.0000  0.0000
  16.  C 1 (d1)  -0.0000  0.0000 -0.0000  0.0000 -0.0000 -0.0000 -0.0000  0.0000
  17.  C 1 (d2)   0.0000 -0.0000  0.0000 -0.0000 -0.0002 -0.0000  0.0000  0.0000
  18.  C 1 (d2)  -0.0000 -0.0000  0.0000 -0.0000 -0.0001 -0.0000  0.0000 -0.0000
  19.  C 1 (d3)   0.0000 -0.0000  0.0000  0.0000 -0.0000 -0.0001 -0.0000  0.0000
  20.  C 1 (d3)   0.0000  0.0000 -0.0000 -0.0000 -0.0000 -0.0002  0.0000  0.0000
  21.  C 1 (d4)   0.0002 -0.0005  0.0004 -0.0002  0.0000 -0.0000 -0.0000  0.0000
  22.  C 1 (d4)  -0.0000  0.0001 -0.0001  0.0000 -0.0000  0.0000 -0.0001  0.0000
  23.  C 1 (d5)   0.0001  0.0017  0.0003  0.0005  0.0000  0.0000  0.0001  0.0000
  24.  C 1 (d5)  -0.0001  0.0003 -0.0001  0.0000  0.0000 -0.0000 -0.0001  0.0000
  25.  C 1 (f1)  -0.0000 -0.0005 -0.0000 -0.0002  0.0000 -0.0000 -0.0001 -0.0000
  26.  C 1 (f2)  -0.0000 -0.0000 -0.0000  0.0000  0.0001  0.0000 -0.0000 -0.0000
  27.  C 1 (f3)   0.0000 -0.0000  0.0000  0.0000 -0.0000 -0.0001  0.0000  0.0000
  28.  C 1 (f4)   0.0001 -0.0001  0.0001 -0.0001  0.0000 -0.0000 -0.0000  0.0000
  29.  C 1 (f5)  -0.0000 -0.0000 -0.0000 -0.0000 -0.0000 -0.0000  0.0000 -0.0000
  30.  C 1 (f6)   0.0000 -0.0000  0.0000 -0.0000 -0.0001 -0.0000  0.0000 -0.0000
  31.  C 1 (f7)  -0.0000  0.0000 -0.0000  0.0000  0.0000  0.0000  0.0000 -0.0000
  32.  H 2 (S)   -0.0026  0.0061 -0.0065  0.0033 -0.0000 -0.0026  0.0015  0.0000
  33.  H 2 (S)   -0.0000  0.0007 -0.0001  0.0000 -0.0000  0.0001 -0.0002  0.0000
  34.  H 2 (S)    0.0000 -0.0002  0.0001 -0.0000  0.0000 -0.0000  0.0001  0.0000
  35.  H 2 (px)  -0.0000  0.0000 -0.0000  0.0000  0.0001  0.0000 -0.0000 -0.0000
  36.  H 2 (py)   0.0001 -0.0000  0.0002 -0.0001 -0.0000  0.0001 -0.0000  0.0000
  37.  H 2 (pz)   0.0000 -0.0003  0.0000 -0.0001 -0.0000  0.0000 -0.0000 -0.0000
  38.  H 3 (S)   -0.0026  0.0061 -0.0065  0.0033  0.0000  0.0026  0.0015 -0.0000
  39.  H 3 (S)   -0.0000  0.0007 -0.0001  0.0000  0.0000 -0.0001 -0.0002  0.0000
  40.  H 3 (S)    0.0000 -0.0002  0.0001 -0.0000 -0.0000  0.0000  0.0001 -0.0000
  41.  H 3 (px)  -0.0000  0.0000 -0.0000  0.0000  0.0001  0.0000 -0.0000 -0.0000
  42.  H 3 (py)  -0.0001  0.0000 -0.0002  0.0001 -0.0000  0.0001  0.0000 -0.0000
  43.  H 3 (pz)   0.0000 -0.0003  0.0000 -0.0001  0.0000 -0.0000 -0.0000  0.0000
  44.  C 4 (S)   -0.0014 -0.0023 -0.0000 -0.0008  0.0000  0.0000 -0.0008  0.0000
  45.  C 4 (S)    0.0020  0.0100  0.0064  0.0091 -0.0000 -0.0000  0.0107 -0.0000
  46.  C 4 (S)   -0.0001 -0.0020 -0.0002 -0.0002 -0.0000 -0.0000  0.0005 -0.0000
  47.  C 4 (S)   -0.0000  0.0004 -0.0001  0.0001  0.0000  0.0000 -0.0000  0.0000
  48.  C 4 (S)   -0.0000  0.0000 -0.0000  0.0000 -0.0000 -0.0000 -0.0000  0.0000
  49.  C 4 (px)  -0.0000  0.0000 -0.0000  0.0000  0.0108  0.0000 -0.0000 -0.0000
  50.  C 4 (px)  -0.0000  0.0000 -0.0000  0.0000  0.0004  0.0000 -0.0000 -0.0000
  51.  C 4 (px)  -0.0000  0.0000 -0.0000  0.0000  0.0001  0.0000 -0.0000 -0.0000
  52.  C 4 (py)   0.0000 -0.0000  0.0000 -0.0000  0.0000  0.0089  0.0000  0.0000
  53.  C 4 (py)   0.0000  0.0000 -0.0000  0.0000  0.0000  0.0003  0.0000 -0.0000
  54.  C 4 (py)   0.0000  0.0000  0.0000 -0.0000  0.0000  0.0000  0.0000 -0.0000
  55.  C 4 (pz)  -0.0012  0.0518 -0.0043  0.0077  0.0000 -0.0000 -0.0101  0.0000
  56.  C 4 (pz)  -0.0001 -0.0022 -0.0002 -0.0004 -0.0000  0.0000  0.0003 -0.0000
  57.  C 4 (pz)   0.0001 -0.0004  0.0002 -0.0001 -0.0000 -0.0000  0.0001 -0.0000
  58.  C 4 (d1)  -0.0000  0.0000 -0.0000  0.0000 -0.0000 -0.0000 -0.0000 -0.0000
  59.  C 4 (d1)  -0.0000 -0.0000  0.0000 -0.0000 -0.0000 -0.0000  0.0000 -0.0000
  60.  C 4 (d2)  -0.0000  0.0000 -0.0000  0.0000  0.0002  0.0000 -0.0000 -0.0000
  61.  C 4 (d2)  -0.0000 -0.0000 -0.0000  0.0000  0.0001  0.0000  0.0000 -0.0000
  62.  C 4 (d3)  -0.0000 -0.0000  0.0000 -0.0000 -0.0000 -0.0003 -0.0000 -0.0000
  63.  C 4 (d3)   0.0000  0.0000 -0.0000  0.0000 -0.0000 -0.0001  0.0000  0.0000
  64.  C 4 (d4)  -0.0001  0.0008 -0.0003 -0.0001  0.0000  0.0000 -0.0005  0.0000
  65.  C 4 (d4)   0.0000 -0.0001  0.0001 -0.0000  0.0000 -0.0000  0.0000  0.0000
  66.  C 4 (d5)  -0.0001  0.0027 -0.0002  0.0005  0.0000 -0.0000 -0.0003  0.0000
  67.  C 4 (d5)   0.0001 -0.0002  0.0002 -0.0000 -0.0000 -0.0000  0.0001  0.0000
  68.  C 4 (f1)  -0.0000  0.0005 -0.0000  0.0002  0.0000 -0.0000  0.0000  0.0000
  69.  C 4 (f2)   0.0000  0.0000 -0.0000  0.0000  0.0001  0.0000 -0.0000  0.0000
  70.  C 4 (f3)  -0.0000 -0.0000 -0.0000 -0.0000  0.0000  0.0001 -0.0000 -0.0000
  71.  C 4 (f4)   0.0000 -0.0003  0.0001  0.0000 -0.0000 -0.0000  0.0002 -0.0000
  72.  C 4 (f5)   0.0000  0.0000  0.0000  0.0000  0.0000 -0.0000 -0.0000 -0.0000
  73.  C 4 (f6)   0.0000 -0.0000  0.0000 -0.0000 -0.0001 -0.0000  0.0000  0.0000
  74.  C 4 (f7)  -0.0000 -0.0000  0.0000 -0.0000 -0.0000 -0.0001 -0.0000 -0.0000
  75.  H 5 (S)    0.0012 -0.0128  0.0040  0.0017 -0.0000 -0.0056  0.0085 -0.0000
  76.  H 5 (S)    0.0001  0.0001  0.0002 -0.0000  0.0000  0.0000 -0.0000  0.0000
  77.  H 5 (S)   -0.0000  0.0001 -0.0001 -0.0000  0.0000 -0.0001 -0.0001  0.0000
  78.  H 5 (px)  -0.0000  0.0000 -0.0000  0.0000  0.0001  0.0000 -0.0000 -0.0000
  79.  H 5 (py)   0.0000 -0.0004  0.0001  0.0000 -0.0000 -0.0001  0.0002 -0.0000
  80.  H 5 (pz)   0.0000  0.0002  0.0000  0.0001  0.0000 -0.0001  0.0000 -0.0000
  81.  H 6 (S)    0.0012 -0.0128  0.0040  0.0017  0.0000  0.0056  0.0085 -0.0000
  82.  H 6 (S)    0.0001  0.0001  0.0002 -0.0000 -0.0000 -0.0000 -0.0000  0.0000
  83.  H 6 (S)   -0.0000  0.0001 -0.0001 -0.0000 -0.0000  0.0001 -0.0001  0.0000
  84.  H 6 (px)  -0.0000  0.0000 -0.0000  0.0000  0.0001  0.0000 -0.0000 -0.0000
  85.  H 6 (py)  -0.0000  0.0004 -0.0001 -0.0000 -0.0000 -0.0001 -0.0002  0.0000
  86.  H 6 (pz)   0.0000  0.0002  0.0000  0.0001 -0.0000  0.0001  0.0000  0.0000

          NAO       73      74      75      76      77      78      79      80
      ---------- ------- ------- ------- ------- ------- ------- ------- -------
   1.  C 1 (S)    0.0000 -0.0000  0.0044  0.0011 -0.0012  0.0000  0.0002 -0.0012
   2.  C 1 (S)    0.0000  0.0000  0.0291 -0.0105  0.0030  0.0000 -0.0006  0.0040
   3.  C 1 (S)    0.0000  0.0000  0.0226 -0.0008 -0.0001 -0.0000  0.0006 -0.0001
   4.  C 1 (S)    0.0000 -0.0000  0.0057  0.0001 -0.0001 -0.0000  0.0001  0.0001
   5.  C 1 (S)   -0.0000 -0.0000  0.0000 -0.0000 -0.0000  0.0000  0.0000  0.0000
   6.  C 1 (px)  -0.0106 -0.0000  0.0000 -0.0000  0.0000  0.0122  0.0000  0.0000
   7.  C 1 (px)  -0.0004 -0.0000  0.0000 -0.0000  0.0000  0.0004  0.0000  0.0000
   8.  C 1 (px)  -0.0001 -0.0000 -0.0000 -0.0000  0.0000  0.0001 -0.0000  0.0000
   9.  C 1 (py)   0.0000 -0.0028  0.0243 -0.0176 -0.0024  0.0000  0.0045 -0.0035
  10.  C 1 (py)   0.0000  0.0006  0.0330 -0.0000  0.0003 -0.0000  0.0005  0.0004
  11.  C 1 (py)   0.0000  0.0000  0.0010 -0.0000  0.0000 -0.0000  0.0000  0.0000
  12.  C 1 (pz)   0.0000  0.0000 -0.0218 -0.0169  0.0049  0.0000  0.0013 -0.0047
  13.  C 1 (pz)   0.0000  0.0000 -0.0174  0.0006  0.0001  0.0000 -0.0005  0.0002
  14.  C 1 (pz)   0.0000  0.0000  0.0095  0.0001 -0.0002 -0.0000  0.0002  0.0000
  15.  C 1 (d1)  -0.0000  0.0000  0.0000 -0.0000 -0.0000  0.0000  0.0000 -0.0000
  16.  C 1 (d1)   0.0000  0.0000 -0.0000 -0.0000  0.0000 -0.0000 -0.0000  0.0000
  17.  C 1 (d2)   0.0002  0.0000 -0.0000  0.0000 -0.0000 -0.0003 -0.0000 -0.0000
  18.  C 1 (d2)   0.0001  0.0000  0.0000 -0.0000 -0.0000 -0.0001  0.0000 -0.0000
  19.  C 1 (d3)   0.0000 -0.0001  0.0017 -0.0005 -0.0001 -0.0000  0.0002 -0.0001
  20.  C 1 (d3)  -0.0000  0.0002  0.0116 -0.0000  0.0001  0.0000  0.0002  0.0002
  21.  C 1 (d4)  -0.0000 -0.0000  0.0010  0.0006 -0.0002  0.0000  0.0000 -0.0000
  22.  C 1 (d4)   0.0000  0.0000 -0.0026 -0.0000  0.0000 -0.0000 -0.0001 -0.0000
  23.  C 1 (d5)   0.0000  0.0000  0.0061  0.0007 -0.0002 -0.0000  0.0000  0.0003
  24.  C 1 (d5)  -0.0000 -0.0000 -0.0065 -0.0001  0.0001  0.0000 -0.0002 -0.0000
  25.  C 1 (f1)  -0.0000 -0.0000 -0.0033 -0.0000  0.0000  0.0000 -0.0001 -0.0001
  26.  C 1 (f2)  -0.0001  0.0000  0.0000 -0.0000  0.0000  0.0001  0.0000  0.0000
  27.  C 1 (f3)   0.0000  0.0000  0.0026 -0.0001  0.0000 -0.0000  0.0001  0.0000
  28.  C 1 (f4)  -0.0000 -0.0000 -0.0015  0.0002 -0.0001  0.0000 -0.0000 -0.0000
  29.  C 1 (f5)  -0.0000  0.0000  0.0000 -0.0000 -0.0000 -0.0000  0.0000 -0.0000
  30.  C 1 (f6)   0.0001  0.0000 -0.0000  0.0000 -0.0000 -0.0001 -0.0000 -0.0000
  31.  C 1 (f7)  -0.0000  0.0000  0.0001  0.0002  0.0000  0.0000 -0.0000  0.0000
  32.  H 2 (S)    0.0000 -0.0001  0.1250 -0.0207  0.0022  0.0000  0.0044 -0.0006
  33.  H 2 (S)    0.0000 -0.0002 -0.0207 -0.0000 -0.0000 -0.0000 -0.0004 -0.0002
  34.  H 2 (S)   -0.0000 -0.0000  0.0022 -0.0000 -0.0001  0.0000  0.0001 -0.0000
  35.  H 2 (px)  -0.0001 -0.0000 -0.0000 -0.0000  0.0000  0.0001 -0.0000  0.0000
  36.  H 2 (py)   0.0000 -0.0000 -0.0044  0.0004 -0.0001 -0.0000 -0.0001 -0.0000
  37.  H 2 (pz)   0.0000  0.0000  0.0006  0.0002  0.0000 -0.0000 -0.0000  0.0000
  38.  H 3 (S)    0.0000  0.0001 -0.0623 -0.0007  0.0034 -0.0000 -0.0029  0.0012
  39.  H 3 (S)   -0.0000  0.0002 -0.0007  0.0001  0.0002  0.0000 -0.0001  0.0002
  40.  H 3 (S)    0.0000  0.0000  0.0034  0.0002 -0.0000 -0.0000  0.0000  0.0000
  41.  H 3 (px)  -0.0001 -0.0000  0.0000 -0.0000  0.0000  0.0001  0.0000  0.0000
  42.  H 3 (py)   0.0000 -0.0000 -0.0029 -0.0001  0.0000 -0.0000 -0.0001 -0.0000
  43.  H 3 (pz)  -0.0000 -0.0000 -0.0012 -0.0002 -0.0000  0.0000  0.0000 -0.0001
  44.  C 4 (S)    0.0000 -0.0000 -0.0060 -0.0092 -0.0094  0.0000 -0.0030 -0.0019
  45.  C 4 (S)   -0.0000  0.0000  0.5329  0.0034 -0.0065 -0.0000  0.0108  0.0058
  46.  C 4 (S)   -0.0000 -0.0000  0.0178 -0.0008  0.0000  0.0000  0.0005 -0.0002
  47.  C 4 (S)   -0.0000  0.0000 -0.0020 -0.0001  0.0001  0.0000 -0.0001  0.0000
  48.  C 4 (S)    0.0000  0.0000 -0.0000 -0.0000  0.0000 -0.0000 -0.0000  0.0000
  49.  C 4 (px)  -0.0106 -0.0000 -0.0000 -0.0000  0.0000  0.0122  0.0000  0.0000
  50.  C 4 (px)  -0.0004 -0.0000 -0.0000 -0.0000  0.0000  0.0004 -0.0000  0.0000
  51.  C 4 (px)  -0.0001 -0.0000  0.0000 -0.0000  0.0000  0.0001  0.0000  0.0000
  52.  C 4 (py)  -0.0000 -0.0135 -0.6805 -0.0044 -0.0073 -0.0000 -0.0080 -0.0101
  53.  C 4 (py)  -0.0000 -0.0001 -0.0110  0.0008  0.0000  0.0000 -0.0003  0.0000
  54.  C 4 (py)  -0.0000 -0.0000 -0.0015  0.0000 -0.0000  0.0000 -0.0000 -0.0000
  55.  C 4 (pz)   0.0000  0.0000 -0.4350  0.0044  0.0037  0.0000 -0.0116  0.0030
  56.  C 4 (pz)  -0.0000  0.0000  0.0094 -0.0008  0.0001  0.0000  0.0003 -0.0002
  57.  C 4 (pz)   0.0000  0.0000  0.0050  0.0003 -0.0001 -0.0000  0.0001  0.0000
  58.  C 4 (d1)   0.0000 -0.0000 -0.0000 -0.0000 -0.0000 -0.0000  0.0000 -0.0000
  59.  C 4 (d1)  -0.0000  0.0000  0.0000  0.0000  0.0000  0.0000  0.0000  0.0000
  60.  C 4 (d2)  -0.0002 -0.0000 -0.0000 -0.0000  0.0000  0.0003 -0.0000  0.0000
  61.  C 4 (d2)  -0.0001  0.0000  0.0000 -0.0000  0.0000  0.0001  0.0000  0.0000
  62.  C 4 (d3)  -0.0000  0.0004  0.0211  0.0001  0.0002  0.0000  0.0003  0.0003
  63.  C 4 (d3)   0.0000  0.0000  0.0043 -0.0003  0.0000 -0.0000  0.0001 -0.0000
  64.  C 4 (d4)  -0.0000  0.0000 -0.0236 -0.0001  0.0002  0.0000 -0.0005 -0.0001
  65.  C 4 (d4)   0.0000 -0.0000  0.0012  0.0001 -0.0000 -0.0000  0.0000  0.0000
  66.  C 4 (d5)  -0.0000 -0.0000 -0.0128  0.0001  0.0001  0.0000 -0.0004  0.0002
  67.  C 4 (d5)   0.0000  0.0000  0.0040  0.0002 -0.0001 -0.0000  0.0001  0.0000
  68.  C 4 (f1)  -0.0000 -0.0000  0.0017 -0.0000 -0.0000  0.0000  0.0000  0.0001
  69.  C 4 (f2)  -0.0001 -0.0000 -0.0000  0.0000  0.0000  0.0001 -0.0000  0.0000
  70.  C 4 (f3)  -0.0000 -0.0001 -0.0056  0.0000 -0.0001  0.0000 -0.0001 -0.0001
  71.  C 4 (f4)   0.0000 -0.0000  0.0085 -0.0000 -0.0001 -0.0000  0.0002  0.0000
  72.  C 4 (f5)   0.0000 -0.0000 -0.0000  0.0000  0.0000 -0.0000 -0.0000 -0.0000
  73.  C 4 (f6)   0.0001  0.0000  0.0000  0.0000 -0.0000 -0.0001 -0.0000 -0.0000
  74.  C 4 (f7)   0.0000  0.0002  0.0077  0.0001  0.0001 -0.0000  0.0001  0.0001
  75.  H 5 (S)    0.0000  0.0077  0.8073  0.0000  0.0000  0.0000  0.0144  0.0073
  76.  H 5 (S)    0.0000  0.0001  0.0000  0.0006 -0.0000 -0.0000 -0.0001  0.0001
  77.  H 5 (S)   -0.0000  0.0001  0.0000 -0.0000  0.0002  0.0000 -0.0000  0.0000
  78.  H 5 (px)  -0.0001 -0.0000  0.0000 -0.0000  0.0000  0.0001  0.0000  0.0000
  79.  H 5 (py)  -0.0000  0.0001  0.0144 -0.0001 -0.0000  0.0000  0.0003  0.0001
  80.  H 5 (pz)  -0.0000  0.0001  0.0073  0.0001  0.0000  0.0000  0.0001  0.0001
  81.  H 6 (S)   -0.0000 -0.0077 -0.0108 -0.0012 -0.0081 -0.0000  0.0037 -0.0040
  82.  H 6 (S)   -0.0000 -0.0001 -0.0012  0.0001 -0.0001  0.0000  0.0000 -0.0000
  83.  H 6 (S)    0.0000 -0.0001 -0.0081 -0.0001  0.0001 -0.0000 -0.0001 -0.0001
  84.  H 6 (px)  -0.0001  0.0000  0.0000 -0.0000  0.0000  0.0001  0.0000  0.0000
  85.  H 6 (py)   0.0000  0.0001 -0.0037 -0.0000  0.0001  0.0000 -0.0001  0.0000
  86.  H 6 (pz)   0.0000 -0.0001 -0.0040 -0.0000 -0.0001 -0.0000 -0.0000 -0.0000

          NAO       81      82      83      84      85      86
      ---------- ------- ------- ------- ------- ------- -------
   1.  C 1 (S)    0.0044  0.0011 -0.0012  0.0000 -0.0002 -0.0012
   2.  C 1 (S)    0.0291 -0.0105  0.0030  0.0000  0.0006  0.0040
   3.  C 1 (S)    0.0226 -0.0008 -0.0001 -0.0000 -0.0006 -0.0001
   4.  C 1 (S)    0.0057  0.0001 -0.0001 -0.0000 -0.0001  0.0001
   5.  C 1 (S)    0.0000 -0.0000 -0.0000  0.0000 -0.0000  0.0000
   6.  C 1 (px)   0.0000  0.0000 -0.0000  0.0122  0.0000 -0.0000
   7.  C 1 (px)  -0.0000  0.0000 -0.0000  0.0004  0.0000 -0.0000
   8.  C 1 (px)  -0.0000  0.0000 -0.0000  0.0001  0.0000 -0.0000
   9.  C 1 (py)  -0.0243  0.0176  0.0024 -0.0000  0.0045  0.0035
  10.  C 1 (py)  -0.0330  0.0000 -0.0003 -0.0000  0.0005 -0.0004
  11.  C 1 (py)  -0.0010  0.0000 -0.0000 -0.0000  0.0000 -0.0000
  12.  C 1 (pz)  -0.0218 -0.0169  0.0049  0.0000 -0.0013 -0.0047
  13.  C 1 (pz)  -0.0174  0.0006  0.0001 -0.0000  0.0005  0.0002
  14.  C 1 (pz)   0.0095  0.0001 -0.0002 -0.0000 -0.0002  0.0000
  15.  C 1 (d1)   0.0000 -0.0000 -0.0000  0.0000 -0.0000 -0.0000
  16.  C 1 (d1)  -0.0000  0.0000  0.0000 -0.0000  0.0000  0.0000
  17.  C 1 (d2)   0.0000 -0.0000  0.0000 -0.0003 -0.0000  0.0000
  18.  C 1 (d2)  -0.0000  0.0000  0.0000 -0.0001  0.0000  0.0000
  19.  C 1 (d3)  -0.0017  0.0005  0.0001 -0.0000  0.0002  0.0001
  20.  C 1 (d3)  -0.0116  0.0000 -0.0001  0.0000  0.0002 -0.0002
  21.  C 1 (d4)   0.0010  0.0006 -0.0002  0.0000 -0.0000 -0.0000
  22.  C 1 (d4)  -0.0026 -0.0000  0.0000 -0.0000  0.0001 -0.0000
  23.  C 1 (d5)   0.0061  0.0007 -0.0002 -0.0000 -0.0000  0.0003
  24.  C 1 (d5)  -0.0065 -0.0001  0.0001  0.0000  0.0002 -0.0000
  25.  C 1 (f1)  -0.0033 -0.0000  0.0000  0.0000  0.0001 -0.0001
  26.  C 1 (f2)  -0.0000  0.0000 -0.0000  0.0001  0.0000 -0.0000
  27.  C 1 (f3)  -0.0026  0.0001 -0.0000 -0.0000  0.0001 -0.0000
  28.  C 1 (f4)  -0.0015  0.0002 -0.0001  0.0000  0.0000 -0.0000
  29.  C 1 (f5)  -0.0000  0.0000  0.0000 -0.0000  0.0000 -0.0000
  30.  C 1 (f6)  -0.0000 -0.0000  0.0000 -0.0001  0.0000  0.0000
  31.  C 1 (f7)  -0.0001 -0.0002 -0.0000  0.0000 -0.0000 -0.0000
  32.  H 2 (S)   -0.0623 -0.0007  0.0034  0.0000  0.0029  0.0012
  33.  H 2 (S)   -0.0007  0.0001  0.0002 -0.0000  0.0001  0.0002
  34.  H 2 (S)    0.0034  0.0002 -0.0000  0.0000 -0.0000  0.0000
  35.  H 2 (px)  -0.0000  0.0000 -0.0000  0.0001  0.0000 -0.0000
  36.  H 2 (py)   0.0029  0.0001 -0.0000 -0.0000 -0.0001  0.0000
  37.  H 2 (pz)  -0.0012 -0.0002 -0.0000 -0.0000 -0.0000 -0.0001
  38.  H 3 (S)    0.1250 -0.0207  0.0022  0.0000 -0.0044 -0.0006
  39.  H 3 (S)   -0.0207 -0.0000 -0.0000  0.0000  0.0004 -0.0002
  40.  H 3 (S)    0.0022 -0.0000 -0.0001 -0.0000 -0.0001 -0.0000
  41.  H 3 (px)  -0.0000  0.0000 -0.0000  0.0001  0.0000 -0.0000
  42.  H 3 (py)   0.0044 -0.0004  0.0001 -0.0000 -0.0001  0.0000
  43.  H 3 (pz)   0.0006  0.0002  0.0000  0.0000  0.0000  0.0000
  44.  C 4 (S)   -0.0060 -0.0092 -0.0094  0.0000  0.0030 -0.0019
  45.  C 4 (S)    0.5329  0.0034 -0.0065 -0.0000 -0.0108  0.0058
  46.  C 4 (S)    0.0178 -0.0008  0.0000  0.0000 -0.0005 -0.0002
  47.  C 4 (S)   -0.0020 -0.0001  0.0001  0.0000  0.0001  0.0000
  48.  C 4 (S)   -0.0000 -0.0000  0.0000 -0.0000  0.0000  0.0000
  49.  C 4 (px)   0.0000  0.0000 -0.0000  0.0122  0.0000 -0.0000
  50.  C 4 (px)   0.0000  0.0000 -0.0000  0.0004 -0.0000 -0.0000
  51.  C 4 (px)  -0.0000  0.0000 -0.0000  0.0001  0.0000 -0.0000
  52.  C 4 (py)   0.6805  0.0044  0.0073 -0.0000 -0.0080  0.0101
  53.  C 4 (py)   0.0110 -0.0008 -0.0000  0.0000 -0.0003 -0.0000
  54.  C 4 (py)   0.0015 -0.0000  0.0000  0.0000 -0.0000  0.0000
  55.  C 4 (pz)  -0.4350  0.0044  0.0037  0.0000  0.0116  0.0030
  56.  C 4 (pz)   0.0094 -0.0008  0.0001  0.0000 -0.0003 -0.0002
  57.  C 4 (pz)   0.0050  0.0003 -0.0001 -0.0000 -0.0001  0.0000
  58.  C 4 (d1)  -0.0000  0.0000  0.0000 -0.0000  0.0000  0.0000
  59.  C 4 (d1)  -0.0000 -0.0000 -0.0000  0.0000 -0.0000 -0.0000
  60.  C 4 (d2)   0.0000  0.0000 -0.0000  0.0003 -0.0000 -0.0000
  61.  C 4 (d2)  -0.0000  0.0000 -0.0000  0.0001  0.0000 -0.0000
  62.  C 4 (d3)  -0.0211 -0.0001 -0.0002  0.0000  0.0003 -0.0003
  63.  C 4 (d3)  -0.0043  0.0003 -0.0000 -0.0000  0.0001  0.0000
  64.  C 4 (d4)  -0.0236 -0.0001  0.0002  0.0000  0.0005 -0.0001
  65.  C 4 (d4)   0.0012  0.0001 -0.0000 -0.0000 -0.0000  0.0000
  66.  C 4 (d5)  -0.0128  0.0001  0.0001  0.0000  0.0004  0.0002
  67.  C 4 (d5)   0.0040  0.0002 -0.0001 -0.0000 -0.0001  0.0000
  68.  C 4 (f1)   0.0017 -0.0000 -0.0000  0.0000 -0.0000  0.0001
  69.  C 4 (f2)   0.0000 -0.0000 -0.0000  0.0001 -0.0000 -0.0000
  70.  C 4 (f3)   0.0056 -0.0000  0.0001  0.0000 -0.0001  0.0001
  71.  C 4 (f4)   0.0085 -0.0000 -0.0001 -0.0000 -0.0002  0.0000
  72.  C 4 (f5)  -0.0000  0.0000  0.0000 -0.0000  0.0000  0.0000
  73.  C 4 (f6)  -0.0000 -0.0000  0.0000 -0.0001  0.0000  0.0000
  74.  C 4 (f7)  -0.0077 -0.0001 -0.0001  0.0000  0.0001 -0.0001
  75.  H 5 (S)   -0.0108 -0.0012 -0.0081  0.0000 -0.0037 -0.0040
  76.  H 5 (S)   -0.0012  0.0001 -0.0001 -0.0000 -0.0000 -0.0000
  77.  H 5 (S)   -0.0081 -0.0001  0.0001  0.0000  0.0001 -0.0001
  78.  H 5 (px)  -0.0000  0.0000 -0.0000  0.0001  0.0000 -0.0000
  79.  H 5 (py)   0.0037  0.0000 -0.0001  0.0000 -0.0001 -0.0000
  80.  H 5 (pz)  -0.0040 -0.0000 -0.0001  0.0000  0.0000 -0.0000
  81.  H 6 (S)    0.8073  0.0000  0.0000 -0.0000 -0.0144  0.0073
  82.  H 6 (S)    0.0000  0.0006 -0.0000  0.0000  0.0001  0.0001
  83.  H 6 (S)    0.0000 -0.0000  0.0002 -0.0000  0.0000  0.0000
  84.  H 6 (px)  -0.0000  0.0000 -0.0000  0.0001  0.0000 -0.0000
  85.  H 6 (py)  -0.0144  0.0001  0.0000  0.0000  0.0003 -0.0001
  86.  H 6 (pz)   0.0073  0.0001  0.0000 -0.0000 -0.0001  0.0001


 NATURAL BOND ORBITAL ANALYSIS:

                       Occupancies       Lewis Structure    Low   High
           Occ.    -------------------  -----------------   occ   occ
  Cycle   Thresh.   Lewis   Non-Lewis     CR  BD  3C  LP    (L)   (NL)   Dev
 =============================================================================
   1(1)    1.90    15.93711   0.06289      2   6   0   0     0      0    0.05
 -----------------------------------------------------------------------------

 Structure accepted: No low occupancy Lewis orbitals

 --------------------------------------------------------
   Core                      3.99858 ( 99.965% of   4)
   Valence Lewis            11.93853 ( 99.488% of  12)
  ==================       ============================
   Total Lewis              15.93711 ( 99.607% of  16)
  -----------------------------------------------------
   Valence non-Lewis         0.04614 (  0.288% of  16)
   Rydberg non-Lewis         0.01674 (  0.105% of  16)
  ==================       ============================
   Total non-Lewis           0.06289 (  0.393% of  16)
 --------------------------------------------------------


       (Occupancy)   Bond orbital/ Coefficients/ Hybrids
 ---------------------------------------------------------------------------------
     1. (1.98543) BD ( 1) C   1 - H   2  
                ( 59.65%)   0.7723* C   1 s( 29.81%)p 2.35( 70.05%)d 0.00(  0.13%)
                                                  f 0.00(  0.02%)
                                           -0.0002  0.5457  0.0174 -0.0023 -0.0000
                                            0.0000  0.0000  0.0000  0.7067  0.0075
                                            0.0015  0.4483 -0.0089 -0.0056  0.0000
                                            0.0000  0.0000  0.0000  0.0218  0.0031
                                           -0.0243  0.0014 -0.0134  0.0044 -0.0017
                                            0.0000  0.0055 -0.0087  0.0000  0.0000
                                           -0.0081
                ( 40.35%)   0.6352* H   2 s( 99.96%)p 0.00(  0.04%)
                                            0.9998  0.0017 -0.0001  0.0000 -0.0177
                                           -0.0090
     2. (1.98543) BD ( 1) C   1 - H   3  
                ( 59.65%)   0.7723* C   1 s( 29.81%)p 2.35( 70.05%)d 0.00(  0.13%)
                                                  f 0.00(  0.02%)
                                            0.0002 -0.5457 -0.0174  0.0023  0.0000
                                            0.0000  0.0000  0.0000  0.7067  0.0075
                                            0.0015 -0.4483  0.0089  0.0056  0.0000
                                            0.0000  0.0000  0.0000  0.0218  0.0031
                                            0.0243 -0.0014  0.0134 -0.0044  0.0017
                                            0.0000  0.0055  0.0087  0.0000  0.0000
                                           -0.0081
                ( 40.35%)   0.6352* H   3 s( 99.96%)p 0.00(  0.04%)
                                           -0.9998 -0.0017  0.0001  0.0000 -0.0177
                                            0.0090
     3. (1.99741) BD ( 1) C   1 - C   4  
                ( 50.00%)   0.7071* C   1 s( 40.43%)p 1.47( 59.35%)d 0.01(  0.20%)
                                                  f 0.00(  0.01%)
                                            0.0000  0.6347 -0.0377  0.0048  0.0000
                                            0.0000  0.0000  0.0000  0.0000  0.0000
                                            0.0000 -0.7691  0.0453  0.0009  0.0000
                                            0.0000  0.0000  0.0000  0.0000  0.0000
                                           -0.0026  0.0007  0.0451  0.0016 -0.0117
                                            0.0000  0.0000  0.0005  0.0000  0.0000
                                           -0.0000
                ( 50.00%)   0.7071* C   4 s( 40.43%)p 1.47( 59.35%)d 0.01(  0.20%)
                                                  f 0.00(  0.01%)
                                            0.0000  0.6347 -0.0377  0.0048  0.0000
                                            0.0000  0.0000  0.0000  0.0000  0.0000
                                            0.0000  0.7691 -0.0453 -0.0009  0.0000
                                            0.0000  0.0000  0.0000 -0.0000 -0.0000
                                           -0.0026  0.0007  0.0451  0.0016  0.0117
                                            0.0000  0.0000 -0.0005  0.0000  0.0000
                                           -0.0000
     4. (1.99941) BD ( 2) C   1 - C   4  
                ( 50.00%)   0.7071* C   1 s(  0.00%)p 1.00( 99.93%)d 0.00(  0.05%)
                                                  f 0.00(  0.02%)
                                            0.0000  0.0000  0.0000  0.0000  0.0000
                                            0.9989  0.0366  0.0057  0.0000  0.0000
                                            0.0000  0.0000  0.0000  0.0000  0.0000
                                            0.0000 -0.0211 -0.0074  0.0000  0.0000
                                            0.0000  0.0000  0.0000  0.0000  0.0000
                                            0.0108  0.0000  0.0000  0.0000 -0.0107
                                            0.0000
                ( 50.00%)   0.7071* C   4 s(  0.00%)p 1.00( 99.93%)d 0.00(  0.05%)
                                                  f 0.00(  0.02%)
                                            0.0000  0.0000  0.0000  0.0000  0.0000
                                            0.9989  0.0366  0.0057  0.0000  0.0000
                                            0.0000  0.0000  0.0000  0.0000  0.0000
                                            0.0000  0.0211  0.0074  0.0000  0.0000
                                            0.0000  0.0000  0.0000  0.0000  0.0000
                                            0.0108  0.0000  0.0000  0.0000 -0.0107
                                            0.0000
     5. (1.98543) BD ( 1) C   4 - H   5  
                ( 59.65%)   0.7723* C   4 s( 29.81%)p 2.35( 70.05%)d 0.00(  0.13%)
                                                  f 0.00(  0.02%)
                                            0.0002 -0.5457 -0.0174  0.0023  0.0000
                                            0.0000  0.0000  0.0000  0.7067  0.0075
                                            0.0015  0.4483 -0.0089 -0.0056  0.0000
                                            0.0000  0.0000  0.0000 -0.0218 -0.0031
                                            0.0243 -0.0014  0.0134 -0.0044 -0.0017
                                            0.0000  0.0055 -0.0087  0.0000  0.0000
                                           -0.0081
                ( 40.35%)   0.6352* H   5 s( 99.96%)p 0.00(  0.04%)
                                           -0.9998 -0.0017  0.0001  0.0000 -0.0177
                                           -0.0090
     6. (1.98543) BD ( 1) C   4 - H   6  
                ( 59.65%)   0.7723* C   4 s( 29.81%)p 2.35( 70.05%)d 0.00(  0.13%)
                                                  f 0.00(  0.02%)
                                           -0.0002  0.5457  0.0174 -0.0023 -0.0000
                                            0.0000  0.0000  0.0000  0.7067  0.0075
                                            0.0015 -0.4483  0.0089  0.0056  0.0000
                                            0.0000  0.0000  0.0000 -0.0218 -0.0031
                                           -0.0243  0.0014 -0.0134  0.0044  0.0017
                                            0.0000  0.0055  0.0087  0.0000  0.0000
                                           -0.0081
                ( 40.35%)   0.6352* H   6 s( 99.96%)p 0.00(  0.04%)
                                            0.9998  0.0017 -0.0001  0.0000 -0.0177
                                            0.0090
     7. (1.99929) CR ( 1) C   1           s(100.00%)p 0.00(  0.00%)
                                            1.0000  0.0002  0.0000 -0.0000 -0.0000
                                            0.0000  0.0000  0.0000  0.0000  0.0000
                                            0.0000  0.0002 -0.0000 -0.0000  0.0000
                                            0.0000  0.0000  0.0000  0.0000  0.0000
                                           -0.0000  0.0000 -0.0000  0.0000 -0.0000
                                            0.0000  0.0000 -0.0000  0.0000  0.0000
                                           -0.0000
     8. (1.99929) CR ( 1) C   4           s(100.00%)p 0.00(  0.00%)
                                            1.0000  0.0002  0.0000 -0.0000 -0.0000
                                            0.0000  0.0000  0.0000  0.0000  0.0000
                                            0.0000 -0.0002  0.0000  0.0000  0.0000
                                            0.0000  0.0000  0.0000 -0.0000 -0.0000
                                           -0.0000  0.0000 -0.0000  0.0000  0.0000
                                            0.0000  0.0000  0.0000  0.0000  0.0000
                                           -0.0000
     9. (0.00301) RY*( 1) C   1           s( 49.92%)p 0.89( 44.44%)d 0.10(  5.00%)
                                                  f 0.01(  0.64%)
                                           -0.0000  0.0163  0.6938  0.1329  0.0014
                                            0.0000  0.0000  0.0000 -0.0000 -0.0000
                                           -0.0000 -0.0482 -0.6010  0.2845  0.0000
                                            0.0000  0.0000  0.0000 -0.0000 -0.0000
                                            0.0371 -0.0719  0.1056 -0.1797 -0.0698
                                            0.0000 -0.0000 -0.0385  0.0000  0.0000
                                            0.0000
    10. (0.00301) RY*( 2) C   1           s(  0.00%)p 1.00( 88.49%)d 0.12( 11.03%)
                                                  f 0.01(  0.48%)
                                            0.0000 -0.0000 -0.0000  0.0000  0.0000
                                            0.0000  0.0000  0.0000 -0.0127  0.9402
                                            0.0279 -0.0000  0.0000  0.0000  0.0000
                                            0.0000  0.0000  0.0000  0.0275  0.3310
                                            0.0000 -0.0000  0.0000 -0.0000  0.0000
                                            0.0000  0.0686  0.0000  0.0000  0.0000
                                            0.0117
    11. (0.00021) RY*( 3) C   1           s( 28.69%)p 1.08( 30.93%)d 1.23( 35.29%)
                                                  f 0.18(  5.09%)
                                            0.0000 -0.0166  0.2029  0.4953 -0.0088
                                            0.0000  0.0000  0.0000  0.0000  0.0000
                                            0.0000  0.0458  0.5542  0.0115  0.0000
                                            0.0000  0.0000  0.0000  0.0000  0.0000
                                            0.0498 -0.1082  0.5301 -0.2404 -0.2227
                                            0.0000  0.0000 -0.0356  0.0000  0.0000
                                           -0.0000
    12. (0.00002) RY*( 4) C   1           s(  4.92%)p 0.29(  1.42%)d18.48( 90.96%)
                                                  f 0.55(  2.70%)
    13. (0.00000) RY*( 5) C   1           s(  0.00%)p 1.00(100.00%)d 0.00(  0.00%)
    14. (0.00000) RY*( 6) C   1           s( 57.16%)p 0.01(  0.32%)d 0.74( 42.52%)
                                                  f 0.00(  0.00%)
    15. (0.00000) RY*( 7) C   1           s(  0.00%)p 1.00( 99.99%)d 0.00(  0.01%)
                                                  f 0.00(  0.00%)
    16. (0.00000) RY*( 8) C   1           s( 42.87%)p 0.68( 29.22%)d 0.65( 27.89%)
                                                  f 0.00(  0.02%)
    17. (0.00000) RY*( 9) C   1           s(  5.63%)p16.42( 92.48%)d 0.33(  1.87%)
                                                  f 0.00(  0.02%)
    18. (0.00000) RY*(10) C   1           s(  0.00%)p 0.00(  0.00%)d 1.00(100.00%)
    19. (0.00000) RY*(11) C   1           s(  0.00%)p 0.00(  0.00%)d 1.00(100.00%)
    20. (0.00000) RY*(12) C   1           s(  0.00%)p 1.00(  0.04%)d99.99( 99.96%)
                                                  f 0.00(  0.00%)
    21. (0.00000) RY*(13) C   1           s(  0.00%)p 0.00(  0.01%)d 1.00( 99.99%)
    22. (0.00000) RY*(14) C   1           s(  0.00%)p 1.00(  0.18%)d99.99( 99.82%)
                                                  f 0.00(  0.00%)
    23. (0.00000) RY*(15) C   1           s(  0.00%)p 1.00( 11.01%)d 8.08( 88.99%)
    24. (0.00000) RY*(16) C   1           s( 99.99%)p 0.00(  0.00%)d 0.00(  0.00%)
                                                  f 0.00(  0.00%)
    25. (0.00000) RY*(17) C   1           s(  1.34%)p 0.38(  0.51%)d73.32( 98.04%)
                                                  f 0.08(  0.11%)
    26. (0.00000) RY*(18) C   1           s(  0.00%)p 1.00(100.00%)d 0.00(  0.00%)
                                                  f 0.00(  0.00%)
    27. (0.00000) RY*(19) C   1           s(  6.46%)p 0.06(  0.40%)d14.42( 93.14%)
                                                  f 0.00(  0.00%)
    28. (0.00000) RY*(20) C   1           s(  2.67%)p 0.26(  0.69%)d 0.99(  2.64%)
                                                  f35.21( 94.00%)
    29. (0.00000) RY*(21) C   1           s(  0.00%)p 1.00(  0.01%)d 0.00(  0.00%)
                                                  f99.99( 99.99%)
    30. (0.00000) RY*(22) C   1           s(  0.00%)p 1.00(  0.42%)d 0.12(  0.05%)
                                                  f99.99( 99.52%)
    31. (0.00000) RY*(23) C   1           s(  0.30%)p 0.05(  0.01%)d 7.66(  2.28%)
                                                  f99.99( 97.40%)
    32. (0.00000) RY*(24) C   1           s(  0.00%)p 0.00(  0.00%)d 0.00(  0.00%)
                                                  f 1.00(100.00%)
    33. (0.00000) RY*(25) C   1           s(  0.00%)p 1.00(  0.01%)d 0.00(  0.00%)
                                                  f99.99( 99.99%)
    34. (0.00000) RY*(26) C   1           s(  0.00%)p 1.00(  0.03%)d 0.06(  0.00%)
                                                  f99.99( 99.97%)
    35. (0.00067) RY*( 1) H   2           s( 95.24%)p 0.05(  4.76%)
                                           -0.0011  0.9756  0.0246  0.0000  0.1224
                                           -0.1805
    36. (0.00019) RY*( 2) H   2           s( 81.36%)p 0.23( 18.64%)
                                            0.0014 -0.1191  0.8941  0.0000  0.2429
                                           -0.3570
    37. (0.00015) RY*( 3) H   2           s(  0.00%)p 1.00(100.00%)
                                            0.0000  0.0000  0.0000  1.0000  0.0000
                                            0.0000
    38. (0.00005) RY*( 4) H   2           s( 23.13%)p 3.32( 76.87%)
    39. (0.00001) RY*( 5) H   2           s(  0.31%)p99.99( 99.69%)
    40. (0.00067) RY*( 1) H   3           s( 95.24%)p 0.05(  4.76%)
                                           -0.0011  0.9756  0.0246  0.0000 -0.1224
                                           -0.1805
    41. (0.00019) RY*( 2) H   3           s( 81.36%)p 0.23( 18.64%)
                                            0.0014 -0.1191  0.8941  0.0000 -0.2429
                                           -0.3570
    42. (0.00015) RY*( 3) H   3           s(  0.00%)p 1.00(100.00%)
                                            0.0000  0.0000  0.0000  1.0000  0.0000
                                            0.0000
    43. (0.00005) RY*( 4) H   3           s( 23.13%)p 3.32( 76.87%)
    44. (0.00001) RY*( 5) H   3           s(  0.31%)p99.99( 99.69%)
    45. (0.00301) RY*( 1) C   4           s( 49.92%)p 0.89( 44.44%)d 0.10(  5.00%)
                                                  f 0.01(  0.64%)
                                           -0.0000  0.0163  0.6938  0.1329  0.0014
                                            0.0000  0.0000  0.0000 -0.0000 -0.0000
                                           -0.0000  0.0482  0.6010 -0.2845  0.0000
                                            0.0000  0.0000  0.0000  0.0000  0.0000
                                            0.0371 -0.0719  0.1056 -0.1797  0.0698
                                            0.0000 -0.0000  0.0385  0.0000  0.0000
                                            0.0000
    46. (0.00301) RY*( 2) C   4           s(  0.00%)p 1.00( 88.49%)d 0.12( 11.03%)
                                                  f 0.01(  0.48%)
                                            0.0000 -0.0000 -0.0000  0.0000  0.0000
                                            0.0000  0.0000  0.0000 -0.0127  0.9402
                                            0.0279  0.0000 -0.0000 -0.0000  0.0000
                                            0.0000  0.0000  0.0000 -0.0275 -0.3310
                                            0.0000 -0.0000  0.0000 -0.0000 -0.0000
                                            0.0000  0.0686 -0.0000  0.0000  0.0000
                                            0.0117
    47. (0.00021) RY*( 3) C   4           s( 28.69%)p 1.08( 30.93%)d 1.23( 35.29%)
                                                  f 0.18(  5.09%)
                                            0.0000 -0.0166  0.2029  0.4953 -0.0088
                                            0.0000  0.0000  0.0000  0.0000  0.0000
                                            0.0000 -0.0458 -0.5542 -0.0115  0.0000
                                            0.0000  0.0000  0.0000 -0.0000 -0.0000
                                            0.0498 -0.1082  0.5301 -0.2404  0.2227
                                            0.0000  0.0000  0.0356  0.0000  0.0000
                                           -0.0000
    48. (0.00002) RY*( 4) C   4           s(  4.92%)p 0.29(  1.42%)d18.48( 90.96%)
                                                  f 0.55(  2.70%)
    49. (0.00000) RY*( 5) C   4           s(  0.00%)p 1.00(100.00%)d 0.00(  0.00%)
    50. (0.00000) RY*( 6) C   4           s( 57.16%)p 0.01(  0.32%)d 0.74( 42.52%)
                                                  f 0.00(  0.00%)
    51. (0.00000) RY*( 7) C   4           s(  0.00%)p 1.00( 99.99%)d 0.00(  0.01%)
                                                  f 0.00(  0.00%)
    52. (0.00000) RY*( 8) C   4           s( 42.87%)p 0.68( 29.22%)d 0.65( 27.89%)
                                                  f 0.00(  0.02%)
    53. (0.00000) RY*( 9) C   4           s(  5.63%)p16.42( 92.48%)d 0.33(  1.87%)
                                                  f 0.00(  0.02%)
    54. (0.00000) RY*(10) C   4           s(  0.00%)p 0.00(  0.00%)d 1.00(100.00%)
    55. (0.00000) RY*(11) C   4           s(  0.00%)p 0.00(  0.00%)d 1.00(100.00%)
    56. (0.00000) RY*(12) C   4           s(  0.00%)p 1.00(  0.04%)d99.99( 99.96%)
                                                  f 0.00(  0.00%)
    57. (0.00000) RY*(13) C   4           s(  0.00%)p 0.00(  0.01%)d 1.00( 99.99%)
    58. (0.00000) RY*(14) C   4           s(  0.00%)p 1.00(  0.18%)d99.99( 99.82%)
                                                  f 0.00(  0.00%)
    59. (0.00000) RY*(15) C   4           s(  0.00%)p 1.00( 11.01%)d 8.08( 88.99%)
    60. (0.00000) RY*(16) C   4           s( 99.99%)p 0.00(  0.00%)d 0.00(  0.00%)
                                                  f 0.00(  0.00%)
    61. (0.00000) RY*(17) C   4           s(  1.34%)p 0.38(  0.51%)d73.32( 98.04%)
                                                  f 0.08(  0.11%)
    62. (0.00000) RY*(18) C   4           s(  0.00%)p 1.00(100.00%)d 0.00(  0.00%)
                                                  f 0.00(  0.00%)
    63. (0.00000) RY*(19) C   4           s(  6.46%)p 0.06(  0.40%)d14.42( 93.14%)
                                                  f 0.00(  0.00%)
    64. (0.00000) RY*(20) C   4           s(  2.67%)p 0.26(  0.69%)d 0.99(  2.64%)
                                                  f35.21( 94.00%)
    65. (0.00000) RY*(21) C   4           s(  0.00%)p 1.00(  0.01%)d 0.00(  0.00%)
                                                  f99.99( 99.99%)
    66. (0.00000) RY*(22) C   4           s(  0.00%)p 1.00(  0.42%)d 0.12(  0.05%)
                                                  f99.99( 99.52%)
    67. (0.00000) RY*(23) C   4           s(  0.30%)p 0.05(  0.01%)d 7.66(  2.28%)
                                                  f99.99( 97.40%)
    68. (0.00000) RY*(24) C   4           s(  0.00%)p 0.00(  0.00%)d 0.00(  0.00%)
                                                  f 1.00(100.00%)
    69. (0.00000) RY*(25) C   4           s(  0.00%)p 1.00(  0.01%)d 0.00(  0.00%)
                                                  f99.99( 99.99%)
    70. (0.00000) RY*(26) C   4           s(  0.00%)p 1.00(  0.03%)d 0.06(  0.00%)
                                                  f99.99( 99.97%)
    71. (0.00067) RY*( 1) H   5           s( 95.24%)p 0.05(  4.76%)
                                           -0.0011  0.9756  0.0246  0.0000 -0.1224
                                            0.1805
    72. (0.00019) RY*( 2) H   5           s( 81.36%)p 0.23( 18.64%)
                                            0.0014 -0.1191  0.8941  0.0000 -0.2429
                                            0.3570
    73. (0.00015) RY*( 3) H   5           s(  0.00%)p 1.00(100.00%)
                                            0.0000  0.0000  0.0000  1.0000  0.0000
                                            0.0000
    74. (0.00005) RY*( 4) H   5           s( 23.13%)p 3.32( 76.87%)
    75. (0.00001) RY*( 5) H   5           s(  0.31%)p99.99( 99.69%)
    76. (0.00067) RY*( 1) H   6           s( 95.24%)p 0.05(  4.76%)
                                           -0.0011  0.9756  0.0246  0.0000  0.1224
                                            0.1805
    77. (0.00019) RY*( 2) H   6           s( 81.36%)p 0.23( 18.64%)
                                            0.0014 -0.1191  0.8941  0.0000  0.2429
                                            0.3570
    78. (0.00015) RY*( 3) H   6           s(  0.00%)p 1.00(100.00%)
                                            0.0000  0.0000  0.0000  1.0000  0.0000
                                            0.0000
    79. (0.00005) RY*( 4) H   6           s( 23.13%)p 3.32( 76.87%)
    80. (0.00001) RY*( 5) H   6           s(  0.31%)p99.99( 99.69%)
    81. (0.01081) BD*( 1) C   1 - H   2  
                ( 40.35%)   0.6352* C   1 s( 29.81%)p 2.35( 70.05%)d 0.00(  0.13%)
                                                  f 0.00(  0.02%)
                                            0.0002 -0.5457 -0.0174  0.0023  0.0000
                                           -0.0000 -0.0000 -0.0000 -0.7067 -0.0075
                                           -0.0015 -0.4483  0.0089  0.0056 -0.0000
                                           -0.0000 -0.0000 -0.0000 -0.0218 -0.0031
                                            0.0243 -0.0014  0.0134 -0.0044  0.0017
                                           -0.0000 -0.0055  0.0087 -0.0000 -0.0000
                                            0.0081
                ( 59.65%)  -0.7723* H   2 s( 99.96%)p 0.00(  0.04%)
                                           -0.9998 -0.0017  0.0001 -0.0000  0.0177
                                            0.0090
    82. (0.01081) BD*( 1) C   1 - H   3  
                ( 40.35%)   0.6352* C   1 s( 29.81%)p 2.35( 70.05%)d 0.00(  0.13%)
                                                  f 0.00(  0.02%)
                                           -0.0002  0.5457  0.0174 -0.0023 -0.0000
                                           -0.0000 -0.0000 -0.0000 -0.7067 -0.0075
                                           -0.0015  0.4483 -0.0089 -0.0056 -0.0000
                                           -0.0000 -0.0000 -0.0000 -0.0218 -0.0031
                                           -0.0243  0.0014 -0.0134  0.0044 -0.0017
                                           -0.0000 -0.0055 -0.0087 -0.0000 -0.0000
                                            0.0081
                ( 59.65%)  -0.7723* H   3 s( 99.96%)p 0.00(  0.04%)
                                            0.9998  0.0017 -0.0001 -0.0000  0.0177
                                           -0.0090
    83. (0.00289) BD*( 1) C   1 - C   4  
                ( 50.00%)   0.7071* C   1 s( 40.43%)p 1.47( 59.35%)d 0.01(  0.20%)
                                                  f 0.00(  0.01%)
                                            0.0000  0.6347 -0.0377  0.0048  0.0000
                                            0.0000  0.0000  0.0000  0.0000  0.0000
                                            0.0000 -0.7691  0.0453  0.0009  0.0000
                                            0.0000  0.0000  0.0000  0.0000  0.0000
                                           -0.0026  0.0007  0.0451  0.0016 -0.0117
                                            0.0000  0.0000  0.0005  0.0000  0.0000
                                           -0.0000
                ( 50.00%)  -0.7071* C   4 s( 40.43%)p 1.47( 59.35%)d 0.01(  0.20%)
                                                  f 0.00(  0.01%)
                                            0.0000  0.6347 -0.0377  0.0048  0.0000
                                            0.0000  0.0000  0.0000  0.0000  0.0000
                                            0.0000  0.7691 -0.0453 -0.0009  0.0000
                                            0.0000  0.0000  0.0000 -0.0000 -0.0000
                                           -0.0026  0.0007  0.0451  0.0016  0.0117
                                            0.0000  0.0000 -0.0005  0.0000  0.0000
                                           -0.0000
    84. (0.00000) BD*( 2) C   1 - C   4  
                ( 50.00%)   0.7071* C   1 s(  0.00%)p 1.00( 99.93%)d 0.00(  0.05%)
                                                  f 0.00(  0.02%)
                ( 50.00%)  -0.7071* C   4 s(  0.00%)p 1.00( 99.93%)d 0.00(  0.05%)
                                                  f 0.00(  0.02%)
    85. (0.01081) BD*( 1) C   4 - H   5  
                ( 40.35%)   0.6352* C   4 s( 29.81%)p 2.35( 70.05%)d 0.00(  0.13%)
                                                  f 0.00(  0.02%)
                                           -0.0002  0.5457  0.0174 -0.0023 -0.0000
                                           -0.0000 -0.0000 -0.0000 -0.7067 -0.0075
                                           -0.0015 -0.4483  0.0089  0.0056 -0.0000
                                           -0.0000 -0.0000 -0.0000  0.0218  0.0031
                                           -0.0243  0.0014 -0.0134  0.0044  0.0017
                                           -0.0000 -0.0055  0.0087 -0.0000 -0.0000
                                            0.0081
                ( 59.65%)  -0.7723* H   5 s( 99.96%)p 0.00(  0.04%)
                                            0.9998  0.0017 -0.0001 -0.0000  0.0177
                                            0.0090
    86. (0.01081) BD*( 1) C   4 - H   6  
                ( 40.35%)   0.6352* C   4 s( 29.81%)p 2.35( 70.05%)d 0.00(  0.13%)
                                                  f 0.00(  0.02%)
                                            0.0002 -0.5457 -0.0174  0.0023  0.0000
                                           -0.0000 -0.0000 -0.0000 -0.7067 -0.0075
                                           -0.0015  0.4483 -0.0089 -0.0056 -0.0000
                                           -0.0000 -0.0000 -0.0000  0.0218  0.0031
                                            0.0243 -0.0014  0.0134 -0.0044 -0.0017
                                           -0.0000 -0.0055 -0.0087 -0.0000 -0.0000
                                            0.0081
                ( 59.65%)  -0.7723* H   6 s( 99.96%)p 0.00(  0.04%)
                                           -0.9998 -0.0017  0.0001 -0.0000  0.0177
                                           -0.0090


 NHO Directionality and "Bond Bending" (deviations from line of nuclear centers)

         [Thresholds for printing:  angular deviation  >  1.0 degree]
                                    hybrid p-character > 25.0%
                                    orbital occupancy  >  0.10e

                                Line of Centers        Hybrid 1              Hybrid 2
                                ---------------  -------------------   ------------------
                NBO               Theta   Phi    Theta   Phi    Dev    Theta   Phi    Dev
 ========================================================================================
     4. BD (   2) C   1 - C   4   180.0    0.0    90.0    0.0  90.0     90.0    0.0  90.0


 Second Order Perturbation Theory Analysis of Fock Matrix in NBO Basis

     Threshold for printing:   0.50 kcal/mol
                                                                              E(2)  E(j)-E(i) F(i,j)
         Donor NBO (i)                     Acceptor NBO (j)                 kcal/mol   a.u.    a.u. 
 ===================================================================================================

 within unit  1
   1. BD (   1) C   1 - H   2        / 45. RY*(   1) C   4                    1.71    1.56    0.046
   1. BD (   1) C   1 - H   2        / 46. RY*(   2) C   4                    1.61    1.82    0.048
   1. BD (   1) C   1 - H   2        / 83. BD*(   1) C   1 - C   4            0.68    1.33    0.027
   1. BD (   1) C   1 - H   2        / 85. BD*(   1) C   4 - H   5            5.57    1.10    0.070
   1. BD (   1) C   1 - H   2        / 86. BD*(   1) C   4 - H   6            0.84    1.10    0.027
   2. BD (   1) C   1 - H   3        / 45. RY*(   1) C   4                    1.71    1.56    0.046
   2. BD (   1) C   1 - H   3        / 46. RY*(   2) C   4                    1.61    1.82    0.048
   2. BD (   1) C   1 - H   3        / 83. BD*(   1) C   1 - C   4            0.68    1.33    0.027
   2. BD (   1) C   1 - H   3        / 85. BD*(   1) C   4 - H   5            0.84    1.10    0.027
   2. BD (   1) C   1 - H   3        / 86. BD*(   1) C   4 - H   6            5.57    1.10    0.070
   3. BD (   1) C   1 - C   4        / 81. BD*(   1) C   1 - H   2            0.64    1.36    0.026
   3. BD (   1) C   1 - C   4        / 82. BD*(   1) C   1 - H   3            0.64    1.36    0.026
   3. BD (   1) C   1 - C   4        / 85. BD*(   1) C   4 - H   5            0.64    1.36    0.026
   3. BD (   1) C   1 - C   4        / 86. BD*(   1) C   4 - H   6            0.64    1.36    0.026
   5. BD (   1) C   4 - H   5        /  9. RY*(   1) C   1                    1.71    1.56    0.046
   5. BD (   1) C   4 - H   5        / 10. RY*(   2) C   1                    1.61    1.82    0.048
   5. BD (   1) C   4 - H   5        / 81. BD*(   1) C   1 - H   2            5.57    1.10    0.070
   5. BD (   1) C   4 - H   5        / 82. BD*(   1) C   1 - H   3            0.84    1.10    0.027
   5. BD (   1) C   4 - H   5        / 83. BD*(   1) C   1 - C   4            0.68    1.33    0.027
   6. BD (   1) C   4 - H   6        /  9. RY*(   1) C   1                    1.71    1.56    0.046
   6. BD (   1) C   4 - H   6        / 10. RY*(   2) C   1                    1.61    1.82    0.048
   6. BD (   1) C   4 - H   6        / 81. BD*(   1) C   1 - H   2            0.84    1.10    0.027
   6. BD (   1) C   4 - H   6        / 82. BD*(   1) C   1 - H   3            5.57    1.10    0.070
   6. BD (   1) C   4 - H   6        / 83. BD*(   1) C   1 - C   4            0.68    1.33    0.027
   7. CR (   1) C   1                / 45. RY*(   1) C   4                    2.05   11.08    0.135
   7. CR (   1) C   1                / 47. RY*(   3) C   4                    1.30   11.29    0.108
   7. CR (   1) C   1                / 83. BD*(   1) C   1 - C   4            0.64   10.85    0.074
   8. CR (   1) C   4                /  9. RY*(   1) C   1                    2.05   11.08    0.135
   8. CR (   1) C   4                / 11. RY*(   3) C   1                    1.30   11.29    0.108
   8. CR (   1) C   4                / 83. BD*(   1) C   1 - C   4            0.64   10.85    0.074


 Natural Bond Orbitals (Summary):

                                                            Principal Delocalizations
           NBO                        Occupancy    Energy   (geminal,vicinal,remote)
 ====================================================================================
 Molecular unit  1  (C2H4)
     1. BD (   1) C   1 - H   2          1.98543    -0.61006  85(v),45(v),46(v),86(v)
                                                    83(g)
     2. BD (   1) C   1 - H   3          1.98543    -0.61006  86(v),45(v),46(v),85(v)
                                                    83(g)
     3. BD (   1) C   1 - C   4          1.99741    -0.86156  81(g),82(g),85(g),86(g)
     4. BD (   2) C   1 - C   4          1.99941    -0.35969   
     5. BD (   1) C   4 - H   5          1.98543    -0.61006  81(v),9(v),10(v),82(v),83(g)
     6. BD (   1) C   4 - H   6          1.98543    -0.61006  82(v),9(v),10(v),81(v),83(g)
     7. CR (   1) C   1                  1.99929   -10.13164  45(v),47(v),83(g)
     8. CR (   1) C   4                  1.99929   -10.13164  9(v),11(v),83(g)
     9. RY*(   1) C   1                  0.00301     0.94511   
    10. RY*(   2) C   1                  0.00301     1.20922   
    11. RY*(   3) C   1                  0.00021     1.15428   
    12. RY*(   4) C   1                  0.00002     1.62092   
    13. RY*(   5) C   1                  0.00000     1.35000   
    14. RY*(   6) C   1                  0.00000     1.98122   
    15. RY*(   7) C   1                  0.00000     1.81522   
    16. RY*(   8) C   1                  0.00000     1.12783   
    17. RY*(   9) C   1                  0.00000     1.91894   
    18. RY*(  10) C   1                  0.00000     1.37501   
    19. RY*(  11) C   1                  0.00000     2.44305   
    20. RY*(  12) C   1                  0.00000     1.70352   
    21. RY*(  13) C   1                  0.00000     2.57802   
    22. RY*(  14) C   1                  0.00000     2.09809   
    23. RY*(  15) C   1                  0.00000     2.52369   
    24. RY*(  16) C   1                  0.00000    21.27087   
    25. RY*(  17) C   1                  0.00000     3.16315   
    26. RY*(  18) C   1                  0.00000     0.63329   
    27. RY*(  19) C   1                  0.00000     2.87780   
    28. RY*(  20) C   1                  0.00000     4.04932   
    29. RY*(  21) C   1                  0.00000     3.54686   
    30. RY*(  22) C   1                  0.00000     3.74038   
    31. RY*(  23) C   1                  0.00000     3.77965   
    32. RY*(  24) C   1                  0.00000     3.23523   
    33. RY*(  25) C   1                  0.00000     3.02234   
    34. RY*(  26) C   1                  0.00000     3.31121   
    35. RY*(   1) H   2                  0.00067     0.98785   
    36. RY*(   2) H   2                  0.00019     1.63161   
    37. RY*(   3) H   2                  0.00015     2.16836   
    38. RY*(   4) H   2                  0.00005     2.41939   
    39. RY*(   5) H   2                  0.00001     3.10835   
    40. RY*(   1) H   3                  0.00067     0.98785   
    41. RY*(   2) H   3                  0.00019     1.63161   
    42. RY*(   3) H   3                  0.00015     2.16836   
    43. RY*(   4) H   3                  0.00005     2.41939   
    44. RY*(   5) H   3                  0.00001     3.10835   
    45. RY*(   1) C   4                  0.00301     0.94511   
    46. RY*(   2) C   4                  0.00301     1.20922   
    47. RY*(   3) C   4                  0.00021     1.15428   
    48. RY*(   4) C   4                  0.00002     1.62092   
    49. RY*(   5) C   4                  0.00000     1.35000   
    50. RY*(   6) C   4                  0.00000     1.98122   
    51. RY*(   7) C   4                  0.00000     1.81522   
    52. RY*(   8) C   4                  0.00000     1.12783   
    53. RY*(   9) C   4                  0.00000     1.91894   
    54. RY*(  10) C   4                  0.00000     1.37501   
    55. RY*(  11) C   4                  0.00000     2.44305   
    56. RY*(  12) C   4                  0.00000     1.70352   
    57. RY*(  13) C   4                  0.00000     2.57802   
    58. RY*(  14) C   4                  0.00000     2.09809   
    59. RY*(  15) C   4                  0.00000     2.52369   
    60. RY*(  16) C   4                  0.00000    21.27087   
    61. RY*(  17) C   4                  0.00000     3.16315   
    62. RY*(  18) C   4                  0.00000     0.63329   
    63. RY*(  19) C   4                  0.00000     2.87780   
    64. RY*(  20) C   4                  0.00000     4.04932   
    65. RY*(  21) C   4                  0.00000     3.54686   
    66. RY*(  22) C   4                  0.00000     3.74038   
    67. RY*(  23) C   4                  0.00000     3.77965   
    68. RY*(  24) C   4                  0.00000     3.23523   
    69. RY*(  25) C   4                  0.00000     3.02234   
    70. RY*(  26) C   4                  0.00000     3.31121   
    71. RY*(   1) H   5                  0.00067     0.98785   
    72. RY*(   2) H   5                  0.00019     1.63161   
    73. RY*(   3) H   5                  0.00015     2.16836   
    74. RY*(   4) H   5                  0.00005     2.41939   
    75. RY*(   5) H   5                  0.00001     3.10835   
    76. RY*(   1) H   6                  0.00067     0.98785   
    77. RY*(   2) H   6                  0.00019     1.63161   
    78. RY*(   3) H   6                  0.00015     2.16836   
    79. RY*(   4) H   6                  0.00005     2.41939   
    80. RY*(   5) H   6                  0.00001     3.10835   
    81. BD*(   1) C   1 - H   2          0.01081     0.49490   
    82. BD*(   1) C   1 - H   3          0.01081     0.49490   
    83. BD*(   1) C   1 - C   4          0.00289     0.72314   
    84. BD*(   2) C   1 - C   4          0.00000     0.11180   
    85. BD*(   1) C   4 - H   5          0.01081     0.49490   
    86. BD*(   1) C   4 - H   6          0.01081     0.49490   
       -------------------------------
              Total Lewis   15.93711  ( 99.6070%)
        Valence non-Lewis    0.04614  (  0.2884%)
        Rydberg non-Lewis    0.01674  (  0.1046%)
       -------------------------------
            Total unit  1   16.00000  (100.0000%)
           Charge unit  1    0.00000
 Variable Step   Value    
 -------- ---- -----------
     3       1    2.572684
 ---------------------------------------------------------------------------------------------------
                            Z-MATRIX (ANGSTROMS AND DEGREES)
   CD    Cent   Atom    N1       Length/X        N2       Alpha/Y        N3        Beta/Z          J
 ---------------------------------------------------------------------------------------------------
      1      1  C 
      2      2  H        1   1.083410(     1)
      3      3  H        1   1.083410(     2)      2  116.667(     6)
      4      4  C        1   1.361406(     3)      2  121.666(     7)      3  180.000(    10)      0
      5      5  H        4   1.083410(     4)      1  121.666(     8)      2  180.000(    11)      0
      6      6  H        4   1.083410(     5)      1  121.666(     9)      2    0.000(    12)      0
 ---------------------------------------------------------------------------------------------------
                         Z-Matrix orientation:                         
 ---------------------------------------------------------------------
 Center     Atomic      Atomic             Coordinates (Angstroms)
 Number     Number       Type             X           Y           Z
 ---------------------------------------------------------------------
      1          6           0        0.000000    0.000000    0.000000
      2          1           0        0.000000    0.000000    1.083410
      3          1           0        0.968163    0.000000   -0.486247
      4          6           0       -1.158720   -0.000000   -0.714698
      5          1           0       -1.158720   -0.000000   -1.798108
      6          1           0       -2.126884   -0.000000   -0.228451
 ---------------------------------------------------------------------
                    Distance matrix (angstroms):
                    1          2          3          4          5
     1  C    0.000000
     2  H    1.083410   0.000000
     3  H    1.083410   1.844224   0.000000
     4  C    1.361406   2.139117   2.139117   0.000000
     5  H    2.139117   3.105765   2.498922   1.083410   0.000000
     6  H    2.139117   2.498922   3.105765   1.083410   1.844224
                    6
     6  H    0.000000
 Stoichiometry    C2H4
 Framework group  D2H[C2"(C.C),SG(H4)]
 Deg. of freedom     3
 Full point group                 D2H     NOp   8
 Largest Abelian subgroup         D2H     NOp   8
 Largest concise Abelian subgroup D2      NOp   4
                         Standard orientation:                         
 ---------------------------------------------------------------------
 Center     Atomic      Atomic             Coordinates (Angstroms)
 Number     Number       Type             X           Y           Z
 ---------------------------------------------------------------------
      1          6           0       -0.000000   -0.000000    0.680703
      2          1           0        0.000000    0.922112    1.249461
      3          1           0       -0.000000   -0.922112    1.249461
      4          6           0        0.000000    0.000000   -0.680703
      5          1           0       -0.000000   -0.922112   -1.249461
      6          1           0        0.000000    0.922112   -1.249461
 ---------------------------------------------------------------------
 Rotational constants (GHZ):         147.4363801          29.0213699          24.2483299
 Standard basis: def2TZVP (5D, 7F)
 There are    22 symmetry adapted cartesian basis functions of AG  symmetry.
 There are     4 symmetry adapted cartesian basis functions of B1G symmetry.
 There are     9 symmetry adapted cartesian basis functions of B2G symmetry.
 There are    13 symmetry adapted cartesian basis functions of B3G symmetry.
 There are     4 symmetry adapted cartesian basis functions of AU  symmetry.
 There are    22 symmetry adapted cartesian basis functions of B1U symmetry.
 There are    13 symmetry adapted cartesian basis functions of B2U symmetry.
 There are     9 symmetry adapted cartesian basis functions of B3U symmetry.
 There are    19 symmetry adapted basis functions of AG  symmetry.
 There are     4 symmetry adapted basis functions of B1G symmetry.
 There are     8 symmetry adapted basis functions of B2G symmetry.
 There are    12 symmetry adapted basis functions of B3G symmetry.
 There are     4 symmetry adapted basis functions of AU  symmetry.
 There are    19 symmetry adapted basis functions of B1U symmetry.
 There are    12 symmetry adapted basis functions of B2U symmetry.
 There are     8 symmetry adapted basis functions of B3U symmetry.
    86 basis functions,   134 primitive gaussians,    96 cartesian basis functions
     8 alpha electrons        8 beta electrons
       nuclear repulsion energy        32.9909691394 Hartrees.
 NAtoms=    6 NActive=    6 NUniq=    2 SFac= 4.00D+00 NAtFMM=   60 NAOKFM=F Big=F
 Integral buffers will be    131072 words long.
 Raffenetti 2 integral format.
 Two-electron integral symmetry is turned on.
 Nuclear repulsion after empirical dispersion term =       32.9901344919 Hartrees.
 One-electron integrals computed using PRISM.
   8 Symmetry operations used in ECPInt.
 ECPInt:  NShTT=     741 NPrTT=    2136 LenC2=     742 LenP2D=    1974.
 LDataN:  DoStor=T MaxTD1= 6 Len=  172
 NBasis=    86 RedAO= T EigKep=  2.76D-04  NBF=    19     4     8    12     4    19    12     8
 NBsUse=    86 1.00D-06 EigRej= -1.00D+00 NBFU=    19     4     8    12     4    19    12     8
 Initial guess from the checkpoint file:  "ethyleneLscanrigidMayer.chk"
 B after Tr=     0.000000    0.000000   -0.000000
         Rot=    1.000000   -0.000000    0.000000    0.000000 Ang=   0.00 deg.
 Initial guess orbital symmetries:
       Occupied  (AG) (B1U) (AG) (B1U) (B2U) (AG) (B3G) (B3U)
       Virtual   (B2G) (AG) (B2U) (B1U) (B3G) (AG) (AG) (B3U) (B1U)
                 (B2U) (B2G) (B1U) (B2U) (B1U) (AG) (B3G) (B1G)
                 (B1U) (B3G) (B3U) (AU) (AG) (AG) (B2U) (B1U) (B3G)
                 (B2G) (B1U) (AG) (B3U) (B2U) (B1U) (B3G) (B2G)
                 (B2U) (B1G) (B1U) (AG) (B3U) (B2G) (AG) (AU) (B3G)
                 (B2U) (AG) (B1U) (B2U) (B3U) (AG) (B3G) (B1U)
                 (B1G) (AG) (B1U) (B3U) (B3G) (AU) (B2G) (B2U)
                 (B1G) (AG) (B3G) (B2G) (B1U) (B3U) (B2U) (B1U)
                 (AU) (AG) (B3G) (B2U) (B2G) (AG) (B1U) (B3G) (B1U)
                 (AG) (B1U)
 ExpMin= 9.52D-02 ExpMax= 1.36D+04 ExpMxC= 4.63D+02 IAcc=2 IRadAn=         4 AccDes= 0.00D+00
 Harris functional with IExCor= 4639 and IRadAn=       4 diagonalized for initial guess.
 HarFok:  IExCor= 4639 AccDes= 0.00D+00 IRadAn=         4 IDoV= 1 UseB2=F ITyADJ=14
 ICtDFT=  3500011 ScaDFX=  1.000000  1.000000  1.000000  1.000000
 FoFCou: FMM=F IPFlag=           0 FMFlag=      100000 FMFlg1=           0
         NFxFlg=           0 DoJE=T BraDBF=F KetDBF=T FulRan=T
         wScrn=  0.000000 ICntrl=       500 IOpCl=  0 I1Cent=   200000004 NGrid=           0
         NMat0=    1 NMatS0=      1 NMatT0=    0 NMatD0=    1 NMtDS0=    0 NMtDT0=    0
 Petite list used in FoFCou.
 Keep R1 ints in memory in symmetry-blocked form, NReq=43487712.
 Requested convergence on RMS density matrix=1.00D-08 within 128 cycles.
 Requested convergence on MAX density matrix=1.00D-06.
 Requested convergence on             energy=1.00D-06.
 No special actions if energy rises.
 Integral accuracy reduced to 1.0D-05 until final iterations.
 Initial convergence to 1.0D-05 achieved.  Increase integral accuracy.
 SCF Done:  E(RwB97XD) =  -78.5873030552     A.U. after   10 cycles
            NFock= 10  Conv=0.61D-08     -V/T= 2.0069

 **********************************************************************

            Population analysis using the SCF density.

 **********************************************************************

 Orbital symmetries:
       Occupied  (AG) (B1U) (AG) (B1U) (B2U) (AG) (B3G) (B3U)
       Virtual   (B2G) (AG) (B1U) (B2U) (B3G) (AG) (AG) (B1U) (B3U)
                 (B2U) (B2G) (B1U) (B2U) (B1U) (AG) (B3G) (B1G)
                 (B1U) (B3G) (B3U) (AU) (AG) (AG) (B2U) (B1U) (B3G)
                 (B2G) (B1U) (AG) (B3U) (B1U) (B2U) (B3G) (B2G)
                 (B2U) (B1G) (B1U) (AG) (B3U) (B2G) (AG) (AU) (B3G)
                 (B2U) (AG) (B1U) (B2U) (B3U) (AG) (B3G) (B1U)
                 (B1G) (AG) (B1U) (B3U) (B3G) (AU) (B2G) (B2U)
                 (B1G) (AG) (B3G) (B1U) (B2G) (B3U) (B2U) (B1U)
                 (AU) (AG) (B3G) (B2U) (B2G) (AG) (B3G) (B1U) (B1U)
                 (AG) (B1U)
 The electronic state is 1-AG.
 Alpha  occ. eigenvalues --  -10.28997 -10.28924  -0.85532  -0.67837  -0.55675
 Alpha  occ. eigenvalues --   -0.50473  -0.44386  -0.35385
 Alpha virt. eigenvalues --    0.06486   0.14631   0.16982   0.17065   0.22794
 Alpha virt. eigenvalues --    0.27414   0.28554   0.29754   0.29962   0.34448
 Alpha virt. eigenvalues --    0.39112   0.41853   0.50000   0.53009   0.54177
 Alpha virt. eigenvalues --    0.56734   0.62248   0.63030   0.70452   0.79342
 Alpha virt. eigenvalues --    0.84976   0.87971   0.97580   1.03452   1.13858
 Alpha virt. eigenvalues --    1.16740   1.18288   1.30264   1.40006   1.51297
 Alpha virt. eigenvalues --    1.61799   1.61854   1.68496   1.68700   1.78072
 Alpha virt. eigenvalues --    1.80751   1.84258   1.86507   1.89682   1.91792
 Alpha virt. eigenvalues --    2.09390   2.26574   2.30086   2.37552   2.43372
 Alpha virt. eigenvalues --    2.49370   2.51213   2.58988   2.67894   2.69222
 Alpha virt. eigenvalues --    2.69943   2.85066   2.88958   2.99381   3.03971
 Alpha virt. eigenvalues --    3.04954   3.11374   3.17269   3.21374   3.22523
 Alpha virt. eigenvalues --    3.25500   3.38939   3.42377   3.43920   3.46657
 Alpha virt. eigenvalues --    3.53191   3.69593   3.75956   4.12462   4.19784
 Alpha virt. eigenvalues --    4.27983   4.38274   4.44227   4.65594   4.66439
 Alpha virt. eigenvalues --    5.01613  22.05567  22.57227
          Condensed to atoms (all electrons):
               1          2          3          4          5          6
     1  C    4.914093   0.412200   0.412200   0.593533  -0.036486  -0.036486
     2  H    0.412200   0.523736  -0.027670  -0.036486   0.004054  -0.005359
     3  H    0.412200  -0.027670   0.523736  -0.036486  -0.005359   0.004054
     4  C    0.593533  -0.036486  -0.036486   4.914093   0.412200   0.412200
     5  H   -0.036486   0.004054  -0.005359   0.412200   0.523736  -0.027670
     6  H   -0.036486  -0.005359   0.004054   0.412200  -0.027670   0.523736
 Mulliken charges:
               1
     1  C   -0.259053
     2  H    0.129527
     3  H    0.129527
     4  C   -0.259053
     5  H    0.129527
     6  H    0.129527
 Sum of Mulliken charges =  -0.00000
 Mulliken charges with hydrogens summed into heavy atoms:
               1
     1  C   -0.000000
     4  C   -0.000000
 Electronic spatial extent (au):  <R**2>=             84.0915
 Charge=             -0.0000 electrons
 Dipole moment (field-independent basis, Debye):
    X=             -0.0000    Y=             -0.0000    Z=             -0.0000  Tot=              0.0000
 Quadrupole moment (field-independent basis, Debye-Ang):
   XX=            -15.7596   YY=            -12.2550   ZZ=            -12.0536
   XY=              0.0000   XZ=              0.0000   YZ=             -0.0000
 Traceless Quadrupole moment (field-independent basis, Debye-Ang):
   XX=             -2.4036   YY=              1.1011   ZZ=              1.3025
   XY=              0.0000   XZ=              0.0000   YZ=             -0.0000
 Octapole moment (field-independent basis, Debye-Ang**2):
  XXX=             -0.0000  YYY=              0.0000  ZZZ=              0.0000  XYY=             -0.0000
  XXY=             -0.0000  XXZ=              0.0000  XZZ=             -0.0000  YZZ=              0.0000
  YYZ=             -0.0000  XYZ=             -0.0000
 Hexadecapole moment (field-independent basis, Debye-Ang**3):
 XXXX=            -19.5257 YYYY=            -26.7862 ZZZZ=            -69.9419 XXXY=             -0.0000
 XXXZ=              0.0000 YYYX=             -0.0000 YYYZ=              0.0000 ZZZX=              0.0000
 ZZZY=             -0.0000 XXYY=             -8.4373 XXZZ=            -15.9153 YYZZ=            -13.1712
 XXYZ=              0.0000 YYXZ=              0.0000 ZZXY=              0.0000
 N-N= 3.299013449195D+01 E-N=-2.476501474856D+02  KE= 7.804725726497D+01
 Symmetry AG   KE= 3.749386008502D+01
 Symmetry B1G  KE= 2.774646763858D-33
 Symmetry B2G  KE=-4.997964873141D-18
 Symmetry B3G  KE= 2.129372337760D+00
 Symmetry AU   KE= 8.173454269423D-33
 Symmetry B1U  KE= 3.448725940359D+01
 Symmetry B2U  KE= 1.895949842865D+00
 Symmetry B3U  KE= 2.040815595743D+00
 ******************************Gaussian NBO Version 3.1******************************
             N A T U R A L   A T O M I C   O R B I T A L   A N D
          N A T U R A L   B O N D   O R B I T A L   A N A L Y S I S
 ******************************Gaussian NBO Version 3.1******************************

       /RESON  / : Allow strongly delocalized NBO set
       /DMNAO  / : Print the NAO density matrix
       /BNDIDX / : Print bond indices based on the NAO density matrix
       /MULORB / : Print Mulliken populations by orbital and atom

 Analyzing the SCF density

 Job title: M0001                                                           

 Storage needed:     22652 in NPA,     29909 in NBO (8589934364 available)


 Input atomic orbitals, gross Mulliken populations:

  AO  Atom No lang  Mulliken Population    Atom No      Total
 -------------------------------------------------------------------------------
   1    C  1  S        0.8549928
   2    C  1  S        1.1172105
   3    C  1  S        0.5302624
   4    C  1  S        0.6258309
   5    C  1  S        0.1321880
   6    C  1  px       0.3342953
   7    C  1  py       0.4635506
   8    C  1  pz       0.4949459
   9    C  1  px       0.4151839
  10    C  1  py       0.4168698
  11    C  1  pz       0.3791324
  12    C  1  px       0.2292954
  13    C  1  py       0.1450499
  14    C  1  pz       0.0748035
  15    C  1  dz2      0.0043481
  16    C  1  dxz      0.0020212
  17    C  1  dyz      0.0064734
  18    C  1  dx2y2    0.0018862
  19    C  1  dxy      0.0000000
  20    C  1  dz2     -0.0010213
  21    C  1  dxz      0.0081355
  22    C  1  dyz      0.0177274
  23    C  1  dx2y2    0.0014192
  24    C  1  dxy      0.0000000
  25    C  1  f(0)     0.0006263
  26    C  1  f(C1)    0.0015609
  27    C  1  f(S1)    0.0011006
  28    C  1  f(C2)    0.0006908
  29    C  1  f(S2)    0.0000000
  30    C  1  f(C3)    0.0000717
  31    C  1  f(S3)    0.0004021
                                             C  1      6.2590533
  32    H  2  S        0.2730756
  33    H  2  S        0.4910083
  34    H  2  S        0.0845599
  35    H  2  px       0.0047180
  36    H  2  py       0.0107865
  37    H  2  pz       0.0063250
                                             H  2      0.8704734
  38    H  3  S        0.2730756
  39    H  3  S        0.4910083
  40    H  3  S        0.0845599
  41    H  3  px       0.0047180
  42    H  3  py       0.0107865
  43    H  3  pz       0.0063250
                                             H  3      0.8704734
  44    C  4  S        0.8549928
  45    C  4  S        1.1172105
  46    C  4  S        0.5302624
  47    C  4  S        0.6258309
  48    C  4  S        0.1321880
  49    C  4  px       0.3342953
  50    C  4  py       0.4635506
  51    C  4  pz       0.4949459
  52    C  4  px       0.4151839
  53    C  4  py       0.4168698
  54    C  4  pz       0.3791324
  55    C  4  px       0.2292954
  56    C  4  py       0.1450499
  57    C  4  pz       0.0748035
  58    C  4  dz2      0.0043481
  59    C  4  dxz      0.0020212
  60    C  4  dyz      0.0064734
  61    C  4  dx2y2    0.0018862
  62    C  4  dxy      0.0000000
  63    C  4  dz2     -0.0010213
  64    C  4  dxz      0.0081355
  65    C  4  dyz      0.0177274
  66    C  4  dx2y2    0.0014192
  67    C  4  dxy      0.0000000
  68    C  4  f(0)     0.0006263
  69    C  4  f(C1)    0.0015609
  70    C  4  f(S1)    0.0011006
  71    C  4  f(C2)    0.0006908
  72    C  4  f(S2)    0.0000000
  73    C  4  f(C3)    0.0000717
  74    C  4  f(S3)    0.0004021
                                             C  4      6.2590533
  75    H  5  S        0.2730756
  76    H  5  S        0.4910083
  77    H  5  S        0.0845599
  78    H  5  px       0.0047180
  79    H  5  py       0.0107865
  80    H  5  pz       0.0063250
                                             H  5      0.8704734
  81    H  6  S        0.2730756
  82    H  6  S        0.4910083
  83    H  6  S        0.0845599
  84    H  6  px       0.0047180
  85    H  6  py       0.0107865
  86    H  6  pz       0.0063250
                                             H  6      0.8704734

 Total number of electrons:   16.000000


 Mayer-Mulliken atom-atom bond order matrix:                                   

     Atom    1       2       3       4       5       6
     ---- ------  ------  ------  ------  ------  ------
   1.  C  0.0000  0.9649  0.9649  1.9577  0.0013  0.0013
   2.  H  0.9649  0.0000 -0.0018  0.0013  0.0073  0.0008
   3.  H  0.9649 -0.0018  0.0000  0.0013  0.0008  0.0073
   4.  C  1.9577  0.0013  0.0013  0.0000  0.9649  0.9649
   5.  H  0.0013  0.0073  0.0008  0.9649  0.0000 -0.0018
   6.  H  0.0013  0.0008  0.0073  0.9649 -0.0018  0.0000


 Mayer-Mulliken valencies by atom:                                             

     Atom    1
     ---- ------
   1.  C  3.8901
   2.  H  0.9724
   3.  H  0.9724
   4.  C  3.8901
   5.  H  0.9724
   6.  H  0.9724
 GSVD:  LWork=        1996 too small for GESVD, short by        8354 words or        8354 for optimal perf.


 NATURAL POPULATIONS:  Natural atomic orbital occupancies 
                                                          
   NAO  Atom  No  lang   Type(AO)    Occupancy      Energy
 ----------------------------------------------------------
     1    C    1  S      Cor( 1S)     1.99940     -10.14669
     2    C    1  S      Val( 2S)     1.08261      -0.29260
     3    C    1  S      Ryd( 3S)     0.00310       0.76689
     4    C    1  S      Ryd( 4S)     0.00014       1.80649
     5    C    1  S      Ryd( 5S)     0.00000      21.21588
     6    C    1  px     Val( 2p)     0.99753      -0.12308
     7    C    1  px     Ryd( 3p)     0.00153       0.59868
     8    C    1  px     Ryd( 4p)     0.00002       1.37217
     9    C    1  py     Val( 2p)     1.17652      -0.06563
    10    C    1  py     Ryd( 3p)     0.00254       0.98633
    11    C    1  py     Ryd( 4p)     0.00001       1.82169
    12    C    1  pz     Val( 2p)     1.11080      -0.08737
    13    C    1  pz     Ryd( 3p)     0.00288       0.71327
    14    C    1  pz     Ryd( 4p)     0.00030       2.14983
    15    C    1  dxy    Ryd( 3d)     0.00000       1.35053
    16    C    1  dxy    Ryd( 4d)     0.00000       2.46231
    17    C    1  dxz    Ryd( 3d)     0.00036       1.65048
    18    C    1  dxz    Ryd( 4d)     0.00005       2.60389
    19    C    1  dyz    Ryd( 3d)     0.00126       2.03491
    20    C    1  dyz    Ryd( 4d)     0.00032       2.78553
    21    C    1  dx2y2  Ryd( 3d)     0.00141       1.75254
    22    C    1  dx2y2  Ryd( 4d)     0.00002       2.75440
    23    C    1  dz2    Ryd( 3d)     0.00242       1.92302
    24    C    1  dz2    Ryd( 4d)     0.00016       2.80431
    25    C    1  f(0)   Ryd( 4f)     0.00017       4.07105
    26    C    1  f(C1)  Ryd( 4f)     0.00011       3.51906
    27    C    1  f(S1)  Ryd( 4f)     0.00007       3.71531
    28    C    1  f(C2)  Ryd( 4f)     0.00020       3.80195
    29    C    1  f(S2)  Ryd( 4f)     0.00000       3.20966
    30    C    1  f(C3)  Ryd( 4f)     0.00011       3.01786
    31    C    1  f(S3)  Ryd( 4f)     0.00016       3.30552

    32    H    2  S      Val( 1S)     0.80658       0.04307
    33    H    2  S      Ryd( 2S)     0.00059       0.91652
    34    H    2  S      Ryd( 3S)     0.00016       1.60282
    35    H    2  px     Ryd( 2p)     0.00015       2.16378
    36    H    2  py     Ryd( 2p)     0.00030       2.88911
    37    H    2  pz     Ryd( 2p)     0.00014       2.69800

    38    H    3  S      Val( 1S)     0.80658       0.04307
    39    H    3  S      Ryd( 2S)     0.00059       0.91652
    40    H    3  S      Ryd( 3S)     0.00016       1.60282
    41    H    3  px     Ryd( 2p)     0.00015       2.16378
    42    H    3  py     Ryd( 2p)     0.00030       2.88911
    43    H    3  pz     Ryd( 2p)     0.00014       2.69800

    44    C    4  S      Cor( 1S)     1.99940     -10.14669
    45    C    4  S      Val( 2S)     1.08261      -0.29260
    46    C    4  S      Ryd( 3S)     0.00310       0.76689
    47    C    4  S      Ryd( 4S)     0.00014       1.80649
    48    C    4  S      Ryd( 5S)     0.00000      21.21588
    49    C    4  px     Val( 2p)     0.99753      -0.12308
    50    C    4  px     Ryd( 3p)     0.00153       0.59868
    51    C    4  px     Ryd( 4p)     0.00002       1.37217
    52    C    4  py     Val( 2p)     1.17652      -0.06563
    53    C    4  py     Ryd( 3p)     0.00254       0.98633
    54    C    4  py     Ryd( 4p)     0.00001       1.82169
    55    C    4  pz     Val( 2p)     1.11080      -0.08737
    56    C    4  pz     Ryd( 3p)     0.00288       0.71327
    57    C    4  pz     Ryd( 4p)     0.00030       2.14983
    58    C    4  dxy    Ryd( 3d)     0.00000       1.35053
    59    C    4  dxy    Ryd( 4d)     0.00000       2.46231
    60    C    4  dxz    Ryd( 3d)     0.00036       1.65048
    61    C    4  dxz    Ryd( 4d)     0.00005       2.60389
    62    C    4  dyz    Ryd( 3d)     0.00126       2.03491
    63    C    4  dyz    Ryd( 4d)     0.00032       2.78553
    64    C    4  dx2y2  Ryd( 3d)     0.00141       1.75254
    65    C    4  dx2y2  Ryd( 4d)     0.00002       2.75440
    66    C    4  dz2    Ryd( 3d)     0.00242       1.92302
    67    C    4  dz2    Ryd( 4d)     0.00016       2.80431
    68    C    4  f(0)   Ryd( 4f)     0.00017       4.07105
    69    C    4  f(C1)  Ryd( 4f)     0.00011       3.51906
    70    C    4  f(S1)  Ryd( 4f)     0.00007       3.71531
    71    C    4  f(C2)  Ryd( 4f)     0.00020       3.80195
    72    C    4  f(S2)  Ryd( 4f)     0.00000       3.20966
    73    C    4  f(C3)  Ryd( 4f)     0.00011       3.01786
    74    C    4  f(S3)  Ryd( 4f)     0.00016       3.30552

    75    H    5  S      Val( 1S)     0.80658       0.04307
    76    H    5  S      Ryd( 2S)     0.00059       0.91652
    77    H    5  S      Ryd( 3S)     0.00016       1.60282
    78    H    5  px     Ryd( 2p)     0.00015       2.16378
    79    H    5  py     Ryd( 2p)     0.00030       2.88911
    80    H    5  pz     Ryd( 2p)     0.00014       2.69800

    81    H    6  S      Val( 1S)     0.80658       0.04307
    82    H    6  S      Ryd( 2S)     0.00059       0.91652
    83    H    6  S      Ryd( 3S)     0.00016       1.60282
    84    H    6  px     Ryd( 2p)     0.00015       2.16378
    85    H    6  py     Ryd( 2p)     0.00030       2.88911
    86    H    6  pz     Ryd( 2p)     0.00014       2.69800


 Summary of Natural Population Analysis:                  
                                                          
                                       Natural Population 
                Natural  -----------------------------------------------
    Atom  No    Charge         Core      Valence    Rydberg      Total
 -----------------------------------------------------------------------
      C    1   -0.38419      1.99940     4.36746    0.01733     6.38419
      H    2    0.19209      0.00000     0.80658    0.00133     0.80791
      H    3    0.19209      0.00000     0.80658    0.00133     0.80791
      C    4   -0.38419      1.99940     4.36746    0.01733     6.38419
      H    5    0.19209      0.00000     0.80658    0.00133     0.80791
      H    6    0.19209      0.00000     0.80658    0.00133     0.80791
 =======================================================================
   * Total *   -0.00000      3.99880    11.96123    0.03996    16.00000

                                 Natural Population      
 --------------------------------------------------------
   Core                       3.99880 ( 99.9701% of   4)
   Valence                   11.96123 ( 99.6769% of  12)
   Natural Minimal Basis     15.96004 ( 99.7502% of  16)
   Natural Rydberg Basis      0.03996 (  0.2498% of  16)
 --------------------------------------------------------

    Atom  No          Natural Electron Configuration
 ----------------------------------------------------------------------------
      C    1      [core]2S( 1.08)2p( 3.28)3p( 0.01)3d( 0.01)
      H    2            1S( 0.81)
      H    3            1S( 0.81)
      C    4      [core]2S( 1.08)2p( 3.28)3p( 0.01)3d( 0.01)
      H    5            1S( 0.81)
      H    6            1S( 0.81)


 Wiberg bond index matrix in the NAO basis:                                    

     Atom    1       2       3       4       5       6
     ---- ------  ------  ------  ------  ------  ------
   1.  C  0.0000  0.9424  0.9424  2.0439  0.0043  0.0043
   2.  H  0.9424  0.0000  0.0003  0.0043  0.0145  0.0031
   3.  H  0.9424  0.0003  0.0000  0.0043  0.0031  0.0145
   4.  C  2.0439  0.0043  0.0043  0.0000  0.9424  0.9424
   5.  H  0.0043  0.0145  0.0031  0.9424  0.0000  0.0003
   6.  H  0.0043  0.0031  0.0145  0.9424  0.0003  0.0000


 Wiberg bond index, Totals by atom:                                            

     Atom    1
     ---- ------
   1.  C  3.9373
   2.  H  0.9647
   3.  H  0.9647
   4.  C  3.9373
   5.  H  0.9647
   6.  H  0.9647


 Atom-atom overlap-weighted NAO bond order:                                    

     Atom    1       2       3       4       5       6
     ---- ------  ------  ------  ------  ------  ------
   1.  C  0.0000  0.8072  0.8072  1.3554  0.0145  0.0145
   2.  H  0.8072  0.0000 -0.0027  0.0145 -0.0019 -0.0029
   3.  H  0.8072 -0.0027  0.0000  0.0145 -0.0029 -0.0019
   4.  C  1.3554  0.0145  0.0145  0.0000  0.8072  0.8072
   5.  H  0.0145 -0.0019 -0.0029  0.8072  0.0000 -0.0027
   6.  H  0.0145 -0.0029 -0.0019  0.8072 -0.0027  0.0000


 Atom-atom overlap-weighted NAO bond order, Totals by atom:                    

     Atom    1
     ---- ------
   1.  C  2.9989
   2.  H  0.8143
   3.  H  0.8143
   4.  C  2.9989
   5.  H  0.8143
   6.  H  0.8143


 MO bond order:                                                                

     Atom    1       2       3       4       5       6
     ---- ------  ------  ------  ------  ------  ------
   1.  C  0.0000  1.5957  0.2307  0.9393  0.0390  0.0680
   2.  H  1.5957  0.0000 -0.0233  0.0971  0.0826 -0.0456
   3.  H  0.2307 -0.0233  0.0000  0.0254 -0.0565  0.0827
   4.  C  0.9393  0.0971  0.0254  0.0000 -0.5838  0.7621
   5.  H  0.0390  0.0826 -0.0565 -0.5838  0.0000 -0.0402
   6.  H  0.0680 -0.0456  0.0827  0.7621 -0.0402  0.0000


 MO atomic valencies:                                                          

     Atom    1
     ---- ------
   1.  C  2.8727
   2.  H  1.7066
   3.  H  0.2591
   4.  C  1.2401
   5.  H -0.5589
   6.  H  0.8270


 NAO density matrix:                                                           

          NAO        1       2       3       4       5       6       7       8
      ---------- ------- ------- ------- ------- ------- ------- ------- -------
   1.  C 1 (S)    1.9994  0.0000  0.0000 -0.0000  0.0000 -0.0000  0.0000  0.0000
   2.  C 1 (S)    0.0000  1.0826 -0.0000 -0.0000 -0.0000 -0.0000 -0.0000  0.0000
   3.  C 1 (S)    0.0000 -0.0000  0.0031  0.0000  0.0000 -0.0000  0.0000  0.0000
   4.  C 1 (S)   -0.0000 -0.0000  0.0000  0.0001  0.0000 -0.0000  0.0000 -0.0000
   5.  C 1 (S)    0.0000 -0.0000  0.0000  0.0000  0.0000  0.0000 -0.0000  0.0000
   6.  C 1 (px)  -0.0000 -0.0000 -0.0000 -0.0000  0.0000  0.9975 -0.0390  0.0048
   7.  C 1 (px)   0.0000 -0.0000  0.0000  0.0000 -0.0000 -0.0390  0.0015 -0.0002
   8.  C 1 (px)   0.0000  0.0000  0.0000 -0.0000  0.0000  0.0048 -0.0002  0.0000
   9.  C 1 (py)   0.0000  0.0000  0.0000 -0.0000 -0.0000  0.0000 -0.0000  0.0000
  10.  C 1 (py)   0.0000 -0.0000  0.0000  0.0000 -0.0000 -0.0000  0.0000 -0.0000
  11.  C 1 (py)  -0.0000  0.0000  0.0000  0.0000 -0.0000 -0.0000  0.0000 -0.0000
  12.  C 1 (pz)   0.0056  0.1069  0.0440 -0.0070 -0.0001 -0.0000  0.0000  0.0000
  13.  C 1 (pz)   0.0022 -0.0122  0.0028 -0.0001  0.0000  0.0000  0.0000  0.0000
  14.  C 1 (pz)   0.0008 -0.0056  0.0003  0.0001  0.0000  0.0000 -0.0000  0.0000
  15.  C 1 (d1)  -0.0000  0.0000 -0.0000 -0.0000 -0.0000 -0.0000  0.0000  0.0000
  16.  C 1 (d1)   0.0000  0.0000  0.0000 -0.0000 -0.0000  0.0000 -0.0000  0.0000
  17.  C 1 (d2)   0.0000 -0.0000  0.0000  0.0000 -0.0000 -0.0190  0.0007 -0.0001
  18.  C 1 (d2)  -0.0000  0.0000 -0.0000  0.0000 -0.0000 -0.0070  0.0003 -0.0000
  19.  C 1 (d3)  -0.0000  0.0000  0.0000  0.0000 -0.0000  0.0000 -0.0000  0.0000
  20.  C 1 (d3)   0.0000 -0.0000 -0.0000  0.0000  0.0000 -0.0000  0.0000 -0.0000
  21.  C 1 (d4)   0.0049 -0.0321 -0.0008  0.0002  0.0000  0.0000 -0.0000 -0.0000
  22.  C 1 (d4)  -0.0013  0.0016 -0.0001 -0.0000 -0.0000 -0.0000  0.0000 -0.0000
  23.  C 1 (d5)  -0.0019  0.0080 -0.0017  0.0004  0.0000 -0.0000  0.0000 -0.0000
  24.  C 1 (d5)  -0.0001  0.0069 -0.0002 -0.0001 -0.0000  0.0000 -0.0000  0.0000
  25.  C 1 (f1)   0.0008 -0.0090  0.0002 -0.0001 -0.0000  0.0000 -0.0000  0.0000
  26.  C 1 (f2)  -0.0000  0.0000 -0.0000 -0.0000  0.0000  0.0103 -0.0004  0.0000
  27.  C 1 (f3)  -0.0000  0.0000 -0.0000 -0.0000  0.0000 -0.0000  0.0000 -0.0000
  28.  C 1 (f4)   0.0009 -0.0111 -0.0004  0.0000  0.0000  0.0000 -0.0000  0.0000
  29.  C 1 (f5)  -0.0000 -0.0000  0.0000 -0.0000 -0.0000 -0.0000  0.0000  0.0000
  30.  C 1 (f6)   0.0000  0.0000  0.0000  0.0000 -0.0000 -0.0107  0.0004 -0.0001
  31.  C 1 (f7)   0.0000 -0.0000 -0.0000  0.0000  0.0000 -0.0000  0.0000 -0.0000
  32.  H 2 (S)   -0.0040  0.5370  0.0166 -0.0021 -0.0000 -0.0000 -0.0000  0.0000
  33.  H 2 (S)   -0.0094  0.0028 -0.0008 -0.0001 -0.0000  0.0000 -0.0000 -0.0000
  34.  H 2 (S)   -0.0095 -0.0065  0.0001  0.0001  0.0000 -0.0000  0.0000 -0.0000
  35.  H 2 (px)   0.0000  0.0000  0.0000 -0.0000  0.0000  0.0121 -0.0005  0.0001
  36.  H 2 (py)   0.0030 -0.0111 -0.0005  0.0001  0.0000  0.0000 -0.0000  0.0000
  37.  H 2 (pz)   0.0019 -0.0059  0.0001 -0.0000 -0.0000  0.0000 -0.0000  0.0000
  38.  H 3 (S)   -0.0040  0.5370  0.0166 -0.0021 -0.0000 -0.0000  0.0000  0.0000
  39.  H 3 (S)   -0.0094  0.0028 -0.0008 -0.0001 -0.0000 -0.0000  0.0000 -0.0000
  40.  H 3 (S)   -0.0095 -0.0065  0.0001  0.0001  0.0000 -0.0000  0.0000 -0.0000
  41.  H 3 (px)   0.0000  0.0000 -0.0000 -0.0000  0.0000  0.0121 -0.0005  0.0001
  42.  H 3 (py)  -0.0030  0.0111  0.0005 -0.0001 -0.0000  0.0000 -0.0000  0.0000
  43.  H 3 (pz)   0.0019 -0.0059  0.0001 -0.0000 -0.0000 -0.0000  0.0000 -0.0000
  44.  C 4 (S)    0.0000 -0.0003  0.0076 -0.0071  0.0002  0.0000 -0.0000 -0.0000
  45.  C 4 (S)   -0.0003  0.3631  0.0077  0.0106  0.0001 -0.0000  0.0000 -0.0000
  46.  C 4 (S)    0.0076  0.0077  0.0030 -0.0001 -0.0000  0.0000 -0.0000  0.0000
  47.  C 4 (S)   -0.0071  0.0106 -0.0001 -0.0000 -0.0000  0.0000 -0.0000  0.0000
  48.  C 4 (S)    0.0002  0.0001 -0.0000 -0.0000 -0.0000 -0.0000  0.0000 -0.0000
  49.  C 4 (px)  -0.0000 -0.0000 -0.0000 -0.0000  0.0000  0.9975 -0.0390  0.0048
  50.  C 4 (px)  -0.0000 -0.0000  0.0000  0.0000 -0.0000 -0.0390  0.0015 -0.0002
  51.  C 4 (px)  -0.0000  0.0000 -0.0000 -0.0000  0.0000  0.0048 -0.0002  0.0000
  52.  C 4 (py)   0.0000 -0.0000 -0.0000 -0.0000  0.0000  0.0000  0.0000 -0.0000
  53.  C 4 (py)   0.0000  0.0000  0.0000 -0.0000  0.0000  0.0000 -0.0000  0.0000
  54.  C 4 (py)   0.0000 -0.0000 -0.0000  0.0000  0.0000 -0.0000  0.0000 -0.0000
  55.  C 4 (pz)   0.0081  0.5176 -0.0507 -0.0021  0.0000  0.0000 -0.0000 -0.0000
  56.  C 4 (pz)  -0.0201  0.0038 -0.0027  0.0002  0.0000 -0.0000  0.0000 -0.0000
  57.  C 4 (pz)  -0.0053 -0.0136 -0.0000  0.0001  0.0000  0.0000 -0.0000  0.0000
  58.  C 4 (d1)   0.0000 -0.0000 -0.0000 -0.0000 -0.0000  0.0000 -0.0000 -0.0000
  59.  C 4 (d1)  -0.0000  0.0000 -0.0000 -0.0000 -0.0000 -0.0000  0.0000 -0.0000
  60.  C 4 (d2)   0.0000  0.0000 -0.0000 -0.0000  0.0000  0.0190 -0.0007  0.0001
  61.  C 4 (d2)  -0.0000 -0.0000 -0.0000 -0.0000  0.0000  0.0070 -0.0003  0.0000
  62.  C 4 (d3)   0.0000 -0.0000 -0.0000 -0.0000  0.0000 -0.0000 -0.0000  0.0000
  63.  C 4 (d3)  -0.0000  0.0000 -0.0000  0.0000  0.0000 -0.0000  0.0000  0.0000
  64.  C 4 (d4)  -0.0007  0.0020 -0.0011 -0.0004 -0.0000 -0.0000  0.0000 -0.0000
  65.  C 4 (d4)   0.0009 -0.0033 -0.0001  0.0000  0.0000  0.0000 -0.0000  0.0000
  66.  C 4 (d5)  -0.0074  0.0352 -0.0020  0.0000  0.0000  0.0000 -0.0000 -0.0000
  67.  C 4 (d5)   0.0011 -0.0077 -0.0001  0.0001  0.0000 -0.0000  0.0000 -0.0000
  68.  C 4 (f1)  -0.0031  0.0113 -0.0002  0.0001  0.0000  0.0000 -0.0000  0.0000
  69.  C 4 (f2)   0.0000  0.0000  0.0000 -0.0000  0.0000  0.0103 -0.0004  0.0000
  70.  C 4 (f3)  -0.0000  0.0000  0.0000  0.0000 -0.0000  0.0000 -0.0000  0.0000
  71.  C 4 (f4)   0.0001  0.0009  0.0006  0.0001  0.0000  0.0000 -0.0000  0.0000
  72.  C 4 (f5)   0.0000 -0.0000  0.0000  0.0000  0.0000  0.0000  0.0000  0.0000
  73.  C 4 (f6)   0.0000  0.0000  0.0000  0.0000 -0.0000 -0.0107  0.0004 -0.0001
  74.  C 4 (f7)  -0.0000 -0.0000  0.0000 -0.0000 -0.0000 -0.0000  0.0000 -0.0000
  75.  H 5 (S)    0.0042  0.0234  0.0220  0.0055  0.0000 -0.0000 -0.0000  0.0000
  76.  H 5 (S)    0.0011 -0.0105 -0.0007  0.0001 -0.0000  0.0000 -0.0000 -0.0000
  77.  H 5 (S)   -0.0011  0.0032 -0.0001 -0.0001 -0.0000 -0.0000  0.0000 -0.0000
  78.  H 5 (px)   0.0000  0.0000 -0.0000 -0.0000  0.0000  0.0121 -0.0005  0.0001
  79.  H 5 (py)   0.0002 -0.0006  0.0006  0.0001  0.0000 -0.0000  0.0000  0.0000
  80.  H 5 (pz)  -0.0012  0.0041 -0.0001  0.0001  0.0000  0.0000 -0.0000  0.0000
  81.  H 6 (S)    0.0042  0.0234  0.0220  0.0055  0.0000  0.0000  0.0000 -0.0000
  82.  H 6 (S)    0.0011 -0.0105 -0.0007  0.0001 -0.0000 -0.0000  0.0000 -0.0000
  83.  H 6 (S)   -0.0011  0.0032 -0.0001 -0.0001 -0.0000  0.0000 -0.0000  0.0000
  84.  H 6 (px)   0.0000  0.0000 -0.0000 -0.0000  0.0000  0.0121 -0.0005  0.0001
  85.  H 6 (py)  -0.0002  0.0006 -0.0006 -0.0001 -0.0000  0.0000 -0.0000  0.0000
  86.  H 6 (pz)  -0.0012  0.0041 -0.0001  0.0001  0.0000 -0.0000  0.0000 -0.0000

          NAO        9      10      11      12      13      14      15      16
      ---------- ------- ------- ------- ------- ------- ------- ------- -------
   1.  C 1 (S)    0.0000  0.0000 -0.0000  0.0056  0.0022  0.0008 -0.0000  0.0000
   2.  C 1 (S)    0.0000 -0.0000  0.0000  0.1069 -0.0122 -0.0056  0.0000  0.0000
   3.  C 1 (S)    0.0000  0.0000  0.0000  0.0440  0.0028  0.0003 -0.0000  0.0000
   4.  C 1 (S)   -0.0000  0.0000  0.0000 -0.0070 -0.0001  0.0001 -0.0000 -0.0000
   5.  C 1 (S)   -0.0000 -0.0000 -0.0000 -0.0001  0.0000  0.0000 -0.0000 -0.0000
   6.  C 1 (px)   0.0000 -0.0000 -0.0000 -0.0000  0.0000  0.0000 -0.0000  0.0000
   7.  C 1 (px)  -0.0000  0.0000  0.0000  0.0000  0.0000 -0.0000  0.0000 -0.0000
   8.  C 1 (px)   0.0000 -0.0000 -0.0000  0.0000  0.0000  0.0000  0.0000  0.0000
   9.  C 1 (py)   1.1765 -0.0041  0.0028  0.0000  0.0000  0.0000 -0.0000  0.0000
  10.  C 1 (py)  -0.0041  0.0025 -0.0000 -0.0000  0.0000 -0.0000 -0.0000  0.0000
  11.  C 1 (py)   0.0028 -0.0000  0.0000  0.0000  0.0000  0.0000 -0.0000  0.0000
  12.  C 1 (pz)   0.0000 -0.0000  0.0000  1.1108  0.0431 -0.0076 -0.0000  0.0000
  13.  C 1 (pz)   0.0000  0.0000  0.0000  0.0431  0.0029  0.0002 -0.0000  0.0000
  14.  C 1 (pz)   0.0000 -0.0000  0.0000 -0.0076  0.0002  0.0003 -0.0000  0.0000
  15.  C 1 (d1)  -0.0000 -0.0000 -0.0000 -0.0000 -0.0000 -0.0000  0.0000 -0.0000
  16.  C 1 (d1)   0.0000  0.0000  0.0000  0.0000  0.0000  0.0000 -0.0000  0.0000
  17.  C 1 (d2)  -0.0000  0.0000  0.0000  0.0000  0.0000 -0.0000  0.0000 -0.0000
  18.  C 1 (d2)   0.0000 -0.0000  0.0000 -0.0000 -0.0000 -0.0000  0.0000 -0.0000
  19.  C 1 (d3)   0.0384 -0.0002  0.0001  0.0000 -0.0000  0.0000 -0.0000  0.0000
  20.  C 1 (d3)   0.0034 -0.0009  0.0000  0.0000  0.0000 -0.0000  0.0000  0.0000
  21.  C 1 (d4)  -0.0000  0.0000 -0.0000 -0.0251 -0.0005  0.0003 -0.0000 -0.0000
  22.  C 1 (d4)   0.0000 -0.0000  0.0000  0.0010 -0.0001 -0.0001  0.0000 -0.0000
  23.  C 1 (d5)   0.0000 -0.0000 -0.0000 -0.0490 -0.0019  0.0004  0.0000 -0.0000
  24.  C 1 (d5)  -0.0000  0.0000  0.0000  0.0037 -0.0002 -0.0002  0.0000 -0.0000
  25.  C 1 (f1)  -0.0000  0.0000 -0.0000  0.0079  0.0004 -0.0001 -0.0000  0.0000
  26.  C 1 (f2)   0.0000 -0.0000 -0.0000 -0.0000 -0.0000 -0.0000  0.0000 -0.0000
  27.  C 1 (f3)   0.0082 -0.0002  0.0000  0.0000 -0.0000  0.0000 -0.0000  0.0000
  28.  C 1 (f4)  -0.0000  0.0000 -0.0000 -0.0103 -0.0003  0.0001  0.0000 -0.0000
  29.  C 1 (f5)  -0.0000  0.0000 -0.0000  0.0000  0.0000 -0.0000 -0.0000  0.0000
  30.  C 1 (f6)  -0.0000 -0.0000  0.0000  0.0000  0.0000 -0.0000  0.0000 -0.0000
  31.  C 1 (f7)  -0.0138  0.0000 -0.0000 -0.0000  0.0000 -0.0000  0.0000 -0.0000
  32.  H 2 (S)    0.6826 -0.0081  0.0017  0.4304  0.0103 -0.0046 -0.0000  0.0000
  33.  H 2 (S)    0.0046  0.0007  0.0000 -0.0048 -0.0007 -0.0002  0.0000 -0.0000
  34.  H 2 (S)    0.0071  0.0000  0.0000 -0.0035  0.0001  0.0001 -0.0000  0.0000
  35.  H 2 (px)  -0.0000 -0.0000 -0.0000  0.0000  0.0000  0.0000 -0.0000  0.0000
  36.  H 2 (py)  -0.0078  0.0003 -0.0000 -0.0115 -0.0003  0.0001  0.0000 -0.0000
  37.  H 2 (pz)  -0.0102 -0.0000 -0.0000  0.0032  0.0002  0.0000  0.0000 -0.0000
  38.  H 3 (S)   -0.6826  0.0081 -0.0017  0.4304  0.0103 -0.0046  0.0000 -0.0000
  39.  H 3 (S)   -0.0046 -0.0007 -0.0000 -0.0048 -0.0007 -0.0002  0.0000 -0.0000
  40.  H 3 (S)   -0.0071 -0.0000 -0.0000 -0.0035  0.0001  0.0001  0.0000 -0.0000
  41.  H 3 (px)  -0.0000 -0.0000 -0.0000  0.0000 -0.0000 -0.0000 -0.0000  0.0000
  42.  H 3 (py)  -0.0078  0.0003 -0.0000  0.0115  0.0003 -0.0001  0.0000 -0.0000
  43.  H 3 (pz)   0.0102  0.0000  0.0000  0.0032  0.0002  0.0000 -0.0000  0.0000
  44.  C 4 (S)   -0.0000  0.0000  0.0000 -0.0081  0.0201  0.0053  0.0000 -0.0000
  45.  C 4 (S)    0.0000  0.0000  0.0000 -0.5176 -0.0038  0.0136 -0.0000  0.0000
  46.  C 4 (S)   -0.0000  0.0000 -0.0000  0.0507  0.0027  0.0000 -0.0000  0.0000
  47.  C 4 (S)   -0.0000  0.0000 -0.0000  0.0021 -0.0002 -0.0001  0.0000 -0.0000
  48.  C 4 (S)    0.0000 -0.0000  0.0000 -0.0000 -0.0000 -0.0000  0.0000 -0.0000
  49.  C 4 (px)   0.0000 -0.0000 -0.0000 -0.0000  0.0000  0.0000 -0.0000  0.0000
  50.  C 4 (px)   0.0000  0.0000  0.0000 -0.0000 -0.0000 -0.0000  0.0000 -0.0000
  51.  C 4 (px)  -0.0000 -0.0000 -0.0000  0.0000  0.0000 -0.0000  0.0000 -0.0000
  52.  C 4 (py)   0.1733  0.0533 -0.0002 -0.0000  0.0000 -0.0000 -0.0000  0.0000
  53.  C 4 (py)   0.0533 -0.0007  0.0001  0.0000 -0.0000  0.0000 -0.0000  0.0000
  54.  C 4 (py)  -0.0002  0.0001 -0.0000 -0.0000  0.0000 -0.0000 -0.0000  0.0000
  55.  C 4 (pz)  -0.0000 -0.0000  0.0000 -0.5685 -0.0505 -0.0090  0.0000 -0.0000
  56.  C 4 (pz)   0.0000 -0.0000  0.0000 -0.0505 -0.0026  0.0000  0.0000 -0.0000
  57.  C 4 (pz)   0.0000 -0.0000 -0.0000 -0.0090  0.0000  0.0002 -0.0000 -0.0000
  58.  C 4 (d1)   0.0000  0.0000  0.0000 -0.0000 -0.0000 -0.0000 -0.0000  0.0000
  59.  C 4 (d1)  -0.0000 -0.0000  0.0000 -0.0000 -0.0000 -0.0000  0.0000 -0.0000
  60.  C 4 (d2)  -0.0000  0.0000 -0.0000  0.0000  0.0000  0.0000 -0.0000  0.0000
  61.  C 4 (d2)   0.0000 -0.0000 -0.0000 -0.0000 -0.0000  0.0000 -0.0000 -0.0000
  62.  C 4 (d3)  -0.0047 -0.0018  0.0000  0.0000  0.0000  0.0000  0.0000 -0.0000
  63.  C 4 (d3)   0.0185 -0.0003  0.0000  0.0000  0.0000 -0.0000 -0.0000  0.0000
  64.  C 4 (d4)  -0.0000 -0.0000  0.0000  0.0045 -0.0008 -0.0006  0.0000 -0.0000
  65.  C 4 (d4)   0.0000  0.0000 -0.0000 -0.0032 -0.0001  0.0001 -0.0000 -0.0000
  66.  C 4 (d5)  -0.0000  0.0000 -0.0000 -0.0254 -0.0022 -0.0003  0.0000 -0.0000
  67.  C 4 (d5)   0.0000 -0.0000  0.0000 -0.0089 -0.0001  0.0002 -0.0000 -0.0000
  68.  C 4 (f1)   0.0000 -0.0000  0.0000 -0.0059 -0.0004  0.0000  0.0000 -0.0000
  69.  C 4 (f2)  -0.0000  0.0000 -0.0000  0.0000  0.0000  0.0000 -0.0000  0.0000
  70.  C 4 (f3)  -0.0022  0.0004 -0.0000 -0.0000  0.0000 -0.0000 -0.0000 -0.0000
  71.  C 4 (f4)   0.0000  0.0000 -0.0000  0.0014  0.0004  0.0002 -0.0000  0.0000
  72.  C 4 (f5)   0.0000  0.0000  0.0000  0.0000  0.0000  0.0000 -0.0000  0.0000
  73.  C 4 (f6)   0.0000 -0.0000  0.0000  0.0000  0.0000 -0.0000  0.0000 -0.0000
  74.  C 4 (f7)  -0.0027 -0.0006  0.0000  0.0000 -0.0000  0.0000  0.0000 -0.0000
  75.  H 5 (S)    0.0225 -0.0322  0.0004 -0.0154  0.0162  0.0090 -0.0000  0.0000
  76.  H 5 (S)   -0.0161 -0.0000 -0.0000 -0.0163 -0.0006  0.0001  0.0000 -0.0000
  77.  H 5 (S)   -0.0020 -0.0003 -0.0000  0.0050 -0.0001 -0.0002  0.0000 -0.0000
  78.  H 5 (px)   0.0000 -0.0000 -0.0000  0.0000  0.0000  0.0000  0.0000 -0.0000
  79.  H 5 (py)   0.0043 -0.0004  0.0000  0.0014  0.0004  0.0002 -0.0000  0.0000
  80.  H 5 (pz)  -0.0030 -0.0004 -0.0000 -0.0047 -0.0002  0.0000  0.0000 -0.0000
  81.  H 6 (S)   -0.0225  0.0322 -0.0004 -0.0154  0.0162  0.0090 -0.0000  0.0000
  82.  H 6 (S)    0.0161  0.0000  0.0000 -0.0163 -0.0006  0.0001 -0.0000  0.0000
  83.  H 6 (S)    0.0020  0.0003  0.0000  0.0050 -0.0001 -0.0002  0.0000  0.0000
  84.  H 6 (px)  -0.0000 -0.0000 -0.0000  0.0000  0.0000  0.0000  0.0000 -0.0000
  85.  H 6 (py)   0.0043 -0.0004  0.0000 -0.0014 -0.0004 -0.0002  0.0000 -0.0000
  86.  H 6 (pz)   0.0030  0.0004  0.0000 -0.0047 -0.0002  0.0000 -0.0000  0.0000

          NAO       17      18      19      20      21      22      23      24
      ---------- ------- ------- ------- ------- ------- ------- ------- -------
   1.  C 1 (S)    0.0000 -0.0000 -0.0000  0.0000  0.0049 -0.0013 -0.0019 -0.0001
   2.  C 1 (S)   -0.0000  0.0000  0.0000 -0.0000 -0.0321  0.0016  0.0080  0.0069
   3.  C 1 (S)    0.0000 -0.0000  0.0000 -0.0000 -0.0008 -0.0001 -0.0017 -0.0002
   4.  C 1 (S)    0.0000  0.0000  0.0000  0.0000  0.0002 -0.0000  0.0004 -0.0001
   5.  C 1 (S)   -0.0000 -0.0000 -0.0000  0.0000  0.0000 -0.0000  0.0000 -0.0000
   6.  C 1 (px)  -0.0190 -0.0070  0.0000 -0.0000  0.0000 -0.0000 -0.0000  0.0000
   7.  C 1 (px)   0.0007  0.0003 -0.0000  0.0000 -0.0000  0.0000  0.0000 -0.0000
   8.  C 1 (px)  -0.0001 -0.0000  0.0000 -0.0000 -0.0000 -0.0000 -0.0000  0.0000
   9.  C 1 (py)  -0.0000  0.0000  0.0384  0.0034 -0.0000  0.0000  0.0000 -0.0000
  10.  C 1 (py)   0.0000 -0.0000 -0.0002 -0.0009  0.0000 -0.0000 -0.0000  0.0000
  11.  C 1 (py)   0.0000  0.0000  0.0001  0.0000 -0.0000  0.0000 -0.0000  0.0000
  12.  C 1 (pz)   0.0000 -0.0000  0.0000  0.0000 -0.0251  0.0010 -0.0490  0.0037
  13.  C 1 (pz)   0.0000 -0.0000 -0.0000  0.0000 -0.0005 -0.0001 -0.0019 -0.0002
  14.  C 1 (pz)  -0.0000 -0.0000  0.0000 -0.0000  0.0003 -0.0001  0.0004 -0.0002
  15.  C 1 (d1)   0.0000  0.0000 -0.0000  0.0000 -0.0000  0.0000  0.0000  0.0000
  16.  C 1 (d1)  -0.0000 -0.0000  0.0000  0.0000 -0.0000 -0.0000 -0.0000 -0.0000
  17.  C 1 (d2)   0.0004  0.0001 -0.0000  0.0000 -0.0000  0.0000  0.0000 -0.0000
  18.  C 1 (d2)   0.0001  0.0000  0.0000  0.0000 -0.0000  0.0000  0.0000  0.0000
  19.  C 1 (d3)  -0.0000  0.0000  0.0013  0.0001 -0.0000 -0.0000  0.0000 -0.0000
  20.  C 1 (d3)   0.0000  0.0000  0.0001  0.0003  0.0000  0.0000 -0.0000  0.0000
  21.  C 1 (d4)  -0.0000 -0.0000 -0.0000  0.0000  0.0014 -0.0001  0.0008 -0.0003
  22.  C 1 (d4)   0.0000  0.0000 -0.0000  0.0000 -0.0001  0.0000 -0.0001  0.0001
  23.  C 1 (d5)   0.0000  0.0000  0.0000 -0.0000  0.0008 -0.0001  0.0024 -0.0002
  24.  C 1 (d5)  -0.0000  0.0000 -0.0000  0.0000 -0.0003  0.0001 -0.0002  0.0002
  25.  C 1 (f1)  -0.0000 -0.0000  0.0000  0.0000  0.0001  0.0000 -0.0005  0.0000
  26.  C 1 (f2)  -0.0002 -0.0001  0.0000 -0.0000  0.0000  0.0000  0.0000  0.0000
  27.  C 1 (f3)   0.0000  0.0000  0.0003  0.0001 -0.0000  0.0000  0.0000  0.0000
  28.  C 1 (f4)  -0.0000 -0.0000 -0.0000  0.0000  0.0005 -0.0000  0.0003 -0.0001
  29.  C 1 (f5)  -0.0000  0.0000 -0.0000 -0.0000 -0.0000  0.0000 -0.0000  0.0000
  30.  C 1 (f6)   0.0002  0.0001 -0.0000  0.0000 -0.0000  0.0000  0.0000 -0.0000
  31.  C 1 (f7)   0.0000  0.0000 -0.0004 -0.0000  0.0000 -0.0000 -0.0000  0.0000
  32.  H 2 (S)   -0.0000  0.0000  0.0224  0.0040 -0.0234  0.0009 -0.0128  0.0040
  33.  H 2 (S)   -0.0000 -0.0000  0.0001 -0.0002 -0.0000  0.0001  0.0001  0.0002
  34.  H 2 (S)    0.0000  0.0000  0.0002  0.0000  0.0002 -0.0000  0.0001 -0.0001
  35.  H 2 (px)  -0.0002 -0.0001  0.0000 -0.0000 -0.0000 -0.0000 -0.0000  0.0000
  36.  H 2 (py)  -0.0000 -0.0000 -0.0003 -0.0001  0.0005 -0.0000  0.0004 -0.0001
  37.  H 2 (pz)  -0.0000 -0.0000 -0.0003 -0.0000  0.0001 -0.0000 -0.0002 -0.0000
  38.  H 3 (S)    0.0000 -0.0000 -0.0224 -0.0040 -0.0234  0.0009 -0.0128  0.0040
  39.  H 3 (S)   -0.0000  0.0000 -0.0001  0.0002 -0.0000  0.0001  0.0001  0.0002
  40.  H 3 (S)    0.0000 -0.0000 -0.0002 -0.0000  0.0002 -0.0000  0.0001 -0.0001
  41.  H 3 (px)  -0.0002 -0.0001 -0.0000 -0.0000 -0.0000 -0.0000 -0.0000  0.0000
  42.  H 3 (py)  -0.0000 -0.0000 -0.0003 -0.0001 -0.0005  0.0000 -0.0004  0.0001
  43.  H 3 (pz)   0.0000  0.0000  0.0003  0.0000  0.0001 -0.0000 -0.0002 -0.0000
  44.  C 4 (S)   -0.0000  0.0000 -0.0000 -0.0000 -0.0007  0.0009 -0.0074  0.0011
  45.  C 4 (S)    0.0000 -0.0000  0.0000 -0.0000  0.0020 -0.0033  0.0352 -0.0077
  46.  C 4 (S)   -0.0000 -0.0000 -0.0000  0.0000 -0.0011 -0.0001 -0.0020 -0.0001
  47.  C 4 (S)   -0.0000 -0.0000 -0.0000  0.0000 -0.0004  0.0000  0.0000  0.0001
  48.  C 4 (S)    0.0000  0.0000 -0.0000  0.0000 -0.0000  0.0000  0.0000  0.0000
  49.  C 4 (px)  -0.0190 -0.0070  0.0000 -0.0000  0.0000 -0.0000 -0.0000  0.0000
  50.  C 4 (px)   0.0007  0.0003 -0.0000  0.0000 -0.0000  0.0000  0.0000 -0.0000
  51.  C 4 (px)  -0.0001 -0.0000 -0.0000 -0.0000 -0.0000 -0.0000 -0.0000  0.0000
  52.  C 4 (py)   0.0000 -0.0000  0.0047 -0.0185 -0.0000  0.0000 -0.0000  0.0000
  53.  C 4 (py)  -0.0000  0.0000  0.0018  0.0003 -0.0000  0.0000  0.0000 -0.0000
  54.  C 4 (py)   0.0000  0.0000 -0.0000 -0.0000  0.0000 -0.0000 -0.0000  0.0000
  55.  C 4 (pz)  -0.0000  0.0000  0.0000 -0.0000 -0.0045  0.0032  0.0254  0.0089
  56.  C 4 (pz)  -0.0000  0.0000  0.0000 -0.0000  0.0008  0.0001  0.0022  0.0001
  57.  C 4 (pz)  -0.0000 -0.0000 -0.0000 -0.0000  0.0006 -0.0001  0.0003 -0.0002
  58.  C 4 (d1)  -0.0000 -0.0000  0.0000 -0.0000  0.0000  0.0000 -0.0000  0.0000
  59.  C 4 (d1)   0.0000 -0.0000 -0.0000  0.0000 -0.0000  0.0000 -0.0000  0.0000
  60.  C 4 (d2)  -0.0004 -0.0001  0.0000 -0.0000 -0.0000 -0.0000 -0.0000  0.0000
  61.  C 4 (d2)  -0.0001 -0.0000  0.0000 -0.0000  0.0000  0.0000  0.0000  0.0000
  62.  C 4 (d3)  -0.0000  0.0000 -0.0001  0.0006 -0.0000 -0.0000  0.0000 -0.0000
  63.  C 4 (d3)   0.0000  0.0000  0.0006  0.0002  0.0000 -0.0000 -0.0000  0.0000
  64.  C 4 (d4)  -0.0000  0.0000 -0.0000  0.0000 -0.0002  0.0002 -0.0005  0.0004
  65.  C 4 (d4)  -0.0000 -0.0000  0.0000 -0.0000  0.0002 -0.0000  0.0001 -0.0000
  66.  C 4 (d5)  -0.0000  0.0000 -0.0000  0.0000 -0.0005  0.0001  0.0014  0.0004
  67.  C 4 (d5)   0.0000  0.0000  0.0000 -0.0000  0.0004 -0.0000  0.0004 -0.0001
  68.  C 4 (f1)  -0.0000 -0.0000 -0.0000  0.0000 -0.0002  0.0000  0.0004  0.0000
  69.  C 4 (f2)  -0.0002 -0.0001 -0.0000 -0.0000 -0.0000 -0.0000 -0.0000 -0.0000
  70.  C 4 (f3)  -0.0000 -0.0000 -0.0001 -0.0001 -0.0000  0.0000 -0.0000  0.0000
  71.  C 4 (f4)  -0.0000 -0.0000  0.0000 -0.0000 -0.0000 -0.0001  0.0001 -0.0001
  72.  C 4 (f5)  -0.0000  0.0000  0.0000 -0.0000  0.0000 -0.0000  0.0000 -0.0000
  73.  C 4 (f6)   0.0002  0.0001 -0.0000  0.0000 -0.0000  0.0000  0.0000 -0.0000
  74.  C 4 (f7)  -0.0000  0.0000 -0.0001  0.0002 -0.0000  0.0000  0.0000 -0.0000
  75.  H 5 (S)   -0.0000  0.0000  0.0013  0.0114  0.0010 -0.0026  0.0067 -0.0064
  76.  H 5 (S)   -0.0000 -0.0000 -0.0005 -0.0000  0.0006 -0.0000  0.0006 -0.0001
  77.  H 5 (S)    0.0000  0.0000 -0.0001  0.0001 -0.0002  0.0000 -0.0002  0.0001
  78.  H 5 (px)  -0.0002 -0.0001  0.0000 -0.0000 -0.0000 -0.0000 -0.0000  0.0000
  79.  H 5 (py)   0.0000  0.0000  0.0001  0.0002  0.0000 -0.0001  0.0001 -0.0002
  80.  H 5 (pz)  -0.0000 -0.0000 -0.0001  0.0002 -0.0000 -0.0000  0.0003 -0.0000
  81.  H 6 (S)    0.0000 -0.0000 -0.0013 -0.0114  0.0010 -0.0026  0.0067 -0.0064
  82.  H 6 (S)    0.0000  0.0000  0.0005  0.0000  0.0006 -0.0000  0.0006 -0.0001
  83.  H 6 (S)   -0.0000 -0.0000  0.0001 -0.0001 -0.0002  0.0000 -0.0002  0.0001
  84.  H 6 (px)  -0.0002 -0.0001  0.0000 -0.0000 -0.0000 -0.0000 -0.0000  0.0000
  85.  H 6 (py)  -0.0000  0.0000  0.0001  0.0002 -0.0000  0.0001 -0.0001  0.0002
  86.  H 6 (pz)   0.0000  0.0000  0.0001 -0.0002 -0.0000 -0.0000  0.0003 -0.0000

          NAO       25      26      27      28      29      30      31      32
      ---------- ------- ------- ------- ------- ------- ------- ------- -------
   1.  C 1 (S)    0.0008 -0.0000 -0.0000  0.0009 -0.0000  0.0000  0.0000 -0.0040
   2.  C 1 (S)   -0.0090  0.0000  0.0000 -0.0111 -0.0000  0.0000 -0.0000  0.5370
   3.  C 1 (S)    0.0002 -0.0000 -0.0000 -0.0004  0.0000  0.0000 -0.0000  0.0166
   4.  C 1 (S)   -0.0001 -0.0000 -0.0000  0.0000 -0.0000  0.0000  0.0000 -0.0021
   5.  C 1 (S)   -0.0000  0.0000  0.0000  0.0000 -0.0000 -0.0000  0.0000 -0.0000
   6.  C 1 (px)   0.0000  0.0103 -0.0000  0.0000 -0.0000 -0.0107 -0.0000 -0.0000
   7.  C 1 (px)  -0.0000 -0.0004  0.0000 -0.0000  0.0000  0.0004  0.0000 -0.0000
   8.  C 1 (px)   0.0000  0.0000 -0.0000  0.0000  0.0000 -0.0001 -0.0000  0.0000
   9.  C 1 (py)  -0.0000  0.0000  0.0082 -0.0000 -0.0000 -0.0000 -0.0138  0.6826
  10.  C 1 (py)   0.0000 -0.0000 -0.0002  0.0000  0.0000 -0.0000  0.0000 -0.0081
  11.  C 1 (py)  -0.0000 -0.0000  0.0000 -0.0000 -0.0000  0.0000 -0.0000  0.0017
  12.  C 1 (pz)   0.0079 -0.0000  0.0000 -0.0103  0.0000  0.0000 -0.0000  0.4304
  13.  C 1 (pz)   0.0004 -0.0000 -0.0000 -0.0003  0.0000  0.0000  0.0000  0.0103
  14.  C 1 (pz)  -0.0001 -0.0000  0.0000  0.0001 -0.0000 -0.0000 -0.0000 -0.0046
  15.  C 1 (d1)  -0.0000  0.0000 -0.0000  0.0000 -0.0000  0.0000  0.0000 -0.0000
  16.  C 1 (d1)   0.0000 -0.0000  0.0000 -0.0000  0.0000 -0.0000 -0.0000  0.0000
  17.  C 1 (d2)  -0.0000 -0.0002  0.0000 -0.0000 -0.0000  0.0002  0.0000 -0.0000
  18.  C 1 (d2)  -0.0000 -0.0001  0.0000 -0.0000  0.0000  0.0001  0.0000  0.0000
  19.  C 1 (d3)   0.0000  0.0000  0.0003 -0.0000 -0.0000 -0.0000 -0.0004  0.0224
  20.  C 1 (d3)   0.0000 -0.0000  0.0001  0.0000 -0.0000  0.0000 -0.0000  0.0040
  21.  C 1 (d4)   0.0001  0.0000 -0.0000  0.0005 -0.0000 -0.0000  0.0000 -0.0234
  22.  C 1 (d4)   0.0000  0.0000  0.0000 -0.0000  0.0000  0.0000 -0.0000  0.0009
  23.  C 1 (d5)  -0.0005  0.0000  0.0000  0.0003 -0.0000  0.0000 -0.0000 -0.0128
  24.  C 1 (d5)   0.0000  0.0000  0.0000 -0.0001  0.0000 -0.0000  0.0000  0.0040
  25.  C 1 (f1)   0.0002  0.0000 -0.0000  0.0000  0.0000 -0.0000  0.0000 -0.0016
  26.  C 1 (f2)   0.0000  0.0001 -0.0000  0.0000  0.0000 -0.0001 -0.0000  0.0000
  27.  C 1 (f3)  -0.0000 -0.0000  0.0001 -0.0000 -0.0000  0.0000 -0.0001  0.0051
  28.  C 1 (f4)   0.0000  0.0000 -0.0000  0.0002 -0.0000 -0.0000  0.0000 -0.0087
  29.  C 1 (f5)   0.0000  0.0000 -0.0000 -0.0000 -0.0000 -0.0000  0.0000 -0.0000
  30.  C 1 (f6)  -0.0000 -0.0001  0.0000 -0.0000 -0.0000  0.0001  0.0000  0.0000
  31.  C 1 (f7)   0.0000 -0.0000 -0.0001  0.0000  0.0000  0.0000  0.0002 -0.0079
  32.  H 2 (S)   -0.0016  0.0000  0.0051 -0.0087 -0.0000  0.0000 -0.0079  0.8066
  33.  H 2 (S)    0.0000  0.0000 -0.0000  0.0000  0.0000 -0.0000 -0.0001 -0.0000
  34.  H 2 (S)    0.0000  0.0000  0.0000  0.0001  0.0000  0.0000 -0.0001 -0.0000
  35.  H 2 (px)   0.0000  0.0001 -0.0000  0.0000  0.0000 -0.0001 -0.0000  0.0000
  36.  H 2 (py)   0.0000  0.0000 -0.0001  0.0002  0.0000 -0.0000  0.0001 -0.0142
  37.  H 2 (pz)   0.0001 -0.0000 -0.0001  0.0000 -0.0000 -0.0000  0.0001 -0.0074
  38.  H 3 (S)   -0.0016 -0.0000 -0.0051 -0.0087  0.0000  0.0000  0.0079 -0.0117
  39.  H 3 (S)    0.0000  0.0000  0.0000  0.0000 -0.0000  0.0000  0.0001 -0.0021
  40.  H 3 (S)    0.0000 -0.0000 -0.0000  0.0001 -0.0000  0.0000  0.0001 -0.0080
  41.  H 3 (px)   0.0000  0.0001 -0.0000  0.0000  0.0000 -0.0001 -0.0000 -0.0000
  42.  H 3 (py)  -0.0000  0.0000 -0.0001 -0.0002  0.0000 -0.0000  0.0001  0.0040
  43.  H 3 (pz)   0.0001 -0.0000  0.0001  0.0000  0.0000  0.0000 -0.0001  0.0041
  44.  C 4 (S)    0.0031  0.0000 -0.0000 -0.0001  0.0000 -0.0000  0.0000  0.0042
  45.  C 4 (S)   -0.0113 -0.0000 -0.0000 -0.0009 -0.0000 -0.0000  0.0000  0.0234
  46.  C 4 (S)    0.0002 -0.0000 -0.0000 -0.0006  0.0000 -0.0000  0.0000  0.0220
  47.  C 4 (S)   -0.0001  0.0000 -0.0000 -0.0001  0.0000 -0.0000  0.0000  0.0055
  48.  C 4 (S)   -0.0000 -0.0000 -0.0000 -0.0000 -0.0000  0.0000  0.0000  0.0000
  49.  C 4 (px)   0.0000  0.0103 -0.0000  0.0000 -0.0000 -0.0107 -0.0000 -0.0000
  50.  C 4 (px)  -0.0000 -0.0004  0.0000 -0.0000  0.0000  0.0004  0.0000  0.0000
  51.  C 4 (px)   0.0000  0.0000 -0.0000  0.0000  0.0000 -0.0001 -0.0000 -0.0000
  52.  C 4 (py)   0.0000 -0.0000 -0.0022 -0.0000  0.0000 -0.0000 -0.0027 -0.0225
  53.  C 4 (py)  -0.0000  0.0000  0.0004 -0.0000 -0.0000 -0.0000 -0.0006  0.0322
  54.  C 4 (py)   0.0000 -0.0000 -0.0000  0.0000  0.0000  0.0000  0.0000 -0.0004
  55.  C 4 (pz)  -0.0059  0.0000 -0.0000  0.0014 -0.0000 -0.0000 -0.0000  0.0154
  56.  C 4 (pz)  -0.0004  0.0000  0.0000  0.0004 -0.0000  0.0000 -0.0000 -0.0162
  57.  C 4 (pz)   0.0000  0.0000  0.0000  0.0002 -0.0000 -0.0000 -0.0000 -0.0090
  58.  C 4 (d1)   0.0000  0.0000  0.0000  0.0000  0.0000 -0.0000 -0.0000  0.0000
  59.  C 4 (d1)   0.0000 -0.0000  0.0000 -0.0000 -0.0000  0.0000  0.0000  0.0000
  60.  C 4 (d2)   0.0000  0.0002 -0.0000  0.0000 -0.0000 -0.0002 -0.0000 -0.0000
  61.  C 4 (d2)   0.0000  0.0001  0.0000  0.0000 -0.0000 -0.0001 -0.0000  0.0000
  62.  C 4 (d3)  -0.0000  0.0000  0.0001 -0.0000 -0.0000  0.0000  0.0001  0.0013
  63.  C 4 (d3)   0.0000  0.0000  0.0001  0.0000 -0.0000  0.0000 -0.0002  0.0114
  64.  C 4 (d4)   0.0002  0.0000 -0.0000  0.0000  0.0000  0.0000  0.0000  0.0010
  65.  C 4 (d4)  -0.0000  0.0000 -0.0000  0.0001 -0.0000 -0.0000  0.0000 -0.0026
  66.  C 4 (d5)  -0.0004  0.0000 -0.0000 -0.0001 -0.0000 -0.0000  0.0000  0.0067
  67.  C 4 (d5)  -0.0000 -0.0000  0.0000  0.0001 -0.0000  0.0000 -0.0000 -0.0064
  68.  C 4 (f1)  -0.0002  0.0000 -0.0000 -0.0001 -0.0000 -0.0000  0.0000  0.0033
  69.  C 4 (f2)   0.0000  0.0001 -0.0000  0.0000 -0.0000 -0.0001 -0.0000 -0.0000
  70.  C 4 (f3)   0.0000  0.0000 -0.0000 -0.0000  0.0000 -0.0000  0.0000 -0.0022
  71.  C 4 (f4)  -0.0001 -0.0000  0.0000 -0.0001 -0.0000 -0.0000  0.0000  0.0015
  72.  C 4 (f5)  -0.0000  0.0000  0.0000  0.0000 -0.0000  0.0000 -0.0000  0.0000
  73.  C 4 (f6)  -0.0000 -0.0001  0.0000 -0.0000 -0.0000  0.0001  0.0000  0.0000
  74.  C 4 (f7)  -0.0000  0.0000  0.0000 -0.0000 -0.0000  0.0000  0.0000 -0.0002
  75.  H 5 (S)   -0.0033  0.0000  0.0022 -0.0015 -0.0000  0.0000  0.0002  0.1172
  76.  H 5 (S)   -0.0000 -0.0000 -0.0001  0.0002 -0.0000 -0.0000  0.0002 -0.0197
  77.  H 5 (S)    0.0000 -0.0000  0.0000 -0.0001 -0.0000  0.0000  0.0000  0.0025
  78.  H 5 (px)   0.0000  0.0001 -0.0000  0.0000 -0.0000 -0.0001 -0.0000  0.0000
  79.  H 5 (py)  -0.0001 -0.0000  0.0001 -0.0000 -0.0000  0.0000 -0.0000  0.0042
  80.  H 5 (pz)  -0.0001  0.0000  0.0000 -0.0000 -0.0000 -0.0000  0.0000 -0.0004
  81.  H 6 (S)   -0.0033 -0.0000 -0.0022 -0.0015  0.0000 -0.0000 -0.0002 -0.0555
  82.  H 6 (S)   -0.0000  0.0000  0.0001  0.0002 -0.0000  0.0000 -0.0002 -0.0014
  83.  H 6 (S)    0.0000  0.0000 -0.0000 -0.0001  0.0000 -0.0000 -0.0000  0.0034
  84.  H 6 (px)   0.0000  0.0001 -0.0000  0.0000 -0.0000 -0.0001 -0.0000  0.0000
  85.  H 6 (py)   0.0001  0.0000  0.0001  0.0000 -0.0000 -0.0000 -0.0000  0.0026
  86.  H 6 (pz)  -0.0001 -0.0000 -0.0000 -0.0000  0.0000  0.0000 -0.0000  0.0011

          NAO       33      34      35      36      37      38      39      40
      ---------- ------- ------- ------- ------- ------- ------- ------- -------
   1.  C 1 (S)   -0.0094 -0.0095  0.0000  0.0030  0.0019 -0.0040 -0.0094 -0.0095
   2.  C 1 (S)    0.0028 -0.0065  0.0000 -0.0111 -0.0059  0.5370  0.0028 -0.0065
   3.  C 1 (S)   -0.0008  0.0001  0.0000 -0.0005  0.0001  0.0166 -0.0008  0.0001
   4.  C 1 (S)   -0.0001  0.0001 -0.0000  0.0001 -0.0000 -0.0021 -0.0001  0.0001
   5.  C 1 (S)   -0.0000  0.0000  0.0000  0.0000 -0.0000 -0.0000 -0.0000  0.0000
   6.  C 1 (px)   0.0000 -0.0000  0.0121  0.0000  0.0000 -0.0000 -0.0000 -0.0000
   7.  C 1 (px)  -0.0000  0.0000 -0.0005 -0.0000 -0.0000  0.0000  0.0000  0.0000
   8.  C 1 (px)  -0.0000 -0.0000  0.0001  0.0000  0.0000  0.0000 -0.0000 -0.0000
   9.  C 1 (py)   0.0046  0.0071 -0.0000 -0.0078 -0.0102 -0.6826 -0.0046 -0.0071
  10.  C 1 (py)   0.0007  0.0000 -0.0000  0.0003 -0.0000  0.0081 -0.0007 -0.0000
  11.  C 1 (py)   0.0000  0.0000 -0.0000 -0.0000 -0.0000 -0.0017 -0.0000 -0.0000
  12.  C 1 (pz)  -0.0048 -0.0035  0.0000 -0.0115  0.0032  0.4304 -0.0048 -0.0035
  13.  C 1 (pz)  -0.0007  0.0001  0.0000 -0.0003  0.0002  0.0103 -0.0007  0.0001
  14.  C 1 (pz)  -0.0002  0.0001  0.0000  0.0001  0.0000 -0.0046 -0.0002  0.0001
  15.  C 1 (d1)   0.0000 -0.0000 -0.0000  0.0000  0.0000  0.0000  0.0000  0.0000
  16.  C 1 (d1)  -0.0000  0.0000  0.0000 -0.0000 -0.0000 -0.0000 -0.0000 -0.0000
  17.  C 1 (d2)  -0.0000  0.0000 -0.0002 -0.0000 -0.0000  0.0000 -0.0000  0.0000
  18.  C 1 (d2)  -0.0000  0.0000 -0.0001 -0.0000 -0.0000 -0.0000  0.0000 -0.0000
  19.  C 1 (d3)   0.0001  0.0002  0.0000 -0.0003 -0.0003 -0.0224 -0.0001 -0.0002
  20.  C 1 (d3)  -0.0002  0.0000 -0.0000 -0.0001 -0.0000 -0.0040  0.0002 -0.0000
  21.  C 1 (d4)  -0.0000  0.0002 -0.0000  0.0005  0.0001 -0.0234 -0.0000  0.0002
  22.  C 1 (d4)   0.0001 -0.0000 -0.0000 -0.0000 -0.0000  0.0009  0.0001 -0.0000
  23.  C 1 (d5)   0.0001  0.0001 -0.0000  0.0004 -0.0002 -0.0128  0.0001  0.0001
  24.  C 1 (d5)   0.0002 -0.0001  0.0000 -0.0001 -0.0000  0.0040  0.0002 -0.0001
  25.  C 1 (f1)   0.0000  0.0000  0.0000  0.0000  0.0001 -0.0016  0.0000  0.0000
  26.  C 1 (f2)   0.0000  0.0000  0.0001  0.0000 -0.0000 -0.0000  0.0000 -0.0000
  27.  C 1 (f3)  -0.0000  0.0000 -0.0000 -0.0001 -0.0001 -0.0051  0.0000 -0.0000
  28.  C 1 (f4)   0.0000  0.0001  0.0000  0.0002  0.0000 -0.0087  0.0000  0.0001
  29.  C 1 (f5)   0.0000  0.0000  0.0000  0.0000 -0.0000  0.0000 -0.0000 -0.0000
  30.  C 1 (f6)  -0.0000  0.0000 -0.0001 -0.0000 -0.0000  0.0000  0.0000  0.0000
  31.  C 1 (f7)  -0.0001 -0.0001 -0.0000  0.0001  0.0001  0.0079  0.0001  0.0001
  32.  H 2 (S)   -0.0000 -0.0000  0.0000 -0.0142 -0.0074 -0.0117 -0.0021 -0.0080
  33.  H 2 (S)    0.0006  0.0000 -0.0000  0.0001 -0.0001 -0.0021  0.0001 -0.0001
  34.  H 2 (S)    0.0000  0.0002 -0.0000  0.0000 -0.0000 -0.0080 -0.0001  0.0001
  35.  H 2 (px)  -0.0000 -0.0000  0.0001  0.0000  0.0000  0.0000 -0.0000 -0.0000
  36.  H 2 (py)   0.0001  0.0000  0.0000  0.0003  0.0001 -0.0040 -0.0000  0.0001
  37.  H 2 (pz)  -0.0001 -0.0000  0.0000  0.0001  0.0001  0.0041  0.0000  0.0001
  38.  H 3 (S)   -0.0021 -0.0080  0.0000 -0.0040  0.0041  0.8066  0.0000  0.0000
  39.  H 3 (S)    0.0001 -0.0001 -0.0000 -0.0000  0.0000  0.0000  0.0006 -0.0000
  40.  H 3 (S)   -0.0001  0.0001 -0.0000  0.0001  0.0001  0.0000 -0.0000  0.0002
  41.  H 3 (px)  -0.0000 -0.0000  0.0001  0.0000  0.0000  0.0000  0.0000 -0.0000
  42.  H 3 (py)   0.0000 -0.0001  0.0000 -0.0001  0.0000  0.0142 -0.0001 -0.0000
  43.  H 3 (pz)   0.0000  0.0001 -0.0000 -0.0000 -0.0000 -0.0074 -0.0001 -0.0000
  44.  C 4 (S)    0.0011 -0.0011 -0.0000 -0.0002  0.0012  0.0042  0.0011 -0.0011
  45.  C 4 (S)   -0.0105  0.0032  0.0000  0.0006 -0.0041  0.0234 -0.0105  0.0032
  46.  C 4 (S)   -0.0007 -0.0001  0.0000 -0.0006  0.0001  0.0220 -0.0007 -0.0001
  47.  C 4 (S)    0.0001 -0.0001  0.0000 -0.0001 -0.0001  0.0055  0.0001 -0.0001
  48.  C 4 (S)   -0.0000 -0.0000 -0.0000 -0.0000 -0.0000  0.0000 -0.0000 -0.0000
  49.  C 4 (px)   0.0000 -0.0000  0.0121  0.0000  0.0000  0.0000 -0.0000 -0.0000
  50.  C 4 (px)  -0.0000  0.0000 -0.0005 -0.0000 -0.0000 -0.0000  0.0000  0.0000
  51.  C 4 (px)  -0.0000 -0.0000  0.0001  0.0000  0.0000  0.0000  0.0000 -0.0000
  52.  C 4 (py)   0.0161  0.0020 -0.0000  0.0043 -0.0030  0.0225 -0.0161 -0.0020
  53.  C 4 (py)   0.0000  0.0003  0.0000 -0.0004 -0.0004 -0.0322 -0.0000 -0.0003
  54.  C 4 (py)   0.0000  0.0000 -0.0000  0.0000 -0.0000  0.0004 -0.0000 -0.0000
  55.  C 4 (pz)   0.0163 -0.0050 -0.0000  0.0014 -0.0047  0.0154  0.0163 -0.0050
  56.  C 4 (pz)   0.0006  0.0001 -0.0000  0.0004 -0.0002 -0.0162  0.0006  0.0001
  57.  C 4 (pz)  -0.0001  0.0002  0.0000  0.0002  0.0000 -0.0090 -0.0001  0.0002
  58.  C 4 (d1)   0.0000  0.0000  0.0000 -0.0000 -0.0000 -0.0000 -0.0000 -0.0000
  59.  C 4 (d1)  -0.0000 -0.0000 -0.0000 -0.0000  0.0000  0.0000  0.0000 -0.0000
  60.  C 4 (d2)  -0.0000 -0.0000  0.0002  0.0000  0.0000  0.0000 -0.0000 -0.0000
  61.  C 4 (d2)   0.0000  0.0000  0.0001  0.0000 -0.0000 -0.0000  0.0000 -0.0000
  62.  C 4 (d3)  -0.0005 -0.0001  0.0000 -0.0001  0.0001 -0.0013  0.0005  0.0001
  63.  C 4 (d3)  -0.0000  0.0001 -0.0000 -0.0002 -0.0002 -0.0114  0.0000 -0.0001
  64.  C 4 (d4)   0.0006 -0.0002 -0.0000 -0.0000  0.0000  0.0010  0.0006 -0.0002
  65.  C 4 (d4)  -0.0000  0.0000  0.0000  0.0001  0.0000 -0.0026 -0.0000  0.0000
  66.  C 4 (d5)   0.0006 -0.0002 -0.0000 -0.0001 -0.0003  0.0067  0.0006 -0.0002
  67.  C 4 (d5)  -0.0001  0.0001 -0.0000  0.0002  0.0000 -0.0064 -0.0001  0.0001
  68.  C 4 (f1)   0.0000 -0.0000  0.0000 -0.0001 -0.0001  0.0033  0.0000 -0.0000
  69.  C 4 (f2)  -0.0000 -0.0000  0.0001  0.0000  0.0000  0.0000 -0.0000  0.0000
  70.  C 4 (f3)   0.0001 -0.0000  0.0000  0.0001  0.0000  0.0022 -0.0001  0.0000
  71.  C 4 (f4)  -0.0002  0.0001  0.0000 -0.0000 -0.0000  0.0015 -0.0002  0.0001
  72.  C 4 (f5)  -0.0000  0.0000  0.0000 -0.0000 -0.0000 -0.0000 -0.0000  0.0000
  73.  C 4 (f6)  -0.0000  0.0000 -0.0001 -0.0000 -0.0000 -0.0000  0.0000  0.0000
  74.  C 4 (f7)  -0.0002 -0.0000  0.0000 -0.0000  0.0000  0.0002  0.0002  0.0000
  75.  H 5 (S)   -0.0197  0.0025  0.0000 -0.0042  0.0004 -0.0555 -0.0014  0.0034
  76.  H 5 (S)   -0.0000 -0.0000  0.0000  0.0004  0.0001 -0.0014  0.0002  0.0002
  77.  H 5 (S)   -0.0000 -0.0001 -0.0000 -0.0001  0.0000  0.0034  0.0002 -0.0000
  78.  H 5 (px)  -0.0000 -0.0000  0.0001  0.0000  0.0000 -0.0000  0.0000 -0.0000
  79.  H 5 (py)  -0.0004  0.0001  0.0000 -0.0001 -0.0000 -0.0026 -0.0002  0.0001
  80.  H 5 (pz)  -0.0001 -0.0000  0.0000 -0.0000 -0.0000  0.0011  0.0001  0.0000
  81.  H 6 (S)   -0.0014  0.0034 -0.0000  0.0026 -0.0011  0.1172 -0.0197  0.0025
  82.  H 6 (S)    0.0002  0.0002 -0.0000  0.0002 -0.0001 -0.0197 -0.0000 -0.0000
  83.  H 6 (S)    0.0002 -0.0000  0.0000 -0.0001 -0.0000  0.0025 -0.0000 -0.0001
  84.  H 6 (px)  -0.0000 -0.0000  0.0001  0.0000  0.0000  0.0000  0.0000 -0.0000
  85.  H 6 (py)   0.0002 -0.0001  0.0000 -0.0000 -0.0000 -0.0042  0.0004 -0.0001
  86.  H 6 (pz)   0.0001  0.0000 -0.0000  0.0000 -0.0001 -0.0004 -0.0001 -0.0000

          NAO       41      42      43      44      45      46      47      48
      ---------- ------- ------- ------- ------- ------- ------- ------- -------
   1.  C 1 (S)    0.0000 -0.0030  0.0019  0.0000 -0.0003  0.0076 -0.0071  0.0002
   2.  C 1 (S)    0.0000  0.0111 -0.0059 -0.0003  0.3631  0.0077  0.0106  0.0001
   3.  C 1 (S)   -0.0000  0.0005  0.0001  0.0076  0.0077  0.0030 -0.0001 -0.0000
   4.  C 1 (S)   -0.0000 -0.0001 -0.0000 -0.0071  0.0106 -0.0001 -0.0000 -0.0000
   5.  C 1 (S)    0.0000 -0.0000 -0.0000  0.0002  0.0001 -0.0000 -0.0000 -0.0000
   6.  C 1 (px)   0.0121  0.0000 -0.0000  0.0000 -0.0000  0.0000  0.0000 -0.0000
   7.  C 1 (px)  -0.0005 -0.0000  0.0000 -0.0000  0.0000 -0.0000 -0.0000  0.0000
   8.  C 1 (px)   0.0001  0.0000 -0.0000 -0.0000 -0.0000  0.0000  0.0000 -0.0000
   9.  C 1 (py)  -0.0000 -0.0078  0.0102 -0.0000  0.0000 -0.0000 -0.0000  0.0000
  10.  C 1 (py)  -0.0000  0.0003  0.0000  0.0000  0.0000  0.0000  0.0000 -0.0000
  11.  C 1 (py)  -0.0000 -0.0000  0.0000  0.0000  0.0000 -0.0000 -0.0000  0.0000
  12.  C 1 (pz)   0.0000  0.0115  0.0032 -0.0081 -0.5176  0.0507  0.0021 -0.0000
  13.  C 1 (pz)  -0.0000  0.0003  0.0002  0.0201 -0.0038  0.0027 -0.0002 -0.0000
  14.  C 1 (pz)  -0.0000 -0.0001  0.0000  0.0053  0.0136  0.0000 -0.0001 -0.0000
  15.  C 1 (d1)  -0.0000  0.0000 -0.0000  0.0000 -0.0000 -0.0000  0.0000  0.0000
  16.  C 1 (d1)   0.0000 -0.0000  0.0000 -0.0000  0.0000  0.0000 -0.0000 -0.0000
  17.  C 1 (d2)  -0.0002 -0.0000  0.0000 -0.0000  0.0000 -0.0000 -0.0000  0.0000
  18.  C 1 (d2)  -0.0001 -0.0000  0.0000  0.0000 -0.0000 -0.0000 -0.0000  0.0000
  19.  C 1 (d3)  -0.0000 -0.0003  0.0003 -0.0000  0.0000 -0.0000 -0.0000 -0.0000
  20.  C 1 (d3)  -0.0000 -0.0001  0.0000 -0.0000 -0.0000  0.0000  0.0000  0.0000
  21.  C 1 (d4)  -0.0000 -0.0005  0.0001 -0.0007  0.0020 -0.0011 -0.0004 -0.0000
  22.  C 1 (d4)  -0.0000  0.0000 -0.0000  0.0009 -0.0033 -0.0001  0.0000  0.0000
  23.  C 1 (d5)  -0.0000 -0.0004 -0.0002 -0.0074  0.0352 -0.0020  0.0000  0.0000
  24.  C 1 (d5)   0.0000  0.0001 -0.0000  0.0011 -0.0077 -0.0001  0.0001  0.0000
  25.  C 1 (f1)   0.0000 -0.0000  0.0001  0.0031 -0.0113  0.0002 -0.0001 -0.0000
  26.  C 1 (f2)   0.0001  0.0000 -0.0000  0.0000 -0.0000 -0.0000  0.0000 -0.0000
  27.  C 1 (f3)  -0.0000 -0.0001  0.0001 -0.0000 -0.0000 -0.0000 -0.0000 -0.0000
  28.  C 1 (f4)   0.0000 -0.0002  0.0000 -0.0001 -0.0009 -0.0006 -0.0001 -0.0000
  29.  C 1 (f5)   0.0000  0.0000  0.0000  0.0000 -0.0000  0.0000  0.0000 -0.0000
  30.  C 1 (f6)  -0.0001 -0.0000  0.0000 -0.0000 -0.0000 -0.0000 -0.0000  0.0000
  31.  C 1 (f7)  -0.0000  0.0001 -0.0001  0.0000  0.0000  0.0000  0.0000  0.0000
  32.  H 2 (S)   -0.0000  0.0040  0.0041  0.0042  0.0234  0.0220  0.0055  0.0000
  33.  H 2 (S)   -0.0000  0.0000  0.0000  0.0011 -0.0105 -0.0007  0.0001 -0.0000
  34.  H 2 (S)   -0.0000 -0.0001  0.0001 -0.0011  0.0032 -0.0001 -0.0001 -0.0000
  35.  H 2 (px)   0.0001  0.0000 -0.0000 -0.0000  0.0000  0.0000  0.0000 -0.0000
  36.  H 2 (py)   0.0000 -0.0001 -0.0000 -0.0002  0.0006 -0.0006 -0.0001 -0.0000
  37.  H 2 (pz)   0.0000  0.0000 -0.0000  0.0012 -0.0041  0.0001 -0.0001 -0.0000
  38.  H 3 (S)    0.0000  0.0142 -0.0074  0.0042  0.0234  0.0220  0.0055  0.0000
  39.  H 3 (S)    0.0000 -0.0001 -0.0001  0.0011 -0.0105 -0.0007  0.0001 -0.0000
  40.  H 3 (S)   -0.0000 -0.0000 -0.0000 -0.0011  0.0032 -0.0001 -0.0001 -0.0000
  41.  H 3 (px)   0.0001  0.0000 -0.0000 -0.0000 -0.0000  0.0000  0.0000 -0.0000
  42.  H 3 (py)   0.0000  0.0003 -0.0001  0.0002 -0.0006  0.0006  0.0001  0.0000
  43.  H 3 (pz)  -0.0000 -0.0001  0.0001  0.0012 -0.0041  0.0001 -0.0001 -0.0000
  44.  C 4 (S)   -0.0000  0.0002  0.0012  1.9994 -0.0000  0.0000 -0.0000  0.0000
  45.  C 4 (S)   -0.0000 -0.0006 -0.0041 -0.0000  1.0826 -0.0000 -0.0000 -0.0000
  46.  C 4 (S)    0.0000  0.0006  0.0001  0.0000 -0.0000  0.0031  0.0000  0.0000
  47.  C 4 (S)    0.0000  0.0001 -0.0001 -0.0000 -0.0000  0.0000  0.0001  0.0000
  48.  C 4 (S)   -0.0000  0.0000 -0.0000  0.0000 -0.0000  0.0000  0.0000  0.0000
  49.  C 4 (px)   0.0121  0.0000 -0.0000 -0.0000  0.0000  0.0000  0.0000 -0.0000
  50.  C 4 (px)  -0.0005 -0.0000  0.0000  0.0000 -0.0000 -0.0000 -0.0000  0.0000
  51.  C 4 (px)   0.0001  0.0000 -0.0000  0.0000 -0.0000  0.0000  0.0000 -0.0000
  52.  C 4 (py)  -0.0000  0.0043  0.0030 -0.0000  0.0000  0.0000  0.0000 -0.0000
  53.  C 4 (py)  -0.0000 -0.0004  0.0004 -0.0000 -0.0000 -0.0000  0.0000 -0.0000
  54.  C 4 (py)  -0.0000  0.0000  0.0000  0.0000 -0.0000  0.0000  0.0000 -0.0000
  55.  C 4 (pz)   0.0000 -0.0014 -0.0047 -0.0056 -0.1069 -0.0440  0.0070  0.0001
  56.  C 4 (pz)  -0.0000 -0.0004 -0.0002 -0.0022  0.0122 -0.0028  0.0001 -0.0000
  57.  C 4 (pz)   0.0000 -0.0002  0.0000 -0.0008  0.0056 -0.0003 -0.0001 -0.0000
  58.  C 4 (d1)   0.0000 -0.0000  0.0000  0.0000 -0.0000 -0.0000 -0.0000  0.0000
  59.  C 4 (d1)  -0.0000 -0.0000 -0.0000  0.0000 -0.0000 -0.0000  0.0000  0.0000
  60.  C 4 (d2)   0.0002  0.0000 -0.0000 -0.0000  0.0000  0.0000  0.0000 -0.0000
  61.  C 4 (d2)   0.0001  0.0000 -0.0000  0.0000 -0.0000 -0.0000  0.0000 -0.0000
  62.  C 4 (d3)   0.0000 -0.0001 -0.0001  0.0000 -0.0000  0.0000 -0.0000 -0.0000
  63.  C 4 (d3)  -0.0000 -0.0002  0.0002 -0.0000 -0.0000  0.0000  0.0000  0.0000
  64.  C 4 (d4)   0.0000  0.0000  0.0000  0.0049 -0.0321 -0.0008  0.0002  0.0000
  65.  C 4 (d4)   0.0000 -0.0001  0.0000 -0.0013  0.0016 -0.0001 -0.0000 -0.0000
  66.  C 4 (d5)   0.0000  0.0001 -0.0003 -0.0019  0.0080 -0.0017  0.0004  0.0000
  67.  C 4 (d5)  -0.0000 -0.0002  0.0000 -0.0001  0.0069 -0.0002 -0.0001 -0.0000
  68.  C 4 (f1)   0.0000  0.0001 -0.0001 -0.0008  0.0090 -0.0002  0.0001  0.0000
  69.  C 4 (f2)   0.0001  0.0000 -0.0000 -0.0000  0.0000  0.0000  0.0000 -0.0000
  70.  C 4 (f3)   0.0000  0.0001 -0.0000  0.0000  0.0000  0.0000 -0.0000  0.0000
  71.  C 4 (f4)   0.0000  0.0000 -0.0000 -0.0009  0.0111  0.0004 -0.0000 -0.0000
  72.  C 4 (f5)   0.0000 -0.0000  0.0000 -0.0000  0.0000  0.0000 -0.0000 -0.0000
  73.  C 4 (f6)  -0.0001 -0.0000  0.0000  0.0000 -0.0000 -0.0000 -0.0000  0.0000
  74.  C 4 (f7)   0.0000 -0.0000 -0.0000  0.0000 -0.0000 -0.0000  0.0000 -0.0000
  75.  H 5 (S)    0.0000 -0.0026 -0.0011 -0.0040  0.5370  0.0166 -0.0021 -0.0000
  76.  H 5 (S)    0.0000 -0.0002 -0.0001 -0.0094  0.0028 -0.0008 -0.0001 -0.0000
  77.  H 5 (S)    0.0000  0.0001 -0.0000 -0.0095 -0.0065  0.0001  0.0001  0.0000
  78.  H 5 (px)   0.0001  0.0000 -0.0000  0.0000 -0.0000  0.0000  0.0000 -0.0000
  79.  H 5 (py)  -0.0000 -0.0000  0.0000 -0.0030  0.0111  0.0005 -0.0001 -0.0000
  80.  H 5 (pz)   0.0000 -0.0000 -0.0001 -0.0019  0.0059 -0.0001  0.0000  0.0000
  81.  H 6 (S)   -0.0000  0.0042  0.0004 -0.0040  0.5370  0.0166 -0.0021 -0.0000
  82.  H 6 (S)   -0.0000 -0.0004  0.0001 -0.0094  0.0028 -0.0008 -0.0001 -0.0000
  83.  H 6 (S)    0.0000  0.0001  0.0000 -0.0095 -0.0065  0.0001  0.0001  0.0000
  84.  H 6 (px)   0.0001  0.0000 -0.0000  0.0000 -0.0000  0.0000  0.0000 -0.0000
  85.  H 6 (py)   0.0000 -0.0001  0.0000  0.0030 -0.0111 -0.0005  0.0001  0.0000
  86.  H 6 (pz)  -0.0000  0.0000 -0.0000 -0.0019  0.0059 -0.0001  0.0000  0.0000

          NAO       49      50      51      52      53      54      55      56
      ---------- ------- ------- ------- ------- ------- ------- ------- -------
   1.  C 1 (S)   -0.0000 -0.0000 -0.0000  0.0000  0.0000  0.0000  0.0081 -0.0201
   2.  C 1 (S)   -0.0000 -0.0000  0.0000 -0.0000  0.0000 -0.0000  0.5176  0.0038
   3.  C 1 (S)   -0.0000  0.0000 -0.0000 -0.0000  0.0000 -0.0000 -0.0507 -0.0027
   4.  C 1 (S)   -0.0000  0.0000 -0.0000 -0.0000 -0.0000  0.0000 -0.0021  0.0002
   5.  C 1 (S)    0.0000 -0.0000  0.0000  0.0000  0.0000  0.0000  0.0000  0.0000
   6.  C 1 (px)   0.9975 -0.0390  0.0048  0.0000  0.0000 -0.0000  0.0000 -0.0000
   7.  C 1 (px)  -0.0390  0.0015 -0.0002  0.0000 -0.0000  0.0000 -0.0000  0.0000
   8.  C 1 (px)   0.0048 -0.0002  0.0000 -0.0000  0.0000 -0.0000 -0.0000 -0.0000
   9.  C 1 (py)   0.0000  0.0000 -0.0000  0.1733  0.0533 -0.0002 -0.0000  0.0000
  10.  C 1 (py)  -0.0000  0.0000 -0.0000  0.0533 -0.0007  0.0001 -0.0000 -0.0000
  11.  C 1 (py)  -0.0000  0.0000 -0.0000 -0.0002  0.0001 -0.0000  0.0000  0.0000
  12.  C 1 (pz)  -0.0000 -0.0000  0.0000 -0.0000  0.0000 -0.0000 -0.5685 -0.0505
  13.  C 1 (pz)   0.0000 -0.0000  0.0000  0.0000 -0.0000  0.0000 -0.0505 -0.0026
  14.  C 1 (pz)   0.0000 -0.0000 -0.0000 -0.0000  0.0000 -0.0000 -0.0090  0.0000
  15.  C 1 (d1)  -0.0000  0.0000  0.0000 -0.0000 -0.0000 -0.0000  0.0000  0.0000
  16.  C 1 (d1)   0.0000 -0.0000 -0.0000  0.0000  0.0000  0.0000 -0.0000 -0.0000
  17.  C 1 (d2)  -0.0190  0.0007 -0.0001  0.0000 -0.0000  0.0000 -0.0000 -0.0000
  18.  C 1 (d2)  -0.0070  0.0003 -0.0000 -0.0000  0.0000  0.0000  0.0000  0.0000
  19.  C 1 (d3)   0.0000 -0.0000 -0.0000  0.0047  0.0018 -0.0000  0.0000  0.0000
  20.  C 1 (d3)  -0.0000  0.0000 -0.0000 -0.0185  0.0003 -0.0000 -0.0000 -0.0000
  21.  C 1 (d4)   0.0000 -0.0000 -0.0000 -0.0000 -0.0000  0.0000 -0.0045  0.0008
  22.  C 1 (d4)  -0.0000  0.0000 -0.0000  0.0000  0.0000 -0.0000  0.0032  0.0001
  23.  C 1 (d5)  -0.0000  0.0000 -0.0000 -0.0000  0.0000 -0.0000  0.0254  0.0022
  24.  C 1 (d5)   0.0000 -0.0000  0.0000  0.0000 -0.0000  0.0000  0.0089  0.0001
  25.  C 1 (f1)   0.0000 -0.0000  0.0000  0.0000 -0.0000  0.0000 -0.0059 -0.0004
  26.  C 1 (f2)   0.0103 -0.0004  0.0000 -0.0000  0.0000 -0.0000  0.0000  0.0000
  27.  C 1 (f3)  -0.0000  0.0000 -0.0000 -0.0022  0.0004 -0.0000 -0.0000  0.0000
  28.  C 1 (f4)   0.0000 -0.0000  0.0000 -0.0000 -0.0000  0.0000  0.0014  0.0004
  29.  C 1 (f5)  -0.0000  0.0000  0.0000  0.0000 -0.0000  0.0000 -0.0000 -0.0000
  30.  C 1 (f6)  -0.0107  0.0004 -0.0001 -0.0000 -0.0000  0.0000 -0.0000  0.0000
  31.  C 1 (f7)  -0.0000  0.0000 -0.0000 -0.0027 -0.0006  0.0000 -0.0000 -0.0000
  32.  H 2 (S)   -0.0000  0.0000 -0.0000 -0.0225  0.0322 -0.0004  0.0154 -0.0162
  33.  H 2 (S)    0.0000 -0.0000 -0.0000  0.0161  0.0000  0.0000  0.0163  0.0006
  34.  H 2 (S)   -0.0000  0.0000 -0.0000  0.0020  0.0003  0.0000 -0.0050  0.0001
  35.  H 2 (px)   0.0121 -0.0005  0.0001 -0.0000  0.0000 -0.0000 -0.0000 -0.0000
  36.  H 2 (py)   0.0000 -0.0000  0.0000  0.0043 -0.0004  0.0000  0.0014  0.0004
  37.  H 2 (pz)   0.0000 -0.0000  0.0000 -0.0030 -0.0004 -0.0000 -0.0047 -0.0002
  38.  H 3 (S)    0.0000 -0.0000  0.0000  0.0225 -0.0322  0.0004  0.0154 -0.0162
  39.  H 3 (S)   -0.0000  0.0000  0.0000 -0.0161 -0.0000 -0.0000  0.0163  0.0006
  40.  H 3 (S)   -0.0000  0.0000 -0.0000 -0.0020 -0.0003 -0.0000 -0.0050  0.0001
  41.  H 3 (px)   0.0121 -0.0005  0.0001 -0.0000 -0.0000 -0.0000  0.0000 -0.0000
  42.  H 3 (py)   0.0000 -0.0000  0.0000  0.0043 -0.0004  0.0000 -0.0014 -0.0004
  43.  H 3 (pz)  -0.0000  0.0000 -0.0000  0.0030  0.0004  0.0000 -0.0047 -0.0002
  44.  C 4 (S)   -0.0000  0.0000  0.0000 -0.0000 -0.0000  0.0000 -0.0056 -0.0022
  45.  C 4 (S)    0.0000 -0.0000 -0.0000  0.0000 -0.0000 -0.0000 -0.1069  0.0122
  46.  C 4 (S)    0.0000 -0.0000  0.0000  0.0000 -0.0000  0.0000 -0.0440 -0.0028
  47.  C 4 (S)    0.0000 -0.0000  0.0000  0.0000  0.0000  0.0000  0.0070  0.0001
  48.  C 4 (S)   -0.0000  0.0000 -0.0000 -0.0000 -0.0000 -0.0000  0.0001 -0.0000
  49.  C 4 (px)   0.9975 -0.0390  0.0048  0.0000  0.0000 -0.0000 -0.0000 -0.0000
  50.  C 4 (px)  -0.0390  0.0015 -0.0002  0.0000  0.0000  0.0000  0.0000  0.0000
  51.  C 4 (px)   0.0048 -0.0002  0.0000 -0.0000 -0.0000 -0.0000  0.0000 -0.0000
  52.  C 4 (py)   0.0000  0.0000 -0.0000  1.1765 -0.0041  0.0028  0.0000  0.0000
  53.  C 4 (py)   0.0000  0.0000 -0.0000 -0.0041  0.0025 -0.0000  0.0000  0.0000
  54.  C 4 (py)  -0.0000  0.0000 -0.0000  0.0028 -0.0000  0.0000 -0.0000 -0.0000
  55.  C 4 (pz)  -0.0000  0.0000  0.0000  0.0000  0.0000 -0.0000  1.1108  0.0431
  56.  C 4 (pz)  -0.0000  0.0000 -0.0000  0.0000  0.0000 -0.0000  0.0431  0.0029
  57.  C 4 (pz)   0.0000 -0.0000  0.0000 -0.0000  0.0000  0.0000 -0.0076  0.0002
  58.  C 4 (d1)   0.0000 -0.0000 -0.0000  0.0000  0.0000  0.0000  0.0000  0.0000
  59.  C 4 (d1)  -0.0000  0.0000  0.0000 -0.0000  0.0000 -0.0000  0.0000  0.0000
  60.  C 4 (d2)   0.0190 -0.0007  0.0001  0.0000 -0.0000 -0.0000 -0.0000 -0.0000
  61.  C 4 (d2)   0.0070 -0.0003  0.0000 -0.0000  0.0000 -0.0000  0.0000  0.0000
  62.  C 4 (d3)  -0.0000  0.0000  0.0000 -0.0384  0.0002 -0.0001 -0.0000 -0.0000
  63.  C 4 (d3)  -0.0000  0.0000 -0.0000 -0.0034  0.0009 -0.0000 -0.0000  0.0000
  64.  C 4 (d4)  -0.0000  0.0000  0.0000 -0.0000  0.0000  0.0000  0.0251  0.0005
  65.  C 4 (d4)   0.0000 -0.0000  0.0000  0.0000 -0.0000 -0.0000 -0.0010  0.0001
  66.  C 4 (d5)   0.0000  0.0000  0.0000  0.0000 -0.0000  0.0000  0.0490  0.0019
  67.  C 4 (d5)  -0.0000  0.0000 -0.0000 -0.0000  0.0000 -0.0000 -0.0037  0.0002
  68.  C 4 (f1)   0.0000 -0.0000  0.0000  0.0000 -0.0000 -0.0000  0.0079  0.0004
  69.  C 4 (f2)   0.0103 -0.0004  0.0000  0.0000 -0.0000 -0.0000 -0.0000 -0.0000
  70.  C 4 (f3)   0.0000 -0.0000  0.0000  0.0082 -0.0002  0.0000  0.0000  0.0000
  71.  C 4 (f4)   0.0000 -0.0000  0.0000  0.0000 -0.0000 -0.0000 -0.0103 -0.0003
  72.  C 4 (f5)   0.0000  0.0000  0.0000  0.0000  0.0000  0.0000 -0.0000 -0.0000
  73.  C 4 (f6)  -0.0107  0.0004 -0.0001 -0.0000 -0.0000  0.0000 -0.0000  0.0000
  74.  C 4 (f7)  -0.0000  0.0000  0.0000 -0.0138  0.0000 -0.0000 -0.0000 -0.0000
  75.  H 5 (S)   -0.0000 -0.0000  0.0000 -0.6826  0.0081 -0.0017 -0.4304 -0.0103
  76.  H 5 (S)    0.0000 -0.0000  0.0000 -0.0046 -0.0007 -0.0000  0.0048  0.0007
  77.  H 5 (S)   -0.0000  0.0000  0.0000 -0.0071 -0.0000 -0.0000  0.0035 -0.0001
  78.  H 5 (px)   0.0121 -0.0005  0.0001 -0.0000  0.0000 -0.0000 -0.0000 -0.0000
  79.  H 5 (py)  -0.0000  0.0000 -0.0000 -0.0078  0.0003 -0.0000 -0.0115 -0.0003
  80.  H 5 (pz)   0.0000 -0.0000  0.0000 -0.0102 -0.0000 -0.0000  0.0032  0.0002
  81.  H 6 (S)    0.0000 -0.0000 -0.0000  0.6826 -0.0081  0.0017 -0.4304 -0.0103
  82.  H 6 (S)   -0.0000  0.0000 -0.0000  0.0046  0.0007  0.0000  0.0048  0.0007
  83.  H 6 (S)    0.0000 -0.0000  0.0000  0.0071  0.0000  0.0000  0.0035 -0.0001
  84.  H 6 (px)   0.0121 -0.0005  0.0001 -0.0000  0.0000 -0.0000  0.0000 -0.0000
  85.  H 6 (py)   0.0000 -0.0000  0.0000 -0.0078  0.0003 -0.0000  0.0115  0.0003
  86.  H 6 (pz)  -0.0000  0.0000 -0.0000  0.0102  0.0000  0.0000  0.0032  0.0002

          NAO       57      58      59      60      61      62      63      64
      ---------- ------- ------- ------- ------- ------- ------- ------- -------
   1.  C 1 (S)   -0.0053  0.0000 -0.0000  0.0000 -0.0000  0.0000 -0.0000 -0.0007
   2.  C 1 (S)   -0.0136 -0.0000  0.0000  0.0000 -0.0000 -0.0000  0.0000  0.0020
   3.  C 1 (S)   -0.0000 -0.0000 -0.0000 -0.0000 -0.0000 -0.0000 -0.0000 -0.0011
   4.  C 1 (S)    0.0001 -0.0000 -0.0000 -0.0000 -0.0000 -0.0000  0.0000 -0.0004
   5.  C 1 (S)    0.0000 -0.0000 -0.0000  0.0000  0.0000  0.0000  0.0000 -0.0000
   6.  C 1 (px)   0.0000  0.0000 -0.0000  0.0190  0.0070 -0.0000 -0.0000 -0.0000
   7.  C 1 (px)  -0.0000 -0.0000  0.0000 -0.0007 -0.0003 -0.0000  0.0000  0.0000
   8.  C 1 (px)   0.0000 -0.0000 -0.0000  0.0001  0.0000  0.0000  0.0000 -0.0000
   9.  C 1 (py)   0.0000  0.0000 -0.0000 -0.0000  0.0000 -0.0047  0.0185 -0.0000
  10.  C 1 (py)  -0.0000  0.0000 -0.0000  0.0000 -0.0000 -0.0018 -0.0003 -0.0000
  11.  C 1 (py)  -0.0000  0.0000  0.0000 -0.0000 -0.0000  0.0000  0.0000  0.0000
  12.  C 1 (pz)  -0.0090 -0.0000 -0.0000  0.0000 -0.0000  0.0000  0.0000  0.0045
  13.  C 1 (pz)   0.0000 -0.0000 -0.0000  0.0000 -0.0000  0.0000  0.0000 -0.0008
  14.  C 1 (pz)   0.0002 -0.0000 -0.0000  0.0000  0.0000  0.0000 -0.0000 -0.0006
  15.  C 1 (d1)  -0.0000 -0.0000  0.0000 -0.0000 -0.0000  0.0000 -0.0000  0.0000
  16.  C 1 (d1)  -0.0000  0.0000 -0.0000  0.0000 -0.0000 -0.0000  0.0000 -0.0000
  17.  C 1 (d2)  -0.0000 -0.0000  0.0000 -0.0004 -0.0001 -0.0000  0.0000 -0.0000
  18.  C 1 (d2)  -0.0000 -0.0000 -0.0000 -0.0001 -0.0000  0.0000  0.0000  0.0000
  19.  C 1 (d3)  -0.0000  0.0000 -0.0000  0.0000  0.0000 -0.0001  0.0006 -0.0000
  20.  C 1 (d3)  -0.0000 -0.0000  0.0000 -0.0000 -0.0000  0.0006  0.0002  0.0000
  21.  C 1 (d4)   0.0006  0.0000 -0.0000 -0.0000  0.0000 -0.0000  0.0000 -0.0002
  22.  C 1 (d4)  -0.0001  0.0000  0.0000 -0.0000  0.0000 -0.0000 -0.0000  0.0002
  23.  C 1 (d5)   0.0003 -0.0000 -0.0000 -0.0000  0.0000  0.0000 -0.0000 -0.0005
  24.  C 1 (d5)  -0.0002  0.0000  0.0000  0.0000  0.0000 -0.0000  0.0000  0.0004
  25.  C 1 (f1)   0.0000  0.0000  0.0000  0.0000  0.0000 -0.0000  0.0000  0.0002
  26.  C 1 (f2)   0.0000  0.0000 -0.0000  0.0002  0.0001  0.0000  0.0000  0.0000
  27.  C 1 (f3)   0.0000  0.0000  0.0000 -0.0000  0.0000  0.0001  0.0001 -0.0000
  28.  C 1 (f4)   0.0002  0.0000 -0.0000  0.0000  0.0000 -0.0000  0.0000  0.0000
  29.  C 1 (f5)  -0.0000  0.0000 -0.0000 -0.0000 -0.0000 -0.0000 -0.0000  0.0000
  30.  C 1 (f6)  -0.0000 -0.0000  0.0000 -0.0002 -0.0001  0.0000  0.0000  0.0000
  31.  C 1 (f7)  -0.0000 -0.0000  0.0000 -0.0000 -0.0000  0.0001 -0.0002  0.0000
  32.  H 2 (S)   -0.0090  0.0000  0.0000 -0.0000  0.0000  0.0013  0.0114  0.0010
  33.  H 2 (S)   -0.0001  0.0000 -0.0000 -0.0000  0.0000 -0.0005 -0.0000  0.0006
  34.  H 2 (S)    0.0002  0.0000 -0.0000 -0.0000  0.0000 -0.0001  0.0001 -0.0002
  35.  H 2 (px)   0.0000  0.0000 -0.0000  0.0002  0.0001  0.0000 -0.0000 -0.0000
  36.  H 2 (py)   0.0002 -0.0000 -0.0000  0.0000  0.0000 -0.0001 -0.0002 -0.0000
  37.  H 2 (pz)   0.0000 -0.0000  0.0000  0.0000 -0.0000  0.0001 -0.0002  0.0000
  38.  H 3 (S)   -0.0090 -0.0000  0.0000  0.0000 -0.0000 -0.0013 -0.0114  0.0010
  39.  H 3 (S)   -0.0001 -0.0000  0.0000 -0.0000  0.0000  0.0005  0.0000  0.0006
  40.  H 3 (S)    0.0002 -0.0000 -0.0000 -0.0000 -0.0000  0.0001 -0.0001 -0.0002
  41.  H 3 (px)   0.0000  0.0000 -0.0000  0.0002  0.0001  0.0000 -0.0000  0.0000
  42.  H 3 (py)  -0.0002 -0.0000 -0.0000  0.0000  0.0000 -0.0001 -0.0002  0.0000
  43.  H 3 (pz)   0.0000  0.0000 -0.0000 -0.0000 -0.0000 -0.0001  0.0002  0.0000
  44.  C 4 (S)   -0.0008  0.0000  0.0000 -0.0000  0.0000  0.0000 -0.0000  0.0049
  45.  C 4 (S)    0.0056 -0.0000 -0.0000  0.0000 -0.0000 -0.0000 -0.0000 -0.0321
  46.  C 4 (S)   -0.0003 -0.0000 -0.0000  0.0000 -0.0000  0.0000  0.0000 -0.0008
  47.  C 4 (S)   -0.0001 -0.0000  0.0000  0.0000  0.0000 -0.0000  0.0000  0.0002
  48.  C 4 (S)   -0.0000  0.0000  0.0000 -0.0000 -0.0000 -0.0000  0.0000  0.0000
  49.  C 4 (px)   0.0000  0.0000 -0.0000  0.0190  0.0070 -0.0000 -0.0000 -0.0000
  50.  C 4 (px)  -0.0000 -0.0000  0.0000 -0.0007 -0.0003  0.0000  0.0000  0.0000
  51.  C 4 (px)   0.0000 -0.0000  0.0000  0.0001  0.0000  0.0000 -0.0000  0.0000
  52.  C 4 (py)  -0.0000  0.0000 -0.0000  0.0000 -0.0000 -0.0384 -0.0034 -0.0000
  53.  C 4 (py)   0.0000  0.0000  0.0000 -0.0000  0.0000  0.0002  0.0009  0.0000
  54.  C 4 (py)   0.0000  0.0000 -0.0000 -0.0000 -0.0000 -0.0001 -0.0000  0.0000
  55.  C 4 (pz)  -0.0076  0.0000  0.0000 -0.0000  0.0000 -0.0000 -0.0000  0.0251
  56.  C 4 (pz)   0.0002  0.0000  0.0000 -0.0000  0.0000 -0.0000  0.0000  0.0005
  57.  C 4 (pz)   0.0003  0.0000 -0.0000  0.0000  0.0000  0.0000 -0.0000 -0.0003
  58.  C 4 (d1)   0.0000  0.0000 -0.0000  0.0000  0.0000 -0.0000  0.0000  0.0000
  59.  C 4 (d1)  -0.0000 -0.0000  0.0000 -0.0000 -0.0000  0.0000  0.0000  0.0000
  60.  C 4 (d2)   0.0000  0.0000 -0.0000  0.0004  0.0001 -0.0000 -0.0000 -0.0000
  61.  C 4 (d2)   0.0000  0.0000 -0.0000  0.0001  0.0000  0.0000  0.0000  0.0000
  62.  C 4 (d3)   0.0000 -0.0000  0.0000 -0.0000  0.0000  0.0013  0.0001  0.0000
  63.  C 4 (d3)  -0.0000  0.0000  0.0000 -0.0000  0.0000  0.0001  0.0003 -0.0000
  64.  C 4 (d4)  -0.0003  0.0000  0.0000 -0.0000  0.0000  0.0000 -0.0000  0.0014
  65.  C 4 (d4)   0.0001  0.0000 -0.0000  0.0000  0.0000 -0.0000  0.0000 -0.0001
  66.  C 4 (d5)  -0.0004  0.0000  0.0000 -0.0000  0.0000  0.0000 -0.0000  0.0008
  67.  C 4 (d5)   0.0002 -0.0000 -0.0000 -0.0000 -0.0000 -0.0000  0.0000 -0.0003
  68.  C 4 (f1)  -0.0001 -0.0000  0.0000  0.0000  0.0000 -0.0000  0.0000 -0.0001
  69.  C 4 (f2)   0.0000  0.0000  0.0000  0.0002  0.0001 -0.0000 -0.0000 -0.0000
  70.  C 4 (f3)  -0.0000  0.0000 -0.0000  0.0000  0.0000 -0.0003 -0.0001 -0.0000
  71.  C 4 (f4)   0.0001 -0.0000 -0.0000  0.0000 -0.0000 -0.0000  0.0000 -0.0005
  72.  C 4 (f5)   0.0000  0.0000 -0.0000  0.0000 -0.0000 -0.0000  0.0000 -0.0000
  73.  C 4 (f6)  -0.0000 -0.0000  0.0000 -0.0002 -0.0001  0.0000  0.0000  0.0000
  74.  C 4 (f7)   0.0000 -0.0000  0.0000 -0.0000 -0.0000  0.0004  0.0000  0.0000
  75.  H 5 (S)    0.0046 -0.0000  0.0000  0.0000 -0.0000  0.0224  0.0040 -0.0234
  76.  H 5 (S)    0.0002 -0.0000  0.0000  0.0000 -0.0000  0.0001 -0.0002 -0.0000
  77.  H 5 (S)   -0.0001 -0.0000  0.0000 -0.0000 -0.0000  0.0002  0.0000  0.0002
  78.  H 5 (px)   0.0000  0.0000  0.0000  0.0002  0.0001  0.0000 -0.0000 -0.0000
  79.  H 5 (py)   0.0001  0.0000 -0.0000 -0.0000 -0.0000  0.0003  0.0001 -0.0005
  80.  H 5 (pz)   0.0000 -0.0000  0.0000  0.0000  0.0000  0.0003  0.0000 -0.0001
  81.  H 6 (S)    0.0046  0.0000 -0.0000  0.0000 -0.0000 -0.0224 -0.0040 -0.0234
  82.  H 6 (S)    0.0002  0.0000 -0.0000 -0.0000  0.0000 -0.0001  0.0002 -0.0000
  83.  H 6 (S)   -0.0001  0.0000 -0.0000  0.0000  0.0000 -0.0002 -0.0000  0.0002
  84.  H 6 (px)   0.0000  0.0000  0.0000  0.0002  0.0001  0.0000 -0.0000  0.0000
  85.  H 6 (py)  -0.0001  0.0000  0.0000  0.0000  0.0000  0.0003  0.0001  0.0005
  86.  H 6 (pz)   0.0000  0.0000 -0.0000 -0.0000 -0.0000 -0.0003 -0.0000 -0.0001

          NAO       65      66      67      68      69      70      71      72
      ---------- ------- ------- ------- ------- ------- ------- ------- -------
   1.  C 1 (S)    0.0009 -0.0074  0.0011 -0.0031  0.0000 -0.0000  0.0001  0.0000
   2.  C 1 (S)   -0.0033  0.0352 -0.0077  0.0113  0.0000  0.0000  0.0009 -0.0000
   3.  C 1 (S)   -0.0001 -0.0020 -0.0001 -0.0002  0.0000  0.0000  0.0006  0.0000
   4.  C 1 (S)    0.0000  0.0000  0.0001  0.0001 -0.0000  0.0000  0.0001  0.0000
   5.  C 1 (S)    0.0000  0.0000  0.0000  0.0000  0.0000 -0.0000  0.0000  0.0000
   6.  C 1 (px)   0.0000  0.0000 -0.0000  0.0000  0.0103  0.0000  0.0000  0.0000
   7.  C 1 (px)  -0.0000 -0.0000  0.0000 -0.0000 -0.0004 -0.0000 -0.0000  0.0000
   8.  C 1 (px)   0.0000 -0.0000 -0.0000  0.0000  0.0000  0.0000  0.0000  0.0000
   9.  C 1 (py)   0.0000 -0.0000  0.0000  0.0000 -0.0000 -0.0022  0.0000  0.0000
  10.  C 1 (py)   0.0000  0.0000 -0.0000 -0.0000  0.0000  0.0004  0.0000  0.0000
  11.  C 1 (py)  -0.0000 -0.0000  0.0000  0.0000 -0.0000 -0.0000 -0.0000  0.0000
  12.  C 1 (pz)  -0.0032 -0.0254 -0.0089 -0.0059  0.0000 -0.0000  0.0014  0.0000
  13.  C 1 (pz)  -0.0001 -0.0022 -0.0001 -0.0004  0.0000  0.0000  0.0004  0.0000
  14.  C 1 (pz)   0.0001 -0.0003  0.0002  0.0000  0.0000 -0.0000  0.0002  0.0000
  15.  C 1 (d1)  -0.0000  0.0000 -0.0000  0.0000 -0.0000 -0.0000 -0.0000 -0.0000
  16.  C 1 (d1)  -0.0000 -0.0000 -0.0000 -0.0000  0.0000 -0.0000  0.0000  0.0000
  17.  C 1 (d2)  -0.0000 -0.0000  0.0000 -0.0000 -0.0002 -0.0000 -0.0000 -0.0000
  18.  C 1 (d2)  -0.0000  0.0000  0.0000 -0.0000 -0.0001 -0.0000 -0.0000  0.0000
  19.  C 1 (d3)   0.0000 -0.0000  0.0000 -0.0000 -0.0000 -0.0001  0.0000  0.0000
  20.  C 1 (d3)  -0.0000  0.0000 -0.0000  0.0000 -0.0000 -0.0001 -0.0000 -0.0000
  21.  C 1 (d4)   0.0002 -0.0005  0.0004 -0.0002 -0.0000 -0.0000 -0.0000  0.0000
  22.  C 1 (d4)  -0.0000  0.0001 -0.0000  0.0000 -0.0000  0.0000 -0.0001 -0.0000
  23.  C 1 (d5)   0.0001  0.0014  0.0004  0.0004 -0.0000 -0.0000  0.0001  0.0000
  24.  C 1 (d5)  -0.0000  0.0004 -0.0001  0.0000 -0.0000  0.0000 -0.0001 -0.0000
  25.  C 1 (f1)  -0.0000 -0.0004 -0.0000 -0.0002  0.0000  0.0000 -0.0001 -0.0000
  26.  C 1 (f2)   0.0000  0.0000 -0.0000  0.0000  0.0001  0.0000 -0.0000  0.0000
  27.  C 1 (f3)  -0.0000 -0.0000  0.0000 -0.0000 -0.0000 -0.0000  0.0000  0.0000
  28.  C 1 (f4)   0.0001 -0.0001  0.0001 -0.0001  0.0000 -0.0000 -0.0001  0.0000
  29.  C 1 (f5)  -0.0000 -0.0000 -0.0000 -0.0000 -0.0000  0.0000 -0.0000 -0.0000
  30.  C 1 (f6)  -0.0000 -0.0000  0.0000 -0.0000 -0.0001 -0.0000 -0.0000  0.0000
  31.  C 1 (f7)   0.0000  0.0000 -0.0000  0.0000 -0.0000  0.0000  0.0000 -0.0000
  32.  H 2 (S)   -0.0026  0.0067 -0.0064  0.0033 -0.0000 -0.0022  0.0015  0.0000
  33.  H 2 (S)   -0.0000  0.0006 -0.0001  0.0000 -0.0000  0.0001 -0.0002 -0.0000
  34.  H 2 (S)    0.0000 -0.0002  0.0001 -0.0000 -0.0000 -0.0000  0.0001  0.0000
  35.  H 2 (px)   0.0000 -0.0000 -0.0000  0.0000  0.0001  0.0000  0.0000  0.0000
  36.  H 2 (py)   0.0001 -0.0001  0.0002 -0.0001  0.0000  0.0001 -0.0000 -0.0000
  37.  H 2 (pz)   0.0000 -0.0003  0.0000 -0.0001  0.0000  0.0000 -0.0000 -0.0000
  38.  H 3 (S)   -0.0026  0.0067 -0.0064  0.0033  0.0000  0.0022  0.0015 -0.0000
  39.  H 3 (S)   -0.0000  0.0006 -0.0001  0.0000 -0.0000 -0.0001 -0.0002 -0.0000
  40.  H 3 (S)    0.0000 -0.0002  0.0001 -0.0000  0.0000  0.0000  0.0001  0.0000
  41.  H 3 (px)   0.0000  0.0000 -0.0000  0.0000  0.0001  0.0000  0.0000  0.0000
  42.  H 3 (py)  -0.0001  0.0001 -0.0002  0.0001  0.0000  0.0001  0.0000 -0.0000
  43.  H 3 (pz)   0.0000 -0.0003  0.0000 -0.0001 -0.0000 -0.0000 -0.0000  0.0000
  44.  C 4 (S)   -0.0013 -0.0019 -0.0001 -0.0008 -0.0000  0.0000 -0.0009 -0.0000
  45.  C 4 (S)    0.0016  0.0080  0.0069  0.0090  0.0000  0.0000  0.0111  0.0000
  46.  C 4 (S)   -0.0001 -0.0017 -0.0002 -0.0002  0.0000  0.0000  0.0004  0.0000
  47.  C 4 (S)   -0.0000  0.0004 -0.0001  0.0001  0.0000 -0.0000 -0.0000 -0.0000
  48.  C 4 (S)   -0.0000  0.0000 -0.0000  0.0000 -0.0000  0.0000 -0.0000 -0.0000
  49.  C 4 (px)   0.0000  0.0000 -0.0000  0.0000  0.0103  0.0000  0.0000  0.0000
  50.  C 4 (px)  -0.0000  0.0000  0.0000 -0.0000 -0.0004 -0.0000 -0.0000  0.0000
  51.  C 4 (px)   0.0000  0.0000 -0.0000  0.0000  0.0000  0.0000  0.0000  0.0000
  52.  C 4 (py)   0.0000  0.0000 -0.0000  0.0000  0.0000  0.0082  0.0000  0.0000
  53.  C 4 (py)  -0.0000 -0.0000  0.0000 -0.0000 -0.0000 -0.0002 -0.0000  0.0000
  54.  C 4 (py)  -0.0000  0.0000 -0.0000 -0.0000 -0.0000  0.0000 -0.0000  0.0000
  55.  C 4 (pz)  -0.0010  0.0490 -0.0037  0.0079 -0.0000  0.0000 -0.0103 -0.0000
  56.  C 4 (pz)   0.0001  0.0019  0.0002  0.0004 -0.0000  0.0000 -0.0003 -0.0000
  57.  C 4 (pz)   0.0001 -0.0004  0.0002 -0.0001  0.0000 -0.0000  0.0001  0.0000
  58.  C 4 (d1)   0.0000  0.0000 -0.0000 -0.0000  0.0000  0.0000 -0.0000  0.0000
  59.  C 4 (d1)  -0.0000  0.0000 -0.0000  0.0000  0.0000 -0.0000 -0.0000 -0.0000
  60.  C 4 (d2)   0.0000 -0.0000 -0.0000  0.0000  0.0002  0.0000  0.0000  0.0000
  61.  C 4 (d2)   0.0000  0.0000 -0.0000  0.0000  0.0001  0.0000 -0.0000 -0.0000
  62.  C 4 (d3)  -0.0000  0.0000 -0.0000 -0.0000 -0.0000 -0.0003 -0.0000 -0.0000
  63.  C 4 (d3)   0.0000 -0.0000  0.0000  0.0000 -0.0000 -0.0001  0.0000  0.0000
  64.  C 4 (d4)  -0.0001  0.0008 -0.0003 -0.0001 -0.0000 -0.0000 -0.0005 -0.0000
  65.  C 4 (d4)   0.0000 -0.0001  0.0001 -0.0000  0.0000 -0.0000  0.0000  0.0000
  66.  C 4 (d5)  -0.0001  0.0024 -0.0002  0.0005 -0.0000  0.0000 -0.0003 -0.0000
  67.  C 4 (d5)   0.0001 -0.0002  0.0002 -0.0000 -0.0000 -0.0000  0.0001  0.0000
  68.  C 4 (f1)  -0.0000  0.0005 -0.0000  0.0002  0.0000  0.0000  0.0000 -0.0000
  69.  C 4 (f2)   0.0000 -0.0000 -0.0000  0.0000  0.0001  0.0000  0.0000  0.0000
  70.  C 4 (f3)  -0.0000  0.0000 -0.0000  0.0000  0.0000  0.0001  0.0000  0.0000
  71.  C 4 (f4)   0.0000 -0.0003  0.0001  0.0000  0.0000  0.0000  0.0002  0.0000
  72.  C 4 (f5)   0.0000 -0.0000  0.0000 -0.0000  0.0000  0.0000  0.0000  0.0000
  73.  C 4 (f6)  -0.0000 -0.0000  0.0000 -0.0000 -0.0001 -0.0000 -0.0000 -0.0000
  74.  C 4 (f7)  -0.0000 -0.0000  0.0000 -0.0000 -0.0000 -0.0001 -0.0000 -0.0000
  75.  H 5 (S)    0.0009 -0.0128  0.0040  0.0016  0.0000 -0.0051  0.0087  0.0000
  76.  H 5 (S)    0.0001  0.0001  0.0002 -0.0000  0.0000  0.0000 -0.0000 -0.0000
  77.  H 5 (S)   -0.0000  0.0001 -0.0001 -0.0000 -0.0000 -0.0000 -0.0001 -0.0000
  78.  H 5 (px)   0.0000 -0.0000 -0.0000  0.0000  0.0001  0.0000  0.0000  0.0000
  79.  H 5 (py)   0.0000 -0.0004  0.0001  0.0000  0.0000 -0.0001  0.0002  0.0000
  80.  H 5 (pz)   0.0000  0.0002  0.0000  0.0001  0.0000 -0.0001  0.0000 -0.0000
  81.  H 6 (S)    0.0009 -0.0128  0.0040  0.0016  0.0000  0.0051  0.0087  0.0000
  82.  H 6 (S)    0.0001  0.0001  0.0002 -0.0000 -0.0000 -0.0000 -0.0000  0.0000
  83.  H 6 (S)   -0.0000  0.0001 -0.0001 -0.0000  0.0000  0.0000 -0.0001 -0.0000
  84.  H 6 (px)   0.0000  0.0000 -0.0000  0.0000  0.0001  0.0000  0.0000  0.0000
  85.  H 6 (py)  -0.0000  0.0004 -0.0001 -0.0000 -0.0000 -0.0001 -0.0002 -0.0000
  86.  H 6 (pz)   0.0000  0.0002  0.0000  0.0001 -0.0000  0.0001  0.0000  0.0000

          NAO       73      74      75      76      77      78      79      80
      ---------- ------- ------- ------- ------- ------- ------- ------- -------
   1.  C 1 (S)    0.0000 -0.0000  0.0042  0.0011 -0.0011  0.0000  0.0002 -0.0012
   2.  C 1 (S)    0.0000 -0.0000  0.0234 -0.0105  0.0032  0.0000 -0.0006  0.0041
   3.  C 1 (S)    0.0000  0.0000  0.0220 -0.0007 -0.0001 -0.0000  0.0006 -0.0001
   4.  C 1 (S)    0.0000 -0.0000  0.0055  0.0001 -0.0001 -0.0000  0.0001  0.0001
   5.  C 1 (S)   -0.0000 -0.0000  0.0000 -0.0000 -0.0000  0.0000  0.0000  0.0000
   6.  C 1 (px)  -0.0107 -0.0000 -0.0000  0.0000 -0.0000  0.0121 -0.0000  0.0000
   7.  C 1 (px)   0.0004  0.0000 -0.0000 -0.0000  0.0000 -0.0005  0.0000 -0.0000
   8.  C 1 (px)  -0.0001 -0.0000  0.0000 -0.0000 -0.0000  0.0001  0.0000  0.0000
   9.  C 1 (py)   0.0000 -0.0027  0.0225 -0.0161 -0.0020  0.0000  0.0043 -0.0030
  10.  C 1 (py)  -0.0000 -0.0006 -0.0322 -0.0000 -0.0003 -0.0000 -0.0004 -0.0004
  11.  C 1 (py)   0.0000  0.0000  0.0004 -0.0000 -0.0000 -0.0000  0.0000 -0.0000
  12.  C 1 (pz)   0.0000  0.0000 -0.0154 -0.0163  0.0050  0.0000  0.0014 -0.0047
  13.  C 1 (pz)   0.0000 -0.0000  0.0162 -0.0006 -0.0001  0.0000  0.0004 -0.0002
  14.  C 1 (pz)  -0.0000  0.0000  0.0090  0.0001 -0.0002  0.0000  0.0002  0.0000
  15.  C 1 (d1)   0.0000  0.0000 -0.0000  0.0000  0.0000  0.0000 -0.0000  0.0000
  16.  C 1 (d1)  -0.0000 -0.0000  0.0000 -0.0000 -0.0000 -0.0000  0.0000 -0.0000
  17.  C 1 (d2)   0.0002 -0.0000 -0.0000 -0.0000  0.0000 -0.0002  0.0000 -0.0000
  18.  C 1 (d2)   0.0001  0.0000  0.0000 -0.0000  0.0000 -0.0001  0.0000 -0.0000
  19.  C 1 (d3)  -0.0000 -0.0001  0.0013 -0.0005 -0.0001  0.0000  0.0001 -0.0001
  20.  C 1 (d3)   0.0000  0.0002  0.0114 -0.0000  0.0001 -0.0000  0.0002  0.0002
  21.  C 1 (d4)  -0.0000 -0.0000  0.0010  0.0006 -0.0002 -0.0000  0.0000 -0.0000
  22.  C 1 (d4)   0.0000  0.0000 -0.0026 -0.0000  0.0000 -0.0000 -0.0001 -0.0000
  23.  C 1 (d5)   0.0000  0.0000  0.0067  0.0006 -0.0002 -0.0000  0.0001  0.0003
  24.  C 1 (d5)  -0.0000 -0.0000 -0.0064 -0.0001  0.0001  0.0000 -0.0002 -0.0000
  25.  C 1 (f1)  -0.0000 -0.0000 -0.0033 -0.0000  0.0000  0.0000 -0.0001 -0.0001
  26.  C 1 (f2)  -0.0001  0.0000  0.0000 -0.0000 -0.0000  0.0001 -0.0000  0.0000
  27.  C 1 (f3)   0.0000  0.0000  0.0022 -0.0001  0.0000 -0.0000  0.0001  0.0000
  28.  C 1 (f4)  -0.0000 -0.0000 -0.0015  0.0002 -0.0001  0.0000 -0.0000 -0.0000
  29.  C 1 (f5)  -0.0000 -0.0000 -0.0000 -0.0000 -0.0000 -0.0000 -0.0000 -0.0000
  30.  C 1 (f6)   0.0001  0.0000  0.0000 -0.0000  0.0000 -0.0001  0.0000 -0.0000
  31.  C 1 (f7)   0.0000  0.0000  0.0002  0.0002  0.0000 -0.0000 -0.0000  0.0000
  32.  H 2 (S)    0.0000 -0.0002  0.1172 -0.0197  0.0025  0.0000  0.0042 -0.0004
  33.  H 2 (S)   -0.0000 -0.0002 -0.0197 -0.0000 -0.0000 -0.0000 -0.0004 -0.0001
  34.  H 2 (S)    0.0000 -0.0000  0.0025 -0.0000 -0.0001 -0.0000  0.0001 -0.0000
  35.  H 2 (px)  -0.0001  0.0000  0.0000  0.0000 -0.0000  0.0001  0.0000  0.0000
  36.  H 2 (py)  -0.0000 -0.0000 -0.0042  0.0004 -0.0001  0.0000 -0.0001 -0.0000
  37.  H 2 (pz)  -0.0000  0.0000  0.0004  0.0001  0.0000  0.0000 -0.0000 -0.0000
  38.  H 3 (S)   -0.0000  0.0002 -0.0555 -0.0014  0.0034 -0.0000 -0.0026  0.0011
  39.  H 3 (S)    0.0000  0.0002 -0.0014  0.0002  0.0002  0.0000 -0.0002  0.0001
  40.  H 3 (S)    0.0000  0.0000  0.0034  0.0002 -0.0000 -0.0000  0.0001  0.0000
  41.  H 3 (px)  -0.0001  0.0000  0.0000  0.0000  0.0000  0.0001 -0.0000  0.0000
  42.  H 3 (py)  -0.0000 -0.0000 -0.0026 -0.0002  0.0001  0.0000 -0.0000 -0.0000
  43.  H 3 (pz)   0.0000 -0.0000 -0.0011 -0.0001 -0.0000 -0.0000  0.0000 -0.0001
  44.  C 4 (S)    0.0000  0.0000 -0.0040 -0.0094 -0.0095  0.0000 -0.0030 -0.0019
  45.  C 4 (S)   -0.0000 -0.0000  0.5370  0.0028 -0.0065 -0.0000  0.0111  0.0059
  46.  C 4 (S)   -0.0000 -0.0000  0.0166 -0.0008  0.0001  0.0000  0.0005 -0.0001
  47.  C 4 (S)   -0.0000  0.0000 -0.0021 -0.0001  0.0001  0.0000 -0.0001  0.0000
  48.  C 4 (S)    0.0000 -0.0000 -0.0000 -0.0000  0.0000 -0.0000 -0.0000  0.0000
  49.  C 4 (px)  -0.0107 -0.0000 -0.0000  0.0000 -0.0000  0.0121 -0.0000  0.0000
  50.  C 4 (px)   0.0004  0.0000 -0.0000 -0.0000  0.0000 -0.0005  0.0000 -0.0000
  51.  C 4 (px)  -0.0001  0.0000  0.0000  0.0000  0.0000  0.0001 -0.0000  0.0000
  52.  C 4 (py)  -0.0000 -0.0138 -0.6826 -0.0046 -0.0071 -0.0000 -0.0078 -0.0102
  53.  C 4 (py)  -0.0000  0.0000  0.0081 -0.0007 -0.0000  0.0000  0.0003 -0.0000
  54.  C 4 (py)   0.0000 -0.0000 -0.0017 -0.0000 -0.0000 -0.0000 -0.0000 -0.0000
  55.  C 4 (pz)  -0.0000 -0.0000 -0.4304  0.0048  0.0035 -0.0000 -0.0115  0.0032
  56.  C 4 (pz)   0.0000 -0.0000 -0.0103  0.0007 -0.0001 -0.0000 -0.0003  0.0002
  57.  C 4 (pz)  -0.0000  0.0000  0.0046  0.0002 -0.0001  0.0000  0.0001  0.0000
  58.  C 4 (d1)  -0.0000 -0.0000 -0.0000 -0.0000 -0.0000  0.0000  0.0000 -0.0000
  59.  C 4 (d1)   0.0000  0.0000  0.0000  0.0000  0.0000  0.0000 -0.0000  0.0000
  60.  C 4 (d2)  -0.0002 -0.0000  0.0000  0.0000 -0.0000  0.0002 -0.0000  0.0000
  61.  C 4 (d2)  -0.0001 -0.0000 -0.0000 -0.0000 -0.0000  0.0001 -0.0000  0.0000
  62.  C 4 (d3)   0.0000  0.0004  0.0224  0.0001  0.0002  0.0000  0.0003  0.0003
  63.  C 4 (d3)   0.0000  0.0000  0.0040 -0.0002  0.0000 -0.0000  0.0001  0.0000
  64.  C 4 (d4)   0.0000  0.0000 -0.0234 -0.0000  0.0002 -0.0000 -0.0005 -0.0001
  65.  C 4 (d4)  -0.0000 -0.0000  0.0009  0.0001 -0.0000  0.0000  0.0000  0.0000
  66.  C 4 (d5)  -0.0000 -0.0000 -0.0128  0.0001  0.0001 -0.0000 -0.0004  0.0002
  67.  C 4 (d5)   0.0000  0.0000  0.0040  0.0002 -0.0001 -0.0000  0.0001  0.0000
  68.  C 4 (f1)  -0.0000 -0.0000  0.0016 -0.0000 -0.0000  0.0000  0.0000  0.0001
  69.  C 4 (f2)  -0.0001 -0.0000  0.0000  0.0000 -0.0000  0.0001  0.0000  0.0000
  70.  C 4 (f3)  -0.0000 -0.0001 -0.0051  0.0000 -0.0000  0.0000 -0.0001 -0.0001
  71.  C 4 (f4)  -0.0000 -0.0000  0.0087 -0.0000 -0.0001  0.0000  0.0002  0.0000
  72.  C 4 (f5)  -0.0000 -0.0000  0.0000 -0.0000 -0.0000  0.0000  0.0000 -0.0000
  73.  C 4 (f6)   0.0001  0.0000  0.0000 -0.0000  0.0000 -0.0001  0.0000 -0.0000
  74.  C 4 (f7)   0.0000  0.0002  0.0079  0.0001  0.0001  0.0000  0.0001  0.0001
  75.  H 5 (S)    0.0000  0.0079  0.8066  0.0000 -0.0000  0.0000  0.0142  0.0074
  76.  H 5 (S)   -0.0000  0.0001  0.0000  0.0006  0.0000 -0.0000 -0.0001  0.0001
  77.  H 5 (S)    0.0000  0.0001 -0.0000  0.0000  0.0002 -0.0000 -0.0000  0.0000
  78.  H 5 (px)  -0.0001  0.0000  0.0000 -0.0000 -0.0000  0.0001  0.0000  0.0000
  79.  H 5 (py)   0.0000  0.0001  0.0142 -0.0001 -0.0000  0.0000  0.0003  0.0001
  80.  H 5 (pz)  -0.0000  0.0001  0.0074  0.0001  0.0000  0.0000  0.0001  0.0001
  81.  H 6 (S)   -0.0000 -0.0079 -0.0117 -0.0021 -0.0080 -0.0000  0.0040 -0.0041
  82.  H 6 (S)    0.0000 -0.0001 -0.0021  0.0001 -0.0001 -0.0000  0.0000 -0.0000
  83.  H 6 (S)   -0.0000 -0.0001 -0.0080 -0.0001  0.0001  0.0000 -0.0001 -0.0001
  84.  H 6 (px)  -0.0001  0.0000  0.0000  0.0000 -0.0000  0.0001  0.0000  0.0000
  85.  H 6 (py)  -0.0000  0.0001 -0.0040 -0.0000  0.0001  0.0000 -0.0001  0.0000
  86.  H 6 (pz)   0.0000 -0.0001 -0.0041 -0.0000 -0.0001 -0.0000 -0.0000 -0.0000

          NAO       81      82      83      84      85      86
      ---------- ------- ------- ------- ------- ------- -------
   1.  C 1 (S)    0.0042  0.0011 -0.0011  0.0000 -0.0002 -0.0012
   2.  C 1 (S)    0.0234 -0.0105  0.0032  0.0000  0.0006  0.0041
   3.  C 1 (S)    0.0220 -0.0007 -0.0001 -0.0000 -0.0006 -0.0001
   4.  C 1 (S)    0.0055  0.0001 -0.0001 -0.0000 -0.0001  0.0001
   5.  C 1 (S)    0.0000 -0.0000 -0.0000  0.0000 -0.0000  0.0000
   6.  C 1 (px)   0.0000 -0.0000  0.0000  0.0121  0.0000 -0.0000
   7.  C 1 (px)   0.0000  0.0000 -0.0000 -0.0005 -0.0000  0.0000
   8.  C 1 (px)  -0.0000 -0.0000  0.0000  0.0001  0.0000 -0.0000
   9.  C 1 (py)  -0.0225  0.0161  0.0020 -0.0000  0.0043  0.0030
  10.  C 1 (py)   0.0322  0.0000  0.0003 -0.0000 -0.0004  0.0004
  11.  C 1 (py)  -0.0004  0.0000  0.0000 -0.0000  0.0000  0.0000
  12.  C 1 (pz)  -0.0154 -0.0163  0.0050  0.0000 -0.0014 -0.0047
  13.  C 1 (pz)   0.0162 -0.0006 -0.0001  0.0000 -0.0004 -0.0002
  14.  C 1 (pz)   0.0090  0.0001 -0.0002  0.0000 -0.0002  0.0000
  15.  C 1 (d1)  -0.0000 -0.0000  0.0000  0.0000  0.0000 -0.0000
  16.  C 1 (d1)   0.0000  0.0000  0.0000 -0.0000 -0.0000  0.0000
  17.  C 1 (d2)   0.0000  0.0000 -0.0000 -0.0002 -0.0000  0.0000
  18.  C 1 (d2)  -0.0000  0.0000 -0.0000 -0.0001  0.0000  0.0000
  19.  C 1 (d3)  -0.0013  0.0005  0.0001  0.0000  0.0001  0.0001
  20.  C 1 (d3)  -0.0114  0.0000 -0.0001 -0.0000  0.0002 -0.0002
  21.  C 1 (d4)   0.0010  0.0006 -0.0002 -0.0000 -0.0000 -0.0000
  22.  C 1 (d4)  -0.0026 -0.0000  0.0000 -0.0000  0.0001 -0.0000
  23.  C 1 (d5)   0.0067  0.0006 -0.0002 -0.0000 -0.0001  0.0003
  24.  C 1 (d5)  -0.0064 -0.0001  0.0001  0.0000  0.0002 -0.0000
  25.  C 1 (f1)  -0.0033 -0.0000  0.0000  0.0000  0.0001 -0.0001
  26.  C 1 (f2)  -0.0000  0.0000  0.0000  0.0001  0.0000 -0.0000
  27.  C 1 (f3)  -0.0022  0.0001 -0.0000 -0.0000  0.0001 -0.0000
  28.  C 1 (f4)  -0.0015  0.0002 -0.0001  0.0000  0.0000 -0.0000
  29.  C 1 (f5)   0.0000 -0.0000  0.0000 -0.0000 -0.0000  0.0000
  30.  C 1 (f6)  -0.0000  0.0000 -0.0000 -0.0001 -0.0000  0.0000
  31.  C 1 (f7)  -0.0002 -0.0002 -0.0000 -0.0000 -0.0000 -0.0000
  32.  H 2 (S)   -0.0555 -0.0014  0.0034  0.0000  0.0026  0.0011
  33.  H 2 (S)   -0.0014  0.0002  0.0002 -0.0000  0.0002  0.0001
  34.  H 2 (S)    0.0034  0.0002 -0.0000 -0.0000 -0.0001  0.0000
  35.  H 2 (px)  -0.0000 -0.0000  0.0000  0.0001  0.0000 -0.0000
  36.  H 2 (py)   0.0026  0.0002 -0.0001  0.0000 -0.0000  0.0000
  37.  H 2 (pz)  -0.0011 -0.0001 -0.0000  0.0000 -0.0000 -0.0001
  38.  H 3 (S)    0.1172 -0.0197  0.0025  0.0000 -0.0042 -0.0004
  39.  H 3 (S)   -0.0197 -0.0000 -0.0000  0.0000  0.0004 -0.0001
  40.  H 3 (S)    0.0025 -0.0000 -0.0001 -0.0000 -0.0001 -0.0000
  41.  H 3 (px)  -0.0000 -0.0000  0.0000  0.0001  0.0000 -0.0000
  42.  H 3 (py)   0.0042 -0.0004  0.0001  0.0000 -0.0001  0.0000
  43.  H 3 (pz)   0.0004  0.0001  0.0000 -0.0000  0.0000 -0.0000
  44.  C 4 (S)   -0.0040 -0.0094 -0.0095  0.0000  0.0030 -0.0019
  45.  C 4 (S)    0.5370  0.0028 -0.0065 -0.0000 -0.0111  0.0059
  46.  C 4 (S)    0.0166 -0.0008  0.0001  0.0000 -0.0005 -0.0001
  47.  C 4 (S)   -0.0021 -0.0001  0.0001  0.0000  0.0001  0.0000
  48.  C 4 (S)   -0.0000 -0.0000  0.0000 -0.0000  0.0000  0.0000
  49.  C 4 (px)   0.0000 -0.0000  0.0000  0.0121  0.0000 -0.0000
  50.  C 4 (px)  -0.0000  0.0000 -0.0000 -0.0005 -0.0000  0.0000
  51.  C 4 (px)  -0.0000 -0.0000  0.0000  0.0001  0.0000 -0.0000
  52.  C 4 (py)   0.6826  0.0046  0.0071 -0.0000 -0.0078  0.0102
  53.  C 4 (py)  -0.0081  0.0007  0.0000  0.0000  0.0003  0.0000
  54.  C 4 (py)   0.0017  0.0000  0.0000 -0.0000 -0.0000  0.0000
  55.  C 4 (pz)  -0.4304  0.0048  0.0035  0.0000  0.0115  0.0032
  56.  C 4 (pz)  -0.0103  0.0007 -0.0001 -0.0000  0.0003  0.0002
  57.  C 4 (pz)   0.0046  0.0002 -0.0001  0.0000 -0.0001  0.0000
  58.  C 4 (d1)   0.0000  0.0000  0.0000  0.0000  0.0000  0.0000
  59.  C 4 (d1)  -0.0000 -0.0000 -0.0000  0.0000  0.0000 -0.0000
  60.  C 4 (d2)   0.0000 -0.0000  0.0000  0.0002  0.0000 -0.0000
  61.  C 4 (d2)  -0.0000  0.0000  0.0000  0.0001  0.0000 -0.0000
  62.  C 4 (d3)  -0.0224 -0.0001 -0.0002  0.0000  0.0003 -0.0003
  63.  C 4 (d3)  -0.0040  0.0002 -0.0000 -0.0000  0.0001 -0.0000
  64.  C 4 (d4)  -0.0234 -0.0000  0.0002  0.0000  0.0005 -0.0001
  65.  C 4 (d4)   0.0009  0.0001 -0.0000  0.0000 -0.0000  0.0000
  66.  C 4 (d5)  -0.0128  0.0001  0.0001  0.0000  0.0004  0.0002
  67.  C 4 (d5)   0.0040  0.0002 -0.0001 -0.0000 -0.0001  0.0000
  68.  C 4 (f1)   0.0016 -0.0000 -0.0000  0.0000 -0.0000  0.0001
  69.  C 4 (f2)   0.0000 -0.0000  0.0000  0.0001 -0.0000 -0.0000
  70.  C 4 (f3)   0.0051 -0.0000  0.0000  0.0000 -0.0001  0.0001
  71.  C 4 (f4)   0.0087 -0.0000 -0.0001  0.0000 -0.0002  0.0000
  72.  C 4 (f5)   0.0000  0.0000 -0.0000  0.0000 -0.0000  0.0000
  73.  C 4 (f6)  -0.0000  0.0000 -0.0000 -0.0001 -0.0000  0.0000
  74.  C 4 (f7)  -0.0079 -0.0001 -0.0001  0.0000  0.0001 -0.0001
  75.  H 5 (S)   -0.0117 -0.0021 -0.0080  0.0000 -0.0040 -0.0041
  76.  H 5 (S)   -0.0021  0.0001 -0.0001  0.0000 -0.0000 -0.0000
  77.  H 5 (S)   -0.0080 -0.0001  0.0001 -0.0000  0.0001 -0.0001
  78.  H 5 (px)  -0.0000 -0.0000  0.0000  0.0001  0.0000 -0.0000
  79.  H 5 (py)   0.0040  0.0000 -0.0001  0.0000 -0.0001 -0.0000
  80.  H 5 (pz)  -0.0041 -0.0000 -0.0001  0.0000  0.0000 -0.0000
  81.  H 6 (S)    0.8066  0.0000  0.0000 -0.0000 -0.0142  0.0074
  82.  H 6 (S)    0.0000  0.0006 -0.0000 -0.0000  0.0001  0.0001
  83.  H 6 (S)    0.0000 -0.0000  0.0002  0.0000  0.0000  0.0000
  84.  H 6 (px)  -0.0000 -0.0000  0.0000  0.0001  0.0000 -0.0000
  85.  H 6 (py)  -0.0142  0.0001  0.0000  0.0000  0.0003 -0.0001
  86.  H 6 (pz)   0.0074  0.0001  0.0000 -0.0000 -0.0001  0.0001


 NATURAL BOND ORBITAL ANALYSIS:

                       Occupancies       Lewis Structure    Low   High
           Occ.    -------------------  -----------------   occ   occ
  Cycle   Thresh.   Lewis   Non-Lewis     CR  BD  3C  LP    (L)   (NL)   Dev
 =============================================================================
   1(1)    1.90    15.94617   0.05383      2   6   0   0     0      0    0.04
 -----------------------------------------------------------------------------

 Structure accepted: No low occupancy Lewis orbitals

 --------------------------------------------------------
   Core                      3.99881 ( 99.970% of   4)
   Valence Lewis            11.94737 ( 99.561% of  12)
  ==================       ============================
   Total Lewis              15.94617 ( 99.664% of  16)
  -----------------------------------------------------
   Valence non-Lewis         0.03825 (  0.239% of  16)
   Rydberg non-Lewis         0.01557 (  0.097% of  16)
  ==================       ============================
   Total non-Lewis           0.05383 (  0.336% of  16)
 --------------------------------------------------------


       (Occupancy)   Bond orbital/ Coefficients/ Hybrids
 ---------------------------------------------------------------------------------
     1. (1.98738) BD ( 1) C   1 - H   2  
                ( 59.67%)   0.7725* C   1 s( 30.29%)p 2.30( 69.56%)d 0.00(  0.13%)
                                                  f 0.00(  0.02%)
                                           -0.0002  0.5501  0.0161 -0.0024 -0.0000
                                            0.0000  0.0000  0.0000  0.7066 -0.0049
                                            0.0017  0.4429  0.0099 -0.0051  0.0000
                                            0.0000  0.0000  0.0000  0.0231  0.0029
                                           -0.0240  0.0011 -0.0134  0.0044 -0.0015
                                            0.0000  0.0051 -0.0089  0.0000  0.0000
                                           -0.0082
                ( 40.33%)   0.6350* H   2 s( 99.96%)p 0.00(  0.04%)
                                            0.9998  0.0015 -0.0002  0.0000 -0.0175
                                           -0.0091
     2. (1.98738) BD ( 1) C   1 - H   3  
                ( 59.67%)   0.7725* C   1 s( 30.29%)p 2.30( 69.56%)d 0.00(  0.13%)
                                                  f 0.00(  0.02%)
                                            0.0002 -0.5501 -0.0161  0.0024  0.0000
                                            0.0000  0.0000  0.0000  0.7066 -0.0049
                                            0.0017 -0.4429 -0.0099  0.0051  0.0000
                                            0.0000  0.0000  0.0000  0.0231  0.0029
                                            0.0240 -0.0011  0.0134 -0.0044  0.0015
                                            0.0000  0.0051  0.0089  0.0000  0.0000
                                           -0.0082
                ( 40.33%)   0.6350* H   3 s( 99.96%)p 0.00(  0.04%)
                                           -0.9998 -0.0015  0.0002  0.0000 -0.0175
                                            0.0091
     3. (1.99841) BD ( 1) C   1 - C   4  
                ( 50.00%)   0.7071* C   1 s( 39.46%)p 1.53( 60.34%)d 0.00(  0.18%)
                                                  f 0.00(  0.01%)
                                            0.0000  0.6272 -0.0350  0.0050  0.0000
                                            0.0000  0.0000  0.0000  0.0000 -0.0000
                                            0.0000 -0.7757 -0.0420  0.0015  0.0000
                                            0.0000  0.0000  0.0000  0.0000  0.0000
                                           -0.0020  0.0004  0.0422  0.0021 -0.0117
                                            0.0000  0.0000  0.0006  0.0000  0.0000
                                           -0.0000
                ( 50.00%)   0.7071* C   4 s( 39.46%)p 1.53( 60.34%)d 0.00(  0.18%)
                                                  f 0.00(  0.01%)
                                            0.0000  0.6272 -0.0350  0.0050  0.0000
                                            0.0000  0.0000  0.0000  0.0000 -0.0000
                                            0.0000  0.7757  0.0420 -0.0015  0.0000
                                            0.0000  0.0000  0.0000 -0.0000 -0.0000
                                           -0.0020  0.0004  0.0422  0.0021  0.0117
                                            0.0000  0.0000 -0.0006  0.0000  0.0000
                                           -0.0000
     4. (1.99941) BD ( 2) C   1 - C   4  
                ( 50.00%)   0.7071* C   1 s(  0.00%)p 1.00( 99.94%)d 0.00(  0.04%)
                                                  f 0.00(  0.02%)
                                            0.0000  0.0000  0.0000  0.0000  0.0000
                                            0.9989 -0.0391  0.0048  0.0000  0.0000
                                            0.0000  0.0000  0.0000  0.0000  0.0000
                                            0.0000 -0.0190 -0.0070  0.0000  0.0000
                                            0.0000  0.0000  0.0000  0.0000  0.0000
                                            0.0103  0.0000  0.0000  0.0000 -0.0107
                                            0.0000
                ( 50.00%)   0.7071* C   4 s(  0.00%)p 1.00( 99.94%)d 0.00(  0.04%)
                                                  f 0.00(  0.02%)
                                            0.0000  0.0000  0.0000  0.0000  0.0000
                                            0.9989 -0.0391  0.0048  0.0000  0.0000
                                            0.0000  0.0000  0.0000  0.0000  0.0000
                                            0.0000  0.0190  0.0070  0.0000  0.0000
                                            0.0000  0.0000  0.0000  0.0000  0.0000
                                            0.0103  0.0000  0.0000  0.0000 -0.0107
                                            0.0000
     5. (1.98738) BD ( 1) C   4 - H   5  
                ( 59.67%)   0.7725* C   4 s( 30.29%)p 2.30( 69.56%)d 0.00(  0.13%)
                                                  f 0.00(  0.02%)
                                            0.0002 -0.5501 -0.0161  0.0024  0.0000
                                            0.0000  0.0000  0.0000  0.7066 -0.0049
                                            0.0017  0.4429  0.0099 -0.0051  0.0000
                                            0.0000  0.0000  0.0000 -0.0231 -0.0029
                                            0.0240 -0.0011  0.0134 -0.0044 -0.0015
                                            0.0000  0.0051 -0.0089  0.0000  0.0000
                                           -0.0082
                ( 40.33%)   0.6350* H   5 s( 99.96%)p 0.00(  0.04%)
                                           -0.9998 -0.0015  0.0002  0.0000 -0.0175
                                           -0.0091
     6. (1.98738) BD ( 1) C   4 - H   6  
                ( 59.67%)   0.7725* C   4 s( 30.29%)p 2.30( 69.56%)d 0.00(  0.13%)
                                                  f 0.00(  0.02%)
                                           -0.0002  0.5501  0.0161 -0.0024 -0.0000
                                            0.0000  0.0000  0.0000  0.7066 -0.0049
                                            0.0017 -0.4429 -0.0099  0.0051  0.0000
                                            0.0000  0.0000  0.0000 -0.0231 -0.0029
                                           -0.0240  0.0011 -0.0134  0.0044  0.0015
                                            0.0000  0.0051  0.0089  0.0000  0.0000
                                           -0.0082
                ( 40.33%)   0.6350* H   6 s( 99.96%)p 0.00(  0.04%)
                                            0.9998  0.0015 -0.0002  0.0000 -0.0175
                                            0.0091
     7. (1.99940) CR ( 1) C   1           s(100.00%)p 0.00(  0.00%)
                                            1.0000  0.0002  0.0000 -0.0000 -0.0000
                                            0.0000  0.0000  0.0000  0.0000 -0.0000
                                            0.0000  0.0002  0.0000 -0.0000  0.0000
                                            0.0000  0.0000  0.0000  0.0000  0.0000
                                           -0.0000  0.0000 -0.0000  0.0000 -0.0000
                                            0.0000  0.0000 -0.0000  0.0000  0.0000
                                           -0.0000
     8. (1.99940) CR ( 1) C   4           s(100.00%)p 0.00(  0.00%)
                                            1.0000  0.0002  0.0000 -0.0000 -0.0000
                                            0.0000  0.0000  0.0000  0.0000 -0.0000
                                            0.0000 -0.0002 -0.0000  0.0000  0.0000
                                            0.0000  0.0000  0.0000 -0.0000 -0.0000
                                           -0.0000  0.0000 -0.0000  0.0000  0.0000
                                            0.0000  0.0000  0.0000  0.0000  0.0000
                                           -0.0000
     9. (0.00287) RY*( 1) C   1           s(  0.00%)p 1.00( 88.62%)d 0.12( 11.01%)
                                                  f 0.00(  0.37%)
                                           -0.0000  0.0000  0.0000 -0.0000 -0.0000
                                            0.0000  0.0000  0.0000  0.0087  0.9413
                                           -0.0101  0.0000  0.0000 -0.0000  0.0000
                                            0.0000  0.0000  0.0000 -0.0170 -0.3314
                                           -0.0000  0.0000 -0.0000  0.0000 -0.0000
                                            0.0000 -0.0591 -0.0000  0.0000  0.0000
                                           -0.0127
    10. (0.00269) RY*( 2) C   1           s( 51.28%)p 0.81( 41.41%)d 0.13(  6.51%)
                                                  f 0.02(  0.81%)
                                           -0.0000  0.0127  0.7022  0.1396  0.0015
                                            0.0000  0.0000  0.0000 -0.0000  0.0000
                                           -0.0000 -0.0425  0.5745  0.2867  0.0000
                                            0.0000  0.0000  0.0000 -0.0000 -0.0000
                                            0.0388 -0.0751  0.1482 -0.1897 -0.0800
                                            0.0000 -0.0000 -0.0413  0.0000  0.0000
                                            0.0000
    11. (0.00020) RY*( 3) C   1           s( 26.71%)p 1.27( 34.01%)d 1.27( 33.87%)
                                                  f 0.20(  5.42%)
                                            0.0000 -0.0143  0.1835  0.4828 -0.0101
                                            0.0000  0.0000  0.0000  0.0000 -0.0000
                                            0.0000  0.0460 -0.5804 -0.0336  0.0000
                                            0.0000  0.0000  0.0000  0.0000  0.0000
                                            0.0530 -0.1027  0.5270 -0.2182 -0.2304
                                            0.0000  0.0000 -0.0324  0.0000  0.0000
                                           -0.0000
    12. (0.00002) RY*( 4) C   1           s(  3.57%)p 0.18(  0.66%)d25.87( 92.37%)
                                                  f 0.95(  3.40%)
    13. (0.00000) RY*( 5) C   1           s(  0.00%)p 1.00(100.00%)
    14. (0.00000) RY*( 6) C   1           s( 59.44%)p 0.01(  0.49%)d 0.67( 40.07%)
                                                  f 0.00(  0.00%)
    15. (0.00000) RY*( 7) C   1           s(  0.00%)p 1.00(100.00%)d 0.00(  0.00%)
                                                  f 0.00(  0.00%)
    16. (0.00000) RY*( 8) C   1           s( 43.41%)p 0.65( 28.42%)d 0.65( 28.16%)
                                                  f 0.00(  0.01%)
    17. (0.00000) RY*( 9) C   1           s(  5.13%)p18.35( 94.21%)d 0.12(  0.64%)
                                                  f 0.00(  0.02%)
    18. (0.00000) RY*(10) C   1           s(  0.00%)p 0.00(  0.00%)d 1.00(100.00%)
    19. (0.00000) RY*(11) C   1           s(  0.00%)p 0.00(  0.00%)d 1.00(100.00%)
    20. (0.00000) RY*(12) C   1           s(  0.00%)p 1.00(  0.04%)d99.99( 99.96%)
                                                  f 0.00(  0.00%)
    21. (0.00000) RY*(13) C   1           s(  0.00%)p 0.00(  0.00%)d 1.00(100.00%)
    22. (0.00000) RY*(14) C   1           s(  0.00%)p 1.00(  0.13%)d99.99( 99.87%)
                                                  f 0.00(  0.00%)
    23. (0.00000) RY*(15) C   1           s(  0.00%)p 1.00( 11.03%)d 8.07( 88.97%)
    24. (0.00000) RY*(16) C   1           s( 99.99%)p 0.00(  0.00%)d 0.00(  0.00%)
                                                  f 0.00(  0.00%)
    25. (0.00000) RY*(17) C   1           s(  1.43%)p 0.02(  0.03%)d68.70( 98.42%)
                                                  f 0.09(  0.12%)
    26. (0.00000) RY*(18) C   1           s(  0.00%)p 1.00(100.00%)d 0.00(  0.00%)
                                                  f 0.00(  0.00%)
    27. (0.00000) RY*(19) C   1           s(  5.99%)p 0.05(  0.27%)d15.66( 93.74%)
                                                  f 0.00(  0.00%)
    28. (0.00000) RY*(20) C   1           s(  2.76%)p 0.32(  0.88%)d 1.13(  3.13%)
                                                  f33.77( 93.23%)
    29. (0.00000) RY*(21) C   1           s(  0.00%)p 1.00(  0.01%)d 0.00(  0.00%)
                                                  f99.99( 99.99%)
    30. (0.00000) RY*(22) C   1           s(  0.00%)p 1.00(  0.32%)d 0.12(  0.04%)
                                                  f99.99( 99.64%)
    31. (0.00000) RY*(23) C   1           s(  0.25%)p 0.08(  0.02%)d10.99(  2.77%)
                                                  f99.99( 96.96%)
    32. (0.00000) RY*(24) C   1           s(  0.00%)p 0.00(  0.00%)d 0.00(  0.00%)
                                                  f 1.00(100.00%)
    33. (0.00000) RY*(25) C   1           s(  0.00%)p 1.00(  0.01%)d 0.00(  0.00%)
                                                  f99.99( 99.99%)
    34. (0.00000) RY*(26) C   1           s(  0.00%)p 1.00(  0.03%)d 0.06(  0.00%)
                                                  f99.99( 99.97%)
    35. (0.00062) RY*( 1) H   2           s( 94.91%)p 0.05(  5.09%)
                                           -0.0009  0.9738  0.0279  0.0000  0.1292
                                           -0.1849
    36. (0.00019) RY*( 2) H   2           s( 81.41%)p 0.23( 18.59%)
                                            0.0014 -0.1254  0.8935  0.0000  0.2442
                                           -0.3553
    37. (0.00015) RY*( 3) H   2           s(  0.00%)p 1.00(100.00%)
                                            0.0000  0.0000  0.0000  1.0000  0.0000
                                            0.0000
    38. (0.00005) RY*( 4) H   2           s( 23.46%)p 3.26( 76.54%)
    39. (0.00001) RY*( 5) H   2           s(  0.25%)p99.99( 99.75%)
    40. (0.00062) RY*( 1) H   3           s( 94.91%)p 0.05(  5.09%)
                                           -0.0009  0.9738  0.0279  0.0000 -0.1292
                                           -0.1849
    41. (0.00019) RY*( 2) H   3           s( 81.41%)p 0.23( 18.59%)
                                            0.0014 -0.1254  0.8935  0.0000 -0.2442
                                           -0.3553
    42. (0.00015) RY*( 3) H   3           s(  0.00%)p 1.00(100.00%)
                                            0.0000  0.0000  0.0000  1.0000  0.0000
                                            0.0000
    43. (0.00005) RY*( 4) H   3           s( 23.46%)p 3.26( 76.54%)
    44. (0.00001) RY*( 5) H   3           s(  0.25%)p99.99( 99.75%)
    45. (0.00287) RY*( 1) C   4           s(  0.00%)p 1.00( 88.62%)d 0.12( 11.01%)
                                                  f 0.00(  0.37%)
                                           -0.0000  0.0000  0.0000 -0.0000 -0.0000
                                            0.0000  0.0000  0.0000  0.0087  0.9413
                                           -0.0101 -0.0000 -0.0000  0.0000  0.0000
                                            0.0000  0.0000  0.0000  0.0170  0.3314
                                           -0.0000  0.0000 -0.0000  0.0000  0.0000
                                            0.0000 -0.0591  0.0000  0.0000  0.0000
                                           -0.0127
    46. (0.00269) RY*( 2) C   4           s( 51.28%)p 0.81( 41.41%)d 0.13(  6.51%)
                                                  f 0.02(  0.81%)
                                           -0.0000  0.0127  0.7022  0.1396  0.0015
                                            0.0000  0.0000  0.0000 -0.0000  0.0000
                                           -0.0000  0.0425 -0.5745 -0.2867  0.0000
                                            0.0000  0.0000  0.0000  0.0000  0.0000
                                            0.0388 -0.0751  0.1482 -0.1897  0.0800
                                            0.0000 -0.0000  0.0413  0.0000  0.0000
                                            0.0000
    47. (0.00020) RY*( 3) C   4           s( 26.71%)p 1.27( 34.01%)d 1.27( 33.87%)
                                                  f 0.20(  5.42%)
                                            0.0000 -0.0143  0.1835  0.4828 -0.0101
                                            0.0000  0.0000  0.0000  0.0000 -0.0000
                                            0.0000 -0.0460  0.5804  0.0336  0.0000
                                            0.0000  0.0000  0.0000 -0.0000 -0.0000
                                            0.0530 -0.1027  0.5270 -0.2182  0.2304
                                            0.0000  0.0000  0.0324  0.0000  0.0000
                                           -0.0000
    48. (0.00002) RY*( 4) C   4           s(  3.57%)p 0.18(  0.66%)d25.87( 92.37%)
                                                  f 0.95(  3.40%)
    49. (0.00000) RY*( 5) C   4           s(  0.00%)p 1.00(100.00%)
    50. (0.00000) RY*( 6) C   4           s( 59.44%)p 0.01(  0.49%)d 0.67( 40.07%)
                                                  f 0.00(  0.00%)
    51. (0.00000) RY*( 7) C   4           s(  0.00%)p 1.00(100.00%)d 0.00(  0.00%)
                                                  f 0.00(  0.00%)
    52. (0.00000) RY*( 8) C   4           s( 43.41%)p 0.65( 28.42%)d 0.65( 28.16%)
                                                  f 0.00(  0.01%)
    53. (0.00000) RY*( 9) C   4           s(  5.13%)p18.35( 94.21%)d 0.12(  0.64%)
                                                  f 0.00(  0.02%)
    54. (0.00000) RY*(10) C   4           s(  0.00%)p 0.00(  0.00%)d 1.00(100.00%)
    55. (0.00000) RY*(11) C   4           s(  0.00%)p 0.00(  0.00%)d 1.00(100.00%)
    56. (0.00000) RY*(12) C   4           s(  0.00%)p 1.00(  0.04%)d99.99( 99.96%)
                                                  f 0.00(  0.00%)
    57. (0.00000) RY*(13) C   4           s(  0.00%)p 0.00(  0.00%)d 1.00(100.00%)
    58. (0.00000) RY*(14) C   4           s(  0.00%)p 1.00(  0.13%)d99.99( 99.87%)
                                                  f 0.00(  0.00%)
    59. (0.00000) RY*(15) C   4           s(  0.00%)p 1.00( 11.03%)d 8.07( 88.97%)
    60. (0.00000) RY*(16) C   4           s( 99.99%)p 0.00(  0.00%)d 0.00(  0.00%)
                                                  f 0.00(  0.00%)
    61. (0.00000) RY*(17) C   4           s(  1.43%)p 0.02(  0.03%)d68.70( 98.42%)
                                                  f 0.09(  0.12%)
    62. (0.00000) RY*(18) C   4           s(  0.00%)p 1.00(100.00%)d 0.00(  0.00%)
                                                  f 0.00(  0.00%)
    63. (0.00000) RY*(19) C   4           s(  5.99%)p 0.05(  0.27%)d15.66( 93.74%)
                                                  f 0.00(  0.00%)
    64. (0.00000) RY*(20) C   4           s(  2.76%)p 0.32(  0.88%)d 1.13(  3.13%)
                                                  f33.77( 93.23%)
    65. (0.00000) RY*(21) C   4           s(  0.00%)p 1.00(  0.01%)d 0.00(  0.00%)
                                                  f99.99( 99.99%)
    66. (0.00000) RY*(22) C   4           s(  0.00%)p 1.00(  0.32%)d 0.12(  0.04%)
                                                  f99.99( 99.64%)
    67. (0.00000) RY*(23) C   4           s(  0.25%)p 0.08(  0.02%)d10.99(  2.77%)
                                                  f99.99( 96.96%)
    68. (0.00000) RY*(24) C   4           s(  0.00%)p 0.00(  0.00%)d 0.00(  0.00%)
                                                  f 1.00(100.00%)
    69. (0.00000) RY*(25) C   4           s(  0.00%)p 1.00(  0.01%)d 0.00(  0.00%)
                                                  f99.99( 99.99%)
    70. (0.00000) RY*(26) C   4           s(  0.00%)p 1.00(  0.03%)d 0.06(  0.00%)
                                                  f99.99( 99.97%)
    71. (0.00062) RY*( 1) H   5           s( 94.91%)p 0.05(  5.09%)
                                           -0.0009  0.9738  0.0279  0.0000 -0.1292
                                            0.1849
    72. (0.00019) RY*( 2) H   5           s( 81.41%)p 0.23( 18.59%)
                                            0.0014 -0.1254  0.8935  0.0000 -0.2442
                                            0.3553
    73. (0.00015) RY*( 3) H   5           s(  0.00%)p 1.00(100.00%)
                                            0.0000  0.0000  0.0000  1.0000  0.0000
                                            0.0000
    74. (0.00005) RY*( 4) H   5           s( 23.46%)p 3.26( 76.54%)
    75. (0.00001) RY*( 5) H   5           s(  0.25%)p99.99( 99.75%)
    76. (0.00062) RY*( 1) H   6           s( 94.91%)p 0.05(  5.09%)
                                           -0.0009  0.9738  0.0279  0.0000  0.1292
                                            0.1849
    77. (0.00019) RY*( 2) H   6           s( 81.41%)p 0.23( 18.59%)
                                            0.0014 -0.1254  0.8935  0.0000  0.2442
                                            0.3553
    78. (0.00015) RY*( 3) H   6           s(  0.00%)p 1.00(100.00%)
                                            0.0000  0.0000  0.0000  1.0000  0.0000
                                            0.0000
    79. (0.00005) RY*( 4) H   6           s( 23.46%)p 3.26( 76.54%)
    80. (0.00001) RY*( 5) H   6           s(  0.25%)p99.99( 99.75%)
    81. (0.00916) BD*( 1) C   1 - H   2  
                ( 40.33%)   0.6350* C   1 s( 30.29%)p 2.30( 69.56%)d 0.00(  0.13%)
                                                  f 0.00(  0.02%)
                                            0.0002 -0.5501 -0.0161  0.0024  0.0000
                                           -0.0000 -0.0000 -0.0000 -0.7066  0.0049
                                           -0.0017 -0.4429 -0.0099  0.0051 -0.0000
                                           -0.0000 -0.0000 -0.0000 -0.0231 -0.0029
                                            0.0240 -0.0011  0.0134 -0.0044  0.0015
                                           -0.0000 -0.0051  0.0089 -0.0000 -0.0000
                                            0.0082
                ( 59.67%)  -0.7725* H   2 s( 99.96%)p 0.00(  0.04%)
                                           -0.9998 -0.0015  0.0002 -0.0000  0.0175
                                            0.0091
    82. (0.00916) BD*( 1) C   1 - H   3  
                ( 40.33%)   0.6350* C   1 s( 30.29%)p 2.30( 69.56%)d 0.00(  0.13%)
                                                  f 0.00(  0.02%)
                                           -0.0002  0.5501  0.0161 -0.0024 -0.0000
                                           -0.0000 -0.0000 -0.0000 -0.7066  0.0049
                                           -0.0017  0.4429  0.0099 -0.0051 -0.0000
                                           -0.0000 -0.0000 -0.0000 -0.0231 -0.0029
                                           -0.0240  0.0011 -0.0134  0.0044 -0.0015
                                           -0.0000 -0.0051 -0.0089 -0.0000 -0.0000
                                            0.0082
                ( 59.67%)  -0.7725* H   3 s( 99.96%)p 0.00(  0.04%)
                                            0.9998  0.0015 -0.0002 -0.0000  0.0175
                                           -0.0091
    83. (0.00162) BD*( 1) C   1 - C   4  
                ( 50.00%)   0.7071* C   1 s( 39.46%)p 1.53( 60.34%)d 0.00(  0.18%)
                                                  f 0.00(  0.01%)
                                            0.0000  0.6272 -0.0350  0.0050  0.0000
                                            0.0000  0.0000  0.0000  0.0000 -0.0000
                                            0.0000 -0.7757 -0.0420  0.0015  0.0000
                                            0.0000  0.0000  0.0000  0.0000  0.0000
                                           -0.0020  0.0004  0.0422  0.0021 -0.0117
                                            0.0000  0.0000  0.0006  0.0000  0.0000
                                           -0.0000
                ( 50.00%)  -0.7071* C   4 s( 39.46%)p 1.53( 60.34%)d 0.00(  0.18%)
                                                  f 0.00(  0.01%)
                                            0.0000  0.6272 -0.0350  0.0050  0.0000
                                            0.0000  0.0000  0.0000  0.0000 -0.0000
                                            0.0000  0.7757  0.0420 -0.0015  0.0000
                                            0.0000  0.0000  0.0000 -0.0000 -0.0000
                                           -0.0020  0.0004  0.0422  0.0021  0.0117
                                            0.0000  0.0000 -0.0006  0.0000  0.0000
                                           -0.0000
    84. (0.00000) BD*( 2) C   1 - C   4  
                ( 50.00%)   0.7071* C   1 s(  0.00%)p 1.00( 99.94%)d 0.00(  0.04%)
                                                  f 0.00(  0.02%)
                ( 50.00%)  -0.7071* C   4 s(  0.00%)p 1.00( 99.94%)d 0.00(  0.04%)
                                                  f 0.00(  0.02%)
    85. (0.00916) BD*( 1) C   4 - H   5  
                ( 40.33%)   0.6350* C   4 s( 30.29%)p 2.30( 69.56%)d 0.00(  0.13%)
                                                  f 0.00(  0.02%)
                                           -0.0002  0.5501  0.0161 -0.0024 -0.0000
                                           -0.0000 -0.0000 -0.0000 -0.7066  0.0049
                                           -0.0017 -0.4429 -0.0099  0.0051 -0.0000
                                           -0.0000 -0.0000 -0.0000  0.0231  0.0029
                                           -0.0240  0.0011 -0.0134  0.0044  0.0015
                                           -0.0000 -0.0051  0.0089 -0.0000 -0.0000
                                            0.0082
                ( 59.67%)  -0.7725* H   5 s( 99.96%)p 0.00(  0.04%)
                                            0.9998  0.0015 -0.0002 -0.0000  0.0175
                                            0.0091
    86. (0.00916) BD*( 1) C   4 - H   6  
                ( 40.33%)   0.6350* C   4 s( 30.29%)p 2.30( 69.56%)d 0.00(  0.13%)
                                                  f 0.00(  0.02%)
                                            0.0002 -0.5501 -0.0161  0.0024  0.0000
                                           -0.0000 -0.0000 -0.0000 -0.7066  0.0049
                                           -0.0017  0.4429  0.0099 -0.0051 -0.0000
                                           -0.0000 -0.0000 -0.0000  0.0231  0.0029
                                            0.0240 -0.0011  0.0134 -0.0044 -0.0015
                                           -0.0000 -0.0051 -0.0089 -0.0000 -0.0000
                                            0.0082
                ( 59.67%)  -0.7725* H   6 s( 99.96%)p 0.00(  0.04%)
                                           -0.9998 -0.0015  0.0002 -0.0000  0.0175
                                           -0.0091


 NHO Directionality and "Bond Bending" (deviations from line of nuclear centers)

         [Thresholds for printing:  angular deviation  >  1.0 degree]
                                    hybrid p-character > 25.0%
                                    orbital occupancy  >  0.10e

                                Line of Centers        Hybrid 1              Hybrid 2
                                ---------------  -------------------   ------------------
                NBO               Theta   Phi    Theta   Phi    Dev    Theta   Phi    Dev
 ========================================================================================
     4. BD (   2) C   1 - C   4   180.0    0.0    90.0    0.0  90.0     90.0    0.0  90.0


 Second Order Perturbation Theory Analysis of Fock Matrix in NBO Basis

     Threshold for printing:   0.50 kcal/mol
                                                                              E(2)  E(j)-E(i) F(i,j)
         Donor NBO (i)                     Acceptor NBO (j)                 kcal/mol   a.u.    a.u. 
 ===================================================================================================

 within unit  1
   1. BD (   1) C   1 - H   2        / 45. RY*(   1) C   4                    1.51    1.80    0.047
   1. BD (   1) C   1 - H   2        / 46. RY*(   2) C   4                    1.58    1.57    0.045
   1. BD (   1) C   1 - H   2        / 85. BD*(   1) C   4 - H   5            4.86    1.11    0.066
   1. BD (   1) C   1 - H   2        / 86. BD*(   1) C   4 - H   6            0.67    1.11    0.024
   2. BD (   1) C   1 - H   3        / 45. RY*(   1) C   4                    1.51    1.80    0.047
   2. BD (   1) C   1 - H   3        / 46. RY*(   2) C   4                    1.58    1.57    0.045
   2. BD (   1) C   1 - H   3        / 85. BD*(   1) C   4 - H   5            0.67    1.11    0.024
   2. BD (   1) C   1 - H   3        / 86. BD*(   1) C   4 - H   6            4.86    1.11    0.066
   5. BD (   1) C   4 - H   5        /  9. RY*(   1) C   1                    1.51    1.80    0.047
   5. BD (   1) C   4 - H   5        / 10. RY*(   2) C   1                    1.58    1.57    0.045
   5. BD (   1) C   4 - H   5        / 81. BD*(   1) C   1 - H   2            4.86    1.11    0.066
   5. BD (   1) C   4 - H   5        / 82. BD*(   1) C   1 - H   3            0.67    1.11    0.024
   6. BD (   1) C   4 - H   6        /  9. RY*(   1) C   1                    1.51    1.80    0.047
   6. BD (   1) C   4 - H   6        / 10. RY*(   2) C   1                    1.58    1.57    0.045
   6. BD (   1) C   4 - H   6        / 81. BD*(   1) C   1 - H   2            0.67    1.11    0.024
   6. BD (   1) C   4 - H   6        / 82. BD*(   1) C   1 - H   3            4.86    1.11    0.066
   7. CR (   1) C   1                / 46. RY*(   2) C   4                    1.56   11.10    0.118
   7. CR (   1) C   1                / 47. RY*(   3) C   4                    1.25   11.27    0.106
   8. CR (   1) C   4                / 10. RY*(   2) C   1                    1.56   11.10    0.118
   8. CR (   1) C   4                / 11. RY*(   3) C   1                    1.25   11.27    0.106


 Natural Bond Orbitals (Summary):

                                                            Principal Delocalizations
           NBO                        Occupancy    Energy   (geminal,vicinal,remote)
 ====================================================================================
 Molecular unit  1  (C2H4)
     1. BD (   1) C   1 - H   2          1.98738    -0.61318  85(v),46(v),45(v),86(v)
     2. BD (   1) C   1 - H   3          1.98738    -0.61318  86(v),46(v),45(v),85(v)
     3. BD (   1) C   1 - C   4          1.99841    -0.83234   
     4. BD (   2) C   1 - C   4          1.99941    -0.35313   
     5. BD (   1) C   4 - H   5          1.98738    -0.61318  81(v),10(v),9(v),82(v)
     6. BD (   1) C   4 - H   6          1.98738    -0.61318  82(v),10(v),9(v),81(v)
     7. CR (   1) C   1                  1.99940   -10.14703  46(v),47(v)
     8. CR (   1) C   4                  1.99940   -10.14703  10(v),11(v)
     9. RY*(   1) C   1                  0.00287     1.18761   
    10. RY*(   2) C   1                  0.00269     0.95614   
    11. RY*(   3) C   1                  0.00020     1.12179   
    12. RY*(   4) C   1                  0.00002     1.58096   
    13. RY*(   5) C   1                  0.00000     1.37202   
    14. RY*(   6) C   1                  0.00000     2.01735   
    15. RY*(   7) C   1                  0.00000     1.82778   
    16. RY*(   8) C   1                  0.00000     1.10382   
    17. RY*(   9) C   1                  0.00000     1.90536   
    18. RY*(  10) C   1                  0.00000     1.35053   
    19. RY*(  11) C   1                  0.00000     2.46231   
    20. RY*(  12) C   1                  0.00000     1.64935   
    21. RY*(  13) C   1                  0.00000     2.60385   
    22. RY*(  14) C   1                  0.00000     2.02133   
    23. RY*(  15) C   1                  0.00000     2.58804   
    24. RY*(  16) C   1                  0.00000    21.24624   
    25. RY*(  17) C   1                  0.00000     3.18780   
    26. RY*(  18) C   1                  0.00000     0.60407   
    27. RY*(  19) C   1                  0.00000     2.92398   
    28. RY*(  20) C   1                  0.00000     3.94544   
    29. RY*(  21) C   1                  0.00000     3.51915   
    30. RY*(  22) C   1                  0.00000     3.72094   
    31. RY*(  23) C   1                  0.00000     3.74481   
    32. RY*(  24) C   1                  0.00000     3.20966   
    33. RY*(  25) C   1                  0.00000     3.01809   
    34. RY*(  26) C   1                  0.00000     3.30155   
    35. RY*(   1) H   2                  0.00062     0.99314   
    36. RY*(   2) H   2                  0.00019     1.61428   
    37. RY*(   3) H   2                  0.00015     2.16378   
    38. RY*(   4) H   2                  0.00005     2.40507   
    39. RY*(   5) H   2                  0.00001     3.09192   
    40. RY*(   1) H   3                  0.00062     0.99314   
    41. RY*(   2) H   3                  0.00019     1.61428   
    42. RY*(   3) H   3                  0.00015     2.16378   
    43. RY*(   4) H   3                  0.00005     2.40507   
    44. RY*(   5) H   3                  0.00001     3.09192   
    45. RY*(   1) C   4                  0.00287     1.18761   
    46. RY*(   2) C   4                  0.00269     0.95614   
    47. RY*(   3) C   4                  0.00020     1.12179   
    48. RY*(   4) C   4                  0.00002     1.58096   
    49. RY*(   5) C   4                  0.00000     1.37202   
    50. RY*(   6) C   4                  0.00000     2.01735   
    51. RY*(   7) C   4                  0.00000     1.82778   
    52. RY*(   8) C   4                  0.00000     1.10382   
    53. RY*(   9) C   4                  0.00000     1.90536   
    54. RY*(  10) C   4                  0.00000     1.35053   
    55. RY*(  11) C   4                  0.00000     2.46231   
    56. RY*(  12) C   4                  0.00000     1.64935   
    57. RY*(  13) C   4                  0.00000     2.60385   
    58. RY*(  14) C   4                  0.00000     2.02133   
    59. RY*(  15) C   4                  0.00000     2.58804   
    60. RY*(  16) C   4                  0.00000    21.24624   
    61. RY*(  17) C   4                  0.00000     3.18780   
    62. RY*(  18) C   4                  0.00000     0.60407   
    63. RY*(  19) C   4                  0.00000     2.92398   
    64. RY*(  20) C   4                  0.00000     3.94544   
    65. RY*(  21) C   4                  0.00000     3.51915   
    66. RY*(  22) C   4                  0.00000     3.72094   
    67. RY*(  23) C   4                  0.00000     3.74481   
    68. RY*(  24) C   4                  0.00000     3.20966   
    69. RY*(  25) C   4                  0.00000     3.01809   
    70. RY*(  26) C   4                  0.00000     3.30155   
    71. RY*(   1) H   5                  0.00062     0.99314   
    72. RY*(   2) H   5                  0.00019     1.61428   
    73. RY*(   3) H   5                  0.00015     2.16378   
    74. RY*(   4) H   5                  0.00005     2.40507   
    75. RY*(   5) H   5                  0.00001     3.09192   
    76. RY*(   1) H   6                  0.00062     0.99314   
    77. RY*(   2) H   6                  0.00019     1.61428   
    78. RY*(   3) H   6                  0.00015     2.16378   
    79. RY*(   4) H   6                  0.00005     2.40507   
    80. RY*(   5) H   6                  0.00001     3.09192   
    81. BD*(   1) C   1 - H   2          0.00916     0.49367   
    82. BD*(   1) C   1 - H   3          0.00916     0.49367   
    83. BD*(   1) C   1 - C   4          0.00162     0.65635   
    84. BD*(   2) C   1 - C   4          0.00000     0.09819   
    85. BD*(   1) C   4 - H   5          0.00916     0.49367   
    86. BD*(   1) C   4 - H   6          0.00916     0.49367   
       -------------------------------
              Total Lewis   15.94617  ( 99.6636%)
        Valence non-Lewis    0.03825  (  0.2391%)
        Rydberg non-Lewis    0.01557  (  0.0973%)
       -------------------------------
            Total unit  1   16.00000  (100.0000%)
           Charge unit  1    0.00000
 Variable Step   Value    
 -------- ---- -----------
     3       2    2.648273
 ---------------------------------------------------------------------------------------------------
                            Z-MATRIX (ANGSTROMS AND DEGREES)
   CD    Cent   Atom    N1       Length/X        N2       Alpha/Y        N3        Beta/Z          J
 ---------------------------------------------------------------------------------------------------
      1      1  C 
      2      2  H        1   1.083410(     1)
      3      3  H        1   1.083410(     2)      2  116.667(     6)
      4      4  C        1   1.401406(     3)      2  121.666(     7)      3  180.000(    10)      0
      5      5  H        4   1.083410(     4)      1  121.666(     8)      2  180.000(    11)      0
      6      6  H        4   1.083410(     5)      1  121.666(     9)      2    0.000(    12)      0
 ---------------------------------------------------------------------------------------------------
                         Z-Matrix orientation:                         
 ---------------------------------------------------------------------
 Center     Atomic      Atomic             Coordinates (Angstroms)
 Number     Number       Type             X           Y           Z
 ---------------------------------------------------------------------
      1          6           0        0.000000    0.000000    0.000000
      2          1           0        0.000000    0.000000    1.083410
      3          1           0        0.968163    0.000000   -0.486247
      4          6           0       -1.192765   -0.000000   -0.735697
      5          1           0       -1.192765   -0.000000   -1.819106
      6          1           0       -2.160928   -0.000000   -0.249450
 ---------------------------------------------------------------------
                    Distance matrix (angstroms):
                    1          2          3          4          5
     1  C    0.000000
     2  H    1.083410   0.000000
     3  H    1.083410   1.844224   0.000000
     4  C    1.401406   2.175279   2.175279   0.000000
     5  H    2.175279   3.138039   2.538922   1.083410   0.000000
     6  H    2.175279   2.538922   3.138039   1.083410   1.844224
                    6
     6  H    0.000000
 Stoichiometry    C2H4
 Framework group  D2H[C2"(C.C),SG(H4)]
 Deg. of freedom     3
 Full point group                 D2H     NOp   8
 Largest Abelian subgroup         D2H     NOp   8
 Largest concise Abelian subgroup D2      NOp   4
                         Standard orientation:                         
 ---------------------------------------------------------------------
 Center     Atomic      Atomic             Coordinates (Angstroms)
 Number     Number       Type             X           Y           Z
 ---------------------------------------------------------------------
      1          6           0        0.000000    0.000000    0.700703
      2          1           0       -0.000000    0.922112    1.269461
      3          1           0       -0.000000   -0.922112    1.269461
      4          6           0        0.000000   -0.000000   -0.700703
      5          1           0       -0.000000   -0.922112   -1.269461
      6          1           0        0.000000    0.922112   -1.269461
 ---------------------------------------------------------------------
 Rotational constants (GHZ):         147.4363801          27.6462585          23.2808022
 Standard basis: def2TZVP (5D, 7F)
 There are    22 symmetry adapted cartesian basis functions of AG  symmetry.
 There are     4 symmetry adapted cartesian basis functions of B1G symmetry.
 There are     9 symmetry adapted cartesian basis functions of B2G symmetry.
 There are    13 symmetry adapted cartesian basis functions of B3G symmetry.
 There are     4 symmetry adapted cartesian basis functions of AU  symmetry.
 There are    22 symmetry adapted cartesian basis functions of B1U symmetry.
 There are    13 symmetry adapted cartesian basis functions of B2U symmetry.
 There are     9 symmetry adapted cartesian basis functions of B3U symmetry.
 There are    19 symmetry adapted basis functions of AG  symmetry.
 There are     4 symmetry adapted basis functions of B1G symmetry.
 There are     8 symmetry adapted basis functions of B2G symmetry.
 There are    12 symmetry adapted basis functions of B3G symmetry.
 There are     4 symmetry adapted basis functions of AU  symmetry.
 There are    19 symmetry adapted basis functions of B1U symmetry.
 There are    12 symmetry adapted basis functions of B2U symmetry.
 There are     8 symmetry adapted basis functions of B3U symmetry.
    86 basis functions,   134 primitive gaussians,    96 cartesian basis functions
     8 alpha electrons        8 beta electrons
       nuclear repulsion energy        32.4826911057 Hartrees.
 NAtoms=    6 NActive=    6 NUniq=    2 SFac= 4.00D+00 NAtFMM=   60 NAOKFM=F Big=F
 Integral buffers will be    131072 words long.
 Raffenetti 2 integral format.
 Two-electron integral symmetry is turned on.
 Nuclear repulsion after empirical dispersion term =       32.4818513918 Hartrees.
 One-electron integrals computed using PRISM.
   8 Symmetry operations used in ECPInt.
 ECPInt:  NShTT=     741 NPrTT=    2136 LenC2=     742 LenP2D=    1972.
 LDataN:  DoStor=T MaxTD1= 6 Len=  172
 NBasis=    86 RedAO= T EigKep=  3.60D-04  NBF=    19     4     8    12     4    19    12     8
 NBsUse=    86 1.00D-06 EigRej= -1.00D+00 NBFU=    19     4     8    12     4    19    12     8
 Initial guess from the checkpoint file:  "ethyleneLscanrigidMayer.chk"
 B after Tr=     0.000000    0.000000    0.000000
         Rot=    1.000000    0.000000   -0.000000    0.000000 Ang=   0.00 deg.
 Initial guess orbital symmetries:
       Occupied  (AG) (B1U) (AG) (B1U) (B2U) (AG) (B3G) (B3U)
       Virtual   (B2G) (AG) (B1U) (B2U) (B3G) (AG) (AG) (B1U) (B3U)
                 (B2U) (B2G) (B1U) (B2U) (B1U) (AG) (B3G) (B1G)
                 (B1U) (B3G) (B3U) (AU) (AG) (AG) (B2U) (B1U) (B3G)
                 (B2G) (B1U) (AG) (B3U) (B1U) (B2U) (B3G) (B2G)
                 (B2U) (B1G) (B1U) (AG) (B3U) (B2G) (AG) (AU) (B3G)
                 (B2U) (AG) (B1U) (B2U) (B3U) (AG) (B3G) (B1U)
                 (B1G) (AG) (B1U) (B3U) (B3G) (AU) (B2G) (B2U)
                 (B1G) (AG) (B3G) (B1U) (B2G) (B3U) (B2U) (B1U)
                 (AU) (AG) (B3G) (B2U) (B2G) (AG) (B3G) (B1U) (B1U)
                 (AG) (B1U)
 ExpMin= 9.52D-02 ExpMax= 1.36D+04 ExpMxC= 4.63D+02 IAcc=2 IRadAn=         4 AccDes= 0.00D+00
 Harris functional with IExCor= 4639 and IRadAn=       4 diagonalized for initial guess.
 HarFok:  IExCor= 4639 AccDes= 0.00D+00 IRadAn=         4 IDoV= 1 UseB2=F ITyADJ=14
 ICtDFT=  3500011 ScaDFX=  1.000000  1.000000  1.000000  1.000000
 FoFCou: FMM=F IPFlag=           0 FMFlag=      100000 FMFlg1=           0
         NFxFlg=           0 DoJE=T BraDBF=F KetDBF=T FulRan=T
         wScrn=  0.000000 ICntrl=       500 IOpCl=  0 I1Cent=   200000004 NGrid=           0
         NMat0=    1 NMatS0=      1 NMatT0=    0 NMatD0=    1 NMtDS0=    0 NMtDT0=    0
 Petite list used in FoFCou.
 Keep R1 ints in memory in symmetry-blocked form, NReq=43487712.
 Requested convergence on RMS density matrix=1.00D-08 within 128 cycles.
 Requested convergence on MAX density matrix=1.00D-06.
 Requested convergence on             energy=1.00D-06.
 No special actions if energy rises.
 Integral accuracy reduced to 1.0D-05 until final iterations.
 Initial convergence to 1.0D-05 achieved.  Increase integral accuracy.
 SCF Done:  E(RwB97XD) =  -78.5825705573     A.U. after   10 cycles
            NFock= 10  Conv=0.55D-08     -V/T= 2.0082

 **********************************************************************

            Population analysis using the SCF density.

 **********************************************************************

 Orbital symmetries:
       Occupied  (AG) (B1U) (AG) (B1U) (B2U) (AG) (B3G) (B3U)
       Virtual   (B2G) (AG) (B1U) (B2U) (B3G) (AG) (AG) (B1U) (B3U)
                 (B2U) (B2G) (B1U) (B2U) (B1U) (AG) (B3G) (B1U)
                 (B1G) (B3G) (B3U) (AU) (AG) (AG) (B2U) (B1U) (B3G)
                 (B2G) (B1U) (AG) (B3U) (B1U) (B2U) (B3G) (B2G)
                 (B2U) (B1G) (AG) (B1U) (B3U) (B2G) (AG) (AU) (B3G)
                 (B2U) (AG) (B1U) (B2U) (B3U) (AG) (B3G) (B1U)
                 (AG) (B1G) (B1U) (B3G) (B3U) (AU) (B2G) (B1G)
                 (B2U) (AG) (B1U) (B3G) (B2G) (B3U) (B2U) (B1U)
                 (AU) (AG) (B3G) (B2U) (B2G) (AG) (B3G) (B1U) (B1U)
                 (AG) (B1U)
 The electronic state is 1-AG.
 Alpha  occ. eigenvalues --  -10.29652 -10.29596  -0.84722  -0.68252  -0.55314
 Alpha  occ. eigenvalues --   -0.50056  -0.44913  -0.34772
 Alpha virt. eigenvalues --    0.05662   0.14590   0.16760   0.17258   0.22619
 Alpha virt. eigenvalues --    0.27490   0.28635   0.29330   0.30172   0.33903
 Alpha virt. eigenvalues --    0.38724   0.41465   0.50349   0.52004   0.54141
 Alpha virt. eigenvalues --    0.56454   0.60933   0.62423   0.69476   0.78221
 Alpha virt. eigenvalues --    0.84363   0.87819   0.97959   1.02949   1.13457
 Alpha virt. eigenvalues --    1.16559   1.17443   1.28177   1.39594   1.51080
 Alpha virt. eigenvalues --    1.61264   1.61557   1.68539   1.68549   1.77164
 Alpha virt. eigenvalues --    1.80206   1.85197   1.86464   1.89794   1.91435
 Alpha virt. eigenvalues --    2.08571   2.24740   2.27654   2.36180   2.42576
 Alpha virt. eigenvalues --    2.49867   2.52213   2.57711   2.67549   2.68304
 Alpha virt. eigenvalues --    2.69078   2.86165   2.86811   2.97789   3.01116
 Alpha virt. eigenvalues --    3.05427   3.11040   3.18231   3.20516   3.21107
 Alpha virt. eigenvalues --    3.26336   3.37799   3.40302   3.41673   3.43204
 Alpha virt. eigenvalues --    3.50978   3.66953   3.72278   4.06562   4.21122
 Alpha virt. eigenvalues --    4.26492   4.31245   4.40255   4.58877   4.67980
 Alpha virt. eigenvalues --    4.96279  22.06260  22.45435
          Condensed to atoms (all electrons):
               1          2          3          4          5          6
     1  C    4.930689   0.411028   0.411028   0.583957  -0.035297  -0.035297
     2  H    0.411028   0.519133  -0.027250  -0.035297   0.003527  -0.004194
     3  H    0.411028  -0.027250   0.519133  -0.035297  -0.004194   0.003527
     4  C    0.583957  -0.035297  -0.035297   4.930689   0.411028   0.411028
     5  H   -0.035297   0.003527  -0.004194   0.411028   0.519133  -0.027250
     6  H   -0.035297  -0.004194   0.003527   0.411028  -0.027250   0.519133
 Mulliken charges:
               1
     1  C   -0.266107
     2  H    0.133054
     3  H    0.133054
     4  C   -0.266107
     5  H    0.133054
     6  H    0.133054
 Sum of Mulliken charges =  -0.00000
 Mulliken charges with hydrogens summed into heavy atoms:
               1
     1  C   -0.000000
     4  C   -0.000000
 Electronic spatial extent (au):  <R**2>=             86.0492
 Charge=              0.0000 electrons
 Dipole moment (field-independent basis, Debye):
    X=             -0.0000    Y=              0.0000    Z=             -0.0000  Tot=              0.0000
 Quadrupole moment (field-independent basis, Debye-Ang):
   XX=            -15.9127   YY=            -12.2907   ZZ=            -11.9376
   XY=              0.0000   XZ=              0.0000   YZ=              0.0000
 Traceless Quadrupole moment (field-independent basis, Debye-Ang):
   XX=             -2.5323   YY=              1.0896   ZZ=              1.4427
   XY=              0.0000   XZ=              0.0000   YZ=              0.0000
 Octapole moment (field-independent basis, Debye-Ang**2):
  XXX=             -0.0000  YYY=              0.0000  ZZZ=              0.0000  XYY=             -0.0000
  XXY=             -0.0000  XXZ=             -0.0000  XZZ=             -0.0000  YZZ=              0.0000
  YYZ=              0.0000  XYZ=             -0.0000
 Hexadecapole moment (field-independent basis, Debye-Ang**3):
 XXXX=            -19.9820 YYYY=            -26.8077 ZZZZ=            -72.1749 XXXY=             -0.0000
 XXXZ=              0.0000 YYYX=             -0.0000 YYYZ=              0.0000 ZZZX=              0.0000
 ZZZY=              0.0000 XXYY=             -8.5237 XXZZ=            -16.4883 YYZZ=            -13.3942
 XXYZ=             -0.0000 YYXZ=              0.0000 ZZXY=              0.0000
 N-N= 3.248185139180D+01 E-N=-2.465331376101D+02  KE= 7.794511811459D+01
 Symmetry AG   KE= 3.739711717423D+01
 Symmetry B1G  KE= 2.491256213222D-33
 Symmetry B2G  KE=-3.383395458543D-18
 Symmetry B3G  KE= 2.131896293373D+00
 Symmetry AU   KE= 1.093391921150D-32
 Symmetry B1U  KE= 3.450199281224D+01
 Symmetry B2U  KE= 1.894245573121D+00
 Symmetry B3U  KE= 2.019866261623D+00
 ******************************Gaussian NBO Version 3.1******************************
             N A T U R A L   A T O M I C   O R B I T A L   A N D
          N A T U R A L   B O N D   O R B I T A L   A N A L Y S I S
 ******************************Gaussian NBO Version 3.1******************************

       /RESON  / : Allow strongly delocalized NBO set
       /DMNAO  / : Print the NAO density matrix
       /BNDIDX / : Print bond indices based on the NAO density matrix
       /MULORB / : Print Mulliken populations by orbital and atom

 Analyzing the SCF density

 Job title: M0001                                                           

 Storage needed:     22652 in NPA,     29909 in NBO (8589934364 available)


 Input atomic orbitals, gross Mulliken populations:

  AO  Atom No lang  Mulliken Population    Atom No      Total
 -------------------------------------------------------------------------------
   1    C  1  S        0.8549542
   2    C  1  S        1.1174060
   3    C  1  S        0.5285563
   4    C  1  S        0.6345168
   5    C  1  S        0.1358572
   6    C  1  px       0.3293310
   7    C  1  py       0.4645038
   8    C  1  pz       0.4805179
   9    C  1  px       0.4130243
  10    C  1  py       0.4182846
  11    C  1  pz       0.3858804
  12    C  1  px       0.2372045
  13    C  1  py       0.1454375
  14    C  1  pz       0.0773493
  15    C  1  dz2      0.0039598
  16    C  1  dxz      0.0016916
  17    C  1  dyz      0.0061984
  18    C  1  dx2y2    0.0018808
  19    C  1  dxy      0.0000000
  20    C  1  dz2     -0.0005442
  21    C  1  dxz      0.0076973
  22    C  1  dyz      0.0165573
  23    C  1  dx2y2    0.0015144
  24    C  1  dxy      0.0000000
  25    C  1  f(0)     0.0007440
  26    C  1  f(C1)    0.0014387
  27    C  1  f(S1)    0.0009783
  28    C  1  f(C2)    0.0006938
  29    C  1  f(S2)    0.0000000
  30    C  1  f(C3)    0.0000710
  31    C  1  f(S3)    0.0004022
                                             C  1      6.2661073
  32    H  2  S        0.2726780
  33    H  2  S        0.4892088
  34    H  2  S        0.0831118
  35    H  2  px       0.0047708
  36    H  2  py       0.0107955
  37    H  2  pz       0.0063815
                                             H  2      0.8669464
  38    H  3  S        0.2726780
  39    H  3  S        0.4892088
  40    H  3  S        0.0831118
  41    H  3  px       0.0047708
  42    H  3  py       0.0107955
  43    H  3  pz       0.0063815
                                             H  3      0.8669464
  44    C  4  S        0.8549542
  45    C  4  S        1.1174060
  46    C  4  S        0.5285563
  47    C  4  S        0.6345168
  48    C  4  S        0.1358572
  49    C  4  px       0.3293310
  50    C  4  py       0.4645038
  51    C  4  pz       0.4805179
  52    C  4  px       0.4130243
  53    C  4  py       0.4182846
  54    C  4  pz       0.3858804
  55    C  4  px       0.2372045
  56    C  4  py       0.1454375
  57    C  4  pz       0.0773493
  58    C  4  dz2      0.0039598
  59    C  4  dxz      0.0016916
  60    C  4  dyz      0.0061984
  61    C  4  dx2y2    0.0018808
  62    C  4  dxy      0.0000000
  63    C  4  dz2     -0.0005442
  64    C  4  dxz      0.0076973
  65    C  4  dyz      0.0165573
  66    C  4  dx2y2    0.0015144
  67    C  4  dxy      0.0000000
  68    C  4  f(0)     0.0007440
  69    C  4  f(C1)    0.0014387
  70    C  4  f(S1)    0.0009783
  71    C  4  f(C2)    0.0006938
  72    C  4  f(S2)    0.0000000
  73    C  4  f(C3)    0.0000710
  74    C  4  f(S3)    0.0004022
                                             C  4      6.2661073
  75    H  5  S        0.2726780
  76    H  5  S        0.4892088
  77    H  5  S        0.0831118
  78    H  5  px       0.0047708
  79    H  5  py       0.0107955
  80    H  5  pz       0.0063815
                                             H  5      0.8669464
  81    H  6  S        0.2726780
  82    H  6  S        0.4892088
  83    H  6  S        0.0831118
  84    H  6  px       0.0047708
  85    H  6  py       0.0107955
  86    H  6  pz       0.0063815
                                             H  6      0.8669464

 Total number of electrons:   16.000000


 Mayer-Mulliken atom-atom bond order matrix:                                   

     Atom    1       2       3       4       5       6
     ---- ------  ------  ------  ------  ------  ------
   1.  C  0.0000  0.9645  0.9645  1.9510  0.0016  0.0016
   2.  H  0.9645  0.0000 -0.0014  0.0016  0.0063  0.0007
   3.  H  0.9645 -0.0014  0.0000  0.0016  0.0007  0.0063
   4.  C  1.9510  0.0016  0.0016  0.0000  0.9645  0.9645
   5.  H  0.0016  0.0063  0.0007  0.9645  0.0000 -0.0014
   6.  H  0.0016  0.0007  0.0063  0.9645 -0.0014  0.0000


 Mayer-Mulliken valencies by atom:                                             

     Atom    1
     ---- ------
   1.  C  3.8832
   2.  H  0.9717
   3.  H  0.9717
   4.  C  3.8832
   5.  H  0.9717
   6.  H  0.9717
 GSVD:  LWork=        -284 too small for GESVD, short by       15104 words or       15104 for optimal perf.


 NATURAL POPULATIONS:  Natural atomic orbital occupancies 
                                                          
   NAO  Atom  No  lang   Type(AO)    Occupancy      Energy
 ----------------------------------------------------------
     1    C    1  S      Cor( 1S)     1.99949     -10.16075
     2    C    1  S      Val( 2S)     1.09837      -0.30911
     3    C    1  S      Ryd( 3S)     0.00269       0.70059
     4    C    1  S      Ryd( 4S)     0.00005       2.22807
     5    C    1  S      Ryd( 5S)     0.00000      20.84502
     6    C    1  px     Val( 2p)     0.99727      -0.12520
     7    C    1  px     Ryd( 3p)     0.00177       0.59147
     8    C    1  px     Ryd( 4p)     0.00000       1.33465
     9    C    1  py     Val( 2p)     1.17664      -0.06754
    10    C    1  py     Ryd( 3p)     0.00246       0.97060
    11    C    1  py     Ryd( 4p)     0.00001       1.74987
    12    C    1  pz     Val( 2p)     1.09999      -0.08555
    13    C    1  pz     Ryd( 3p)     0.00263       0.64166
    14    C    1  pz     Ryd( 4p)     0.00007       1.79183
    15    C    1  dxy    Ryd( 4d)     0.00000       2.63713
    16    C    1  dxy    Ryd( 3d)     0.00000       1.41386
    17    C    1  dxz    Ryd( 4d)     0.00045       2.81867
    18    C    1  dxz    Ryd( 3d)     0.00008       1.74798
    19    C    1  dyz    Ryd( 4d)     0.00080       3.22962
    20    C    1  dyz    Ryd( 3d)     0.00007       2.25634
    21    C    1  dx2y2  Ryd( 4d)     0.00054       3.01229
    22    C    1  dx2y2  Ryd( 3d)     0.00002       1.90367
    23    C    1  dz2    Ryd( 4d)     0.00062       3.16909
    24    C    1  dz2    Ryd( 3d)     0.00009       2.35292
    25    C    1  f(0)   Ryd( 4f)     0.00012       3.73746
    26    C    1  f(C1)  Ryd( 4f)     0.00011       3.25088
    27    C    1  f(S1)  Ryd( 4f)     0.00009       3.60498
    28    C    1  f(C2)  Ryd( 4f)     0.00014       3.66590
    29    C    1  f(S2)  Ryd( 4f)     0.00000       3.15831
    30    C    1  f(C3)  Ryd( 4f)     0.00012       3.00843
    31    C    1  f(S3)  Ryd( 4f)     0.00010       3.17900

    32    H    2  S      Val( 1S)     0.80630       0.04160
    33    H    2  S      Ryd( 2S)     0.00047       1.24267
    34    H    2  S      Ryd( 3S)     0.00007       1.24754
    35    H    2  px     Ryd( 2p)     0.00010       2.02235
    36    H    2  py     Ryd( 2p)     0.00045       2.70470
    37    H    2  pz     Ryd( 2p)     0.00021       2.45401

    38    H    3  S      Val( 1S)     0.80630       0.04160
    39    H    3  S      Ryd( 2S)     0.00047       1.24267
    40    H    3  S      Ryd( 3S)     0.00007       1.24754
    41    H    3  px     Ryd( 2p)     0.00010       2.02235
    42    H    3  py     Ryd( 2p)     0.00045       2.70470
    43    H    3  pz     Ryd( 2p)     0.00021       2.45401

    44    C    4  S      Cor( 1S)     1.99949     -10.16075
    45    C    4  S      Val( 2S)     1.09837      -0.30911
    46    C    4  S      Ryd( 3S)     0.00269       0.70059
    47    C    4  S      Ryd( 4S)     0.00005       2.22807
    48    C    4  S      Ryd( 5S)     0.00000      20.84502
    49    C    4  px     Val( 2p)     0.99727      -0.12520
    50    C    4  px     Ryd( 3p)     0.00177       0.59147
    51    C    4  px     Ryd( 4p)     0.00000       1.33465
    52    C    4  py     Val( 2p)     1.17664      -0.06754
    53    C    4  py     Ryd( 3p)     0.00246       0.97060
    54    C    4  py     Ryd( 4p)     0.00001       1.74987
    55    C    4  pz     Val( 2p)     1.09999      -0.08555
    56    C    4  pz     Ryd( 3p)     0.00263       0.64166
    57    C    4  pz     Ryd( 4p)     0.00007       1.79183
    58    C    4  dxy    Ryd( 4d)     0.00000       2.63713
    59    C    4  dxy    Ryd( 3d)     0.00000       1.41386
    60    C    4  dxz    Ryd( 4d)     0.00045       2.81867
    61    C    4  dxz    Ryd( 3d)     0.00008       1.74798
    62    C    4  dyz    Ryd( 4d)     0.00080       3.22962
    63    C    4  dyz    Ryd( 3d)     0.00007       2.25634
    64    C    4  dx2y2  Ryd( 4d)     0.00054       3.01229
    65    C    4  dx2y2  Ryd( 3d)     0.00002       1.90367
    66    C    4  dz2    Ryd( 4d)     0.00062       3.16909
    67    C    4  dz2    Ryd( 3d)     0.00009       2.35292
    68    C    4  f(0)   Ryd( 4f)     0.00012       3.73746
    69    C    4  f(C1)  Ryd( 4f)     0.00011       3.25088
    70    C    4  f(S1)  Ryd( 4f)     0.00009       3.60498
    71    C    4  f(C2)  Ryd( 4f)     0.00014       3.66590
    72    C    4  f(S2)  Ryd( 4f)     0.00000       3.15831
    73    C    4  f(C3)  Ryd( 4f)     0.00012       3.00843
    74    C    4  f(S3)  Ryd( 4f)     0.00010       3.17900

    75    H    5  S      Val( 1S)     0.80630       0.04160
    76    H    5  S      Ryd( 2S)     0.00047       1.24267
    77    H    5  S      Ryd( 3S)     0.00007       1.24754
    78    H    5  px     Ryd( 2p)     0.00010       2.02235
    79    H    5  py     Ryd( 2p)     0.00045       2.70470
    80    H    5  pz     Ryd( 2p)     0.00021       2.45401

    81    H    6  S      Val( 1S)     0.80630       0.04160
    82    H    6  S      Ryd( 2S)     0.00047       1.24267
    83    H    6  S      Ryd( 3S)     0.00007       1.24754
    84    H    6  px     Ryd( 2p)     0.00010       2.02235
    85    H    6  py     Ryd( 2p)     0.00045       2.70470
    86    H    6  pz     Ryd( 2p)     0.00021       2.45401

 WARNING:  Population inversion found on atom  C    1
           Population inversion found on atom  C    4


 Summary of Natural Population Analysis:                  
                                                          
                                       Natural Population 
                Natural  -----------------------------------------------
    Atom  No    Charge         Core      Valence    Rydberg      Total
 -----------------------------------------------------------------------
      C    1   -0.38479      1.99949     4.37227    0.01304     6.38479
      H    2    0.19240      0.00000     0.80630    0.00130     0.80760
      H    3    0.19240      0.00000     0.80630    0.00130     0.80760
      C    4   -0.38479      1.99949     4.37227    0.01304     6.38479
      H    5    0.19240      0.00000     0.80630    0.00130     0.80760
      H    6    0.19240      0.00000     0.80630    0.00130     0.80760
 =======================================================================
   * Total *   -0.00000      3.99898    11.96974    0.03128    16.00000

                                 Natural Population      
 --------------------------------------------------------
   Core                       3.99898 ( 99.9744% of   4)
   Valence                   11.96974 ( 99.7478% of  12)
   Natural Minimal Basis     15.96872 ( 99.8045% of  16)
   Natural Rydberg Basis      0.03128 (  0.1955% of  16)
 --------------------------------------------------------

    Atom  No          Natural Electron Configuration
 ----------------------------------------------------------------------------
      C    1      [core]2S( 1.10)2p( 3.27)3p( 0.01)
      H    2            1S( 0.81)
      H    3            1S( 0.81)
      C    4      [core]2S( 1.10)2p( 3.27)3p( 0.01)
      H    5            1S( 0.81)
      H    6            1S( 0.81)


 Wiberg bond index matrix in the NAO basis:                                    

     Atom    1       2       3       4       5       6
     ---- ------  ------  ------  ------  ------  ------
   1.  C  0.0000  0.9455  0.9455  2.0384  0.0032  0.0032
   2.  H  0.9455  0.0000  0.0003  0.0032  0.0126  0.0025
   3.  H  0.9455  0.0003  0.0000  0.0032  0.0025  0.0126
   4.  C  2.0384  0.0032  0.0032  0.0000  0.9455  0.9455
   5.  H  0.0032  0.0126  0.0025  0.9455  0.0000  0.0003
   6.  H  0.0032  0.0025  0.0126  0.9455  0.0003  0.0000


 Wiberg bond index, Totals by atom:                                            

     Atom    1
     ---- ------
   1.  C  3.9360
   2.  H  0.9641
   3.  H  0.9641
   4.  C  3.9360
   5.  H  0.9641
   6.  H  0.9641


 Atom-atom overlap-weighted NAO bond order:                                    

     Atom    1       2       3       4       5       6
     ---- ------  ------  ------  ------  ------  ------
   1.  C  0.0000  0.8046  0.8046  1.3286  0.0121  0.0121
   2.  H  0.8046  0.0000 -0.0057  0.0121 -0.0013 -0.0022
   3.  H  0.8046 -0.0057  0.0000  0.0121 -0.0022 -0.0013
   4.  C  1.3286  0.0121  0.0121  0.0000  0.8046  0.8046
   5.  H  0.0121 -0.0013 -0.0022  0.8046  0.0000 -0.0057
   6.  H  0.0121 -0.0022 -0.0013  0.8046 -0.0057  0.0000


 Atom-atom overlap-weighted NAO bond order, Totals by atom:                    

     Atom    1
     ---- ------
   1.  C  2.9620
   2.  H  0.8075
   3.  H  0.8075
   4.  C  2.9620
   5.  H  0.8075
   6.  H  0.8075


 MO bond order:                                                                

     Atom    1       2       3       4       5       6
     ---- ------  ------  ------  ------  ------  ------
   1.  C  0.0000  1.5898  0.2449  0.8744  0.0295  0.0653
   2.  H  1.5898  0.0000 -0.0318  0.0713  0.0838 -0.0436
   3.  H  0.2449 -0.0318  0.0000  0.0262 -0.0507  0.0836
   4.  C  0.8744  0.0713  0.0262  0.0000 -0.5978  0.7799
   5.  H  0.0295  0.0838 -0.0507 -0.5978  0.0000 -0.0322
   6.  H  0.0653 -0.0436  0.0836  0.7799 -0.0322  0.0000


 MO atomic valencies:                                                          

     Atom    1
     ---- ------
   1.  C  2.8039
   2.  H  1.6696
   3.  H  0.2723
   4.  C  1.1541
   5.  H -0.5674
   6.  H  0.8530


 NAO density matrix:                                                           

          NAO        1       2       3       4       5       6       7       8
      ---------- ------- ------- ------- ------- ------- ------- ------- -------
   1.  C 1 (S)    1.9995  0.0000  0.0000  0.0000  0.0000  0.0000 -0.0000 -0.0000
   2.  C 1 (S)    0.0000  1.0984  0.0000 -0.0000 -0.0000  0.0000 -0.0000 -0.0000
   3.  C 1 (S)    0.0000  0.0000  0.0027 -0.0000 -0.0000  0.0000 -0.0000  0.0000
   4.  C 1 (S)    0.0000 -0.0000 -0.0000  0.0000  0.0000  0.0000 -0.0000  0.0000
   5.  C 1 (S)    0.0000 -0.0000 -0.0000  0.0000  0.0000 -0.0000  0.0000 -0.0000
   6.  C 1 (px)   0.0000  0.0000  0.0000  0.0000 -0.0000  0.9973 -0.0420  0.0010
   7.  C 1 (px)  -0.0000 -0.0000 -0.0000 -0.0000  0.0000 -0.0420  0.0018 -0.0000
   8.  C 1 (px)  -0.0000 -0.0000  0.0000  0.0000 -0.0000  0.0010 -0.0000  0.0000
   9.  C 1 (py)   0.0000  0.0000  0.0000  0.0000 -0.0000  0.0000  0.0000 -0.0000
  10.  C 1 (py)   0.0000  0.0000  0.0000  0.0000  0.0000 -0.0000  0.0000  0.0000
  11.  C 1 (py)  -0.0000 -0.0000  0.0000  0.0000 -0.0000  0.0000 -0.0000  0.0000
  12.  C 1 (pz)   0.0026  0.1056  0.0437 -0.0030 -0.0002  0.0000 -0.0000 -0.0000
  13.  C 1 (pz)   0.0019 -0.0094  0.0026 -0.0001  0.0000  0.0000 -0.0000 -0.0000
  14.  C 1 (pz)  -0.0013  0.0048 -0.0000  0.0000  0.0000  0.0000 -0.0000  0.0000
  15.  C 1 (d1)  -0.0000  0.0000 -0.0000  0.0000  0.0000 -0.0000 -0.0000  0.0000
  16.  C 1 (d1)  -0.0000  0.0000  0.0000  0.0000  0.0000  0.0000 -0.0000  0.0000
  17.  C 1 (d2)  -0.0000 -0.0000 -0.0000 -0.0000  0.0000 -0.0213  0.0009 -0.0000
  18.  C 1 (d2)  -0.0000 -0.0000 -0.0000 -0.0000  0.0000 -0.0087  0.0004 -0.0000
  19.  C 1 (d3)  -0.0000 -0.0000 -0.0000 -0.0000  0.0000 -0.0000  0.0000 -0.0000
  20.  C 1 (d3)  -0.0000 -0.0000 -0.0000 -0.0000  0.0000 -0.0000  0.0000 -0.0000
  21.  C 1 (d4)   0.0021 -0.0201 -0.0006  0.0000  0.0000 -0.0000  0.0000  0.0000
  22.  C 1 (d4)   0.0006 -0.0029 -0.0001 -0.0000 -0.0000 -0.0000  0.0000 -0.0000
  23.  C 1 (d5)  -0.0014  0.0101 -0.0009  0.0001  0.0000  0.0000 -0.0000  0.0000
  24.  C 1 (d5)  -0.0002 -0.0024  0.0004  0.0000  0.0000  0.0000 -0.0000  0.0000
  25.  C 1 (f1)   0.0010 -0.0100  0.0002 -0.0000 -0.0000 -0.0000  0.0000 -0.0000
  26.  C 1 (f2)   0.0000  0.0000  0.0000  0.0000 -0.0000  0.0103 -0.0004  0.0000
  27.  C 1 (f3)  -0.0000  0.0000 -0.0000 -0.0000  0.0000  0.0000 -0.0000 -0.0000
  28.  C 1 (f4)   0.0008 -0.0100 -0.0003  0.0000  0.0000 -0.0000  0.0000  0.0000
  29.  C 1 (f5)  -0.0000  0.0000 -0.0000 -0.0000 -0.0000  0.0000 -0.0000 -0.0000
  30.  C 1 (f6)  -0.0000 -0.0000 -0.0000 -0.0000  0.0000 -0.0111  0.0005 -0.0000
  31.  C 1 (f7)  -0.0000  0.0000  0.0000  0.0000 -0.0000 -0.0000  0.0000  0.0000
  32.  H 2 (S)   -0.0022  0.5411  0.0162 -0.0008 -0.0000  0.0000  0.0000 -0.0000
  33.  H 2 (S)   -0.0112 -0.0003 -0.0007 -0.0000 -0.0000  0.0000 -0.0000 -0.0000
  34.  H 2 (S)   -0.0078 -0.0046  0.0001  0.0000  0.0000 -0.0000  0.0000 -0.0000
  35.  H 2 (px)  -0.0000 -0.0000  0.0000  0.0000 -0.0000  0.0100 -0.0004  0.0000
  36.  H 2 (py)   0.0033 -0.0129 -0.0005  0.0000  0.0000  0.0000 -0.0000  0.0000
  37.  H 2 (pz)   0.0024 -0.0103  0.0000  0.0000  0.0000  0.0000 -0.0000  0.0000
  38.  H 3 (S)   -0.0022  0.5411  0.0162 -0.0008 -0.0000  0.0000 -0.0000  0.0000
  39.  H 3 (S)   -0.0112 -0.0003 -0.0007 -0.0000 -0.0000 -0.0000  0.0000  0.0000
  40.  H 3 (S)   -0.0078 -0.0046  0.0001  0.0000  0.0000  0.0000 -0.0000  0.0000
  41.  H 3 (px)  -0.0000 -0.0000  0.0000  0.0000 -0.0000  0.0100 -0.0004  0.0000
  42.  H 3 (py)  -0.0033  0.0129  0.0005 -0.0000 -0.0000  0.0000 -0.0000  0.0000
  43.  H 3 (pz)   0.0024 -0.0103  0.0000  0.0000  0.0000 -0.0000  0.0000 -0.0000
  44.  C 4 (S)    0.0000 -0.0021  0.0074 -0.0058  0.0004 -0.0000  0.0000 -0.0000
  45.  C 4 (S)   -0.0021  0.3525  0.0033  0.0054  0.0002 -0.0000  0.0000  0.0000
  46.  C 4 (S)    0.0074  0.0033  0.0026 -0.0000 -0.0000 -0.0000  0.0000 -0.0000
  47.  C 4 (S)   -0.0058  0.0054 -0.0000 -0.0000 -0.0000 -0.0000  0.0000 -0.0000
  48.  C 4 (S)    0.0004  0.0002 -0.0000 -0.0000 -0.0000  0.0000 -0.0000  0.0000
  49.  C 4 (px)   0.0000  0.0000  0.0000  0.0000 -0.0000  0.9973 -0.0420  0.0010
  50.  C 4 (px)   0.0000  0.0000 -0.0000 -0.0000  0.0000 -0.0420  0.0018 -0.0000
  51.  C 4 (px)  -0.0000 -0.0000  0.0000  0.0000 -0.0000  0.0010 -0.0000  0.0000
  52.  C 4 (py)   0.0000  0.0000  0.0000  0.0000 -0.0000 -0.0000  0.0000  0.0000
  53.  C 4 (py)   0.0000 -0.0000 -0.0000  0.0000 -0.0000  0.0000 -0.0000 -0.0000
  54.  C 4 (py)  -0.0000  0.0000 -0.0000 -0.0000  0.0000 -0.0000  0.0000 -0.0000
  55.  C 4 (pz)   0.0058  0.5163 -0.0465 -0.0016 -0.0000 -0.0000  0.0000  0.0000
  56.  C 4 (pz)  -0.0189  0.0042 -0.0025  0.0000  0.0000  0.0000 -0.0000  0.0000
  57.  C 4 (pz)  -0.0063 -0.0070  0.0001 -0.0000 -0.0000  0.0000 -0.0000  0.0000
  58.  C 4 (d1)   0.0000 -0.0000  0.0000  0.0000  0.0000 -0.0000  0.0000 -0.0000
  59.  C 4 (d1)   0.0000 -0.0000  0.0000  0.0000  0.0000 -0.0000  0.0000 -0.0000
  60.  C 4 (d2)  -0.0000 -0.0000  0.0000  0.0000 -0.0000  0.0213 -0.0009  0.0000
  61.  C 4 (d2)  -0.0000 -0.0000 -0.0000  0.0000 -0.0000  0.0087 -0.0004  0.0000
  62.  C 4 (d3)  -0.0000 -0.0000 -0.0000 -0.0000  0.0000  0.0000 -0.0000 -0.0000
  63.  C 4 (d3)  -0.0000 -0.0000 -0.0000 -0.0000  0.0000 -0.0000  0.0000  0.0000
  64.  C 4 (d4)  -0.0000 -0.0012 -0.0007 -0.0001 -0.0000  0.0000 -0.0000  0.0000
  65.  C 4 (d4)   0.0000 -0.0030 -0.0001 -0.0000 -0.0000  0.0000 -0.0000  0.0000
  66.  C 4 (d5)  -0.0043  0.0170 -0.0009  0.0000  0.0000 -0.0000  0.0000 -0.0000
  67.  C 4 (d5)  -0.0015  0.0054  0.0003 -0.0000 -0.0000 -0.0000  0.0000 -0.0000
  68.  C 4 (f1)  -0.0019  0.0055 -0.0002  0.0000  0.0000 -0.0000  0.0000 -0.0000
  69.  C 4 (f2)  -0.0000 -0.0000  0.0000  0.0000 -0.0000  0.0103 -0.0004  0.0000
  70.  C 4 (f3)   0.0000 -0.0000  0.0000  0.0000 -0.0000 -0.0000  0.0000  0.0000
  71.  C 4 (f4)   0.0002 -0.0009  0.0003  0.0001  0.0000 -0.0000  0.0000  0.0000
  72.  C 4 (f5)  -0.0000  0.0000  0.0000 -0.0000 -0.0000  0.0000 -0.0000 -0.0000
  73.  C 4 (f6)  -0.0000 -0.0000 -0.0000 -0.0000  0.0000 -0.0111  0.0005 -0.0000
  74.  C 4 (f7)  -0.0000  0.0000  0.0000  0.0000 -0.0000  0.0000 -0.0000  0.0000
  75.  H 5 (S)    0.0041  0.0181  0.0185  0.0030  0.0001  0.0000 -0.0000 -0.0000
  76.  H 5 (S)    0.0006 -0.0079 -0.0007  0.0000 -0.0000  0.0000 -0.0000  0.0000
  77.  H 5 (S)   -0.0006  0.0016  0.0001 -0.0000 -0.0000 -0.0000  0.0000 -0.0000
  78.  H 5 (px)  -0.0000 -0.0000  0.0000  0.0000 -0.0000  0.0100 -0.0004  0.0000
  79.  H 5 (py)  -0.0000  0.0012  0.0006  0.0001  0.0000 -0.0000  0.0000 -0.0000
  80.  H 5 (pz)  -0.0001 -0.0005  0.0000  0.0001  0.0000 -0.0000  0.0000  0.0000
  81.  H 6 (S)    0.0041  0.0181  0.0185  0.0030  0.0001 -0.0000  0.0000  0.0000
  82.  H 6 (S)    0.0006 -0.0079 -0.0007  0.0000 -0.0000 -0.0000  0.0000 -0.0000
  83.  H 6 (S)   -0.0006  0.0016  0.0001 -0.0000 -0.0000  0.0000 -0.0000  0.0000
  84.  H 6 (px)  -0.0000 -0.0000  0.0000  0.0000 -0.0000  0.0100 -0.0004  0.0000
  85.  H 6 (py)   0.0000 -0.0012 -0.0006 -0.0001 -0.0000 -0.0000  0.0000 -0.0000
  86.  H 6 (pz)  -0.0001 -0.0005  0.0000  0.0001  0.0000  0.0000 -0.0000  0.0000

          NAO        9      10      11      12      13      14      15      16
      ---------- ------- ------- ------- ------- ------- ------- ------- -------
   1.  C 1 (S)    0.0000  0.0000 -0.0000  0.0026  0.0019 -0.0013 -0.0000 -0.0000
   2.  C 1 (S)    0.0000  0.0000 -0.0000  0.1056 -0.0094  0.0048  0.0000  0.0000
   3.  C 1 (S)    0.0000  0.0000  0.0000  0.0437  0.0026 -0.0000 -0.0000  0.0000
   4.  C 1 (S)    0.0000  0.0000  0.0000 -0.0030 -0.0001  0.0000  0.0000  0.0000
   5.  C 1 (S)   -0.0000  0.0000 -0.0000 -0.0002  0.0000  0.0000  0.0000  0.0000
   6.  C 1 (px)   0.0000 -0.0000  0.0000  0.0000  0.0000  0.0000 -0.0000  0.0000
   7.  C 1 (px)   0.0000  0.0000 -0.0000 -0.0000 -0.0000 -0.0000 -0.0000 -0.0000
   8.  C 1 (px)  -0.0000  0.0000  0.0000 -0.0000 -0.0000  0.0000  0.0000  0.0000
   9.  C 1 (py)   1.1766 -0.0007  0.0028  0.0000  0.0000  0.0000  0.0000  0.0000
  10.  C 1 (py)  -0.0007  0.0025  0.0001 -0.0000  0.0000 -0.0000 -0.0000 -0.0000
  11.  C 1 (py)   0.0028  0.0001  0.0000  0.0000 -0.0000  0.0000 -0.0000  0.0000
  12.  C 1 (pz)   0.0000 -0.0000  0.0000  1.1000  0.0428 -0.0038 -0.0000 -0.0000
  13.  C 1 (pz)   0.0000  0.0000 -0.0000  0.0428  0.0026 -0.0001 -0.0000 -0.0000
  14.  C 1 (pz)   0.0000 -0.0000  0.0000 -0.0038 -0.0001  0.0001  0.0000  0.0000
  15.  C 1 (d1)   0.0000 -0.0000 -0.0000 -0.0000 -0.0000  0.0000  0.0000  0.0000
  16.  C 1 (d1)   0.0000 -0.0000  0.0000 -0.0000 -0.0000  0.0000  0.0000  0.0000
  17.  C 1 (d2)  -0.0000  0.0000 -0.0000 -0.0000 -0.0000 -0.0000 -0.0000  0.0000
  18.  C 1 (d2)   0.0000  0.0000 -0.0000 -0.0000 -0.0000 -0.0000 -0.0000  0.0000
  19.  C 1 (d3)   0.0267 -0.0007  0.0000  0.0000  0.0000 -0.0000  0.0000  0.0000
  20.  C 1 (d3)  -0.0040  0.0004  0.0000 -0.0000  0.0000 -0.0000 -0.0000 -0.0000
  21.  C 1 (d4)  -0.0000  0.0000  0.0000 -0.0153 -0.0004 -0.0000 -0.0000 -0.0000
  22.  C 1 (d4)  -0.0000 -0.0000  0.0000 -0.0009 -0.0001 -0.0000 -0.0000 -0.0000
  23.  C 1 (d5)   0.0000  0.0000 -0.0000 -0.0226 -0.0010  0.0001  0.0000  0.0000
  24.  C 1 (d5)   0.0000  0.0000 -0.0000  0.0024  0.0003  0.0000 -0.0000  0.0000
  25.  C 1 (f1)  -0.0000  0.0000  0.0000  0.0044  0.0003 -0.0001 -0.0000 -0.0000
  26.  C 1 (f2)   0.0000 -0.0000  0.0000  0.0000  0.0000  0.0000  0.0000 -0.0000
  27.  C 1 (f3)   0.0083 -0.0003  0.0000  0.0000 -0.0000 -0.0000  0.0000  0.0000
  28.  C 1 (f4)  -0.0000 -0.0000  0.0000 -0.0086 -0.0002 -0.0000  0.0000 -0.0000
  29.  C 1 (f5)   0.0000  0.0000  0.0000 -0.0000 -0.0000  0.0000  0.0000  0.0000
  30.  C 1 (f6)  -0.0000  0.0000 -0.0000 -0.0000 -0.0000 -0.0000 -0.0000 -0.0000
  31.  C 1 (f7)  -0.0108 -0.0000 -0.0000 -0.0000 -0.0000 -0.0000 -0.0000 -0.0000
  32.  H 2 (S)    0.6845 -0.0057  0.0014  0.4265  0.0114  0.0011  0.0000  0.0000
  33.  H 2 (S)    0.0072  0.0006  0.0000 -0.0065 -0.0006 -0.0000 -0.0000 -0.0000
  34.  H 2 (S)    0.0032 -0.0001  0.0000 -0.0001  0.0001 -0.0000  0.0000  0.0000
  35.  H 2 (px)  -0.0000  0.0000  0.0000 -0.0000 -0.0000  0.0000 -0.0000 -0.0000
  36.  H 2 (py)  -0.0136  0.0003 -0.0000 -0.0118 -0.0004 -0.0000 -0.0000 -0.0000
  37.  H 2 (pz)  -0.0101 -0.0001 -0.0000 -0.0029  0.0001 -0.0000 -0.0000 -0.0000
  38.  H 3 (S)   -0.6845  0.0057 -0.0014  0.4265  0.0114  0.0011 -0.0000  0.0000
  39.  H 3 (S)   -0.0072 -0.0006 -0.0000 -0.0065 -0.0006 -0.0000  0.0000 -0.0000
  40.  H 3 (S)   -0.0032  0.0001 -0.0000 -0.0001  0.0001 -0.0000 -0.0000 -0.0000
  41.  H 3 (px)  -0.0000  0.0000  0.0000 -0.0000 -0.0000  0.0000 -0.0000  0.0000
  42.  H 3 (py)  -0.0136  0.0003 -0.0000  0.0118  0.0004  0.0000 -0.0000  0.0000
  43.  H 3 (pz)   0.0101  0.0001  0.0000 -0.0029  0.0001 -0.0000  0.0000 -0.0000
  44.  C 4 (S)    0.0000  0.0000  0.0000 -0.0058  0.0189  0.0063 -0.0000 -0.0000
  45.  C 4 (S)   -0.0000  0.0000 -0.0000 -0.5163 -0.0042  0.0070  0.0000  0.0000
  46.  C 4 (S)   -0.0000 -0.0000 -0.0000  0.0465  0.0025 -0.0001 -0.0000  0.0000
  47.  C 4 (S)   -0.0000  0.0000 -0.0000  0.0016 -0.0000  0.0000  0.0000  0.0000
  48.  C 4 (S)    0.0000  0.0000  0.0000  0.0000 -0.0000  0.0000  0.0000  0.0000
  49.  C 4 (px)   0.0000 -0.0000  0.0000  0.0000  0.0000  0.0000 -0.0000  0.0000
  50.  C 4 (px)  -0.0000  0.0000 -0.0000  0.0000 -0.0000 -0.0000  0.0000 -0.0000
  51.  C 4 (px)  -0.0000  0.0000  0.0000 -0.0000 -0.0000  0.0000 -0.0000 -0.0000
  52.  C 4 (py)   0.1601  0.0531  0.0026 -0.0000  0.0000 -0.0000 -0.0000 -0.0000
  53.  C 4 (py)   0.0531 -0.0004  0.0001  0.0000 -0.0000 -0.0000  0.0000  0.0000
  54.  C 4 (py)   0.0026  0.0001  0.0000 -0.0000 -0.0000  0.0000 -0.0000  0.0000
  55.  C 4 (pz)  -0.0000  0.0000 -0.0000 -0.5814 -0.0472  0.0020  0.0000  0.0000
  56.  C 4 (pz)   0.0000  0.0000  0.0000 -0.0472 -0.0025  0.0001  0.0000  0.0000
  57.  C 4 (pz)   0.0000  0.0000 -0.0000  0.0020  0.0001 -0.0000 -0.0000 -0.0000
  58.  C 4 (d1)  -0.0000  0.0000 -0.0000 -0.0000  0.0000  0.0000  0.0000  0.0000
  59.  C 4 (d1)  -0.0000  0.0000 -0.0000 -0.0000  0.0000  0.0000 -0.0000 -0.0000
  60.  C 4 (d2)  -0.0000 -0.0000  0.0000 -0.0000 -0.0000  0.0000 -0.0000  0.0000
  61.  C 4 (d2)  -0.0000  0.0000  0.0000 -0.0000 -0.0000  0.0000 -0.0000  0.0000
  62.  C 4 (d3)   0.0114 -0.0013 -0.0000  0.0000 -0.0000  0.0000  0.0000  0.0000
  63.  C 4 (d3)  -0.0075  0.0002 -0.0000  0.0000 -0.0000  0.0000 -0.0000 -0.0000
  64.  C 4 (d4)   0.0000  0.0000 -0.0000  0.0005 -0.0005 -0.0001 -0.0000 -0.0000
  65.  C 4 (d4)   0.0000  0.0000 -0.0000 -0.0010 -0.0001 -0.0000 -0.0000 -0.0000
  66.  C 4 (d5)  -0.0000 -0.0000  0.0000 -0.0168 -0.0010  0.0001  0.0000  0.0000
  67.  C 4 (d5)  -0.0000 -0.0000 -0.0000  0.0089  0.0003 -0.0000 -0.0000 -0.0000
  68.  C 4 (f1)  -0.0000 -0.0000 -0.0000 -0.0082 -0.0003  0.0001  0.0000  0.0000
  69.  C 4 (f2)  -0.0000  0.0000  0.0000 -0.0000 -0.0000  0.0000 -0.0000  0.0000
  70.  C 4 (f3)  -0.0053  0.0004  0.0000 -0.0000  0.0000 -0.0000 -0.0000 -0.0000
  71.  C 4 (f4)  -0.0000 -0.0000  0.0000 -0.0004  0.0003  0.0000  0.0000  0.0000
  72.  C 4 (f5)   0.0000  0.0000  0.0000  0.0000  0.0000 -0.0000 -0.0000 -0.0000
  73.  C 4 (f6)  -0.0000  0.0000 -0.0000 -0.0000 -0.0000 -0.0000 -0.0000 -0.0000
  74.  C 4 (f7)  -0.0022 -0.0005 -0.0000  0.0000  0.0000 -0.0000  0.0000  0.0000
  75.  H 5 (S)    0.0205 -0.0317 -0.0012 -0.0097  0.0150  0.0026  0.0000  0.0000
  76.  H 5 (S)   -0.0141 -0.0002 -0.0000 -0.0128 -0.0006 -0.0000 -0.0000 -0.0000
  77.  H 5 (S)    0.0007 -0.0002 -0.0000  0.0050  0.0000 -0.0000  0.0000 -0.0000
  78.  H 5 (px)  -0.0000 -0.0000  0.0000 -0.0000  0.0000  0.0000  0.0000  0.0000
  79.  H 5 (py)   0.0038 -0.0007 -0.0000  0.0021  0.0004  0.0000  0.0000  0.0000
  80.  H 5 (pz)  -0.0042 -0.0004 -0.0000 -0.0061 -0.0000  0.0000  0.0000  0.0000
  81.  H 6 (S)   -0.0205  0.0317  0.0012 -0.0097  0.0150  0.0026 -0.0000  0.0000
  82.  H 6 (S)    0.0141  0.0002  0.0000 -0.0128 -0.0006 -0.0000  0.0000  0.0000
  83.  H 6 (S)   -0.0007  0.0002  0.0000  0.0050  0.0000 -0.0000 -0.0000 -0.0000
  84.  H 6 (px)  -0.0000 -0.0000  0.0000 -0.0000  0.0000  0.0000  0.0000  0.0000
  85.  H 6 (py)   0.0038 -0.0007 -0.0000 -0.0021 -0.0004 -0.0000  0.0000 -0.0000
  86.  H 6 (pz)   0.0042  0.0004  0.0000 -0.0061 -0.0000  0.0000 -0.0000  0.0000

          NAO       17      18      19      20      21      22      23      24
      ---------- ------- ------- ------- ------- ------- ------- ------- -------
   1.  C 1 (S)   -0.0000 -0.0000 -0.0000 -0.0000  0.0021  0.0006 -0.0014 -0.0002
   2.  C 1 (S)   -0.0000 -0.0000 -0.0000 -0.0000 -0.0201 -0.0029  0.0101 -0.0024
   3.  C 1 (S)   -0.0000 -0.0000 -0.0000 -0.0000 -0.0006 -0.0001 -0.0009  0.0004
   4.  C 1 (S)   -0.0000 -0.0000 -0.0000 -0.0000  0.0000 -0.0000  0.0001  0.0000
   5.  C 1 (S)    0.0000  0.0000  0.0000  0.0000  0.0000 -0.0000  0.0000  0.0000
   6.  C 1 (px)  -0.0213 -0.0087 -0.0000 -0.0000 -0.0000 -0.0000  0.0000  0.0000
   7.  C 1 (px)   0.0009  0.0004  0.0000  0.0000  0.0000  0.0000 -0.0000 -0.0000
   8.  C 1 (px)  -0.0000 -0.0000 -0.0000 -0.0000  0.0000 -0.0000  0.0000  0.0000
   9.  C 1 (py)  -0.0000  0.0000  0.0267 -0.0040 -0.0000 -0.0000  0.0000  0.0000
  10.  C 1 (py)   0.0000  0.0000 -0.0007  0.0004  0.0000 -0.0000  0.0000  0.0000
  11.  C 1 (py)  -0.0000 -0.0000  0.0000  0.0000  0.0000  0.0000 -0.0000 -0.0000
  12.  C 1 (pz)  -0.0000 -0.0000  0.0000 -0.0000 -0.0153 -0.0009 -0.0226  0.0024
  13.  C 1 (pz)  -0.0000 -0.0000  0.0000  0.0000 -0.0004 -0.0001 -0.0010  0.0003
  14.  C 1 (pz)  -0.0000 -0.0000 -0.0000 -0.0000 -0.0000 -0.0000  0.0001  0.0000
  15.  C 1 (d1)  -0.0000 -0.0000  0.0000 -0.0000 -0.0000 -0.0000  0.0000 -0.0000
  16.  C 1 (d1)   0.0000  0.0000  0.0000 -0.0000 -0.0000 -0.0000  0.0000  0.0000
  17.  C 1 (d2)   0.0005  0.0002 -0.0000  0.0000  0.0000  0.0000 -0.0000 -0.0000
  18.  C 1 (d2)   0.0002  0.0001 -0.0000  0.0000  0.0000  0.0000 -0.0000 -0.0000
  19.  C 1 (d3)  -0.0000 -0.0000  0.0008 -0.0002 -0.0000  0.0000 -0.0000 -0.0000
  20.  C 1 (d3)   0.0000  0.0000 -0.0002  0.0001  0.0000  0.0000 -0.0000 -0.0000
  21.  C 1 (d4)   0.0000  0.0000 -0.0000  0.0000  0.0005  0.0001  0.0001 -0.0000
  22.  C 1 (d4)   0.0000  0.0000  0.0000  0.0000  0.0001  0.0000 -0.0000 -0.0000
  23.  C 1 (d5)  -0.0000 -0.0000 -0.0000 -0.0000  0.0001 -0.0000  0.0006 -0.0001
  24.  C 1 (d5)  -0.0000 -0.0000 -0.0000 -0.0000 -0.0000 -0.0000 -0.0001  0.0001
  25.  C 1 (f1)   0.0000  0.0000 -0.0000 -0.0000  0.0001  0.0000 -0.0002  0.0000
  26.  C 1 (f2)  -0.0002 -0.0001  0.0000 -0.0000 -0.0000 -0.0000  0.0000  0.0000
  27.  C 1 (f3)  -0.0000 -0.0000  0.0003 -0.0001 -0.0000  0.0000 -0.0000 -0.0000
  28.  C 1 (f4)   0.0000  0.0000 -0.0000 -0.0000  0.0003  0.0000  0.0001  0.0000
  29.  C 1 (f5)   0.0000  0.0000 -0.0000  0.0000 -0.0000 -0.0000  0.0000 -0.0000
  30.  C 1 (f6)   0.0002  0.0001 -0.0000  0.0000  0.0000  0.0000 -0.0000 -0.0000
  31.  C 1 (f7)   0.0000  0.0000 -0.0002  0.0000 -0.0000 -0.0000  0.0000  0.0000
  32.  H 2 (S)   -0.0000 -0.0000  0.0170 -0.0031 -0.0146 -0.0018 -0.0030  0.0001
  33.  H 2 (S)   -0.0000  0.0000 -0.0000  0.0001  0.0001  0.0000  0.0001 -0.0001
  34.  H 2 (S)    0.0000  0.0000  0.0001 -0.0000  0.0001 -0.0000 -0.0000  0.0000
  35.  H 2 (px)  -0.0002 -0.0001 -0.0000 -0.0000 -0.0000 -0.0000  0.0000  0.0000
  36.  H 2 (py)  -0.0000 -0.0000 -0.0004  0.0001  0.0004  0.0000  0.0001 -0.0000
  37.  H 2 (pz)  -0.0000 -0.0000 -0.0002  0.0000  0.0002  0.0000 -0.0000  0.0000
  38.  H 3 (S)   -0.0000 -0.0000 -0.0170  0.0031 -0.0146 -0.0018 -0.0030  0.0001
  39.  H 3 (S)    0.0000 -0.0000  0.0000 -0.0001  0.0001  0.0000  0.0001 -0.0001
  40.  H 3 (S)   -0.0000 -0.0000 -0.0001  0.0000  0.0001 -0.0000 -0.0000  0.0000
  41.  H 3 (px)  -0.0002 -0.0001 -0.0000 -0.0000 -0.0000 -0.0000  0.0000  0.0000
  42.  H 3 (py)  -0.0000 -0.0000 -0.0004  0.0001 -0.0004 -0.0000 -0.0001  0.0000
  43.  H 3 (pz)   0.0000  0.0000  0.0002 -0.0000  0.0002  0.0000 -0.0000  0.0000
  44.  C 4 (S)    0.0000  0.0000 -0.0000 -0.0000 -0.0000  0.0000 -0.0043 -0.0015
  45.  C 4 (S)    0.0000  0.0000 -0.0000  0.0000 -0.0012 -0.0030  0.0170  0.0054
  46.  C 4 (S)    0.0000  0.0000  0.0000  0.0000 -0.0007 -0.0001 -0.0009  0.0003
  47.  C 4 (S)    0.0000  0.0000  0.0000  0.0000 -0.0001 -0.0000  0.0000 -0.0000
  48.  C 4 (S)   -0.0000 -0.0000 -0.0000 -0.0000 -0.0000 -0.0000  0.0000 -0.0000
  49.  C 4 (px)  -0.0213 -0.0087 -0.0000 -0.0000 -0.0000 -0.0000  0.0000  0.0000
  50.  C 4 (px)   0.0009  0.0004  0.0000  0.0000  0.0000  0.0000 -0.0000 -0.0000
  51.  C 4 (px)  -0.0000 -0.0000 -0.0000  0.0000  0.0000 -0.0000  0.0000  0.0000
  52.  C 4 (py)   0.0000  0.0000 -0.0114  0.0075 -0.0000 -0.0000  0.0000  0.0000
  53.  C 4 (py)  -0.0000 -0.0000  0.0013 -0.0002  0.0000  0.0000 -0.0000 -0.0000
  54.  C 4 (py)   0.0000  0.0000  0.0000  0.0000 -0.0000 -0.0000  0.0000  0.0000
  55.  C 4 (pz)   0.0000  0.0000 -0.0000  0.0000 -0.0005  0.0010  0.0168 -0.0089
  56.  C 4 (pz)   0.0000  0.0000 -0.0000 -0.0000  0.0005  0.0001  0.0010 -0.0003
  57.  C 4 (pz)  -0.0000 -0.0000  0.0000  0.0000  0.0001  0.0000 -0.0001  0.0000
  58.  C 4 (d1)   0.0000  0.0000 -0.0000  0.0000  0.0000 -0.0000  0.0000  0.0000
  59.  C 4 (d1)   0.0000  0.0000 -0.0000  0.0000  0.0000 -0.0000  0.0000  0.0000
  60.  C 4 (d2)  -0.0005 -0.0002 -0.0000 -0.0000 -0.0000 -0.0000  0.0000  0.0000
  61.  C 4 (d2)  -0.0002 -0.0001 -0.0000 -0.0000  0.0000 -0.0000  0.0000  0.0000
  62.  C 4 (d3)  -0.0000 -0.0000  0.0006 -0.0002  0.0000  0.0000  0.0000  0.0000
  63.  C 4 (d3)   0.0000  0.0000 -0.0002  0.0001  0.0000  0.0000  0.0000  0.0000
  64.  C 4 (d4)  -0.0000 -0.0000 -0.0000 -0.0000  0.0001  0.0001 -0.0001 -0.0002
  65.  C 4 (d4)  -0.0000 -0.0000  0.0000  0.0000  0.0001  0.0000 -0.0000 -0.0000
  66.  C 4 (d5)   0.0000  0.0000  0.0000  0.0000 -0.0001 -0.0000  0.0005 -0.0001
  67.  C 4 (d5)   0.0000  0.0000  0.0000  0.0000 -0.0002 -0.0000 -0.0001  0.0000
  68.  C 4 (f1)   0.0000  0.0000  0.0000  0.0000 -0.0000 -0.0000  0.0003  0.0000
  69.  C 4 (f2)  -0.0002 -0.0001 -0.0000 -0.0000 -0.0000 -0.0000  0.0000  0.0000
  70.  C 4 (f3)   0.0000  0.0000 -0.0002  0.0001  0.0000 -0.0000  0.0000  0.0000
  71.  C 4 (f4)   0.0000  0.0000 -0.0000 -0.0000  0.0000 -0.0000  0.0000  0.0001
  72.  C 4 (f5)   0.0000  0.0000 -0.0000  0.0000 -0.0000 -0.0000 -0.0000 -0.0000
  73.  C 4 (f6)   0.0002  0.0001  0.0000  0.0000  0.0000  0.0000 -0.0000 -0.0000
  74.  C 4 (f7)  -0.0000 -0.0000  0.0001 -0.0001 -0.0000  0.0000  0.0000  0.0000
  75.  H 5 (S)   -0.0000 -0.0000  0.0094 -0.0049 -0.0013 -0.0018  0.0018  0.0055
  76.  H 5 (S)   -0.0000 -0.0000 -0.0003  0.0000  0.0003  0.0000  0.0002 -0.0000
  77.  H 5 (S)    0.0000  0.0000  0.0001 -0.0000 -0.0001  0.0000 -0.0001 -0.0000
  78.  H 5 (px)  -0.0002 -0.0001 -0.0000 -0.0000 -0.0000 -0.0000  0.0000  0.0000
  79.  H 5 (py)  -0.0000 -0.0000  0.0003 -0.0001 -0.0001 -0.0000  0.0000  0.0001
  80.  H 5 (pz)   0.0000 -0.0000  0.0000 -0.0001  0.0001 -0.0000  0.0002  0.0001
  81.  H 6 (S)    0.0000  0.0000 -0.0094  0.0049 -0.0013 -0.0018  0.0018  0.0055
  82.  H 6 (S)    0.0000  0.0000  0.0003 -0.0000  0.0003  0.0000  0.0002 -0.0000
  83.  H 6 (S)   -0.0000 -0.0000 -0.0001  0.0000 -0.0001  0.0000 -0.0001 -0.0000
  84.  H 6 (px)  -0.0002 -0.0001 -0.0000 -0.0000 -0.0000 -0.0000  0.0000  0.0000
  85.  H 6 (py)   0.0000  0.0000  0.0003 -0.0001  0.0001  0.0000 -0.0000 -0.0001
  86.  H 6 (pz)  -0.0000 -0.0000 -0.0000  0.0001  0.0001 -0.0000  0.0002  0.0001

          NAO       25      26      27      28      29      30      31      32
      ---------- ------- ------- ------- ------- ------- ------- ------- -------
   1.  C 1 (S)    0.0010  0.0000 -0.0000  0.0008 -0.0000 -0.0000 -0.0000 -0.0022
   2.  C 1 (S)   -0.0100  0.0000  0.0000 -0.0100  0.0000 -0.0000  0.0000  0.5411
   3.  C 1 (S)    0.0002  0.0000 -0.0000 -0.0003 -0.0000 -0.0000  0.0000  0.0162
   4.  C 1 (S)   -0.0000  0.0000 -0.0000  0.0000 -0.0000 -0.0000  0.0000 -0.0008
   5.  C 1 (S)   -0.0000 -0.0000  0.0000  0.0000 -0.0000  0.0000 -0.0000 -0.0000
   6.  C 1 (px)  -0.0000  0.0103  0.0000 -0.0000  0.0000 -0.0111 -0.0000  0.0000
   7.  C 1 (px)   0.0000 -0.0004 -0.0000  0.0000 -0.0000  0.0005  0.0000  0.0000
   8.  C 1 (px)  -0.0000  0.0000 -0.0000  0.0000 -0.0000 -0.0000  0.0000 -0.0000
   9.  C 1 (py)  -0.0000  0.0000  0.0083 -0.0000  0.0000 -0.0000 -0.0108  0.6845
  10.  C 1 (py)   0.0000 -0.0000 -0.0003 -0.0000  0.0000  0.0000 -0.0000 -0.0057
  11.  C 1 (py)   0.0000  0.0000  0.0000  0.0000  0.0000 -0.0000 -0.0000  0.0014
  12.  C 1 (pz)   0.0044  0.0000  0.0000 -0.0086 -0.0000 -0.0000 -0.0000  0.4265
  13.  C 1 (pz)   0.0003  0.0000 -0.0000 -0.0002 -0.0000 -0.0000 -0.0000  0.0114
  14.  C 1 (pz)  -0.0001  0.0000 -0.0000 -0.0000  0.0000 -0.0000 -0.0000  0.0011
  15.  C 1 (d1)  -0.0000  0.0000  0.0000  0.0000  0.0000 -0.0000 -0.0000  0.0000
  16.  C 1 (d1)  -0.0000 -0.0000  0.0000 -0.0000  0.0000 -0.0000 -0.0000  0.0000
  17.  C 1 (d2)   0.0000 -0.0002 -0.0000  0.0000  0.0000  0.0002  0.0000 -0.0000
  18.  C 1 (d2)   0.0000 -0.0001 -0.0000  0.0000  0.0000  0.0001  0.0000 -0.0000
  19.  C 1 (d3)  -0.0000  0.0000  0.0003 -0.0000 -0.0000 -0.0000 -0.0002  0.0170
  20.  C 1 (d3)  -0.0000 -0.0000 -0.0001 -0.0000  0.0000  0.0000  0.0000 -0.0031
  21.  C 1 (d4)   0.0001 -0.0000 -0.0000  0.0003 -0.0000  0.0000 -0.0000 -0.0146
  22.  C 1 (d4)   0.0000 -0.0000  0.0000  0.0000 -0.0000  0.0000 -0.0000 -0.0018
  23.  C 1 (d5)  -0.0002  0.0000 -0.0000  0.0001  0.0000 -0.0000  0.0000 -0.0030
  24.  C 1 (d5)   0.0000  0.0000 -0.0000  0.0000 -0.0000 -0.0000  0.0000  0.0001
  25.  C 1 (f1)   0.0001 -0.0000  0.0000  0.0001 -0.0000  0.0000  0.0000 -0.0030
  26.  C 1 (f2)  -0.0000  0.0001  0.0000 -0.0000  0.0000 -0.0001 -0.0000  0.0000
  27.  C 1 (f3)   0.0000  0.0000  0.0001 -0.0000 -0.0000 -0.0000 -0.0001  0.0054
  28.  C 1 (f4)   0.0001 -0.0000 -0.0000  0.0001 -0.0000  0.0000  0.0000 -0.0075
  29.  C 1 (f5)  -0.0000  0.0000 -0.0000 -0.0000  0.0000 -0.0000 -0.0000  0.0000
  30.  C 1 (f6)   0.0000 -0.0001 -0.0000  0.0000 -0.0000  0.0001  0.0000 -0.0000
  31.  C 1 (f7)   0.0000 -0.0000 -0.0001  0.0000 -0.0000  0.0000  0.0001 -0.0062
  32.  H 2 (S)   -0.0030  0.0000  0.0054 -0.0075  0.0000 -0.0000 -0.0062  0.8063
  33.  H 2 (S)   -0.0000 -0.0000 -0.0000  0.0000  0.0000 -0.0000 -0.0001  0.0000
  34.  H 2 (S)    0.0000 -0.0000  0.0000  0.0000 -0.0000  0.0000 -0.0000  0.0000
  35.  H 2 (px)  -0.0000  0.0001  0.0000  0.0000 -0.0000 -0.0001 -0.0000 -0.0000
  36.  H 2 (py)   0.0001  0.0000 -0.0001  0.0002  0.0000 -0.0000  0.0001 -0.0186
  37.  H 2 (pz)   0.0001  0.0000 -0.0001  0.0001 -0.0000 -0.0000  0.0001 -0.0112
  38.  H 3 (S)   -0.0030  0.0000 -0.0054 -0.0075  0.0000  0.0000  0.0062 -0.0126
  39.  H 3 (S)   -0.0000 -0.0000  0.0000  0.0000 -0.0000  0.0000  0.0001 -0.0058
  40.  H 3 (S)    0.0000  0.0000 -0.0000  0.0000 -0.0000 -0.0000  0.0000 -0.0040
  41.  H 3 (px)  -0.0000  0.0001  0.0000  0.0000  0.0000 -0.0001 -0.0000 -0.0000
  42.  H 3 (py)  -0.0001  0.0000 -0.0001 -0.0002  0.0000 -0.0000  0.0001  0.0017
  43.  H 3 (pz)   0.0001 -0.0000  0.0001  0.0001 -0.0000  0.0000 -0.0001 -0.0000
  44.  C 4 (S)    0.0019 -0.0000 -0.0000 -0.0002  0.0000  0.0000  0.0000  0.0041
  45.  C 4 (S)   -0.0055 -0.0000 -0.0000  0.0009 -0.0000  0.0000  0.0000  0.0181
  46.  C 4 (S)    0.0002 -0.0000  0.0000 -0.0003 -0.0000  0.0000 -0.0000  0.0185
  47.  C 4 (S)   -0.0000 -0.0000  0.0000 -0.0001  0.0000  0.0000 -0.0000  0.0030
  48.  C 4 (S)   -0.0000  0.0000 -0.0000 -0.0000  0.0000 -0.0000  0.0000  0.0001
  49.  C 4 (px)  -0.0000  0.0103  0.0000 -0.0000  0.0000 -0.0111 -0.0000  0.0000
  50.  C 4 (px)   0.0000 -0.0004 -0.0000  0.0000 -0.0000  0.0005  0.0000  0.0000
  51.  C 4 (px)  -0.0000  0.0000 -0.0000  0.0000 -0.0000 -0.0000 -0.0000 -0.0000
  52.  C 4 (py)  -0.0000 -0.0000 -0.0053 -0.0000  0.0000  0.0000 -0.0022 -0.0205
  53.  C 4 (py)   0.0000  0.0000  0.0004  0.0000 -0.0000 -0.0000 -0.0005  0.0317
  54.  C 4 (py)  -0.0000 -0.0000  0.0000 -0.0000  0.0000  0.0000 -0.0000  0.0012
  55.  C 4 (pz)  -0.0082 -0.0000 -0.0000 -0.0004  0.0000  0.0000  0.0000  0.0097
  56.  C 4 (pz)  -0.0003 -0.0000 -0.0000  0.0003  0.0000  0.0000  0.0000 -0.0150
  57.  C 4 (pz)   0.0001  0.0000  0.0000  0.0000 -0.0000 -0.0000 -0.0000 -0.0026
  58.  C 4 (d1)   0.0000 -0.0000 -0.0000  0.0000  0.0000 -0.0000  0.0000 -0.0000
  59.  C 4 (d1)  -0.0000 -0.0000 -0.0000  0.0000 -0.0000 -0.0000  0.0000 -0.0000
  60.  C 4 (d2)  -0.0000  0.0002  0.0000 -0.0000  0.0000 -0.0002 -0.0000 -0.0000
  61.  C 4 (d2)  -0.0000  0.0001 -0.0000  0.0000  0.0000 -0.0001 -0.0000 -0.0000
  62.  C 4 (d3)   0.0000  0.0000  0.0002  0.0000 -0.0000 -0.0000 -0.0001  0.0094
  63.  C 4 (d3)  -0.0000 -0.0000 -0.0001  0.0000  0.0000  0.0000  0.0001 -0.0049
  64.  C 4 (d4)   0.0000  0.0000 -0.0000 -0.0000  0.0000 -0.0000  0.0000 -0.0013
  65.  C 4 (d4)   0.0000  0.0000 -0.0000  0.0000 -0.0000 -0.0000  0.0000 -0.0018
  66.  C 4 (d5)  -0.0003 -0.0000  0.0000 -0.0000  0.0000  0.0000 -0.0000  0.0018
  67.  C 4 (d5)  -0.0000 -0.0000  0.0000 -0.0001  0.0000  0.0000 -0.0000  0.0055
  68.  C 4 (f1)  -0.0001 -0.0000  0.0000  0.0000  0.0000  0.0000 -0.0000 -0.0001
  69.  C 4 (f2)  -0.0000  0.0001  0.0000  0.0000  0.0000 -0.0001 -0.0000 -0.0000
  70.  C 4 (f3)  -0.0000 -0.0000 -0.0001  0.0000  0.0000  0.0000  0.0000 -0.0040
  71.  C 4 (f4)   0.0000 -0.0000  0.0000  0.0000 -0.0000  0.0000 -0.0000 -0.0001
  72.  C 4 (f5)  -0.0000  0.0000 -0.0000 -0.0000 -0.0000 -0.0000 -0.0000  0.0000
  73.  C 4 (f6)   0.0000 -0.0001 -0.0000  0.0000 -0.0000  0.0001  0.0000 -0.0000
  74.  C 4 (f7)   0.0000  0.0000  0.0000 -0.0000 -0.0000 -0.0000  0.0000 -0.0002
  75.  H 5 (S)    0.0001  0.0000  0.0040  0.0001 -0.0000 -0.0000  0.0002  0.1096
  76.  H 5 (S)   -0.0000  0.0000 -0.0001  0.0002 -0.0000 -0.0000  0.0001 -0.0159
  77.  H 5 (S)   -0.0000 -0.0000  0.0000 -0.0000 -0.0000  0.0000 -0.0000  0.0030
  78.  H 5 (px)  -0.0000  0.0001  0.0000 -0.0000  0.0000 -0.0001 -0.0000 -0.0000
  79.  H 5 (py)   0.0000  0.0000  0.0001 -0.0000 -0.0000  0.0000 -0.0000  0.0054
  80.  H 5 (pz)  -0.0000 -0.0000  0.0000  0.0000 -0.0000  0.0000  0.0000 -0.0035
  81.  H 6 (S)    0.0001 -0.0000 -0.0040  0.0001  0.0000  0.0000 -0.0002 -0.0496
  82.  H 6 (S)   -0.0000 -0.0000  0.0001  0.0002  0.0000  0.0000 -0.0001 -0.0006
  83.  H 6 (S)   -0.0000  0.0000 -0.0000 -0.0000  0.0000 -0.0000  0.0000  0.0016
  84.  H 6 (px)  -0.0000  0.0001  0.0000 -0.0000  0.0000 -0.0001 -0.0000 -0.0000
  85.  H 6 (py)  -0.0000 -0.0000  0.0001  0.0000 -0.0000  0.0000 -0.0000  0.0017
  86.  H 6 (pz)  -0.0000  0.0000 -0.0000  0.0000  0.0000 -0.0000 -0.0000 -0.0005

          NAO       33      34      35      36      37      38      39      40
      ---------- ------- ------- ------- ------- ------- ------- ------- -------
   1.  C 1 (S)   -0.0112 -0.0078 -0.0000  0.0033  0.0024 -0.0022 -0.0112 -0.0078
   2.  C 1 (S)   -0.0003 -0.0046 -0.0000 -0.0129 -0.0103  0.5411 -0.0003 -0.0046
   3.  C 1 (S)   -0.0007  0.0001  0.0000 -0.0005  0.0000  0.0162 -0.0007  0.0001
   4.  C 1 (S)   -0.0000  0.0000  0.0000  0.0000  0.0000 -0.0008 -0.0000  0.0000
   5.  C 1 (S)   -0.0000  0.0000 -0.0000  0.0000  0.0000 -0.0000 -0.0000  0.0000
   6.  C 1 (px)   0.0000 -0.0000  0.0100  0.0000  0.0000  0.0000 -0.0000  0.0000
   7.  C 1 (px)  -0.0000  0.0000 -0.0004 -0.0000 -0.0000 -0.0000  0.0000 -0.0000
   8.  C 1 (px)  -0.0000 -0.0000  0.0000  0.0000  0.0000  0.0000  0.0000  0.0000
   9.  C 1 (py)   0.0072  0.0032 -0.0000 -0.0136 -0.0101 -0.6845 -0.0072 -0.0032
  10.  C 1 (py)   0.0006 -0.0001  0.0000  0.0003 -0.0001  0.0057 -0.0006  0.0001
  11.  C 1 (py)   0.0000  0.0000  0.0000 -0.0000 -0.0000 -0.0014 -0.0000 -0.0000
  12.  C 1 (pz)  -0.0065 -0.0001 -0.0000 -0.0118 -0.0029  0.4265 -0.0065 -0.0001
  13.  C 1 (pz)  -0.0006  0.0001 -0.0000 -0.0004  0.0001  0.0114 -0.0006  0.0001
  14.  C 1 (pz)  -0.0000 -0.0000  0.0000 -0.0000 -0.0000  0.0011 -0.0000 -0.0000
  15.  C 1 (d1)  -0.0000  0.0000 -0.0000 -0.0000 -0.0000 -0.0000  0.0000 -0.0000
  16.  C 1 (d1)  -0.0000  0.0000 -0.0000 -0.0000 -0.0000  0.0000 -0.0000 -0.0000
  17.  C 1 (d2)  -0.0000  0.0000 -0.0002 -0.0000 -0.0000 -0.0000  0.0000 -0.0000
  18.  C 1 (d2)   0.0000  0.0000 -0.0001 -0.0000 -0.0000 -0.0000 -0.0000 -0.0000
  19.  C 1 (d3)  -0.0000  0.0001 -0.0000 -0.0004 -0.0002 -0.0170  0.0000 -0.0001
  20.  C 1 (d3)   0.0001 -0.0000 -0.0000  0.0001  0.0000  0.0031 -0.0001  0.0000
  21.  C 1 (d4)   0.0001  0.0001 -0.0000  0.0004  0.0002 -0.0146  0.0001  0.0001
  22.  C 1 (d4)   0.0000 -0.0000 -0.0000  0.0000  0.0000 -0.0018  0.0000 -0.0000
  23.  C 1 (d5)   0.0001 -0.0000  0.0000  0.0001 -0.0000 -0.0030  0.0001 -0.0000
  24.  C 1 (d5)  -0.0001  0.0000  0.0000 -0.0000  0.0000  0.0001 -0.0001  0.0000
  25.  C 1 (f1)  -0.0000  0.0000 -0.0000  0.0001  0.0001 -0.0030 -0.0000  0.0000
  26.  C 1 (f2)  -0.0000 -0.0000  0.0001  0.0000  0.0000  0.0000 -0.0000  0.0000
  27.  C 1 (f3)  -0.0000  0.0000  0.0000 -0.0001 -0.0001 -0.0054  0.0000 -0.0000
  28.  C 1 (f4)   0.0000  0.0000  0.0000  0.0002  0.0001 -0.0075  0.0000  0.0000
  29.  C 1 (f5)   0.0000 -0.0000 -0.0000  0.0000 -0.0000  0.0000 -0.0000 -0.0000
  30.  C 1 (f6)  -0.0000  0.0000 -0.0001 -0.0000 -0.0000  0.0000  0.0000 -0.0000
  31.  C 1 (f7)  -0.0001 -0.0000 -0.0000  0.0001  0.0001  0.0062  0.0001  0.0000
  32.  H 2 (S)    0.0000  0.0000 -0.0000 -0.0186 -0.0112 -0.0126 -0.0058 -0.0040
  33.  H 2 (S)    0.0005 -0.0000  0.0000  0.0001 -0.0001 -0.0058  0.0001 -0.0000
  34.  H 2 (S)   -0.0000  0.0001 -0.0000 -0.0000  0.0000 -0.0040 -0.0000  0.0001
  35.  H 2 (px)   0.0000 -0.0000  0.0001  0.0000  0.0000  0.0000 -0.0000  0.0000
  36.  H 2 (py)   0.0001 -0.0000  0.0000  0.0005  0.0002 -0.0017  0.0001  0.0001
  37.  H 2 (pz)  -0.0001  0.0000  0.0000  0.0002  0.0002 -0.0000  0.0000  0.0001
  38.  H 3 (S)   -0.0058 -0.0040  0.0000 -0.0017 -0.0000  0.8063  0.0000  0.0000
  39.  H 3 (S)    0.0001 -0.0000 -0.0000  0.0001  0.0000  0.0000  0.0005 -0.0000
  40.  H 3 (S)   -0.0000  0.0001  0.0000  0.0001  0.0001  0.0000 -0.0000  0.0001
  41.  H 3 (px)   0.0000 -0.0000  0.0001  0.0000  0.0000  0.0000 -0.0000  0.0000
  42.  H 3 (py)  -0.0001 -0.0001  0.0000 -0.0001 -0.0000  0.0186 -0.0001  0.0000
  43.  H 3 (pz)   0.0000  0.0001 -0.0000  0.0000  0.0000 -0.0112 -0.0001  0.0000
  44.  C 4 (S)    0.0006 -0.0006  0.0000  0.0000  0.0001  0.0041  0.0006 -0.0006
  45.  C 4 (S)   -0.0079  0.0016  0.0000 -0.0012  0.0005  0.0181 -0.0079  0.0016
  46.  C 4 (S)   -0.0007  0.0001 -0.0000 -0.0006 -0.0000  0.0185 -0.0007  0.0001
  47.  C 4 (S)    0.0000 -0.0000 -0.0000 -0.0001 -0.0001  0.0030  0.0000 -0.0000
  48.  C 4 (S)   -0.0000 -0.0000  0.0000 -0.0000 -0.0000  0.0001 -0.0000 -0.0000
  49.  C 4 (px)   0.0000 -0.0000  0.0100  0.0000  0.0000  0.0000 -0.0000  0.0000
  50.  C 4 (px)  -0.0000  0.0000 -0.0004 -0.0000 -0.0000  0.0000  0.0000 -0.0000
  51.  C 4 (px)   0.0000 -0.0000  0.0000  0.0000  0.0000 -0.0000 -0.0000  0.0000
  52.  C 4 (py)   0.0141 -0.0007  0.0000  0.0038 -0.0042  0.0205 -0.0141  0.0007
  53.  C 4 (py)   0.0002  0.0002  0.0000 -0.0007 -0.0004 -0.0317 -0.0002 -0.0002
  54.  C 4 (py)   0.0000  0.0000 -0.0000 -0.0000 -0.0000 -0.0012 -0.0000 -0.0000
  55.  C 4 (pz)   0.0128 -0.0050  0.0000  0.0021 -0.0061  0.0097  0.0128 -0.0050
  56.  C 4 (pz)   0.0006 -0.0000  0.0000  0.0004 -0.0000 -0.0150  0.0006 -0.0000
  57.  C 4 (pz)   0.0000  0.0000  0.0000  0.0000  0.0000 -0.0026  0.0000  0.0000
  58.  C 4 (d1)   0.0000 -0.0000 -0.0000  0.0000  0.0000  0.0000 -0.0000  0.0000
  59.  C 4 (d1)   0.0000 -0.0000  0.0000  0.0000  0.0000  0.0000 -0.0000  0.0000
  60.  C 4 (d2)   0.0000 -0.0000  0.0002  0.0000  0.0000 -0.0000 -0.0000  0.0000
  61.  C 4 (d2)   0.0000 -0.0000  0.0001  0.0000  0.0000 -0.0000 -0.0000  0.0000
  62.  C 4 (d3)  -0.0003  0.0001 -0.0000 -0.0003 -0.0000 -0.0094  0.0003 -0.0001
  63.  C 4 (d3)   0.0000 -0.0000 -0.0000  0.0001  0.0001  0.0049 -0.0000  0.0000
  64.  C 4 (d4)   0.0003 -0.0001  0.0000  0.0001 -0.0001 -0.0013  0.0003 -0.0001
  65.  C 4 (d4)   0.0000  0.0000  0.0000  0.0000  0.0000 -0.0018  0.0000  0.0000
  66.  C 4 (d5)   0.0002 -0.0001 -0.0000 -0.0000 -0.0002  0.0018  0.0002 -0.0001
  67.  C 4 (d5)  -0.0000 -0.0000 -0.0000 -0.0001 -0.0001  0.0055 -0.0000 -0.0000
  68.  C 4 (f1)   0.0000  0.0000 -0.0000  0.0000 -0.0000 -0.0001  0.0000  0.0000
  69.  C 4 (f2)   0.0000 -0.0000  0.0001  0.0000  0.0000 -0.0000 -0.0000  0.0000
  70.  C 4 (f3)   0.0001 -0.0000 -0.0000  0.0001  0.0000  0.0040 -0.0001  0.0000
  71.  C 4 (f4)  -0.0002  0.0000 -0.0000 -0.0000  0.0000 -0.0001 -0.0002  0.0000
  72.  C 4 (f5)   0.0000 -0.0000 -0.0000 -0.0000 -0.0000  0.0000 -0.0000 -0.0000
  73.  C 4 (f6)  -0.0000  0.0000 -0.0001 -0.0000 -0.0000  0.0000  0.0000 -0.0000
  74.  C 4 (f7)  -0.0001  0.0000  0.0000 -0.0000  0.0000  0.0002  0.0001 -0.0000
  75.  H 5 (S)   -0.0159  0.0030 -0.0000 -0.0054  0.0035 -0.0496 -0.0006  0.0016
  76.  H 5 (S)   -0.0000 -0.0000  0.0000  0.0004  0.0002 -0.0006  0.0003  0.0000
  77.  H 5 (S)   -0.0000 -0.0000 -0.0000 -0.0001 -0.0000  0.0016  0.0000 -0.0000
  78.  H 5 (px)   0.0000 -0.0000  0.0001  0.0000  0.0000  0.0000 -0.0000  0.0000
  79.  H 5 (py)  -0.0004  0.0001 -0.0000 -0.0002  0.0000 -0.0017 -0.0001  0.0000
  80.  H 5 (pz)  -0.0002  0.0000 -0.0000  0.0000  0.0001 -0.0005  0.0001  0.0000
  81.  H 6 (S)   -0.0006  0.0016  0.0000  0.0017  0.0005  0.1096 -0.0159  0.0030
  82.  H 6 (S)    0.0003  0.0000 -0.0000  0.0001 -0.0001 -0.0159 -0.0000 -0.0000
  83.  H 6 (S)    0.0000 -0.0000  0.0000 -0.0000 -0.0000  0.0030 -0.0000 -0.0000
  84.  H 6 (px)   0.0000 -0.0000  0.0001  0.0000  0.0000  0.0000 -0.0000  0.0000
  85.  H 6 (py)   0.0001 -0.0000 -0.0000 -0.0000 -0.0000 -0.0054  0.0004 -0.0001
  86.  H 6 (pz)   0.0001  0.0000  0.0000  0.0000 -0.0000 -0.0035 -0.0002  0.0000

          NAO       41      42      43      44      45      46      47      48
      ---------- ------- ------- ------- ------- ------- ------- ------- -------
   1.  C 1 (S)   -0.0000 -0.0033  0.0024  0.0000 -0.0021  0.0074 -0.0058  0.0004
   2.  C 1 (S)   -0.0000  0.0129 -0.0103 -0.0021  0.3525  0.0033  0.0054  0.0002
   3.  C 1 (S)    0.0000  0.0005  0.0000  0.0074  0.0033  0.0026 -0.0000 -0.0000
   4.  C 1 (S)    0.0000 -0.0000  0.0000 -0.0058  0.0054 -0.0000 -0.0000 -0.0000
   5.  C 1 (S)   -0.0000 -0.0000  0.0000  0.0004  0.0002 -0.0000 -0.0000 -0.0000
   6.  C 1 (px)   0.0100  0.0000 -0.0000 -0.0000 -0.0000 -0.0000 -0.0000  0.0000
   7.  C 1 (px)  -0.0004 -0.0000  0.0000  0.0000  0.0000  0.0000  0.0000 -0.0000
   8.  C 1 (px)   0.0000  0.0000 -0.0000 -0.0000  0.0000 -0.0000 -0.0000  0.0000
   9.  C 1 (py)  -0.0000 -0.0136  0.0101  0.0000 -0.0000 -0.0000 -0.0000  0.0000
  10.  C 1 (py)   0.0000  0.0003  0.0001  0.0000  0.0000 -0.0000  0.0000  0.0000
  11.  C 1 (py)   0.0000 -0.0000  0.0000  0.0000 -0.0000 -0.0000 -0.0000  0.0000
  12.  C 1 (pz)  -0.0000  0.0118 -0.0029 -0.0058 -0.5163  0.0465  0.0016  0.0000
  13.  C 1 (pz)  -0.0000  0.0004  0.0001  0.0189 -0.0042  0.0025 -0.0000 -0.0000
  14.  C 1 (pz)   0.0000  0.0000 -0.0000  0.0063  0.0070 -0.0001  0.0000  0.0000
  15.  C 1 (d1)  -0.0000 -0.0000  0.0000 -0.0000  0.0000 -0.0000  0.0000  0.0000
  16.  C 1 (d1)   0.0000  0.0000 -0.0000 -0.0000  0.0000  0.0000  0.0000  0.0000
  17.  C 1 (d2)  -0.0002 -0.0000  0.0000  0.0000  0.0000  0.0000  0.0000 -0.0000
  18.  C 1 (d2)  -0.0001 -0.0000  0.0000  0.0000  0.0000  0.0000  0.0000 -0.0000
  19.  C 1 (d3)  -0.0000 -0.0004  0.0002 -0.0000 -0.0000  0.0000  0.0000 -0.0000
  20.  C 1 (d3)  -0.0000  0.0001 -0.0000 -0.0000  0.0000  0.0000  0.0000 -0.0000
  21.  C 1 (d4)  -0.0000 -0.0004  0.0002 -0.0000 -0.0012 -0.0007 -0.0001 -0.0000
  22.  C 1 (d4)  -0.0000 -0.0000  0.0000  0.0000 -0.0030 -0.0001 -0.0000 -0.0000
  23.  C 1 (d5)   0.0000 -0.0001 -0.0000 -0.0043  0.0170 -0.0009  0.0000  0.0000
  24.  C 1 (d5)   0.0000  0.0000  0.0000 -0.0015  0.0054  0.0003 -0.0000 -0.0000
  25.  C 1 (f1)  -0.0000 -0.0001  0.0001  0.0019 -0.0055  0.0002 -0.0000 -0.0000
  26.  C 1 (f2)   0.0001  0.0000 -0.0000 -0.0000 -0.0000 -0.0000 -0.0000  0.0000
  27.  C 1 (f3)   0.0000 -0.0001  0.0001 -0.0000 -0.0000  0.0000  0.0000 -0.0000
  28.  C 1 (f4)   0.0000 -0.0002  0.0001 -0.0002  0.0009 -0.0003 -0.0001 -0.0000
  29.  C 1 (f5)   0.0000  0.0000 -0.0000  0.0000 -0.0000 -0.0000  0.0000  0.0000
  30.  C 1 (f6)  -0.0001 -0.0000  0.0000  0.0000  0.0000  0.0000  0.0000 -0.0000
  31.  C 1 (f7)  -0.0000  0.0001 -0.0001  0.0000  0.0000 -0.0000 -0.0000  0.0000
  32.  H 2 (S)   -0.0000  0.0017 -0.0000  0.0041  0.0181  0.0185  0.0030  0.0001
  33.  H 2 (S)    0.0000 -0.0001  0.0000  0.0006 -0.0079 -0.0007  0.0000 -0.0000
  34.  H 2 (S)   -0.0000 -0.0001  0.0001 -0.0006  0.0016  0.0001 -0.0000 -0.0000
  35.  H 2 (px)   0.0001  0.0000 -0.0000  0.0000  0.0000 -0.0000 -0.0000  0.0000
  36.  H 2 (py)   0.0000 -0.0001  0.0000  0.0000 -0.0012 -0.0006 -0.0001 -0.0000
  37.  H 2 (pz)   0.0000 -0.0000  0.0000  0.0001  0.0005 -0.0000 -0.0001 -0.0000
  38.  H 3 (S)    0.0000  0.0186 -0.0112  0.0041  0.0181  0.0185  0.0030  0.0001
  39.  H 3 (S)   -0.0000 -0.0001 -0.0001  0.0006 -0.0079 -0.0007  0.0000 -0.0000
  40.  H 3 (S)    0.0000  0.0000  0.0000 -0.0006  0.0016  0.0001 -0.0000 -0.0000
  41.  H 3 (px)   0.0001  0.0000 -0.0000  0.0000  0.0000 -0.0000 -0.0000  0.0000
  42.  H 3 (py)   0.0000  0.0005 -0.0002 -0.0000  0.0012  0.0006  0.0001  0.0000
  43.  H 3 (pz)  -0.0000 -0.0002  0.0002  0.0001  0.0005 -0.0000 -0.0001 -0.0000
  44.  C 4 (S)    0.0000 -0.0000  0.0001  1.9995 -0.0000  0.0000  0.0000  0.0000
  45.  C 4 (S)    0.0000  0.0012  0.0005 -0.0000  1.0984  0.0000 -0.0000 -0.0000
  46.  C 4 (S)   -0.0000  0.0006 -0.0000  0.0000  0.0000  0.0027 -0.0000 -0.0000
  47.  C 4 (S)   -0.0000  0.0001 -0.0001  0.0000 -0.0000 -0.0000  0.0000  0.0000
  48.  C 4 (S)    0.0000  0.0000 -0.0000  0.0000 -0.0000 -0.0000  0.0000  0.0000
  49.  C 4 (px)   0.0100  0.0000 -0.0000  0.0000 -0.0000 -0.0000 -0.0000  0.0000
  50.  C 4 (px)  -0.0004 -0.0000  0.0000 -0.0000 -0.0000  0.0000  0.0000 -0.0000
  51.  C 4 (px)   0.0000  0.0000  0.0000  0.0000  0.0000 -0.0000 -0.0000  0.0000
  52.  C 4 (py)   0.0000  0.0038  0.0042  0.0000 -0.0000 -0.0000 -0.0000  0.0000
  53.  C 4 (py)   0.0000 -0.0007  0.0004  0.0000 -0.0000  0.0000 -0.0000 -0.0000
  54.  C 4 (py)  -0.0000 -0.0000  0.0000 -0.0000  0.0000  0.0000  0.0000 -0.0000
  55.  C 4 (pz)   0.0000 -0.0021 -0.0061 -0.0026 -0.1056 -0.0437  0.0030  0.0002
  56.  C 4 (pz)   0.0000 -0.0004 -0.0000 -0.0019  0.0094 -0.0026  0.0001 -0.0000
  57.  C 4 (pz)   0.0000 -0.0000  0.0000  0.0013 -0.0048  0.0000 -0.0000 -0.0000
  58.  C 4 (d1)   0.0000  0.0000 -0.0000 -0.0000  0.0000  0.0000 -0.0000 -0.0000
  59.  C 4 (d1)   0.0000  0.0000 -0.0000 -0.0000  0.0000  0.0000 -0.0000 -0.0000
  60.  C 4 (d2)   0.0002 -0.0000 -0.0000  0.0000  0.0000 -0.0000 -0.0000  0.0000
  61.  C 4 (d2)   0.0001 -0.0000  0.0000  0.0000  0.0000 -0.0000 -0.0000  0.0000
  62.  C 4 (d3)  -0.0000 -0.0003  0.0000 -0.0000 -0.0000  0.0000  0.0000 -0.0000
  63.  C 4 (d3)  -0.0000  0.0001 -0.0001 -0.0000 -0.0000  0.0000  0.0000 -0.0000
  64.  C 4 (d4)   0.0000 -0.0001 -0.0001  0.0021 -0.0201 -0.0006  0.0000  0.0000
  65.  C 4 (d4)   0.0000 -0.0000  0.0000  0.0006 -0.0029 -0.0001 -0.0000 -0.0000
  66.  C 4 (d5)  -0.0000  0.0000 -0.0002 -0.0014  0.0101 -0.0009  0.0001  0.0000
  67.  C 4 (d5)  -0.0000  0.0001 -0.0001 -0.0002 -0.0024  0.0004  0.0000  0.0000
  68.  C 4 (f1)  -0.0000 -0.0000 -0.0000 -0.0010  0.0100 -0.0002  0.0000  0.0000
  69.  C 4 (f2)   0.0001 -0.0000 -0.0000  0.0000  0.0000 -0.0000 -0.0000  0.0000
  70.  C 4 (f3)  -0.0000  0.0001 -0.0000  0.0000  0.0000 -0.0000 -0.0000  0.0000
  71.  C 4 (f4)  -0.0000  0.0000  0.0000 -0.0008  0.0100  0.0003 -0.0000 -0.0000
  72.  C 4 (f5)  -0.0000  0.0000 -0.0000  0.0000 -0.0000  0.0000  0.0000  0.0000
  73.  C 4 (f6)  -0.0001 -0.0000  0.0000 -0.0000  0.0000  0.0000  0.0000 -0.0000
  74.  C 4 (f7)   0.0000 -0.0000 -0.0000 -0.0000 -0.0000 -0.0000 -0.0000  0.0000
  75.  H 5 (S)   -0.0000 -0.0017  0.0005 -0.0022  0.5411  0.0162 -0.0008 -0.0000
  76.  H 5 (S)    0.0000 -0.0001 -0.0001 -0.0112 -0.0003 -0.0007 -0.0000 -0.0000
  77.  H 5 (S)   -0.0000  0.0000 -0.0000 -0.0078 -0.0046  0.0001  0.0000  0.0000
  78.  H 5 (px)   0.0001  0.0000 -0.0000 -0.0000  0.0000 -0.0000 -0.0000  0.0000
  79.  H 5 (py)  -0.0000 -0.0000  0.0000 -0.0033  0.0129  0.0005 -0.0000 -0.0000
  80.  H 5 (pz)  -0.0000 -0.0000 -0.0000 -0.0024  0.0103 -0.0000 -0.0000 -0.0000
  81.  H 6 (S)    0.0000  0.0054  0.0035 -0.0022  0.5411  0.0162 -0.0008 -0.0000
  82.  H 6 (S)   -0.0000 -0.0004  0.0002 -0.0112 -0.0003 -0.0007 -0.0000 -0.0000
  83.  H 6 (S)    0.0000  0.0001 -0.0000 -0.0078 -0.0046  0.0001  0.0000  0.0000
  84.  H 6 (px)   0.0001  0.0000 -0.0000 -0.0000  0.0000 -0.0000 -0.0000  0.0000
  85.  H 6 (py)  -0.0000 -0.0002 -0.0000  0.0033 -0.0129 -0.0005  0.0000  0.0000
  86.  H 6 (pz)   0.0000 -0.0000  0.0001 -0.0024  0.0103 -0.0000 -0.0000 -0.0000

          NAO       49      50      51      52      53      54      55      56
      ---------- ------- ------- ------- ------- ------- ------- ------- -------
   1.  C 1 (S)    0.0000  0.0000 -0.0000  0.0000  0.0000 -0.0000  0.0058 -0.0189
   2.  C 1 (S)    0.0000  0.0000 -0.0000  0.0000 -0.0000  0.0000  0.5163  0.0042
   3.  C 1 (S)    0.0000 -0.0000  0.0000  0.0000 -0.0000 -0.0000 -0.0465 -0.0025
   4.  C 1 (S)    0.0000 -0.0000  0.0000  0.0000  0.0000 -0.0000 -0.0016  0.0000
   5.  C 1 (S)   -0.0000  0.0000 -0.0000 -0.0000 -0.0000  0.0000 -0.0000  0.0000
   6.  C 1 (px)   0.9973 -0.0420  0.0010 -0.0000  0.0000 -0.0000 -0.0000  0.0000
   7.  C 1 (px)  -0.0420  0.0018 -0.0000  0.0000 -0.0000  0.0000  0.0000 -0.0000
   8.  C 1 (px)   0.0010 -0.0000  0.0000  0.0000 -0.0000 -0.0000  0.0000  0.0000
   9.  C 1 (py)   0.0000 -0.0000 -0.0000  0.1601  0.0531  0.0026 -0.0000  0.0000
  10.  C 1 (py)  -0.0000  0.0000  0.0000  0.0531 -0.0004  0.0001  0.0000  0.0000
  11.  C 1 (py)   0.0000 -0.0000  0.0000  0.0026  0.0001  0.0000 -0.0000  0.0000
  12.  C 1 (pz)   0.0000  0.0000 -0.0000 -0.0000  0.0000 -0.0000 -0.5814 -0.0472
  13.  C 1 (pz)   0.0000 -0.0000 -0.0000  0.0000 -0.0000 -0.0000 -0.0472 -0.0025
  14.  C 1 (pz)   0.0000 -0.0000  0.0000 -0.0000 -0.0000  0.0000  0.0020  0.0001
  15.  C 1 (d1)  -0.0000  0.0000 -0.0000 -0.0000  0.0000 -0.0000  0.0000  0.0000
  16.  C 1 (d1)   0.0000 -0.0000 -0.0000 -0.0000  0.0000  0.0000  0.0000  0.0000
  17.  C 1 (d2)  -0.0213  0.0009 -0.0000  0.0000 -0.0000  0.0000  0.0000  0.0000
  18.  C 1 (d2)  -0.0087  0.0004 -0.0000  0.0000 -0.0000  0.0000  0.0000  0.0000
  19.  C 1 (d3)  -0.0000  0.0000 -0.0000 -0.0114  0.0013  0.0000 -0.0000 -0.0000
  20.  C 1 (d3)  -0.0000  0.0000  0.0000  0.0075 -0.0002  0.0000  0.0000 -0.0000
  21.  C 1 (d4)  -0.0000  0.0000  0.0000 -0.0000  0.0000 -0.0000 -0.0005  0.0005
  22.  C 1 (d4)  -0.0000  0.0000 -0.0000 -0.0000  0.0000 -0.0000  0.0010  0.0001
  23.  C 1 (d5)   0.0000 -0.0000  0.0000  0.0000 -0.0000  0.0000  0.0168  0.0010
  24.  C 1 (d5)   0.0000 -0.0000  0.0000  0.0000 -0.0000  0.0000 -0.0089 -0.0003
  25.  C 1 (f1)  -0.0000  0.0000 -0.0000 -0.0000  0.0000 -0.0000 -0.0082 -0.0003
  26.  C 1 (f2)   0.0103 -0.0004  0.0000 -0.0000  0.0000 -0.0000 -0.0000 -0.0000
  27.  C 1 (f3)   0.0000 -0.0000 -0.0000 -0.0053  0.0004  0.0000 -0.0000 -0.0000
  28.  C 1 (f4)  -0.0000  0.0000  0.0000 -0.0000  0.0000 -0.0000 -0.0004  0.0003
  29.  C 1 (f5)   0.0000 -0.0000 -0.0000  0.0000 -0.0000  0.0000  0.0000  0.0000
  30.  C 1 (f6)  -0.0111  0.0005 -0.0000  0.0000 -0.0000  0.0000  0.0000  0.0000
  31.  C 1 (f7)  -0.0000  0.0000 -0.0000 -0.0022 -0.0005 -0.0000  0.0000  0.0000
  32.  H 2 (S)    0.0000  0.0000 -0.0000 -0.0205  0.0317  0.0012  0.0097 -0.0150
  33.  H 2 (S)    0.0000 -0.0000  0.0000  0.0141  0.0002  0.0000  0.0128  0.0006
  34.  H 2 (S)   -0.0000  0.0000 -0.0000 -0.0007  0.0002  0.0000 -0.0050 -0.0000
  35.  H 2 (px)   0.0100 -0.0004  0.0000  0.0000  0.0000 -0.0000  0.0000  0.0000
  36.  H 2 (py)   0.0000 -0.0000  0.0000  0.0038 -0.0007 -0.0000  0.0021  0.0004
  37.  H 2 (pz)   0.0000 -0.0000  0.0000 -0.0042 -0.0004 -0.0000 -0.0061 -0.0000
  38.  H 3 (S)    0.0000  0.0000 -0.0000  0.0205 -0.0317 -0.0012  0.0097 -0.0150
  39.  H 3 (S)   -0.0000  0.0000 -0.0000 -0.0141 -0.0002 -0.0000  0.0128  0.0006
  40.  H 3 (S)    0.0000 -0.0000  0.0000  0.0007 -0.0002 -0.0000 -0.0050 -0.0000
  41.  H 3 (px)   0.0100 -0.0004  0.0000  0.0000  0.0000 -0.0000  0.0000  0.0000
  42.  H 3 (py)   0.0000 -0.0000  0.0000  0.0038 -0.0007 -0.0000 -0.0021 -0.0004
  43.  H 3 (pz)  -0.0000  0.0000  0.0000  0.0042  0.0004  0.0000 -0.0061 -0.0000
  44.  C 4 (S)    0.0000 -0.0000  0.0000  0.0000  0.0000 -0.0000 -0.0026 -0.0019
  45.  C 4 (S)   -0.0000 -0.0000  0.0000 -0.0000 -0.0000  0.0000 -0.1056  0.0094
  46.  C 4 (S)   -0.0000  0.0000 -0.0000 -0.0000  0.0000  0.0000 -0.0437 -0.0026
  47.  C 4 (S)   -0.0000  0.0000 -0.0000 -0.0000 -0.0000  0.0000  0.0030  0.0001
  48.  C 4 (S)    0.0000 -0.0000  0.0000  0.0000 -0.0000 -0.0000  0.0002 -0.0000
  49.  C 4 (px)   0.9973 -0.0420  0.0010 -0.0000  0.0000 -0.0000  0.0000  0.0000
  50.  C 4 (px)  -0.0420  0.0018 -0.0000 -0.0000 -0.0000  0.0000 -0.0000 -0.0000
  51.  C 4 (px)   0.0010 -0.0000  0.0000  0.0000 -0.0000 -0.0000 -0.0000  0.0000
  52.  C 4 (py)  -0.0000 -0.0000  0.0000  1.1766 -0.0007  0.0028  0.0000  0.0000
  53.  C 4 (py)   0.0000 -0.0000 -0.0000 -0.0007  0.0025  0.0001 -0.0000 -0.0000
  54.  C 4 (py)  -0.0000  0.0000 -0.0000  0.0028  0.0001  0.0000  0.0000  0.0000
  55.  C 4 (pz)   0.0000 -0.0000 -0.0000  0.0000 -0.0000  0.0000  1.1000  0.0428
  56.  C 4 (pz)   0.0000 -0.0000  0.0000  0.0000 -0.0000  0.0000  0.0428  0.0026
  57.  C 4 (pz)   0.0000 -0.0000  0.0000 -0.0000  0.0000 -0.0000 -0.0038 -0.0001
  58.  C 4 (d1)  -0.0000 -0.0000  0.0000  0.0000 -0.0000  0.0000 -0.0000 -0.0000
  59.  C 4 (d1)  -0.0000 -0.0000  0.0000  0.0000 -0.0000 -0.0000 -0.0000 -0.0000
  60.  C 4 (d2)   0.0213 -0.0009  0.0000  0.0000  0.0000 -0.0000  0.0000  0.0000
  61.  C 4 (d2)   0.0087 -0.0004  0.0000  0.0000 -0.0000 -0.0000  0.0000  0.0000
  62.  C 4 (d3)   0.0000  0.0000 -0.0000 -0.0267  0.0007 -0.0000 -0.0000 -0.0000
  63.  C 4 (d3)  -0.0000  0.0000  0.0000  0.0040 -0.0004 -0.0000 -0.0000 -0.0000
  64.  C 4 (d4)   0.0000 -0.0000  0.0000  0.0000 -0.0000  0.0000  0.0153  0.0004
  65.  C 4 (d4)   0.0000 -0.0000  0.0000  0.0000 -0.0000 -0.0000  0.0009  0.0001
  66.  C 4 (d5)  -0.0000  0.0000 -0.0000 -0.0000  0.0000 -0.0000  0.0226  0.0010
  67.  C 4 (d5)  -0.0000  0.0000 -0.0000 -0.0000  0.0000 -0.0000 -0.0024 -0.0003
  68.  C 4 (f1)  -0.0000  0.0000 -0.0000 -0.0000 -0.0000  0.0000  0.0044  0.0003
  69.  C 4 (f2)   0.0103 -0.0004  0.0000  0.0000  0.0000 -0.0000  0.0000  0.0000
  70.  C 4 (f3)  -0.0000  0.0000  0.0000  0.0083 -0.0003  0.0000  0.0000  0.0000
  71.  C 4 (f4)  -0.0000  0.0000  0.0000 -0.0000  0.0000 -0.0000 -0.0086 -0.0002
  72.  C 4 (f5)   0.0000 -0.0000 -0.0000  0.0000  0.0000  0.0000  0.0000 -0.0000
  73.  C 4 (f6)  -0.0111  0.0005 -0.0000  0.0000 -0.0000  0.0000 -0.0000 -0.0000
  74.  C 4 (f7)   0.0000 -0.0000 -0.0000 -0.0108 -0.0000 -0.0000 -0.0000  0.0000
  75.  H 5 (S)   -0.0000  0.0000 -0.0000 -0.6845  0.0057 -0.0014 -0.4265 -0.0114
  76.  H 5 (S)    0.0000 -0.0000  0.0000 -0.0072 -0.0006 -0.0000  0.0065  0.0006
  77.  H 5 (S)   -0.0000  0.0000 -0.0000 -0.0032  0.0001 -0.0000  0.0001 -0.0001
  78.  H 5 (px)   0.0100 -0.0004  0.0000  0.0000  0.0000 -0.0000 -0.0000  0.0000
  79.  H 5 (py)  -0.0000  0.0000 -0.0000 -0.0136  0.0003 -0.0000 -0.0118 -0.0004
  80.  H 5 (pz)  -0.0000  0.0000 -0.0000 -0.0101 -0.0001 -0.0000 -0.0029  0.0001
  81.  H 6 (S)    0.0000 -0.0000  0.0000  0.6845 -0.0057  0.0014 -0.4265 -0.0114
  82.  H 6 (S)   -0.0000  0.0000  0.0000  0.0072  0.0006  0.0000  0.0065  0.0006
  83.  H 6 (S)    0.0000 -0.0000  0.0000  0.0032 -0.0001  0.0000  0.0001 -0.0001
  84.  H 6 (px)   0.0100 -0.0004  0.0000 -0.0000  0.0000 -0.0000 -0.0000  0.0000
  85.  H 6 (py)  -0.0000  0.0000 -0.0000 -0.0136  0.0003 -0.0000  0.0118  0.0004
  86.  H 6 (pz)   0.0000 -0.0000  0.0000  0.0101  0.0001  0.0000 -0.0029  0.0001

          NAO       57      58      59      60      61      62      63      64
      ---------- ------- ------- ------- ------- ------- ------- ------- -------
   1.  C 1 (S)   -0.0063  0.0000  0.0000 -0.0000 -0.0000 -0.0000 -0.0000 -0.0000
   2.  C 1 (S)   -0.0070 -0.0000 -0.0000 -0.0000 -0.0000 -0.0000 -0.0000 -0.0012
   3.  C 1 (S)    0.0001  0.0000  0.0000  0.0000 -0.0000 -0.0000 -0.0000 -0.0007
   4.  C 1 (S)   -0.0000  0.0000  0.0000  0.0000  0.0000 -0.0000 -0.0000 -0.0001
   5.  C 1 (S)   -0.0000  0.0000  0.0000 -0.0000 -0.0000  0.0000  0.0000 -0.0000
   6.  C 1 (px)   0.0000 -0.0000 -0.0000  0.0213  0.0087  0.0000 -0.0000  0.0000
   7.  C 1 (px)  -0.0000  0.0000  0.0000 -0.0009 -0.0004 -0.0000  0.0000 -0.0000
   8.  C 1 (px)   0.0000 -0.0000 -0.0000  0.0000  0.0000 -0.0000  0.0000  0.0000
   9.  C 1 (py)   0.0000 -0.0000 -0.0000 -0.0000 -0.0000  0.0114 -0.0075  0.0000
  10.  C 1 (py)   0.0000  0.0000  0.0000 -0.0000  0.0000 -0.0013  0.0002  0.0000
  11.  C 1 (py)  -0.0000 -0.0000 -0.0000  0.0000  0.0000 -0.0000 -0.0000 -0.0000
  12.  C 1 (pz)   0.0020 -0.0000 -0.0000 -0.0000 -0.0000  0.0000  0.0000  0.0005
  13.  C 1 (pz)   0.0001  0.0000  0.0000 -0.0000 -0.0000 -0.0000 -0.0000 -0.0005
  14.  C 1 (pz)  -0.0000  0.0000  0.0000  0.0000  0.0000  0.0000  0.0000 -0.0001
  15.  C 1 (d1)  -0.0000  0.0000 -0.0000 -0.0000 -0.0000  0.0000 -0.0000 -0.0000
  16.  C 1 (d1)  -0.0000  0.0000 -0.0000  0.0000  0.0000  0.0000 -0.0000 -0.0000
  17.  C 1 (d2)  -0.0000  0.0000  0.0000 -0.0005 -0.0002 -0.0000  0.0000 -0.0000
  18.  C 1 (d2)  -0.0000  0.0000  0.0000 -0.0002 -0.0001 -0.0000  0.0000 -0.0000
  19.  C 1 (d3)   0.0000 -0.0000 -0.0000 -0.0000 -0.0000  0.0006 -0.0002 -0.0000
  20.  C 1 (d3)   0.0000  0.0000  0.0000 -0.0000 -0.0000 -0.0002  0.0001 -0.0000
  21.  C 1 (d4)   0.0001  0.0000  0.0000 -0.0000  0.0000  0.0000  0.0000  0.0001
  22.  C 1 (d4)   0.0000 -0.0000 -0.0000 -0.0000 -0.0000  0.0000  0.0000  0.0001
  23.  C 1 (d5)  -0.0001  0.0000  0.0000  0.0000  0.0000  0.0000  0.0000 -0.0001
  24.  C 1 (d5)   0.0000  0.0000  0.0000  0.0000  0.0000  0.0000  0.0000 -0.0002
  25.  C 1 (f1)   0.0001  0.0000 -0.0000 -0.0000 -0.0000  0.0000 -0.0000  0.0000
  26.  C 1 (f2)   0.0000 -0.0000 -0.0000  0.0002  0.0001  0.0000 -0.0000  0.0000
  27.  C 1 (f3)   0.0000 -0.0000 -0.0000  0.0000 -0.0000  0.0002 -0.0001 -0.0000
  28.  C 1 (f4)   0.0000  0.0000  0.0000 -0.0000  0.0000  0.0000  0.0000 -0.0000
  29.  C 1 (f5)  -0.0000  0.0000 -0.0000  0.0000  0.0000 -0.0000  0.0000  0.0000
  30.  C 1 (f6)  -0.0000 -0.0000 -0.0000 -0.0002 -0.0001 -0.0000  0.0000 -0.0000
  31.  C 1 (f7)  -0.0000  0.0000  0.0000 -0.0000 -0.0000 -0.0001  0.0001  0.0000
  32.  H 2 (S)   -0.0026 -0.0000 -0.0000 -0.0000 -0.0000  0.0094 -0.0049 -0.0013
  33.  H 2 (S)    0.0000  0.0000  0.0000  0.0000  0.0000 -0.0003  0.0000  0.0003
  34.  H 2 (S)    0.0000 -0.0000 -0.0000 -0.0000 -0.0000  0.0001 -0.0000 -0.0001
  35.  H 2 (px)   0.0000 -0.0000  0.0000  0.0002  0.0001 -0.0000 -0.0000  0.0000
  36.  H 2 (py)   0.0000  0.0000  0.0000  0.0000  0.0000 -0.0003  0.0001  0.0001
  37.  H 2 (pz)   0.0000  0.0000  0.0000  0.0000  0.0000 -0.0000  0.0001 -0.0001
  38.  H 3 (S)   -0.0026  0.0000  0.0000 -0.0000 -0.0000 -0.0094  0.0049 -0.0013
  39.  H 3 (S)    0.0000 -0.0000 -0.0000 -0.0000 -0.0000  0.0003 -0.0000  0.0003
  40.  H 3 (S)    0.0000  0.0000  0.0000  0.0000  0.0000 -0.0001  0.0000 -0.0001
  41.  H 3 (px)   0.0000  0.0000  0.0000  0.0002  0.0001 -0.0000 -0.0000  0.0000
  42.  H 3 (py)  -0.0000  0.0000  0.0000 -0.0000 -0.0000 -0.0003  0.0001 -0.0001
  43.  H 3 (pz)   0.0000 -0.0000 -0.0000 -0.0000  0.0000  0.0000 -0.0001 -0.0001
  44.  C 4 (S)    0.0013 -0.0000 -0.0000  0.0000  0.0000 -0.0000 -0.0000  0.0021
  45.  C 4 (S)   -0.0048  0.0000  0.0000  0.0000  0.0000 -0.0000 -0.0000 -0.0201
  46.  C 4 (S)    0.0000  0.0000  0.0000 -0.0000 -0.0000  0.0000  0.0000 -0.0006
  47.  C 4 (S)   -0.0000 -0.0000 -0.0000 -0.0000 -0.0000  0.0000  0.0000  0.0000
  48.  C 4 (S)   -0.0000 -0.0000 -0.0000  0.0000  0.0000 -0.0000 -0.0000  0.0000
  49.  C 4 (px)   0.0000 -0.0000 -0.0000  0.0213  0.0087  0.0000 -0.0000  0.0000
  50.  C 4 (px)  -0.0000 -0.0000 -0.0000 -0.0009 -0.0004  0.0000  0.0000 -0.0000
  51.  C 4 (px)   0.0000  0.0000  0.0000  0.0000  0.0000 -0.0000  0.0000  0.0000
  52.  C 4 (py)  -0.0000  0.0000  0.0000  0.0000  0.0000 -0.0267  0.0040  0.0000
  53.  C 4 (py)   0.0000 -0.0000 -0.0000  0.0000 -0.0000  0.0007 -0.0004 -0.0000
  54.  C 4 (py)  -0.0000  0.0000 -0.0000 -0.0000 -0.0000 -0.0000 -0.0000  0.0000
  55.  C 4 (pz)  -0.0038 -0.0000 -0.0000  0.0000  0.0000 -0.0000 -0.0000  0.0153
  56.  C 4 (pz)  -0.0001 -0.0000 -0.0000  0.0000  0.0000 -0.0000 -0.0000  0.0004
  57.  C 4 (pz)   0.0001 -0.0000 -0.0000  0.0000  0.0000  0.0000  0.0000  0.0000
  58.  C 4 (d1)  -0.0000 -0.0000  0.0000 -0.0000 -0.0000 -0.0000  0.0000 -0.0000
  59.  C 4 (d1)  -0.0000  0.0000  0.0000 -0.0000 -0.0000 -0.0000  0.0000 -0.0000
  60.  C 4 (d2)   0.0000 -0.0000 -0.0000  0.0005  0.0002 -0.0000 -0.0000  0.0000
  61.  C 4 (d2)   0.0000 -0.0000 -0.0000  0.0002  0.0001 -0.0000  0.0000  0.0000
  62.  C 4 (d3)   0.0000 -0.0000 -0.0000 -0.0000 -0.0000  0.0008 -0.0002 -0.0000
  63.  C 4 (d3)   0.0000  0.0000  0.0000 -0.0000  0.0000 -0.0002  0.0001  0.0000
  64.  C 4 (d4)   0.0000 -0.0000 -0.0000  0.0000  0.0000 -0.0000  0.0000  0.0005
  65.  C 4 (d4)   0.0000 -0.0000 -0.0000  0.0000  0.0000 -0.0000 -0.0000  0.0001
  66.  C 4 (d5)  -0.0001 -0.0000 -0.0000 -0.0000 -0.0000 -0.0000 -0.0000  0.0001
  67.  C 4 (d5)  -0.0000 -0.0000 -0.0000 -0.0000 -0.0000 -0.0000 -0.0000 -0.0000
  68.  C 4 (f1)  -0.0001  0.0000  0.0000 -0.0000 -0.0000 -0.0000 -0.0000 -0.0001
  69.  C 4 (f2)   0.0000 -0.0000 -0.0000  0.0002  0.0001 -0.0000 -0.0000  0.0000
  70.  C 4 (f3)  -0.0000  0.0000  0.0000 -0.0000  0.0000 -0.0003  0.0001  0.0000
  71.  C 4 (f4)  -0.0000  0.0000  0.0000 -0.0000 -0.0000 -0.0000 -0.0000 -0.0003
  72.  C 4 (f5)  -0.0000  0.0000  0.0000 -0.0000 -0.0000 -0.0000  0.0000  0.0000
  73.  C 4 (f6)  -0.0000  0.0000 -0.0000 -0.0002 -0.0001 -0.0000  0.0000 -0.0000
  74.  C 4 (f7)   0.0000 -0.0000 -0.0000  0.0000 -0.0000  0.0002 -0.0000 -0.0000
  75.  H 5 (S)   -0.0011 -0.0000 -0.0000 -0.0000 -0.0000  0.0170 -0.0031 -0.0146
  76.  H 5 (S)    0.0000  0.0000  0.0000  0.0000  0.0000 -0.0000  0.0001  0.0001
  77.  H 5 (S)    0.0000 -0.0000 -0.0000 -0.0000 -0.0000  0.0001 -0.0000  0.0001
  78.  H 5 (px)   0.0000 -0.0000 -0.0000  0.0002  0.0001 -0.0000 -0.0000  0.0000
  79.  H 5 (py)  -0.0000 -0.0000 -0.0000 -0.0000 -0.0000  0.0004 -0.0001 -0.0004
  80.  H 5 (pz)  -0.0000  0.0000 -0.0000 -0.0000 -0.0000  0.0002 -0.0000 -0.0002
  81.  H 6 (S)   -0.0011  0.0000  0.0000  0.0000  0.0000 -0.0170  0.0031 -0.0146
  82.  H 6 (S)    0.0000 -0.0000 -0.0000 -0.0000  0.0000  0.0000 -0.0001  0.0001
  83.  H 6 (S)    0.0000  0.0000  0.0000  0.0000  0.0000 -0.0001  0.0000  0.0001
  84.  H 6 (px)   0.0000 -0.0000 -0.0000  0.0002  0.0001 -0.0000 -0.0000  0.0000
  85.  H 6 (py)   0.0000 -0.0000 -0.0000 -0.0000 -0.0000  0.0004 -0.0001  0.0004
  86.  H 6 (pz)  -0.0000  0.0000  0.0000  0.0000  0.0000 -0.0002  0.0000 -0.0002

          NAO       65      66      67      68      69      70      71      72
      ---------- ------- ------- ------- ------- ------- ------- ------- -------
   1.  C 1 (S)    0.0000 -0.0043 -0.0015 -0.0019 -0.0000  0.0000  0.0002 -0.0000
   2.  C 1 (S)   -0.0030  0.0170  0.0054  0.0055 -0.0000 -0.0000 -0.0009  0.0000
   3.  C 1 (S)   -0.0001 -0.0009  0.0003 -0.0002  0.0000  0.0000  0.0003  0.0000
   4.  C 1 (S)   -0.0000  0.0000 -0.0000  0.0000  0.0000  0.0000  0.0001 -0.0000
   5.  C 1 (S)   -0.0000  0.0000 -0.0000  0.0000 -0.0000 -0.0000  0.0000 -0.0000
   6.  C 1 (px)   0.0000 -0.0000 -0.0000 -0.0000  0.0103 -0.0000 -0.0000  0.0000
   7.  C 1 (px)  -0.0000  0.0000  0.0000  0.0000 -0.0004  0.0000  0.0000 -0.0000
   8.  C 1 (px)   0.0000 -0.0000 -0.0000 -0.0000  0.0000  0.0000  0.0000 -0.0000
   9.  C 1 (py)   0.0000 -0.0000 -0.0000 -0.0000 -0.0000 -0.0053 -0.0000  0.0000
  10.  C 1 (py)   0.0000 -0.0000 -0.0000 -0.0000  0.0000  0.0004 -0.0000  0.0000
  11.  C 1 (py)  -0.0000  0.0000 -0.0000 -0.0000  0.0000  0.0000  0.0000  0.0000
  12.  C 1 (pz)  -0.0010 -0.0168  0.0089 -0.0082 -0.0000 -0.0000 -0.0004  0.0000
  13.  C 1 (pz)  -0.0001 -0.0010  0.0003 -0.0003 -0.0000  0.0000  0.0003  0.0000
  14.  C 1 (pz)  -0.0000  0.0001 -0.0000  0.0001  0.0000 -0.0000  0.0000 -0.0000
  15.  C 1 (d1)  -0.0000  0.0000 -0.0000  0.0000 -0.0000 -0.0000  0.0000 -0.0000
  16.  C 1 (d1)  -0.0000  0.0000 -0.0000  0.0000  0.0000 -0.0000  0.0000 -0.0000
  17.  C 1 (d2)  -0.0000  0.0000  0.0000  0.0000 -0.0002  0.0000  0.0000  0.0000
  18.  C 1 (d2)  -0.0000  0.0000  0.0000  0.0000 -0.0001  0.0000  0.0000  0.0000
  19.  C 1 (d3)   0.0000  0.0000  0.0000  0.0000 -0.0000 -0.0002 -0.0000 -0.0000
  20.  C 1 (d3)   0.0000  0.0000  0.0000  0.0000 -0.0000  0.0001 -0.0000  0.0000
  21.  C 1 (d4)   0.0001 -0.0001 -0.0002 -0.0000 -0.0000  0.0000  0.0000 -0.0000
  22.  C 1 (d4)   0.0000 -0.0000 -0.0000 -0.0000 -0.0000 -0.0000 -0.0000 -0.0000
  23.  C 1 (d5)  -0.0000  0.0005 -0.0001  0.0003  0.0000  0.0000  0.0000 -0.0000
  24.  C 1 (d5)  -0.0000 -0.0001  0.0000  0.0000  0.0000  0.0000  0.0001 -0.0000
  25.  C 1 (f1)   0.0000 -0.0003 -0.0000 -0.0001 -0.0000 -0.0000  0.0000 -0.0000
  26.  C 1 (f2)   0.0000 -0.0000 -0.0000 -0.0000  0.0001 -0.0000 -0.0000  0.0000
  27.  C 1 (f3)  -0.0000  0.0000  0.0000  0.0000  0.0000 -0.0001  0.0000 -0.0000
  28.  C 1 (f4)   0.0000 -0.0000 -0.0001  0.0000  0.0000  0.0000  0.0000 -0.0000
  29.  C 1 (f5)  -0.0000  0.0000  0.0000  0.0000  0.0000  0.0000 -0.0000 -0.0000
  30.  C 1 (f6)  -0.0000  0.0000  0.0000  0.0000 -0.0001  0.0000  0.0000 -0.0000
  31.  C 1 (f7)   0.0000 -0.0000 -0.0000 -0.0000 -0.0000  0.0000 -0.0000 -0.0000
  32.  H 2 (S)   -0.0018  0.0018  0.0055 -0.0001 -0.0000 -0.0040 -0.0001  0.0000
  33.  H 2 (S)    0.0000  0.0002 -0.0000  0.0000  0.0000  0.0001 -0.0002  0.0000
  34.  H 2 (S)    0.0000 -0.0001 -0.0000  0.0000 -0.0000 -0.0000  0.0000 -0.0000
  35.  H 2 (px)   0.0000 -0.0000 -0.0000 -0.0000  0.0001 -0.0000 -0.0000 -0.0000
  36.  H 2 (py)   0.0000 -0.0000 -0.0001  0.0000  0.0000  0.0001 -0.0000 -0.0000
  37.  H 2 (pz)   0.0000 -0.0002 -0.0001 -0.0000  0.0000  0.0000  0.0000 -0.0000
  38.  H 3 (S)   -0.0018  0.0018  0.0055 -0.0001 -0.0000  0.0040 -0.0001  0.0000
  39.  H 3 (S)    0.0000  0.0002 -0.0000  0.0000 -0.0000 -0.0001 -0.0002 -0.0000
  40.  H 3 (S)    0.0000 -0.0001 -0.0000  0.0000  0.0000  0.0000  0.0000 -0.0000
  41.  H 3 (px)   0.0000 -0.0000 -0.0000 -0.0000  0.0001 -0.0000 -0.0000 -0.0000
  42.  H 3 (py)  -0.0000  0.0000  0.0001 -0.0000 -0.0000  0.0001  0.0000  0.0000
  43.  H 3 (pz)   0.0000 -0.0002 -0.0001 -0.0000 -0.0000 -0.0000  0.0000 -0.0000
  44.  C 4 (S)    0.0006 -0.0014 -0.0002 -0.0010  0.0000  0.0000 -0.0008  0.0000
  45.  C 4 (S)   -0.0029  0.0101 -0.0024  0.0100  0.0000  0.0000  0.0100 -0.0000
  46.  C 4 (S)   -0.0001 -0.0009  0.0004 -0.0002 -0.0000 -0.0000  0.0003  0.0000
  47.  C 4 (S)   -0.0000  0.0001  0.0000  0.0000 -0.0000 -0.0000 -0.0000  0.0000
  48.  C 4 (S)   -0.0000  0.0000  0.0000  0.0000  0.0000  0.0000 -0.0000  0.0000
  49.  C 4 (px)   0.0000 -0.0000 -0.0000 -0.0000  0.0103 -0.0000 -0.0000  0.0000
  50.  C 4 (px)  -0.0000  0.0000  0.0000  0.0000 -0.0004  0.0000  0.0000 -0.0000
  51.  C 4 (px)   0.0000 -0.0000 -0.0000 -0.0000  0.0000  0.0000  0.0000 -0.0000
  52.  C 4 (py)   0.0000 -0.0000 -0.0000 -0.0000  0.0000  0.0083 -0.0000  0.0000
  53.  C 4 (py)  -0.0000  0.0000  0.0000 -0.0000  0.0000 -0.0003  0.0000  0.0000
  54.  C 4 (py)  -0.0000 -0.0000 -0.0000  0.0000 -0.0000  0.0000 -0.0000  0.0000
  55.  C 4 (pz)   0.0009  0.0226 -0.0024  0.0044  0.0000  0.0000 -0.0086  0.0000
  56.  C 4 (pz)   0.0001  0.0010 -0.0003  0.0003  0.0000  0.0000 -0.0002 -0.0000
  57.  C 4 (pz)   0.0000 -0.0001 -0.0000 -0.0001  0.0000 -0.0000 -0.0000 -0.0000
  58.  C 4 (d1)  -0.0000 -0.0000 -0.0000  0.0000 -0.0000  0.0000  0.0000  0.0000
  59.  C 4 (d1)  -0.0000 -0.0000 -0.0000  0.0000 -0.0000  0.0000  0.0000  0.0000
  60.  C 4 (d2)   0.0000 -0.0000 -0.0000 -0.0000  0.0002 -0.0000 -0.0000 -0.0000
  61.  C 4 (d2)   0.0000 -0.0000 -0.0000 -0.0000  0.0001  0.0000 -0.0000 -0.0000
  62.  C 4 (d3)  -0.0000 -0.0000 -0.0000 -0.0000 -0.0000 -0.0003 -0.0000 -0.0000
  63.  C 4 (d3)  -0.0000 -0.0000 -0.0000 -0.0000 -0.0000  0.0001 -0.0000  0.0000
  64.  C 4 (d4)   0.0001  0.0001 -0.0000 -0.0001  0.0000  0.0000 -0.0003  0.0000
  65.  C 4 (d4)   0.0000 -0.0000 -0.0000 -0.0000  0.0000  0.0000 -0.0000 -0.0000
  66.  C 4 (d5)  -0.0000  0.0006 -0.0001  0.0002 -0.0000 -0.0000 -0.0001 -0.0000
  67.  C 4 (d5)  -0.0000 -0.0001  0.0001 -0.0000 -0.0000 -0.0000 -0.0000  0.0000
  68.  C 4 (f1)  -0.0000  0.0002 -0.0000  0.0001 -0.0000 -0.0000  0.0001 -0.0000
  69.  C 4 (f2)   0.0000 -0.0000 -0.0000 -0.0000  0.0001 -0.0000 -0.0000  0.0000
  70.  C 4 (f3)   0.0000 -0.0000 -0.0000 -0.0000 -0.0000  0.0001  0.0000  0.0000
  71.  C 4 (f4)  -0.0000 -0.0001 -0.0000  0.0001 -0.0000  0.0000  0.0001 -0.0000
  72.  C 4 (f5)  -0.0000 -0.0000  0.0000 -0.0000  0.0000  0.0000 -0.0000  0.0000
  73.  C 4 (f6)  -0.0000  0.0000  0.0000  0.0000 -0.0001  0.0000  0.0000  0.0000
  74.  C 4 (f7)  -0.0000 -0.0000 -0.0000  0.0000  0.0000 -0.0001  0.0000 -0.0000
  75.  H 5 (S)   -0.0018 -0.0030  0.0001  0.0030 -0.0000 -0.0054  0.0075 -0.0000
  76.  H 5 (S)    0.0000  0.0001 -0.0001  0.0000  0.0000  0.0000 -0.0000 -0.0000
  77.  H 5 (S)   -0.0000 -0.0000  0.0000 -0.0000 -0.0000 -0.0000 -0.0000  0.0000
  78.  H 5 (px)   0.0000 -0.0000 -0.0000 -0.0000  0.0001 -0.0000 -0.0000  0.0000
  79.  H 5 (py)  -0.0000 -0.0001  0.0000  0.0001 -0.0000 -0.0001  0.0002 -0.0000
  80.  H 5 (pz)  -0.0000  0.0000 -0.0000  0.0001 -0.0000 -0.0001  0.0001 -0.0000
  81.  H 6 (S)   -0.0018 -0.0030  0.0001  0.0030  0.0000  0.0054  0.0075  0.0000
  82.  H 6 (S)    0.0000  0.0001 -0.0001  0.0000 -0.0000 -0.0000 -0.0000 -0.0000
  83.  H 6 (S)   -0.0000 -0.0000  0.0000 -0.0000  0.0000  0.0000 -0.0000  0.0000
  84.  H 6 (px)   0.0000 -0.0000 -0.0000 -0.0000  0.0001 -0.0000 -0.0000  0.0000
  85.  H 6 (py)   0.0000  0.0001 -0.0000 -0.0001 -0.0000 -0.0001 -0.0002 -0.0000
  86.  H 6 (pz)  -0.0000  0.0000 -0.0000  0.0001  0.0000  0.0001  0.0001  0.0000

          NAO       73      74      75      76      77      78      79      80
      ---------- ------- ------- ------- ------- ------- ------- ------- -------
   1.  C 1 (S)   -0.0000 -0.0000  0.0041  0.0006 -0.0006 -0.0000 -0.0000 -0.0001
   2.  C 1 (S)   -0.0000  0.0000  0.0181 -0.0079  0.0016 -0.0000  0.0012 -0.0005
   3.  C 1 (S)   -0.0000  0.0000  0.0185 -0.0007  0.0001  0.0000  0.0006  0.0000
   4.  C 1 (S)   -0.0000  0.0000  0.0030  0.0000 -0.0000  0.0000  0.0001  0.0001
   5.  C 1 (S)    0.0000 -0.0000  0.0001 -0.0000 -0.0000 -0.0000  0.0000  0.0000
   6.  C 1 (px)  -0.0111  0.0000  0.0000  0.0000 -0.0000  0.0100 -0.0000 -0.0000
   7.  C 1 (px)   0.0005 -0.0000 -0.0000 -0.0000  0.0000 -0.0004  0.0000  0.0000
   8.  C 1 (px)  -0.0000  0.0000 -0.0000  0.0000 -0.0000  0.0000 -0.0000  0.0000
   9.  C 1 (py)  -0.0000 -0.0022  0.0205 -0.0141  0.0007 -0.0000  0.0038 -0.0042
  10.  C 1 (py)   0.0000 -0.0005 -0.0317 -0.0002 -0.0002 -0.0000 -0.0007 -0.0004
  11.  C 1 (py)  -0.0000 -0.0000 -0.0012 -0.0000 -0.0000  0.0000 -0.0000 -0.0000
  12.  C 1 (pz)  -0.0000  0.0000 -0.0097 -0.0128  0.0050 -0.0000  0.0021 -0.0061
  13.  C 1 (pz)  -0.0000  0.0000  0.0150 -0.0006  0.0000  0.0000  0.0004 -0.0000
  14.  C 1 (pz)  -0.0000 -0.0000  0.0026 -0.0000 -0.0000  0.0000  0.0000  0.0000
  15.  C 1 (d1)  -0.0000  0.0000  0.0000 -0.0000  0.0000  0.0000  0.0000  0.0000
  16.  C 1 (d1)  -0.0000  0.0000  0.0000 -0.0000 -0.0000  0.0000  0.0000  0.0000
  17.  C 1 (d2)   0.0002 -0.0000 -0.0000 -0.0000  0.0000 -0.0002 -0.0000  0.0000
  18.  C 1 (d2)   0.0001 -0.0000 -0.0000 -0.0000  0.0000 -0.0001 -0.0000 -0.0000
  19.  C 1 (d3)   0.0000  0.0001  0.0094 -0.0003  0.0001 -0.0000  0.0003  0.0000
  20.  C 1 (d3)   0.0000 -0.0001 -0.0049  0.0000 -0.0000 -0.0000 -0.0001 -0.0001
  21.  C 1 (d4)   0.0000 -0.0000 -0.0013  0.0003 -0.0001 -0.0000 -0.0001  0.0001
  22.  C 1 (d4)   0.0000  0.0000 -0.0018  0.0000  0.0000 -0.0000 -0.0000 -0.0000
  23.  C 1 (d5)  -0.0000  0.0000  0.0018  0.0002 -0.0001  0.0000  0.0000  0.0002
  24.  C 1 (d5)  -0.0000  0.0000  0.0055 -0.0000 -0.0000  0.0000  0.0001  0.0001
  25.  C 1 (f1)   0.0000  0.0000  0.0001 -0.0000 -0.0000 -0.0000  0.0000 -0.0000
  26.  C 1 (f2)  -0.0001  0.0000  0.0000  0.0000 -0.0000  0.0001  0.0000 -0.0000
  27.  C 1 (f3)  -0.0000  0.0000  0.0040 -0.0001  0.0000  0.0000  0.0001  0.0000
  28.  C 1 (f4)   0.0000 -0.0000  0.0001  0.0002 -0.0000 -0.0000 -0.0000  0.0000
  29.  C 1 (f5)  -0.0000 -0.0000 -0.0000 -0.0000 -0.0000  0.0000 -0.0000 -0.0000
  30.  C 1 (f6)   0.0001 -0.0000 -0.0000 -0.0000  0.0000 -0.0001  0.0000  0.0000
  31.  C 1 (f7)   0.0000  0.0000  0.0002  0.0001 -0.0000 -0.0000 -0.0000  0.0000
  32.  H 2 (S)   -0.0000 -0.0002  0.1096 -0.0159  0.0030 -0.0000  0.0054 -0.0035
  33.  H 2 (S)   -0.0000 -0.0001 -0.0159 -0.0000 -0.0000  0.0000 -0.0004 -0.0002
  34.  H 2 (S)    0.0000  0.0000  0.0030 -0.0000 -0.0000 -0.0000  0.0001  0.0000
  35.  H 2 (px)  -0.0001  0.0000 -0.0000  0.0000 -0.0000  0.0001 -0.0000 -0.0000
  36.  H 2 (py)  -0.0000 -0.0000 -0.0054  0.0004 -0.0001  0.0000 -0.0002  0.0000
  37.  H 2 (pz)  -0.0000  0.0000  0.0035  0.0002 -0.0000  0.0000  0.0000  0.0001
  38.  H 3 (S)    0.0000  0.0002 -0.0496 -0.0006  0.0016  0.0000 -0.0017 -0.0005
  39.  H 3 (S)    0.0000  0.0001 -0.0006  0.0003  0.0000 -0.0000 -0.0001  0.0001
  40.  H 3 (S)   -0.0000 -0.0000  0.0016  0.0000 -0.0000  0.0000  0.0000  0.0000
  41.  H 3 (px)  -0.0001  0.0000 -0.0000  0.0000 -0.0000  0.0001 -0.0000 -0.0000
  42.  H 3 (py)  -0.0000 -0.0000 -0.0017 -0.0001  0.0000  0.0000 -0.0000 -0.0000
  43.  H 3 (pz)   0.0000 -0.0000  0.0005 -0.0001 -0.0000 -0.0000  0.0000 -0.0000
  44.  C 4 (S)   -0.0000 -0.0000 -0.0022 -0.0112 -0.0078 -0.0000 -0.0033 -0.0024
  45.  C 4 (S)    0.0000 -0.0000  0.5411 -0.0003 -0.0046  0.0000  0.0129  0.0103
  46.  C 4 (S)    0.0000 -0.0000  0.0162 -0.0007  0.0001 -0.0000  0.0005 -0.0000
  47.  C 4 (S)    0.0000 -0.0000 -0.0008 -0.0000  0.0000 -0.0000 -0.0000 -0.0000
  48.  C 4 (S)   -0.0000  0.0000 -0.0000 -0.0000  0.0000  0.0000 -0.0000 -0.0000
  49.  C 4 (px)  -0.0111  0.0000 -0.0000  0.0000 -0.0000  0.0100 -0.0000 -0.0000
  50.  C 4 (px)   0.0005 -0.0000  0.0000 -0.0000  0.0000 -0.0004  0.0000  0.0000
  51.  C 4 (px)  -0.0000 -0.0000 -0.0000  0.0000 -0.0000  0.0000 -0.0000 -0.0000
  52.  C 4 (py)   0.0000 -0.0108 -0.6845 -0.0072 -0.0032  0.0000 -0.0136 -0.0101
  53.  C 4 (py)  -0.0000 -0.0000  0.0057 -0.0006  0.0001  0.0000  0.0003 -0.0001
  54.  C 4 (py)   0.0000 -0.0000 -0.0014 -0.0000 -0.0000 -0.0000 -0.0000 -0.0000
  55.  C 4 (pz)  -0.0000 -0.0000 -0.4265  0.0065  0.0001 -0.0000 -0.0118 -0.0029
  56.  C 4 (pz)  -0.0000  0.0000 -0.0114  0.0006 -0.0001  0.0000 -0.0004  0.0001
  57.  C 4 (pz)  -0.0000  0.0000 -0.0011  0.0000  0.0000  0.0000 -0.0000 -0.0000
  58.  C 4 (d1)   0.0000 -0.0000 -0.0000  0.0000 -0.0000 -0.0000 -0.0000  0.0000
  59.  C 4 (d1)  -0.0000 -0.0000 -0.0000  0.0000 -0.0000 -0.0000 -0.0000 -0.0000
  60.  C 4 (d2)  -0.0002  0.0000 -0.0000  0.0000 -0.0000  0.0002 -0.0000 -0.0000
  61.  C 4 (d2)  -0.0001 -0.0000 -0.0000  0.0000 -0.0000  0.0001 -0.0000 -0.0000
  62.  C 4 (d3)  -0.0000  0.0002  0.0170 -0.0000  0.0001 -0.0000  0.0004  0.0002
  63.  C 4 (d3)   0.0000 -0.0000 -0.0031  0.0001 -0.0000 -0.0000 -0.0001 -0.0000
  64.  C 4 (d4)  -0.0000 -0.0000 -0.0146  0.0001  0.0001  0.0000 -0.0004 -0.0002
  65.  C 4 (d4)  -0.0000 -0.0000 -0.0018  0.0000 -0.0000  0.0000 -0.0000 -0.0000
  66.  C 4 (d5)   0.0000 -0.0000 -0.0030  0.0001 -0.0000 -0.0000 -0.0001  0.0000
  67.  C 4 (d5)   0.0000 -0.0000  0.0001 -0.0001  0.0000 -0.0000  0.0000 -0.0000
  68.  C 4 (f1)   0.0000  0.0000  0.0030  0.0000 -0.0000 -0.0000  0.0001  0.0001
  69.  C 4 (f2)  -0.0001  0.0000 -0.0000  0.0000 -0.0000  0.0001 -0.0000 -0.0000
  70.  C 4 (f3)   0.0000 -0.0001 -0.0054  0.0000 -0.0000 -0.0000 -0.0001 -0.0001
  71.  C 4 (f4)   0.0000  0.0000  0.0075 -0.0000 -0.0000 -0.0000  0.0002  0.0001
  72.  C 4 (f5)   0.0000 -0.0000 -0.0000 -0.0000  0.0000  0.0000 -0.0000 -0.0000
  73.  C 4 (f6)   0.0001 -0.0000  0.0000 -0.0000  0.0000 -0.0001  0.0000  0.0000
  74.  C 4 (f7)  -0.0000  0.0001  0.0062  0.0001  0.0000  0.0000  0.0001  0.0001
  75.  H 5 (S)    0.0000  0.0062  0.8063 -0.0000 -0.0000  0.0000  0.0186  0.0112
  76.  H 5 (S)   -0.0000  0.0001 -0.0000  0.0005  0.0000  0.0000 -0.0001  0.0001
  77.  H 5 (S)    0.0000  0.0000 -0.0000  0.0000  0.0001 -0.0000  0.0000 -0.0000
  78.  H 5 (px)  -0.0001  0.0000  0.0000  0.0000 -0.0000  0.0001 -0.0000 -0.0000
  79.  H 5 (py)   0.0000  0.0001  0.0186 -0.0001  0.0000 -0.0000  0.0005  0.0002
  80.  H 5 (pz)   0.0000  0.0001  0.0112  0.0001 -0.0000 -0.0000  0.0002  0.0002
  81.  H 6 (S)    0.0000 -0.0062 -0.0126 -0.0058 -0.0040  0.0000  0.0017  0.0000
  82.  H 6 (S)    0.0000 -0.0001 -0.0058  0.0001 -0.0000 -0.0000 -0.0001 -0.0000
  83.  H 6 (S)   -0.0000 -0.0000 -0.0040 -0.0000  0.0001  0.0000 -0.0001 -0.0001
  84.  H 6 (px)  -0.0001  0.0000  0.0000  0.0000 -0.0000  0.0001 -0.0000 -0.0000
  85.  H 6 (py)   0.0000  0.0001 -0.0017  0.0001  0.0001 -0.0000 -0.0001 -0.0000
  86.  H 6 (pz)  -0.0000 -0.0001  0.0000 -0.0000 -0.0001  0.0000  0.0000  0.0000

          NAO       81      82      83      84      85      86
      ---------- ------- ------- ------- ------- ------- -------
   1.  C 1 (S)    0.0041  0.0006 -0.0006 -0.0000  0.0000 -0.0001
   2.  C 1 (S)    0.0181 -0.0079  0.0016 -0.0000 -0.0012 -0.0005
   3.  C 1 (S)    0.0185 -0.0007  0.0001  0.0000 -0.0006  0.0000
   4.  C 1 (S)    0.0030  0.0000 -0.0000  0.0000 -0.0001  0.0001
   5.  C 1 (S)    0.0001 -0.0000 -0.0000 -0.0000 -0.0000  0.0000
   6.  C 1 (px)  -0.0000 -0.0000  0.0000  0.0100 -0.0000  0.0000
   7.  C 1 (px)   0.0000  0.0000 -0.0000 -0.0004  0.0000 -0.0000
   8.  C 1 (px)   0.0000 -0.0000  0.0000  0.0000 -0.0000  0.0000
   9.  C 1 (py)  -0.0205  0.0141 -0.0007 -0.0000  0.0038  0.0042
  10.  C 1 (py)   0.0317  0.0002  0.0002 -0.0000 -0.0007  0.0004
  11.  C 1 (py)   0.0012  0.0000  0.0000  0.0000 -0.0000  0.0000
  12.  C 1 (pz)  -0.0097 -0.0128  0.0050 -0.0000 -0.0021 -0.0061
  13.  C 1 (pz)   0.0150 -0.0006  0.0000  0.0000 -0.0004 -0.0000
  14.  C 1 (pz)   0.0026 -0.0000 -0.0000  0.0000 -0.0000  0.0000
  15.  C 1 (d1)  -0.0000  0.0000 -0.0000  0.0000  0.0000 -0.0000
  16.  C 1 (d1)   0.0000  0.0000 -0.0000  0.0000 -0.0000  0.0000
  17.  C 1 (d2)   0.0000  0.0000 -0.0000 -0.0002  0.0000 -0.0000
  18.  C 1 (d2)   0.0000  0.0000 -0.0000 -0.0001  0.0000 -0.0000
  19.  C 1 (d3)  -0.0094  0.0003 -0.0001 -0.0000  0.0003 -0.0000
  20.  C 1 (d3)   0.0049 -0.0000  0.0000 -0.0000 -0.0001  0.0001
  21.  C 1 (d4)  -0.0013  0.0003 -0.0001 -0.0000  0.0001  0.0001
  22.  C 1 (d4)  -0.0018  0.0000  0.0000 -0.0000  0.0000 -0.0000
  23.  C 1 (d5)   0.0018  0.0002 -0.0001  0.0000 -0.0000  0.0002
  24.  C 1 (d5)   0.0055 -0.0000 -0.0000  0.0000 -0.0001  0.0001
  25.  C 1 (f1)   0.0001 -0.0000 -0.0000 -0.0000 -0.0000 -0.0000
  26.  C 1 (f2)  -0.0000 -0.0000  0.0000  0.0001 -0.0000  0.0000
  27.  C 1 (f3)  -0.0040  0.0001 -0.0000  0.0000  0.0001 -0.0000
  28.  C 1 (f4)   0.0001  0.0002 -0.0000 -0.0000  0.0000  0.0000
  29.  C 1 (f5)   0.0000  0.0000  0.0000  0.0000 -0.0000  0.0000
  30.  C 1 (f6)   0.0000  0.0000 -0.0000 -0.0001  0.0000 -0.0000
  31.  C 1 (f7)  -0.0002 -0.0001  0.0000 -0.0000 -0.0000 -0.0000
  32.  H 2 (S)   -0.0496 -0.0006  0.0016 -0.0000  0.0017 -0.0005
  33.  H 2 (S)   -0.0006  0.0003  0.0000  0.0000  0.0001  0.0001
  34.  H 2 (S)    0.0016  0.0000 -0.0000 -0.0000 -0.0000  0.0000
  35.  H 2 (px)   0.0000 -0.0000  0.0000  0.0001 -0.0000  0.0000
  36.  H 2 (py)   0.0017  0.0001 -0.0000  0.0000 -0.0000  0.0000
  37.  H 2 (pz)   0.0005 -0.0001 -0.0000  0.0000 -0.0000 -0.0000
  38.  H 3 (S)    0.1096 -0.0159  0.0030  0.0000 -0.0054 -0.0035
  39.  H 3 (S)   -0.0159 -0.0000 -0.0000 -0.0000  0.0004 -0.0002
  40.  H 3 (S)    0.0030 -0.0000 -0.0000  0.0000 -0.0001  0.0000
  41.  H 3 (px)   0.0000 -0.0000  0.0000  0.0001 -0.0000  0.0000
  42.  H 3 (py)   0.0054 -0.0004  0.0001  0.0000 -0.0002 -0.0000
  43.  H 3 (pz)   0.0035  0.0002 -0.0000 -0.0000 -0.0000  0.0001
  44.  C 4 (S)   -0.0022 -0.0112 -0.0078 -0.0000  0.0033 -0.0024
  45.  C 4 (S)    0.5411 -0.0003 -0.0046  0.0000 -0.0129  0.0103
  46.  C 4 (S)    0.0162 -0.0007  0.0001 -0.0000 -0.0005 -0.0000
  47.  C 4 (S)   -0.0008 -0.0000  0.0000 -0.0000  0.0000 -0.0000
  48.  C 4 (S)   -0.0000 -0.0000  0.0000  0.0000  0.0000 -0.0000
  49.  C 4 (px)   0.0000 -0.0000  0.0000  0.0100 -0.0000  0.0000
  50.  C 4 (px)  -0.0000  0.0000 -0.0000 -0.0004  0.0000 -0.0000
  51.  C 4 (px)   0.0000  0.0000  0.0000  0.0000 -0.0000  0.0000
  52.  C 4 (py)   0.6845  0.0072  0.0032 -0.0000 -0.0136  0.0101
  53.  C 4 (py)  -0.0057  0.0006 -0.0001  0.0000  0.0003  0.0001
  54.  C 4 (py)   0.0014  0.0000  0.0000 -0.0000 -0.0000  0.0000
  55.  C 4 (pz)  -0.4265  0.0065  0.0001 -0.0000  0.0118 -0.0029
  56.  C 4 (pz)  -0.0114  0.0006 -0.0001  0.0000  0.0004  0.0001
  57.  C 4 (pz)  -0.0011  0.0000  0.0000  0.0000  0.0000 -0.0000
  58.  C 4 (d1)   0.0000 -0.0000  0.0000 -0.0000 -0.0000  0.0000
  59.  C 4 (d1)   0.0000 -0.0000  0.0000 -0.0000 -0.0000  0.0000
  60.  C 4 (d2)   0.0000 -0.0000  0.0000  0.0002 -0.0000  0.0000
  61.  C 4 (d2)   0.0000  0.0000  0.0000  0.0001 -0.0000  0.0000
  62.  C 4 (d3)  -0.0170  0.0000 -0.0001 -0.0000  0.0004 -0.0002
  63.  C 4 (d3)   0.0031 -0.0001  0.0000 -0.0000 -0.0001  0.0000
  64.  C 4 (d4)  -0.0146  0.0001  0.0001  0.0000  0.0004 -0.0002
  65.  C 4 (d4)  -0.0018  0.0000 -0.0000  0.0000  0.0000 -0.0000
  66.  C 4 (d5)  -0.0030  0.0001 -0.0000 -0.0000  0.0001  0.0000
  67.  C 4 (d5)   0.0001 -0.0001  0.0000 -0.0000 -0.0000 -0.0000
  68.  C 4 (f1)   0.0030  0.0000 -0.0000 -0.0000 -0.0001  0.0001
  69.  C 4 (f2)   0.0000 -0.0000  0.0000  0.0001 -0.0000  0.0000
  70.  C 4 (f3)   0.0054 -0.0000  0.0000 -0.0000 -0.0001  0.0001
  71.  C 4 (f4)   0.0075 -0.0000 -0.0000 -0.0000 -0.0002  0.0001
  72.  C 4 (f5)   0.0000 -0.0000  0.0000  0.0000 -0.0000  0.0000
  73.  C 4 (f6)   0.0000  0.0000 -0.0000 -0.0001  0.0000 -0.0000
  74.  C 4 (f7)  -0.0062 -0.0001 -0.0000  0.0000  0.0001 -0.0001
  75.  H 5 (S)   -0.0126 -0.0058 -0.0040  0.0000 -0.0017  0.0000
  76.  H 5 (S)   -0.0058  0.0001 -0.0000  0.0000  0.0001 -0.0000
  77.  H 5 (S)   -0.0040 -0.0000  0.0001 -0.0000  0.0001 -0.0001
  78.  H 5 (px)   0.0000 -0.0000  0.0000  0.0001 -0.0000  0.0000
  79.  H 5 (py)   0.0017 -0.0001 -0.0001 -0.0000 -0.0001  0.0000
  80.  H 5 (pz)   0.0000 -0.0000 -0.0001 -0.0000 -0.0000  0.0000
  81.  H 6 (S)    0.8063 -0.0000 -0.0000  0.0000 -0.0186  0.0112
  82.  H 6 (S)   -0.0000  0.0005  0.0000 -0.0000  0.0001  0.0001
  83.  H 6 (S)   -0.0000  0.0000  0.0001  0.0000 -0.0000 -0.0000
  84.  H 6 (px)   0.0000 -0.0000  0.0000  0.0001 -0.0000  0.0000
  85.  H 6 (py)  -0.0186  0.0001 -0.0000 -0.0000  0.0005 -0.0002
  86.  H 6 (pz)   0.0112  0.0001 -0.0000  0.0000 -0.0002  0.0002


 NATURAL BOND ORBITAL ANALYSIS:

                       Occupancies       Lewis Structure    Low   High
           Occ.    -------------------  -----------------   occ   occ
  Cycle   Thresh.   Lewis   Non-Lewis     CR  BD  3C  LP    (L)   (NL)   Dev
 =============================================================================
   1(1)    1.90    15.95590   0.04410      2   6   0   0     0      0    0.04
 -----------------------------------------------------------------------------

 Structure accepted: No low occupancy Lewis orbitals

 --------------------------------------------------------
   Core                      3.99898 ( 99.974% of   4)
   Valence Lewis            11.95692 ( 99.641% of  12)
  ==================       ============================
   Total Lewis              15.95590 ( 99.724% of  16)
  -----------------------------------------------------
   Valence non-Lewis         0.03185 (  0.199% of  16)
   Rydberg non-Lewis         0.01226 (  0.077% of  16)
  ==================       ============================
   Total non-Lewis           0.04410 (  0.276% of  16)
 --------------------------------------------------------


       (Occupancy)   Bond orbital/ Coefficients/ Hybrids
 ---------------------------------------------------------------------------------
     1. (1.98953) BD ( 1) C   1 - H   2  
                ( 59.68%)   0.7725* C   1 s( 30.75%)p 2.25( 69.18%)d 0.00(  0.05%)
                                                  f 0.00(  0.01%)
                                           -0.0002  0.5543  0.0159 -0.0010 -0.0001
                                            0.0000  0.0000  0.0000  0.7068 -0.0027
                                            0.0016  0.4382  0.0111  0.0010  0.0000
                                            0.0000  0.0000  0.0000  0.0167 -0.0027
                                           -0.0149 -0.0018 -0.0032 -0.0002 -0.0031
                                            0.0000  0.0052 -0.0077  0.0000  0.0000
                                           -0.0064
                ( 40.32%)   0.6350* H   2 s( 99.93%)p 0.00(  0.07%)
                                            0.9996  0.0011 -0.0002  0.0000 -0.0228
                                           -0.0142
     2. (1.98953) BD ( 1) C   1 - H   3  
                ( 59.68%)   0.7725* C   1 s( 30.75%)p 2.25( 69.18%)d 0.00(  0.05%)
                                                  f 0.00(  0.01%)
                                            0.0002 -0.5543 -0.0159  0.0010  0.0001
                                            0.0000  0.0000  0.0000  0.7068 -0.0027
                                            0.0016 -0.4382 -0.0111 -0.0010  0.0000
                                            0.0000  0.0000  0.0000  0.0167 -0.0027
                                            0.0149  0.0018  0.0032  0.0002  0.0031
                                            0.0000  0.0052  0.0077  0.0000  0.0000
                                           -0.0064
                ( 40.32%)   0.6350* H   3 s( 99.93%)p 0.00(  0.07%)
                                           -0.9996 -0.0011  0.0002  0.0000 -0.0228
                                            0.0142
     3. (1.99919) BD ( 1) C   1 - C   4  
                ( 50.00%)   0.7071* C   1 s( 38.59%)p 1.59( 61.34%)d 0.00(  0.06%)
                                                  f 0.00(  0.01%)
                                            0.0000  0.6202 -0.0346  0.0022  0.0001
                                            0.0000  0.0000  0.0000  0.0000 -0.0000
                                            0.0000 -0.7822 -0.0398  0.0059  0.0000
                                            0.0000  0.0000  0.0000  0.0000 -0.0000
                                           -0.0010 -0.0011  0.0238 -0.0037 -0.0098
                                            0.0000  0.0000  0.0003  0.0000  0.0000
                                           -0.0000
                ( 50.00%)   0.7071* C   4 s( 38.59%)p 1.59( 61.34%)d 0.00(  0.06%)
                                                  f 0.00(  0.01%)
                                            0.0000  0.6202 -0.0346  0.0022  0.0001
                                            0.0000  0.0000  0.0000  0.0000 -0.0000
                                            0.0000  0.7822  0.0398 -0.0059  0.0000
                                            0.0000  0.0000  0.0000 -0.0000  0.0000
                                           -0.0010 -0.0011  0.0238 -0.0037  0.0098
                                            0.0000  0.0000 -0.0003  0.0000  0.0000
                                           -0.0000
     4. (1.99960) BD ( 2) C   1 - C   4  
                ( 50.00%)   0.7071* C   1 s(  0.00%)p 1.00( 99.92%)d 0.00(  0.05%)
                                                  f 0.00(  0.02%)
                                            0.0000  0.0000  0.0000  0.0000  0.0000
                                            0.9987 -0.0421  0.0010  0.0000  0.0000
                                            0.0000  0.0000  0.0000  0.0000  0.0000
                                            0.0000 -0.0213 -0.0087  0.0000  0.0000
                                            0.0000  0.0000  0.0000  0.0000  0.0000
                                            0.0103  0.0000  0.0000  0.0000 -0.0111
                                            0.0000
                ( 50.00%)   0.7071* C   4 s(  0.00%)p 1.00( 99.92%)d 0.00(  0.05%)
                                                  f 0.00(  0.02%)
                                            0.0000  0.0000  0.0000  0.0000  0.0000
[truncated: 1,151,670 more chars]
