# Supplementary material for: Hyperpyramidalized alkenes with bond orders near 1.5 as synthetic building blocks
Source: Nat Chem. 2026 Jan 21;18(5):913–22. doi: 10.1038/s41557-025-02055-9 (PMC12859755; doi:10.1038/s41557-025-02055-9)
Supplement: Supplementary file 2 — Output files for reported computations. [file 41557_2025_2055_MOESM2_ESM.zip › Computation data/Ethylene 1-Scan-Length/B3LYP:6-31G(d,p)/ethLscanrigidnegnor.out]

 Entering Gaussian System, Link 0=/u/local/apps/gaussian/16_sse4/g16
 Initial command:
 /u/local/apps/gaussian/16_sse4/l1.exe "/work/8440091.1.msa_smp.q/Gau-30086.inp" -scrdir="/work/8440091.1.msa_smp.q/"
 Entering Link 1 = /u/local/apps/gaussian/16_sse4/l1.exe PID=     30087.
  
 Copyright (c) 1988,1990,1992,1993,1995,1998,2003,2009,2016,
            Gaussian, Inc.  All Rights Reserved.
  
 This is part of the Gaussian(R) 16 program.  It is based on
 the Gaussian(R) 09 system (copyright 2009, Gaussian, Inc.),
 the Gaussian(R) 03 system (copyright 2003, Gaussian, Inc.),
 the Gaussian(R) 98 system (copyright 1998, Gaussian, Inc.),
 the Gaussian(R) 94 system (copyright 1995, Gaussian, Inc.),
 the Gaussian 92(TM) system (copyright 1992, Gaussian, Inc.),
 the Gaussian 90(TM) system (copyright 1990, Gaussian, Inc.),
 the Gaussian 88(TM) system (copyright 1988, Gaussian, Inc.),
 the Gaussian 86(TM) system (copyright 1986, Carnegie Mellon
 University), and the Gaussian 82(TM) system (copyright 1983,
 Carnegie Mellon University). Gaussian is a federally registered
 trademark of Gaussian, Inc.
  
 This software contains proprietary and confidential information,
 including trade secrets, belonging to Gaussian, Inc.
  
 This software is provided under written license and may be
 used, copied, transmitted, or stored only in accord with that
 written license.
  
 The following legend is applicable only to US Government
 contracts under FAR:
  
                    RESTRICTED RIGHTS LEGEND
  
 Use, reproduction and disclosure by the US Government is
 subject to restrictions as set forth in subparagraphs (a)
 and (c) of the Commercial Computer Software - Restricted
 Rights clause in FAR 52.227-19.
  
 Gaussian, Inc.
 340 Quinnipiac St., Bldg. 40, Wallingford CT 06492
  
  
 ---------------------------------------------------------------
 Warning -- This program may not be used in any manner that
 competes with the business of Gaussian, Inc. or will provide
 assistance to any competitor of Gaussian, Inc.  The licensee
 of this program is prohibited from giving any competitor of
 Gaussian, Inc. access to this program.  By using this program,
 the user acknowledges that Gaussian, Inc. is engaged in the
 business of creating and licensing software in the field of
 computational chemistry and represents and warrants to the
 licensee that it is not a competitor of Gaussian, Inc. and that
 it will not use this program in any manner prohibited above.
 ---------------------------------------------------------------
  

 Cite this work as:
 Gaussian 16, Revision A.03,
 M. J. Frisch, G. W. Trucks, H. B. Schlegel, G. E. Scuseria, 
 M. A. Robb, J. R. Cheeseman, G. Scalmani, V. Barone, 
 G. A. Petersson, H. Nakatsuji, X. Li, M. Caricato, A. V. Marenich, 
 J. Bloino, B. G. Janesko, R. Gomperts, B. Mennucci, H. P. Hratchian, 
 J. V. Ortiz, A. F. Izmaylov, J. L. Sonnenberg, D. Williams-Young, 
 F. Ding, F. Lipparini, F. Egidi, J. Goings, B. Peng, A. Petrone, 
 T. Henderson, D. Ranasinghe, V. G. Zakrzewski, J. Gao, N. Rega, 
 G. Zheng, W. Liang, M. Hada, M. Ehara, K. Toyota, R. Fukuda, 
 J. Hasegawa, M. Ishida, T. Nakajima, Y. Honda, O. Kitao, H. Nakai, 
 T. Vreven, K. Throssell, J. A. Montgomery, Jr., J. E. Peralta, 
 F. Ogliaro, M. J. Bearpark, J. J. Heyd, E. N. Brothers, K. N. Kudin, 
 V. N. Staroverov, T. A. Keith, R. Kobayashi, J. Normand, 
 K. Raghavachari, A. P. Rendell, J. C. Burant, S. S. Iyengar, 
 J. Tomasi, M. Cossi, J. M. Millam, M. Klene, C. Adamo, R. Cammi, 
 J. W. Ochterski, R. L. Martin, K. Morokuma, O. Farkas, 
 J. B. Foresman, and D. J. Fox, Gaussian, Inc., Wallingford CT, 2016.
 
 ******************************************
 Gaussian 16:  ES64L-G16RevA.03 25-Dec-2016
                28-Apr-2025 
 ******************************************
 %nproc=8
 Will use up to    8 processors via shared memory.
 %mem=16GB
 %chk=ethLscanrigidnegnor.chk
 --------------------------------------------------------------
 # scan b3lyp/6-31g(d,p) geom=connectivity pop=(nboread,always)
 --------------------------------------------------------------
 1/38=1,57=2,60=1,172=1/1,8;
 2/12=2,17=6,18=5,29=3,40=1/2;
 3/5=1,6=6,7=101,11=2,25=1,30=1,74=-5/1,2,3;
 4//1;
 5/5=2,38=5/2;
 6/7=2,8=2,9=2,10=2,18=1,28=1,40=2/1,7;
 1/60=1/8(1);
 99/9=1/99;
 2/29=3/2;
 3/5=1,6=6,7=101,11=2,25=1,30=1,74=-5/1,2,3;
 4/5=5,16=3,69=1/1;
 5/5=2,38=5/2;
 6/7=2,8=2,9=2,10=2,18=1,28=1,40=2/1,7;
 1/60=1/8(-5);
 99/9=1/99;
 -----
 M0001
 -----
 Symbolic Z-matrix:
 Charge =  0 Multiplicity = 1
 C
 H                    1    B1
 H                    1    B2       2    A1
 C                    1    B3       2    A2       3    D1       0
 H                    4    B4       1    A3       2    D2       0
 H                    4    B5       1    A4       2    D3       0
       Variables:
  B1                    1.08341                  
  B2                    1.08341                  
  B3                    1.32141Scan 10   -0.04   
  B4                    1.08341                  
  B5                    1.08341                  
  A1                  116.66748                  
  A2                  121.66626                  
  A3                  121.66626                  
  A4                  121.66626                  
  D1                  180.                       
  D2                  180.                       
  D3                    0.                       
 
 Scan the potential surface.
 Variable   Value     No. Steps Step-Size
 -------- ----------- --------- ---------
     3       1.321406      10     -0.0400
 A total of     11 points will be computed.
 ---------------------------------------------------------------------------------------------------
                            Z-MATRIX (ANGSTROMS AND DEGREES)
   CD    Cent   Atom    N1       Length/X        N2       Alpha/Y        N3        Beta/Z          J
 ---------------------------------------------------------------------------------------------------
      1      1  C 
      2      2  H        1   1.083410(     1)
      3      3  H        1   1.083410(     2)      2  116.667(     6)
      4      4  C        1   1.321406(     3)      2  121.666(     7)      3  180.000(    10)      0
      5      5  H        4   1.083410(     4)      1  121.666(     8)      2  180.000(    11)      0
      6      6  H        4   1.083410(     5)      1  121.666(     9)      2    0.000(    12)      0
 ---------------------------------------------------------------------------------------------------
                         Z-Matrix orientation:                         
 ---------------------------------------------------------------------
 Center     Atomic      Atomic             Coordinates (Angstroms)
 Number     Number       Type             X           Y           Z
 ---------------------------------------------------------------------
      1          6           0        0.000000    0.000000    0.000000
      2          1           0        0.000000    0.000000    1.083410
      3          1           0        0.968163    0.000000   -0.486247
      4          6           0       -1.124675   -0.000000   -0.693699
      5          1           0       -1.124675   -0.000000   -1.777109
      6          1           0       -2.092839   -0.000000   -0.207452
 ---------------------------------------------------------------------
                    Distance matrix (angstroms):
                    1          2          3          4          5
     1  C    0.000000
     2  H    1.083410   0.000000
     3  H    1.083410   1.844224   0.000000
     4  C    1.321406   2.103095   2.103095   0.000000
     5  H    2.103095   3.073672   2.458922   1.083410   0.000000
     6  H    2.103095   2.458922   3.073672   1.083410   1.844224
                    6
     6  H    0.000000
 Stoichiometry    C2H4
 Framework group  D2H[C2"(C.C),SG(H4)]
 Deg. of freedom     3
 Full point group                 D2H     NOp   8
 Largest Abelian subgroup         D2H     NOp   8
 Largest concise Abelian subgroup D2      NOp   4
                         Standard orientation:                         
 ---------------------------------------------------------------------
 Center     Atomic      Atomic             Coordinates (Angstroms)
 Number     Number       Type             X           Y           Z
 ---------------------------------------------------------------------
      1          6           0        0.000000    0.000000    0.660703
      2          1           0        0.000000    0.922112    1.229461
      3          1           0       -0.000000   -0.922112    1.229461
      4          6           0        0.000000   -0.000000   -0.660703
      5          1           0       -0.000000   -0.922112   -1.229461
      6          1           0        0.000000    0.922112   -1.229461
 ---------------------------------------------------------------------
 Rotational constants (GHZ):         147.4363801          30.4991052          25.2713935
 Standard basis: 6-31G(d,p) (6D, 7F)
 There are    12 symmetry adapted cartesian basis functions of AG  symmetry.
 There are     2 symmetry adapted cartesian basis functions of B1G symmetry.
 There are     4 symmetry adapted cartesian basis functions of B2G symmetry.
 There are     7 symmetry adapted cartesian basis functions of B3G symmetry.
 There are     2 symmetry adapted cartesian basis functions of AU  symmetry.
 There are    12 symmetry adapted cartesian basis functions of B1U symmetry.
 There are     7 symmetry adapted cartesian basis functions of B2U symmetry.
 There are     4 symmetry adapted cartesian basis functions of B3U symmetry.
 There are    12 symmetry adapted basis functions of AG  symmetry.
 There are     2 symmetry adapted basis functions of B1G symmetry.
 There are     4 symmetry adapted basis functions of B2G symmetry.
 There are     7 symmetry adapted basis functions of B3G symmetry.
 There are     2 symmetry adapted basis functions of AU  symmetry.
 There are    12 symmetry adapted basis functions of B1U symmetry.
 There are     7 symmetry adapted basis functions of B2U symmetry.
 There are     4 symmetry adapted basis functions of B3U symmetry.
    50 basis functions,    84 primitive gaussians,    50 cartesian basis functions
     8 alpha electrons        8 beta electrons
       nuclear repulsion energy        33.5266930773 Hartrees.
 NAtoms=    6 NActive=    6 NUniq=    2 SFac= 4.00D+00 NAtFMM=   60 NAOKFM=F Big=F
 Integral buffers will be    131072 words long.
 Raffenetti 2 integral format.
 Two-electron integral symmetry is turned on.
 One-electron integrals computed using PRISM.
 NBasis=    50 RedAO= T EigKep=  6.70D-03  NBF=    12     2     4     7     2    12     7     4
 NBsUse=    50 1.00D-06 EigRej= -1.00D+00 NBFU=    12     2     4     7     2    12     7     4
 ExpMin= 1.61D-01 ExpMax= 3.05D+03 ExpMxC= 4.57D+02 IAcc=3 IRadAn=         5 AccDes= 0.00D+00
 Harris functional with IExCor=  402 and IRadAn=       5 diagonalized for initial guess.
 HarFok:  IExCor=  402 AccDes= 0.00D+00 IRadAn=         5 IDoV= 1 UseB2=F ITyADJ=14
 ICtDFT=  3500011 ScaDFX=  1.000000  1.000000  1.000000  1.000000
 FoFCou: FMM=F IPFlag=           0 FMFlag=      100000 FMFlg1=           0
         NFxFlg=           0 DoJE=T BraDBF=F KetDBF=T FulRan=T
         wScrn=  0.000000 ICntrl=       500 IOpCl=  0 I1Cent=   200000004 NGrid=           0
         NMat0=    1 NMatS0=      1 NMatT0=    0 NMatD0=    1 NMtDS0=    0 NMtDT0=    0
 Petite list used in FoFCou.
 Initial guess orbital symmetries:
       Occupied  (AG) (B1U) (AG) (B1U) (B2U) (AG) (B3G) (B3U)
       Virtual   (B2G) (B2U) (AG) (B1U) (B3G) (B1U) (AG) (B3U)
                 (B2U) (B2G) (B1U) (AG) (B3G) (B2U) (B1U) (AG)
                 (B1U) (B3G) (B3U) (B1G) (AU) (AG) (B2U) (AG) (B1U)
                 (B3G) (B2G) (B2U) (B3U) (B1G) (B1U) (B2G) (B3G)
                 (AU) (AG) (B1U) (AG) (B2U) (B1U) (B3G) (AG) (B1U)
 The electronic state of the initial guess is 1-AG.
 Keep R1 ints in memory in symmetry-blocked form, NReq=7790938.
 Requested convergence on RMS density matrix=1.00D-08 within 128 cycles.
 Requested convergence on MAX density matrix=1.00D-06.
 Requested convergence on             energy=1.00D-06.
 No special actions if energy rises.
 Integral accuracy reduced to 1.0D-05 until final iterations.
 Initial convergence to 1.0D-05 achieved.  Increase integral accuracy.
 SCF Done:  E(RB3LYP) =  -78.5936780359     A.U. after    9 cycles
            NFock=  9  Conv=0.78D-09     -V/T= 2.0099

 **********************************************************************

            Population analysis using the SCF density.

 **********************************************************************

 Orbital symmetries:
       Occupied  (AG) (B1U) (AG) (B1U) (B2U) (AG) (B3G) (B3U)
       Virtual   (B2G) (AG) (B2U) (B1U) (B3G) (B1U) (AG) (B3U)
                 (B2U) (B2G) (AG) (B1U) (B2U) (B3G) (B1U) (AG)
                 (B1U) (B3G) (B1G) (B3U) (AU) (AG) (B2U) (AG) (B3G)
                 (B1U) (B2G) (B2U) (B3U) (B1G) (B1U) (B2G) (AU)
                 (B3G) (AG) (B1U) (AG) (B2U) (B1U) (B3G) (AG) (B1U)
 The electronic state is 1-AG.
 Alpha  occ. eigenvalues --  -10.18232 -10.18136  -0.75756  -0.57624  -0.46607
 Alpha  occ. eigenvalues --   -0.41626  -0.35160  -0.26880
 Alpha virt. eigenvalues --    0.01947   0.12278   0.14135   0.16021   0.24577
 Alpha virt. eigenvalues --    0.33328   0.47043   0.54721   0.56582   0.63877
 Alpha virt. eigenvalues --    0.65297   0.70597   0.83053   0.84750   0.91591
 Alpha virt. eigenvalues --    0.92397   1.10720   1.19748   1.38289   1.39416
 Alpha virt. eigenvalues --    1.53011   1.83870   1.89213   1.96815   2.03970
 Alpha virt. eigenvalues --    2.04428   2.13563   2.21995   2.36748   2.44895
 Alpha virt. eigenvalues --    2.51597   2.62764   2.68889   2.69318   2.76431
 Alpha virt. eigenvalues --    3.02944   3.17635   3.34704   3.48505   3.78066
 Alpha virt. eigenvalues --    4.18139   4.50144
          Condensed to atoms (all electrons):
               1          2          3          4          5          6
     1  C    4.811254   0.388893   0.388893   0.683448  -0.035710  -0.035710
     2  H    0.388893   0.596653  -0.045687  -0.035710   0.005636  -0.010321
     3  H    0.388893  -0.045687   0.596653  -0.035710  -0.010321   0.005636
     4  C    0.683448  -0.035710  -0.035710   4.811254   0.388893   0.388893
     5  H   -0.035710   0.005636  -0.010321   0.388893   0.596653  -0.045687
     6  H   -0.035710  -0.010321   0.005636   0.388893  -0.045687   0.596653
 Mulliken charges:
               1
     1  C   -0.201069
     2  H    0.100534
     3  H    0.100534
     4  C   -0.201069
     5  H    0.100534
     6  H    0.100534
 Sum of Mulliken charges =   0.00000
 Mulliken charges with hydrogens summed into heavy atoms:
               1
     1  C    0.000000
     4  C    0.000000
 Electronic spatial extent (au):  <R**2>=             81.5299
 Charge=             -0.0000 electrons
 Dipole moment (field-independent basis, Debye):
    X=             -0.0000    Y=              0.0000    Z=              0.0000  Tot=              0.0000
 Quadrupole moment (field-independent basis, Debye-Ang):
   XX=            -14.9426   YY=            -12.1161   ZZ=            -12.0629
   XY=              0.0000   XZ=             -0.0000   YZ=              0.0000
 Traceless Quadrupole moment (field-independent basis, Debye-Ang):
   XX=             -1.9021   YY=              0.9244   ZZ=              0.9777
   XY=              0.0000   XZ=             -0.0000   YZ=              0.0000
 Octapole moment (field-independent basis, Debye-Ang**2):
  XXX=             -0.0000  YYY=              0.0000  ZZZ=             -0.0000  XYY=             -0.0000
  XXY=             -0.0000  XXZ=             -0.0000  XZZ=             -0.0000  YZZ=              0.0000
  YYZ=              0.0000  XYZ=             -0.0000
 Hexadecapole moment (field-independent basis, Debye-Ang**3):
 XXXX=            -15.3939 YYYY=            -26.3090 ZZZZ=            -66.2228 XXXY=             -0.0000
 XXXZ=              0.0000 YYYX=             -0.0000 YYYZ=              0.0000 ZZZX=              0.0000
 ZZZY=              0.0000 XXYY=             -7.5385 XXZZ=            -14.4270 YYZZ=            -13.2304
 XXYZ=             -0.0000 YYXZ=              0.0000 ZZXY=              0.0000
 N-N= 3.352669307734D+01 E-N=-2.484980198228D+02  KE= 7.782574685466D+01
 Symmetry AG   KE= 3.742217852494D+01
 Symmetry B1G  KE= 8.461756014495D-34
 Symmetry B2G  KE= 3.895130718888D-32
 Symmetry B3G  KE= 2.097408418788D+00
 Symmetry AU   KE= 1.839483797773D-33
 Symmetry B1U  KE= 3.434154509655D+01
 Symmetry B2U  KE= 1.876493576417D+00
 Symmetry B3U  KE= 2.088121237966D+00
 ******************************Gaussian NBO Version 3.1******************************
             N A T U R A L   A T O M I C   O R B I T A L   A N D
          N A T U R A L   B O N D   O R B I T A L   A N A L Y S I S
 ******************************Gaussian NBO Version 3.1******************************

       /RESON  / : Allow strongly delocalized NBO set
       /DMNAO  / : Print the NAO density matrix
       /BNDIDX / : Print bond indices based on the NAO density matrix
       /MULORB / : Print Mulliken populations by orbital and atom

 Analyzing the SCF density

 Job title: M0001                                                           

 Storage needed:      7784 in NPA,     10201 in NBO (2147483420 available)


 Input atomic orbitals, gross Mulliken populations:

  AO  Atom No lang  Mulliken Population    Atom No      Total
 -------------------------------------------------------------------------------
   1    C  1  S        1.9917791
   2    C  1  S        0.7105373
   3    C  1  px       0.5508276
   4    C  1  py       0.7265976
   5    C  1  pz       0.7724255
   6    C  1  S        0.5563128
   7    C  1  px       0.4386712
   8    C  1  py       0.2636164
   9    C  1  pz       0.2061876
  10    C  1  dxx     -0.0256418
  11    C  1  dxz     -0.0061501
  12    C  1  dzz     -0.0029696
  13    C  1  dxy      0.0000000
  14    C  1  dyy      0.0050966
  15    C  1  dyz      0.0137785
                                             C  1      6.2010689
  16    H  2  S        0.5350382
  17    H  2  S        0.3516180
  18    H  2  px       0.0027023
  19    H  2  py       0.0063098
  20    H  2  pz       0.0037973
                                             H  2      0.8994656
  21    H  3  S        0.5350382
  22    H  3  S        0.3516180
  23    H  3  px       0.0027023
  24    H  3  py       0.0063098
  25    H  3  pz       0.0037973
                                             H  3      0.8994656
  26    C  4  S        1.9917791
  27    C  4  S        0.7105373
  28    C  4  px       0.5508276
  29    C  4  py       0.7265976
  30    C  4  pz       0.7724255
  31    C  4  S        0.5563128
  32    C  4  px       0.4386712
  33    C  4  py       0.2636164
  34    C  4  pz       0.2061876
  35    C  4  dxx     -0.0256418
  36    C  4  dxz     -0.0061501
  37    C  4  dzz     -0.0029696
  38    C  4  dxy      0.0000000
  39    C  4  dyy      0.0050966
  40    C  4  dyz      0.0137785
                                             C  4      6.2010689
  41    H  5  S        0.5350382
  42    H  5  S        0.3516180
  43    H  5  px       0.0027023
  44    H  5  py       0.0063098
  45    H  5  pz       0.0037973
                                             H  5      0.8994656
  46    H  6  S        0.5350382
  47    H  6  S        0.3516180
  48    H  6  px       0.0027023
  49    H  6  py       0.0063098
  50    H  6  pz       0.0037973
                                             H  6      0.8994656

 Total number of electrons:   16.000000


 Mayer-Mulliken atom-atom bond order matrix:                                   

     Atom    1       2       3       4       5       6
     ---- ------  ------  ------  ------  ------  ------
   1.  C  0.0000  0.9587  0.9587  2.0244 -0.0054 -0.0054
   2.  H  0.9587  0.0000 -0.0096 -0.0054  0.0119  0.0020
   3.  H  0.9587 -0.0096  0.0000 -0.0054  0.0020  0.0119
   4.  C  2.0244 -0.0054 -0.0054  0.0000  0.9587  0.9587
   5.  H -0.0054  0.0119  0.0020  0.9587  0.0000 -0.0096
   6.  H -0.0054  0.0020  0.0119  0.9587 -0.0096  0.0000


 Mayer-Mulliken valencies by atom:                                             

     Atom    1
     ---- ------
   1.  C  3.9311
   2.  H  0.9577
   3.  H  0.9577
   4.  C  3.9311
   5.  H  0.9577
   6.  H  0.9577
 GSVD:  LWork=        1156 too small for GESVD, short by        1316 words or        1316 for optimal perf.


 NATURAL POPULATIONS:  Natural atomic orbital occupancies 
                                                          
   NAO  Atom  No  lang   Type(AO)    Occupancy      Energy
 ----------------------------------------------------------
     1    C    1  S      Cor( 1S)     1.99919     -10.04320
     2    C    1  S      Val( 2S)     1.06585      -0.21773
     3    C    1  S      Ryd( 3S)     0.00124       1.03133
     4    C    1  S      Ryd( 4S)     0.00001       4.07087
     5    C    1  px     Val( 2p)     0.99768      -0.10470
     6    C    1  px     Ryd( 3p)     0.00141       0.58027
     7    C    1  py     Val( 2p)     1.21436      -0.03760
     8    C    1  py     Ryd( 3p)     0.00328       0.90441
     9    C    1  pz     Val( 2p)     1.14345      -0.03814
    10    C    1  pz     Ryd( 3p)     0.00357       0.53074
    11    C    1  dxy    Ryd( 3d)     0.00000       1.87256
    12    C    1  dxz    Ryd( 3d)     0.00067       1.98202
    13    C    1  dyz    Ryd( 3d)     0.00079       2.68710
    14    C    1  dx2y2  Ryd( 3d)     0.00051       2.30523
    15    C    1  dz2    Ryd( 3d)     0.00043       2.47949

    16    H    2  S      Val( 1S)     0.78243       0.09077
    17    H    2  S      Ryd( 2S)     0.00076       0.60773
    18    H    2  px     Ryd( 2p)     0.00012       2.21302
    19    H    2  py     Ryd( 2p)     0.00032       2.84590
    20    H    2  pz     Ryd( 2p)     0.00016       2.56122

    21    H    3  S      Val( 1S)     0.78243       0.09077
    22    H    3  S      Ryd( 2S)     0.00076       0.60773
    23    H    3  px     Ryd( 2p)     0.00012       2.21302
    24    H    3  py     Ryd( 2p)     0.00032       2.84590
    25    H    3  pz     Ryd( 2p)     0.00016       2.56122

    26    C    4  S      Cor( 1S)     1.99919     -10.04320
    27    C    4  S      Val( 2S)     1.06585      -0.21773
    28    C    4  S      Ryd( 3S)     0.00124       1.03133
    29    C    4  S      Ryd( 4S)     0.00001       4.07087
    30    C    4  px     Val( 2p)     0.99768      -0.10470
    31    C    4  px     Ryd( 3p)     0.00141       0.58027
    32    C    4  py     Val( 2p)     1.21436      -0.03760
    33    C    4  py     Ryd( 3p)     0.00328       0.90441
    34    C    4  pz     Val( 2p)     1.14345      -0.03814
    35    C    4  pz     Ryd( 3p)     0.00357       0.53074
    36    C    4  dxy    Ryd( 3d)     0.00000       1.87256
    37    C    4  dxz    Ryd( 3d)     0.00067       1.98202
    38    C    4  dyz    Ryd( 3d)     0.00079       2.68710
    39    C    4  dx2y2  Ryd( 3d)     0.00051       2.30523
    40    C    4  dz2    Ryd( 3d)     0.00043       2.47949

    41    H    5  S      Val( 1S)     0.78243       0.09077
    42    H    5  S      Ryd( 2S)     0.00076       0.60773
    43    H    5  px     Ryd( 2p)     0.00012       2.21302
    44    H    5  py     Ryd( 2p)     0.00032       2.84590
    45    H    5  pz     Ryd( 2p)     0.00016       2.56122

    46    H    6  S      Val( 1S)     0.78243       0.09077
    47    H    6  S      Ryd( 2S)     0.00076       0.60773
    48    H    6  px     Ryd( 2p)     0.00012       2.21302
    49    H    6  py     Ryd( 2p)     0.00032       2.84590
    50    H    6  pz     Ryd( 2p)     0.00016       2.56122


 Summary of Natural Population Analysis:                  
                                                          
                                       Natural Population 
                Natural  -----------------------------------------------
    Atom  No    Charge         Core      Valence    Rydberg      Total
 -----------------------------------------------------------------------
      C    1   -0.43244      1.99919     4.42135    0.01190     6.43244
      H    2    0.21622      0.00000     0.78243    0.00135     0.78378
      H    3    0.21622      0.00000     0.78243    0.00135     0.78378
      C    4   -0.43244      1.99919     4.42135    0.01190     6.43244
      H    5    0.21622      0.00000     0.78243    0.00135     0.78378
      H    6    0.21622      0.00000     0.78243    0.00135     0.78378
 =======================================================================
   * Total *    0.00000      3.99839    11.97240    0.02921    16.00000

                                 Natural Population      
 --------------------------------------------------------
   Core                       3.99839 ( 99.9596% of   4)
   Valence                   11.97240 ( 99.7700% of  12)
   Natural Minimal Basis     15.97079 ( 99.8174% of  16)
   Natural Rydberg Basis      0.02921 (  0.1826% of  16)
 --------------------------------------------------------

    Atom  No          Natural Electron Configuration
 ----------------------------------------------------------------------------
      C    1      [core]2S( 1.07)2p( 3.36)3p( 0.01)
      H    2            1S( 0.78)
      H    3            1S( 0.78)
      C    4      [core]2S( 1.07)2p( 3.36)3p( 0.01)
      H    5            1S( 0.78)
      H    6            1S( 0.78)


 Wiberg bond index matrix in the NAO basis:                                    

     Atom    1       2       3       4       5       6
     ---- ------  ------  ------  ------  ------  ------
   1.  C  0.0000  0.9309  0.9309  2.0394  0.0054  0.0054
   2.  H  0.9309  0.0000  0.0002  0.0054  0.0156  0.0027
   3.  H  0.9309  0.0002  0.0000  0.0054  0.0027  0.0156
   4.  C  2.0394  0.0054  0.0054  0.0000  0.9309  0.9309
   5.  H  0.0054  0.0156  0.0027  0.9309  0.0000  0.0002
   6.  H  0.0054  0.0027  0.0156  0.9309  0.0002  0.0000


 Wiberg bond index, Totals by atom:                                            

     Atom    1
     ---- ------
   1.  C  3.9119
   2.  H  0.9547
   3.  H  0.9547
   4.  C  3.9119
   5.  H  0.9547
   6.  H  0.9547


 Atom-atom overlap-weighted NAO bond order:                                    

     Atom    1       2       3       4       5       6
     ---- ------  ------  ------  ------  ------  ------
   1.  C  0.0000  0.7713  0.7713  1.3869  0.0080  0.0080
   2.  H  0.7713  0.0000 -0.0032  0.0080  0.0054 -0.0069
   3.  H  0.7713 -0.0032  0.0000  0.0080 -0.0069  0.0054
   4.  C  1.3869  0.0080  0.0080  0.0000  0.7713  0.7713
   5.  H  0.0080  0.0054 -0.0069  0.7713  0.0000 -0.0032
   6.  H  0.0080 -0.0069  0.0054  0.7713 -0.0032  0.0000


 Atom-atom overlap-weighted NAO bond order, Totals by atom:                    

     Atom    1
     ---- ------
   1.  C  2.9457
   2.  H  0.7747
   3.  H  0.7747
   4.  C  2.9457
   5.  H  0.7747
   6.  H  0.7747


 MO bond order:                                                                

     Atom    1       2       3       4       5       6
     ---- ------  ------  ------  ------  ------  ------
   1.  C  0.0000  1.6041  0.3097  0.9405  0.0102  0.0550
   2.  H  1.6041  0.0000  0.0241  0.1103  0.0871 -0.0272
   3.  H  0.3097  0.0241  0.0000  0.0354 -0.0372  0.0871
   4.  C  0.9405  0.1103  0.0354  0.0000 -0.5663  0.7491
   5.  H  0.0102  0.0871 -0.0372 -0.5663  0.0000  0.0131
   6.  H  0.0550 -0.0272  0.0871  0.7491  0.0131  0.0000


 MO atomic valencies:                                                          

     Atom    1
     ---- ------
   1.  C  2.9196
   2.  H  1.7984
   3.  H  0.4190
   4.  C  1.2689
   5.  H -0.4932
   6.  H  0.8771


 NAO density matrix:                                                           

          NAO        1       2       3       4       5       6       7       8
      ---------- ------- ------- ------- ------- ------- ------- ------- -------
   1.  C 1 (S)    1.9992  0.0000  0.0000 -0.0000  0.0000 -0.0000 -0.0000  0.0000
   2.  C 1 (S)    0.0000  1.0659 -0.0000  0.0000  0.0000 -0.0000  0.0000 -0.0000
   3.  C 1 (S)    0.0000 -0.0000  0.0012 -0.0000  0.0000 -0.0000  0.0000  0.0000
   4.  C 1 (S)   -0.0000  0.0000 -0.0000  0.0000  0.0000 -0.0000  0.0000  0.0000
   5.  C 1 (px)   0.0000  0.0000  0.0000  0.0000  0.9977 -0.0376 -0.0000  0.0000
   6.  C 1 (px)  -0.0000 -0.0000 -0.0000 -0.0000 -0.0376  0.0014 -0.0000 -0.0000
   7.  C 1 (py)  -0.0000  0.0000  0.0000  0.0000 -0.0000 -0.0000  1.2144 -0.0101
   8.  C 1 (py)   0.0000 -0.0000  0.0000  0.0000  0.0000 -0.0000 -0.0101  0.0033
   9.  C 1 (pz)   0.0106  0.1178  0.0331  0.0010  0.0000 -0.0000 -0.0000  0.0000
  10.  C 1 (pz)   0.0007 -0.0083  0.0020 -0.0000  0.0000 -0.0000  0.0000  0.0000
  11.  C 1 (d1)  -0.0000  0.0000 -0.0000 -0.0000  0.0000 -0.0000  0.0000 -0.0000
  12.  C 1 (d2)  -0.0000 -0.0000 -0.0000 -0.0000 -0.0258  0.0010 -0.0000 -0.0000
  13.  C 1 (d3)  -0.0000  0.0000  0.0000 -0.0000 -0.0000 -0.0000  0.0248 -0.0012
  14.  C 1 (d4)   0.0024 -0.0187 -0.0004 -0.0000 -0.0000  0.0000 -0.0000  0.0000
  15.  C 1 (d5)  -0.0015  0.0095 -0.0006 -0.0000  0.0000 -0.0000  0.0000  0.0000
  16.  H 2 (S)   -0.0074  0.5350  0.0115  0.0002  0.0000 -0.0000  0.6767 -0.0121
  17.  H 2 (S)   -0.0132  0.0117 -0.0002  0.0000 -0.0000  0.0000 -0.0030  0.0012
  18.  H 2 (px)  -0.0000 -0.0000  0.0000  0.0000  0.0109 -0.0004 -0.0000  0.0000
  19.  H 2 (py)   0.0020 -0.0122 -0.0003 -0.0000 -0.0000  0.0000 -0.0102  0.0004
  20.  H 2 (pz)   0.0013 -0.0076  0.0001 -0.0000 -0.0000  0.0000 -0.0107  0.0001
  21.  H 3 (S)   -0.0074  0.5350  0.0115  0.0002 -0.0000  0.0000 -0.6767  0.0121
  22.  H 3 (S)   -0.0132  0.0117 -0.0002  0.0000  0.0000 -0.0000  0.0030 -0.0012
  23.  H 3 (px)  -0.0000 -0.0000  0.0000  0.0000  0.0109 -0.0004 -0.0000  0.0000
  24.  H 3 (py)  -0.0020  0.0122  0.0003  0.0000 -0.0000  0.0000 -0.0102  0.0004
  25.  H 3 (pz)   0.0013 -0.0076  0.0001 -0.0000  0.0000 -0.0000  0.0107 -0.0001
  26.  C 4 (S)    0.0002  0.0003  0.0128  0.0005  0.0000 -0.0000  0.0000  0.0000
  27.  C 4 (S)    0.0003  0.3640 -0.0056 -0.0025 -0.0000 -0.0000 -0.0000 -0.0000
  28.  C 4 (S)    0.0128 -0.0056  0.0011 -0.0000 -0.0000  0.0000 -0.0000 -0.0000
  29.  C 4 (S)    0.0005 -0.0025 -0.0000 -0.0000 -0.0000  0.0000 -0.0000 -0.0000
  30.  C 4 (px)   0.0000  0.0000  0.0000  0.0000  0.9977 -0.0376 -0.0000  0.0000
  31.  C 4 (px)   0.0000  0.0000 -0.0000 -0.0000 -0.0376  0.0014  0.0000 -0.0000
  32.  C 4 (py)  -0.0000  0.0000  0.0000  0.0000  0.0000  0.0000  0.1753  0.0601
  33.  C 4 (py)  -0.0000 -0.0000 -0.0000 -0.0000 -0.0000  0.0000  0.0601 -0.0015
  34.  C 4 (pz)   0.0126  0.5225 -0.0282  0.0012 -0.0000  0.0000 -0.0000 -0.0000
  35.  C 4 (pz)  -0.0243  0.0001 -0.0019  0.0000  0.0000 -0.0000  0.0000  0.0000
  36.  C 4 (d1)  -0.0000  0.0000 -0.0000 -0.0000  0.0000  0.0000  0.0000  0.0000
  37.  C 4 (d2)  -0.0000 -0.0000  0.0000  0.0000  0.0258 -0.0010 -0.0000  0.0000
  38.  C 4 (d3)   0.0000 -0.0000  0.0000 -0.0000  0.0000 -0.0000  0.0148 -0.0015
  39.  C 4 (d4)   0.0002 -0.0010 -0.0003  0.0001 -0.0000  0.0000  0.0000  0.0000
  40.  C 4 (d5)  -0.0025  0.0137 -0.0005 -0.0000 -0.0000  0.0000 -0.0000 -0.0000
  41.  H 5 (S)    0.0070  0.0349  0.0075 -0.0015 -0.0000 -0.0000  0.0269 -0.0355
  42.  H 5 (S)   -0.0018  0.0000 -0.0004 -0.0000 -0.0000  0.0000 -0.0229  0.0005
  43.  H 5 (px)   0.0000 -0.0000  0.0000  0.0000  0.0109 -0.0004  0.0000  0.0000
  44.  H 5 (py)   0.0000  0.0007  0.0002 -0.0000 -0.0000  0.0000  0.0040 -0.0006
  45.  H 5 (pz)  -0.0003  0.0014 -0.0002 -0.0000  0.0000 -0.0000 -0.0021 -0.0005
  46.  H 6 (S)    0.0070  0.0349  0.0075 -0.0015  0.0000  0.0000 -0.0269  0.0355
  47.  H 6 (S)   -0.0018  0.0000 -0.0004 -0.0000  0.0000 -0.0000  0.0229 -0.0005
  48.  H 6 (px)   0.0000 -0.0000  0.0000  0.0000  0.0109 -0.0004  0.0000  0.0000
  49.  H 6 (py)  -0.0000 -0.0007 -0.0002  0.0000  0.0000 -0.0000  0.0040 -0.0006
  50.  H 6 (pz)  -0.0003  0.0014 -0.0002 -0.0000 -0.0000  0.0000  0.0021  0.0005

          NAO        9      10      11      12      13      14      15      16
      ---------- ------- ------- ------- ------- ------- ------- ------- -------
   1.  C 1 (S)    0.0106  0.0007 -0.0000 -0.0000 -0.0000  0.0024 -0.0015 -0.0074
   2.  C 1 (S)    0.1178 -0.0083  0.0000 -0.0000  0.0000 -0.0187  0.0095  0.5350
   3.  C 1 (S)    0.0331  0.0020 -0.0000 -0.0000  0.0000 -0.0004 -0.0006  0.0115
   4.  C 1 (S)    0.0010 -0.0000 -0.0000 -0.0000 -0.0000 -0.0000 -0.0000  0.0002
   5.  C 1 (px)   0.0000  0.0000  0.0000 -0.0258 -0.0000 -0.0000  0.0000  0.0000
   6.  C 1 (px)  -0.0000 -0.0000 -0.0000  0.0010 -0.0000  0.0000 -0.0000 -0.0000
   7.  C 1 (py)  -0.0000  0.0000  0.0000 -0.0000  0.0248 -0.0000  0.0000  0.6767
   8.  C 1 (py)   0.0000  0.0000 -0.0000 -0.0000 -0.0012  0.0000  0.0000 -0.0121
   9.  C 1 (pz)   1.1435  0.0477 -0.0000 -0.0000  0.0000 -0.0162 -0.0185  0.4299
  10.  C 1 (pz)   0.0477  0.0036 -0.0000 -0.0000 -0.0000 -0.0005 -0.0009  0.0134
  11.  C 1 (d1)  -0.0000 -0.0000 -0.0000 -0.0000  0.0000 -0.0000  0.0000  0.0000
  12.  C 1 (d2)  -0.0000 -0.0000 -0.0000  0.0007 -0.0000  0.0000 -0.0000 -0.0000
  13.  C 1 (d3)   0.0000 -0.0000  0.0000 -0.0000  0.0008 -0.0000 -0.0000  0.0158
  14.  C 1 (d4)  -0.0162 -0.0005 -0.0000  0.0000 -0.0000  0.0005  0.0001 -0.0141
  15.  C 1 (d5)  -0.0185 -0.0009  0.0000 -0.0000 -0.0000  0.0001  0.0004 -0.0016
  16.  H 2 (S)    0.4299  0.0134  0.0000 -0.0000  0.0158 -0.0141 -0.0016  0.7824
  17.  H 2 (S)   -0.0031 -0.0006  0.0000  0.0000 -0.0004 -0.0002  0.0002 -0.0000
  18.  H 2 (px)  -0.0000  0.0000 -0.0000 -0.0003 -0.0000 -0.0000  0.0000 -0.0000
  19.  H 2 (py)  -0.0097 -0.0003 -0.0000  0.0000 -0.0003  0.0003  0.0000 -0.0152
  20.  H 2 (pz)   0.0013  0.0002 -0.0000  0.0000 -0.0002  0.0001 -0.0001 -0.0089
  21.  H 3 (S)    0.4299  0.0134 -0.0000  0.0000 -0.0158 -0.0141 -0.0016  0.0022
  22.  H 3 (S)   -0.0031 -0.0006  0.0000 -0.0000  0.0004 -0.0002  0.0002  0.0083
  23.  H 3 (px)  -0.0000  0.0000 -0.0000 -0.0003 -0.0000 -0.0000  0.0000 -0.0000
  24.  H 3 (py)   0.0097  0.0003 -0.0000  0.0000 -0.0003 -0.0003 -0.0000  0.0027
  25.  H 3 (pz)   0.0013  0.0002 -0.0000 -0.0000  0.0002  0.0001 -0.0001  0.0029
  26.  C 4 (S)   -0.0126  0.0243 -0.0000 -0.0000 -0.0000  0.0002 -0.0025  0.0070
  27.  C 4 (S)   -0.5225 -0.0001  0.0000 -0.0000 -0.0000 -0.0010  0.0137  0.0349
  28.  C 4 (S)    0.0282  0.0019 -0.0000  0.0000  0.0000 -0.0003 -0.0005  0.0075
  29.  C 4 (S)   -0.0012 -0.0000 -0.0000  0.0000  0.0000  0.0001 -0.0000 -0.0015
  30.  C 4 (px)   0.0000  0.0000  0.0000 -0.0258 -0.0000 -0.0000  0.0000 -0.0000
  31.  C 4 (px)   0.0000 -0.0000  0.0000  0.0010  0.0000  0.0000 -0.0000  0.0000
  32.  C 4 (py)   0.0000  0.0000 -0.0000  0.0000 -0.0148 -0.0000  0.0000 -0.0269
  33.  C 4 (py)  -0.0000 -0.0000  0.0000  0.0000  0.0015 -0.0000 -0.0000  0.0355
  34.  C 4 (pz)  -0.5591 -0.0555  0.0000  0.0000  0.0000  0.0001  0.0146  0.0261
  35.  C 4 (pz)  -0.0555 -0.0032  0.0000 -0.0000 -0.0000  0.0007  0.0010 -0.0191
  36.  C 4 (d1)  -0.0000 -0.0000 -0.0000 -0.0000 -0.0000 -0.0000  0.0000  0.0000
  37.  C 4 (d2)  -0.0000  0.0000  0.0000 -0.0007 -0.0000 -0.0000  0.0000 -0.0000
  38.  C 4 (d3)  -0.0000 -0.0000  0.0000 -0.0000  0.0007 -0.0000 -0.0000  0.0111
  39.  C 4 (d4)  -0.0001 -0.0007  0.0000  0.0000 -0.0000  0.0001 -0.0000 -0.0015
  40.  C 4 (d5)  -0.0146 -0.0010  0.0000  0.0000 -0.0000 -0.0000  0.0004  0.0014
  41.  H 5 (S)   -0.0261  0.0191  0.0000 -0.0000  0.0111 -0.0015  0.0014  0.1222
  42.  H 5 (S)   -0.0136 -0.0006 -0.0000  0.0000 -0.0006  0.0002  0.0003 -0.0177
  43.  H 5 (px)   0.0000  0.0000 -0.0000 -0.0003  0.0000 -0.0000  0.0000  0.0000
  44.  H 5 (py)  -0.0008  0.0004  0.0000  0.0000  0.0002 -0.0000  0.0000  0.0041
  45.  H 5 (pz)  -0.0069 -0.0002  0.0000 -0.0000  0.0001  0.0001  0.0001 -0.0015
  46.  H 6 (S)   -0.0261  0.0191 -0.0000  0.0000 -0.0111 -0.0015  0.0014 -0.0504
  47.  H 6 (S)   -0.0136 -0.0006  0.0000 -0.0000  0.0006  0.0002  0.0003  0.0092
  48.  H 6 (px)   0.0000  0.0000  0.0000 -0.0003  0.0000 -0.0000  0.0000  0.0000
  49.  H 6 (py)   0.0008 -0.0004  0.0000 -0.0000  0.0002  0.0000 -0.0000  0.0026
  50.  H 6 (pz)  -0.0069 -0.0002 -0.0000  0.0000 -0.0001  0.0001  0.0001 -0.0013

          NAO       17      18      19      20      21      22      23      24
      ---------- ------- ------- ------- ------- ------- ------- ------- -------
   1.  C 1 (S)   -0.0132 -0.0000  0.0020  0.0013 -0.0074 -0.0132 -0.0000 -0.0020
   2.  C 1 (S)    0.0117 -0.0000 -0.0122 -0.0076  0.5350  0.0117 -0.0000  0.0122
   3.  C 1 (S)   -0.0002  0.0000 -0.0003  0.0001  0.0115 -0.0002  0.0000  0.0003
   4.  C 1 (S)    0.0000  0.0000 -0.0000 -0.0000  0.0002  0.0000  0.0000  0.0000
   5.  C 1 (px)  -0.0000  0.0109 -0.0000 -0.0000 -0.0000  0.0000  0.0109 -0.0000
   6.  C 1 (px)   0.0000 -0.0004  0.0000  0.0000  0.0000 -0.0000 -0.0004  0.0000
   7.  C 1 (py)  -0.0030 -0.0000 -0.0102 -0.0107 -0.6767  0.0030 -0.0000 -0.0102
   8.  C 1 (py)   0.0012  0.0000  0.0004  0.0001  0.0121 -0.0012  0.0000  0.0004
   9.  C 1 (pz)  -0.0031 -0.0000 -0.0097  0.0013  0.4299 -0.0031 -0.0000  0.0097
  10.  C 1 (pz)  -0.0006  0.0000 -0.0003  0.0002  0.0134 -0.0006  0.0000  0.0003
  11.  C 1 (d1)   0.0000 -0.0000 -0.0000 -0.0000 -0.0000  0.0000 -0.0000 -0.0000
  12.  C 1 (d2)   0.0000 -0.0003  0.0000  0.0000  0.0000 -0.0000 -0.0003  0.0000
  13.  C 1 (d3)  -0.0004 -0.0000 -0.0003 -0.0002 -0.0158  0.0004 -0.0000 -0.0003
  14.  C 1 (d4)  -0.0002 -0.0000  0.0003  0.0001 -0.0141 -0.0002 -0.0000 -0.0003
  15.  C 1 (d5)   0.0002  0.0000  0.0000 -0.0001 -0.0016  0.0002  0.0000 -0.0000
  16.  H 2 (S)   -0.0000 -0.0000 -0.0152 -0.0089  0.0022  0.0083 -0.0000  0.0027
  17.  H 2 (S)    0.0008 -0.0000  0.0000 -0.0001  0.0083 -0.0002 -0.0000  0.0002
  18.  H 2 (px)  -0.0000  0.0001  0.0000 -0.0000  0.0000  0.0000  0.0001 -0.0000
  19.  H 2 (py)   0.0000  0.0000  0.0003  0.0002 -0.0027 -0.0002  0.0000 -0.0001
  20.  H 2 (pz)  -0.0001 -0.0000  0.0002  0.0002  0.0029 -0.0001 -0.0000  0.0000
  21.  H 3 (S)    0.0083  0.0000 -0.0027  0.0029  0.7824  0.0000 -0.0000  0.0152
  22.  H 3 (S)   -0.0002  0.0000 -0.0002 -0.0001  0.0000  0.0008  0.0000 -0.0000
  23.  H 3 (px)  -0.0000  0.0001  0.0000 -0.0000 -0.0000  0.0000  0.0001 -0.0000
  24.  H 3 (py)   0.0002 -0.0000 -0.0001  0.0000  0.0152 -0.0000 -0.0000  0.0003
  25.  H 3 (pz)  -0.0001  0.0000 -0.0000 -0.0000 -0.0089 -0.0001  0.0000 -0.0002
  26.  C 4 (S)   -0.0018 -0.0000 -0.0000  0.0003  0.0070 -0.0018 -0.0000  0.0000
  27.  C 4 (S)    0.0000 -0.0000 -0.0007 -0.0014  0.0349  0.0000 -0.0000  0.0007
  28.  C 4 (S)   -0.0004 -0.0000 -0.0002  0.0002  0.0075 -0.0004 -0.0000  0.0002
  29.  C 4 (S)   -0.0000 -0.0000  0.0000  0.0000 -0.0015 -0.0000 -0.0000 -0.0000
  30.  C 4 (px)  -0.0000  0.0109 -0.0000 -0.0000 -0.0000  0.0000  0.0109 -0.0000
  31.  C 4 (px)   0.0000 -0.0004  0.0000  0.0000 -0.0000 -0.0000 -0.0004  0.0000
  32.  C 4 (py)   0.0229  0.0000  0.0040 -0.0021  0.0269 -0.0229  0.0000  0.0040
  33.  C 4 (py)  -0.0005 -0.0000 -0.0006 -0.0005 -0.0355  0.0005 -0.0000 -0.0006
  34.  C 4 (pz)   0.0136  0.0000 -0.0008 -0.0069  0.0261  0.0136  0.0000  0.0008
  35.  C 4 (pz)   0.0006  0.0000  0.0004 -0.0002 -0.0191  0.0006  0.0000 -0.0004
  36.  C 4 (d1)   0.0000  0.0000  0.0000 -0.0000  0.0000 -0.0000  0.0000  0.0000
  37.  C 4 (d2)  -0.0000  0.0003 -0.0000 -0.0000  0.0000  0.0000  0.0003 -0.0000
  38.  C 4 (d3)  -0.0006 -0.0000 -0.0002 -0.0001 -0.0111  0.0006 -0.0000 -0.0002
  39.  C 4 (d4)   0.0002  0.0000  0.0000 -0.0001 -0.0015  0.0002  0.0000 -0.0000
  40.  C 4 (d5)   0.0003 -0.0000 -0.0000 -0.0001  0.0014  0.0003 -0.0000  0.0000
  41.  H 5 (S)   -0.0177 -0.0000 -0.0041  0.0015 -0.0504  0.0092 -0.0000 -0.0026
  42.  H 5 (S)    0.0002  0.0000  0.0003  0.0002  0.0092 -0.0002  0.0000  0.0001
  43.  H 5 (px)  -0.0000  0.0001 -0.0000 -0.0000 -0.0000  0.0000  0.0001 -0.0000
  44.  H 5 (py)  -0.0003 -0.0000 -0.0001  0.0000 -0.0026  0.0001 -0.0000 -0.0001
  45.  H 5 (pz)  -0.0002  0.0000  0.0000  0.0000 -0.0013  0.0002  0.0000 -0.0001
  46.  H 6 (S)    0.0092 -0.0000  0.0026  0.0013  0.1222 -0.0177 -0.0000  0.0041
  47.  H 6 (S)   -0.0002  0.0000 -0.0001 -0.0002 -0.0177  0.0002  0.0000 -0.0003
  48.  H 6 (px)  -0.0000  0.0001 -0.0000 -0.0000 -0.0000  0.0000  0.0001 -0.0000
  49.  H 6 (py)  -0.0001  0.0000 -0.0001 -0.0001 -0.0041  0.0003  0.0000 -0.0001
  50.  H 6 (pz)   0.0002 -0.0000  0.0001 -0.0000 -0.0015 -0.0002 -0.0000 -0.0000

          NAO       25      26      27      28      29      30      31      32
      ---------- ------- ------- ------- ------- ------- ------- ------- -------
   1.  C 1 (S)    0.0013  0.0002  0.0003  0.0128  0.0005  0.0000  0.0000 -0.0000
   2.  C 1 (S)   -0.0076  0.0003  0.3640 -0.0056 -0.0025  0.0000  0.0000  0.0000
   3.  C 1 (S)    0.0001  0.0128 -0.0056  0.0011 -0.0000  0.0000 -0.0000  0.0000
   4.  C 1 (S)   -0.0000  0.0005 -0.0025 -0.0000 -0.0000  0.0000 -0.0000  0.0000
   5.  C 1 (px)   0.0000  0.0000 -0.0000 -0.0000 -0.0000  0.9977 -0.0376  0.0000
   6.  C 1 (px)  -0.0000 -0.0000 -0.0000  0.0000  0.0000 -0.0376  0.0014  0.0000
   7.  C 1 (py)   0.0107  0.0000 -0.0000 -0.0000 -0.0000 -0.0000  0.0000  0.1753
   8.  C 1 (py)  -0.0001  0.0000 -0.0000 -0.0000 -0.0000  0.0000 -0.0000  0.0601
   9.  C 1 (pz)   0.0013 -0.0126 -0.5225  0.0282 -0.0012  0.0000  0.0000  0.0000
  10.  C 1 (pz)   0.0002  0.0243 -0.0001  0.0019 -0.0000  0.0000 -0.0000  0.0000
  11.  C 1 (d1)  -0.0000 -0.0000  0.0000 -0.0000 -0.0000  0.0000  0.0000 -0.0000
  12.  C 1 (d2)  -0.0000 -0.0000 -0.0000  0.0000  0.0000 -0.0258  0.0010  0.0000
  13.  C 1 (d3)   0.0002 -0.0000 -0.0000  0.0000  0.0000 -0.0000  0.0000 -0.0148
  14.  C 1 (d4)   0.0001  0.0002 -0.0010 -0.0003  0.0001 -0.0000  0.0000 -0.0000
  15.  C 1 (d5)  -0.0001 -0.0025  0.0137 -0.0005 -0.0000  0.0000 -0.0000  0.0000
  16.  H 2 (S)    0.0029  0.0070  0.0349  0.0075 -0.0015 -0.0000  0.0000 -0.0269
  17.  H 2 (S)   -0.0001 -0.0018  0.0000 -0.0004 -0.0000 -0.0000  0.0000  0.0229
  18.  H 2 (px)   0.0000 -0.0000 -0.0000 -0.0000 -0.0000  0.0109 -0.0004  0.0000
  19.  H 2 (py)  -0.0000 -0.0000 -0.0007 -0.0002  0.0000 -0.0000  0.0000  0.0040
  20.  H 2 (pz)  -0.0000  0.0003 -0.0014  0.0002  0.0000 -0.0000  0.0000 -0.0021
  21.  H 3 (S)   -0.0089  0.0070  0.0349  0.0075 -0.0015 -0.0000 -0.0000  0.0269
  22.  H 3 (S)   -0.0001 -0.0018  0.0000 -0.0004 -0.0000  0.0000 -0.0000 -0.0229
  23.  H 3 (px)   0.0000 -0.0000 -0.0000 -0.0000 -0.0000  0.0109 -0.0004  0.0000
  24.  H 3 (py)  -0.0002  0.0000  0.0007  0.0002 -0.0000 -0.0000  0.0000  0.0040
  25.  H 3 (pz)   0.0002  0.0003 -0.0014  0.0002  0.0000  0.0000 -0.0000  0.0021
  26.  C 4 (S)    0.0003  1.9992  0.0000 -0.0000 -0.0000  0.0000  0.0000  0.0000
  27.  C 4 (S)   -0.0014  0.0000  1.0659 -0.0000  0.0000 -0.0000  0.0000 -0.0000
  28.  C 4 (S)    0.0002 -0.0000 -0.0000  0.0012 -0.0000 -0.0000  0.0000  0.0000
  29.  C 4 (S)    0.0000 -0.0000  0.0000 -0.0000  0.0000 -0.0000  0.0000  0.0000
  30.  C 4 (px)   0.0000  0.0000 -0.0000 -0.0000 -0.0000  0.9977 -0.0376  0.0000
  31.  C 4 (px)  -0.0000  0.0000  0.0000  0.0000  0.0000 -0.0376  0.0014 -0.0000
  32.  C 4 (py)   0.0021  0.0000 -0.0000  0.0000  0.0000  0.0000 -0.0000  1.2144
  33.  C 4 (py)   0.0005 -0.0000  0.0000 -0.0000 -0.0000 -0.0000  0.0000 -0.0101
  34.  C 4 (pz)  -0.0069 -0.0106 -0.1178 -0.0331 -0.0010 -0.0000 -0.0000  0.0000
  35.  C 4 (pz)  -0.0002 -0.0007  0.0083 -0.0020  0.0000  0.0000 -0.0000  0.0000
  36.  C 4 (d1)  -0.0000 -0.0000  0.0000  0.0000 -0.0000  0.0000  0.0000  0.0000
  37.  C 4 (d2)   0.0000 -0.0000 -0.0000 -0.0000 -0.0000  0.0258 -0.0010  0.0000
  38.  C 4 (d3)   0.0001 -0.0000 -0.0000 -0.0000  0.0000  0.0000  0.0000 -0.0248
  39.  C 4 (d4)  -0.0001  0.0024 -0.0187 -0.0004 -0.0000 -0.0000 -0.0000 -0.0000
  40.  C 4 (d5)  -0.0001 -0.0015  0.0095 -0.0006 -0.0000 -0.0000  0.0000 -0.0000
  41.  H 5 (S)    0.0013 -0.0074  0.5350  0.0115  0.0002 -0.0000  0.0000 -0.6767
  42.  H 5 (S)   -0.0002 -0.0132  0.0117 -0.0002  0.0000 -0.0000 -0.0000  0.0030
  43.  H 5 (px)   0.0000  0.0000  0.0000 -0.0000 -0.0000  0.0109 -0.0004 -0.0000
  44.  H 5 (py)   0.0001 -0.0020  0.0122  0.0003  0.0000 -0.0000  0.0000 -0.0102
  45.  H 5 (pz)  -0.0000 -0.0013  0.0076 -0.0001  0.0000  0.0000 -0.0000 -0.0107
  46.  H 6 (S)    0.0015 -0.0074  0.5350  0.0115  0.0002  0.0000 -0.0000  0.6767
  47.  H 6 (S)    0.0002 -0.0132  0.0117 -0.0002  0.0000  0.0000 -0.0000 -0.0030
  48.  H 6 (px)   0.0000  0.0000  0.0000 -0.0000 -0.0000  0.0109 -0.0004 -0.0000
  49.  H 6 (py)  -0.0000  0.0020 -0.0122 -0.0003 -0.0000  0.0000 -0.0000 -0.0102
  50.  H 6 (pz)   0.0000 -0.0013  0.0076 -0.0001  0.0000 -0.0000  0.0000  0.0107

          NAO       33      34      35      36      37      38      39      40
      ---------- ------- ------- ------- ------- ------- ------- ------- -------
   1.  C 1 (S)   -0.0000  0.0126 -0.0243 -0.0000 -0.0000  0.0000  0.0002 -0.0025
   2.  C 1 (S)   -0.0000  0.5225  0.0001  0.0000 -0.0000 -0.0000 -0.0010  0.0137
   3.  C 1 (S)   -0.0000 -0.0282 -0.0019 -0.0000  0.0000  0.0000 -0.0003 -0.0005
   4.  C 1 (S)   -0.0000  0.0012  0.0000 -0.0000  0.0000 -0.0000  0.0001 -0.0000
   5.  C 1 (px)  -0.0000 -0.0000  0.0000  0.0000  0.0258  0.0000 -0.0000 -0.0000
   6.  C 1 (px)   0.0000  0.0000 -0.0000  0.0000 -0.0010 -0.0000  0.0000  0.0000
   7.  C 1 (py)   0.0601 -0.0000  0.0000  0.0000 -0.0000  0.0148  0.0000 -0.0000
   8.  C 1 (py)  -0.0015 -0.0000  0.0000  0.0000  0.0000 -0.0015  0.0000 -0.0000
   9.  C 1 (pz)  -0.0000 -0.5591 -0.0555 -0.0000 -0.0000 -0.0000 -0.0001 -0.0146
  10.  C 1 (pz)  -0.0000 -0.0555 -0.0032 -0.0000  0.0000 -0.0000 -0.0007 -0.0010
  11.  C 1 (d1)   0.0000  0.0000  0.0000 -0.0000  0.0000  0.0000  0.0000  0.0000
  12.  C 1 (d2)   0.0000  0.0000 -0.0000 -0.0000 -0.0007 -0.0000  0.0000  0.0000
  13.  C 1 (d3)   0.0015  0.0000 -0.0000 -0.0000 -0.0000  0.0007 -0.0000 -0.0000
  14.  C 1 (d4)  -0.0000  0.0001  0.0007 -0.0000 -0.0000 -0.0000  0.0001 -0.0000
  15.  C 1 (d5)  -0.0000  0.0146  0.0010  0.0000  0.0000 -0.0000 -0.0000  0.0004
  16.  H 2 (S)    0.0355  0.0261 -0.0191  0.0000 -0.0000  0.0111 -0.0015  0.0014
  17.  H 2 (S)   -0.0005  0.0136  0.0006  0.0000 -0.0000 -0.0006  0.0002  0.0003
  18.  H 2 (px)  -0.0000  0.0000  0.0000  0.0000  0.0003 -0.0000  0.0000 -0.0000
  19.  H 2 (py)  -0.0006 -0.0008  0.0004  0.0000 -0.0000 -0.0002  0.0000 -0.0000
  20.  H 2 (pz)  -0.0005 -0.0069 -0.0002 -0.0000 -0.0000 -0.0001 -0.0001 -0.0001
  21.  H 3 (S)   -0.0355  0.0261 -0.0191  0.0000  0.0000 -0.0111 -0.0015  0.0014
  22.  H 3 (S)    0.0005  0.0136  0.0006 -0.0000  0.0000  0.0006  0.0002  0.0003
  23.  H 3 (px)  -0.0000  0.0000  0.0000  0.0000  0.0003 -0.0000  0.0000 -0.0000
  24.  H 3 (py)  -0.0006  0.0008 -0.0004  0.0000 -0.0000 -0.0002 -0.0000  0.0000
  25.  H 3 (pz)   0.0005 -0.0069 -0.0002 -0.0000  0.0000  0.0001 -0.0001 -0.0001
  26.  C 4 (S)   -0.0000 -0.0106 -0.0007 -0.0000 -0.0000 -0.0000  0.0024 -0.0015
  27.  C 4 (S)    0.0000 -0.1178  0.0083  0.0000 -0.0000 -0.0000 -0.0187  0.0095
  28.  C 4 (S)   -0.0000 -0.0331 -0.0020  0.0000 -0.0000 -0.0000 -0.0004 -0.0006
  29.  C 4 (S)   -0.0000 -0.0010  0.0000 -0.0000 -0.0000  0.0000 -0.0000 -0.0000
  30.  C 4 (px)  -0.0000 -0.0000  0.0000  0.0000  0.0258  0.0000 -0.0000 -0.0000
  31.  C 4 (px)   0.0000 -0.0000 -0.0000  0.0000 -0.0010  0.0000 -0.0000  0.0000
  32.  C 4 (py)  -0.0101  0.0000  0.0000  0.0000  0.0000 -0.0248 -0.0000 -0.0000
  33.  C 4 (py)   0.0033  0.0000 -0.0000 -0.0000 -0.0000  0.0012 -0.0000  0.0000
  34.  C 4 (pz)   0.0000  1.1435  0.0477 -0.0000  0.0000  0.0000  0.0162  0.0185
  35.  C 4 (pz)  -0.0000  0.0477  0.0036  0.0000  0.0000 -0.0000  0.0005  0.0009
  36.  C 4 (d1)  -0.0000 -0.0000  0.0000 -0.0000  0.0000 -0.0000 -0.0000  0.0000
  37.  C 4 (d2)  -0.0000  0.0000  0.0000  0.0000  0.0007  0.0000  0.0000 -0.0000
  38.  C 4 (d3)   0.0012  0.0000 -0.0000 -0.0000  0.0000  0.0008 -0.0000  0.0000
  39.  C 4 (d4)  -0.0000  0.0162  0.0005 -0.0000  0.0000 -0.0000  0.0005  0.0001
  40.  C 4 (d5)   0.0000  0.0185  0.0009  0.0000 -0.0000  0.0000  0.0001  0.0004
  41.  H 5 (S)    0.0121 -0.4299 -0.0134 -0.0000 -0.0000  0.0158 -0.0141 -0.0016
  42.  H 5 (S)   -0.0012  0.0031  0.0006  0.0000  0.0000 -0.0004 -0.0002  0.0002
  43.  H 5 (px)  -0.0000 -0.0000  0.0000  0.0000  0.0003  0.0000 -0.0000 -0.0000
  44.  H 5 (py)   0.0004 -0.0097 -0.0003  0.0000 -0.0000  0.0003 -0.0003 -0.0000
  45.  H 5 (pz)   0.0001  0.0013  0.0002 -0.0000  0.0000  0.0002 -0.0001  0.0001
  46.  H 6 (S)   -0.0121 -0.4299 -0.0134  0.0000 -0.0000 -0.0158 -0.0141 -0.0016
  47.  H 6 (S)    0.0012  0.0031  0.0006  0.0000  0.0000  0.0004 -0.0002  0.0002
  48.  H 6 (px)  -0.0000 -0.0000  0.0000  0.0000  0.0003  0.0000 -0.0000 -0.0000
  49.  H 6 (py)   0.0004  0.0097  0.0003 -0.0000  0.0000  0.0003  0.0003  0.0000
  50.  H 6 (pz)  -0.0001  0.0013  0.0002  0.0000 -0.0000 -0.0002 -0.0001  0.0001

          NAO       41      42      43      44      45      46      47      48
      ---------- ------- ------- ------- ------- ------- ------- ------- -------
   1.  C 1 (S)    0.0070 -0.0018  0.0000  0.0000 -0.0003  0.0070 -0.0018  0.0000
   2.  C 1 (S)    0.0349  0.0000 -0.0000  0.0007  0.0014  0.0349  0.0000 -0.0000
   3.  C 1 (S)    0.0075 -0.0004  0.0000  0.0002 -0.0002  0.0075 -0.0004  0.0000
   4.  C 1 (S)   -0.0015 -0.0000  0.0000 -0.0000 -0.0000 -0.0015 -0.0000  0.0000
   5.  C 1 (px)  -0.0000 -0.0000  0.0109 -0.0000  0.0000  0.0000  0.0000  0.0109
   6.  C 1 (px)  -0.0000  0.0000 -0.0004  0.0000 -0.0000  0.0000 -0.0000 -0.0004
   7.  C 1 (py)   0.0269 -0.0229  0.0000  0.0040 -0.0021 -0.0269  0.0229  0.0000
   8.  C 1 (py)  -0.0355  0.0005  0.0000 -0.0006 -0.0005  0.0355 -0.0005  0.0000
   9.  C 1 (pz)  -0.0261 -0.0136  0.0000 -0.0008 -0.0069 -0.0261 -0.0136  0.0000
  10.  C 1 (pz)   0.0191 -0.0006  0.0000  0.0004 -0.0002  0.0191 -0.0006  0.0000
  11.  C 1 (d1)   0.0000 -0.0000 -0.0000  0.0000  0.0000 -0.0000  0.0000  0.0000
  12.  C 1 (d2)  -0.0000  0.0000 -0.0003  0.0000 -0.0000  0.0000 -0.0000 -0.0003
  13.  C 1 (d3)   0.0111 -0.0006  0.0000  0.0002  0.0001 -0.0111  0.0006  0.0000
  14.  C 1 (d4)  -0.0015  0.0002 -0.0000 -0.0000  0.0001 -0.0015  0.0002 -0.0000
  15.  C 1 (d5)   0.0014  0.0003  0.0000  0.0000  0.0001  0.0014  0.0003  0.0000
  16.  H 2 (S)    0.1222 -0.0177  0.0000  0.0041 -0.0015 -0.0504  0.0092  0.0000
  17.  H 2 (S)   -0.0177  0.0002 -0.0000 -0.0003 -0.0002  0.0092 -0.0002 -0.0000
  18.  H 2 (px)  -0.0000  0.0000  0.0001 -0.0000  0.0000 -0.0000  0.0000  0.0001
  19.  H 2 (py)  -0.0041  0.0003 -0.0000 -0.0001  0.0000  0.0026 -0.0001 -0.0000
  20.  H 2 (pz)   0.0015  0.0002 -0.0000  0.0000  0.0000  0.0013 -0.0002 -0.0000
  21.  H 3 (S)   -0.0504  0.0092 -0.0000 -0.0026 -0.0013  0.1222 -0.0177 -0.0000
  22.  H 3 (S)    0.0092 -0.0002  0.0000  0.0001  0.0002 -0.0177  0.0002  0.0000
  23.  H 3 (px)  -0.0000  0.0000  0.0001 -0.0000  0.0000 -0.0000  0.0000  0.0001
  24.  H 3 (py)  -0.0026  0.0001 -0.0000 -0.0001 -0.0001  0.0041 -0.0003 -0.0000
  25.  H 3 (pz)   0.0013 -0.0002  0.0000  0.0001 -0.0000  0.0015  0.0002  0.0000
  26.  C 4 (S)   -0.0074 -0.0132  0.0000 -0.0020 -0.0013 -0.0074 -0.0132  0.0000
  27.  C 4 (S)    0.5350  0.0117  0.0000  0.0122  0.0076  0.5350  0.0117  0.0000
  28.  C 4 (S)    0.0115 -0.0002 -0.0000  0.0003 -0.0001  0.0115 -0.0002 -0.0000
  29.  C 4 (S)    0.0002  0.0000 -0.0000  0.0000  0.0000  0.0002  0.0000 -0.0000
  30.  C 4 (px)  -0.0000 -0.0000  0.0109 -0.0000  0.0000  0.0000  0.0000  0.0109
  31.  C 4 (px)   0.0000 -0.0000 -0.0004  0.0000 -0.0000 -0.0000 -0.0000 -0.0004
  32.  C 4 (py)  -0.6767  0.0030 -0.0000 -0.0102 -0.0107  0.6767 -0.0030 -0.0000
  33.  C 4 (py)   0.0121 -0.0012 -0.0000  0.0004  0.0001 -0.0121  0.0012 -0.0000
  34.  C 4 (pz)  -0.4299  0.0031 -0.0000 -0.0097  0.0013 -0.4299  0.0031 -0.0000
  35.  C 4 (pz)  -0.0134  0.0006  0.0000 -0.0003  0.0002 -0.0134  0.0006  0.0000
  36.  C 4 (d1)  -0.0000  0.0000  0.0000  0.0000 -0.0000  0.0000  0.0000  0.0000
  37.  C 4 (d2)  -0.0000  0.0000  0.0003 -0.0000  0.0000 -0.0000  0.0000  0.0003
  38.  C 4 (d3)   0.0158 -0.0004  0.0000  0.0003  0.0002 -0.0158  0.0004  0.0000
  39.  C 4 (d4)  -0.0141 -0.0002 -0.0000 -0.0003 -0.0001 -0.0141 -0.0002 -0.0000
  40.  C 4 (d5)  -0.0016  0.0002 -0.0000 -0.0000  0.0001 -0.0016  0.0002 -0.0000
  41.  H 5 (S)    0.7824 -0.0000  0.0000  0.0152  0.0089  0.0022  0.0083  0.0000
  42.  H 5 (S)   -0.0000  0.0008 -0.0000 -0.0000  0.0001  0.0083 -0.0002 -0.0000
  43.  H 5 (px)   0.0000 -0.0000  0.0001  0.0000  0.0000 -0.0000  0.0000  0.0001
  44.  H 5 (py)   0.0152 -0.0000  0.0000  0.0003  0.0002  0.0027  0.0002  0.0000
  45.  H 5 (pz)   0.0089  0.0001  0.0000  0.0002  0.0002 -0.0029  0.0001  0.0000
  46.  H 6 (S)    0.0022  0.0083 -0.0000  0.0027 -0.0029  0.7824  0.0000 -0.0000
  47.  H 6 (S)    0.0083 -0.0002  0.0000  0.0002  0.0001  0.0000  0.0008  0.0000
  48.  H 6 (px)   0.0000 -0.0000  0.0001  0.0000  0.0000 -0.0000  0.0000  0.0001
  49.  H 6 (py)  -0.0027 -0.0002  0.0000 -0.0001  0.0000 -0.0152  0.0000  0.0000
  50.  H 6 (pz)  -0.0029  0.0001 -0.0000 -0.0000 -0.0000  0.0089  0.0001 -0.0000

          NAO       49      50
      ---------- ------- -------
   1.  C 1 (S)   -0.0000 -0.0003
   2.  C 1 (S)   -0.0007  0.0014
   3.  C 1 (S)   -0.0002 -0.0002
   4.  C 1 (S)    0.0000 -0.0000
   5.  C 1 (px)   0.0000 -0.0000
   6.  C 1 (px)  -0.0000  0.0000
   7.  C 1 (py)   0.0040  0.0021
   8.  C 1 (py)  -0.0006  0.0005
   9.  C 1 (pz)   0.0008 -0.0069
  10.  C 1 (pz)  -0.0004 -0.0002
  11.  C 1 (d1)   0.0000 -0.0000
  12.  C 1 (d2)  -0.0000  0.0000
  13.  C 1 (d3)   0.0002 -0.0001
  14.  C 1 (d4)   0.0000  0.0001
  15.  C 1 (d5)  -0.0000  0.0001
  16.  H 2 (S)    0.0026 -0.0013
  17.  H 2 (S)   -0.0001  0.0002
  18.  H 2 (px)   0.0000 -0.0000
  19.  H 2 (py)  -0.0001  0.0001
  20.  H 2 (pz)  -0.0001 -0.0000
  21.  H 3 (S)   -0.0041 -0.0015
  22.  H 3 (S)    0.0003 -0.0002
  23.  H 3 (px)   0.0000 -0.0000
  24.  H 3 (py)  -0.0001 -0.0000
  25.  H 3 (pz)  -0.0000  0.0000
  26.  C 4 (S)    0.0020 -0.0013
  27.  C 4 (S)   -0.0122  0.0076
  28.  C 4 (S)   -0.0003 -0.0001
  29.  C 4 (S)   -0.0000  0.0000
  30.  C 4 (px)   0.0000 -0.0000
  31.  C 4 (px)  -0.0000  0.0000
  32.  C 4 (py)  -0.0102  0.0107
  33.  C 4 (py)   0.0004 -0.0001
  34.  C 4 (pz)   0.0097  0.0013
  35.  C 4 (pz)   0.0003  0.0002
  36.  C 4 (d1)  -0.0000  0.0000
  37.  C 4 (d2)   0.0000 -0.0000
  38.  C 4 (d3)   0.0003 -0.0002
  39.  C 4 (d4)   0.0003 -0.0001
  40.  C 4 (d5)   0.0000  0.0001
  41.  H 5 (S)   -0.0027 -0.0029
  42.  H 5 (S)   -0.0002  0.0001
  43.  H 5 (px)   0.0000 -0.0000
  44.  H 5 (py)  -0.0001 -0.0000
  45.  H 5 (pz)   0.0000 -0.0000
  46.  H 6 (S)   -0.0152  0.0089
  47.  H 6 (S)    0.0000  0.0001
  48.  H 6 (px)   0.0000 -0.0000
  49.  H 6 (py)   0.0003 -0.0002
  50.  H 6 (pz)  -0.0002  0.0002


 NATURAL BOND ORBITAL ANALYSIS:

                       Occupancies       Lewis Structure    Low   High
           Occ.    -------------------  -----------------   occ   occ
  Cycle   Thresh.   Lewis   Non-Lewis     CR  BD  3C  LP    (L)   (NL)   Dev
 =============================================================================
   1(1)    1.90    15.94082   0.05918      2   6   0   0     0      0    0.04
 -----------------------------------------------------------------------------

 Structure accepted: No low occupancy Lewis orbitals

 --------------------------------------------------------
   Core                      3.99840 ( 99.960% of   4)
   Valence Lewis            11.94243 ( 99.520% of  12)
  ==================       ============================
   Total Lewis              15.94082 ( 99.630% of  16)
  -----------------------------------------------------
   Valence non-Lewis         0.04495 (  0.281% of  16)
   Rydberg non-Lewis         0.01422 (  0.089% of  16)
  ==================       ============================
   Total non-Lewis           0.05918 (  0.370% of  16)
 --------------------------------------------------------


       (Occupancy)   Bond orbital/ Coefficients/ Hybrids
 ---------------------------------------------------------------------------------
     1. (1.98670) BD ( 1) C   1 - H   2  
                ( 60.91%)   0.7804* C   1 s( 30.20%)p 2.31( 69.76%)d 0.00(  0.04%)
                                           -0.0002  0.5494  0.0115  0.0003  0.0000
                                            0.0000  0.7069 -0.0085  0.4445  0.0128
                                            0.0000  0.0000  0.0152 -0.0145 -0.0017
                ( 39.09%)   0.6252* H   2 s( 99.95%)p 0.00(  0.05%)
                                            0.9998  0.0016  0.0000 -0.0192 -0.0113
     2. (1.98670) BD ( 1) C   1 - H   3  
                ( 60.91%)   0.7804* C   1 s( 30.20%)p 2.31( 69.76%)d 0.00(  0.04%)
                                            0.0002 -0.5494 -0.0115 -0.0003  0.0000
                                            0.0000  0.7069 -0.0085 -0.4445 -0.0128
                                            0.0000  0.0000  0.0152  0.0145  0.0017
                ( 39.09%)   0.6252* H   3 s( 99.95%)p 0.00(  0.05%)
                                           -0.9998 -0.0016  0.0000 -0.0192  0.0113
     3. (1.99952) BD ( 1) C   1 - C   4  
                ( 50.00%)   0.7071* C   1 s(  0.00%)p 1.00( 99.93%)d 0.00(  0.07%)
                                            0.0000  0.0000  0.0000  0.0000  0.9990
                                           -0.0376  0.0000  0.0000  0.0000  0.0000
                                            0.0000 -0.0258  0.0000  0.0000  0.0000
                ( 50.00%)   0.7071* C   4 s(  0.00%)p 1.00( 99.93%)d 0.00(  0.07%)
                                            0.0000  0.0000  0.0000  0.0000  0.9990
                                           -0.0376  0.0000  0.0000  0.0000  0.0000
                                            0.0000  0.0258  0.0000  0.0000  0.0000
     4. (1.99610) BD ( 2) C   1 - C   4  
                ( 50.00%)   0.7071* C   1 s( 39.64%)p 1.52( 60.32%)d 0.00(  0.04%)
                                            0.0001  0.6290 -0.0257 -0.0006  0.0000
                                            0.0000  0.0000 -0.0000 -0.7755 -0.0436
                                            0.0000  0.0000  0.0000 -0.0003  0.0201
                ( 50.00%)   0.7071* C   4 s( 39.64%)p 1.52( 60.32%)d 0.00(  0.04%)
                                            0.0001  0.6290 -0.0257 -0.0006  0.0000
                                            0.0000  0.0000 -0.0000  0.7755  0.0436
                                            0.0000  0.0000 -0.0000 -0.0003  0.0201
     5. (1.98670) BD ( 1) C   4 - H   5  
                ( 60.91%)   0.7804* C   4 s( 30.20%)p 2.31( 69.76%)d 0.00(  0.04%)
                                            0.0002 -0.5494 -0.0115 -0.0003  0.0000
                                            0.0000  0.7069 -0.0085  0.4445  0.0128
                                            0.0000  0.0000 -0.0152  0.0145  0.0017
                ( 39.09%)   0.6252* H   5 s( 99.95%)p 0.00(  0.05%)
                                           -0.9998 -0.0016  0.0000 -0.0192 -0.0113
     6. (1.98670) BD ( 1) C   4 - H   6  
                ( 60.91%)   0.7804* C   4 s( 30.20%)p 2.31( 69.76%)d 0.00(  0.04%)
                                           -0.0002  0.5494  0.0115  0.0003  0.0000
                                            0.0000  0.7069 -0.0085 -0.4445 -0.0128
                                            0.0000  0.0000 -0.0152 -0.0145 -0.0017
                ( 39.09%)   0.6252* H   6 s( 99.95%)p 0.00(  0.05%)
                                            0.9998  0.0016  0.0000 -0.0192  0.0113
     7. (1.99920) CR ( 1) C   1           s(100.00%)p 0.00(  0.00%)
                                            1.0000  0.0002  0.0000  0.0000  0.0000
                                            0.0000  0.0000 -0.0000  0.0003  0.0000
                                            0.0000  0.0000  0.0000 -0.0000 -0.0000
     8. (1.99920) CR ( 1) C   4           s(100.00%)p 0.00(  0.00%)
                                            1.0000  0.0002  0.0000  0.0000  0.0000
                                            0.0000  0.0000 -0.0000 -0.0003 -0.0000
                                            0.0000  0.0000 -0.0000 -0.0000 -0.0000
     9. (0.00349) RY*( 1) C   1           s(  0.00%)p 1.00( 91.81%)d 0.09(  8.19%)
                                           -0.0000  0.0000 -0.0000  0.0000  0.0000
                                            0.0000  0.0177  0.9580  0.0000 -0.0000
                                            0.0000  0.0000 -0.2862  0.0000  0.0000
    10. (0.00168) RY*( 2) C   1           s( 15.81%)p 5.31( 84.00%)d 0.01(  0.19%)
                                           -0.0000  0.0130  0.3946 -0.0477  0.0000
                                            0.0000 -0.0000  0.0000 -0.0539  0.9149
                                            0.0000  0.0000 -0.0000 -0.0435 -0.0021
    11. (0.00000) RY*( 3) C   1           s(  0.00%)p 1.00(100.00%)d 0.00(  0.00%)
    12. (0.00000) RY*( 4) C   1           s( 84.27%)p 0.19( 15.73%)d 0.00(  0.00%)
    13. (0.00000) RY*( 5) C   1           s( 99.81%)p 0.00(  0.19%)d 0.00(  0.00%)
    14. (0.00000) RY*( 6) C   1           s(  0.00%)p 0.00(  0.00%)d 1.00(100.00%)
    15. (0.00000) RY*( 7) C   1           s(  0.00%)p 1.00(  0.07%)d99.99( 99.93%)
    16. (0.00000) RY*( 8) C   1           s(  0.00%)p 1.00(  8.24%)d11.14( 91.76%)
    17. (0.00000) RY*( 9) C   1           s(  0.06%)p 2.97(  0.17%)d99.99( 99.77%)
    18. (0.00001) RY*(10) C   1           s(  0.01%)p 2.57(  0.03%)d99.99( 99.96%)
    19. (0.00077) RY*( 1) H   2           s( 97.72%)p 0.02(  2.28%)
                                           -0.0025  0.9885  0.0000  0.0349 -0.1468
    20. (0.00012) RY*( 2) H   2           s(  0.00%)p 1.00(100.00%)
                                            0.0000  0.0000  1.0000  0.0000  0.0000
    21. (0.00005) RY*( 3) H   2           s(  2.24%)p43.73( 97.76%)
    22. (0.00002) RY*( 4) H   2           s(  0.09%)p99.99( 99.91%)
    23. (0.00077) RY*( 1) H   3           s( 97.72%)p 0.02(  2.28%)
                                           -0.0025  0.9885  0.0000 -0.0349 -0.1468
    24. (0.00012) RY*( 2) H   3           s(  0.00%)p 1.00(100.00%)
                                            0.0000  0.0000  1.0000  0.0000  0.0000
    25. (0.00005) RY*( 3) H   3           s(  2.24%)p43.73( 97.76%)
    26. (0.00002) RY*( 4) H   3           s(  0.09%)p99.99( 99.91%)
    27. (0.00349) RY*( 1) C   4           s(  0.00%)p 1.00( 91.81%)d 0.09(  8.19%)
                                           -0.0000  0.0000 -0.0000  0.0000  0.0000
                                            0.0000  0.0177  0.9580 -0.0000  0.0000
                                            0.0000  0.0000  0.2862  0.0000  0.0000
    28. (0.00168) RY*( 2) C   4           s( 15.81%)p 5.31( 84.00%)d 0.01(  0.19%)
                                           -0.0000  0.0130  0.3946 -0.0477 -0.0000
                                           -0.0000 -0.0000  0.0000  0.0539 -0.9149
                                           -0.0000 -0.0000  0.0000 -0.0435 -0.0021
    29. (0.00000) RY*( 3) C   4           s(  0.00%)p 1.00(100.00%)d 0.00(  0.00%)
    30. (0.00000) RY*( 4) C   4           s( 84.27%)p 0.19( 15.73%)d 0.00(  0.00%)
    31. (0.00000) RY*( 5) C   4           s( 99.81%)p 0.00(  0.19%)d 0.00(  0.00%)
    32. (0.00000) RY*( 6) C   4           s(  0.00%)p 0.00(  0.00%)d 1.00(100.00%)
    33. (0.00000) RY*( 7) C   4           s(  0.00%)p 1.00(  0.07%)d99.99( 99.93%)
    34. (0.00000) RY*( 8) C   4           s(  0.00%)p 1.00(  8.24%)d11.14( 91.76%)
    35. (0.00000) RY*( 9) C   4           s(  0.06%)p 2.97(  0.17%)d99.99( 99.77%)
    36. (0.00001) RY*(10) C   4           s(  0.01%)p 2.57(  0.03%)d99.99( 99.96%)
    37. (0.00077) RY*( 1) H   5           s( 97.72%)p 0.02(  2.28%)
                                           -0.0025  0.9885  0.0000 -0.0349  0.1468
    38. (0.00012) RY*( 2) H   5           s(  0.00%)p 1.00(100.00%)
                                            0.0000  0.0000  1.0000  0.0000  0.0000
    39. (0.00005) RY*( 3) H   5           s(  2.24%)p43.73( 97.76%)
    40. (0.00002) RY*( 4) H   5           s(  0.09%)p99.99( 99.91%)
    41. (0.00077) RY*( 1) H   6           s( 97.72%)p 0.02(  2.28%)
                                           -0.0025  0.9885  0.0000  0.0349  0.1468
    42. (0.00012) RY*( 2) H   6           s(  0.00%)p 1.00(100.00%)
                                            0.0000  0.0000  1.0000  0.0000  0.0000
    43. (0.00005) RY*( 3) H   6           s(  2.24%)p43.73( 97.76%)
    44. (0.00002) RY*( 4) H   6           s(  0.09%)p99.99( 99.91%)
    45. (0.01013) BD*( 1) C   1 - H   2  
                ( 39.09%)   0.6252* C   1 s( 30.20%)p 2.31( 69.76%)d 0.00(  0.04%)
                                            0.0002 -0.5494 -0.0115 -0.0003 -0.0000
                                           -0.0000 -0.7069  0.0085 -0.4445 -0.0128
                                           -0.0000 -0.0000 -0.0152  0.0145  0.0017
                ( 60.91%)  -0.7804* H   2 s( 99.95%)p 0.00(  0.05%)
                                           -0.9998 -0.0016 -0.0000  0.0192  0.0113
    46. (0.01013) BD*( 1) C   1 - H   3  
                ( 39.09%)   0.6252* C   1 s( 30.20%)p 2.31( 69.76%)d 0.00(  0.04%)
                                           -0.0002  0.5494  0.0115  0.0003 -0.0000
                                           -0.0000 -0.7069  0.0085  0.4445  0.0128
                                           -0.0000 -0.0000 -0.0152 -0.0145 -0.0017
                ( 60.91%)  -0.7804* H   3 s( 99.95%)p 0.00(  0.05%)
                                            0.9998  0.0016 -0.0000  0.0192 -0.0113
    47. (0.00000) BD*( 1) C   1 - C   4  
                ( 50.00%)   0.7071* C   1 s(  0.00%)p 1.00( 99.93%)d 0.00(  0.07%)
                ( 50.00%)  -0.7071* C   4 s(  0.00%)p 1.00( 99.93%)d 0.00(  0.07%)
    48. (0.00443) BD*( 2) C   1 - C   4  
                ( 50.00%)   0.7071* C   1 s( 39.64%)p 1.52( 60.32%)d 0.00(  0.04%)
                                            0.0001  0.6290 -0.0257 -0.0006  0.0000
                                            0.0000  0.0000 -0.0000 -0.7755 -0.0436
                                            0.0000  0.0000  0.0000 -0.0003  0.0201
                ( 50.00%)  -0.7071* C   4 s( 39.64%)p 1.52( 60.32%)d 0.00(  0.04%)
                                            0.0001  0.6290 -0.0257 -0.0006  0.0000
                                            0.0000  0.0000 -0.0000  0.7755  0.0436
                                            0.0000  0.0000 -0.0000 -0.0003  0.0201
    49. (0.01013) BD*( 1) C   4 - H   5  
                ( 39.09%)   0.6252* C   4 s( 30.20%)p 2.31( 69.76%)d 0.00(  0.04%)
                                           -0.0002  0.5494  0.0115  0.0003 -0.0000
                                           -0.0000 -0.7069  0.0085 -0.4445 -0.0128
                                           -0.0000 -0.0000  0.0152 -0.0145 -0.0017
                ( 60.91%)  -0.7804* H   5 s( 99.95%)p 0.00(  0.05%)
                                            0.9998  0.0016 -0.0000  0.0192  0.0113
    50. (0.01013) BD*( 1) C   4 - H   6  
                ( 39.09%)   0.6252* C   4 s( 30.20%)p 2.31( 69.76%)d 0.00(  0.04%)
                                            0.0002 -0.5494 -0.0115 -0.0003 -0.0000
                                           -0.0000 -0.7069  0.0085  0.4445  0.0128
                                           -0.0000 -0.0000  0.0152  0.0145  0.0017
                ( 60.91%)  -0.7804* H   6 s( 99.95%)p 0.00(  0.05%)
                                           -0.9998 -0.0016 -0.0000  0.0192 -0.0113


 NHO Directionality and "Bond Bending" (deviations from line of nuclear centers)

         [Thresholds for printing:  angular deviation  >  1.0 degree]
                                    hybrid p-character > 25.0%
                                    orbital occupancy  >  0.10e

                                Line of Centers        Hybrid 1              Hybrid 2
                                ---------------  -------------------   ------------------
                NBO               Theta   Phi    Theta   Phi    Dev    Theta   Phi    Dev
 ========================================================================================
     1. BD (   1) C   1 - H   2    58.3   90.0    56.8   90.0   1.6      --     --    --
     2. BD (   1) C   1 - H   3    58.3  270.0    56.8  270.0   1.6      --     --    --
     3. BD (   1) C   1 - C   4   180.0    0.0    90.0    0.0  90.0     90.0    0.0  90.0
     5. BD (   1) C   4 - H   5   121.7  270.0   123.2  270.0   1.6      --     --    --
     6. BD (   1) C   4 - H   6   121.7   90.0   123.2   90.0   1.6      --     --    --


 Second Order Perturbation Theory Analysis of Fock Matrix in NBO Basis

     Threshold for printing:   0.50 kcal/mol
                                                                              E(2)  E(j)-E(i) F(i,j)
         Donor NBO (i)                     Acceptor NBO (j)                 kcal/mol   a.u.    a.u. 
 ===================================================================================================

 within unit  1
   1. BD (   1) C   1 - H   2        / 27. RY*(   1) C   4                    1.30    1.61    0.041
   1. BD (   1) C   1 - H   2        / 28. RY*(   2) C   4                    0.71    1.14    0.026
   1. BD (   1) C   1 - H   2        / 48. BD*(   2) C   1 - C   4            1.08    1.21    0.032
   1. BD (   1) C   1 - H   2        / 49. BD*(   1) C   4 - H   5            4.51    1.01    0.060
   2. BD (   1) C   1 - H   3        / 27. RY*(   1) C   4                    1.30    1.61    0.041
   2. BD (   1) C   1 - H   3        / 28. RY*(   2) C   4                    0.71    1.14    0.026
   2. BD (   1) C   1 - H   3        / 48. BD*(   2) C   1 - C   4            1.08    1.21    0.032
   2. BD (   1) C   1 - H   3        / 50. BD*(   1) C   4 - H   6            4.51    1.01    0.060
   4. BD (   2) C   1 - C   4        / 45. BD*(   1) C   1 - H   2            1.02    1.23    0.032
   4. BD (   2) C   1 - C   4        / 46. BD*(   1) C   1 - H   3            1.02    1.23    0.032
   4. BD (   2) C   1 - C   4        / 49. BD*(   1) C   4 - H   5            1.02    1.23    0.032
   4. BD (   2) C   1 - C   4        / 50. BD*(   1) C   4 - H   6            1.02    1.23    0.032
   5. BD (   1) C   4 - H   5        /  9. RY*(   1) C   1                    1.30    1.61    0.041
   5. BD (   1) C   4 - H   5        / 10. RY*(   2) C   1                    0.71    1.14    0.026
   5. BD (   1) C   4 - H   5        / 45. BD*(   1) C   1 - H   2            4.51    1.01    0.060
   5. BD (   1) C   4 - H   5        / 48. BD*(   2) C   1 - C   4            1.08    1.21    0.032
   6. BD (   1) C   4 - H   6        /  9. RY*(   1) C   1                    1.30    1.61    0.041
   6. BD (   1) C   4 - H   6        / 10. RY*(   2) C   1                    0.71    1.14    0.026
   6. BD (   1) C   4 - H   6        / 46. BD*(   1) C   1 - H   3            4.51    1.01    0.060
   6. BD (   1) C   4 - H   6        / 48. BD*(   2) C   1 - C   4            1.08    1.21    0.032
   7. CR (   1) C   1                / 28. RY*(   2) C   4                    3.34   10.67    0.169
   7. CR (   1) C   1                / 48. BD*(   2) C   1 - C   4            0.93   10.74    0.089
   7. CR (   1) C   1                / 49. BD*(   1) C   4 - H   5            0.78   10.54    0.081
   7. CR (   1) C   1                / 50. BD*(   1) C   4 - H   6            0.78   10.54    0.081
   8. CR (   1) C   4                / 10. RY*(   2) C   1                    3.34   10.67    0.169
   8. CR (   1) C   4                / 45. BD*(   1) C   1 - H   2            0.78   10.54    0.081
   8. CR (   1) C   4                / 46. BD*(   1) C   1 - H   3            0.78   10.54    0.081
   8. CR (   1) C   4                / 48. BD*(   2) C   1 - C   4            0.93   10.74    0.089


 Natural Bond Orbitals (Summary):

                                                            Principal Delocalizations
           NBO                        Occupancy    Energy   (geminal,vicinal,remote)
 ====================================================================================
 Molecular unit  1  (C2H4)
     1. BD (   1) C   1 - H   2          1.98670    -0.51572  49(v),27(v),48(g),28(v)
     2. BD (   1) C   1 - H   3          1.98670    -0.51572  50(v),27(v),48(g),28(v)
     3. BD (   1) C   1 - C   4          1.99952    -0.26820   
     4. BD (   2) C   1 - C   4          1.99610    -0.74242  45(g),46(g),49(g),50(g)
     5. BD (   1) C   4 - H   5          1.98670    -0.51572  45(v),9(v),48(g),10(v)
     6. BD (   1) C   4 - H   6          1.98670    -0.51572  46(v),9(v),48(g),10(v)
     7. CR (   1) C   1                  1.99920   -10.04354  28(v),48(g),49(v),50(v)
     8. CR (   1) C   4                  1.99920   -10.04354  10(v),48(g),45(v),46(v)
     9. RY*(   1) C   1                  0.00349     1.09046   
    10. RY*(   2) C   1                  0.00168     0.62772   
    11. RY*(   3) C   1                  0.00000     0.58570   
    12. RY*(   4) C   1                  0.00000     0.96343   
    13. RY*(   5) C   1                  0.00000     4.03213   
    14. RY*(   6) C   1                  0.00000     1.87256   
    15. RY*(   7) C   1                  0.00000     1.98034   
    16. RY*(   8) C   1                  0.00000     2.49630   
    17. RY*(   9) C   1                  0.00000     2.29593   
    18. RY*(  10) C   1                  0.00001     2.47525   
    19. RY*(   1) H   2                  0.00077     0.66362   
    20. RY*(   2) H   2                  0.00012     2.21302   
    21. RY*(   3) H   2                  0.00005     2.35065   
    22. RY*(   4) H   2                  0.00002     2.99476   
    23. RY*(   1) H   3                  0.00077     0.66362   
    24. RY*(   2) H   3                  0.00012     2.21302   
    25. RY*(   3) H   3                  0.00005     2.35065   
    26. RY*(   4) H   3                  0.00002     2.99476   
    27. RY*(   1) C   4                  0.00349     1.09046   
    28. RY*(   2) C   4                  0.00168     0.62772   
    29. RY*(   3) C   4                  0.00000     0.58570   
    30. RY*(   4) C   4                  0.00000     0.96343   
    31. RY*(   5) C   4                  0.00000     4.03213   
    32. RY*(   6) C   4                  0.00000     1.87256   
    33. RY*(   7) C   4                  0.00000     1.98034   
    34. RY*(   8) C   4                  0.00000     2.49630   
    35. RY*(   9) C   4                  0.00000     2.29593   
    36. RY*(  10) C   4                  0.00001     2.47525   
    37. RY*(   1) H   5                  0.00077     0.66362   
    38. RY*(   2) H   5                  0.00012     2.21302   
    39. RY*(   3) H   5                  0.00005     2.35065   
    40. RY*(   4) H   5                  0.00002     2.99476   
    41. RY*(   1) H   6                  0.00077     0.66362   
    42. RY*(   2) H   6                  0.00012     2.21302   
    43. RY*(   3) H   6                  0.00005     2.35065   
    44. RY*(   4) H   6                  0.00002     2.99476   
    45. BD*(   1) C   1 - H   2          0.01013     0.49168   
    46. BD*(   1) C   1 - H   3          0.01013     0.49168   
    47. BD*(   1) C   1 - C   4          0.00000     0.05131   
    48. BD*(   2) C   1 - C   4          0.00443     0.69468   
    49. BD*(   1) C   4 - H   5          0.01013     0.49168   
    50. BD*(   1) C   4 - H   6          0.01013     0.49168   
       -------------------------------
              Total Lewis   15.94082  ( 99.6301%)
        Valence non-Lewis    0.04495  (  0.2810%)
        Rydberg non-Lewis    0.01422  (  0.0889%)
       -------------------------------
            Total unit  1   16.00000  (100.0000%)
           Charge unit  1    0.00000
 Variable Step   Value    
 -------- ---- -----------
     3       1    2.421506
 ---------------------------------------------------------------------------------------------------
                            Z-MATRIX (ANGSTROMS AND DEGREES)
   CD    Cent   Atom    N1       Length/X        N2       Alpha/Y        N3        Beta/Z          J
 ---------------------------------------------------------------------------------------------------
      1      1  C 
      2      2  H        1   1.083410(     1)
      3      3  H        1   1.083410(     2)      2  116.667(     6)
      4      4  C        1   1.281406(     3)      2  121.666(     7)      3  180.000(    10)      0
      5      5  H        4   1.083410(     4)      1  121.666(     8)      2  180.000(    11)      0
      6      6  H        4   1.083410(     5)      1  121.666(     9)      2    0.000(    12)      0
 ---------------------------------------------------------------------------------------------------
                         Z-Matrix orientation:                         
 ---------------------------------------------------------------------
 Center     Atomic      Atomic             Coordinates (Angstroms)
 Number     Number       Type             X           Y           Z
 ---------------------------------------------------------------------
      1          6           0        0.000000    0.000000    0.000000
      2          1           0        0.000000    0.000000    1.083410
      3          1           0        0.968163    0.000000   -0.486247
      4          6           0       -1.090631   -0.000000   -0.672700
      5          1           0       -1.090631   -0.000000   -1.756110
      6          1           0       -2.058794   -0.000000   -0.186453
 ---------------------------------------------------------------------
                    Distance matrix (angstroms):
                    1          2          3          4          5
     1  C    0.000000
     2  H    1.083410   0.000000
     3  H    1.083410   1.844224   0.000000
     4  C    1.281406   2.067220   2.067220   0.000000
     5  H    2.067220   3.041767   2.418922   1.083410   0.000000
     6  H    2.067220   2.418922   3.041767   1.083410   1.844224
                    6
     6  H    0.000000
 Stoichiometry    C2H4
 Framework group  D2H[C2"(C.C),SG(H4)]
 Deg. of freedom     3
 Full point group                 D2H     NOp   8
 Largest Abelian subgroup         D2H     NOp   8
 Largest concise Abelian subgroup D2      NOp   4
                         Standard orientation:                         
 ---------------------------------------------------------------------
 Center     Atomic      Atomic             Coordinates (Angstroms)
 Number     Number       Type             X           Y           Z
 ---------------------------------------------------------------------
      1          6           0        0.000000   -0.000000    0.640703
      2          1           0        0.000000    0.922112    1.209461
      3          1           0       -0.000000   -0.922112    1.209461
      4          6           0        0.000000    0.000000   -0.640703
      5          1           0       -0.000000   -0.922112   -1.209461
      6          1           0        0.000000    0.922112   -1.209461
 ---------------------------------------------------------------------
 Rotational constants (GHZ):         147.4363801          32.0896457          26.3537344
 Standard basis: 6-31G(d,p) (6D, 7F)
 There are    12 symmetry adapted cartesian basis functions of AG  symmetry.
 There are     2 symmetry adapted cartesian basis functions of B1G symmetry.
 There are     4 symmetry adapted cartesian basis functions of B2G symmetry.
 There are     7 symmetry adapted cartesian basis functions of B3G symmetry.
 There are     2 symmetry adapted cartesian basis functions of AU  symmetry.
 There are    12 symmetry adapted cartesian basis functions of B1U symmetry.
 There are     7 symmetry adapted cartesian basis functions of B2U symmetry.
 There are     4 symmetry adapted cartesian basis functions of B3U symmetry.
 There are    12 symmetry adapted basis functions of AG  symmetry.
 There are     2 symmetry adapted basis functions of B1G symmetry.
 There are     4 symmetry adapted basis functions of B2G symmetry.
 There are     7 symmetry adapted basis functions of B3G symmetry.
 There are     2 symmetry adapted basis functions of AU  symmetry.
 There are    12 symmetry adapted basis functions of B1U symmetry.
 There are     7 symmetry adapted basis functions of B2U symmetry.
 There are     4 symmetry adapted basis functions of B3U symmetry.
    50 basis functions,    84 primitive gaussians,    50 cartesian basis functions
     8 alpha electrons        8 beta electrons
       nuclear repulsion energy        34.0922529694 Hartrees.
 NAtoms=    6 NActive=    6 NUniq=    2 SFac= 4.00D+00 NAtFMM=   60 NAOKFM=F Big=F
 Integral buffers will be    131072 words long.
 Raffenetti 2 integral format.
 Two-electron integral symmetry is turned on.
 One-electron integrals computed using PRISM.
 NBasis=    50 RedAO= T EigKep=  5.79D-03  NBF=    12     2     4     7     2    12     7     4
 NBsUse=    50 1.00D-06 EigRej= -1.00D+00 NBFU=    12     2     4     7     2    12     7     4
 Initial guess from the checkpoint file:  "ethLscanrigidnegnor.chk"
 B after Tr=    -0.000000   -0.000000   -0.000000
         Rot=    1.000000   -0.000000   -0.000000   -0.000000 Ang=   0.00 deg.
 Initial guess orbital symmetries:
       Occupied  (AG) (B1U) (AG) (B1U) (B2U) (AG) (B3G) (B3U)
       Virtual   (B2G) (AG) (B2U) (B1U) (B3G) (B1U) (AG) (B3U)
                 (B2U) (B2G) (AG) (B1U) (B2U) (B3G) (B1U) (AG)
                 (B1U) (B3G) (B1G) (B3U) (AU) (AG) (B2U) (AG) (B3G)
                 (B1U) (B2G) (B2U) (B3U) (B1G) (B1U) (B2G) (AU)
                 (B3G) (AG) (B1U) (AG) (B2U) (B1U) (B3G) (AG) (B1U)
 ExpMin= 1.61D-01 ExpMax= 3.05D+03 ExpMxC= 4.57D+02 IAcc=2 IRadAn=         4 AccDes= 0.00D+00
 Harris functional with IExCor=  402 and IRadAn=       4 diagonalized for initial guess.
 HarFok:  IExCor=  402 AccDes= 0.00D+00 IRadAn=         4 IDoV= 1 UseB2=F ITyADJ=14
 ICtDFT=  3500011 ScaDFX=  1.000000  1.000000  1.000000  1.000000
 FoFCou: FMM=F IPFlag=           0 FMFlag=      100000 FMFlg1=           0
         NFxFlg=           0 DoJE=T BraDBF=F KetDBF=T FulRan=T
         wScrn=  0.000000 ICntrl=       500 IOpCl=  0 I1Cent=   200000004 NGrid=           0
         NMat0=    1 NMatS0=      1 NMatT0=    0 NMatD0=    1 NMtDS0=    0 NMtDT0=    0
 Petite list used in FoFCou.
 Keep R1 ints in memory in symmetry-blocked form, NReq=7790938.
 Requested convergence on RMS density matrix=1.00D-08 within 128 cycles.
 Requested convergence on MAX density matrix=1.00D-06.
 Requested convergence on             energy=1.00D-06.
 No special actions if energy rises.
 Integral accuracy reduced to 1.0D-05 until final iterations.
 Initial convergence to 1.0D-05 achieved.  Increase integral accuracy.
 SCF Done:  E(RB3LYP) =  -78.5907086890     A.U. after    8 cycles
            NFock=  8  Conv=0.47D-08     -V/T= 2.0081

 **********************************************************************

            Population analysis using the SCF density.

 **********************************************************************

 Orbital symmetries:
       Occupied  (AG) (B1U) (AG) (B1U) (B2U) (AG) (B3G) (B3U)
       Virtual   (B2G) (AG) (B2U) (B1U) (B3G) (B1U) (AG) (B3U)
                 (B2U) (B2G) (AG) (B1U) (B2U) (B3G) (B1U) (AG)
                 (B1U) (B3G) (B1G) (B3U) (AU) (AG) (B2U) (AG) (B3G)
                 (B1U) (B2G) (B2U) (B3U) (B1G) (B1U) (B2G) (AU)
                 (B3G) (AG) (B1U) (AG) (B2U) (B1U) (B3G) (AG) (B1U)
 The electronic state is 1-AG.
 Alpha  occ. eigenvalues --  -10.17645 -10.17515  -0.76683  -0.57224  -0.47058
 Alpha  occ. eigenvalues --   -0.42010  -0.34626  -0.27568
 Alpha virt. eigenvalues --    0.02889   0.12272   0.13861   0.16325   0.24965
 Alpha virt. eigenvalues --    0.34303   0.45987   0.54112   0.57564   0.64426
 Alpha virt. eigenvalues --    0.65292   0.73645   0.82062   0.85255   0.92004
 Alpha virt. eigenvalues --    0.92505   1.13006   1.22016   1.37518   1.40826
 Alpha virt. eigenvalues --    1.53763   1.82616   1.89661   2.00571   2.03496
 Alpha virt. eigenvalues --    2.06005   2.15579   2.23253   2.37111   2.44058
 Alpha virt. eigenvalues --    2.54070   2.65167   2.70594   2.71499   2.77388
 Alpha virt. eigenvalues --    3.05628   3.16909   3.36095   3.50050   3.81776
 Alpha virt. eigenvalues --    4.19482   4.52400
          Condensed to atoms (all electrons):
               1          2          3          4          5          6
     1  C    4.788112   0.389771   0.389771   0.701086  -0.036980  -0.036980
     2  H    0.389771   0.601871  -0.046255  -0.036980   0.006336  -0.012133
     3  H    0.389771  -0.046255   0.601871  -0.036980  -0.012133   0.006336
     4  C    0.701086  -0.036980  -0.036980   4.788112   0.389771   0.389771
     5  H   -0.036980   0.006336  -0.012133   0.389771   0.601871  -0.046255
     6  H   -0.036980  -0.012133   0.006336   0.389771  -0.046255   0.601871
 Mulliken charges:
               1
     1  C   -0.194780
     2  H    0.097390
     3  H    0.097390
     4  C   -0.194780
     5  H    0.097390
     6  H    0.097390
 Sum of Mulliken charges =  -0.00000
 Mulliken charges with hydrogens summed into heavy atoms:
               1
     1  C   -0.000000
     4  C   -0.000000
 Electronic spatial extent (au):  <R**2>=             79.6807
 Charge=              0.0000 electrons
 Dipole moment (field-independent basis, Debye):
    X=             -0.0000    Y=             -0.0000    Z=             -0.0000  Tot=              0.0000
 Quadrupole moment (field-independent basis, Debye-Ang):
   XX=            -14.8197   YY=            -12.0876   ZZ=            -12.1644
   XY=              0.0000   XZ=             -0.0000   YZ=             -0.0000
 Traceless Quadrupole moment (field-independent basis, Debye-Ang):
   XX=             -1.7958   YY=              0.9363   ZZ=              0.8595
   XY=              0.0000   XZ=             -0.0000   YZ=             -0.0000
 Octapole moment (field-independent basis, Debye-Ang**2):
  XXX=             -0.0000  YYY=             -0.0000  ZZZ=              0.0000  XYY=             -0.0000
  XXY=             -0.0000  XXZ=              0.0000  XZZ=             -0.0000  YZZ=             -0.0000
  YYZ=             -0.0000  XYZ=             -0.0000
 Hexadecapole moment (field-independent basis, Debye-Ang**3):
 XXXX=            -15.1335 YYYY=            -26.3232 ZZZZ=            -64.1171 XXXY=             -0.0000
 XXXZ=              0.0000 YYYX=             -0.0000 YYYZ=              0.0000 ZZZX=              0.0000
 ZZZY=             -0.0000 XXYY=             -7.4904 XXZZ=            -13.9339 YYZZ=            -13.0201
 XXYZ=              0.0000 YYXZ=              0.0000 ZZXY=              0.0000
 N-N= 3.409225296936D+01 E-N=-2.497338628624D+02  KE= 7.795818107519D+01
 Symmetry AG   KE= 3.753979494906D+01
 Symmetry B1G  KE= 6.529547887838D-34
 Symmetry B2G  KE= 6.558285540574D-33
 Symmetry B3G  KE= 2.094271868714D+00
 Symmetry AU   KE= 8.282448820964D-34
 Symmetry B1U  KE= 3.433170890655D+01
 Symmetry B2U  KE= 1.881991853509D+00
 Symmetry B3U  KE= 2.110413497354D+00
 ******************************Gaussian NBO Version 3.1******************************
             N A T U R A L   A T O M I C   O R B I T A L   A N D
          N A T U R A L   B O N D   O R B I T A L   A N A L Y S I S
 ******************************Gaussian NBO Version 3.1******************************

       /RESON  / : Allow strongly delocalized NBO set
       /DMNAO  / : Print the NAO density matrix
       /BNDIDX / : Print bond indices based on the NAO density matrix
       /MULORB / : Print Mulliken populations by orbital and atom

 Analyzing the SCF density

 Job title: M0001                                                           

 Storage needed:      7784 in NPA,     10201 in NBO (2147483420 available)


 Input atomic orbitals, gross Mulliken populations:

  AO  Atom No lang  Mulliken Population    Atom No      Total
 -------------------------------------------------------------------------------
   1    C  1  S        1.9917945
   2    C  1  S        0.7093155
   3    C  1  px       0.5596625
   4    C  1  py       0.7259983
   5    C  1  pz       0.7878581
   6    C  1  S        0.5430326
   7    C  1  px       0.4291635
   8    C  1  py       0.2628819
   9    C  1  pz       0.1996294
  10    C  1  dxx     -0.0257854
  11    C  1  dxz     -0.0065753
  12    C  1  dzz     -0.0025381
  13    C  1  dxy      0.0000000
  14    C  1  dyy      0.0058272
  15    C  1  dyz      0.0145153
                                             C  1      6.1947800
  16    H  2  S        0.5357589
  17    H  2  S        0.3540117
  18    H  2  px       0.0026734
  19    H  2  py       0.0062793
  20    H  2  pz       0.0038868
                                             H  2      0.9026100
  21    H  3  S        0.5357589
  22    H  3  S        0.3540117
  23    H  3  px       0.0026734
  24    H  3  py       0.0062793
  25    H  3  pz       0.0038868
                                             H  3      0.9026100
  26    C  4  S        1.9917945
  27    C  4  S        0.7093155
  28    C  4  px       0.5596625
  29    C  4  py       0.7259983
  30    C  4  pz       0.7878581
  31    C  4  S        0.5430326
  32    C  4  px       0.4291635
  33    C  4  py       0.2628819
  34    C  4  pz       0.1996294
  35    C  4  dxx     -0.0257854
  36    C  4  dxz     -0.0065753
  37    C  4  dzz     -0.0025381
  38    C  4  dxy      0.0000000
  39    C  4  dyy      0.0058272
  40    C  4  dyz      0.0145153
                                             C  4      6.1947800
  41    H  5  S        0.5357589
  42    H  5  S        0.3540117
  43    H  5  px       0.0026734
  44    H  5  py       0.0062793
  45    H  5  pz       0.0038868
                                             H  5      0.9026100
  46    H  6  S        0.5357589
  47    H  6  S        0.3540117
  48    H  6  px       0.0026734
  49    H  6  py       0.0062793
  50    H  6  pz       0.0038868
                                             H  6      0.9026100

 Total number of electrons:   16.000000


 Mayer-Mulliken atom-atom bond order matrix:                                   

     Atom    1       2       3       4       5       6
     ---- ------  ------  ------  ------  ------  ------
   1.  C  0.0000  0.9583  0.9583  2.0340 -0.0062 -0.0062
   2.  H  0.9583  0.0000 -0.0101 -0.0062  0.0135  0.0024
   3.  H  0.9583 -0.0101  0.0000 -0.0062  0.0024  0.0135
   4.  C  2.0340 -0.0062 -0.0062  0.0000  0.9583  0.9583
   5.  H -0.0062  0.0135  0.0024  0.9583  0.0000 -0.0101
   6.  H -0.0062  0.0024  0.0135  0.9583 -0.0101  0.0000


 Mayer-Mulliken valencies by atom:                                             

     Atom    1
     ---- ------
   1.  C  3.9382
   2.  H  0.9579
   3.  H  0.9579
   4.  C  3.9382
   5.  H  0.9579
   6.  H  0.9579
 GSVD:  LWork=        1156 too small for GESVD, short by        1316 words or        1316 for optimal perf.


 NATURAL POPULATIONS:  Natural atomic orbital occupancies 
                                                          
   NAO  Atom  No  lang   Type(AO)    Occupancy      Energy
 ----------------------------------------------------------
     1    C    1  S      Cor( 1S)     1.99905     -10.02853
     2    C    1  S      Val( 2S)     1.05129      -0.20044
     3    C    1  S      Ryd( 3S)     0.00155       1.04922
     4    C    1  S      Ryd( 4S)     0.00001       4.05825
     5    C    1  px     Val( 2p)     0.99778      -0.10075
     6    C    1  px     Ryd( 3p)     0.00122       0.57822
     7    C    1  py     Val( 2p)     1.21324      -0.03500
     8    C    1  py     Ryd( 3p)     0.00353       0.91710
     9    C    1  pz     Val( 2p)     1.15537      -0.03529
    10    C    1  pz     Ryd( 3p)     0.00399       0.52917
    11    C    1  dxy    Ryd( 3d)     0.00000       1.87534
    12    C    1  dxz    Ryd( 3d)     0.00077       2.00961
    13    C    1  dyz    Ryd( 3d)     0.00075       2.72283
    14    C    1  dx2y2  Ryd( 3d)     0.00052       2.31388
    15    C    1  dz2    Ryd( 3d)     0.00047       2.52193

    16    H    2  S      Val( 1S)     0.78381       0.09038
    17    H    2  S      Ryd( 2S)     0.00083       0.61106
    18    H    2  px     Ryd( 2p)     0.00012       2.21497
    19    H    2  py     Ryd( 2p)     0.00031       2.85003
    20    H    2  pz     Ryd( 2p)     0.00016       2.56497

    21    H    3  S      Val( 1S)     0.78381       0.09038
    22    H    3  S      Ryd( 2S)     0.00083       0.61106
    23    H    3  px     Ryd( 2p)     0.00012       2.21497
    24    H    3  py     Ryd( 2p)     0.00031       2.85003
    25    H    3  pz     Ryd( 2p)     0.00016       2.56497

    26    C    4  S      Cor( 1S)     1.99905     -10.02853
    27    C    4  S      Val( 2S)     1.05129      -0.20044
    28    C    4  S      Ryd( 3S)     0.00155       1.04922
    29    C    4  S      Ryd( 4S)     0.00001       4.05825
    30    C    4  px     Val( 2p)     0.99778      -0.10075
    31    C    4  px     Ryd( 3p)     0.00122       0.57822
    32    C    4  py     Val( 2p)     1.21324      -0.03500
    33    C    4  py     Ryd( 3p)     0.00353       0.91710
    34    C    4  pz     Val( 2p)     1.15537      -0.03529
    35    C    4  pz     Ryd( 3p)     0.00399       0.52917
    36    C    4  dxy    Ryd( 3d)     0.00000       1.87534
    37    C    4  dxz    Ryd( 3d)     0.00077       2.00961
    38    C    4  dyz    Ryd( 3d)     0.00075       2.72283
    39    C    4  dx2y2  Ryd( 3d)     0.00052       2.31388
    40    C    4  dz2    Ryd( 3d)     0.00047       2.52193

    41    H    5  S      Val( 1S)     0.78381       0.09038
    42    H    5  S      Ryd( 2S)     0.00083       0.61106
    43    H    5  px     Ryd( 2p)     0.00012       2.21497
    44    H    5  py     Ryd( 2p)     0.00031       2.85003
    45    H    5  pz     Ryd( 2p)     0.00016       2.56497

    46    H    6  S      Val( 1S)     0.78381       0.09038
    47    H    6  S      Ryd( 2S)     0.00083       0.61106
    48    H    6  px     Ryd( 2p)     0.00012       2.21497
    49    H    6  py     Ryd( 2p)     0.00031       2.85003
    50    H    6  pz     Ryd( 2p)     0.00016       2.56497


 Summary of Natural Population Analysis:                  
                                                          
                                       Natural Population 
                Natural  -----------------------------------------------
    Atom  No    Charge         Core      Valence    Rydberg      Total
 -----------------------------------------------------------------------
      C    1   -0.42952      1.99905     4.41767    0.01280     6.42952
      H    2    0.21476      0.00000     0.78381    0.00143     0.78524
      H    3    0.21476      0.00000     0.78381    0.00143     0.78524
      C    4   -0.42952      1.99905     4.41767    0.01280     6.42952
      H    5    0.21476      0.00000     0.78381    0.00143     0.78524
      H    6    0.21476      0.00000     0.78381    0.00143     0.78524
 =======================================================================
   * Total *   -0.00000      3.99809    11.97059    0.03131    16.00000

                                 Natural Population      
 --------------------------------------------------------
   Core                       3.99809 ( 99.9523% of   4)
   Valence                   11.97059 ( 99.7549% of  12)
   Natural Minimal Basis     15.96869 ( 99.8043% of  16)
   Natural Rydberg Basis      0.03131 (  0.1957% of  16)
 --------------------------------------------------------

    Atom  No          Natural Electron Configuration
 ----------------------------------------------------------------------------
      C    1      [core]2S( 1.05)2p( 3.37)3p( 0.01)
      H    2            1S( 0.78)
      H    3            1S( 0.78)
      C    4      [core]2S( 1.05)2p( 3.37)3p( 0.01)
      H    5            1S( 0.78)
      H    6            1S( 0.78)


 Wiberg bond index matrix in the NAO basis:                                    

     Atom    1       2       3       4       5       6
     ---- ------  ------  ------  ------  ------  ------
   1.  C  0.0000  0.9270  0.9270  2.0447  0.0065  0.0065
   2.  H  0.9270  0.0000  0.0002  0.0065  0.0183  0.0035
   3.  H  0.9270  0.0002  0.0000  0.0065  0.0035  0.0183
   4.  C  2.0447  0.0065  0.0065  0.0000  0.9270  0.9270
   5.  H  0.0065  0.0183  0.0035  0.9270  0.0000  0.0002
   6.  H  0.0065  0.0035  0.0183  0.9270  0.0002  0.0000


 Wiberg bond index, Totals by atom:                                            

     Atom    1
     ---- ------
   1.  C  3.9117
   2.  H  0.9555
   3.  H  0.9555
   4.  C  3.9117
   5.  H  0.9555
   6.  H  0.9555


 Atom-atom overlap-weighted NAO bond order:                                    

     Atom    1       2       3       4       5       6
     ---- ------  ------  ------  ------  ------  ------
   1.  C  0.0000  0.7680  0.7680  1.4271  0.0106  0.0106
   2.  H  0.7680  0.0000 -0.0031  0.0106  0.0061 -0.0082
   3.  H  0.7680 -0.0031  0.0000  0.0106 -0.0082  0.0061
   4.  C  1.4271  0.0106  0.0106  0.0000  0.7680  0.7680
   5.  H  0.0106  0.0061 -0.0082  0.7680  0.0000 -0.0031
   6.  H  0.0106 -0.0082  0.0061  0.7680 -0.0031  0.0000


 Atom-atom overlap-weighted NAO bond order, Totals by atom:                    

     Atom    1
     ---- ------
   1.  C  2.9842
   2.  H  0.7734
   3.  H  0.7734
   4.  C  2.9842
   5.  H  0.7734
   6.  H  0.7734


 MO bond order:                                                                

     Atom    1       2       3       4       5       6
     ---- ------  ------  ------  ------  ------  ------
   1.  C  0.0000  1.5986  0.3140  0.9872  0.0123  0.0575
   2.  H  1.5986  0.0000  0.0250  0.1197  0.0951 -0.0317
   3.  H  0.3140  0.0250  0.0000  0.0450 -0.0428  0.0951
   4.  C  0.9872  0.1197  0.0450  0.0000 -0.5709  0.7359
   5.  H  0.0123  0.0951 -0.0428 -0.5709  0.0000  0.0143
   6.  H  0.0575 -0.0317  0.0951  0.7359  0.0143  0.0000


 MO atomic valencies:                                                          

     Atom    1
     ---- ------
   1.  C  2.9695
   2.  H  1.8067
   3.  H  0.4363
   4.  C  1.3169
   5.  H -0.4919
   6.  H  0.8710


 NAO density matrix:                                                           

          NAO        1       2       3       4       5       6       7       8
      ---------- ------- ------- ------- ------- ------- ------- ------- -------
   1.  C 1 (S)    1.9990 -0.0000 -0.0000 -0.0000 -0.0000  0.0000  0.0000 -0.0000
   2.  C 1 (S)   -0.0000  1.0513 -0.0000  0.0000 -0.0000 -0.0000 -0.0000 -0.0000
   3.  C 1 (S)   -0.0000 -0.0000  0.0016 -0.0000 -0.0000  0.0000 -0.0000 -0.0000
   4.  C 1 (S)   -0.0000  0.0000 -0.0000  0.0000 -0.0000  0.0000 -0.0000 -0.0000
   5.  C 1 (px)  -0.0000 -0.0000 -0.0000 -0.0000  0.9978 -0.0348  0.0000  0.0000
   6.  C 1 (px)   0.0000 -0.0000  0.0000  0.0000 -0.0348  0.0012 -0.0000  0.0000
   7.  C 1 (py)   0.0000 -0.0000 -0.0000 -0.0000  0.0000 -0.0000  1.2132 -0.0140
   8.  C 1 (py)  -0.0000 -0.0000 -0.0000 -0.0000  0.0000  0.0000 -0.0140  0.0035
   9.  C 1 (pz)   0.0134  0.1179  0.0368  0.0011  0.0000 -0.0000  0.0000 -0.0000
  10.  C 1 (pz)   0.0011 -0.0112  0.0024 -0.0000 -0.0000  0.0000 -0.0000  0.0000
  11.  C 1 (d1)  -0.0000  0.0000 -0.0000  0.0000 -0.0000 -0.0000 -0.0000  0.0000
  12.  C 1 (d2)   0.0000 -0.0000  0.0000  0.0000 -0.0278  0.0010 -0.0000  0.0000
  13.  C 1 (d3)   0.0000  0.0000  0.0000 -0.0000 -0.0000 -0.0000  0.0231 -0.0013
  14.  C 1 (d4)   0.0024 -0.0185 -0.0005 -0.0000  0.0000  0.0000  0.0000  0.0000
  15.  C 1 (d5)  -0.0015  0.0098 -0.0007 -0.0000 -0.0000  0.0000 -0.0000  0.0000
  16.  H 2 (S)   -0.0094  0.5305  0.0129  0.0002  0.0000 -0.0000  0.6742 -0.0151
  17.  H 2 (S)   -0.0129  0.0118 -0.0003  0.0000 -0.0000  0.0000 -0.0025  0.0014
  18.  H 2 (px)   0.0000 -0.0000 -0.0000 -0.0000  0.0107 -0.0004 -0.0000  0.0000
  19.  H 2 (py)   0.0021 -0.0122 -0.0003 -0.0000  0.0000  0.0000 -0.0100  0.0004
  20.  H 2 (pz)   0.0014 -0.0077  0.0001 -0.0000 -0.0000  0.0000 -0.0106  0.0001
  21.  H 3 (S)   -0.0094  0.5305  0.0129  0.0002 -0.0000  0.0000 -0.6742  0.0151
  22.  H 3 (S)   -0.0129  0.0118 -0.0003  0.0000  0.0000 -0.0000  0.0025 -0.0014
  23.  H 3 (px)   0.0000 -0.0000 -0.0000 -0.0000  0.0107 -0.0004 -0.0000  0.0000
  24.  H 3 (py)  -0.0021  0.0122  0.0003  0.0000 -0.0000  0.0000 -0.0100  0.0004
  25.  H 3 (pz)   0.0014 -0.0077  0.0001 -0.0000 -0.0000  0.0000  0.0106 -0.0001
  26.  C 4 (S)    0.0002  0.0021  0.0139  0.0004  0.0000 -0.0000  0.0000  0.0000
  27.  C 4 (S)    0.0021  0.3748 -0.0055 -0.0024  0.0000 -0.0000  0.0000  0.0000
  28.  C 4 (S)    0.0139 -0.0055  0.0014 -0.0000  0.0000 -0.0000  0.0000 -0.0000
  29.  C 4 (S)    0.0004 -0.0024 -0.0000 -0.0000  0.0000 -0.0000  0.0000 -0.0000
  30.  C 4 (px)  -0.0000 -0.0000 -0.0000 -0.0000  0.9978 -0.0348 -0.0000  0.0000
  31.  C 4 (px)   0.0000 -0.0000  0.0000  0.0000 -0.0348  0.0012  0.0000 -0.0000
  32.  C 4 (py)   0.0000  0.0000  0.0000  0.0000 -0.0000  0.0000  0.1929  0.0609
  33.  C 4 (py)   0.0000  0.0000  0.0000  0.0000  0.0000 -0.0000  0.0609 -0.0020
  34.  C 4 (pz)   0.0145  0.5249 -0.0318  0.0012 -0.0000  0.0000 -0.0000 -0.0000
  35.  C 4 (pz)  -0.0257 -0.0000 -0.0023 -0.0000 -0.0000  0.0000 -0.0000  0.0000
  36.  C 4 (d1)   0.0000 -0.0000 -0.0000  0.0000  0.0000  0.0000 -0.0000  0.0000
  37.  C 4 (d2)   0.0000 -0.0000 -0.0000 -0.0000  0.0278 -0.0010 -0.0000  0.0000
  38.  C 4 (d3)  -0.0000  0.0000  0.0000  0.0000  0.0000 -0.0000  0.0157 -0.0015
  39.  C 4 (d4)   0.0002 -0.0013 -0.0003  0.0001 -0.0000  0.0000 -0.0000  0.0000
  40.  C 4 (d5)  -0.0026  0.0140 -0.0006 -0.0000  0.0000 -0.0000  0.0000 -0.0000
  41.  H 5 (S)    0.0073  0.0400  0.0089 -0.0015  0.0000 -0.0000  0.0295 -0.0366
  42.  H 5 (S)   -0.0019  0.0001 -0.0005 -0.0000  0.0000 -0.0000 -0.0247  0.0006
  43.  H 5 (px)  -0.0000  0.0000 -0.0000 -0.0000  0.0107 -0.0004  0.0000 -0.0000
  44.  H 5 (py)  -0.0000  0.0010  0.0002 -0.0000 -0.0000 -0.0000  0.0042 -0.0006
  45.  H 5 (pz)  -0.0003  0.0017 -0.0002 -0.0000 -0.0000  0.0000 -0.0023 -0.0005
  46.  H 6 (S)    0.0073  0.0400  0.0089 -0.0015  0.0000  0.0000 -0.0295  0.0366
  47.  H 6 (S)   -0.0019  0.0001 -0.0005 -0.0000 -0.0000  0.0000  0.0247 -0.0006
  48.  H 6 (px)  -0.0000  0.0000 -0.0000 -0.0000  0.0107 -0.0004  0.0000 -0.0000
  49.  H 6 (py)   0.0000 -0.0010 -0.0002  0.0000 -0.0000  0.0000  0.0042 -0.0006
  50.  H 6 (pz)  -0.0003  0.0017 -0.0002 -0.0000 -0.0000  0.0000  0.0023  0.0005

          NAO        9      10      11      12      13      14      15      16
      ---------- ------- ------- ------- ------- ------- ------- ------- -------
   1.  C 1 (S)    0.0134  0.0011 -0.0000  0.0000  0.0000  0.0024 -0.0015 -0.0094
   2.  C 1 (S)    0.1179 -0.0112  0.0000 -0.0000  0.0000 -0.0185  0.0098  0.5305
   3.  C 1 (S)    0.0368  0.0024 -0.0000  0.0000  0.0000 -0.0005 -0.0007  0.0129
   4.  C 1 (S)    0.0011 -0.0000  0.0000  0.0000 -0.0000 -0.0000 -0.0000  0.0002
   5.  C 1 (px)   0.0000 -0.0000 -0.0000 -0.0278 -0.0000  0.0000 -0.0000  0.0000
   6.  C 1 (px)  -0.0000  0.0000 -0.0000  0.0010 -0.0000  0.0000  0.0000 -0.0000
   7.  C 1 (py)   0.0000 -0.0000 -0.0000 -0.0000  0.0231  0.0000 -0.0000  0.6742
   8.  C 1 (py)  -0.0000  0.0000  0.0000  0.0000 -0.0013  0.0000  0.0000 -0.0151
   9.  C 1 (pz)   1.1554  0.0488  0.0000 -0.0000  0.0000 -0.0165 -0.0196  0.4348
  10.  C 1 (pz)   0.0488  0.0040 -0.0000  0.0000 -0.0000 -0.0005 -0.0010  0.0126
  11.  C 1 (d1)   0.0000 -0.0000  0.0000 -0.0000 -0.0000 -0.0000  0.0000  0.0000
  12.  C 1 (d2)  -0.0000  0.0000 -0.0000  0.0008  0.0000 -0.0000  0.0000 -0.0000
  13.  C 1 (d3)   0.0000 -0.0000 -0.0000  0.0000  0.0008 -0.0000  0.0000  0.0151
  14.  C 1 (d4)  -0.0165 -0.0005 -0.0000 -0.0000 -0.0000  0.0005  0.0001 -0.0142
  15.  C 1 (d5)  -0.0196 -0.0010  0.0000  0.0000  0.0000  0.0001  0.0005 -0.0019
  16.  H 2 (S)    0.4348  0.0126  0.0000 -0.0000  0.0151 -0.0142 -0.0019  0.7838
  17.  H 2 (S)   -0.0030 -0.0006  0.0000  0.0000 -0.0005 -0.0002  0.0002  0.0000
  18.  H 2 (px)  -0.0000 -0.0000 -0.0000 -0.0003 -0.0000  0.0000 -0.0000 -0.0000
  19.  H 2 (py)  -0.0094 -0.0002 -0.0000 -0.0000 -0.0003  0.0003  0.0000 -0.0151
  20.  H 2 (pz)   0.0015  0.0003 -0.0000  0.0000 -0.0002  0.0001 -0.0001 -0.0088
  21.  H 3 (S)    0.4348  0.0126  0.0000  0.0000 -0.0151 -0.0142 -0.0019  0.0028
  22.  H 3 (S)   -0.0030 -0.0006 -0.0000 -0.0000  0.0005 -0.0002  0.0002  0.0085
  23.  H 3 (px)  -0.0000 -0.0000 -0.0000 -0.0003 -0.0000  0.0000 -0.0000 -0.0000
  24.  H 3 (py)   0.0094  0.0002  0.0000  0.0000 -0.0003 -0.0003 -0.0000  0.0026
  25.  H 3 (pz)   0.0015  0.0003 -0.0000  0.0000  0.0002  0.0001 -0.0001  0.0028
  26.  C 4 (S)   -0.0145  0.0257 -0.0000  0.0000 -0.0000  0.0002 -0.0026  0.0073
  27.  C 4 (S)   -0.5249  0.0000  0.0000 -0.0000  0.0000 -0.0013  0.0140  0.0400
  28.  C 4 (S)    0.0318  0.0023 -0.0000 -0.0000  0.0000 -0.0003 -0.0006  0.0089
  29.  C 4 (S)   -0.0012  0.0000 -0.0000 -0.0000  0.0000  0.0001 -0.0000 -0.0015
  30.  C 4 (px)   0.0000 -0.0000 -0.0000 -0.0278 -0.0000  0.0000 -0.0000 -0.0000
  31.  C 4 (px)   0.0000  0.0000  0.0000  0.0010  0.0000 -0.0000  0.0000  0.0000
  32.  C 4 (py)   0.0000  0.0000  0.0000  0.0000 -0.0157 -0.0000  0.0000 -0.0295
  33.  C 4 (py)   0.0000  0.0000 -0.0000 -0.0000  0.0015 -0.0000 -0.0000  0.0366
  34.  C 4 (pz)  -0.5442 -0.0599  0.0000  0.0000  0.0000  0.0002  0.0157  0.0310
  35.  C 4 (pz)  -0.0599 -0.0035  0.0000  0.0000 -0.0000  0.0008  0.0011 -0.0206
  36.  C 4 (d1)  -0.0000 -0.0000 -0.0000  0.0000 -0.0000  0.0000  0.0000 -0.0000
  37.  C 4 (d2)  -0.0000 -0.0000 -0.0000 -0.0008 -0.0000  0.0000 -0.0000 -0.0000
  38.  C 4 (d3)  -0.0000 -0.0000 -0.0000 -0.0000  0.0007 -0.0000  0.0000  0.0117
  39.  C 4 (d4)  -0.0002 -0.0008  0.0000  0.0000  0.0000  0.0001 -0.0000 -0.0017
  40.  C 4 (d5)  -0.0157 -0.0011  0.0000 -0.0000  0.0000 -0.0000  0.0004  0.0012
  41.  H 5 (S)   -0.0310  0.0206 -0.0000 -0.0000  0.0117 -0.0017  0.0012  0.1325
  42.  H 5 (S)   -0.0141 -0.0006  0.0000 -0.0000 -0.0006  0.0002  0.0003 -0.0188
  43.  H 5 (px)   0.0000 -0.0000  0.0000 -0.0003  0.0000 -0.0000 -0.0000  0.0000
  44.  H 5 (py)  -0.0013  0.0004 -0.0000 -0.0000  0.0003 -0.0000  0.0000  0.0043
  45.  H 5 (pz)  -0.0073 -0.0002 -0.0000  0.0000  0.0001  0.0001  0.0002 -0.0015
  46.  H 6 (S)   -0.0310  0.0206  0.0000  0.0000 -0.0117 -0.0017  0.0012 -0.0572
  47.  H 6 (S)   -0.0141 -0.0006 -0.0000  0.0000  0.0006  0.0002  0.0003  0.0101
  48.  H 6 (px)   0.0000 -0.0000  0.0000 -0.0003  0.0000 -0.0000 -0.0000  0.0000
  49.  H 6 (py)   0.0013 -0.0004 -0.0000  0.0000  0.0003  0.0000 -0.0000  0.0029
  50.  H 6 (pz)  -0.0073 -0.0002  0.0000  0.0000 -0.0001  0.0001  0.0002 -0.0013

          NAO       17      18      19      20      21      22      23      24
      ---------- ------- ------- ------- ------- ------- ------- ------- -------
   1.  C 1 (S)   -0.0129  0.0000  0.0021  0.0014 -0.0094 -0.0129  0.0000 -0.0021
   2.  C 1 (S)    0.0118 -0.0000 -0.0122 -0.0077  0.5305  0.0118 -0.0000  0.0122
   3.  C 1 (S)   -0.0003 -0.0000 -0.0003  0.0001  0.0129 -0.0003 -0.0000  0.0003
   4.  C 1 (S)    0.0000 -0.0000 -0.0000 -0.0000  0.0002  0.0000 -0.0000  0.0000
   5.  C 1 (px)  -0.0000  0.0107  0.0000 -0.0000 -0.0000  0.0000  0.0107 -0.0000
   6.  C 1 (px)   0.0000 -0.0004  0.0000  0.0000  0.0000 -0.0000 -0.0004  0.0000
   7.  C 1 (py)  -0.0025 -0.0000 -0.0100 -0.0106 -0.6742  0.0025 -0.0000 -0.0100
   8.  C 1 (py)   0.0014  0.0000  0.0004  0.0001  0.0151 -0.0014  0.0000  0.0004
   9.  C 1 (pz)  -0.0030 -0.0000 -0.0094  0.0015  0.4348 -0.0030 -0.0000  0.0094
  10.  C 1 (pz)  -0.0006 -0.0000 -0.0002  0.0003  0.0126 -0.0006 -0.0000  0.0002
  11.  C 1 (d1)   0.0000 -0.0000 -0.0000 -0.0000  0.0000 -0.0000 -0.0000  0.0000
  12.  C 1 (d2)   0.0000 -0.0003 -0.0000  0.0000  0.0000 -0.0000 -0.0003  0.0000
  13.  C 1 (d3)  -0.0005 -0.0000 -0.0003 -0.0002 -0.0151  0.0005 -0.0000 -0.0003
  14.  C 1 (d4)  -0.0002  0.0000  0.0003  0.0001 -0.0142 -0.0002  0.0000 -0.0003
  15.  C 1 (d5)   0.0002 -0.0000  0.0000 -0.0001 -0.0019  0.0002 -0.0000 -0.0000
  16.  H 2 (S)    0.0000 -0.0000 -0.0151 -0.0088  0.0028  0.0085 -0.0000  0.0026
  17.  H 2 (S)    0.0008  0.0000  0.0000 -0.0001  0.0085 -0.0002  0.0000  0.0003
  18.  H 2 (px)   0.0000  0.0001  0.0000 -0.0000  0.0000  0.0000  0.0001 -0.0000
  19.  H 2 (py)   0.0000  0.0000  0.0003  0.0002 -0.0026 -0.0003  0.0000 -0.0001
  20.  H 2 (pz)  -0.0001 -0.0000  0.0002  0.0002  0.0028 -0.0001 -0.0000  0.0000
  21.  H 3 (S)    0.0085  0.0000 -0.0026  0.0028  0.7838 -0.0000  0.0000  0.0151
  22.  H 3 (S)   -0.0002  0.0000 -0.0003 -0.0001 -0.0000  0.0008  0.0000 -0.0000
  23.  H 3 (px)   0.0000  0.0001  0.0000 -0.0000  0.0000  0.0000  0.0001 -0.0000
  24.  H 3 (py)   0.0003 -0.0000 -0.0001  0.0000  0.0151 -0.0000 -0.0000  0.0003
  25.  H 3 (pz)  -0.0001 -0.0000 -0.0000 -0.0000 -0.0088 -0.0001 -0.0000 -0.0002
  26.  C 4 (S)   -0.0019 -0.0000  0.0000  0.0003  0.0073 -0.0019 -0.0000 -0.0000
  27.  C 4 (S)    0.0001 -0.0000 -0.0010 -0.0017  0.0400  0.0001 -0.0000  0.0010
  28.  C 4 (S)   -0.0005  0.0000 -0.0002  0.0002  0.0089 -0.0005  0.0000  0.0002
  29.  C 4 (S)   -0.0000  0.0000  0.0000  0.0000 -0.0015 -0.0000  0.0000 -0.0000
  30.  C 4 (px)  -0.0000  0.0107  0.0000 -0.0000 -0.0000  0.0000  0.0107 -0.0000
  31.  C 4 (px)  -0.0000 -0.0004 -0.0000  0.0000 -0.0000 -0.0000 -0.0004  0.0000
  32.  C 4 (py)   0.0247  0.0000  0.0042 -0.0023  0.0295 -0.0247  0.0000  0.0042
  33.  C 4 (py)  -0.0006 -0.0000 -0.0006 -0.0005 -0.0366  0.0006 -0.0000 -0.0006
  34.  C 4 (pz)   0.0141  0.0000 -0.0013 -0.0073  0.0310  0.0141  0.0000  0.0013
  35.  C 4 (pz)   0.0006 -0.0000  0.0004 -0.0002 -0.0206  0.0006 -0.0000 -0.0004
  36.  C 4 (d1)   0.0000  0.0000  0.0000  0.0000  0.0000 -0.0000  0.0000  0.0000
  37.  C 4 (d2)   0.0000  0.0003  0.0000 -0.0000  0.0000  0.0000  0.0003 -0.0000
  38.  C 4 (d3)  -0.0006 -0.0000 -0.0003 -0.0001 -0.0117  0.0006 -0.0000 -0.0003
  39.  C 4 (d4)   0.0002  0.0000  0.0000 -0.0001 -0.0017  0.0002  0.0000 -0.0000
  40.  C 4 (d5)   0.0003  0.0000 -0.0000 -0.0002  0.0012  0.0003  0.0000  0.0000
  41.  H 5 (S)   -0.0188 -0.0000 -0.0043  0.0015 -0.0572  0.0101 -0.0000 -0.0029
  42.  H 5 (S)    0.0002  0.0000  0.0003  0.0002  0.0101 -0.0002  0.0000  0.0001
  43.  H 5 (px)  -0.0000  0.0001 -0.0000 -0.0000 -0.0000  0.0000  0.0001 -0.0000
  44.  H 5 (py)  -0.0003 -0.0000 -0.0001 -0.0000 -0.0029  0.0001 -0.0000 -0.0001
  45.  H 5 (pz)  -0.0002 -0.0000 -0.0000  0.0000 -0.0013  0.0002 -0.0000 -0.0001
  46.  H 6 (S)    0.0101 -0.0000  0.0029  0.0013  0.1325 -0.0188  0.0000  0.0043
  47.  H 6 (S)   -0.0002 -0.0000 -0.0001 -0.0002 -0.0188  0.0002 -0.0000 -0.0003
  48.  H 6 (px)  -0.0000  0.0001 -0.0000 -0.0000 -0.0000  0.0000  0.0001 -0.0000
  49.  H 6 (py)  -0.0001 -0.0000 -0.0001 -0.0001 -0.0043  0.0003 -0.0000 -0.0001
  50.  H 6 (pz)   0.0002 -0.0000  0.0001 -0.0000 -0.0015 -0.0002 -0.0000  0.0000

          NAO       25      26      27      28      29      30      31      32
      ---------- ------- ------- ------- ------- ------- ------- ------- -------
   1.  C 1 (S)    0.0014  0.0002  0.0021  0.0139  0.0004 -0.0000  0.0000  0.0000
   2.  C 1 (S)   -0.0077  0.0021  0.3748 -0.0055 -0.0024 -0.0000 -0.0000  0.0000
   3.  C 1 (S)    0.0001  0.0139 -0.0055  0.0014 -0.0000 -0.0000  0.0000  0.0000
   4.  C 1 (S)   -0.0000  0.0004 -0.0024 -0.0000 -0.0000 -0.0000  0.0000  0.0000
   5.  C 1 (px)  -0.0000  0.0000  0.0000  0.0000  0.0000  0.9978 -0.0348 -0.0000
   6.  C 1 (px)   0.0000 -0.0000 -0.0000 -0.0000 -0.0000 -0.0348  0.0012  0.0000
   7.  C 1 (py)   0.0106  0.0000  0.0000  0.0000  0.0000 -0.0000  0.0000  0.1929
   8.  C 1 (py)  -0.0001  0.0000  0.0000 -0.0000 -0.0000  0.0000 -0.0000  0.0609
   9.  C 1 (pz)   0.0015 -0.0145 -0.5249  0.0318 -0.0012  0.0000  0.0000  0.0000
  10.  C 1 (pz)   0.0003  0.0257  0.0000  0.0023  0.0000 -0.0000  0.0000  0.0000
  11.  C 1 (d1)  -0.0000 -0.0000  0.0000 -0.0000 -0.0000 -0.0000  0.0000  0.0000
  12.  C 1 (d2)   0.0000  0.0000 -0.0000 -0.0000 -0.0000 -0.0278  0.0010  0.0000
  13.  C 1 (d3)   0.0002 -0.0000  0.0000  0.0000  0.0000 -0.0000  0.0000 -0.0157
  14.  C 1 (d4)   0.0001  0.0002 -0.0013 -0.0003  0.0001  0.0000 -0.0000 -0.0000
  15.  C 1 (d5)  -0.0001 -0.0026  0.0140 -0.0006 -0.0000 -0.0000  0.0000  0.0000
  16.  H 2 (S)    0.0028  0.0073  0.0400  0.0089 -0.0015 -0.0000  0.0000 -0.0295
  17.  H 2 (S)   -0.0001 -0.0019  0.0001 -0.0005 -0.0000 -0.0000 -0.0000  0.0247
  18.  H 2 (px)  -0.0000 -0.0000 -0.0000  0.0000  0.0000  0.0107 -0.0004  0.0000
  19.  H 2 (py)  -0.0000  0.0000 -0.0010 -0.0002  0.0000  0.0000 -0.0000  0.0042
  20.  H 2 (pz)  -0.0000  0.0003 -0.0017  0.0002  0.0000 -0.0000  0.0000 -0.0023
  21.  H 3 (S)   -0.0088  0.0073  0.0400  0.0089 -0.0015 -0.0000 -0.0000  0.0295
  22.  H 3 (S)   -0.0001 -0.0019  0.0001 -0.0005 -0.0000  0.0000 -0.0000 -0.0247
  23.  H 3 (px)  -0.0000 -0.0000 -0.0000  0.0000  0.0000  0.0107 -0.0004  0.0000
  24.  H 3 (py)  -0.0002 -0.0000  0.0010  0.0002 -0.0000 -0.0000  0.0000  0.0042
  25.  H 3 (pz)   0.0002  0.0003 -0.0017  0.0002  0.0000 -0.0000  0.0000  0.0023
  26.  C 4 (S)    0.0003  1.9990  0.0000  0.0000 -0.0000  0.0000  0.0000 -0.0000
  27.  C 4 (S)   -0.0017  0.0000  1.0513 -0.0000  0.0000  0.0000  0.0000  0.0000
  28.  C 4 (S)    0.0002  0.0000 -0.0000  0.0016 -0.0000  0.0000 -0.0000  0.0000
  29.  C 4 (S)    0.0000 -0.0000  0.0000 -0.0000  0.0000  0.0000 -0.0000 -0.0000
  30.  C 4 (px)  -0.0000  0.0000  0.0000  0.0000  0.0000  0.9978 -0.0348  0.0000
  31.  C 4 (px)   0.0000  0.0000  0.0000 -0.0000 -0.0000 -0.0348  0.0012 -0.0000
  32.  C 4 (py)   0.0023 -0.0000  0.0000  0.0000 -0.0000  0.0000 -0.0000  1.2132
  33.  C 4 (py)   0.0005  0.0000 -0.0000 -0.0000 -0.0000  0.0000  0.0000 -0.0140
  34.  C 4 (pz)  -0.0073 -0.0134 -0.1179 -0.0368 -0.0011 -0.0000 -0.0000 -0.0000
  35.  C 4 (pz)  -0.0002 -0.0011  0.0112 -0.0024  0.0000 -0.0000  0.0000  0.0000
  36.  C 4 (d1)  -0.0000  0.0000 -0.0000 -0.0000  0.0000  0.0000 -0.0000  0.0000
  37.  C 4 (d2)  -0.0000 -0.0000 -0.0000  0.0000  0.0000  0.0278 -0.0010  0.0000
  38.  C 4 (d3)   0.0001  0.0000  0.0000  0.0000  0.0000  0.0000  0.0000 -0.0231
  39.  C 4 (d4)  -0.0001  0.0024 -0.0185 -0.0005 -0.0000 -0.0000 -0.0000 -0.0000
  40.  C 4 (d5)  -0.0002 -0.0015  0.0098 -0.0007 -0.0000  0.0000 -0.0000 -0.0000
  41.  H 5 (S)    0.0013 -0.0094  0.5305  0.0129  0.0002 -0.0000  0.0000 -0.6742
  42.  H 5 (S)   -0.0002 -0.0129  0.0118 -0.0003  0.0000  0.0000 -0.0000  0.0025
  43.  H 5 (px)  -0.0000 -0.0000  0.0000  0.0000  0.0000  0.0107 -0.0004 -0.0000
  44.  H 5 (py)   0.0001 -0.0021  0.0122  0.0003  0.0000 -0.0000  0.0000 -0.0100
  45.  H 5 (pz)  -0.0000 -0.0014  0.0077 -0.0001  0.0000 -0.0000  0.0000 -0.0106
  46.  H 6 (S)    0.0015 -0.0094  0.5305  0.0129  0.0002  0.0000 -0.0000  0.6742
  47.  H 6 (S)    0.0002 -0.0129  0.0118 -0.0003  0.0000 -0.0000  0.0000 -0.0025
  48.  H 6 (px)  -0.0000 -0.0000  0.0000  0.0000  0.0000  0.0107 -0.0004 -0.0000
  49.  H 6 (py)   0.0000  0.0021 -0.0122 -0.0003 -0.0000 -0.0000  0.0000 -0.0100
  50.  H 6 (pz)   0.0000 -0.0014  0.0077 -0.0001  0.0000 -0.0000  0.0000  0.0106

          NAO       33      34      35      36      37      38      39      40
      ---------- ------- ------- ------- ------- ------- ------- ------- -------
   1.  C 1 (S)    0.0000  0.0145 -0.0257  0.0000  0.0000 -0.0000  0.0002 -0.0026
   2.  C 1 (S)    0.0000  0.5249 -0.0000 -0.0000 -0.0000  0.0000 -0.0013  0.0140
   3.  C 1 (S)    0.0000 -0.0318 -0.0023 -0.0000 -0.0000  0.0000 -0.0003 -0.0006
   4.  C 1 (S)    0.0000  0.0012 -0.0000  0.0000 -0.0000  0.0000  0.0001 -0.0000
   5.  C 1 (px)   0.0000 -0.0000 -0.0000  0.0000  0.0278  0.0000 -0.0000  0.0000
   6.  C 1 (px)  -0.0000  0.0000  0.0000  0.0000 -0.0010 -0.0000  0.0000 -0.0000
   7.  C 1 (py)   0.0609 -0.0000 -0.0000 -0.0000 -0.0000  0.0157 -0.0000  0.0000
   8.  C 1 (py)  -0.0020 -0.0000  0.0000  0.0000  0.0000 -0.0015  0.0000 -0.0000
   9.  C 1 (pz)   0.0000 -0.5442 -0.0599 -0.0000 -0.0000 -0.0000 -0.0002 -0.0157
  10.  C 1 (pz)   0.0000 -0.0599 -0.0035 -0.0000 -0.0000 -0.0000 -0.0008 -0.0011
  11.  C 1 (d1)  -0.0000  0.0000  0.0000 -0.0000 -0.0000 -0.0000  0.0000  0.0000
  12.  C 1 (d2)  -0.0000  0.0000  0.0000  0.0000 -0.0008 -0.0000  0.0000 -0.0000
  13.  C 1 (d3)   0.0015  0.0000 -0.0000 -0.0000 -0.0000  0.0007  0.0000  0.0000
  14.  C 1 (d4)  -0.0000  0.0002  0.0008  0.0000  0.0000 -0.0000  0.0001 -0.0000
  15.  C 1 (d5)  -0.0000  0.0157  0.0011  0.0000 -0.0000  0.0000 -0.0000  0.0004
  16.  H 2 (S)    0.0366  0.0310 -0.0206 -0.0000 -0.0000  0.0117 -0.0017  0.0012
  17.  H 2 (S)   -0.0006  0.0141  0.0006  0.0000  0.0000 -0.0006  0.0002  0.0003
  18.  H 2 (px)  -0.0000  0.0000 -0.0000  0.0000  0.0003 -0.0000  0.0000  0.0000
  19.  H 2 (py)  -0.0006 -0.0013  0.0004  0.0000  0.0000 -0.0003  0.0000 -0.0000
  20.  H 2 (pz)  -0.0005 -0.0073 -0.0002  0.0000 -0.0000 -0.0001 -0.0001 -0.0002
  21.  H 3 (S)   -0.0366  0.0310 -0.0206  0.0000  0.0000 -0.0117 -0.0017  0.0012
  22.  H 3 (S)    0.0006  0.0141  0.0006 -0.0000  0.0000  0.0006  0.0002  0.0003
  23.  H 3 (px)  -0.0000  0.0000 -0.0000  0.0000  0.0003 -0.0000  0.0000  0.0000
  24.  H 3 (py)  -0.0006  0.0013 -0.0004  0.0000 -0.0000 -0.0003 -0.0000  0.0000
  25.  H 3 (pz)   0.0005 -0.0073 -0.0002 -0.0000 -0.0000  0.0001 -0.0001 -0.0002
  26.  C 4 (S)    0.0000 -0.0134 -0.0011  0.0000 -0.0000  0.0000  0.0024 -0.0015
  27.  C 4 (S)   -0.0000 -0.1179  0.0112 -0.0000 -0.0000  0.0000 -0.0185  0.0098
  28.  C 4 (S)   -0.0000 -0.0368 -0.0024 -0.0000  0.0000  0.0000 -0.0005 -0.0007
  29.  C 4 (S)   -0.0000 -0.0011  0.0000  0.0000  0.0000  0.0000 -0.0000 -0.0000
  30.  C 4 (px)   0.0000 -0.0000 -0.0000  0.0000  0.0278  0.0000 -0.0000  0.0000
  31.  C 4 (px)   0.0000 -0.0000  0.0000 -0.0000 -0.0010  0.0000 -0.0000 -0.0000
  32.  C 4 (py)  -0.0140 -0.0000  0.0000  0.0000  0.0000 -0.0231 -0.0000 -0.0000
  33.  C 4 (py)   0.0035  0.0000  0.0000 -0.0000 -0.0000  0.0013  0.0000 -0.0000
  34.  C 4 (pz)   0.0000  1.1554  0.0488  0.0000  0.0000  0.0000  0.0165  0.0196
  35.  C 4 (pz)   0.0000  0.0488  0.0040  0.0000 -0.0000  0.0000  0.0005  0.0010
  36.  C 4 (d1)  -0.0000  0.0000  0.0000  0.0000  0.0000 -0.0000  0.0000  0.0000
  37.  C 4 (d2)  -0.0000  0.0000 -0.0000  0.0000  0.0008  0.0000  0.0000  0.0000
  38.  C 4 (d3)   0.0013  0.0000  0.0000 -0.0000  0.0000  0.0008  0.0000  0.0000
  39.  C 4 (d4)   0.0000  0.0165  0.0005  0.0000  0.0000  0.0000  0.0005  0.0001
  40.  C 4 (d5)  -0.0000  0.0196  0.0010  0.0000  0.0000  0.0000  0.0001  0.0005
  41.  H 5 (S)    0.0151 -0.4348 -0.0126 -0.0000 -0.0000  0.0151 -0.0142 -0.0019
  42.  H 5 (S)   -0.0014  0.0030  0.0006  0.0000  0.0000 -0.0005 -0.0002  0.0002
  43.  H 5 (px)   0.0000 -0.0000 -0.0000 -0.0000  0.0003  0.0000 -0.0000  0.0000
  44.  H 5 (py)   0.0004 -0.0094 -0.0002 -0.0000 -0.0000  0.0003 -0.0003 -0.0000
  45.  H 5 (pz)   0.0001  0.0015  0.0003 -0.0000 -0.0000  0.0002 -0.0001  0.0001
  46.  H 6 (S)   -0.0151 -0.4348 -0.0126  0.0000  0.0000 -0.0151 -0.0142 -0.0019
  47.  H 6 (S)    0.0014  0.0030  0.0006 -0.0000 -0.0000  0.0005 -0.0002  0.0002
  48.  H 6 (px)   0.0000 -0.0000 -0.0000 -0.0000  0.0003  0.0000 -0.0000  0.0000
  49.  H 6 (py)   0.0004  0.0094  0.0002 -0.0000 -0.0000  0.0003  0.0003  0.0000
  50.  H 6 (pz)  -0.0001  0.0015  0.0003  0.0000 -0.0000 -0.0002 -0.0001  0.0001

          NAO       41      42      43      44      45      46      47      48
      ---------- ------- ------- ------- ------- ------- ------- ------- -------
   1.  C 1 (S)    0.0073 -0.0019 -0.0000 -0.0000 -0.0003  0.0073 -0.0019 -0.0000
   2.  C 1 (S)    0.0400  0.0001  0.0000  0.0010  0.0017  0.0400  0.0001  0.0000
   3.  C 1 (S)    0.0089 -0.0005 -0.0000  0.0002 -0.0002  0.0089 -0.0005 -0.0000
   4.  C 1 (S)   -0.0015 -0.0000 -0.0000 -0.0000 -0.0000 -0.0015 -0.0000 -0.0000
   5.  C 1 (px)   0.0000  0.0000  0.0107 -0.0000 -0.0000  0.0000 -0.0000  0.0107
   6.  C 1 (px)  -0.0000 -0.0000 -0.0004 -0.0000  0.0000  0.0000  0.0000 -0.0004
   7.  C 1 (py)   0.0295 -0.0247  0.0000  0.0042 -0.0023 -0.0295  0.0247  0.0000
   8.  C 1 (py)  -0.0366  0.0006 -0.0000 -0.0006 -0.0005  0.0366 -0.0006 -0.0000
   9.  C 1 (pz)  -0.0310 -0.0141  0.0000 -0.0013 -0.0073 -0.0310 -0.0141  0.0000
  10.  C 1 (pz)   0.0206 -0.0006 -0.0000  0.0004 -0.0002  0.0206 -0.0006 -0.0000
  11.  C 1 (d1)  -0.0000  0.0000  0.0000 -0.0000 -0.0000  0.0000 -0.0000  0.0000
  12.  C 1 (d2)  -0.0000 -0.0000 -0.0003 -0.0000  0.0000  0.0000  0.0000 -0.0003
  13.  C 1 (d3)   0.0117 -0.0006  0.0000  0.0003  0.0001 -0.0117  0.0006  0.0000
  14.  C 1 (d4)  -0.0017  0.0002 -0.0000 -0.0000  0.0001 -0.0017  0.0002 -0.0000
  15.  C 1 (d5)   0.0012  0.0003 -0.0000  0.0000  0.0002  0.0012  0.0003 -0.0000
  16.  H 2 (S)    0.1325 -0.0188  0.0000  0.0043 -0.0015 -0.0572  0.0101  0.0000
  17.  H 2 (S)   -0.0188  0.0002 -0.0000 -0.0003 -0.0002  0.0101 -0.0002 -0.0000
  18.  H 2 (px)  -0.0000  0.0000  0.0001 -0.0000 -0.0000 -0.0000 -0.0000  0.0001
  19.  H 2 (py)  -0.0043  0.0003 -0.0000 -0.0001 -0.0000  0.0029 -0.0001 -0.0000
  20.  H 2 (pz)   0.0015  0.0002 -0.0000 -0.0000  0.0000  0.0013 -0.0002 -0.0000
  21.  H 3 (S)   -0.0572  0.0101 -0.0000 -0.0029 -0.0013  0.1325 -0.0188 -0.0000
  22.  H 3 (S)    0.0101 -0.0002  0.0000  0.0001  0.0002 -0.0188  0.0002  0.0000
  23.  H 3 (px)  -0.0000  0.0000  0.0001 -0.0000 -0.0000  0.0000 -0.0000  0.0001
  24.  H 3 (py)  -0.0029  0.0001 -0.0000 -0.0001 -0.0001  0.0043 -0.0003 -0.0000
  25.  H 3 (pz)   0.0013 -0.0002 -0.0000  0.0001 -0.0000  0.0015  0.0002 -0.0000
  26.  C 4 (S)   -0.0094 -0.0129 -0.0000 -0.0021 -0.0014 -0.0094 -0.0129 -0.0000
  27.  C 4 (S)    0.5305  0.0118  0.0000  0.0122  0.0077  0.5305  0.0118  0.0000
  28.  C 4 (S)    0.0129 -0.0003  0.0000  0.0003 -0.0001  0.0129 -0.0003  0.0000
  29.  C 4 (S)    0.0002  0.0000  0.0000  0.0000  0.0000  0.0002  0.0000  0.0000
  30.  C 4 (px)  -0.0000  0.0000  0.0107 -0.0000 -0.0000  0.0000 -0.0000  0.0107
  31.  C 4 (px)   0.0000 -0.0000 -0.0004  0.0000  0.0000 -0.0000  0.0000 -0.0004
  32.  C 4 (py)  -0.6742  0.0025 -0.0000 -0.0100 -0.0106  0.6742 -0.0025 -0.0000
  33.  C 4 (py)   0.0151 -0.0014  0.0000  0.0004  0.0001 -0.0151  0.0014  0.0000
  34.  C 4 (pz)  -0.4348  0.0030 -0.0000 -0.0094  0.0015 -0.4348  0.0030 -0.0000
  35.  C 4 (pz)  -0.0126  0.0006 -0.0000 -0.0002  0.0003 -0.0126  0.0006 -0.0000
  36.  C 4 (d1)  -0.0000  0.0000 -0.0000 -0.0000 -0.0000  0.0000 -0.0000 -0.0000
  37.  C 4 (d2)  -0.0000  0.0000  0.0003 -0.0000 -0.0000  0.0000 -0.0000  0.0003
  38.  C 4 (d3)   0.0151 -0.0005  0.0000  0.0003  0.0002 -0.0151  0.0005  0.0000
  39.  C 4 (d4)  -0.0142 -0.0002 -0.0000 -0.0003 -0.0001 -0.0142 -0.0002 -0.0000
  40.  C 4 (d5)  -0.0019  0.0002  0.0000 -0.0000  0.0001 -0.0019  0.0002  0.0000
  41.  H 5 (S)    0.7838 -0.0000  0.0000  0.0151  0.0088  0.0028  0.0085  0.0000
  42.  H 5 (S)   -0.0000  0.0008 -0.0000 -0.0000  0.0001  0.0085 -0.0002 -0.0000
  43.  H 5 (px)   0.0000 -0.0000  0.0001  0.0000 -0.0000 -0.0000  0.0000  0.0001
  44.  H 5 (py)   0.0151 -0.0000  0.0000  0.0003  0.0002  0.0026  0.0003  0.0000
  45.  H 5 (pz)   0.0088  0.0001 -0.0000  0.0002  0.0002 -0.0028  0.0001 -0.0000
  46.  H 6 (S)    0.0028  0.0085 -0.0000  0.0026 -0.0028  0.7838  0.0000 -0.0000
  47.  H 6 (S)    0.0085 -0.0002  0.0000  0.0003  0.0001  0.0000  0.0008  0.0000
  48.  H 6 (px)   0.0000 -0.0000  0.0001  0.0000 -0.0000 -0.0000  0.0000  0.0001
  49.  H 6 (py)  -0.0026 -0.0003 -0.0000 -0.0001  0.0000 -0.0151  0.0000 -0.0000
  50.  H 6 (pz)  -0.0028  0.0001 -0.0000 -0.0000 -0.0000  0.0088  0.0001 -0.0000

          NAO       49      50
      ---------- ------- -------
   1.  C 1 (S)    0.0000 -0.0003
   2.  C 1 (S)   -0.0010  0.0017
   3.  C 1 (S)   -0.0002 -0.0002
   4.  C 1 (S)    0.0000 -0.0000
   5.  C 1 (px)  -0.0000 -0.0000
   6.  C 1 (px)   0.0000  0.0000
   7.  C 1 (py)   0.0042  0.0023
   8.  C 1 (py)  -0.0006  0.0005
   9.  C 1 (pz)   0.0013 -0.0073
  10.  C 1 (pz)  -0.0004 -0.0002
  11.  C 1 (d1)  -0.0000  0.0000
  12.  C 1 (d2)   0.0000  0.0000
  13.  C 1 (d3)   0.0003 -0.0001
  14.  C 1 (d4)   0.0000  0.0001
  15.  C 1 (d5)  -0.0000  0.0002
  16.  H 2 (S)    0.0029 -0.0013
  17.  H 2 (S)   -0.0001  0.0002
  18.  H 2 (px)  -0.0000 -0.0000
  19.  H 2 (py)  -0.0001  0.0001
  20.  H 2 (pz)  -0.0001 -0.0000
  21.  H 3 (S)   -0.0043 -0.0015
  22.  H 3 (S)    0.0003 -0.0002
  23.  H 3 (px)  -0.0000 -0.0000
  24.  H 3 (py)  -0.0001  0.0000
  25.  H 3 (pz)   0.0000  0.0000
  26.  C 4 (S)    0.0021 -0.0014
  27.  C 4 (S)   -0.0122  0.0077
  28.  C 4 (S)   -0.0003 -0.0001
  29.  C 4 (S)   -0.0000  0.0000
  30.  C 4 (px)  -0.0000 -0.0000
  31.  C 4 (px)   0.0000  0.0000
  32.  C 4 (py)  -0.0100  0.0106
  33.  C 4 (py)   0.0004 -0.0001
  34.  C 4 (pz)   0.0094  0.0015
  35.  C 4 (pz)   0.0002  0.0003
  36.  C 4 (d1)  -0.0000  0.0000
  37.  C 4 (d2)  -0.0000 -0.0000
  38.  C 4 (d3)   0.0003 -0.0002
  39.  C 4 (d4)   0.0003 -0.0001
  40.  C 4 (d5)   0.0000  0.0001
  41.  H 5 (S)   -0.0026 -0.0028
  42.  H 5 (S)   -0.0003  0.0001
  43.  H 5 (px)  -0.0000 -0.0000
  44.  H 5 (py)  -0.0001 -0.0000
  45.  H 5 (pz)   0.0000 -0.0000
  46.  H 6 (S)   -0.0151  0.0088
  47.  H 6 (S)    0.0000  0.0001
  48.  H 6 (px)  -0.0000 -0.0000
  49.  H 6 (py)   0.0003 -0.0002
  50.  H 6 (pz)  -0.0002  0.0002


 NATURAL BOND ORBITAL ANALYSIS:

                       Occupancies       Lewis Structure    Low   High
           Occ.    -------------------  -----------------   occ   occ
  Cycle   Thresh.   Lewis   Non-Lewis     CR  BD  3C  LP    (L)   (NL)   Dev
 =============================================================================
   1(1)    1.90    15.92926   0.07074      2   6   0   0     0      0    0.04
 -----------------------------------------------------------------------------

 Structure accepted: No low occupancy Lewis orbitals

 --------------------------------------------------------
   Core                      3.99811 ( 99.953% of   4)
   Valence Lewis            11.93116 ( 99.426% of  12)
  ==================       ============================
   Total Lewis              15.92926 ( 99.558% of  16)
  -----------------------------------------------------
   Valence non-Lewis         0.05505 (  0.344% of  16)
   Rydberg non-Lewis         0.01568 (  0.098% of  16)
  ==================       ============================
   Total non-Lewis           0.07074 (  0.442% of  16)
 --------------------------------------------------------


       (Occupancy)   Bond orbital/ Coefficients/ Hybrids
 ---------------------------------------------------------------------------------
     1. (1.98420) BD ( 1) C   1 - H   2  
                ( 60.85%)   0.7801* C   1 s( 29.68%)p 2.37( 70.27%)d 0.00(  0.04%)
                                           -0.0002  0.5447  0.0128  0.0003  0.0000
                                            0.0000  0.7069 -0.0111  0.4503  0.0118
                                            0.0000  0.0000  0.0144 -0.0145 -0.0020
                ( 39.15%)   0.6257* H   2 s( 99.95%)p 0.00(  0.05%)
                                            0.9998  0.0018  0.0000 -0.0189 -0.0111
     2. (1.98420) BD ( 1) C   1 - H   3  
                ( 60.85%)   0.7801* C   1 s( 29.68%)p 2.37( 70.27%)d 0.00(  0.04%)
                                            0.0002 -0.5447 -0.0128 -0.0003  0.0000
                                            0.0000  0.7069 -0.0111 -0.4503 -0.0118
                                            0.0000  0.0000  0.0144  0.0145  0.0020
                ( 39.15%)   0.6257* H   3 s( 99.95%)p 0.00(  0.05%)
                                           -0.9998 -0.0018  0.0000 -0.0189  0.0111
     3. (1.99954) BD ( 1) C   1 - C   4  
                ( 50.00%)   0.7071* C   1 s(  0.00%)p 1.00( 99.92%)d 0.00(  0.08%)
                                            0.0000  0.0000  0.0000  0.0000  0.9990
                                           -0.0349  0.0000  0.0000  0.0000  0.0000
                                            0.0000 -0.0278  0.0000  0.0000  0.0000
                ( 50.00%)   0.7071* C   4 s(  0.00%)p 1.00( 99.92%)d 0.00(  0.08%)
                                            0.0000  0.0000  0.0000  0.0000  0.9990
                                           -0.0349  0.0000  0.0000  0.0000  0.0000
                                            0.0000  0.0278  0.0000  0.0000  0.0000
     4. (1.99480) BD ( 2) C   1 - C   4  
                ( 50.00%)   0.7071* C   1 s( 40.68%)p 1.46( 59.28%)d 0.00(  0.04%)
                                            0.0001  0.6371 -0.0284 -0.0006  0.0000
                                            0.0000  0.0000 -0.0000 -0.7685 -0.0466
                                            0.0000  0.0000  0.0000 -0.0004  0.0212
                ( 50.00%)   0.7071* C   4 s( 40.68%)p 1.46( 59.28%)d 0.00(  0.04%)
                                            0.0001  0.6371 -0.0284 -0.0006  0.0000
                                            0.0000  0.0000 -0.0000  0.7685  0.0466
                                            0.0000  0.0000 -0.0000 -0.0004  0.0212
     5. (1.98420) BD ( 1) C   4 - H   5  
                ( 60.85%)   0.7801* C   4 s( 29.68%)p 2.37( 70.27%)d 0.00(  0.04%)
                                            0.0002 -0.5447 -0.0128 -0.0003  0.0000
                                            0.0000  0.7069 -0.0111  0.4503  0.0118
                                            0.0000  0.0000 -0.0144  0.0145  0.0020
                ( 39.15%)   0.6257* H   5 s( 99.95%)p 0.00(  0.05%)
                                           -0.9998 -0.0018  0.0000 -0.0189 -0.0111
     6. (1.98420) BD ( 1) C   4 - H   6  
                ( 60.85%)   0.7801* C   4 s( 29.68%)p 2.37( 70.27%)d 0.00(  0.04%)
                                           -0.0002  0.5447  0.0128  0.0003  0.0000
                                            0.0000  0.7069 -0.0111 -0.4503 -0.0118
                                            0.0000  0.0000 -0.0144 -0.0145 -0.0020
                ( 39.15%)   0.6257* H   6 s( 99.95%)p 0.00(  0.05%)
                                            0.9998  0.0018  0.0000 -0.0189  0.0111
     7. (1.99905) CR ( 1) C   1           s(100.00%)p 0.00(  0.00%)
                                            1.0000  0.0002  0.0000  0.0000  0.0000
                                            0.0000  0.0000 -0.0000  0.0003  0.0000
                                            0.0000  0.0000  0.0000 -0.0000 -0.0000
     8. (1.99905) CR ( 1) C   4           s(100.00%)p 0.00(  0.00%)
                                            1.0000  0.0002  0.0000  0.0000  0.0000
                                            0.0000  0.0000 -0.0000 -0.0003 -0.0000
                                            0.0000  0.0000 -0.0000 -0.0000 -0.0000
     9. (0.00370) RY*( 1) C   1           s(  0.00%)p 1.00( 91.43%)d 0.09(  8.57%)
                                           -0.0000  0.0000  0.0000  0.0000  0.0000
                                            0.0000  0.0210  0.9560  0.0000  0.0000
                                            0.0000  0.0000 -0.2927 -0.0000 -0.0000
    10. (0.00205) RY*( 2) C   1           s( 17.79%)p 4.61( 81.99%)d 0.01(  0.22%)
                                           -0.0000  0.0164  0.4193 -0.0425  0.0000
                                            0.0000 -0.0000  0.0000 -0.0571  0.9037
                                            0.0000  0.0000 -0.0000 -0.0444 -0.0155
    11. (0.00000) RY*( 3) C   1           s(  0.00%)p 1.00(100.00%)d 0.00(  0.00%)
    12. (0.00000) RY*( 4) C   1           s( 82.24%)p 0.22( 17.76%)d 0.00(  0.00%)
    13. (0.00000) RY*( 5) C   1           s( 99.85%)p 0.00(  0.15%)d 0.00(  0.00%)
    14. (0.00000) RY*( 6) C   1           s(  0.00%)p 0.00(  0.00%)d 1.00(100.00%)
    15. (0.00000) RY*( 7) C   1           s(  0.00%)p 1.00(  0.08%)d99.99( 99.92%)
    16. (0.00000) RY*( 8) C   1           s(  0.00%)p 1.00(  8.61%)d10.62( 91.39%)
    17. (0.00000) RY*( 9) C   1           s(  0.06%)p 2.75(  0.18%)d99.99( 99.76%)
    18. (0.00000) RY*(10) C   1           s(  0.02%)p 3.06(  0.05%)d99.99( 99.93%)
    19. (0.00086) RY*( 1) H   2           s( 97.59%)p 0.02(  2.41%)
                                           -0.0028  0.9879  0.0000  0.0366 -0.1509
    20. (0.00012) RY*( 2) H   2           s(  0.00%)p 1.00(100.00%)
                                            0.0000  0.0000  1.0000  0.0000  0.0000
    21. (0.00005) RY*( 3) H   2           s(  2.41%)p40.51( 97.59%)
    22. (0.00002) RY*( 4) H   2           s(  0.05%)p99.99( 99.95%)
    23. (0.00086) RY*( 1) H   3           s( 97.59%)p 0.02(  2.41%)
                                           -0.0028  0.9879  0.0000 -0.0366 -0.1509
    24. (0.00012) RY*( 2) H   3           s(  0.00%)p 1.00(100.00%)
                                            0.0000  0.0000  1.0000  0.0000  0.0000
    25. (0.00005) RY*( 3) H   3           s(  2.41%)p40.51( 97.59%)
    26. (0.00002) RY*( 4) H   3           s(  0.05%)p99.99( 99.95%)
    27. (0.00370) RY*( 1) C   4           s(  0.00%)p 1.00( 91.43%)d 0.09(  8.57%)
                                           -0.0000  0.0000  0.0000  0.0000  0.0000
                                            0.0000  0.0210  0.9560 -0.0000 -0.0000
                                            0.0000  0.0000  0.2927 -0.0000 -0.0000
    28. (0.00205) RY*( 2) C   4           s( 17.79%)p 4.61( 81.99%)d 0.01(  0.22%)
                                           -0.0000  0.0164  0.4193 -0.0425 -0.0000
                                           -0.0000 -0.0000  0.0000  0.0571 -0.9037
                                           -0.0000 -0.0000  0.0000 -0.0444 -0.0155
    29. (0.00000) RY*( 3) C   4           s(  0.00%)p 1.00(100.00%)d 0.00(  0.00%)
    30. (0.00000) RY*( 4) C   4           s( 82.24%)p 0.22( 17.76%)d 0.00(  0.00%)
    31. (0.00000) RY*( 5) C   4           s( 99.85%)p 0.00(  0.15%)d 0.00(  0.00%)
    32. (0.00000) RY*( 6) C   4           s(  0.00%)p 0.00(  0.00%)d 1.00(100.00%)
    33. (0.00000) RY*( 7) C   4           s(  0.00%)p 1.00(  0.08%)d99.99( 99.92%)
    34. (0.00000) RY*( 8) C   4           s(  0.00%)p 1.00(  8.61%)d10.62( 91.39%)
    35. (0.00000) RY*( 9) C   4           s(  0.06%)p 2.75(  0.18%)d99.99( 99.76%)
    36. (0.00000) RY*(10) C   4           s(  0.02%)p 3.06(  0.05%)d99.99( 99.93%)
    37. (0.00086) RY*( 1) H   5           s( 97.59%)p 0.02(  2.41%)
                                           -0.0028  0.9879  0.0000 -0.0366  0.1509
    38. (0.00012) RY*( 2) H   5           s(  0.00%)p 1.00(100.00%)
                                            0.0000  0.0000  1.0000  0.0000  0.0000
    39. (0.00005) RY*( 3) H   5           s(  2.41%)p40.51( 97.59%)
    40. (0.00002) RY*( 4) H   5           s(  0.05%)p99.99( 99.95%)
    41. (0.00086) RY*( 1) H   6           s( 97.59%)p 0.02(  2.41%)
                                           -0.0028  0.9879  0.0000  0.0366  0.1509
    42. (0.00012) RY*( 2) H   6           s(  0.00%)p 1.00(100.00%)
                                            0.0000  0.0000  1.0000  0.0000  0.0000
    43. (0.00005) RY*( 3) H   6           s(  2.41%)p40.51( 97.59%)
    44. (0.00002) RY*( 4) H   6           s(  0.05%)p99.99( 99.95%)
    45. (0.01225) BD*( 1) C   1 - H   2  
                ( 39.15%)   0.6257* C   1 s( 29.68%)p 2.37( 70.27%)d 0.00(  0.04%)
                                            0.0002 -0.5447 -0.0128 -0.0003 -0.0000
                                           -0.0000 -0.7069  0.0111 -0.4503 -0.0118
                                           -0.0000 -0.0000 -0.0144  0.0145  0.0020
                ( 60.85%)  -0.7801* H   2 s( 99.95%)p 0.00(  0.05%)
                                           -0.9998 -0.0018 -0.0000  0.0189  0.0111
    46. (0.01225) BD*( 1) C   1 - H   3  
                ( 39.15%)   0.6257* C   1 s( 29.68%)p 2.37( 70.27%)d 0.00(  0.04%)
                                           -0.0002  0.5447  0.0128  0.0003 -0.0000
                                           -0.0000 -0.7069  0.0111  0.4503  0.0118
                                           -0.0000 -0.0000 -0.0144 -0.0145 -0.0020
                ( 60.85%)  -0.7801* H   3 s( 99.95%)p 0.00(  0.05%)
                                            0.9998  0.0018 -0.0000  0.0189 -0.0111
    47. (0.00000) BD*( 1) C   1 - C   4  
                ( 50.00%)   0.7071* C   1 s(  0.00%)p 1.00( 99.92%)d 0.00(  0.08%)
                ( 50.00%)  -0.7071* C   4 s(  0.00%)p 1.00( 99.92%)d 0.00(  0.08%)
    48. (0.00603) BD*( 2) C   1 - C   4  
                ( 50.00%)   0.7071* C   1 s( 40.68%)p 1.46( 59.28%)d 0.00(  0.04%)
                                            0.0001  0.6371 -0.0284 -0.0006  0.0000
                                            0.0000  0.0000 -0.0000 -0.7685 -0.0466
                                            0.0000  0.0000  0.0000 -0.0004  0.0212
                ( 50.00%)  -0.7071* C   4 s( 40.68%)p 1.46( 59.28%)d 0.00(  0.04%)
                                            0.0001  0.6371 -0.0284 -0.0006  0.0000
                                            0.0000  0.0000 -0.0000  0.7685  0.0466
                                            0.0000  0.0000 -0.0000 -0.0004  0.0212
    49. (0.01225) BD*( 1) C   4 - H   5  
                ( 39.15%)   0.6257* C   4 s( 29.68%)p 2.37( 70.27%)d 0.00(  0.04%)
                                           -0.0002  0.5447  0.0128  0.0003 -0.0000
                                           -0.0000 -0.7069  0.0111 -0.4503 -0.0118
                                           -0.0000 -0.0000  0.0144 -0.0145 -0.0020
                ( 60.85%)  -0.7801* H   5 s( 99.95%)p 0.00(  0.05%)
                                            0.9998  0.0018 -0.0000  0.0189  0.0111
    50. (0.01225) BD*( 1) C   4 - H   6  
                ( 39.15%)   0.6257* C   4 s( 29.68%)p 2.37( 70.27%)d 0.00(  0.04%)
                                            0.0002 -0.5447 -0.0128 -0.0003 -0.0000
                                           -0.0000 -0.7069  0.0111  0.4503  0.0118
                                           -0.0000 -0.0000  0.0144  0.0145  0.0020
                ( 60.85%)  -0.7801* H   6 s( 99.95%)p 0.00(  0.05%)
                                           -0.9998 -0.0018 -0.0000  0.0189 -0.0111


 NHO Directionality and "Bond Bending" (deviations from line of nuclear centers)

         [Thresholds for printing:  angular deviation  >  1.0 degree]
                                    hybrid p-character > 25.0%
                                    orbital occupancy  >  0.10e

                                Line of Centers        Hybrid 1              Hybrid 2
                                ---------------  -------------------   ------------------
                NBO               Theta   Phi    Theta   Phi    Dev    Theta   Phi    Dev
 ========================================================================================
     1. BD (   1) C   1 - H   2    58.3   90.0    56.4   90.0   1.9      --     --    --
     2. BD (   1) C   1 - H   3    58.3  270.0    56.4  270.0   1.9      --     --    --
     3. BD (   1) C   1 - C   4   180.0    0.0    90.0    0.0  90.0     90.0    0.0  90.0
     5. BD (   1) C   4 - H   5   121.7  270.0   123.6  270.0   1.9      --     --    --
     6. BD (   1) C   4 - H   6   121.7   90.0   123.6   90.0   1.9      --     --    --


 Second Order Perturbation Theory Analysis of Fock Matrix in NBO Basis

     Threshold for printing:   0.50 kcal/mol
                                                                              E(2)  E(j)-E(i) F(i,j)
         Donor NBO (i)                     Acceptor NBO (j)                 kcal/mol   a.u.    a.u. 
 ===================================================================================================

 within unit  1
   1. BD (   1) C   1 - H   2        / 27. RY*(   1) C   4                    1.35    1.63    0.042
   1. BD (   1) C   1 - H   2        / 28. RY*(   2) C   4                    0.82    1.15    0.028
   1. BD (   1) C   1 - H   2        / 48. BD*(   2) C   1 - C   4            1.54    1.28    0.040
   1. BD (   1) C   1 - H   2        / 49. BD*(   1) C   4 - H   5            5.33    1.00    0.065
   2. BD (   1) C   1 - H   3        / 27. RY*(   1) C   4                    1.35    1.63    0.042
   2. BD (   1) C   1 - H   3        / 28. RY*(   2) C   4                    0.82    1.15    0.028
   2. BD (   1) C   1 - H   3        / 48. BD*(   2) C   1 - C   4            1.54    1.28    0.040
   2. BD (   1) C   1 - H   3        / 50. BD*(   1) C   4 - H   6            5.33    1.00    0.065
   4. BD (   2) C   1 - C   4        / 45. BD*(   1) C   1 - H   2            1.29    1.26    0.036
   4. BD (   2) C   1 - C   4        / 46. BD*(   1) C   1 - H   3            1.29    1.26    0.036
   4. BD (   2) C   1 - C   4        / 49. BD*(   1) C   4 - H   5            1.29    1.26    0.036
   4. BD (   2) C   1 - C   4        / 50. BD*(   1) C   4 - H   6            1.29    1.26    0.036
   5. BD (   1) C   4 - H   5        /  9. RY*(   1) C   1                    1.35    1.63    0.042
   5. BD (   1) C   4 - H   5        / 10. RY*(   2) C   1                    0.82    1.15    0.028
   5. BD (   1) C   4 - H   5        / 45. BD*(   1) C   1 - H   2            5.33    1.00    0.065
   5. BD (   1) C   4 - H   5        / 48. BD*(   2) C   1 - C   4            1.54    1.28    0.040
   6. BD (   1) C   4 - H   6        /  9. RY*(   1) C   1                    1.35    1.63    0.042
   6. BD (   1) C   4 - H   6        / 10. RY*(   2) C   1                    0.82    1.15    0.028
   6. BD (   1) C   4 - H   6        / 46. BD*(   1) C   1 - H   3            5.33    1.00    0.065
   6. BD (   1) C   4 - H   6        / 48. BD*(   2) C   1 - C   4            1.54    1.28    0.040
   7. CR (   1) C   1                / 28. RY*(   2) C   4                    3.87   10.67    0.181
   7. CR (   1) C   1                / 48. BD*(   2) C   1 - C   4            1.44   10.80    0.112
   7. CR (   1) C   1                / 49. BD*(   1) C   4 - H   5            0.89   10.52    0.087
   7. CR (   1) C   1                / 50. BD*(   1) C   4 - H   6            0.89   10.52    0.087
   8. CR (   1) C   4                / 10. RY*(   2) C   1                    3.87   10.67    0.181
   8. CR (   1) C   4                / 45. BD*(   1) C   1 - H   2            0.89   10.52    0.087
   8. CR (   1) C   4                / 46. BD*(   1) C   1 - H   3            0.89   10.52    0.087
   8. CR (   1) C   4                / 48. BD*(   2) C   1 - C   4            1.44   10.80    0.112


 Natural Bond Orbitals (Summary):

                                                            Principal Delocalizations
           NBO                        Occupancy    Energy   (geminal,vicinal,remote)
 ====================================================================================
 Molecular unit  1  (C2H4)
     1. BD (   1) C   1 - H   2          1.98420    -0.51277  49(v),48(g),27(v),28(v)
     2. BD (   1) C   1 - H   3          1.98420    -0.51277  50(v),48(g),27(v),28(v)
     3. BD (   1) C   1 - C   4          1.99954    -0.27510   
     4. BD (   2) C   1 - C   4          1.99480    -0.77193  45(g),46(g),49(g),50(g)
     5. BD (   1) C   4 - H   5          1.98420    -0.51277  45(v),48(g),9(v),10(v)
     6. BD (   1) C   4 - H   6          1.98420    -0.51277  46(v),48(g),9(v),10(v)
     7. CR (   1) C   1                  1.99905   -10.02893  28(v),48(g),49(v),50(v)
     8. CR (   1) C   4                  1.99905   -10.02893  10(v),48(g),45(v),46(v)
     9. RY*(   1) C   1                  0.00370     1.11532   
    10. RY*(   2) C   1                  0.00205     0.63684   
    11. RY*(   3) C   1                  0.00000     0.58360   
    12. RY*(   4) C   1                  0.00000     0.96801   
    13. RY*(   5) C   1                  0.00000     4.02105   
    14. RY*(   6) C   1                  0.00000     1.87534   
    15. RY*(   7) C   1                  0.00000     2.00770   
    16. RY*(   8) C   1                  0.00000     2.52013   
    17. RY*(   9) C   1                  0.00000     2.30408   
    18. RY*(  10) C   1                  0.00000     2.51641   
    19. RY*(   1) H   2                  0.00086     0.66986   
    20. RY*(   2) H   2                  0.00012     2.21497   
    21. RY*(   3) H   2                  0.00005     2.37207   
    22. RY*(   4) H   2                  0.00002     2.97821   
    23. RY*(   1) H   3                  0.00086     0.66986   
    24. RY*(   2) H   3                  0.00012     2.21497   
    25. RY*(   3) H   3                  0.00005     2.37207   
    26. RY*(   4) H   3                  0.00002     2.97821   
    27. RY*(   1) C   4                  0.00370     1.11532   
    28. RY*(   2) C   4                  0.00205     0.63684   
    29. RY*(   3) C   4                  0.00000     0.58360   
    30. RY*(   4) C   4                  0.00000     0.96801   
    31. RY*(   5) C   4                  0.00000     4.02105   
    32. RY*(   6) C   4                  0.00000     1.87534   
    33. RY*(   7) C   4                  0.00000     2.00770   
    34. RY*(   8) C   4                  0.00000     2.52013   
    35. RY*(   9) C   4                  0.00000     2.30408   
    36. RY*(  10) C   4                  0.00000     2.51641   
    37. RY*(   1) H   5                  0.00086     0.66986   
    38. RY*(   2) H   5                  0.00012     2.21497   
    39. RY*(   3) H   5                  0.00005     2.37207   
    40. RY*(   4) H   5                  0.00002     2.97821   
    41. RY*(   1) H   6                  0.00086     0.66986   
    42. RY*(   2) H   6                  0.00012     2.21497   
    43. RY*(   3) H   6                  0.00005     2.37207   
    44. RY*(   4) H   6                  0.00002     2.97821   
    45. BD*(   1) C   1 - H   2          0.01225     0.49049   
    46. BD*(   1) C   1 - H   3          0.01225     0.49049   
    47. BD*(   1) C   1 - C   4          0.00000     0.06669   
    48. BD*(   2) C   1 - C   4          0.00603     0.76666   
    49. BD*(   1) C   4 - H   5          0.01225     0.49049   
    50. BD*(   1) C   4 - H   6          0.01225     0.49049   
       -------------------------------
              Total Lewis   15.92926  ( 99.5579%)
        Valence non-Lewis    0.05505  (  0.3441%)
        Rydberg non-Lewis    0.01568  (  0.0980%)
       -------------------------------
            Total unit  1   16.00000  (100.0000%)
           Charge unit  1    0.00000
 Variable Step   Value    
 -------- ---- -----------
     3       2    2.345917
 ---------------------------------------------------------------------------------------------------
                            Z-MATRIX (ANGSTROMS AND DEGREES)
   CD    Cent   Atom    N1       Length/X        N2       Alpha/Y        N3        Beta/Z          J
 ---------------------------------------------------------------------------------------------------
      1      1  C 
      2      2  H        1   1.083410(     1)
      3      3  H        1   1.083410(     2)      2  116.667(     6)
      4      4  C        1   1.241406(     3)      2  121.666(     7)      3  180.000(    10)      0
      5      5  H        4   1.083410(     4)      1  121.666(     8)      2  180.000(    11)      0
      6      6  H        4   1.083410(     5)      1  121.666(     9)      2    0.000(    12)      0
 ---------------------------------------------------------------------------------------------------
                         Z-Matrix orientation:                         
 ---------------------------------------------------------------------
 Center     Atomic      Atomic             Coordinates (Angstroms)
 Number     Number       Type             X           Y           Z
 ---------------------------------------------------------------------
      1          6           0        0.000000    0.000000    0.000000
      2          1           0        0.000000    0.000000    1.083410
      3          1           0        0.968163    0.000000   -0.486247
      4          6           0       -1.056586   -0.000000   -0.651701
      5          1           0       -1.056586   -0.000000   -1.735111
      6          1           0       -2.024749   -0.000000   -0.165454
 ---------------------------------------------------------------------
                    Distance matrix (angstroms):
                    1          2          3          4          5
     1  C    0.000000
     2  H    1.083410   0.000000
     3  H    1.083410   1.844224   0.000000
     4  C    1.241406   2.031498   2.031498   0.000000
     5  H    2.031498   3.010055   2.378922   1.083410   0.000000
     6  H    2.031498   2.378922   3.010055   1.083410   1.844224
                    6
     6  H    0.000000
 Stoichiometry    C2H4
 Framework group  D2H[C2"(C.C),SG(H4)]
 Deg. of freedom     3
 Full point group                 D2H     NOp   8
 Largest Abelian subgroup         D2H     NOp   8
 Largest concise Abelian subgroup D2      NOp   4
                         Standard orientation:                         
 ---------------------------------------------------------------------
 Center     Atomic      Atomic             Coordinates (Angstroms)
 Number     Number       Type             X           Y           Z
 ---------------------------------------------------------------------
      1          6           0       -0.000000   -0.000000    0.620703
      2          1           0        0.000000    0.922112    1.189461
      3          1           0       -0.000000   -0.922112    1.189461
      4          6           0        0.000000    0.000000   -0.620703
      5          1           0       -0.000000   -0.922112   -1.189461
      6          1           0        0.000000    0.922112   -1.189461
 ---------------------------------------------------------------------
 Rotational constants (GHZ):         147.4363801          33.8044257          27.4993379
 Standard basis: 6-31G(d,p) (6D, 7F)
 There are    12 symmetry adapted cartesian basis functions of AG  symmetry.
 There are     2 symmetry adapted cartesian basis functions of B1G symmetry.
 There are     4 symmetry adapted cartesian basis functions of B2G symmetry.
 There are     7 symmetry adapted cartesian basis functions of B3G symmetry.
 There are     2 symmetry adapted cartesian basis functions of AU  symmetry.
 There are    12 symmetry adapted cartesian basis functions of B1U symmetry.
 There are     7 symmetry adapted cartesian basis functions of B2U symmetry.
 There are     4 symmetry adapted cartesian basis functions of B3U symmetry.
 There are    12 symmetry adapted basis functions of AG  symmetry.
 There are     2 symmetry adapted basis functions of B1G symmetry.
 There are     4 symmetry adapted basis functions of B2G symmetry.
 There are     7 symmetry adapted basis functions of B3G symmetry.
 There are     2 symmetry adapted basis functions of AU  symmetry.
 There are    12 symmetry adapted basis functions of B1U symmetry.
 There are     7 symmetry adapted basis functions of B2U symmetry.
 There are     4 symmetry adapted basis functions of B3U symmetry.
    50 basis functions,    84 primitive gaussians,    50 cartesian basis functions
     8 alpha electrons        8 beta electrons
       nuclear repulsion energy        34.6903351827 Hartrees.
 NAtoms=    6 NActive=    6 NUniq=    2 SFac= 4.00D+00 NAtFMM=   60 NAOKFM=F Big=F
 Integral buffers will be    131072 words long.
 Raffenetti 2 integral format.
 Two-electron integral symmetry is turned on.
 One-electron integrals computed using PRISM.
 NBasis=    50 RedAO= T EigKep=  4.96D-03  NBF=    12     2     4     7     2    12     7     4
 NBsUse=    50 1.00D-06 EigRej= -1.00D+00 NBFU=    12     2     4     7     2    12     7     4
 Initial guess from the checkpoint file:  "ethLscanrigidnegnor.chk"
 B after Tr=    -0.000000    0.000000    0.000000
         Rot=    1.000000   -0.000000    0.000000   -0.000000 Ang=   0.00 deg.
 Initial guess orbital symmetries:
       Occupied  (AG) (B1U) (AG) (B1U) (B2U) (AG) (B3G) (B3U)
       Virtual   (B2G) (AG) (B2U) (B1U) (B3G) (B1U) (AG) (B3U)
                 (B2U) (B2G) (AG) (B1U) (B2U) (B3G) (B1U) (AG)
                 (B1U) (B3G) (B1G) (B3U) (AU) (AG) (B2U) (AG) (B3G)
                 (B1U) (B2G) (B2U) (B3U) (B1G) (B1U) (B2G) (AU)
                 (B3G) (AG) (B1U) (AG) (B2U) (B1U) (B3G) (AG) (B1U)
 ExpMin= 1.61D-01 ExpMax= 3.05D+03 ExpMxC= 4.57D+02 IAcc=2 IRadAn=         4 AccDes= 0.00D+00
 Harris functional with IExCor=  402 and IRadAn=       4 diagonalized for initial guess.
 HarFok:  IExCor=  402 AccDes= 0.00D+00 IRadAn=         4 IDoV= 1 UseB2=F ITyADJ=14
 ICtDFT=  3500011 ScaDFX=  1.000000  1.000000  1.000000  1.000000
 FoFCou: FMM=F IPFlag=           0 FMFlag=      100000 FMFlg1=           0
         NFxFlg=           0 DoJE=T BraDBF=F KetDBF=T FulRan=T
         wScrn=  0.000000 ICntrl=       500 IOpCl=  0 I1Cent=   200000004 NGrid=           0
         NMat0=    1 NMatS0=      1 NMatT0=    0 NMatD0=    1 NMtDS0=    0 NMtDT0=    0
 Petite list used in FoFCou.
 Keep R1 ints in memory in symmetry-blocked form, NReq=7790938.
 Requested convergence on RMS density matrix=1.00D-08 within 128 cycles.
 Requested convergence on MAX density matrix=1.00D-06.
 Requested convergence on             energy=1.00D-06.
 No special actions if energy rises.
 Integral accuracy reduced to 1.0D-05 until final iterations.
 Initial convergence to 1.0D-05 achieved.  Increase integral accuracy.
 SCF Done:  E(RB3LYP) =  -78.5828777230     A.U. after    8 cycles
            NFock=  8  Conv=0.57D-08     -V/T= 2.0061

 **********************************************************************

            Population analysis using the SCF density.

 **********************************************************************

 Orbital symmetries:
       Occupied  (AG) (B1U) (AG) (B1U) (B2U) (AG) (B3G) (B3U)
       Virtual   (B2G) (AG) (B2U) (B1U) (B3G) (B1U) (AG) (B3U)
                 (B2U) (B2G) (AG) (B1U) (B2U) (B3G) (B1U) (AG)
                 (B1U) (B3G) (B1G) (B3U) (AU) (AG) (B2U) (B3G)
                 (AG) (B1U) (B2G) (B2U) (B3U) (B1G) (B1U) (B2G)
                 (AU) (B3G) (AG) (B1U) (AG) (B2U) (B1U) (B3G) (AG)
                 (B1U)
 The electronic state is 1-AG.
 Alpha  occ. eigenvalues --  -10.17051 -10.16873  -0.77643  -0.56808  -0.47555
 Alpha  occ. eigenvalues --   -0.42365  -0.34061  -0.28306
 Alpha virt. eigenvalues --    0.03879   0.12267   0.13565   0.16616   0.25373
 Alpha virt. eigenvalues --    0.35144   0.44968   0.53415   0.58598   0.65056
 Alpha virt. eigenvalues --    0.65299   0.76762   0.81026   0.85852   0.92446
 Alpha virt. eigenvalues --    0.92607   1.15698   1.24318   1.36703   1.42557
 Alpha virt. eigenvalues --    1.54551   1.81262   1.90308   2.02962   2.04114
 Alpha virt. eigenvalues --    2.07799   2.17473   2.24671   2.37560   2.43235
 Alpha virt. eigenvalues --    2.56846   2.67730   2.72438   2.73656   2.78242
 Alpha virt. eigenvalues --    3.09241   3.16210   3.37728   3.51762   3.85657
 Alpha virt. eigenvalues --    4.20662   4.55403
          Condensed to atoms (all electrons):
               1          2          3          4          5          6
     1  C    4.764513   0.390564   0.390564   0.718949  -0.038233  -0.038233
     2  H    0.390564   0.607710  -0.046991  -0.038233   0.007122  -0.014233
     3  H    0.390564  -0.046991   0.607710  -0.038233  -0.014233   0.007122
     4  C    0.718949  -0.038233  -0.038233   4.764513   0.390564   0.390564
     5  H   -0.038233   0.007122  -0.014233   0.390564   0.607710  -0.046991
     6  H   -0.038233  -0.014233   0.007122   0.390564  -0.046991   0.607710
 Mulliken charges:
               1
     1  C   -0.188124
     2  H    0.094062
     3  H    0.094062
     4  C   -0.188124
     5  H    0.094062
     6  H    0.094062
 Sum of Mulliken charges =   0.00000
 Mulliken charges with hydrogens summed into heavy atoms:
               1
     1  C    0.000000
     4  C    0.000000
 Electronic spatial extent (au):  <R**2>=             77.8676
 Charge=              0.0000 electrons
 Dipole moment (field-independent basis, Debye):
    X=             -0.0000    Y=              0.0000    Z=              0.0000  Tot=              0.0000
 Quadrupole moment (field-independent basis, Debye-Ang):
   XX=            -14.6894   YY=            -12.0567   ZZ=            -12.2629
   XY=              0.0000   XZ=              0.0000   YZ=             -0.0000
 Traceless Quadrupole moment (field-independent basis, Debye-Ang):
   XX=             -1.6864   YY=              0.9463   ZZ=              0.7401
   XY=              0.0000   XZ=              0.0000   YZ=             -0.0000
 Octapole moment (field-independent basis, Debye-Ang**2):
  XXX=             -0.0000  YYY=              0.0000  ZZZ=              0.0000  XYY=             -0.0000
  XXY=             -0.0000  XXZ=             -0.0000  XZZ=             -0.0000  YZZ=              0.0000
  YYZ=              0.0000  XYZ=             -0.0000
 Hexadecapole moment (field-independent basis, Debye-Ang**3):
 XXXX=            -14.8566 YYYY=            -26.3368 ZZZZ=            -62.0647 XXXY=             -0.0000
 XXXZ=              0.0000 YYYX=             -0.0000 YYYZ=             -0.0000 ZZZX=              0.0000
 ZZZY=             -0.0000 XXYY=             -7.4390 XXZZ=            -13.4521 YYZZ=            -12.8235
 XXYZ=              0.0000 YYXZ=              0.0000 ZZXY=              0.0000
 N-N= 3.469033518272D+01 E-N=-2.510423215448D+02  KE= 7.810970002156D+01
 Symmetry AG   KE= 3.767062828911D+01
 Symmetry B1G  KE= 6.615100728484D-34
 Symmetry B2G  KE= 2.688395978796D-32
 Symmetry B3G  KE= 2.090272315832D+00
 Symmetry AU   KE= 1.541087991553D-33
 Symmetry B1U  KE= 3.432293192725D+01
 Symmetry B2U  KE= 1.889731250886D+00
 Symmetry B3U  KE= 2.136136238482D+00
 ******************************Gaussian NBO Version 3.1******************************
             N A T U R A L   A T O M I C   O R B I T A L   A N D
          N A T U R A L   B O N D   O R B I T A L   A N A L Y S I S
 ******************************Gaussian NBO Version 3.1******************************

       /RESON  / : Allow strongly delocalized NBO set
       /DMNAO  / : Print the NAO density matrix
       /BNDIDX / : Print bond indices based on the NAO density matrix
       /MULORB / : Print Mulliken populations by orbital and atom

 Analyzing the SCF density

 Job title: M0001                                                           

 Storage needed:      7784 in NPA,     10201 in NBO (2147483420 available)


 Input atomic orbitals, gross Mulliken populations:

  AO  Atom No lang  Mulliken Population    Atom No      Total
 -------------------------------------------------------------------------------
   1    C  1  S        1.9918179
   2    C  1  S        0.7073281
   3    C  1  px       0.5693987
   4    C  1  py       0.7256253
   5    C  1  pz       0.8033356
   6    C  1  S        0.5293271
   7    C  1  px       0.4186904
   8    C  1  py       0.2615721
   9    C  1  pz       0.1937289
  10    C  1  dxx     -0.0259203
  11    C  1  dxz     -0.0070275
  12    C  1  dzz     -0.0017583
  13    C  1  dxy      0.0000000
  14    C  1  dyy      0.0066208
  15    C  1  dyz      0.0153849
                                             C  1      6.1881240
  16    H  2  S        0.5364698
  17    H  2  S        0.3565884
  18    H  2  px       0.0026450
  19    H  2  py       0.0062436
  20    H  2  pz       0.0039913
                                             H  2      0.9059380
  21    H  3  S        0.5364698
  22    H  3  S        0.3565884
  23    H  3  px       0.0026450
  24    H  3  py       0.0062436
  25    H  3  pz       0.0039913
                                             H  3      0.9059380
  26    C  4  S        1.9918179
  27    C  4  S        0.7073281
  28    C  4  px       0.5693987
  29    C  4  py       0.7256253
  30    C  4  pz       0.8033356
  31    C  4  S        0.5293271
  32    C  4  px       0.4186904
  33    C  4  py       0.2615721
  34    C  4  pz       0.1937289
  35    C  4  dxx     -0.0259203
  36    C  4  dxz     -0.0070275
  37    C  4  dzz     -0.0017583
  38    C  4  dxy      0.0000000
  39    C  4  dyy      0.0066208
  40    C  4  dyz      0.0153849
                                             C  4      6.1881240
  41    H  5  S        0.5364698
  42    H  5  S        0.3565884
  43    H  5  px       0.0026450
  44    H  5  py       0.0062436
  45    H  5  pz       0.0039913
                                             H  5      0.9059380
  46    H  6  S        0.5364698
  47    H  6  S        0.3565884
  48    H  6  px       0.0026450
  49    H  6  py       0.0062436
  50    H  6  pz       0.0039913
                                             H  6      0.9059380

 Total number of electrons:   16.000000


 Mayer-Mulliken atom-atom bond order matrix:                                   

     Atom    1       2       3       4       5       6
     ---- ------  ------  ------  ------  ------  ------
   1.  C  0.0000  0.9574  0.9574  2.0449 -0.0068 -0.0068
   2.  H  0.9574  0.0000 -0.0107 -0.0068  0.0152  0.0029
   3.  H  0.9574 -0.0107  0.0000 -0.0068  0.0029  0.0152
   4.  C  2.0449 -0.0068 -0.0068  0.0000  0.9574  0.9574
   5.  H -0.0068  0.0152  0.0029  0.9574  0.0000 -0.0107
   6.  H -0.0068  0.0029  0.0152  0.9574 -0.0107  0.0000


 Mayer-Mulliken valencies by atom:                                             

     Atom    1
     ---- ------
   1.  C  3.9461
   2.  H  0.9581
   3.  H  0.9581
   4.  C  3.9461
   5.  H  0.9581
   6.  H  0.9581
 GSVD:  LWork=        1156 too small for GESVD, short by        1316 words or        1316 for optimal perf.


 NATURAL POPULATIONS:  Natural atomic orbital occupancies 
                                                          
   NAO  Atom  No  lang   Type(AO)    Occupancy      Energy
 ----------------------------------------------------------
     1    C    1  S      Cor( 1S)     1.99886     -10.01249
     2    C    1  S      Val( 2S)     1.03645      -0.18104
     3    C    1  S      Ryd( 3S)     0.00189       1.06732
     4    C    1  S      Ryd( 4S)     0.00001       4.04500
     5    C    1  px     Val( 2p)     0.99788      -0.09636
     6    C    1  px     Ryd( 3p)     0.00101       0.57572
     7    C    1  py     Val( 2p)     1.21151      -0.03193
     8    C    1  py     Ryd( 3p)     0.00381       0.93001
     9    C    1  pz     Val( 2p)     1.16753      -0.03254
    10    C    1  pz     Ryd( 3p)     0.00440       0.52912
    11    C    1  dxy    Ryd( 3d)     0.00000       1.87872
    12    C    1  dxz    Ryd( 3d)     0.00089       2.03932
    13    C    1  dyz    Ryd( 3d)     0.00072       2.76198
    14    C    1  dx2y2  Ryd( 3d)     0.00052       2.32408
    15    C    1  dz2    Ryd( 3d)     0.00053       2.56887

    16    H    2  S      Val( 1S)     0.78548       0.08989
    17    H    2  S      Ryd( 2S)     0.00092       0.61434
    18    H    2  px     Ryd( 2p)     0.00011       2.21702
    19    H    2  py     Ryd( 2p)     0.00031       2.85442
    20    H    2  pz     Ryd( 2p)     0.00017       2.56893

    21    H    3  S      Val( 1S)     0.78548       0.08989
    22    H    3  S      Ryd( 2S)     0.00092       0.61434
    23    H    3  px     Ryd( 2p)     0.00011       2.21702
    24    H    3  py     Ryd( 2p)     0.00031       2.85442
    25    H    3  pz     Ryd( 2p)     0.00017       2.56893

    26    C    4  S      Cor( 1S)     1.99886     -10.01249
    27    C    4  S      Val( 2S)     1.03645      -0.18104
    28    C    4  S      Ryd( 3S)     0.00189       1.06732
    29    C    4  S      Ryd( 4S)     0.00001       4.04500
    30    C    4  px     Val( 2p)     0.99788      -0.09636
    31    C    4  px     Ryd( 3p)     0.00101       0.57572
    32    C    4  py     Val( 2p)     1.21151      -0.03193
    33    C    4  py     Ryd( 3p)     0.00381       0.93001
    34    C    4  pz     Val( 2p)     1.16753      -0.03254
    35    C    4  pz     Ryd( 3p)     0.00440       0.52912
    36    C    4  dxy    Ryd( 3d)     0.00000       1.87872
    37    C    4  dxz    Ryd( 3d)     0.00089       2.03932
    38    C    4  dyz    Ryd( 3d)     0.00072       2.76198
    39    C    4  dx2y2  Ryd( 3d)     0.00052       2.32408
    40    C    4  dz2    Ryd( 3d)     0.00053       2.56887

    41    H    5  S      Val( 1S)     0.78548       0.08989
    42    H    5  S      Ryd( 2S)     0.00092       0.61434
    43    H    5  px     Ryd( 2p)     0.00011       2.21702
    44    H    5  py     Ryd( 2p)     0.00031       2.85442
    45    H    5  pz     Ryd( 2p)     0.00017       2.56893

    46    H    6  S      Val( 1S)     0.78548       0.08989
    47    H    6  S      Ryd( 2S)     0.00092       0.61434
    48    H    6  px     Ryd( 2p)     0.00011       2.21702
    49    H    6  py     Ryd( 2p)     0.00031       2.85442
    50    H    6  pz     Ryd( 2p)     0.00017       2.56893

 WARNING:  1 low occupancy (<1.9990e) core orbital  found on  C    1
           1 low occupancy (<1.9990e) core orbital  found on  C    4


 Summary of Natural Population Analysis:                  
                                                          
                                       Natural Population 
                Natural  -----------------------------------------------
    Atom  No    Charge         Core      Valence    Rydberg      Total
 -----------------------------------------------------------------------
      C    1   -0.42601      1.99886     4.41336    0.01379     6.42601
      H    2    0.21301      0.00000     0.78548    0.00151     0.78699
      H    3    0.21301      0.00000     0.78548    0.00151     0.78699
      C    4   -0.42601      1.99886     4.41336    0.01379     6.42601
      H    5    0.21301      0.00000     0.78548    0.00151     0.78699
      H    6    0.21301      0.00000     0.78548    0.00151     0.78699
 =======================================================================
   * Total *    0.00000      3.99772    11.96865    0.03364    16.00000

                                 Natural Population      
 --------------------------------------------------------
   Core                       3.99772 ( 99.9429% of   4)
   Valence                   11.96865 ( 99.7387% of  12)
   Natural Minimal Basis     15.96636 ( 99.7898% of  16)
   Natural Rydberg Basis      0.03364 (  0.2102% of  16)
 --------------------------------------------------------

    Atom  No          Natural Electron Configuration
 ----------------------------------------------------------------------------
      C    1      [core]2S( 1.04)2p( 3.38)3p( 0.01)
      H    2            1S( 0.79)
      H    3            1S( 0.79)
      C    4      [core]2S( 1.04)2p( 3.38)3p( 0.01)
      H    5            1S( 0.79)
      H    6            1S( 0.79)


 Wiberg bond index matrix in the NAO basis:                                    

     Atom    1       2       3       4       5       6
     ---- ------  ------  ------  ------  ------  ------
   1.  C  0.0000  0.9226  0.9226  2.0507  0.0077  0.0077
   2.  H  0.9226  0.0000  0.0002  0.0077  0.0214  0.0045
   3.  H  0.9226  0.0002  0.0000  0.0077  0.0045  0.0214
   4.  C  2.0507  0.0077  0.0077  0.0000  0.9226  0.9226
   5.  H  0.0077  0.0214  0.0045  0.9226  0.0000  0.0002
   6.  H  0.0077  0.0045  0.0214  0.9226  0.0002  0.0000


 Wiberg bond index, Totals by atom:                                            

     Atom    1
     ---- ------
   1.  C  3.9113
   2.  H  0.9564
   3.  H  0.9564
   4.  C  3.9113
   5.  H  0.9564
   6.  H  0.9564


 Atom-atom overlap-weighted NAO bond order:                                    

     Atom    1       2       3       4       5       6
     ---- ------  ------  ------  ------  ------  ------
   1.  C  0.0000  0.7642  0.7642  1.4682  0.0133  0.0133
   2.  H  0.7642  0.0000 -0.0033  0.0133  0.0070 -0.0097
   3.  H  0.7642 -0.0033  0.0000  0.0133 -0.0097  0.0070
   4.  C  1.4682  0.0133  0.0133  0.0000  0.7642  0.7642
   5.  H  0.0133  0.0070 -0.0097  0.7642  0.0000 -0.0033
   6.  H  0.0133 -0.0097  0.0070  0.7642 -0.0033  0.0000


 Atom-atom overlap-weighted NAO bond order, Totals by atom:                    

     Atom    1
     ---- ------
   1.  C  3.0233
   2.  H  0.7715
   3.  H  0.7715
   4.  C  3.0233
   5.  H  0.7715
   6.  H  0.7715


 MO bond order:                                                                

     Atom    1       2       3       4       5       6
     ---- ------  ------  ------  ------  ------  ------
   1.  C  0.0000  1.5923  0.3181  1.0374  0.0145  0.0601
   2.  H  1.5923  0.0000  0.0259  0.1291  0.1037 -0.0365
   3.  H  0.3181  0.0259  0.0000  0.0550 -0.0488  0.1037
   4.  C  1.0374  0.1291  0.0550  0.0000 -0.5749  0.7222
   5.  H  0.0145  0.1037 -0.0488 -0.5749  0.0000  0.0155
   6.  H  0.0601 -0.0365  0.1037  0.7222  0.0155  0.0000


 MO atomic valencies:                                                          

     Atom    1
     ---- ------
   1.  C  3.0223
   2.  H  1.8144
   3.  H  0.4538
   4.  C  1.3688
   5.  H -0.4900
   6.  H  0.8650


 NAO density matrix:                                                           

          NAO        1       2       3       4       5       6       7       8
      ---------- ------- ------- ------- ------- ------- ------- ------- -------
   1.  C 1 (S)    1.9989 -0.0000  0.0000 -0.0000  0.0000 -0.0000  0.0000  0.0000
   2.  C 1 (S)   -0.0000  1.0364 -0.0000  0.0000 -0.0000  0.0000  0.0000  0.0000
   3.  C 1 (S)    0.0000 -0.0000  0.0019 -0.0000 -0.0000  0.0000 -0.0000  0.0000
   4.  C 1 (S)   -0.0000  0.0000 -0.0000  0.0000 -0.0000  0.0000 -0.0000 -0.0000
   5.  C 1 (px)   0.0000 -0.0000 -0.0000 -0.0000  0.9979 -0.0318  0.0000 -0.0000
   6.  C 1 (px)  -0.0000  0.0000  0.0000  0.0000 -0.0318  0.0010 -0.0000  0.0000
   7.  C 1 (py)   0.0000  0.0000 -0.0000 -0.0000  0.0000 -0.0000  1.2115 -0.0177
   8.  C 1 (py)   0.0000  0.0000  0.0000 -0.0000 -0.0000  0.0000 -0.0177  0.0038
   9.  C 1 (pz)   0.0165  0.1174  0.0404  0.0011 -0.0000  0.0000  0.0000  0.0000
  10.  C 1 (pz)   0.0015 -0.0141  0.0028 -0.0000  0.0000 -0.0000 -0.0000  0.0000
  11.  C 1 (d1)   0.0000 -0.0000 -0.0000  0.0000 -0.0000  0.0000 -0.0000  0.0000
  12.  C 1 (d2)  -0.0000  0.0000  0.0000  0.0000 -0.0298  0.0009  0.0000  0.0000
  13.  C 1 (d3)  -0.0000 -0.0000 -0.0000  0.0000 -0.0000  0.0000  0.0212 -0.0014
  14.  C 1 (d4)   0.0025 -0.0182 -0.0006 -0.0000  0.0000 -0.0000 -0.0000 -0.0000
  15.  C 1 (d5)  -0.0016  0.0102 -0.0008 -0.0000  0.0000 -0.0000 -0.0000 -0.0000
  16.  H 2 (S)   -0.0117  0.5258  0.0143  0.0003  0.0000  0.0000  0.6714 -0.0180
  17.  H 2 (S)   -0.0127  0.0121 -0.0003  0.0000 -0.0000  0.0000 -0.0019  0.0015
  18.  H 2 (px)  -0.0000  0.0000 -0.0000 -0.0000  0.0105 -0.0003 -0.0000 -0.0000
  19.  H 2 (py)   0.0021 -0.0123 -0.0003 -0.0000 -0.0000  0.0000 -0.0098  0.0005
  20.  H 2 (pz)   0.0015 -0.0079  0.0002 -0.0000  0.0000 -0.0000 -0.0104  0.0001
  21.  H 3 (S)   -0.0117  0.5258  0.0143  0.0003 -0.0000  0.0000 -0.6714  0.0180
  22.  H 3 (S)   -0.0127  0.0121 -0.0003  0.0000 -0.0000  0.0000  0.0019 -0.0015
  23.  H 3 (px)  -0.0000  0.0000 -0.0000 -0.0000  0.0105 -0.0003 -0.0000 -0.0000
  24.  H 3 (py)  -0.0021  0.0123  0.0003  0.0000  0.0000 -0.0000 -0.0098  0.0005
  25.  H 3 (pz)   0.0015 -0.0079  0.0002 -0.0000 -0.0000  0.0000  0.0104 -0.0001
  26.  C 4 (S)    0.0004  0.0041  0.0151  0.0004  0.0000 -0.0000  0.0000 -0.0000
  27.  C 4 (S)    0.0041  0.3857 -0.0053 -0.0023  0.0000 -0.0000  0.0000 -0.0000
  28.  C 4 (S)    0.0151 -0.0053  0.0017 -0.0000  0.0000 -0.0000  0.0000 -0.0000
  29.  C 4 (S)    0.0004 -0.0023 -0.0000 -0.0000  0.0000 -0.0000  0.0000 -0.0000
  30.  C 4 (px)   0.0000 -0.0000 -0.0000 -0.0000  0.9979 -0.0318  0.0000 -0.0000
  31.  C 4 (px)   0.0000 -0.0000  0.0000  0.0000 -0.0318  0.0010  0.0000  0.0000
  32.  C 4 (py)  -0.0000 -0.0000 -0.0000 -0.0000  0.0000 -0.0000  0.2118  0.0615
  33.  C 4 (py)  -0.0000  0.0000 -0.0000 -0.0000  0.0000 -0.0000  0.0615 -0.0025
  34.  C 4 (pz)   0.0165  0.5269 -0.0354  0.0011 -0.0000  0.0000  0.0000 -0.0000
  35.  C 4 (pz)  -0.0272 -0.0003 -0.0027 -0.0000 -0.0000  0.0000 -0.0000  0.0000
  36.  C 4 (d1)   0.0000 -0.0000  0.0000 -0.0000 -0.0000 -0.0000 -0.0000  0.0000
  37.  C 4 (d2)  -0.0000  0.0000 -0.0000 -0.0000  0.0298 -0.0009 -0.0000 -0.0000
  38.  C 4 (d3)   0.0000 -0.0000 -0.0000 -0.0000  0.0000 -0.0000  0.0165 -0.0016
  39.  C 4 (d4)   0.0002 -0.0015 -0.0004  0.0001 -0.0000  0.0000 -0.0000  0.0000
  40.  C 4 (d5)  -0.0027  0.0143 -0.0008 -0.0000 -0.0000  0.0000  0.0000  0.0000
  41.  H 5 (S)    0.0076  0.0452  0.0102 -0.0014  0.0000 -0.0000  0.0322 -0.0377
  42.  H 5 (S)   -0.0020  0.0002 -0.0005 -0.0000  0.0000 -0.0000 -0.0266  0.0007
  43.  H 5 (px)   0.0000 -0.0000 -0.0000 -0.0000  0.0105 -0.0003 -0.0000 -0.0000
  44.  H 5 (py)  -0.0001  0.0012  0.0002 -0.0000 -0.0000  0.0000  0.0045 -0.0006
  45.  H 5 (pz)  -0.0004  0.0019 -0.0002 -0.0000 -0.0000  0.0000 -0.0025 -0.0005
  46.  H 6 (S)    0.0076  0.0452  0.0102 -0.0014  0.0000 -0.0000 -0.0322  0.0377
  47.  H 6 (S)   -0.0020  0.0002 -0.0005 -0.0000 -0.0000  0.0000  0.0266 -0.0007
  48.  H 6 (px)   0.0000 -0.0000 -0.0000 -0.0000  0.0105 -0.0003 -0.0000 -0.0000
  49.  H 6 (py)   0.0001 -0.0012 -0.0002  0.0000 -0.0000  0.0000  0.0045 -0.0006
  50.  H 6 (pz)  -0.0004  0.0019 -0.0002 -0.0000  0.0000 -0.0000  0.0025  0.0005

          NAO        9      10      11      12      13      14      15      16
      ---------- ------- ------- ------- ------- ------- ------- ------- -------
   1.  C 1 (S)    0.0165  0.0015  0.0000 -0.0000 -0.0000  0.0025 -0.0016 -0.0117
   2.  C 1 (S)    0.1174 -0.0141 -0.0000  0.0000 -0.0000 -0.0182  0.0102  0.5258
   3.  C 1 (S)    0.0404  0.0028 -0.0000  0.0000 -0.0000 -0.0006 -0.0008  0.0143
   4.  C 1 (S)    0.0011 -0.0000  0.0000  0.0000  0.0000 -0.0000 -0.0000  0.0003
   5.  C 1 (px)  -0.0000  0.0000 -0.0000 -0.0298 -0.0000  0.0000  0.0000  0.0000
   6.  C 1 (px)   0.0000 -0.0000  0.0000  0.0009  0.0000 -0.0000 -0.0000  0.0000
   7.  C 1 (py)   0.0000 -0.0000 -0.0000  0.0000  0.0212 -0.0000 -0.0000  0.6714
   8.  C 1 (py)   0.0000  0.0000  0.0000  0.0000 -0.0014 -0.0000 -0.0000 -0.0180
   9.  C 1 (pz)   1.1675  0.0495 -0.0000  0.0000 -0.0000 -0.0168 -0.0211  0.4395
  10.  C 1 (pz)   0.0495  0.0044 -0.0000 -0.0000 -0.0000 -0.0005 -0.0012  0.0117
  11.  C 1 (d1)  -0.0000 -0.0000  0.0000  0.0000 -0.0000  0.0000  0.0000 -0.0000
  12.  C 1 (d2)   0.0000 -0.0000  0.0000  0.0009  0.0000 -0.0000 -0.0000  0.0000
  13.  C 1 (d3)  -0.0000 -0.0000 -0.0000  0.0000  0.0007  0.0000  0.0000  0.0143
  14.  C 1 (d4)  -0.0168 -0.0005  0.0000 -0.0000  0.0000  0.0005  0.0001 -0.0143
  15.  C 1 (d5)  -0.0211 -0.0012  0.0000 -0.0000  0.0000  0.0001  0.0005 -0.0022
  16.  H 2 (S)    0.4395  0.0117 -0.0000  0.0000  0.0143 -0.0143 -0.0022  0.7855
  17.  H 2 (S)   -0.0029 -0.0007  0.0000  0.0000 -0.0005 -0.0002  0.0002 -0.0000
  18.  H 2 (px)   0.0000 -0.0000 -0.0000 -0.0003 -0.0000 -0.0000  0.0000  0.0000
  19.  H 2 (py)  -0.0091 -0.0002  0.0000  0.0000 -0.0003  0.0003  0.0000 -0.0150
  20.  H 2 (pz)   0.0018  0.0004  0.0000 -0.0000 -0.0002  0.0001 -0.0001 -0.0087
  21.  H 3 (S)    0.4395  0.0117 -0.0000 -0.0000 -0.0143 -0.0143 -0.0022  0.0032
  22.  H 3 (S)   -0.0029 -0.0007  0.0000  0.0000  0.0005 -0.0002  0.0002  0.0089
  23.  H 3 (px)   0.0000 -0.0000  0.0000 -0.0003 -0.0000 -0.0000  0.0000  0.0000
  24.  H 3 (py)   0.0091  0.0002 -0.0000 -0.0000 -0.0003 -0.0003 -0.0000  0.0026
  25.  H 3 (pz)   0.0018  0.0004 -0.0000  0.0000  0.0002  0.0001 -0.0001  0.0027
  26.  C 4 (S)   -0.0165  0.0272  0.0000 -0.0000  0.0000  0.0002 -0.0027  0.0076
  27.  C 4 (S)   -0.5269  0.0003 -0.0000 -0.0000 -0.0000 -0.0015  0.0143  0.0452
  28.  C 4 (S)    0.0354  0.0027 -0.0000 -0.0000 -0.0000 -0.0004 -0.0008  0.0102
  29.  C 4 (S)   -0.0011  0.0000  0.0000 -0.0000 -0.0000  0.0001 -0.0000 -0.0014
  30.  C 4 (px)  -0.0000  0.0000 -0.0000 -0.0298 -0.0000  0.0000  0.0000  0.0000
  31.  C 4 (px)  -0.0000  0.0000 -0.0000  0.0009  0.0000 -0.0000 -0.0000 -0.0000
  32.  C 4 (py)  -0.0000 -0.0000  0.0000 -0.0000 -0.0165  0.0000 -0.0000 -0.0322
  33.  C 4 (py)   0.0000 -0.0000 -0.0000 -0.0000  0.0016  0.0000 -0.0000  0.0377
  34.  C 4 (pz)  -0.5290 -0.0641  0.0000  0.0000 -0.0000  0.0003  0.0170  0.0359
  35.  C 4 (pz)  -0.0641 -0.0038  0.0000  0.0000 -0.0000  0.0008  0.0013 -0.0221
  36.  C 4 (d1)   0.0000  0.0000 -0.0000  0.0000 -0.0000  0.0000 -0.0000 -0.0000
  37.  C 4 (d2)   0.0000  0.0000 -0.0000 -0.0009 -0.0000  0.0000  0.0000  0.0000
  38.  C 4 (d3)   0.0000 -0.0000 -0.0000 -0.0000  0.0007  0.0000 -0.0000  0.0122
  39.  C 4 (d4)  -0.0003 -0.0008  0.0000  0.0000  0.0000  0.0001 -0.0000 -0.0019
  40.  C 4 (d5)  -0.0170 -0.0013  0.0000  0.0000  0.0000 -0.0000  0.0005  0.0009
  41.  H 5 (S)   -0.0359  0.0221 -0.0000 -0.0000  0.0122 -0.0019  0.0009  0.1435
  42.  H 5 (S)   -0.0145 -0.0006  0.0000 -0.0000 -0.0006  0.0002  0.0003 -0.0200
  43.  H 5 (px)  -0.0000  0.0000  0.0000 -0.0003 -0.0000  0.0000  0.0000 -0.0000
  44.  H 5 (py)  -0.0019  0.0004 -0.0000  0.0000  0.0003 -0.0000  0.0000  0.0044
  45.  H 5 (pz)  -0.0078 -0.0002 -0.0000  0.0000  0.0001  0.0001  0.0002 -0.0016
  46.  H 6 (S)   -0.0359  0.0221 -0.0000 -0.0000 -0.0122 -0.0019  0.0009 -0.0647
  47.  H 6 (S)   -0.0145 -0.0006 -0.0000  0.0000  0.0006  0.0002  0.0003  0.0111
  48.  H 6 (px)  -0.0000  0.0000  0.0000 -0.0003 -0.0000  0.0000  0.0000 -0.0000
  49.  H 6 (py)   0.0019 -0.0004  0.0000  0.0000  0.0003  0.0000 -0.0000  0.0032
  50.  H 6 (pz)  -0.0078 -0.0002 -0.0000 -0.0000 -0.0001  0.0001  0.0002 -0.0013

          NAO       17      18      19      20      21      22      23      24
      ---------- ------- ------- ------- ------- ------- ------- ------- -------
   1.  C 1 (S)   -0.0127 -0.0000  0.0021  0.0015 -0.0117 -0.0127 -0.0000 -0.0021
   2.  C 1 (S)    0.0121  0.0000 -0.0123 -0.0079  0.5258  0.0121  0.0000  0.0123
   3.  C 1 (S)   -0.0003 -0.0000 -0.0003  0.0002  0.0143 -0.0003 -0.0000  0.0003
   4.  C 1 (S)    0.0000 -0.0000 -0.0000 -0.0000  0.0003  0.0000 -0.0000  0.0000
   5.  C 1 (px)  -0.0000  0.0105 -0.0000  0.0000 -0.0000 -0.0000  0.0105  0.0000
   6.  C 1 (px)   0.0000 -0.0003  0.0000 -0.0000  0.0000  0.0000 -0.0003 -0.0000
   7.  C 1 (py)  -0.0019 -0.0000 -0.0098 -0.0104 -0.6714  0.0019 -0.0000 -0.0098
   8.  C 1 (py)   0.0015 -0.0000  0.0005  0.0001  0.0180 -0.0015 -0.0000  0.0005
   9.  C 1 (pz)  -0.0029  0.0000 -0.0091  0.0018  0.4395 -0.0029  0.0000  0.0091
  10.  C 1 (pz)  -0.0007 -0.0000 -0.0002  0.0004  0.0117 -0.0007 -0.0000  0.0002
  11.  C 1 (d1)   0.0000 -0.0000  0.0000  0.0000 -0.0000  0.0000  0.0000 -0.0000
  12.  C 1 (d2)   0.0000 -0.0003  0.0000 -0.0000 -0.0000  0.0000 -0.0003 -0.0000
  13.  C 1 (d3)  -0.0005 -0.0000 -0.0003 -0.0002 -0.0143  0.0005 -0.0000 -0.0003
  14.  C 1 (d4)  -0.0002 -0.0000  0.0003  0.0001 -0.0143 -0.0002 -0.0000 -0.0003
  15.  C 1 (d5)   0.0002  0.0000  0.0000 -0.0001 -0.0022  0.0002  0.0000 -0.0000
  16.  H 2 (S)   -0.0000  0.0000 -0.0150 -0.0087  0.0032  0.0089  0.0000  0.0026
  17.  H 2 (S)    0.0009  0.0000  0.0000 -0.0001  0.0089 -0.0003  0.0000  0.0003
  18.  H 2 (px)   0.0000  0.0001 -0.0000  0.0000  0.0000 -0.0000  0.0001  0.0000
  19.  H 2 (py)   0.0000 -0.0000  0.0003  0.0002 -0.0026 -0.0003 -0.0000 -0.0001
  20.  H 2 (pz)  -0.0001  0.0000  0.0002  0.0002  0.0027 -0.0001  0.0000  0.0000
  21.  H 3 (S)    0.0089  0.0000 -0.0026  0.0027  0.7855 -0.0000  0.0000  0.0150
  22.  H 3 (S)   -0.0003 -0.0000 -0.0003 -0.0001 -0.0000  0.0009 -0.0000 -0.0000
  23.  H 3 (px)   0.0000  0.0001 -0.0000  0.0000  0.0000 -0.0000  0.0001  0.0000
  24.  H 3 (py)   0.0003  0.0000 -0.0001  0.0000  0.0150 -0.0000  0.0000  0.0003
  25.  H 3 (pz)  -0.0001 -0.0000 -0.0000 -0.0000 -0.0087 -0.0001 -0.0000 -0.0002
  26.  C 4 (S)   -0.0020 -0.0000  0.0001  0.0004  0.0076 -0.0020 -0.0000 -0.0001
  27.  C 4 (S)    0.0002 -0.0000 -0.0012 -0.0019  0.0452  0.0002 -0.0000  0.0012
  28.  C 4 (S)   -0.0005 -0.0000 -0.0002  0.0002  0.0102 -0.0005 -0.0000  0.0002
  29.  C 4 (S)   -0.0000  0.0000  0.0000  0.0000 -0.0014 -0.0000  0.0000 -0.0000
  30.  C 4 (px)  -0.0000  0.0105 -0.0000  0.0000 -0.0000 -0.0000  0.0105  0.0000
  31.  C 4 (px)   0.0000 -0.0003  0.0000 -0.0000 -0.0000  0.0000 -0.0003 -0.0000
  32.  C 4 (py)   0.0266 -0.0000  0.0045 -0.0025  0.0322 -0.0266 -0.0000  0.0045
  33.  C 4 (py)  -0.0007  0.0000 -0.0006 -0.0005 -0.0377  0.0007  0.0000 -0.0006
  34.  C 4 (pz)   0.0145  0.0000 -0.0019 -0.0078  0.0359  0.0145  0.0000  0.0019
  35.  C 4 (pz)   0.0006 -0.0000  0.0004 -0.0002 -0.0221  0.0006 -0.0000 -0.0004
  36.  C 4 (d1)   0.0000  0.0000  0.0000  0.0000  0.0000 -0.0000 -0.0000  0.0000
  37.  C 4 (d2)  -0.0000  0.0003 -0.0000  0.0000  0.0000 -0.0000  0.0003  0.0000
  38.  C 4 (d3)  -0.0006 -0.0000 -0.0003 -0.0001 -0.0122  0.0006 -0.0000 -0.0003
  39.  C 4 (d4)   0.0002  0.0000  0.0000 -0.0001 -0.0019  0.0002  0.0000 -0.0000
  40.  C 4 (d5)   0.0003 -0.0000 -0.0000 -0.0002  0.0009  0.0003 -0.0000  0.0000
  41.  H 5 (S)   -0.0200 -0.0000 -0.0044  0.0016 -0.0647  0.0111 -0.0000 -0.0032
  42.  H 5 (S)    0.0002  0.0000  0.0003  0.0002  0.0111 -0.0002  0.0000  0.0002
  43.  H 5 (px)  -0.0000  0.0001 -0.0000  0.0000  0.0000 -0.0000  0.0001  0.0000
  44.  H 5 (py)  -0.0003 -0.0000 -0.0001 -0.0000 -0.0032  0.0002 -0.0000 -0.0001
  45.  H 5 (pz)  -0.0002 -0.0000 -0.0000  0.0000 -0.0013  0.0002 -0.0000 -0.0001
  46.  H 6 (S)    0.0111 -0.0000  0.0032  0.0013  0.1435 -0.0200 -0.0000  0.0044
  47.  H 6 (S)   -0.0002 -0.0000 -0.0002 -0.0002 -0.0200  0.0002 -0.0000 -0.0003
  48.  H 6 (px)  -0.0000  0.0001 -0.0000  0.0000  0.0000 -0.0000  0.0001  0.0000
  49.  H 6 (py)  -0.0002  0.0000 -0.0001 -0.0001 -0.0044  0.0003  0.0000 -0.0001
  50.  H 6 (pz)   0.0002  0.0000  0.0001 -0.0000 -0.0016 -0.0002  0.0000  0.0000

          NAO       25      26      27      28      29      30      31      32
      ---------- ------- ------- ------- ------- ------- ------- ------- -------
   1.  C 1 (S)    0.0015  0.0004  0.0041  0.0151  0.0004  0.0000  0.0000 -0.0000
   2.  C 1 (S)   -0.0079  0.0041  0.3857 -0.0053 -0.0023 -0.0000 -0.0000 -0.0000
   3.  C 1 (S)    0.0002  0.0151 -0.0053  0.0017 -0.0000 -0.0000  0.0000 -0.0000
   4.  C 1 (S)   -0.0000  0.0004 -0.0023 -0.0000 -0.0000 -0.0000  0.0000 -0.0000
   5.  C 1 (px)  -0.0000  0.0000  0.0000  0.0000  0.0000  0.9979 -0.0318  0.0000
   6.  C 1 (px)   0.0000 -0.0000 -0.0000 -0.0000 -0.0000 -0.0318  0.0010 -0.0000
   7.  C 1 (py)   0.0104  0.0000  0.0000  0.0000  0.0000  0.0000  0.0000  0.2118
   8.  C 1 (py)  -0.0001 -0.0000 -0.0000 -0.0000 -0.0000 -0.0000  0.0000  0.0615
   9.  C 1 (pz)   0.0018 -0.0165 -0.5269  0.0354 -0.0011 -0.0000 -0.0000 -0.0000
  10.  C 1 (pz)   0.0004  0.0272  0.0003  0.0027  0.0000  0.0000  0.0000 -0.0000
  11.  C 1 (d1)  -0.0000  0.0000 -0.0000 -0.0000  0.0000 -0.0000 -0.0000  0.0000
  12.  C 1 (d2)   0.0000 -0.0000 -0.0000 -0.0000 -0.0000 -0.0298  0.0009 -0.0000
  13.  C 1 (d3)   0.0002  0.0000 -0.0000 -0.0000 -0.0000 -0.0000  0.0000 -0.0165
  14.  C 1 (d4)   0.0001  0.0002 -0.0015 -0.0004  0.0001  0.0000 -0.0000  0.0000
  15.  C 1 (d5)  -0.0001 -0.0027  0.0143 -0.0008 -0.0000  0.0000 -0.0000 -0.0000
  16.  H 2 (S)    0.0027  0.0076  0.0452  0.0102 -0.0014  0.0000 -0.0000 -0.0322
  17.  H 2 (S)   -0.0001 -0.0020  0.0002 -0.0005 -0.0000 -0.0000  0.0000  0.0266
  18.  H 2 (px)  -0.0000 -0.0000 -0.0000 -0.0000  0.0000  0.0105 -0.0003 -0.0000
  19.  H 2 (py)  -0.0000  0.0001 -0.0012 -0.0002  0.0000 -0.0000  0.0000  0.0045
  20.  H 2 (pz)  -0.0000  0.0004 -0.0019  0.0002  0.0000  0.0000 -0.0000 -0.0025
  21.  H 3 (S)   -0.0087  0.0076  0.0452  0.0102 -0.0014 -0.0000 -0.0000  0.0322
  22.  H 3 (S)   -0.0001 -0.0020  0.0002 -0.0005 -0.0000 -0.0000  0.0000 -0.0266
  23.  H 3 (px)  -0.0000 -0.0000 -0.0000 -0.0000  0.0000  0.0105 -0.0003 -0.0000
  24.  H 3 (py)  -0.0002 -0.0001  0.0012  0.0002 -0.0000  0.0000 -0.0000  0.0045
  25.  H 3 (pz)   0.0002  0.0004 -0.0019  0.0002  0.0000 -0.0000  0.0000  0.0025
  26.  C 4 (S)    0.0004  1.9989  0.0000  0.0000  0.0000 -0.0000  0.0000  0.0000
  27.  C 4 (S)   -0.0019  0.0000  1.0364 -0.0000 -0.0000 -0.0000  0.0000  0.0000
  28.  C 4 (S)    0.0002  0.0000 -0.0000  0.0019  0.0000  0.0000  0.0000  0.0000
  29.  C 4 (S)    0.0000  0.0000 -0.0000  0.0000  0.0000  0.0000 -0.0000  0.0000
  30.  C 4 (px)  -0.0000 -0.0000 -0.0000  0.0000  0.0000  0.9979 -0.0318  0.0000
  31.  C 4 (px)   0.0000  0.0000  0.0000  0.0000 -0.0000 -0.0318  0.0010  0.0000
  32.  C 4 (py)   0.0025  0.0000  0.0000  0.0000  0.0000  0.0000  0.0000  1.2115
  33.  C 4 (py)   0.0005  0.0000 -0.0000  0.0000  0.0000  0.0000 -0.0000 -0.0177
  34.  C 4 (pz)  -0.0078 -0.0165 -0.1174 -0.0404 -0.0011  0.0000 -0.0000  0.0000
  35.  C 4 (pz)  -0.0002 -0.0015  0.0141 -0.0028  0.0000 -0.0000  0.0000 -0.0000
  36.  C 4 (d1)   0.0000 -0.0000  0.0000  0.0000  0.0000 -0.0000  0.0000  0.0000
  37.  C 4 (d2)  -0.0000 -0.0000 -0.0000 -0.0000  0.0000  0.0298 -0.0009 -0.0000
  38.  C 4 (d3)   0.0001 -0.0000 -0.0000 -0.0000  0.0000  0.0000 -0.0000 -0.0212
  39.  C 4 (d4)  -0.0001  0.0025 -0.0182 -0.0006 -0.0000  0.0000 -0.0000 -0.0000
  40.  C 4 (d5)  -0.0002 -0.0016  0.0102 -0.0008 -0.0000 -0.0000  0.0000  0.0000
  41.  H 5 (S)    0.0013 -0.0117  0.5258  0.0143  0.0003 -0.0000  0.0000 -0.6714
  42.  H 5 (S)   -0.0002 -0.0127  0.0121 -0.0003  0.0000  0.0000 -0.0000  0.0019
  43.  H 5 (px)  -0.0000  0.0000  0.0000  0.0000  0.0000  0.0105 -0.0003  0.0000
  44.  H 5 (py)   0.0001 -0.0021  0.0123  0.0003  0.0000 -0.0000  0.0000 -0.0098
  45.  H 5 (pz)  -0.0000 -0.0015  0.0079 -0.0002  0.0000 -0.0000  0.0000 -0.0104
  46.  H 6 (S)    0.0016 -0.0117  0.5258  0.0143  0.0003  0.0000  0.0000  0.6714
  47.  H 6 (S)    0.0002 -0.0127  0.0121 -0.0003  0.0000 -0.0000  0.0000 -0.0019
  48.  H 6 (px)  -0.0000  0.0000  0.0000  0.0000  0.0000  0.0105 -0.0003  0.0000
  49.  H 6 (py)   0.0000  0.0021 -0.0123 -0.0003 -0.0000 -0.0000 -0.0000 -0.0098
  50.  H 6 (pz)   0.0000 -0.0015  0.0079 -0.0002  0.0000  0.0000 -0.0000  0.0104

          NAO       33      34      35      36      37      38      39      40
      ---------- ------- ------- ------- ------- ------- ------- ------- -------
   1.  C 1 (S)   -0.0000  0.0165 -0.0272  0.0000 -0.0000  0.0000  0.0002 -0.0027
   2.  C 1 (S)    0.0000  0.5269 -0.0003 -0.0000  0.0000 -0.0000 -0.0015  0.0143
   3.  C 1 (S)   -0.0000 -0.0354 -0.0027  0.0000 -0.0000 -0.0000 -0.0004 -0.0008
   4.  C 1 (S)   -0.0000  0.0011 -0.0000 -0.0000 -0.0000 -0.0000  0.0001 -0.0000
   5.  C 1 (px)   0.0000 -0.0000 -0.0000 -0.0000  0.0298  0.0000 -0.0000 -0.0000
   6.  C 1 (px)  -0.0000  0.0000  0.0000 -0.0000 -0.0009 -0.0000  0.0000  0.0000
   7.  C 1 (py)   0.0615  0.0000 -0.0000 -0.0000 -0.0000  0.0165 -0.0000  0.0000
   8.  C 1 (py)  -0.0025 -0.0000  0.0000  0.0000 -0.0000 -0.0016  0.0000  0.0000
   9.  C 1 (pz)   0.0000 -0.5290 -0.0641  0.0000  0.0000  0.0000 -0.0003 -0.0170
  10.  C 1 (pz)  -0.0000 -0.0641 -0.0038  0.0000  0.0000 -0.0000 -0.0008 -0.0013
  11.  C 1 (d1)  -0.0000  0.0000  0.0000 -0.0000 -0.0000 -0.0000  0.0000  0.0000
  12.  C 1 (d2)  -0.0000  0.0000  0.0000  0.0000 -0.0009 -0.0000  0.0000  0.0000
  13.  C 1 (d3)   0.0016 -0.0000 -0.0000 -0.0000 -0.0000  0.0007  0.0000  0.0000
  14.  C 1 (d4)   0.0000  0.0003  0.0008  0.0000  0.0000  0.0000  0.0001 -0.0000
  15.  C 1 (d5)  -0.0000  0.0170  0.0013 -0.0000  0.0000 -0.0000 -0.0000  0.0005
  16.  H 2 (S)    0.0377  0.0359 -0.0221 -0.0000  0.0000  0.0122 -0.0019  0.0009
  17.  H 2 (S)   -0.0007  0.0145  0.0006  0.0000 -0.0000 -0.0006  0.0002  0.0003
  18.  H 2 (px)   0.0000  0.0000 -0.0000  0.0000  0.0003 -0.0000  0.0000 -0.0000
  19.  H 2 (py)  -0.0006 -0.0019  0.0004  0.0000 -0.0000 -0.0003  0.0000 -0.0000
  20.  H 2 (pz)  -0.0005 -0.0078 -0.0002  0.0000  0.0000 -0.0001 -0.0001 -0.0002
  21.  H 3 (S)   -0.0377  0.0359 -0.0221  0.0000  0.0000 -0.0122 -0.0019  0.0009
  22.  H 3 (S)    0.0007  0.0145  0.0006 -0.0000 -0.0000  0.0006  0.0002  0.0003
  23.  H 3 (px)   0.0000  0.0000 -0.0000 -0.0000  0.0003 -0.0000  0.0000 -0.0000
  24.  H 3 (py)  -0.0006  0.0019 -0.0004  0.0000  0.0000 -0.0003 -0.0000  0.0000
  25.  H 3 (pz)   0.0005 -0.0078 -0.0002  0.0000 -0.0000  0.0001 -0.0001 -0.0002
  26.  C 4 (S)    0.0000 -0.0165 -0.0015 -0.0000 -0.0000 -0.0000  0.0025 -0.0016
  27.  C 4 (S)   -0.0000 -0.1174  0.0141  0.0000 -0.0000 -0.0000 -0.0182  0.0102
  28.  C 4 (S)    0.0000 -0.0404 -0.0028  0.0000 -0.0000 -0.0000 -0.0006 -0.0008
  29.  C 4 (S)    0.0000 -0.0011  0.0000  0.0000  0.0000  0.0000 -0.0000 -0.0000
  30.  C 4 (px)   0.0000  0.0000 -0.0000 -0.0000  0.0298  0.0000  0.0000 -0.0000
  31.  C 4 (px)  -0.0000 -0.0000  0.0000  0.0000 -0.0009 -0.0000 -0.0000  0.0000
  32.  C 4 (py)  -0.0177  0.0000 -0.0000  0.0000 -0.0000 -0.0212 -0.0000  0.0000
  33.  C 4 (py)   0.0038  0.0000 -0.0000 -0.0000  0.0000  0.0014 -0.0000 -0.0000
  34.  C 4 (pz)   0.0000  1.1675  0.0495 -0.0000  0.0000  0.0000  0.0168  0.0211
  35.  C 4 (pz)  -0.0000  0.0495  0.0044 -0.0000 -0.0000 -0.0000  0.0005  0.0012
  36.  C 4 (d1)  -0.0000 -0.0000 -0.0000  0.0000  0.0000 -0.0000 -0.0000 -0.0000
  37.  C 4 (d2)   0.0000  0.0000 -0.0000  0.0000  0.0009  0.0000  0.0000 -0.0000
  38.  C 4 (d3)   0.0014  0.0000 -0.0000 -0.0000  0.0000  0.0007 -0.0000  0.0000
  39.  C 4 (d4)  -0.0000  0.0168  0.0005 -0.0000  0.0000 -0.0000  0.0005  0.0001
  40.  C 4 (d5)  -0.0000  0.0211  0.0012 -0.0000 -0.0000  0.0000  0.0001  0.0005
  41.  H 5 (S)    0.0180 -0.4395 -0.0117 -0.0000 -0.0000  0.0143 -0.0143 -0.0022
  42.  H 5 (S)   -0.0015  0.0029  0.0007  0.0000  0.0000 -0.0005 -0.0002  0.0002
  43.  H 5 (px)   0.0000 -0.0000 -0.0000 -0.0000  0.0003 -0.0000 -0.0000 -0.0000
  44.  H 5 (py)   0.0005 -0.0091 -0.0002 -0.0000 -0.0000  0.0003 -0.0003 -0.0000
  45.  H 5 (pz)   0.0001  0.0018  0.0004 -0.0000 -0.0000  0.0002 -0.0001  0.0001
  46.  H 6 (S)   -0.0180 -0.4395 -0.0117  0.0000 -0.0000 -0.0143 -0.0143 -0.0022
  47.  H 6 (S)    0.0015  0.0029  0.0007 -0.0000 -0.0000  0.0005 -0.0002  0.0002
  48.  H 6 (px)   0.0000 -0.0000 -0.0000 -0.0000  0.0003 -0.0000 -0.0000 -0.0000
  49.  H 6 (py)   0.0005  0.0091  0.0002 -0.0000  0.0000  0.0003  0.0003  0.0000
  50.  H 6 (pz)  -0.0001  0.0018  0.0004  0.0000  0.0000 -0.0002 -0.0001  0.0001

          NAO       41      42      43      44      45      46      47      48
      ---------- ------- ------- ------- ------- ------- ------- ------- -------
   1.  C 1 (S)    0.0076 -0.0020  0.0000 -0.0001 -0.0004  0.0076 -0.0020  0.0000
   2.  C 1 (S)    0.0452  0.0002 -0.0000  0.0012  0.0019  0.0452  0.0002 -0.0000
   3.  C 1 (S)    0.0102 -0.0005 -0.0000  0.0002 -0.0002  0.0102 -0.0005 -0.0000
   4.  C 1 (S)   -0.0014 -0.0000 -0.0000 -0.0000 -0.0000 -0.0014 -0.0000 -0.0000
   5.  C 1 (px)   0.0000  0.0000  0.0105 -0.0000 -0.0000  0.0000 -0.0000  0.0105
   6.  C 1 (px)  -0.0000 -0.0000 -0.0003  0.0000  0.0000 -0.0000  0.0000 -0.0003
   7.  C 1 (py)   0.0322 -0.0266 -0.0000  0.0045 -0.0025 -0.0322  0.0266 -0.0000
   8.  C 1 (py)  -0.0377  0.0007 -0.0000 -0.0006 -0.0005  0.0377 -0.0007 -0.0000
   9.  C 1 (pz)  -0.0359 -0.0145 -0.0000 -0.0019 -0.0078 -0.0359 -0.0145 -0.0000
  10.  C 1 (pz)   0.0221 -0.0006  0.0000  0.0004 -0.0002  0.0221 -0.0006  0.0000
  11.  C 1 (d1)  -0.0000  0.0000  0.0000 -0.0000 -0.0000 -0.0000 -0.0000  0.0000
  12.  C 1 (d2)  -0.0000 -0.0000 -0.0003  0.0000  0.0000 -0.0000  0.0000 -0.0003
  13.  C 1 (d3)   0.0122 -0.0006 -0.0000  0.0003  0.0001 -0.0122  0.0006 -0.0000
  14.  C 1 (d4)  -0.0019  0.0002  0.0000 -0.0000  0.0001 -0.0019  0.0002  0.0000
  15.  C 1 (d5)   0.0009  0.0003  0.0000  0.0000  0.0002  0.0009  0.0003  0.0000
  16.  H 2 (S)    0.1435 -0.0200 -0.0000  0.0044 -0.0016 -0.0647  0.0111 -0.0000
  17.  H 2 (S)   -0.0200  0.0002 -0.0000 -0.0003 -0.0002  0.0111 -0.0002 -0.0000
  18.  H 2 (px)  -0.0000  0.0000  0.0001 -0.0000 -0.0000 -0.0000 -0.0000  0.0001
  19.  H 2 (py)  -0.0044  0.0003 -0.0000 -0.0001 -0.0000  0.0032 -0.0002 -0.0000
  20.  H 2 (pz)   0.0016  0.0002  0.0000 -0.0000  0.0000  0.0013 -0.0002  0.0000
  21.  H 3 (S)   -0.0647  0.0111  0.0000 -0.0032 -0.0013  0.1435 -0.0200  0.0000
  22.  H 3 (S)    0.0111 -0.0002 -0.0000  0.0002  0.0002 -0.0200  0.0002 -0.0000
  23.  H 3 (px)  -0.0000  0.0000  0.0001 -0.0000 -0.0000 -0.0000 -0.0000  0.0001
  24.  H 3 (py)  -0.0032  0.0002  0.0000 -0.0001 -0.0001  0.0044 -0.0003  0.0000
  25.  H 3 (pz)   0.0013 -0.0002 -0.0000  0.0001 -0.0000  0.0016  0.0002 -0.0000
  26.  C 4 (S)   -0.0117 -0.0127  0.0000 -0.0021 -0.0015 -0.0117 -0.0127  0.0000
  27.  C 4 (S)    0.5258  0.0121  0.0000  0.0123  0.0079  0.5258  0.0121  0.0000
  28.  C 4 (S)    0.0143 -0.0003  0.0000  0.0003 -0.0002  0.0143 -0.0003  0.0000
  29.  C 4 (S)    0.0003  0.0000  0.0000  0.0000  0.0000  0.0003  0.0000  0.0000
  30.  C 4 (px)  -0.0000  0.0000  0.0105 -0.0000 -0.0000  0.0000 -0.0000  0.0105
  31.  C 4 (px)   0.0000 -0.0000 -0.0003  0.0000  0.0000  0.0000  0.0000 -0.0003
  32.  C 4 (py)  -0.6714  0.0019  0.0000 -0.0098 -0.0104  0.6714 -0.0019  0.0000
  33.  C 4 (py)   0.0180 -0.0015  0.0000  0.0005  0.0001 -0.0180  0.0015  0.0000
  34.  C 4 (pz)  -0.4395  0.0029 -0.0000 -0.0091  0.0018 -0.4395  0.0029 -0.0000
  35.  C 4 (pz)  -0.0117  0.0007 -0.0000 -0.0002  0.0004 -0.0117  0.0007 -0.0000
  36.  C 4 (d1)  -0.0000  0.0000 -0.0000 -0.0000 -0.0000  0.0000 -0.0000 -0.0000
  37.  C 4 (d2)  -0.0000  0.0000  0.0003 -0.0000 -0.0000 -0.0000 -0.0000  0.0003
  38.  C 4 (d3)   0.0143 -0.0005 -0.0000  0.0003  0.0002 -0.0143  0.0005 -0.0000
  39.  C 4 (d4)  -0.0143 -0.0002 -0.0000 -0.0003 -0.0001 -0.0143 -0.0002 -0.0000
  40.  C 4 (d5)  -0.0022  0.0002 -0.0000 -0.0000  0.0001 -0.0022  0.0002 -0.0000
  41.  H 5 (S)    0.7855  0.0000  0.0000  0.0150  0.0087  0.0032  0.0089  0.0000
  42.  H 5 (S)    0.0000  0.0009  0.0000 -0.0000  0.0001  0.0089 -0.0003  0.0000
  43.  H 5 (px)   0.0000  0.0000  0.0001 -0.0000 -0.0000  0.0000 -0.0000  0.0001
  44.  H 5 (py)   0.0150 -0.0000 -0.0000  0.0003  0.0002  0.0026  0.0003 -0.0000
  45.  H 5 (pz)   0.0087  0.0001 -0.0000  0.0002  0.0002 -0.0027  0.0001 -0.0000
  46.  H 6 (S)    0.0032  0.0089  0.0000  0.0026 -0.0027  0.7855 -0.0000  0.0000
  47.  H 6 (S)    0.0089 -0.0003 -0.0000  0.0003  0.0001 -0.0000  0.0009 -0.0000
  48.  H 6 (px)   0.0000  0.0000  0.0001 -0.0000 -0.0000  0.0000 -0.0000  0.0001
  49.  H 6 (py)  -0.0026 -0.0003 -0.0000 -0.0001  0.0000 -0.0150  0.0000 -0.0000
  50.  H 6 (pz)  -0.0027  0.0001  0.0000 -0.0000 -0.0000  0.0087  0.0001  0.0000

          NAO       49      50
      ---------- ------- -------
   1.  C 1 (S)    0.0001 -0.0004
   2.  C 1 (S)   -0.0012  0.0019
   3.  C 1 (S)   -0.0002 -0.0002
   4.  C 1 (S)    0.0000 -0.0000
   5.  C 1 (px)  -0.0000  0.0000
   6.  C 1 (px)   0.0000 -0.0000
   7.  C 1 (py)   0.0045  0.0025
   8.  C 1 (py)  -0.0006  0.0005
   9.  C 1 (pz)   0.0019 -0.0078
  10.  C 1 (pz)  -0.0004 -0.0002
  11.  C 1 (d1)   0.0000 -0.0000
  12.  C 1 (d2)   0.0000 -0.0000
  13.  C 1 (d3)   0.0003 -0.0001
  14.  C 1 (d4)   0.0000  0.0001
  15.  C 1 (d5)  -0.0000  0.0002
  16.  H 2 (S)    0.0032 -0.0013
  17.  H 2 (S)   -0.0002  0.0002
  18.  H 2 (px)   0.0000  0.0000
  19.  H 2 (py)  -0.0001  0.0001
  20.  H 2 (pz)  -0.0001 -0.0000
  21.  H 3 (S)   -0.0044 -0.0016
  22.  H 3 (S)    0.0003 -0.0002
  23.  H 3 (px)   0.0000  0.0000
  24.  H 3 (py)  -0.0001  0.0000
  25.  H 3 (pz)   0.0000  0.0000
  26.  C 4 (S)    0.0021 -0.0015
  27.  C 4 (S)   -0.0123  0.0079
  28.  C 4 (S)   -0.0003 -0.0002
  29.  C 4 (S)   -0.0000  0.0000
  30.  C 4 (px)  -0.0000  0.0000
  31.  C 4 (px)  -0.0000 -0.0000
  32.  C 4 (py)  -0.0098  0.0104
  33.  C 4 (py)   0.0005 -0.0001
  34.  C 4 (pz)   0.0091  0.0018
  35.  C 4 (pz)   0.0002  0.0004
  36.  C 4 (d1)  -0.0000  0.0000
  37.  C 4 (d2)   0.0000  0.0000
  38.  C 4 (d3)   0.0003 -0.0002
  39.  C 4 (d4)   0.0003 -0.0001
  40.  C 4 (d5)   0.0000  0.0001
  41.  H 5 (S)   -0.0026 -0.0027
  42.  H 5 (S)   -0.0003  0.0001
  43.  H 5 (px)  -0.0000  0.0000
  44.  H 5 (py)  -0.0001 -0.0000
  45.  H 5 (pz)   0.0000 -0.0000
  46.  H 6 (S)   -0.0150  0.0087
  47.  H 6 (S)    0.0000  0.0001
  48.  H 6 (px)  -0.0000  0.0000
  49.  H 6 (py)   0.0003 -0.0002
  50.  H 6 (pz)  -0.0002  0.0002


 NATURAL BOND ORBITAL ANALYSIS:

                       Occupancies       Lewis Structure    Low   High
           Occ.    -------------------  -----------------   occ   occ
  Cycle   Thresh.   Lewis   Non-Lewis     CR  BD  3C  LP    (L)   (NL)   Dev
 =============================================================================
   1(1)    1.90    15.91577   0.08423      2   6   0   0     0      0    0.05
 -----------------------------------------------------------------------------

 Structure accepted: No low occupancy Lewis orbitals

 WARNING:  1 low occupancy (<1.9990e) core orbital  found on  C    1
           1 low occupancy (<1.9990e) core orbital  found on  C    4

 --------------------------------------------------------
   Core                      3.99774 ( 99.943% of   4)
   Valence Lewis            11.91803 ( 99.317% of  12)
  ==================       ============================
   Total Lewis              15.91577 ( 99.474% of  16)
  -----------------------------------------------------
   Valence non-Lewis         0.06690 (  0.418% of  16)
   Rydberg non-Lewis         0.01733 (  0.108% of  16)
  ==================       ============================
   Total non-Lewis           0.08423 (  0.526% of  16)
 --------------------------------------------------------


       (Occupancy)   Bond orbital/ Coefficients/ Hybrids
 ---------------------------------------------------------------------------------
     1. (1.98131) BD ( 1) C   1 - H   2  
                ( 60.79%)   0.7797* C   1 s( 29.16%)p 2.43( 70.80%)d 0.00(  0.04%)
                                           -0.0003  0.5398  0.0141  0.0003  0.0000
                                            0.0000  0.7068 -0.0137  0.4562  0.0108
                                            0.0000  0.0000  0.0134 -0.0146 -0.0023
                ( 39.21%)   0.6262* H   2 s( 99.95%)p 0.00(  0.05%)
                                            0.9998  0.0021  0.0000 -0.0187 -0.0109
     2. (1.98131) BD ( 1) C   1 - H   3  
                ( 60.79%)   0.7797* C   1 s( 29.16%)p 2.43( 70.80%)d 0.00(  0.04%)
                                            0.0003 -0.5398 -0.0141 -0.0003  0.0000
                                            0.0000  0.7068 -0.0137 -0.4562 -0.0108
                                            0.0000  0.0000  0.0134  0.0146  0.0023
                ( 39.21%)   0.6262* H   3 s( 99.95%)p 0.00(  0.05%)
                                           -0.9998 -0.0021  0.0000 -0.0187  0.0109
     3. (1.99956) BD ( 1) C   1 - C   4  
                ( 50.00%)   0.7071* C   1 s(  0.00%)p 1.00( 99.91%)d 0.00(  0.09%)
                                            0.0000  0.0000  0.0000  0.0000  0.9990
                                           -0.0318  0.0000  0.0000  0.0000  0.0000
                                            0.0000 -0.0298  0.0000  0.0000  0.0000
                ( 50.00%)   0.7071* C   4 s(  0.00%)p 1.00( 99.91%)d 0.00(  0.09%)
                                            0.0000  0.0000  0.0000  0.0000  0.9990
                                           -0.0318  0.0000  0.0000  0.0000  0.0000
                                            0.0000  0.0298  0.0000  0.0000  0.0000
     4. (1.99324) BD ( 2) C   1 - C   4  
                ( 50.00%)   0.7071* C   1 s( 41.73%)p 1.39( 58.22%)d 0.00(  0.05%)
                                            0.0001  0.6453 -0.0310 -0.0006  0.0000
                                            0.0000  0.0000 -0.0000 -0.7614 -0.0494
                                            0.0000  0.0000  0.0000 -0.0004  0.0225
                ( 50.00%)   0.7071* C   4 s( 41.73%)p 1.39( 58.22%)d 0.00(  0.05%)
                                            0.0001  0.6453 -0.0310 -0.0006  0.0000
                                            0.0000  0.0000 -0.0000  0.7614  0.0494
                                            0.0000  0.0000 -0.0000 -0.0004  0.0225
     5. (1.98131) BD ( 1) C   4 - H   5  
                ( 60.79%)   0.7797* C   4 s( 29.16%)p 2.43( 70.80%)d 0.00(  0.04%)
                                            0.0003 -0.5398 -0.0141 -0.0003  0.0000
                                            0.0000  0.7068 -0.0137  0.4562  0.0108
                                            0.0000  0.0000 -0.0134  0.0146  0.0023
                ( 39.21%)   0.6262* H   5 s( 99.95%)p 0.00(  0.05%)
                                           -0.9998 -0.0021  0.0000 -0.0187 -0.0109
     6. (1.98131) BD ( 1) C   4 - H   6  
                ( 60.79%)   0.7797* C   4 s( 29.16%)p 2.43( 70.80%)d 0.00(  0.04%)
                                           -0.0003  0.5398  0.0141  0.0003  0.0000
                                            0.0000  0.7068 -0.0137 -0.4562 -0.0108
                                            0.0000  0.0000 -0.0134 -0.0146 -0.0023
                ( 39.21%)   0.6262* H   6 s( 99.95%)p 0.00(  0.05%)
                                            0.9998  0.0021  0.0000 -0.0187  0.0109
     7. (1.99887) CR ( 1) C   1           s(100.00%)p 0.00(  0.00%)
                                            1.0000  0.0002  0.0000  0.0000  0.0000
                                            0.0000  0.0000 -0.0000  0.0003  0.0000
                                            0.0000  0.0000  0.0000 -0.0000 -0.0000
     8. (1.99887) CR ( 1) C   4           s(100.00%)p 0.00(  0.00%)
                                            1.0000  0.0002  0.0000  0.0000  0.0000
                                            0.0000  0.0000 -0.0000 -0.0003 -0.0000
                                            0.0000  0.0000 -0.0000 -0.0000 -0.0000
     9. (0.00393) RY*( 1) C   1           s(  0.00%)p 1.00( 91.08%)d 0.10(  8.92%)
                                           -0.0000  0.0000  0.0000  0.0000  0.0000
                                            0.0000  0.0242  0.9541  0.0000  0.0000
                                            0.0000  0.0000 -0.2986 -0.0000 -0.0000
    10. (0.00245) RY*( 2) C   1           s( 19.61%)p 4.09( 80.10%)d 0.01(  0.29%)
                                           -0.0000  0.0199  0.4407 -0.0376  0.0000
                                            0.0000 -0.0000  0.0000 -0.0598  0.8930
                                            0.0000  0.0000 -0.0000 -0.0457 -0.0287
    11. (0.00000) RY*( 3) C   1           s(  0.00%)p 1.00(100.00%)d 0.00(  0.00%)
    12. (0.00000) RY*( 4) C   1           s( 80.35%)p 0.24( 19.65%)d 0.00(  0.00%)
    13. (0.00000) RY*( 5) C   1           s( 99.89%)p 0.00(  0.11%)d 0.00(  0.00%)
    14. (0.00000) RY*( 6) C   1           s(  0.00%)p 0.00(  0.00%)d 1.00(100.00%)
    15. (0.00000) RY*( 7) C   1           s(  0.00%)p 1.00(  0.09%)d99.99( 99.91%)
    16. (0.00000) RY*( 8) C   1           s(  0.00%)p 1.00(  8.95%)d10.17( 91.05%)
    17. (0.00001) RY*( 9) C   1           s(  0.07%)p 2.58(  0.18%)d99.99( 99.75%)
    18. (0.00000) RY*(10) C   1           s(  0.03%)p 3.35(  0.10%)d99.99( 99.87%)
    19. (0.00095) RY*( 1) H   2           s( 97.48%)p 0.03(  2.52%)
                                           -0.0031  0.9873  0.0000  0.0367 -0.1544
    20. (0.00011) RY*( 2) H   2           s(  0.00%)p 1.00(100.00%)
                                            0.0000  0.0000  1.0000  0.0000  0.0000
    21. (0.00005) RY*( 3) H   2           s(  2.51%)p38.81( 97.49%)
    22. (0.00002) RY*( 4) H   2           s(  0.05%)p99.99( 99.95%)
    23. (0.00095) RY*( 1) H   3           s( 97.48%)p 0.03(  2.52%)
                                           -0.0031  0.9873  0.0000 -0.0367 -0.1544
    24. (0.00011) RY*( 2) H   3           s(  0.00%)p 1.00(100.00%)
                                            0.0000  0.0000  1.0000  0.0000  0.0000
    25. (0.00005) RY*( 3) H   3           s(  2.51%)p38.81( 97.49%)
    26. (0.00002) RY*( 4) H   3           s(  0.05%)p99.99( 99.95%)
    27. (0.00393) RY*( 1) C   4           s(  0.00%)p 1.00( 91.08%)d 0.10(  8.92%)
                                           -0.0000  0.0000  0.0000  0.0000  0.0000
                                            0.0000  0.0242  0.9541 -0.0000 -0.0000
                                            0.0000  0.0000  0.2986 -0.0000 -0.0000
    28. (0.00245) RY*( 2) C   4           s( 19.61%)p 4.09( 80.10%)d 0.01(  0.29%)
                                           -0.0000  0.0199  0.4407 -0.0376 -0.0000
                                           -0.0000 -0.0000  0.0000  0.0598 -0.8930
                                           -0.0000 -0.0000  0.0000 -0.0457 -0.0287
    29. (0.00000) RY*( 3) C   4           s(  0.00%)p 1.00(100.00%)d 0.00(  0.00%)
    30. (0.00000) RY*( 4) C   4           s( 80.35%)p 0.24( 19.65%)d 0.00(  0.00%)
    31. (0.00000) RY*( 5) C   4           s( 99.89%)p 0.00(  0.11%)d 0.00(  0.00%)
    32. (0.00000) RY*( 6) C   4           s(  0.00%)p 0.00(  0.00%)d 1.00(100.00%)
    33. (0.00000) RY*( 7) C   4           s(  0.00%)p 1.00(  0.09%)d99.99( 99.91%)
    34. (0.00000) RY*( 8) C   4           s(  0.00%)p 1.00(  8.95%)d10.17( 91.05%)
    35. (0.00001) RY*( 9) C   4           s(  0.07%)p 2.58(  0.18%)d99.99( 99.75%)
    36. (0.00000) RY*(10) C   4           s(  0.03%)p 3.35(  0.10%)d99.99( 99.87%)
    37. (0.00095) RY*( 1) H   5           s( 97.48%)p 0.03(  2.52%)
                                           -0.0031  0.9873  0.0000 -0.0367  0.1544
    38. (0.00011) RY*( 2) H   5           s(  0.00%)p 1.00(100.00%)
                                            0.0000  0.0000  1.0000  0.0000  0.0000
    39. (0.00005) RY*( 3) H   5           s(  2.51%)p38.81( 97.49%)
    40. (0.00002) RY*( 4) H   5           s(  0.05%)p99.99( 99.95%)
    41. (0.00095) RY*( 1) H   6           s( 97.48%)p 0.03(  2.52%)
                                           -0.0031  0.9873  0.0000  0.0367  0.1544
    42. (0.00011) RY*( 2) H   6           s(  0.00%)p 1.00(100.00%)
                                            0.0000  0.0000  1.0000  0.0000  0.0000
    43. (0.00005) RY*( 3) H   6           s(  2.51%)p38.81( 97.49%)
    44. (0.00002) RY*( 4) H   6           s(  0.05%)p99.99( 99.95%)
    45. (0.01475) BD*( 1) C   1 - H   2  
                ( 39.21%)   0.6262* C   1 s( 29.16%)p 2.43( 70.80%)d 0.00(  0.04%)
                                            0.0003 -0.5398 -0.0141 -0.0003 -0.0000
                                           -0.0000 -0.7068  0.0137 -0.4562 -0.0108
                                           -0.0000 -0.0000 -0.0134  0.0146  0.0023
                ( 60.79%)  -0.7797* H   2 s( 99.95%)p 0.00(  0.05%)
                                           -0.9998 -0.0021 -0.0000  0.0187  0.0109
    46. (0.01475) BD*( 1) C   1 - H   3  
                ( 39.21%)   0.6262* C   1 s( 29.16%)p 2.43( 70.80%)d 0.00(  0.04%)
                                           -0.0003  0.5398  0.0141  0.0003 -0.0000
                                           -0.0000 -0.7068  0.0137  0.4562  0.0108
                                           -0.0000 -0.0000 -0.0134 -0.0146 -0.0023
                ( 60.79%)  -0.7797* H   3 s( 99.95%)p 0.00(  0.05%)
                                            0.9998  0.0021 -0.0000  0.0187 -0.0109
    47. (0.00000) BD*( 1) C   1 - C   4  
                ( 50.00%)   0.7071* C   1 s(  0.00%)p 1.00( 99.91%)d 0.00(  0.09%)
                ( 50.00%)  -0.7071* C   4 s(  0.00%)p 1.00( 99.91%)d 0.00(  0.09%)
    48. (0.00791) BD*( 2) C   1 - C   4  
                ( 50.00%)   0.7071* C   1 s( 41.73%)p 1.39( 58.22%)d 0.00(  0.05%)
                                            0.0001  0.6453 -0.0310 -0.0006  0.0000
                                            0.0000  0.0000 -0.0000 -0.7614 -0.0494
                                            0.0000  0.0000  0.0000 -0.0004  0.0225
                ( 50.00%)  -0.7071* C   4 s( 41.73%)p 1.39( 58.22%)d 0.00(  0.05%)
                                            0.0001  0.6453 -0.0310 -0.0006  0.0000
                                            0.0000  0.0000 -0.0000  0.7614  0.0494
                                            0.0000  0.0000 -0.0000 -0.0004  0.0225
    49. (0.01475) BD*( 1) C   4 - H   5  
                ( 39.21%)   0.6262* C   4 s( 29.16%)p 2.43( 70.80%)d 0.00(  0.04%)
                                           -0.0003  0.5398  0.0141  0.0003 -0.0000
                                           -0.0000 -0.7068  0.0137 -0.4562 -0.0108
                                           -0.0000 -0.0000  0.0134 -0.0146 -0.0023
                ( 60.79%)  -0.7797* H   5 s( 99.95%)p 0.00(  0.05%)
                                            0.9998  0.0021 -0.0000  0.0187  0.0109
    50. (0.01475) BD*( 1) C   4 - H   6  
                ( 39.21%)   0.6262* C   4 s( 29.16%)p 2.43( 70.80%)d 0.00(  0.04%)
                                            0.0003 -0.5398 -0.0141 -0.0003 -0.0000
                                           -0.0000 -0.7068  0.0137  0.4562  0.0108
                                           -0.0000 -0.0000  0.0134  0.0146  0.0023
                ( 60.79%)  -0.7797* H   6 s( 99.95%)p 0.00(  0.05%)
                                           -0.9998 -0.0021 -0.0000  0.0187 -0.0109


 NHO Directionality and "Bond Bending" (deviations from line of nuclear centers)

         [Thresholds for printing:  angular deviation  >  1.0 degree]
                                    hybrid p-character > 25.0%
                                    orbital occupancy  >  0.10e

                                Line of Centers        Hybrid 1              Hybrid 2
                                ---------------  -------------------   ------------------
                NBO               Theta   Phi    Theta   Phi    Dev    Theta   Phi    Dev
 ========================================================================================
     1. BD (   1) C   1 - H   2    58.3   90.0    56.0   90.0   2.3      --     --    --
     2. BD (   1) C   1 - H   3    58.3  270.0    56.0  270.0   2.3      --     --    --
     3. BD (   1) C   1 - C   4   180.0    0.0    90.0    0.0  90.0     90.0    0.0  90.0
     5. BD (   1) C   4 - H   5   121.7  270.0   124.0  270.0   2.3      --     --    --
     6. BD (   1) C   4 - H   6   121.7   90.0   124.0   90.0   2.3      --     --    --


 Second Order Perturbation Theory Analysis of Fock Matrix in NBO Basis

     Threshold for printing:   0.50 kcal/mol
                                                                              E(2)  E(j)-E(i) F(i,j)
         Donor NBO (i)                     Acceptor NBO (j)                 kcal/mol   a.u.    a.u. 
 ===================================================================================================

 within unit  1
   1. BD (   1) C   1 - H   2        / 27. RY*(   1) C   4                    1.42    1.65    0.043
   1. BD (   1) C   1 - H   2        / 28. RY*(   2) C   4                    0.94    1.16    0.030
   1. BD (   1) C   1 - H   2        / 48. BD*(   2) C   1 - C   4            2.10    1.35    0.048
   1. BD (   1) C   1 - H   2        / 49. BD*(   1) C   4 - H   5            6.27    1.00    0.071
   2. BD (   1) C   1 - H   3        / 27. RY*(   1) C   4                    1.42    1.65    0.043
   2. BD (   1) C   1 - H   3        / 28. RY*(   2) C   4                    0.94    1.16    0.030
   2. BD (   1) C   1 - H   3        / 48. BD*(   2) C   1 - C   4            2.10    1.35    0.048
   2. BD (   1) C   1 - H   3        / 50. BD*(   1) C   4 - H   6            6.27    1.00    0.071
   4. BD (   2) C   1 - C   4        / 45. BD*(   1) C   1 - H   2            1.60    1.29    0.041
   4. BD (   2) C   1 - C   4        / 46. BD*(   1) C   1 - H   3            1.60    1.29    0.041
   4. BD (   2) C   1 - C   4        / 49. BD*(   1) C   4 - H   5            1.60    1.29    0.041
   4. BD (   2) C   1 - C   4        / 50. BD*(   1) C   4 - H   6            1.60    1.29    0.041
   5. BD (   1) C   4 - H   5        /  9. RY*(   1) C   1                    1.42    1.65    0.043
   5. BD (   1) C   4 - H   5        / 10. RY*(   2) C   1                    0.94    1.16    0.030
   5. BD (   1) C   4 - H   5        / 45. BD*(   1) C   1 - H   2            6.27    1.00    0.071
   5. BD (   1) C   4 - H   5        / 48. BD*(   2) C   1 - C   4            2.10    1.35    0.048
   6. BD (   1) C   4 - H   6        /  9. RY*(   1) C   1                    1.42    1.65    0.043
   6. BD (   1) C   4 - H   6        / 10. RY*(   2) C   1                    0.94    1.16    0.030
   6. BD (   1) C   4 - H   6        / 46. BD*(   1) C   1 - H   3            6.27    1.00    0.071
   6. BD (   1) C   4 - H   6        / 48. BD*(   2) C   1 - C   4            2.10    1.35    0.048
   7. CR (   1) C   1                / 28. RY*(   2) C   4                    4.47   10.66    0.195
   7. CR (   1) C   1                / 48. BD*(   2) C   1 - C   4            2.11   10.86    0.135
   7. CR (   1) C   1                / 49. BD*(   1) C   4 - H   5            1.02   10.50    0.093
   7. CR (   1) C   1                / 50. BD*(   1) C   4 - H   6            1.02   10.50    0.093
   8. CR (   1) C   4                / 10. RY*(   2) C   1                    4.47   10.66    0.195
   8. CR (   1) C   4                / 45. BD*(   1) C   1 - H   2            1.02   10.50    0.093
   8. CR (   1) C   4                / 46. BD*(   1) C   1 - H   3            1.02   10.50    0.093
   8. CR (   1) C   4                / 48. BD*(   2) C   1 - C   4            2.11   10.86    0.135


 Natural Bond Orbitals (Summary):

                                                            Principal Delocalizations
           NBO                        Occupancy    Energy   (geminal,vicinal,remote)
 ====================================================================================
 Molecular unit  1  (C2H4)
     1. BD (   1) C   1 - H   2          1.98131    -0.50964  49(v),48(g),27(v),28(v)
     2. BD (   1) C   1 - H   3          1.98131    -0.50964  50(v),48(g),27(v),28(v)
     3. BD (   1) C   1 - C   4          1.99956    -0.28251   
     4. BD (   2) C   1 - C   4          1.99324    -0.80303  45(g),46(g),49(g),50(g)
     5. BD (   1) C   4 - H   5          1.98131    -0.50964  45(v),48(g),9(v),10(v)
     6. BD (   1) C   4 - H   6          1.98131    -0.50964  46(v),48(g),9(v),10(v)
     7. CR (   1) C   1                  1.99887   -10.01295  28(v),48(g),49(v),50(v)
     8. CR (   1) C   4                  1.99887   -10.01295  10(v),48(g),45(v),46(v)
     9. RY*(   1) C   1                  0.00393     1.14071   
    10. RY*(   2) C   1                  0.00245     0.64891   
    11. RY*(   3) C   1                  0.00000     0.58096   
    12. RY*(   4) C   1                  0.00000     0.97191   
    13. RY*(   5) C   1                  0.00000     4.00986   
    14. RY*(   6) C   1                  0.00000     1.87872   
    15. RY*(   7) C   1                  0.00000     2.03715   
    16. RY*(   8) C   1                  0.00000     2.54705   
    17. RY*(   9) C   1                  0.00001     2.31373   
    18. RY*(  10) C   1                  0.00000     2.56064   
    19. RY*(   1) H   2                  0.00095     0.67587   
    20. RY*(   2) H   2                  0.00011     2.21702   
    21. RY*(   3) H   2                  0.00005     2.41616   
    22. RY*(   4) H   2                  0.00002     2.93966   
    23. RY*(   1) H   3                  0.00095     0.67587   
    24. RY*(   2) H   3                  0.00011     2.21702   
    25. RY*(   3) H   3                  0.00005     2.41616   
    26. RY*(   4) H   3                  0.00002     2.93966   
    27. RY*(   1) C   4                  0.00393     1.14071   
    28. RY*(   2) C   4                  0.00245     0.64891   
    29. RY*(   3) C   4                  0.00000     0.58096   
    30. RY*(   4) C   4                  0.00000     0.97191   
    31. RY*(   5) C   4                  0.00000     4.00986   
    32. RY*(   6) C   4                  0.00000     1.87872   
    33. RY*(   7) C   4                  0.00000     2.03715   
    34. RY*(   8) C   4                  0.00000     2.54705   
    35. RY*(   9) C   4                  0.00001     2.31373   
    36. RY*(  10) C   4                  0.00000     2.56064   
    37. RY*(   1) H   5                  0.00095     0.67587   
    38. RY*(   2) H   5                  0.00011     2.21702   
    39. RY*(   3) H   5                  0.00005     2.41616   
    40. RY*(   4) H   5                  0.00002     2.93966   
    41. RY*(   1) H   6                  0.00095     0.67587   
    42. RY*(   2) H   6                  0.00011     2.21702   
    43. RY*(   3) H   6                  0.00005     2.41616   
    44. RY*(   4) H   6                  0.00002     2.93966   
    45. BD*(   1) C   1 - H   2          0.01475     0.48929   
    46. BD*(   1) C   1 - H   3          0.01475     0.48929   
    47. BD*(   1) C   1 - C   4          0.00000     0.08366   
    48. BD*(   2) C   1 - C   4          0.00791     0.84513   
    49. BD*(   1) C   4 - H   5          0.01475     0.48929   
    50. BD*(   1) C   4 - H   6          0.01475     0.48929   
       -------------------------------
              Total Lewis   15.91577  ( 99.4735%)
        Valence non-Lewis    0.06690  (  0.4181%)
        Rydberg non-Lewis    0.01733  (  0.1083%)
       -------------------------------
            Total unit  1   16.00000  (100.0000%)
           Charge unit  1    0.00000
 Variable Step   Value    
 -------- ---- -----------
     3       3    2.270328
 ---------------------------------------------------------------------------------------------------
                            Z-MATRIX (ANGSTROMS AND DEGREES)
   CD    Cent   Atom    N1       Length/X        N2       Alpha/Y        N3        Beta/Z          J
 ---------------------------------------------------------------------------------------------------
      1      1  C 
      2      2  H        1   1.083410(     1)
      3      3  H        1   1.083410(     2)      2  116.667(     6)
      4      4  C        1   1.201406(     3)      2  121.666(     7)      3  180.000(    10)      0
      5      5  H        4   1.083410(     4)      1  121.666(     8)      2  180.000(    11)      0
      6      6  H        4   1.083410(     5)      1  121.666(     9)      2    0.000(    12)      0
 ---------------------------------------------------------------------------------------------------
                         Z-Matrix orientation:                         
 ---------------------------------------------------------------------
 Center     Atomic      Atomic             Coordinates (Angstroms)
 Number     Number       Type             X           Y           Z
 ---------------------------------------------------------------------
      1          6           0        0.000000    0.000000    0.000000
      2          1           0        0.000000    0.000000    1.083410
      3          1           0        0.968163    0.000000   -0.486247
      4          6           0       -1.022541   -0.000000   -0.630703
      5          1           0       -1.022541   -0.000000   -1.714112
      6          1           0       -1.990704   -0.000000   -0.144456
 ---------------------------------------------------------------------
                    Distance matrix (angstroms):
                    1          2          3          4          5
     1  C    0.000000
     2  H    1.083410   0.000000
     3  H    1.083410   1.844224   0.000000
     4  C    1.201406   1.995939   1.995939   0.000000
     5  H    1.995939   2.978543   2.338922   1.083410   0.000000
     6  H    1.995939   2.338922   2.978543   1.083410   1.844224
                    6
     6  H    0.000000
 Stoichiometry    C2H4
 Framework group  D2H[C2"(C.C),SG(H4)]
 Deg. of freedom     3
 Full point group                 D2H     NOp   8
 Largest Abelian subgroup         D2H     NOp   8
 Largest concise Abelian subgroup D2      NOp   4
                         Standard orientation:                         
 ---------------------------------------------------------------------
 Center     Atomic      Atomic             Coordinates (Angstroms)
 Number     Number       Type             X           Y           Z
 ---------------------------------------------------------------------
      1          6           0        0.000000   -0.000000    0.600703
      2          1           0        0.000000    0.922112    1.169461
      3          1           0       -0.000000   -0.922112    1.169461
      4          6           0        0.000000    0.000000   -0.600703
      5          1           0       -0.000000   -0.922112   -1.169461
      6          1           0        0.000000    0.922112   -1.169461
 ---------------------------------------------------------------------
 Rotational constants (GHZ):         147.4363801          35.6563142          28.7124394
 Standard basis: 6-31G(d,p) (6D, 7F)
 There are    12 symmetry adapted cartesian basis functions of AG  symmetry.
 There are     2 symmetry adapted cartesian basis functions of B1G symmetry.
 There are     4 symmetry adapted cartesian basis functions of B2G symmetry.
 There are     7 symmetry adapted cartesian basis functions of B3G symmetry.
 There are     2 symmetry adapted cartesian basis functions of AU  symmetry.
 There are    12 symmetry adapted cartesian basis functions of B1U symmetry.
 There are     7 symmetry adapted cartesian basis functions of B2U symmetry.
 There are     4 symmetry adapted cartesian basis functions of B3U symmetry.
 There are    12 symmetry adapted basis functions of AG  symmetry.
 There are     2 symmetry adapted basis functions of B1G symmetry.
 There are     4 symmetry adapted basis functions of B2G symmetry.
 There are     7 symmetry adapted basis functions of B3G symmetry.
 There are     2 symmetry adapted basis functions of AU  symmetry.
 There are    12 symmetry adapted basis functions of B1U symmetry.
 There are     7 symmetry adapted basis functions of B2U symmetry.
 There are     4 symmetry adapted basis functions of B3U symmetry.
    50 basis functions,    84 primitive gaussians,    50 cartesian basis functions
     8 alpha electrons        8 beta electrons
       nuclear repulsion energy        35.3239709253 Hartrees.
 NAtoms=    6 NActive=    6 NUniq=    2 SFac= 4.00D+00 NAtFMM=   60 NAOKFM=F Big=F
 Integral buffers will be    131072 words long.
 Raffenetti 2 integral format.
 Two-electron integral symmetry is turned on.
 One-electron integrals computed using PRISM.
 NBasis=    50 RedAO= T EigKep=  4.22D-03  NBF=    12     2     4     7     2    12     7     4
 NBsUse=    50 1.00D-06 EigRej= -1.00D+00 NBFU=    12     2     4     7     2    12     7     4
 Initial guess from the checkpoint file:  "ethLscanrigidnegnor.chk"
 B after Tr=    -0.000000    0.000000   -0.000000
         Rot=    1.000000    0.000000    0.000000    0.000000 Ang=   0.00 deg.
 Initial guess orbital symmetries:
       Occupied  (AG) (B1U) (AG) (B1U) (B2U) (AG) (B3G) (B3U)
       Virtual   (B2G) (AG) (B2U) (B1U) (B3G) (B1U) (AG) (B3U)
                 (B2U) (B2G) (AG) (B1U) (B2U) (B3G) (B1U) (AG)
                 (B1U) (B3G) (B1G) (B3U) (AU) (AG) (B2U) (B3G)
                 (AG) (B1U) (B2G) (B2U) (B3U) (B1G) (B1U) (B2G)
                 (AU) (B3G) (AG) (B1U) (AG) (B2U) (B1U) (B3G) (AG)
                 (B1U)
 ExpMin= 1.61D-01 ExpMax= 3.05D+03 ExpMxC= 4.57D+02 IAcc=2 IRadAn=         4 AccDes= 0.00D+00
 Harris functional with IExCor=  402 and IRadAn=       4 diagonalized for initial guess.
 HarFok:  IExCor=  402 AccDes= 0.00D+00 IRadAn=         4 IDoV= 1 UseB2=F ITyADJ=14
 ICtDFT=  3500011 ScaDFX=  1.000000  1.000000  1.000000  1.000000
 FoFCou: FMM=F IPFlag=           0 FMFlag=      100000 FMFlg1=           0
         NFxFlg=           0 DoJE=T BraDBF=F KetDBF=T FulRan=T
         wScrn=  0.000000 ICntrl=       500 IOpCl=  0 I1Cent=   200000004 NGrid=           0
         NMat0=    1 NMatS0=      1 NMatT0=    0 NMatD0=    1 NMtDS0=    0 NMtDT0=    0
 Petite list used in FoFCou.
 Keep R1 ints in memory in symmetry-blocked form, NReq=7790938.
 Requested convergence on RMS density matrix=1.00D-08 within 128 cycles.
 Requested convergence on MAX density matrix=1.00D-06.
 Requested convergence on             energy=1.00D-06.
 No special actions if energy rises.
 Integral accuracy reduced to 1.0D-05 until final iterations.
 Initial convergence to 1.0D-05 achieved.  Increase integral accuracy.
 SCF Done:  E(RB3LYP) =  -78.5690298961     A.U. after    8 cycles
            NFock=  8  Conv=0.71D-08     -V/T= 2.0037

 **********************************************************************

            Population analysis using the SCF density.

 **********************************************************************

 Orbital symmetries:
       Occupied  (AG) (B1U) (AG) (B1U) (B2U) (AG) (B3G) (B3U)
       Virtual   (B2G) (AG) (B2U) (B1U) (B3G) (B1U) (AG) (B3U)
                 (B2U) (AG) (B2G) (B1U) (B2U) (B3G) (AG) (B1U)
                 (B1U) (B3G) (B1G) (B3U) (AU) (AG) (B2U) (B3G)
                 (AG) (B1U) (B2G) (B2U) (B3U) (B1G) (B1U) (B2G)
                 (AU) (B3G) (AG) (B1U) (AG) (B2U) (B1U) (B3G) (AG)
                 (B1U)
 The electronic state is 1-AG.
 Alpha  occ. eigenvalues --  -10.16462 -10.16215  -0.78622  -0.56376  -0.48104
 Alpha  occ. eigenvalues --   -0.42689  -0.33462  -0.29099
 Alpha virt. eigenvalues --    0.04917   0.12261   0.13242   0.16900   0.25802
 Alpha virt. eigenvalues --    0.35867   0.43990   0.52632   0.59685   0.65316
 Alpha virt. eigenvalues --    0.65777   0.79821   0.79947   0.86551   0.92698
 Alpha virt. eigenvalues --    0.92951   1.18819   1.26649   1.35851   1.44596
 Alpha virt. eigenvalues --    1.55374   1.79853   1.91132   2.02379   2.07377
 Alpha virt. eigenvalues --    2.09829   2.19244   2.26256   2.38099   2.42440
 Alpha virt. eigenvalues --    2.59869   2.70458   2.74423   2.75788   2.78988
 Alpha virt. eigenvalues --    3.14209   3.15577   3.39595   3.53821   3.89708
 Alpha virt. eigenvalues --    4.21562   4.59299
          Condensed to atoms (all electrons):
               1          2          3          4          5          6
     1  C    4.740613   0.391245   0.391245   0.736906  -0.039469  -0.039469
     2  H    0.391245   0.614269  -0.047922  -0.039469   0.008006  -0.016667
     3  H    0.391245  -0.047922   0.614269  -0.039469  -0.016667   0.008006
     4  C    0.736906  -0.039469  -0.039469   4.740613   0.391245   0.391245
     5  H   -0.039469   0.008006  -0.016667   0.391245   0.614269  -0.047922
     6  H   -0.039469  -0.016667   0.008006   0.391245  -0.047922   0.614269
 Mulliken charges:
               1
     1  C   -0.181072
     2  H    0.090536
     3  H    0.090536
     4  C   -0.181072
     5  H    0.090536
     6  H    0.090536
 Sum of Mulliken charges =   0.00000
 Mulliken charges with hydrogens summed into heavy atoms:
               1
     1  C    0.000000
     4  C    0.000000
 Electronic spatial extent (au):  <R**2>=             76.0906
 Charge=              0.0000 electrons
 Dipole moment (field-independent basis, Debye):
    X=             -0.0000    Y=              0.0000    Z=             -0.0000  Tot=              0.0000
 Quadrupole moment (field-independent basis, Debye-Ang):
   XX=            -14.5516   YY=            -12.0231   ZZ=            -12.3587
   XY=              0.0000   XZ=              0.0000   YZ=              0.0000
 Traceless Quadrupole moment (field-independent basis, Debye-Ang):
   XX=             -1.5738   YY=              0.9547   ZZ=              0.6191
   XY=              0.0000   XZ=              0.0000   YZ=              0.0000
 Octapole moment (field-independent basis, Debye-Ang**2):
  XXX=             -0.0000  YYY=              0.0000  ZZZ=             -0.0000  XYY=             -0.0000
  XXY=             -0.0000  XXZ=             -0.0000  XZZ=             -0.0000  YZZ=              0.0000
  YYZ=             -0.0000  XYZ=             -0.0000
 Hexadecapole moment (field-independent basis, Debye-Ang**3):
 XXXX=            -14.5629 YYYY=            -26.3500 ZZZZ=            -60.0683 XXXY=             -0.0000
 XXXZ=              0.0000 YYYX=             -0.0000 YYYZ=              0.0000 ZZZX=              0.0000
 ZZZY=              0.0000 XXYY=             -7.3841 XXZZ=            -12.9817 YYZZ=            -12.6414
 XXYZ=             -0.0000 YYXZ=              0.0000 ZZXY=              0.0000
 N-N= 3.532397092534D+01 E-N=-2.524293699220D+02  KE= 7.828282807245D+01
 Symmetry AG   KE= 3.781624014255D+01
 Symmetry B1G  KE= 7.784603940556D-34
 Symmetry B2G  KE= 4.386244794009D-32
 Symmetry B3G  KE= 2.085326478569D+00
 Symmetry AU   KE= 8.832989570238D-34
 Symmetry B1U  KE= 3.431561508466D+01
 Symmetry B2U  KE= 1.900042459473D+00
 Symmetry B3U  KE= 2.165603907187D+00
 ******************************Gaussian NBO Version 3.1******************************
             N A T U R A L   A T O M I C   O R B I T A L   A N D
          N A T U R A L   B O N D   O R B I T A L   A N A L Y S I S
 ******************************Gaussian NBO Version 3.1******************************

       /RESON  / : Allow strongly delocalized NBO set
       /DMNAO  / : Print the NAO density matrix
       /BNDIDX / : Print bond indices based on the NAO density matrix
       /MULORB / : Print Mulliken populations by orbital and atom

 Analyzing the SCF density

 Job title: M0001                                                           

 Storage needed:      7784 in NPA,     10201 in NBO (2147483420 available)


 Input atomic orbitals, gross Mulliken populations:

  AO  Atom No lang  Mulliken Population    Atom No      Total
 -------------------------------------------------------------------------------
   1    C  1  S        1.9918514
   2    C  1  S        0.7043701
   3    C  1  px       0.5800841
   4    C  1  py       0.7255335
   5    C  1  pz       0.8188138
   6    C  1  S        0.5152019
   7    C  1  px       0.4072031
   8    C  1  py       0.2595804
   9    C  1  pz       0.1886044
  10    C  1  dxx     -0.0260321
  11    C  1  dxz     -0.0074851
  12    C  1  dzz     -0.0005310
  13    C  1  dxy      0.0000000
  14    C  1  dyy      0.0074784
  15    C  1  dyz      0.0163995
                                             C  1      6.1810725
  16    H  2  S        0.5371625
  17    H  2  S        0.3593716
  18    H  2  px       0.0026172
  19    H  2  py       0.0062017
  20    H  2  pz       0.0041107
                                             H  2      0.9094638
  21    H  3  S        0.5371625
  22    H  3  S        0.3593716
  23    H  3  px       0.0026172
  24    H  3  py       0.0062017
  25    H  3  pz       0.0041107
                                             H  3      0.9094638
  26    C  4  S        1.9918514
  27    C  4  S        0.7043701
  28    C  4  px       0.5800841
  29    C  4  py       0.7255335
  30    C  4  pz       0.8188138
  31    C  4  S        0.5152019
  32    C  4  px       0.4072031
  33    C  4  py       0.2595804
  34    C  4  pz       0.1886044
  35    C  4  dxx     -0.0260321
  36    C  4  dxz     -0.0074851
  37    C  4  dzz     -0.0005310
  38    C  4  dxy      0.0000000
  39    C  4  dyy      0.0074784
  40    C  4  dyz      0.0163995
                                             C  4      6.1810725
  41    H  5  S        0.5371625
  42    H  5  S        0.3593716
  43    H  5  px       0.0026172
  44    H  5  py       0.0062017
  45    H  5  pz       0.0041107
                                             H  5      0.9094638
  46    H  6  S        0.5371625
  47    H  6  S        0.3593716
  48    H  6  px       0.0026172
  49    H  6  py       0.0062017
  50    H  6  pz       0.0041107
                                             H  6      0.9094638

 Total number of electrons:   16.000000


 Mayer-Mulliken atom-atom bond order matrix:                                   

     Atom    1       2       3       4       5       6
     ---- ------  ------  ------  ------  ------  ------
   1.  C  0.0000  0.9558  0.9558  2.0572 -0.0070 -0.0070
   2.  H  0.9558  0.0000 -0.0113 -0.0070  0.0171  0.0036
   3.  H  0.9558 -0.0113  0.0000 -0.0070  0.0036  0.0171
   4.  C  2.0572 -0.0070 -0.0070  0.0000  0.9558  0.9558
   5.  H -0.0070  0.0171  0.0036  0.9558  0.0000 -0.0113
   6.  H -0.0070  0.0036  0.0171  0.9558 -0.0113  0.0000


 Mayer-Mulliken valencies by atom:                                             

     Atom    1
     ---- ------
   1.  C  3.9547
   2.  H  0.9581
   3.  H  0.9581
   4.  C  3.9547
   5.  H  0.9581
   6.  H  0.9581
 GSVD:  LWork=        1156 too small for GESVD, short by        1316 words or        1316 for optimal perf.


 NATURAL POPULATIONS:  Natural atomic orbital occupancies 
                                                          
   NAO  Atom  No  lang   Type(AO)    Occupancy      Energy
 ----------------------------------------------------------
     1    C    1  S      Cor( 1S)     1.99862      -9.99500
     2    C    1  S      Val( 2S)     1.02131      -0.15914
     3    C    1  S      Ryd( 3S)     0.00226       1.08604
     4    C    1  S      Ryd( 4S)     0.00001       4.03098
     5    C    1  px     Val( 2p)     0.99797      -0.09148
     6    C    1  px     Ryd( 3p)     0.00081       0.57276
     7    C    1  py     Val( 2p)     1.20915      -0.02836
     8    C    1  py     Ryd( 3p)     0.00414       0.94309
     9    C    1  pz     Val( 2p)     1.18000      -0.02996
    10    C    1  pz     Ryd( 3p)     0.00480       0.53061
    11    C    1  dxy    Ryd( 3d)     0.00000       1.88279
    12    C    1  dxz    Ryd( 3d)     0.00101       2.07114
    13    C    1  dyz    Ryd( 3d)     0.00069       2.80449
    14    C    1  dx2y2  Ryd( 3d)     0.00052       2.33604
    15    C    1  dz2    Ryd( 3d)     0.00061       2.62221

    16    H    2  S      Val( 1S)     0.78743       0.08930
    17    H    2  S      Ryd( 2S)     0.00103       0.61753
    18    H    2  px     Ryd( 2p)     0.00011       2.21918
    19    H    2  py     Ryd( 2p)     0.00031       2.85908
    20    H    2  pz     Ryd( 2p)     0.00017       2.57313

    21    H    3  S      Val( 1S)     0.78743       0.08930
    22    H    3  S      Ryd( 2S)     0.00103       0.61753
    23    H    3  px     Ryd( 2p)     0.00011       2.21918
    24    H    3  py     Ryd( 2p)     0.00031       2.85908
    25    H    3  pz     Ryd( 2p)     0.00017       2.57313

    26    C    4  S      Cor( 1S)     1.99862      -9.99500
    27    C    4  S      Val( 2S)     1.02131      -0.15914
    28    C    4  S      Ryd( 3S)     0.00226       1.08604
    29    C    4  S      Ryd( 4S)     0.00001       4.03098
    30    C    4  px     Val( 2p)     0.99797      -0.09148
    31    C    4  px     Ryd( 3p)     0.00081       0.57276
    32    C    4  py     Val( 2p)     1.20915      -0.02836
    33    C    4  py     Ryd( 3p)     0.00414       0.94309
    34    C    4  pz     Val( 2p)     1.18000      -0.02996
    35    C    4  pz     Ryd( 3p)     0.00480       0.53061
    36    C    4  dxy    Ryd( 3d)     0.00000       1.88279
    37    C    4  dxz    Ryd( 3d)     0.00101       2.07114
    38    C    4  dyz    Ryd( 3d)     0.00069       2.80449
    39    C    4  dx2y2  Ryd( 3d)     0.00052       2.33604
    40    C    4  dz2    Ryd( 3d)     0.00061       2.62221

    41    H    5  S      Val( 1S)     0.78743       0.08930
    42    H    5  S      Ryd( 2S)     0.00103       0.61753
    43    H    5  px     Ryd( 2p)     0.00011       2.21918
    44    H    5  py     Ryd( 2p)     0.00031       2.85908
    45    H    5  pz     Ryd( 2p)     0.00017       2.57313

    46    H    6  S      Val( 1S)     0.78743       0.08930
    47    H    6  S      Ryd( 2S)     0.00103       0.61753
    48    H    6  px     Ryd( 2p)     0.00011       2.21918
    49    H    6  py     Ryd( 2p)     0.00031       2.85908
    50    H    6  pz     Ryd( 2p)     0.00017       2.57313

 WARNING:  1 low occupancy (<1.9990e) core orbital  found on  C    1
           1 low occupancy (<1.9990e) core orbital  found on  C    4


 Summary of Natural Population Analysis:                  
                                                          
                                       Natural Population 
                Natural  -----------------------------------------------
    Atom  No    Charge         Core      Valence    Rydberg      Total
 -----------------------------------------------------------------------
      C    1   -0.42191      1.99862     4.40844    0.01485     6.42191
      H    2    0.21095      0.00000     0.78743    0.00162     0.78905
      H    3    0.21095      0.00000     0.78743    0.00162     0.78905
      C    4   -0.42191      1.99862     4.40844    0.01485     6.42191
      H    5    0.21095      0.00000     0.78743    0.00162     0.78905
      H    6    0.21095      0.00000     0.78743    0.00162     0.78905
 =======================================================================
   * Total *    0.00000      3.99725    11.96660    0.03616    16.00000

                                 Natural Population      
 --------------------------------------------------------
   Core                       3.99725 ( 99.9312% of   4)
   Valence                   11.96660 ( 99.7217% of  12)
   Natural Minimal Basis     15.96384 ( 99.7740% of  16)
   Natural Rydberg Basis      0.03616 (  0.2260% of  16)
 --------------------------------------------------------

    Atom  No          Natural Electron Configuration
 ----------------------------------------------------------------------------
      C    1      [core]2S( 1.02)2p( 3.39)3p( 0.01)
      H    2            1S( 0.79)
      H    3            1S( 0.79)
      C    4      [core]2S( 1.02)2p( 3.39)3p( 0.01)
      H    5            1S( 0.79)
      H    6            1S( 0.79)


 Wiberg bond index matrix in the NAO basis:                                    

     Atom    1       2       3       4       5       6
     ---- ------  ------  ------  ------  ------  ------
   1.  C  0.0000  0.9175  0.9175  2.0575  0.0091  0.0091
   2.  H  0.9175  0.0000  0.0002  0.0091  0.0250  0.0056
   3.  H  0.9175  0.0002  0.0000  0.0091  0.0056  0.0250
   4.  C  2.0575  0.0091  0.0091  0.0000  0.9175  0.9175
   5.  H  0.0091  0.0250  0.0056  0.9175  0.0000  0.0002
   6.  H  0.0091  0.0056  0.0250  0.9175  0.0002  0.0000


 Wiberg bond index, Totals by atom:                                            

     Atom    1
     ---- ------
   1.  C  3.9107
   2.  H  0.9575
   3.  H  0.9575
   4.  C  3.9107
   5.  H  0.9575
   6.  H  0.9575


 Atom-atom overlap-weighted NAO bond order:                                    

     Atom    1       2       3       4       5       6
     ---- ------  ------  ------  ------  ------  ------
   1.  C  0.0000  0.7600  0.7600  1.5101  0.0161  0.0161
   2.  H  0.7600  0.0000 -0.0035  0.0161  0.0080 -0.0115
   3.  H  0.7600 -0.0035  0.0000  0.0161 -0.0115  0.0080
   4.  C  1.5101  0.0161  0.0161  0.0000  0.7600  0.7600
   5.  H  0.0161  0.0080 -0.0115  0.7600  0.0000 -0.0035
   6.  H  0.0161 -0.0115  0.0080  0.7600 -0.0035  0.0000


 Atom-atom overlap-weighted NAO bond order, Totals by atom:                    

     Atom    1
     ---- ------
   1.  C  3.0624
   2.  H  0.7690
   3.  H  0.7690
   4.  C  3.0624
   5.  H  0.7690
   6.  H  0.7690


 MO bond order:                                                                

     Atom    1       2       3       4       5       6
     ---- ------  ------  ------  ------  ------  ------
   1.  C  0.0000  1.5850  0.3222  1.0912  0.0166  0.0629
   2.  H  1.5850  0.0000  0.0268  0.1388  0.1129 -0.0419
   3.  H  0.3222  0.0268  0.0000  0.0653 -0.0554  0.1129
   4.  C  1.0912  0.1388  0.0653  0.0000 -0.5784  0.7081
   5.  H  0.0166  0.1129 -0.0554 -0.5784  0.0000  0.0168
   6.  H  0.0629 -0.0419  0.1129  0.7081  0.0168  0.0000


 MO atomic valencies:                                                          

     Atom    1
     ---- ------
   1.  C  3.0779
   2.  H  1.8216
   3.  H  0.4717
   4.  C  1.4249
   5.  H -0.4876
   6.  H  0.8587


 NAO density matrix:                                                           

          NAO        1       2       3       4       5       6       7       8
      ---------- ------- ------- ------- ------- ------- ------- ------- -------
   1.  C 1 (S)    1.9986  0.0000  0.0000 -0.0000 -0.0000 -0.0000  0.0000  0.0000
   2.  C 1 (S)    0.0000  1.0213 -0.0000  0.0000 -0.0000  0.0000 -0.0000 -0.0000
   3.  C 1 (S)    0.0000 -0.0000  0.0023 -0.0000 -0.0000  0.0000 -0.0000 -0.0000
   4.  C 1 (S)   -0.0000  0.0000 -0.0000  0.0000 -0.0000  0.0000 -0.0000 -0.0000
   5.  C 1 (px)  -0.0000 -0.0000 -0.0000 -0.0000  0.9980 -0.0284 -0.0000 -0.0000
   6.  C 1 (px)  -0.0000  0.0000  0.0000  0.0000 -0.0284  0.0008 -0.0000  0.0000
   7.  C 1 (py)   0.0000 -0.0000 -0.0000 -0.0000 -0.0000 -0.0000  1.2091 -0.0212
   8.  C 1 (py)   0.0000 -0.0000 -0.0000 -0.0000 -0.0000  0.0000 -0.0212  0.0041
   9.  C 1 (pz)   0.0198  0.1165  0.0438  0.0011  0.0000  0.0000 -0.0000 -0.0000
  10.  C 1 (pz)   0.0019 -0.0168  0.0031 -0.0000 -0.0000  0.0000 -0.0000 -0.0000
  11.  C 1 (d1)   0.0000 -0.0000  0.0000  0.0000  0.0000 -0.0000  0.0000 -0.0000
  12.  C 1 (d2)  -0.0000  0.0000  0.0000  0.0000 -0.0318  0.0009 -0.0000  0.0000
  13.  C 1 (d3)  -0.0000 -0.0000  0.0000  0.0000  0.0000 -0.0000  0.0193 -0.0015
  14.  C 1 (d4)   0.0025 -0.0180 -0.0006 -0.0000  0.0000 -0.0000  0.0000  0.0000
  15.  C 1 (d5)  -0.0017  0.0108 -0.0010 -0.0000 -0.0000  0.0000 -0.0000 -0.0000
  16.  H 2 (S)   -0.0142  0.5209  0.0156  0.0003 -0.0000 -0.0000  0.6682 -0.0210
  17.  H 2 (S)   -0.0125  0.0125 -0.0004  0.0000  0.0000 -0.0000 -0.0013  0.0017
  18.  H 2 (px)  -0.0000  0.0000 -0.0000 -0.0000  0.0103 -0.0003  0.0000 -0.0000
  19.  H 2 (py)   0.0022 -0.0123 -0.0003 -0.0000  0.0000 -0.0000 -0.0095  0.0005
  20.  H 2 (pz)   0.0016 -0.0081  0.0002 -0.0000  0.0000 -0.0000 -0.0103  0.0001
  21.  H 3 (S)   -0.0142  0.5209  0.0156  0.0003  0.0000  0.0000 -0.6682  0.0210
  22.  H 3 (S)   -0.0125  0.0125 -0.0004  0.0000 -0.0000  0.0000  0.0013 -0.0017
  23.  H 3 (px)  -0.0000  0.0000 -0.0000 -0.0000  0.0103 -0.0003  0.0000 -0.0000
  24.  H 3 (py)  -0.0022  0.0123  0.0003  0.0000  0.0000 -0.0000 -0.0095  0.0005
  25.  H 3 (pz)   0.0016 -0.0081  0.0002 -0.0000 -0.0000  0.0000  0.0103 -0.0001
  26.  C 4 (S)    0.0005  0.0064  0.0164  0.0004  0.0000 -0.0000  0.0000 -0.0000
  27.  C 4 (S)    0.0064  0.3967 -0.0052 -0.0021 -0.0000  0.0000  0.0000 -0.0000
  28.  C 4 (S)    0.0164 -0.0052  0.0021 -0.0000 -0.0000  0.0000  0.0000  0.0000
  29.  C 4 (S)    0.0004 -0.0021 -0.0000 -0.0000 -0.0000  0.0000  0.0000  0.0000
  30.  C 4 (px)  -0.0000 -0.0000 -0.0000 -0.0000  0.9980 -0.0284 -0.0000 -0.0000
  31.  C 4 (px)   0.0000 -0.0000  0.0000  0.0000 -0.0284  0.0008  0.0000  0.0000
  32.  C 4 (py)  -0.0000 -0.0000  0.0000  0.0000  0.0000  0.0000  0.2320  0.0621
  33.  C 4 (py)  -0.0000  0.0000  0.0000 -0.0000  0.0000 -0.0000  0.0621 -0.0030
  34.  C 4 (pz)   0.0185  0.5282 -0.0389  0.0011  0.0000  0.0000  0.0000  0.0000
  35.  C 4 (pz)  -0.0287 -0.0005 -0.0030 -0.0000 -0.0000  0.0000 -0.0000  0.0000
  36.  C 4 (d1)   0.0000 -0.0000 -0.0000 -0.0000 -0.0000  0.0000 -0.0000  0.0000
  37.  C 4 (d2)  -0.0000  0.0000 -0.0000 -0.0000  0.0318 -0.0009  0.0000 -0.0000
  38.  C 4 (d3)  -0.0000  0.0000  0.0000  0.0000  0.0000 -0.0000  0.0174 -0.0016
  39.  C 4 (d4)   0.0003 -0.0018 -0.0005  0.0000  0.0000 -0.0000  0.0000 -0.0000
  40.  C 4 (d5)  -0.0028  0.0148 -0.0009 -0.0000  0.0000 -0.0000  0.0000  0.0000
  41.  H 5 (S)    0.0078  0.0507  0.0116 -0.0014 -0.0000 -0.0000  0.0350 -0.0390
  42.  H 5 (S)   -0.0022  0.0004 -0.0005 -0.0000 -0.0000  0.0000 -0.0285  0.0009
  43.  H 5 (px)   0.0000 -0.0000 -0.0000 -0.0000  0.0103 -0.0003  0.0000 -0.0000
  44.  H 5 (py)  -0.0001  0.0015  0.0002 -0.0000  0.0000 -0.0000  0.0048 -0.0007
  45.  H 5 (pz)  -0.0004  0.0022 -0.0002 -0.0000  0.0000 -0.0000 -0.0028 -0.0005
  46.  H 6 (S)    0.0078  0.0507  0.0116 -0.0014  0.0000  0.0000 -0.0350  0.0390
  47.  H 6 (S)   -0.0022  0.0004 -0.0005 -0.0000 -0.0000  0.0000  0.0285 -0.0009
  48.  H 6 (px)   0.0000 -0.0000 -0.0000 -0.0000  0.0103 -0.0003  0.0000 -0.0000
  49.  H 6 (py)   0.0001 -0.0015 -0.0002  0.0000 -0.0000  0.0000  0.0048 -0.0007
  50.  H 6 (pz)  -0.0004  0.0022 -0.0002 -0.0000 -0.0000  0.0000  0.0028  0.0005

          NAO        9      10      11      12      13      14      15      16
      ---------- ------- ------- ------- ------- ------- ------- ------- -------
   1.  C 1 (S)    0.0198  0.0019  0.0000 -0.0000 -0.0000  0.0025 -0.0017 -0.0142
   2.  C 1 (S)    0.1165 -0.0168 -0.0000  0.0000 -0.0000 -0.0180  0.0108  0.5209
   3.  C 1 (S)    0.0438  0.0031  0.0000  0.0000  0.0000 -0.0006 -0.0010  0.0156
   4.  C 1 (S)    0.0011 -0.0000  0.0000  0.0000  0.0000 -0.0000 -0.0000  0.0003
   5.  C 1 (px)   0.0000 -0.0000  0.0000 -0.0318  0.0000  0.0000 -0.0000 -0.0000
   6.  C 1 (px)   0.0000  0.0000 -0.0000  0.0009 -0.0000 -0.0000  0.0000 -0.0000
   7.  C 1 (py)  -0.0000 -0.0000  0.0000 -0.0000  0.0193  0.0000 -0.0000  0.6682
   8.  C 1 (py)  -0.0000 -0.0000 -0.0000  0.0000 -0.0015  0.0000 -0.0000 -0.0210
   9.  C 1 (pz)   1.1800  0.0496  0.0000  0.0000  0.0000 -0.0172 -0.0227  0.4442
  10.  C 1 (pz)   0.0496  0.0048  0.0000  0.0000 -0.0000 -0.0005 -0.0013  0.0107
  11.  C 1 (d1)   0.0000  0.0000  0.0000 -0.0000  0.0000 -0.0000 -0.0000  0.0000
  12.  C 1 (d2)   0.0000  0.0000 -0.0000  0.0010 -0.0000 -0.0000  0.0000 -0.0000
  13.  C 1 (d3)   0.0000 -0.0000  0.0000 -0.0000  0.0007  0.0000  0.0000  0.0136
  14.  C 1 (d4)  -0.0172 -0.0005 -0.0000 -0.0000  0.0000  0.0005  0.0001 -0.0143
  15.  C 1 (d5)  -0.0227 -0.0013 -0.0000  0.0000  0.0000  0.0001  0.0006 -0.0025
  16.  H 2 (S)    0.4442  0.0107  0.0000 -0.0000  0.0136 -0.0143 -0.0025  0.7874
  17.  H 2 (S)   -0.0027 -0.0008 -0.0000 -0.0000 -0.0005 -0.0002  0.0002  0.0000
  18.  H 2 (px)  -0.0000 -0.0000 -0.0000 -0.0003  0.0000 -0.0000 -0.0000  0.0000
  19.  H 2 (py)  -0.0087 -0.0001 -0.0000 -0.0000 -0.0003  0.0003  0.0000 -0.0149
  20.  H 2 (pz)   0.0022  0.0004  0.0000 -0.0000 -0.0001  0.0001 -0.0002 -0.0086
  21.  H 3 (S)    0.4442  0.0107  0.0000  0.0000 -0.0136 -0.0143 -0.0025  0.0032
  22.  H 3 (S)   -0.0027 -0.0008  0.0000  0.0000  0.0005 -0.0002  0.0002  0.0095
  23.  H 3 (px)  -0.0000 -0.0000 -0.0000 -0.0003  0.0000 -0.0000 -0.0000  0.0000
  24.  H 3 (py)   0.0087  0.0001 -0.0000 -0.0000 -0.0003 -0.0003 -0.0000  0.0026
  25.  H 3 (pz)   0.0022  0.0004  0.0000  0.0000  0.0001  0.0001 -0.0002  0.0026
  26.  C 4 (S)   -0.0185  0.0287  0.0000 -0.0000 -0.0000  0.0003 -0.0028  0.0078
  27.  C 4 (S)   -0.5282  0.0005 -0.0000 -0.0000  0.0000 -0.0018  0.0148  0.0507
  28.  C 4 (S)    0.0389  0.0030  0.0000  0.0000 -0.0000 -0.0005 -0.0009  0.0116
  29.  C 4 (S)   -0.0011  0.0000 -0.0000  0.0000  0.0000  0.0000 -0.0000 -0.0014
  30.  C 4 (px)   0.0000 -0.0000  0.0000 -0.0318  0.0000  0.0000 -0.0000 -0.0000
  31.  C 4 (px)  -0.0000  0.0000  0.0000  0.0009 -0.0000  0.0000  0.0000  0.0000
  32.  C 4 (py)   0.0000 -0.0000 -0.0000  0.0000 -0.0174 -0.0000  0.0000 -0.0350
  33.  C 4 (py)   0.0000  0.0000  0.0000 -0.0000  0.0016  0.0000  0.0000  0.0390
  34.  C 4 (pz)  -0.5137 -0.0681 -0.0000 -0.0000 -0.0000  0.0005  0.0185  0.0407
  35.  C 4 (pz)  -0.0681 -0.0040 -0.0000  0.0000 -0.0000  0.0009  0.0014 -0.0235
  36.  C 4 (d1)  -0.0000 -0.0000  0.0000  0.0000 -0.0000  0.0000  0.0000 -0.0000
  37.  C 4 (d2)  -0.0000 -0.0000  0.0000 -0.0010  0.0000  0.0000 -0.0000  0.0000
  38.  C 4 (d3)   0.0000  0.0000  0.0000 -0.0000  0.0007 -0.0000  0.0000  0.0128
  39.  C 4 (d4)  -0.0005 -0.0009 -0.0000 -0.0000 -0.0000  0.0001  0.0000 -0.0021
  40.  C 4 (d5)  -0.0185 -0.0014 -0.0000 -0.0000  0.0000  0.0000  0.0006  0.0006
  41.  H 5 (S)   -0.0407  0.0235  0.0000 -0.0000  0.0128 -0.0021  0.0006  0.1550
  42.  H 5 (S)   -0.0150 -0.0006 -0.0000  0.0000 -0.0006  0.0002  0.0003 -0.0212
  43.  H 5 (px)  -0.0000 -0.0000  0.0000 -0.0003  0.0000  0.0000 -0.0000  0.0000
  44.  H 5 (py)  -0.0025  0.0004  0.0000 -0.0000  0.0003 -0.0000  0.0001  0.0046
  45.  H 5 (pz)  -0.0083 -0.0003 -0.0000 -0.0000  0.0001  0.0001  0.0002 -0.0017
  46.  H 6 (S)   -0.0407  0.0235 -0.0000  0.0000 -0.0128 -0.0021  0.0006 -0.0728
  47.  H 6 (S)   -0.0150 -0.0006 -0.0000  0.0000  0.0006  0.0002  0.0003  0.0122
  48.  H 6 (px)  -0.0000 -0.0000  0.0000 -0.0003  0.0000  0.0000 -0.0000  0.0000
  49.  H 6 (py)   0.0025 -0.0004  0.0000  0.0000  0.0003  0.0000 -0.0001  0.0036
  50.  H 6 (pz)  -0.0083 -0.0003 -0.0000  0.0000 -0.0001  0.0001  0.0002 -0.0013

          NAO       17      18      19      20      21      22      23      24
      ---------- ------- ------- ------- ------- ------- ------- ------- -------
   1.  C 1 (S)   -0.0125 -0.0000  0.0022  0.0016 -0.0142 -0.0125 -0.0000 -0.0022
   2.  C 1 (S)    0.0125  0.0000 -0.0123 -0.0081  0.5209  0.0125  0.0000  0.0123
   3.  C 1 (S)   -0.0004 -0.0000 -0.0003  0.0002  0.0156 -0.0004 -0.0000  0.0003
   4.  C 1 (S)    0.0000 -0.0000 -0.0000 -0.0000  0.0003  0.0000 -0.0000  0.0000
   5.  C 1 (px)   0.0000  0.0103  0.0000  0.0000  0.0000 -0.0000  0.0103  0.0000
   6.  C 1 (px)  -0.0000 -0.0003 -0.0000 -0.0000  0.0000  0.0000 -0.0003 -0.0000
   7.  C 1 (py)  -0.0013  0.0000 -0.0095 -0.0103 -0.6682  0.0013  0.0000 -0.0095
   8.  C 1 (py)   0.0017 -0.0000  0.0005  0.0001  0.0210 -0.0017 -0.0000  0.0005
   9.  C 1 (pz)  -0.0027 -0.0000 -0.0087  0.0022  0.4442 -0.0027 -0.0000  0.0087
  10.  C 1 (pz)  -0.0008 -0.0000 -0.0001  0.0004  0.0107 -0.0008 -0.0000  0.0001
  11.  C 1 (d1)  -0.0000 -0.0000 -0.0000  0.0000  0.0000  0.0000 -0.0000 -0.0000
  12.  C 1 (d2)  -0.0000 -0.0003 -0.0000 -0.0000  0.0000  0.0000 -0.0003 -0.0000
  13.  C 1 (d3)  -0.0005  0.0000 -0.0003 -0.0001 -0.0136  0.0005  0.0000 -0.0003
  14.  C 1 (d4)  -0.0002 -0.0000  0.0003  0.0001 -0.0143 -0.0002 -0.0000 -0.0003
  15.  C 1 (d5)   0.0002 -0.0000  0.0000 -0.0002 -0.0025  0.0002 -0.0000 -0.0000
  16.  H 2 (S)    0.0000  0.0000 -0.0149 -0.0086  0.0032  0.0095  0.0000  0.0026
  17.  H 2 (S)    0.0010  0.0000  0.0000 -0.0002  0.0095 -0.0004  0.0000  0.0003
  18.  H 2 (px)   0.0000  0.0001  0.0000  0.0000 -0.0000 -0.0000  0.0001  0.0000
  19.  H 2 (py)   0.0000  0.0000  0.0003  0.0002 -0.0026 -0.0003  0.0000 -0.0001
  20.  H 2 (pz)  -0.0002  0.0000  0.0002  0.0002  0.0026 -0.0001  0.0000 -0.0000
  21.  H 3 (S)    0.0095 -0.0000 -0.0026  0.0026  0.7874  0.0000 -0.0000  0.0149
  22.  H 3 (S)   -0.0004 -0.0000 -0.0003 -0.0001  0.0000  0.0010 -0.0000 -0.0000
  23.  H 3 (px)   0.0000  0.0001  0.0000  0.0000 -0.0000 -0.0000  0.0001  0.0000
  24.  H 3 (py)   0.0003  0.0000 -0.0001 -0.0000  0.0149 -0.0000  0.0000  0.0003
  25.  H 3 (pz)  -0.0001 -0.0000  0.0000 -0.0000 -0.0086 -0.0002 -0.0000 -0.0002
  26.  C 4 (S)   -0.0022 -0.0000  0.0001  0.0004  0.0078 -0.0022 -0.0000 -0.0001
  27.  C 4 (S)    0.0004  0.0000 -0.0015 -0.0022  0.0507  0.0004  0.0000  0.0015
  28.  C 4 (S)   -0.0005 -0.0000 -0.0002  0.0002  0.0116 -0.0005 -0.0000  0.0002
  29.  C 4 (S)   -0.0000 -0.0000  0.0000  0.0000 -0.0014 -0.0000 -0.0000 -0.0000
  30.  C 4 (px)   0.0000  0.0103  0.0000  0.0000  0.0000 -0.0000  0.0103  0.0000
  31.  C 4 (px)  -0.0000 -0.0003 -0.0000 -0.0000 -0.0000  0.0000 -0.0003 -0.0000
  32.  C 4 (py)   0.0285 -0.0000  0.0048 -0.0028  0.0350 -0.0285 -0.0000  0.0048
  33.  C 4 (py)  -0.0009  0.0000 -0.0007 -0.0005 -0.0390  0.0009  0.0000 -0.0007
  34.  C 4 (pz)   0.0150 -0.0000 -0.0025 -0.0083  0.0407  0.0150 -0.0000  0.0025
  35.  C 4 (pz)   0.0006 -0.0000  0.0004 -0.0003 -0.0235  0.0006 -0.0000 -0.0004
  36.  C 4 (d1)   0.0000 -0.0000  0.0000  0.0000  0.0000 -0.0000 -0.0000  0.0000
  37.  C 4 (d2)   0.0000  0.0003  0.0000  0.0000 -0.0000 -0.0000  0.0003  0.0000
  38.  C 4 (d3)  -0.0006  0.0000 -0.0003 -0.0001 -0.0128  0.0006  0.0000 -0.0003
  39.  C 4 (d4)   0.0002  0.0000  0.0000 -0.0001 -0.0021  0.0002  0.0000 -0.0000
  40.  C 4 (d5)   0.0003  0.0000 -0.0001 -0.0002  0.0006  0.0003  0.0000  0.0001
  41.  H 5 (S)   -0.0212  0.0000 -0.0046  0.0017 -0.0728  0.0122  0.0000 -0.0036
  42.  H 5 (S)    0.0002 -0.0000  0.0003  0.0002  0.0122 -0.0002 -0.0000  0.0002
  43.  H 5 (px)   0.0000  0.0001  0.0000  0.0000 -0.0000 -0.0000  0.0001  0.0000
  44.  H 5 (py)  -0.0003  0.0000 -0.0001 -0.0000 -0.0036  0.0002  0.0000 -0.0001
  45.  H 5 (pz)  -0.0002  0.0000 -0.0000  0.0000 -0.0013  0.0003  0.0000 -0.0001
  46.  H 6 (S)    0.0122  0.0000  0.0036  0.0013  0.1550 -0.0212  0.0000  0.0046
  47.  H 6 (S)   -0.0002 -0.0000 -0.0002 -0.0003 -0.0212  0.0002 -0.0000 -0.0003
  48.  H 6 (px)   0.0000  0.0001  0.0000  0.0000 -0.0000 -0.0000  0.0001 -0.0000
  49.  H 6 (py)  -0.0002 -0.0000 -0.0001 -0.0001 -0.0046  0.0003 -0.0000 -0.0001
  50.  H 6 (pz)   0.0003  0.0000  0.0001 -0.0001 -0.0017 -0.0002  0.0000  0.0000

          NAO       25      26      27      28      29      30      31      32
      ---------- ------- ------- ------- ------- ------- ------- ------- -------
   1.  C 1 (S)    0.0016  0.0005  0.0064  0.0164  0.0004 -0.0000  0.0000 -0.0000
   2.  C 1 (S)   -0.0081  0.0064  0.3967 -0.0052 -0.0021 -0.0000 -0.0000 -0.0000
   3.  C 1 (S)    0.0002  0.0164 -0.0052  0.0021 -0.0000 -0.0000  0.0000  0.0000
   4.  C 1 (S)   -0.0000  0.0004 -0.0021 -0.0000 -0.0000 -0.0000  0.0000  0.0000
   5.  C 1 (px)  -0.0000  0.0000 -0.0000 -0.0000 -0.0000  0.9980 -0.0284  0.0000
   6.  C 1 (px)   0.0000 -0.0000  0.0000  0.0000  0.0000 -0.0284  0.0008  0.0000
   7.  C 1 (py)   0.0103  0.0000  0.0000  0.0000  0.0000 -0.0000  0.0000  0.2320
   8.  C 1 (py)  -0.0001 -0.0000 -0.0000  0.0000  0.0000 -0.0000  0.0000  0.0621
   9.  C 1 (pz)   0.0022 -0.0185 -0.5282  0.0389 -0.0011  0.0000 -0.0000  0.0000
  10.  C 1 (pz)   0.0004  0.0287  0.0005  0.0030  0.0000 -0.0000  0.0000 -0.0000
  11.  C 1 (d1)   0.0000  0.0000 -0.0000  0.0000 -0.0000  0.0000  0.0000 -0.0000
  12.  C 1 (d2)   0.0000 -0.0000 -0.0000  0.0000  0.0000 -0.0318  0.0009  0.0000
  13.  C 1 (d3)   0.0001 -0.0000  0.0000 -0.0000  0.0000  0.0000 -0.0000 -0.0174
  14.  C 1 (d4)   0.0001  0.0003 -0.0018 -0.0005  0.0000  0.0000  0.0000 -0.0000
  15.  C 1 (d5)  -0.0002 -0.0028  0.0148 -0.0009 -0.0000 -0.0000  0.0000  0.0000
  16.  H 2 (S)    0.0026  0.0078  0.0507  0.0116 -0.0014 -0.0000  0.0000 -0.0350
  17.  H 2 (S)   -0.0001 -0.0022  0.0004 -0.0005 -0.0000  0.0000 -0.0000  0.0285
  18.  H 2 (px)  -0.0000 -0.0000  0.0000 -0.0000 -0.0000  0.0103 -0.0003 -0.0000
  19.  H 2 (py)   0.0000  0.0001 -0.0015 -0.0002  0.0000  0.0000 -0.0000  0.0048
  20.  H 2 (pz)  -0.0000  0.0004 -0.0022  0.0002  0.0000  0.0000 -0.0000 -0.0028
  21.  H 3 (S)   -0.0086  0.0078  0.0507  0.0116 -0.0014  0.0000 -0.0000  0.0350
  22.  H 3 (S)   -0.0002 -0.0022  0.0004 -0.0005 -0.0000 -0.0000  0.0000 -0.0285
  23.  H 3 (px)  -0.0000 -0.0000  0.0000 -0.0000 -0.0000  0.0103 -0.0003 -0.0000
  24.  H 3 (py)  -0.0002 -0.0001  0.0015  0.0002 -0.0000  0.0000 -0.0000  0.0048
  25.  H 3 (pz)   0.0002  0.0004 -0.0022  0.0002  0.0000 -0.0000  0.0000  0.0028
  26.  C 4 (S)    0.0004  1.9986 -0.0000  0.0000  0.0000 -0.0000  0.0000 -0.0000
  27.  C 4 (S)   -0.0022 -0.0000  1.0213 -0.0000  0.0000 -0.0000 -0.0000 -0.0000
  28.  C 4 (S)    0.0002  0.0000 -0.0000  0.0023 -0.0000 -0.0000  0.0000 -0.0000
  29.  C 4 (S)    0.0000  0.0000  0.0000 -0.0000  0.0000 -0.0000  0.0000 -0.0000
  30.  C 4 (px)  -0.0000 -0.0000 -0.0000 -0.0000 -0.0000  0.9980 -0.0284  0.0000
  31.  C 4 (px)   0.0000  0.0000 -0.0000  0.0000  0.0000 -0.0284  0.0008 -0.0000
  32.  C 4 (py)   0.0028 -0.0000 -0.0000 -0.0000 -0.0000  0.0000 -0.0000  1.2091
  33.  C 4 (py)   0.0005  0.0000 -0.0000  0.0000 -0.0000  0.0000 -0.0000 -0.0212
  34.  C 4 (pz)  -0.0083 -0.0198 -0.1165 -0.0438 -0.0011  0.0000  0.0000  0.0000
  35.  C 4 (pz)  -0.0003 -0.0019  0.0168 -0.0031  0.0000 -0.0000  0.0000 -0.0000
  36.  C 4 (d1)  -0.0000 -0.0000  0.0000 -0.0000  0.0000 -0.0000  0.0000  0.0000
  37.  C 4 (d2)  -0.0000 -0.0000  0.0000 -0.0000 -0.0000  0.0318 -0.0009  0.0000
  38.  C 4 (d3)   0.0001 -0.0000 -0.0000 -0.0000 -0.0000  0.0000 -0.0000 -0.0193
  39.  C 4 (d4)  -0.0001  0.0025 -0.0180 -0.0006 -0.0000  0.0000 -0.0000  0.0000
  40.  C 4 (d5)  -0.0002 -0.0017  0.0108 -0.0010 -0.0000  0.0000 -0.0000  0.0000
  41.  H 5 (S)    0.0013 -0.0142  0.5209  0.0156  0.0003 -0.0000  0.0000 -0.6682
  42.  H 5 (S)   -0.0003 -0.0125  0.0125 -0.0004  0.0000 -0.0000  0.0000  0.0013
  43.  H 5 (px)  -0.0000  0.0000  0.0000 -0.0000 -0.0000  0.0103 -0.0003 -0.0000
  44.  H 5 (py)   0.0001 -0.0022  0.0123  0.0003  0.0000  0.0000 -0.0000 -0.0095
  45.  H 5 (pz)  -0.0001 -0.0016  0.0081 -0.0002  0.0000  0.0000  0.0000 -0.0103
  46.  H 6 (S)    0.0017 -0.0142  0.5209  0.0156  0.0003  0.0000 -0.0000  0.6682
  47.  H 6 (S)    0.0002 -0.0125  0.0125 -0.0004  0.0000 -0.0000  0.0000 -0.0013
  48.  H 6 (px)  -0.0000  0.0000  0.0000 -0.0000 -0.0000  0.0103 -0.0003 -0.0000
  49.  H 6 (py)   0.0000  0.0022 -0.0123 -0.0003 -0.0000 -0.0000  0.0000 -0.0095
  50.  H 6 (pz)   0.0000 -0.0016  0.0081 -0.0002  0.0000 -0.0000 -0.0000  0.0103

          NAO       33      34      35      36      37      38      39      40
      ---------- ------- ------- ------- ------- ------- ------- ------- -------
   1.  C 1 (S)   -0.0000  0.0185 -0.0287  0.0000 -0.0000 -0.0000  0.0003 -0.0028
   2.  C 1 (S)    0.0000  0.5282 -0.0005 -0.0000  0.0000  0.0000 -0.0018  0.0148
   3.  C 1 (S)    0.0000 -0.0389 -0.0030 -0.0000 -0.0000  0.0000 -0.0005 -0.0009
   4.  C 1 (S)   -0.0000  0.0011 -0.0000 -0.0000 -0.0000  0.0000  0.0000 -0.0000
   5.  C 1 (px)   0.0000  0.0000 -0.0000 -0.0000  0.0318  0.0000  0.0000  0.0000
   6.  C 1 (px)  -0.0000  0.0000  0.0000  0.0000 -0.0009 -0.0000 -0.0000 -0.0000
   7.  C 1 (py)   0.0621  0.0000 -0.0000 -0.0000  0.0000  0.0174  0.0000  0.0000
   8.  C 1 (py)  -0.0030  0.0000  0.0000  0.0000 -0.0000 -0.0016 -0.0000  0.0000
   9.  C 1 (pz)   0.0000 -0.5137 -0.0681 -0.0000 -0.0000  0.0000 -0.0005 -0.0185
  10.  C 1 (pz)   0.0000 -0.0681 -0.0040 -0.0000 -0.0000  0.0000 -0.0009 -0.0014
  11.  C 1 (d1)   0.0000 -0.0000 -0.0000  0.0000  0.0000  0.0000 -0.0000 -0.0000
  12.  C 1 (d2)  -0.0000 -0.0000  0.0000  0.0000 -0.0010 -0.0000 -0.0000 -0.0000
  13.  C 1 (d3)   0.0016 -0.0000 -0.0000 -0.0000  0.0000  0.0007 -0.0000  0.0000
  14.  C 1 (d4)   0.0000  0.0005  0.0009  0.0000  0.0000 -0.0000  0.0001  0.0000
  15.  C 1 (d5)   0.0000  0.0185  0.0014  0.0000 -0.0000  0.0000  0.0000  0.0006
  16.  H 2 (S)    0.0390  0.0407 -0.0235 -0.0000  0.0000  0.0128 -0.0021  0.0006
  17.  H 2 (S)   -0.0009  0.0150  0.0006  0.0000  0.0000 -0.0006  0.0002  0.0003
  18.  H 2 (px)   0.0000 -0.0000 -0.0000 -0.0000  0.0003  0.0000  0.0000  0.0000
  19.  H 2 (py)  -0.0007 -0.0025  0.0004  0.0000  0.0000 -0.0003  0.0000 -0.0001
  20.  H 2 (pz)  -0.0005 -0.0083 -0.0003  0.0000  0.0000 -0.0001 -0.0001 -0.0002
  21.  H 3 (S)   -0.0390  0.0407 -0.0235  0.0000 -0.0000 -0.0128 -0.0021  0.0006
  22.  H 3 (S)    0.0009  0.0150  0.0006 -0.0000 -0.0000  0.0006  0.0002  0.0003
  23.  H 3 (px)   0.0000 -0.0000 -0.0000 -0.0000  0.0003  0.0000  0.0000  0.0000
  24.  H 3 (py)  -0.0007  0.0025 -0.0004  0.0000  0.0000 -0.0003 -0.0000  0.0001
  25.  H 3 (pz)   0.0005 -0.0083 -0.0003 -0.0000 -0.0000  0.0001 -0.0001 -0.0002
  26.  C 4 (S)    0.0000 -0.0198 -0.0019 -0.0000 -0.0000 -0.0000  0.0025 -0.0017
  27.  C 4 (S)   -0.0000 -0.1165  0.0168  0.0000  0.0000 -0.0000 -0.0180  0.0108
  28.  C 4 (S)    0.0000 -0.0438 -0.0031 -0.0000 -0.0000 -0.0000 -0.0006 -0.0010
  29.  C 4 (S)   -0.0000 -0.0011  0.0000  0.0000 -0.0000 -0.0000 -0.0000 -0.0000
  30.  C 4 (px)   0.0000  0.0000 -0.0000 -0.0000  0.0318  0.0000  0.0000  0.0000
  31.  C 4 (px)  -0.0000  0.0000  0.0000  0.0000 -0.0009 -0.0000 -0.0000 -0.0000
  32.  C 4 (py)  -0.0212  0.0000 -0.0000  0.0000  0.0000 -0.0193  0.0000  0.0000
  33.  C 4 (py)   0.0041 -0.0000 -0.0000 -0.0000  0.0000  0.0015  0.0000 -0.0000
  34.  C 4 (pz)  -0.0000  1.1800  0.0496  0.0000 -0.0000  0.0000  0.0172  0.0227
  35.  C 4 (pz)  -0.0000  0.0496  0.0048  0.0000 -0.0000 -0.0000  0.0005  0.0013
  36.  C 4 (d1)  -0.0000  0.0000  0.0000 -0.0000 -0.0000 -0.0000  0.0000  0.0000
  37.  C 4 (d2)   0.0000 -0.0000 -0.0000 -0.0000  0.0010  0.0000  0.0000  0.0000
  38.  C 4 (d3)   0.0015  0.0000 -0.0000 -0.0000  0.0000  0.0007  0.0000 -0.0000
  39.  C 4 (d4)   0.0000  0.0172  0.0005  0.0000  0.0000  0.0000  0.0005  0.0001
  40.  C 4 (d5)  -0.0000  0.0227  0.0013  0.0000  0.0000 -0.0000  0.0001  0.0006
  41.  H 5 (S)    0.0210 -0.4442 -0.0107 -0.0000  0.0000  0.0136 -0.0143 -0.0025
  42.  H 5 (S)   -0.0017  0.0027  0.0008  0.0000 -0.0000 -0.0005 -0.0002  0.0002
  43.  H 5 (px)   0.0000 -0.0000 -0.0000 -0.0000  0.0003  0.0000  0.0000  0.0000
  44.  H 5 (py)   0.0005 -0.0087 -0.0001 -0.0000  0.0000  0.0003 -0.0003 -0.0000
  45.  H 5 (pz)   0.0001  0.0022  0.0004 -0.0000  0.0000  0.0001 -0.0001  0.0002
  46.  H 6 (S)   -0.0210 -0.4442 -0.0107  0.0000  0.0000 -0.0136 -0.0143 -0.0025
  47.  H 6 (S)    0.0017  0.0027  0.0008 -0.0000 -0.0000  0.0005 -0.0002  0.0002
  48.  H 6 (px)   0.0000 -0.0000 -0.0000 -0.0000  0.0003  0.0000  0.0000  0.0000
  49.  H 6 (py)   0.0005  0.0087  0.0001 -0.0000 -0.0000  0.0003  0.0003  0.0000
  50.  H 6 (pz)  -0.0001  0.0022  0.0004  0.0000  0.0000 -0.0001 -0.0001  0.0002

          NAO       41      42      43      44      45      46      47      48
      ---------- ------- ------- ------- ------- ------- ------- ------- -------
   1.  C 1 (S)    0.0078 -0.0022  0.0000 -0.0001 -0.0004  0.0078 -0.0022  0.0000
   2.  C 1 (S)    0.0507  0.0004 -0.0000  0.0015  0.0022  0.0507  0.0004 -0.0000
   3.  C 1 (S)    0.0116 -0.0005 -0.0000  0.0002 -0.0002  0.0116 -0.0005 -0.0000
   4.  C 1 (S)   -0.0014 -0.0000 -0.0000 -0.0000 -0.0000 -0.0014 -0.0000 -0.0000
   5.  C 1 (px)  -0.0000 -0.0000  0.0103  0.0000  0.0000  0.0000 -0.0000  0.0103
   6.  C 1 (px)  -0.0000  0.0000 -0.0003 -0.0000 -0.0000  0.0000  0.0000 -0.0003
   7.  C 1 (py)   0.0350 -0.0285  0.0000  0.0048 -0.0028 -0.0350  0.0285  0.0000
   8.  C 1 (py)  -0.0390  0.0009 -0.0000 -0.0007 -0.0005  0.0390 -0.0009 -0.0000
   9.  C 1 (pz)  -0.0407 -0.0150 -0.0000 -0.0025 -0.0083 -0.0407 -0.0150 -0.0000
  10.  C 1 (pz)   0.0235 -0.0006 -0.0000  0.0004 -0.0003  0.0235 -0.0006 -0.0000
  11.  C 1 (d1)   0.0000 -0.0000  0.0000  0.0000 -0.0000 -0.0000 -0.0000  0.0000
  12.  C 1 (d2)  -0.0000  0.0000 -0.0003 -0.0000 -0.0000  0.0000  0.0000 -0.0003
  13.  C 1 (d3)   0.0128 -0.0006  0.0000  0.0003  0.0001 -0.0128  0.0006  0.0000
  14.  C 1 (d4)  -0.0021  0.0002  0.0000 -0.0000  0.0001 -0.0021  0.0002  0.0000
  15.  C 1 (d5)   0.0006  0.0003 -0.0000  0.0001  0.0002  0.0006  0.0003 -0.0000
  16.  H 2 (S)    0.1550 -0.0212  0.0000  0.0046 -0.0017 -0.0728  0.0122  0.0000
  17.  H 2 (S)   -0.0212  0.0002  0.0000 -0.0003 -0.0002  0.0122 -0.0002  0.0000
  18.  H 2 (px)   0.0000 -0.0000  0.0001  0.0000  0.0000  0.0000 -0.0000  0.0001
  19.  H 2 (py)  -0.0046  0.0003  0.0000 -0.0001 -0.0000  0.0036 -0.0002  0.0000
  20.  H 2 (pz)   0.0017  0.0002  0.0000 -0.0000  0.0000  0.0013 -0.0003  0.0000
  21.  H 3 (S)   -0.0728  0.0122 -0.0000 -0.0036 -0.0013  0.1550 -0.0212 -0.0000
  22.  H 3 (S)    0.0122 -0.0002 -0.0000  0.0002  0.0003 -0.0212  0.0002 -0.0000
  23.  H 3 (px)   0.0000 -0.0000  0.0001  0.0000  0.0000  0.0000 -0.0000  0.0001
  24.  H 3 (py)  -0.0036  0.0002  0.0000 -0.0001 -0.0001  0.0046 -0.0003 -0.0000
  25.  H 3 (pz)   0.0013 -0.0003 -0.0000  0.0001 -0.0001  0.0017  0.0002 -0.0000
  26.  C 4 (S)   -0.0142 -0.0125  0.0000 -0.0022 -0.0016 -0.0142 -0.0125  0.0000
  27.  C 4 (S)    0.5209  0.0125  0.0000  0.0123  0.0081  0.5209  0.0125  0.0000
  28.  C 4 (S)    0.0156 -0.0004 -0.0000  0.0003 -0.0002  0.0156 -0.0004 -0.0000
  29.  C 4 (S)    0.0003  0.0000 -0.0000  0.0000  0.0000  0.0003  0.0000 -0.0000
  30.  C 4 (px)  -0.0000 -0.0000  0.0103  0.0000  0.0000  0.0000 -0.0000  0.0103
  31.  C 4 (px)   0.0000  0.0000 -0.0003 -0.0000  0.0000 -0.0000  0.0000 -0.0003
  32.  C 4 (py)  -0.6682  0.0013 -0.0000 -0.0095 -0.0103  0.6682 -0.0013 -0.0000
  33.  C 4 (py)   0.0210 -0.0017  0.0000  0.0005  0.0001 -0.0210  0.0017  0.0000
  34.  C 4 (pz)  -0.4442  0.0027 -0.0000 -0.0087  0.0022 -0.4442  0.0027 -0.0000
  35.  C 4 (pz)  -0.0107  0.0008 -0.0000 -0.0001  0.0004 -0.0107  0.0008 -0.0000
  36.  C 4 (d1)  -0.0000  0.0000 -0.0000 -0.0000 -0.0000  0.0000 -0.0000 -0.0000
  37.  C 4 (d2)   0.0000 -0.0000  0.0003  0.0000  0.0000  0.0000 -0.0000  0.0003
  38.  C 4 (d3)   0.0136 -0.0005  0.0000  0.0003  0.0001 -0.0136  0.0005  0.0000
  39.  C 4 (d4)  -0.0143 -0.0002  0.0000 -0.0003 -0.0001 -0.0143 -0.0002  0.0000
  40.  C 4 (d5)  -0.0025  0.0002  0.0000 -0.0000  0.0002 -0.0025  0.0002  0.0000
  41.  H 5 (S)    0.7874  0.0000  0.0000  0.0149  0.0086  0.0032  0.0095  0.0000
  42.  H 5 (S)    0.0000  0.0010 -0.0000 -0.0000  0.0002  0.0095 -0.0004 -0.0000
  43.  H 5 (px)   0.0000 -0.0000  0.0001  0.0000  0.0000 -0.0000 -0.0000  0.0001
  44.  H 5 (py)   0.0149 -0.0000  0.0000  0.0003  0.0002  0.0026  0.0003  0.0000
  45.  H 5 (pz)   0.0086  0.0002  0.0000  0.0002  0.0002 -0.0026  0.0001  0.0000
  46.  H 6 (S)    0.0032  0.0095 -0.0000  0.0026 -0.0026  0.7874 -0.0000 -0.0000
  47.  H 6 (S)    0.0095 -0.0004 -0.0000  0.0003  0.0001 -0.0000  0.0010 -0.0000
  48.  H 6 (px)   0.0000 -0.0000  0.0001  0.0000  0.0000 -0.0000 -0.0000  0.0001
  49.  H 6 (py)  -0.0026 -0.0003 -0.0000 -0.0001 -0.0000 -0.0149  0.0000 -0.0000
  50.  H 6 (pz)  -0.0026  0.0001 -0.0000  0.0000 -0.0000  0.0086  0.0002 -0.0000

          NAO       49      50
      ---------- ------- -------
   1.  C 1 (S)    0.0001 -0.0004
   2.  C 1 (S)   -0.0015  0.0022
   3.  C 1 (S)   -0.0002 -0.0002
   4.  C 1 (S)    0.0000 -0.0000
   5.  C 1 (px)  -0.0000 -0.0000
   6.  C 1 (px)   0.0000  0.0000
   7.  C 1 (py)   0.0048  0.0028
   8.  C 1 (py)  -0.0007  0.0005
   9.  C 1 (pz)   0.0025 -0.0083
  10.  C 1 (pz)  -0.0004 -0.0003
  11.  C 1 (d1)   0.0000 -0.0000
  12.  C 1 (d2)   0.0000  0.0000
  13.  C 1 (d3)   0.0003 -0.0001
  14.  C 1 (d4)   0.0000  0.0001
  15.  C 1 (d5)  -0.0001  0.0002
  16.  H 2 (S)    0.0036 -0.0013
  17.  H 2 (S)   -0.0002  0.0003
  18.  H 2 (px)  -0.0000  0.0000
  19.  H 2 (py)  -0.0001  0.0001
  20.  H 2 (pz)  -0.0001 -0.0001
  21.  H 3 (S)   -0.0046 -0.0017
  22.  H 3 (S)    0.0003 -0.0002
  23.  H 3 (px)  -0.0000  0.0000
  24.  H 3 (py)  -0.0001  0.0000
  25.  H 3 (pz)   0.0000  0.0000
  26.  C 4 (S)    0.0022 -0.0016
  27.  C 4 (S)   -0.0123  0.0081
  28.  C 4 (S)   -0.0003 -0.0002
  29.  C 4 (S)   -0.0000  0.0000
  30.  C 4 (px)  -0.0000 -0.0000
  31.  C 4 (px)   0.0000 -0.0000
  32.  C 4 (py)  -0.0095  0.0103
  33.  C 4 (py)   0.0005 -0.0001
  34.  C 4 (pz)   0.0087  0.0022
  35.  C 4 (pz)   0.0001  0.0004
  36.  C 4 (d1)  -0.0000  0.0000
  37.  C 4 (d2)  -0.0000  0.0000
  38.  C 4 (d3)   0.0003 -0.0001
  39.  C 4 (d4)   0.0003 -0.0001
  40.  C 4 (d5)   0.0000  0.0002
  41.  H 5 (S)   -0.0026 -0.0026
  42.  H 5 (S)   -0.0003  0.0001
  43.  H 5 (px)  -0.0000 -0.0000
  44.  H 5 (py)  -0.0001  0.0000
  45.  H 5 (pz)  -0.0000 -0.0000
  46.  H 6 (S)   -0.0149  0.0086
  47.  H 6 (S)    0.0000  0.0002
  48.  H 6 (px)  -0.0000 -0.0000
  49.  H 6 (py)   0.0003 -0.0002
  50.  H 6 (pz)  -0.0002  0.0002


 NATURAL BOND ORBITAL ANALYSIS:

                       Occupancies       Lewis Structure    Low   High
           Occ.    -------------------  -----------------   occ   occ
  Cycle   Thresh.   Lewis   Non-Lewis     CR  BD  3C  LP    (L)   (NL)   Dev
 =============================================================================
   1(1)    1.90    15.90011   0.09989      2   6   0   0     0      0    0.06
 -----------------------------------------------------------------------------

 Structure accepted: No low occupancy Lewis orbitals

 WARNING:  1 low occupancy (<1.9990e) core orbital  found on  C    1
           1 low occupancy (<1.9990e) core orbital  found on  C    4

 --------------------------------------------------------
   Core                      3.99727 ( 99.932% of   4)
   Valence Lewis            11.90284 ( 99.190% of  12)
  ==================       ============================
   Total Lewis              15.90011 ( 99.376% of  16)
  -----------------------------------------------------
   Valence non-Lewis         0.08073 (  0.505% of  16)
   Rydberg non-Lewis         0.01916 (  0.120% of  16)
  ==================       ============================
   Total non-Lewis           0.09989 (  0.624% of  16)
 --------------------------------------------------------


       (Occupancy)   Bond orbital/ Coefficients/ Hybrids
 ---------------------------------------------------------------------------------
     1. (1.97797) BD ( 1) C   1 - H   2  
                ( 60.71%)   0.7792* C   1 s( 28.62%)p 2.49( 71.34%)d 0.00(  0.04%)
                                           -0.0003  0.5348  0.0154  0.0004  0.0000
                                            0.0000  0.7068 -0.0163  0.4620  0.0095
                                            0.0000  0.0000  0.0125 -0.0146 -0.0026
                ( 39.29%)   0.6268* H   2 s( 99.95%)p 0.00(  0.05%)
                                            0.9998  0.0025  0.0000 -0.0184 -0.0107
     2. (1.97797) BD ( 1) C   1 - H   3  
                ( 60.71%)   0.7792* C   1 s( 28.62%)p 2.49( 71.34%)d 0.00(  0.04%)
                                            0.0003 -0.5348 -0.0154 -0.0004  0.0000
                                            0.0000  0.7068 -0.0163 -0.4620 -0.0095
                                            0.0000  0.0000  0.0125  0.0146  0.0026
                ( 39.29%)   0.6268* H   3 s( 99.95%)p 0.00(  0.05%)
                                           -0.9998 -0.0025  0.0000 -0.0184  0.0107
     3. (1.99958) BD ( 1) C   1 - C   4  
                ( 50.00%)   0.7071* C   1 s(  0.00%)p 1.00( 99.90%)d 0.00(  0.10%)
                                            0.0000  0.0000  0.0000  0.0000  0.9991
                                           -0.0284  0.0000  0.0000  0.0000  0.0000
                                            0.0000 -0.0318  0.0000  0.0000  0.0000
                ( 50.00%)   0.7071* C   4 s(  0.00%)p 1.00( 99.90%)d 0.00(  0.10%)
                                            0.0000  0.0000  0.0000  0.0000  0.9991
                                           -0.0284  0.0000  0.0000  0.0000  0.0000
                                            0.0000  0.0318  0.0000  0.0000  0.0000
     4. (1.99138) BD ( 2) C   1 - C   4  
                ( 50.00%)   0.7071* C   1 s( 42.81%)p 1.33( 57.13%)d 0.00(  0.06%)
                                            0.0001  0.6534 -0.0334 -0.0006  0.0000
                                            0.0000  0.0000 -0.0000 -0.7541 -0.0519
                                            0.0000  0.0000  0.0000 -0.0004  0.0241
                ( 50.00%)   0.7071* C   4 s( 42.81%)p 1.33( 57.13%)d 0.00(  0.06%)
                                            0.0001  0.6534 -0.0334 -0.0006  0.0000
                                            0.0000  0.0000 -0.0000  0.7541  0.0519
                                            0.0000  0.0000 -0.0000 -0.0004  0.0241
     5. (1.97797) BD ( 1) C   4 - H   5  
                ( 60.71%)   0.7792* C   4 s( 28.62%)p 2.49( 71.34%)d 0.00(  0.04%)
                                            0.0003 -0.5348 -0.0154 -0.0004  0.0000
                                            0.0000  0.7068 -0.0163  0.4620  0.0095
                                            0.0000  0.0000 -0.0125  0.0146  0.0026
                ( 39.29%)   0.6268* H   5 s( 99.95%)p 0.00(  0.05%)
                                           -0.9998 -0.0025  0.0000 -0.0184 -0.0107
     6. (1.97797) BD ( 1) C   4 - H   6  
                ( 60.71%)   0.7792* C   4 s( 28.62%)p 2.49( 71.34%)d 0.00(  0.04%)
                                           -0.0003  0.5348  0.0154  0.0004  0.0000
                                            0.0000  0.7068 -0.0163 -0.4620 -0.0095
                                            0.0000  0.0000 -0.0125 -0.0146 -0.0026
                ( 39.29%)   0.6268* H   6 s( 99.95%)p 0.00(  0.05%)
                                            0.9998  0.0025  0.0000 -0.0184  0.0107
     7. (1.99864) CR ( 1) C   1           s(100.00%)p 0.00(  0.00%)
                                            1.0000  0.0003  0.0000  0.0000  0.0000
                                            0.0000  0.0000 -0.0000  0.0003  0.0000
                                            0.0000  0.0000  0.0000 -0.0000 -0.0000
     8. (1.99864) CR ( 1) C   4           s(100.00%)p 0.00(  0.00%)
                                            1.0000  0.0003  0.0000  0.0000  0.0000
                                            0.0000  0.0000 -0.0000 -0.0003 -0.0000
                                            0.0000  0.0000 -0.0000 -0.0000 -0.0000
     9. (0.00418) RY*( 1) C   1           s(  0.00%)p 1.00( 90.77%)d 0.10(  9.23%)
                                           -0.0000  0.0000  0.0000  0.0000  0.0000
                                            0.0000  0.0273  0.9523  0.0000  0.0000
                                            0.0000  0.0000 -0.3038 -0.0000 -0.0000
    10. (0.00289) RY*( 2) C   1           s( 21.25%)p 3.69( 78.35%)d 0.02(  0.40%)
                                           -0.0000  0.0233  0.4592 -0.0326  0.0000
                                            0.0000 -0.0000  0.0000 -0.0622  0.8830
                                            0.0000  0.0000 -0.0000 -0.0471 -0.0424
    11. (0.00000) RY*( 3) C   1           s(  0.00%)p 1.00(100.00%)d 0.00(  0.00%)
    12. (0.00000) RY*( 4) C   1           s( 78.64%)p 0.27( 21.36%)d 0.00(  0.00%)
    13. (0.00000) RY*( 5) C   1           s( 99.92%)p 0.00(  0.08%)d 0.00(  0.00%)
    14. (0.00000) RY*( 6) C   1           s(  0.00%)p 0.00(  0.00%)d 1.00(100.00%)
    15. (0.00000) RY*( 7) C   1           s(  0.00%)p 1.00(  0.10%)d99.99( 99.90%)
    16. (0.00000) RY*( 8) C   1           s(  0.00%)p 1.00(  9.26%)d 9.80( 90.74%)
    17. (0.00001) RY*( 9) C   1           s(  0.08%)p 2.44(  0.19%)d99.99( 99.73%)
    18. (0.00000) RY*(10) C   1           s(  0.06%)p 3.32(  0.18%)d99.99( 99.76%)
    19. (0.00106) RY*( 1) H   2           s( 97.41%)p 0.03(  2.59%)
                                           -0.0035  0.9869  0.0000  0.0353 -0.1571
    20. (0.00011) RY*( 2) H   2           s(  0.00%)p 1.00(100.00%)
                                            0.0000  0.0000  1.0000  0.0000  0.0000
    21. (0.00006) RY*( 3) H   2           s(  2.49%)p39.12( 97.51%)
    22. (0.00003) RY*( 4) H   2           s(  0.15%)p99.99( 99.85%)
    23. (0.00106) RY*( 1) H   3           s( 97.41%)p 0.03(  2.59%)
                                           -0.0035  0.9869  0.0000 -0.0353 -0.1571
    24. (0.00011) RY*( 2) H   3           s(  0.00%)p 1.00(100.00%)
                                            0.0000  0.0000  1.0000  0.0000  0.0000
    25. (0.00006) RY*( 3) H   3           s(  2.49%)p39.12( 97.51%)
    26. (0.00003) RY*( 4) H   3           s(  0.15%)p99.99( 99.85%)
    27. (0.00418) RY*( 1) C   4           s(  0.00%)p 1.00( 90.77%)d 0.10(  9.23%)
                                           -0.0000  0.0000  0.0000  0.0000  0.0000
                                            0.0000  0.0273  0.9523 -0.0000 -0.0000
                                            0.0000  0.0000  0.3038 -0.0000 -0.0000
    28. (0.00289) RY*( 2) C   4           s( 21.25%)p 3.69( 78.35%)d 0.02(  0.40%)
                                           -0.0000  0.0233  0.4592 -0.0326 -0.0000
                                           -0.0000 -0.0000  0.0000  0.0622 -0.8830
                                           -0.0000 -0.0000  0.0000 -0.0471 -0.0424
    29. (0.00000) RY*( 3) C   4           s(  0.00%)p 1.00(100.00%)d 0.00(  0.00%)
    30. (0.00000) RY*( 4) C   4           s( 78.64%)p 0.27( 21.36%)d 0.00(  0.00%)
    31. (0.00000) RY*( 5) C   4           s( 99.92%)p 0.00(  0.08%)d 0.00(  0.00%)
    32. (0.00000) RY*( 6) C   4           s(  0.00%)p 0.00(  0.00%)d 1.00(100.00%)
    33. (0.00000) RY*( 7) C   4           s(  0.00%)p 1.00(  0.10%)d99.99( 99.90%)
    34. (0.00000) RY*( 8) C   4           s(  0.00%)p 1.00(  9.26%)d 9.80( 90.74%)
    35. (0.00001) RY*( 9) C   4           s(  0.08%)p 2.44(  0.19%)d99.99( 99.73%)
    36. (0.00000) RY*(10) C   4           s(  0.06%)p 3.32(  0.18%)d99.99( 99.76%)
    37. (0.00106) RY*( 1) H   5           s( 97.41%)p 0.03(  2.59%)
                                           -0.0035  0.9869  0.0000 -0.0353  0.1571
    38. (0.00011) RY*( 2) H   5           s(  0.00%)p 1.00(100.00%)
                                            0.0000  0.0000  1.0000  0.0000  0.0000
    39. (0.00006) RY*( 3) H   5           s(  2.49%)p39.12( 97.51%)
    40. (0.00003) RY*( 4) H   5           s(  0.15%)p99.99( 99.85%)
    41. (0.00106) RY*( 1) H   6           s( 97.41%)p 0.03(  2.59%)
                                           -0.0035  0.9869  0.0000  0.0353  0.1571
    42. (0.00011) RY*( 2) H   6           s(  0.00%)p 1.00(100.00%)
                                            0.0000  0.0000  1.0000  0.0000  0.0000
    43. (0.00006) RY*( 3) H   6           s(  2.49%)p39.12( 97.51%)
    44. (0.00003) RY*( 4) H   6           s(  0.15%)p99.99( 99.85%)
    45. (0.01766) BD*( 1) C   1 - H   2  
                ( 39.29%)   0.6268* C   1 s( 28.62%)p 2.49( 71.34%)d 0.00(  0.04%)
                                            0.0003 -0.5348 -0.0154 -0.0004 -0.0000
                                           -0.0000 -0.7068  0.0163 -0.4620 -0.0095
                                           -0.0000 -0.0000 -0.0125  0.0146  0.0026
                ( 60.71%)  -0.7792* H   2 s( 99.95%)p 0.00(  0.05%)
                                           -0.9998 -0.0025 -0.0000  0.0184  0.0107
    46. (0.01766) BD*( 1) C   1 - H   3  
                ( 39.29%)   0.6268* C   1 s( 28.62%)p 2.49( 71.34%)d 0.00(  0.04%)
                                           -0.0003  0.5348  0.0154  0.0004 -0.0000
                                           -0.0000 -0.7068  0.0163  0.4620  0.0095
                                           -0.0000 -0.0000 -0.0125 -0.0146 -0.0026
                ( 60.71%)  -0.7792* H   3 s( 99.95%)p 0.00(  0.05%)
                                            0.9998  0.0025 -0.0000  0.0184 -0.0107
    47. (0.00000) BD*( 1) C   1 - C   4  
                ( 50.00%)   0.7071* C   1 s(  0.00%)p 1.00( 99.90%)d 0.00(  0.10%)
                ( 50.00%)  -0.7071* C   4 s(  0.00%)p 1.00( 99.90%)d 0.00(  0.10%)
    48. (0.01008) BD*( 2) C   1 - C   4  
                ( 50.00%)   0.7071* C   1 s( 42.81%)p 1.33( 57.13%)d 0.00(  0.06%)
                                            0.0001  0.6534 -0.0334 -0.0006  0.0000
                                            0.0000  0.0000 -0.0000 -0.7541 -0.0519
                                            0.0000  0.0000  0.0000 -0.0004  0.0241
                ( 50.00%)  -0.7071* C   4 s( 42.81%)p 1.33( 57.13%)d 0.00(  0.06%)
                                            0.0001  0.6534 -0.0334 -0.0006  0.0000
                                            0.0000  0.0000 -0.0000  0.7541  0.0519
                                            0.0000  0.0000 -0.0000 -0.0004  0.0241
    49. (0.01766) BD*( 1) C   4 - H   5  
                ( 39.29%)   0.6268* C   4 s( 28.62%)p 2.49( 71.34%)d 0.00(  0.04%)
                                           -0.0003  0.5348  0.0154  0.0004 -0.0000
                                           -0.0000 -0.7068  0.0163 -0.4620 -0.0095
                                           -0.0000 -0.0000  0.0125 -0.0146 -0.0026
                ( 60.71%)  -0.7792* H   5 s( 99.95%)p 0.00(  0.05%)
                                            0.9998  0.0025 -0.0000  0.0184  0.0107
    50. (0.01766) BD*( 1) C   4 - H   6  
                ( 39.29%)   0.6268* C   4 s( 28.62%)p 2.49( 71.34%)d 0.00(  0.04%)
                                            0.0003 -0.5348 -0.0154 -0.0004 -0.0000
                                           -0.0000 -0.7068  0.0163  0.4620  0.0095
                                           -0.0000 -0.0000  0.0125  0.0146  0.0026
                ( 60.71%)  -0.7792* H   6 s( 99.95%)p 0.00(  0.05%)
                                           -0.9998 -0.0025 -0.0000  0.0184 -0.0107


 NHO Directionality and "Bond Bending" (deviations from line of nuclear centers)

         [Thresholds for printing:  angular deviation  >  1.0 degree]
                                    hybrid p-character > 25.0%
                                    orbital occupancy  >  0.10e

                                Line of Centers        Hybrid 1              Hybrid 2
                                ---------------  -------------------   ------------------
                NBO               Theta   Phi    Theta   Phi    Dev    Theta   Phi    Dev
 ========================================================================================
     1. BD (   1) C   1 - H   2    58.3   90.0    55.7   90.0   2.7      --     --    --
     2. BD (   1) C   1 - H   3    58.3  270.0    55.7  270.0   2.7      --     --    --
     3. BD (   1) C   1 - C   4   180.0    0.0    90.0    0.0  90.0     90.0    0.0  90.0
     5. BD (   1) C   4 - H   5   121.7  270.0   124.3  270.0   2.7      --     --    --
     6. BD (   1) C   4 - H   6   121.7   90.0   124.3   90.0   2.7      --     --    --


 Second Order Perturbation Theory Analysis of Fock Matrix in NBO Basis

     Threshold for printing:   0.50 kcal/mol
                                                                              E(2)  E(j)-E(i) F(i,j)
         Donor NBO (i)                     Acceptor NBO (j)                 kcal/mol   a.u.    a.u. 
 ===================================================================================================

 within unit  1
   1. BD (   1) C   1 - H   2        / 27. RY*(   1) C   4                    1.48    1.67    0.045
   1. BD (   1) C   1 - H   2        / 28. RY*(   2) C   4                    1.05    1.17    0.031
   1. BD (   1) C   1 - H   2        / 48. BD*(   2) C   1 - C   4            2.80    1.44    0.057
   1. BD (   1) C   1 - H   2        / 49. BD*(   1) C   4 - H   5            7.35    0.99    0.076
   1. BD (   1) C   1 - H   2        / 50. BD*(   1) C   4 - H   6            0.56    0.99    0.021
   2. BD (   1) C   1 - H   3        / 27. RY*(   1) C   4                    1.48    1.67    0.045
   2. BD (   1) C   1 - H   3        / 28. RY*(   2) C   4                    1.05    1.17    0.031
   2. BD (   1) C   1 - H   3        / 48. BD*(   2) C   1 - C   4            2.80    1.44    0.057
   2. BD (   1) C   1 - H   3        / 49. BD*(   1) C   4 - H   5            0.56    0.99    0.021
   2. BD (   1) C   1 - H   3        / 50. BD*(   1) C   4 - H   6            7.35    0.99    0.076
   4. BD (   2) C   1 - C   4        / 45. BD*(   1) C   1 - H   2            1.95    1.32    0.045
   4. BD (   2) C   1 - C   4        / 46. BD*(   1) C   1 - H   3            1.95    1.32    0.045
   4. BD (   2) C   1 - C   4        / 49. BD*(   1) C   4 - H   5            1.95    1.32    0.045
   4. BD (   2) C   1 - C   4        / 50. BD*(   1) C   4 - H   6            1.95    1.32    0.045
   5. BD (   1) C   4 - H   5        /  9. RY*(   1) C   1                    1.48    1.67    0.045
   5. BD (   1) C   4 - H   5        / 10. RY*(   2) C   1                    1.05    1.17    0.031
   5. BD (   1) C   4 - H   5        / 45. BD*(   1) C   1 - H   2            7.35    0.99    0.076
   5. BD (   1) C   4 - H   5        / 46. BD*(   1) C   1 - H   3            0.56    0.99    0.021
   5. BD (   1) C   4 - H   5        / 48. BD*(   2) C   1 - C   4            2.80    1.44    0.057
   6. BD (   1) C   4 - H   6        /  9. RY*(   1) C   1                    1.48    1.67    0.045
   6. BD (   1) C   4 - H   6        / 10. RY*(   2) C   1                    1.05    1.17    0.031
   6. BD (   1) C   4 - H   6        / 45. BD*(   1) C   1 - H   2            0.56    0.99    0.021
   6. BD (   1) C   4 - H   6        / 46. BD*(   1) C   1 - H   3            7.35    0.99    0.076
   6. BD (   1) C   4 - H   6        / 48. BD*(   2) C   1 - C   4            2.80    1.44    0.057
   7. CR (   1) C   1                / 28. RY*(   2) C   4                    5.14   10.66    0.209
   7. CR (   1) C   1                / 48. BD*(   2) C   1 - C   4            2.96   10.93    0.161
   7. CR (   1) C   1                / 49. BD*(   1) C   4 - H   5            1.16   10.48    0.099
   7. CR (   1) C   1                / 50. BD*(   1) C   4 - H   6            1.16   10.48    0.099
   8. CR (   1) C   4                / 10. RY*(   2) C   1                    5.14   10.66    0.209
   8. CR (   1) C   4                / 45. BD*(   1) C   1 - H   2            1.16   10.48    0.099
   8. CR (   1) C   4                / 46. BD*(   1) C   1 - H   3            1.16   10.48    0.099
   8. CR (   1) C   4                / 48. BD*(   2) C   1 - C   4            2.96   10.93    0.161


 Natural Bond Orbitals (Summary):

                                                            Principal Delocalizations
           NBO                        Occupancy    Energy   (geminal,vicinal,remote)
 ====================================================================================
 Molecular unit  1  (C2H4)
     1. BD (   1) C   1 - H   2          1.97797    -0.50634  49(v),48(g),27(v),28(v)
                                                    50(v)
     2. BD (   1) C   1 - H   3          1.97797    -0.50634  50(v),48(g),27(v),28(v)
                                                    49(v)
     3. BD (   1) C   1 - C   4          1.99958    -0.29045   
     4. BD (   2) C   1 - C   4          1.99138    -0.83582  45(g),46(g),49(g),50(g)
     5. BD (   1) C   4 - H   5          1.97797    -0.50634  45(v),48(g),9(v),10(v),46(v)
     6. BD (   1) C   4 - H   6          1.97797    -0.50634  46(v),48(g),9(v),10(v),45(v)
     7. CR (   1) C   1                  1.99864    -9.99552  28(v),48(g),49(v),50(v)
     8. CR (   1) C   4                  1.99864    -9.99552  10(v),48(g),45(v),46(v)
     9. RY*(   1) C   1                  0.00418     1.16648   
    10. RY*(   2) C   1                  0.00289     0.66379   
    11. RY*(   3) C   1                  0.00000     0.57775   
    12. RY*(   4) C   1                  0.00000     0.97566   
    13. RY*(   5) C   1                  0.00000     3.99864   
    14. RY*(   6) C   1                  0.00000     1.88279   
    15. RY*(   7) C   1                  0.00000     2.06868   
    16. RY*(   8) C   1                  0.00000     2.57709   
    17. RY*(   9) C   1                  0.00001     2.32507   
    18. RY*(  10) C   1                  0.00000     2.60953   
    19. RY*(   1) H   2                  0.00106     0.68153   
    20. RY*(   2) H   2                  0.00011     2.21918   
    21. RY*(   3) H   2                  0.00006     2.49364   
    22. RY*(   4) H   2                  0.00003     2.86844   
    23. RY*(   1) H   3                  0.00106     0.68153   
    24. RY*(   2) H   3                  0.00011     2.21918   
    25. RY*(   3) H   3                  0.00006     2.49364   
    26. RY*(   4) H   3                  0.00003     2.86844   
    27. RY*(   1) C   4                  0.00418     1.16648   
    28. RY*(   2) C   4                  0.00289     0.66379   
    29. RY*(   3) C   4                  0.00000     0.57775   
    30. RY*(   4) C   4                  0.00000     0.97566   
    31. RY*(   5) C   4                  0.00000     3.99864   
    32. RY*(   6) C   4                  0.00000     1.88279   
    33. RY*(   7) C   4                  0.00000     2.06868   
    34. RY*(   8) C   4                  0.00000     2.57709   
    35. RY*(   9) C   4                  0.00001     2.32507   
    36. RY*(  10) C   4                  0.00000     2.60953   
    37. RY*(   1) H   5                  0.00106     0.68153   
    38. RY*(   2) H   5                  0.00011     2.21918   
    39. RY*(   3) H   5                  0.00006     2.49364   
    40. RY*(   4) H   5                  0.00003     2.86844   
    41. RY*(   1) H   6                  0.00106     0.68153   
    42. RY*(   2) H   6                  0.00011     2.21918   
    43. RY*(   3) H   6                  0.00006     2.49364   
    44. RY*(   4) H   6                  0.00003     2.86844   
    45. BD*(   1) C   1 - H   2          0.01766     0.48808   
    46. BD*(   1) C   1 - H   3          0.01766     0.48808   
    47. BD*(   1) C   1 - C   4          0.00000     0.10243   
    48. BD*(   2) C   1 - C   4          0.01008     0.93099   
    49. BD*(   1) C   4 - H   5          0.01766     0.48808   
    50. BD*(   1) C   4 - H   6          0.01766     0.48808   
       -------------------------------
              Total Lewis   15.90011  ( 99.3757%)
        Valence non-Lewis    0.08073  (  0.5046%)
        Rydberg non-Lewis    0.01916  (  0.1197%)
       -------------------------------
            Total unit  1   16.00000  (100.0000%)
           Charge unit  1    0.00000
 Variable Step   Value    
 -------- ---- -----------
     3       4    2.194739
 ---------------------------------------------------------------------------------------------------
                            Z-MATRIX (ANGSTROMS AND DEGREES)
   CD    Cent   Atom    N1       Length/X        N2       Alpha/Y        N3        Beta/Z          J
 ---------------------------------------------------------------------------------------------------
      1      1  C 
      2      2  H        1   1.083410(     1)
      3      3  H        1   1.083410(     2)      2  116.667(     6)
      4      4  C        1   1.161406(     3)      2  121.666(     7)      3  180.000(    10)      0
      5      5  H        4   1.083410(     4)      1  121.666(     8)      2  180.000(    11)      0
      6      6  H        4   1.083410(     5)      1  121.666(     9)      2    0.000(    12)      0
 ---------------------------------------------------------------------------------------------------
                         Z-Matrix orientation:                         
 ---------------------------------------------------------------------
 Center     Atomic      Atomic             Coordinates (Angstroms)
 Number     Number       Type             X           Y           Z
 ---------------------------------------------------------------------
      1          6           0        0.000000    0.000000    0.000000
      2          1           0        0.000000    0.000000    1.083410
      3          1           0        0.968163    0.000000   -0.486247
      4          6           0       -0.988496   -0.000000   -0.609704
      5          1           0       -0.988496   -0.000000   -1.693113
      6          1           0       -1.956659   -0.000000   -0.123457
 ---------------------------------------------------------------------
                    Distance matrix (angstroms):
                    1          2          3          4          5
     1  C    0.000000
     2  H    1.083410   0.000000
     3  H    1.083410   1.844224   0.000000
     4  C    1.161406   1.960550   1.960550   0.000000
     5  H    1.960550   2.947237   2.298922   1.083410   0.000000
     6  H    1.960550   2.298922   2.947237   1.083410   1.844224
                    6
     6  H    0.000000
 Stoichiometry    C2H4
 Framework group  D2H[C2"(C.C),SG(H4)]
 Deg. of freedom     3
 Full point group                 D2H     NOp   8
 Largest Abelian subgroup         D2H     NOp   8
 Largest concise Abelian subgroup D2      NOp   4
                         Standard orientation:                         
 ---------------------------------------------------------------------
 Center     Atomic      Atomic             Coordinates (Angstroms)
 Number     Number       Type             X           Y           Z
 ---------------------------------------------------------------------
      1          6           0       -0.000000    0.000000    0.580703
      2          1           0       -0.000000    0.922112    1.149461
      3          1           0       -0.000000   -0.922112    1.149461
      4          6           0        0.000000   -0.000000   -0.580703
      5          1           0       -0.000000   -0.922112   -1.149461
      6          1           0        0.000000    0.922112   -1.149461
 ---------------------------------------------------------------------
 Rotational constants (GHZ):         147.4363801          37.6598267          29.9975273
 Standard basis: 6-31G(d,p) (6D, 7F)
 There are    12 symmetry adapted cartesian basis functions of AG  symmetry.
 There are     2 symmetry adapted cartesian basis functions of B1G symmetry.
 There are     4 symmetry adapted cartesian basis functions of B2G symmetry.
 There are     7 symmetry adapted cartesian basis functions of B3G symmetry.
 There are     2 symmetry adapted cartesian basis functions of AU  symmetry.
 There are    12 symmetry adapted cartesian basis functions of B1U symmetry.
 There are     7 symmetry adapted cartesian basis functions of B2U symmetry.
 There are     4 symmetry adapted cartesian basis functions of B3U symmetry.
 There are    12 symmetry adapted basis functions of AG  symmetry.
 There are     2 symmetry adapted basis functions of B1G symmetry.
 There are     4 symmetry adapted basis functions of B2G symmetry.
 There are     7 symmetry adapted basis functions of B3G symmetry.
 There are     2 symmetry adapted basis functions of AU  symmetry.
 There are    12 symmetry adapted basis functions of B1U symmetry.
 There are     7 symmetry adapted basis functions of B2U symmetry.
 There are     4 symmetry adapted basis functions of B3U symmetry.
    50 basis functions,    84 primitive gaussians,    50 cartesian basis functions
     8 alpha electrons        8 beta electrons
       nuclear repulsion energy        35.9965947525 Hartrees.
 NAtoms=    6 NActive=    6 NUniq=    2 SFac= 4.00D+00 NAtFMM=   60 NAOKFM=F Big=F
 Integral buffers will be    131072 words long.
 Raffenetti 2 integral format.
 Two-electron integral symmetry is turned on.
 One-electron integrals computed using PRISM.
 NBasis=    50 RedAO= T EigKep=  3.56D-03  NBF=    12     2     4     7     2    12     7     4
 NBsUse=    50 1.00D-06 EigRej= -1.00D+00 NBFU=    12     2     4     7     2    12     7     4
 Initial guess from the checkpoint file:  "ethLscanrigidnegnor.chk"
 B after Tr=    -0.000000    0.000000    0.000000
         Rot=    1.000000    0.000000   -0.000000   -0.000000 Ang=   0.00 deg.
 Initial guess orbital symmetries:
       Occupied  (AG) (B1U) (AG) (B1U) (B2U) (AG) (B3G) (B3U)
       Virtual   (B2G) (AG) (B2U) (B1U) (B3G) (B1U) (AG) (B3U)
                 (B2U) (AG) (B2G) (B1U) (B2U) (B3G) (AG) (B1U)
                 (B1U) (B3G) (B1G) (B3U) (AU) (AG) (B2U) (B3G)
                 (AG) (B1U) (B2G) (B2U) (B3U) (B1G) (B1U) (B2G)
                 (AU) (B3G) (AG) (B1U) (AG) (B2U) (B1U) (B3G) (AG)
                 (B1U)
 ExpMin= 1.61D-01 ExpMax= 3.05D+03 ExpMxC= 4.57D+02 IAcc=2 IRadAn=         4 AccDes= 0.00D+00
 Harris functional with IExCor=  402 and IRadAn=       4 diagonalized for initial guess.
 HarFok:  IExCor=  402 AccDes= 0.00D+00 IRadAn=         4 IDoV= 1 UseB2=F ITyADJ=14
 ICtDFT=  3500011 ScaDFX=  1.000000  1.000000  1.000000  1.000000
 FoFCou: FMM=F IPFlag=           0 FMFlag=      100000 FMFlg1=           0
         NFxFlg=           0 DoJE=T BraDBF=F KetDBF=T FulRan=T
         wScrn=  0.000000 ICntrl=       500 IOpCl=  0 I1Cent=   200000004 NGrid=           0
         NMat0=    1 NMatS0=      1 NMatT0=    0 NMatD0=    1 NMtDS0=    0 NMtDT0=    0
 Petite list used in FoFCou.
 Keep R1 ints in memory in symmetry-blocked form, NReq=7790938.
 Requested convergence on RMS density matrix=1.00D-08 within 128 cycles.
 Requested convergence on MAX density matrix=1.00D-06.
 Requested convergence on             energy=1.00D-06.
 No special actions if energy rises.
 Integral accuracy reduced to 1.0D-05 until final iterations.
 Initial convergence to 1.0D-05 achieved.  Increase integral accuracy.
 SCF Done:  E(RB3LYP) =  -78.5477631547     A.U. after    9 cycles
            NFock=  9  Conv=0.87D-09     -V/T= 2.0009

 **********************************************************************

            Population analysis using the SCF density.

 **********************************************************************

 Orbital symmetries:
       Occupied  (AG) (B1U) (AG) (B1U) (B2U) (AG) (B3G) (B3U)
       Virtual   (B2G) (AG) (B2U) (B1U) (B3G) (B1U) (AG) (B3U)
                 (B2U) (AG) (B2G) (B2U) (B1U) (B3G) (AG) (B1U)
                 (B1U) (B3G) (B1G) (B3U) (AU) (AG) (B2U) (B3G)
                 (AG) (B1U) (B2G) (B2U) (B3U) (B1G) (B1U) (B2G)
                 (AU) (B3G) (AG) (AG) (B1U) (B2U) (B1U) (B3G) (AG)
                 (B1U)
 The electronic state is 1-AG.
 Alpha  occ. eigenvalues --  -10.15893 -10.15550  -0.79606  -0.55926  -0.48710
 Alpha  occ. eigenvalues --   -0.42979  -0.32828  -0.29951
 Alpha virt. eigenvalues --    0.06002   0.12253   0.12892   0.17177   0.26252
 Alpha virt. eigenvalues --    0.36488   0.43057   0.51767   0.60824   0.65342
 Alpha virt. eigenvalues --    0.66600   0.78825   0.82685   0.87359   0.92769
 Alpha virt. eigenvalues --    0.93573   1.22364   1.29002   1.34967   1.46922
 Alpha virt. eigenvalues --    1.56233   1.78413   1.92108   2.01762   2.10320
 Alpha virt. eigenvalues --    2.12100   2.20897   2.28016   2.38728   2.41691
 Alpha virt. eigenvalues --    2.62995   2.73363   2.76553   2.77901   2.79640
 Alpha virt. eigenvalues --    3.15052   3.20974   3.41689   3.56596   3.93932
 Alpha virt. eigenvalues --    4.22069   4.64194
          Condensed to atoms (all electrons):
               1          2          3          4          5          6
     1  C    4.716635   0.391779   0.391779   0.754769  -0.040682  -0.040682
     2  H    0.391779   0.621664  -0.049077  -0.040682   0.009002  -0.019485
     3  H    0.391779  -0.049077   0.621664  -0.040682  -0.019485   0.009002
     4  C    0.754769  -0.040682  -0.040682   4.716635   0.391779   0.391779
     5  H   -0.040682   0.009002  -0.019485   0.391779   0.621664  -0.049077
     6  H   -0.040682  -0.019485   0.009002   0.391779  -0.049077   0.621664
 Mulliken charges:
               1
     1  C   -0.173598
     2  H    0.086799
     3  H    0.086799
     4  C   -0.173598
     5  H    0.086799
     6  H    0.086799
 Sum of Mulliken charges =  -0.00000
 Mulliken charges with hydrogens summed into heavy atoms:
               1
     1  C   -0.000000
     4  C   -0.000000
 Electronic spatial extent (au):  <R**2>=             74.3497
 Charge=              0.0000 electrons
 Dipole moment (field-independent basis, Debye):
    X=             -0.0000    Y=              0.0000    Z=             -0.0000  Tot=              0.0000
 Quadrupole moment (field-independent basis, Debye-Ang):
   XX=            -14.4059   YY=            -11.9865   ZZ=            -12.4522
   XY=              0.0000   XZ=              0.0000   YZ=              0.0000
 Traceless Quadrupole moment (field-independent basis, Debye-Ang):
   XX=             -1.4577   YY=              0.9617   ZZ=              0.4960
   XY=              0.0000   XZ=              0.0000   YZ=              0.0000
 Octapole moment (field-independent basis, Debye-Ang**2):
  XXX=             -0.0000  YYY=              0.0000  ZZZ=             -0.0000  XYY=             -0.0000
  XXY=             -0.0000  XXZ=             -0.0000  XZZ=             -0.0000  YZZ=              0.0000
  YYZ=             -0.0000  XYZ=             -0.0000
 Hexadecapole moment (field-independent basis, Debye-Ang**3):
 XXXX=            -14.2521 YYYY=            -26.3628 ZZZZ=            -58.1308 XXXY=             -0.0000
 XXXZ=              0.0000 YYYX=             -0.0000 YYYZ=              0.0000 ZZZX=              0.0000
 ZZZY=              0.0000 XXYY=             -7.3257 XXZZ=            -12.5228 YYZZ=            -12.4745
 XXYZ=             -0.0000 YYXZ=              0.0000 ZZXY=              0.0000
 N-N= 3.599659475247D+01 E-N=-2.539015734986D+02  KE= 7.848043433008D+01
 Symmetry AG   KE= 3.797837540044D+01
 Symmetry B1G  KE= 9.186380489718D-34
 Symmetry B2G  KE= 2.029294366637D-32
 Symmetry B3G  KE= 2.079352267477D+00
 Symmetry AU   KE= 2.480151808281D-33
 Symmetry B1U  KE= 3.431025906413D+01
 Symmetry B2U  KE= 1.913294002440D+00
 Symmetry B3U  KE= 2.199153595593D+00
 ******************************Gaussian NBO Version 3.1******************************
             N A T U R A L   A T O M I C   O R B I T A L   A N D
          N A T U R A L   B O N D   O R B I T A L   A N A L Y S I S
 ******************************Gaussian NBO Version 3.1******************************

       /RESON  / : Allow strongly delocalized NBO set
       /DMNAO  / : Print the NAO density matrix
       /BNDIDX / : Print bond indices based on the NAO density matrix
       /MULORB / : Print Mulliken populations by orbital and atom

 Analyzing the SCF density

 Job title: M0001                                                           

 Storage needed:      7784 in NPA,     10201 in NBO (2147483420 available)


 Input atomic orbitals, gross Mulliken populations:

  AO  Atom No lang  Mulliken Population    Atom No      Total
 -------------------------------------------------------------------------------
   1    C  1  S        1.9918981
   2    C  1  S        0.7002236
   3    C  1  px       0.5917651
   4    C  1  py       0.7257877
   5    C  1  pz       0.8342546
   6    C  1  S        0.5006538
   7    C  1  px       0.3946543
   8    C  1  py       0.2567832
   9    C  1  pz       0.1843861
  10    C  1  dxx     -0.0261003
  11    C  1  dxz     -0.0079182
  12    C  1  dzz      0.0012390
  13    C  1  dxy      0.0000000
  14    C  1  dyy      0.0084004
  15    C  1  dyz      0.0175708
                                             C  1      6.1735981
  16    H  2  S        0.5378267
  17    H  2  S        0.3623873
  18    H  2  px       0.0025901
  19    H  2  py       0.0061525
  20    H  2  pz       0.0042443
                                             H  2      0.9132010
  21    H  3  S        0.5378267
  22    H  3  S        0.3623873
  23    H  3  px       0.0025901
  24    H  3  py       0.0061525
  25    H  3  pz       0.0042443
                                             H  3      0.9132010
  26    C  4  S        1.9918981
  27    C  4  S        0.7002236
  28    C  4  px       0.5917651
  29    C  4  py       0.7257877
  30    C  4  pz       0.8342546
  31    C  4  S        0.5006538
  32    C  4  px       0.3946543
  33    C  4  py       0.2567832
  34    C  4  pz       0.1843861
  35    C  4  dxx     -0.0261003
  36    C  4  dxz     -0.0079182
  37    C  4  dzz      0.0012390
  38    C  4  dxy      0.0000000
  39    C  4  dyy      0.0084004
  40    C  4  dyz      0.0175708
                                             C  4      6.1735981
  41    H  5  S        0.5378267
  42    H  5  S        0.3623873
  43    H  5  px       0.0025901
  44    H  5  py       0.0061525
  45    H  5  pz       0.0042443
                                             H  5      0.9132010
  46    H  6  S        0.5378267
  47    H  6  S        0.3623873
  48    H  6  px       0.0025901
  49    H  6  py       0.0061525
  50    H  6  pz       0.0042443
                                             H  6      0.9132010

 Total number of electrons:   16.000000


 Mayer-Mulliken atom-atom bond order matrix:                                   

     Atom    1       2       3       4       5       6
     ---- ------  ------  ------  ------  ------  ------
   1.  C  0.0000  0.9535  0.9535  2.0713 -0.0069 -0.0069
   2.  H  0.9535  0.0000 -0.0120 -0.0069  0.0193  0.0043
   3.  H  0.9535 -0.0120  0.0000 -0.0069  0.0043  0.0193
   4.  C  2.0713 -0.0069 -0.0069  0.0000  0.9535  0.9535
   5.  H -0.0069  0.0193  0.0043  0.9535  0.0000 -0.0120
   6.  H -0.0069  0.0043  0.0193  0.9535 -0.0120  0.0000


 Mayer-Mulliken valencies by atom:                                             

     Atom    1
     ---- ------
   1.  C  3.9644
   2.  H  0.9581
   3.  H  0.9581
   4.  C  3.9644
   5.  H  0.9581
   6.  H  0.9581
 GSVD:  LWork=        1156 too small for GESVD, short by        1316 words or        1316 for optimal perf.


 NATURAL POPULATIONS:  Natural atomic orbital occupancies 
                                                          
   NAO  Atom  No  lang   Type(AO)    Occupancy      Energy
 ----------------------------------------------------------
     1    C    1  S      Cor( 1S)     1.99833      -9.97599
     2    C    1  S      Val( 2S)     1.00587      -0.13424
     3    C    1  S      Ryd( 3S)     0.00263       1.10566
     4    C    1  S      Ryd( 4S)     0.00000       4.01617
     5    C    1  px     Val( 2p)     0.99806      -0.08606
     6    C    1  px     Ryd( 3p)     0.00061       0.56930
     7    C    1  py     Val( 2p)     1.20612      -0.02423
     8    C    1  py     Ryd( 3p)     0.00449       0.95628
     9    C    1  pz     Val( 2p)     1.19291      -0.02766
    10    C    1  pz     Ryd( 3p)     0.00517       0.53355
    11    C    1  dxy    Ryd( 3d)     0.00000       1.88767
    12    C    1  dxz    Ryd( 3d)     0.00114       2.10507
    13    C    1  dyz    Ryd( 3d)     0.00066       2.85032
    14    C    1  dx2y2  Ryd( 3d)     0.00053       2.34998
    15    C    1  dz2    Ryd( 3d)     0.00072       2.68418

    16    H    2  S      Val( 1S)     0.78965       0.08863
    17    H    2  S      Ryd( 2S)     0.00115       0.62061
    18    H    2  px     Ryd( 2p)     0.00010       2.22145
    19    H    2  py     Ryd( 2p)     0.00031       2.86401
    20    H    2  pz     Ryd( 2p)     0.00018       2.57757

    21    H    3  S      Val( 1S)     0.78965       0.08863
    22    H    3  S      Ryd( 2S)     0.00115       0.62061
    23    H    3  px     Ryd( 2p)     0.00010       2.22145
    24    H    3  py     Ryd( 2p)     0.00031       2.86401
    25    H    3  pz     Ryd( 2p)     0.00018       2.57757

    26    C    4  S      Cor( 1S)     1.99833      -9.97599
    27    C    4  S      Val( 2S)     1.00587      -0.13424
    28    C    4  S      Ryd( 3S)     0.00263       1.10566
    29    C    4  S      Ryd( 4S)     0.00000       4.01617
    30    C    4  px     Val( 2p)     0.99806      -0.08606
    31    C    4  px     Ryd( 3p)     0.00061       0.56930
    32    C    4  py     Val( 2p)     1.20612      -0.02423
    33    C    4  py     Ryd( 3p)     0.00449       0.95628
    34    C    4  pz     Val( 2p)     1.19291      -0.02766
    35    C    4  pz     Ryd( 3p)     0.00517       0.53355
    36    C    4  dxy    Ryd( 3d)     0.00000       1.88767
    37    C    4  dxz    Ryd( 3d)     0.00114       2.10507
    38    C    4  dyz    Ryd( 3d)     0.00066       2.85032
    39    C    4  dx2y2  Ryd( 3d)     0.00053       2.34998
    40    C    4  dz2    Ryd( 3d)     0.00072       2.68418

    41    H    5  S      Val( 1S)     0.78965       0.08863
    42    H    5  S      Ryd( 2S)     0.00115       0.62061
    43    H    5  px     Ryd( 2p)     0.00010       2.22145
    44    H    5  py     Ryd( 2p)     0.00031       2.86401
    45    H    5  pz     Ryd( 2p)     0.00018       2.57757

    46    H    6  S      Val( 1S)     0.78965       0.08863
    47    H    6  S      Ryd( 2S)     0.00115       0.62061
    48    H    6  px     Ryd( 2p)     0.00010       2.22145
    49    H    6  py     Ryd( 2p)     0.00031       2.86401
    50    H    6  pz     Ryd( 2p)     0.00018       2.57757

 WARNING:  1 low occupancy (<1.9990e) core orbital  found on  C    1
           1 low occupancy (<1.9990e) core orbital  found on  C    4


 Summary of Natural Population Analysis:                  
                                                          
                                       Natural Population 
                Natural  -----------------------------------------------
    Atom  No    Charge         Core      Valence    Rydberg      Total
 -----------------------------------------------------------------------
      C    1   -0.41723      1.99833     4.40296    0.01594     6.41723
      H    2    0.20861      0.00000     0.78965    0.00174     0.79139
      H    3    0.20861      0.00000     0.78965    0.00174     0.79139
      C    4   -0.41723      1.99833     4.40296    0.01594     6.41723
      H    5    0.20861      0.00000     0.78965    0.00174     0.79139
      H    6    0.20861      0.00000     0.78965    0.00174     0.79139
 =======================================================================
   * Total *   -0.00000      3.99666    11.96451    0.03883    16.00000

                                 Natural Population      
 --------------------------------------------------------
   Core                       3.99666 ( 99.9165% of   4)
   Valence                   11.96451 ( 99.7042% of  12)
   Natural Minimal Basis     15.96117 ( 99.7573% of  16)
   Natural Rydberg Basis      0.03883 (  0.2427% of  16)
 --------------------------------------------------------

    Atom  No          Natural Electron Configuration
 ----------------------------------------------------------------------------
      C    1      [core]2S( 1.01)2p( 3.40)3p( 0.01)
      H    2            1S( 0.79)
      H    3            1S( 0.79)
      C    4      [core]2S( 1.01)2p( 3.40)3p( 0.01)
      H    5            1S( 0.79)
      H    6            1S( 0.79)


 Wiberg bond index matrix in the NAO basis:                                    

     Atom    1       2       3       4       5       6
     ---- ------  ------  ------  ------  ------  ------
   1.  C  0.0000  0.9116  0.9116  2.0651  0.0108  0.0108
   2.  H  0.9116  0.0000  0.0002  0.0108  0.0290  0.0070
   3.  H  0.9116  0.0002  0.0000  0.0108  0.0070  0.0290
   4.  C  2.0651  0.0108  0.0108  0.0000  0.9116  0.9116
   5.  H  0.0108  0.0290  0.0070  0.9116  0.0000  0.0002
   6.  H  0.0108  0.0070  0.0290  0.9116  0.0002  0.0000


 Wiberg bond index, Totals by atom:                                            

     Atom    1
     ---- ------
   1.  C  3.9098
   2.  H  0.9586
   3.  H  0.9586
   4.  C  3.9098
   5.  H  0.9586
   6.  H  0.9586


 Atom-atom overlap-weighted NAO bond order:                                    

     Atom    1       2       3       4       5       6
     ---- ------  ------  ------  ------  ------  ------
   1.  C  0.0000  0.7553  0.7553  1.5525  0.0190  0.0190
   2.  H  0.7553  0.0000 -0.0040  0.0190  0.0090 -0.0136
   3.  H  0.7553 -0.0040  0.0000  0.0190 -0.0136  0.0090
   4.  C  1.5525  0.0190  0.0190  0.0000  0.7553  0.7553
   5.  H  0.0190  0.0090 -0.0136  0.7553  0.0000 -0.0040
   6.  H  0.0190 -0.0136  0.0090  0.7553 -0.0040  0.0000


 Atom-atom overlap-weighted NAO bond order, Totals by atom:                    

     Atom    1
     ---- ------
   1.  C  3.1011
   2.  H  0.7658
   3.  H  0.7658
   4.  C  3.1011
   5.  H  0.7658
   6.  H  0.7658


 MO bond order:                                                                

     Atom    1       2       3       4       5       6
     ---- ------  ------  ------  ------  ------  ------
   1.  C  0.0000  1.5767  0.3263  1.1489  0.0185  0.0657
   2.  H  1.5767  0.0000  0.0277  0.1487  0.1226 -0.0476
   3.  H  0.3263  0.0277  0.0000  0.0760 -0.0627  0.1226
   4.  C  1.1489  0.1487  0.0760  0.0000 -0.5813  0.6933
   5.  H  0.0185  0.1226 -0.0627 -0.5813  0.0000  0.0181
   6.  H  0.0657 -0.0476  0.1226  0.6933  0.0181  0.0000


 MO atomic valencies:                                                          

     Atom    1
     ---- ------
   1.  C  3.1362
   2.  H  1.8281
   3.  H  0.4900
   4.  C  1.4857
   5.  H -0.4848
   6.  H  0.8521


 NAO density matrix:                                                           

          NAO        1       2       3       4       5       6       7       8
      ---------- ------- ------- ------- ------- ------- ------- ------- -------
   1.  C 1 (S)    1.9983  0.0000 -0.0000 -0.0000 -0.0000  0.0000  0.0000 -0.0000
   2.  C 1 (S)    0.0000  1.0059 -0.0000  0.0000 -0.0000  0.0000  0.0000  0.0000
   3.  C 1 (S)   -0.0000 -0.0000  0.0026 -0.0000  0.0000 -0.0000 -0.0000  0.0000
   4.  C 1 (S)   -0.0000  0.0000 -0.0000  0.0000  0.0000 -0.0000  0.0000 -0.0000
   5.  C 1 (px)  -0.0000 -0.0000  0.0000  0.0000  0.9981 -0.0246 -0.0000 -0.0000
   6.  C 1 (px)   0.0000  0.0000 -0.0000 -0.0000 -0.0246  0.0006  0.0000  0.0000
   7.  C 1 (py)   0.0000  0.0000 -0.0000  0.0000 -0.0000  0.0000  1.2061 -0.0246
   8.  C 1 (py)  -0.0000  0.0000  0.0000 -0.0000 -0.0000  0.0000 -0.0246  0.0045
   9.  C 1 (pz)   0.0233  0.1150  0.0470  0.0011  0.0000  0.0000  0.0000  0.0000
  10.  C 1 (pz)   0.0022 -0.0193  0.0034 -0.0000  0.0000 -0.0000 -0.0000 -0.0000
  11.  C 1 (d1)   0.0000 -0.0000 -0.0000 -0.0000 -0.0000  0.0000  0.0000  0.0000
  12.  C 1 (d2)  -0.0000  0.0000 -0.0000 -0.0000 -0.0337  0.0008  0.0000  0.0000
  13.  C 1 (d3)   0.0000 -0.0000 -0.0000 -0.0000 -0.0000  0.0000  0.0172 -0.0016
  14.  C 1 (d4)   0.0026 -0.0177 -0.0007 -0.0000 -0.0000 -0.0000  0.0000 -0.0000
  15.  C 1 (d5)  -0.0018  0.0114 -0.0011 -0.0000  0.0000 -0.0000  0.0000 -0.0000
  16.  H 2 (S)   -0.0169  0.5160  0.0168  0.0003 -0.0000  0.0000  0.6644 -0.0240
  17.  H 2 (S)   -0.0123  0.0131 -0.0004  0.0000  0.0000 -0.0000 -0.0007  0.0018
  18.  H 2 (px)   0.0000  0.0000  0.0000  0.0000  0.0101 -0.0002  0.0000 -0.0000
  19.  H 2 (py)   0.0023 -0.0125 -0.0003 -0.0000 -0.0000  0.0000 -0.0091  0.0006
  20.  H 2 (pz)   0.0017 -0.0083  0.0002 -0.0000  0.0000 -0.0000 -0.0102  0.0002
  21.  H 3 (S)   -0.0169  0.5160  0.0168  0.0003  0.0000  0.0000 -0.6644  0.0240
  22.  H 3 (S)   -0.0123  0.0131 -0.0004  0.0000 -0.0000  0.0000  0.0007 -0.0018
  23.  H 3 (px)   0.0000  0.0000  0.0000  0.0000  0.0101 -0.0002  0.0000 -0.0000
  24.  H 3 (py)  -0.0023  0.0125  0.0003  0.0000  0.0000 -0.0000 -0.0091  0.0006
  25.  H 3 (pz)   0.0017 -0.0083  0.0002 -0.0000  0.0000 -0.0000  0.0102 -0.0002
  26.  C 4 (S)    0.0006  0.0090  0.0179  0.0004  0.0000 -0.0000 -0.0000 -0.0000
  27.  C 4 (S)    0.0090  0.4079 -0.0050 -0.0020 -0.0000  0.0000  0.0000  0.0000
  28.  C 4 (S)    0.0179 -0.0050  0.0024 -0.0000  0.0000  0.0000  0.0000 -0.0000
  29.  C 4 (S)    0.0004 -0.0020 -0.0000 -0.0000 -0.0000  0.0000  0.0000  0.0000
  30.  C 4 (px)  -0.0000  0.0000  0.0000  0.0000  0.9981 -0.0246 -0.0000 -0.0000
  31.  C 4 (px)  -0.0000 -0.0000 -0.0000 -0.0000 -0.0246  0.0006 -0.0000  0.0000
  32.  C 4 (py)   0.0000  0.0000 -0.0000 -0.0000 -0.0000 -0.0000  0.2535  0.0626
  33.  C 4 (py)   0.0000 -0.0000  0.0000  0.0000  0.0000 -0.0000  0.0626 -0.0035
  34.  C 4 (pz)   0.0206  0.5288 -0.0421  0.0010  0.0000 -0.0000 -0.0000  0.0000
  35.  C 4 (pz)  -0.0302 -0.0008 -0.0034 -0.0000  0.0000 -0.0000  0.0000 -0.0000
  36.  C 4 (d1)   0.0000 -0.0000  0.0000  0.0000  0.0000  0.0000  0.0000 -0.0000
  37.  C 4 (d2)   0.0000  0.0000  0.0000  0.0000  0.0337 -0.0008  0.0000 -0.0000
  38.  C 4 (d3)  -0.0000  0.0000  0.0000 -0.0000  0.0000 -0.0000  0.0184 -0.0016
  39.  C 4 (d4)   0.0004 -0.0020 -0.0005  0.0000 -0.0000  0.0000 -0.0000  0.0000
  40.  C 4 (d5)  -0.0030  0.0154 -0.0011 -0.0000 -0.0000  0.0000 -0.0000  0.0000
  41.  H 5 (S)    0.0081  0.0563  0.0128 -0.0012 -0.0000  0.0000  0.0379 -0.0403
  42.  H 5 (S)   -0.0023  0.0007 -0.0006 -0.0000  0.0000 -0.0000 -0.0304  0.0010
  43.  H 5 (px)   0.0000 -0.0000  0.0000  0.0000  0.0101 -0.0002 -0.0000 -0.0000
  44.  H 5 (py)  -0.0002  0.0017  0.0002 -0.0000 -0.0000  0.0000  0.0051 -0.0007
  45.  H 5 (pz)  -0.0005  0.0025 -0.0003 -0.0000 -0.0000  0.0000 -0.0030 -0.0005
  46.  H 6 (S)    0.0081  0.0563  0.0128 -0.0012 -0.0000  0.0000 -0.0379  0.0403
  47.  H 6 (S)   -0.0023  0.0007 -0.0006 -0.0000 -0.0000  0.0000  0.0304 -0.0010
  48.  H 6 (px)   0.0000 -0.0000  0.0000  0.0000  0.0101 -0.0002 -0.0000 -0.0000
  49.  H 6 (py)   0.0002 -0.0017 -0.0002  0.0000  0.0000 -0.0000  0.0051 -0.0007
  50.  H 6 (pz)  -0.0005  0.0025 -0.0003 -0.0000  0.0000 -0.0000  0.0030  0.0005

          NAO        9      10      11      12      13      14      15      16
      ---------- ------- ------- ------- ------- ------- ------- ------- -------
   1.  C 1 (S)    0.0233  0.0022  0.0000 -0.0000  0.0000  0.0026 -0.0018 -0.0169
   2.  C 1 (S)    0.1150 -0.0193 -0.0000  0.0000 -0.0000 -0.0177  0.0114  0.5160
   3.  C 1 (S)    0.0470  0.0034 -0.0000 -0.0000 -0.0000 -0.0007 -0.0011  0.0168
   4.  C 1 (S)    0.0011 -0.0000 -0.0000 -0.0000 -0.0000 -0.0000 -0.0000  0.0003
   5.  C 1 (px)   0.0000  0.0000 -0.0000 -0.0337 -0.0000 -0.0000  0.0000 -0.0000
   6.  C 1 (px)   0.0000 -0.0000  0.0000  0.0008  0.0000 -0.0000 -0.0000  0.0000
   7.  C 1 (py)   0.0000 -0.0000  0.0000  0.0000  0.0172  0.0000  0.0000  0.6644
   8.  C 1 (py)   0.0000 -0.0000  0.0000  0.0000 -0.0016 -0.0000 -0.0000 -0.0240
   9.  C 1 (pz)   1.1929  0.0492 -0.0000  0.0000 -0.0000 -0.0175 -0.0247  0.4487
  10.  C 1 (pz)   0.0492  0.0052 -0.0000 -0.0000 -0.0000 -0.0005 -0.0015  0.0095
  11.  C 1 (d1)  -0.0000 -0.0000  0.0000  0.0000 -0.0000  0.0000  0.0000 -0.0000
  12.  C 1 (d2)   0.0000 -0.0000  0.0000  0.0011  0.0000  0.0000 -0.0000  0.0000
  13.  C 1 (d3)  -0.0000 -0.0000 -0.0000  0.0000  0.0007  0.0000  0.0000  0.0129
  14.  C 1 (d4)  -0.0175 -0.0005  0.0000  0.0000  0.0000  0.0005  0.0001 -0.0144
  15.  C 1 (d5)  -0.0247 -0.0015  0.0000 -0.0000  0.0000  0.0001  0.0007 -0.0028
  16.  H 2 (S)    0.4487  0.0095 -0.0000  0.0000  0.0129 -0.0144 -0.0028  0.7896
  17.  H 2 (S)   -0.0025 -0.0009  0.0000 -0.0000 -0.0006 -0.0002  0.0003 -0.0000
  18.  H 2 (px)   0.0000  0.0000 -0.0000 -0.0003 -0.0000 -0.0000  0.0000  0.0000
  19.  H 2 (py)  -0.0082 -0.0001  0.0000  0.0000 -0.0003  0.0003  0.0000 -0.0148
  20.  H 2 (pz)   0.0026  0.0005 -0.0000 -0.0000 -0.0001  0.0001 -0.0002 -0.0084
  21.  H 3 (S)    0.4487  0.0095 -0.0000  0.0000 -0.0129 -0.0144 -0.0028  0.0029
  22.  H 3 (S)   -0.0025 -0.0009 -0.0000  0.0000  0.0006 -0.0002  0.0003  0.0102
  23.  H 3 (px)   0.0000  0.0000  0.0000 -0.0003 -0.0000 -0.0000  0.0000  0.0000
  24.  H 3 (py)   0.0082  0.0001 -0.0000 -0.0000 -0.0003 -0.0003 -0.0000  0.0026
  25.  H 3 (pz)   0.0026  0.0005  0.0000 -0.0000  0.0001  0.0001 -0.0002  0.0026
  26.  C 4 (S)   -0.0206  0.0302 -0.0000 -0.0000  0.0000  0.0004 -0.0030  0.0081
  27.  C 4 (S)   -0.5288  0.0008  0.0000 -0.0000 -0.0000 -0.0020  0.0154  0.0563
  28.  C 4 (S)    0.0421  0.0034 -0.0000 -0.0000  0.0000 -0.0005 -0.0011  0.0128
  29.  C 4 (S)   -0.0010  0.0000  0.0000  0.0000  0.0000  0.0000 -0.0000 -0.0012
  30.  C 4 (px)   0.0000  0.0000 -0.0000 -0.0337 -0.0000 -0.0000  0.0000  0.0000
  31.  C 4 (px)  -0.0000 -0.0000  0.0000  0.0008  0.0000  0.0000 -0.0000 -0.0000
  32.  C 4 (py)  -0.0000  0.0000  0.0000 -0.0000 -0.0184  0.0000  0.0000 -0.0379
  33.  C 4 (py)  -0.0000  0.0000 -0.0000 -0.0000  0.0016  0.0000  0.0000  0.0403
  34.  C 4 (pz)  -0.4985 -0.0717  0.0000 -0.0000 -0.0000  0.0007  0.0204  0.0456
  35.  C 4 (pz)  -0.0717 -0.0041  0.0000 -0.0000 -0.0000  0.0010  0.0016 -0.0247
  36.  C 4 (d1)   0.0000  0.0000 -0.0000 -0.0000  0.0000 -0.0000 -0.0000  0.0000
  37.  C 4 (d2)   0.0000  0.0000 -0.0000 -0.0011 -0.0000 -0.0000  0.0000  0.0000
  38.  C 4 (d3)  -0.0000  0.0000 -0.0000 -0.0000  0.0007  0.0000  0.0000  0.0134
  39.  C 4 (d4)  -0.0007 -0.0010 -0.0000  0.0000 -0.0000  0.0001  0.0000 -0.0023
  40.  C 4 (d5)  -0.0204 -0.0016  0.0000  0.0000 -0.0000  0.0000  0.0007  0.0002
  41.  H 5 (S)   -0.0456  0.0247 -0.0000  0.0000  0.0134 -0.0023  0.0002  0.1672
  42.  H 5 (S)   -0.0156 -0.0006  0.0000 -0.0000 -0.0006  0.0002  0.0004 -0.0224
  43.  H 5 (px)  -0.0000  0.0000 -0.0000 -0.0003 -0.0000  0.0000  0.0000 -0.0000
  44.  H 5 (py)  -0.0033  0.0004  0.0000  0.0000  0.0003 -0.0000  0.0001  0.0048
  45.  H 5 (pz)  -0.0088 -0.0003  0.0000  0.0000  0.0001  0.0001  0.0002 -0.0017
  46.  H 6 (S)   -0.0456  0.0247  0.0000 -0.0000 -0.0134 -0.0023  0.0002 -0.0816
  47.  H 6 (S)   -0.0156 -0.0006  0.0000  0.0000  0.0006  0.0002  0.0004  0.0133
  48.  H 6 (px)  -0.0000  0.0000  0.0000 -0.0003 -0.0000  0.0000  0.0000 -0.0000
  49.  H 6 (py)   0.0033 -0.0004 -0.0000 -0.0000  0.0003  0.0000 -0.0001  0.0040
  50.  H 6 (pz)  -0.0088 -0.0003  0.0000 -0.0000 -0.0001  0.0001  0.0002 -0.0013

          NAO       17      18      19      20      21      22      23      24
      ---------- ------- ------- ------- ------- ------- ------- ------- -------
   1.  C 1 (S)   -0.0123  0.0000  0.0023  0.0017 -0.0169 -0.0123  0.0000 -0.0023
   2.  C 1 (S)    0.0131  0.0000 -0.0125 -0.0083  0.5160  0.0131  0.0000  0.0125
   3.  C 1 (S)   -0.0004  0.0000 -0.0003  0.0002  0.0168 -0.0004  0.0000  0.0003
   4.  C 1 (S)    0.0000  0.0000 -0.0000 -0.0000  0.0003  0.0000  0.0000  0.0000
   5.  C 1 (px)   0.0000  0.0101 -0.0000  0.0000  0.0000 -0.0000  0.0101  0.0000
   6.  C 1 (px)  -0.0000 -0.0002  0.0000 -0.0000  0.0000  0.0000 -0.0002 -0.0000
   7.  C 1 (py)  -0.0007  0.0000 -0.0091 -0.0102 -0.6644  0.0007  0.0000 -0.0091
   8.  C 1 (py)   0.0018 -0.0000  0.0006  0.0002  0.0240 -0.0018 -0.0000  0.0006
   9.  C 1 (pz)  -0.0025  0.0000 -0.0082  0.0026  0.4487 -0.0025  0.0000  0.0082
  10.  C 1 (pz)  -0.0009  0.0000 -0.0001  0.0005  0.0095 -0.0009  0.0000  0.0001
  11.  C 1 (d1)   0.0000 -0.0000  0.0000 -0.0000 -0.0000 -0.0000  0.0000 -0.0000
  12.  C 1 (d2)  -0.0000 -0.0003  0.0000 -0.0000  0.0000  0.0000 -0.0003 -0.0000
  13.  C 1 (d3)  -0.0006 -0.0000 -0.0003 -0.0001 -0.0129  0.0006 -0.0000 -0.0003
  14.  C 1 (d4)  -0.0002 -0.0000  0.0003  0.0001 -0.0144 -0.0002 -0.0000 -0.0003
  15.  C 1 (d5)   0.0003  0.0000  0.0000 -0.0002 -0.0028  0.0003  0.0000 -0.0000
  16.  H 2 (S)   -0.0000  0.0000 -0.0148 -0.0084  0.0029  0.0102  0.0000  0.0026
  17.  H 2 (S)    0.0011  0.0000  0.0000 -0.0002  0.0102 -0.0005 -0.0000  0.0003
  18.  H 2 (px)   0.0000  0.0001 -0.0000  0.0000  0.0000 -0.0000  0.0001  0.0000
  19.  H 2 (py)   0.0000 -0.0000  0.0003  0.0002 -0.0026 -0.0003 -0.0000 -0.0001
  20.  H 2 (pz)  -0.0002  0.0000  0.0002  0.0002  0.0026 -0.0001  0.0000 -0.0000
  21.  H 3 (S)    0.0102  0.0000 -0.0026  0.0026  0.7896  0.0000 -0.0000  0.0148
  22.  H 3 (S)   -0.0005 -0.0000 -0.0003 -0.0001  0.0000  0.0011 -0.0000 -0.0000
  23.  H 3 (px)  -0.0000  0.0001 -0.0000  0.0000 -0.0000 -0.0000  0.0001  0.0000
  24.  H 3 (py)   0.0003  0.0000 -0.0001 -0.0000  0.0148 -0.0000  0.0000  0.0003
  25.  H 3 (pz)  -0.0001  0.0000  0.0000  0.0000 -0.0084 -0.0002  0.0000 -0.0002
  26.  C 4 (S)   -0.0023 -0.0000  0.0002  0.0005  0.0081 -0.0023 -0.0000 -0.0002
  27.  C 4 (S)    0.0007  0.0000 -0.0017 -0.0025  0.0563  0.0007  0.0000  0.0017
  28.  C 4 (S)   -0.0006  0.0000 -0.0002  0.0003  0.0128 -0.0006  0.0000  0.0002
  29.  C 4 (S)   -0.0000 -0.0000  0.0000  0.0000 -0.0012 -0.0000 -0.0000 -0.0000
  30.  C 4 (px)   0.0000  0.0101 -0.0000  0.0000  0.0000 -0.0000  0.0101  0.0000
  31.  C 4 (px)  -0.0000 -0.0002  0.0000 -0.0000 -0.0000  0.0000 -0.0002 -0.0000
  32.  C 4 (py)   0.0304  0.0000  0.0051 -0.0030  0.0379 -0.0304  0.0000  0.0051
  33.  C 4 (py)  -0.0010  0.0000 -0.0007 -0.0005 -0.0403  0.0010  0.0000 -0.0007
  34.  C 4 (pz)   0.0156 -0.0000 -0.0033 -0.0088  0.0456  0.0156 -0.0000  0.0033
  35.  C 4 (pz)   0.0006  0.0000  0.0004 -0.0003 -0.0247  0.0006  0.0000 -0.0004
  36.  C 4 (d1)  -0.0000  0.0000 -0.0000 -0.0000 -0.0000  0.0000  0.0000 -0.0000
  37.  C 4 (d2)   0.0000  0.0003 -0.0000  0.0000  0.0000 -0.0000  0.0003  0.0000
  38.  C 4 (d3)  -0.0006  0.0000 -0.0003 -0.0001 -0.0134  0.0006  0.0000 -0.0003
  39.  C 4 (d4)   0.0002 -0.0000  0.0000 -0.0001 -0.0023  0.0002 -0.0000 -0.0000
  40.  C 4 (d5)   0.0004 -0.0000 -0.0001 -0.0002  0.0002  0.0004 -0.0000  0.0001
  41.  H 5 (S)   -0.0224  0.0000 -0.0048  0.0017 -0.0816  0.0133  0.0000 -0.0040
  42.  H 5 (S)    0.0002  0.0000  0.0004  0.0002  0.0133 -0.0002  0.0000  0.0002
  43.  H 5 (px)   0.0000  0.0001  0.0000  0.0000 -0.0000 -0.0000  0.0001  0.0000
  44.  H 5 (py)  -0.0004 -0.0000 -0.0001 -0.0000 -0.0040  0.0002 -0.0000 -0.0001
  45.  H 5 (pz)  -0.0002 -0.0000 -0.0000 -0.0000 -0.0013  0.0003 -0.0000 -0.0001
  46.  H 6 (S)    0.0133  0.0000  0.0040  0.0013  0.1672 -0.0224  0.0000  0.0048
  47.  H 6 (S)   -0.0002  0.0000 -0.0002 -0.0003 -0.0224  0.0002  0.0000 -0.0004
  48.  H 6 (px)   0.0000  0.0001  0.0000  0.0000 -0.0000 -0.0000  0.0001  0.0000
  49.  H 6 (py)  -0.0002 -0.0000 -0.0001 -0.0001 -0.0048  0.0004 -0.0000 -0.0001
  50.  H 6 (pz)   0.0003  0.0000  0.0001 -0.0001 -0.0017 -0.0002  0.0000  0.0000

          NAO       25      26      27      28      29      30      31      32
      ---------- ------- ------- ------- ------- ------- ------- ------- -------
   1.  C 1 (S)    0.0017  0.0006  0.0090  0.0179  0.0004 -0.0000 -0.0000  0.0000
   2.  C 1 (S)   -0.0083  0.0090  0.4079 -0.0050 -0.0020  0.0000 -0.0000  0.0000
   3.  C 1 (S)    0.0002  0.0179 -0.0050  0.0024 -0.0000  0.0000 -0.0000 -0.0000
   4.  C 1 (S)   -0.0000  0.0004 -0.0020 -0.0000 -0.0000  0.0000 -0.0000 -0.0000
   5.  C 1 (px)   0.0000  0.0000 -0.0000  0.0000 -0.0000  0.9981 -0.0246 -0.0000
   6.  C 1 (px)  -0.0000 -0.0000  0.0000  0.0000  0.0000 -0.0246  0.0006 -0.0000
   7.  C 1 (py)   0.0102 -0.0000  0.0000  0.0000  0.0000 -0.0000 -0.0000  0.2535
   8.  C 1 (py)  -0.0002 -0.0000  0.0000 -0.0000  0.0000 -0.0000  0.0000  0.0626
   9.  C 1 (pz)   0.0026 -0.0206 -0.5288  0.0421 -0.0010  0.0000 -0.0000 -0.0000
  10.  C 1 (pz)   0.0005  0.0302  0.0008  0.0034  0.0000  0.0000 -0.0000  0.0000
  11.  C 1 (d1)   0.0000 -0.0000  0.0000 -0.0000  0.0000 -0.0000  0.0000  0.0000
  12.  C 1 (d2)  -0.0000 -0.0000 -0.0000 -0.0000  0.0000 -0.0337  0.0008 -0.0000
  13.  C 1 (d3)   0.0001  0.0000 -0.0000  0.0000  0.0000 -0.0000  0.0000 -0.0184
  14.  C 1 (d4)   0.0001  0.0004 -0.0020 -0.0005  0.0000 -0.0000  0.0000  0.0000
  15.  C 1 (d5)  -0.0002 -0.0030  0.0154 -0.0011 -0.0000  0.0000 -0.0000  0.0000
  16.  H 2 (S)    0.0026  0.0081  0.0563  0.0128 -0.0012  0.0000 -0.0000 -0.0379
  17.  H 2 (S)   -0.0001 -0.0023  0.0007 -0.0006 -0.0000  0.0000 -0.0000  0.0304
  18.  H 2 (px)   0.0000 -0.0000  0.0000  0.0000 -0.0000  0.0101 -0.0002  0.0000
  19.  H 2 (py)   0.0000  0.0002 -0.0017 -0.0002  0.0000 -0.0000  0.0000  0.0051
  20.  H 2 (pz)   0.0000  0.0005 -0.0025  0.0003  0.0000  0.0000 -0.0000 -0.0030
  21.  H 3 (S)   -0.0084  0.0081  0.0563  0.0128 -0.0012  0.0000 -0.0000  0.0379
  22.  H 3 (S)   -0.0002 -0.0023  0.0007 -0.0006 -0.0000 -0.0000  0.0000 -0.0304
  23.  H 3 (px)   0.0000 -0.0000  0.0000  0.0000 -0.0000  0.0101 -0.0002  0.0000
  24.  H 3 (py)  -0.0002 -0.0002  0.0017  0.0002 -0.0000  0.0000 -0.0000  0.0051
  25.  H 3 (pz)   0.0002  0.0005 -0.0025  0.0003  0.0000  0.0000 -0.0000  0.0030
  26.  C 4 (S)    0.0005  1.9983  0.0000  0.0000  0.0000  0.0000  0.0000 -0.0000
  27.  C 4 (S)   -0.0025  0.0000  1.0059 -0.0000 -0.0000 -0.0000 -0.0000  0.0000
  28.  C 4 (S)    0.0003  0.0000 -0.0000  0.0026  0.0000  0.0000 -0.0000  0.0000
  29.  C 4 (S)    0.0000  0.0000 -0.0000  0.0000  0.0000 -0.0000  0.0000  0.0000
  30.  C 4 (px)   0.0000  0.0000 -0.0000  0.0000 -0.0000  0.9981 -0.0246 -0.0000
  31.  C 4 (px)  -0.0000  0.0000 -0.0000 -0.0000  0.0000 -0.0246  0.0006 -0.0000
  32.  C 4 (py)   0.0030 -0.0000  0.0000  0.0000  0.0000 -0.0000 -0.0000  1.2061
  33.  C 4 (py)   0.0005 -0.0000  0.0000 -0.0000 -0.0000  0.0000 -0.0000 -0.0246
  34.  C 4 (pz)  -0.0088 -0.0233 -0.1150 -0.0470 -0.0011  0.0000  0.0000 -0.0000
  35.  C 4 (pz)  -0.0003 -0.0022  0.0193 -0.0034  0.0000  0.0000 -0.0000  0.0000
  36.  C 4 (d1)   0.0000  0.0000 -0.0000  0.0000  0.0000  0.0000 -0.0000 -0.0000
  37.  C 4 (d2)   0.0000 -0.0000  0.0000  0.0000 -0.0000  0.0337 -0.0008  0.0000
  38.  C 4 (d3)   0.0001  0.0000  0.0000 -0.0000  0.0000  0.0000 -0.0000 -0.0172
  39.  C 4 (d4)  -0.0001  0.0026 -0.0177 -0.0007 -0.0000 -0.0000  0.0000 -0.0000
  40.  C 4 (d5)  -0.0002 -0.0018  0.0114 -0.0011 -0.0000 -0.0000  0.0000 -0.0000
  41.  H 5 (S)    0.0013 -0.0169  0.5160  0.0168  0.0003 -0.0000 -0.0000 -0.6644
  42.  H 5 (S)   -0.0003 -0.0123  0.0131 -0.0004  0.0000  0.0000 -0.0000  0.0007
  43.  H 5 (px)   0.0000 -0.0000  0.0000  0.0000 -0.0000  0.0101 -0.0002  0.0000
  44.  H 5 (py)   0.0001 -0.0023  0.0125  0.0003  0.0000 -0.0000  0.0000 -0.0091
  45.  H 5 (pz)  -0.0001 -0.0017  0.0083 -0.0002  0.0000 -0.0000  0.0000 -0.0102
  46.  H 6 (S)    0.0017 -0.0169  0.5160  0.0168  0.0003 -0.0000 -0.0000  0.6644
  47.  H 6 (S)    0.0002 -0.0123  0.0131 -0.0004  0.0000 -0.0000  0.0000 -0.0007
  48.  H 6 (px)   0.0000 -0.0000  0.0000  0.0000 -0.0000  0.0101 -0.0002  0.0000
  49.  H 6 (py)   0.0000  0.0023 -0.0125 -0.0003 -0.0000  0.0000 -0.0000 -0.0091
  50.  H 6 (pz)  -0.0000 -0.0017  0.0083 -0.0002  0.0000  0.0000 -0.0000  0.0102

          NAO       33      34      35      36      37      38      39      40
      ---------- ------- ------- ------- ------- ------- ------- ------- -------
   1.  C 1 (S)    0.0000  0.0206 -0.0302  0.0000  0.0000 -0.0000  0.0004 -0.0030
   2.  C 1 (S)   -0.0000  0.5288 -0.0008 -0.0000  0.0000  0.0000 -0.0020  0.0154
   3.  C 1 (S)    0.0000 -0.0421 -0.0034  0.0000  0.0000  0.0000 -0.0005 -0.0011
   4.  C 1 (S)    0.0000  0.0010 -0.0000  0.0000  0.0000 -0.0000  0.0000 -0.0000
   5.  C 1 (px)   0.0000  0.0000  0.0000  0.0000  0.0337  0.0000 -0.0000 -0.0000
   6.  C 1 (px)  -0.0000 -0.0000 -0.0000  0.0000 -0.0008 -0.0000  0.0000  0.0000
   7.  C 1 (py)   0.0626 -0.0000  0.0000  0.0000  0.0000  0.0184 -0.0000 -0.0000
   8.  C 1 (py)  -0.0035  0.0000 -0.0000 -0.0000 -0.0000 -0.0016  0.0000  0.0000
   9.  C 1 (pz)  -0.0000 -0.4985 -0.0717  0.0000  0.0000 -0.0000 -0.0007 -0.0204
  10.  C 1 (pz)   0.0000 -0.0717 -0.0041  0.0000  0.0000  0.0000 -0.0010 -0.0016
  11.  C 1 (d1)  -0.0000  0.0000  0.0000 -0.0000 -0.0000 -0.0000 -0.0000  0.0000
  12.  C 1 (d2)  -0.0000 -0.0000 -0.0000 -0.0000 -0.0011 -0.0000  0.0000  0.0000
  13.  C 1 (d3)   0.0016 -0.0000 -0.0000  0.0000 -0.0000  0.0007 -0.0000 -0.0000
  14.  C 1 (d4)   0.0000  0.0007  0.0010 -0.0000 -0.0000  0.0000  0.0001  0.0000
  15.  C 1 (d5)   0.0000  0.0204  0.0016 -0.0000  0.0000  0.0000  0.0000  0.0007
  16.  H 2 (S)    0.0403  0.0456 -0.0247  0.0000  0.0000  0.0134 -0.0023  0.0002
  17.  H 2 (S)   -0.0010  0.0156  0.0006 -0.0000  0.0000 -0.0006  0.0002  0.0004
  18.  H 2 (px)   0.0000 -0.0000  0.0000  0.0000  0.0003  0.0000 -0.0000 -0.0000
  19.  H 2 (py)  -0.0007 -0.0033  0.0004 -0.0000 -0.0000 -0.0003  0.0000 -0.0001
  20.  H 2 (pz)  -0.0005 -0.0088 -0.0003 -0.0000  0.0000 -0.0001 -0.0001 -0.0002
  21.  H 3 (S)   -0.0403  0.0456 -0.0247 -0.0000  0.0000 -0.0134 -0.0023  0.0002
  22.  H 3 (S)    0.0010  0.0156  0.0006  0.0000 -0.0000  0.0006  0.0002  0.0004
  23.  H 3 (px)   0.0000 -0.0000  0.0000  0.0000  0.0003  0.0000 -0.0000 -0.0000
  24.  H 3 (py)  -0.0007  0.0033 -0.0004 -0.0000  0.0000 -0.0003 -0.0000  0.0001
  25.  H 3 (pz)   0.0005 -0.0088 -0.0003  0.0000  0.0000  0.0001 -0.0001 -0.0002
  26.  C 4 (S)   -0.0000 -0.0233 -0.0022  0.0000 -0.0000  0.0000  0.0026 -0.0018
  27.  C 4 (S)    0.0000 -0.1150  0.0193 -0.0000  0.0000  0.0000 -0.0177  0.0114
  28.  C 4 (S)   -0.0000 -0.0470 -0.0034  0.0000  0.0000 -0.0000 -0.0007 -0.0011
  29.  C 4 (S)   -0.0000 -0.0011  0.0000  0.0000 -0.0000  0.0000 -0.0000 -0.0000
  30.  C 4 (px)   0.0000  0.0000  0.0000  0.0000  0.0337  0.0000 -0.0000 -0.0000
  31.  C 4 (px)  -0.0000  0.0000 -0.0000 -0.0000 -0.0008 -0.0000  0.0000  0.0000
  32.  C 4 (py)  -0.0246 -0.0000  0.0000 -0.0000  0.0000 -0.0172 -0.0000 -0.0000
  33.  C 4 (py)   0.0045 -0.0000  0.0000  0.0000  0.0000  0.0016 -0.0000 -0.0000
  34.  C 4 (pz)  -0.0000  1.1929  0.0492 -0.0000 -0.0000 -0.0000  0.0175  0.0247
  35.  C 4 (pz)   0.0000  0.0492  0.0052 -0.0000  0.0000  0.0000  0.0005  0.0015
  36.  C 4 (d1)   0.0000 -0.0000 -0.0000  0.0000  0.0000  0.0000 -0.0000 -0.0000
  37.  C 4 (d2)   0.0000 -0.0000  0.0000  0.0000  0.0011  0.0000 -0.0000 -0.0000
  38.  C 4 (d3)   0.0016 -0.0000  0.0000  0.0000  0.0000  0.0007  0.0000 -0.0000
  39.  C 4 (d4)  -0.0000  0.0175  0.0005 -0.0000 -0.0000  0.0000  0.0005  0.0001
  40.  C 4 (d5)  -0.0000  0.0247  0.0015 -0.0000 -0.0000 -0.0000  0.0001  0.0007
  41.  H 5 (S)    0.0240 -0.4487 -0.0095  0.0000  0.0000  0.0129 -0.0144 -0.0028
  42.  H 5 (S)   -0.0018  0.0025  0.0009 -0.0000  0.0000 -0.0006 -0.0002  0.0003
  43.  H 5 (px)   0.0000 -0.0000  0.0000  0.0000  0.0003  0.0000 -0.0000 -0.0000
  44.  H 5 (py)   0.0006 -0.0082 -0.0001  0.0000 -0.0000  0.0003 -0.0003 -0.0000
  45.  H 5 (pz)   0.0002  0.0026  0.0005  0.0000 -0.0000  0.0001 -0.0001  0.0002
  46.  H 6 (S)   -0.0240 -0.4487 -0.0095 -0.0000  0.0000 -0.0129 -0.0144 -0.0028
  47.  H 6 (S)    0.0018  0.0025  0.0009  0.0000 -0.0000  0.0006 -0.0002  0.0003
  48.  H 6 (px)   0.0000 -0.0000  0.0000 -0.0000  0.0003  0.0000 -0.0000 -0.0000
  49.  H 6 (py)   0.0006  0.0082  0.0001  0.0000  0.0000  0.0003  0.0003  0.0000
  50.  H 6 (pz)  -0.0002  0.0026  0.0005 -0.0000  0.0000 -0.0001 -0.0001  0.0002

          NAO       41      42      43      44      45      46      47      48
      ---------- ------- ------- ------- ------- ------- ------- ------- -------
   1.  C 1 (S)    0.0081 -0.0023  0.0000 -0.0002 -0.0005  0.0081 -0.0023  0.0000
   2.  C 1 (S)    0.0563  0.0007 -0.0000  0.0017  0.0025  0.0563  0.0007 -0.0000
   3.  C 1 (S)    0.0128 -0.0006  0.0000  0.0002 -0.0003  0.0128 -0.0006  0.0000
   4.  C 1 (S)   -0.0012 -0.0000  0.0000 -0.0000 -0.0000 -0.0012 -0.0000  0.0000
   5.  C 1 (px)  -0.0000  0.0000  0.0101 -0.0000 -0.0000 -0.0000 -0.0000  0.0101
   6.  C 1 (px)   0.0000 -0.0000 -0.0002  0.0000  0.0000  0.0000  0.0000 -0.0002
   7.  C 1 (py)   0.0379 -0.0304 -0.0000  0.0051 -0.0030 -0.0379  0.0304 -0.0000
   8.  C 1 (py)  -0.0403  0.0010 -0.0000 -0.0007 -0.0005  0.0403 -0.0010 -0.0000
   9.  C 1 (pz)  -0.0456 -0.0156 -0.0000 -0.0033 -0.0088 -0.0456 -0.0156 -0.0000
  10.  C 1 (pz)   0.0247 -0.0006  0.0000  0.0004 -0.0003  0.0247 -0.0006  0.0000
  11.  C 1 (d1)  -0.0000  0.0000 -0.0000  0.0000  0.0000  0.0000  0.0000  0.0000
  12.  C 1 (d2)   0.0000 -0.0000 -0.0003  0.0000  0.0000 -0.0000  0.0000 -0.0003
  13.  C 1 (d3)   0.0134 -0.0006 -0.0000  0.0003  0.0001 -0.0134  0.0006 -0.0000
  14.  C 1 (d4)  -0.0023  0.0002  0.0000 -0.0000  0.0001 -0.0023  0.0002  0.0000
  15.  C 1 (d5)   0.0002  0.0004  0.0000  0.0001  0.0002  0.0002  0.0004  0.0000
  16.  H 2 (S)    0.1672 -0.0224 -0.0000  0.0048 -0.0017 -0.0816  0.0133 -0.0000
  17.  H 2 (S)   -0.0224  0.0002  0.0000 -0.0004 -0.0002  0.0133 -0.0002  0.0000
  18.  H 2 (px)   0.0000  0.0000  0.0001 -0.0000 -0.0000  0.0000  0.0000  0.0001
  19.  H 2 (py)  -0.0048  0.0004  0.0000 -0.0001 -0.0000  0.0040 -0.0002  0.0000
  20.  H 2 (pz)   0.0017  0.0002  0.0000 -0.0000 -0.0000  0.0013 -0.0003  0.0000
  21.  H 3 (S)   -0.0816  0.0133 -0.0000 -0.0040 -0.0013  0.1672 -0.0224 -0.0000
  22.  H 3 (S)    0.0133 -0.0002 -0.0000  0.0002  0.0003 -0.0224  0.0002 -0.0000
  23.  H 3 (px)   0.0000  0.0000  0.0001 -0.0000 -0.0000  0.0000  0.0000  0.0001
  24.  H 3 (py)  -0.0040  0.0002  0.0000 -0.0001 -0.0001  0.0048 -0.0004  0.0000
  25.  H 3 (pz)   0.0013 -0.0003  0.0000  0.0001 -0.0001  0.0017  0.0002  0.0000
  26.  C 4 (S)   -0.0169 -0.0123 -0.0000 -0.0023 -0.0017 -0.0169 -0.0123 -0.0000
  27.  C 4 (S)    0.5160  0.0131  0.0000  0.0125  0.0083  0.5160  0.0131  0.0000
  28.  C 4 (S)    0.0168 -0.0004  0.0000  0.0003 -0.0002  0.0168 -0.0004  0.0000
  29.  C 4 (S)    0.0003  0.0000 -0.0000  0.0000  0.0000  0.0003  0.0000 -0.0000
  30.  C 4 (px)  -0.0000  0.0000  0.0101 -0.0000 -0.0000 -0.0000 -0.0000  0.0101
  31.  C 4 (px)  -0.0000 -0.0000 -0.0002  0.0000  0.0000 -0.0000  0.0000 -0.0002
  32.  C 4 (py)  -0.6644  0.0007  0.0000 -0.0091 -0.0102  0.6644 -0.0007  0.0000
  33.  C 4 (py)   0.0240 -0.0018  0.0000  0.0006  0.0002 -0.0240  0.0018  0.0000
  34.  C 4 (pz)  -0.4487  0.0025 -0.0000 -0.0082  0.0026 -0.4487  0.0025 -0.0000
  35.  C 4 (pz)  -0.0095  0.0009  0.0000 -0.0001  0.0005 -0.0095  0.0009  0.0000
  36.  C 4 (d1)   0.0000 -0.0000  0.0000  0.0000  0.0000 -0.0000  0.0000 -0.0000
  37.  C 4 (d2)   0.0000  0.0000  0.0003 -0.0000 -0.0000  0.0000 -0.0000  0.0003
  38.  C 4 (d3)   0.0129 -0.0006  0.0000  0.0003  0.0001 -0.0129  0.0006  0.0000
  39.  C 4 (d4)  -0.0144 -0.0002 -0.0000 -0.0003 -0.0001 -0.0144 -0.0002 -0.0000
  40.  C 4 (d5)  -0.0028  0.0003 -0.0000 -0.0000  0.0002 -0.0028  0.0003 -0.0000
  41.  H 5 (S)    0.7896  0.0000 -0.0000  0.0148  0.0084  0.0029  0.0102 -0.0000
  42.  H 5 (S)    0.0000  0.0011  0.0000 -0.0000  0.0002  0.0102 -0.0005  0.0000
  43.  H 5 (px)  -0.0000  0.0000  0.0001 -0.0000 -0.0000  0.0000 -0.0000  0.0001
  44.  H 5 (py)   0.0148 -0.0000 -0.0000  0.0003  0.0002  0.0026  0.0003 -0.0000
  45.  H 5 (pz)   0.0084  0.0002 -0.0000  0.0002  0.0002 -0.0026  0.0001 -0.0000
  46.  H 6 (S)    0.0029  0.0102  0.0000  0.0026 -0.0026  0.7896  0.0000  0.0000
  47.  H 6 (S)    0.0102 -0.0005 -0.0000  0.0003  0.0001  0.0000  0.0011 -0.0000
  48.  H 6 (px)  -0.0000  0.0000  0.0001 -0.0000 -0.0000  0.0000 -0.0000  0.0001
  49.  H 6 (py)  -0.0026 -0.0003 -0.0000 -0.0001 -0.0000 -0.0148  0.0000 -0.0000
  50.  H 6 (pz)  -0.0026  0.0001  0.0000  0.0000  0.0000  0.0084  0.0002  0.0000

          NAO       49      50
      ---------- ------- -------
   1.  C 1 (S)    0.0002 -0.0005
   2.  C 1 (S)   -0.0017  0.0025
   3.  C 1 (S)   -0.0002 -0.0003
   4.  C 1 (S)    0.0000 -0.0000
   5.  C 1 (px)   0.0000  0.0000
   6.  C 1 (px)  -0.0000 -0.0000
   7.  C 1 (py)   0.0051  0.0030
   8.  C 1 (py)  -0.0007  0.0005
   9.  C 1 (pz)   0.0033 -0.0088
  10.  C 1 (pz)  -0.0004 -0.0003
  11.  C 1 (d1)  -0.0000  0.0000
  12.  C 1 (d2)  -0.0000 -0.0000
  13.  C 1 (d3)   0.0003 -0.0001
  14.  C 1 (d4)   0.0000  0.0001
  15.  C 1 (d5)  -0.0001  0.0002
  16.  H 2 (S)    0.0040 -0.0013
  17.  H 2 (S)   -0.0002  0.0003
  18.  H 2 (px)  -0.0000  0.0000
  19.  H 2 (py)  -0.0001  0.0001
  20.  H 2 (pz)  -0.0001 -0.0001
  21.  H 3 (S)   -0.0048 -0.0017
  22.  H 3 (S)    0.0004 -0.0002
  23.  H 3 (px)  -0.0000  0.0000
  24.  H 3 (py)  -0.0001  0.0000
  25.  H 3 (pz)   0.0000 -0.0000
  26.  C 4 (S)    0.0023 -0.0017
  27.  C 4 (S)   -0.0125  0.0083
  28.  C 4 (S)   -0.0003 -0.0002
  29.  C 4 (S)   -0.0000  0.0000
  30.  C 4 (px)   0.0000  0.0000
  31.  C 4 (px)  -0.0000 -0.0000
  32.  C 4 (py)  -0.0091  0.0102
  33.  C 4 (py)   0.0006 -0.0002
  34.  C 4 (pz)   0.0082  0.0026
  35.  C 4 (pz)   0.0001  0.0005
  36.  C 4 (d1)   0.0000 -0.0000
  37.  C 4 (d2)   0.0000  0.0000
  38.  C 4 (d3)   0.0003 -0.0001
  39.  C 4 (d4)   0.0003 -0.0001
  40.  C 4 (d5)   0.0000  0.0002
  41.  H 5 (S)   -0.0026 -0.0026
  42.  H 5 (S)   -0.0003  0.0001
  43.  H 5 (px)  -0.0000  0.0000
  44.  H 5 (py)  -0.0001  0.0000
  45.  H 5 (pz)  -0.0000  0.0000
  46.  H 6 (S)   -0.0148  0.0084
  47.  H 6 (S)    0.0000  0.0002
  48.  H 6 (px)  -0.0000  0.0000
  49.  H 6 (py)   0.0003 -0.0002
  50.  H 6 (pz)  -0.0002  0.0002


 NATURAL BOND ORBITAL ANALYSIS:

                       Occupancies       Lewis Structure    Low   High
           Occ.    -------------------  -----------------   occ   occ
  Cycle   Thresh.   Lewis   Non-Lewis     CR  BD  3C  LP    (L)   (NL)   Dev
 =============================================================================
   1(1)    1.90    15.88206   0.11794      2   6   0   0     0      0    0.07
 -----------------------------------------------------------------------------

 Structure accepted: No low occupancy Lewis orbitals

 WARNING:  1 low occupancy (<1.9990e) core orbital  found on  C    1
           1 low occupancy (<1.9990e) core orbital  found on  C    4

 --------------------------------------------------------
   Core                      3.99669 ( 99.917% of   4)
   Valence Lewis            11.88537 ( 99.045% of  12)
  ==================       ============================
   Total Lewis              15.88206 ( 99.263% of  16)
  -----------------------------------------------------
   Valence non-Lewis         0.09678 (  0.605% of  16)
   Rydberg non-Lewis         0.02116 (  0.132% of  16)
  ==================       ============================
   Total non-Lewis           0.11794 (  0.737% of  16)
 --------------------------------------------------------


       (Occupancy)   Bond orbital/ Coefficients/ Hybrids
 ---------------------------------------------------------------------------------
     1. (1.97415) BD ( 1) C   1 - H   2  
                ( 60.63%)   0.7786* C   1 s( 28.08%)p 2.56( 71.88%)d 0.00(  0.04%)
                                           -0.0003  0.5296  0.0166  0.0003  0.0000
                                            0.0000  0.7068 -0.0188  0.4679  0.0082
                                            0.0000  0.0000  0.0115 -0.0147 -0.0030
                ( 39.37%)   0.6275* H   2 s( 99.96%)p 0.00(  0.04%)
                                            0.9998  0.0029  0.0000 -0.0181 -0.0104
     2. (1.97415) BD ( 1) C   1 - H   3  
                ( 60.63%)   0.7786* C   1 s( 28.08%)p 2.56( 71.88%)d 0.00(  0.04%)
                                            0.0003 -0.5296 -0.0166 -0.0003  0.0000
                                            0.0000  0.7068 -0.0188 -0.4679 -0.0082
                                            0.0000  0.0000  0.0115  0.0147  0.0030
                ( 39.37%)   0.6275* H   3 s( 99.96%)p 0.00(  0.04%)
                                           -0.9998 -0.0029  0.0000 -0.0181  0.0104
     3. (1.99959) BD ( 1) C   1 - C   4  
                ( 50.00%)   0.7071* C   1 s(  0.00%)p 1.00( 99.89%)d 0.00(  0.11%)
                                            0.0000  0.0000  0.0000  0.0000  0.9991
                                           -0.0246  0.0000  0.0000  0.0000  0.0000
                                            0.0000 -0.0337  0.0000  0.0000  0.0000
                ( 50.00%)   0.7071* C   4 s(  0.00%)p 1.00( 99.89%)d 0.00(  0.11%)
                                            0.0000  0.0000  0.0000  0.0000  0.9991
                                           -0.0246  0.0000  0.0000  0.0000  0.0000
                                            0.0000  0.0337  0.0000  0.0000  0.0000
     4. (1.98917) BD ( 2) C   1 - C   4  
                ( 50.00%)   0.7071* C   1 s( 43.90%)p 1.28( 56.03%)d 0.00(  0.07%)
                                            0.0001  0.6616 -0.0357 -0.0005  0.0000
                                            0.0000  0.0000 -0.0000 -0.7466 -0.0540
                                            0.0000  0.0000  0.0000 -0.0005  0.0259
                ( 50.00%)   0.7071* C   4 s( 43.90%)p 1.28( 56.03%)d 0.00(  0.07%)
                                            0.0001  0.6616 -0.0357 -0.0005  0.0000
                                            0.0000  0.0000 -0.0000  0.7466  0.0540
                                            0.0000  0.0000 -0.0000 -0.0005  0.0259
     5. (1.97415) BD ( 1) C   4 - H   5  
                ( 60.63%)   0.7786* C   4 s( 28.08%)p 2.56( 71.88%)d 0.00(  0.04%)
                                            0.0003 -0.5296 -0.0166 -0.0003  0.0000
                                            0.0000  0.7068 -0.0188  0.4679  0.0082
                                            0.0000  0.0000 -0.0115  0.0147  0.0030
                ( 39.37%)   0.6275* H   5 s( 99.96%)p 0.00(  0.04%)
                                           -0.9998 -0.0029  0.0000 -0.0181 -0.0104
     6. (1.97415) BD ( 1) C   4 - H   6  
                ( 60.63%)   0.7786* C   4 s( 28.08%)p 2.56( 71.88%)d 0.00(  0.04%)
                                           -0.0003  0.5296  0.0166  0.0003  0.0000
                                            0.0000  0.7068 -0.0188 -0.4679 -0.0082
                                            0.0000  0.0000 -0.0115 -0.0147 -0.0030
                ( 39.37%)   0.6275* H   6 s( 99.96%)p 0.00(  0.04%)
                                            0.9998  0.0029  0.0000 -0.0181  0.0104
     7. (1.99835) CR ( 1) C   1           s(100.00%)p 0.00(  0.00%)
                                            1.0000  0.0003  0.0000  0.0000  0.0000
                                            0.0000  0.0000 -0.0000  0.0003  0.0000
                                            0.0000  0.0000  0.0000 -0.0000 -0.0000
     8. (1.99835) CR ( 1) C   4           s(100.00%)p 0.00(  0.00%)
                                            1.0000  0.0003  0.0000  0.0000  0.0000
                                            0.0000  0.0000 -0.0000 -0.0003 -0.0000
                                            0.0000  0.0000 -0.0000 -0.0000 -0.0000
     9. (0.00445) RY*( 1) C   1           s(  0.00%)p 1.00( 90.49%)d 0.11(  9.51%)
                                           -0.0000  0.0000  0.0000  0.0000  0.0000
                                            0.0000  0.0303  0.9508  0.0000  0.0000
                                            0.0000  0.0000 -0.3083 -0.0000 -0.0000
    10. (0.00335) RY*( 2) C   1           s( 22.70%)p 3.38( 76.74%)d 0.02(  0.57%)
                                           -0.0000  0.0267  0.4749 -0.0274  0.0000
                                            0.0000 -0.0000  0.0000 -0.0642  0.8737
                                            0.0000  0.0000 -0.0000 -0.0488 -0.0572
    11. (0.00000) RY*( 3) C   1           s(  0.00%)p 1.00(100.00%)d 0.00(  0.00%)
    12. (0.00000) RY*( 4) C   1           s( 77.12%)p 0.30( 22.88%)d 0.00(  0.00%)
    13. (0.00000) RY*( 5) C   1           s( 99.94%)p 0.00(  0.06%)d 0.00(  0.00%)
    14. (0.00000) RY*( 6) C   1           s(  0.00%)p 0.00(  0.00%)d 1.00(100.00%)
    15. (0.00000) RY*( 7) C   1           s(  0.00%)p 1.00(  0.11%)d99.99( 99.89%)
    16. (0.00000) RY*( 8) C   1           s(  0.00%)p 1.00(  9.53%)d 9.49( 90.47%)
    17. (0.00001) RY*( 9) C   1           s(  0.08%)p 2.33(  0.20%)d99.99( 99.72%)
    18. (0.00000) RY*(10) C   1           s(  0.09%)p 3.19(  0.30%)d99.99( 99.60%)
    19. (0.00118) RY*( 1) H   2           s( 97.36%)p 0.03(  2.64%)
                                           -0.0039  0.9867  0.0000  0.0325 -0.1591
    20. (0.00010) RY*( 2) H   2           s(  0.00%)p 1.00(100.00%)
                                            0.0000  0.0000  1.0000  0.0000  0.0000
    21. (0.00006) RY*( 3) H   2           s(  2.33%)p42.00( 97.67%)
    22. (0.00003) RY*( 4) H   2           s(  0.36%)p99.99( 99.64%)
    23. (0.00118) RY*( 1) H   3           s( 97.36%)p 0.03(  2.64%)
                                           -0.0039  0.9867  0.0000 -0.0325 -0.1591
    24. (0.00010) RY*( 2) H   3           s(  0.00%)p 1.00(100.00%)
                                            0.0000  0.0000  1.0000  0.0000  0.0000
    25. (0.00006) RY*( 3) H   3           s(  2.33%)p42.00( 97.67%)
    26. (0.00003) RY*( 4) H   3           s(  0.36%)p99.99( 99.64%)
    27. (0.00445) RY*( 1) C   4           s(  0.00%)p 1.00( 90.49%)d 0.11(  9.51%)
                                           -0.0000  0.0000  0.0000  0.0000  0.0000
                                            0.0000  0.0303  0.9508 -0.0000 -0.0000
                                            0.0000  0.0000  0.3083 -0.0000 -0.0000
    28. (0.00335) RY*( 2) C   4           s( 22.70%)p 3.38( 76.74%)d 0.02(  0.57%)
                                           -0.0000  0.0267  0.4749 -0.0274 -0.0000
                                           -0.0000 -0.0000  0.0000  0.0642 -0.8737
                                           -0.0000 -0.0000  0.0000 -0.0488 -0.0572
    29. (0.00000) RY*( 3) C   4           s(  0.00%)p 1.00(100.00%)d 0.00(  0.00%)
    30. (0.00000) RY*( 4) C   4           s( 77.12%)p 0.30( 22.88%)d 0.00(  0.00%)
    31. (0.00000) RY*( 5) C   4           s( 99.94%)p 0.00(  0.06%)d 0.00(  0.00%)
    32. (0.00000) RY*( 6) C   4           s(  0.00%)p 0.00(  0.00%)d 1.00(100.00%)
    33. (0.00000) RY*( 7) C   4           s(  0.00%)p 1.00(  0.11%)d99.99( 99.89%)
    34. (0.00000) RY*( 8) C   4           s(  0.00%)p 1.00(  9.53%)d 9.49( 90.47%)
    35. (0.00001) RY*( 9) C   4           s(  0.08%)p 2.33(  0.20%)d99.99( 99.72%)
    36. (0.00000) RY*(10) C   4           s(  0.09%)p 3.19(  0.30%)d99.99( 99.60%)
    37. (0.00118) RY*( 1) H   5           s( 97.36%)p 0.03(  2.64%)
                                           -0.0039  0.9867  0.0000 -0.0325  0.1591
    38. (0.00010) RY*( 2) H   5           s(  0.00%)p 1.00(100.00%)
                                            0.0000  0.0000  1.0000  0.0000  0.0000
    39. (0.00006) RY*( 3) H   5           s(  2.33%)p42.00( 97.67%)
    40. (0.00003) RY*( 4) H   5           s(  0.36%)p99.99( 99.64%)
    41. (0.00118) RY*( 1) H   6           s( 97.36%)p 0.03(  2.64%)
                                           -0.0039  0.9867  0.0000  0.0325  0.1591
    42. (0.00010) RY*( 2) H   6           s(  0.00%)p 1.00(100.00%)
                                            0.0000  0.0000  1.0000  0.0000  0.0000
    43. (0.00006) RY*( 3) H   6           s(  2.33%)p42.00( 97.67%)
    44. (0.00003) RY*( 4) H   6           s(  0.36%)p99.99( 99.64%)
    45. (0.02106) BD*( 1) C   1 - H   2  
                ( 39.37%)   0.6275* C   1 s( 28.08%)p 2.56( 71.88%)d 0.00(  0.04%)
                                            0.0003 -0.5296 -0.0166 -0.0003 -0.0000
                                           -0.0000 -0.7068  0.0188 -0.4679 -0.0082
                                           -0.0000 -0.0000 -0.0115  0.0147  0.0030
                ( 60.63%)  -0.7786* H   2 s( 99.96%)p 0.00(  0.04%)
                                           -0.9998 -0.0029 -0.0000  0.0181  0.0104
    46. (0.02106) BD*( 1) C   1 - H   3  
                ( 39.37%)   0.6275* C   1 s( 28.08%)p 2.56( 71.88%)d 0.00(  0.04%)
                                           -0.0003  0.5296  0.0166  0.0003 -0.0000
                                           -0.0000 -0.7068  0.0188  0.4679  0.0082
                                           -0.0000 -0.0000 -0.0115 -0.0147 -0.0030
                ( 60.63%)  -0.7786* H   3 s( 99.96%)p 0.00(  0.04%)
                                            0.9998  0.0029 -0.0000  0.0181 -0.0104
    47. (0.00000) BD*( 1) C   1 - C   4  
                ( 50.00%)   0.7071* C   1 s(  0.00%)p 1.00( 99.89%)d 0.00(  0.11%)
                ( 50.00%)  -0.7071* C   4 s(  0.00%)p 1.00( 99.89%)d 0.00(  0.11%)
    48. (0.01256) BD*( 2) C   1 - C   4  
                ( 50.00%)   0.7071* C   1 s( 43.90%)p 1.28( 56.03%)d 0.00(  0.07%)
                                            0.0001  0.6616 -0.0357 -0.0005  0.0000
                                            0.0000  0.0000 -0.0000 -0.7466 -0.0540
                                            0.0000  0.0000  0.0000 -0.0005  0.0259
                ( 50.00%)  -0.7071* C   4 s( 43.90%)p 1.28( 56.03%)d 0.00(  0.07%)
                                            0.0001  0.6616 -0.0357 -0.0005  0.0000
                                            0.0000  0.0000 -0.0000  0.7466  0.0540
                                            0.0000  0.0000 -0.0000 -0.0005  0.0259
    49. (0.02106) BD*( 1) C   4 - H   5  
                ( 39.37%)   0.6275* C   4 s( 28.08%)p 2.56( 71.88%)d 0.00(  0.04%)
                                           -0.0003  0.5296  0.0166  0.0003 -0.0000
                                           -0.0000 -0.7068  0.0188 -0.4679 -0.0082
                                           -0.0000 -0.0000  0.0115 -0.0147 -0.0030
                ( 60.63%)  -0.7786* H   5 s( 99.96%)p 0.00(  0.04%)
                                            0.9998  0.0029 -0.0000  0.0181  0.0104
    50. (0.02106) BD*( 1) C   4 - H   6  
                ( 39.37%)   0.6275* C   4 s( 28.08%)p 2.56( 71.88%)d 0.00(  0.04%)
                                            0.0003 -0.5296 -0.0166 -0.0003 -0.0000
                                           -0.0000 -0.7068  0.0188  0.4679  0.0082
                                           -0.0000 -0.0000  0.0115  0.0147  0.0030
                ( 60.63%)  -0.7786* H   6 s( 99.96%)p 0.00(  0.04%)
                                           -0.9998 -0.0029 -0.0000  0.0181 -0.0104


 NHO Directionality and "Bond Bending" (deviations from line of nuclear centers)

         [Thresholds for printing:  angular deviation  >  1.0 degree]
                                    hybrid p-character > 25.0%
                                    orbital occupancy  >  0.10e

                                Line of Centers        Hybrid 1              Hybrid 2
                                ---------------  -------------------   ------------------
                NBO               Theta   Phi    Theta   Phi    Dev    Theta   Phi    Dev
 ========================================================================================
     1. BD (   1) C   1 - H   2    58.3   90.0    55.3   90.0   3.0      --     --    --
     2. BD (   1) C   1 - H   3    58.3  270.0    55.3  270.0   3.0      --     --    --
     3. BD (   1) C   1 - C   4   180.0    0.0    90.0    0.0  90.0     90.0    0.0  90.0
     5. BD (   1) C   4 - H   5   121.7  270.0   124.7  270.0   3.0      --     --    --
     6. BD (   1) C   4 - H   6   121.7   90.0   124.7   90.0   3.0      --     --    --


 Second Order Perturbation Theory Analysis of Fock Matrix in NBO Basis

     Threshold for printing:   0.50 kcal/mol
                                                                              E(2)  E(j)-E(i) F(i,j)
         Donor NBO (i)                     Acceptor NBO (j)                 kcal/mol   a.u.    a.u. 
 ===================================================================================================

 within unit  1
   1. BD (   1) C   1 - H   2        / 27. RY*(   1) C   4                    1.55    1.70    0.046
   1. BD (   1) C   1 - H   2        / 28. RY*(   2) C   4                    1.16    1.18    0.033
   1. BD (   1) C   1 - H   2        / 48. BD*(   2) C   1 - C   4            3.65    1.53    0.067
   1. BD (   1) C   1 - H   2        / 49. BD*(   1) C   4 - H   5            8.58    0.99    0.082
   1. BD (   1) C   1 - H   2        / 50. BD*(   1) C   4 - H   6            0.76    0.99    0.024
   2. BD (   1) C   1 - H   3        / 27. RY*(   1) C   4                    1.55    1.70    0.046
   2. BD (   1) C   1 - H   3        / 28. RY*(   2) C   4                    1.16    1.18    0.033
   2. BD (   1) C   1 - H   3        / 48. BD*(   2) C   1 - C   4            3.65    1.53    0.067
   2. BD (   1) C   1 - H   3        / 49. BD*(   1) C   4 - H   5            0.76    0.99    0.024
   2. BD (   1) C   1 - H   3        / 50. BD*(   1) C   4 - H   6            8.58    0.99    0.082
   4. BD (   2) C   1 - C   4        / 10. RY*(   2) C   1                    0.54    1.55    0.026
   4. BD (   2) C   1 - C   4        / 28. RY*(   2) C   4                    0.54    1.55    0.026
   4. BD (   2) C   1 - C   4        / 45. BD*(   1) C   1 - H   2            2.34    1.36    0.050
   4. BD (   2) C   1 - C   4        / 46. BD*(   1) C   1 - H   3            2.34    1.36    0.050
   4. BD (   2) C   1 - C   4        / 49. BD*(   1) C   4 - H   5            2.34    1.36    0.050
   4. BD (   2) C   1 - C   4        / 50. BD*(   1) C   4 - H   6            2.34    1.36    0.050
   5. BD (   1) C   4 - H   5        /  9. RY*(   1) C   1                    1.55    1.70    0.046
   5. BD (   1) C   4 - H   5        / 10. RY*(   2) C   1                    1.16    1.18    0.033
   5. BD (   1) C   4 - H   5        / 45. BD*(   1) C   1 - H   2            8.58    0.99    0.082
   5. BD (   1) C   4 - H   5        / 46. BD*(   1) C   1 - H   3            0.76    0.99    0.024
   5. BD (   1) C   4 - H   5        / 48. BD*(   2) C   1 - C   4            3.65    1.53    0.067
   6. BD (   1) C   4 - H   6        /  9. RY*(   1) C   1                    1.55    1.70    0.046
   6. BD (   1) C   4 - H   6        / 10. RY*(   2) C   1                    1.16    1.18    0.033
   6. BD (   1) C   4 - H   6        / 45. BD*(   1) C   1 - H   2            0.76    0.99    0.024
   6. BD (   1) C   4 - H   6        / 46. BD*(   1) C   1 - H   3            8.58    0.99    0.082
   6. BD (   1) C   4 - H   6        / 48. BD*(   2) C   1 - C   4            3.65    1.53    0.067
   7. CR (   1) C   1                / 28. RY*(   2) C   4                    5.88   10.66    0.224
   7. CR (   1) C   1                / 45. BD*(   1) C   1 - H   2            0.64   10.46    0.073
   7. CR (   1) C   1                / 46. BD*(   1) C   1 - H   3            0.64   10.46    0.073
   7. CR (   1) C   1                / 48. BD*(   2) C   1 - C   4            4.02   11.00    0.188
   7. CR (   1) C   1                / 49. BD*(   1) C   4 - H   5            1.32   10.46    0.105
   7. CR (   1) C   1                / 50. BD*(   1) C   4 - H   6            1.32   10.46    0.105
   8. CR (   1) C   4                / 10. RY*(   2) C   1                    5.88   10.66    0.224
   8. CR (   1) C   4                / 45. BD*(   1) C   1 - H   2            1.32   10.46    0.105
   8. CR (   1) C   4                / 46. BD*(   1) C   1 - H   3            1.32   10.46    0.105
   8. CR (   1) C   4                / 48. BD*(   2) C   1 - C   4            4.02   11.00    0.188
   8. CR (   1) C   4                / 49. BD*(   1) C   4 - H   5            0.64   10.46    0.073
   8. CR (   1) C   4                / 50. BD*(   1) C   4 - H   6            0.64   10.46    0.073


 Natural Bond Orbitals (Summary):

                                                            Principal Delocalizations
           NBO                        Occupancy    Energy   (geminal,vicinal,remote)
 ====================================================================================
 Molecular unit  1  (C2H4)
     1. BD (   1) C   1 - H   2          1.97415    -0.50281  49(v),48(g),27(v),28(v)
                                                    50(v)
     2. BD (   1) C   1 - H   3          1.97415    -0.50281  50(v),48(g),27(v),28(v)
                                                    49(v)
     3. BD (   1) C   1 - C   4          1.99959    -0.29900   
     4. BD (   2) C   1 - C   4          1.98917    -0.87036  45(g),46(g),49(g),50(g)
                                                    10(g),28(g)
     5. BD (   1) C   4 - H   5          1.97415    -0.50281  45(v),48(g),9(v),10(v),46(v)
     6. BD (   1) C   4 - H   6          1.97415    -0.50281  46(v),48(g),9(v),10(v),45(v)
     7. CR (   1) C   1                  1.99835    -9.97655  28(v),48(g),49(v),50(v)
                                                    45(g),46(g)
     8. CR (   1) C   4                  1.99835    -9.97655  10(v),48(g),45(v),46(v)
                                                    49(g),50(g)
     9. RY*(   1) C   1                  0.00445     1.19249   
    10. RY*(   2) C   1                  0.00335     0.68147   
    11. RY*(   3) C   1                  0.00000     0.57391   
    12. RY*(   4) C   1                  0.00000     0.97975   
    13. RY*(   5) C   1                  0.00000     3.98757   
    14. RY*(   6) C   1                  0.00000     1.88767   
    15. RY*(   7) C   1                  0.00000     2.10229   
    16. RY*(   8) C   1                  0.00000     2.61031   
    17. RY*(   9) C   1                  0.00001     2.33832   
    18. RY*(  10) C   1                  0.00000     2.66480   
    19. RY*(   1) H   2                  0.00118     0.68680   
    20. RY*(   2) H   2                  0.00010     2.22145   
    21. RY*(   3) H   2                  0.00006     2.60136   
    22. RY*(   4) H   2                  0.00003     2.76778   
    23. RY*(   1) H   3                  0.00118     0.68680   
    24. RY*(   2) H   3                  0.00010     2.22145   
    25. RY*(   3) H   3                  0.00006     2.60136   
    26. RY*(   4) H   3                  0.00003     2.76778   
    27. RY*(   1) C   4                  0.00445     1.19249   
    28. RY*(   2) C   4                  0.00335     0.68147   
    29. RY*(   3) C   4                  0.00000     0.57391   
    30. RY*(   4) C   4                  0.00000     0.97975   
    31. RY*(   5) C   4                  0.00000     3.98757   
    32. RY*(   6) C   4                  0.00000     1.88767   
    33. RY*(   7) C   4                  0.00000     2.10229   
    34. RY*(   8) C   4                  0.00000     2.61031   
    35. RY*(   9) C   4                  0.00001     2.33832   
    36. RY*(  10) C   4                  0.00000     2.66480   
    37. RY*(   1) H   5                  0.00118     0.68680   
    38. RY*(   2) H   5                  0.00010     2.22145   
    39. RY*(   3) H   5                  0.00006     2.60136   
    40. RY*(   4) H   5                  0.00003     2.76778   
    41. RY*(   1) H   6                  0.00118     0.68680   
    42. RY*(   2) H   6                  0.00010     2.22145   
    43. RY*(   3) H   6                  0.00006     2.60136   
    44. RY*(   4) H   6                  0.00003     2.76778   
    45. BD*(   1) C   1 - H   2          0.02106     0.48687   
    46. BD*(   1) C   1 - H   3          0.02106     0.48687   
    47. BD*(   1) C   1 - C   4          0.00000     0.12321   
    48. BD*(   2) C   1 - C   4          0.01256     1.02540   
    49. BD*(   1) C   4 - H   5          0.02106     0.48687   
    50. BD*(   1) C   4 - H   6          0.02106     0.48687   
       -------------------------------
              Total Lewis   15.88206  ( 99.2629%)
        Valence non-Lewis    0.09678  (  0.6049%)
        Rydberg non-Lewis    0.02116  (  0.1322%)
       -------------------------------
            Total unit  1   16.00000  (100.0000%)
           Charge unit  1    0.00000
 Variable Step   Value    
 -------- ---- -----------
     3       5    2.119150
 ---------------------------------------------------------------------------------------------------
                            Z-MATRIX (ANGSTROMS AND DEGREES)
   CD    Cent   Atom    N1       Length/X        N2       Alpha/Y        N3        Beta/Z          J
 ---------------------------------------------------------------------------------------------------
      1      1  C 
      2      2  H        1   1.083410(     1)
      3      3  H        1   1.083410(     2)      2  116.667(     6)
      4      4  C        1   1.121406(     3)      2  121.666(     7)      3  180.000(    10)      0
      5      5  H        4   1.083410(     4)      1  121.666(     8)      2  180.000(    11)      0
      6      6  H        4   1.083410(     5)      1  121.666(     9)      2    0.000(    12)      0
 ---------------------------------------------------------------------------------------------------
                         Z-Matrix orientation:                         
 ---------------------------------------------------------------------
 Center     Atomic      Atomic             Coordinates (Angstroms)
 Number     Number       Type             X           Y           Z
 ---------------------------------------------------------------------
      1          6           0        0.000000    0.000000    0.000000
      2          1           0        0.000000    0.000000    1.083410
      3          1           0        0.968163    0.000000   -0.486247
      4          6           0       -0.954451   -0.000000   -0.588705
      5          1           0       -0.954451   -0.000000   -1.672115
      6          1           0       -1.922615   -0.000000   -0.102458
 ---------------------------------------------------------------------
                    Distance matrix (angstroms):
                    1          2          3          4          5
     1  C    0.000000
     2  H    1.083410   0.000000
     3  H    1.083410   1.844224   0.000000
     4  C    1.121406   1.925343   1.925343   0.000000
     5  H    1.925343   2.916143   2.258922   1.083410   0.000000
     6  H    1.925343   2.258922   2.916143   1.083410   1.844224
                    6
     6  H    0.000000
 Stoichiometry    C2H4
 Framework group  D2H[C2"(C.C),SG(H4)]
 Deg. of freedom     3
 Full point group                 D2H     NOp   8
 Largest Abelian subgroup         D2H     NOp   8
 Largest concise Abelian subgroup D2      NOp   4
                         Standard orientation:                         
 ---------------------------------------------------------------------
 Center     Atomic      Atomic             Coordinates (Angstroms)
 Number     Number       Type             X           Y           Z
 ---------------------------------------------------------------------
      1          6           0       -0.000000   -0.000000    0.560703
      2          1           0        0.000000    0.922112    1.129461
      3          1           0       -0.000000   -0.922112    1.129461
      4          6           0        0.000000    0.000000   -0.560703
      5          1           0       -0.000000   -0.922112   -1.129461
      6          1           0        0.000000    0.922112   -1.129461
 ---------------------------------------------------------------------
 Rotational constants (GHZ):         147.4363801          39.8313730          31.3593416
 Standard basis: 6-31G(d,p) (6D, 7F)
 There are    12 symmetry adapted cartesian basis functions of AG  symmetry.
 There are     2 symmetry adapted cartesian basis functions of B1G symmetry.
 There are     4 symmetry adapted cartesian basis functions of B2G symmetry.
 There are     7 symmetry adapted cartesian basis functions of B3G symmetry.
 There are     2 symmetry adapted cartesian basis functions of AU  symmetry.
 There are    12 symmetry adapted cartesian basis functions of B1U symmetry.
 There are     7 symmetry adapted cartesian basis functions of B2U symmetry.
 There are     4 symmetry adapted cartesian basis functions of B3U symmetry.
 There are    12 symmetry adapted basis functions of AG  symmetry.
 There are     2 symmetry adapted basis functions of B1G symmetry.
 There are     4 symmetry adapted basis functions of B2G symmetry.
 There are     7 symmetry adapted basis functions of B3G symmetry.
 There are     2 symmetry adapted basis functions of AU  symmetry.
 There are    12 symmetry adapted basis functions of B1U symmetry.
 There are     7 symmetry adapted basis functions of B2U symmetry.
 There are     4 symmetry adapted basis functions of B3U symmetry.
    50 basis functions,    84 primitive gaussians,    50 cartesian basis functions
     8 alpha electrons        8 beta electrons
       nuclear repulsion energy        36.7121155512 Hartrees.
 NAtoms=    6 NActive=    6 NUniq=    2 SFac= 4.00D+00 NAtFMM=   60 NAOKFM=F Big=F
 Integral buffers will be    131072 words long.
 Raffenetti 2 integral format.
 Two-electron integral symmetry is turned on.
 One-electron integrals computed using PRISM.
 NBasis=    50 RedAO= T EigKep=  2.97D-03  NBF=    12     2     4     7     2    12     7     4
 NBsUse=    50 1.00D-06 EigRej= -1.00D+00 NBFU=    12     2     4     7     2    12     7     4
 Initial guess from the checkpoint file:  "ethLscanrigidnegnor.chk"
 B after Tr=    -0.000000    0.000000    0.000000
         Rot=    1.000000   -0.000000   -0.000000   -0.000000 Ang=   0.00 deg.
 Initial guess orbital symmetries:
       Occupied  (AG) (B1U) (AG) (B1U) (B2U) (AG) (B3G) (B3U)
       Virtual   (B2G) (AG) (B2U) (B1U) (B3G) (B1U) (AG) (B3U)
                 (B2U) (AG) (B2G) (B2U) (B1U) (B3G) (AG) (B1U)
                 (B1U) (B3G) (B1G) (B3U) (AU) (AG) (B2U) (B3G)
                 (AG) (B1U) (B2G) (B2U) (B3U) (B1G) (B1U) (B2G)
                 (AU) (B3G) (AG) (AG) (B1U) (B2U) (B1U) (B3G) (AG)
                 (B1U)
 ExpMin= 1.61D-01 ExpMax= 3.05D+03 ExpMxC= 4.57D+02 IAcc=2 IRadAn=         4 AccDes= 0.00D+00
 Harris functional with IExCor=  402 and IRadAn=       4 diagonalized for initial guess.
 HarFok:  IExCor=  402 AccDes= 0.00D+00 IRadAn=         4 IDoV= 1 UseB2=F ITyADJ=14
 ICtDFT=  3500011 ScaDFX=  1.000000  1.000000  1.000000  1.000000
 FoFCou: FMM=F IPFlag=           0 FMFlag=      100000 FMFlg1=           0
         NFxFlg=           0 DoJE=T BraDBF=F KetDBF=T FulRan=T
         wScrn=  0.000000 ICntrl=       500 IOpCl=  0 I1Cent=   200000004 NGrid=           0
         NMat0=    1 NMatS0=      1 NMatT0=    0 NMatD0=    1 NMtDS0=    0 NMtDT0=    0
 Petite list used in FoFCou.
 Keep R1 ints in memory in symmetry-blocked form, NReq=7790938.
 Requested convergence on RMS density matrix=1.00D-08 within 128 cycles.
 Requested convergence on MAX density matrix=1.00D-06.
 Requested convergence on             energy=1.00D-06.
 No special actions if energy rises.
 Integral accuracy reduced to 1.0D-05 until final iterations.
 Initial convergence to 1.0D-05 achieved.  Increase integral accuracy.
 SCF Done:  E(RB3LYP) =  -78.5173735407     A.U. after    9 cycles
            NFock=  9  Conv=0.11D-08     -V/T= 1.9976

 **********************************************************************

            Population analysis using the SCF density.

 **********************************************************************

 Orbital symmetries:
       Occupied  (AG) (B1U) (AG) (B1U) (B2U) (AG) (B3G) (B3U)
       Virtual   (B2G) (AG) (B2U) (B1U) (B3G) (B1U) (AG) (B3U)
                 (B2U) (AG) (B2G) (B2U) (B1U) (B3G) (AG) (B1U)
                 (B1U) (B3G) (B1G) (B3U) (AU) (AG) (B2U) (B3G)
                 (AG) (B1U) (B2G) (B2U) (B3U) (B1G) (B1U) (B2G)
                 (AU) (B3G) (AG) (AG) (B1U) (B2U) (B1U) (B3G) (AG)
                 (B1U)
 The electronic state is 1-AG.
 Alpha  occ. eigenvalues --  -10.15366 -10.14886  -0.80573  -0.55458  -0.49378
 Alpha  occ. eigenvalues --   -0.43230  -0.32160  -0.30870
 Alpha virt. eigenvalues --    0.07133   0.12243   0.12512   0.17452   0.26723
 Alpha virt. eigenvalues --    0.37026   0.42175   0.50821   0.62011   0.65373
 Alpha virt. eigenvalues --    0.67536   0.77664   0.85212   0.88287   0.92812
 Alpha virt. eigenvalues --    0.94386   1.26297   1.31367   1.34058   1.49515
 Alpha virt. eigenvalues --    1.57126   1.76966   1.93206   2.01129   2.12920
 Alpha virt. eigenvalues --    2.14605   2.22438   2.29955   2.39448   2.41002
 Alpha virt. eigenvalues --    2.66020   2.76469   2.78831   2.80004   2.80228
 Alpha virt. eigenvalues --    3.14675   3.29626   3.43998   3.60966   3.98341
 Alpha virt. eigenvalues --    4.22094   4.70156
          Condensed to atoms (all electrons):
               1          2          3          4          5          6
     1  C    4.692886   0.392121   0.392121   0.772283  -0.041867  -0.041867
     2  H    0.392121   0.630025  -0.050495  -0.041867   0.010123  -0.022748
     3  H    0.392121  -0.050495   0.630025  -0.041867  -0.022748   0.010123
     4  C    0.772283  -0.041867  -0.041867   4.692886   0.392121   0.392121
     5  H   -0.041867   0.010123  -0.022748   0.392121   0.630025  -0.050495
     6  H   -0.041867  -0.022748   0.010123   0.392121  -0.050495   0.630025
 Mulliken charges:
               1
     1  C   -0.165679
     2  H    0.082839
     3  H    0.082839
     4  C   -0.165679
     5  H    0.082839
     6  H    0.082839
 Sum of Mulliken charges =  -0.00000
 Mulliken charges with hydrogens summed into heavy atoms:
               1
     1  C   -0.000000
     4  C   -0.000000
 Electronic spatial extent (au):  <R**2>=             72.6451
 Charge=              0.0000 electrons
 Dipole moment (field-independent basis, Debye):
    X=             -0.0000    Y=             -0.0000    Z=              0.0000  Tot=              0.0000
 Quadrupole moment (field-independent basis, Debye-Ang):
   XX=            -14.2524   YY=            -11.9469   ZZ=            -12.5441
   XY=              0.0000   XZ=              0.0000   YZ=              0.0000
 Traceless Quadrupole moment (field-independent basis, Debye-Ang):
   XX=             -1.3379   YY=              0.9676   ZZ=              0.3703
   XY=              0.0000   XZ=              0.0000   YZ=              0.0000
 Octapole moment (field-independent basis, Debye-Ang**2):
  XXX=             -0.0000  YYY=             -0.0000  ZZZ=             -0.0000  XYY=             -0.0000
  XXY=             -0.0000  XXZ=             -0.0000  XZZ=             -0.0000  YZZ=              0.0000
  YYZ=             -0.0000  XYZ=             -0.0000
 Hexadecapole moment (field-independent basis, Debye-Ang**3):
 XXXX=            -13.9242 YYYY=            -26.3754 ZZZZ=            -56.2555 XXXY=             -0.0000
 XXXZ=              0.0000 YYYX=             -0.0000 YYYZ=             -0.0000 ZZZX=              0.0000
 ZZZY=              0.0000 XXYY=             -7.2636 XXZZ=            -12.0756 YYZZ=            -12.3238
 XXYZ=              0.0000 YYXZ=              0.0000 ZZXY=              0.0000
 N-N= 3.671211555119D+01 E-N=-2.554661590708D+02  KE= 7.870578807406D+01
 Symmetry AG   KE= 3.815895405085D+01
 Symmetry B1G  KE= 7.605235298569D-34
 Symmetry B2G  KE= 4.385981830275D-32
 Symmetry B3G  KE= 2.072271567216D+00
 Symmetry AU   KE= 1.470604662797D-33
 Symmetry B1U  KE= 3.430751812296D+01
 Symmetry B2U  KE= 1.929897862867D+00
 Symmetry B3U  KE= 2.237146470167D+00
 ******************************Gaussian NBO Version 3.1******************************
             N A T U R A L   A T O M I C   O R B I T A L   A N D
          N A T U R A L   B O N D   O R B I T A L   A N A L Y S I S
 ******************************Gaussian NBO Version 3.1******************************

       /RESON  / : Allow strongly delocalized NBO set
       /DMNAO  / : Print the NAO density matrix
       /BNDIDX / : Print bond indices based on the NAO density matrix
       /MULORB / : Print Mulliken populations by orbital and atom

 Analyzing the SCF density

 Job title: M0001                                                           

 Storage needed:      7784 in NPA,     10201 in NBO (2147483420 available)


 Input atomic orbitals, gross Mulliken populations:

  AO  Atom No lang  Mulliken Population    Atom No      Total
 -------------------------------------------------------------------------------
   1    C  1  S        1.9919617
   2    C  1  S        0.6946609
   3    C  1  px       0.6044857
   4    C  1  py       0.7264653
   5    C  1  pz       0.8496360
   6    C  1  S        0.4856667
   7    C  1  px       0.3809994
   8    C  1  py       0.2530388
   9    C  1  pz       0.1812219
  10    C  1  dxx     -0.0260966
  11    C  1  dxz     -0.0082874
  12    C  1  dzz      0.0036288
  13    C  1  dxy      0.0000000
  14    C  1  dyy      0.0093871
  15    C  1  dyz      0.0189102
                                             C  1      6.1656785
  16    H  2  S        0.5384492
  17    H  2  S        0.3656619
  18    H  2  px       0.0025639
  19    H  2  py       0.0060948
  20    H  2  pz       0.0043909
                                             H  2      0.9171607
  21    H  3  S        0.5384492
  22    H  3  S        0.3656619
  23    H  3  px       0.0025639
  24    H  3  py       0.0060948
  25    H  3  pz       0.0043909
                                             H  3      0.9171607
  26    C  4  S        1.9919617
  27    C  4  S        0.6946609
  28    C  4  px       0.6044857
  29    C  4  py       0.7264653
  30    C  4  pz       0.8496360
  31    C  4  S        0.4856667
  32    C  4  px       0.3809994
  33    C  4  py       0.2530388
  34    C  4  pz       0.1812219
  35    C  4  dxx     -0.0260966
  36    C  4  dxz     -0.0082874
  37    C  4  dzz      0.0036288
  38    C  4  dxy      0.0000000
  39    C  4  dyy      0.0093871
  40    C  4  dyz      0.0189102
                                             C  4      6.1656785
  41    H  5  S        0.5384492
  42    H  5  S        0.3656619
  43    H  5  px       0.0025639
  44    H  5  py       0.0060948
  45    H  5  pz       0.0043909
                                             H  5      0.9171607
  46    H  6  S        0.5384492
  47    H  6  S        0.3656619
  48    H  6  px       0.0025639
  49    H  6  py       0.0060948
  50    H  6  pz       0.0043909
                                             H  6      0.9171607

 Total number of electrons:   16.000000


 Mayer-Mulliken atom-atom bond order matrix:                                   

     Atom    1       2       3       4       5       6
     ---- ------  ------  ------  ------  ------  ------
   1.  C  0.0000  0.9502  0.9502  2.0875 -0.0063 -0.0063
   2.  H  0.9502  0.0000 -0.0128 -0.0063  0.0218  0.0051
   3.  H  0.9502 -0.0128  0.0000 -0.0063  0.0051  0.0218
   4.  C  2.0875 -0.0063 -0.0063  0.0000  0.9502  0.9502
   5.  H -0.0063  0.0218  0.0051  0.9502  0.0000 -0.0128
   6.  H -0.0063  0.0051  0.0218  0.9502 -0.0128  0.0000


 Mayer-Mulliken valencies by atom:                                             

     Atom    1
     ---- ------
   1.  C  3.9753
   2.  H  0.9580
   3.  H  0.9580
   4.  C  3.9753
   5.  H  0.9580
   6.  H  0.9580
 GSVD:  LWork=        1156 too small for GESVD, short by        1316 words or        1316 for optimal perf.


 NATURAL POPULATIONS:  Natural atomic orbital occupancies 
                                                          
   NAO  Atom  No  lang   Type(AO)    Occupancy      Energy
 ----------------------------------------------------------
     1    C    1  S      Cor( 1S)     1.99797      -9.95541
     2    C    1  S      Val( 2S)     0.99009      -0.10564
     3    C    1  S      Ryd( 3S)     0.00300       1.12634
     4    C    1  S      Ryd( 4S)     0.00000       4.00081
     5    C    1  px     Val( 2p)     0.99813      -0.08003
     6    C    1  px     Ryd( 3p)     0.00042       0.56532
     7    C    1  py     Val( 2p)     1.20242      -0.01949
     8    C    1  py     Ryd( 3p)     0.00487       0.96951
     9    C    1  pz     Val( 2p)     1.20635      -0.02573
    10    C    1  pz     Ryd( 3p)     0.00548       0.53777
    11    C    1  dxy    Ryd( 3d)     0.00000       1.89345
    12    C    1  dxz    Ryd( 3d)     0.00126       2.14116
    13    C    1  dyz    Ryd( 3d)     0.00065       2.89947
    14    C    1  dx2y2  Ryd( 3d)     0.00053       2.36612
    15    C    1  dz2    Ryd( 3d)     0.00084       2.75733

    16    H    2  S      Val( 1S)     0.79211       0.08786
    17    H    2  S      Ryd( 2S)     0.00129       0.62356
    18    H    2  px     Ryd( 2p)     0.00010       2.22382
    19    H    2  py     Ryd( 2p)     0.00031       2.86922
    20    H    2  pz     Ryd( 2p)     0.00019       2.58225

    21    H    3  S      Val( 1S)     0.79211       0.08786
    22    H    3  S      Ryd( 2S)     0.00129       0.62356
    23    H    3  px     Ryd( 2p)     0.00010       2.22382
    24    H    3  py     Ryd( 2p)     0.00031       2.86922
    25    H    3  pz     Ryd( 2p)     0.00019       2.58225

    26    C    4  S      Cor( 1S)     1.99797      -9.95541
    27    C    4  S      Val( 2S)     0.99009      -0.10564
    28    C    4  S      Ryd( 3S)     0.00300       1.12634
    29    C    4  S      Ryd( 4S)     0.00000       4.00081
    30    C    4  px     Val( 2p)     0.99813      -0.08003
    31    C    4  px     Ryd( 3p)     0.00042       0.56532
    32    C    4  py     Val( 2p)     1.20242      -0.01949
    33    C    4  py     Ryd( 3p)     0.00487       0.96951
    34    C    4  pz     Val( 2p)     1.20635      -0.02573
    35    C    4  pz     Ryd( 3p)     0.00548       0.53777
    36    C    4  dxy    Ryd( 3d)     0.00000       1.89345
    37    C    4  dxz    Ryd( 3d)     0.00126       2.14116
    38    C    4  dyz    Ryd( 3d)     0.00065       2.89947
    39    C    4  dx2y2  Ryd( 3d)     0.00053       2.36612
    40    C    4  dz2    Ryd( 3d)     0.00084       2.75733

    41    H    5  S      Val( 1S)     0.79211       0.08786
    42    H    5  S      Ryd( 2S)     0.00129       0.62356
    43    H    5  px     Ryd( 2p)     0.00010       2.22382
    44    H    5  py     Ryd( 2p)     0.00031       2.86922
    45    H    5  pz     Ryd( 2p)     0.00019       2.58225

    46    H    6  S      Val( 1S)     0.79211       0.08786
    47    H    6  S      Ryd( 2S)     0.00129       0.62356
    48    H    6  px     Ryd( 2p)     0.00010       2.22382
    49    H    6  py     Ryd( 2p)     0.00031       2.86922
    50    H    6  pz     Ryd( 2p)     0.00019       2.58225

 WARNING:  1 low occupancy (<1.9990e) core orbital  found on  C    1
           1 low occupancy (<1.9990e) core orbital  found on  C    4


 Summary of Natural Population Analysis:                  
                                                          
                                       Natural Population 
                Natural  -----------------------------------------------
    Atom  No    Charge         Core      Valence    Rydberg      Total
 -----------------------------------------------------------------------
      C    1   -0.41201      1.99797     4.39699    0.01705     6.41201
      H    2    0.20600      0.00000     0.79211    0.00188     0.79400
      H    3    0.20600      0.00000     0.79211    0.00188     0.79400
      C    4   -0.41201      1.99797     4.39699    0.01705     6.41201
      H    5    0.20600      0.00000     0.79211    0.00188     0.79400
      H    6    0.20600      0.00000     0.79211    0.00188     0.79400
 =======================================================================
   * Total *   -0.00000      3.99594    11.96243    0.04163    16.00000

                                 Natural Population      
 --------------------------------------------------------
   Core                       3.99594 ( 99.8985% of   4)
   Valence                   11.96243 ( 99.6869% of  12)
   Natural Minimal Basis     15.95837 ( 99.7398% of  16)
   Natural Rydberg Basis      0.04163 (  0.2602% of  16)
 --------------------------------------------------------

    Atom  No          Natural Electron Configuration
 ----------------------------------------------------------------------------
      C    1      [core]2S( 0.99)2p( 3.41)3p( 0.01)
      H    2            1S( 0.79)
      H    3            1S( 0.79)
      C    4      [core]2S( 0.99)2p( 3.41)3p( 0.01)
      H    5            1S( 0.79)
      H    6            1S( 0.79)


 Wiberg bond index matrix in the NAO basis:                                    

     Atom    1       2       3       4       5       6
     ---- ------  ------  ------  ------  ------  ------
   1.  C  0.0000  0.9049  0.9049  2.0736  0.0126  0.0126
   2.  H  0.9049  0.0000  0.0003  0.0126  0.0335  0.0088
   3.  H  0.9049  0.0003  0.0000  0.0126  0.0088  0.0335
   4.  C  2.0736  0.0126  0.0126  0.0000  0.9049  0.9049
   5.  H  0.0126  0.0335  0.0088  0.9049  0.0000  0.0003
   6.  H  0.0126  0.0088  0.0335  0.9049  0.0003  0.0000


 Wiberg bond index, Totals by atom:                                            

     Atom    1
     ---- ------
   1.  C  3.9084
   2.  H  0.9600
   3.  H  0.9600
   4.  C  3.9084
   5.  H  0.9600
   6.  H  0.9600


 Atom-atom overlap-weighted NAO bond order:                                    

     Atom    1       2       3       4       5       6
     ---- ------  ------  ------  ------  ------  ------
   1.  C  0.0000  0.7501  0.7501  1.5947  0.0219  0.0219
   2.  H  0.7501  0.0000 -0.0046  0.0219  0.0102 -0.0160
   3.  H  0.7501 -0.0046  0.0000  0.0219 -0.0160  0.0102
   4.  C  1.5947  0.0219  0.0219  0.0000  0.7501  0.7501
   5.  H  0.0219  0.0102 -0.0160  0.7501  0.0000 -0.0046
   6.  H  0.0219 -0.0160  0.0102  0.7501 -0.0046  0.0000


 Atom-atom overlap-weighted NAO bond order, Totals by atom:                    

     Atom    1
     ---- ------
   1.  C  3.1388
   2.  H  0.7617
   3.  H  0.7617
   4.  C  3.1388
   5.  H  0.7617
   6.  H  0.7617


 MO bond order:                                                                

     Atom    1       2       3       4       5       6
     ---- ------  ------  ------  ------  ------  ------
   1.  C  0.0000  1.5673  0.3304  1.2106  0.0201  0.0685
   2.  H  1.5673  0.0000  0.0287  0.1591  0.1328 -0.0539
   3.  H  0.3304  0.0287  0.0000  0.0874 -0.0706  0.1329
   4.  C  1.2106  0.1591  0.0874  0.0000 -0.5836  0.6779
   5.  H  0.0201  0.1328 -0.0706 -0.5836  0.0000  0.0194
   6.  H  0.0685 -0.0539  0.1329  0.6779  0.0194  0.0000


 MO atomic valencies:                                                          

     Atom    1
     ---- ------
   1.  C  3.1968
   2.  H  1.8340
   3.  H  0.5089
   4.  C  1.5514
   5.  H -0.4818
   6.  H  0.8448


 NAO density matrix:                                                           

          NAO        1       2       3       4       5       6       7       8
      ---------- ------- ------- ------- ------- ------- ------- ------- -------
   1.  C 1 (S)    1.9980 -0.0000  0.0000  0.0000  0.0000 -0.0000  0.0000 -0.0000
   2.  C 1 (S)   -0.0000  0.9901 -0.0000 -0.0000  0.0000 -0.0000 -0.0000  0.0000
   3.  C 1 (S)    0.0000 -0.0000  0.0030  0.0000 -0.0000  0.0000 -0.0000  0.0000
   4.  C 1 (S)    0.0000 -0.0000  0.0000  0.0000 -0.0000  0.0000 -0.0000  0.0000
   5.  C 1 (px)   0.0000  0.0000 -0.0000 -0.0000  0.9981 -0.0204  0.0000 -0.0000
   6.  C 1 (px)  -0.0000 -0.0000  0.0000  0.0000 -0.0204  0.0004 -0.0000  0.0000
   7.  C 1 (py)   0.0000 -0.0000 -0.0000 -0.0000  0.0000 -0.0000  1.2024 -0.0278
   8.  C 1 (py)  -0.0000  0.0000  0.0000  0.0000 -0.0000  0.0000 -0.0278  0.0049
   9.  C 1 (pz)   0.0270  0.1131  0.0499  0.0009  0.0000 -0.0000 -0.0000  0.0000
  10.  C 1 (pz)   0.0026 -0.0216  0.0037 -0.0000 -0.0000  0.0000  0.0000 -0.0000
  11.  C 1 (d1)   0.0000 -0.0000  0.0000  0.0000  0.0000  0.0000 -0.0000 -0.0000
  12.  C 1 (d2)  -0.0000 -0.0000  0.0000  0.0000 -0.0355  0.0007  0.0000 -0.0000
  13.  C 1 (d3)   0.0000 -0.0000  0.0000 -0.0000 -0.0000  0.0000  0.0150 -0.0017
  14.  C 1 (d4)   0.0026 -0.0174 -0.0008 -0.0000  0.0000  0.0000  0.0000  0.0000
  15.  C 1 (d5)  -0.0020  0.0122 -0.0013 -0.0000 -0.0000  0.0000  0.0000 -0.0000
  16.  H 2 (S)   -0.0199  0.5109  0.0180  0.0002  0.0000 -0.0000  0.6601 -0.0270
  17.  H 2 (S)   -0.0122  0.0138 -0.0004  0.0000 -0.0000  0.0000 -0.0002  0.0020
  18.  H 2 (px)  -0.0000 -0.0000 -0.0000 -0.0000  0.0099 -0.0002 -0.0000  0.0000
  19.  H 2 (py)   0.0024 -0.0127 -0.0003 -0.0000 -0.0000  0.0000 -0.0088  0.0007
  20.  H 2 (pz)   0.0018 -0.0085  0.0003 -0.0000 -0.0000  0.0000 -0.0101  0.0002
  21.  H 3 (S)   -0.0199  0.5109  0.0180  0.0002 -0.0000 -0.0000 -0.6601  0.0270
  22.  H 3 (S)   -0.0122  0.0138 -0.0004  0.0000  0.0000 -0.0000  0.0002 -0.0020
  23.  H 3 (px)  -0.0000 -0.0000 -0.0000 -0.0000  0.0099 -0.0002 -0.0000  0.0000
  24.  H 3 (py)  -0.0024  0.0127  0.0003  0.0000 -0.0000  0.0000 -0.0088  0.0007
  25.  H 3 (pz)   0.0018 -0.0085  0.0003 -0.0000 -0.0000  0.0000  0.0101 -0.0002
  26.  C 4 (S)    0.0008  0.0118  0.0193  0.0005  0.0000 -0.0000  0.0000  0.0000
  27.  C 4 (S)    0.0118  0.4193 -0.0049 -0.0017  0.0000 -0.0000 -0.0000  0.0000
  28.  C 4 (S)    0.0193 -0.0049  0.0028 -0.0000  0.0000 -0.0000  0.0000  0.0000
  29.  C 4 (S)    0.0005 -0.0017 -0.0000 -0.0000  0.0000 -0.0000 -0.0000  0.0000
  30.  C 4 (px)   0.0000  0.0000 -0.0000 -0.0000  0.9981 -0.0204  0.0000 -0.0000
  31.  C 4 (px)   0.0000  0.0000  0.0000  0.0000 -0.0204  0.0004  0.0000 -0.0000
  32.  C 4 (py)   0.0000 -0.0000 -0.0000 -0.0000 -0.0000 -0.0000  0.2763  0.0630
  33.  C 4 (py)   0.0000 -0.0000 -0.0000 -0.0000  0.0000 -0.0000  0.0630 -0.0040
  34.  C 4 (pz)   0.0227  0.5285 -0.0450  0.0010 -0.0000  0.0000 -0.0000 -0.0000
  35.  C 4 (pz)  -0.0317 -0.0012 -0.0036 -0.0000 -0.0000  0.0000  0.0000 -0.0000
  36.  C 4 (d1)   0.0000 -0.0000  0.0000  0.0000  0.0000 -0.0000  0.0000 -0.0000
  37.  C 4 (d2)  -0.0000 -0.0000 -0.0000 -0.0000  0.0355 -0.0007 -0.0000  0.0000
  38.  C 4 (d3)   0.0000 -0.0000 -0.0000 -0.0000 -0.0000  0.0000  0.0194 -0.0016
  39.  C 4 (d4)   0.0004 -0.0023 -0.0006  0.0000  0.0000 -0.0000 -0.0000 -0.0000
  40.  C 4 (d5)  -0.0033  0.0160 -0.0013 -0.0000  0.0000 -0.0000 -0.0000  0.0000
  41.  H 5 (S)    0.0084  0.0622  0.0139 -0.0011  0.0000  0.0000  0.0408 -0.0417
  42.  H 5 (S)   -0.0025  0.0011 -0.0006 -0.0000 -0.0000 -0.0000 -0.0324  0.0012
  43.  H 5 (px)  -0.0000  0.0000 -0.0000 -0.0000  0.0099 -0.0002 -0.0000  0.0000
  44.  H 5 (py)  -0.0002  0.0021  0.0001 -0.0000  0.0000  0.0000  0.0054 -0.0007
  45.  H 5 (pz)  -0.0006  0.0029 -0.0003 -0.0000 -0.0000  0.0000 -0.0033 -0.0005
  46.  H 6 (S)    0.0084  0.0622  0.0139 -0.0011 -0.0000 -0.0000 -0.0408  0.0417
  47.  H 6 (S)   -0.0025  0.0011 -0.0006 -0.0000  0.0000  0.0000  0.0324 -0.0012
  48.  H 6 (px)  -0.0000  0.0000 -0.0000 -0.0000  0.0099 -0.0002 -0.0000  0.0000
  49.  H 6 (py)   0.0002 -0.0021 -0.0001  0.0000  0.0000  0.0000  0.0054 -0.0007
  50.  H 6 (pz)  -0.0006  0.0029 -0.0003 -0.0000  0.0000 -0.0000  0.0033  0.0005

          NAO        9      10      11      12      13      14      15      16
      ---------- ------- ------- ------- ------- ------- ------- ------- -------
   1.  C 1 (S)    0.0270  0.0026  0.0000 -0.0000  0.0000  0.0026 -0.0020 -0.0199
   2.  C 1 (S)    0.1131 -0.0216 -0.0000 -0.0000 -0.0000 -0.0174  0.0122  0.5109
   3.  C 1 (S)    0.0499  0.0037  0.0000  0.0000  0.0000 -0.0008 -0.0013  0.0180
   4.  C 1 (S)    0.0009 -0.0000  0.0000  0.0000 -0.0000 -0.0000 -0.0000  0.0002
   5.  C 1 (px)   0.0000 -0.0000  0.0000 -0.0355 -0.0000  0.0000 -0.0000  0.0000
   6.  C 1 (px)  -0.0000  0.0000  0.0000  0.0007  0.0000  0.0000  0.0000 -0.0000
   7.  C 1 (py)  -0.0000  0.0000 -0.0000  0.0000  0.0150  0.0000  0.0000  0.6601
   8.  C 1 (py)   0.0000 -0.0000 -0.0000 -0.0000 -0.0017  0.0000 -0.0000 -0.0270
   9.  C 1 (pz)   1.2064  0.0482  0.0000 -0.0000 -0.0000 -0.0178 -0.0268  0.4531
  10.  C 1 (pz)   0.0482  0.0055  0.0000  0.0000  0.0000 -0.0005 -0.0017  0.0082
  11.  C 1 (d1)   0.0000  0.0000 -0.0000 -0.0000  0.0000 -0.0000 -0.0000  0.0000
  12.  C 1 (d2)  -0.0000  0.0000 -0.0000  0.0013  0.0000  0.0000  0.0000  0.0000
  13.  C 1 (d3)  -0.0000  0.0000  0.0000  0.0000  0.0006 -0.0000  0.0000  0.0121
  14.  C 1 (d4)  -0.0178 -0.0005 -0.0000  0.0000 -0.0000  0.0005  0.0002 -0.0144
  15.  C 1 (d5)  -0.0268 -0.0017 -0.0000  0.0000  0.0000  0.0002  0.0008 -0.0032
  16.  H 2 (S)    0.4531  0.0082  0.0000  0.0000  0.0121 -0.0144 -0.0032  0.7921
  17.  H 2 (S)   -0.0023 -0.0009 -0.0000  0.0000 -0.0007 -0.0002  0.0003  0.0000
  18.  H 2 (px)  -0.0000 -0.0000  0.0000 -0.0004 -0.0000  0.0000 -0.0000 -0.0000
  19.  H 2 (py)  -0.0077  0.0000 -0.0000 -0.0000 -0.0003  0.0003 -0.0000 -0.0147
  20.  H 2 (pz)   0.0030  0.0005  0.0000  0.0000 -0.0001  0.0001 -0.0002 -0.0083
  21.  H 3 (S)    0.4531  0.0082  0.0000 -0.0000 -0.0121 -0.0144 -0.0032  0.0023
  22.  H 3 (S)   -0.0023 -0.0009  0.0000 -0.0000  0.0007 -0.0002  0.0003  0.0112
  23.  H 3 (px)  -0.0000 -0.0000 -0.0000 -0.0004 -0.0000  0.0000 -0.0000 -0.0000
  24.  H 3 (py)   0.0077 -0.0000 -0.0000  0.0000 -0.0003 -0.0003  0.0000  0.0026
  25.  H 3 (pz)   0.0030  0.0005  0.0000  0.0000  0.0001  0.0001 -0.0002  0.0025
  26.  C 4 (S)   -0.0227  0.0317  0.0000 -0.0000 -0.0000  0.0004 -0.0033  0.0084
  27.  C 4 (S)   -0.5285  0.0012 -0.0000  0.0000 -0.0000 -0.0023  0.0160  0.0622
  28.  C 4 (S)    0.0450  0.0036  0.0000 -0.0000 -0.0000 -0.0006 -0.0013  0.0139
  29.  C 4 (S)   -0.0010  0.0000 -0.0000 -0.0000 -0.0000  0.0000 -0.0000 -0.0011
  30.  C 4 (px)  -0.0000 -0.0000 -0.0000 -0.0355 -0.0000  0.0000 -0.0000  0.0000
  31.  C 4 (px)   0.0000  0.0000 -0.0000  0.0007  0.0000 -0.0000  0.0000  0.0000
  32.  C 4 (py)  -0.0000 -0.0000 -0.0000 -0.0000 -0.0194  0.0000  0.0000 -0.0408
  33.  C 4 (py)  -0.0000  0.0000  0.0000 -0.0000  0.0016  0.0000 -0.0000  0.0417
  34.  C 4 (pz)  -0.4832 -0.0748 -0.0000  0.0000  0.0000  0.0009  0.0226  0.0506
  35.  C 4 (pz)  -0.0748 -0.0041 -0.0000  0.0000 -0.0000  0.0010  0.0018 -0.0258
  36.  C 4 (d1)   0.0000  0.0000  0.0000 -0.0000  0.0000 -0.0000 -0.0000  0.0000
  37.  C 4 (d2)  -0.0000 -0.0000  0.0000 -0.0013 -0.0000  0.0000 -0.0000 -0.0000
  38.  C 4 (d3)   0.0000 -0.0000  0.0000  0.0000  0.0006  0.0000 -0.0000  0.0139
  39.  C 4 (d4)  -0.0009 -0.0010  0.0000 -0.0000  0.0000  0.0001  0.0001 -0.0026
  40.  C 4 (d5)  -0.0226 -0.0018 -0.0000 -0.0000  0.0000  0.0001  0.0008 -0.0002
  41.  H 5 (S)   -0.0506  0.0258  0.0000  0.0000  0.0139 -0.0026 -0.0002  0.1799
  42.  H 5 (S)   -0.0163 -0.0006 -0.0000 -0.0000 -0.0006  0.0002  0.0004 -0.0236
  43.  H 5 (px)   0.0000 -0.0000 -0.0000 -0.0004 -0.0000 -0.0000 -0.0000 -0.0000
  44.  H 5 (py)  -0.0042  0.0004 -0.0000  0.0000  0.0003 -0.0000  0.0001  0.0049
  45.  H 5 (pz)  -0.0093 -0.0003 -0.0000  0.0000  0.0001  0.0001  0.0003 -0.0017
  46.  H 6 (S)   -0.0506  0.0258 -0.0000 -0.0000 -0.0139 -0.0026 -0.0002 -0.0912
  47.  H 6 (S)   -0.0163 -0.0006 -0.0000  0.0000  0.0006  0.0002  0.0004  0.0146
  48.  H 6 (px)   0.0000 -0.0000 -0.0000 -0.0004 -0.0000 -0.0000 -0.0000 -0.0000
  49.  H 6 (py)   0.0042 -0.0004  0.0000  0.0000  0.0003  0.0000 -0.0001  0.0044
  50.  H 6 (pz)  -0.0093 -0.0003 -0.0000 -0.0000 -0.0001  0.0001  0.0003 -0.0013

          NAO       17      18      19      20      21      22      23      24
      ---------- ------- ------- ------- ------- ------- ------- ------- -------
   1.  C 1 (S)   -0.0122 -0.0000  0.0024  0.0018 -0.0199 -0.0122 -0.0000 -0.0024
   2.  C 1 (S)    0.0138 -0.0000 -0.0127 -0.0085  0.5109  0.0138 -0.0000  0.0127
   3.  C 1 (S)   -0.0004 -0.0000 -0.0003  0.0003  0.0180 -0.0004 -0.0000  0.0003
   4.  C 1 (S)    0.0000 -0.0000 -0.0000 -0.0000  0.0002  0.0000 -0.0000  0.0000
   5.  C 1 (px)  -0.0000  0.0099 -0.0000 -0.0000 -0.0000  0.0000  0.0099 -0.0000
   6.  C 1 (px)   0.0000 -0.0002  0.0000  0.0000 -0.0000 -0.0000 -0.0002  0.0000
   7.  C 1 (py)  -0.0002 -0.0000 -0.0088 -0.0101 -0.6601  0.0002 -0.0000 -0.0088
   8.  C 1 (py)   0.0020  0.0000  0.0007  0.0002  0.0270 -0.0020  0.0000  0.0007
   9.  C 1 (pz)  -0.0023 -0.0000 -0.0077  0.0030  0.4531 -0.0023 -0.0000  0.0077
  10.  C 1 (pz)  -0.0009 -0.0000  0.0000  0.0005  0.0082 -0.0009 -0.0000 -0.0000
  11.  C 1 (d1)  -0.0000  0.0000 -0.0000  0.0000  0.0000  0.0000 -0.0000 -0.0000
  12.  C 1 (d2)   0.0000 -0.0004 -0.0000  0.0000 -0.0000 -0.0000 -0.0004  0.0000
  13.  C 1 (d3)  -0.0007 -0.0000 -0.0003 -0.0001 -0.0121  0.0007 -0.0000 -0.0003
  14.  C 1 (d4)  -0.0002  0.0000  0.0003  0.0001 -0.0144 -0.0002  0.0000 -0.0003
  15.  C 1 (d5)   0.0003 -0.0000 -0.0000 -0.0002 -0.0032  0.0003 -0.0000  0.0000
  16.  H 2 (S)    0.0000 -0.0000 -0.0147 -0.0083  0.0023  0.0112 -0.0000  0.0026
  17.  H 2 (S)    0.0013  0.0000  0.0000 -0.0002  0.0112 -0.0006  0.0000  0.0004
  18.  H 2 (px)   0.0000  0.0001  0.0000 -0.0000  0.0000  0.0000  0.0001 -0.0000
  19.  H 2 (py)   0.0000  0.0000  0.0003  0.0002 -0.0026 -0.0004  0.0000 -0.0001
  20.  H 2 (pz)  -0.0002 -0.0000  0.0002  0.0002  0.0025 -0.0002 -0.0000 -0.0000
  21.  H 3 (S)    0.0112  0.0000 -0.0026  0.0025  0.7921  0.0000  0.0000  0.0147
  22.  H 3 (S)   -0.0006  0.0000 -0.0004 -0.0002  0.0000  0.0013  0.0000 -0.0000
  23.  H 3 (px)   0.0000  0.0001  0.0000 -0.0000  0.0000  0.0000  0.0001 -0.0000
  24.  H 3 (py)   0.0004 -0.0000 -0.0001 -0.0000  0.0147 -0.0000 -0.0000  0.0003
  25.  H 3 (pz)  -0.0002 -0.0000  0.0000  0.0000 -0.0083 -0.0002 -0.0000 -0.0002
  26.  C 4 (S)   -0.0025 -0.0000  0.0002  0.0006  0.0084 -0.0025 -0.0000 -0.0002
  27.  C 4 (S)    0.0011 -0.0000 -0.0021 -0.0029  0.0622  0.0011 -0.0000  0.0021
  28.  C 4 (S)   -0.0006 -0.0000 -0.0001  0.0003  0.0139 -0.0006 -0.0000  0.0001
  29.  C 4 (S)   -0.0000  0.0000  0.0000  0.0000 -0.0011 -0.0000  0.0000 -0.0000
  30.  C 4 (px)  -0.0000  0.0099 -0.0000 -0.0000 -0.0000  0.0000  0.0099 -0.0000
  31.  C 4 (px)   0.0000 -0.0002 -0.0000  0.0000 -0.0000 -0.0000 -0.0002  0.0000
  32.  C 4 (py)   0.0324  0.0000  0.0054 -0.0033  0.0408 -0.0324  0.0000  0.0054
  33.  C 4 (py)  -0.0012 -0.0000 -0.0007 -0.0005 -0.0417  0.0012 -0.0000 -0.0007
  34.  C 4 (pz)   0.0163  0.0000 -0.0042 -0.0093  0.0506  0.0163  0.0000  0.0042
  35.  C 4 (pz)   0.0006  0.0000  0.0004 -0.0003 -0.0258  0.0006  0.0000 -0.0004
  36.  C 4 (d1)  -0.0000 -0.0000 -0.0000 -0.0000 -0.0000  0.0000 -0.0000 -0.0000
  37.  C 4 (d2)  -0.0000  0.0004  0.0000 -0.0000  0.0000  0.0000  0.0004 -0.0000
  38.  C 4 (d3)  -0.0006 -0.0000 -0.0003 -0.0001 -0.0139  0.0006 -0.0000 -0.0003
  39.  C 4 (d4)   0.0002  0.0000  0.0000 -0.0001 -0.0026  0.0002  0.0000 -0.0000
  40.  C 4 (d5)   0.0004  0.0000 -0.0001 -0.0003 -0.0002  0.0004  0.0000  0.0001
  41.  H 5 (S)   -0.0236 -0.0000 -0.0049  0.0017 -0.0912  0.0146 -0.0000 -0.0044
  42.  H 5 (S)    0.0003  0.0000  0.0004  0.0002  0.0146 -0.0002  0.0000  0.0002
  43.  H 5 (px)   0.0000  0.0001  0.0000 -0.0000  0.0000  0.0000  0.0001 -0.0000
  44.  H 5 (py)  -0.0004 -0.0000 -0.0001 -0.0000 -0.0044  0.0002 -0.0000 -0.0001
  45.  H 5 (pz)  -0.0002 -0.0000 -0.0000 -0.0000 -0.0013  0.0003 -0.0000 -0.0001
  46.  H 6 (S)    0.0146  0.0000  0.0044  0.0013  0.1799 -0.0236  0.0000  0.0049
  47.  H 6 (S)   -0.0002 -0.0000 -0.0002 -0.0003 -0.0236  0.0003 -0.0000 -0.0004
  48.  H 6 (px)   0.0000  0.0001  0.0000 -0.0000  0.0000  0.0000  0.0001 -0.0000
  49.  H 6 (py)  -0.0002 -0.0000 -0.0001 -0.0001 -0.0049  0.0004 -0.0000 -0.0001
  50.  H 6 (pz)   0.0003  0.0000  0.0001 -0.0001 -0.0017 -0.0002  0.0000  0.0000

          NAO       25      26      27      28      29      30      31      32
      ---------- ------- ------- ------- ------- ------- ------- ------- -------
   1.  C 1 (S)    0.0018  0.0008  0.0118  0.0193  0.0005  0.0000  0.0000  0.0000
   2.  C 1 (S)   -0.0085  0.0118  0.4193 -0.0049 -0.0017  0.0000  0.0000 -0.0000
   3.  C 1 (S)    0.0003  0.0193 -0.0049  0.0028 -0.0000 -0.0000  0.0000 -0.0000
   4.  C 1 (S)   -0.0000  0.0005 -0.0017 -0.0000 -0.0000 -0.0000  0.0000 -0.0000
   5.  C 1 (px)  -0.0000  0.0000  0.0000  0.0000  0.0000  0.9981 -0.0204 -0.0000
   6.  C 1 (px)   0.0000 -0.0000 -0.0000 -0.0000 -0.0000 -0.0204  0.0004 -0.0000
   7.  C 1 (py)   0.0101  0.0000 -0.0000  0.0000 -0.0000  0.0000  0.0000  0.2763
   8.  C 1 (py)  -0.0002  0.0000  0.0000  0.0000  0.0000 -0.0000 -0.0000  0.0630
   9.  C 1 (pz)   0.0030 -0.0227 -0.5285  0.0450 -0.0010 -0.0000  0.0000 -0.0000
  10.  C 1 (pz)   0.0005  0.0317  0.0012  0.0036  0.0000 -0.0000  0.0000 -0.0000
  11.  C 1 (d1)   0.0000  0.0000 -0.0000  0.0000 -0.0000 -0.0000 -0.0000 -0.0000
  12.  C 1 (d2)   0.0000 -0.0000  0.0000 -0.0000 -0.0000 -0.0355  0.0007 -0.0000
  13.  C 1 (d3)   0.0001 -0.0000 -0.0000 -0.0000 -0.0000 -0.0000  0.0000 -0.0194
  14.  C 1 (d4)   0.0001  0.0004 -0.0023 -0.0006  0.0000  0.0000 -0.0000  0.0000
  15.  C 1 (d5)  -0.0002 -0.0033  0.0160 -0.0013 -0.0000 -0.0000  0.0000  0.0000
  16.  H 2 (S)    0.0025  0.0084  0.0622  0.0139 -0.0011  0.0000  0.0000 -0.0408
  17.  H 2 (S)   -0.0002 -0.0025  0.0011 -0.0006 -0.0000 -0.0000  0.0000  0.0324
  18.  H 2 (px)  -0.0000 -0.0000 -0.0000 -0.0000  0.0000  0.0099 -0.0002  0.0000
  19.  H 2 (py)   0.0000  0.0002 -0.0021 -0.0001  0.0000 -0.0000 -0.0000  0.0054
  20.  H 2 (pz)   0.0000  0.0006 -0.0029  0.0003  0.0000 -0.0000  0.0000 -0.0033
  21.  H 3 (S)   -0.0083  0.0084  0.0622  0.0139 -0.0011 -0.0000 -0.0000  0.0408
  22.  H 3 (S)   -0.0002 -0.0025  0.0011 -0.0006 -0.0000  0.0000 -0.0000 -0.0324
  23.  H 3 (px)  -0.0000 -0.0000 -0.0000 -0.0000  0.0000  0.0099 -0.0002  0.0000
  24.  H 3 (py)  -0.0002 -0.0002  0.0021  0.0001 -0.0000 -0.0000  0.0000  0.0054
  25.  H 3 (pz)   0.0002  0.0006 -0.0029  0.0003  0.0000 -0.0000  0.0000  0.0033
  26.  C 4 (S)    0.0006  1.9980 -0.0000  0.0000  0.0000  0.0000  0.0000  0.0000
  27.  C 4 (S)   -0.0029 -0.0000  0.9901 -0.0000 -0.0000  0.0000  0.0000  0.0000
  28.  C 4 (S)    0.0003  0.0000 -0.0000  0.0030  0.0000  0.0000  0.0000  0.0000
  29.  C 4 (S)    0.0000  0.0000 -0.0000  0.0000  0.0000  0.0000 -0.0000  0.0000
  30.  C 4 (px)  -0.0000  0.0000  0.0000  0.0000  0.0000  0.9981 -0.0204 -0.0000
  31.  C 4 (px)   0.0000  0.0000  0.0000  0.0000 -0.0000 -0.0204  0.0004 -0.0000
  32.  C 4 (py)   0.0033  0.0000  0.0000  0.0000  0.0000 -0.0000 -0.0000  1.2024
  33.  C 4 (py)   0.0005  0.0000 -0.0000 -0.0000  0.0000  0.0000 -0.0000 -0.0278
  34.  C 4 (pz)  -0.0093 -0.0270 -0.1131 -0.0499 -0.0009 -0.0000 -0.0000 -0.0000
  35.  C 4 (pz)  -0.0003 -0.0026  0.0216 -0.0037  0.0000 -0.0000 -0.0000 -0.0000
[truncated: 401,890 more chars]
