# Supplementary material for: Hyperpyramidalized alkenes with bond orders near 1.5 as synthetic building blocks
Source: Nat Chem. 2026 Jan 21;18(5):913–22. doi: 10.1038/s41557-025-02055-9 (PMC12859755; doi:10.1038/s41557-025-02055-9)
Supplement: Supplementary file 2 — Output files for reported computations. [file 41557_2025_2055_MOESM2_ESM.zip › Computation data/Ethylene 1-Scan-Length/B3LYP:6-31G(d,p)/ethLscanrigidposnor.out]

 Entering Gaussian System, Link 0=/u/local/apps/gaussian/16_sse4/g16
 Initial command:
 /u/local/apps/gaussian/16_sse4/l1.exe "/work/8440077.1.msa_smp.q/Gau-41342.inp" -scrdir="/work/8440077.1.msa_smp.q/"
 Entering Link 1 = /u/local/apps/gaussian/16_sse4/l1.exe PID=     41344.
  
 Copyright (c) 1988,1990,1992,1993,1995,1998,2003,2009,2016,
            Gaussian, Inc.  All Rights Reserved.
  
 This is part of the Gaussian(R) 16 program.  It is based on
 the Gaussian(R) 09 system (copyright 2009, Gaussian, Inc.),
 the Gaussian(R) 03 system (copyright 2003, Gaussian, Inc.),
 the Gaussian(R) 98 system (copyright 1998, Gaussian, Inc.),
 the Gaussian(R) 94 system (copyright 1995, Gaussian, Inc.),
 the Gaussian 92(TM) system (copyright 1992, Gaussian, Inc.),
 the Gaussian 90(TM) system (copyright 1990, Gaussian, Inc.),
 the Gaussian 88(TM) system (copyright 1988, Gaussian, Inc.),
 the Gaussian 86(TM) system (copyright 1986, Carnegie Mellon
 University), and the Gaussian 82(TM) system (copyright 1983,
 Carnegie Mellon University). Gaussian is a federally registered
 trademark of Gaussian, Inc.
  
 This software contains proprietary and confidential information,
 including trade secrets, belonging to Gaussian, Inc.
  
 This software is provided under written license and may be
 used, copied, transmitted, or stored only in accord with that
 written license.
  
 The following legend is applicable only to US Government
 contracts under FAR:
  
                    RESTRICTED RIGHTS LEGEND
  
 Use, reproduction and disclosure by the US Government is
 subject to restrictions as set forth in subparagraphs (a)
 and (c) of the Commercial Computer Software - Restricted
 Rights clause in FAR 52.227-19.
  
 Gaussian, Inc.
 340 Quinnipiac St., Bldg. 40, Wallingford CT 06492
  
  
 ---------------------------------------------------------------
 Warning -- This program may not be used in any manner that
 competes with the business of Gaussian, Inc. or will provide
 assistance to any competitor of Gaussian, Inc.  The licensee
 of this program is prohibited from giving any competitor of
 Gaussian, Inc. access to this program.  By using this program,
 the user acknowledges that Gaussian, Inc. is engaged in the
 business of creating and licensing software in the field of
 computational chemistry and represents and warrants to the
 licensee that it is not a competitor of Gaussian, Inc. and that
 it will not use this program in any manner prohibited above.
 ---------------------------------------------------------------
  

 Cite this work as:
 Gaussian 16, Revision A.03,
 M. J. Frisch, G. W. Trucks, H. B. Schlegel, G. E. Scuseria, 
 M. A. Robb, J. R. Cheeseman, G. Scalmani, V. Barone, 
 G. A. Petersson, H. Nakatsuji, X. Li, M. Caricato, A. V. Marenich, 
 J. Bloino, B. G. Janesko, R. Gomperts, B. Mennucci, H. P. Hratchian, 
 J. V. Ortiz, A. F. Izmaylov, J. L. Sonnenberg, D. Williams-Young, 
 F. Ding, F. Lipparini, F. Egidi, J. Goings, B. Peng, A. Petrone, 
 T. Henderson, D. Ranasinghe, V. G. Zakrzewski, J. Gao, N. Rega, 
 G. Zheng, W. Liang, M. Hada, M. Ehara, K. Toyota, R. Fukuda, 
 J. Hasegawa, M. Ishida, T. Nakajima, Y. Honda, O. Kitao, H. Nakai, 
 T. Vreven, K. Throssell, J. A. Montgomery, Jr., J. E. Peralta, 
 F. Ogliaro, M. J. Bearpark, J. J. Heyd, E. N. Brothers, K. N. Kudin, 
 V. N. Staroverov, T. A. Keith, R. Kobayashi, J. Normand, 
 K. Raghavachari, A. P. Rendell, J. C. Burant, S. S. Iyengar, 
 J. Tomasi, M. Cossi, J. M. Millam, M. Klene, C. Adamo, R. Cammi, 
 J. W. Ochterski, R. L. Martin, K. Morokuma, O. Farkas, 
 J. B. Foresman, and D. J. Fox, Gaussian, Inc., Wallingford CT, 2016.
 
 ******************************************
 Gaussian 16:  ES64L-G16RevA.03 25-Dec-2016
                28-Apr-2025 
 ******************************************
 %nproc=8
 Will use up to    8 processors via shared memory.
 %mem=16GB
 %chk=ethLscanrigidposnor.chk
 --------------------------------------------------------------
 # scan b3lyp/6-31g(d,p) geom=connectivity pop=(nboread,always)
 --------------------------------------------------------------
 1/38=1,57=2,60=1,172=1/1,8;
 2/12=2,17=6,18=5,29=3,40=1/2;
 3/5=1,6=6,7=101,11=2,25=1,30=1,74=-5/1,2,3;
 4//1;
 5/5=2,38=5/2;
 6/7=2,8=2,9=2,10=2,18=1,28=1,40=2/1,7;
 1/60=1/8(1);
 99/9=1/99;
 2/29=3/2;
 3/5=1,6=6,7=101,11=2,25=1,30=1,74=-5/1,2,3;
 4/5=5,16=3,69=1/1;
 5/5=2,38=5/2;
 6/7=2,8=2,9=2,10=2,18=1,28=1,40=2/1,7;
 1/60=1/8(-5);
 99/9=1/99;
 -----
 M0001
 -----
 Symbolic Z-matrix:
 Charge =  0 Multiplicity = 1
 C
 H                    1    B1
 H                    1    B2       2    A1
 C                    1    B3       2    A2       3    D1       0
 H                    4    B4       1    A3       2    D2       0
 H                    4    B5       1    A4       2    D3       0
       Variables:
  B1                    1.08341                  
  B2                    1.08341                  
  B3                    1.32141Scan 10    0.04   
  B4                    1.08341                  
  B5                    1.08341                  
  A1                  116.66748                  
  A2                  121.66626                  
  A3                  121.66626                  
  A4                  121.66626                  
  D1                  180.                       
  D2                  180.                       
  D3                    0.                       
 
 Scan the potential surface.
 Variable   Value     No. Steps Step-Size
 -------- ----------- --------- ---------
     3       1.321406      10      0.0400
 A total of     11 points will be computed.
 ---------------------------------------------------------------------------------------------------
                            Z-MATRIX (ANGSTROMS AND DEGREES)
   CD    Cent   Atom    N1       Length/X        N2       Alpha/Y        N3        Beta/Z          J
 ---------------------------------------------------------------------------------------------------
      1      1  C 
      2      2  H        1   1.083410(     1)
      3      3  H        1   1.083410(     2)      2  116.667(     6)
      4      4  C        1   1.321406(     3)      2  121.666(     7)      3  180.000(    10)      0
      5      5  H        4   1.083410(     4)      1  121.666(     8)      2  180.000(    11)      0
      6      6  H        4   1.083410(     5)      1  121.666(     9)      2    0.000(    12)      0
 ---------------------------------------------------------------------------------------------------
                         Z-Matrix orientation:                         
 ---------------------------------------------------------------------
 Center     Atomic      Atomic             Coordinates (Angstroms)
 Number     Number       Type             X           Y           Z
 ---------------------------------------------------------------------
      1          6           0        0.000000    0.000000    0.000000
      2          1           0        0.000000    0.000000    1.083410
      3          1           0        0.968163    0.000000   -0.486247
      4          6           0       -1.124675   -0.000000   -0.693699
      5          1           0       -1.124675   -0.000000   -1.777109
      6          1           0       -2.092839   -0.000000   -0.207452
 ---------------------------------------------------------------------
                    Distance matrix (angstroms):
                    1          2          3          4          5
     1  C    0.000000
     2  H    1.083410   0.000000
     3  H    1.083410   1.844224   0.000000
     4  C    1.321406   2.103095   2.103095   0.000000
     5  H    2.103095   3.073672   2.458922   1.083410   0.000000
     6  H    2.103095   2.458922   3.073672   1.083410   1.844224
                    6
     6  H    0.000000
 Stoichiometry    C2H4
 Framework group  D2H[C2"(C.C),SG(H4)]
 Deg. of freedom     3
 Full point group                 D2H     NOp   8
 Largest Abelian subgroup         D2H     NOp   8
 Largest concise Abelian subgroup D2      NOp   4
                         Standard orientation:                         
 ---------------------------------------------------------------------
 Center     Atomic      Atomic             Coordinates (Angstroms)
 Number     Number       Type             X           Y           Z
 ---------------------------------------------------------------------
      1          6           0        0.000000    0.000000    0.660703
      2          1           0        0.000000    0.922112    1.229461
      3          1           0       -0.000000   -0.922112    1.229461
      4          6           0        0.000000   -0.000000   -0.660703
      5          1           0       -0.000000   -0.922112   -1.229461
      6          1           0        0.000000    0.922112   -1.229461
 ---------------------------------------------------------------------
 Rotational constants (GHZ):         147.4363801          30.4991052          25.2713935
 Standard basis: 6-31G(d,p) (6D, 7F)
 There are    12 symmetry adapted cartesian basis functions of AG  symmetry.
 There are     2 symmetry adapted cartesian basis functions of B1G symmetry.
 There are     4 symmetry adapted cartesian basis functions of B2G symmetry.
 There are     7 symmetry adapted cartesian basis functions of B3G symmetry.
 There are     2 symmetry adapted cartesian basis functions of AU  symmetry.
 There are    12 symmetry adapted cartesian basis functions of B1U symmetry.
 There are     7 symmetry adapted cartesian basis functions of B2U symmetry.
 There are     4 symmetry adapted cartesian basis functions of B3U symmetry.
 There are    12 symmetry adapted basis functions of AG  symmetry.
 There are     2 symmetry adapted basis functions of B1G symmetry.
 There are     4 symmetry adapted basis functions of B2G symmetry.
 There are     7 symmetry adapted basis functions of B3G symmetry.
 There are     2 symmetry adapted basis functions of AU  symmetry.
 There are    12 symmetry adapted basis functions of B1U symmetry.
 There are     7 symmetry adapted basis functions of B2U symmetry.
 There are     4 symmetry adapted basis functions of B3U symmetry.
    50 basis functions,    84 primitive gaussians,    50 cartesian basis functions
     8 alpha electrons        8 beta electrons
       nuclear repulsion energy        33.5266930773 Hartrees.
 NAtoms=    6 NActive=    6 NUniq=    2 SFac= 4.00D+00 NAtFMM=   60 NAOKFM=F Big=F
 Integral buffers will be    131072 words long.
 Raffenetti 2 integral format.
 Two-electron integral symmetry is turned on.
 One-electron integrals computed using PRISM.
 NBasis=    50 RedAO= T EigKep=  6.70D-03  NBF=    12     2     4     7     2    12     7     4
 NBsUse=    50 1.00D-06 EigRej= -1.00D+00 NBFU=    12     2     4     7     2    12     7     4
 ExpMin= 1.61D-01 ExpMax= 3.05D+03 ExpMxC= 4.57D+02 IAcc=3 IRadAn=         5 AccDes= 0.00D+00
 Harris functional with IExCor=  402 and IRadAn=       5 diagonalized for initial guess.
 HarFok:  IExCor=  402 AccDes= 0.00D+00 IRadAn=         5 IDoV= 1 UseB2=F ITyADJ=14
 ICtDFT=  3500011 ScaDFX=  1.000000  1.000000  1.000000  1.000000
 FoFCou: FMM=F IPFlag=           0 FMFlag=      100000 FMFlg1=           0
         NFxFlg=           0 DoJE=T BraDBF=F KetDBF=T FulRan=T
         wScrn=  0.000000 ICntrl=       500 IOpCl=  0 I1Cent=   200000004 NGrid=           0
         NMat0=    1 NMatS0=      1 NMatT0=    0 NMatD0=    1 NMtDS0=    0 NMtDT0=    0
 Petite list used in FoFCou.
 Initial guess orbital symmetries:
       Occupied  (AG) (B1U) (AG) (B1U) (B2U) (AG) (B3G) (B3U)
       Virtual   (B2G) (B2U) (AG) (B1U) (B3G) (B1U) (AG) (B3U)
                 (B2U) (B2G) (B1U) (AG) (B3G) (B2U) (B1U) (AG)
                 (B1U) (B3G) (B3U) (B1G) (AU) (AG) (B2U) (AG) (B1U)
                 (B3G) (B2G) (B2U) (B3U) (B1G) (B1U) (B2G) (B3G)
                 (AU) (AG) (B1U) (AG) (B2U) (B1U) (B3G) (AG) (B1U)
 The electronic state of the initial guess is 1-AG.
 Keep R1 ints in memory in symmetry-blocked form, NReq=7790938.
 Requested convergence on RMS density matrix=1.00D-08 within 128 cycles.
 Requested convergence on MAX density matrix=1.00D-06.
 Requested convergence on             energy=1.00D-06.
 No special actions if energy rises.
 Integral accuracy reduced to 1.0D-05 until final iterations.
 Initial convergence to 1.0D-05 achieved.  Increase integral accuracy.
 SCF Done:  E(RB3LYP) =  -78.5936780359     A.U. after    9 cycles
            NFock=  9  Conv=0.78D-09     -V/T= 2.0099

 **********************************************************************

            Population analysis using the SCF density.

 **********************************************************************

 Orbital symmetries:
       Occupied  (AG) (B1U) (AG) (B1U) (B2U) (AG) (B3G) (B3U)
       Virtual   (B2G) (AG) (B2U) (B1U) (B3G) (B1U) (AG) (B3U)
                 (B2U) (B2G) (AG) (B1U) (B2U) (B3G) (B1U) (AG)
                 (B1U) (B3G) (B1G) (B3U) (AU) (AG) (B2U) (AG) (B3G)
                 (B1U) (B2G) (B2U) (B3U) (B1G) (B1U) (B2G) (AU)
                 (B3G) (AG) (B1U) (AG) (B2U) (B1U) (B3G) (AG) (B1U)
 The electronic state is 1-AG.
 Alpha  occ. eigenvalues --  -10.18232 -10.18136  -0.75756  -0.57624  -0.46607
 Alpha  occ. eigenvalues --   -0.41626  -0.35160  -0.26880
 Alpha virt. eigenvalues --    0.01947   0.12278   0.14135   0.16021   0.24577
 Alpha virt. eigenvalues --    0.33328   0.47043   0.54721   0.56582   0.63877
 Alpha virt. eigenvalues --    0.65297   0.70597   0.83053   0.84750   0.91591
 Alpha virt. eigenvalues --    0.92397   1.10720   1.19748   1.38289   1.39416
 Alpha virt. eigenvalues --    1.53011   1.83870   1.89213   1.96815   2.03970
 Alpha virt. eigenvalues --    2.04428   2.13563   2.21995   2.36748   2.44895
 Alpha virt. eigenvalues --    2.51597   2.62764   2.68889   2.69318   2.76431
 Alpha virt. eigenvalues --    3.02944   3.17635   3.34704   3.48505   3.78066
 Alpha virt. eigenvalues --    4.18139   4.50144
          Condensed to atoms (all electrons):
               1          2          3          4          5          6
     1  C    4.811254   0.388893   0.388893   0.683448  -0.035710  -0.035710
     2  H    0.388893   0.596653  -0.045687  -0.035710   0.005636  -0.010321
     3  H    0.388893  -0.045687   0.596653  -0.035710  -0.010321   0.005636
     4  C    0.683448  -0.035710  -0.035710   4.811254   0.388893   0.388893
     5  H   -0.035710   0.005636  -0.010321   0.388893   0.596653  -0.045687
     6  H   -0.035710  -0.010321   0.005636   0.388893  -0.045687   0.596653
 Mulliken charges:
               1
     1  C   -0.201069
     2  H    0.100534
     3  H    0.100534
     4  C   -0.201069
     5  H    0.100534
     6  H    0.100534
 Sum of Mulliken charges =   0.00000
 Mulliken charges with hydrogens summed into heavy atoms:
               1
     1  C    0.000000
     4  C    0.000000
 Electronic spatial extent (au):  <R**2>=             81.5299
 Charge=              0.0000 electrons
 Dipole moment (field-independent basis, Debye):
    X=             -0.0000    Y=              0.0000    Z=              0.0000  Tot=              0.0000
 Quadrupole moment (field-independent basis, Debye-Ang):
   XX=            -14.9426   YY=            -12.1161   ZZ=            -12.0629
   XY=              0.0000   XZ=             -0.0000   YZ=              0.0000
 Traceless Quadrupole moment (field-independent basis, Debye-Ang):
   XX=             -1.9021   YY=              0.9244   ZZ=              0.9777
   XY=              0.0000   XZ=             -0.0000   YZ=              0.0000
 Octapole moment (field-independent basis, Debye-Ang**2):
  XXX=             -0.0000  YYY=              0.0000  ZZZ=             -0.0000  XYY=             -0.0000
  XXY=             -0.0000  XXZ=             -0.0000  XZZ=             -0.0000  YZZ=              0.0000
  YYZ=              0.0000  XYZ=             -0.0000
 Hexadecapole moment (field-independent basis, Debye-Ang**3):
 XXXX=            -15.3939 YYYY=            -26.3090 ZZZZ=            -66.2228 XXXY=             -0.0000
 XXXZ=              0.0000 YYYX=             -0.0000 YYYZ=              0.0000 ZZZX=              0.0000
 ZZZY=              0.0000 XXYY=             -7.5385 XXZZ=            -14.4270 YYZZ=            -13.2304
 XXYZ=             -0.0000 YYXZ=              0.0000 ZZXY=              0.0000
 N-N= 3.352669307734D+01 E-N=-2.484980198228D+02  KE= 7.782574685466D+01
 Symmetry AG   KE= 3.742217852494D+01
 Symmetry B1G  KE= 8.533292736387D-34
 Symmetry B2G  KE= 3.895130718888D-32
 Symmetry B3G  KE= 2.097408418788D+00
 Symmetry AU   KE= 1.837290984021D-33
 Symmetry B1U  KE= 3.434154509655D+01
 Symmetry B2U  KE= 1.876493576416D+00
 Symmetry B3U  KE= 2.088121237966D+00
 ******************************Gaussian NBO Version 3.1******************************
             N A T U R A L   A T O M I C   O R B I T A L   A N D
          N A T U R A L   B O N D   O R B I T A L   A N A L Y S I S
 ******************************Gaussian NBO Version 3.1******************************

       /RESON  / : Allow strongly delocalized NBO set
       /DMNAO  / : Print the NAO density matrix
       /BNDIDX / : Print bond indices based on the NAO density matrix
       /MULORB / : Print Mulliken populations by orbital and atom

 Analyzing the SCF density

 Job title: M0001                                                           

 Storage needed:      7784 in NPA,     10201 in NBO (2147483420 available)


 Input atomic orbitals, gross Mulliken populations:

  AO  Atom No lang  Mulliken Population    Atom No      Total
 -------------------------------------------------------------------------------
   1    C  1  S        1.9917791
   2    C  1  S        0.7105373
   3    C  1  px       0.5508276
   4    C  1  py       0.7265976
   5    C  1  pz       0.7724255
   6    C  1  S        0.5563128
   7    C  1  px       0.4386712
   8    C  1  py       0.2636164
   9    C  1  pz       0.2061876
  10    C  1  dxx     -0.0256418
  11    C  1  dxz     -0.0061501
  12    C  1  dzz     -0.0029696
  13    C  1  dxy      0.0000000
  14    C  1  dyy      0.0050966
  15    C  1  dyz      0.0137785
                                             C  1      6.2010689
  16    H  2  S        0.5350382
  17    H  2  S        0.3516180
  18    H  2  px       0.0027023
  19    H  2  py       0.0063098
  20    H  2  pz       0.0037973
                                             H  2      0.8994656
  21    H  3  S        0.5350382
  22    H  3  S        0.3516180
  23    H  3  px       0.0027023
  24    H  3  py       0.0063098
  25    H  3  pz       0.0037973
                                             H  3      0.8994656
  26    C  4  S        1.9917791
  27    C  4  S        0.7105373
  28    C  4  px       0.5508276
  29    C  4  py       0.7265976
  30    C  4  pz       0.7724255
  31    C  4  S        0.5563128
  32    C  4  px       0.4386712
  33    C  4  py       0.2636164
  34    C  4  pz       0.2061876
  35    C  4  dxx     -0.0256418
  36    C  4  dxz     -0.0061501
  37    C  4  dzz     -0.0029696
  38    C  4  dxy      0.0000000
  39    C  4  dyy      0.0050966
  40    C  4  dyz      0.0137785
                                             C  4      6.2010689
  41    H  5  S        0.5350382
  42    H  5  S        0.3516180
  43    H  5  px       0.0027023
  44    H  5  py       0.0063098
  45    H  5  pz       0.0037973
                                             H  5      0.8994656
  46    H  6  S        0.5350382
  47    H  6  S        0.3516180
  48    H  6  px       0.0027023
  49    H  6  py       0.0063098
  50    H  6  pz       0.0037973
                                             H  6      0.8994656

 Total number of electrons:   16.000000


 Mayer-Mulliken atom-atom bond order matrix:                                   

     Atom    1       2       3       4       5       6
     ---- ------  ------  ------  ------  ------  ------
   1.  C  0.0000  0.9587  0.9587  2.0244 -0.0054 -0.0054
   2.  H  0.9587  0.0000 -0.0096 -0.0054  0.0119  0.0020
   3.  H  0.9587 -0.0096  0.0000 -0.0054  0.0020  0.0119
   4.  C  2.0244 -0.0054 -0.0054  0.0000  0.9587  0.9587
   5.  H -0.0054  0.0119  0.0020  0.9587  0.0000 -0.0096
   6.  H -0.0054  0.0020  0.0119  0.9587 -0.0096  0.0000


 Mayer-Mulliken valencies by atom:                                             

     Atom    1
     ---- ------
   1.  C  3.9311
   2.  H  0.9577
   3.  H  0.9577
   4.  C  3.9311
   5.  H  0.9577
   6.  H  0.9577
 GSVD:  LWork=        1156 too small for GESVD, short by        1316 words or        1316 for optimal perf.


 NATURAL POPULATIONS:  Natural atomic orbital occupancies 
                                                          
   NAO  Atom  No  lang   Type(AO)    Occupancy      Energy
 ----------------------------------------------------------
     1    C    1  S      Cor( 1S)     1.99919     -10.04320
     2    C    1  S      Val( 2S)     1.06585      -0.21773
     3    C    1  S      Ryd( 3S)     0.00124       1.03133
     4    C    1  S      Ryd( 4S)     0.00001       4.07087
     5    C    1  px     Val( 2p)     0.99768      -0.10470
     6    C    1  px     Ryd( 3p)     0.00141       0.58027
     7    C    1  py     Val( 2p)     1.21436      -0.03760
     8    C    1  py     Ryd( 3p)     0.00328       0.90441
     9    C    1  pz     Val( 2p)     1.14345      -0.03814
    10    C    1  pz     Ryd( 3p)     0.00357       0.53074
    11    C    1  dxy    Ryd( 3d)     0.00000       1.87256
    12    C    1  dxz    Ryd( 3d)     0.00067       1.98202
    13    C    1  dyz    Ryd( 3d)     0.00079       2.68710
    14    C    1  dx2y2  Ryd( 3d)     0.00051       2.30523
    15    C    1  dz2    Ryd( 3d)     0.00043       2.47949

    16    H    2  S      Val( 1S)     0.78243       0.09077
    17    H    2  S      Ryd( 2S)     0.00076       0.60773
    18    H    2  px     Ryd( 2p)     0.00012       2.21302
    19    H    2  py     Ryd( 2p)     0.00032       2.84590
    20    H    2  pz     Ryd( 2p)     0.00016       2.56122

    21    H    3  S      Val( 1S)     0.78243       0.09077
    22    H    3  S      Ryd( 2S)     0.00076       0.60773
    23    H    3  px     Ryd( 2p)     0.00012       2.21302
    24    H    3  py     Ryd( 2p)     0.00032       2.84590
    25    H    3  pz     Ryd( 2p)     0.00016       2.56122

    26    C    4  S      Cor( 1S)     1.99919     -10.04320
    27    C    4  S      Val( 2S)     1.06585      -0.21773
    28    C    4  S      Ryd( 3S)     0.00124       1.03133
    29    C    4  S      Ryd( 4S)     0.00001       4.07087
    30    C    4  px     Val( 2p)     0.99768      -0.10470
    31    C    4  px     Ryd( 3p)     0.00141       0.58027
    32    C    4  py     Val( 2p)     1.21436      -0.03760
    33    C    4  py     Ryd( 3p)     0.00328       0.90441
    34    C    4  pz     Val( 2p)     1.14345      -0.03814
    35    C    4  pz     Ryd( 3p)     0.00357       0.53074
    36    C    4  dxy    Ryd( 3d)     0.00000       1.87256
    37    C    4  dxz    Ryd( 3d)     0.00067       1.98202
    38    C    4  dyz    Ryd( 3d)     0.00079       2.68710
    39    C    4  dx2y2  Ryd( 3d)     0.00051       2.30523
    40    C    4  dz2    Ryd( 3d)     0.00043       2.47949

    41    H    5  S      Val( 1S)     0.78243       0.09077
    42    H    5  S      Ryd( 2S)     0.00076       0.60773
    43    H    5  px     Ryd( 2p)     0.00012       2.21302
    44    H    5  py     Ryd( 2p)     0.00032       2.84590
    45    H    5  pz     Ryd( 2p)     0.00016       2.56122

    46    H    6  S      Val( 1S)     0.78243       0.09077
    47    H    6  S      Ryd( 2S)     0.00076       0.60773
    48    H    6  px     Ryd( 2p)     0.00012       2.21302
    49    H    6  py     Ryd( 2p)     0.00032       2.84590
    50    H    6  pz     Ryd( 2p)     0.00016       2.56122


 Summary of Natural Population Analysis:                  
                                                          
                                       Natural Population 
                Natural  -----------------------------------------------
    Atom  No    Charge         Core      Valence    Rydberg      Total
 -----------------------------------------------------------------------
      C    1   -0.43244      1.99919     4.42135    0.01190     6.43244
      H    2    0.21622      0.00000     0.78243    0.00135     0.78378
      H    3    0.21622      0.00000     0.78243    0.00135     0.78378
      C    4   -0.43244      1.99919     4.42135    0.01190     6.43244
      H    5    0.21622      0.00000     0.78243    0.00135     0.78378
      H    6    0.21622      0.00000     0.78243    0.00135     0.78378
 =======================================================================
   * Total *   -0.00000      3.99839    11.97240    0.02921    16.00000

                                 Natural Population      
 --------------------------------------------------------
   Core                       3.99839 ( 99.9596% of   4)
   Valence                   11.97240 ( 99.7700% of  12)
   Natural Minimal Basis     15.97079 ( 99.8174% of  16)
   Natural Rydberg Basis      0.02921 (  0.1826% of  16)
 --------------------------------------------------------

    Atom  No          Natural Electron Configuration
 ----------------------------------------------------------------------------
      C    1      [core]2S( 1.07)2p( 3.36)3p( 0.01)
      H    2            1S( 0.78)
      H    3            1S( 0.78)
      C    4      [core]2S( 1.07)2p( 3.36)3p( 0.01)
      H    5            1S( 0.78)
      H    6            1S( 0.78)


 Wiberg bond index matrix in the NAO basis:                                    

     Atom    1       2       3       4       5       6
     ---- ------  ------  ------  ------  ------  ------
   1.  C  0.0000  0.9309  0.9309  2.0394  0.0054  0.0054
   2.  H  0.9309  0.0000  0.0002  0.0054  0.0156  0.0027
   3.  H  0.9309  0.0002  0.0000  0.0054  0.0027  0.0156
   4.  C  2.0394  0.0054  0.0054  0.0000  0.9309  0.9309
   5.  H  0.0054  0.0156  0.0027  0.9309  0.0000  0.0002
   6.  H  0.0054  0.0027  0.0156  0.9309  0.0002  0.0000


 Wiberg bond index, Totals by atom:                                            

     Atom    1
     ---- ------
   1.  C  3.9119
   2.  H  0.9547
   3.  H  0.9547
   4.  C  3.9119
   5.  H  0.9547
   6.  H  0.9547


 Atom-atom overlap-weighted NAO bond order:                                    

     Atom    1       2       3       4       5       6
     ---- ------  ------  ------  ------  ------  ------
   1.  C  0.0000  0.7713  0.7713  1.3869  0.0080  0.0080
   2.  H  0.7713  0.0000 -0.0032  0.0080  0.0054 -0.0069
   3.  H  0.7713 -0.0032  0.0000  0.0080 -0.0069  0.0054
   4.  C  1.3869  0.0080  0.0080  0.0000  0.7713  0.7713
   5.  H  0.0080  0.0054 -0.0069  0.7713  0.0000 -0.0032
   6.  H  0.0080 -0.0069  0.0054  0.7713 -0.0032  0.0000


 Atom-atom overlap-weighted NAO bond order, Totals by atom:                    

     Atom    1
     ---- ------
   1.  C  2.9457
   2.  H  0.7747
   3.  H  0.7747
   4.  C  2.9457
   5.  H  0.7747
   6.  H  0.7747


 MO bond order:                                                                

     Atom    1       2       3       4       5       6
     ---- ------  ------  ------  ------  ------  ------
   1.  C  0.0000  1.6041  0.3097  0.9405  0.0102  0.0550
   2.  H  1.6041  0.0000  0.0241  0.1103  0.0871 -0.0272
   3.  H  0.3097  0.0241  0.0000  0.0354 -0.0372  0.0871
   4.  C  0.9405  0.1103  0.0354  0.0000 -0.5663  0.7491
   5.  H  0.0102  0.0871 -0.0372 -0.5663  0.0000  0.0131
   6.  H  0.0550 -0.0272  0.0871  0.7491  0.0131  0.0000


 MO atomic valencies:                                                          

     Atom    1
     ---- ------
   1.  C  2.9196
   2.  H  1.7984
   3.  H  0.4190
   4.  C  1.2689
   5.  H -0.4932
   6.  H  0.8771


 NAO density matrix:                                                           

          NAO        1       2       3       4       5       6       7       8
      ---------- ------- ------- ------- ------- ------- ------- ------- -------
   1.  C 1 (S)    1.9992  0.0000  0.0000  0.0000 -0.0000  0.0000  0.0000 -0.0000
   2.  C 1 (S)    0.0000  1.0659 -0.0000 -0.0000  0.0000 -0.0000  0.0000  0.0000
   3.  C 1 (S)    0.0000 -0.0000  0.0012  0.0000 -0.0000  0.0000  0.0000  0.0000
   4.  C 1 (S)    0.0000 -0.0000  0.0000  0.0000 -0.0000  0.0000  0.0000  0.0000
   5.  C 1 (px)  -0.0000  0.0000 -0.0000 -0.0000  0.9977 -0.0376 -0.0000 -0.0000
   6.  C 1 (px)   0.0000 -0.0000  0.0000  0.0000 -0.0376  0.0014 -0.0000  0.0000
   7.  C 1 (py)   0.0000  0.0000  0.0000  0.0000 -0.0000 -0.0000  1.2144 -0.0101
   8.  C 1 (py)  -0.0000  0.0000  0.0000  0.0000 -0.0000  0.0000 -0.0101  0.0033
   9.  C 1 (pz)   0.0106  0.1178  0.0331  0.0010 -0.0000  0.0000 -0.0000  0.0000
  10.  C 1 (pz)   0.0007 -0.0083  0.0020 -0.0000  0.0000 -0.0000  0.0000  0.0000
  11.  C 1 (d1)  -0.0000  0.0000 -0.0000 -0.0000  0.0000 -0.0000  0.0000 -0.0000
  12.  C 1 (d2)   0.0000 -0.0000  0.0000  0.0000 -0.0258  0.0010  0.0000  0.0000
  13.  C 1 (d3)   0.0000 -0.0000 -0.0000 -0.0000  0.0000 -0.0000  0.0248 -0.0012
  14.  C 1 (d4)   0.0024 -0.0187 -0.0004 -0.0000  0.0000 -0.0000  0.0000 -0.0000
  15.  C 1 (d5)  -0.0015  0.0095 -0.0006 -0.0000  0.0000 -0.0000  0.0000  0.0000
  16.  H 2 (S)   -0.0074  0.5350  0.0115  0.0002 -0.0000 -0.0000  0.6767 -0.0121
  17.  H 2 (S)   -0.0132  0.0117 -0.0002  0.0000  0.0000 -0.0000 -0.0030  0.0012
  18.  H 2 (px)   0.0000 -0.0000 -0.0000 -0.0000  0.0109 -0.0004  0.0000 -0.0000
  19.  H 2 (py)   0.0020 -0.0122 -0.0003 -0.0000 -0.0000  0.0000 -0.0102  0.0004
  20.  H 2 (pz)   0.0013 -0.0076  0.0001 -0.0000  0.0000 -0.0000 -0.0107  0.0001
  21.  H 3 (S)   -0.0074  0.5350  0.0115  0.0002  0.0000 -0.0000 -0.6767  0.0121
  22.  H 3 (S)   -0.0132  0.0117 -0.0002  0.0000 -0.0000  0.0000  0.0030 -0.0012
  23.  H 3 (px)   0.0000 -0.0000 -0.0000 -0.0000  0.0109 -0.0004  0.0000 -0.0000
  24.  H 3 (py)  -0.0020  0.0122  0.0003  0.0000  0.0000 -0.0000 -0.0102  0.0004
  25.  H 3 (pz)   0.0013 -0.0076  0.0001 -0.0000 -0.0000  0.0000  0.0107 -0.0001
  26.  C 4 (S)    0.0002  0.0003  0.0128  0.0005  0.0000 -0.0000 -0.0000  0.0000
  27.  C 4 (S)    0.0003  0.3640 -0.0056 -0.0025  0.0000 -0.0000 -0.0000  0.0000
  28.  C 4 (S)    0.0128 -0.0056  0.0011 -0.0000  0.0000 -0.0000 -0.0000 -0.0000
  29.  C 4 (S)    0.0005 -0.0025 -0.0000 -0.0000  0.0000 -0.0000 -0.0000 -0.0000
  30.  C 4 (px)  -0.0000  0.0000 -0.0000 -0.0000  0.9977 -0.0376  0.0000 -0.0000
  31.  C 4 (px)  -0.0000  0.0000  0.0000  0.0000 -0.0376  0.0014 -0.0000  0.0000
  32.  C 4 (py)   0.0000  0.0000  0.0000  0.0000  0.0000 -0.0000  0.1753  0.0601
  33.  C 4 (py)   0.0000 -0.0000 -0.0000 -0.0000  0.0000 -0.0000  0.0601 -0.0015
  34.  C 4 (pz)   0.0126  0.5225 -0.0282  0.0012 -0.0000 -0.0000 -0.0000 -0.0000
  35.  C 4 (pz)  -0.0243  0.0001 -0.0019  0.0000  0.0000 -0.0000  0.0000  0.0000
  36.  C 4 (d1)  -0.0000  0.0000 -0.0000 -0.0000  0.0000  0.0000  0.0000  0.0000
  37.  C 4 (d2)   0.0000 -0.0000 -0.0000 -0.0000  0.0258 -0.0010  0.0000 -0.0000
  38.  C 4 (d3)  -0.0000 -0.0000  0.0000  0.0000 -0.0000  0.0000  0.0148 -0.0015
  39.  C 4 (d4)   0.0002 -0.0010 -0.0003  0.0001 -0.0000  0.0000  0.0000  0.0000
  40.  C 4 (d5)  -0.0025  0.0137 -0.0005 -0.0000 -0.0000  0.0000 -0.0000 -0.0000
  41.  H 5 (S)    0.0070  0.0349  0.0075 -0.0015 -0.0000  0.0000  0.0269 -0.0355
  42.  H 5 (S)   -0.0018  0.0000 -0.0004 -0.0000  0.0000 -0.0000 -0.0229  0.0005
  43.  H 5 (px)  -0.0000  0.0000 -0.0000 -0.0000  0.0109 -0.0004 -0.0000 -0.0000
  44.  H 5 (py)   0.0000  0.0007  0.0002 -0.0000 -0.0000  0.0000  0.0040 -0.0006
  45.  H 5 (pz)  -0.0003  0.0014 -0.0002 -0.0000 -0.0000  0.0000 -0.0021 -0.0005
  46.  H 6 (S)    0.0070  0.0349  0.0075 -0.0015  0.0000 -0.0000 -0.0269  0.0355
  47.  H 6 (S)   -0.0018  0.0000 -0.0004 -0.0000  0.0000 -0.0000  0.0229 -0.0005
  48.  H 6 (px)  -0.0000  0.0000 -0.0000 -0.0000  0.0109 -0.0004 -0.0000 -0.0000
  49.  H 6 (py)  -0.0000 -0.0007 -0.0002  0.0000  0.0000 -0.0000  0.0040 -0.0006
  50.  H 6 (pz)  -0.0003  0.0014 -0.0002 -0.0000 -0.0000  0.0000  0.0021  0.0005

          NAO        9      10      11      12      13      14      15      16
      ---------- ------- ------- ------- ------- ------- ------- ------- -------
   1.  C 1 (S)    0.0106  0.0007 -0.0000  0.0000  0.0000  0.0024 -0.0015 -0.0074
   2.  C 1 (S)    0.1178 -0.0083  0.0000 -0.0000 -0.0000 -0.0187  0.0095  0.5350
   3.  C 1 (S)    0.0331  0.0020 -0.0000  0.0000 -0.0000 -0.0004 -0.0006  0.0115
   4.  C 1 (S)    0.0010 -0.0000 -0.0000  0.0000 -0.0000 -0.0000 -0.0000  0.0002
   5.  C 1 (px)  -0.0000  0.0000  0.0000 -0.0258  0.0000  0.0000  0.0000 -0.0000
   6.  C 1 (px)   0.0000 -0.0000 -0.0000  0.0010 -0.0000 -0.0000 -0.0000 -0.0000
   7.  C 1 (py)  -0.0000  0.0000  0.0000  0.0000  0.0248  0.0000  0.0000  0.6767
   8.  C 1 (py)   0.0000  0.0000 -0.0000  0.0000 -0.0012 -0.0000  0.0000 -0.0121
   9.  C 1 (pz)   1.1435  0.0477 -0.0000 -0.0000 -0.0000 -0.0162 -0.0185  0.4299
  10.  C 1 (pz)   0.0477  0.0036  0.0000 -0.0000  0.0000 -0.0005 -0.0009  0.0134
  11.  C 1 (d1)  -0.0000  0.0000  0.0000  0.0000  0.0000 -0.0000  0.0000  0.0000
  12.  C 1 (d2)  -0.0000 -0.0000  0.0000  0.0007 -0.0000 -0.0000 -0.0000 -0.0000
  13.  C 1 (d3)  -0.0000  0.0000  0.0000 -0.0000  0.0008  0.0000  0.0000  0.0158
  14.  C 1 (d4)  -0.0162 -0.0005 -0.0000 -0.0000  0.0000  0.0005  0.0001 -0.0141
  15.  C 1 (d5)  -0.0185 -0.0009  0.0000 -0.0000  0.0000  0.0001  0.0004 -0.0016
  16.  H 2 (S)    0.4299  0.0134  0.0000 -0.0000  0.0158 -0.0141 -0.0016  0.7824
  17.  H 2 (S)   -0.0031 -0.0006 -0.0000 -0.0000 -0.0004 -0.0002  0.0002 -0.0000
  18.  H 2 (px)   0.0000 -0.0000  0.0000 -0.0003  0.0000  0.0000  0.0000  0.0000
  19.  H 2 (py)  -0.0097 -0.0003 -0.0000  0.0000 -0.0003  0.0003  0.0000 -0.0152
  20.  H 2 (pz)   0.0013  0.0002 -0.0000 -0.0000 -0.0002  0.0001 -0.0001 -0.0089
  21.  H 3 (S)    0.4299  0.0134 -0.0000 -0.0000 -0.0158 -0.0141 -0.0016  0.0022
  22.  H 3 (S)   -0.0031 -0.0006  0.0000  0.0000  0.0004 -0.0002  0.0002  0.0083
  23.  H 3 (px)   0.0000  0.0000 -0.0000 -0.0003  0.0000  0.0000  0.0000  0.0000
  24.  H 3 (py)   0.0097  0.0003 -0.0000 -0.0000 -0.0003 -0.0003 -0.0000  0.0027
  25.  H 3 (pz)   0.0013  0.0002  0.0000  0.0000  0.0002  0.0001 -0.0001  0.0029
  26.  C 4 (S)   -0.0126  0.0243 -0.0000 -0.0000 -0.0000  0.0002 -0.0025  0.0070
  27.  C 4 (S)   -0.5225 -0.0001  0.0000  0.0000 -0.0000 -0.0010  0.0137  0.0349
  28.  C 4 (S)    0.0282  0.0019  0.0000 -0.0000 -0.0000 -0.0003 -0.0005  0.0075
  29.  C 4 (S)   -0.0012 -0.0000  0.0000 -0.0000 -0.0000  0.0001 -0.0000 -0.0015
  30.  C 4 (px)  -0.0000  0.0000  0.0000 -0.0258  0.0000  0.0000  0.0000 -0.0000
  31.  C 4 (px)  -0.0000 -0.0000  0.0000  0.0010 -0.0000 -0.0000 -0.0000 -0.0000
  32.  C 4 (py)  -0.0000  0.0000 -0.0000 -0.0000 -0.0148 -0.0000  0.0000 -0.0269
  33.  C 4 (py)   0.0000 -0.0000  0.0000 -0.0000  0.0015  0.0000 -0.0000  0.0355
  34.  C 4 (pz)  -0.5591 -0.0555 -0.0000 -0.0000 -0.0000  0.0001  0.0146  0.0261
  35.  C 4 (pz)  -0.0555 -0.0032 -0.0000 -0.0000  0.0000  0.0007  0.0010 -0.0191
  36.  C 4 (d1)  -0.0000 -0.0000  0.0000  0.0000  0.0000 -0.0000  0.0000  0.0000
  37.  C 4 (d2)   0.0000  0.0000  0.0000 -0.0007  0.0000  0.0000  0.0000  0.0000
  38.  C 4 (d3)   0.0000  0.0000  0.0000  0.0000  0.0007 -0.0000  0.0000  0.0111
  39.  C 4 (d4)  -0.0001 -0.0007 -0.0000  0.0000 -0.0000  0.0001 -0.0000 -0.0015
  40.  C 4 (d5)  -0.0146 -0.0010  0.0000  0.0000  0.0000 -0.0000  0.0004  0.0014
  41.  H 5 (S)   -0.0261  0.0191  0.0000  0.0000  0.0111 -0.0015  0.0014  0.1222
  42.  H 5 (S)   -0.0136 -0.0006 -0.0000 -0.0000 -0.0006  0.0002  0.0003 -0.0177
  43.  H 5 (px)   0.0000  0.0000  0.0000 -0.0003  0.0000  0.0000  0.0000  0.0000
  44.  H 5 (py)  -0.0008  0.0004  0.0000  0.0000  0.0002 -0.0000  0.0000  0.0041
  45.  H 5 (pz)  -0.0069 -0.0002  0.0000  0.0000  0.0001  0.0001  0.0001 -0.0015
  46.  H 6 (S)   -0.0261  0.0191  0.0000 -0.0000 -0.0111 -0.0015  0.0014 -0.0504
  47.  H 6 (S)   -0.0136 -0.0006  0.0000 -0.0000  0.0006  0.0002  0.0003  0.0092
  48.  H 6 (px)   0.0000  0.0000  0.0000 -0.0003  0.0000  0.0000  0.0000  0.0000
  49.  H 6 (py)   0.0008 -0.0004 -0.0000 -0.0000  0.0002  0.0000 -0.0000  0.0026
  50.  H 6 (pz)  -0.0069 -0.0002  0.0000  0.0000 -0.0001  0.0001  0.0001 -0.0013

          NAO       17      18      19      20      21      22      23      24
      ---------- ------- ------- ------- ------- ------- ------- ------- -------
   1.  C 1 (S)   -0.0132  0.0000  0.0020  0.0013 -0.0074 -0.0132  0.0000 -0.0020
   2.  C 1 (S)    0.0117 -0.0000 -0.0122 -0.0076  0.5350  0.0117 -0.0000  0.0122
   3.  C 1 (S)   -0.0002 -0.0000 -0.0003  0.0001  0.0115 -0.0002 -0.0000  0.0003
   4.  C 1 (S)    0.0000 -0.0000 -0.0000 -0.0000  0.0002  0.0000 -0.0000  0.0000
   5.  C 1 (px)   0.0000  0.0109 -0.0000  0.0000  0.0000 -0.0000  0.0109  0.0000
   6.  C 1 (px)  -0.0000 -0.0004  0.0000 -0.0000 -0.0000  0.0000 -0.0004 -0.0000
   7.  C 1 (py)  -0.0030  0.0000 -0.0102 -0.0107 -0.6767  0.0030  0.0000 -0.0102
   8.  C 1 (py)   0.0012 -0.0000  0.0004  0.0001  0.0121 -0.0012 -0.0000  0.0004
   9.  C 1 (pz)  -0.0031  0.0000 -0.0097  0.0013  0.4299 -0.0031  0.0000  0.0097
  10.  C 1 (pz)  -0.0006 -0.0000 -0.0003  0.0002  0.0134 -0.0006  0.0000  0.0003
  11.  C 1 (d1)  -0.0000  0.0000 -0.0000 -0.0000 -0.0000  0.0000 -0.0000 -0.0000
  12.  C 1 (d2)  -0.0000 -0.0003  0.0000 -0.0000 -0.0000  0.0000 -0.0003 -0.0000
  13.  C 1 (d3)  -0.0004  0.0000 -0.0003 -0.0002 -0.0158  0.0004  0.0000 -0.0003
  14.  C 1 (d4)  -0.0002  0.0000  0.0003  0.0001 -0.0141 -0.0002  0.0000 -0.0003
  15.  C 1 (d5)   0.0002  0.0000  0.0000 -0.0001 -0.0016  0.0002  0.0000 -0.0000
  16.  H 2 (S)   -0.0000  0.0000 -0.0152 -0.0089  0.0022  0.0083  0.0000  0.0027
  17.  H 2 (S)    0.0008 -0.0000  0.0000 -0.0001  0.0083 -0.0002 -0.0000  0.0002
  18.  H 2 (px)  -0.0000  0.0001 -0.0000  0.0000 -0.0000 -0.0000  0.0001  0.0000
  19.  H 2 (py)   0.0000 -0.0000  0.0003  0.0002 -0.0027 -0.0002 -0.0000 -0.0001
  20.  H 2 (pz)  -0.0001  0.0000  0.0002  0.0002  0.0029 -0.0001  0.0000  0.0000
  21.  H 3 (S)    0.0083 -0.0000 -0.0027  0.0029  0.7824  0.0000 -0.0000  0.0152
  22.  H 3 (S)   -0.0002 -0.0000 -0.0002 -0.0001  0.0000  0.0008 -0.0000 -0.0000
  23.  H 3 (px)  -0.0000  0.0001 -0.0000  0.0000 -0.0000 -0.0000  0.0001  0.0000
  24.  H 3 (py)   0.0002  0.0000 -0.0001  0.0000  0.0152 -0.0000  0.0000  0.0003
  25.  H 3 (pz)  -0.0001 -0.0000 -0.0000 -0.0000 -0.0089 -0.0001 -0.0000 -0.0002
  26.  C 4 (S)   -0.0018 -0.0000 -0.0000  0.0003  0.0070 -0.0018 -0.0000  0.0000
  27.  C 4 (S)    0.0000 -0.0000 -0.0007 -0.0014  0.0349  0.0000 -0.0000  0.0007
  28.  C 4 (S)   -0.0004  0.0000 -0.0002  0.0002  0.0075 -0.0004  0.0000  0.0002
  29.  C 4 (S)   -0.0000  0.0000  0.0000  0.0000 -0.0015 -0.0000  0.0000 -0.0000
  30.  C 4 (px)   0.0000  0.0109 -0.0000  0.0000  0.0000 -0.0000  0.0109  0.0000
  31.  C 4 (px)  -0.0000 -0.0004  0.0000 -0.0000  0.0000  0.0000 -0.0004 -0.0000
  32.  C 4 (py)   0.0229 -0.0000  0.0040 -0.0021  0.0269 -0.0229 -0.0000  0.0040
  33.  C 4 (py)  -0.0005  0.0000 -0.0006 -0.0005 -0.0355  0.0005  0.0000 -0.0006
  34.  C 4 (pz)   0.0136  0.0000 -0.0008 -0.0069  0.0261  0.0136  0.0000  0.0008
  35.  C 4 (pz)   0.0006  0.0000  0.0004 -0.0002 -0.0191  0.0006  0.0000 -0.0004
  36.  C 4 (d1)   0.0000  0.0000 -0.0000 -0.0000 -0.0000  0.0000  0.0000 -0.0000
  37.  C 4 (d2)   0.0000  0.0003 -0.0000  0.0000 -0.0000 -0.0000  0.0003  0.0000
  38.  C 4 (d3)  -0.0006  0.0000 -0.0002 -0.0001 -0.0111  0.0006  0.0000 -0.0002
  39.  C 4 (d4)   0.0002 -0.0000  0.0000 -0.0001 -0.0015  0.0002 -0.0000 -0.0000
  40.  C 4 (d5)   0.0003 -0.0000 -0.0000 -0.0001  0.0014  0.0003 -0.0000  0.0000
  41.  H 5 (S)   -0.0177 -0.0000 -0.0041  0.0015 -0.0504  0.0092 -0.0000 -0.0026
  42.  H 5 (S)    0.0002  0.0000  0.0003  0.0002  0.0092 -0.0002  0.0000  0.0001
  43.  H 5 (px)   0.0000  0.0001 -0.0000  0.0000  0.0000 -0.0000  0.0001  0.0000
  44.  H 5 (py)  -0.0003 -0.0000 -0.0001  0.0000 -0.0026  0.0001 -0.0000 -0.0001
  45.  H 5 (pz)  -0.0002 -0.0000  0.0000  0.0000 -0.0013  0.0002 -0.0000 -0.0001
  46.  H 6 (S)    0.0092 -0.0000  0.0026  0.0013  0.1222 -0.0177 -0.0000  0.0041
  47.  H 6 (S)   -0.0002  0.0000 -0.0001 -0.0002 -0.0177  0.0002  0.0000 -0.0003
  48.  H 6 (px)   0.0000  0.0001 -0.0000  0.0000  0.0000 -0.0000  0.0001  0.0000
  49.  H 6 (py)  -0.0001  0.0000 -0.0001 -0.0001 -0.0041  0.0003  0.0000 -0.0001
  50.  H 6 (pz)   0.0002 -0.0000  0.0001 -0.0000 -0.0015 -0.0002 -0.0000 -0.0000

          NAO       25      26      27      28      29      30      31      32
      ---------- ------- ------- ------- ------- ------- ------- ------- -------
   1.  C 1 (S)    0.0013  0.0002  0.0003  0.0128  0.0005 -0.0000 -0.0000  0.0000
   2.  C 1 (S)   -0.0076  0.0003  0.3640 -0.0056 -0.0025  0.0000  0.0000  0.0000
   3.  C 1 (S)    0.0001  0.0128 -0.0056  0.0011 -0.0000 -0.0000  0.0000  0.0000
   4.  C 1 (S)   -0.0000  0.0005 -0.0025 -0.0000 -0.0000 -0.0000  0.0000  0.0000
   5.  C 1 (px)  -0.0000  0.0000  0.0000  0.0000  0.0000  0.9977 -0.0376  0.0000
   6.  C 1 (px)   0.0000 -0.0000 -0.0000 -0.0000 -0.0000 -0.0376  0.0014 -0.0000
   7.  C 1 (py)   0.0107 -0.0000 -0.0000 -0.0000 -0.0000  0.0000 -0.0000  0.1753
   8.  C 1 (py)  -0.0001  0.0000  0.0000 -0.0000 -0.0000 -0.0000  0.0000  0.0601
   9.  C 1 (pz)   0.0013 -0.0126 -0.5225  0.0282 -0.0012 -0.0000 -0.0000 -0.0000
  10.  C 1 (pz)   0.0002  0.0243 -0.0001  0.0019 -0.0000  0.0000 -0.0000  0.0000
  11.  C 1 (d1)   0.0000 -0.0000  0.0000  0.0000  0.0000  0.0000  0.0000 -0.0000
  12.  C 1 (d2)   0.0000 -0.0000  0.0000 -0.0000 -0.0000 -0.0258  0.0010 -0.0000
  13.  C 1 (d3)   0.0002 -0.0000 -0.0000 -0.0000 -0.0000  0.0000 -0.0000 -0.0148
  14.  C 1 (d4)   0.0001  0.0002 -0.0010 -0.0003  0.0001  0.0000 -0.0000 -0.0000
  15.  C 1 (d5)  -0.0001 -0.0025  0.0137 -0.0005 -0.0000  0.0000 -0.0000  0.0000
  16.  H 2 (S)    0.0029  0.0070  0.0349  0.0075 -0.0015 -0.0000 -0.0000 -0.0269
  17.  H 2 (S)   -0.0001 -0.0018  0.0000 -0.0004 -0.0000  0.0000 -0.0000  0.0229
  18.  H 2 (px)  -0.0000 -0.0000 -0.0000  0.0000  0.0000  0.0109 -0.0004 -0.0000
  19.  H 2 (py)  -0.0000 -0.0000 -0.0007 -0.0002  0.0000 -0.0000  0.0000  0.0040
  20.  H 2 (pz)  -0.0000  0.0003 -0.0014  0.0002  0.0000  0.0000 -0.0000 -0.0021
  21.  H 3 (S)   -0.0089  0.0070  0.0349  0.0075 -0.0015  0.0000  0.0000  0.0269
  22.  H 3 (S)   -0.0001 -0.0018  0.0000 -0.0004 -0.0000 -0.0000  0.0000 -0.0229
  23.  H 3 (px)  -0.0000 -0.0000 -0.0000  0.0000  0.0000  0.0109 -0.0004 -0.0000
  24.  H 3 (py)  -0.0002  0.0000  0.0007  0.0002 -0.0000  0.0000 -0.0000  0.0040
  25.  H 3 (pz)   0.0002  0.0003 -0.0014  0.0002  0.0000 -0.0000  0.0000  0.0021
  26.  C 4 (S)    0.0003  1.9992  0.0000  0.0000 -0.0000  0.0000  0.0000 -0.0000
  27.  C 4 (S)   -0.0014  0.0000  1.0659 -0.0000  0.0000  0.0000  0.0000 -0.0000
  28.  C 4 (S)    0.0002  0.0000 -0.0000  0.0012 -0.0000  0.0000 -0.0000 -0.0000
  29.  C 4 (S)    0.0000 -0.0000  0.0000 -0.0000  0.0000  0.0000 -0.0000 -0.0000
  30.  C 4 (px)  -0.0000  0.0000  0.0000  0.0000  0.0000  0.9977 -0.0376  0.0000
  31.  C 4 (px)   0.0000  0.0000  0.0000 -0.0000 -0.0000 -0.0376  0.0014  0.0000
  32.  C 4 (py)   0.0021 -0.0000 -0.0000 -0.0000 -0.0000  0.0000  0.0000  1.2144
  33.  C 4 (py)   0.0005 -0.0000  0.0000  0.0000  0.0000  0.0000 -0.0000 -0.0101
  34.  C 4 (pz)  -0.0069 -0.0106 -0.1178 -0.0331 -0.0010 -0.0000 -0.0000 -0.0000
  35.  C 4 (pz)  -0.0002 -0.0007  0.0083 -0.0020  0.0000  0.0000 -0.0000  0.0000
  36.  C 4 (d1)   0.0000 -0.0000  0.0000 -0.0000 -0.0000  0.0000  0.0000  0.0000
  37.  C 4 (d2)  -0.0000 -0.0000 -0.0000  0.0000  0.0000  0.0258 -0.0010 -0.0000
  38.  C 4 (d3)   0.0001  0.0000 -0.0000 -0.0000 -0.0000 -0.0000 -0.0000 -0.0248
  39.  C 4 (d4)  -0.0001  0.0024 -0.0187 -0.0004 -0.0000 -0.0000  0.0000  0.0000
  40.  C 4 (d5)  -0.0001 -0.0015  0.0095 -0.0006 -0.0000 -0.0000  0.0000 -0.0000
  41.  H 5 (S)    0.0013 -0.0074  0.5350  0.0115  0.0002 -0.0000  0.0000 -0.6767
  42.  H 5 (S)   -0.0002 -0.0132  0.0117 -0.0002  0.0000  0.0000 -0.0000  0.0030
  43.  H 5 (px)  -0.0000  0.0000 -0.0000  0.0000  0.0000  0.0109 -0.0004  0.0000
  44.  H 5 (py)   0.0001 -0.0020  0.0122  0.0003  0.0000 -0.0000  0.0000 -0.0102
  45.  H 5 (pz)  -0.0000 -0.0013  0.0076 -0.0001  0.0000 -0.0000  0.0000 -0.0107
  46.  H 6 (S)    0.0015 -0.0074  0.5350  0.0115  0.0002 -0.0000  0.0000  0.6767
  47.  H 6 (S)    0.0002 -0.0132  0.0117 -0.0002  0.0000  0.0000 -0.0000 -0.0030
  48.  H 6 (px)  -0.0000  0.0000 -0.0000  0.0000  0.0000  0.0109 -0.0004  0.0000
  49.  H 6 (py)  -0.0000  0.0020 -0.0122 -0.0003 -0.0000  0.0000 -0.0000 -0.0102
  50.  H 6 (pz)   0.0000 -0.0013  0.0076 -0.0001  0.0000 -0.0000  0.0000  0.0107

          NAO       33      34      35      36      37      38      39      40
      ---------- ------- ------- ------- ------- ------- ------- ------- -------
   1.  C 1 (S)    0.0000  0.0126 -0.0243 -0.0000  0.0000 -0.0000  0.0002 -0.0025
   2.  C 1 (S)   -0.0000  0.5225  0.0001  0.0000 -0.0000 -0.0000 -0.0010  0.0137
   3.  C 1 (S)   -0.0000 -0.0282 -0.0019 -0.0000 -0.0000  0.0000 -0.0003 -0.0005
   4.  C 1 (S)   -0.0000  0.0012  0.0000 -0.0000 -0.0000  0.0000  0.0001 -0.0000
   5.  C 1 (px)   0.0000 -0.0000  0.0000  0.0000  0.0258 -0.0000 -0.0000 -0.0000
   6.  C 1 (px)  -0.0000 -0.0000 -0.0000  0.0000 -0.0010  0.0000  0.0000  0.0000
   7.  C 1 (py)   0.0601 -0.0000  0.0000  0.0000  0.0000  0.0148  0.0000 -0.0000
   8.  C 1 (py)  -0.0015 -0.0000  0.0000  0.0000 -0.0000 -0.0015  0.0000 -0.0000
   9.  C 1 (pz)   0.0000 -0.5591 -0.0555 -0.0000  0.0000  0.0000 -0.0001 -0.0146
  10.  C 1 (pz)  -0.0000 -0.0555 -0.0032 -0.0000  0.0000  0.0000 -0.0007 -0.0010
  11.  C 1 (d1)   0.0000 -0.0000 -0.0000  0.0000  0.0000  0.0000 -0.0000  0.0000
  12.  C 1 (d2)  -0.0000 -0.0000 -0.0000  0.0000 -0.0007  0.0000  0.0000  0.0000
  13.  C 1 (d3)   0.0015 -0.0000  0.0000  0.0000  0.0000  0.0007 -0.0000  0.0000
  14.  C 1 (d4)   0.0000  0.0001  0.0007 -0.0000  0.0000 -0.0000  0.0001 -0.0000
  15.  C 1 (d5)  -0.0000  0.0146  0.0010  0.0000  0.0000  0.0000 -0.0000  0.0004
  16.  H 2 (S)    0.0355  0.0261 -0.0191  0.0000  0.0000  0.0111 -0.0015  0.0014
  17.  H 2 (S)   -0.0005  0.0136  0.0006  0.0000  0.0000 -0.0006  0.0002  0.0003
  18.  H 2 (px)   0.0000  0.0000  0.0000  0.0000  0.0003  0.0000 -0.0000 -0.0000
  19.  H 2 (py)  -0.0006 -0.0008  0.0004 -0.0000 -0.0000 -0.0002  0.0000 -0.0000
  20.  H 2 (pz)  -0.0005 -0.0069 -0.0002 -0.0000  0.0000 -0.0001 -0.0001 -0.0001
  21.  H 3 (S)   -0.0355  0.0261 -0.0191 -0.0000 -0.0000 -0.0111 -0.0015  0.0014
  22.  H 3 (S)    0.0005  0.0136  0.0006  0.0000 -0.0000  0.0006  0.0002  0.0003
  23.  H 3 (px)   0.0000  0.0000  0.0000  0.0000  0.0003  0.0000 -0.0000 -0.0000
  24.  H 3 (py)  -0.0006  0.0008 -0.0004 -0.0000  0.0000 -0.0002 -0.0000  0.0000
  25.  H 3 (pz)   0.0005 -0.0069 -0.0002  0.0000 -0.0000  0.0001 -0.0001 -0.0001
  26.  C 4 (S)   -0.0000 -0.0106 -0.0007 -0.0000 -0.0000  0.0000  0.0024 -0.0015
  27.  C 4 (S)    0.0000 -0.1178  0.0083  0.0000 -0.0000 -0.0000 -0.0187  0.0095
  28.  C 4 (S)    0.0000 -0.0331 -0.0020 -0.0000  0.0000 -0.0000 -0.0004 -0.0006
  29.  C 4 (S)    0.0000 -0.0010  0.0000 -0.0000  0.0000 -0.0000 -0.0000 -0.0000
  30.  C 4 (px)   0.0000 -0.0000  0.0000  0.0000  0.0258 -0.0000 -0.0000 -0.0000
  31.  C 4 (px)  -0.0000 -0.0000 -0.0000  0.0000 -0.0010 -0.0000  0.0000  0.0000
  32.  C 4 (py)  -0.0101 -0.0000  0.0000  0.0000 -0.0000 -0.0248  0.0000 -0.0000
  33.  C 4 (py)   0.0033  0.0000 -0.0000  0.0000  0.0000  0.0012  0.0000  0.0000
  34.  C 4 (pz)   0.0000  1.1435  0.0477  0.0000  0.0000 -0.0000  0.0162  0.0185
  35.  C 4 (pz)  -0.0000  0.0477  0.0036  0.0000  0.0000  0.0000  0.0005  0.0009
  36.  C 4 (d1)   0.0000  0.0000  0.0000 -0.0000  0.0000  0.0000 -0.0000  0.0000
  37.  C 4 (d2)   0.0000  0.0000  0.0000  0.0000  0.0007  0.0000 -0.0000 -0.0000
  38.  C 4 (d3)   0.0012 -0.0000  0.0000  0.0000  0.0000  0.0008  0.0000 -0.0000
  39.  C 4 (d4)   0.0000  0.0162  0.0005 -0.0000 -0.0000  0.0000  0.0005  0.0001
  40.  C 4 (d5)   0.0000  0.0185  0.0009  0.0000 -0.0000 -0.0000  0.0001  0.0004
  41.  H 5 (S)    0.0121 -0.4299 -0.0134  0.0000 -0.0000  0.0158 -0.0141 -0.0016
  42.  H 5 (S)   -0.0012  0.0031  0.0006 -0.0000  0.0000 -0.0004 -0.0002  0.0002
  43.  H 5 (px)   0.0000  0.0000  0.0000 -0.0000  0.0003 -0.0000 -0.0000 -0.0000
  44.  H 5 (py)   0.0004 -0.0097 -0.0003  0.0000 -0.0000  0.0003 -0.0003 -0.0000
  45.  H 5 (pz)   0.0001  0.0013  0.0002  0.0000 -0.0000  0.0002 -0.0001  0.0001
  46.  H 6 (S)   -0.0121 -0.4299 -0.0134  0.0000 -0.0000 -0.0158 -0.0141 -0.0016
  47.  H 6 (S)    0.0012  0.0031  0.0006  0.0000  0.0000  0.0004 -0.0002  0.0002
  48.  H 6 (px)   0.0000  0.0000  0.0000  0.0000  0.0003 -0.0000 -0.0000 -0.0000
  49.  H 6 (py)   0.0004  0.0097  0.0003 -0.0000  0.0000  0.0003  0.0003  0.0000
  50.  H 6 (pz)  -0.0001  0.0013  0.0002  0.0000 -0.0000 -0.0002 -0.0001  0.0001

          NAO       41      42      43      44      45      46      47      48
      ---------- ------- ------- ------- ------- ------- ------- ------- -------
   1.  C 1 (S)    0.0070 -0.0018 -0.0000  0.0000 -0.0003  0.0070 -0.0018 -0.0000
   2.  C 1 (S)    0.0349  0.0000  0.0000  0.0007  0.0014  0.0349  0.0000  0.0000
   3.  C 1 (S)    0.0075 -0.0004 -0.0000  0.0002 -0.0002  0.0075 -0.0004 -0.0000
   4.  C 1 (S)   -0.0015 -0.0000 -0.0000 -0.0000 -0.0000 -0.0015 -0.0000 -0.0000
   5.  C 1 (px)  -0.0000  0.0000  0.0109 -0.0000 -0.0000  0.0000  0.0000  0.0109
   6.  C 1 (px)   0.0000 -0.0000 -0.0004  0.0000  0.0000 -0.0000 -0.0000 -0.0004
   7.  C 1 (py)   0.0269 -0.0229 -0.0000  0.0040 -0.0021 -0.0269  0.0229 -0.0000
   8.  C 1 (py)  -0.0355  0.0005 -0.0000 -0.0006 -0.0005  0.0355 -0.0005 -0.0000
   9.  C 1 (pz)  -0.0261 -0.0136  0.0000 -0.0008 -0.0069 -0.0261 -0.0136  0.0000
  10.  C 1 (pz)   0.0191 -0.0006  0.0000  0.0004 -0.0002  0.0191 -0.0006  0.0000
  11.  C 1 (d1)   0.0000 -0.0000  0.0000  0.0000  0.0000  0.0000  0.0000  0.0000
  12.  C 1 (d2)   0.0000 -0.0000 -0.0003  0.0000  0.0000 -0.0000 -0.0000 -0.0003
  13.  C 1 (d3)   0.0111 -0.0006  0.0000  0.0002  0.0001 -0.0111  0.0006  0.0000
  14.  C 1 (d4)  -0.0015  0.0002  0.0000 -0.0000  0.0001 -0.0015  0.0002  0.0000
  15.  C 1 (d5)   0.0014  0.0003  0.0000  0.0000  0.0001  0.0014  0.0003  0.0000
  16.  H 2 (S)    0.1222 -0.0177  0.0000  0.0041 -0.0015 -0.0504  0.0092  0.0000
  17.  H 2 (S)   -0.0177  0.0002  0.0000 -0.0003 -0.0002  0.0092 -0.0002  0.0000
  18.  H 2 (px)  -0.0000  0.0000  0.0001 -0.0000 -0.0000 -0.0000  0.0000  0.0001
  19.  H 2 (py)  -0.0041  0.0003 -0.0000 -0.0001  0.0000  0.0026 -0.0001 -0.0000
  20.  H 2 (pz)   0.0015  0.0002  0.0000  0.0000  0.0000  0.0013 -0.0002  0.0000
  21.  H 3 (S)   -0.0504  0.0092  0.0000 -0.0026 -0.0013  0.1222 -0.0177  0.0000
  22.  H 3 (S)    0.0092 -0.0002 -0.0000  0.0001  0.0002 -0.0177  0.0002 -0.0000
  23.  H 3 (px)  -0.0000  0.0000  0.0001 -0.0000 -0.0000 -0.0000  0.0000  0.0001
  24.  H 3 (py)  -0.0026  0.0001  0.0000 -0.0001 -0.0001  0.0041 -0.0003  0.0000
  25.  H 3 (pz)   0.0013 -0.0002 -0.0000  0.0001 -0.0000  0.0015  0.0002 -0.0000
  26.  C 4 (S)   -0.0074 -0.0132  0.0000 -0.0020 -0.0013 -0.0074 -0.0132  0.0000
  27.  C 4 (S)    0.5350  0.0117 -0.0000  0.0122  0.0076  0.5350  0.0117 -0.0000
  28.  C 4 (S)    0.0115 -0.0002  0.0000  0.0003 -0.0001  0.0115 -0.0002  0.0000
  29.  C 4 (S)    0.0002  0.0000  0.0000  0.0000  0.0000  0.0002  0.0000  0.0000
  30.  C 4 (px)  -0.0000  0.0000  0.0109 -0.0000 -0.0000 -0.0000  0.0000  0.0109
  31.  C 4 (px)   0.0000 -0.0000 -0.0004  0.0000  0.0000  0.0000 -0.0000 -0.0004
  32.  C 4 (py)  -0.6767  0.0030  0.0000 -0.0102 -0.0107  0.6767 -0.0030  0.0000
  33.  C 4 (py)   0.0121 -0.0012  0.0000  0.0004  0.0001 -0.0121  0.0012  0.0000
  34.  C 4 (pz)  -0.4299  0.0031  0.0000 -0.0097  0.0013 -0.4299  0.0031  0.0000
  35.  C 4 (pz)  -0.0134  0.0006  0.0000 -0.0003  0.0002 -0.0134  0.0006  0.0000
  36.  C 4 (d1)   0.0000 -0.0000 -0.0000  0.0000  0.0000  0.0000  0.0000  0.0000
  37.  C 4 (d2)  -0.0000  0.0000  0.0003 -0.0000 -0.0000 -0.0000  0.0000  0.0003
  38.  C 4 (d3)   0.0158 -0.0004 -0.0000  0.0003  0.0002 -0.0158  0.0004 -0.0000
  39.  C 4 (d4)  -0.0141 -0.0002 -0.0000 -0.0003 -0.0001 -0.0141 -0.0002 -0.0000
  40.  C 4 (d5)  -0.0016  0.0002 -0.0000 -0.0000  0.0001 -0.0016  0.0002 -0.0000
  41.  H 5 (S)    0.7824  0.0000 -0.0000  0.0152  0.0089  0.0022  0.0083 -0.0000
  42.  H 5 (S)    0.0000  0.0008  0.0000 -0.0000  0.0001  0.0083 -0.0002  0.0000
  43.  H 5 (px)  -0.0000  0.0000  0.0001 -0.0000 -0.0000 -0.0000  0.0000  0.0001
  44.  H 5 (py)   0.0152 -0.0000 -0.0000  0.0003  0.0002  0.0027  0.0002 -0.0000
  45.  H 5 (pz)   0.0089  0.0001 -0.0000  0.0002  0.0002 -0.0029  0.0001 -0.0000
  46.  H 6 (S)    0.0022  0.0083 -0.0000  0.0027 -0.0029  0.7824  0.0000 -0.0000
  47.  H 6 (S)    0.0083 -0.0002  0.0000  0.0002  0.0001  0.0000  0.0008  0.0000
  48.  H 6 (px)  -0.0000  0.0000  0.0001 -0.0000 -0.0000 -0.0000  0.0000  0.0001
  49.  H 6 (py)  -0.0027 -0.0002  0.0000 -0.0001  0.0000 -0.0152  0.0000  0.0000
  50.  H 6 (pz)  -0.0029  0.0001 -0.0000 -0.0000 -0.0000  0.0089  0.0001 -0.0000

          NAO       49      50
      ---------- ------- -------
   1.  C 1 (S)   -0.0000 -0.0003
   2.  C 1 (S)   -0.0007  0.0014
   3.  C 1 (S)   -0.0002 -0.0002
   4.  C 1 (S)    0.0000 -0.0000
   5.  C 1 (px)   0.0000 -0.0000
   6.  C 1 (px)  -0.0000  0.0000
   7.  C 1 (py)   0.0040  0.0021
   8.  C 1 (py)  -0.0006  0.0005
   9.  C 1 (pz)   0.0008 -0.0069
  10.  C 1 (pz)  -0.0004 -0.0002
  11.  C 1 (d1)  -0.0000  0.0000
  12.  C 1 (d2)  -0.0000  0.0000
  13.  C 1 (d3)   0.0002 -0.0001
  14.  C 1 (d4)   0.0000  0.0001
  15.  C 1 (d5)  -0.0000  0.0001
  16.  H 2 (S)    0.0026 -0.0013
  17.  H 2 (S)   -0.0001  0.0002
  18.  H 2 (px)   0.0000 -0.0000
  19.  H 2 (py)  -0.0001  0.0001
  20.  H 2 (pz)  -0.0001 -0.0000
  21.  H 3 (S)   -0.0041 -0.0015
  22.  H 3 (S)    0.0003 -0.0002
  23.  H 3 (px)   0.0000 -0.0000
  24.  H 3 (py)  -0.0001 -0.0000
  25.  H 3 (pz)  -0.0000  0.0000
  26.  C 4 (S)    0.0020 -0.0013
  27.  C 4 (S)   -0.0122  0.0076
  28.  C 4 (S)   -0.0003 -0.0001
  29.  C 4 (S)   -0.0000  0.0000
  30.  C 4 (px)   0.0000 -0.0000
  31.  C 4 (px)  -0.0000  0.0000
  32.  C 4 (py)  -0.0102  0.0107
  33.  C 4 (py)   0.0004 -0.0001
  34.  C 4 (pz)   0.0097  0.0013
  35.  C 4 (pz)   0.0003  0.0002
  36.  C 4 (d1)  -0.0000  0.0000
  37.  C 4 (d2)   0.0000 -0.0000
  38.  C 4 (d3)   0.0003 -0.0002
  39.  C 4 (d4)   0.0003 -0.0001
  40.  C 4 (d5)   0.0000  0.0001
  41.  H 5 (S)   -0.0027 -0.0029
  42.  H 5 (S)   -0.0002  0.0001
  43.  H 5 (px)   0.0000 -0.0000
  44.  H 5 (py)  -0.0001 -0.0000
  45.  H 5 (pz)   0.0000 -0.0000
  46.  H 6 (S)   -0.0152  0.0089
  47.  H 6 (S)    0.0000  0.0001
  48.  H 6 (px)   0.0000 -0.0000
  49.  H 6 (py)   0.0003 -0.0002
  50.  H 6 (pz)  -0.0002  0.0002


 NATURAL BOND ORBITAL ANALYSIS:

                       Occupancies       Lewis Structure    Low   High
           Occ.    -------------------  -----------------   occ   occ
  Cycle   Thresh.   Lewis   Non-Lewis     CR  BD  3C  LP    (L)   (NL)   Dev
 =============================================================================
   1(1)    1.90    15.94082   0.05918      2   6   0   0     0      0    0.04
 -----------------------------------------------------------------------------

 Structure accepted: No low occupancy Lewis orbitals

 --------------------------------------------------------
   Core                      3.99840 ( 99.960% of   4)
   Valence Lewis            11.94243 ( 99.520% of  12)
  ==================       ============================
   Total Lewis              15.94082 ( 99.630% of  16)
  -----------------------------------------------------
   Valence non-Lewis         0.04495 (  0.281% of  16)
   Rydberg non-Lewis         0.01422 (  0.089% of  16)
  ==================       ============================
   Total non-Lewis           0.05918 (  0.370% of  16)
 --------------------------------------------------------


       (Occupancy)   Bond orbital/ Coefficients/ Hybrids
 ---------------------------------------------------------------------------------
     1. (1.98670) BD ( 1) C   1 - H   2  
                ( 60.91%)   0.7804* C   1 s( 30.20%)p 2.31( 69.76%)d 0.00(  0.04%)
                                           -0.0002  0.5494  0.0115  0.0003  0.0000
                                            0.0000  0.7069 -0.0085  0.4445  0.0128
                                            0.0000  0.0000  0.0152 -0.0145 -0.0017
                ( 39.09%)   0.6252* H   2 s( 99.95%)p 0.00(  0.05%)
                                            0.9998  0.0016  0.0000 -0.0192 -0.0113
     2. (1.98670) BD ( 1) C   1 - H   3  
                ( 60.91%)   0.7804* C   1 s( 30.20%)p 2.31( 69.76%)d 0.00(  0.04%)
                                            0.0002 -0.5494 -0.0115 -0.0003  0.0000
                                            0.0000  0.7069 -0.0085 -0.4445 -0.0128
                                            0.0000  0.0000  0.0152  0.0145  0.0017
                ( 39.09%)   0.6252* H   3 s( 99.95%)p 0.00(  0.05%)
                                           -0.9998 -0.0016  0.0000 -0.0192  0.0113
     3. (1.99952) BD ( 1) C   1 - C   4  
                ( 50.00%)   0.7071* C   1 s(  0.00%)p 1.00( 99.93%)d 0.00(  0.07%)
                                            0.0000  0.0000  0.0000  0.0000  0.9990
                                           -0.0376  0.0000  0.0000  0.0000  0.0000
                                            0.0000 -0.0258  0.0000  0.0000  0.0000
                ( 50.00%)   0.7071* C   4 s(  0.00%)p 1.00( 99.93%)d 0.00(  0.07%)
                                            0.0000  0.0000  0.0000  0.0000  0.9990
                                           -0.0376  0.0000  0.0000  0.0000  0.0000
                                            0.0000  0.0258  0.0000  0.0000  0.0000
     4. (1.99610) BD ( 2) C   1 - C   4  
                ( 50.00%)   0.7071* C   1 s( 39.64%)p 1.52( 60.32%)d 0.00(  0.04%)
                                            0.0001  0.6290 -0.0257 -0.0006  0.0000
                                            0.0000  0.0000 -0.0000 -0.7755 -0.0436
                                            0.0000  0.0000  0.0000 -0.0003  0.0201
                ( 50.00%)   0.7071* C   4 s( 39.64%)p 1.52( 60.32%)d 0.00(  0.04%)
                                            0.0001  0.6290 -0.0257 -0.0006  0.0000
                                            0.0000  0.0000 -0.0000  0.7755  0.0436
                                            0.0000  0.0000 -0.0000 -0.0003  0.0201
     5. (1.98670) BD ( 1) C   4 - H   5  
                ( 60.91%)   0.7804* C   4 s( 30.20%)p 2.31( 69.76%)d 0.00(  0.04%)
                                            0.0002 -0.5494 -0.0115 -0.0003  0.0000
                                            0.0000  0.7069 -0.0085  0.4445  0.0128
                                            0.0000  0.0000 -0.0152  0.0145  0.0017
                ( 39.09%)   0.6252* H   5 s( 99.95%)p 0.00(  0.05%)
                                           -0.9998 -0.0016  0.0000 -0.0192 -0.0113
     6. (1.98670) BD ( 1) C   4 - H   6  
                ( 60.91%)   0.7804* C   4 s( 30.20%)p 2.31( 69.76%)d 0.00(  0.04%)
                                           -0.0002  0.5494  0.0115  0.0003  0.0000
                                            0.0000  0.7069 -0.0085 -0.4445 -0.0128
                                            0.0000  0.0000 -0.0152 -0.0145 -0.0017
                ( 39.09%)   0.6252* H   6 s( 99.95%)p 0.00(  0.05%)
                                            0.9998  0.0016  0.0000 -0.0192  0.0113
     7. (1.99920) CR ( 1) C   1           s(100.00%)p 0.00(  0.00%)
                                            1.0000  0.0002  0.0000  0.0000  0.0000
                                            0.0000  0.0000 -0.0000  0.0003  0.0000
                                            0.0000  0.0000  0.0000 -0.0000 -0.0000
     8. (1.99920) CR ( 1) C   4           s(100.00%)p 0.00(  0.00%)
                                            1.0000  0.0002  0.0000  0.0000  0.0000
                                            0.0000  0.0000 -0.0000 -0.0003 -0.0000
                                            0.0000  0.0000 -0.0000 -0.0000 -0.0000
     9. (0.00349) RY*( 1) C   1           s(  0.00%)p 1.00( 91.81%)d 0.09(  8.19%)
                                           -0.0000  0.0000 -0.0000  0.0000  0.0000
                                            0.0000  0.0177  0.9580  0.0000 -0.0000
                                            0.0000  0.0000 -0.2862  0.0000  0.0000
    10. (0.00168) RY*( 2) C   1           s( 15.81%)p 5.31( 84.00%)d 0.01(  0.19%)
                                           -0.0000  0.0130  0.3946 -0.0477  0.0000
                                            0.0000 -0.0000  0.0000 -0.0539  0.9149
                                            0.0000  0.0000 -0.0000 -0.0435 -0.0021
    11. (0.00000) RY*( 3) C   1           s(  0.00%)p 1.00(100.00%)d 0.00(  0.00%)
    12. (0.00000) RY*( 4) C   1           s( 84.27%)p 0.19( 15.73%)d 0.00(  0.00%)
    13. (0.00000) RY*( 5) C   1           s( 99.81%)p 0.00(  0.19%)d 0.00(  0.00%)
    14. (0.00000) RY*( 6) C   1           s(  0.00%)p 0.00(  0.00%)d 1.00(100.00%)
    15. (0.00000) RY*( 7) C   1           s(  0.00%)p 1.00(  0.07%)d99.99( 99.93%)
    16. (0.00000) RY*( 8) C   1           s(  0.00%)p 1.00(  8.24%)d11.14( 91.76%)
    17. (0.00000) RY*( 9) C   1           s(  0.06%)p 2.97(  0.17%)d99.99( 99.77%)
    18. (0.00001) RY*(10) C   1           s(  0.01%)p 2.57(  0.03%)d99.99( 99.96%)
    19. (0.00077) RY*( 1) H   2           s( 97.72%)p 0.02(  2.28%)
                                           -0.0025  0.9885  0.0000  0.0349 -0.1468
    20. (0.00012) RY*( 2) H   2           s(  0.00%)p 1.00(100.00%)
                                            0.0000  0.0000  1.0000  0.0000  0.0000
    21. (0.00005) RY*( 3) H   2           s(  2.24%)p43.73( 97.76%)
    22. (0.00002) RY*( 4) H   2           s(  0.09%)p99.99( 99.91%)
    23. (0.00077) RY*( 1) H   3           s( 97.72%)p 0.02(  2.28%)
                                           -0.0025  0.9885  0.0000 -0.0349 -0.1468
    24. (0.00012) RY*( 2) H   3           s(  0.00%)p 1.00(100.00%)
                                            0.0000  0.0000  1.0000  0.0000  0.0000
    25. (0.00005) RY*( 3) H   3           s(  2.24%)p43.73( 97.76%)
    26. (0.00002) RY*( 4) H   3           s(  0.09%)p99.99( 99.91%)
    27. (0.00349) RY*( 1) C   4           s(  0.00%)p 1.00( 91.81%)d 0.09(  8.19%)
                                           -0.0000  0.0000 -0.0000  0.0000  0.0000
                                            0.0000  0.0177  0.9580 -0.0000  0.0000
                                            0.0000  0.0000  0.2862  0.0000  0.0000
    28. (0.00168) RY*( 2) C   4           s( 15.81%)p 5.31( 84.00%)d 0.01(  0.19%)
                                           -0.0000  0.0130  0.3946 -0.0477 -0.0000
                                           -0.0000 -0.0000  0.0000  0.0539 -0.9149
                                           -0.0000 -0.0000  0.0000 -0.0435 -0.0021
    29. (0.00000) RY*( 3) C   4           s(  0.00%)p 1.00(100.00%)d 0.00(  0.00%)
    30. (0.00000) RY*( 4) C   4           s( 84.27%)p 0.19( 15.73%)d 0.00(  0.00%)
    31. (0.00000) RY*( 5) C   4           s( 99.81%)p 0.00(  0.19%)d 0.00(  0.00%)
    32. (0.00000) RY*( 6) C   4           s(  0.00%)p 0.00(  0.00%)d 1.00(100.00%)
    33. (0.00000) RY*( 7) C   4           s(  0.00%)p 1.00(  0.07%)d99.99( 99.93%)
    34. (0.00000) RY*( 8) C   4           s(  0.00%)p 1.00(  8.24%)d11.14( 91.76%)
    35. (0.00000) RY*( 9) C   4           s(  0.06%)p 2.97(  0.17%)d99.99( 99.77%)
    36. (0.00001) RY*(10) C   4           s(  0.01%)p 2.57(  0.03%)d99.99( 99.96%)
    37. (0.00077) RY*( 1) H   5           s( 97.72%)p 0.02(  2.28%)
                                           -0.0025  0.9885  0.0000 -0.0349  0.1468
    38. (0.00012) RY*( 2) H   5           s(  0.00%)p 1.00(100.00%)
                                            0.0000  0.0000  1.0000  0.0000  0.0000
    39. (0.00005) RY*( 3) H   5           s(  2.24%)p43.73( 97.76%)
    40. (0.00002) RY*( 4) H   5           s(  0.09%)p99.99( 99.91%)
    41. (0.00077) RY*( 1) H   6           s( 97.72%)p 0.02(  2.28%)
                                           -0.0025  0.9885  0.0000  0.0349  0.1468
    42. (0.00012) RY*( 2) H   6           s(  0.00%)p 1.00(100.00%)
                                            0.0000  0.0000  1.0000  0.0000  0.0000
    43. (0.00005) RY*( 3) H   6           s(  2.24%)p43.73( 97.76%)
    44. (0.00002) RY*( 4) H   6           s(  0.09%)p99.99( 99.91%)
    45. (0.01013) BD*( 1) C   1 - H   2  
                ( 39.09%)   0.6252* C   1 s( 30.20%)p 2.31( 69.76%)d 0.00(  0.04%)
                                            0.0002 -0.5494 -0.0115 -0.0003 -0.0000
                                           -0.0000 -0.7069  0.0085 -0.4445 -0.0128
                                           -0.0000 -0.0000 -0.0152  0.0145  0.0017
                ( 60.91%)  -0.7804* H   2 s( 99.95%)p 0.00(  0.05%)
                                           -0.9998 -0.0016 -0.0000  0.0192  0.0113
    46. (0.01013) BD*( 1) C   1 - H   3  
                ( 39.09%)   0.6252* C   1 s( 30.20%)p 2.31( 69.76%)d 0.00(  0.04%)
                                           -0.0002  0.5494  0.0115  0.0003 -0.0000
                                           -0.0000 -0.7069  0.0085  0.4445  0.0128
                                           -0.0000 -0.0000 -0.0152 -0.0145 -0.0017
                ( 60.91%)  -0.7804* H   3 s( 99.95%)p 0.00(  0.05%)
                                            0.9998  0.0016 -0.0000  0.0192 -0.0113
    47. (0.00000) BD*( 1) C   1 - C   4  
                ( 50.00%)   0.7071* C   1 s(  0.00%)p 1.00( 99.93%)d 0.00(  0.07%)
                ( 50.00%)  -0.7071* C   4 s(  0.00%)p 1.00( 99.93%)d 0.00(  0.07%)
    48. (0.00443) BD*( 2) C   1 - C   4  
                ( 50.00%)   0.7071* C   1 s( 39.64%)p 1.52( 60.32%)d 0.00(  0.04%)
                                            0.0001  0.6290 -0.0257 -0.0006  0.0000
                                            0.0000  0.0000 -0.0000 -0.7755 -0.0436
                                            0.0000  0.0000  0.0000 -0.0003  0.0201
                ( 50.00%)  -0.7071* C   4 s( 39.64%)p 1.52( 60.32%)d 0.00(  0.04%)
                                            0.0001  0.6290 -0.0257 -0.0006  0.0000
                                            0.0000  0.0000 -0.0000  0.7755  0.0436
                                            0.0000  0.0000 -0.0000 -0.0003  0.0201
    49. (0.01013) BD*( 1) C   4 - H   5  
                ( 39.09%)   0.6252* C   4 s( 30.20%)p 2.31( 69.76%)d 0.00(  0.04%)
                                           -0.0002  0.5494  0.0115  0.0003 -0.0000
                                           -0.0000 -0.7069  0.0085 -0.4445 -0.0128
                                           -0.0000 -0.0000  0.0152 -0.0145 -0.0017
                ( 60.91%)  -0.7804* H   5 s( 99.95%)p 0.00(  0.05%)
                                            0.9998  0.0016 -0.0000  0.0192  0.0113
    50. (0.01013) BD*( 1) C   4 - H   6  
                ( 39.09%)   0.6252* C   4 s( 30.20%)p 2.31( 69.76%)d 0.00(  0.04%)
                                            0.0002 -0.5494 -0.0115 -0.0003 -0.0000
                                           -0.0000 -0.7069  0.0085  0.4445  0.0128
                                           -0.0000 -0.0000  0.0152  0.0145  0.0017
                ( 60.91%)  -0.7804* H   6 s( 99.95%)p 0.00(  0.05%)
                                           -0.9998 -0.0016 -0.0000  0.0192 -0.0113


 NHO Directionality and "Bond Bending" (deviations from line of nuclear centers)

         [Thresholds for printing:  angular deviation  >  1.0 degree]
                                    hybrid p-character > 25.0%
                                    orbital occupancy  >  0.10e

                                Line of Centers        Hybrid 1              Hybrid 2
                                ---------------  -------------------   ------------------
                NBO               Theta   Phi    Theta   Phi    Dev    Theta   Phi    Dev
 ========================================================================================
     1. BD (   1) C   1 - H   2    58.3   90.0    56.8   90.0   1.6      --     --    --
     2. BD (   1) C   1 - H   3    58.3  270.0    56.8  270.0   1.6      --     --    --
     3. BD (   1) C   1 - C   4   180.0    0.0    90.0    0.0  90.0     90.0    0.0  90.0
     5. BD (   1) C   4 - H   5   121.7  270.0   123.2  270.0   1.6      --     --    --
     6. BD (   1) C   4 - H   6   121.7   90.0   123.2   90.0   1.6      --     --    --


 Second Order Perturbation Theory Analysis of Fock Matrix in NBO Basis

     Threshold for printing:   0.50 kcal/mol
                                                                              E(2)  E(j)-E(i) F(i,j)
         Donor NBO (i)                     Acceptor NBO (j)                 kcal/mol   a.u.    a.u. 
 ===================================================================================================

 within unit  1
   1. BD (   1) C   1 - H   2        / 27. RY*(   1) C   4                    1.30    1.61    0.041
   1. BD (   1) C   1 - H   2        / 28. RY*(   2) C   4                    0.71    1.14    0.026
   1. BD (   1) C   1 - H   2        / 48. BD*(   2) C   1 - C   4            1.08    1.21    0.032
   1. BD (   1) C   1 - H   2        / 49. BD*(   1) C   4 - H   5            4.51    1.01    0.060
   2. BD (   1) C   1 - H   3        / 27. RY*(   1) C   4                    1.30    1.61    0.041
   2. BD (   1) C   1 - H   3        / 28. RY*(   2) C   4                    0.71    1.14    0.026
   2. BD (   1) C   1 - H   3        / 48. BD*(   2) C   1 - C   4            1.08    1.21    0.032
   2. BD (   1) C   1 - H   3        / 50. BD*(   1) C   4 - H   6            4.51    1.01    0.060
   4. BD (   2) C   1 - C   4        / 45. BD*(   1) C   1 - H   2            1.02    1.23    0.032
   4. BD (   2) C   1 - C   4        / 46. BD*(   1) C   1 - H   3            1.02    1.23    0.032
   4. BD (   2) C   1 - C   4        / 49. BD*(   1) C   4 - H   5            1.02    1.23    0.032
   4. BD (   2) C   1 - C   4        / 50. BD*(   1) C   4 - H   6            1.02    1.23    0.032
   5. BD (   1) C   4 - H   5        /  9. RY*(   1) C   1                    1.30    1.61    0.041
   5. BD (   1) C   4 - H   5        / 10. RY*(   2) C   1                    0.71    1.14    0.026
   5. BD (   1) C   4 - H   5        / 45. BD*(   1) C   1 - H   2            4.51    1.01    0.060
   5. BD (   1) C   4 - H   5        / 48. BD*(   2) C   1 - C   4            1.08    1.21    0.032
   6. BD (   1) C   4 - H   6        /  9. RY*(   1) C   1                    1.30    1.61    0.041
   6. BD (   1) C   4 - H   6        / 10. RY*(   2) C   1                    0.71    1.14    0.026
   6. BD (   1) C   4 - H   6        / 46. BD*(   1) C   1 - H   3            4.51    1.01    0.060
   6. BD (   1) C   4 - H   6        / 48. BD*(   2) C   1 - C   4            1.08    1.21    0.032
   7. CR (   1) C   1                / 28. RY*(   2) C   4                    3.34   10.67    0.169
   7. CR (   1) C   1                / 48. BD*(   2) C   1 - C   4            0.93   10.74    0.089
   7. CR (   1) C   1                / 49. BD*(   1) C   4 - H   5            0.78   10.54    0.081
   7. CR (   1) C   1                / 50. BD*(   1) C   4 - H   6            0.78   10.54    0.081
   8. CR (   1) C   4                / 10. RY*(   2) C   1                    3.34   10.67    0.169
   8. CR (   1) C   4                / 45. BD*(   1) C   1 - H   2            0.78   10.54    0.081
   8. CR (   1) C   4                / 46. BD*(   1) C   1 - H   3            0.78   10.54    0.081
   8. CR (   1) C   4                / 48. BD*(   2) C   1 - C   4            0.93   10.74    0.089


 Natural Bond Orbitals (Summary):

                                                            Principal Delocalizations
           NBO                        Occupancy    Energy   (geminal,vicinal,remote)
 ====================================================================================
 Molecular unit  1  (C2H4)
     1. BD (   1) C   1 - H   2          1.98670    -0.51572  49(v),27(v),48(g),28(v)
     2. BD (   1) C   1 - H   3          1.98670    -0.51572  50(v),27(v),48(g),28(v)
     3. BD (   1) C   1 - C   4          1.99952    -0.26820   
     4. BD (   2) C   1 - C   4          1.99610    -0.74242  45(g),46(g),49(g),50(g)
     5. BD (   1) C   4 - H   5          1.98670    -0.51572  45(v),9(v),48(g),10(v)
     6. BD (   1) C   4 - H   6          1.98670    -0.51572  46(v),9(v),48(g),10(v)
     7. CR (   1) C   1                  1.99920   -10.04354  28(v),48(g),49(v),50(v)
     8. CR (   1) C   4                  1.99920   -10.04354  10(v),48(g),45(v),46(v)
     9. RY*(   1) C   1                  0.00349     1.09046   
    10. RY*(   2) C   1                  0.00168     0.62772   
    11. RY*(   3) C   1                  0.00000     0.58570   
    12. RY*(   4) C   1                  0.00000     0.96343   
    13. RY*(   5) C   1                  0.00000     4.03213   
    14. RY*(   6) C   1                  0.00000     1.87256   
    15. RY*(   7) C   1                  0.00000     1.98034   
    16. RY*(   8) C   1                  0.00000     2.49630   
    17. RY*(   9) C   1                  0.00000     2.29593   
    18. RY*(  10) C   1                  0.00001     2.47525   
    19. RY*(   1) H   2                  0.00077     0.66362   
    20. RY*(   2) H   2                  0.00012     2.21302   
    21. RY*(   3) H   2                  0.00005     2.35065   
    22. RY*(   4) H   2                  0.00002     2.99476   
    23. RY*(   1) H   3                  0.00077     0.66362   
    24. RY*(   2) H   3                  0.00012     2.21302   
    25. RY*(   3) H   3                  0.00005     2.35065   
    26. RY*(   4) H   3                  0.00002     2.99476   
    27. RY*(   1) C   4                  0.00349     1.09046   
    28. RY*(   2) C   4                  0.00168     0.62772   
    29. RY*(   3) C   4                  0.00000     0.58570   
    30. RY*(   4) C   4                  0.00000     0.96343   
    31. RY*(   5) C   4                  0.00000     4.03213   
    32. RY*(   6) C   4                  0.00000     1.87256   
    33. RY*(   7) C   4                  0.00000     1.98034   
    34. RY*(   8) C   4                  0.00000     2.49630   
    35. RY*(   9) C   4                  0.00000     2.29593   
    36. RY*(  10) C   4                  0.00001     2.47525   
    37. RY*(   1) H   5                  0.00077     0.66362   
    38. RY*(   2) H   5                  0.00012     2.21302   
    39. RY*(   3) H   5                  0.00005     2.35065   
    40. RY*(   4) H   5                  0.00002     2.99476   
    41. RY*(   1) H   6                  0.00077     0.66362   
    42. RY*(   2) H   6                  0.00012     2.21302   
    43. RY*(   3) H   6                  0.00005     2.35065   
    44. RY*(   4) H   6                  0.00002     2.99476   
    45. BD*(   1) C   1 - H   2          0.01013     0.49168   
    46. BD*(   1) C   1 - H   3          0.01013     0.49168   
    47. BD*(   1) C   1 - C   4          0.00000     0.05131   
    48. BD*(   2) C   1 - C   4          0.00443     0.69468   
    49. BD*(   1) C   4 - H   5          0.01013     0.49168   
    50. BD*(   1) C   4 - H   6          0.01013     0.49168   
       -------------------------------
              Total Lewis   15.94082  ( 99.6301%)
        Valence non-Lewis    0.04495  (  0.2810%)
        Rydberg non-Lewis    0.01422  (  0.0889%)
       -------------------------------
            Total unit  1   16.00000  (100.0000%)
           Charge unit  1    0.00000
 Variable Step   Value    
 -------- ---- -----------
     3       1    2.572684
 ---------------------------------------------------------------------------------------------------
                            Z-MATRIX (ANGSTROMS AND DEGREES)
   CD    Cent   Atom    N1       Length/X        N2       Alpha/Y        N3        Beta/Z          J
 ---------------------------------------------------------------------------------------------------
      1      1  C 
      2      2  H        1   1.083410(     1)
      3      3  H        1   1.083410(     2)      2  116.667(     6)
      4      4  C        1   1.361406(     3)      2  121.666(     7)      3  180.000(    10)      0
      5      5  H        4   1.083410(     4)      1  121.666(     8)      2  180.000(    11)      0
      6      6  H        4   1.083410(     5)      1  121.666(     9)      2    0.000(    12)      0
 ---------------------------------------------------------------------------------------------------
                         Z-Matrix orientation:                         
 ---------------------------------------------------------------------
 Center     Atomic      Atomic             Coordinates (Angstroms)
 Number     Number       Type             X           Y           Z
 ---------------------------------------------------------------------
      1          6           0        0.000000    0.000000    0.000000
      2          1           0        0.000000    0.000000    1.083410
      3          1           0        0.968163    0.000000   -0.486247
      4          6           0       -1.158720   -0.000000   -0.714698
      5          1           0       -1.158720   -0.000000   -1.798108
      6          1           0       -2.126884   -0.000000   -0.228451
 ---------------------------------------------------------------------
                    Distance matrix (angstroms):
                    1          2          3          4          5
     1  C    0.000000
     2  H    1.083410   0.000000
     3  H    1.083410   1.844224   0.000000
     4  C    1.361406   2.139117   2.139117   0.000000
     5  H    2.139117   3.105765   2.498922   1.083410   0.000000
     6  H    2.139117   2.498922   3.105765   1.083410   1.844224
                    6
     6  H    0.000000
 Stoichiometry    C2H4
 Framework group  D2H[C2"(C.C),SG(H4)]
 Deg. of freedom     3
 Full point group                 D2H     NOp   8
 Largest Abelian subgroup         D2H     NOp   8
 Largest concise Abelian subgroup D2      NOp   4
                         Standard orientation:                         
 ---------------------------------------------------------------------
 Center     Atomic      Atomic             Coordinates (Angstroms)
 Number     Number       Type             X           Y           Z
 ---------------------------------------------------------------------
      1          6           0       -0.000000   -0.000000    0.680703
      2          1           0        0.000000    0.922112    1.249461
      3          1           0       -0.000000   -0.922112    1.249461
      4          6           0        0.000000    0.000000   -0.680703
      5          1           0       -0.000000   -0.922112   -1.249461
      6          1           0        0.000000    0.922112   -1.249461
 ---------------------------------------------------------------------
 Rotational constants (GHZ):         147.4363801          29.0213699          24.2483299
 Standard basis: 6-31G(d,p) (6D, 7F)
 There are    12 symmetry adapted cartesian basis functions of AG  symmetry.
 There are     2 symmetry adapted cartesian basis functions of B1G symmetry.
 There are     4 symmetry adapted cartesian basis functions of B2G symmetry.
 There are     7 symmetry adapted cartesian basis functions of B3G symmetry.
 There are     2 symmetry adapted cartesian basis functions of AU  symmetry.
 There are    12 symmetry adapted cartesian basis functions of B1U symmetry.
 There are     7 symmetry adapted cartesian basis functions of B2U symmetry.
 There are     4 symmetry adapted cartesian basis functions of B3U symmetry.
 There are    12 symmetry adapted basis functions of AG  symmetry.
 There are     2 symmetry adapted basis functions of B1G symmetry.
 There are     4 symmetry adapted basis functions of B2G symmetry.
 There are     7 symmetry adapted basis functions of B3G symmetry.
 There are     2 symmetry adapted basis functions of AU  symmetry.
 There are    12 symmetry adapted basis functions of B1U symmetry.
 There are     7 symmetry adapted basis functions of B2U symmetry.
 There are     4 symmetry adapted basis functions of B3U symmetry.
    50 basis functions,    84 primitive gaussians,    50 cartesian basis functions
     8 alpha electrons        8 beta electrons
       nuclear repulsion energy        32.9909691394 Hartrees.
 NAtoms=    6 NActive=    6 NUniq=    2 SFac= 4.00D+00 NAtFMM=   60 NAOKFM=F Big=F
 Integral buffers will be    131072 words long.
 Raffenetti 2 integral format.
 Two-electron integral symmetry is turned on.
 One-electron integrals computed using PRISM.
 NBasis=    50 RedAO= T EigKep=  7.71D-03  NBF=    12     2     4     7     2    12     7     4
 NBsUse=    50 1.00D-06 EigRej= -1.00D+00 NBFU=    12     2     4     7     2    12     7     4
 Initial guess from the checkpoint file:  "ethLscanrigidposnor.chk"
 B after Tr=     0.000000    0.000000   -0.000000
         Rot=    1.000000   -0.000000    0.000000    0.000000 Ang=   0.00 deg.
 Initial guess orbital symmetries:
       Occupied  (AG) (B1U) (AG) (B1U) (B2U) (AG) (B3G) (B3U)
       Virtual   (B2G) (AG) (B2U) (B1U) (B3G) (B1U) (AG) (B3U)
                 (B2U) (B2G) (AG) (B1U) (B2U) (B3G) (B1U) (AG)
                 (B1U) (B3G) (B1G) (B3U) (AU) (AG) (B2U) (AG) (B3G)
                 (B1U) (B2G) (B2U) (B3U) (B1G) (B1U) (B2G) (AU)
                 (B3G) (AG) (B1U) (AG) (B2U) (B1U) (B3G) (AG) (B1U)
 ExpMin= 1.61D-01 ExpMax= 3.05D+03 ExpMxC= 4.57D+02 IAcc=2 IRadAn=         4 AccDes= 0.00D+00
 Harris functional with IExCor=  402 and IRadAn=       4 diagonalized for initial guess.
 HarFok:  IExCor=  402 AccDes= 0.00D+00 IRadAn=         4 IDoV= 1 UseB2=F ITyADJ=14
 ICtDFT=  3500011 ScaDFX=  1.000000  1.000000  1.000000  1.000000
 FoFCou: FMM=F IPFlag=           0 FMFlag=      100000 FMFlg1=           0
         NFxFlg=           0 DoJE=T BraDBF=F KetDBF=T FulRan=T
         wScrn=  0.000000 ICntrl=       500 IOpCl=  0 I1Cent=   200000004 NGrid=           0
         NMat0=    1 NMatS0=      1 NMatT0=    0 NMatD0=    1 NMtDS0=    0 NMtDT0=    0
 Petite list used in FoFCou.
 Keep R1 ints in memory in symmetry-blocked form, NReq=7790938.
 Requested convergence on RMS density matrix=1.00D-08 within 128 cycles.
 Requested convergence on MAX density matrix=1.00D-06.
 Requested convergence on             energy=1.00D-06.
 No special actions if energy rises.
 Integral accuracy reduced to 1.0D-05 until final iterations.
 Initial convergence to 1.0D-05 achieved.  Increase integral accuracy.
 SCF Done:  E(RB3LYP) =  -78.5927378893     A.U. after    8 cycles
            NFock=  8  Conv=0.93D-08     -V/T= 2.0114

 **********************************************************************

            Population analysis using the SCF density.

 **********************************************************************

 Orbital symmetries:
       Occupied  (AG) (B1U) (AG) (B1U) (B2U) (AG) (B3G) (B3U)
       Virtual   (B2G) (AG) (B2U) (B1U) (B3G) (B1U) (AG) (B3U)
                 (B2U) (B2G) (AG) (B1U) (B2U) (B3G) (B1U) (AG)
                 (B1U) (B3G) (B3U) (B1G) (AU) (AG) (B2U) (AG) (B1U)
                 (B3G) (B2G) (B2U) (B3U) (B1G) (B1U) (B2G) (B3G)
                 (AU) (AG) (B1U) (AG) (B2U) (B1U) (B3G) (AG) (B1U)
 The electronic state is 1-AG.
 Alpha  occ. eigenvalues --  -10.18803 -10.18731  -0.74870  -0.58009  -0.46199
 Alpha  occ. eigenvalues --   -0.41216  -0.35662  -0.26238
 Alpha virt. eigenvalues --    0.01052   0.12284   0.14387   0.15700   0.24210
 Alpha virt. eigenvalues --    0.32210   0.48131   0.55242   0.55653   0.63399
 Alpha virt. eigenvalues --    0.65317   0.67728   0.83999   0.84328   0.91184
 Alpha virt. eigenvalues --    0.92290   1.08792   1.17520   1.38336   1.39014
 Alpha virt. eigenvalues --    1.52296   1.84915   1.88975   1.92988   2.03042
 Alpha virt. eigenvalues --    2.04377   2.11428   2.20893   2.36469   2.45731
 Alpha virt. eigenvalues --    2.49410   2.60520   2.67117   2.67318   2.75386
 Alpha virt. eigenvalues --    3.00870   3.18351   3.33557   3.47037   3.74531
 Alpha virt. eigenvalues --    4.16740   4.48458
          Condensed to atoms (all electrons):
               1          2          3          4          5          6
     1  C    4.833836   0.387955   0.387955   0.666123  -0.034426  -0.034426
     2  H    0.387955   0.591971  -0.045263  -0.034426   0.005013  -0.008759
     3  H    0.387955  -0.045263   0.591971  -0.034426  -0.008759   0.005013
     4  C    0.666123  -0.034426  -0.034426   4.833836   0.387955   0.387955
     5  H   -0.034426   0.005013  -0.008759   0.387955   0.591971  -0.045263
     6  H   -0.034426  -0.008759   0.005013   0.387955  -0.045263   0.591971
 Mulliken charges:
               1
     1  C   -0.207017
     2  H    0.103508
     3  H    0.103508
     4  C   -0.207017
     5  H    0.103508
     6  H    0.103508
 Sum of Mulliken charges =  -0.00000
 Mulliken charges with hydrogens summed into heavy atoms:
               1
     1  C   -0.000000
     4  C   -0.000000
 Electronic spatial extent (au):  <R**2>=             83.4154
 Charge=             -0.0000 electrons
 Dipole moment (field-independent basis, Debye):
    X=             -0.0000    Y=              0.0000    Z=             -0.0000  Tot=              0.0000
 Quadrupole moment (field-independent basis, Debye-Ang):
   XX=            -15.0584   YY=            -12.1424   ZZ=            -11.9580
   XY=              0.0000   XZ=             -0.0000   YZ=             -0.0000
 Traceless Quadrupole moment (field-independent basis, Debye-Ang):
   XX=             -2.0054   YY=              0.9105   ZZ=              1.0949
   XY=              0.0000   XZ=             -0.0000   YZ=             -0.0000
 Octapole moment (field-independent basis, Debye-Ang**2):
  XXX=             -0.0000  YYY=              0.0000  ZZZ=              0.0000  XYY=             -0.0000
  XXY=             -0.0000  XXZ=             -0.0000  XZZ=             -0.0000  YZZ=              0.0000
  YYZ=              0.0000  XYZ=             -0.0000
 Hexadecapole moment (field-independent basis, Debye-Ang**3):
 XXXX=            -15.6381 YYYY=            -26.2941 ZZZZ=            -68.3798 XXXY=             -0.0000
 XXXZ=              0.0000 YYYX=             -0.0000 YYYZ=             -0.0000 ZZZX=              0.0000
 ZZZY=             -0.0000 XXYY=             -7.5833 XXZZ=            -14.9314 YYZZ=            -13.4538
 XXYZ=              0.0000 YYXZ=              0.0000 ZZXY=              0.0000
 N-N= 3.299096913943D+01 E-N=-2.473293413021D+02  KE= 7.771016623783D+01
 Symmetry AG   KE= 3.731638928189D+01
 Symmetry B1G  KE= 6.384927801086D-34
 Symmetry B2G  KE= 4.290004023672D-32
 Symmetry B3G  KE= 2.099764669739D+00
 Symmetry AU   KE= 1.498229858512D-33
 Symmetry B1U  KE= 3.435210592515D+01
 Symmetry B2U  KE= 1.872939523609D+00
 Symmetry B3U  KE= 2.068966837441D+00
 ******************************Gaussian NBO Version 3.1******************************
             N A T U R A L   A T O M I C   O R B I T A L   A N D
          N A T U R A L   B O N D   O R B I T A L   A N A L Y S I S
 ******************************Gaussian NBO Version 3.1******************************

       /RESON  / : Allow strongly delocalized NBO set
       /DMNAO  / : Print the NAO density matrix
       /BNDIDX / : Print bond indices based on the NAO density matrix
       /MULORB / : Print Mulliken populations by orbital and atom

 Analyzing the SCF density

 Job title: M0001                                                           

 Storage needed:      7784 in NPA,     10201 in NBO (2147483420 available)


 Input atomic orbitals, gross Mulliken populations:

  AO  Atom No lang  Mulliken Population    Atom No      Total
 -------------------------------------------------------------------------------
   1    C  1  S        1.9917699
   2    C  1  S        0.7111798
   3    C  1  px       0.5428458
   4    C  1  py       0.7273770
   5    C  1  pz       0.7570837
   6    C  1  S        0.5691586
   7    C  1  px       0.4472634
   8    C  1  py       0.2638678
   9    C  1  pz       0.2132929
  10    C  1  dxx     -0.0254996
  11    C  1  dxz     -0.0057662
  12    C  1  dzz     -0.0031461
  13    C  1  dxy      0.0000000
  14    C  1  dyy      0.0044280
  15    C  1  dyz      0.0131619
                                             C  1      6.2070169
  16    H  2  S        0.5343148
  17    H  2  S        0.3493867
  18    H  2  px       0.0027314
  19    H  2  py       0.0063359
  20    H  2  pz       0.0037227
                                             H  2      0.8964915
  21    H  3  S        0.5343148
  22    H  3  S        0.3493867
  23    H  3  px       0.0027314
  24    H  3  py       0.0063359
  25    H  3  pz       0.0037227
                                             H  3      0.8964915
  26    C  4  S        1.9917699
  27    C  4  S        0.7111798
  28    C  4  px       0.5428458
  29    C  4  py       0.7273770
  30    C  4  pz       0.7570837
  31    C  4  S        0.5691586
  32    C  4  px       0.4472634
  33    C  4  py       0.2638678
  34    C  4  pz       0.2132929
  35    C  4  dxx     -0.0254996
  36    C  4  dxz     -0.0057662
  37    C  4  dzz     -0.0031461
  38    C  4  dxy      0.0000000
  39    C  4  dyy      0.0044280
  40    C  4  dyz      0.0131619
                                             C  4      6.2070169
  41    H  5  S        0.5343148
  42    H  5  S        0.3493867
  43    H  5  px       0.0027314
  44    H  5  py       0.0063359
  45    H  5  pz       0.0037227
                                             H  5      0.8964915
  46    H  6  S        0.5343148
  47    H  6  S        0.3493867
  48    H  6  px       0.0027314
  49    H  6  py       0.0063359
  50    H  6  pz       0.0037227
                                             H  6      0.8964915

 Total number of electrons:   16.000000


 Mayer-Mulliken atom-atom bond order matrix:                                   

     Atom    1       2       3       4       5       6
     ---- ------  ------  ------  ------  ------  ------
   1.  C  0.0000  0.9587  0.9587  2.0160 -0.0044 -0.0044
   2.  H  0.9587  0.0000 -0.0090 -0.0044  0.0106  0.0016
   3.  H  0.9587 -0.0090  0.0000 -0.0044  0.0016  0.0106
   4.  C  2.0160 -0.0044 -0.0044  0.0000  0.9587  0.9587
   5.  H -0.0044  0.0106  0.0016  0.9587  0.0000 -0.0090
   6.  H -0.0044  0.0016  0.0106  0.9587 -0.0090  0.0000


 Mayer-Mulliken valencies by atom:                                             

     Atom    1
     ---- ------
   1.  C  3.9245
   2.  H  0.9575
   3.  H  0.9575
   4.  C  3.9245
   5.  H  0.9575
   6.  H  0.9575
 GSVD:  LWork=        1156 too small for GESVD, short by        1316 words or        1316 for optimal perf.


 NATURAL POPULATIONS:  Natural atomic orbital occupancies 
                                                          
   NAO  Atom  No  lang   Type(AO)    Occupancy      Energy
 ----------------------------------------------------------
     1    C    1  S      Cor( 1S)     1.99931     -10.05661
     2    C    1  S      Val( 2S)     1.08015      -0.23319
     3    C    1  S      Ryd( 3S)     0.00096       1.01318
     4    C    1  S      Ryd( 4S)     0.00001       4.08311
     5    C    1  px     Val( 2p)     0.99759      -0.10826
     6    C    1  px     Ryd( 3p)     0.00160       0.58192
     7    C    1  py     Val( 2p)     1.21492      -0.03979
     8    C    1  py     Ryd( 3p)     0.00306       0.89197
     9    C    1  pz     Val( 2p)     1.13172      -0.04104
    10    C    1  pz     Ryd( 3p)     0.00316       0.53375
    11    C    1  dxy    Ryd( 3d)     0.00000       1.87027
    12    C    1  dxz    Ryd( 3d)     0.00056       1.95658
    13    C    1  dyz    Ryd( 3d)     0.00083       2.65482
    14    C    1  dx2y2  Ryd( 3d)     0.00051       2.29791
    15    C    1  dz2    Ryd( 3d)     0.00039       2.44003

    16    H    2  S      Val( 1S)     0.78132       0.09105
    17    H    2  S      Ryd( 2S)     0.00069       0.60441
    18    H    2  px     Ryd( 2p)     0.00013       2.21116
    19    H    2  py     Ryd( 2p)     0.00032       2.84204
    20    H    2  pz     Ryd( 2p)     0.00016       2.55766

    21    H    3  S      Val( 1S)     0.78132       0.09105
    22    H    3  S      Ryd( 2S)     0.00069       0.60441
    23    H    3  px     Ryd( 2p)     0.00013       2.21116
    24    H    3  py     Ryd( 2p)     0.00032       2.84204
    25    H    3  pz     Ryd( 2p)     0.00016       2.55766

    26    C    4  S      Cor( 1S)     1.99931     -10.05661
    27    C    4  S      Val( 2S)     1.08015      -0.23319
    28    C    4  S      Ryd( 3S)     0.00096       1.01318
    29    C    4  S      Ryd( 4S)     0.00001       4.08311
    30    C    4  px     Val( 2p)     0.99759      -0.10826
    31    C    4  px     Ryd( 3p)     0.00160       0.58192
    32    C    4  py     Val( 2p)     1.21492      -0.03979
    33    C    4  py     Ryd( 3p)     0.00306       0.89197
    34    C    4  pz     Val( 2p)     1.13172      -0.04104
    35    C    4  pz     Ryd( 3p)     0.00316       0.53375
    36    C    4  dxy    Ryd( 3d)     0.00000       1.87027
    37    C    4  dxz    Ryd( 3d)     0.00056       1.95658
    38    C    4  dyz    Ryd( 3d)     0.00083       2.65482
    39    C    4  dx2y2  Ryd( 3d)     0.00051       2.29791
    40    C    4  dz2    Ryd( 3d)     0.00039       2.44003

    41    H    5  S      Val( 1S)     0.78132       0.09105
    42    H    5  S      Ryd( 2S)     0.00069       0.60441
    43    H    5  px     Ryd( 2p)     0.00013       2.21116
    44    H    5  py     Ryd( 2p)     0.00032       2.84204
    45    H    5  pz     Ryd( 2p)     0.00016       2.55766

    46    H    6  S      Val( 1S)     0.78132       0.09105
    47    H    6  S      Ryd( 2S)     0.00069       0.60441
    48    H    6  px     Ryd( 2p)     0.00013       2.21116
    49    H    6  py     Ryd( 2p)     0.00032       2.84204
    50    H    6  pz     Ryd( 2p)     0.00016       2.55766


 Summary of Natural Population Analysis:                  
                                                          
                                       Natural Population 
                Natural  -----------------------------------------------
    Atom  No    Charge         Core      Valence    Rydberg      Total
 -----------------------------------------------------------------------
      C    1   -0.43476      1.99931     4.42437    0.01109     6.43476
      H    2    0.21738      0.00000     0.78132    0.00129     0.78262
      H    3    0.21738      0.00000     0.78132    0.00129     0.78262
      C    4   -0.43476      1.99931     4.42437    0.01109     6.43476
      H    5    0.21738      0.00000     0.78132    0.00129     0.78262
      H    6    0.21738      0.00000     0.78132    0.00129     0.78262
 =======================================================================
   * Total *   -0.00000      3.99861    11.97404    0.02735    16.00000

                                 Natural Population      
 --------------------------------------------------------
   Core                       3.99861 ( 99.9653% of   4)
   Valence                   11.97404 ( 99.7837% of  12)
   Natural Minimal Basis     15.97265 ( 99.8291% of  16)
   Natural Rydberg Basis      0.02735 (  0.1709% of  16)
 --------------------------------------------------------

    Atom  No          Natural Electron Configuration
 ----------------------------------------------------------------------------
      C    1      [core]2S( 1.08)2p( 3.34)3p( 0.01)
      H    2            1S( 0.78)
      H    3            1S( 0.78)
      C    4      [core]2S( 1.08)2p( 3.34)3p( 0.01)
      H    5            1S( 0.78)
      H    6            1S( 0.78)


 Wiberg bond index matrix in the NAO basis:                                    

     Atom    1       2       3       4       5       6
     ---- ------  ------  ------  ------  ------  ------
   1.  C  0.0000  0.9342  0.9342  2.0348  0.0045  0.0045
   2.  H  0.9342  0.0000  0.0002  0.0045  0.0132  0.0021
   3.  H  0.9342  0.0002  0.0000  0.0045  0.0021  0.0132
   4.  C  2.0348  0.0045  0.0045  0.0000  0.9342  0.9342
   5.  H  0.0045  0.0132  0.0021  0.9342  0.0000  0.0002
   6.  H  0.0045  0.0021  0.0132  0.9342  0.0002  0.0000


 Wiberg bond index, Totals by atom:                                            

     Atom    1
     ---- ------
   1.  C  3.9121
   2.  H  0.9541
   3.  H  0.9541
   4.  C  3.9121
   5.  H  0.9541
   6.  H  0.9541


 Atom-atom overlap-weighted NAO bond order:                                    

     Atom    1       2       3       4       5       6
     ---- ------  ------  ------  ------  ------  ------
   1.  C  0.0000  0.7743  0.7743  1.3480  0.0056  0.0056
   2.  H  0.7743  0.0000 -0.0033  0.0056  0.0047 -0.0057
   3.  H  0.7743 -0.0033  0.0000  0.0056 -0.0057  0.0047
   4.  C  1.3480  0.0056  0.0056  0.0000  0.7743  0.7743
   5.  H  0.0056  0.0047 -0.0057  0.7743  0.0000 -0.0033
   6.  H  0.0056 -0.0057  0.0047  0.7743 -0.0033  0.0000


 Atom-atom overlap-weighted NAO bond order, Totals by atom:                    

     Atom    1
     ---- ------
   1.  C  2.9079
   2.  H  0.7757
   3.  H  0.7757
   4.  C  2.9079
   5.  H  0.7757
   6.  H  0.7757


 MO bond order:                                                                

     Atom    1       2       3       4       5       6
     ---- ------  ------  ------  ------  ------  ------
   1.  C  0.0000  1.6089  0.3054  0.8971  0.0082  0.0529
   2.  H  1.6089  0.0000  0.0232  0.1009  0.0797 -0.0231
   3.  H  0.3054  0.0232  0.0000  0.0259 -0.0322  0.0797
   4.  C  0.8971  0.1009  0.0259  0.0000 -0.5615  0.7619
   5.  H  0.0082  0.0797 -0.0322 -0.5615  0.0000  0.0119
   6.  H  0.0529 -0.0231  0.0797  0.7619  0.0119  0.0000


 MO atomic valencies:                                                          

     Atom    1
     ---- ------
   1.  C  2.8725
   2.  H  1.7896
   3.  H  0.4020
   4.  C  1.2244
   5.  H -0.4939
   6.  H  0.8832


 NAO density matrix:                                                           

          NAO        1       2       3       4       5       6       7       8
      ---------- ------- ------- ------- ------- ------- ------- ------- -------
   1.  C 1 (S)    1.9993 -0.0000 -0.0000 -0.0000 -0.0000  0.0000  0.0000 -0.0000
   2.  C 1 (S)   -0.0000  1.0802 -0.0000  0.0000 -0.0000 -0.0000  0.0000  0.0000
   3.  C 1 (S)   -0.0000 -0.0000  0.0010 -0.0000 -0.0000  0.0000  0.0000 -0.0000
   4.  C 1 (S)   -0.0000  0.0000 -0.0000  0.0000 -0.0000  0.0000 -0.0000 -0.0000
   5.  C 1 (px)  -0.0000 -0.0000 -0.0000 -0.0000  0.9976 -0.0399  0.0000  0.0000
   6.  C 1 (px)   0.0000 -0.0000  0.0000  0.0000 -0.0399  0.0016  0.0000 -0.0000
   7.  C 1 (py)   0.0000  0.0000  0.0000 -0.0000  0.0000  0.0000  1.2149 -0.0062
   8.  C 1 (py)  -0.0000  0.0000 -0.0000 -0.0000  0.0000 -0.0000 -0.0062  0.0031
   9.  C 1 (pz)   0.0079  0.1172  0.0294  0.0009 -0.0000  0.0000  0.0000  0.0000
  10.  C 1 (pz)   0.0004 -0.0054  0.0017 -0.0000 -0.0000  0.0000  0.0000 -0.0000
  11.  C 1 (d1)   0.0000 -0.0000 -0.0000  0.0000  0.0000  0.0000  0.0000 -0.0000
  12.  C 1 (d2)   0.0000  0.0000  0.0000  0.0000 -0.0237  0.0009  0.0000 -0.0000
  13.  C 1 (d3)   0.0000 -0.0000  0.0000 -0.0000 -0.0000  0.0000  0.0264 -0.0010
  14.  C 1 (d4)   0.0023 -0.0190 -0.0004 -0.0000  0.0000 -0.0000 -0.0000  0.0000
  15.  C 1 (d5)  -0.0014  0.0093 -0.0005 -0.0000 -0.0000  0.0000  0.0000  0.0000
  16.  H 2 (S)   -0.0055  0.5394  0.0101  0.0002  0.0000  0.0000  0.6788 -0.0092
  17.  H 2 (S)   -0.0134  0.0116 -0.0002  0.0000 -0.0000  0.0000 -0.0036  0.0011
  18.  H 2 (px)   0.0000  0.0000 -0.0000 -0.0000  0.0112 -0.0004  0.0000  0.0000
  19.  H 2 (py)   0.0020 -0.0123 -0.0002 -0.0000 -0.0000  0.0000 -0.0104  0.0003
  20.  H 2 (pz)   0.0012 -0.0075  0.0001 -0.0000 -0.0000  0.0000 -0.0108  0.0000
  21.  H 3 (S)   -0.0055  0.5394  0.0101  0.0002 -0.0000 -0.0000 -0.6788  0.0092
  22.  H 3 (S)   -0.0134  0.0116 -0.0002  0.0000  0.0000 -0.0000  0.0036 -0.0011
  23.  H 3 (px)   0.0000  0.0000 -0.0000 -0.0000  0.0112 -0.0004 -0.0000  0.0000
  24.  H 3 (py)  -0.0020  0.0123  0.0002  0.0000 -0.0000  0.0000 -0.0104  0.0003
  25.  H 3 (pz)   0.0012 -0.0075  0.0001 -0.0000  0.0000 -0.0000  0.0108 -0.0000
  26.  C 4 (S)    0.0001 -0.0012  0.0117  0.0005  0.0000 -0.0000 -0.0000  0.0000
  27.  C 4 (S)   -0.0012  0.3533 -0.0057 -0.0025  0.0000  0.0000  0.0000 -0.0000
  28.  C 4 (S)    0.0117 -0.0057  0.0008 -0.0000  0.0000 -0.0000  0.0000  0.0000
  29.  C 4 (S)    0.0005 -0.0025 -0.0000 -0.0000  0.0000 -0.0000 -0.0000  0.0000
  30.  C 4 (px)  -0.0000 -0.0000 -0.0000 -0.0000  0.9976 -0.0399  0.0000  0.0000
  31.  C 4 (px)  -0.0000 -0.0000  0.0000  0.0000 -0.0399  0.0016  0.0000 -0.0000
  32.  C 4 (py)   0.0000  0.0000 -0.0000 -0.0000 -0.0000  0.0000  0.1588  0.0593
  33.  C 4 (py)   0.0000  0.0000  0.0000 -0.0000 -0.0000  0.0000  0.0593 -0.0010
  34.  C 4 (pz)   0.0108  0.5195 -0.0245  0.0013 -0.0000 -0.0000 -0.0000 -0.0000
  35.  C 4 (pz)  -0.0230  0.0002 -0.0016  0.0000 -0.0000  0.0000  0.0000 -0.0000
  36.  C 4 (d1)  -0.0000  0.0000 -0.0000 -0.0000  0.0000 -0.0000  0.0000 -0.0000
  37.  C 4 (d2)   0.0000  0.0000 -0.0000 -0.0000  0.0237 -0.0009 -0.0000  0.0000
  38.  C 4 (d3)  -0.0000 -0.0000  0.0000  0.0000 -0.0000  0.0000  0.0141 -0.0015
  39.  C 4 (d4)   0.0001 -0.0008 -0.0002  0.0001 -0.0000  0.0000 -0.0000  0.0000
  40.  C 4 (d5)  -0.0025  0.0136 -0.0004 -0.0000  0.0000 -0.0000 -0.0000  0.0000
  41.  H 5 (S)    0.0067  0.0300  0.0061 -0.0016  0.0000 -0.0000  0.0245 -0.0345
  42.  H 5 (S)   -0.0017  0.0000 -0.0004 -0.0000 -0.0000  0.0000 -0.0211  0.0004
  43.  H 5 (px)  -0.0000  0.0000 -0.0000 -0.0000  0.0112 -0.0004 -0.0000  0.0000
  44.  H 5 (py)   0.0000  0.0005  0.0001 -0.0000  0.0000 -0.0000  0.0038 -0.0006
  45.  H 5 (pz)  -0.0003  0.0013 -0.0001 -0.0000  0.0000 -0.0000 -0.0019 -0.0005
  46.  H 6 (S)    0.0067  0.0300  0.0061 -0.0016 -0.0000  0.0000 -0.0245  0.0345
  47.  H 6 (S)   -0.0017  0.0000 -0.0004 -0.0000  0.0000 -0.0000  0.0211 -0.0004
  48.  H 6 (px)  -0.0000  0.0000 -0.0000 -0.0000  0.0112 -0.0004 -0.0000  0.0000
  49.  H 6 (py)  -0.0000 -0.0005 -0.0001  0.0000  0.0000 -0.0000  0.0038 -0.0006
  50.  H 6 (pz)  -0.0003  0.0013 -0.0001 -0.0000 -0.0000  0.0000  0.0019  0.0005

          NAO        9      10      11      12      13      14      15      16
      ---------- ------- ------- ------- ------- ------- ------- ------- -------
   1.  C 1 (S)    0.0079  0.0004  0.0000  0.0000  0.0000  0.0023 -0.0014 -0.0055
   2.  C 1 (S)    0.1172 -0.0054 -0.0000  0.0000 -0.0000 -0.0190  0.0093  0.5394
   3.  C 1 (S)    0.0294  0.0017 -0.0000  0.0000  0.0000 -0.0004 -0.0005  0.0101
   4.  C 1 (S)    0.0009 -0.0000  0.0000  0.0000 -0.0000 -0.0000 -0.0000  0.0002
   5.  C 1 (px)  -0.0000 -0.0000  0.0000 -0.0237 -0.0000  0.0000 -0.0000  0.0000
   6.  C 1 (px)   0.0000  0.0000  0.0000  0.0009  0.0000 -0.0000  0.0000  0.0000
   7.  C 1 (py)   0.0000  0.0000  0.0000  0.0000  0.0264 -0.0000  0.0000  0.6788
   8.  C 1 (py)   0.0000 -0.0000 -0.0000 -0.0000 -0.0010  0.0000  0.0000 -0.0092
   9.  C 1 (pz)   1.1317  0.0461 -0.0000  0.0000 -0.0000 -0.0159 -0.0175  0.4249
  10.  C 1 (pz)   0.0461  0.0032 -0.0000  0.0000  0.0000 -0.0005 -0.0008  0.0140
  11.  C 1 (d1)  -0.0000 -0.0000 -0.0000 -0.0000  0.0000  0.0000 -0.0000 -0.0000
  12.  C 1 (d2)   0.0000  0.0000 -0.0000  0.0006  0.0000 -0.0000  0.0000  0.0000
  13.  C 1 (d3)  -0.0000  0.0000  0.0000  0.0000  0.0008  0.0000 -0.0000  0.0164
  14.  C 1 (d4)  -0.0159 -0.0005  0.0000 -0.0000  0.0000  0.0005  0.0001 -0.0141
  15.  C 1 (d5)  -0.0175 -0.0008 -0.0000  0.0000 -0.0000  0.0001  0.0004 -0.0014
  16.  H 2 (S)    0.4249  0.0140 -0.0000  0.0000  0.0164 -0.0141 -0.0014  0.7813
  17.  H 2 (S)   -0.0032 -0.0005  0.0000  0.0000 -0.0004 -0.0002  0.0002  0.0000
  18.  H 2 (px)   0.0000  0.0000  0.0000 -0.0003 -0.0000  0.0000 -0.0000  0.0000
  19.  H 2 (py)  -0.0099 -0.0003  0.0000  0.0000 -0.0003  0.0003  0.0000 -0.0153
  20.  H 2 (pz)   0.0011  0.0002 -0.0000  0.0000 -0.0002  0.0001 -0.0001 -0.0090
  21.  H 3 (S)    0.4249  0.0140 -0.0000 -0.0000 -0.0164 -0.0141 -0.0014  0.0014
  22.  H 3 (S)   -0.0032 -0.0005  0.0000 -0.0000  0.0004 -0.0002  0.0002  0.0081
  23.  H 3 (px)   0.0000  0.0000  0.0000 -0.0003 -0.0000  0.0000 -0.0000  0.0000
  24.  H 3 (py)   0.0099  0.0003 -0.0000  0.0000 -0.0003 -0.0003 -0.0000  0.0027
  25.  H 3 (pz)   0.0011  0.0002  0.0000 -0.0000  0.0002  0.0001 -0.0001  0.0030
  26.  C 4 (S)   -0.0108  0.0230  0.0000  0.0000 -0.0000  0.0001 -0.0025  0.0067
  27.  C 4 (S)   -0.5195 -0.0002 -0.0000  0.0000 -0.0000 -0.0008  0.0136  0.0300
  28.  C 4 (S)    0.0245  0.0016 -0.0000 -0.0000  0.0000 -0.0002 -0.0004  0.0061
  29.  C 4 (S)   -0.0013 -0.0000  0.0000 -0.0000 -0.0000  0.0001 -0.0000 -0.0016
  30.  C 4 (px)  -0.0000 -0.0000  0.0000 -0.0237 -0.0000  0.0000 -0.0000  0.0000
  31.  C 4 (px)  -0.0000 -0.0000  0.0000  0.0009  0.0000 -0.0000  0.0000 -0.0000
  32.  C 4 (py)   0.0000 -0.0000 -0.0000  0.0000 -0.0141 -0.0000 -0.0000 -0.0245
  33.  C 4 (py)  -0.0000 -0.0000  0.0000  0.0000  0.0015 -0.0000  0.0000  0.0345
  34.  C 4 (pz)  -0.5739 -0.0509  0.0000 -0.0000  0.0000  0.0000  0.0138  0.0212
  35.  C 4 (pz)  -0.0509 -0.0029  0.0000 -0.0000  0.0000  0.0006  0.0008 -0.0175
  36.  C 4 (d1)  -0.0000 -0.0000  0.0000 -0.0000  0.0000 -0.0000  0.0000  0.0000
  37.  C 4 (d2)   0.0000 -0.0000  0.0000 -0.0006 -0.0000  0.0000 -0.0000  0.0000
  38.  C 4 (d3)  -0.0000 -0.0000  0.0000  0.0000  0.0007 -0.0000 -0.0000  0.0105
  39.  C 4 (d4)  -0.0000 -0.0006  0.0000  0.0000 -0.0000  0.0001 -0.0000 -0.0014
  40.  C 4 (d5)  -0.0138 -0.0008  0.0000 -0.0000  0.0000 -0.0000  0.0004  0.0016
  41.  H 5 (S)   -0.0212  0.0175 -0.0000  0.0000  0.0105 -0.0014  0.0016  0.1125
  42.  H 5 (S)   -0.0133 -0.0005 -0.0000  0.0000 -0.0006  0.0002  0.0002 -0.0165
  43.  H 5 (px)  -0.0000 -0.0000  0.0000 -0.0003 -0.0000  0.0000 -0.0000 -0.0000
  44.  H 5 (py)  -0.0004  0.0004 -0.0000 -0.0000  0.0002 -0.0000  0.0000  0.0039
  45.  H 5 (pz)  -0.0066 -0.0002 -0.0000 -0.0000  0.0001  0.0001  0.0001 -0.0014
  46.  H 6 (S)   -0.0212  0.0175 -0.0000  0.0000 -0.0105 -0.0014  0.0016 -0.0441
  47.  H 6 (S)   -0.0133 -0.0005  0.0000 -0.0000  0.0006  0.0002  0.0002  0.0083
  48.  H 6 (px)  -0.0000 -0.0000  0.0000 -0.0003 -0.0000  0.0000 -0.0000 -0.0000
  49.  H 6 (py)   0.0004 -0.0004  0.0000 -0.0000  0.0002  0.0000 -0.0000  0.0024
  50.  H 6 (pz)  -0.0066 -0.0002 -0.0000  0.0000 -0.0001  0.0001  0.0001 -0.0013

          NAO       17      18      19      20      21      22      23      24
      ---------- ------- ------- ------- ------- ------- ------- ------- -------
   1.  C 1 (S)   -0.0134  0.0000  0.0020  0.0012 -0.0055 -0.0134  0.0000 -0.0020
   2.  C 1 (S)    0.0116  0.0000 -0.0123 -0.0075  0.5394  0.0116  0.0000  0.0123
   3.  C 1 (S)   -0.0002 -0.0000 -0.0002  0.0001  0.0101 -0.0002 -0.0000  0.0002
   4.  C 1 (S)    0.0000 -0.0000 -0.0000 -0.0000  0.0002  0.0000 -0.0000  0.0000
   5.  C 1 (px)  -0.0000  0.0112 -0.0000 -0.0000 -0.0000  0.0000  0.0112 -0.0000
   6.  C 1 (px)   0.0000 -0.0004  0.0000  0.0000 -0.0000 -0.0000 -0.0004  0.0000
   7.  C 1 (py)  -0.0036  0.0000 -0.0104 -0.0108 -0.6788  0.0036 -0.0000 -0.0104
   8.  C 1 (py)   0.0011  0.0000  0.0003  0.0000  0.0092 -0.0011  0.0000  0.0003
   9.  C 1 (pz)  -0.0032  0.0000 -0.0099  0.0011  0.4249 -0.0032  0.0000  0.0099
  10.  C 1 (pz)  -0.0005  0.0000 -0.0003  0.0002  0.0140 -0.0005  0.0000  0.0003
  11.  C 1 (d1)   0.0000  0.0000  0.0000 -0.0000 -0.0000  0.0000  0.0000 -0.0000
  12.  C 1 (d2)   0.0000 -0.0003  0.0000  0.0000 -0.0000 -0.0000 -0.0003  0.0000
  13.  C 1 (d3)  -0.0004 -0.0000 -0.0003 -0.0002 -0.0164  0.0004 -0.0000 -0.0003
  14.  C 1 (d4)  -0.0002  0.0000  0.0003  0.0001 -0.0141 -0.0002  0.0000 -0.0003
  15.  C 1 (d5)   0.0002 -0.0000  0.0000 -0.0001 -0.0014  0.0002 -0.0000 -0.0000
  16.  H 2 (S)    0.0000  0.0000 -0.0153 -0.0090  0.0014  0.0081  0.0000  0.0027
  17.  H 2 (S)    0.0007 -0.0000  0.0000 -0.0001  0.0081 -0.0001 -0.0000  0.0002
  18.  H 2 (px)  -0.0000  0.0001 -0.0000 -0.0000  0.0000  0.0000  0.0001 -0.0000
  19.  H 2 (py)   0.0000 -0.0000  0.0003  0.0002 -0.0027 -0.0002 -0.0000 -0.0001
  20.  H 2 (pz)  -0.0001 -0.0000  0.0002  0.0002  0.0030 -0.0001 -0.0000  0.0000
  21.  H 3 (S)    0.0081  0.0000 -0.0027  0.0030  0.7813  0.0000  0.0000  0.0153
  22.  H 3 (S)   -0.0001  0.0000 -0.0002 -0.0001  0.0000  0.0007  0.0000 -0.0000
  23.  H 3 (px)  -0.0000  0.0001 -0.0000 -0.0000  0.0000  0.0000  0.0001 -0.0000
  24.  H 3 (py)   0.0002 -0.0000 -0.0001  0.0000  0.0153 -0.0000 -0.0000  0.0003
  25.  H 3 (pz)  -0.0001  0.0000 -0.0000 -0.0000 -0.0090 -0.0001  0.0000 -0.0002
  26.  C 4 (S)   -0.0017 -0.0000 -0.0000  0.0003  0.0067 -0.0017 -0.0000  0.0000
  27.  C 4 (S)    0.0000  0.0000 -0.0005 -0.0013  0.0300  0.0000  0.0000  0.0005
  28.  C 4 (S)   -0.0004  0.0000 -0.0001  0.0001  0.0061 -0.0004  0.0000  0.0001
  29.  C 4 (S)   -0.0000  0.0000  0.0000  0.0000 -0.0016 -0.0000  0.0000 -0.0000
  30.  C 4 (px)  -0.0000  0.0112 -0.0000 -0.0000 -0.0000  0.0000  0.0112 -0.0000
  31.  C 4 (px)   0.0000 -0.0004  0.0000  0.0000 -0.0000 -0.0000 -0.0004  0.0000
  32.  C 4 (py)   0.0211  0.0000  0.0038 -0.0019  0.0245 -0.0211  0.0000  0.0038
  33.  C 4 (py)  -0.0004 -0.0000 -0.0006 -0.0005 -0.0345  0.0004 -0.0000 -0.0006
  34.  C 4 (pz)   0.0133 -0.0000 -0.0004 -0.0066  0.0212  0.0133 -0.0000  0.0004
  35.  C 4 (pz)   0.0005 -0.0000  0.0004 -0.0002 -0.0175  0.0005 -0.0000 -0.0004
  36.  C 4 (d1)  -0.0000 -0.0000 -0.0000 -0.0000 -0.0000  0.0000 -0.0000 -0.0000
  37.  C 4 (d2)  -0.0000  0.0003 -0.0000 -0.0000  0.0000  0.0000  0.0003 -0.0000
  38.  C 4 (d3)  -0.0006 -0.0000 -0.0002 -0.0001 -0.0105  0.0006 -0.0000 -0.0002
  39.  C 4 (d4)   0.0002 -0.0000  0.0000 -0.0001 -0.0014  0.0002 -0.0000 -0.0000
  40.  C 4 (d5)   0.0002  0.0000 -0.0000 -0.0001  0.0016  0.0002  0.0000  0.0000
  41.  H 5 (S)   -0.0165 -0.0000 -0.0039  0.0014 -0.0441  0.0083 -0.0000 -0.0024
  42.  H 5 (S)    0.0002 -0.0000  0.0003  0.0002  0.0083 -0.0001 -0.0000  0.0001
  43.  H 5 (px)  -0.0000  0.0001 -0.0000 -0.0000  0.0000  0.0000  0.0001 -0.0000
  44.  H 5 (py)  -0.0003  0.0000 -0.0001  0.0000 -0.0024  0.0001  0.0000 -0.0001
  45.  H 5 (pz)  -0.0002  0.0000  0.0000  0.0000 -0.0013  0.0002  0.0000 -0.0001
  46.  H 6 (S)    0.0083  0.0000  0.0024  0.0013  0.1125 -0.0165  0.0000  0.0039
  47.  H 6 (S)   -0.0001  0.0000 -0.0001 -0.0002 -0.0165  0.0002  0.0000 -0.0003
  48.  H 6 (px)  -0.0000  0.0001 -0.0000 -0.0000  0.0000  0.0000  0.0001 -0.0000
  49.  H 6 (py)  -0.0001  0.0000 -0.0001 -0.0001 -0.0039  0.0003  0.0000 -0.0001
  50.  H 6 (pz)   0.0002 -0.0000  0.0001 -0.0000 -0.0014 -0.0002 -0.0000 -0.0000

          NAO       25      26      27      28      29      30      31      32
      ---------- ------- ------- ------- ------- ------- ------- ------- -------
   1.  C 1 (S)    0.0012  0.0001 -0.0012  0.0117  0.0005 -0.0000 -0.0000  0.0000
   2.  C 1 (S)   -0.0075 -0.0012  0.3533 -0.0057 -0.0025 -0.0000 -0.0000  0.0000
   3.  C 1 (S)    0.0001  0.0117 -0.0057  0.0008 -0.0000 -0.0000  0.0000 -0.0000
   4.  C 1 (S)   -0.0000  0.0005 -0.0025 -0.0000 -0.0000 -0.0000  0.0000 -0.0000
   5.  C 1 (px)   0.0000  0.0000  0.0000  0.0000  0.0000  0.9976 -0.0399 -0.0000
   6.  C 1 (px)  -0.0000 -0.0000  0.0000 -0.0000 -0.0000 -0.0399  0.0016  0.0000
   7.  C 1 (py)   0.0108 -0.0000  0.0000  0.0000 -0.0000  0.0000  0.0000  0.1588
   8.  C 1 (py)  -0.0000  0.0000 -0.0000  0.0000  0.0000  0.0000 -0.0000  0.0593
   9.  C 1 (pz)   0.0011 -0.0108 -0.5195  0.0245 -0.0013 -0.0000 -0.0000  0.0000
  10.  C 1 (pz)   0.0002  0.0230 -0.0002  0.0016 -0.0000 -0.0000 -0.0000 -0.0000
  11.  C 1 (d1)   0.0000  0.0000 -0.0000 -0.0000  0.0000  0.0000  0.0000 -0.0000
  12.  C 1 (d2)  -0.0000  0.0000  0.0000 -0.0000 -0.0000 -0.0237  0.0009  0.0000
  13.  C 1 (d3)   0.0002 -0.0000 -0.0000  0.0000 -0.0000 -0.0000  0.0000 -0.0141
  14.  C 1 (d4)   0.0001  0.0001 -0.0008 -0.0002  0.0001  0.0000 -0.0000 -0.0000
  15.  C 1 (d5)  -0.0001 -0.0025  0.0136 -0.0004 -0.0000 -0.0000  0.0000 -0.0000
  16.  H 2 (S)    0.0030  0.0067  0.0300  0.0061 -0.0016  0.0000 -0.0000 -0.0245
  17.  H 2 (S)   -0.0001 -0.0017  0.0000 -0.0004 -0.0000 -0.0000  0.0000  0.0211
  18.  H 2 (px)   0.0000 -0.0000  0.0000  0.0000  0.0000  0.0112 -0.0004  0.0000
  19.  H 2 (py)  -0.0000 -0.0000 -0.0005 -0.0001  0.0000 -0.0000  0.0000  0.0038
  20.  H 2 (pz)  -0.0000  0.0003 -0.0013  0.0001  0.0000 -0.0000  0.0000 -0.0019
  21.  H 3 (S)   -0.0090  0.0067  0.0300  0.0061 -0.0016 -0.0000 -0.0000  0.0245
  22.  H 3 (S)   -0.0001 -0.0017  0.0000 -0.0004 -0.0000  0.0000 -0.0000 -0.0211
  23.  H 3 (px)   0.0000 -0.0000  0.0000  0.0000  0.0000  0.0112 -0.0004  0.0000
  24.  H 3 (py)  -0.0002  0.0000  0.0005  0.0001 -0.0000 -0.0000  0.0000  0.0038
  25.  H 3 (pz)   0.0002  0.0003 -0.0013  0.0001  0.0000  0.0000 -0.0000  0.0019
  26.  C 4 (S)    0.0003  1.9993 -0.0000  0.0000  0.0000  0.0000  0.0000  0.0000
  27.  C 4 (S)   -0.0013 -0.0000  1.0802 -0.0000 -0.0000  0.0000 -0.0000  0.0000
  28.  C 4 (S)    0.0001  0.0000 -0.0000  0.0010  0.0000  0.0000 -0.0000  0.0000
  29.  C 4 (S)    0.0000  0.0000 -0.0000  0.0000  0.0000  0.0000 -0.0000  0.0000
  30.  C 4 (px)   0.0000  0.0000  0.0000  0.0000  0.0000  0.9976 -0.0399  0.0000
  31.  C 4 (px)  -0.0000  0.0000 -0.0000 -0.0000 -0.0000 -0.0399  0.0016 -0.0000
  32.  C 4 (py)   0.0019  0.0000  0.0000  0.0000  0.0000  0.0000 -0.0000  1.2149
  33.  C 4 (py)   0.0005 -0.0000  0.0000 -0.0000 -0.0000 -0.0000  0.0000 -0.0062
  34.  C 4 (pz)  -0.0066 -0.0079 -0.1172 -0.0294 -0.0009 -0.0000  0.0000 -0.0000
  35.  C 4 (pz)  -0.0002 -0.0004  0.0054 -0.0017  0.0000 -0.0000  0.0000 -0.0000
  36.  C 4 (d1)   0.0000 -0.0000  0.0000 -0.0000 -0.0000  0.0000  0.0000  0.0000
  37.  C 4 (d2)   0.0000 -0.0000  0.0000  0.0000  0.0000  0.0237 -0.0009  0.0000
  38.  C 4 (d3)   0.0001 -0.0000  0.0000 -0.0000 -0.0000 -0.0000  0.0000 -0.0264
  39.  C 4 (d4)  -0.0001  0.0023 -0.0190 -0.0004 -0.0000 -0.0000  0.0000 -0.0000
  40.  C 4 (d5)  -0.0001 -0.0014  0.0093 -0.0005 -0.0000  0.0000 -0.0000  0.0000
  41.  H 5 (S)    0.0013 -0.0055  0.5394  0.0101  0.0002  0.0000 -0.0000 -0.6788
  42.  H 5 (S)   -0.0002 -0.0134  0.0116 -0.0002  0.0000 -0.0000  0.0000  0.0036
  43.  H 5 (px)   0.0000 -0.0000 -0.0000  0.0000  0.0000  0.0112 -0.0004 -0.0000
  44.  H 5 (py)   0.0001 -0.0020  0.0123  0.0002  0.0000  0.0000 -0.0000 -0.0104
  45.  H 5 (pz)  -0.0000 -0.0012  0.0075 -0.0001  0.0000  0.0000 -0.0000 -0.0108
  46.  H 6 (S)    0.0014 -0.0055  0.5394  0.0101  0.0002 -0.0000 -0.0000  0.6788
  47.  H 6 (S)    0.0002 -0.0134  0.0116 -0.0002  0.0000  0.0000 -0.0000 -0.0036
  48.  H 6 (px)   0.0000 -0.0000 -0.0000  0.0000  0.0000  0.0112 -0.0004 -0.0000
  49.  H 6 (py)  -0.0000  0.0020 -0.0123 -0.0002 -0.0000  0.0000 -0.0000 -0.0104
  50.  H 6 (pz)   0.0000 -0.0012  0.0075 -0.0001  0.0000 -0.0000  0.0000  0.0108

          NAO       33      34      35      36      37      38      39      40
      ---------- ------- ------- ------- ------- ------- ------- ------- -------
   1.  C 1 (S)    0.0000  0.0108 -0.0230 -0.0000  0.0000 -0.0000  0.0001 -0.0025
   2.  C 1 (S)    0.0000  0.5195  0.0002  0.0000  0.0000 -0.0000 -0.0008  0.0136
   3.  C 1 (S)    0.0000 -0.0245 -0.0016 -0.0000 -0.0000  0.0000 -0.0002 -0.0004
   4.  C 1 (S)   -0.0000  0.0013  0.0000 -0.0000 -0.0000  0.0000  0.0001 -0.0000
   5.  C 1 (px)  -0.0000 -0.0000 -0.0000  0.0000  0.0237 -0.0000 -0.0000  0.0000
   6.  C 1 (px)   0.0000 -0.0000  0.0000 -0.0000 -0.0009  0.0000  0.0000 -0.0000
   7.  C 1 (py)   0.0593 -0.0000  0.0000  0.0000 -0.0000  0.0141 -0.0000 -0.0000
   8.  C 1 (py)  -0.0010 -0.0000 -0.0000 -0.0000  0.0000 -0.0015  0.0000  0.0000
   9.  C 1 (pz)  -0.0000 -0.5739 -0.0509 -0.0000  0.0000 -0.0000 -0.0000 -0.0138
  10.  C 1 (pz)  -0.0000 -0.0509 -0.0029 -0.0000 -0.0000 -0.0000 -0.0006 -0.0008
  11.  C 1 (d1)   0.0000  0.0000  0.0000  0.0000  0.0000  0.0000  0.0000  0.0000
  12.  C 1 (d2)   0.0000 -0.0000 -0.0000 -0.0000 -0.0006  0.0000  0.0000 -0.0000
  13.  C 1 (d3)   0.0015  0.0000  0.0000  0.0000 -0.0000  0.0007 -0.0000  0.0000
  14.  C 1 (d4)  -0.0000  0.0000  0.0006 -0.0000  0.0000 -0.0000  0.0001 -0.0000
  15.  C 1 (d5)   0.0000  0.0138  0.0008  0.0000 -0.0000 -0.0000 -0.0000  0.0004
  16.  H 2 (S)    0.0345  0.0212 -0.0175  0.0000  0.0000  0.0105 -0.0014  0.0016
  17.  H 2 (S)   -0.0004  0.0133  0.0005 -0.0000 -0.0000 -0.0006  0.0002  0.0002
  18.  H 2 (px)  -0.0000 -0.0000 -0.0000 -0.0000  0.0003 -0.0000 -0.0000  0.0000
  19.  H 2 (py)  -0.0006 -0.0004  0.0004 -0.0000 -0.0000 -0.0002  0.0000 -0.0000
  20.  H 2 (pz)  -0.0005 -0.0066 -0.0002 -0.0000 -0.0000 -0.0001 -0.0001 -0.0001
  21.  H 3 (S)   -0.0345  0.0212 -0.0175 -0.0000  0.0000 -0.0105 -0.0014  0.0016
  22.  H 3 (S)    0.0004  0.0133  0.0005  0.0000  0.0000  0.0006  0.0002  0.0002
  23.  H 3 (px)  -0.0000 -0.0000 -0.0000 -0.0000  0.0003 -0.0000 -0.0000  0.0000
  24.  H 3 (py)  -0.0006  0.0004 -0.0004 -0.0000 -0.0000 -0.0002 -0.0000  0.0000
  25.  H 3 (pz)   0.0005 -0.0066 -0.0002  0.0000  0.0000  0.0001 -0.0001 -0.0001
  26.  C 4 (S)   -0.0000 -0.0079 -0.0004 -0.0000 -0.0000 -0.0000  0.0023 -0.0014
  27.  C 4 (S)    0.0000 -0.1172  0.0054  0.0000  0.0000  0.0000 -0.0190  0.0093
  28.  C 4 (S)   -0.0000 -0.0294 -0.0017 -0.0000  0.0000 -0.0000 -0.0004 -0.0005
  29.  C 4 (S)   -0.0000 -0.0009  0.0000 -0.0000  0.0000 -0.0000 -0.0000 -0.0000
  30.  C 4 (px)  -0.0000 -0.0000 -0.0000  0.0000  0.0237 -0.0000 -0.0000  0.0000
  31.  C 4 (px)   0.0000  0.0000  0.0000  0.0000 -0.0009  0.0000  0.0000 -0.0000
  32.  C 4 (py)  -0.0062 -0.0000 -0.0000  0.0000  0.0000 -0.0264 -0.0000  0.0000
  33.  C 4 (py)   0.0031  0.0000 -0.0000  0.0000 -0.0000  0.0010 -0.0000 -0.0000
  34.  C 4 (pz)   0.0000  1.1317  0.0461  0.0000 -0.0000  0.0000  0.0159  0.0175
  35.  C 4 (pz)  -0.0000  0.0461  0.0032  0.0000 -0.0000 -0.0000  0.0005  0.0008
  36.  C 4 (d1)   0.0000  0.0000  0.0000 -0.0000 -0.0000  0.0000 -0.0000  0.0000
  37.  C 4 (d2)  -0.0000 -0.0000 -0.0000 -0.0000  0.0006 -0.0000 -0.0000  0.0000
  38.  C 4 (d3)   0.0010  0.0000 -0.0000  0.0000 -0.0000  0.0008  0.0000 -0.0000
  39.  C 4 (d4)  -0.0000  0.0159  0.0005 -0.0000 -0.0000  0.0000  0.0005  0.0001
  40.  C 4 (d5)  -0.0000  0.0175  0.0008  0.0000  0.0000 -0.0000  0.0001  0.0004
  41.  H 5 (S)    0.0092 -0.4249 -0.0140  0.0000 -0.0000  0.0164 -0.0141 -0.0014
  42.  H 5 (S)   -0.0011  0.0032  0.0005 -0.0000 -0.0000 -0.0004 -0.0002  0.0002
  43.  H 5 (px)  -0.0000  0.0000  0.0000  0.0000  0.0003 -0.0000  0.0000  0.0000
  44.  H 5 (py)   0.0003 -0.0099 -0.0003  0.0000  0.0000  0.0003 -0.0003 -0.0000
  45.  H 5 (pz)   0.0000  0.0011  0.0002  0.0000  0.0000  0.0002 -0.0001  0.0001
  46.  H 6 (S)   -0.0092 -0.4249 -0.0140  0.0000  0.0000 -0.0164 -0.0141 -0.0014
  47.  H 6 (S)    0.0011  0.0032  0.0005  0.0000  0.0000  0.0004 -0.0002  0.0002
  48.  H 6 (px)  -0.0000  0.0000  0.0000 -0.0000  0.0003 -0.0000  0.0000  0.0000
  49.  H 6 (py)   0.0003  0.0099  0.0003  0.0000  0.0000  0.0003  0.0003  0.0000
  50.  H 6 (pz)  -0.0000  0.0011  0.0002  0.0000 -0.0000 -0.0002 -0.0001  0.0001

          NAO       41      42      43      44      45      46      47      48
      ---------- ------- ------- ------- ------- ------- ------- ------- -------
   1.  C 1 (S)    0.0067 -0.0017 -0.0000  0.0000 -0.0003  0.0067 -0.0017 -0.0000
   2.  C 1 (S)    0.0300  0.0000  0.0000  0.0005  0.0013  0.0300  0.0000  0.0000
   3.  C 1 (S)    0.0061 -0.0004 -0.0000  0.0001 -0.0001  0.0061 -0.0004 -0.0000
   4.  C 1 (S)   -0.0016 -0.0000 -0.0000 -0.0000 -0.0000 -0.0016 -0.0000 -0.0000
   5.  C 1 (px)   0.0000 -0.0000  0.0112  0.0000  0.0000 -0.0000  0.0000  0.0112
   6.  C 1 (px)  -0.0000  0.0000 -0.0004 -0.0000 -0.0000  0.0000 -0.0000 -0.0004
   7.  C 1 (py)   0.0245 -0.0211 -0.0000  0.0038 -0.0019 -0.0245  0.0211 -0.0000
   8.  C 1 (py)  -0.0345  0.0004  0.0000 -0.0006 -0.0005  0.0345 -0.0004  0.0000
   9.  C 1 (pz)  -0.0212 -0.0133 -0.0000 -0.0004 -0.0066 -0.0212 -0.0133 -0.0000
  10.  C 1 (pz)   0.0175 -0.0005 -0.0000  0.0004 -0.0002  0.0175 -0.0005 -0.0000
  11.  C 1 (d1)  -0.0000 -0.0000  0.0000 -0.0000 -0.0000 -0.0000  0.0000  0.0000
  12.  C 1 (d2)   0.0000  0.0000 -0.0003 -0.0000 -0.0000  0.0000 -0.0000 -0.0003
  13.  C 1 (d3)   0.0105 -0.0006 -0.0000  0.0002  0.0001 -0.0105  0.0006 -0.0000
  14.  C 1 (d4)  -0.0014  0.0002  0.0000 -0.0000  0.0001 -0.0014  0.0002  0.0000
  15.  C 1 (d5)   0.0016  0.0002 -0.0000  0.0000  0.0001  0.0016  0.0002 -0.0000
  16.  H 2 (S)    0.1125 -0.0165 -0.0000  0.0039 -0.0014 -0.0441  0.0083 -0.0000
  17.  H 2 (S)   -0.0165  0.0002 -0.0000 -0.0003 -0.0002  0.0083 -0.0001 -0.0000
  18.  H 2 (px)  -0.0000 -0.0000  0.0001  0.0000  0.0000  0.0000  0.0000  0.0001
  19.  H 2 (py)  -0.0039  0.0003 -0.0000 -0.0001  0.0000  0.0024 -0.0001 -0.0000
  20.  H 2 (pz)   0.0014  0.0002 -0.0000  0.0000  0.0000  0.0013 -0.0002 -0.0000
  21.  H 3 (S)   -0.0441  0.0083  0.0000 -0.0024 -0.0013  0.1125 -0.0165  0.0000
  22.  H 3 (S)    0.0083 -0.0001  0.0000  0.0001  0.0002 -0.0165  0.0002  0.0000
  23.  H 3 (px)  -0.0000 -0.0000  0.0001  0.0000  0.0000  0.0000  0.0000  0.0001
  24.  H 3 (py)  -0.0024  0.0001 -0.0000 -0.0001 -0.0001  0.0039 -0.0003 -0.0000
  25.  H 3 (pz)   0.0013 -0.0002  0.0000  0.0001 -0.0000  0.0014  0.0002  0.0000
  26.  C 4 (S)   -0.0055 -0.0134 -0.0000 -0.0020 -0.0012 -0.0055 -0.0134 -0.0000
  27.  C 4 (S)    0.5394  0.0116 -0.0000  0.0123  0.0075  0.5394  0.0116 -0.0000
  28.  C 4 (S)    0.0101 -0.0002  0.0000  0.0002 -0.0001  0.0101 -0.0002  0.0000
  29.  C 4 (S)    0.0002  0.0000  0.0000  0.0000  0.0000  0.0002  0.0000  0.0000
  30.  C 4 (px)   0.0000 -0.0000  0.0112  0.0000  0.0000 -0.0000  0.0000  0.0112
  31.  C 4 (px)  -0.0000  0.0000 -0.0004 -0.0000 -0.0000 -0.0000 -0.0000 -0.0004
  32.  C 4 (py)  -0.6788  0.0036 -0.0000 -0.0104 -0.0108  0.6788 -0.0036 -0.0000
  33.  C 4 (py)   0.0092 -0.0011 -0.0000  0.0003  0.0000 -0.0092  0.0011 -0.0000
  34.  C 4 (pz)  -0.4249  0.0032  0.0000 -0.0099  0.0011 -0.4249  0.0032  0.0000
  35.  C 4 (pz)  -0.0140  0.0005  0.0000 -0.0003  0.0002 -0.0140  0.0005  0.0000
  36.  C 4 (d1)   0.0000 -0.0000  0.0000  0.0000  0.0000  0.0000  0.0000 -0.0000
  37.  C 4 (d2)  -0.0000 -0.0000  0.0003  0.0000  0.0000  0.0000  0.0000  0.0003
  38.  C 4 (d3)   0.0164 -0.0004 -0.0000  0.0003  0.0002 -0.0164  0.0004 -0.0000
  39.  C 4 (d4)  -0.0141 -0.0002  0.0000 -0.0003 -0.0001 -0.0141 -0.0002  0.0000
  40.  C 4 (d5)  -0.0014  0.0002  0.0000 -0.0000  0.0001 -0.0014  0.0002  0.0000
  41.  H 5 (S)    0.7813  0.0000 -0.0000  0.0153  0.0090  0.0014  0.0081 -0.0000
  42.  H 5 (S)    0.0000  0.0007 -0.0000 -0.0000  0.0001  0.0081 -0.0001 -0.0000
  43.  H 5 (px)  -0.0000 -0.0000  0.0001  0.0000  0.0000 -0.0000  0.0000  0.0001
  44.  H 5 (py)   0.0153 -0.0000  0.0000  0.0003  0.0002  0.0027  0.0002  0.0000
  45.  H 5 (pz)   0.0090  0.0001  0.0000  0.0002  0.0002 -0.0030  0.0001  0.0000
  46.  H 6 (S)    0.0014  0.0081 -0.0000  0.0027 -0.0030  0.7813  0.0000 -0.0000
  47.  H 6 (S)    0.0081 -0.0001  0.0000  0.0002  0.0001  0.0000  0.0007  0.0000
  48.  H 6 (px)  -0.0000 -0.0000  0.0001  0.0000  0.0000 -0.0000  0.0000  0.0001
  49.  H 6 (py)  -0.0027 -0.0002  0.0000 -0.0001  0.0000 -0.0153  0.0000  0.0000
  50.  H 6 (pz)  -0.0030  0.0001 -0.0000 -0.0000 -0.0000  0.0090  0.0001 -0.0000

          NAO       49      50
      ---------- ------- -------
   1.  C 1 (S)   -0.0000 -0.0003
   2.  C 1 (S)   -0.0005  0.0013
   3.  C 1 (S)   -0.0001 -0.0001
   4.  C 1 (S)    0.0000 -0.0000
   5.  C 1 (px)   0.0000 -0.0000
   6.  C 1 (px)  -0.0000  0.0000
   7.  C 1 (py)   0.0038  0.0019
   8.  C 1 (py)  -0.0006  0.0005
   9.  C 1 (pz)   0.0004 -0.0066
  10.  C 1 (pz)  -0.0004 -0.0002
  11.  C 1 (d1)   0.0000 -0.0000
  12.  C 1 (d2)  -0.0000  0.0000
  13.  C 1 (d3)   0.0002 -0.0001
  14.  C 1 (d4)   0.0000  0.0001
  15.  C 1 (d5)  -0.0000  0.0001
  16.  H 2 (S)    0.0024 -0.0013
  17.  H 2 (S)   -0.0001  0.0002
  18.  H 2 (px)   0.0000 -0.0000
  19.  H 2 (py)  -0.0001  0.0001
  20.  H 2 (pz)  -0.0001 -0.0000
  21.  H 3 (S)   -0.0039 -0.0014
  22.  H 3 (S)    0.0003 -0.0002
  23.  H 3 (px)   0.0000 -0.0000
  24.  H 3 (py)  -0.0001 -0.0000
  25.  H 3 (pz)  -0.0000  0.0000
  26.  C 4 (S)    0.0020 -0.0012
  27.  C 4 (S)   -0.0123  0.0075
  28.  C 4 (S)   -0.0002 -0.0001
  29.  C 4 (S)   -0.0000  0.0000
  30.  C 4 (px)   0.0000 -0.0000
  31.  C 4 (px)  -0.0000  0.0000
  32.  C 4 (py)  -0.0104  0.0108
  33.  C 4 (py)   0.0003 -0.0000
  34.  C 4 (pz)   0.0099  0.0011
  35.  C 4 (pz)   0.0003  0.0002
  36.  C 4 (d1)   0.0000  0.0000
  37.  C 4 (d2)   0.0000 -0.0000
  38.  C 4 (d3)   0.0003 -0.0002
  39.  C 4 (d4)   0.0003 -0.0001
  40.  C 4 (d5)   0.0000  0.0001
  41.  H 5 (S)   -0.0027 -0.0030
  42.  H 5 (S)   -0.0002  0.0001
  43.  H 5 (px)   0.0000 -0.0000
  44.  H 5 (py)  -0.0001 -0.0000
  45.  H 5 (pz)   0.0000 -0.0000
  46.  H 6 (S)   -0.0153  0.0090
  47.  H 6 (S)    0.0000  0.0001
  48.  H 6 (px)   0.0000 -0.0000
  49.  H 6 (py)   0.0003 -0.0002
  50.  H 6 (pz)  -0.0002  0.0002


 NATURAL BOND ORBITAL ANALYSIS:

                       Occupancies       Lewis Structure    Low   High
           Occ.    -------------------  -----------------   occ   occ
  Cycle   Thresh.   Lewis   Non-Lewis     CR  BD  3C  LP    (L)   (NL)   Dev
 =============================================================================
   1(1)    1.90    15.95063   0.04937      2   6   0   0     0      0    0.03
 -----------------------------------------------------------------------------

 Structure accepted: No low occupancy Lewis orbitals

 --------------------------------------------------------
   Core                      3.99862 ( 99.965% of   4)
   Valence Lewis            11.95201 ( 99.600% of  12)
  ==================       ============================
   Total Lewis              15.95063 ( 99.691% of  16)
  -----------------------------------------------------
   Valence non-Lewis         0.03643 (  0.228% of  16)
   Rydberg non-Lewis         0.01294 (  0.081% of  16)
  ==================       ============================
   Total non-Lewis           0.04937 (  0.309% of  16)
 --------------------------------------------------------


       (Occupancy)   Bond orbital/ Coefficients/ Hybrids
 ---------------------------------------------------------------------------------
     1. (1.98884) BD ( 1) C   1 - H   2  
                ( 60.95%)   0.7807* C   1 s( 30.71%)p 2.26( 69.25%)d 0.00(  0.05%)
                                           -0.0002  0.5540  0.0101  0.0003  0.0000
                                            0.0000  0.7069 -0.0059  0.4388  0.0136
                                            0.0000  0.0000  0.0161 -0.0144 -0.0015
                ( 39.05%)   0.6249* H   2 s( 99.95%)p 0.00(  0.05%)
                                            0.9997  0.0014  0.0000 -0.0194 -0.0115
     2. (1.98884) BD ( 1) C   1 - H   3  
                ( 60.95%)   0.7807* C   1 s( 30.71%)p 2.26( 69.25%)d 0.00(  0.05%)
                                            0.0002 -0.5540 -0.0101 -0.0003  0.0000
                                            0.0000  0.7069 -0.0059 -0.4388 -0.0136
                                            0.0000  0.0000  0.0161  0.0144  0.0015
                ( 39.05%)   0.6249* H   3 s( 99.95%)p 0.00(  0.05%)
                                           -0.9997 -0.0014  0.0000 -0.0194  0.0115
     3. (1.99950) BD ( 1) C   1 - C   4  
                ( 50.00%)   0.7071* C   1 s(  0.00%)p 1.00( 99.94%)d 0.00(  0.06%)
                                            0.0000  0.0000  0.0000  0.0000  0.9989
                                           -0.0400  0.0000  0.0000  0.0000  0.0000
                                            0.0000 -0.0237  0.0000  0.0000  0.0000
                ( 50.00%)   0.7071* C   4 s(  0.00%)p 1.00( 99.94%)d 0.00(  0.06%)
                                            0.0000  0.0000  0.0000  0.0000  0.9989
                                           -0.0400  0.0000  0.0000  0.0000  0.0000
                                            0.0000  0.0237  0.0000  0.0000  0.0000
     4. (1.99717) BD ( 2) C   1 - C   4  
                ( 50.00%)   0.7071* C   1 s( 38.61%)p 1.59( 61.35%)d 0.00(  0.04%)
                                            0.0001  0.6210 -0.0229 -0.0006  0.0000
                                            0.0000  0.0000 -0.0000 -0.7822 -0.0403
                                            0.0000  0.0000  0.0000 -0.0003  0.0193
                ( 50.00%)   0.7071* C   4 s( 38.61%)p 1.59( 61.35%)d 0.00(  0.04%)
                                            0.0001  0.6210 -0.0229 -0.0006  0.0000
                                            0.0000  0.0000 -0.0000  0.7822  0.0403
                                            0.0000  0.0000 -0.0000 -0.0003  0.0193
     5. (1.98884) BD ( 1) C   4 - H   5  
                ( 60.95%)   0.7807* C   4 s( 30.71%)p 2.26( 69.25%)d 0.00(  0.05%)
                                            0.0002 -0.5540 -0.0101 -0.0003  0.0000
                                            0.0000  0.7069 -0.0059  0.4388  0.0136
                                            0.0000  0.0000 -0.0161  0.0144  0.0015
                ( 39.05%)   0.6249* H   5 s( 99.95%)p 0.00(  0.05%)
                                           -0.9997 -0.0014  0.0000 -0.0194 -0.0115
     6. (1.98884) BD ( 1) C   4 - H   6  
                ( 60.95%)   0.7807* C   4 s( 30.71%)p 2.26( 69.25%)d 0.00(  0.05%)
                                           -0.0002  0.5540  0.0101  0.0003  0.0000
                                            0.0000  0.7069 -0.0059 -0.4388 -0.0136
                                            0.0000  0.0000 -0.0161 -0.0144 -0.0015
                ( 39.05%)   0.6249* H   6 s( 99.95%)p 0.00(  0.05%)
                                            0.9997  0.0014  0.0000 -0.0194  0.0115
     7. (1.99931) CR ( 1) C   1           s(100.00%)p 0.00(  0.00%)
                                            1.0000  0.0002  0.0000  0.0000  0.0000
                                            0.0000  0.0000 -0.0000  0.0002  0.0000
                                            0.0000  0.0000  0.0000 -0.0000 -0.0000
     8. (1.99931) CR ( 1) C   4           s(100.00%)p 0.00(  0.00%)
                                            1.0000  0.0002  0.0000  0.0000  0.0000
                                            0.0000  0.0000 -0.0000 -0.0002 -0.0000
                                            0.0000  0.0000 -0.0000 -0.0000 -0.0000
     9. (0.00330) RY*( 1) C   1           s(  0.00%)p 1.00( 92.20%)d 0.08(  7.80%)
                                           -0.0000  0.0000 -0.0000  0.0000  0.0000
                                            0.0000  0.0144  0.9601  0.0000 -0.0000
                                            0.0000  0.0000 -0.2793  0.0000 -0.0000
    10. (0.00137) RY*( 2) C   1           s( 13.72%)p 6.27( 86.08%)d 0.01(  0.20%)
                                           -0.0000  0.0096  0.3665 -0.0533  0.0000
                                            0.0000 -0.0000  0.0000 -0.0505  0.9264
                                            0.0000  0.0000 -0.0000 -0.0427  0.0122
    11. (0.00000) RY*( 3) C   1           s(  0.00%)p 1.00(100.00%)d 0.00(  0.00%)
    12. (0.00000) RY*( 4) C   1           s( 86.43%)p 0.16( 13.57%)d 0.00(  0.00%)
    13. (0.00000) RY*( 5) C   1           s( 99.75%)p 0.00(  0.25%)d 0.00(  0.00%)
    14. (0.00000) RY*( 6) C   1           s(  0.00%)p 0.00(  0.00%)d 1.00(100.00%)
    15. (0.00000) RY*( 7) C   1           s(  0.00%)p 1.00(  0.06%)d99.99( 99.94%)
    16. (0.00000) RY*( 8) C   1           s(  0.00%)p 1.00(  7.85%)d11.74( 92.15%)
    17. (0.00000) RY*( 9) C   1           s(  0.05%)p 3.26(  0.17%)d99.99( 99.78%)
    18. (0.00001) RY*(10) C   1           s(  0.01%)p 3.16(  0.04%)d99.99( 99.95%)
    19. (0.00070) RY*( 1) H   2           s( 97.88%)p 0.02(  2.12%)
                                           -0.0024  0.9893  0.0000  0.0315 -0.1421
    20. (0.00013) RY*( 2) H   2           s(  0.00%)p 1.00(100.00%)
                                            0.0000  0.0000  1.0000  0.0000  0.0000
    21. (0.00005) RY*( 3) H   2           s(  2.02%)p48.42( 97.98%)
    22. (0.00001) RY*( 4) H   2           s(  0.15%)p99.99( 99.85%)
    23. (0.00070) RY*( 1) H   3           s( 97.88%)p 0.02(  2.12%)
                                           -0.0024  0.9893  0.0000 -0.0315 -0.1421
    24. (0.00013) RY*( 2) H   3           s(  0.00%)p 1.00(100.00%)
                                            0.0000  0.0000  1.0000  0.0000  0.0000
    25. (0.00005) RY*( 3) H   3           s(  2.02%)p48.42( 97.98%)
    26. (0.00001) RY*( 4) H   3           s(  0.15%)p99.99( 99.85%)
    27. (0.00330) RY*( 1) C   4           s(  0.00%)p 1.00( 92.20%)d 0.08(  7.80%)
                                           -0.0000  0.0000 -0.0000  0.0000  0.0000
                                            0.0000  0.0144  0.9601 -0.0000  0.0000
                                            0.0000  0.0000  0.2793  0.0000 -0.0000
    28. (0.00137) RY*( 2) C   4           s( 13.72%)p 6.27( 86.08%)d 0.01(  0.20%)
                                           -0.0000  0.0096  0.3665 -0.0533 -0.0000
                                           -0.0000 -0.0000  0.0000  0.0505 -0.9264
                                           -0.0000 -0.0000  0.0000 -0.0427  0.0122
    29. (0.00000) RY*( 3) C   4           s(  0.00%)p 1.00(100.00%)d 0.00(  0.00%)
    30. (0.00000) RY*( 4) C   4           s( 86.43%)p 0.16( 13.57%)d 0.00(  0.00%)
    31. (0.00000) RY*( 5) C   4           s( 99.75%)p 0.00(  0.25%)d 0.00(  0.00%)
    32. (0.00000) RY*( 6) C   4           s(  0.00%)p 0.00(  0.00%)d 1.00(100.00%)
    33. (0.00000) RY*( 7) C   4           s(  0.00%)p 1.00(  0.06%)d99.99( 99.94%)
    34. (0.00000) RY*( 8) C   4           s(  0.00%)p 1.00(  7.85%)d11.74( 92.15%)
    35. (0.00000) RY*( 9) C   4           s(  0.05%)p 3.26(  0.17%)d99.99( 99.78%)
    36. (0.00001) RY*(10) C   4           s(  0.01%)p 3.16(  0.04%)d99.99( 99.95%)
    37. (0.00070) RY*( 1) H   5           s( 97.88%)p 0.02(  2.12%)
                                           -0.0024  0.9893  0.0000 -0.0315  0.1421
    38. (0.00013) RY*( 2) H   5           s(  0.00%)p 1.00(100.00%)
                                            0.0000  0.0000  1.0000  0.0000  0.0000
    39. (0.00005) RY*( 3) H   5           s(  2.02%)p48.42( 97.98%)
    40. (0.00001) RY*( 4) H   5           s(  0.15%)p99.99( 99.85%)
    41. (0.00070) RY*( 1) H   6           s( 97.88%)p 0.02(  2.12%)
                                           -0.0024  0.9893  0.0000  0.0315  0.1421
    42. (0.00013) RY*( 2) H   6           s(  0.00%)p 1.00(100.00%)
                                            0.0000  0.0000  1.0000  0.0000  0.0000
    43. (0.00005) RY*( 3) H   6           s(  2.02%)p48.42( 97.98%)
    44. (0.00001) RY*( 4) H   6           s(  0.15%)p99.99( 99.85%)
    45. (0.00834) BD*( 1) C   1 - H   2  
                ( 39.05%)   0.6249* C   1 s( 30.71%)p 2.26( 69.25%)d 0.00(  0.05%)
                                            0.0002 -0.5540 -0.0101 -0.0003 -0.0000
                                           -0.0000 -0.7069  0.0059 -0.4388 -0.0136
                                           -0.0000 -0.0000 -0.0161  0.0144  0.0015
                ( 60.95%)  -0.7807* H   2 s( 99.95%)p 0.00(  0.05%)
                                           -0.9997 -0.0014 -0.0000  0.0194  0.0115
    46. (0.00834) BD*( 1) C   1 - H   3  
                ( 39.05%)   0.6249* C   1 s( 30.71%)p 2.26( 69.25%)d 0.00(  0.05%)
                                           -0.0002  0.5540  0.0101  0.0003 -0.0000
                                           -0.0000 -0.7069  0.0059  0.4388  0.0136
                                           -0.0000 -0.0000 -0.0161 -0.0144 -0.0015
                ( 60.95%)  -0.7807* H   3 s( 99.95%)p 0.00(  0.05%)
                                            0.9997  0.0014 -0.0000  0.0194 -0.0115
    47. (0.00000) BD*( 1) C   1 - C   4  
                ( 50.00%)   0.7071* C   1 s(  0.00%)p 1.00( 99.94%)d 0.00(  0.06%)
                ( 50.00%)  -0.7071* C   4 s(  0.00%)p 1.00( 99.94%)d 0.00(  0.06%)
    48. (0.00307) BD*( 2) C   1 - C   4  
                ( 50.00%)   0.7071* C   1 s( 38.61%)p 1.59( 61.35%)d 0.00(  0.04%)
                                            0.0001  0.6210 -0.0229 -0.0006  0.0000
                                            0.0000  0.0000 -0.0000 -0.7822 -0.0403
                                            0.0000  0.0000  0.0000 -0.0003  0.0193
                ( 50.00%)  -0.7071* C   4 s( 38.61%)p 1.59( 61.35%)d 0.00(  0.04%)
                                            0.0001  0.6210 -0.0229 -0.0006  0.0000
                                            0.0000  0.0000 -0.0000  0.7822  0.0403
                                            0.0000  0.0000 -0.0000 -0.0003  0.0193
    49. (0.00834) BD*( 1) C   4 - H   5  
                ( 39.05%)   0.6249* C   4 s( 30.71%)p 2.26( 69.25%)d 0.00(  0.05%)
                                           -0.0002  0.5540  0.0101  0.0003 -0.0000
                                           -0.0000 -0.7069  0.0059 -0.4388 -0.0136
                                           -0.0000 -0.0000  0.0161 -0.0144 -0.0015
                ( 60.95%)  -0.7807* H   5 s( 99.95%)p 0.00(  0.05%)
                                            0.9997  0.0014 -0.0000  0.0194  0.0115
    50. (0.00834) BD*( 1) C   4 - H   6  
                ( 39.05%)   0.6249* C   4 s( 30.71%)p 2.26( 69.25%)d 0.00(  0.05%)
                                            0.0002 -0.5540 -0.0101 -0.0003 -0.0000
                                           -0.0000 -0.7069  0.0059  0.4388  0.0136
                                           -0.0000 -0.0000  0.0161  0.0144  0.0015
                ( 60.95%)  -0.7807* H   6 s( 99.95%)p 0.00(  0.05%)
                                           -0.9997 -0.0014 -0.0000  0.0194 -0.0115


 NHO Directionality and "Bond Bending" (deviations from line of nuclear centers)

         [Thresholds for printing:  angular deviation  >  1.0 degree]
                                    hybrid p-character > 25.0%
                                    orbital occupancy  >  0.10e

                                Line of Centers        Hybrid 1              Hybrid 2
                                ---------------  -------------------   ------------------
                NBO               Theta   Phi    Theta   Phi    Dev    Theta   Phi    Dev
 ========================================================================================
     1. BD (   1) C   1 - H   2    58.3   90.0    57.2   90.0   1.2      --     --    --
     2. BD (   1) C   1 - H   3    58.3  270.0    57.2  270.0   1.2      --     --    --
     3. BD (   1) C   1 - C   4   180.0    0.0    90.0    0.0  90.0     90.0    0.0  90.0
     5. BD (   1) C   4 - H   5   121.7  270.0   122.8  270.0   1.2      --     --    --
     6. BD (   1) C   4 - H   6   121.7   90.0   122.8   90.0   1.2      --     --    --


 Second Order Perturbation Theory Analysis of Fock Matrix in NBO Basis

     Threshold for printing:   0.50 kcal/mol
                                                                              E(2)  E(j)-E(i) F(i,j)
         Donor NBO (i)                     Acceptor NBO (j)                 kcal/mol   a.u.    a.u. 
 ===================================================================================================

 within unit  1
   1. BD (   1) C   1 - H   2        / 27. RY*(   1) C   4                    1.24    1.58    0.040
   1. BD (   1) C   1 - H   2        / 28. RY*(   2) C   4                    0.61    1.14    0.024
   1. BD (   1) C   1 - H   2        / 48. BD*(   2) C   1 - C   4            0.72    1.15    0.026
   1. BD (   1) C   1 - H   2        / 49. BD*(   1) C   4 - H   5            3.81    1.01    0.055
   2. BD (   1) C   1 - H   3        / 27. RY*(   1) C   4                    1.24    1.58    0.040
   2. BD (   1) C   1 - H   3        / 28. RY*(   2) C   4                    0.61    1.14    0.024
   2. BD (   1) C   1 - H   3        / 48. BD*(   2) C   1 - C   4            0.72    1.15    0.026
   2. BD (   1) C   1 - H   3        / 50. BD*(   1) C   4 - H   6            3.81    1.01    0.055
   4. BD (   2) C   1 - C   4        / 45. BD*(   1) C   1 - H   2            0.79    1.21    0.028
   4. BD (   2) C   1 - C   4        / 46. BD*(   1) C   1 - H   3            0.79    1.21    0.028
   4. BD (   2) C   1 - C   4        / 49. BD*(   1) C   4 - H   5            0.79    1.21    0.028
   4. BD (   2) C   1 - C   4        / 50. BD*(   1) C   4 - H   6            0.79    1.21    0.028
   5. BD (   1) C   4 - H   5        /  9. RY*(   1) C   1                    1.24    1.58    0.040
   5. BD (   1) C   4 - H   5        / 10. RY*(   2) C   1                    0.61    1.14    0.024
   5. BD (   1) C   4 - H   5        / 45. BD*(   1) C   1 - H   2            3.81    1.01    0.055
   5. BD (   1) C   4 - H   5        / 48. BD*(   2) C   1 - C   4            0.72    1.15    0.026
   6. BD (   1) C   4 - H   6        /  9. RY*(   1) C   1                    1.24    1.58    0.040
   6. BD (   1) C   4 - H   6        / 10. RY*(   2) C   1                    0.61    1.14    0.024
   6. BD (   1) C   4 - H   6        / 46. BD*(   1) C   1 - H   3            3.81    1.01    0.055
   6. BD (   1) C   4 - H   6        / 48. BD*(   2) C   1 - C   4            0.72    1.15    0.026
   7. CR (   1) C   1                / 28. RY*(   2) C   4                    2.87   10.68    0.156
   7. CR (   1) C   1                / 48. BD*(   2) C   1 - C   4            0.55   10.69    0.069
   7. CR (   1) C   1                / 49. BD*(   1) C   4 - H   5            0.68   10.55    0.076
   7. CR (   1) C   1                / 50. BD*(   1) C   4 - H   6            0.68   10.55    0.076
   8. CR (   1) C   4                / 10. RY*(   2) C   1                    2.87   10.68    0.156
   8. CR (   1) C   4                / 45. BD*(   1) C   1 - H   2            0.68   10.55    0.076
   8. CR (   1) C   4                / 46. BD*(   1) C   1 - H   3            0.68   10.55    0.076
   8. CR (   1) C   4                / 48. BD*(   2) C   1 - C   4            0.55   10.69    0.069


 Natural Bond Orbitals (Summary):

                                                            Principal Delocalizations
           NBO                        Occupancy    Energy   (geminal,vicinal,remote)
 ====================================================================================
 Molecular unit  1  (C2H4)
     1. BD (   1) C   1 - H   2          1.98884    -0.51853  49(v),27(v),48(g),28(v)
     2. BD (   1) C   1 - H   3          1.98884    -0.51853  50(v),27(v),48(g),28(v)
     3. BD (   1) C   1 - C   4          1.99950    -0.26176   
     4. BD (   2) C   1 - C   4          1.99717    -0.71441  45(g),46(g),49(g),50(g)
     5. BD (   1) C   4 - H   5          1.98884    -0.51853  45(v),9(v),48(g),10(v)
     6. BD (   1) C   4 - H   6          1.98884    -0.51853  46(v),9(v),48(g),10(v)
     7. CR (   1) C   1                  1.99931   -10.05689  28(v),49(v),50(v),48(g)
     8. CR (   1) C   4                  1.99931   -10.05689  10(v),45(v),46(v),48(g)
     9. RY*(   1) C   1                  0.00330     1.06626   
    10. RY*(   2) C   1                  0.00137     0.62174   
    11. RY*(   3) C   1                  0.00000     0.58733   
    12. RY*(   4) C   1                  0.00000     0.95758   
    13. RY*(   5) C   1                  0.00000     4.04331   
    14. RY*(   6) C   1                  0.00000     1.87027   
    15. RY*(   7) C   1                  0.00000     1.95511   
    16. RY*(   8) C   1                  0.00000     2.47549   
    17. RY*(   9) C   1                  0.00000     2.28905   
    18. RY*(  10) C   1                  0.00001     2.43560   
    19. RY*(   1) H   2                  0.00070     0.65729   
    20. RY*(   2) H   2                  0.00013     2.21116   
    21. RY*(   3) H   2                  0.00005     2.34151   
    22. RY*(   4) H   2                  0.00001     2.99953   
    23. RY*(   1) H   3                  0.00070     0.65729   
    24. RY*(   2) H   3                  0.00013     2.21116   
    25. RY*(   3) H   3                  0.00005     2.34151   
    26. RY*(   4) H   3                  0.00001     2.99953   
    27. RY*(   1) C   4                  0.00330     1.06626   
    28. RY*(   2) C   4                  0.00137     0.62174   
    29. RY*(   3) C   4                  0.00000     0.58733   
    30. RY*(   4) C   4                  0.00000     0.95758   
    31. RY*(   5) C   4                  0.00000     4.04331   
    32. RY*(   6) C   4                  0.00000     1.87027   
    33. RY*(   7) C   4                  0.00000     1.95511   
    34. RY*(   8) C   4                  0.00000     2.47549   
    35. RY*(   9) C   4                  0.00000     2.28905   
    36. RY*(  10) C   4                  0.00001     2.43560   
    37. RY*(   1) H   5                  0.00070     0.65729   
    38. RY*(   2) H   5                  0.00013     2.21116   
    39. RY*(   3) H   5                  0.00005     2.34151   
    40. RY*(   4) H   5                  0.00001     2.99953   
    41. RY*(   1) H   6                  0.00070     0.65729   
    42. RY*(   2) H   6                  0.00013     2.21116   
    43. RY*(   3) H   6                  0.00005     2.34151   
    44. RY*(   4) H   6                  0.00001     2.99953   
    45. BD*(   1) C   1 - H   2          0.00834     0.49285   
    46. BD*(   1) C   1 - H   3          0.00834     0.49285   
    47. BD*(   1) C   1 - C   4          0.00000     0.03737   
    48. BD*(   2) C   1 - C   4          0.00307     0.62847   
    49. BD*(   1) C   4 - H   5          0.00834     0.49285   
    50. BD*(   1) C   4 - H   6          0.00834     0.49285   
       -------------------------------
              Total Lewis   15.95063  ( 99.6914%)
        Valence non-Lewis    0.03643  (  0.2277%)
        Rydberg non-Lewis    0.01294  (  0.0809%)
       -------------------------------
            Total unit  1   16.00000  (100.0000%)
           Charge unit  1    0.00000
 Variable Step   Value    
 -------- ---- -----------
     3       2    2.648273
 ---------------------------------------------------------------------------------------------------
                            Z-MATRIX (ANGSTROMS AND DEGREES)
   CD    Cent   Atom    N1       Length/X        N2       Alpha/Y        N3        Beta/Z          J
 ---------------------------------------------------------------------------------------------------
      1      1  C 
      2      2  H        1   1.083410(     1)
      3      3  H        1   1.083410(     2)      2  116.667(     6)
      4      4  C        1   1.401406(     3)      2  121.666(     7)      3  180.000(    10)      0
      5      5  H        4   1.083410(     4)      1  121.666(     8)      2  180.000(    11)      0
      6      6  H        4   1.083410(     5)      1  121.666(     9)      2    0.000(    12)      0
 ---------------------------------------------------------------------------------------------------
                         Z-Matrix orientation:                         
 ---------------------------------------------------------------------
 Center     Atomic      Atomic             Coordinates (Angstroms)
 Number     Number       Type             X           Y           Z
 ---------------------------------------------------------------------
      1          6           0        0.000000    0.000000    0.000000
      2          1           0        0.000000    0.000000    1.083410
      3          1           0        0.968163    0.000000   -0.486247
      4          6           0       -1.192765   -0.000000   -0.735697
      5          1           0       -1.192765   -0.000000   -1.819106
      6          1           0       -2.160928   -0.000000   -0.249450
 ---------------------------------------------------------------------
                    Distance matrix (angstroms):
                    1          2          3          4          5
     1  C    0.000000
     2  H    1.083410   0.000000
     3  H    1.083410   1.844224   0.000000
     4  C    1.401406   2.175279   2.175279   0.000000
     5  H    2.175279   3.138039   2.538922   1.083410   0.000000
     6  H    2.175279   2.538922   3.138039   1.083410   1.844224
                    6
     6  H    0.000000
 Stoichiometry    C2H4
 Framework group  D2H[C2"(C.C),SG(H4)]
 Deg. of freedom     3
 Full point group                 D2H     NOp   8
 Largest Abelian subgroup         D2H     NOp   8
 Largest concise Abelian subgroup D2      NOp   4
                         Standard orientation:                         
 ---------------------------------------------------------------------
 Center     Atomic      Atomic             Coordinates (Angstroms)
 Number     Number       Type             X           Y           Z
 ---------------------------------------------------------------------
      1          6           0        0.000000    0.000000    0.700703
      2          1           0       -0.000000    0.922112    1.269461
      3          1           0       -0.000000   -0.922112    1.269461
      4          6           0        0.000000   -0.000000   -0.700703
      5          1           0       -0.000000   -0.922112   -1.269461
      6          1           0        0.000000    0.922112   -1.269461
 ---------------------------------------------------------------------
 Rotational constants (GHZ):         147.4363801          27.6462585          23.2808022
 Standard basis: 6-31G(d,p) (6D, 7F)
 There are    12 symmetry adapted cartesian basis functions of AG  symmetry.
 There are     2 symmetry adapted cartesian basis functions of B1G symmetry.
 There are     4 symmetry adapted cartesian basis functions of B2G symmetry.
 There are     7 symmetry adapted cartesian basis functions of B3G symmetry.
 There are     2 symmetry adapted cartesian basis functions of AU  symmetry.
 There are    12 symmetry adapted cartesian basis functions of B1U symmetry.
 There are     7 symmetry adapted cartesian basis functions of B2U symmetry.
 There are     4 symmetry adapted cartesian basis functions of B3U symmetry.
 There are    12 symmetry adapted basis functions of AG  symmetry.
 There are     2 symmetry adapted basis functions of B1G symmetry.
 There are     4 symmetry adapted basis functions of B2G symmetry.
 There are     7 symmetry adapted basis functions of B3G symmetry.
 There are     2 symmetry adapted basis functions of AU  symmetry.
 There are    12 symmetry adapted basis functions of B1U symmetry.
 There are     7 symmetry adapted basis functions of B2U symmetry.
 There are     4 symmetry adapted basis functions of B3U symmetry.
    50 basis functions,    84 primitive gaussians,    50 cartesian basis functions
     8 alpha electrons        8 beta electrons
       nuclear repulsion energy        32.4826911057 Hartrees.
 NAtoms=    6 NActive=    6 NUniq=    2 SFac= 4.00D+00 NAtFMM=   60 NAOKFM=F Big=F
 Integral buffers will be    131072 words long.
 Raffenetti 2 integral format.
 Two-electron integral symmetry is turned on.
 One-electron integrals computed using PRISM.
 NBasis=    50 RedAO= T EigKep=  8.79D-03  NBF=    12     2     4     7     2    12     7     4
 NBsUse=    50 1.00D-06 EigRej= -1.00D+00 NBFU=    12     2     4     7     2    12     7     4
 Initial guess from the checkpoint file:  "ethLscanrigidposnor.chk"
 B after Tr=     0.000000    0.000000    0.000000
         Rot=    1.000000    0.000000   -0.000000    0.000000 Ang=   0.00 deg.
 Initial guess orbital symmetries:
       Occupied  (AG) (B1U) (AG) (B1U) (B2U) (AG) (B3G) (B3U)
       Virtual   (B2G) (AG) (B2U) (B1U) (B3G) (B1U) (AG) (B3U)
                 (B2U) (B2G) (AG) (B1U) (B2U) (B3G) (B1U) (AG)
                 (B1U) (B3G) (B3U) (B1G) (AU) (AG) (B2U) (AG) (B1U)
                 (B3G) (B2G) (B2U) (B3U) (B1G) (B1U) (B2G) (B3G)
                 (AU) (AG) (B1U) (AG) (B2U) (B1U) (B3G) (AG) (B1U)
 ExpMin= 1.61D-01 ExpMax= 3.05D+03 ExpMxC= 4.57D+02 IAcc=2 IRadAn=         4 AccDes= 0.00D+00
 Harris functional with IExCor=  402 and IRadAn=       4 diagonalized for initial guess.
 HarFok:  IExCor=  402 AccDes= 0.00D+00 IRadAn=         4 IDoV= 1 UseB2=F ITyADJ=14
 ICtDFT=  3500011 ScaDFX=  1.000000  1.000000  1.000000  1.000000
 FoFCou: FMM=F IPFlag=           0 FMFlag=      100000 FMFlg1=           0
         NFxFlg=           0 DoJE=T BraDBF=F KetDBF=T FulRan=T
         wScrn=  0.000000 ICntrl=       500 IOpCl=  0 I1Cent=   200000004 NGrid=           0
         NMat0=    1 NMatS0=      1 NMatT0=    0 NMatD0=    1 NMtDS0=    0 NMtDT0=    0
 Petite list used in FoFCou.
 Keep R1 ints in memory in symmetry-blocked form, NReq=7790938.
 Requested convergence on RMS density matrix=1.00D-08 within 128 cycles.
 Requested convergence on MAX density matrix=1.00D-06.
 Requested convergence on             energy=1.00D-06.
 No special actions if energy rises.
 Integral accuracy reduced to 1.0D-05 until final iterations.
 Initial convergence to 1.0D-05 achieved.  Increase integral accuracy.
 SCF Done:  E(RB3LYP) =  -78.5886727240     A.U. after    9 cycles
            NFock=  9  Conv=0.38D-09     -V/T= 2.0126

 **********************************************************************

            Population analysis using the SCF density.

 **********************************************************************

 Orbital symmetries:
       Occupied  (AG) (B1U) (AG) (B1U) (B2U) (AG) (B3G) (B3U)
       Virtual   (B2G) (AG) (B2U) (B1U) (B3G) (B1U) (AG) (B2U)
                 (B3U) (B2G) (B1U) (AG) (B3G) (B2U) (B1U) (AG)
                 (B1U) (B3G) (B3U) (B1G) (AU) (AG) (B2U) (AG) (B1U)
                 (B3G) (B2G) (B2U) (B3U) (B1G) (B1U) (B2G) (B3G)
                 (AU) (AG) (B1U) (AG) (B2U) (B1U) (B3G) (AG) (B1U)
 The electronic state is 1-AG.
 Alpha  occ. eigenvalues --  -10.19353 -10.19299  -0.74031  -0.58380  -0.45829
 Alpha  occ. eigenvalues --   -0.40783  -0.36135  -0.25639
 Alpha virt. eigenvalues --    0.00204   0.12290   0.14620   0.15354   0.23862
 Alpha virt. eigenvalues --    0.30949   0.49249   0.54778   0.55674   0.62986
 Alpha virt. eigenvalues --    0.65119   0.65353   0.83982   0.84896   0.90773
 Alpha virt. eigenvalues --    0.92189   1.07172   1.15334   1.37589   1.39690
 Alpha virt. eigenvalues --    1.51617   1.85181   1.88951   1.89701   2.01821
 Alpha virt. eigenvalues --    2.04712   2.09182   2.19943   2.36273   2.46554
 Alpha virt. eigenvalues --    2.47453   2.58436   2.64902   2.65875   2.74277
 Alpha virt. eigenvalues --    2.99188   3.19032   3.32656   3.45602   3.71176
 Alpha virt. eigenvalues --    4.15377   4.47153
          Condensed to atoms (all electrons):
               1          2          3          4          5          6
     1  C    4.855798   0.386976   0.386976   0.649163  -0.033133  -0.033133
     2  H    0.386976   0.587754  -0.044963  -0.033133   0.004457  -0.007414
     3  H    0.386976  -0.044963   0.587754  -0.033133  -0.007414   0.004457
     4  C    0.649163  -0.033133  -0.033133   4.855798   0.386976   0.386976
     5  H   -0.033133   0.004457  -0.007414   0.386976   0.587754  -0.044963
     6  H   -0.033133  -0.007414   0.004457   0.386976  -0.044963   0.587754
 Mulliken charges:
               1
     1  C   -0.212647
     2  H    0.106324
     3  H    0.106324
     4  C   -0.212647
     5  H    0.106324
     6  H    0.106324
 Sum of Mulliken charges =  -0.00000
 Mulliken charges with hydrogens summed into heavy atoms:
               1
     1  C   -0.000000
     4  C   -0.000000
 Electronic spatial extent (au):  <R**2>=             85.3374
 Charge=             -0.0000 electrons
 Dipole moment (field-independent basis, Debye):
    X=             -0.0000    Y=              0.0000    Z=             -0.0000  Tot=              0.0000
 Quadrupole moment (field-independent basis, Debye-Ang):
   XX=            -15.1671   YY=            -12.1666   ZZ=            -11.8498
   XY=              0.0000   XZ=             -0.0000   YZ=              0.0000
 Traceless Quadrupole moment (field-independent basis, Debye-Ang):
   XX=             -2.1060   YY=              0.8946   ZZ=              1.2114
   XY=              0.0000   XZ=             -0.0000   YZ=              0.0000
 Octapole moment (field-independent basis, Debye-Ang**2):
  XXX=             -0.0000  YYY=              0.0000  ZZZ=             -0.0000  XYY=             -0.0000
  XXY=             -0.0000  XXZ=             -0.0000  XZZ=             -0.0000  YZZ=              0.0000
  YYZ=              0.0000  XYZ=             -0.0000
 Hexadecapole moment (field-independent basis, Debye-Ang**3):
 XXXX=            -15.8666 YYYY=            -26.2786 ZZZZ=            -70.5864 XXXY=             -0.0000
 XXXZ=              0.0000 YYYX=             -0.0000 YYYZ=              0.0000 ZZZX=              0.0000
 ZZZY=             -0.0000 XXYY=             -7.6249 XXZZ=            -15.4470 YYZZ=            -13.6898
 XXYZ=             -0.0000 YYXZ=              0.0000 ZZXY=              0.0000
 N-N= 3.248269110574D+01 E-N=-2.462228475565D+02  KE= 7.760946526014D+01
 Symmetry AG   KE= 3.722119681507D+01
 Symmetry B1G  KE= 6.176214564449D-34
 Symmetry B2G  KE= 1.411094002361D-32
 Symmetry B3G  KE= 2.101421153683D+00
 Symmetry AU   KE= 1.326405544343D-33
 Symmetry B1U  KE= 3.436310568167D+01
 Symmetry B2U  KE= 1.871063131947D+00
 Symmetry B3U  KE= 2.052678477773D+00
 ******************************Gaussian NBO Version 3.1******************************
             N A T U R A L   A T O M I C   O R B I T A L   A N D
          N A T U R A L   B O N D   O R B I T A L   A N A L Y S I S
 ******************************Gaussian NBO Version 3.1******************************

       /RESON  / : Allow strongly delocalized NBO set
       /DMNAO  / : Print the NAO density matrix
       /BNDIDX / : Print bond indices based on the NAO density matrix
       /MULORB / : Print Mulliken populations by orbital and atom

 Analyzing the SCF density

 Job title: M0001                                                           

 Storage needed:      7784 in NPA,     10201 in NBO (2147483420 available)


 Input atomic orbitals, gross Mulliken populations:

  AO  Atom No lang  Mulliken Population    Atom No      Total
 -------------------------------------------------------------------------------
   1    C  1  S        1.9917657
   2    C  1  S        0.7114069
   3    C  1  px       0.5356687
   4    C  1  py       0.7282974
   5    C  1  pz       0.7418782
   6    C  1  S        0.5815599
   7    C  1  px       0.4549900
   8    C  1  py       0.2637154
   9    C  1  pz       0.2208400
  10    C  1  dxx     -0.0253648
  11    C  1  dxz     -0.0054321
  12    C  1  dzz     -0.0031507
  13    C  1  dxy      0.0000000
  14    C  1  dyy      0.0038198
  15    C  1  dyz      0.0126528
                                             C  1      6.2126472
  16    H  2  S        0.5335943
  17    H  2  S        0.3473007
  18    H  2  px       0.0027607
  19    H  2  py       0.0063582
  20    H  2  pz       0.0036624
                                             H  2      0.8936764
  21    H  3  S        0.5335943
  22    H  3  S        0.3473007
  23    H  3  px       0.0027607
  24    H  3  py       0.0063582
  25    H  3  pz       0.0036624
                                             H  3      0.8936764
  26    C  4  S        1.9917657
  27    C  4  S        0.7114069
  28    C  4  px       0.5356687
  29    C  4  py       0.7282974
  30    C  4  pz       0.7418782
  31    C  4  S        0.5815599
  32    C  4  px       0.4549900
  33    C  4  py       0.2637154
  34    C  4  pz       0.2208400
  35    C  4  dxx     -0.0253648
  36    C  4  dxz     -0.0054321
  37    C  4  dzz     -0.0031507
  38    C  4  dxy      0.0000000
  39    C  4  dyy      0.0038198
  40    C  4  dyz      0.0126528
                                             C  4      6.2126472
  41    H  5  S        0.5335943
  42    H  5  S        0.3473007
  43    H  5  px       0.0027607
  44    H  5  py       0.0063582
  45    H  5  pz       0.0036624
                                             H  5      0.8936764
  46    H  6  S        0.5335943
  47    H  6  S        0.3473007
  48    H  6  px       0.0027607
  49    H  6  py       0.0063582
  50    H  6  pz       0.0036624
                                             H  6      0.8936764

 Total number of electrons:   16.000000


 Mayer-Mulliken atom-atom bond order matrix:                                   

     Atom    1       2       3       4       5       6
     ---- ------  ------  ------  ------  ------  ------
   1.  C  0.0000  0.9583  0.9583  2.0084 -0.0033 -0.0033
   2.  H  0.9583  0.0000 -0.0086 -0.0033  0.0094  0.0013
   3.  H  0.9583 -0.0086  0.0000 -0.0033  0.0013  0.0094
   4.  C  2.0084 -0.0033 -0.0033  0.0000  0.9583  0.9583
   5.  H -0.0033  0.0094  0.0013  0.9583  0.0000 -0.0086
   6.  H -0.0033  0.0013  0.0094  0.9583 -0.0086  0.0000


 Mayer-Mulliken valencies by atom:                                             

     Atom    1
     ---- ------
   1.  C  3.9184
   2.  H  0.9572
   3.  H  0.9572
   4.  C  3.9184
   5.  H  0.9572
   6.  H  0.9572
 GSVD:  LWork=        1156 too small for GESVD, short by        1316 words or        1316 for optimal perf.


 NATURAL POPULATIONS:  Natural atomic orbital occupancies 
                                                          
   NAO  Atom  No  lang   Type(AO)    Occupancy      Energy
 ----------------------------------------------------------
     1    C    1  S      Cor( 1S)     1.99939     -10.06885
     2    C    1  S      Val( 2S)     1.09417      -0.24705
     3    C    1  S      Ryd( 3S)     0.00072       0.99415
     4    C    1  S      Ryd( 4S)     0.00001       4.09539
     5    C    1  px     Val( 2p)     0.99750      -0.11147
     6    C    1  px     Ryd( 3p)     0.00177       0.58319
     7    C    1  py     Val( 2p)     1.21494      -0.04161
     8    C    1  py     Ryd( 3p)     0.00289       0.87980
     9    C    1  pz     Val( 2p)     1.12014      -0.04394
    10    C    1  pz     Ryd( 3p)     0.00277       0.53805
    11    C    1  dxy    Ryd( 3d)     0.00000       1.86839
    12    C    1  dxz    Ryd( 3d)     0.00047       1.93331
    13    C    1  dyz    Ryd( 3d)     0.00087       2.62602
    14    C    1  dx2y2  Ryd( 3d)     0.00051       2.29172
    15    C    1  dz2    Ryd( 3d)     0.00037       2.40243

    16    H    2  S      Val( 1S)     0.78050       0.09121
    17    H    2  S      Ryd( 2S)     0.00063       0.60115
    18    H    2  px     Ryd( 2p)     0.00013       2.20939
    19    H    2  py     Ryd( 2p)     0.00033       2.83842
    20    H    2  pz     Ryd( 2p)     0.00016       2.55425

    21    H    3  S      Val( 1S)     0.78050       0.09121
    22    H    3  S      Ryd( 2S)     0.00063       0.60115
    23    H    3  px     Ryd( 2p)     0.00013       2.20939
    24    H    3  py     Ryd( 2p)     0.00033       2.83842
    25    H    3  pz     Ryd( 2p)     0.00016       2.55425

    26    C    4  S      Cor( 1S)     1.99939     -10.06885
    27    C    4  S      Val( 2S)     1.09417      -0.24705
    28    C    4  S      Ryd( 3S)     0.00072       0.99415
    29    C    4  S      Ryd( 4S)     0.00001       4.09539
    30    C    4  px     Val( 2p)     0.99750      -0.11147
    31    C    4  px     Ryd( 3p)     0.00177       0.58319
    32    C    4  py     Val( 2p)     1.21494      -0.04161
    33    C    4  py     Ryd( 3p)     0.00289       0.87980
    34    C    4  pz     Val( 2p)     1.12014      -0.04394
    35    C    4  pz     Ryd( 3p)     0.00277       0.53805
    36    C    4  dxy    Ryd( 3d)     0.00000       1.86839
    37    C    4  dxz    Ryd( 3d)     0.00047       1.93331
    38    C    4  dyz    Ryd( 3d)     0.00087       2.62602
    39    C    4  dx2y2  Ryd( 3d)     0.00051       2.29172
    40    C    4  dz2    Ryd( 3d)     0.00037       2.40243

    41    H    5  S      Val( 1S)     0.78050       0.09121
    42    H    5  S      Ryd( 2S)     0.00063       0.60115
    43    H    5  px     Ryd( 2p)     0.00013       2.20939
    44    H    5  py     Ryd( 2p)     0.00033       2.83842
    45    H    5  pz     Ryd( 2p)     0.00016       2.55425

    46    H    6  S      Val( 1S)     0.78050       0.09121
    47    H    6  S      Ryd( 2S)     0.00063       0.60115
    48    H    6  px     Ryd( 2p)     0.00013       2.20939
    49    H    6  py     Ryd( 2p)     0.00033       2.83842
    50    H    6  pz     Ryd( 2p)     0.00016       2.55425


 Summary of Natural Population Analysis:                  
                                                          
                                       Natural Population 
                Natural  -----------------------------------------------
    Atom  No    Charge         Core      Valence    Rydberg      Total
 -----------------------------------------------------------------------
      C    1   -0.43652      1.99939     4.42675    0.01037     6.43652
      H    2    0.21826      0.00000     0.78050    0.00124     0.78174
      H    3    0.21826      0.00000     0.78050    0.00124     0.78174
      C    4   -0.43652      1.99939     4.42675    0.01037     6.43652
      H    5    0.21826      0.00000     0.78050    0.00124     0.78174
      H    6    0.21826      0.00000     0.78050    0.00124     0.78174
 =======================================================================
   * Total *    0.00000      3.99878    11.97549    0.02572    16.00000

                                 Natural Population      
 --------------------------------------------------------
   Core                       3.99878 ( 99.9696% of   4)
   Valence                   11.97549 ( 99.7958% of  12)
   Natural Minimal Basis     15.97428 ( 99.8392% of  16)
   Natural Rydberg Basis      0.02572 (  0.1608% of  16)
 --------------------------------------------------------

    Atom  No          Natural Electron Configuration
 ----------------------------------------------------------------------------
      C    1      [core]2S( 1.09)2p( 3.33)3p( 0.01)
      H    2            1S( 0.78)
      H    3            1S( 0.78)
      C    4      [core]2S( 1.09)2p( 3.33)3p( 0.01)
      H    5            1S( 0.78)
      H    6            1S( 0.78)


 Wiberg bond index matrix in the NAO basis:                                    

     Atom    1       2       3       4       5       6
     ---- ------  ------  ------  ------  ------  ------
   1.  C  0.0000  0.9370  0.9370  2.0308  0.0037  0.0037
   2.  H  0.9370  0.0000  0.0002  0.0037  0.0112  0.0016
   3.  H  0.9370  0.0002  0.0000  0.0037  0.0016  0.0112
   4.  C  2.0308  0.0037  0.0037  0.0000  0.9370  0.9370
   5.  H  0.0037  0.0112  0.0016  0.9370  0.0000  0.0002
   6.  H  0.0037  0.0016  0.0112  0.9370  0.0002  0.0000


 Wiberg bond index, Totals by atom:                                            

     Atom    1
     ---- ------
   1.  C  3.9122
   2.  H  0.9537
   3.  H  0.9537
   4.  C  3.9122
   5.  H  0.9537
   6.  H  0.9537


 Atom-atom overlap-weighted NAO bond order:                                    

     Atom    1       2       3       4       5       6
     ---- ------  ------  ------  ------  ------  ------
   1.  C  0.0000  0.7770  0.7770  1.3103  0.0034  0.0034
   2.  H  0.7770  0.0000 -0.0035  0.0034  0.0041 -0.0047
   3.  H  0.7770 -0.0035  0.0000  0.0034 -0.0047  0.0041
   4.  C  1.3103  0.0034  0.0034  0.0000  0.7770  0.7770
   5.  H  0.0034  0.0041 -0.0047  0.7770  0.0000 -0.0035
   6.  H  0.0034 -0.0047  0.0041  0.7770 -0.0035  0.0000


 Atom-atom overlap-weighted NAO bond order, Totals by atom:                    

     Atom    1
     ---- ------
   1.  C  2.8709
   2.  H  0.7762
   3.  H  0.7762
   4.  C  2.8709
   5.  H  0.7762
   6.  H  0.7762


 MO bond order:                                                                

     Atom    1       2       3       4       5       6
     ---- ------  ------  ------  ------  ------  ------
   1.  C  0.0000  1.6130  0.3011  0.8568  0.0064  0.0510
   2.  H  1.6130  0.0000  0.0222  0.0916  0.0729 -0.0193
   3.  H  0.3011  0.0222  0.0000  0.0166 -0.0275  0.0728
   4.  C  0.8568  0.0916  0.0166  0.0000 -0.5563  0.7744
   5.  H  0.0064  0.0729 -0.0275 -0.5563  0.0000  0.0107
   6.  H  0.0510 -0.0193  0.0728  0.7744  0.0107  0.0000


 MO atomic valencies:                                                          

     Atom    1
     ---- ------
   1.  C  2.8283
   2.  H  1.7803
   3.  H  0.3852
   4.  C  1.1830
   5.  H -0.4939
   6.  H  0.8895


 NAO density matrix:                                                           

          NAO        1       2       3       4       5       6       7       8
      ---------- ------- ------- ------- ------- ------- ------- ------- -------
   1.  C 1 (S)    1.9994  0.0000  0.0000 -0.0000 -0.0000  0.0000 -0.0000 -0.0000
   2.  C 1 (S)    0.0000  1.0942 -0.0000  0.0000 -0.0000  0.0000  0.0000 -0.0000
   3.  C 1 (S)    0.0000 -0.0000  0.0007 -0.0000  0.0000 -0.0000  0.0000 -0.0000
   4.  C 1 (S)   -0.0000  0.0000 -0.0000  0.0000  0.0000 -0.0000  0.0000  0.0000
   5.  C 1 (px)  -0.0000 -0.0000  0.0000  0.0000  0.9975 -0.0420 -0.0000 -0.0000
   6.  C 1 (px)   0.0000  0.0000 -0.0000 -0.0000 -0.0420  0.0018  0.0000  0.0000
   7.  C 1 (py)  -0.0000  0.0000  0.0000  0.0000 -0.0000  0.0000  1.2149 -0.0022
   8.  C 1 (py)  -0.0000 -0.0000 -0.0000  0.0000 -0.0000  0.0000 -0.0022  0.0029
   9.  C 1 (pz)   0.0054  0.1161  0.0255  0.0008 -0.0000 -0.0000 -0.0000  0.0000
  10.  C 1 (pz)   0.0001 -0.0024  0.0014 -0.0000 -0.0000 -0.0000  0.0000 -0.0000
  11.  C 1 (d1)   0.0000 -0.0000 -0.0000 -0.0000 -0.0000  0.0000 -0.0000  0.0000
  12.  C 1 (d2)   0.0000 -0.0000 -0.0000 -0.0000 -0.0217  0.0009 -0.0000  0.0000
  13.  C 1 (d3)   0.0000  0.0000  0.0000  0.0000  0.0000 -0.0000  0.0279 -0.0009
  14.  C 1 (d4)   0.0023 -0.0192 -0.0003 -0.0000 -0.0000  0.0000 -0.0000 -0.0000
  15.  C 1 (d5)  -0.0014  0.0092 -0.0004 -0.0000  0.0000 -0.0000  0.0000 -0.0000
  16.  H 2 (S)   -0.0038  0.5437  0.0088  0.0002 -0.0000  0.0000  0.6807 -0.0063
  17.  H 2 (S)   -0.0137  0.0116 -0.0002  0.0000  0.0000 -0.0000 -0.0042  0.0010
  18.  H 2 (px)   0.0000  0.0000  0.0000  0.0000  0.0114 -0.0005  0.0000 -0.0000
  19.  H 2 (py)   0.0020 -0.0124 -0.0002 -0.0000  0.0000 -0.0000 -0.0106  0.0003
  20.  H 2 (pz)   0.0012 -0.0075  0.0001 -0.0000  0.0000 -0.0000 -0.0109 -0.0000
  21.  H 3 (S)   -0.0038  0.5437  0.0088  0.0002  0.0000 -0.0000 -0.6807  0.0063
  22.  H 3 (S)   -0.0137  0.0116 -0.0002  0.0000 -0.0000  0.0000  0.0042 -0.0010
  23.  H 3 (px)   0.0000  0.0000  0.0000  0.0000  0.0114 -0.0005  0.0000 -0.0000
  24.  H 3 (py)  -0.0020  0.0124  0.0002  0.0000  0.0000 -0.0000 -0.0106  0.0003
  25.  H 3 (pz)   0.0012 -0.0075  0.0001 -0.0000 -0.0000  0.0000  0.0109  0.0000
  26.  C 4 (S)    0.0000 -0.0025  0.0107  0.0006  0.0000 -0.0000 -0.0000  0.0000
  27.  C 4 (S)   -0.0025  0.3427 -0.0057 -0.0025  0.0000 -0.0000  0.0000 -0.0000
  28.  C 4 (S)    0.0107 -0.0057  0.0006 -0.0000 -0.0000  0.0000 -0.0000  0.0000
  29.  C 4 (S)    0.0006 -0.0025 -0.0000 -0.0000 -0.0000  0.0000 -0.0000  0.0000
  30.  C 4 (px)  -0.0000 -0.0000  0.0000  0.0000  0.9975 -0.0420 -0.0000 -0.0000
  31.  C 4 (px)  -0.0000 -0.0000 -0.0000 -0.0000 -0.0420  0.0018  0.0000  0.0000
  32.  C 4 (py)  -0.0000  0.0000  0.0000  0.0000 -0.0000  0.0000  0.1435  0.0585
  33.  C 4 (py)  -0.0000  0.0000  0.0000  0.0000  0.0000 -0.0000  0.0585 -0.0006
  34.  C 4 (pz)   0.0090  0.5160 -0.0208  0.0013 -0.0000  0.0000 -0.0000 -0.0000
  35.  C 4 (pz)  -0.0217  0.0002 -0.0013  0.0000 -0.0000  0.0000  0.0000  0.0000
  36.  C 4 (d1)   0.0000 -0.0000  0.0000  0.0000 -0.0000  0.0000 -0.0000  0.0000
  37.  C 4 (d2)   0.0000  0.0000  0.0000  0.0000  0.0217 -0.0009  0.0000 -0.0000
  38.  C 4 (d3)   0.0000 -0.0000 -0.0000  0.0000  0.0000 -0.0000  0.0133 -0.0015
  39.  C 4 (d4)   0.0001 -0.0006 -0.0002  0.0001  0.0000 -0.0000 -0.0000 -0.0000
  40.  C 4 (d5)  -0.0025  0.0135 -0.0004 -0.0000 -0.0000  0.0000 -0.0000  0.0000
  41.  H 5 (S)    0.0064  0.0252  0.0048 -0.0016 -0.0000 -0.0000  0.0221 -0.0336
  42.  H 5 (S)   -0.0016  0.0001 -0.0003 -0.0000  0.0000 -0.0000 -0.0194  0.0004
  43.  H 5 (px)  -0.0000  0.0000  0.0000  0.0000  0.0114 -0.0005  0.0000 -0.0000
  44.  H 5 (py)   0.0001  0.0004  0.0001 -0.0000 -0.0000 -0.0000  0.0035 -0.0005
  45.  H 5 (pz)  -0.0002  0.0011 -0.0001 -0.0000 -0.0000  0.0000 -0.0017 -0.0005
  46.  H 6 (S)    0.0064  0.0252  0.0048 -0.0016  0.0000  0.0000 -0.0221  0.0336
  47.  H 6 (S)   -0.0016  0.0001 -0.0003 -0.0000 -0.0000  0.0000  0.0194 -0.0004
  48.  H 6 (px)  -0.0000  0.0000  0.0000  0.0000  0.0114 -0.0005  0.0000 -0.0000
  49.  H 6 (py)  -0.0001 -0.0004 -0.0001  0.0000 -0.0000  0.0000  0.0035 -0.0005
  50.  H 6 (pz)  -0.0002  0.0011 -0.0001 -0.0000  0.0000 -0.0000  0.0017  0.0005

          NAO        9      10      11      12      13      14      15      16
      ---------- ------- ------- ------- ------- ------- ------- ------- -------
   1.  C 1 (S)    0.0054  0.0001  0.0000  0.0000  0.0000  0.0023 -0.0014 -0.0038
   2.  C 1 (S)    0.1161 -0.0024 -0.0000 -0.0000  0.0000 -0.0192  0.0092  0.5437
   3.  C 1 (S)    0.0255  0.0014 -0.0000 -0.0000  0.0000 -0.0003 -0.0004  0.0088
   4.  C 1 (S)    0.0008 -0.0000 -0.0000 -0.0000  0.0000 -0.0000 -0.0000  0.0002
   5.  C 1 (px)  -0.0000 -0.0000 -0.0000 -0.0217  0.0000 -0.0000  0.0000 -0.0000
   6.  C 1 (px)  -0.0000 -0.0000  0.0000  0.0009 -0.0000  0.0000 -0.0000  0.0000
   7.  C 1 (py)  -0.0000  0.0000 -0.0000 -0.0000  0.0279 -0.0000  0.0000  0.6807
   8.  C 1 (py)   0.0000 -0.0000  0.0000  0.0000 -0.0009 -0.0000 -0.0000 -0.0063
   9.  C 1 (pz)   1.1201  0.0442 -0.0000 -0.0000 -0.0000 -0.0157 -0.0168  0.4198
  10.  C 1 (pz)   0.0442  0.0028 -0.0000 -0.0000 -0.0000 -0.0005 -0.0007  0.0146
  11.  C 1 (d1)  -0.0000 -0.0000  0.0000  0.0000 -0.0000  0.0000  0.0000 -0.0000
  12.  C 1 (d2)  -0.0000 -0.0000  0.0000  0.0005 -0.0000  0.0000 -0.0000 -0.0000
  13.  C 1 (d3)  -0.0000 -0.0000 -0.0000 -0.0000  0.0009  0.0000  0.0000  0.0171
  14.  C 1 (d4)  -0.0157 -0.0005  0.0000  0.0000  0.0000  0.0005  0.0001 -0.0140
  15.  C 1 (d5)  -0.0168 -0.0007  0.0000 -0.0000  0.0000  0.0001  0.0004 -0.0012
  16.  H 2 (S)    0.4198  0.0146 -0.0000 -0.0000  0.0171 -0.0140 -0.0012  0.7805
  17.  H 2 (S)   -0.0032 -0.0004  0.0000 -0.0000 -0.0004 -0.0002  0.0002 -0.0000
  18.  H 2 (px)   0.0000 -0.0000 -0.0000 -0.0002  0.0000 -0.0000  0.0000  0.0000
  19.  H 2 (py)  -0.0101 -0.0004  0.0000 -0.0000 -0.0003  0.0003  0.0000 -0.0155
  20.  H 2 (pz)   0.0010  0.0002  0.0000 -0.0000 -0.0002  0.0001 -0.0001 -0.0091
  21.  H 3 (S)    0.4198  0.0146 -0.0000  0.0000 -0.0171 -0.0140 -0.0012  0.0003
  22.  H 3 (S)   -0.0032 -0.0004 -0.0000  0.0000  0.0004 -0.0002  0.0002  0.0081
  23.  H 3 (px)   0.0000 -0.0000  0.0000 -0.0002  0.0000 -0.0000  0.0000  0.0000
  24.  H 3 (py)   0.0101  0.0004 -0.0000 -0.0000 -0.0003 -0.0003 -0.0000  0.0027
  25.  H 3 (pz)   0.0010  0.0002  0.0000  0.0000  0.0002  0.0001 -0.0001  0.0030
  26.  C 4 (S)   -0.0090  0.0217 -0.0000 -0.0000 -0.0000  0.0001 -0.0025  0.0064
  27.  C 4 (S)   -0.5160 -0.0002  0.0000 -0.0000 -0.0000 -0.0006  0.0135  0.0252
  28.  C 4 (S)    0.0208  0.0013 -0.0000  0.0000 -0.0000 -0.0002 -0.0004  0.0048
  29.  C 4 (S)   -0.0013 -0.0000  0.0000  0.0000  0.0000  0.0001 -0.0000 -0.0016
  30.  C 4 (px)  -0.0000 -0.0000 -0.0000 -0.0217  0.0000 -0.0000  0.0000 -0.0000
  31.  C 4 (px)  -0.0000  0.0000  0.0000  0.0009 -0.0000  0.0000 -0.0000  0.0000
  32.  C 4 (py)  -0.0000  0.0000  0.0000  0.0000 -0.0133 -0.0000  0.0000 -0.0221
  33.  C 4 (py)  -0.0000  0.0000 -0.0000 -0.0000  0.0015  0.0000  0.0000  0.0336
  34.  C 4 (pz)  -0.5883 -0.0463 -0.0000  0.0000  0.0000  0.0000  0.0132  0.0162
  35.  C 4 (pz)  -0.0463 -0.0025  0.0000  0.0000 -0.0000  0.0006  0.0007 -0.0160
  36.  C 4 (d1)   0.0000  0.0000 -0.0000 -0.0000 -0.0000 -0.0000 -0.0000 -0.0000
  37.  C 4 (d2)   0.0000 -0.0000  0.0000 -0.0005  0.0000 -0.0000  0.0000  0.0000
  38.  C 4 (d3)   0.0000 -0.0000 -0.0000 -0.0000  0.0007  0.0000 -0.0000  0.0100
  39.  C 4 (d4)  -0.0000 -0.0006 -0.0000 -0.0000 -0.0000  0.0000 -0.0001 -0.0012
  40.  C 4 (d5)  -0.0132 -0.0007  0.0000  0.0000 -0.0000 -0.0001  0.0003  0.0018
  41.  H 5 (S)   -0.0162  0.0160 -0.0000 -0.0000  0.0100 -0.0012  0.0018  0.1035
  42.  H 5 (S)   -0.0129 -0.0005  0.0000 -0.0000 -0.0005  0.0001  0.0002 -0.0154
  43.  H 5 (px)   0.0000  0.0000 -0.0000 -0.0002  0.0000 -0.0000  0.0000  0.0000
  44.  H 5 (py)   0.0000  0.0004 -0.0000 -0.0000  0.0002 -0.0000  0.0000  0.0037
  45.  H 5 (pz)  -0.0063 -0.0001  0.0000  0.0000  0.0001  0.0001  0.0001 -0.0014
  46.  H 6 (S)   -0.0162  0.0160  0.0000  0.0000 -0.0100 -0.0012  0.0018 -0.0383
  47.  H 6 (S)   -0.0129 -0.0005  0.0000  0.0000  0.0005  0.0001  0.0002  0.0075
  48.  H 6 (px)   0.0000  0.0000  0.0000 -0.0002  0.0000 -0.0000  0.0000  0.0000
  49.  H 6 (py)  -0.0000 -0.0004 -0.0000  0.0000  0.0002  0.0000 -0.0000  0.0022
  50.  H 6 (pz)  -0.0063 -0.0001  0.0000 -0.0000 -0.0001  0.0001  0.0001 -0.0013

          NAO       17      18      19      20      21      22      23      24
      ---------- ------- ------- ------- ------- ------- ------- ------- -------
   1.  C 1 (S)   -0.0137  0.0000  0.0020  0.0012 -0.0038 -0.0137  0.0000 -0.0020
   2.  C 1 (S)    0.0116  0.0000 -0.0124 -0.0075  0.5437  0.0116  0.0000  0.0124
   3.  C 1 (S)   -0.0002  0.0000 -0.0002  0.0001  0.0088 -0.0002  0.0000  0.0002
   4.  C 1 (S)    0.0000  0.0000 -0.0000 -0.0000  0.0002  0.0000  0.0000  0.0000
   5.  C 1 (px)   0.0000  0.0114  0.0000  0.0000  0.0000 -0.0000  0.0114  0.0000
   6.  C 1 (px)  -0.0000 -0.0005 -0.0000 -0.0000 -0.0000  0.0000 -0.0005 -0.0000
   7.  C 1 (py)  -0.0042  0.0000 -0.0106 -0.0109 -0.6807  0.0042  0.0000 -0.0106
   8.  C 1 (py)   0.0010 -0.0000  0.0003 -0.0000  0.0063 -0.0010 -0.0000  0.0003
   9.  C 1 (pz)  -0.0032  0.0000 -0.0101  0.0010  0.4198 -0.0032  0.0000  0.0101
  10.  C 1 (pz)  -0.0004 -0.0000 -0.0004  0.0002  0.0146 -0.0004 -0.0000  0.0004
  11.  C 1 (d1)   0.0000 -0.0000  0.0000  0.0000 -0.0000 -0.0000  0.0000 -0.0000
  12.  C 1 (d2)  -0.0000 -0.0002 -0.0000 -0.0000  0.0000  0.0000 -0.0002 -0.0000
  13.  C 1 (d3)  -0.0004  0.0000 -0.0003 -0.0002 -0.0171  0.0004  0.0000 -0.0003
  14.  C 1 (d4)  -0.0002 -0.0000  0.0003  0.0001 -0.0140 -0.0002 -0.0000 -0.0003
  15.  C 1 (d5)   0.0002  0.0000  0.0000 -0.0001 -0.0012  0.0002  0.0000 -0.0000
  16.  H 2 (S)   -0.0000  0.0000 -0.0155 -0.0091  0.0003  0.0081  0.0000  0.0027
  17.  H 2 (S)    0.0006  0.0000  0.0000 -0.0001  0.0081 -0.0001  0.0000  0.0002
  18.  H 2 (px)   0.0000  0.0001  0.0000  0.0000 -0.0000 -0.0000  0.0001  0.0000
  19.  H 2 (py)   0.0000  0.0000  0.0003  0.0002 -0.0027 -0.0002  0.0000 -0.0001
  20.  H 2 (pz)  -0.0001  0.0000  0.0002  0.0002  0.0030 -0.0001  0.0000  0.0000
  21.  H 3 (S)    0.0081 -0.0000 -0.0027  0.0030  0.7805 -0.0000 -0.0000  0.0155
  22.  H 3 (S)   -0.0001 -0.0000 -0.0002 -0.0001 -0.0000  0.0006 -0.0000 -0.0000
  23.  H 3 (px)   0.0000  0.0001  0.0000  0.0000 -0.0000 -0.0000  0.0001  0.0000
  24.  H 3 (py)   0.0002  0.0000 -0.0001  0.0000  0.0155 -0.0000  0.0000  0.0003
  25.  H 3 (pz)  -0.0001 -0.0000 -0.0000 -0.0000 -0.0091 -0.0001 -0.0000 -0.0002
  26.  C 4 (S)   -0.0016 -0.0000 -0.0001  0.0002  0.0064 -0.0016 -0.0000  0.0001
  27.  C 4 (S)    0.0001 -0.0000 -0.0004 -0.0011  0.0252  0.0001 -0.0000  0.0004
  28.  C 4 (S)   -0.0003 -0.0000 -0.0001  0.0001  0.0048 -0.0003 -0.0000  0.0001
  29.  C 4 (S)   -0.0000 -0.0000  0.0000  0.0000 -0.0016 -0.0000 -0.0000 -0.0000
  30.  C 4 (px)   0.0000  0.0114  0.0000  0.0000  0.0000 -0.0000  0.0114  0.0000
  31.  C 4 (px)  -0.0000 -0.0005 -0.0000 -0.0000 -0.0000  0.0000 -0.0005 -0.0000
  32.  C 4 (py)   0.0194  0.0000  0.0035 -0.0017  0.0221 -0.0194  0.0000  0.0035
  33.  C 4 (py)  -0.0004  0.0000 -0.0005 -0.0005 -0.0336  0.0004  0.0000 -0.0005
  34.  C 4 (pz)   0.0129  0.0000  0.0000 -0.0063  0.0162  0.0129  0.0000 -0.0000
  35.  C 4 (pz)   0.0005 -0.0000  0.0004 -0.0001 -0.0160  0.0005 -0.0000 -0.0004
  36.  C 4 (d1)   0.0000  0.0000  0.0000  0.0000  0.0000 -0.0000  0.0000  0.0000
  37.  C 4 (d2)   0.0000  0.0002  0.0000  0.0000 -0.0000 -0.0000  0.0002  0.0000
  38.  C 4 (d3)  -0.0005  0.0000 -0.0002 -0.0001 -0.0100  0.0005  0.0000 -0.0002
  39.  C 4 (d4)   0.0001  0.0000  0.0000 -0.0001 -0.0012  0.0001  0.0000 -0.0000
  40.  C 4 (d5)   0.0002  0.0000 -0.0000 -0.0001  0.0018  0.0002  0.0000  0.0000
  41.  H 5 (S)   -0.0154 -0.0000 -0.0037  0.0014 -0.0383  0.0075 -0.0000 -0.0022
  42.  H 5 (S)    0.0002  0.0000  0.0003  0.0002  0.0075 -0.0001  0.0000  0.0001
  43.  H 5 (px)   0.0000  0.0001  0.0000  0.0000 -0.0000 -0.0000  0.0001 -0.0000
  44.  H 5 (py)  -0.0003 -0.0000 -0.0001  0.0000 -0.0022  0.0001 -0.0000 -0.0001
  45.  H 5 (pz)  -0.0002 -0.0000  0.0000  0.0000 -0.0013  0.0002 -0.0000 -0.0001
  46.  H 6 (S)    0.0075  0.0000  0.0022  0.0013  0.1035 -0.0154  0.0000  0.0037
  47.  H 6 (S)   -0.0001 -0.0000 -0.0001 -0.0002 -0.0154  0.0002 -0.0000 -0.0003
  48.  H 6 (px)   0.0000  0.0001  0.0000  0.0000 -0.0000 -0.0000  0.0001 -0.0000
  49.  H 6 (py)  -0.0001 -0.0000 -0.0001 -0.0001 -0.0037  0.0003 -0.0000 -0.0001
  50.  H 6 (pz)   0.0002  0.0000  0.0001 -0.0000 -0.0014 -0.0002  0.0000 -0.0000

          NAO       25      26      27      28      29      30      31      32
      ---------- ------- ------- ------- ------- ------- ------- ------- -------
   1.  C 1 (S)    0.0012  0.0000 -0.0025  0.0107  0.0006 -0.0000 -0.0000 -0.0000
   2.  C 1 (S)   -0.0075 -0.0025  0.3427 -0.0057 -0.0025 -0.0000 -0.0000  0.0000
   3.  C 1 (S)    0.0001  0.0107 -0.0057  0.0006 -0.0000  0.0000 -0.0000  0.0000
   4.  C 1 (S)   -0.0000  0.0006 -0.0025 -0.0000 -0.0000  0.0000 -0.0000  0.0000
   5.  C 1 (px)  -0.0000  0.0000  0.0000 -0.0000 -0.0000  0.9975 -0.0420 -0.0000
   6.  C 1 (px)   0.0000 -0.0000 -0.0000  0.0000  0.0000 -0.0420  0.0018  0.0000
   7.  C 1 (py)   0.0109 -0.0000  0.0000 -0.0000 -0.0000 -0.0000  0.0000  0.1435
   8.  C 1 (py)   0.0000  0.0000 -0.0000  0.0000  0.0000 -0.0000  0.0000  0.0585
   9.  C 1 (pz)   0.0010 -0.0090 -0.5160  0.0208 -0.0013 -0.0000 -0.0000 -0.0000
  10.  C 1 (pz)   0.0002  0.0217 -0.0002  0.0013 -0.0000 -0.0000  0.0000  0.0000
  11.  C 1 (d1)   0.0000 -0.0000  0.0000 -0.0000  0.0000 -0.0000  0.0000  0.0000
  12.  C 1 (d2)   0.0000 -0.0000 -0.0000  0.0000  0.0000 -0.0217  0.0009  0.0000
  13.  C 1 (d3)   0.0002 -0.0000 -0.0000 -0.0000  0.0000  0.0000 -0.0000 -0.0133
  14.  C 1 (d4)   0.0001  0.0001 -0.0006 -0.0002  0.0001 -0.0000  0.0000 -0.0000
  15.  C 1 (d5)  -0.0001 -0.0025  0.0135 -0.0004 -0.0000  0.0000 -0.0000  0.0000
  16.  H 2 (S)    0.0030  0.0064  0.0252  0.0048 -0.0016 -0.0000  0.0000 -0.0221
  17.  H 2 (S)   -0.0001 -0.0016  0.0001 -0.0003 -0.0000  0.0000 -0.0000  0.0194
  18.  H 2 (px)  -0.0000 -0.0000 -0.0000 -0.0000 -0.0000  0.0114 -0.0005  0.0000
  19.  H 2 (py)  -0.0000 -0.0001 -0.0004 -0.0001  0.0000  0.0000 -0.0000  0.0035
  20.  H 2 (pz)  -0.0000  0.0002 -0.0011  0.0001  0.0000  0.0000 -0.0000 -0.0017
  21.  H 3 (S)   -0.0091  0.0064  0.0252  0.0048 -0.0016  0.0000 -0.0000  0.0221
  22.  H 3 (S)   -0.0001 -0.0016  0.0001 -0.0003 -0.0000 -0.0000  0.0000 -0.0194
  23.  H 3 (px)  -0.0000 -0.0000 -0.0000 -0.0000 -0.0000  0.0114 -0.0005  0.0000
  24.  H 3 (py)  -0.0002  0.0001  0.0004  0.0001 -0.0000  0.0000 -0.0000  0.0035
  25.  H 3 (pz)   0.0002  0.0002 -0.0011  0.0001  0.0000 -0.0000  0.0000  0.0017
  26.  C 4 (S)    0.0002  1.9994 -0.0000 -0.0000 -0.0000 -0.0000  0.0000  0.0000
  27.  C 4 (S)   -0.0011 -0.0000  1.0942 -0.0000  0.0000 -0.0000  0.0000 -0.0000
  28.  C 4 (S)    0.0001 -0.0000 -0.0000  0.0007 -0.0000 -0.0000  0.0000 -0.0000
  29.  C 4 (S)    0.0000 -0.0000  0.0000 -0.0000  0.0000 -0.0000  0.0000 -0.0000
  30.  C 4 (px)  -0.0000 -0.0000 -0.0000 -0.0000 -0.0000  0.9975 -0.0420  0.0000
  31.  C 4 (px)   0.0000  0.0000  0.0000  0.0000  0.0000 -0.0420  0.0018 -0.0000
  32.  C 4 (py)   0.0017  0.0000 -0.0000 -0.0000 -0.0000  0.0000 -0.0000  1.2149
  33.  C 4 (py)   0.0005 -0.0000  0.0000 -0.0000 -0.0000  0.0000 -0.0000 -0.0022
  34.  C 4 (pz)  -0.0063 -0.0054 -0.1161 -0.0255 -0.0008  0.0000 -0.0000 -0.0000
  35.  C 4 (pz)  -0.0001 -0.0001  0.0024 -0.0014  0.0000 -0.0000  0.0000  0.0000
  36.  C 4 (d1)  -0.0000  0.0000 -0.0000  0.0000 -0.0000 -0.0000  0.0000  0.0000
  37.  C 4 (d2)  -0.0000 -0.0000 -0.0000 -0.0000 -0.0000  0.0217 -0.0009  0.0000
  38.  C 4 (d3)   0.0001  0.0000  0.0000  0.0000 -0.0000  0.0000 -0.0000 -0.0279
  39.  C 4 (d4)  -0.0001  0.0023 -0.0192 -0.0003 -0.0000  0.0000 -0.0000  0.0000
  40.  C 4 (d5)  -0.0001 -0.0014  0.0092 -0.0004 -0.0000 -0.0000 -0.0000 -0.0000
  41.  H 5 (S)    0.0013 -0.0038  0.5437  0.0088  0.0002 -0.0000  0.0000 -0.6807
  42.  H 5 (S)   -0.0002 -0.0137  0.0116 -0.0002  0.0000  0.0000 -0.0000  0.0042
  43.  H 5 (px)  -0.0000  0.0000  0.0000 -0.0000 -0.0000  0.0114 -0.0005 -0.0000
  44.  H 5 (py)   0.0001 -0.0020  0.0124  0.0002  0.0000 -0.0000  0.0000 -0.0106
  45.  H 5 (pz)  -0.0000 -0.0012  0.0075 -0.0001  0.0000 -0.0000  0.0000 -0.0109
  46.  H 6 (S)    0.0014 -0.0038  0.5437  0.0088  0.0002  0.0000  0.0000  0.6807
  47.  H 6 (S)    0.0002 -0.0137  0.0116 -0.0002  0.0000 -0.0000  0.0000 -0.0042
  48.  H 6 (px)  -0.0000  0.0000  0.0000 -0.0000 -0.0000  0.0114 -0.0005 -0.0000
  49.  H 6 (py)  -0.0000  0.0020 -0.0124 -0.0002 -0.0000 -0.0000  0.0000 -0.0106
  50.  H 6 (pz)   0.0000 -0.0012  0.0075 -0.0001  0.0000  0.0000 -0.0000  0.0109

          NAO       33      34      35      36      37      38      39      40
      ---------- ------- ------- ------- ------- ------- ------- ------- -------
   1.  C 1 (S)   -0.0000  0.0090 -0.0217  0.0000  0.0000  0.0000  0.0001 -0.0025
   2.  C 1 (S)    0.0000  0.5160  0.0002 -0.0000  0.0000 -0.0000 -0.0006  0.0135
   3.  C 1 (S)    0.0000 -0.0208 -0.0013  0.0000  0.0000 -0.0000 -0.0002 -0.0004
   4.  C 1 (S)    0.0000  0.0013  0.0000  0.0000  0.0000  0.0000  0.0001 -0.0000
   5.  C 1 (px)   0.0000 -0.0000 -0.0000 -0.0000  0.0217  0.0000  0.0000 -0.0000
   6.  C 1 (px)  -0.0000  0.0000  0.0000  0.0000 -0.0009 -0.0000 -0.0000  0.0000
   7.  C 1 (py)   0.0585 -0.0000  0.0000 -0.0000  0.0000  0.0133 -0.0000 -0.0000
   8.  C 1 (py)  -0.0006 -0.0000  0.0000  0.0000 -0.0000 -0.0015 -0.0000  0.0000
   9.  C 1 (pz)  -0.0000 -0.5883 -0.0463  0.0000  0.0000  0.0000 -0.0000 -0.0132
  10.  C 1 (pz)   0.0000 -0.0463 -0.0025  0.0000 -0.0000 -0.0000 -0.0006 -0.0007
  11.  C 1 (d1)  -0.0000 -0.0000  0.0000 -0.0000  0.0000 -0.0000 -0.0000  0.0000
  12.  C 1 (d2)  -0.0000  0.0000  0.0000 -0.0000 -0.0005 -0.0000 -0.0000  0.0000
  13.  C 1 (d3)   0.0015  0.0000 -0.0000 -0.0000  0.0000  0.0007 -0.0000 -0.0000
  14.  C 1 (d4)   0.0000  0.0000  0.0006 -0.0000 -0.0000  0.0000  0.0000 -0.0001
  15.  C 1 (d5)   0.0000  0.0132  0.0007 -0.0000  0.0000 -0.0000 -0.0001  0.0003
  16.  H 2 (S)    0.0336  0.0162 -0.0160 -0.0000  0.0000  0.0100 -0.0012  0.0018
  17.  H 2 (S)   -0.0004  0.0129  0.0005  0.0000  0.0000 -0.0005  0.0001  0.0002
  18.  H 2 (px)   0.0000  0.0000 -0.0000  0.0000  0.0002  0.0000  0.0000  0.0000
  19.  H 2 (py)  -0.0005  0.0000  0.0004  0.0000  0.0000 -0.0002  0.0000 -0.0000
  20.  H 2 (pz)  -0.0005 -0.0063 -0.0001  0.0000  0.0000 -0.0001 -0.0001 -0.0001
  21.  H 3 (S)   -0.0336  0.0162 -0.0160  0.0000 -0.0000 -0.0100 -0.0012  0.0018
  22.  H 3 (S)    0.0004  0.0129  0.0005 -0.0000 -0.0000  0.0005  0.0001  0.0002
  23.  H 3 (px)   0.0000  0.0000 -0.0000  0.0000  0.0002  0.0000  0.0000  0.0000
  24.  H 3 (py)  -0.0005 -0.0000 -0.0004  0.0000  0.0000 -0.0002 -0.0000  0.0000
  25.  H 3 (pz)   0.0005 -0.0063 -0.0001 -0.0000 -0.0000  0.0001 -0.0001 -0.0001
  26.  C 4 (S)   -0.0000 -0.0054 -0.0001  0.0000 -0.0000  0.0000  0.0023 -0.0014
  27.  C 4 (S)    0.0000 -0.1161  0.0024 -0.0000 -0.0000  0.0000 -0.0192  0.0092
  28.  C 4 (S)   -0.0000 -0.0255 -0.0014  0.0000 -0.0000  0.0000 -0.0003 -0.0004
  29.  C 4 (S)   -0.0000 -0.0008  0.0000 -0.0000 -0.0000 -0.0000 -0.0000 -0.0000
  30.  C 4 (px)   0.0000  0.0000 -0.0000 -0.0000  0.0217  0.0000  0.0000 -0.0000
  31.  C 4 (px)  -0.0000 -0.0000  0.0000  0.0000 -0.0009 -0.0000 -0.0000 -0.0000
  32.  C 4 (py)  -0.0022 -0.0000  0.0000  0.0000  0.0000 -0.0279  0.0000 -0.0000
  33.  C 4 (py)   0.0029  0.0000 -0.0000 -0.0000  0.0000  0.0009  0.0000  0.0000
  34.  C 4 (pz)   0.0000  1.1201  0.0442 -0.0000  0.0000 -0.0000  0.0157  0.0168
  35.  C 4 (pz)  -0.0000  0.0442  0.0028 -0.0000 -0.0000 -0.0000  0.0005  0.0007
  36.  C 4 (d1)  -0.0000 -0.0000 -0.0000  0.0000 -0.0000 -0.0000  0.0000 -0.0000
  37.  C 4 (d2)   0.0000  0.0000 -0.0000 -0.0000  0.0005  0.0000  0.0000  0.0000
  38.  C 4 (d3)   0.0009 -0.0000 -0.0000 -0.0000  0.0000  0.0009 -0.0000  0.0000
  39.  C 4 (d4)   0.0000  0.0157  0.0005  0.0000  0.0000 -0.0000  0.0005  0.0001
  40.  C 4 (d5)   0.0000  0.0168  0.0007 -0.0000  0.0000  0.0000  0.0001  0.0004
  41.  H 5 (S)    0.0063 -0.4198 -0.0146 -0.0000 -0.0000  0.0171 -0.0140 -0.0012
  42.  H 5 (S)   -0.0010  0.0032  0.0004  0.0000  0.0000 -0.0004 -0.0002  0.0002
  43.  H 5 (px)   0.0000 -0.0000 -0.0000 -0.0000  0.0002  0.0000  0.0000 -0.0000
  44.  H 5 (py)   0.0003 -0.0101 -0.0004 -0.0000 -0.0000  0.0003 -0.0003 -0.0000
  45.  H 5 (pz)  -0.0000  0.0010  0.0002 -0.0000 -0.0000  0.0002 -0.0001  0.0001
  46.  H 6 (S)   -0.0063 -0.4198 -0.0146  0.0000  0.0000 -0.0171 -0.0140 -0.0012
  47.  H 6 (S)    0.0010  0.0032  0.0004 -0.0000 -0.0000  0.0004 -0.0002  0.0002
  48.  H 6 (px)   0.0000 -0.0000 -0.0000 -0.0000  0.0002  0.0000  0.0000 -0.0000
  49.  H 6 (py)   0.0003  0.0101  0.0004 -0.0000 -0.0000  0.0003  0.0003  0.0000
  50.  H 6 (pz)   0.0000  0.0010  0.0002  0.0000  0.0000 -0.0002 -0.0001  0.0001

          NAO       41      42      43      44      45      46      47      48
      ---------- ------- ------- ------- ------- ------- ------- ------- -------
   1.  C 1 (S)    0.0064 -0.0016 -0.0000  0.0001 -0.0002  0.0064 -0.0016 -0.0000
   2.  C 1 (S)    0.0252  0.0001  0.0000  0.0004  0.0011  0.0252  0.0001  0.0000
   3.  C 1 (S)    0.0048 -0.0003  0.0000  0.0001 -0.0001  0.0048 -0.0003  0.0000
   4.  C 1 (S)   -0.0016 -0.0000  0.0000 -0.0000 -0.0000 -0.0016 -0.0000  0.0000
   5.  C 1 (px)  -0.0000  0.0000  0.0114 -0.0000 -0.0000  0.0000 -0.0000  0.0114
   6.  C 1 (px)  -0.0000 -0.0000 -0.0005 -0.0000  0.0000  0.0000  0.0000 -0.0005
   7.  C 1 (py)   0.0221 -0.0194  0.0000  0.0035 -0.0017 -0.0221  0.0194  0.0000
   8.  C 1 (py)  -0.0336  0.0004 -0.0000 -0.0005 -0.0005  0.0336 -0.0004 -0.0000
   9.  C 1 (pz)  -0.0162 -0.0129  0.0000  0.0000 -0.0063 -0.0162 -0.0129  0.0000
  10.  C 1 (pz)   0.0160 -0.0005  0.0000  0.0004 -0.0001  0.0160 -0.0005  0.0000
  11.  C 1 (d1)  -0.0000  0.0000 -0.0000 -0.0000  0.0000  0.0000  0.0000  0.0000
  12.  C 1 (d2)  -0.0000 -0.0000 -0.0002 -0.0000  0.0000  0.0000  0.0000 -0.0002
  13.  C 1 (d3)   0.0100 -0.0005  0.0000  0.0002  0.0001 -0.0100  0.0005  0.0000
  14.  C 1 (d4)  -0.0012  0.0001 -0.0000 -0.0000  0.0001 -0.0012  0.0001 -0.0000
  15.  C 1 (d5)   0.0018  0.0002  0.0000  0.0000  0.0001  0.0018  0.0002  0.0000
  16.  H 2 (S)    0.1035 -0.0154  0.0000  0.0037 -0.0014 -0.0383  0.0075  0.0000
  17.  H 2 (S)   -0.0154  0.0002  0.0000 -0.0003 -0.0002  0.0075 -0.0001  0.0000
  18.  H 2 (px)  -0.0000  0.0000  0.0001 -0.0000 -0.0000  0.0000 -0.0000  0.0001
  19.  H 2 (py)  -0.0037  0.0003  0.0000 -0.0001  0.0000  0.0022 -0.0001  0.0000
  20.  H 2 (pz)   0.0014  0.0002  0.0000  0.0000  0.0000  0.0013 -0.0002  0.0000
  21.  H 3 (S)   -0.0383  0.0075 -0.0000 -0.0022 -0.0013  0.1035 -0.0154 -0.0000
  22.  H 3 (S)    0.0075 -0.0001 -0.0000  0.0001  0.0002 -0.0154  0.0002 -0.0000
  23.  H 3 (px)  -0.0000  0.0000  0.0001 -0.0000 -0.0000  0.0000 -0.0000  0.0001
  24.  H 3 (py)  -0.0022  0.0001 -0.0000 -0.0001 -0.0001  0.0037 -0.0003 -0.0000
  25.  H 3 (pz)   0.0013 -0.0002 -0.0000  0.0001 -0.0000  0.0014  0.0002 -0.0000
  26.  C 4 (S)   -0.0038 -0.0137  0.0000 -0.0020 -0.0012 -0.0038 -0.0137  0.0000
  27.  C 4 (S)    0.5437  0.0116  0.0000  0.0124  0.0075  0.5437  0.0116  0.0000
  28.  C 4 (S)    0.0088 -0.0002 -0.0000  0.0002 -0.0001  0.0088 -0.0002 -0.0000
  29.  C 4 (S)    0.0002  0.0000 -0.0000  0.0000  0.0000  0.0002  0.0000 -0.0000
  30.  C 4 (px)  -0.0000  0.0000  0.0114 -0.0000 -0.0000  0.0000 -0.0000  0.0114
  31.  C 4 (px)   0.0000 -0.0000 -0.0005  0.0000  0.0000  0.0000  0.0000 -0.0005
  32.  C 4 (py)  -0.6807  0.0042 -0.0000 -0.0106 -0.0109  0.6807 -0.0042 -0.0000
  33.  C 4 (py)   0.0063 -0.0010  0.0000  0.0003 -0.0000 -0.0063  0.0010  0.0000
  34.  C 4 (pz)  -0.4198  0.0032 -0.0000 -0.0101  0.0010 -0.4198  0.0032 -0.0000
  35.  C 4 (pz)  -0.0146  0.0004 -0.0000 -0.0004  0.0002 -0.0146  0.0004 -0.0000
  36.  C 4 (d1)  -0.0000  0.0000 -0.0000 -0.0000 -0.0000  0.0000 -0.0000 -0.0000
  37.  C 4 (d2)  -0.0000  0.0000  0.0002 -0.0000 -0.0000  0.0000 -0.0000  0.0002
  38.  C 4 (d3)   0.0171 -0.0004  0.0000  0.0003  0.0002 -0.0171  0.0004  0.0000
  39.  C 4 (d4)  -0.0140 -0.0002  0.0000 -0.0003 -0.0001 -0.0140 -0.0002  0.0000
  40.  C 4 (d5)  -0.0012  0.0002 -0.0000 -0.0000  0.0001 -0.0012  0.0002 -0.0000
  41.  H 5 (S)    0.7805  0.0000  0.0000  0.0155  0.0091  0.0003  0.0081  0.0000
  42.  H 5 (S)    0.0000  0.0006  0.0000 -0.0000  0.0001  0.0081 -0.0001 -0.0000
  43.  H 5 (px)   0.0000  0.0000  0.0001  0.0000 -0.0000 -0.0000 -0.0000  0.0001
  44.  H 5 (py)   0.0155 -0.0000  0.0000  0.0003  0.0002  0.0027  0.0002  0.0000
  45.  H 5 (pz)   0.0091  0.0001 -0.0000  0.0002  0.0002 -0.0030  0.0001 -0.0000
  46.  H 6 (S)    0.0003  0.0081 -0.0000  0.0027 -0.0030  0.7805  0.0000 -0.0000
  47.  H 6 (S)    0.0081 -0.0001 -0.0000  0.0002  0.0001  0.0000  0.0006 -0.0000
  48.  H 6 (px)   0.0000 -0.0000  0.0001  0.0000 -0.0000 -0.0000 -0.0000  0.0001
  49.  H 6 (py)  -0.0027 -0.0002 -0.0000 -0.0001  0.0000 -0.0155  0.0000 -0.0000
  50.  H 6 (pz)  -0.0030  0.0001  0.0000 -0.0000 -0.0000  0.0091  0.0001  0.0000

          NAO       49      50
      ---------- ------- -------
   1.  C 1 (S)   -0.0001 -0.0002
   2.  C 1 (S)   -0.0004  0.0011
   3.  C 1 (S)   -0.0001 -0.0001
   4.  C 1 (S)    0.0000 -0.0000
   5.  C 1 (px)  -0.0000  0.0000
   6.  C 1 (px)   0.0000 -0.0000
   7.  C 1 (py)   0.0035  0.0017
   8.  C 1 (py)  -0.0005  0.0005
   9.  C 1 (pz)  -0.0000 -0.0063
  10.  C 1 (pz)  -0.0004 -0.0001
  11.  C 1 (d1)  -0.0000  0.0000
  12.  C 1 (d2)   0.0000 -0.0000
  13.  C 1 (d3)   0.0002 -0.0001
  14.  C 1 (d4)   0.0000  0.0001
  15.  C 1 (d5)  -0.0000  0.0001
  16.  H 2 (S)    0.0022 -0.0013
  17.  H 2 (S)   -0.0001  0.0002
  18.  H 2 (px)  -0.0000  0.0000
  19.  H 2 (py)  -0.0001  0.0001
  20.  H 2 (pz)  -0.0001 -0.0000
  21.  H 3 (S)   -0.0037 -0.0014
  22.  H 3 (S)    0.0003 -0.0002
  23.  H 3 (px)  -0.0000  0.0000
  24.  H 3 (py)  -0.0001 -0.0000
  25.  H 3 (pz)  -0.0000  0.0000
  26.  C 4 (S)    0.0020 -0.0012
  27.  C 4 (S)   -0.0124  0.0075
  28.  C 4 (S)   -0.0002 -0.0001
  29.  C 4 (S)   -0.0000  0.0000
  30.  C 4 (px)  -0.0000  0.0000
  31.  C 4 (px)   0.0000 -0.0000
  32.  C 4 (py)  -0.0106  0.0109
  33.  C 4 (py)   0.0003  0.0000
  34.  C 4 (pz)   0.0101  0.0010
  35.  C 4 (pz)   0.0004  0.0002
  36.  C 4 (d1)  -0.0000  0.0000
  37.  C 4 (d2)  -0.0000  0.0000
  38.  C 4 (d3)   0.0003 -0.0002
  39.  C 4 (d4)   0.0003 -0.0001
  40.  C 4 (d5)   0.0000  0.0001
  41.  H 5 (S)   -0.0027 -0.0030
  42.  H 5 (S)   -0.0002  0.0001
  43.  H 5 (px)  -0.0000  0.0000
  44.  H 5 (py)  -0.0001 -0.0000
  45.  H 5 (pz)   0.0000 -0.0000
  46.  H 6 (S)   -0.0155  0.0091
  47.  H 6 (S)    0.0000  0.0001
  48.  H 6 (px)  -0.0000  0.0000
  49.  H 6 (py)   0.0003 -0.0002
  50.  H 6 (pz)  -0.0002  0.0002


 NATURAL BOND ORBITAL ANALYSIS:

                       Occupancies       Lewis Structure    Low   High
           Occ.    -------------------  -----------------   occ   occ
  Cycle   Thresh.   Lewis   Non-Lewis     CR  BD  3C  LP    (L)   (NL)   Dev
 =============================================================================
   1(1)    1.90    15.95887   0.04113      2   6   0   0     0      0    0.03
 -----------------------------------------------------------------------------

 Structure accepted: No low occupancy Lewis orbitals

 --------------------------------------------------------
   Core                      3.99879 ( 99.970% of   4)
   Valence Lewis            11.96008 ( 99.667% of  12)
  ==================       ============================
   Total Lewis              15.95887 ( 99.743% of  16)
  -----------------------------------------------------
   Valence non-Lewis         0.02930 (  0.183% of  16)
   Rydberg non-Lewis         0.01183 (  0.074% of  16)
  ==================       ============================
   Total non-Lewis           0.04113 (  0.257% of  16)
 --------------------------------------------------------


       (Occupancy)   Bond orbital/ Coefficients/ Hybrids
 ---------------------------------------------------------------------------------
     1. (1.99064) BD ( 1) C   1 - H   2  
                ( 60.98%)   0.7809* C   1 s( 31.20%)p 2.20( 68.75%)d 0.00(  0.05%)
                                           -0.0002  0.5585  0.0088  0.0002  0.0000
                                            0.0000  0.7069 -0.0033  0.4331  0.0142
                                            0.0000  0.0000  0.0168 -0.0144 -0.0013
                ( 39.02%)   0.6247* H   2 s( 99.95%)p 0.00(  0.05%)
                                            0.9997  0.0012  0.0000 -0.0196 -0.0116
     2. (1.99064) BD ( 1) C   1 - H   3  
                ( 60.98%)   0.7809* C   1 s( 31.20%)p 2.20( 68.75%)d 0.00(  0.05%)
                                            0.0002 -0.5585 -0.0088 -0.0002  0.0000
                                            0.0000  0.7069 -0.0033 -0.4331 -0.0142
                                            0.0000  0.0000  0.0168  0.0144  0.0013
                ( 39.02%)   0.6247* H   3 s( 99.95%)p 0.00(  0.05%)
                                           -0.9997 -0.0012  0.0000 -0.0196  0.0116
     3. (1.99802) BD ( 1) C   1 - C   4  
                ( 50.00%)   0.7071* C   1 s( 37.61%)p 1.66( 62.36%)d 0.00(  0.04%)
                                            0.0001  0.6129 -0.0201 -0.0005  0.0000
                                            0.0000  0.0000 -0.0000 -0.7888 -0.0369
                                            0.0000  0.0000  0.0000 -0.0001  0.0188
                ( 50.00%)   0.7071* C   4 s( 37.61%)p 1.66( 62.36%)d 0.00(  0.04%)
                                            0.0001  0.6129 -0.0201 -0.0005  0.0000
                                            0.0000  0.0000 -0.0000  0.7888  0.0369
                                            0.0000  0.0000 -0.0000 -0.0001  0.0188
     4. (1.99948) BD ( 2) C   1 - C   4  
                ( 50.00%)   0.7071* C   1 s(  0.00%)p 1.00( 99.95%)d 0.00(  0.05%)
                                            0.0000  0.0000  0.0000  0.0000  0.9989
                                           -0.0421  0.0000  0.0000  0.0000  0.0000
                                            0.0000 -0.0217  0.0000  0.0000  0.0000
                ( 50.00%)   0.7071* C   4 s(  0.00%)p 1.00( 99.95%)d 0.00(  0.05%)
                                            0.0000  0.0000  0.0000  0.0000  0.9989
                                           -0.0421  0.0000  0.0000  0.0000  0.0000
                                            0.0000  0.0217  0.0000  0.0000  0.0000
     5. (1.99064) BD ( 1) C   4 - H   5  
                ( 60.98%)   0.7809* C   4 s( 31.20%)p 2.20( 68.75%)d 0.00(  0.05%)
                                            0.0002 -0.5585 -0.0088 -0.0002  0.0000
                                            0.0000  0.7069 -0.0033  0.4331  0.0142
                                            0.0000  0.0000 -0.0168  0.0144  0.0013
                ( 39.02%)   0.6247* H   5 s( 99.95%)p 0.00(  0.05%)
                                           -0.9997 -0.0012  0.0000 -0.0196 -0.0116
     6. (1.99064) BD ( 1) C   4 - H   6  
                ( 60.98%)   0.7809* C   4 s( 31.20%)p 2.20( 68.75%)d 0.00(  0.05%)
                                           -0.0002  0.5585  0.0088  0.0002  0.0000
                                            0.0000  0.7069 -0.0033 -0.4331 -0.0142
                                            0.0000  0.0000 -0.0168 -0.0144 -0.0013
                ( 39.02%)   0.6247* H   6 s( 99.95%)p 0.00(  0.05%)
                                            0.9997  0.0012  0.0000 -0.0196  0.0116
     7. (1.99939) CR ( 1) C   1           s(100.00%)p 0.00(  0.00%)
                                            1.0000  0.0001  0.0000  0.0000  0.0000
                                            0.0000  0.0000 -0.0000  0.0002  0.0000
                                            0.0000  0.0000  0.0000 -0.0000 -0.0000
     8. (1.99939) CR ( 1) C   4           s(100.00%)p 0.00(  0.00%)
                                            1.0000  0.0001  0.0000  0.0000  0.0000
                                            0.0000  0.0000 -0.0000 -0.0002 -0.0000
                                            0.0000  0.0000 -0.0000 -0.0000 -0.0000
     9. (0.00312) RY*( 1) C   1           s(  0.00%)p 1.00( 92.61%)d 0.08(  7.39%)
                                           -0.0000  0.0000  0.0000  0.0000  0.0000
                                            0.0000  0.0110  0.9623  0.0000  0.0000
                                            0.0000  0.0000 -0.2719 -0.0000 -0.0000
    10. (0.00110) RY*( 2) C   1           s( 11.57%)p 7.62( 88.18%)d 0.02(  0.26%)
                                           -0.0000  0.0062  0.3348 -0.0596  0.0000
                                            0.0000 -0.0000  0.0000 -0.0469  0.9379
                                            0.0000  0.0000 -0.0000 -0.0423  0.0276
    11. (0.00000) RY*( 3) C   1           s(  0.00%)p 1.00(100.00%)d 0.00(  0.00%)
    12. (0.00001) RY*( 4) C   1           s( 88.67%)p 0.13( 11.33%)d 0.00(  0.00%)
    13. (0.00000) RY*( 5) C   1           s( 99.69%)p 0.00(  0.31%)d 0.00(  0.00%)
    14. (0.00000) RY*( 6) C   1           s(  0.00%)p 0.00(  0.00%)d 1.00(100.00%)
    15. (0.00000) RY*( 7) C   1           s(  0.00%)p 1.00(  0.05%)d99.99( 99.95%)
    16. (0.00000) RY*( 8) C   1           s(  0.00%)p 1.00(  7.45%)d12.43( 92.55%)
    17. (0.00000) RY*( 9) C   1           s(  0.05%)p 3.62(  0.17%)d99.99( 99.78%)
    18. (0.00001) RY*(10) C   1           s(  0.02%)p 5.01(  0.09%)d99.99( 99.89%)
    19. (0.00064) RY*( 1) H   2           s( 98.05%)p 0.02(  1.95%)
                                           -0.0023  0.9902  0.0000  0.0262 -0.1370
    20. (0.00013) RY*( 2) H   2           s(  0.00%)p 1.00(100.00%)
                                            0.0000  0.0000  1.0000  0.0000  0.0000
    21. (0.00005) RY*( 3) H   2           s(  1.79%)p54.85( 98.21%)
    22. (0.00001) RY*( 4) H   2           s(  0.21%)p99.99( 99.79%)
    23. (0.00064) RY*( 1) H   3           s( 98.05%)p 0.02(  1.95%)
                                           -0.0023  0.9902  0.0000 -0.0262 -0.1370
    24. (0.00013) RY*( 2) H   3           s(  0.00%)p 1.00(100.00%)
                                            0.0000  0.0000  1.0000  0.0000  0.0000
    25. (0.00005) RY*( 3) H   3           s(  1.79%)p54.85( 98.21%)
    26. (0.00001) RY*( 4) H   3           s(  0.21%)p99.99( 99.79%)
    27. (0.00312) RY*( 1) C   4           s(  0.00%)p 1.00( 92.61%)d 0.08(  7.39%)
                                           -0.0000  0.0000  0.0000  0.0000  0.0000
                                            0.0000  0.0110  0.9623 -0.0000 -0.0000
                                            0.0000  0.0000  0.2719 -0.0000 -0.0000
    28. (0.00110) RY*( 2) C   4           s( 11.57%)p 7.62( 88.18%)d 0.02(  0.26%)
                                           -0.0000  0.0062  0.3348 -0.0596 -0.0000
                                           -0.0000 -0.0000  0.0000  0.0469 -0.9379
                                           -0.0000 -0.0000  0.0000 -0.0423  0.0276
    29. (0.00000) RY*( 3) C   4           s(  0.00%)p 1.00(100.00%)d 0.00(  0.00%)
    30. (0.00001) RY*( 4) C   4           s( 88.67%)p 0.13( 11.33%)d 0.00(  0.00%)
    31. (0.00000) RY*( 5) C   4           s( 99.69%)p 0.00(  0.31%)d 0.00(  0.00%)
    32. (0.00000) RY*( 6) C   4           s(  0.00%)p 0.00(  0.00%)d 1.00(100.00%)
    33. (0.00000) RY*( 7) C   4           s(  0.00%)p 1.00(  0.05%)d99.99( 99.95%)
    34. (0.00000) RY*( 8) C   4           s(  0.00%)p 1.00(  7.45%)d12.43( 92.55%)
    35. (0.00000) RY*( 9) C   4           s(  0.05%)p 3.62(  0.17%)d99.99( 99.78%)
    36. (0.00001) RY*(10) C   4           s(  0.02%)p 5.01(  0.09%)d99.99( 99.89%)
    37. (0.00064) RY*( 1) H   5           s( 98.05%)p 0.02(  1.95%)
                                           -0.0023  0.9902  0.0000 -0.0262  0.1370
    38. (0.00013) RY*( 2) H   5           s(  0.00%)p 1.00(100.00%)
                                            0.0000  0.0000  1.0000  0.0000  0.0000
    39. (0.00005) RY*( 3) H   5           s(  1.79%)p54.85( 98.21%)
    40. (0.00001) RY*( 4) H   5           s(  0.21%)p99.99( 99.79%)
    41. (0.00064) RY*( 1) H   6           s( 98.05%)p 0.02(  1.95%)
                                           -0.0023  0.9902  0.0000  0.0262  0.1370
    42. (0.00013) RY*( 2) H   6           s(  0.00%)p 1.00(100.00%)
                                            0.0000  0.0000  1.0000  0.0000  0.0000
    43. (0.00005) RY*( 3) H   6           s(  1.79%)p54.85( 98.21%)
    44. (0.00001) RY*( 4) H   6           s(  0.21%)p99.99( 99.79%)
    45. (0.00683) BD*( 1) C   1 - H   2  
                ( 39.02%)   0.6247* C   1 s( 31.20%)p 2.20( 68.75%)d 0.00(  0.05%)
                                            0.0002 -0.5585 -0.0088 -0.0002 -0.0000
                                           -0.0000 -0.7069  0.0033 -0.4331 -0.0142
                                           -0.0000 -0.0000 -0.0168  0.0144  0.0013
                ( 60.98%)  -0.7809* H   2 s( 99.95%)p 0.00(  0.05%)
                                           -0.9997 -0.0012 -0.0000  0.0196  0.0116
    46. (0.00683) BD*( 1) C   1 - H   3  
                ( 39.02%)   0.6247* C   1 s( 31.20%)p 2.20( 68.75%)d 0.00(  0.05%)
                                           -0.0002  0.5585  0.0088  0.0002 -0.0000
                                           -0.0000 -0.7069  0.0033  0.4331  0.0142
                                           -0.0000 -0.0000 -0.0168 -0.0144 -0.0013
                ( 60.98%)  -0.7809* H   3 s( 99.95%)p 0.00(  0.05%)
                                            0.9997  0.0012 -0.0000  0.0196 -0.0116
    47. (0.00197) BD*( 1) C   1 - C   4  
                ( 50.00%)   0.7071* C   1 s( 37.61%)p 1.66( 62.36%)d 0.00(  0.04%)
                                            0.0001  0.6129 -0.0201 -0.0005  0.0000
                                            0.0000  0.0000 -0.0000 -0.7888 -0.0369
                                            0.0000  0.0000  0.0000 -0.0001  0.0188
                ( 50.00%)  -0.7071* C   4 s( 37.61%)p 1.66( 62.36%)d 0.00(  0.04%)
                                            0.0001  0.6129 -0.0201 -0.0005  0.0000
                                            0.0000  0.0000 -0.0000  0.7888  0.0369
                                            0.0000  0.0000 -0.0000 -0.0001  0.0188
    48. (0.00000) BD*( 2) C   1 - C   4  
                ( 50.00%)   0.7071* C   1 s(  0.00%)p 1.00( 99.95%)d 0.00(  0.05%)
                ( 50.00%)  -0.7071* C   4 s(  0.00%)p 1.00( 99.95%)d 0.00(  0.05%)
    49. (0.00683) BD*( 1) C   4 - H   5  
                ( 39.02%)   0.6247* C   4 s( 31.20%)p 2.20( 68.75%)d 0.00(  0.05%)
                                           -0.0002  0.5585  0.0088  0.0002 -0.0000
                                           -0.0000 -0.7069  0.0033 -0.4331 -0.0142
                                           -0.0000 -0.0000  0.0168 -0.0144 -0.0013
                ( 60.98%)  -0.7809* H   5 s( 99.95%)p 0.00(  0.05%)
                                            0.9997  0.0012 -0.0000  0.0196  0.0116
    50. (0.00683) BD*( 1) C   4 - H   6  
                ( 39.02%)   0.6247* C   4 s( 31.20%)p 2.20( 68.75%)d 0.00(  0.05%)
                                            0.0002 -0.5585 -0.0088 -0.0002 -0.0000
                                           -0.0000 -0.7069  0.0033  0.4331  0.0142
                                           -0.0000 -0.0000  0.0168  0.0144  0.0013
                ( 60.98%)  -0.7809* H   6 s( 99.95%)p 0.00(  0.05%)
                                           -0.9997 -0.0012 -0.0000  0.0196 -0.0116


 NHO Directionality and "Bond Bending" (deviations from line of nuclear centers)

         [Thresholds for printing:  angular deviation  >  1.0 degree]
                                    hybrid p-character > 25.0%
                                    orbital occupancy  >  0.10e

                                Line of Centers        Hybrid 1              Hybrid 2
                                ---------------  -------------------   ------------------
                NBO               Theta   Phi    Theta   Phi    Dev    Theta   Phi    Dev
 ========================================================================================
     4. BD (   2) C   1 - C   4   180.0    0.0    90.0    0.0  90.0     90.0    0.0  90.0


 Second Order Perturbation Theory Analysis of Fock Matrix in NBO Basis

     Threshold for printing:   0.50 kcal/mol
                                                                              E(2)  E(j)-E(i) F(i,j)
         Donor NBO (i)                     Acceptor NBO (j)                 kcal/mol   a.u.    a.u. 
 ===================================================================================================

 within unit  1
   1. BD (   1) C   1 - H   2        / 27. RY*(   1) C   4                    1.18    1.56    0.038
   1. BD (   1) C   1 - H   2        / 28. RY*(   2) C   4                    0.52    1.14    0.022
   1. BD (   1) C   1 - H   2        / 49. BD*(   1) C   4 - H   5            3.21    1.02    0.051
   2. BD (   1) C   1 - H   3        / 27. RY*(   1) C   4                    1.18    1.56    0.038
   2. BD (   1) C   1 - H   3        / 28. RY*(   2) C   4                    0.52    1.14    0.022
   2. BD (   1) C   1 - H   3        / 50. BD*(   1) C   4 - H   6            3.21    1.02    0.051
   3. BD (   1) C   1 - C   4        / 45. BD*(   1) C   1 - H   2            0.58    1.18    0.023
   3. BD (   1) C   1 - C   4        / 46. BD*(   1) C   1 - H   3            0.58    1.18    0.023
   3. BD (   1) C   1 - C   4        / 49. BD*(   1) C   4 - H   5            0.58    1.18    0.023
   3. BD (   1) C   1 - C   4        / 50. BD*(   1) C   4 - H   6            0.58    1.18    0.023
   5. BD (   1) C   4 - H   5        /  9. RY*(   1) C   1                    1.18    1.56    0.038
   5. BD (   1) C   4 - H   5        / 10. RY*(   2) C   1                    0.52    1.14    0.022
   5. BD (   1) C   4 - H   5        / 45. BD*(   1) C   1 - H   2            3.21    1.02    0.051
   6. BD (   1) C   4 - H   6        /  9. RY*(   1) C   1                    1.18    1.56    0.038
   6. BD (   1) C   4 - H   6        / 10. RY*(   2) C   1                    0.52    1.14    0.022
   6. BD (   1) C   4 - H   6        / 46. BD*(   1) C   1 - H   3            3.21    1.02    0.051
   7. CR (   1) C   1                / 28. RY*(   2) C   4                    2.45   10.69    0.144
   7. CR (   1) C   1                / 49. BD*(   1) C   4 - H   5            0.59   10.56    0.070
   7. CR (   1) C   1                / 50. BD*(   1) C   4 - H   6            0.59   10.56    0.070
   8. CR (   1) C   4                / 10. RY*(   2) C   1                    2.45   10.69    0.144
   8. CR (   1) C   4                / 45. BD*(   1) C   1 - H   2            0.59   10.56    0.070
   8. CR (   1) C   4                / 46. BD*(   1) C   1 - H   3            0.59   10.56    0.070


 Natural Bond Orbitals (Summary):

                                                            Principal Delocalizations
           NBO                        Occupancy    Energy   (geminal,vicinal,remote)
 ====================================================================================
 Molecular unit  1  (C2H4)
     1. BD (   1) C   1 - H   2          1.99064    -0.52121  49(v),27(v),28(v)
     2. BD (   1) C   1 - H   3          1.99064    -0.52121  50(v),27(v),28(v)
     3. BD (   1) C   1 - C   4          1.99802    -0.68783  45(g),46(g),49(g),50(g)
     4. BD (   2) C   1 - C   4          1.99948    -0.25574   
     5. BD (   1) C   4 - H   5          1.99064    -0.52121  45(v),9(v),10(v)
     6. BD (   1) C   4 - H   6          1.99064    -0.52121  46(v),9(v),10(v)
     7. CR (   1) C   1                  1.99939   -10.06908  28(v),49(v),50(v)
     8. CR (   1) C   4                  1.99939   -10.06908  10(v),45(v),46(v)
     9. RY*(   1) C   1                  0.00312     1.04283   
    10. RY*(   2) C   1                  0.00110     0.61908   
    11. RY*(   3) C   1                  0.00000     0.58852   
    12. RY*(   4) C   1                  0.00001     0.94977   
    13. RY*(   5) C   1                  0.00000     4.05480   
    14. RY*(   6) C   1                  0.00000     1.86839   
    15. RY*(   7) C   1                  0.00000     1.93203   
    16. RY*(   8) C   1                  0.00000     2.45763   
    17. RY*(   9) C   1                  0.00000     2.28326   
    18. RY*(  10) C   1                  0.00001     2.39635   
    19. RY*(   1) H   2                  0.00064     0.65111   
    20. RY*(   2) H   2                  0.00013     2.20939   
    21. RY*(   3) H   2                  0.00005     2.33836   
    22. RY*(   4) H   2                  0.00001     2.99862   
    23. RY*(   1) H   3                  0.00064     0.65111   
    24. RY*(   2) H   3                  0.00013     2.20939   
    25. RY*(   3) H   3                  0.00005     2.33836   
    26. RY*(   4) H   3                  0.00001     2.99862   
    27. RY*(   1) C   4                  0.00312     1.04283   
    28. RY*(   2) C   4                  0.00110     0.61908   
    29. RY*(   3) C   4                  0.00000     0.58852   
    30. RY*(   4) C   4                  0.00001     0.94977   
    31. RY*(   5) C   4                  0.00000     4.05480   
    32. RY*(   6) C   4                  0.00000     1.86839   
    33. RY*(   7) C   4                  0.00000     1.93203   
    34. RY*(   8) C   4                  0.00000     2.45763   
    35. RY*(   9) C   4                  0.00000     2.28326   
    36. RY*(  10) C   4                  0.00001     2.39635   
    37. RY*(   1) H   5                  0.00064     0.65111   
    38. RY*(   2) H   5                  0.00013     2.20939   
    39. RY*(   3) H   5                  0.00005     2.33836   
    40. RY*(   4) H   5                  0.00001     2.99862   
    41. RY*(   1) H   6                  0.00064     0.65111   
    42. RY*(   2) H   6                  0.00013     2.20939   
    43. RY*(   3) H   6                  0.00005     2.33836   
    44. RY*(   4) H   6                  0.00001     2.99862   
    45. BD*(   1) C   1 - H   2          0.00683     0.49398   
    46. BD*(   1) C   1 - H   3          0.00683     0.49398   
    47. BD*(   1) C   1 - C   4          0.00197     0.56747   
    48. BD*(   2) C   1 - C   4          0.00000     0.02471   
    49. BD*(   1) C   4 - H   5          0.00683     0.49398   
    50. BD*(   1) C   4 - H   6          0.00683     0.49398   
       -------------------------------
              Total Lewis   15.95887  ( 99.7429%)
        Valence non-Lewis    0.02930  (  0.1831%)
        Rydberg non-Lewis    0.01183  (  0.0739%)
       -------------------------------
            Total unit  1   16.00000  (100.0000%)
           Charge unit  1    0.00000
 Variable Step   Value    
 -------- ---- -----------
     3       3    2.723862
 ---------------------------------------------------------------------------------------------------
                            Z-MATRIX (ANGSTROMS AND DEGREES)
   CD    Cent   Atom    N1       Length/X        N2       Alpha/Y        N3        Beta/Z          J
 ---------------------------------------------------------------------------------------------------
      1      1  C 
      2      2  H        1   1.083410(     1)
      3      3  H        1   1.083410(     2)      2  116.667(     6)
      4      4  C        1   1.441406(     3)      2  121.666(     7)      3  180.000(    10)      0
      5      5  H        4   1.083410(     4)      1  121.666(     8)      2  180.000(    11)      0
      6      6  H        4   1.083410(     5)      1  121.666(     9)      2    0.000(    12)      0
 ---------------------------------------------------------------------------------------------------
                         Z-Matrix orientation:                         
 ---------------------------------------------------------------------
 Center     Atomic      Atomic             Coordinates (Angstroms)
 Number     Number       Type             X           Y           Z
 ---------------------------------------------------------------------
      1          6           0        0.000000    0.000000    0.000000
      2          1           0        0.000000    0.000000    1.083410
      3          1           0        0.968163    0.000000   -0.486247
      4          6           0       -1.226810   -0.000000   -0.756696
      5          1           0       -1.226810   -0.000000   -1.840105
      6          1           0       -2.194973   -0.000000   -0.270448
 ---------------------------------------------------------------------
                    Distance matrix (angstroms):
                    1          2          3          4          5
     1  C    0.000000
     2  H    1.083410   0.000000
     3  H    1.083410   1.844224   0.000000
     4  C    1.441406   2.211572   2.211572   0.000000
     5  H    2.211572   3.170489   2.578922   1.083410   0.000000
     6  H    2.211572   2.578922   3.170489   1.083410   1.844224
                    6
     6  H    0.000000
 Stoichiometry    C2H4
 Framework group  D2H[C2"(C.C),SG(H4)]
 Deg. of freedom     3
 Full point group                 D2H     NOp   8
 Largest Abelian subgroup         D2H     NOp   8
 Largest concise Abelian subgroup D2      NOp   4
                         Standard orientation:                         
 ---------------------------------------------------------------------
 Center     Atomic      Atomic             Coordinates (Angstroms)
 Number     Number       Type             X           Y           Z
 ---------------------------------------------------------------------
      1          6           0       -0.000000    0.000000    0.720703
      2          1           0        0.000000    0.922112    1.289461
      3          1           0       -0.000000   -0.922112    1.289461
      4          6           0        0.000000   -0.000000   -0.720703
      5          1           0       -0.000000   -0.922112   -1.289461
      6          1           0        0.000000    0.922112   -1.289461
 ---------------------------------------------------------------------
 Rotational constants (GHZ):         147.4363801          26.3646854          22.3653046
 Standard basis: 6-31G(d,p) (6D, 7F)
 There are    12 symmetry adapted cartesian basis functions of AG  symmetry.
 There are     2 symmetry adapted cartesian basis functions of B1G symmetry.
 There are     4 symmetry adapted cartesian basis functions of B2G symmetry.
 There are     7 symmetry adapted cartesian basis functions of B3G symmetry.
 There are     2 symmetry adapted cartesian basis functions of AU  symmetry.
 There are    12 symmetry adapted cartesian basis functions of B1U symmetry.
 There are     7 symmetry adapted cartesian basis functions of B2U symmetry.
 There are     4 symmetry adapted cartesian basis functions of B3U symmetry.
 There are    12 symmetry adapted basis functions of AG  symmetry.
 There are     2 symmetry adapted basis functions of B1G symmetry.
 There are     4 symmetry adapted basis functions of B2G symmetry.
 There are     7 symmetry adapted basis functions of B3G symmetry.
 There are     2 symmetry adapted basis functions of AU  symmetry.
 There are    12 symmetry adapted basis functions of B1U symmetry.
 There are     7 symmetry adapted basis functions of B2U symmetry.
 There are     4 symmetry adapted basis functions of B3U symmetry.
    50 basis functions,    84 primitive gaussians,    50 cartesian basis functions
     8 alpha electrons        8 beta electrons
       nuclear repulsion energy        31.9997247639 Hartrees.
 NAtoms=    6 NActive=    6 NUniq=    2 SFac= 4.00D+00 NAtFMM=   60 NAOKFM=F Big=F
 Integral buffers will be    131072 words long.
 Raffenetti 2 integral format.
 Two-electron integral symmetry is turned on.
 One-electron integrals computed using PRISM.
 NBasis=    50 RedAO= T EigKep=  9.97D-03  NBF=    12     2     4     7     2    12     7     4
 NBsUse=    50 1.00D-06 EigRej= -1.00D+00 NBFU=    12     2     4     7     2    12     7     4
 Initial guess from the checkpoint file:  "ethLscanrigidposnor.chk"
 B after Tr=     0.000000    0.000000    0.000000
         Rot=    1.000000   -0.000000    0.000000    0.000000 Ang=   0.00 deg.
 Initial guess orbital symmetries:
       Occupied  (AG) (B1U) (AG) (B1U) (B2U) (AG) (B3G) (B3U)
       Virtual   (B2G) (AG) (B2U) (B1U) (B3G) (B1U) (AG) (B2U)
                 (B3U) (B2G) (B1U) (AG) (B3G) (B2U) (B1U) (AG)
                 (B1U) (B3G) (B3U) (B1G) (AU) (AG) (B2U) (AG) (B1U)
                 (B3G) (B2G) (B2U) (B3U) (B1G) (B1U) (B2G) (B3G)
                 (AU) (AG) (B1U) (AG) (B2U) (B1U) (B3G) (AG) (B1U)
 ExpMin= 1.61D-01 ExpMax= 3.05D+03 ExpMxC= 4.57D+02 IAcc=2 IRadAn=         4 AccDes= 0.00D+00
 Harris functional with IExCor=  402 and IRadAn=       4 diagonalized for initial guess.
 HarFok:  IExCor=  402 AccDes= 0.00D+00 IRadAn=         4 IDoV= 1 UseB2=F ITyADJ=14
 ICtDFT=  3500011 ScaDFX=  1.000000  1.000000  1.000000  1.000000
 FoFCou: FMM=F IPFlag=           0 FMFlag=      100000 FMFlg1=           0
         NFxFlg=           0 DoJE=T BraDBF=F KetDBF=T FulRan=T
         wScrn=  0.000000 ICntrl=       500 IOpCl=  0 I1Cent=   200000004 NGrid=           0
         NMat0=    1 NMatS0=      1 NMatT0=    0 NMatD0=    1 NMtDS0=    0 NMtDT0=    0
 Petite list used in FoFCou.
 Keep R1 ints in memory in symmetry-blocked form, NReq=7790938.
 Requested convergence on RMS density matrix=1.00D-08 within 128 cycles.
 Requested convergence on MAX density matrix=1.00D-06.
 Requested convergence on             energy=1.00D-06.
 No special actions if energy rises.
 Integral accuracy reduced to 1.0D-05 until final iterations.
 Initial convergence to 1.0D-05 achieved.  Increase integral accuracy.
 SCF Done:  E(RB3LYP) =  -78.5821290009     A.U. after    9 cycles
            NFock=  9  Conv=0.37D-09     -V/T= 2.0137

 **********************************************************************

            Population analysis using the SCF density.

 **********************************************************************

 Orbital symmetries:
       Occupied  (AG) (B1U) (AG) (B1U) (B2U) (AG) (B3G) (B3U)
       Virtual   (B2G) (AG) (B2U) (B1U) (B3G) (B1U) (AG) (B2U)
                 (B3U) (B2G) (B1U) (AG) (B3G) (B2U) (B1U) (AG)
                 (B1U) (B3G) (B3U) (B1G) (AU) (AG) (AG) (B2U) (B1U)
                 (B3G) (B2G) (B2U) (B3U) (B1U) (B1G) (B2G) (B3G)
                 (AU) (AG) (B1U) (AG) (B2U) (B1U) (B3G) (AG) (B1U)
 The electronic state is 1-AG.
 Alpha  occ. eigenvalues --  -10.19877 -10.19836  -0.73244  -0.58737  -0.45496
 Alpha  occ. eigenvalues --   -0.40330  -0.36579  -0.25078
 Alpha virt. eigenvalues --   -0.00599   0.12297   0.14834   0.14975   0.23533
 Alpha virt. eigenvalues --    0.29561   0.50392   0.53954   0.56020   0.62630
 Alpha virt. eigenvalues --    0.62822   0.65409   0.83704   0.85744   0.90349
 Alpha virt. eigenvalues --    0.92099   1.05804   1.13193   1.37169   1.40313
 Alpha virt. eigenvalues --    1.50976   1.82836   1.88831   1.89134   2.00742
 Alpha virt. eigenvalues --    2.04974   2.06836   2.19144   2.36154   2.45657
 Alpha virt. eigenvalues --    2.47351   2.56511   2.62684   2.64557   2.73135
 Alpha virt. eigenvalues --    2.97753   3.19656   3.31996   3.44185   3.68006
 Alpha virt. eigenvalues --    4.14122   4.46043
          Condensed to atoms (all electrons):
               1          2          3          4          5          6
     1  C    4.877111   0.385972   0.385972   0.632595  -0.031836  -0.031836
     2  H    0.385972   0.583942  -0.044772  -0.031836   0.003962  -0.006258
     3  H    0.385972  -0.044772   0.583942  -0.031836  -0.006258   0.003962
     4  C    0.632595  -0.031836  -0.031836   4.877111   0.385972   0.385972
     5  H   -0.031836   0.003962  -0.006258   0.385972   0.583942  -0.044772
     6  H   -0.031836  -0.006258   0.003962   0.385972  -0.044772   0.583942
 Mulliken charges:
               1
     1  C   -0.217979
     2  H    0.108989
     3  H    0.108989
     4  C   -0.217979
     5  H    0.108989
     6  H    0.108989
 Sum of Mulliken charges =  -0.00000
 Mulliken charges with hydrogens summed into heavy atoms:
               1
     1  C   -0.000000
     4  C   -0.000000
 Electronic spatial extent (au):  <R**2>=             87.2960
 Charge=             -0.0000 electrons
 Dipole moment (field-independent basis, Debye):
    X=             -0.0000    Y=              0.0000    Z=              0.0000  Tot=              0.0000
 Quadrupole moment (field-independent basis, Debye-Ang):
   XX=            -15.2692   YY=            -12.1889   ZZ=            -11.7381
   XY=              0.0000   XZ=             -0.0000   YZ=              0.0000
 Traceless Quadrupole moment (field-independent basis, Debye-Ang):
   XX=             -2.2038   YY=              0.8765   ZZ=              1.3273
   XY=              0.0000   XZ=             -0.0000   YZ=              0.0000
 Octapole moment (field-independent basis, Debye-Ang**2):
  XXX=             -0.0000  YYY=             -0.0000  ZZZ=             -0.0000  XYY=             -0.0000
  XXY=             -0.0000  XXZ=             -0.0000  XZZ=             -0.0000  YZZ=              0.0000
  YYZ=              0.0000  XYZ=             -0.0000
 Hexadecapole moment (field-independent basis, Debye-Ang**3):
 XXXX=            -16.0797 YYYY=            -26.2625 ZZZZ=            -72.8411 XXXY=             -0.0000
 XXXZ=              0.0000 YYYX=             -0.0000 YYYZ=              0.0000 ZZZX=              0.0000
 ZZZY=              0.0000 XXYY=             -7.6635 XXZZ=            -15.9740 YYZZ=            -13.9381
 XXYZ=             -0.0000 YYXZ=              0.0000 ZZXY=              0.0000
 N-N= 3.199972476393D+01 E-N=-2.451739815555D+02  KE= 7.752189523511D+01
 Symmetry AG   KE= 3.713551164469D+01
 Symmetry B1G  KE= 6.336492879574D-34
 Symmetry B2G  KE= 3.333766395637D-33
 Symmetry B3G  KE= 2.102455117375D+00
 Symmetry AU   KE= 1.299836930615D-33
 Symmetry B1U  KE= 3.437429874265D+01
 Symmetry B2U  KE= 1.870625361422D+00
 Symmetry B3U  KE= 2.039004368975D+00
 ******************************Gaussian NBO Version 3.1******************************
             N A T U R A L   A T O M I C   O R B I T A L   A N D
          N A T U R A L   B O N D   O R B I T A L   A N A L Y S I S
 ******************************Gaussian NBO Version 3.1******************************

       /RESON  / : Allow strongly delocalized NBO set
       /DMNAO  / : Print the NAO density matrix
       /BNDIDX / : Print bond indices based on the NAO density matrix
       /MULORB / : Print Mulliken populations by orbital and atom

 Analyzing the SCF density

 Job title: M0001                                                           

 Storage needed:      7784 in NPA,     10201 in NBO (2147483420 available)


 Input atomic orbitals, gross Mulliken populations:

  AO  Atom No lang  Mulliken Population    Atom No      Total
 -------------------------------------------------------------------------------
   1    C  1  S        1.9917654
   2    C  1  S        0.7113581
   3    C  1  px       0.5292486
   4    C  1  py       0.7293254
   5    C  1  pz       0.7268539
   6    C  1  S        0.5935089
   7    C  1  px       0.4619010
   8    C  1  py       0.2632274
   9    C  1  pz       0.2287283
  10    C  1  dxx     -0.0252414
  11    C  1  dxz     -0.0051515
  12    C  1  dzz     -0.0030546
  13    C  1  dxy      0.0000000
  14    C  1  dyy      0.0032703
  15    C  1  dyz      0.0122389
                                             C  1      6.2179788
  16    H  2  S        0.5328818
  17    H  2  S        0.3453457
  18    H  2  px       0.0027901
  19    H  2  py       0.0063775
  20    H  2  pz       0.0036156
                                             H  2      0.8910106
  21    H  3  S        0.5328818
  22    H  3  S        0.3453457
  23    H  3  px       0.0027901
  24    H  3  py       0.0063775
  25    H  3  pz       0.0036156
                                             H  3      0.8910106
  26    C  4  S        1.9917654
  27    C  4  S        0.7113581
  28    C  4  px       0.5292486
  29    C  4  py       0.7293254
  30    C  4  pz       0.7268539
  31    C  4  S        0.5935089
  32    C  4  px       0.4619010
  33    C  4  py       0.2632274
  34    C  4  pz       0.2287283
  35    C  4  dxx     -0.0252414
  36    C  4  dxz     -0.0051515
  37    C  4  dzz     -0.0030546
  38    C  4  dxy      0.0000000
  39    C  4  dyy      0.0032703
  40    C  4  dyz      0.0122389
                                             C  4      6.2179788
  41    H  5  S        0.5328818
  42    H  5  S        0.3453457
  43    H  5  px       0.0027901
  44    H  5  py       0.0063775
  45    H  5  pz       0.0036156
                                             H  5      0.8910106
  46    H  6  S        0.5328818
  47    H  6  S        0.3453457
  48    H  6  px       0.0027901
  49    H  6  py       0.0063775
  50    H  6  pz       0.0036156
                                             H  6      0.8910106

 Total number of electrons:   16.000000


 Mayer-Mulliken atom-atom bond order matrix:                                   

     Atom    1       2       3       4       5       6
     ---- ------  ------  ------  ------  ------  ------
   1.  C  0.0000  0.9576  0.9576  2.0015 -0.0020 -0.0020
   2.  H  0.9576  0.0000 -0.0081 -0.0020  0.0084  0.0010
   3.  H  0.9576 -0.0081  0.0000 -0.0020  0.0010  0.0084
   4.  C  2.0015 -0.0020 -0.0020  0.0000  0.9576  0.9576
   5.  H -0.0020  0.0084  0.0010  0.9576  0.0000 -0.0081
   6.  H -0.0020  0.0010  0.0084  0.9576 -0.0081  0.0000


 Mayer-Mulliken valencies by atom:                                             

     Atom    1
     ---- ------
   1.  C  3.9126
   2.  H  0.9569
   3.  H  0.9569
   4.  C  3.9126
   5.  H  0.9569
   6.  H  0.9569
 GSVD:  LWork=        1156 too small for GESVD, short by        1316 words or        1316 for optimal perf.


 NATURAL POPULATIONS:  Natural atomic orbital occupancies 
                                                          
   NAO  Atom  No  lang   Type(AO)    Occupancy      Energy
 ----------------------------------------------------------
     1    C    1  S      Cor( 1S)     1.99945     -10.08000
     2    C    1  S      Val( 2S)     1.10791      -0.25949
     3    C    1  S      Ryd( 3S)     0.00052       0.97342
     4    C    1  S      Ryd( 4S)     0.00001       4.10843
     5    C    1  px     Val( 2p)     0.99741      -0.11436
     6    C    1  px     Ryd( 3p)     0.00193       0.58412
     7    C    1  py     Val( 2p)     1.21448      -0.04311
     8    C    1  py     Ryd( 3p)     0.00275       0.86791
     9    C    1  pz     Val( 2p)     1.10869      -0.04680
    10    C    1  pz     Ryd( 3p)     0.00240       0.54346
    11    C    1  dxy    Ryd( 3d)     0.00000       1.86684
    12    C    1  dxz    Ryd( 3d)     0.00039       1.91220
    13    C    1  dyz    Ryd( 3d)     0.00091       2.60068
    14    C    1  dx2y2  Ryd( 3d)     0.00051       2.28648
    15    C    1  dz2    Ryd( 3d)     0.00036       2.36590

    16    H    2  S      Val( 1S)     0.77994       0.09123
    17    H    2  S      Ryd( 2S)     0.00058       0.59801
    18    H    2  px     Ryd( 2p)     0.00014       2.20770
    19    H    2  py     Ryd( 2p)     0.00033       2.83505
    20    H    2  pz     Ryd( 2p)     0.00016       2.55095

    21    H    3  S      Val( 1S)     0.77994       0.09123
    22    H    3  S      Ryd( 2S)     0.00058       0.59801
    23    H    3  px     Ryd( 2p)     0.00014       2.20770
    24    H    3  py     Ryd( 2p)     0.00033       2.83505
    25    H    3  pz     Ryd( 2p)     0.00016       2.55095

    26    C    4  S      Cor( 1S)     1.99945     -10.08000
    27    C    4  S      Val( 2S)     1.10791      -0.25949
    28    C    4  S      Ryd( 3S)     0.00052       0.97342
    29    C    4  S      Ryd( 4S)     0.00001       4.10843
    30    C    4  px     Val( 2p)     0.99741      -0.11436
    31    C    4  px     Ryd( 3p)     0.00193       0.58412
    32    C    4  py     Val( 2p)     1.21448      -0.04311
    33    C    4  py     Ryd( 3p)     0.00275       0.86791
    34    C    4  pz     Val( 2p)     1.10869      -0.04680
    35    C    4  pz     Ryd( 3p)     0.00240       0.54346
    36    C    4  dxy    Ryd( 3d)     0.00000       1.86684
    37    C    4  dxz    Ryd( 3d)     0.00039       1.91220
    38    C    4  dyz    Ryd( 3d)     0.00091       2.60068
    39    C    4  dx2y2  Ryd( 3d)     0.00051       2.28648
    40    C    4  dz2    Ryd( 3d)     0.00036       2.36590

    41    H    5  S      Val( 1S)     0.77994       0.09123
    42    H    5  S      Ryd( 2S)     0.00058       0.59801
    43    H    5  px     Ryd( 2p)     0.00014       2.20770
    44    H    5  py     Ryd( 2p)     0.00033       2.83505
    45    H    5  pz     Ryd( 2p)     0.00016       2.55095

    46    H    6  S      Val( 1S)     0.77994       0.09123
    47    H    6  S      Ryd( 2S)     0.00058       0.59801
    48    H    6  px     Ryd( 2p)     0.00014       2.20770
    49    H    6  py     Ryd( 2p)     0.00033       2.83505
    50    H    6  pz     Ryd( 2p)     0.00016       2.55095


 Summary of Natural Population Analysis:                  
                                                          
                                       Natural Population 
                Natural  -----------------------------------------------
    Atom  No    Charge         Core      Valence    Rydberg      Total
 -----------------------------------------------------------------------
      C    1   -0.43772      1.99945     4.42850    0.00977     6.43772
      H    2    0.21886      0.00000     0.77994    0.00120     0.78114
      H    3    0.21886      0.00000     0.77994    0.00120     0.78114
      C    4   -0.43772      1.99945     4.42850    0.00977     6.43772
      H    5    0.21886      0.00000     0.77994    0.00120     0.78114
      H    6    0.21886      0.00000     0.77994    0.00120     0.78114
 =======================================================================
   * Total *    0.00000      3.99891    11.97674    0.02435    16.00000

                                 Natural Population      
 --------------------------------------------------------
   Core                       3.99891 ( 99.9727% of   4)
   Valence                   11.97674 ( 99.8062% of  12)
   Natural Minimal Basis     15.97565 ( 99.8478% of  16)
   Natural Rydberg Basis      0.02435 (  0.1522% of  16)
 --------------------------------------------------------

    Atom  No          Natural Electron Configuration
 ----------------------------------------------------------------------------
      C    1      [core]2S( 1.11)2p( 3.32)3p( 0.01)
      H    2            1S( 0.78)
      H    3            1S( 0.78)
      C    4      [core]2S( 1.11)2p( 3.32)3p( 0.01)
      H    5            1S( 0.78)
      H    6            1S( 0.78)


 Wiberg bond index matrix in the NAO basis:                                    

     Atom    1       2       3       4       5       6
     ---- ------  ------  ------  ------  ------  ------
   1.  C  0.0000  0.9395  0.9395  2.0272  0.0030  0.0030
   2.  H  0.9395  0.0000  0.0002  0.0030  0.0095  0.0012
   3.  H  0.9395  0.0002  0.0000  0.0030  0.0012  0.0095
   4.  C  2.0272  0.0030  0.0030  0.0000  0.9395  0.9395
   5.  H  0.0030  0.0095  0.0012  0.9395  0.0000  0.0002
   6.  H  0.0030  0.0012  0.0095  0.9395  0.0002  0.0000


 Wiberg bond index, Totals by atom:                                            

     Atom    1
     ---- ------
   1.  C  3.9122
   2.  H  0.9533
   3.  H  0.9533
   4.  C  3.9122
   5.  H  0.9533
   6.  H  0.9533


 Atom-atom overlap-weighted NAO bond order:                                    

     Atom    1       2       3       4       5       6
     ---- ------  ------  ------  ------  ------  ------
   1.  C  0.0000  0.7793  0.7793  1.2739  0.0012  0.0012
   2.  H  0.7793  0.0000 -0.0037  0.0012  0.0035 -0.0039
   3.  H  0.7793 -0.0037  0.0000  0.0012 -0.0039  0.0035
   4.  C  1.2739  0.0012  0.0012  0.0000  0.7793  0.7793
   5.  H  0.0012  0.0035 -0.0039  0.7793  0.0000 -0.0037
   6.  H  0.0012 -0.0039  0.0035  0.7793 -0.0037  0.0000


 Atom-atom overlap-weighted NAO bond order, Totals by atom:                    

     Atom    1
     ---- ------
   1.  C  2.8350
   2.  H  0.7765
   3.  H  0.7765
   4.  C  2.8350
   5.  H  0.7765
   6.  H  0.7765


 MO bond order:                                                                

     Atom    1       2       3       4       5       6
     ---- ------  ------  ------  ------  ------  ------
   1.  C  0.0000  1.6166  0.2966  0.8194  0.0050  0.0494
   2.  H  1.6166  0.0000  0.0213  0.0821  0.0666 -0.0159
   3.  H  0.2966  0.0213  0.0000  0.0073 -0.0233  0.0666
   4.  C  0.8194  0.0821  0.0073  0.0000 -0.5509  0.7865
   5.  H  0.0050  0.0666 -0.0233 -0.5509  0.0000  0.0094
   6.  H  0.0494 -0.0159  0.0666  0.7865  0.0094  0.0000


 MO atomic valencies:                                                          

     Atom    1
     ---- ------
   1.  C  2.7869
   2.  H  1.7707
   3.  H  0.3684
   4.  C  1.1444
   5.  H -0.4932
   6.  H  0.8960


 NAO density matrix:                                                           

          NAO        1       2       3       4       5       6       7       8
      ---------- ------- ------- ------- ------- ------- ------- ------- -------
   1.  C 1 (S)    1.9995  0.0000 -0.0000 -0.0000 -0.0000 -0.0000 -0.0000  0.0000
   2.  C 1 (S)    0.0000  1.1079 -0.0000  0.0000 -0.0000  0.0000 -0.0000  0.0000
   3.  C 1 (S)   -0.0000 -0.0000  0.0005 -0.0000 -0.0000  0.0000 -0.0000  0.0000
   4.  C 1 (S)   -0.0000  0.0000 -0.0000  0.0000 -0.0000  0.0000 -0.0000  0.0000
   5.  C 1 (px)  -0.0000 -0.0000 -0.0000 -0.0000  0.9974 -0.0438  0.0000 -0.0000
   6.  C 1 (px)  -0.0000  0.0000  0.0000  0.0000 -0.0438  0.0019 -0.0000  0.0000
   7.  C 1 (py)  -0.0000 -0.0000 -0.0000 -0.0000  0.0000 -0.0000  1.2145  0.0018
   8.  C 1 (py)   0.0000  0.0000  0.0000  0.0000 -0.0000  0.0000  0.0018  0.0027
   9.  C 1 (pz)   0.0031  0.1144  0.0217  0.0007  0.0000 -0.0000  0.0000 -0.0000
  10.  C 1 (pz)  -0.0002  0.0005  0.0011 -0.0000 -0.0000  0.0000 -0.0000 -0.0000
  11.  C 1 (d1)   0.0000 -0.0000 -0.0000 -0.0000 -0.0000  0.0000  0.0000 -0.0000
  12.  C 1 (d2)  -0.0000 -0.0000  0.0000  0.0000 -0.0196  0.0009 -0.0000  0.0000
  13.  C 1 (d3)  -0.0000 -0.0000 -0.0000 -0.0000  0.0000 -0.0000  0.0293 -0.0007
  14.  C 1 (d4)   0.0023 -0.0193 -0.0003 -0.0000  0.0000 -0.0000  0.0000 -0.0000
  15.  C 1 (d5)  -0.0014  0.0092 -0.0003 -0.0000 -0.0000  0.0000 -0.0000 -0.0000
  16.  H 2 (S)   -0.0023  0.5478  0.0074  0.0001 -0.0000 -0.0000  0.6823 -0.0034
  17.  H 2 (S)   -0.0139  0.0116 -0.0001  0.0000  0.0000 -0.0000 -0.0047  0.0009
  18.  H 2 (px)   0.0000  0.0000 -0.0000 -0.0000  0.0117 -0.0005 -0.0000 -0.0000
  19.  H 2 (py)   0.0019 -0.0125 -0.0002 -0.0000  0.0000 -0.0000 -0.0108  0.0002
  20.  H 2 (pz)   0.0011 -0.0074  0.0000 -0.0000 -0.0000  0.0000 -0.0110 -0.0000
  21.  H 3 (S)   -0.0023  0.5478  0.0074  0.0001 -0.0000  0.0000 -0.6823  0.0034
  22.  H 3 (S)   -0.0139  0.0116 -0.0001  0.0000  0.0000 -0.0000  0.0047 -0.0009
  23.  H 3 (px)   0.0000  0.0000 -0.0000 -0.0000  0.0117 -0.0005 -0.0000 -0.0000
  24.  H 3 (py)  -0.0019  0.0125  0.0002  0.0000 -0.0000  0.0000 -0.0108  0.0002
  25.  H 3 (pz)   0.0011 -0.0074  0.0000 -0.0000 -0.0000  0.0000  0.0110  0.0000
  26.  C 4 (S)    0.0000 -0.0037  0.0098  0.0006  0.0000  0.0000  0.0000  0.0000
  27.  C 4 (S)   -0.0037  0.3323 -0.0056 -0.0026  0.0000 -0.0000  0.0000  0.0000
  28.  C 4 (S)    0.0098 -0.0056  0.0004 -0.0000  0.0000 -0.0000  0.0000  0.0000
  29.  C 4 (S)    0.0006 -0.0026 -0.0000 -0.0000  0.0000 -0.0000  0.0000  0.0000
  30.  C 4 (px)  -0.0000 -0.0000 -0.0000 -0.0000  0.9974 -0.0438 -0.0000 -0.0000
  31.  C 4 (px)  -0.0000  0.0000  0.0000  0.0000 -0.0438  0.0019  0.0000  0.0000
  32.  C 4 (py)  -0.0000 -0.0000 -0.0000 -0.0000  0.0000  0.0000  0.1292  0.0576
  33.  C 4 (py)  -0.0000 -0.0000 -0.0000 -0.0000  0.0000 -0.0000  0.0576 -0.0001
  34.  C 4 (pz)   0.0073  0.5122 -0.0172  0.0014  0.0000 -0.0000  0.0000  0.0000
  35.  C 4 (pz)  -0.0204  0.0001 -0.0010  0.0000 -0.0000  0.0000 -0.0000  0.0000
  36.  C 4 (d1)   0.0000 -0.0000 -0.0000  0.0000 -0.0000 -0.0000  0.0000  0.0000
  37.  C 4 (d2)   0.0000  0.0000 -0.0000 -0.0000  0.0196 -0.0009 -0.0000 -0.0000
  38.  C 4 (d3)  -0.0000  0.0000  0.0000  0.0000  0.0000 -0.0000  0.0126 -0.0014
  39.  C 4 (d4)   0.0000 -0.0003 -0.0001  0.0001 -0.0000  0.0000 -0.0000 -0.0000
  40.  C 4 (d5)  -0.0024  0.0136 -0.0003 -0.0000  0.0000 -0.0000  0.0000  0.0000
  41.  H 5 (S)    0.0061  0.0206  0.0035 -0.0016 -0.0000  0.0000  0.0200 -0.0327
  42.  H 5 (S)   -0.0015  0.0001 -0.0003 -0.0000  0.0000 -0.0000 -0.0178  0.0003
  43.  H 5 (px)   0.0000  0.0000 -0.0000 -0.0000  0.0117 -0.0005  0.0000 -0.0000
  44.  H 5 (py)   0.0001  0.0002  0.0001 -0.0000  0.0000 -0.0000  0.0033 -0.0005
  45.  H 5 (pz)  -0.0002  0.0010 -0.0001 -0.0000 -0.0000  0.0000 -0.0015 -0.0005
  46.  H 6 (S)    0.0061  0.0206  0.0035 -0.0016 -0.0000  0.0000 -0.0200  0.0327
  47.  H 6 (S)   -0.0015  0.0001 -0.0003 -0.0000  0.0000 -0.0000  0.0178 -0.0003
  48.  H 6 (px)   0.0000  0.0000 -0.0000 -0.0000  0.0117 -0.0005  0.0000 -0.0000
  49.  H 6 (py)  -0.0001 -0.0002 -0.0001  0.0000 -0.0000  0.0000  0.0033 -0.0005
  50.  H 6 (pz)  -0.0002  0.0010 -0.0001 -0.0000 -0.0000  0.0000  0.0015  0.0005

          NAO        9      10      11      12      13      14      15      16
      ---------- ------- ------- ------- ------- ------- ------- ------- -------
   1.  C 1 (S)    0.0031 -0.0002  0.0000 -0.0000 -0.0000  0.0023 -0.0014 -0.0023
   2.  C 1 (S)    0.1144  0.0005 -0.0000 -0.0000 -0.0000 -0.0193  0.0092  0.5478
   3.  C 1 (S)    0.0217  0.0011 -0.0000  0.0000 -0.0000 -0.0003 -0.0003  0.0074
   4.  C 1 (S)    0.0007 -0.0000 -0.0000  0.0000 -0.0000 -0.0000 -0.0000  0.0001
   5.  C 1 (px)   0.0000 -0.0000 -0.0000 -0.0196  0.0000  0.0000 -0.0000 -0.0000
   6.  C 1 (px)  -0.0000  0.0000  0.0000  0.0009 -0.0000 -0.0000  0.0000 -0.0000
   7.  C 1 (py)   0.0000 -0.0000  0.0000 -0.0000  0.0293  0.0000 -0.0000  0.6823
   8.  C 1 (py)  -0.0000 -0.0000 -0.0000  0.0000 -0.0007 -0.0000 -0.0000 -0.0034
   9.  C 1 (pz)   1.1087  0.0420 -0.0000 -0.0000  0.0000 -0.0154 -0.0162  0.4147
  10.  C 1 (pz)   0.0420  0.0024 -0.0000  0.0000 -0.0000 -0.0006 -0.0006  0.0150
  11.  C 1 (d1)  -0.0000 -0.0000 -0.0000  0.0000  0.0000  0.0000  0.0000  0.0000
  12.  C 1 (d2)  -0.0000  0.0000  0.0000  0.0004 -0.0000 -0.0000  0.0000 -0.0000
  13.  C 1 (d3)   0.0000 -0.0000  0.0000 -0.0000  0.0009  0.0000  0.0000  0.0177
  14.  C 1 (d4)  -0.0154 -0.0006  0.0000 -0.0000  0.0000  0.0005  0.0000 -0.0140
  15.  C 1 (d5)  -0.0162 -0.0006  0.0000  0.0000  0.0000  0.0000  0.0004 -0.0010
  16.  H 2 (S)    0.4147  0.0150  0.0000 -0.0000  0.0177 -0.0140 -0.0010  0.7799
  17.  H 2 (S)   -0.0032 -0.0003 -0.0000 -0.0000 -0.0004 -0.0002  0.0002 -0.0000
  18.  H 2 (px)   0.0000 -0.0000 -0.0000 -0.0002  0.0000  0.0000 -0.0000  0.0000
  19.  H 2 (py)  -0.0103 -0.0004 -0.0000 -0.0000 -0.0003  0.0003  0.0000 -0.0156
  20.  H 2 (pz)   0.0009  0.0001 -0.0000  0.0000 -0.0003  0.0001 -0.0001 -0.0092
  21.  H 3 (S)    0.4147  0.0150 -0.0000 -0.0000 -0.0177 -0.0140 -0.0010 -0.0009
  22.  H 3 (S)   -0.0032 -0.0003  0.0000 -0.0000  0.0004 -0.0002  0.0002  0.0081
  23.  H 3 (px)   0.0000 -0.0000  0.0000 -0.0002  0.0000  0.0000 -0.0000  0.0000
  24.  H 3 (py)   0.0103  0.0004 -0.0000  0.0000 -0.0003 -0.0003 -0.0000  0.0028
  25.  H 3 (pz)   0.0009  0.0001  0.0000  0.0000  0.0003  0.0001 -0.0001  0.0031
  26.  C 4 (S)   -0.0073  0.0204 -0.0000  0.0000 -0.0000  0.0000 -0.0024  0.0061
  27.  C 4 (S)   -0.5122 -0.0001  0.0000  0.0000 -0.0000 -0.0003  0.0136  0.0206
  28.  C 4 (S)    0.0172  0.0010 -0.0000 -0.0000 -0.0000 -0.0001 -0.0003  0.0035
  29.  C 4 (S)   -0.0014 -0.0000  0.0000 -0.0000 -0.0000  0.0001 -0.0000 -0.0016
  30.  C 4 (px)   0.0000 -0.0000 -0.0000 -0.0196  0.0000  0.0000 -0.0000 -0.0000
  31.  C 4 (px)  -0.0000  0.0000 -0.0000  0.0009 -0.0000 -0.0000  0.0000 -0.0000
  32.  C 4 (py)   0.0000 -0.0000 -0.0000  0.0000 -0.0126  0.0000 -0.0000 -0.0200
  33.  C 4 (py)   0.0000  0.0000  0.0000 -0.0000  0.0014  0.0000 -0.0000  0.0327
  34.  C 4 (pz)  -0.6024 -0.0416 -0.0000 -0.0000 -0.0000  0.0001  0.0127  0.0112
  35.  C 4 (pz)  -0.0416 -0.0022  0.0000  0.0000 -0.0000  0.0005  0.0006 -0.0145
  36.  C 4 (d1)  -0.0000 -0.0000  0.0000  0.0000  0.0000  0.0000 -0.0000 -0.0000
  37.  C 4 (d2)   0.0000 -0.0000  0.0000 -0.0004  0.0000  0.0000 -0.0000  0.0000
  38.  C 4 (d3)  -0.0000  0.0000  0.0000 -0.0000  0.0007  0.0000  0.0000  0.0095
  39.  C 4 (d4)  -0.0001 -0.0005 -0.0000  0.0000  0.0000  0.0000 -0.0001 -0.0011
  40.  C 4 (d5)  -0.0127 -0.0006  0.0000 -0.0000 -0.0000 -0.0001  0.0003  0.0020
  41.  H 5 (S)   -0.0112  0.0145  0.0000  0.0000  0.0095 -0.0011  0.0020  0.0950
  42.  H 5 (S)   -0.0125 -0.0005 -0.0000 -0.0000 -0.0005  0.0001  0.0002 -0.0144
  43.  H 5 (px)   0.0000 -0.0000 -0.0000 -0.0002  0.0000  0.0000 -0.0000  0.0000
  44.  H 5 (py)   0.0003  0.0003  0.0000 -0.0000  0.0002 -0.0000  0.0000  0.0035
  45.  H 5 (pz)  -0.0061 -0.0001  0.0000  0.0000  0.0001  0.0001  0.0001 -0.0014
  46.  H 6 (S)   -0.0112  0.0145 -0.0000  0.0000 -0.0095 -0.0011  0.0020 -0.0329
  47.  H 6 (S)   -0.0125 -0.0005  0.0000 -0.0000  0.0005  0.0001  0.0002  0.0067
  48.  H 6 (px)   0.0000 -0.0000 -0.0000 -0.0002  0.0000  0.0000 -0.0000  0.0000
  49.  H 6 (py)  -0.0003 -0.0003  0.0000  0.0000  0.0002  0.0000 -0.0000  0.0019
  50.  H 6 (pz)  -0.0061 -0.0001 -0.0000  0.0000 -0.0001  0.0001  0.0001 -0.0013

          NAO       17      18      19      20      21      22      23      24
      ---------- ------- ------- ------- ------- ------- ------- ------- -------
   1.  C 1 (S)   -0.0139  0.0000  0.0019  0.0011 -0.0023 -0.0139  0.0000 -0.0019
   2.  C 1 (S)    0.0116  0.0000 -0.0125 -0.0074  0.5478  0.0116  0.0000  0.0125
   3.  C 1 (S)   -0.0001 -0.0000 -0.0002  0.0000  0.0074 -0.0001 -0.0000  0.0002
   4.  C 1 (S)    0.0000 -0.0000 -0.0000 -0.0000  0.0001  0.0000 -0.0000  0.0000
   5.  C 1 (px)   0.0000  0.0117  0.0000 -0.0000 -0.0000  0.0000  0.0117 -0.0000
   6.  C 1 (px)  -0.0000 -0.0005 -0.0000  0.0000  0.0000 -0.0000 -0.0005  0.0000
   7.  C 1 (py)  -0.0047 -0.0000 -0.0108 -0.0110 -0.6823  0.0047 -0.0000 -0.0108
   8.  C 1 (py)   0.0009 -0.0000  0.0002 -0.0000  0.0034 -0.0009 -0.0000  0.0002
   9.  C 1 (pz)  -0.0032  0.0000 -0.0103  0.0009  0.4147 -0.0032  0.0000  0.0103
  10.  C 1 (pz)  -0.0003 -0.0000 -0.0004  0.0001  0.0150 -0.0003 -0.0000  0.0004
  11.  C 1 (d1)  -0.0000 -0.0000 -0.0000 -0.0000 -0.0000  0.0000  0.0000 -0.0000
  12.  C 1 (d2)  -0.0000 -0.0002 -0.0000  0.0000 -0.0000 -0.0000 -0.0002  0.0000
  13.  C 1 (d3)  -0.0004  0.0000 -0.0003 -0.0003 -0.0177  0.0004  0.0000 -0.0003
  14.  C 1 (d4)  -0.0002  0.0000  0.0003  0.0001 -0.0140 -0.0002  0.0000 -0.0003
  15.  C 1 (d5)   0.0002 -0.0000  0.0000 -0.0001 -0.0010  0.0002 -0.0000 -0.0000
  16.  H 2 (S)   -0.0000  0.0000 -0.0156 -0.0092 -0.0009  0.0081  0.0000  0.0028
  17.  H 2 (S)    0.0006  0.0000  0.0000 -0.0001  0.0081 -0.0000  0.0000  0.0002
  18.  H 2 (px)   0.0000  0.0001  0.0000 -0.0000  0.0000  0.0000  0.0001 -0.0000
  19.  H 2 (py)   0.0000  0.0000  0.0003  0.0002 -0.0028 -0.0002  0.0000 -0.0001
  20.  H 2 (pz)  -0.0001 -0.0000  0.0002  0.0002  0.0031 -0.0001 -0.0000  0.0000
  21.  H 3 (S)    0.0081  0.0000 -0.0028  0.0031  0.7799 -0.0000  0.0000  0.0156
  22.  H 3 (S)   -0.0000  0.0000 -0.0002 -0.0001 -0.0000  0.0006  0.0000 -0.0000
  23.  H 3 (px)   0.0000  0.0001  0.0000 -0.0000  0.0000  0.0000  0.0001 -0.0000
  24.  H 3 (py)   0.0002 -0.0000 -0.0001  0.0000  0.0156 -0.0000 -0.0000  0.0003
  25.  H 3 (pz)  -0.0001 -0.0000 -0.0000 -0.0000 -0.0092 -0.0001 -0.0000 -0.0002
  26.  C 4 (S)   -0.0015 -0.0000 -0.0001  0.0002  0.0061 -0.0015 -0.0000  0.0001
  27.  C 4 (S)    0.0001 -0.0000 -0.0002 -0.0010  0.0206  0.0001 -0.0000  0.0002
  28.  C 4 (S)   -0.0003  0.0000 -0.0001  0.0001  0.0035 -0.0003  0.0000  0.0001
  29.  C 4 (S)   -0.0000  0.0000  0.0000  0.0000 -0.0016 -0.0000  0.0000 -0.0000
  30.  C 4 (px)   0.0000  0.0117  0.0000 -0.0000 -0.0000  0.0000  0.0117 -0.0000
  31.  C 4 (px)  -0.0000 -0.0005 -0.0000  0.0000 -0.0000 -0.0000 -0.0005  0.0000
  32.  C 4 (py)   0.0178 -0.0000  0.0033 -0.0015  0.0200 -0.0178 -0.0000  0.0033
  33.  C 4 (py)  -0.0003  0.0000 -0.0005 -0.0005 -0.0327  0.0003  0.0000 -0.0005
  34.  C 4 (pz)   0.0125  0.0000  0.0003 -0.0061  0.0112  0.0125  0.0000 -0.0003
  35.  C 4 (pz)   0.0005 -0.0000  0.0003 -0.0001 -0.0145  0.0005 -0.0000 -0.0003
  36.  C 4 (d1)   0.0000 -0.0000  0.0000 -0.0000 -0.0000 -0.0000 -0.0000 -0.0000
  37.  C 4 (d2)   0.0000  0.0002  0.0000 -0.0000  0.0000  0.0000  0.0002 -0.0000
  38.  C 4 (d3)  -0.0005  0.0000 -0.0002 -0.0001 -0.0095  0.0005  0.0000 -0.0002
  39.  C 4 (d4)   0.0001 -0.0000  0.0000 -0.0001 -0.0011  0.0001 -0.0000 -0.0000
  40.  C 4 (d5)   0.0002  0.0000 -0.0000 -0.0001  0.0020  0.0002  0.0000  0.0000
  41.  H 5 (S)   -0.0144 -0.0000 -0.0035  0.0014 -0.0329  0.0067 -0.0000 -0.0019
  42.  H 5 (S)    0.0002  0.0000  0.0003  0.0002  0.0067 -0.0001  0.0000  0.0001
  43.  H 5 (px)   0.0000  0.0001  0.0000 -0.0000  0.0000  0.0000  0.0001 -0.0000
  44.  H 5 (py)  -0.0003  0.0000 -0.0001  0.0000 -0.0019  0.0001  0.0000 -0.0001
  45.  H 5 (pz)  -0.0002 -0.0000  0.0000  0.0000 -0.0013  0.0002 -0.0000 -0.0001
  46.  H 6 (S)    0.0067 -0.0000  0.0019  0.0013  0.0950 -0.0144 -0.0000  0.0035
  47.  H 6 (S)   -0.0001  0.0000 -0.0001 -0.0002 -0.0144  0.0002  0.0000 -0.0003
  48.  H 6 (px)   0.0000  0.0001  0.0000 -0.0000  0.0000  0.0000  0.0001 -0.0000
  49.  H 6 (py)  -0.0001 -0.0000 -0.0001 -0.0001 -0.0035  0.0003 -0.0000 -0.0001
  50.  H 6 (pz)   0.0002 -0.0000  0.0001 -0.0000 -0.0014 -0.0002 -0.0000 -0.0000

          NAO       25      26      27      28      29      30      31      32
      ---------- ------- ------- ------- ------- ------- ------- ------- -------
   1.  C 1 (S)    0.0011  0.0000 -0.0037  0.0098  0.0006 -0.0000 -0.0000 -0.0000
   2.  C 1 (S)   -0.0074 -0.0037  0.3323 -0.0056 -0.0026 -0.0000  0.0000 -0.0000
   3.  C 1 (S)    0.0000  0.0098 -0.0056  0.0004 -0.0000 -0.0000  0.0000 -0.0000
   4.  C 1 (S)   -0.0000  0.0006 -0.0026 -0.0000 -0.0000 -0.0000  0.0000 -0.0000
   5.  C 1 (px)  -0.0000  0.0000  0.0000  0.0000  0.0000  0.9974 -0.0438  0.0000
   6.  C 1 (px)   0.0000  0.0000 -0.0000 -0.0000 -0.0000 -0.0438  0.0019  0.0000
   7.  C 1 (py)   0.0110  0.0000  0.0000  0.0000  0.0000 -0.0000  0.0000  0.1292
   8.  C 1 (py)   0.0000  0.0000  0.0000  0.0000  0.0000 -0.0000  0.0000  0.0576
   9.  C 1 (pz)   0.0009 -0.0073 -0.5122  0.0172 -0.0014  0.0000 -0.0000  0.0000
  10.  C 1 (pz)   0.0001  0.0204 -0.0001  0.0010 -0.0000 -0.0000  0.0000 -0.0000
  11.  C 1 (d1)   0.0000 -0.0000  0.0000 -0.0000  0.0000 -0.0000 -0.0000 -0.0000
  12.  C 1 (d2)   0.0000  0.0000  0.0000 -0.0000 -0.0000 -0.0196  0.0009  0.0000
  13.  C 1 (d3)   0.0003 -0.0000 -0.0000 -0.0000 -0.0000  0.0000 -0.0000 -0.0126
  14.  C 1 (d4)   0.0001  0.0000 -0.0003 -0.0001  0.0001  0.0000 -0.0000  0.0000
  15.  C 1 (d5)  -0.0001 -0.0024  0.0136 -0.0003 -0.0000 -0.0000  0.0000 -0.0000
  16.  H 2 (S)    0.0031  0.0061  0.0206  0.0035 -0.0016 -0.0000 -0.0000 -0.0200
  17.  H 2 (S)   -0.0001 -0.0015  0.0001 -0.0003 -0.0000  0.0000 -0.0000  0.0178
  18.  H 2 (px)  -0.0000 -0.0000 -0.0000  0.0000  0.0000  0.0117 -0.0005 -0.0000
  19.  H 2 (py)  -0.0000 -0.0001 -0.0002 -0.0001  0.0000  0.0000 -0.0000  0.0033
  20.  H 2 (pz)  -0.0000  0.0002 -0.0010  0.0001  0.0000 -0.0000  0.0000 -0.0015
  21.  H 3 (S)   -0.0092  0.0061  0.0206  0.0035 -0.0016 -0.0000 -0.0000  0.0200
  22.  H 3 (S)   -0.0001 -0.0015  0.0001 -0.0003 -0.0000  0.0000 -0.0000 -0.0178
  23.  H 3 (px)  -0.0000 -0.0000 -0.0000  0.0000  0.0000  0.0117 -0.0005 -0.0000
  24.  H 3 (py)  -0.0002  0.0001  0.0002  0.0001 -0.0000 -0.0000  0.0000  0.0033
  25.  H 3 (pz)   0.0002  0.0002 -0.0010  0.0001  0.0000 -0.0000  0.0000  0.0015
  26.  C 4 (S)    0.0002  1.9995 -0.0000  0.0000  0.0000  0.0000 -0.0000 -0.0000
  27.  C 4 (S)   -0.0010 -0.0000  1.1079 -0.0000  0.0000  0.0000  0.0000  0.0000
  28.  C 4 (S)    0.0001  0.0000 -0.0000  0.0005  0.0000  0.0000 -0.0000  0.0000
  29.  C 4 (S)    0.0000  0.0000  0.0000  0.0000  0.0000  0.0000 -0.0000  0.0000
  30.  C 4 (px)  -0.0000  0.0000  0.0000  0.0000  0.0000  0.9974 -0.0438  0.0000
  31.  C 4 (px)   0.0000 -0.0000  0.0000 -0.0000 -0.0000 -0.0438  0.0019 -0.0000
  32.  C 4 (py)   0.0015 -0.0000  0.0000  0.0000  0.0000  0.0000 -0.0000  1.2145
  33.  C 4 (py)   0.0005 -0.0000 -0.0000 -0.0000 -0.0000  0.0000 -0.0000  0.0018
  34.  C 4 (pz)  -0.0061 -0.0031 -0.1144 -0.0217 -0.0007  0.0000 -0.0000 -0.0000
  35.  C 4 (pz)  -0.0001  0.0002 -0.0005 -0.0011  0.0000 -0.0000  0.0000 -0.0000
  36.  C 4 (d1)   0.0000  0.0000 -0.0000 -0.0000  0.0000 -0.0000 -0.0000  0.0000
  37.  C 4 (d2)  -0.0000 -0.0000 -0.0000  0.0000  0.0000  0.0196 -0.0009 -0.0000
  38.  C 4 (d3)   0.0001 -0.0000 -0.0000 -0.0000  0.0000  0.0000 -0.0000 -0.0293
  39.  C 4 (d4)  -0.0001  0.0023 -0.0193 -0.0003 -0.0000 -0.0000  0.0000 -0.0000
  40.  C 4 (d5)  -0.0001 -0.0014  0.0092 -0.0003 -0.0000  0.0000 -0.0000  0.0000
  41.  H 5 (S)    0.0013 -0.0023  0.5478  0.0074  0.0001 -0.0000  0.0000 -0.6823
  42.  H 5 (S)   -0.0002 -0.0139  0.0116 -0.0001  0.0000  0.0000 -0.0000  0.0047
  43.  H 5 (px)  -0.0000 -0.0000 -0.0000  0.0000  0.0000  0.0117 -0.0005 -0.0000
  44.  H 5 (py)   0.0001 -0.0019  0.0125  0.0002  0.0000  0.0000 -0.0000 -0.0108
  45.  H 5 (pz)  -0.0000 -0.0011  0.0074 -0.0000  0.0000 -0.0000  0.0000 -0.0110
  46.  H 6 (S)    0.0014 -0.0023  0.5478  0.0074  0.0001 -0.0000  0.0000  0.6823
  47.  H 6 (S)    0.0002 -0.0139  0.0116 -0.0001  0.0000  0.0000 -0.0000 -0.0047
  48.  H 6 (px)  -0.0000 -0.0000 -0.0000  0.0000  0.0000  0.0117 -0.0005 -0.0000
  49.  H 6 (py)  -0.0000  0.0019 -0.0125 -0.0002 -0.0000 -0.0000  0.0000 -0.0108
  50.  H 6 (pz)   0.0000 -0.0011  0.0074 -0.0000  0.0000 -0.0000  0.0000  0.0110

          NAO       33      34      35      36      37      38      39      40
      ---------- ------- ------- ------- ------- ------- ------- ------- -------
   1.  C 1 (S)   -0.0000  0.0073 -0.0204  0.0000  0.0000 -0.0000  0.0000 -0.0024
   2.  C 1 (S)   -0.0000  0.5122  0.0001 -0.0000  0.0000  0.0000 -0.0003  0.0136
   3.  C 1 (S)   -0.0000 -0.0172 -0.0010 -0.0000 -0.0000  0.0000 -0.0001 -0.0003
   4.  C 1 (S)   -0.0000  0.0014  0.0000  0.0000 -0.0000  0.0000  0.0001 -0.0000
   5.  C 1 (px)   0.0000  0.0000 -0.0000 -0.0000  0.0196  0.0000 -0.0000  0.0000
   6.  C 1 (px)  -0.0000 -0.0000  0.0000 -0.0000 -0.0009 -0.0000  0.0000 -0.0000
   7.  C 1 (py)   0.0576  0.0000 -0.0000  0.0000 -0.0000  0.0126 -0.0000  0.0000
   8.  C 1 (py)  -0.0001  0.0000  0.0000  0.0000 -0.0000 -0.0014 -0.0000  0.0000
   9.  C 1 (pz)   0.0000 -0.6024 -0.0416 -0.0000  0.0000 -0.0000 -0.0001 -0.0127
  10.  C 1 (pz)   0.0000 -0.0416 -0.0022 -0.0000 -0.0000  0.0000 -0.0005 -0.0006
  11.  C 1 (d1)   0.0000 -0.0000  0.0000  0.0000  0.0000  0.0000 -0.0000  0.0000
  12.  C 1 (d2)  -0.0000 -0.0000  0.0000  0.0000 -0.0004 -0.0000  0.0000 -0.0000
  13.  C 1 (d3)   0.0014 -0.0000 -0.0000  0.0000  0.0000  0.0007  0.0000 -0.0000
  14.  C 1 (d4)   0.0000  0.0001  0.0005  0.0000  0.0000  0.0000  0.0000 -0.0001
  15.  C 1 (d5)  -0.0000  0.0127  0.0006 -0.0000 -0.0000  0.0000 -0.0001  0.0003
  16.  H 2 (S)    0.0327  0.0112 -0.0145 -0.0000  0.0000  0.0095 -0.0011  0.0020
  17.  H 2 (S)   -0.0003  0.0125  0.0005  0.0000  0.0000 -0.0005  0.0001  0.0002
  18.  H 2 (px)   0.0000  0.0000 -0.0000 -0.0000  0.0002  0.0000 -0.0000  0.0000
  19.  H 2 (py)  -0.0005  0.0003  0.0003  0.0000  0.0000 -0.0002  0.0000 -0.0000
  20.  H 2 (pz)  -0.0005 -0.0061 -0.0001 -0.0000 -0.0000 -0.0001 -0.0001 -0.0001
  21.  H 3 (S)   -0.0327  0.0112 -0.0145 -0.0000  0.0000 -0.0095 -0.0011  0.0020
  22.  H 3 (S)    0.0003  0.0125  0.0005 -0.0000  0.0000  0.0005  0.0001  0.0002
  23.  H 3 (px)   0.0000  0.0000 -0.0000 -0.0000  0.0002  0.0000 -0.0000  0.0000
  24.  H 3 (py)  -0.0005 -0.0003 -0.0003 -0.0000 -0.0000 -0.0002 -0.0000  0.0000
  25.  H 3 (pz)   0.0005 -0.0061 -0.0001  0.0000 -0.0000  0.0001 -0.0001 -0.0001
  26.  C 4 (S)   -0.0000 -0.0031  0.0002  0.0000 -0.0000 -0.0000  0.0023 -0.0014
  27.  C 4 (S)   -0.0000 -0.1144 -0.0005 -0.0000 -0.0000 -0.0000 -0.0193  0.0092
  28.  C 4 (S)   -0.0000 -0.0217 -0.0011 -0.0000  0.0000 -0.0000 -0.0003 -0.0003
  29.  C 4 (S)   -0.0000 -0.0007  0.0000  0.0000  0.0000  0.0000 -0.0000 -0.0000
  30.  C 4 (px)   0.0000  0.0000 -0.0000 -0.0000  0.0196  0.0000 -0.0000  0.0000
  31.  C 4 (px)  -0.0000 -0.0000  0.0000 -0.0000 -0.0009 -0.0000  0.0000 -0.0000
  32.  C 4 (py)   0.0018 -0.0000 -0.0000  0.0000 -0.0000 -0.0293 -0.0000  0.0000
  33.  C 4 (py)   0.0027  0.0000  0.0000  0.0000  0.0000  0.0007 -0.0000 -0.0000
  34.  C 4 (pz)   0.0000  1.1087  0.0420 -0.0000  0.0000  0.0000  0.0154  0.0162
  35.  C 4 (pz)   0.0000  0.0420  0.0024  0.0000 -0.0000  0.0000  0.0006  0.0006
  36.  C 4 (d1)   0.0000 -0.0000  0.0000 -0.0000 -0.0000 -0.0000  0.0000 -0.0000
  37.  C 4 (d2)   0.0000  0.0000 -0.0000 -0.0000  0.0004  0.0000 -0.0000  0.0000
  38.  C 4 (d3)   0.0007  0.0000  0.0000 -0.0000  0.0000  0.0009 -0.0000 -0.0000
  39.  C 4 (d4)  -0.0000  0.0154  0.0006  0.0000 -0.0000 -0.0000  0.0005  0.0000
  40.  C 4 (d5)  -0.0000  0.0162  0.0006 -0.0000  0.0000 -0.0000  0.0000  0.0004
  41.  H 5 (S)    0.0034 -0.4147 -0.0150 -0.0000 -0.0000  0.0177 -0.0140 -0.0010
  42.  H 5 (S)   -0.0009  0.0032  0.0003 -0.0000  0.0000 -0.0004 -0.0002  0.0002
  43.  H 5 (px)   0.0000  0.0000 -0.0000 -0.0000  0.0002  0.0000 -0.0000  0.0000
  44.  H 5 (py)   0.0002 -0.0103 -0.0004 -0.0000  0.0000  0.0003 -0.0003 -0.0000
  45.  H 5 (pz)  -0.0000  0.0009  0.0001 -0.0000 -0.0000  0.0003 -0.0001  0.0001
  46.  H 6 (S)   -0.0034 -0.4147 -0.0150  0.0000 -0.0000 -0.0177 -0.0140 -0.0010
  47.  H 6 (S)    0.0009  0.0032  0.0003  0.0000  0.0000  0.0004 -0.0002  0.0002
  48.  H 6 (px)   0.0000  0.0000 -0.0000  0.0000  0.0002  0.0000 -0.0000  0.0000
  49.  H 6 (py)   0.0002  0.0103  0.0004 -0.0000 -0.0000  0.0003  0.0003  0.0000
  50.  H 6 (pz)   0.0000  0.0009  0.0001  0.0000 -0.0000 -0.0003 -0.0001  0.0001

          NAO       41      42      43      44      45      46      47      48
      ---------- ------- ------- ------- ------- ------- ------- ------- -------
   1.  C 1 (S)    0.0061 -0.0015  0.0000  0.0001 -0.0002  0.0061 -0.0015  0.0000
   2.  C 1 (S)    0.0206  0.0001  0.0000  0.0002  0.0010  0.0206  0.0001  0.0000
   3.  C 1 (S)    0.0035 -0.0003 -0.0000  0.0001 -0.0001  0.0035 -0.0003 -0.0000
   4.  C 1 (S)   -0.0016 -0.0000 -0.0000 -0.0000 -0.0000 -0.0016 -0.0000 -0.0000
   5.  C 1 (px)  -0.0000  0.0000  0.0117  0.0000 -0.0000 -0.0000  0.0000  0.0117
   6.  C 1 (px)   0.0000 -0.0000 -0.0005 -0.0000  0.0000  0.0000 -0.0000 -0.0005
   7.  C 1 (py)   0.0200 -0.0178  0.0000  0.0033 -0.0015 -0.0200  0.0178  0.0000
   8.  C 1 (py)  -0.0327  0.0003 -0.0000 -0.0005 -0.0005  0.0327 -0.0003 -0.0000
   9.  C 1 (pz)  -0.0112 -0.0125  0.0000  0.0003 -0.0061 -0.0112 -0.0125  0.0000
  10.  C 1 (pz)   0.0145 -0.0005 -0.0000  0.0003 -0.0001  0.0145 -0.0005 -0.0000
  11.  C 1 (d1)   0.0000 -0.0000 -0.0000  0.0000  0.0000 -0.0000  0.0000 -0.0000
  12.  C 1 (d2)   0.0000 -0.0000 -0.0002 -0.0000  0.0000  0.0000 -0.0000 -0.0002
  13.  C 1 (d3)   0.0095 -0.0005  0.0000  0.0002  0.0001 -0.0095  0.0005  0.0000
  14.  C 1 (d4)  -0.0011  0.0001  0.0000 -0.0000  0.0001 -0.0011  0.0001  0.0000
  15.  C 1 (d5)   0.0020  0.0002 -0.0000  0.0000  0.0001  0.0020  0.0002 -0.0000
  16.  H 2 (S)    0.0950 -0.0144  0.0000  0.0035 -0.0014 -0.0329  0.0067  0.0000
  17.  H 2 (S)   -0.0144  0.0002  0.0000 -0.0003 -0.0002  0.0067 -0.0001  0.0000
  18.  H 2 (px)  -0.0000  0.0000  0.0001  0.0000 -0.0000 -0.0000  0.0000  0.0001
  19.  H 2 (py)  -0.0035  0.0003  0.0000 -0.0001  0.0000  0.0019 -0.0001  0.0000
  20.  H 2 (pz)   0.0014  0.0002 -0.0000  0.0000  0.0000  0.0013 -0.0002 -0.0000
  21.  H 3 (S)   -0.0329  0.0067  0.0000 -0.0019 -0.0013  0.0950 -0.0144  0.0000
  22.  H 3 (S)    0.0067 -0.0001  0.0000  0.0001  0.0002 -0.0144  0.0002  0.0000
  23.  H 3 (px)  -0.0000  0.0000  0.0001  0.0000 -0.0000 -0.0000  0.0000  0.0001
  24.  H 3 (py)  -0.0019  0.0001 -0.0000 -0.0001 -0.0001  0.0035 -0.0003 -0.0000
  25.  H 3 (pz)   0.0013 -0.0002 -0.0000  0.0001 -0.0000  0.0014  0.0002 -0.0000
  26.  C 4 (S)   -0.0023 -0.0139 -0.0000 -0.0019 -0.0011 -0.0023 -0.0139 -0.0000
  27.  C 4 (S)    0.5478  0.0116 -0.0000  0.0125  0.0074  0.5478  0.0116 -0.0000
  28.  C 4 (S)    0.0074 -0.0001  0.0000  0.0002 -0.0000  0.0074 -0.0001  0.0000
  29.  C 4 (S)    0.0001  0.0000  0.0000  0.0000  0.0000  0.0001  0.0000  0.0000
  30.  C 4 (px)  -0.0000  0.0000  0.0117  0.0000 -0.0000 -0.0000  0.0000  0.0117
  31.  C 4 (px)   0.0000 -0.0000 -0.0005 -0.0000  0.0000  0.0000 -0.0000 -0.0005
  32.  C 4 (py)  -0.6823  0.0047 -0.0000 -0.0108 -0.0110  0.6823 -0.0047 -0.0000
  33.  C 4 (py)   0.0034 -0.0009  0.0000  0.0002 -0.0000 -0.0034  0.0009  0.0000
  34.  C 4 (pz)  -0.4147  0.0032  0.0000 -0.0103  0.0009 -0.4147  0.0032  0.0000
  35.  C 4 (pz)  -0.0150  0.0003 -0.0000 -0.0004  0.0001 -0.0150  0.0003 -0.0000
  36.  C 4 (d1)  -0.0000 -0.0000 -0.0000 -0.0000 -0.0000  0.0000  0.0000  0.0000
  37.  C 4 (d2)  -0.0000  0.0000  0.0002  0.0000 -0.0000 -0.0000  0.0000  0.0002
  38.  C 4 (d3)   0.0177 -0.0004  0.0000  0.0003  0.0003 -0.0177  0.0004  0.0000
  39.  C 4 (d4)  -0.0140 -0.0002 -0.0000 -0.0003 -0.0001 -0.0140 -0.0002 -0.0000
  40.  C 4 (d5)  -0.0010  0.0002  0.0000 -0.0000  0.0001 -0.0010  0.0002  0.0000
  41.  H 5 (S)    0.7799  0.0000 -0.0000  0.0156  0.0092 -0.0009  0.0081 -0.0000
  42.  H 5 (S)    0.0000  0.0006  0.0000 -0.0000  0.0001  0.0081 -0.0000  0.0000
  43.  H 5 (px)  -0.0000  0.0000  0.0001  0.0000 -0.0000 -0.0000  0.0000  0.0001
  44.  H 5 (py)   0.0156 -0.0000  0.0000  0.0003  0.0002  0.0028  0.0002  0.0000
  45.  H 5 (pz)   0.0092  0.0001 -0.0000  0.0002  0.0002 -0.0031  0.0001 -0.0000
  46.  H 6 (S)   -0.0009  0.0081 -0.0000  0.0028 -0.0031  0.7799  0.0000 -0.0000
  47.  H 6 (S)    0.0081 -0.0000  0.0000  0.0002  0.0001  0.0000  0.0006  0.0000
  48.  H 6 (px)  -0.0000  0.0000  0.0001  0.0000 -0.0000 -0.0000  0.0000  0.0001
  49.  H 6 (py)  -0.0028 -0.0002 -0.0000 -0.0001  0.0000 -0.0156  0.0000 -0.0000
  50.  H 6 (pz)  -0.0031  0.0001 -0.0000 -0.0000 -0.0000  0.0092  0.0001 -0.0000

          NAO       49      50
      ---------- ------- -------
   1.  C 1 (S)   -0.0001 -0.0002
   2.  C 1 (S)   -0.0002  0.0010
   3.  C 1 (S)   -0.0001 -0.0001
   4.  C 1 (S)    0.0000 -0.0000
   5.  C 1 (px)  -0.0000 -0.0000
   6.  C 1 (px)   0.0000  0.0000
   7.  C 1 (py)   0.0033  0.0015
   8.  C 1 (py)  -0.0005  0.0005
   9.  C 1 (pz)  -0.0003 -0.0061
  10.  C 1 (pz)  -0.0003 -0.0001
  11.  C 1 (d1)   0.0000 -0.0000
  12.  C 1 (d2)   0.0000  0.0000
  13.  C 1 (d3)   0.0002 -0.0001
  14.  C 1 (d4)   0.0000  0.0001
  15.  C 1 (d5)  -0.0000  0.0001
  16.  H 2 (S)    0.0019 -0.0013
  17.  H 2 (S)   -0.0001  0.0002
  18.  H 2 (px)  -0.0000 -0.0000
  19.  H 2 (py)  -0.0001  0.0001
  20.  H 2 (pz)  -0.0001 -0.0000
  21.  H 3 (S)   -0.0035 -0.0014
  22.  H 3 (S)    0.0003 -0.0002
  23.  H 3 (px)  -0.0000 -0.0000
  24.  H 3 (py)  -0.0001 -0.0000
  25.  H 3 (pz)  -0.0000  0.0000
  26.  C 4 (S)    0.0019 -0.0011
  27.  C 4 (S)   -0.0125  0.0074
  28.  C 4 (S)   -0.0002 -0.0000
  29.  C 4 (S)   -0.0000  0.0000
  30.  C 4 (px)  -0.0000 -0.0000
  31.  C 4 (px)   0.0000  0.0000
  32.  C 4 (py)  -0.0108  0.0110
  33.  C 4 (py)   0.0002  0.0000
  34.  C 4 (pz)   0.0103  0.0009
  35.  C 4 (pz)   0.0004  0.0001
  36.  C 4 (d1)  -0.0000  0.0000
  37.  C 4 (d2)  -0.0000 -0.0000
  38.  C 4 (d3)   0.0003 -0.0003
  39.  C 4 (d4)   0.0003 -0.0001
  40.  C 4 (d5)   0.0000  0.0001
  41.  H 5 (S)   -0.0028 -0.0031
  42.  H 5 (S)   -0.0002  0.0001
  43.  H 5 (px)  -0.0000 -0.0000
  44.  H 5 (py)  -0.0001 -0.0000
  45.  H 5 (pz)   0.0000 -0.0000
  46.  H 6 (S)   -0.0156  0.0092
  47.  H 6 (S)    0.0000  0.0001
  48.  H 6 (px)  -0.0000 -0.0000
  49.  H 6 (py)   0.0003 -0.0002
  50.  H 6 (pz)  -0.0002  0.0002


 NATURAL BOND ORBITAL ANALYSIS:

                       Occupancies       Lewis Structure    Low   High
           Occ.    -------------------  -----------------   occ   occ
  Cycle   Thresh.   Lewis   Non-Lewis     CR  BD  3C  LP    (L)   (NL)   Dev
 =============================================================================
   1(1)    1.90    15.96567   0.03433      2   6   0   0     0      0    0.03
 -----------------------------------------------------------------------------

 Structure accepted: No low occupancy Lewis orbitals

 --------------------------------------------------------
   Core                      3.99891 ( 99.973% of   4)
   Valence Lewis            11.96676 ( 99.723% of  12)
  ==================       ============================
   Total Lewis              15.96567 ( 99.785% of  16)
  -----------------------------------------------------
   Valence non-Lewis         0.02345 (  0.147% of  16)
   Rydberg non-Lewis         0.01088 (  0.068% of  16)
  ==================       ============================
   Total non-Lewis           0.03433 (  0.215% of  16)
 --------------------------------------------------------


       (Occupancy)   Bond orbital/ Coefficients/ Hybrids
 ---------------------------------------------------------------------------------
     1. (1.99216) BD ( 1) C   1 - H   2  
                ( 61.00%)   0.7810* C   1 s( 31.69%)p 2.15( 68.26%)d 0.00(  0.05%)
                                           -0.0001  0.5629  0.0074  0.0002  0.0000
                                            0.0000  0.7069 -0.0007  0.4274  0.0148
                                            0.0000  0.0000  0.0176 -0.0144 -0.0011
                ( 39.00%)   0.6245* H   2 s( 99.95%)p 0.00(  0.05%)
                                            0.9997  0.0011  0.0000 -0.0198 -0.0118
     2. (1.99216) BD ( 1) C   1 - H   3  
                ( 61.00%)   0.7810* C   1 s( 31.69%)p 2.15( 68.26%)d 0.00(  0.05%)
                                            0.0001 -0.5629 -0.0074 -0.0002  0.0000
                                            0.0000  0.7069 -0.0007 -0.4274 -0.0148
                                            0.0000  0.0000  0.0176  0.0144  0.0011
                ( 39.00%)   0.6245* H   3 s( 99.95%)p 0.00(  0.05%)
                                           -0.9997 -0.0011  0.0000 -0.0198  0.0118
     3. (1.99868) BD ( 1) C   1 - C   4  
                ( 50.00%)   0.7071* C   1 s( 36.62%)p 1.73( 63.34%)d 0.00(  0.03%)
                                            0.0001  0.6049 -0.0172 -0.0004  0.0000
                                            0.0000  0.0000 -0.0000 -0.7952 -0.0334
                                            0.0000  0.0000  0.0000 -0.0000  0.0184
                ( 50.00%)   0.7071* C   4 s( 36.62%)p 1.73( 63.34%)d 0.00(  0.03%)
                                            0.0001  0.6049 -0.0172 -0.0004  0.0000
                                            0.0000  0.0000 -0.0000  0.7952  0.0334
                                            0.0000  0.0000 -0.0000 -0.0000  0.0184
     4. (1.99945) BD ( 2) C   1 - C   4  
                ( 50.00%)   0.7071* C   1 s(  0.00%)p 1.00( 99.96%)d 0.00(  0.04%)
                                            0.0000  0.0000  0.0000  0.0000  0.9988
                                           -0.0439  0.0000  0.0000  0.0000  0.0000
                                            0.0000 -0.0197  0.0000  0.0000  0.0000
                ( 50.00%)   0.7071* C   4 s(  0.00%)p 1.00( 99.96%)d 0.00(  0.04%)
                                            0.0000  0.0000  0.0000  0.0000  0.9988
                                           -0.0439  0.0000  0.0000  0.0000  0.0000
                                            0.0000  0.0197  0.0000  0.0000  0.0000
     5. (1.99216) BD ( 1) C   4 - H   5  
                ( 61.00%)   0.7810* C   4 s( 31.69%)p 2.15( 68.26%)d 0.00(  0.05%)
                                            0.0001 -0.5629 -0.0074 -0.0002  0.0000
                                            0.0000  0.7069 -0.0007  0.4274  0.0148
                                            0.0000  0.0000 -0.0176  0.0144  0.0011
                ( 39.00%)   0.6245* H   5 s( 99.95%)p 0.00(  0.05%)
                                           -0.9997 -0.0011  0.0000 -0.0198 -0.0118
     6. (1.99216) BD ( 1) C   4 - H   6  
                ( 61.00%)   0.7810* C   4 s( 31.69%)p 2.15( 68.26%)d 0.00(  0.05%)
                                           -0.0001  0.5629  0.0074  0.0002  0.0000
                                            0.0000  0.7069 -0.0007 -0.4274 -0.0148
                                            0.0000  0.0000 -0.0176 -0.0144 -0.0011
                ( 39.00%)   0.6245* H   6 s( 99.95%)p 0.00(  0.05%)
                                            0.9997  0.0011  0.0000 -0.0198  0.0118
     7. (1.99946) CR ( 1) C   1           s(100.00%)p 0.00(  0.00%)
                                            1.0000  0.0001  0.0000  0.0000  0.0000
                                            0.0000  0.0000 -0.0000  0.0002  0.0000
                                            0.0000  0.0000  0.0000 -0.0000 -0.0000
     8. (1.99946) CR ( 1) C   4           s(100.00%)p 0.00(  0.00%)
                                            1.0000  0.0001  0.0000  0.0000  0.0000
                                            0.0000  0.0000 -0.0000 -0.0002 -0.0000
                                            0.0000  0.0000 -0.0000 -0.0000 -0.0000
     9. (0.00296) RY*( 1) C   1           s(  0.00%)p 1.00( 93.02%)d 0.08(  6.98%)
                                           -0.0000  0.0000  0.0000  0.0000  0.0000
                                            0.0000  0.0076  0.9644  0.0000  0.0000
                                            0.0000  0.0000 -0.2642 -0.0000 -0.0000
    10. (0.00088) RY*( 2) C   1           s(  9.40%)p 9.60( 90.22%)d 0.04(  0.38%)
                                           -0.0000  0.0029  0.2993 -0.0668  0.0000
                                            0.0000 -0.0000  0.0000 -0.0431  0.9489
                                            0.0000  0.0000 -0.0000 -0.0423  0.0446
    11. (0.00000) RY*( 3) C   1           s(  0.00%)p 1.00(100.00%)d 0.00(  0.00%)
    12. (0.00001) RY*( 4) C   1           s( 90.93%)p 0.10(  9.07%)d 0.00(  0.00%)
    13. (0.00000) RY*( 5) C   1           s( 99.59%)p 0.00(  0.40%)d 0.00(  0.00%)
    14. (0.00000) RY*( 6) C   1           s(  0.00%)p 0.00(  0.00%)d 1.00(100.00%)
    15. (0.00000) RY*( 7) C   1           s(  0.00%)p 1.00(  0.04%)d99.99( 99.96%)
    16. (0.00000) RY*( 8) C   1           s(  0.00%)p 1.00(  7.04%)d13.20( 92.96%)
    17. (0.00000) RY*( 9) C   1           s(  0.04%)p 4.10(  0.18%)d99.99( 99.78%)
    18. (0.00001) RY*(10) C   1           s(  0.03%)p 7.46(  0.21%)d99.99( 99.77%)
    19. (0.00059) RY*( 1) H   2           s( 98.23%)p 0.02(  1.77%)
                                           -0.0022  0.9911  0.0000  0.0191 -0.1316
    20. (0.00014) RY*( 2) H   2           s(  0.00%)p 1.00(100.00%)
                                            0.0000  0.0000  1.0000  0.0000  0.0000
    21. (0.00005) RY*( 3) H   2           s(  1.55%)p63.62( 98.45%)
    22. (0.00001) RY*( 4) H   2           s(  0.27%)p99.99( 99.73%)
    23. (0.00059) RY*( 1) H   3           s( 98.23%)p 0.02(  1.77%)
                                           -0.0022  0.9911  0.0000 -0.0191 -0.1316
    24. (0.00014) RY*( 2) H   3           s(  0.00%)p 1.00(100.00%)
                                            0.0000  0.0000  1.0000  0.0000  0.0000
    25. (0.00005) RY*( 3) H   3           s(  1.55%)p63.62( 98.45%)
    26. (0.00001) RY*( 4) H   3           s(  0.27%)p99.99( 99.73%)
    27. (0.00296) RY*( 1) C   4           s(  0.00%)p 1.00( 93.02%)d 0.08(  6.98%)
                                           -0.0000  0.0000  0.0000  0.0000  0.0000
                                            0.0000  0.0076  0.9644 -0.0000 -0.0000
                                            0.0000  0.0000  0.2642 -0.0000 -0.0000
    28. (0.00088) RY*( 2) C   4           s(  9.40%)p 9.60( 90.22%)d 0.04(  0.38%)
                                           -0.0000  0.0029  0.2993 -0.0668 -0.0000
                                           -0.0000 -0.0000  0.0000  0.0431 -0.9489
                                           -0.0000 -0.0000  0.0000 -0.0423  0.0446
    29. (0.00000) RY*( 3) C   4           s(  0.00%)p 1.00(100.00%)d 0.00(  0.00%)
    30. (0.00001) RY*( 4) C   4           s( 90.93%)p 0.10(  9.07%)d 0.00(  0.00%)
    31. (0.00000) RY*( 5) C   4           s( 99.59%)p 0.00(  0.40%)d 0.00(  0.00%)
    32. (0.00000) RY*( 6) C   4           s(  0.00%)p 0.00(  0.00%)d 1.00(100.00%)
    33. (0.00000) RY*( 7) C   4           s(  0.00%)p 1.00(  0.04%)d99.99( 99.96%)
    34. (0.00000) RY*( 8) C   4           s(  0.00%)p 1.00(  7.04%)d13.20( 92.96%)
    35. (0.00000) RY*( 9) C   4           s(  0.04%)p 4.10(  0.18%)d99.99( 99.78%)
    36. (0.00001) RY*(10) C   4           s(  0.03%)p 7.46(  0.21%)d99.99( 99.77%)
    37. (0.00059) RY*( 1) H   5           s( 98.23%)p 0.02(  1.77%)
                                           -0.0022  0.9911  0.0000 -0.0191  0.1316
    38. (0.00014) RY*( 2) H   5           s(  0.00%)p 1.00(100.00%)
                                            0.0000  0.0000  1.0000  0.0000  0.0000
    39. (0.00005) RY*( 3) H   5           s(  1.55%)p63.62( 98.45%)
    40. (0.00001) RY*( 4) H   5           s(  0.27%)p99.99( 99.73%)
    41. (0.00059) RY*( 1) H   6           s( 98.23%)p 0.02(  1.77%)
                                           -0.0022  0.9911  0.0000  0.0191  0.1316
    42. (0.00014) RY*( 2) H   6           s(  0.00%)p 1.00(100.00%)
                                            0.0000  0.0000  1.0000  0.0000  0.0000
    43. (0.00005) RY*( 3) H   6           s(  1.55%)p63.62( 98.45%)
    44. (0.00001) RY*( 4) H   6           s(  0.27%)p99.99( 99.73%)
    45. (0.00558) BD*( 1) C   1 - H   2  
                ( 39.00%)   0.6245* C   1 s( 31.69%)p 2.15( 68.26%)d 0.00(  0.05%)
                                            0.0001 -0.5629 -0.0074 -0.0002 -0.0000
                                           -0.0000 -0.7069  0.0007 -0.4274 -0.0148
                                           -0.0000 -0.0000 -0.0176  0.0144  0.0011
                ( 61.00%)  -0.7810* H   2 s( 99.95%)p 0.00(  0.05%)
                                           -0.9997 -0.0011 -0.0000  0.0198  0.0118
    46. (0.00558) BD*( 1) C   1 - H   3  
                ( 39.00%)   0.6245* C   1 s( 31.69%)p 2.15( 68.26%)d 0.00(  0.05%)
                                           -0.0001  0.5629  0.0074  0.0002 -0.0000
                                           -0.0000 -0.7069  0.0007  0.4274  0.0148
                                           -0.0000 -0.0000 -0.0176 -0.0144 -0.0011
                ( 61.00%)  -0.7810* H   3 s( 99.95%)p 0.00(  0.05%)
                                            0.9997  0.0011 -0.0000  0.0198 -0.0118
    47. (0.00112) BD*( 1) C   1 - C   4  
                ( 50.00%)   0.7071* C   1 s( 36.62%)p 1.73( 63.34%)d 0.00(  0.03%)
                                            0.0001  0.6049 -0.0172 -0.0004  0.0000
                                            0.0000  0.0000 -0.0000 -0.7952 -0.0334
                                            0.0000  0.0000  0.0000 -0.0000  0.0184
                ( 50.00%)  -0.7071* C   4 s( 36.62%)p 1.73( 63.34%)d 0.00(  0.03%)
                                            0.0001  0.6049 -0.0172 -0.0004  0.0000
                                            0.0000  0.0000 -0.0000  0.7952  0.0334
                                            0.0000  0.0000 -0.0000 -0.0000  0.0184
    48. (0.00000) BD*( 2) C   1 - C   4  
                ( 50.00%)   0.7071* C   1 s(  0.00%)p 1.00( 99.96%)d 0.00(  0.04%)
                ( 50.00%)  -0.7071* C   4 s(  0.00%)p 1.00( 99.96%)d 0.00(  0.04%)
    49. (0.00558) BD*( 1) C   4 - H   5  
                ( 39.00%)   0.6245* C   4 s( 31.69%)p 2.15( 68.26%)d 0.00(  0.05%)
                                           -0.0001  0.5629  0.0074  0.0002 -0.0000
                                           -0.0000 -0.7069  0.0007 -0.4274 -0.0148
                                           -0.0000 -0.0000  0.0176 -0.0144 -0.0011
                ( 61.00%)  -0.7810* H   5 s( 99.95%)p 0.00(  0.05%)
                                            0.9997  0.0011 -0.0000  0.0198  0.0118
    50. (0.00558) BD*( 1) C   4 - H   6  
                ( 39.00%)   0.6245* C   4 s( 31.69%)p 2.15( 68.26%)d 0.00(  0.05%)
                                            0.0001 -0.5629 -0.0074 -0.0002 -0.0000
                                           -0.0000 -0.7069  0.0007  0.4274  0.0148
                                           -0.0000 -0.0000  0.0176  0.0144  0.0011
                ( 61.00%)  -0.7810* H   6 s( 99.95%)p 0.00(  0.05%)
                                           -0.9997 -0.0011 -0.0000  0.0198 -0.0118


 NHO Directionality and "Bond Bending" (deviations from line of nuclear centers)

         [Thresholds for printing:  angular deviation  >  1.0 degree]
                                    hybrid p-character > 25.0%
                                    orbital occupancy  >  0.10e

                                Line of Centers        Hybrid 1              Hybrid 2
                                ---------------  -------------------   ------------------
                NBO               Theta   Phi    Theta   Phi    Dev    Theta   Phi    Dev
 ========================================================================================
     4. BD (   2) C   1 - C   4   180.0    0.0    90.0    0.0  90.0     90.0    0.0  90.0


 Second Order Perturbation Theory Analysis of Fock Matrix in NBO Basis

     Threshold for printing:   0.50 kcal/mol
                                                                              E(2)  E(j)-E(i) F(i,j)
         Donor NBO (i)                     Acceptor NBO (j)                 kcal/mol   a.u.    a.u. 
 ===================================================================================================

 within unit  1
   1. BD (   1) C   1 - H   2        / 27. RY*(   1) C   4                    1.13    1.54    0.037
   1. BD (   1) C   1 - H   2        / 49. BD*(   1) C   4 - H   5            2.69    1.02    0.047
   2. BD (   1) C   1 - H   3        / 27. RY*(   1) C   4                    1.13    1.54    0.037
   2. BD (   1) C   1 - H   3        / 50. BD*(   1) C   4 - H   6            2.69    1.02    0.047
   5. BD (   1) C   4 - H   5        /  9. RY*(   1) C   1                    1.13    1.54    0.037
   5. BD (   1) C   4 - H   5        / 45. BD*(   1) C   1 - H   2            2.69    1.02    0.047
   6. BD (   1) C   4 - H   6        /  9. RY*(   1) C   1                    1.13    1.54    0.037
   6. BD (   1) C   4 - H   6        / 46. BD*(   1) C   1 - H   3            2.69    1.02    0.047
   7. CR (   1) C   1                / 19. RY*(   1) H   2                    0.52   10.73    0.067
   7. CR (   1) C   1                / 23. RY*(   1) H   3                    0.52   10.73    0.067
   7. CR (   1) C   1                / 28. RY*(   2) C   4                    2.08   10.70    0.133
   7. CR (   1) C   1                / 49. BD*(   1) C   4 - H   5            0.51   10.58    0.065
   7. CR (   1) C   1                / 50. BD*(   1) C   4 - H   6            0.51   10.58    0.065
   8. CR (   1) C   4                / 10. RY*(   2) C   1                    2.08   10.70    0.133
   8. CR (   1) C   4                / 37. RY*(   1) H   5                    0.52   10.73    0.067
   8. CR (   1) C   4                / 41. RY*(   1) H   6                    0.52   10.73    0.067
   8. CR (   1) C   4                / 45. BD*(   1) C   1 - H   2            0.51   10.58    0.065
   8. CR (   1) C   4                / 46. BD*(   1) C   1 - H   3            0.51   10.58    0.065


 Natural Bond Orbitals (Summary):

                                                            Principal Delocalizations
           NBO                        Occupancy    Energy   (geminal,vicinal,remote)
 ====================================================================================
 Molecular unit  1  (C2H4)
     1. BD (   1) C   1 - H   2          1.99216    -0.52375  49(v),27(v)
     2. BD (   1) C   1 - H   3          1.99216    -0.52375  50(v),27(v)
     3. BD (   1) C   1 - C   4          1.99868    -0.66259   
     4. BD (   2) C   1 - C   4          1.99945    -0.25011   
     5. BD (   1) C   4 - H   5          1.99216    -0.52375  45(v),9(v)
     6. BD (   1) C   4 - H   6          1.99216    -0.52375  46(v),9(v)
     7. CR (   1) C   1                  1.99946   -10.08019  28(v),19(v),23(v),49(v)
                                                    50(v)
     8. CR (   1) C   4                  1.99946   -10.08019  10(v),37(v),41(v),45(v)
                                                    46(v)
     9. RY*(   1) C   1                  0.00296     1.02026   
    10. RY*(   2) C   1                  0.00088     0.61991   
    11. RY*(   3) C   1                  0.00000     0.58933   
    12. RY*(   4) C   1                  0.00001     0.93913   
    13. RY*(   5) C   1                  0.00000     4.06724   
    14. RY*(   6) C   1                  0.00000     1.86684   
    15. RY*(   7) C   1                  0.00000     1.91109   
    16. RY*(   8) C   1                  0.00000     2.44265   
    17. RY*(   9) C   1                  0.00000     2.27838   
    18. RY*(  10) C   1                  0.00001     2.35651   
    19. RY*(   1) H   2                  0.00059     0.64534   
    20. RY*(   2) H   2                  0.00014     2.20770   
    21. RY*(   3) H   2                  0.00005     2.33789   
    22. RY*(   4) H   2                  0.00001     2.99507   
    23. RY*(   1) H   3                  0.00059     0.64534   
    24. RY*(   2) H   3                  0.00014     2.20770   
    25. RY*(   3) H   3                  0.00005     2.33789   
    26. RY*(   4) H   3                  0.00001     2.99507   
    27. RY*(   1) C   4                  0.00296     1.02026   
    28. RY*(   2) C   4                  0.00088     0.61991   
    29. RY*(   3) C   4                  0.00000     0.58933   
    30. RY*(   4) C   4                  0.00001     0.93913   
    31. RY*(   5) C   4                  0.00000     4.06724   
    32. RY*(   6) C   4                  0.00000     1.86684   
    33. RY*(   7) C   4                  0.00000     1.91109   
    34. RY*(   8) C   4                  0.00000     2.44265   
    35. RY*(   9) C   4                  0.00000     2.27838   
    36. RY*(  10) C   4                  0.00001     2.35651   
    37. RY*(   1) H   5                  0.00059     0.64534   
    38. RY*(   2) H   5                  0.00014     2.20770   
    39. RY*(   3) H   5                  0.00005     2.33789   
    40. RY*(   4) H   5                  0.00001     2.99507   
    41. RY*(   1) H   6                  0.00059     0.64534   
    42. RY*(   2) H   6                  0.00014     2.20770   
    43. RY*(   3) H   6                  0.00005     2.33789   
    44. RY*(   4) H   6                  0.00001     2.99507   
    45. BD*(   1) C   1 - H   2          0.00558     0.49504   
    46. BD*(   1) C   1 - H   3          0.00558     0.49504   
    47. BD*(   1) C   1 - C   4          0.00112     0.51119   
    48. BD*(   2) C   1 - C   4          0.00000     0.01318   
    49. BD*(   1) C   4 - H   5          0.00558     0.49504   
    50. BD*(   1) C   4 - H   6          0.00558     0.49504   
       -------------------------------
              Total Lewis   15.96567  ( 99.7855%)
        Valence non-Lewis    0.02345  (  0.1466%)
        Rydberg non-Lewis    0.01088  (  0.0680%)
       -------------------------------
            Total unit  1   16.00000  (100.0000%)
           Charge unit  1    0.00000
 Variable Step   Value    
 -------- ---- -----------
     3       4    2.799451
 ---------------------------------------------------------------------------------------------------
                            Z-MATRIX (ANGSTROMS AND DEGREES)
   CD    Cent   Atom    N1       Length/X        N2       Alpha/Y        N3        Beta/Z          J
 ---------------------------------------------------------------------------------------------------
      1      1  C 
      2      2  H        1   1.083410(     1)
      3      3  H        1   1.083410(     2)      2  116.667(     6)
      4      4  C        1   1.481406(     3)      2  121.666(     7)      3  180.000(    10)      0
      5      5  H        4   1.083410(     4)      1  121.666(     8)      2  180.000(    11)      0
      6      6  H        4   1.083410(     5)      1  121.666(     9)      2    0.000(    12)      0
 ---------------------------------------------------------------------------------------------------
                         Z-Matrix orientation:                         
 ---------------------------------------------------------------------
 Center     Atomic      Atomic             Coordinates (Angstroms)
 Number     Number       Type             X           Y           Z
 ---------------------------------------------------------------------
      1          6           0        0.000000    0.000000    0.000000
      2          1           0        0.000000    0.000000    1.083410
      3          1           0        0.968163    0.000000   -0.486247
      4          6           0       -1.260855   -0.000000   -0.777694
      5          1           0       -1.260855   -0.000000   -1.861104
      6          1           0       -2.229018   -0.000000   -0.291447
 ---------------------------------------------------------------------
                    Distance matrix (angstroms):
                    1          2          3          4          5
     1  C    0.000000
     2  H    1.083410   0.000000
     3  H    1.083410   1.844224   0.000000
     4  C    1.481406   2.247991   2.247991   0.000000
     5  H    2.247991   3.203110   2.618922   1.083410   0.000000
     6  H    2.247991   2.618922   3.203110   1.083410   1.844224
                    6
     6  H    0.000000
 Stoichiometry    C2H4
 Framework group  D2H[C2"(C.C),SG(H4)]
 Deg. of freedom     3
 Full point group                 D2H     NOp   8
 Largest Abelian subgroup         D2H     NOp   8
 Largest concise Abelian subgroup D2      NOp   4
                         Standard orientation:                         
 ---------------------------------------------------------------------
 Center     Atomic      Atomic             Coordinates (Angstroms)
 Number     Number       Type             X           Y           Z
 ---------------------------------------------------------------------
      1          6           0        0.000000    0.000000    0.740703
      2          1           0        0.000000    0.922112    1.309461
      3          1           0       -0.000000   -0.922112    1.309461
      4          6           0        0.000000   -0.000000   -0.740703
      5          1           0       -0.000000   -0.922112   -1.309461
      6          1           0        0.000000    0.922112   -1.309461
 ---------------------------------------------------------------------
 Rotational constants (GHZ):         147.4363801          25.1685263          21.4985570
 Standard basis: 6-31G(d,p) (6D, 7F)
 There are    12 symmetry adapted cartesian basis functions of AG  symmetry.
 There are     2 symmetry adapted cartesian basis functions of B1G symmetry.
 There are     4 symmetry adapted cartesian basis functions of B2G symmetry.
 There are     7 symmetry adapted cartesian basis functions of B3G symmetry.
 There are     2 symmetry adapted cartesian basis functions of AU  symmetry.
 There are    12 symmetry adapted cartesian basis functions of B1U symmetry.
 There are     7 symmetry adapted cartesian basis functions of B2U symmetry.
 There are     4 symmetry adapted cartesian basis functions of B3U symmetry.
 There are    12 symmetry adapted basis functions of AG  symmetry.
 There are     2 symmetry adapted basis functions of B1G symmetry.
 There are     4 symmetry adapted basis functions of B2G symmetry.
 There are     7 symmetry adapted basis functions of B3G symmetry.
 There are     2 symmetry adapted basis functions of AU  symmetry.
 There are    12 symmetry adapted basis functions of B1U symmetry.
 There are     7 symmetry adapted basis functions of B2U symmetry.
 There are     4 symmetry adapted basis functions of B3U symmetry.
    50 basis functions,    84 primitive gaussians,    50 cartesian basis functions
     8 alpha electrons        8 beta electrons
       nuclear repulsion energy        31.5401577827 Hartrees.
 NAtoms=    6 NActive=    6 NUniq=    2 SFac= 4.00D+00 NAtFMM=   60 NAOKFM=F Big=F
 Integral buffers will be    131072 words long.
 Raffenetti 2 integral format.
 Two-electron integral symmetry is turned on.
 One-electron integrals computed using PRISM.
 NBasis=    50 RedAO= T EigKep=  1.12D-02  NBF=    12     2     4     7     2    12     7     4
 NBsUse=    50 1.00D-06 EigRej= -1.00D+00 NBFU=    12     2     4     7     2    12     7     4
 Initial guess from the checkpoint file:  "ethLscanrigidposnor.chk"
 B after Tr=     0.000000   -0.000000   -0.000000
         Rot=    1.000000   -0.000000   -0.000000    0.000000 Ang=   0.00 deg.
 Initial guess orbital symmetries:
       Occupied  (AG) (B1U) (AG) (B1U) (B2U) (AG) (B3G) (B3U)
       Virtual   (B2G) (AG) (B2U) (B1U) (B3G) (B1U) (AG) (B2U)
                 (B3U) (B2G) (B1U) (AG) (B3G) (B2U) (B1U) (AG)
                 (B1U) (B3G) (B3U) (B1G) (AU) (AG) (AG) (B2U) (B1U)
                 (B3G) (B2G) (B2U) (B3U) (B1U) (B1G) (B2G) (B3G)
                 (AU) (AG) (B1U) (AG) (B2U) (B1U) (B3G) (AG) (B1U)
 ExpMin= 1.61D-01 ExpMax= 3.05D+03 ExpMxC= 4.57D+02 IAcc=2 IRadAn=         4 AccDes= 0.00D+00
 Harris functional with IExCor=  402 and IRadAn=       4 diagonalized for initial guess.
 HarFok:  IExCor=  402 AccDes= 0.00D+00 IRadAn=         4 IDoV= 1 UseB2=F ITyADJ=14
 ICtDFT=  3500011 ScaDFX=  1.000000  1.000000  1.000000  1.000000
 FoFCou: FMM=F IPFlag=           0 FMFlag=      100000 FMFlg1=           0
         NFxFlg=           0 DoJE=T BraDBF=F KetDBF=T FulRan=T
         wScrn=  0.000000 ICntrl=       500 IOpCl=  0 I1Cent=   200000004 NGrid=           0
         NMat0=    1 NMatS0=      1 NMatT0=    0 NMatD0=    1 NMtDS0=    0 NMtDT0=    0
 Petite list used in FoFCou.
 Keep R1 ints in memory in symmetry-blocked form, NReq=7790938.
 Requested convergence on RMS density matrix=1.00D-08 within 128 cycles.
 Requested convergence on MAX density matrix=1.00D-06.
 Requested convergence on             energy=1.00D-06.
 No special actions if energy rises.
 Integral accuracy reduced to 1.0D-05 until final iterations.
 Initial convergence to 1.0D-05 achieved.  Increase integral accuracy.
 SCF Done:  E(RB3LYP) =  -78.5736389613     A.U. after    9 cycles
            NFock=  9  Conv=0.37D-09     -V/T= 2.0146

 **********************************************************************

            Population analysis using the SCF density.

 **********************************************************************

 Orbital symmetries:
       Occupied  (AG) (B1U) (AG) (B1U) (B2U) (AG) (B3G) (B3U)
       Virtual   (B2G) (AG) (B1U) (B2U) (B3G) (B1U) (AG) (B2U)
                 (B3U) (B1U) (B2G) (AG) (B3G) (B2U) (B1U) (AG)
                 (B1U) (B3G) (B3U) (B1G) (AU) (AG) (AG) (B2U) (B1U)
                 (B2G) (B3G) (B2U) (B3U) (B1U) (B1G) (B2G) (B3G)
                 (AU) (AG) (B1U) (AG) (B2U) (B1U) (B3G) (AG) (B1U)
 The electronic state is 1-AG.
 Alpha  occ. eigenvalues --  -10.20373 -10.20341  -0.72510  -0.59081  -0.45194
 Alpha  occ. eigenvalues --   -0.39858  -0.36995  -0.24554
 Alpha virt. eigenvalues --   -0.01359   0.12305   0.14550   0.15032   0.23223
 Alpha virt. eigenvalues --    0.28078   0.51557   0.53182   0.56281   0.60857
 Alpha virt. eigenvalues --    0.62324   0.65488   0.83486   0.86538   0.89912
 Alpha virt. eigenvalues --    0.92025   1.04644   1.11100   1.37064   1.40884
 Alpha virt. eigenvalues --    1.50373   1.78877   1.89436   1.89508   1.99782
 Alpha virt. eigenvalues --    2.04409   2.05163   2.18499   2.36110   2.43951
 Alpha virt. eigenvalues --    2.48113   2.54742   2.60474   2.63355   2.71992
 Alpha virt. eigenvalues --    2.96473   3.20215   3.31570   3.42791   3.65024
 Alpha virt. eigenvalues --    4.13026   4.44971
          Condensed to atoms (all electrons):
               1          2          3          4          5          6
     1  C    4.897773   0.384954   0.384954   0.616427  -0.030539  -0.030539
     2  H    0.384954   0.580489  -0.044673  -0.030539   0.003521  -0.005265
     3  H    0.384954  -0.044673   0.580489  -0.030539  -0.005265   0.003521
     4  C    0.616427  -0.030539  -0.030539   4.897773   0.384954   0.384954
     5  H   -0.030539   0.003521  -0.005265   0.384954   0.580489  -0.044673
     6  H   -0.030539  -0.005265   0.003521   0.384954  -0.044673   0.580489
 Mulliken charges:
               1
     1  C   -0.223028
     2  H    0.111514
     3  H    0.111514
     4  C   -0.223028
     5  H    0.111514
     6  H    0.111514
 Sum of Mulliken charges =  -0.00000
 Mulliken charges with hydrogens summed into heavy atoms:
               1
     1  C   -0.000000
     4  C   -0.000000
 Electronic spatial extent (au):  <R**2>=             89.2917
 Charge=             -0.0000 electrons
 Dipole moment (field-independent basis, Debye):
    X=             -0.0000    Y=              0.0000    Z=              0.0000  Tot=              0.0000
 Quadrupole moment (field-independent basis, Debye-Ang):
   XX=            -15.3647   YY=            -12.2094   ZZ=            -11.6230
   XY=              0.0000   XZ=             -0.0000   YZ=              0.0000
 Traceless Quadrupole moment (field-independent basis, Debye-Ang):
   XX=             -2.2990   YY=              0.8563   ZZ=              1.4427
   XY=              0.0000   XZ=             -0.0000   YZ=              0.0000
 Octapole moment (field-independent basis, Debye-Ang**2):
  XXX=             -0.0000  YYY=             -0.0000  ZZZ=              0.0000  XYY=             -0.0000
  XXY=             -0.0000  XXZ=              0.0000  XZZ=             -0.0000  YZZ=              0.0000
  YYZ=              0.0000  XYZ=             -0.0000
 Hexadecapole moment (field-independent basis, Debye-Ang**3):
 XXXX=            -16.2779 YYYY=            -26.2458 ZZZZ=            -75.1429 XXXY=             -0.0000
 XXXZ=              0.0000 YYYX=             -0.0000 YYYZ=              0.0000 ZZZX=              0.0000
 ZZZY=              0.0000 XXYY=             -7.6992 XXZZ=            -16.5124 YYZZ=            -14.1983
 XXYZ=             -0.0000 YYXZ=              0.0000 ZZXY=              0.0000
 N-N= 3.154015778272D+01 E-N=-2.441785737398D+02  KE= 7.744590943791D+01
 Symmetry AG   KE= 3.705837122125D+01
 Symmetry B1G  KE= 6.111055344458D-34
 Symmetry B2G  KE= 2.533206660462D-32
 Symmetry B3G  KE= 2.102939781731D+00
 Symmetry AU   KE= 1.219250691401D-33
 Symmetry B1U  KE= 3.438547474502D+01
 Symmetry B2U  KE= 1.871412260455D+00
 Symmetry B3U  KE= 2.027711429453D+00
 ******************************Gaussian NBO Version 3.1******************************
             N A T U R A L   A T O M I C   O R B I T A L   A N D
          N A T U R A L   B O N D   O R B I T A L   A N A L Y S I S
 ******************************Gaussian NBO Version 3.1******************************

       /RESON  / : Allow strongly delocalized NBO set
       /DMNAO  / : Print the NAO density matrix
       /BNDIDX / : Print bond indices based on the NAO density matrix
       /MULORB / : Print Mulliken populations by orbital and atom

 Analyzing the SCF density

 Job title: M0001                                                           

 Storage needed:      7784 in NPA,     10201 in NBO (2147483420 available)


 Input atomic orbitals, gross Mulliken populations:

  AO  Atom No lang  Mulliken Population    Atom No      Total
 -------------------------------------------------------------------------------
   1    C  1  S        1.9917682
   2    C  1  S        0.7111491
   3    C  1  px       0.5235385
   4    C  1  py       0.7304327
   5    C  1  pz       0.7120553
   6    C  1  S        0.6050021
   7    C  1  px       0.4680457
   8    C  1  py       0.2624628
   9    C  1  pz       0.2368619
  10    C  1  dxx     -0.0251312
  11    C  1  dxz     -0.0049250
  12    C  1  dzz     -0.0029171
  13    C  1  dxy      0.0000000
  14    C  1  dyy      0.0027772
  15    C  1  dyz      0.0119078
                                             C  1      6.2230277
  16    H  2  S        0.5321815
  17    H  2  S        0.3435099
  18    H  2  px       0.0028193
  19    H  2  py       0.0063942
  20    H  2  pz       0.0035812
                                             H  2      0.8884861
  21    H  3  S        0.5321815
  22    H  3  S        0.3435099
  23    H  3  px       0.0028193
  24    H  3  py       0.0063942
  25    H  3  pz       0.0035812
                                             H  3      0.8884861
  26    C  4  S        1.9917682
  27    C  4  S        0.7111491
  28    C  4  px       0.5235385
  29    C  4  py       0.7304327
  30    C  4  pz       0.7120553
  31    C  4  S        0.6050021
  32    C  4  px       0.4680457
  33    C  4  py       0.2624628
  34    C  4  pz       0.2368619
  35    C  4  dxx     -0.0251312
  36    C  4  dxz     -0.0049250
  37    C  4  dzz     -0.0029171
  38    C  4  dxy      0.0000000
  39    C  4  dyy      0.0027772
  40    C  4  dyz      0.0119078
                                             C  4      6.2230277
  41    H  5  S        0.5321815
  42    H  5  S        0.3435099
  43    H  5  px       0.0028193
  44    H  5  py       0.0063942
  45    H  5  pz       0.0035812
                                             H  5      0.8884861
  46    H  6  S        0.5321815
  47    H  6  S        0.3435099
  48    H  6  px       0.0028193
  49    H  6  py       0.0063942
  50    H  6  pz       0.0035812
                                             H  6      0.8884861

 Total number of electrons:   16.000000


 Mayer-Mulliken atom-atom bond order matrix:                                   

     Atom    1       2       3       4       5       6
     ---- ------  ------  ------  ------  ------  ------
   1.  C  0.0000  0.9567  0.9567  1.9952 -0.0007 -0.0007
   2.  H  0.9567  0.0000 -0.0077 -0.0007  0.0075  0.0008
   3.  H  0.9567 -0.0077  0.0000 -0.0007  0.0008  0.0075
   4.  C  1.9952 -0.0007 -0.0007  0.0000  0.9567  0.9567
   5.  H -0.0007  0.0075  0.0008  0.9567  0.0000 -0.0077
   6.  H -0.0007  0.0008  0.0075  0.9567 -0.0077  0.0000


 Mayer-Mulliken valencies by atom:                                             

     Atom    1
     ---- ------
   1.  C  3.9071
   2.  H  0.9566
   3.  H  0.9566
   4.  C  3.9071
   5.  H  0.9566
   6.  H  0.9566
 GSVD:  LWork=        1156 too small for GESVD, short by        1316 words or        1316 for optimal perf.


 NATURAL POPULATIONS:  Natural atomic orbital occupancies 
                                                          
   NAO  Atom  No  lang   Type(AO)    Occupancy      Energy
 ----------------------------------------------------------
     1    C    1  S      Cor( 1S)     1.99950     -10.09017
     2    C    1  S      Val( 2S)     1.12134      -0.27065
     3    C    1  S      Ryd( 3S)     0.00035       0.94983
     4    C    1  S      Ryd( 4S)     0.00001       4.12331
     5    C    1  px     Val( 2p)     0.99734      -0.11698
     6    C    1  px     Ryd( 3p)     0.00207       0.58474
     7    C    1  py     Val( 2p)     1.21357      -0.04431
     8    C    1  py     Ryd( 3p)     0.00265       0.85633
     9    C    1  pz     Val( 2p)     1.09740      -0.04962
    10    C    1  pz     Ryd( 3p)     0.00207       0.54978
    11    C    1  dxy    Ryd( 3d)     0.00000       1.86554
    12    C    1  dxz    Ryd( 3d)     0.00031       1.89323
    13    C    1  dyz    Ryd( 3d)     0.00096       2.57874
    14    C    1  dx2y2  Ryd( 3d)     0.00050       2.28204
    15    C    1  dz2    Ryd( 3d)     0.00035       2.32999

    16    H    2  S      Val( 1S)     0.77962       0.09112
    17    H    2  S      Ryd( 2S)     0.00053       0.59505
    18    H    2  px     Ryd( 2p)     0.00014       2.20609
    19    H    2  py     Ryd( 2p)     0.00034       2.83192
    20    H    2  pz     Ryd( 2p)     0.00016       2.54772

    21    H    3  S      Val( 1S)     0.77962       0.09112
    22    H    3  S      Ryd( 2S)     0.00053       0.59505
    23    H    3  px     Ryd( 2p)     0.00014       2.20609
    24    H    3  py     Ryd( 2p)     0.00034       2.83192
    25    H    3  pz     Ryd( 2p)     0.00016       2.54772

    26    C    4  S      Cor( 1S)     1.99950     -10.09017
    27    C    4  S      Val( 2S)     1.12134      -0.27065
    28    C    4  S      Ryd( 3S)     0.00035       0.94983
    29    C    4  S      Ryd( 4S)     0.00001       4.12331
    30    C    4  px     Val( 2p)     0.99734      -0.11698
    31    C    4  px     Ryd( 3p)     0.00207       0.58474
    32    C    4  py     Val( 2p)     1.21357      -0.04431
    33    C    4  py     Ryd( 3p)     0.00265       0.85633
    34    C    4  pz     Val( 2p)     1.09740      -0.04962
    35    C    4  pz     Ryd( 3p)     0.00207       0.54978
    36    C    4  dxy    Ryd( 3d)     0.00000       1.86554
    37    C    4  dxz    Ryd( 3d)     0.00031       1.89323
    38    C    4  dyz    Ryd( 3d)     0.00096       2.57874
    39    C    4  dx2y2  Ryd( 3d)     0.00050       2.28204
    40    C    4  dz2    Ryd( 3d)     0.00035       2.32999

    41    H    5  S      Val( 1S)     0.77962       0.09112
    42    H    5  S      Ryd( 2S)     0.00053       0.59505
    43    H    5  px     Ryd( 2p)     0.00014       2.20609
    44    H    5  py     Ryd( 2p)     0.00034       2.83192
    45    H    5  pz     Ryd( 2p)     0.00016       2.54772

    46    H    6  S      Val( 1S)     0.77962       0.09112
    47    H    6  S      Ryd( 2S)     0.00053       0.59505
    48    H    6  px     Ryd( 2p)     0.00014       2.20609
    49    H    6  py     Ryd( 2p)     0.00034       2.83192
    50    H    6  pz     Ryd( 2p)     0.00016       2.54772


 Summary of Natural Population Analysis:                  
                                                          
                                       Natural Population 
                Natural  -----------------------------------------------
    Atom  No    Charge         Core      Valence    Rydberg      Total
 -----------------------------------------------------------------------
      C    1   -0.43841      1.99950     4.42965    0.00926     6.43841
      H    2    0.21921      0.00000     0.77962    0.00117     0.78079
      H    3    0.21921      0.00000     0.77962    0.00117     0.78079
      C    4   -0.43841      1.99950     4.42965    0.00926     6.43841
      H    5    0.21921      0.00000     0.77962    0.00117     0.78079
      H    6    0.21921      0.00000     0.77962    0.00117     0.78079
 =======================================================================
   * Total *   -0.00000      3.99900    11.97779    0.02321    16.00000

                                 Natural Population      
 --------------------------------------------------------
   Core                       3.99900 ( 99.9749% of   4)
   Valence                   11.97779 ( 99.8149% of  12)
   Natural Minimal Basis     15.97679 ( 99.8549% of  16)
   Natural Rydberg Basis      0.02321 (  0.1451% of  16)
 --------------------------------------------------------

    Atom  No          Natural Electron Configuration
 ----------------------------------------------------------------------------
      C    1      [core]2S( 1.12)2p( 3.31)3p( 0.01)
      H    2            1S( 0.78)
      H    3            1S( 0.78)
      C    4      [core]2S( 1.12)2p( 3.31)3p( 0.01)
      H    5            1S( 0.78)
      H    6            1S( 0.78)


 Wiberg bond index matrix in the NAO basis:                                    

     Atom    1       2       3       4       5       6
     ---- ------  ------  ------  ------  ------  ------
   1.  C  0.0000  0.9415  0.9415  2.0239  0.0025  0.0025
   2.  H  0.9415  0.0000  0.0002  0.0025  0.0080  0.0009
   3.  H  0.9415  0.0002  0.0000  0.0025  0.0009  0.0080
   4.  C  2.0239  0.0025  0.0025  0.0000  0.9415  0.9415
   5.  H  0.0025  0.0080  0.0009  0.9415  0.0000  0.0002
   6.  H  0.0025  0.0009  0.0080  0.9415  0.0002  0.0000


 Wiberg bond index, Totals by atom:                                            

     Atom    1
     ---- ------
   1.  C  3.9121
   2.  H  0.9531
   3.  H  0.9531
   4.  C  3.9121
   5.  H  0.9531
   6.  H  0.9531


 Atom-atom overlap-weighted NAO bond order:                                    

     Atom    1       2       3       4       5       6
     ---- ------  ------  ------  ------  ------  ------
   1.  C  0.0000  0.7814  0.7814  1.2388 -0.0007 -0.0007
   2.  H  0.7814  0.0000 -0.0041 -0.0007  0.0030 -0.0031
   3.  H  0.7814 -0.0041  0.0000 -0.0007 -0.0031  0.0030
   4.  C  1.2388 -0.0007 -0.0007  0.0000  0.7814  0.7814
   5.  H -0.0007  0.0030 -0.0031  0.7814  0.0000 -0.0041
   6.  H -0.0007 -0.0031  0.0030  0.7814 -0.0041  0.0000


 Atom-atom overlap-weighted NAO bond order, Totals by atom:                    

     Atom    1
     ---- ------
   1.  C  2.8001
   2.  H  0.7765
   3.  H  0.7765
   4.  C  2.8001
   5.  H  0.7765
   6.  H  0.7765


 MO bond order:                                                                

     Atom    1       2       3       4       5       6
     ---- ------  ------  ------  ------  ------  ------
   1.  C  0.0000  1.6197  0.2920  0.7846  0.0038  0.0482
   2.  H  1.6197  0.0000  0.0202  0.0726  0.0609 -0.0128
   3.  H  0.2920  0.0202  0.0000 -0.0018 -0.0195  0.0609
   4.  C  0.7846  0.0726 -0.0018  0.0000 -0.5454  0.7982
   5.  H  0.0038  0.0609 -0.0195 -0.5454  0.0000  0.0082
   6.  H  0.0482 -0.0128  0.0609  0.7982  0.0082  0.0000


 MO atomic valencies:                                                          

     Atom    1
     ---- ------
   1.  C  2.7483
   2.  H  1.7607
   3.  H  0.3518
   4.  C  1.1082
   5.  H -0.4920
   6.  H  0.9027


 NAO density matrix:                                                           

          NAO        1       2       3       4       5       6       7       8
      ---------- ------- ------- ------- ------- ------- ------- ------- -------
   1.  C 1 (S)    1.9995 -0.0000 -0.0000  0.0000  0.0000 -0.0000  0.0000  0.0000
   2.  C 1 (S)   -0.0000  1.1213  0.0000  0.0000 -0.0000  0.0000  0.0000 -0.0000
   3.  C 1 (S)   -0.0000  0.0000  0.0004  0.0000 -0.0000  0.0000  0.0000  0.0000
   4.  C 1 (S)    0.0000  0.0000  0.0000  0.0000 -0.0000  0.0000  0.0000  0.0000
   5.  C 1 (px)   0.0000 -0.0000 -0.0000 -0.0000  0.9973 -0.0454 -0.0000 -0.0000
   6.  C 1 (px)  -0.0000  0.0000  0.0000  0.0000 -0.0454  0.0021  0.0000  0.0000
   7.  C 1 (py)   0.0000  0.0000  0.0000  0.0000 -0.0000  0.0000  1.2136  0.0059
   8.  C 1 (py)   0.0000 -0.0000  0.0000  0.0000 -0.0000  0.0000  0.0059  0.0026
   9.  C 1 (pz)   0.0009  0.1122  0.0179  0.0005  0.0000  0.0000 -0.0000 -0.0000
  10.  C 1 (pz)  -0.0005  0.0033  0.0008 -0.0000 -0.0000  0.0000 -0.0000  0.0000
  11.  C 1 (d1)  -0.0000  0.0000 -0.0000 -0.0000  0.0000 -0.0000 -0.0000 -0.0000
  12.  C 1 (d2)  -0.0000  0.0000  0.0000  0.0000 -0.0176  0.0008  0.0000  0.0000
  13.  C 1 (d3)  -0.0000  0.0000  0.0000  0.0000  0.0000 -0.0000  0.0306 -0.0005
  14.  C 1 (d4)   0.0022 -0.0195 -0.0002 -0.0000  0.0000 -0.0000 -0.0000  0.0000
  15.  C 1 (d5)  -0.0015  0.0092 -0.0003 -0.0000 -0.0000  0.0000  0.0000 -0.0000
  16.  H 2 (S)   -0.0010  0.5518  0.0061  0.0001 -0.0000  0.0000  0.6837 -0.0006
  17.  H 2 (S)   -0.0142  0.0117 -0.0001  0.0000  0.0000 -0.0000 -0.0052  0.0008
  18.  H 2 (px)  -0.0000  0.0000 -0.0000 -0.0000  0.0119 -0.0005  0.0000 -0.0000
  19.  H 2 (py)   0.0019 -0.0126 -0.0002 -0.0000  0.0000 -0.0000 -0.0109  0.0001
  20.  H 2 (pz)   0.0011 -0.0075  0.0000 -0.0000  0.0000 -0.0000 -0.0111 -0.0001
  21.  H 3 (S)   -0.0010  0.5518  0.0061  0.0001  0.0000 -0.0000 -0.6837  0.0006
  22.  H 3 (S)   -0.0142  0.0117 -0.0001  0.0000 -0.0000  0.0000  0.0052 -0.0008
  23.  H 3 (px)  -0.0000  0.0000 -0.0000 -0.0000  0.0119 -0.0005  0.0000 -0.0000
  24.  H 3 (py)  -0.0019  0.0126  0.0002  0.0000 -0.0000  0.0000 -0.0109  0.0001
  25.  H 3 (pz)   0.0011 -0.0075  0.0000 -0.0000 -0.0000  0.0000  0.0111  0.0001
  26.  C 4 (S)   -0.0000 -0.0047  0.0090  0.0006  0.0000 -0.0000 -0.0000  0.0000
  27.  C 4 (S)   -0.0047  0.3221 -0.0054 -0.0026  0.0000 -0.0000  0.0000  0.0000
  28.  C 4 (S)    0.0090 -0.0054  0.0003 -0.0000  0.0000 -0.0000  0.0000  0.0000
  29.  C 4 (S)    0.0006 -0.0026 -0.0000 -0.0000  0.0000 -0.0000 -0.0000 -0.0000
  30.  C 4 (px)   0.0000 -0.0000 -0.0000 -0.0000  0.9973 -0.0454  0.0000 -0.0000
  31.  C 4 (px)   0.0000 -0.0000  0.0000  0.0000 -0.0454  0.0021 -0.0000  0.0000
  32.  C 4 (py)   0.0000  0.0000  0.0000  0.0000 -0.0000  0.0000  0.1160  0.0567
  33.  C 4 (py)  -0.0000  0.0000  0.0000 -0.0000  0.0000 -0.0000  0.0567  0.0003
  34.  C 4 (pz)   0.0056  0.5080 -0.0137  0.0015  0.0000  0.0000 -0.0000  0.0000
  35.  C 4 (pz)  -0.0192 -0.0001 -0.0007  0.0000 -0.0000  0.0000  0.0000  0.0000
  36.  C 4 (d1)   0.0000 -0.0000  0.0000 -0.0000 -0.0000  0.0000  0.0000  0.0000
  37.  C 4 (d2)  -0.0000  0.0000 -0.0000 -0.0000  0.0176 -0.0008  0.0000 -0.0000
  38.  C 4 (d3)  -0.0000 -0.0000 -0.0000 -0.0000  0.0000 -0.0000  0.0120 -0.0014
  39.  C 4 (d4)   0.0000 -0.0001 -0.0001  0.0001  0.0000 -0.0000 -0.0000 -0.0000
  40.  C 4 (d5)  -0.0024  0.0137 -0.0002 -0.0000  0.0000 -0.0000 -0.0000 -0.0000
  41.  H 5 (S)    0.0058  0.0161  0.0024 -0.0017  0.0000 -0.0000  0.0179 -0.0319
  42.  H 5 (S)   -0.0014  0.0002 -0.0002 -0.0000 -0.0000  0.0000 -0.0163  0.0002
  43.  H 5 (px)   0.0000 -0.0000 -0.0000 -0.0000  0.0119 -0.0005 -0.0000 -0.0000
  44.  H 5 (py)   0.0001  0.0000  0.0001 -0.0000  0.0000 -0.0000  0.0031 -0.0005
  45.  H 5 (pz)  -0.0002  0.0009 -0.0001 -0.0000 -0.0000  0.0000 -0.0014 -0.0005
  46.  H 6 (S)    0.0058  0.0161  0.0024 -0.0017  0.0000 -0.0000 -0.0179  0.0319
  47.  H 6 (S)   -0.0014  0.0002 -0.0002 -0.0000 -0.0000  0.0000  0.0163 -0.0002
  48.  H 6 (px)   0.0000 -0.0000 -0.0000 -0.0000  0.0119 -0.0005 -0.0000 -0.0000
  49.  H 6 (py)  -0.0001 -0.0000 -0.0001  0.0000 -0.0000  0.0000  0.0031 -0.0005
  50.  H 6 (pz)  -0.0002  0.0009 -0.0001 -0.0000 -0.0000  0.0000  0.0014  0.0005

          NAO        9      10      11      12      13      14      15      16
      ---------- ------- ------- ------- ------- ------- ------- ------- -------
   1.  C 1 (S)    0.0009 -0.0005 -0.0000 -0.0000 -0.0000  0.0022 -0.0015 -0.0010
   2.  C 1 (S)    0.1122  0.0033  0.0000  0.0000  0.0000 -0.0195  0.0092  0.5518
   3.  C 1 (S)    0.0179  0.0008 -0.0000  0.0000  0.0000 -0.0002 -0.0003  0.0061
   4.  C 1 (S)    0.0005 -0.0000 -0.0000  0.0000  0.0000 -0.0000 -0.0000  0.0001
   5.  C 1 (px)   0.0000 -0.0000  0.0000 -0.0176  0.0000  0.0000 -0.0000 -0.0000
   6.  C 1 (px)   0.0000  0.0000 -0.0000  0.0008 -0.0000 -0.0000  0.0000  0.0000
   7.  C 1 (py)  -0.0000 -0.0000 -0.0000  0.0000  0.0306 -0.0000  0.0000  0.6837
   8.  C 1 (py)  -0.0000  0.0000 -0.0000  0.0000 -0.0005  0.0000 -0.0000 -0.0006
   9.  C 1 (pz)   1.0974  0.0395 -0.0000  0.0000  0.0000 -0.0152 -0.0158  0.4096
  10.  C 1 (pz)   0.0395  0.0021 -0.0000  0.0000  0.0000 -0.0006 -0.0005  0.0153
  11.  C 1 (d1)  -0.0000 -0.0000  0.0000 -0.0000 -0.0000 -0.0000  0.0000  0.0000
  12.  C 1 (d2)   0.0000  0.0000 -0.0000  0.0003 -0.0000 -0.0000  0.0000  0.0000
  13.  C 1 (d3)   0.0000  0.0000 -0.0000 -0.0000  0.0010 -0.0000  0.0000  0.0183
  14.  C 1 (d4)  -0.0152 -0.0006 -0.0000 -0.0000 -0.0000  0.0005  0.0000 -0.0140
  15.  C 1 (d5)  -0.0158 -0.0005  0.0000  0.0000  0.0000  0.0000  0.0003 -0.0008
  16.  H 2 (S)    0.4096  0.0153  0.0000  0.0000  0.0183 -0.0140 -0.0008  0.7796
  17.  H 2 (S)   -0.0031 -0.0003  0.0000 -0.0000 -0.0003 -0.0002  0.0002 -0.0000
  18.  H 2 (px)  -0.0000 -0.0000 -0.0000 -0.0002  0.0000  0.0000 -0.0000  0.0000
  19.  H 2 (py)  -0.0104 -0.0004 -0.0000 -0.0000 -0.0003  0.0003  0.0000 -0.0157
  20.  H 2 (pz)   0.0009  0.0001 -0.0000 -0.0000 -0.0003  0.0001 -0.0001 -0.0093
  21.  H 3 (S)    0.4096  0.0153  0.0000 -0.0000 -0.0183 -0.0140 -0.0008 -0.0023
  22.  H 3 (S)   -0.0031 -0.0003  0.0000  0.0000  0.0003 -0.0002  0.0002  0.0082
  23.  H 3 (px)  -0.0000 -0.0000  0.0000 -0.0002  0.0000  0.0000 -0.0000  0.0000
  24.  H 3 (py)   0.0104  0.0004  0.0000  0.0000 -0.0003 -0.0003 -0.0000  0.0028
  25.  H 3 (pz)   0.0009  0.0001 -0.0000  0.0000  0.0003  0.0001 -0.0001  0.0032
  26.  C 4 (S)   -0.0056  0.0192 -0.0000  0.0000 -0.0000  0.0000 -0.0024  0.0058
  27.  C 4 (S)   -0.5080  0.0001  0.0000 -0.0000 -0.0000 -0.0001  0.0137  0.0161
  28.  C 4 (S)    0.0137  0.0007 -0.0000 -0.0000 -0.0000 -0.0001 -0.0002  0.0024
  29.  C 4 (S)   -0.0015 -0.0000 -0.0000 -0.0000 -0.0000  0.0001 -0.0000 -0.0017
  30.  C 4 (px)   0.0000 -0.0000 -0.0000 -0.0176  0.0000  0.0000 -0.0000 -0.0000
  31.  C 4 (px)  -0.0000  0.0000 -0.0000  0.0008 -0.0000 -0.0000  0.0000 -0.0000
  32.  C 4 (py)   0.0000 -0.0000 -0.0000  0.0000 -0.0120 -0.0000  0.0000 -0.0179
  33.  C 4 (py)   0.0000 -0.0000 -0.0000 -0.0000  0.0014 -0.0000  0.0000  0.0319
  34.  C 4 (pz)  -0.6160 -0.0371  0.0000  0.0000 -0.0000  0.0002  0.0123  0.0061
  35.  C 4 (pz)  -0.0371 -0.0019  0.0000  0.0000  0.0000  0.0005  0.0005 -0.0131
  36.  C 4 (d1)   0.0000  0.0000 -0.0000  0.0000  0.0000  0.0000 -0.0000  0.0000
  37.  C 4 (d2)  -0.0000 -0.0000  0.0000 -0.0003  0.0000  0.0000 -0.0000  0.0000
  38.  C 4 (d3)   0.0000 -0.0000  0.0000 -0.0000  0.0007  0.0000 -0.0000  0.0089
  39.  C 4 (d4)  -0.0002 -0.0005 -0.0000 -0.0000 -0.0000  0.0000 -0.0001 -0.0010
  40.  C 4 (d5)  -0.0123 -0.0005  0.0000 -0.0000 -0.0000 -0.0001  0.0003  0.0022
  41.  H 5 (S)   -0.0061  0.0131  0.0000 -0.0000  0.0089 -0.0010  0.0022  0.0872
  42.  H 5 (S)   -0.0121 -0.0004  0.0000  0.0000 -0.0005  0.0001  0.0002 -0.0133
  43.  H 5 (px)  -0.0000 -0.0000 -0.0000 -0.0002  0.0000  0.0000 -0.0000 -0.0000
  44.  H 5 (py)   0.0006  0.0003  0.0000 -0.0000  0.0002 -0.0000  0.0000  0.0033
  45.  H 5 (pz)  -0.0059 -0.0001  0.0000  0.0000  0.0001  0.0001  0.0001 -0.0013
  46.  H 6 (S)   -0.0061  0.0131 -0.0000 -0.0000 -0.0089 -0.0010  0.0022 -0.0280
  47.  H 6 (S)   -0.0121 -0.0004  0.0000  0.0000  0.0005  0.0001  0.0002  0.0059
  48.  H 6 (px)  -0.0000 -0.0000  0.0000 -0.0002  0.0000  0.0000 -0.0000 -0.0000
  49.  H 6 (py)  -0.0006 -0.0003 -0.0000  0.0000  0.0002  0.0000 -0.0000  0.0018
  50.  H 6 (pz)  -0.0059 -0.0001  0.0000  0.0000 -0.0001  0.0001  0.0001 -0.0013

          NAO       17      18      19      20      21      22      23      24
      ---------- ------- ------- ------- ------- ------- ------- ------- -------
   1.  C 1 (S)   -0.0142 -0.0000  0.0019  0.0011 -0.0010 -0.0142 -0.0000 -0.0019
   2.  C 1 (S)    0.0117  0.0000 -0.0126 -0.0075  0.5518  0.0117  0.0000  0.0126
   3.  C 1 (S)   -0.0001 -0.0000 -0.0002  0.0000  0.0061 -0.0001 -0.0000  0.0002
   4.  C 1 (S)    0.0000 -0.0000 -0.0000 -0.0000  0.0001  0.0000 -0.0000  0.0000
   5.  C 1 (px)   0.0000  0.0119  0.0000  0.0000  0.0000 -0.0000  0.0119 -0.0000
   6.  C 1 (px)  -0.0000 -0.0005 -0.0000 -0.0000 -0.0000  0.0000 -0.0005  0.0000
   7.  C 1 (py)  -0.0052  0.0000 -0.0109 -0.0111 -0.6837  0.0052  0.0000 -0.0109
   8.  C 1 (py)   0.0008 -0.0000  0.0001 -0.0001  0.0006 -0.0008 -0.0000  0.0001
   9.  C 1 (pz)  -0.0031 -0.0000 -0.0104  0.0009  0.4096 -0.0031 -0.0000  0.0104
  10.  C 1 (pz)  -0.0003 -0.0000 -0.0004  0.0001  0.0153 -0.0003 -0.0000  0.0004
  11.  C 1 (d1)   0.0000 -0.0000 -0.0000 -0.0000  0.0000  0.0000  0.0000  0.0000
  12.  C 1 (d2)  -0.0000 -0.0002 -0.0000 -0.0000 -0.0000  0.0000 -0.0002  0.0000
  13.  C 1 (d3)  -0.0003  0.0000 -0.0003 -0.0003 -0.0183  0.0003  0.0000 -0.0003
  14.  C 1 (d4)  -0.0002  0.0000  0.0003  0.0001 -0.0140 -0.0002  0.0000 -0.0003
  15.  C 1 (d5)   0.0002 -0.0000  0.0000 -0.0001 -0.0008  0.0002 -0.0000 -0.0000
  16.  H 2 (S)   -0.0000  0.0000 -0.0157 -0.0093 -0.0023  0.0082  0.0000  0.0028
  17.  H 2 (S)    0.0005  0.0000  0.0000 -0.0001  0.0082  0.0000  0.0000  0.0002
  18.  H 2 (px)   0.0000  0.0001  0.0000 -0.0000 -0.0000 -0.0000  0.0001 -0.0000
  19.  H 2 (py)   0.0000  0.0000  0.0003  0.0002 -0.0028 -0.0002  0.0000 -0.0001
  20.  H 2 (pz)  -0.0001 -0.0000  0.0002  0.0002  0.0032 -0.0002 -0.0000  0.0000
  21.  H 3 (S)    0.0082 -0.0000 -0.0028  0.0032  0.7796 -0.0000 -0.0000  0.0157
  22.  H 3 (S)    0.0000 -0.0000 -0.0002 -0.0002 -0.0000  0.0005 -0.0000 -0.0000
  23.  H 3 (px)   0.0000  0.0001  0.0000 -0.0000 -0.0000 -0.0000  0.0001 -0.0000
  24.  H 3 (py)   0.0002 -0.0000 -0.0001  0.0000  0.0157 -0.0000 -0.0000  0.0003
  25.  H 3 (pz)  -0.0002 -0.0000 -0.0000 -0.0000 -0.0093 -0.0001 -0.0000 -0.0002
  26.  C 4 (S)   -0.0014 -0.0000 -0.0001  0.0002  0.0058 -0.0014 -0.0000  0.0001
  27.  C 4 (S)    0.0002 -0.0000 -0.0000 -0.0009  0.0161  0.0002 -0.0000  0.0000
  28.  C 4 (S)   -0.0002  0.0000 -0.0001  0.0001  0.0024 -0.0002  0.0000  0.0001
  29.  C 4 (S)   -0.0000  0.0000  0.0000  0.0000 -0.0017 -0.0000  0.0000 -0.0000
  30.  C 4 (px)   0.0000  0.0119  0.0000  0.0000  0.0000 -0.0000  0.0119 -0.0000
  31.  C 4 (px)  -0.0000 -0.0005 -0.0000  0.0000  0.0000  0.0000 -0.0005  0.0000
  32.  C 4 (py)   0.0163  0.0000  0.0031 -0.0014  0.0179 -0.0163  0.0000  0.0031
  33.  C 4 (py)  -0.0002  0.0000 -0.0005 -0.0005 -0.0319  0.0002  0.0000 -0.0005
  34.  C 4 (pz)   0.0121  0.0000  0.0006 -0.0059  0.0061  0.0121  0.0000 -0.0006
  35.  C 4 (pz)   0.0004 -0.0000  0.0003 -0.0001 -0.0131  0.0004 -0.0000 -0.0003
  36.  C 4 (d1)  -0.0000 -0.0000 -0.0000 -0.0000 -0.0000 -0.0000 -0.0000 -0.0000
  37.  C 4 (d2)   0.0000  0.0002  0.0000 -0.0000 -0.0000 -0.0000  0.0002 -0.0000
  38.  C 4 (d3)  -0.0005  0.0000 -0.0002 -0.0001 -0.0089  0.0005  0.0000 -0.0002
  39.  C 4 (d4)   0.0001  0.0000  0.0000 -0.0001 -0.0010  0.0001  0.0000 -0.0000
  40.  C 4 (d5)   0.0002  0.0000 -0.0000 -0.0001  0.0022  0.0002  0.0000  0.0000
  41.  H 5 (S)   -0.0133 -0.0000 -0.0033  0.0013 -0.0280  0.0059 -0.0000 -0.0018
  42.  H 5 (S)    0.0002 -0.0000  0.0003  0.0001  0.0059 -0.0001 -0.0000  0.0001
  43.  H 5 (px)   0.0000  0.0001  0.0000  0.0000  0.0000 -0.0000  0.0001 -0.0000
  44.  H 5 (py)  -0.0003  0.0000 -0.0001  0.0000 -0.0018  0.0001  0.0000 -0.0000
  45.  H 5 (pz)  -0.0001 -0.0000  0.0000  0.0000 -0.0013  0.0002 -0.0000 -0.0001
  46.  H 6 (S)    0.0059 -0.0000  0.0018  0.0013  0.0872 -0.0133 -0.0000  0.0033
  47.  H 6 (S)   -0.0001 -0.0000 -0.0001 -0.0002 -0.0133  0.0002 -0.0000 -0.0003
  48.  H 6 (px)   0.0000  0.0001  0.0000  0.0000 -0.0000 -0.0000  0.0001 -0.0000
  49.  H 6 (py)  -0.0001 -0.0000 -0.0000 -0.0001 -0.0033  0.0003 -0.0000 -0.0001
  50.  H 6 (pz)   0.0002 -0.0000  0.0001 -0.0000 -0.0013 -0.0001 -0.0000 -0.0000

          NAO       25      26      27      28      29      30      31      32
      ---------- ------- ------- ------- ------- ------- ------- ------- -------
   1.  C 1 (S)    0.0011 -0.0000 -0.0047  0.0090  0.0006  0.0000  0.0000  0.0000
   2.  C 1 (S)   -0.0075 -0.0047  0.3221 -0.0054 -0.0026 -0.0000 -0.0000  0.0000
   3.  C 1 (S)    0.0000  0.0090 -0.0054  0.0003 -0.0000 -0.0000  0.0000  0.0000
   4.  C 1 (S)   -0.0000  0.0006 -0.0026 -0.0000 -0.0000 -0.0000  0.0000  0.0000
   5.  C 1 (px)  -0.0000  0.0000  0.0000  0.0000  0.0000  0.9973 -0.0454 -0.0000
   6.  C 1 (px)   0.0000 -0.0000 -0.0000 -0.0000 -0.0000 -0.0454  0.0021  0.0000
   7.  C 1 (py)   0.0111 -0.0000  0.0000  0.0000 -0.0000  0.0000 -0.0000  0.1160
   8.  C 1 (py)   0.0001  0.0000  0.0000  0.0000 -0.0000 -0.0000  0.0000  0.0567
   9.  C 1 (pz)   0.0009 -0.0056 -0.5080  0.0137 -0.0015  0.0000 -0.0000  0.0000
  10.  C 1 (pz)   0.0001  0.0192  0.0001  0.0007 -0.0000 -0.0000  0.0000 -0.0000
  11.  C 1 (d1)  -0.0000 -0.0000  0.0000 -0.0000 -0.0000 -0.0000 -0.0000 -0.0000
  12.  C 1 (d2)   0.0000  0.0000 -0.0000 -0.0000 -0.0000 -0.0176  0.0008  0.0000
  13.  C 1 (d3)   0.0003 -0.0000 -0.0000 -0.0000 -0.0000  0.0000 -0.0000 -0.0120
  14.  C 1 (d4)   0.0001  0.0000 -0.0001 -0.0001  0.0001  0.0000 -0.0000 -0.0000
  15.  C 1 (d5)  -0.0001 -0.0024  0.0137 -0.0002 -0.0000 -0.0000  0.0000  0.0000
  16.  H 2 (S)    0.0032  0.0058  0.0161  0.0024 -0.0017 -0.0000 -0.0000 -0.0179
  17.  H 2 (S)   -0.0002 -0.0014  0.0002 -0.0002 -0.0000  0.0000 -0.0000  0.0163
  18.  H 2 (px)  -0.0000 -0.0000 -0.0000  0.0000  0.0000  0.0119 -0.0005  0.0000
  19.  H 2 (py)  -0.0000 -0.0001 -0.0000 -0.0001  0.0000  0.0000 -0.0000  0.0031
  20.  H 2 (pz)  -0.0000  0.0002 -0.0009  0.0001  0.0000  0.0000  0.0000 -0.0014
  21.  H 3 (S)   -0.0093  0.0058  0.0161  0.0024 -0.0017  0.0000  0.0000  0.0179
  22.  H 3 (S)   -0.0001 -0.0014  0.0002 -0.0002 -0.0000 -0.0000  0.0000 -0.0163
  23.  H 3 (px)  -0.0000 -0.0000 -0.0000  0.0000  0.0000  0.0119 -0.0005  0.0000
  24.  H 3 (py)  -0.0002  0.0001  0.0000  0.0001 -0.0000 -0.0000  0.0000  0.0031
  25.  H 3 (pz)   0.0002  0.0002 -0.0009  0.0001  0.0000 -0.0000  0.0000  0.0014
  26.  C 4 (S)    0.0002  1.9995 -0.0000  0.0000  0.0000  0.0000  0.0000 -0.0000
  27.  C 4 (S)   -0.0009 -0.0000  1.1213 -0.0000 -0.0000 -0.0000  0.0000  0.0000
  28.  C 4 (S)    0.0001  0.0000 -0.0000  0.0004  0.0000  0.0000 -0.0000 -0.0000
  29.  C 4 (S)    0.0000  0.0000 -0.0000  0.0000  0.0000  0.0000 -0.0000 -0.0000
  30.  C 4 (px)  -0.0000  0.0000 -0.0000  0.0000  0.0000  0.9973 -0.0454  0.0000
  31.  C 4 (px)   0.0000  0.0000  0.0000 -0.0000 -0.0000 -0.0454  0.0021 -0.0000
  32.  C 4 (py)   0.0014 -0.0000  0.0000 -0.0000 -0.0000  0.0000 -0.0000  1.2136
  33.  C 4 (py)   0.0005 -0.0000 -0.0000 -0.0000  0.0000  0.0000 -0.0000  0.0059
  34.  C 4 (pz)  -0.0059 -0.0009 -0.1122 -0.0179 -0.0005  0.0000 -0.0000 -0.0000
  35.  C 4 (pz)  -0.0001  0.0005 -0.0033 -0.0008  0.0000 -0.0000  0.0000  0.0000
  36.  C 4 (d1)   0.0000  0.0000 -0.0000  0.0000  0.0000 -0.0000  0.0000  0.0000
  37.  C 4 (d2)  -0.0000 -0.0000 -0.0000  0.0000  0.0000  0.0176 -0.0008  0.0000
  38.  C 4 (d3)   0.0001 -0.0000 -0.0000  0.0000  0.0000  0.0000 -0.0000 -0.0306
  39.  C 4 (d4)  -0.0001  0.0022 -0.0195 -0.0002 -0.0000  0.0000 -0.0000 -0.0000
  40.  C 4 (d5)  -0.0001 -0.0015  0.0092 -0.0003 -0.0000  0.0000 -0.0000 -0.0000
  41.  H 5 (S)    0.0013 -0.0010  0.5518  0.0061  0.0001 -0.0000  0.0000 -0.6837
  42.  H 5 (S)   -0.0002 -0.0142  0.0117 -0.0001  0.0000 -0.0000  0.0000  0.0052
  43.  H 5 (px)  -0.0000 -0.0000  0.0000  0.0000  0.0000  0.0119 -0.0005 -0.0000
  44.  H 5 (py)   0.0001 -0.0019  0.0126  0.0002  0.0000  0.0000 -0.0000 -0.0109
  45.  H 5 (pz)  -0.0000 -0.0011  0.0075 -0.0000  0.0000 -0.0000  0.0000 -0.0111
  46.  H 6 (S)    0.0013 -0.0010  0.5518  0.0061  0.0001  0.0000  0.0000  0.6837
  47.  H 6 (S)    0.0001 -0.0142  0.0117 -0.0001  0.0000 -0.0000  0.0000 -0.0052
  48.  H 6 (px)  -0.0000 -0.0000  0.0000  0.0000  0.0000  0.0119 -0.0005 -0.0000
  49.  H 6 (py)  -0.0000  0.0019 -0.0126 -0.0002 -0.0000 -0.0000  0.0000 -0.0109
  50.  H 6 (pz)   0.0000 -0.0011  0.0075 -0.0000  0.0000 -0.0000  0.0000  0.0111

          NAO       33      34      35      36      37      38      39      40
      ---------- ------- ------- ------- ------- ------- ------- ------- -------
   1.  C 1 (S)   -0.0000  0.0056 -0.0192  0.0000 -0.0000 -0.0000  0.0000 -0.0024
   2.  C 1 (S)    0.0000  0.5080 -0.0001 -0.0000  0.0000 -0.0000 -0.0001  0.0137
   3.  C 1 (S)    0.0000 -0.0137 -0.0007  0.0000 -0.0000 -0.0000 -0.0001 -0.0002
   4.  C 1 (S)   -0.0000  0.0015  0.0000 -0.0000 -0.0000 -0.0000  0.0001 -0.0000
   5.  C 1 (px)   0.0000  0.0000 -0.0000 -0.0000  0.0176  0.0000  0.0000  0.0000
   6.  C 1 (px)  -0.0000  0.0000  0.0000  0.0000 -0.0008 -0.0000 -0.0000 -0.0000
   7.  C 1 (py)   0.0567 -0.0000  0.0000  0.0000  0.0000  0.0120 -0.0000 -0.0000
   8.  C 1 (py)   0.0003  0.0000  0.0000  0.0000 -0.0000 -0.0014 -0.0000 -0.0000
   9.  C 1 (pz)   0.0000 -0.6160 -0.0371  0.0000 -0.0000  0.0000 -0.0002 -0.0123
  10.  C 1 (pz)  -0.0000 -0.0371 -0.0019  0.0000 -0.0000 -0.0000 -0.0005 -0.0005
  11.  C 1 (d1)  -0.0000  0.0000  0.0000 -0.0000  0.0000  0.0000 -0.0000  0.0000
  12.  C 1 (d2)  -0.0000  0.0000  0.0000  0.0000 -0.0003 -0.0000 -0.0000 -0.0000
  13.  C 1 (d3)   0.0014 -0.0000  0.0000  0.0000  0.0000  0.0007 -0.0000 -0.0000
  14.  C 1 (d4)  -0.0000  0.0002  0.0005  0.0000  0.0000  0.0000  0.0000 -0.0001
  15.  C 1 (d5)   0.0000  0.0123  0.0005 -0.0000 -0.0000 -0.0000 -0.0001  0.0003
  16.  H 2 (S)    0.0319  0.0061 -0.0131  0.0000  0.0000  0.0089 -0.0010  0.0022
  17.  H 2 (S)   -0.0002  0.0121  0.0004 -0.0000  0.0000 -0.0005  0.0001  0.0002
  18.  H 2 (px)   0.0000  0.0000 -0.0000 -0.0000  0.0002  0.0000  0.0000  0.0000
  19.  H 2 (py)  -0.0005  0.0006  0.0003 -0.0000  0.0000 -0.0002  0.0000 -0.0000
  20.  H 2 (pz)  -0.0005 -0.0059 -0.0001 -0.0000 -0.0000 -0.0001 -0.0001 -0.0001
  21.  H 3 (S)   -0.0319  0.0061 -0.0131 -0.0000 -0.0000 -0.0089 -0.0010  0.0022
  22.  H 3 (S)    0.0002  0.0121  0.0004 -0.0000 -0.0000  0.0005  0.0001  0.0002
  23.  H 3 (px)   0.0000  0.0000 -0.0000 -0.0000  0.0002  0.0000  0.0000  0.0000
  24.  H 3 (py)  -0.0005 -0.0006 -0.0003 -0.0000 -0.0000 -0.0002 -0.0000  0.0000
  25.  H 3 (pz)   0.0005 -0.0059 -0.0001  0.0000 -0.0000  0.0001 -0.0001 -0.0001
  26.  C 4 (S)   -0.0000 -0.0009  0.0005  0.0000 -0.0000 -0.0000  0.0022 -0.0015
  27.  C 4 (S)   -0.0000 -0.1122 -0.0033 -0.0000 -0.0000 -0.0000 -0.0195  0.0092
  28.  C 4 (S)   -0.0000 -0.0179 -0.0008  0.0000  0.0000  0.0000 -0.0002 -0.0003
  29.  C 4 (S)    0.0000 -0.0005  0.0000  0.0000  0.0000  0.0000 -0.0000 -0.0000
  30.  C 4 (px)   0.0000  0.0000 -0.0000 -0.0000  0.0176  0.0000  0.0000  0.0000
  31.  C 4 (px)  -0.0000 -0.0000  0.0000  0.0000 -0.0008 -0.0000 -0.0000 -0.0000
  32.  C 4 (py)   0.0059 -0.0000  0.0000  0.0000  0.0000 -0.0306 -0.0000 -0.0000
  33.  C 4 (py)   0.0026 -0.0000 -0.0000  0.0000  0.0000  0.0005  0.0000  0.0000
  34.  C 4 (pz)  -0.0000  1.0974  0.0395 -0.0000  0.0000 -0.0000  0.0152  0.0158
  35.  C 4 (pz)  -0.0000  0.0395  0.0021 -0.0000 -0.0000 -0.0000  0.0006  0.0005
  36.  C 4 (d1)   0.0000 -0.0000 -0.0000  0.0000 -0.0000 -0.0000 -0.0000 -0.0000
  37.  C 4 (d2)   0.0000  0.0000 -0.0000 -0.0000  0.0003  0.0000  0.0000  0.0000
  38.  C 4 (d3)   0.0005 -0.0000 -0.0000 -0.0000  0.0000  0.0010  0.0000  0.0000
  39.  C 4 (d4)   0.0000  0.0152  0.0006 -0.0000  0.0000  0.0000  0.0005  0.0000
  40.  C 4 (d5)   0.0000  0.0158  0.0005 -0.0000  0.0000  0.0000  0.0000  0.0003
  41.  H 5 (S)    0.0006 -0.4096 -0.0153 -0.0000 -0.0000  0.0183 -0.0140 -0.0008
  42.  H 5 (S)   -0.0008  0.0031  0.0003 -0.0000 -0.0000 -0.0003 -0.0002  0.0002
  43.  H 5 (px)   0.0000 -0.0000 -0.0000  0.0000  0.0002  0.0000 -0.0000  0.0000
  44.  H 5 (py)   0.0001 -0.0104 -0.0004 -0.0000  0.0000  0.0003 -0.0003 -0.0000
  45.  H 5 (pz)  -0.0001  0.0009  0.0001 -0.0000 -0.0000  0.0003 -0.0001  0.0001
  46.  H 6 (S)   -0.0006 -0.4096 -0.0153  0.0000 -0.0000 -0.0183 -0.0140 -0.0008
  47.  H 6 (S)    0.0008  0.0031  0.0003  0.0000 -0.0000  0.0003 -0.0002  0.0002
  48.  H 6 (px)   0.0000 -0.0000 -0.0000 -0.0000  0.0002  0.0000 -0.0000  0.0000
  49.  H 6 (py)   0.0001  0.0104  0.0004 -0.0000 -0.0000  0.0003  0.0003  0.0000
  50.  H 6 (pz)   0.0001  0.0009  0.0001  0.0000 -0.0000 -0.0003 -0.0001  0.0001

          NAO       41      42      43      44      45      46      47      48
      ---------- ------- ------- ------- ------- ------- ------- ------- -------
   1.  C 1 (S)    0.0058 -0.0014  0.0000  0.0001 -0.0002  0.0058 -0.0014  0.0000
   2.  C 1 (S)    0.0161  0.0002 -0.0000  0.0000  0.0009  0.0161  0.0002 -0.0000
   3.  C 1 (S)    0.0024 -0.0002 -0.0000  0.0001 -0.0001  0.0024 -0.0002 -0.0000
   4.  C 1 (S)   -0.0017 -0.0000 -0.0000 -0.0000 -0.0000 -0.0017 -0.0000 -0.0000
   5.  C 1 (px)   0.0000 -0.0000  0.0119  0.0000 -0.0000  0.0000 -0.0000  0.0119
   6.  C 1 (px)  -0.0000  0.0000 -0.0005 -0.0000  0.0000 -0.0000  0.0000 -0.0005
   7.  C 1 (py)   0.0179 -0.0163 -0.0000  0.0031 -0.0014 -0.0179  0.0163 -0.0000
   8.  C 1 (py)  -0.0319  0.0002 -0.0000 -0.0005 -0.0005  0.0319 -0.0002 -0.0000
   9.  C 1 (pz)  -0.0061 -0.0121 -0.0000  0.0006 -0.0059 -0.0061 -0.0121 -0.0000
  10.  C 1 (pz)   0.0131 -0.0004 -0.0000  0.0003 -0.0001  0.0131 -0.0004 -0.0000
  11.  C 1 (d1)   0.0000  0.0000 -0.0000  0.0000  0.0000 -0.0000  0.0000  0.0000
  12.  C 1 (d2)  -0.0000  0.0000 -0.0002 -0.0000  0.0000 -0.0000  0.0000 -0.0002
  13.  C 1 (d3)   0.0089 -0.0005  0.0000  0.0002  0.0001 -0.0089  0.0005  0.0000
  14.  C 1 (d4)  -0.0010  0.0001  0.0000 -0.0000  0.0001 -0.0010  0.0001  0.0000
  15.  C 1 (d5)   0.0022  0.0002 -0.0000  0.0000  0.0001  0.0022  0.0002 -0.0000
  16.  H 2 (S)    0.0872 -0.0133 -0.0000  0.0033 -0.0013 -0.0280  0.0059 -0.0000
  17.  H 2 (S)   -0.0133  0.0002  0.0000 -0.0003 -0.0001  0.0059 -0.0001  0.0000
  18.  H 2 (px)  -0.0000 -0.0000  0.0001  0.0000 -0.0000 -0.0000 -0.0000  0.0001
  19.  H 2 (py)  -0.0033  0.0003  0.0000 -0.0001  0.0000  0.0018 -0.0001  0.0000
  20.  H 2 (pz)   0.0013  0.0001  0.0000  0.0000  0.0000  0.0013 -0.0002  0.0000
  21.  H 3 (S)   -0.0280  0.0059  0.0000 -0.0018 -0.0013  0.0872 -0.0133 -0.0000
  22.  H 3 (S)    0.0059 -0.0001 -0.0000  0.0001  0.0002 -0.0133  0.0002 -0.0000
  23.  H 3 (px)  -0.0000 -0.0000  0.0001  0.0000 -0.0000 -0.0000 -0.0000  0.0001
  24.  H 3 (py)  -0.0018  0.0001 -0.0000 -0.0000 -0.0001  0.0033 -0.0003 -0.0000
  25.  H 3 (pz)   0.0013 -0.0002 -0.0000  0.0001 -0.0000  0.0013  0.0001 -0.0000
  26.  C 4 (S)   -0.0010 -0.0142 -0.0000 -0.0019 -0.0011 -0.0010 -0.0142 -0.0000
  27.  C 4 (S)    0.5518  0.0117  0.0000  0.0126  0.0075  0.5518  0.0117  0.0000
  28.  C 4 (S)    0.0061 -0.0001  0.0000  0.0002 -0.0000  0.0061 -0.0001  0.0000
  29.  C 4 (S)    0.0001  0.0000  0.0000  0.0000  0.0000  0.0001  0.0000  0.0000
  30.  C 4 (px)  -0.0000 -0.0000  0.0119  0.0000 -0.0000  0.0000 -0.0000  0.0119
  31.  C 4 (px)   0.0000  0.0000 -0.0005 -0.0000  0.0000  0.0000  0.0000 -0.0005
  32.  C 4 (py)  -0.6837  0.0052 -0.0000 -0.0109 -0.0111  0.6837 -0.0052 -0.0000
  33.  C 4 (py)   0.0006 -0.0008  0.0000  0.0001 -0.0001 -0.0006  0.0008  0.0000
  34.  C 4 (pz)  -0.4096  0.0031 -0.0000 -0.0104  0.0009 -0.4096  0.0031 -0.0000
  35.  C 4 (pz)  -0.0153  0.0003 -0.0000 -0.0004  0.0001 -0.0153  0.0003 -0.0000
  36.  C 4 (d1)  -0.0000 -0.0000  0.0000 -0.0000 -0.0000  0.0000  0.0000 -0.0000
  37.  C 4 (d2)  -0.0000 -0.0000  0.0002  0.0000 -0.0000 -0.0000 -0.0000  0.0002
  38.  C 4 (d3)   0.0183 -0.0003  0.0000  0.0003  0.0003 -0.0183  0.0003  0.0000
  39.  C 4 (d4)  -0.0140 -0.0002 -0.0000 -0.0003 -0.0001 -0.0140 -0.0002 -0.0000
  40.  C 4 (d5)  -0.0008  0.0002  0.0000 -0.0000  0.0001 -0.0008  0.0002  0.0000
  41.  H 5 (S)    0.7796 -0.0000  0.0000  0.0157  0.0093 -0.0023  0.0082  0.0000
  42.  H 5 (S)   -0.0000  0.0005 -0.0000 -0.0000  0.0001  0.0082  0.0000  0.0000
  43.  H 5 (px)   0.0000 -0.0000  0.0001  0.0000 -0.0000  0.0000 -0.0000  0.0001
  44.  H 5 (py)   0.0157 -0.0000  0.0000  0.0003  0.0002  0.0028  0.0002  0.0000
  45.  H 5 (pz)   0.0093  0.0001 -0.0000  0.0002  0.0002 -0.0032  0.0002 -0.0000
  46.  H 6 (S)   -0.0023  0.0082  0.0000  0.0028 -0.0032  0.7796 -0.0000  0.0000
  47.  H 6 (S)    0.0082  0.0000 -0.0000  0.0002  0.0002 -0.0000  0.0005 -0.0000
  48.  H 6 (px)   0.0000  0.0000  0.0001  0.0000 -0.0000  0.0000 -0.0000  0.0001
  49.  H 6 (py)  -0.0028 -0.0002 -0.0000 -0.0001  0.0000 -0.0157  0.0000 -0.0000
  50.  H 6 (pz)  -0.0032  0.0002 -0.0000 -0.0000 -0.0000  0.0093  0.0001 -0.0000

          NAO       49      50
      ---------- ------- -------
   1.  C 1 (S)   -0.0001 -0.0002
   2.  C 1 (S)   -0.0000  0.0009
   3.  C 1 (S)   -0.0001 -0.0001
   4.  C 1 (S)    0.0000 -0.0000
   5.  C 1 (px)  -0.0000 -0.0000
   6.  C 1 (px)   0.0000  0.0000
   7.  C 1 (py)   0.0031  0.0014
   8.  C 1 (py)  -0.0005  0.0005
   9.  C 1 (pz)  -0.0006 -0.0059
  10.  C 1 (pz)  -0.0003 -0.0001
  11.  C 1 (d1)  -0.0000  0.0000
  12.  C 1 (d2)   0.0000  0.0000
  13.  C 1 (d3)   0.0002 -0.0001
  14.  C 1 (d4)   0.0000  0.0001
  15.  C 1 (d5)  -0.0000  0.0001
  16.  H 2 (S)    0.0018 -0.0013
  17.  H 2 (S)   -0.0001  0.0002
  18.  H 2 (px)  -0.0000 -0.0000
  19.  H 2 (py)  -0.0000  0.0001
  20.  H 2 (pz)  -0.0001 -0.0000
  21.  H 3 (S)   -0.0033 -0.0013
  22.  H 3 (S)    0.0003 -0.0001
  23.  H 3 (px)  -0.0000 -0.0000
  24.  H 3 (py)  -0.0001 -0.0000
  25.  H 3 (pz)  -0.0000  0.0000
  26.  C 4 (S)    0.0019 -0.0011
  27.  C 4 (S)   -0.0126  0.0075
  28.  C 4 (S)   -0.0002 -0.0000
  29.  C 4 (S)   -0.0000  0.0000
  30.  C 4 (px)  -0.0000 -0.0000
  31.  C 4 (px)   0.0000  0.0000
  32.  C 4 (py)  -0.0109  0.0111
  33.  C 4 (py)   0.0001  0.0001
  34.  C 4 (pz)   0.0104  0.0009
  35.  C 4 (pz)   0.0004  0.0001
  36.  C 4 (d1)  -0.0000  0.0000
  37.  C 4 (d2)  -0.0000 -0.0000
  38.  C 4 (d3)   0.0003 -0.0003
  39.  C 4 (d4)   0.0003 -0.0001
  40.  C 4 (d5)   0.0000  0.0001
  41.  H 5 (S)   -0.0028 -0.0032
  42.  H 5 (S)   -0.0002  0.0002
  43.  H 5 (px)  -0.0000 -0.0000
  44.  H 5 (py)  -0.0001 -0.0000
  45.  H 5 (pz)   0.0000 -0.0000
  46.  H 6 (S)   -0.0157  0.0093
  47.  H 6 (S)    0.0000  0.0001
  48.  H 6 (px)  -0.0000 -0.0000
  49.  H 6 (py)   0.0003 -0.0002
  50.  H 6 (pz)  -0.0002  0.0002


 NATURAL BOND ORBITAL ANALYSIS:

                       Occupancies       Lewis Structure    Low   High
           Occ.    -------------------  -----------------   occ   occ
  Cycle   Thresh.   Lewis   Non-Lewis     CR  BD  3C  LP    (L)   (NL)   Dev
 =============================================================================
   1(1)    1.90    15.97120   0.02880      2   6   0   0     0      0    0.02
 -----------------------------------------------------------------------------

 Structure accepted: No low occupancy Lewis orbitals

 --------------------------------------------------------
   Core                      3.99900 ( 99.975% of   4)
   Valence Lewis            11.97220 ( 99.768% of  12)
  ==================       ============================
   Total Lewis              15.97120 ( 99.820% of  16)
  -----------------------------------------------------
   Valence non-Lewis         0.01874 (  0.117% of  16)
   Rydberg non-Lewis         0.01006 (  0.063% of  16)
  ==================       ============================
   Total non-Lewis           0.02880 (  0.180% of  16)
 --------------------------------------------------------


       (Occupancy)   Bond orbital/ Coefficients/ Hybrids
 ---------------------------------------------------------------------------------
     1. (1.99341) BD ( 1) C   1 - H   2  
                ( 61.01%)   0.7811* C   1 s( 32.16%)p 2.11( 67.78%)d 0.00(  0.05%)
                                           -0.0001  0.5671  0.0061  0.0001  0.0000
                                            0.0000  0.7069  0.0018  0.4218  0.0152
                                            0.0000  0.0000  0.0182 -0.0143 -0.0009
                ( 38.99%)   0.6244* H   2 s( 99.95%)p 0.00(  0.05%)
                                            0.9997  0.0010  0.0000 -0.0200 -0.0119
     2. (1.99341) BD ( 1) C   1 - H   3  
                ( 61.01%)   0.7811* C   1 s( 32.16%)p 2.11( 67.78%)d 0.00(  0.05%)
                                           -0.0001  0.5671  0.0061  0.0001  0.0000
                                            0.0000 -0.7069 -0.0018  0.4218  0.0152
                                            0.0000  0.0000 -0.0182 -0.0143 -0.0009
                ( 38.99%)   0.6244* H   3 s( 99.95%)p 0.00(  0.05%)
                                            0.9997  0.0010  0.0000  0.0200 -0.0119
     3. (1.99914) BD ( 1) C   1 - C   4  
                ( 50.00%)   0.7071* C   1 s( 35.66%)p 1.80( 64.30%)d 0.00(  0.03%)
                                            0.0001  0.5970 -0.0143 -0.0003  0.0000
                                            0.0000  0.0000  0.0000 -0.8013 -0.0298
                                            0.0000  0.0000  0.0000  0.0001  0.0181
                ( 50.00%)   0.7071* C   4 s( 35.66%)p 1.80( 64.30%)d 0.00(  0.03%)
                                            0.0001  0.5970 -0.0143 -0.0003  0.0000
                                            0.0000  0.0000  0.0000  0.8013  0.0298
                                            0.0000  0.0000 -0.0000  0.0001  0.0181
     4. (1.99943) BD ( 2) C   1 - C   4  
                ( 50.00%)   0.7071* C   1 s(  0.00%)p 1.00( 99.97%)d 0.00(  0.03%)
                                            0.0000  0.0000  0.0000  0.0000  0.9988
                                           -0.0455  0.0000  0.0000  0.0000  0.0000
                                            0.0000 -0.0177  0.0000  0.0000  0.0000
                ( 50.00%)   0.7071* C   4 s(  0.00%)p 1.00( 99.97%)d 0.00(  0.03%)
                                            0.0000  0.0000  0.0000  0.0000  0.9988
                                           -0.0455  0.0000  0.0000  0.0000  0.0000
                                            0.0000  0.0177  0.0000  0.0000  0.0000
     5. (1.99341) BD ( 1) C   4 - H   5  
                ( 61.01%)   0.7811* C   4 s( 32.16%)p 2.11( 67.78%)d 0.00(  0.05%)
                                           -0.0001  0.5671  0.0061  0.0001  0.0000
                                            0.0000 -0.7069 -0.0018 -0.4218 -0.0152
                                            0.0000  0.0000  0.0182 -0.0143 -0.0009
                ( 38.99%)   0.6244* H   5 s( 99.95%)p 0.00(  0.05%)
                                            0.9997  0.0010  0.0000  0.0200  0.0119
     6. (1.99341) BD ( 1) C   4 - H   6  
                ( 61.01%)   0.7811* C   4 s( 32.16%)p 2.11( 67.78%)d 0.00(  0.05%)
                                           -0.0001  0.5671  0.0061  0.0001  0.0000
                                            0.0000  0.7069  0.0018 -0.4218 -0.0152
                                            0.0000  0.0000 -0.0182 -0.0143 -0.0009
                ( 38.99%)   0.6244* H   6 s( 99.95%)p 0.00(  0.05%)
                                            0.9997  0.0010  0.0000 -0.0200  0.0119
     7. (1.99950) CR ( 1) C   1           s(100.00%)p 0.00(  0.00%)
                                            1.0000  0.0001  0.0000  0.0000  0.0000
                                            0.0000  0.0000  0.0000  0.0002  0.0000
                                            0.0000  0.0000  0.0000 -0.0000 -0.0000
     8. (1.99950) CR ( 1) C   4           s(100.00%)p 0.00(  0.00%)
                                            1.0000  0.0001  0.0000  0.0000  0.0000
                                            0.0000  0.0000  0.0000 -0.0002 -0.0000
                                            0.0000  0.0000 -0.0000 -0.0000 -0.0000
     9. (0.00281) RY*( 1) C   1           s(  0.00%)p 1.00( 93.43%)d 0.07(  6.57%)
                                           -0.0000  0.0000  0.0000  0.0000  0.0000
                                            0.0000  0.0041  0.9666  0.0000  0.0000
                                            0.0000  0.0000 -0.2564 -0.0000 -0.0000
    10. (0.00070) RY*( 2) C   1           s(  7.30%)p12.61( 92.11%)d 0.08(  0.58%)
                                           -0.0000 -0.0004  0.2596 -0.0751  0.0000
                                            0.0000 -0.0000 -0.0000 -0.0391  0.9590
                                            0.0000  0.0000 -0.0000 -0.0426  0.0634
    11. (0.00002) RY*( 3) C   1           s( 50.50%)p 0.02(  0.78%)d 0.96( 48.72%)
    12. (0.00000) RY*( 4) C   1           s( 49.12%)p 0.11(  5.47%)d 0.92( 45.41%)
    13. (0.00000) RY*( 5) C   1           s( 91.39%)p 0.01(  1.33%)d 0.08(  7.28%)
    14. (0.00000) RY*( 6) C   1           s(  0.00%)p 0.00(  0.00%)d 1.00(100.00%)
    15. (0.00000) RY*( 7) C   1           s(  0.00%)p 1.00(  0.03%)d99.99( 99.97%)
    16. (0.00000) RY*( 8) C   1           s(  0.00%)p 1.00(  6.64%)d14.06( 93.36%)
    17. (0.00000) RY*( 9) C   1           s(  1.69%)p 0.22(  0.37%)d57.86( 97.93%)
    18. (0.00000) RY*(10) C   1           s(  0.00%)p 1.00(100.00%)d 0.00(  0.00%)
    19. (0.00054) RY*( 1) H   2           s( 98.40%)p 0.02(  1.60%)
                                           -0.0023  0.9920  0.0000  0.0102 -0.1259
    20. (0.00014) RY*( 2) H   2           s(  0.00%)p 1.00(100.00%)
                                            0.0000  0.0000  1.0000  0.0000  0.0000
    21. (0.00005) RY*( 3) H   2           s(  1.30%)p75.72( 98.70%)
    22. (0.00001) RY*( 4) H   2           s(  0.35%)p99.99( 99.65%)
    23. (0.00054) RY*( 1) H   3           s( 98.40%)p 0.02(  1.60%)
                                           -0.0023  0.9920  0.0000 -0.0102 -0.1259
    24. (0.00014) RY*( 2) H   3           s(  0.00%)p 1.00(100.00%)
                                            0.0000  0.0000  1.0000  0.0000  0.0000
    25. (0.00005) RY*( 3) H   3           s(  1.30%)p75.72( 98.70%)
    26. (0.00001) RY*( 4) H   3           s(  0.35%)p99.99( 99.65%)
    27. (0.00281) RY*( 1) C   4           s(  0.00%)p 1.00( 93.43%)d 0.07(  6.57%)
                                           -0.0000  0.0000  0.0000  0.0000  0.0000
                                            0.0000  0.0041  0.9666 -0.0000 -0.0000
                                            0.0000  0.0000  0.2564 -0.0000 -0.0000
    28. (0.00070) RY*( 2) C   4           s(  7.30%)p12.61( 92.11%)d 0.08(  0.58%)
                                           -0.0000 -0.0004  0.2596 -0.0751 -0.0000
                                           -0.0000 -0.0000 -0.0000  0.0391 -0.9590
                                           -0.0000 -0.0000  0.0000 -0.0426  0.0634
    29. (0.00002) RY*( 3) C   4           s( 50.50%)p 0.02(  0.78%)d 0.96( 48.72%)
    30. (0.00000) RY*( 4) C   4           s( 49.12%)p 0.11(  5.47%)d 0.92( 45.41%)
    31. (0.00000) RY*( 5) C   4           s( 91.39%)p 0.01(  1.33%)d 0.08(  7.28%)
    32. (0.00000) RY*( 6) C   4           s(  0.00%)p 0.00(  0.00%)d 1.00(100.00%)
    33. (0.00000) RY*( 7) C   4           s(  0.00%)p 1.00(  0.03%)d99.99( 99.97%)
    34. (0.00000) RY*( 8) C   4           s(  0.00%)p 1.00(  6.64%)d14.06( 93.36%)
    35. (0.00000) RY*( 9) C   4           s(  1.69%)p 0.22(  0.37%)d57.86( 97.93%)
    36. (0.00000) RY*(10) C   4           s(  0.00%)p 1.00(100.00%)d 0.00(  0.00%)
    37. (0.00054) RY*( 1) H   5           s( 98.40%)p 0.02(  1.60%)
                                           -0.0023  0.9920  0.0000 -0.0102  0.1259
    38. (0.00014) RY*( 2) H   5           s(  0.00%)p 1.00(100.00%)
                                            0.0000  0.0000  1.0000  0.0000  0.0000
    39. (0.00005) RY*( 3) H   5           s(  1.30%)p75.72( 98.70%)
    40. (0.00001) RY*( 4) H   5           s(  0.35%)p99.99( 99.65%)
    41. (0.00054) RY*( 1) H   6           s( 98.40%)p 0.02(  1.60%)
                                           -0.0023  0.9920  0.0000  0.0102  0.1259
    42. (0.00014) RY*( 2) H   6           s(  0.00%)p 1.00(100.00%)
                                            0.0000  0.0000  1.0000  0.0000  0.0000
    43. (0.00005) RY*( 3) H   6           s(  1.30%)p75.72( 98.70%)
    44. (0.00001) RY*( 4) H   6           s(  0.35%)p99.99( 99.65%)
    45. (0.00456) BD*( 1) C   1 - H   2  
                ( 38.99%)   0.6244* C   1 s( 32.16%)p 2.11( 67.78%)d 0.00(  0.05%)
                                            0.0001 -0.5671 -0.0061 -0.0001 -0.0000
                                           -0.0000 -0.7069 -0.0018 -0.4218 -0.0152
                                           -0.0000 -0.0000 -0.0182  0.0143  0.0009
                ( 61.01%)  -0.7811* H   2 s( 99.95%)p 0.00(  0.05%)
                                           -0.9997 -0.0010 -0.0000  0.0200  0.0119
    46. (0.00456) BD*( 1) C   1 - H   3  
                ( 38.99%)   0.6244* C   1 s( 32.16%)p 2.11( 67.78%)d 0.00(  0.05%)
                                            0.0001 -0.5671 -0.0061 -0.0001 -0.0000
                                           -0.0000  0.7069  0.0018 -0.4218 -0.0152
                                           -0.0000 -0.0000  0.0182  0.0143  0.0009
                ( 61.01%)  -0.7811* H   3 s( 99.95%)p 0.00(  0.05%)
                                           -0.9997 -0.0010 -0.0000 -0.0200  0.0119
    47. (0.00051) BD*( 1) C   1 - C   4  
                ( 50.00%)   0.7071* C   1 s( 35.66%)p 1.80( 64.30%)d 0.00(  0.03%)
                                            0.0001  0.5970 -0.0143 -0.0003  0.0000
                                            0.0000  0.0000  0.0000 -0.8013 -0.0298
                                            0.0000  0.0000  0.0000  0.0001  0.0181
                ( 50.00%)  -0.7071* C   4 s( 35.66%)p 1.80( 64.30%)d 0.00(  0.03%)
                                            0.0001  0.5970 -0.0143 -0.0003  0.0000
                                            0.0000  0.0000  0.0000  0.8013  0.0298
                                            0.0000  0.0000 -0.0000  0.0001  0.0181
    48. (0.00000) BD*( 2) C   1 - C   4  
                ( 50.00%)   0.7071* C   1 s(  0.00%)p 1.00( 99.97%)d 0.00(  0.03%)
                ( 50.00%)  -0.7071* C   4 s(  0.00%)p 1.00( 99.97%)d 0.00(  0.03%)
    49. (0.00456) BD*( 1) C   4 - H   5  
                ( 38.99%)   0.6244* C   4 s( 32.16%)p 2.11( 67.78%)d 0.00(  0.05%)
                                            0.0001 -0.5671 -0.0061 -0.0001 -0.0000
                                           -0.0000  0.7069  0.0018  0.4218  0.0152
                                           -0.0000 -0.0000 -0.0182  0.0143  0.0009
                ( 61.01%)  -0.7811* H   5 s( 99.95%)p 0.00(  0.05%)
                                           -0.9997 -0.0010 -0.0000 -0.0200 -0.0119
    50. (0.00456) BD*( 1) C   4 - H   6  
                ( 38.99%)   0.6244* C   4 s( 32.16%)p 2.11( 67.78%)d 0.00(  0.05%)
                                            0.0001 -0.5671 -0.0061 -0.0001 -0.0000
                                           -0.0000 -0.7069 -0.0018  0.4218  0.0152
                                           -0.0000 -0.0000  0.0182  0.0143  0.0009
                ( 61.01%)  -0.7811* H   6 s( 99.95%)p 0.00(  0.05%)
                                           -0.9997 -0.0010 -0.0000  0.0200 -0.0119


 NHO Directionality and "Bond Bending" (deviations from line of nuclear centers)

         [Thresholds for printing:  angular deviation  >  1.0 degree]
                                    hybrid p-character > 25.0%
                                    orbital occupancy  >  0.10e

                                Line of Centers        Hybrid 1              Hybrid 2
                                ---------------  -------------------   ------------------
                NBO               Theta   Phi    Theta   Phi    Dev    Theta   Phi    Dev
 ========================================================================================
     4. BD (   2) C   1 - C   4   180.0    0.0    90.0    0.0  90.0     90.0    0.0  90.0


 Second Order Perturbation Theory Analysis of Fock Matrix in NBO Basis

     Threshold for printing:   0.50 kcal/mol
                                                                              E(2)  E(j)-E(i) F(i,j)
         Donor NBO (i)                     Acceptor NBO (j)                 kcal/mol   a.u.    a.u. 
 ===================================================================================================

 within unit  1
   1. BD (   1) C   1 - H   2        / 27. RY*(   1) C   4                    1.07    1.52    0.036
   1. BD (   1) C   1 - H   2        / 49. BD*(   1) C   4 - H   5            2.26    1.02    0.043
   2. BD (   1) C   1 - H   3        / 27. RY*(   1) C   4                    1.07    1.52    0.036
   2. BD (   1) C   1 - H   3        / 50. BD*(   1) C   4 - H   6            2.26    1.02    0.043
   5. BD (   1) C   4 - H   5        /  9. RY*(   1) C   1                    1.07    1.52    0.036
   5. BD (   1) C   4 - H   5        / 45. BD*(   1) C   1 - H   2            2.26    1.02    0.043
   6. BD (   1) C   4 - H   6        /  9. RY*(   1) C   1                    1.07    1.52    0.036
   6. BD (   1) C   4 - H   6        / 46. BD*(   1) C   1 - H   3            2.26    1.02    0.043
   7. CR (   1) C   1                / 19. RY*(   1) H   2                    0.54   10.73    0.068
   7. CR (   1) C   1                / 23. RY*(   1) H   3                    0.54   10.73    0.068
   7. CR (   1) C   1                / 28. RY*(   2) C   4                    1.75   10.71    0.122
   8. CR (   1) C   4                / 10. RY*(   2) C   1                    1.75   10.71    0.122
   8. CR (   1) C   4                / 37. RY*(   1) H   5                    0.54   10.73    0.068
   8. CR (   1) C   4                / 41. RY*(   1) H   6                    0.54   10.73    0.068


 Natural Bond Orbitals (Summary):

                                                            Principal Delocalizations
           NBO                        Occupancy    Energy   (geminal,vicinal,remote)
 ====================================================================================
 Molecular unit  1  (C2H4)
     1. BD (   1) C   1 - H   2          1.99341    -0.52617  49(v),27(v)
     2. BD (   1) C   1 - H   3          1.99341    -0.52617  50(v),27(v)
     3. BD (   1) C   1 - C   4          1.99914    -0.63862   
     4. BD (   2) C   1 - C   4          1.99943    -0.24484   
     5. BD (   1) C   4 - H   5          1.99341    -0.52617  45(v),9(v)
     6. BD (   1) C   4 - H   6          1.99341    -0.52617  46(v),9(v)
     7. CR (   1) C   1                  1.99950   -10.09031  28(v),19(v),23(v)
     8. CR (   1) C   4                  1.99950   -10.09031  10(v),37(v),41(v)
     9. RY*(   1) C   1                  0.00281     0.99860   
    10. RY*(   2) C   1                  0.00070     0.62432   
    11. RY*(   3) C   1                  0.00002     1.72348   
    12. RY*(   4) C   1                  0.00000     1.61799   
    13. RY*(   5) C   1                  0.00000     3.96052   
    14. RY*(   6) C   1                  0.00000     1.86554   
    15. RY*(   7) C   1                  0.00000     1.89228   
    16. RY*(   8) C   1                  0.00000     2.43043   
    17. RY*(   9) C   1                  0.00000     2.29389   
    18. RY*(  10) C   1                  0.00000     0.58979   
    19. RY*(   1) H   2                  0.00054     0.64028   
    20. RY*(   2) H   2                  0.00014     2.20609   
    21. RY*(   3) H   2                  0.00005     2.33840   
    22. RY*(   4) H   2                  0.00001     2.99030   
    23. RY*(   1) H   3                  0.00054     0.64028   
    24. RY*(   2) H   3                  0.00014     2.20609   
    25. RY*(   3) H   3                  0.00005     2.33840   
    26. RY*(   4) H   3                  0.00001     2.99030   
    27. RY*(   1) C   4                  0.00281     0.99860   
    28. RY*(   2) C   4                  0.00070     0.62432   
    29. RY*(   3) C   4                  0.00002     1.72348   
    30. RY*(   4) C   4                  0.00000     1.61799   
    31. RY*(   5) C   4                  0.00000     3.96052   
    32. RY*(   6) C   4                  0.00000     1.86554   
    33. RY*(   7) C   4                  0.00000     1.89228   
    34. RY*(   8) C   4                  0.00000     2.43043   
    35. RY*(   9) C   4                  0.00000     2.29389   
    36. RY*(  10) C   4                  0.00000     0.58979   
    37. RY*(   1) H   5                  0.00054     0.64028   
    38. RY*(   2) H   5                  0.00014     2.20609   
    39. RY*(   3) H   5                  0.00005     2.33840   
    40. RY*(   4) H   5                  0.00001     2.99030   
    41. RY*(   1) H   6                  0.00054     0.64028   
    42. RY*(   2) H   6                  0.00014     2.20609   
    43. RY*(   3) H   6                  0.00005     2.33840   
    44. RY*(   4) H   6                  0.00001     2.99030   
    45. BD*(   1) C   1 - H   2          0.00456     0.49601   
    46. BD*(   1) C   1 - H   3          0.00456     0.49601   
    47. BD*(   1) C   1 - C   4          0.00051     0.45925   
    48. BD*(   2) C   1 - C   4          0.00000     0.00267   
    49. BD*(   1) C   4 - H   5          0.00456     0.49601   
    50. BD*(   1) C   4 - H   6          0.00456     0.49601   
       -------------------------------
              Total Lewis   15.97120  ( 99.8200%)
        Valence non-Lewis    0.01874  (  0.1171%)
        Rydberg non-Lewis    0.01006  (  0.0629%)
       -------------------------------
            Total unit  1   16.00000  (100.0000%)
           Charge unit  1    0.00000
 Variable Step   Value    
 -------- ---- -----------
     3       5    2.875040
 ---------------------------------------------------------------------------------------------------
                            Z-MATRIX (ANGSTROMS AND DEGREES)
   CD    Cent   Atom    N1       Length/X        N2       Alpha/Y        N3        Beta/Z          J
 ---------------------------------------------------------------------------------------------------
      1      1  C 
      2      2  H        1   1.083410(     1)
      3      3  H        1   1.083410(     2)      2  116.667(     6)
      4      4  C        1   1.521406(     3)      2  121.666(     7)      3  180.000(    10)      0
      5      5  H        4   1.083410(     4)      1  121.666(     8)      2  180.000(    11)      0
      6      6  H        4   1.083410(     5)      1  121.666(     9)      2    0.000(    12)      0
 ---------------------------------------------------------------------------------------------------
                         Z-Matrix orientation:                         
 ---------------------------------------------------------------------
 Center     Atomic      Atomic             Coordinates (Angstroms)
 Number     Number       Type             X           Y           Z
 ---------------------------------------------------------------------
      1          6           0        0.000000    0.000000    0.000000
      2          1           0        0.000000    0.000000    1.083410
      3          1           0        0.968163    0.000000   -0.486247
      4          6           0       -1.294899   -0.000000   -0.798693
      5          1           0       -1.294899   -0.000000   -1.882103
      6          1           0       -2.263063   -0.000000   -0.312446
 ---------------------------------------------------------------------
                    Distance matrix (angstroms):
                    1          2          3          4          5
     1  C    0.000000
     2  H    1.083410   0.000000
     3  H    1.083410   1.844224   0.000000
     4  C    1.521406   2.284530   2.284530   0.000000
     5  H    2.284530   3.235897   2.658922   1.083410   0.000000
     6  H    2.284530   2.658922   3.235897   1.083410   1.844224
                    6
     6  H    0.000000
 Stoichiometry    C2H4
 Framework group  D2H[C2"(C.C),SG(H4)]
 Deg. of freedom     3
 Full point group                 D2H     NOp   8
 Largest Abelian subgroup         D2H     NOp   8
 Largest concise Abelian subgroup D2      NOp   4
                         Standard orientation:                         
 ---------------------------------------------------------------------
 Center     Atomic      Atomic             Coordinates (Angstroms)
 Number     Number       Type             X           Y           Z
 ---------------------------------------------------------------------
      1          6           0        0.000000    0.000000    0.760703
      2          1           0        0.000000    0.922112    1.329461
      3          1           0       -0.000000   -0.922112    1.329461
      4          6           0        0.000000   -0.000000   -0.760703
      5          1           0       -0.000000   -0.922112   -1.329461
      6          1           0        0.000000    0.922112   -1.329461
 ---------------------------------------------------------------------
 Rotational constants (GHZ):         147.4363801          24.0505017          20.6774936
 Standard basis: 6-31G(d,p) (6D, 7F)
 There are    12 symmetry adapted cartesian basis functions of AG  symmetry.
 There are     2 symmetry adapted cartesian basis functions of B1G symmetry.
 There are     4 symmetry adapted cartesian basis functions of B2G symmetry.
 There are     7 symmetry adapted cartesian basis functions of B3G symmetry.
 There are     2 symmetry adapted cartesian basis functions of AU  symmetry.
 There are    12 symmetry adapted cartesian basis functions of B1U symmetry.
 There are     7 symmetry adapted cartesian basis functions of B2U symmetry.
 There are     4 symmetry adapted cartesian basis functions of B3U symmetry.
 There are    12 symmetry adapted basis functions of AG  symmetry.
 There are     2 symmetry adapted basis functions of B1G symmetry.
 There are     4 symmetry adapted basis functions of B2G symmetry.
 There are     7 symmetry adapted basis functions of B3G symmetry.
 There are     2 symmetry adapted basis functions of AU  symmetry.
 There are    12 symmetry adapted basis functions of B1U symmetry.
 There are     7 symmetry adapted basis functions of B2U symmetry.
 There are     4 symmetry adapted basis functions of B3U symmetry.
    50 basis functions,    84 primitive gaussians,    50 cartesian basis functions
     8 alpha electrons        8 beta electrons
       nuclear repulsion energy        31.1022710788 Hartrees.
 NAtoms=    6 NActive=    6 NUniq=    2 SFac= 4.00D+00 NAtFMM=   60 NAOKFM=F Big=F
 Integral buffers will be    131072 words long.
 Raffenetti 2 integral format.
 Two-electron integral symmetry is turned on.
 One-electron integrals computed using PRISM.
 NBasis=    50 RedAO= T EigKep=  1.25D-02  NBF=    12     2     4     7     2    12     7     4
 NBsUse=    50 1.00D-06 EigRej= -1.00D+00 NBFU=    12     2     4     7     2    12     7     4
 Initial guess from the checkpoint file:  "ethLscanrigidposnor.chk"
 B after Tr=     0.000000    0.000000    0.000000
         Rot=    1.000000    0.000000    0.000000    0.000000 Ang=   0.00 deg.
 Initial guess orbital symmetries:
       Occupied  (AG) (B1U) (AG) (B1U) (B2U) (AG) (B3G) (B3U)
       Virtual   (B2G) (AG) (B1U) (B2U) (B3G) (B1U) (AG) (B2U)
                 (B3U) (B1U) (B2G) (AG) (B3G) (B2U) (B1U) (AG)
                 (B1U) (B3G) (B3U) (B1G) (AU) (AG) (AG) (B2U) (B1U)
                 (B2G) (B3G) (B2U) (B3U) (B1U) (B1G) (B2G) (B3G)
                 (AU) (AG) (B1U) (AG) (B2U) (B1U) (B3G) (AG) (B1U)
 ExpMin= 1.61D-01 ExpMax= 3.05D+03 ExpMxC= 4.57D+02 IAcc=2 IRadAn=         4 AccDes= 0.00D+00
 Harris functional with IExCor=  402 and IRadAn=       4 diagonalized for initial guess.
 HarFok:  IExCor=  402 AccDes= 0.00D+00 IRadAn=         4 IDoV= 1 UseB2=F ITyADJ=14
 ICtDFT=  3500011 ScaDFX=  1.000000  1.000000  1.000000  1.000000
 FoFCou: FMM=F IPFlag=           0 FMFlag=      100000 FMFlg1=           0
         NFxFlg=           0 DoJE=T BraDBF=F KetDBF=T FulRan=T
         wScrn=  0.000000 ICntrl=       500 IOpCl=  0 I1Cent=   200000004 NGrid=           0
         NMat0=    1 NMatS0=      1 NMatT0=    0 NMatD0=    1 NMtDS0=    0 NMtDT0=    0
 Petite list used in FoFCou.
 Keep R1 ints in memory in symmetry-blocked form, NReq=7790938.
 Requested convergence on RMS density matrix=1.00D-08 within 128 cycles.
 Requested convergence on MAX density matrix=1.00D-06.
 Requested convergence on             energy=1.00D-06.
 No special actions if energy rises.
 Integral accuracy reduced to 1.0D-05 until final iterations.
 Initial convergence to 1.0D-05 achieved.  Increase integral accuracy.
 SCF Done:  E(RB3LYP) =  -78.5636406801     A.U. after    9 cycles
            NFock=  9  Conv=0.37D-09     -V/T= 2.0153

 **********************************************************************

            Population analysis using the SCF density.

 **********************************************************************

 Orbital symmetries:
       Occupied  (AG) (B1U) (AG) (B1U) (B2U) (AG) (B3G) (B3U)
       Virtual   (B2G) (AG) (B1U) (B2U) (B3G) (B1U) (B2U) (AG)
                 (B3U) (B1U) (B2G) (AG) (B3G) (B2U) (B1U) (AG)
                 (B1U) (B3G) (B3U) (B1G) (AU) (AG) (B2U) (AG) (B1U)
                 (B2G) (B3G) (B2U) (B3U) (B1U) (B1G) (B2G) (B3G)
                 (AU) (AG) (B1U) (AG) (B2U) (B1U) (B3G) (AG) (B1U)
 The electronic state is 1-AG.
 Alpha  occ. eigenvalues --  -10.20841 -10.20815  -0.71830  -0.59411  -0.44922
 Alpha  occ. eigenvalues --   -0.39370  -0.37386  -0.24064
 Alpha virt. eigenvalues --   -0.02076   0.12314   0.14062   0.15215   0.22931
 Alpha virt. eigenvalues --    0.26544   0.52460   0.52737   0.56462   0.59218
 Alpha virt. eigenvalues --    0.62063   0.65594   0.83324   0.87277   0.89460
 Alpha virt. eigenvalues --    0.91972   1.03652   1.09056   1.37255   1.41403
 Alpha virt. eigenvalues --    1.49808   1.74627   1.90043   1.90250   1.98926
 Alpha virt. eigenvalues --    2.01918   2.05279   2.18012   2.36135   2.42275
 Alpha virt. eigenvalues --    2.48832   2.53124   2.58285   2.62264   2.70881
 Alpha virt. eigenvalues --    2.95288   3.20704   3.31367   3.41430   3.62232
 Alpha virt. eigenvalues --    4.12123   4.43816
          Condensed to atoms (all electrons):
               1          2          3          4          5          6
     1  C    4.917795   0.383931   0.383931   0.600654  -0.029251  -0.029251
     2  H    0.383931   0.577355  -0.044653  -0.029251   0.003128  -0.004414
     3  H    0.383931  -0.044653   0.577355  -0.029251  -0.004414   0.003128
     4  C    0.600654  -0.029251  -0.029251   4.917795   0.383931   0.383931
     5  H   -0.029251   0.003128  -0.004414   0.383931   0.577355  -0.044653
     6  H   -0.029251  -0.004414   0.003128   0.383931  -0.044653   0.577355
 Mulliken charges:
               1
     1  C   -0.227808
     2  H    0.113904
     3  H    0.113904
     4  C   -0.227808
     5  H    0.113904
     6  H    0.113904
 Sum of Mulliken charges =  -0.00000
 Mulliken charges with hydrogens summed into heavy atoms:
               1
     1  C   -0.000000
     4  C   -0.000000
 Electronic spatial extent (au):  <R**2>=             91.3247
 Charge=             -0.0000 electrons
 Dipole moment (field-independent basis, Debye):
    X=             -0.0000    Y=              0.0000    Z=              0.0000  Tot=              0.0000
 Quadrupole moment (field-independent basis, Debye-Ang):
   XX=            -15.4539   YY=            -12.2283   ZZ=            -11.5046
   XY=              0.0000   XZ=             -0.0000   YZ=             -0.0000
 Traceless Quadrupole moment (field-independent basis, Debye-Ang):
   XX=             -2.3916   YY=              0.8340   ZZ=              1.5576
   XY=              0.0000   XZ=             -0.0000   YZ=             -0.0000
 Octapole moment (field-independent basis, Debye-Ang**2):
  XXX=             -0.0000  YYY=              0.0000  ZZZ=             -0.0000  XYY=             -0.0000
  XXY=             -0.0000  XXZ=             -0.0000  XZZ=             -0.0000  YZZ=              0.0000
  YYZ=             -0.0000  XYZ=             -0.0000
 Hexadecapole moment (field-independent basis, Debye-Ang**3):
 XXXX=            -16.4617 YYYY=            -26.2288 ZZZZ=            -77.4910 XXXY=             -0.0000
 XXXZ=              0.0000 YYYX=             -0.0000 YYYZ=             -0.0000 ZZZX=              0.0000
 ZZZY=              0.0000 XXYY=             -7.7321 XXZZ=            -17.0622 YYZZ=            -14.4703
 XXYZ=             -0.0000 YYXZ=              0.0000 ZZXY=              0.0000
 N-N= 3.110227107879D+01 E-N=-2.432328083613D+02  KE= 7.738014265508D+01
 Symmetry AG   KE= 3.698892501458D+01
 Symmetry B1G  KE= 6.297420252189D-34
 Symmetry B2G  KE= 2.700890138792D-32
 Symmetry B3G  KE= 2.102943740563D+00
 Symmetry AU   KE= 1.318448407514D-33
 Symmetry B1U  KE= 3.439645711103D+01
 Symmetry B2U  KE= 1.873232707546D+00
 Symmetry B3U  KE= 2.018584081356D+00
 ******************************Gaussian NBO Version 3.1******************************
             N A T U R A L   A T O M I C   O R B I T A L   A N D
          N A T U R A L   B O N D   O R B I T A L   A N A L Y S I S
 ******************************Gaussian NBO Version 3.1******************************

       /RESON  / : Allow strongly delocalized NBO set
       /DMNAO  / : Print the NAO density matrix
       /BNDIDX / : Print bond indices based on the NAO density matrix
       /MULORB / : Print Mulliken populations by orbital and atom

 Analyzing the SCF density

 Job title: M0001                                                           

 Storage needed:      7784 in NPA,     10201 in NBO (2147483420 available)


 Input atomic orbitals, gross Mulliken populations:

  AO  Atom No lang  Mulliken Population    Atom No      Total
 -------------------------------------------------------------------------------
   1    C  1  S        1.9917734
   2    C  1  S        0.7108734
   3    C  1  px       0.5184924
   4    C  1  py       0.7315954
   5    C  1  pz       0.6975262
   6    C  1  S        0.6160400
   7    C  1  px       0.4734727
   8    C  1  py       0.2614725
   9    C  1  pz       0.2451500
  10    C  1  dxx     -0.0250356
  11    C  1  dxz     -0.0047509
  12    C  1  dzz     -0.0027875
  13    C  1  dxy      0.0000000
  14    C  1  dyy      0.0023380
  15    C  1  dyz      0.0116476
                                             C  1      6.2278078
  16    H  2  S        0.5314970
  17    H  2  S        0.3417838
  18    H  2  px       0.0028484
  19    H  2  py       0.0064089
  20    H  2  pz       0.0035579
                                             H  2      0.8860961
  21    H  3  S        0.5314970
  22    H  3  S        0.3417838
  23    H  3  px       0.0028484
  24    H  3  py       0.0064089
  25    H  3  pz       0.0035579
                                             H  3      0.8860961
  26    C  4  S        1.9917734
  27    C  4  S        0.7108734
  28    C  4  px       0.5184924
  29    C  4  py       0.7315954
  30    C  4  pz       0.6975262
  31    C  4  S        0.6160400
  32    C  4  px       0.4734727
  33    C  4  py       0.2614725
  34    C  4  pz       0.2451500
  35    C  4  dxx     -0.0250356
  36    C  4  dxz     -0.0047509
  37    C  4  dzz     -0.0027875
  38    C  4  dxy      0.0000000
  39    C  4  dyy      0.0023380
  40    C  4  dyz      0.0116476
                                             C  4      6.2278078
  41    H  5  S        0.5314970
  42    H  5  S        0.3417838
  43    H  5  px       0.0028484
  44    H  5  py       0.0064089
  45    H  5  pz       0.0035579
                                             H  5      0.8860961
  46    H  6  S        0.5314970
  47    H  6  S        0.3417838
  48    H  6  px       0.0028484
  49    H  6  py       0.0064089
  50    H  6  pz       0.0035579
                                             H  6      0.8860961

 Total number of electrons:   16.000000


 Mayer-Mulliken atom-atom bond order matrix:                                   

     Atom    1       2       3       4       5       6
     ---- ------  ------  ------  ------  ------  ------
   1.  C  0.0000  0.9556  0.9556  1.9894  0.0007  0.0007
   2.  H  0.9556  0.0000 -0.0073  0.0007  0.0067  0.0006
   3.  H  0.9556 -0.0073  0.0000  0.0007  0.0006  0.0067
   4.  C  1.9894  0.0007  0.0007  0.0000  0.9556  0.9556
   5.  H  0.0007  0.0067  0.0006  0.9556  0.0000 -0.0073
   6.  H  0.0007  0.0006  0.0067  0.9556 -0.0073  0.0000


 Mayer-Mulliken valencies by atom:                                             

     Atom    1
     ---- ------
   1.  C  3.9019
   2.  H  0.9563
   3.  H  0.9563
   4.  C  3.9019
   5.  H  0.9563
   6.  H  0.9563
 GSVD:  LWork=        1156 too small for GESVD, short by        1316 words or        1316 for optimal perf.


 NATURAL POPULATIONS:  Natural atomic orbital occupancies 
                                                          
   NAO  Atom  No  lang   Type(AO)    Occupancy      Energy
 ----------------------------------------------------------
     1    C    1  S      Cor( 1S)     1.99953     -10.09944
     2    C    1  S      Val( 2S)     1.13444      -0.28065
     3    C    1  S      Ryd( 3S)     0.00023       0.92219
     4    C    1  S      Ryd( 4S)     0.00001       4.14133
     5    C    1  px     Val( 2p)     0.99727      -0.11935
     6    C    1  px     Ryd( 3p)     0.00219       0.58509
     7    C    1  py     Val( 2p)     1.21225      -0.04525
     8    C    1  py     Ryd( 3p)     0.00259       0.84504
     9    C    1  pz     Val( 2p)     1.08628      -0.05236
    10    C    1  pz     Ryd( 3p)     0.00177       0.55678
    11    C    1  dxy    Ryd( 3d)     0.00000       1.86445
    12    C    1  dxz    Ryd( 3d)     0.00025       1.87636
    13    C    1  dyz    Ryd( 3d)     0.00100       2.56006
    14    C    1  dx2y2  Ryd( 3d)     0.00050       2.27826
    15    C    1  dz2    Ryd( 3d)     0.00034       2.29451

    16    H    2  S      Val( 1S)     0.77954       0.09086
    17    H    2  S      Ryd( 2S)     0.00050       0.59232
    18    H    2  px     Ryd( 2p)     0.00015       2.20454
    19    H    2  py     Ryd( 2p)     0.00034       2.82901
    20    H    2  pz     Ryd( 2p)     0.00016       2.54452

    21    H    3  S      Val( 1S)     0.77954       0.09086
    22    H    3  S      Ryd( 2S)     0.00050       0.59232
    23    H    3  px     Ryd( 2p)     0.00015       2.20454
    24    H    3  py     Ryd( 2p)     0.00034       2.82901
    25    H    3  pz     Ryd( 2p)     0.00016       2.54452

    26    C    4  S      Cor( 1S)     1.99953     -10.09944
    27    C    4  S      Val( 2S)     1.13444      -0.28065
    28    C    4  S      Ryd( 3S)     0.00023       0.92219
    29    C    4  S      Ryd( 4S)     0.00001       4.14133
    30    C    4  px     Val( 2p)     0.99727      -0.11935
    31    C    4  px     Ryd( 3p)     0.00219       0.58509
    32    C    4  py     Val( 2p)     1.21225      -0.04525
    33    C    4  py     Ryd( 3p)     0.00259       0.84504
    34    C    4  pz     Val( 2p)     1.08628      -0.05236
    35    C    4  pz     Ryd( 3p)     0.00177       0.55678
    36    C    4  dxy    Ryd( 3d)     0.00000       1.86445
    37    C    4  dxz    Ryd( 3d)     0.00025       1.87636
    38    C    4  dyz    Ryd( 3d)     0.00100       2.56006
    39    C    4  dx2y2  Ryd( 3d)     0.00050       2.27826
    40    C    4  dz2    Ryd( 3d)     0.00034       2.29451

    41    H    5  S      Val( 1S)     0.77954       0.09086
    42    H    5  S      Ryd( 2S)     0.00050       0.59232
    43    H    5  px     Ryd( 2p)     0.00015       2.20454
    44    H    5  py     Ryd( 2p)     0.00034       2.82901
    45    H    5  pz     Ryd( 2p)     0.00016       2.54452

    46    H    6  S      Val( 1S)     0.77954       0.09086
    47    H    6  S      Ryd( 2S)     0.00050       0.59232
    48    H    6  px     Ryd( 2p)     0.00015       2.20454
    49    H    6  py     Ryd( 2p)     0.00034       2.82901
    50    H    6  pz     Ryd( 2p)     0.00016       2.54452


 Summary of Natural Population Analysis:                  
                                                          
                                       Natural Population 
                Natural  -----------------------------------------------
    Atom  No    Charge         Core      Valence    Rydberg      Total
 -----------------------------------------------------------------------
      C    1   -0.43863      1.99953     4.43024    0.00886     6.43863
      H    2    0.21932      0.00000     0.77954    0.00115     0.78068
      H    3    0.21932      0.00000     0.77954    0.00115     0.78068
      C    4   -0.43863      1.99953     4.43024    0.00886     6.43863
      H    5    0.21932      0.00000     0.77954    0.00115     0.78068
      H    6    0.21932      0.00000     0.77954    0.00115     0.78068
 =======================================================================
   * Total *    0.00000      3.99906    11.97863    0.02231    16.00000

                                 Natural Population      
 --------------------------------------------------------
   Core                       3.99906 ( 99.9764% of   4)
   Valence                   11.97863 ( 99.8219% of  12)
   Natural Minimal Basis     15.97769 ( 99.8606% of  16)
   Natural Rydberg Basis      0.02231 (  0.1394% of  16)
 --------------------------------------------------------

    Atom  No          Natural Electron Configuration
 ----------------------------------------------------------------------------
      C    1      [core]2S( 1.13)2p( 3.30)3p( 0.01)
      H    2            1S( 0.78)
      H    3            1S( 0.78)
      C    4      [core]2S( 1.13)2p( 3.30)3p( 0.01)
      H    5            1S( 0.78)
      H    6            1S( 0.78)


 Wiberg bond index matrix in the NAO basis:                                    

     Atom    1       2       3       4       5       6
     ---- ------  ------  ------  ------  ------  ------
   1.  C  0.0000  0.9433  0.9433  2.0210  0.0022  0.0022
   2.  H  0.9433  0.0000  0.0002  0.0022  0.0067  0.0006
   3.  H  0.9433  0.0002  0.0000  0.0022  0.0006  0.0067
   4.  C  2.0210  0.0022  0.0022  0.0000  0.9433  0.9433
   5.  H  0.0022  0.0067  0.0006  0.9433  0.0000  0.0002
   6.  H  0.0022  0.0006  0.0067  0.9433  0.0002  0.0000


 Wiberg bond index, Totals by atom:                                            

     Atom    1
     ---- ------
   1.  C  3.9119
   2.  H  0.9530
   3.  H  0.9530
   4.  C  3.9119
   5.  H  0.9530
   6.  H  0.9530


 Atom-atom overlap-weighted NAO bond order:                                    

     Atom    1       2       3       4       5       6
     ---- ------  ------  ------  ------  ------  ------
   1.  C  0.0000  0.7831  0.7831  1.2048 -0.0025 -0.0025
   2.  H  0.7831  0.0000 -0.0045 -0.0025  0.0026 -0.0025
   3.  H  0.7831 -0.0045  0.0000 -0.0025 -0.0025  0.0026
   4.  C  1.2048 -0.0025 -0.0025  0.0000  0.7831  0.7831
   5.  H -0.0025  0.0026 -0.0025  0.7831  0.0000 -0.0045
   6.  H -0.0025 -0.0025  0.0026  0.7831 -0.0045  0.0000


 Atom-atom overlap-weighted NAO bond order, Totals by atom:                    

     Atom    1
     ---- ------
   1.  C  2.7661
   2.  H  0.7763
   3.  H  0.7763
   4.  C  2.7661
   5.  H  0.7763
   6.  H  0.7763


 MO bond order:                                                                

     Atom    1       2       3       4       5       6
     ---- ------  ------  ------  ------  ------  ------
   1.  C  0.0000  1.6223  0.2873  0.7523  0.0030  0.0472
   2.  H  1.6223  0.0000  0.0191  0.0630  0.0557 -0.0099
   3.  H  0.2873  0.0191  0.0000 -0.0109 -0.0160  0.0557
   4.  C  0.7523  0.0630 -0.0109  0.0000 -0.5399  0.8096
   5.  H  0.0030  0.0557 -0.0160 -0.5399  0.0000  0.0069
   6.  H  0.0472 -0.0099  0.0557  0.8096  0.0069  0.0000


 MO atomic valencies:                                                          

     Atom    1
     ---- ------
   1.  C  2.7121
   2.  H  1.7503
   3.  H  0.3354
   4.  C  1.0741
   5.  H -0.4902
   6.  H  0.9095


 NAO density matrix:                                                           

          NAO        1       2       3       4       5       6       7       8
      ---------- ------- ------- ------- ------- ------- ------- ------- -------
   1.  C 1 (S)    1.9995 -0.0000  0.0000  0.0000 -0.0000  0.0000 -0.0000  0.0000
   2.  C 1 (S)   -0.0000  1.1344 -0.0000 -0.0000 -0.0000 -0.0000 -0.0000 -0.0000
   3.  C 1 (S)    0.0000 -0.0000  0.0002  0.0000 -0.0000  0.0000 -0.0000  0.0000
   4.  C 1 (S)    0.0000 -0.0000  0.0000  0.0000 -0.0000  0.0000 -0.0000 -0.0000
   5.  C 1 (px)  -0.0000 -0.0000 -0.0000 -0.0000  0.9973 -0.0467 -0.0000  0.0000
   6.  C 1 (px)   0.0000 -0.0000  0.0000  0.0000 -0.0467  0.0022 -0.0000 -0.0000
   7.  C 1 (py)  -0.0000 -0.0000 -0.0000 -0.0000 -0.0000 -0.0000  1.2123  0.0099
   8.  C 1 (py)   0.0000 -0.0000  0.0000 -0.0000  0.0000 -0.0000  0.0099  0.0026
   9.  C 1 (pz)  -0.0012  0.1096  0.0142  0.0003  0.0000  0.0000  0.0000 -0.0000
  10.  C 1 (pz)  -0.0008  0.0061  0.0006 -0.0000  0.0000 -0.0000 -0.0000 -0.0000
  11.  C 1 (d1)  -0.0000  0.0000  0.0000  0.0000  0.0000 -0.0000 -0.0000  0.0000
  12.  C 1 (d2)  -0.0000  0.0000  0.0000  0.0000 -0.0157  0.0007 -0.0000 -0.0000
  13.  C 1 (d3)  -0.0000  0.0000 -0.0000 -0.0000 -0.0000  0.0000  0.0318 -0.0004
  14.  C 1 (d4)   0.0022 -0.0196 -0.0002 -0.0000  0.0000 -0.0000  0.0000  0.0000
  15.  C 1 (d5)  -0.0015  0.0093 -0.0002 -0.0000 -0.0000  0.0000 -0.0000 -0.0000
  16.  H 2 (S)    0.0003  0.5555  0.0048 -0.0000  0.0000 -0.0000  0.6849  0.0022
  17.  H 2 (S)   -0.0144  0.0118 -0.0001  0.0000 -0.0000  0.0000 -0.0057  0.0006
  18.  H 2 (px)   0.0000 -0.0000 -0.0000 -0.0000  0.0122 -0.0006  0.0000  0.0000
  19.  H 2 (py)   0.0019 -0.0128 -0.0001  0.0000 -0.0000  0.0000 -0.0110  0.0001
  20.  H 2 (pz)   0.0011 -0.0075  0.0000 -0.0000 -0.0000  0.0000 -0.0112 -0.0001
  21.  H 3 (S)    0.0003  0.5555  0.0048 -0.0000  0.0000  0.0000 -0.6849 -0.0022
  22.  H 3 (S)   -0.0144  0.0118 -0.0001  0.0000  0.0000 -0.0000  0.0057 -0.0006
  23.  H 3 (px)   0.0000 -0.0000 -0.0000 -0.0000  0.0122 -0.0006  0.0000  0.0000
  24.  H 3 (py)  -0.0019  0.0128  0.0001 -0.0000 -0.0000  0.0000 -0.0110  0.0001
  25.  H 3 (pz)   0.0011 -0.0075  0.0000 -0.0000  0.0000 -0.0000  0.0112  0.0001
  26.  C 4 (S)   -0.0000 -0.0056  0.0082  0.0005  0.0000 -0.0000 -0.0000 -0.0000
  27.  C 4 (S)   -0.0056  0.3121 -0.0052 -0.0025 -0.0000  0.0000 -0.0000  0.0000
  28.  C 4 (S)    0.0082 -0.0052  0.0002 -0.0000  0.0000 -0.0000  0.0000  0.0000
  29.  C 4 (S)    0.0005 -0.0025 -0.0000 -0.0000  0.0000 -0.0000  0.0000 -0.0000
  30.  C 4 (px)  -0.0000 -0.0000 -0.0000 -0.0000  0.9973 -0.0467 -0.0000  0.0000
  31.  C 4 (px)  -0.0000  0.0000  0.0000  0.0000 -0.0467  0.0022  0.0000 -0.0000
  32.  C 4 (py)  -0.0000 -0.0000  0.0000 -0.0000  0.0000  0.0000  0.1039  0.0557
  33.  C 4 (py)  -0.0000  0.0000 -0.0000 -0.0000 -0.0000 -0.0000  0.0557  0.0007
  34.  C 4 (pz)   0.0040  0.5035 -0.0104  0.0016  0.0000 -0.0000  0.0000 -0.0000
  35.  C 4 (pz)  -0.0180 -0.0004 -0.0005  0.0001 -0.0000 -0.0000 -0.0000  0.0000
  36.  C 4 (d1)  -0.0000  0.0000  0.0000  0.0000 -0.0000  0.0000  0.0000  0.0000
  37.  C 4 (d2)   0.0000 -0.0000 -0.0000 -0.0000  0.0157 -0.0007  0.0000  0.0000
  38.  C 4 (d3)   0.0000 -0.0000  0.0000 -0.0000  0.0000 -0.0000  0.0114 -0.0014
  39.  C 4 (d4)  -0.0000  0.0001 -0.0000  0.0001 -0.0000  0.0000 -0.0000  0.0000
  40.  C 4 (d5)  -0.0024  0.0138 -0.0002 -0.0000  0.0000 -0.0000  0.0000  0.0000
  41.  H 5 (S)    0.0056  0.0118  0.0013 -0.0017 -0.0000 -0.0000  0.0161 -0.0312
  42.  H 5 (S)   -0.0014  0.0002 -0.0002 -0.0000  0.0000 -0.0000 -0.0148  0.0002
  43.  H 5 (px)   0.0000 -0.0000 -0.0000 -0.0000  0.0122 -0.0006  0.0000  0.0000
  44.  H 5 (py)   0.0001 -0.0001  0.0000 -0.0000 -0.0000 -0.0000  0.0029 -0.0005
  45.  H 5 (pz)  -0.0002  0.0009 -0.0001 -0.0000  0.0000 -0.0000 -0.0012 -0.0005
  46.  H 6 (S)    0.0056  0.0118  0.0013 -0.0017  0.0000  0.0000 -0.0161  0.0312
  47.  H 6 (S)   -0.0014  0.0002 -0.0002 -0.0000 -0.0000  0.0000  0.0148 -0.0002
  48.  H 6 (px)   0.0000 -0.0000 -0.0000 -0.0000  0.0122 -0.0006  0.0000  0.0000
  49.  H 6 (py)  -0.0001  0.0001 -0.0000  0.0000 -0.0000  0.0000  0.0029 -0.0005
  50.  H 6 (pz)  -0.0002  0.0009 -0.0001 -0.0000 -0.0000  0.0000  0.0012  0.0005

          NAO        9      10      11      12      13      14      15      16
      ---------- ------- ------- ------- ------- ------- ------- ------- -------
   1.  C 1 (S)   -0.0012 -0.0008 -0.0000 -0.0000 -0.0000  0.0022 -0.0015  0.0003
   2.  C 1 (S)    0.1096  0.0061  0.0000  0.0000  0.0000 -0.0196  0.0093  0.5555
   3.  C 1 (S)    0.0142  0.0006  0.0000  0.0000 -0.0000 -0.0002 -0.0002  0.0048
   4.  C 1 (S)    0.0003 -0.0000  0.0000  0.0000 -0.0000 -0.0000 -0.0000 -0.0000
   5.  C 1 (px)   0.0000  0.0000  0.0000 -0.0157 -0.0000  0.0000 -0.0000  0.0000
   6.  C 1 (px)   0.0000 -0.0000 -0.0000  0.0007  0.0000 -0.0000  0.0000 -0.0000
   7.  C 1 (py)   0.0000 -0.0000 -0.0000 -0.0000  0.0318  0.0000 -0.0000  0.6849
   8.  C 1 (py)  -0.0000 -0.0000  0.0000 -0.0000 -0.0004  0.0000 -0.0000  0.0022
   9.  C 1 (pz)   1.0863  0.0368  0.0000  0.0000  0.0000 -0.0150 -0.0154  0.4045
  10.  C 1 (pz)   0.0368  0.0018  0.0000 -0.0000  0.0000 -0.0006 -0.0005  0.0156
  11.  C 1 (d1)   0.0000  0.0000  0.0000 -0.0000 -0.0000 -0.0000 -0.0000  0.0000
  12.  C 1 (d2)   0.0000 -0.0000 -0.0000  0.0002 -0.0000 -0.0000  0.0000 -0.0000
  13.  C 1 (d3)   0.0000  0.0000 -0.0000 -0.0000  0.0010  0.0000 -0.0000  0.0188
  14.  C 1 (d4)  -0.0150 -0.0006 -0.0000 -0.0000  0.0000  0.0005  0.0000 -0.0139
  15.  C 1 (d5)  -0.0154 -0.0005 -0.0000  0.0000 -0.0000  0.0000  0.0003 -0.0006
  16.  H 2 (S)    0.4045  0.0156  0.0000 -0.0000  0.0188 -0.0139 -0.0006  0.7795
  17.  H 2 (S)   -0.0031 -0.0002  0.0000  0.0000 -0.0003 -0.0002  0.0002  0.0000
  18.  H 2 (px)  -0.0000  0.0000  0.0000 -0.0002 -0.0000  0.0000  0.0000  0.0000
  19.  H 2 (py)  -0.0105 -0.0004 -0.0000  0.0000 -0.0003  0.0003  0.0000 -0.0158
  20.  H 2 (pz)   0.0009  0.0001  0.0000  0.0000 -0.0003  0.0001 -0.0001 -0.0094
  21.  H 3 (S)    0.4045  0.0156  0.0000  0.0000 -0.0188 -0.0139 -0.0006 -0.0038
  22.  H 3 (S)   -0.0031 -0.0002 -0.0000 -0.0000  0.0003 -0.0002  0.0002  0.0084
  23.  H 3 (px)  -0.0000  0.0000  0.0000 -0.0002 -0.0000  0.0000  0.0000  0.0000
  24.  H 3 (py)   0.0105  0.0004  0.0000  0.0000 -0.0003 -0.0003 -0.0000  0.0028
  25.  H 3 (pz)   0.0009  0.0001 -0.0000 -0.0000  0.0003  0.0001 -0.0001  0.0032
  26.  C 4 (S)   -0.0040  0.0180  0.0000 -0.0000  0.0000 -0.0000 -0.0024  0.0056
  27.  C 4 (S)   -0.5035  0.0004 -0.0000 -0.0000 -0.0000  0.0001  0.0138  0.0118
  28.  C 4 (S)    0.0104  0.0005 -0.0000 -0.0000 -0.0000 -0.0000 -0.0002  0.0013
  29.  C 4 (S)   -0.0016 -0.0001 -0.0000 -0.0000 -0.0000  0.0001 -0.0000 -0.0017
  30.  C 4 (px)   0.0000  0.0000  0.0000 -0.0157 -0.0000  0.0000 -0.0000 -0.0000
  31.  C 4 (px)  -0.0000 -0.0000 -0.0000  0.0007  0.0000 -0.0000  0.0000  0.0000
  32.  C 4 (py)  -0.0000 -0.0000  0.0000  0.0000 -0.0114 -0.0000  0.0000 -0.0161
  33.  C 4 (py)   0.0000 -0.0000 -0.0000 -0.0000  0.0014 -0.0000 -0.0000  0.0312
  34.  C 4 (pz)  -0.6291 -0.0325  0.0000 -0.0000  0.0000  0.0003  0.0120  0.0009
  35.  C 4 (pz)  -0.0325 -0.0016  0.0000 -0.0000  0.0000  0.0004  0.0004 -0.0117
  36.  C 4 (d1)   0.0000  0.0000  0.0000  0.0000  0.0000 -0.0000 -0.0000  0.0000
  37.  C 4 (d2)  -0.0000  0.0000  0.0000 -0.0002 -0.0000  0.0000 -0.0000  0.0000
  38.  C 4 (d3)   0.0000  0.0000 -0.0000 -0.0000  0.0007 -0.0000  0.0000  0.0085
  39.  C 4 (d4)  -0.0003 -0.0004  0.0000  0.0000  0.0000  0.0000 -0.0001 -0.0009
  40.  C 4 (d5)  -0.0120 -0.0004  0.0000 -0.0000 -0.0000 -0.0001  0.0003  0.0023
  41.  H 5 (S)   -0.0009  0.0117 -0.0000 -0.0000  0.0085 -0.0009  0.0023  0.0800
  42.  H 5 (S)   -0.0117 -0.0004  0.0000 -0.0000 -0.0005  0.0001  0.0002 -0.0123
  43.  H 5 (px)  -0.0000  0.0000  0.0000 -0.0002  0.0000  0.0000  0.0000  0.0000
  44.  H 5 (py)   0.0009  0.0003 -0.0000 -0.0000  0.0002 -0.0000  0.0000  0.0032
  45.  H 5 (pz)  -0.0058 -0.0001 -0.0000 -0.0000  0.0001  0.0001  0.0001 -0.0013
  46.  H 6 (S)   -0.0009  0.0117  0.0000  0.0000 -0.0085 -0.0009  0.0023 -0.0234
  47.  H 6 (S)   -0.0117 -0.0004 -0.0000  0.0000  0.0005  0.0001  0.0002  0.0053
  48.  H 6 (px)  -0.0000  0.0000  0.0000 -0.0002  0.0000  0.0000  0.0000  0.0000
  49.  H 6 (py)  -0.0009 -0.0003  0.0000  0.0000  0.0002  0.0000 -0.0000  0.0016
  50.  H 6 (pz)  -0.0058 -0.0001  0.0000  0.0000 -0.0001  0.0001  0.0001 -0.0013

          NAO       17      18      19      20      21      22      23      24
      ---------- ------- ------- ------- ------- ------- ------- ------- -------
   1.  C 1 (S)   -0.0144  0.0000  0.0019  0.0011  0.0003 -0.0144  0.0000 -0.0019
   2.  C 1 (S)    0.0118 -0.0000 -0.0128 -0.0075  0.5555  0.0118 -0.0000  0.0128
   3.  C 1 (S)   -0.0001 -0.0000 -0.0001  0.0000  0.0048 -0.0001 -0.0000  0.0001
   4.  C 1 (S)    0.0000 -0.0000  0.0000 -0.0000 -0.0000  0.0000 -0.0000 -0.0000
   5.  C 1 (px)  -0.0000  0.0122 -0.0000 -0.0000  0.0000  0.0000  0.0122 -0.0000
   6.  C 1 (px)   0.0000 -0.0006  0.0000  0.0000  0.0000 -0.0000 -0.0006  0.0000
   7.  C 1 (py)  -0.0057  0.0000 -0.0110 -0.0112 -0.6849  0.0057  0.0000 -0.0110
   8.  C 1 (py)   0.0006  0.0000  0.0001 -0.0001 -0.0022 -0.0006  0.0000  0.0001
   9.  C 1 (pz)  -0.0031 -0.0000 -0.0105  0.0009  0.4045 -0.0031 -0.0000  0.0105
  10.  C 1 (pz)  -0.0002  0.0000 -0.0004  0.0001  0.0156 -0.0002  0.0000  0.0004
  11.  C 1 (d1)   0.0000  0.0000 -0.0000  0.0000  0.0000 -0.0000  0.0000  0.0000
  12.  C 1 (d2)   0.0000 -0.0002  0.0000  0.0000  0.0000 -0.0000 -0.0002  0.0000
  13.  C 1 (d3)  -0.0003 -0.0000 -0.0003 -0.0003 -0.0188  0.0003 -0.0000 -0.0003
  14.  C 1 (d4)  -0.0002  0.0000  0.0003  0.0001 -0.0139 -0.0002  0.0000 -0.0003
  15.  C 1 (d5)   0.0002  0.0000  0.0000 -0.0001 -0.0006  0.0002  0.0000 -0.0000
  16.  H 2 (S)    0.0000  0.0000 -0.0158 -0.0094 -0.0038  0.0084  0.0000  0.0028
  17.  H 2 (S)    0.0005 -0.0000 -0.0000 -0.0001  0.0084  0.0001 -0.0000  0.0002
  18.  H 2 (px)  -0.0000  0.0001 -0.0000 -0.0000 -0.0000  0.0000  0.0001 -0.0000
  19.  H 2 (py)  -0.0000 -0.0000  0.0003  0.0002 -0.0028 -0.0002 -0.0000 -0.0001
  20.  H 2 (pz)  -0.0001 -0.0000  0.0002  0.0002  0.0032 -0.0002 -0.0000  0.0000
  21.  H 3 (S)    0.0084 -0.0000 -0.0028  0.0032  0.7795 -0.0000 -0.0000  0.0158
  22.  H 3 (S)    0.0001  0.0000 -0.0002 -0.0002 -0.0000  0.0005  0.0000  0.0000
  23.  H 3 (px)  -0.0000  0.0001 -0.0000 -0.0000 -0.0000  0.0000  0.0001 -0.0000
  24.  H 3 (py)   0.0002 -0.0000 -0.0001  0.0000  0.0158  0.0000 -0.0000  0.0003
  25.  H 3 (pz)  -0.0002  0.0000 -0.0000 -0.0000 -0.0094 -0.0001  0.0000 -0.0002
  26.  C 4 (S)   -0.0014 -0.0000 -0.0001  0.0002  0.0056 -0.0014 -0.0000  0.0001
  27.  C 4 (S)    0.0002  0.0000  0.0001 -0.0009  0.0118  0.0002  0.0000 -0.0001
  28.  C 4 (S)   -0.0002  0.0000 -0.0000  0.0001  0.0013 -0.0002  0.0000  0.0000
  29.  C 4 (S)   -0.0000  0.0000  0.0000  0.0000 -0.0017 -0.0000  0.0000 -0.0000
  30.  C 4 (px)  -0.0000  0.0122 -0.0000 -0.0000  0.0000  0.0000  0.0122 -0.0000
  31.  C 4 (px)   0.0000 -0.0006  0.0000  0.0000 -0.0000 -0.0000 -0.0006  0.0000
  32.  C 4 (py)   0.0148 -0.0000  0.0029 -0.0012  0.0161 -0.0148 -0.0000  0.0029
  33.  C 4 (py)  -0.0002 -0.0000 -0.0005 -0.0005 -0.0312  0.0002 -0.0000 -0.0005
  34.  C 4 (pz)   0.0117 -0.0000  0.0009 -0.0058  0.0009  0.0117 -0.0000 -0.0009
  35.  C 4 (pz)   0.0004 -0.0000  0.0003 -0.0001 -0.0117  0.0004 -0.0000 -0.0003
  36.  C 4 (d1)   0.0000  0.0000 -0.0000 -0.0000  0.0000  0.0000  0.0000  0.0000
  37.  C 4 (d2)  -0.0000  0.0002 -0.0000 -0.0000 -0.0000  0.0000  0.0002 -0.0000
  38.  C 4 (d3)  -0.0005  0.0000 -0.0002 -0.0001 -0.0085  0.0005  0.0000 -0.0002
  39.  C 4 (d4)   0.0001 -0.0000  0.0000 -0.0001 -0.0009  0.0001 -0.0000 -0.0000
  40.  C 4 (d5)   0.0002  0.0000 -0.0000 -0.0001  0.0023  0.0002  0.0000  0.0000
  41.  H 5 (S)   -0.0123  0.0000 -0.0032  0.0013 -0.0234  0.0053  0.0000 -0.0016
  42.  H 5 (S)    0.0002  0.0000  0.0002  0.0001  0.0053 -0.0001  0.0000  0.0001
  43.  H 5 (px)  -0.0000  0.0001 -0.0000 -0.0000 -0.0000  0.0000  0.0001 -0.0000
  44.  H 5 (py)  -0.0002  0.0000 -0.0001  0.0000 -0.0016  0.0001  0.0000 -0.0000
  45.  H 5 (pz)  -0.0001  0.0000  0.0000  0.0000 -0.0013  0.0001  0.0000 -0.0001
  46.  H 6 (S)    0.0053 -0.0000  0.0016  0.0013  0.0800 -0.0123 -0.0000  0.0032
  47.  H 6 (S)   -0.0001 -0.0000 -0.0001 -0.0001 -0.0123  0.0002 -0.0000 -0.0002
  48.  H 6 (px)  -0.0000  0.0001 -0.0000 -0.0000 -0.0000  0.0000  0.0001 -0.0000
  49.  H 6 (py)  -0.0001 -0.0000 -0.0000 -0.0001 -0.0032  0.0002 -0.0000 -0.0001
  50.  H 6 (pz)   0.0001 -0.0000  0.0001 -0.0000 -0.0013 -0.0001 -0.0000 -0.0000

          NAO       25      26      27      28      29      30      31      32
      ---------- ------- ------- ------- ------- ------- ------- ------- -------
   1.  C 1 (S)    0.0011 -0.0000 -0.0056  0.0082  0.0005 -0.0000 -0.0000 -0.0000
   2.  C 1 (S)   -0.0075 -0.0056  0.3121 -0.0052 -0.0025 -0.0000  0.0000 -0.0000
   3.  C 1 (S)    0.0000  0.0082 -0.0052  0.0002 -0.0000 -0.0000  0.0000  0.0000
   4.  C 1 (S)   -0.0000  0.0005 -0.0025 -0.0000 -0.0000 -0.0000  0.0000 -0.0000
   5.  C 1 (px)   0.0000  0.0000 -0.0000  0.0000  0.0000  0.9973 -0.0467  0.0000
   6.  C 1 (px)  -0.0000 -0.0000  0.0000 -0.0000 -0.0000 -0.0467  0.0022  0.0000
   7.  C 1 (py)   0.0112 -0.0000 -0.0000  0.0000  0.0000 -0.0000  0.0000  0.1039
   8.  C 1 (py)   0.0001 -0.0000  0.0000  0.0000 -0.0000  0.0000 -0.0000  0.0557
   9.  C 1 (pz)   0.0009 -0.0040 -0.5035  0.0104 -0.0016  0.0000 -0.0000 -0.0000
  10.  C 1 (pz)   0.0001  0.0180  0.0004  0.0005 -0.0001  0.0000 -0.0000 -0.0000
  11.  C 1 (d1)  -0.0000  0.0000 -0.0000 -0.0000 -0.0000  0.0000 -0.0000  0.0000
  12.  C 1 (d2)  -0.0000 -0.0000 -0.0000 -0.0000 -0.0000 -0.0157  0.0007  0.0000
  13.  C 1 (d3)   0.0003  0.0000 -0.0000 -0.0000 -0.0000 -0.0000  0.0000 -0.0114
  14.  C 1 (d4)   0.0001 -0.0000  0.0001 -0.0000  0.0001  0.0000 -0.0000 -0.0000
  15.  C 1 (d5)  -0.0001 -0.0024  0.0138 -0.0002 -0.0000 -0.0000  0.0000  0.0000
  16.  H 2 (S)    0.0032  0.0056  0.0118  0.0013 -0.0017 -0.0000  0.0000 -0.0161
  17.  H 2 (S)   -0.0002 -0.0014  0.0002 -0.0002 -0.0000 -0.0000  0.0000  0.0148
  18.  H 2 (px)   0.0000 -0.0000  0.0000  0.0000  0.0000  0.0122 -0.0006 -0.0000
  19.  H 2 (py)  -0.0000 -0.0001  0.0001 -0.0000  0.0000 -0.0000  0.0000  0.0029
  20.  H 2 (pz)  -0.0000  0.0002 -0.0009  0.0001  0.0000 -0.0000  0.0000 -0.0012
  21.  H 3 (S)   -0.0094  0.0056  0.0118  0.0013 -0.0017  0.0000 -0.0000  0.0161
  22.  H 3 (S)   -0.0001 -0.0014  0.0002 -0.0002 -0.0000  0.0000 -0.0000 -0.0148
  23.  H 3 (px)   0.0000 -0.0000  0.0000  0.0000  0.0000  0.0122 -0.0006 -0.0000
  24.  H 3 (py)  -0.0002  0.0001 -0.0001  0.0000 -0.0000 -0.0000  0.0000  0.0029
  25.  H 3 (pz)   0.0002  0.0002 -0.0009  0.0001  0.0000  0.0000 -0.0000  0.0012
  26.  C 4 (S)    0.0002  1.9995 -0.0000  0.0000  0.0000 -0.0000  0.0000  0.0000
  27.  C 4 (S)   -0.0009 -0.0000  1.1344 -0.0000  0.0000 -0.0000 -0.0000 -0.0000
  28.  C 4 (S)    0.0001  0.0000 -0.0000  0.0002  0.0000  0.0000 -0.0000  0.0000
  29.  C 4 (S)    0.0000  0.0000  0.0000  0.0000  0.0000  0.0000 -0.0000  0.0000
  30.  C 4 (px)   0.0000 -0.0000 -0.0000  0.0000  0.0000  0.9973 -0.0467  0.0000
  31.  C 4 (px)  -0.0000  0.0000 -0.0000 -0.0000 -0.0000 -0.0467  0.0022  0.0000
  32.  C 4 (py)   0.0012  0.0000 -0.0000  0.0000  0.0000  0.0000  0.0000  1.2123
  33.  C 4 (py)   0.0005  0.0000 -0.0000  0.0000  0.0000 -0.0000  0.0000  0.0099
  34.  C 4 (pz)  -0.0058  0.0012 -0.1096 -0.0142 -0.0003  0.0000  0.0000  0.0000
  35.  C 4 (pz)  -0.0001  0.0008 -0.0061 -0.0006  0.0000 -0.0000  0.0000 -0.0000
  36.  C 4 (d1)  -0.0000  0.0000 -0.0000 -0.0000 -0.0000  0.0000 -0.0000  0.0000
  37.  C 4 (d2)   0.0000 -0.0000  0.0000  0.0000  0.0000  0.0157 -0.0007 -0.0000
  38.  C 4 (d3)   0.0001  0.0000 -0.0000  0.0000  0.0000  0.0000 -0.0000 -0.0318
  39.  C 4 (d4)  -0.0001  0.0022 -0.0196 -0.0002 -0.0000 -0.0000  0.0000  0.0000
  40.  C 4 (d5)  -0.0001 -0.0015  0.0093 -0.0002 -0.0000  0.0000 -0.0000  0.0000
  41.  H 5 (S)    0.0013  0.0003  0.5555  0.0048 -0.0000 -0.0000 -0.0000 -0.6849
  42.  H 5 (S)   -0.0001 -0.0144  0.0118 -0.0001  0.0000  0.0000 -0.0000  0.0057
  43.  H 5 (px)   0.0000  0.0000  0.0000  0.0000  0.0000  0.0122 -0.0006 -0.0000
  44.  H 5 (py)   0.0001 -0.0019  0.0128  0.0001 -0.0000 -0.0000  0.0000 -0.0110
  45.  H 5 (pz)  -0.0000 -0.0011  0.0075 -0.0000  0.0000  0.0000 -0.0000 -0.0112
  46.  H 6 (S)    0.0013  0.0003  0.5555  0.0048 -0.0000  0.0000 -0.0000  0.6849
  47.  H 6 (S)    0.0001 -0.0144  0.0118 -0.0001  0.0000 -0.0000  0.0000 -0.0057
  48.  H 6 (px)   0.0000  0.0000  0.0000  0.0000  0.0000  0.0122 -0.0006 -0.0000
  49.  H 6 (py)  -0.0000  0.0019 -0.0128 -0.0001  0.0000 -0.0000  0.0000 -0.0110
  50.  H 6 (pz)   0.0000 -0.0011  0.0075 -0.0000  0.0000 -0.0000  0.0000  0.0112

          NAO       33      34      35      36      37      38      39      40
      ---------- ------- ------- ------- ------- ------- ------- ------- -------
   1.  C 1 (S)   -0.0000  0.0040 -0.0180 -0.0000  0.0000  0.0000 -0.0000 -0.0024
   2.  C 1 (S)    0.0000  0.5035 -0.0004  0.0000 -0.0000 -0.0000  0.0001  0.0138
   3.  C 1 (S)   -0.0000 -0.0104 -0.0005  0.0000 -0.0000  0.0000 -0.0000 -0.0002
   4.  C 1 (S)   -0.0000  0.0016  0.0001  0.0000 -0.0000 -0.0000  0.0001 -0.0000
   5.  C 1 (px)  -0.0000  0.0000 -0.0000 -0.0000  0.0157  0.0000 -0.0000  0.0000
   6.  C 1 (px)  -0.0000 -0.0000 -0.0000  0.0000 -0.0007 -0.0000  0.0000 -0.0000
   7.  C 1 (py)   0.0557  0.0000 -0.0000  0.0000  0.0000  0.0114 -0.0000  0.0000
   8.  C 1 (py)   0.0007 -0.0000  0.0000  0.0000  0.0000 -0.0014  0.0000  0.0000
   9.  C 1 (pz)   0.0000 -0.6291 -0.0325  0.0000 -0.0000  0.0000 -0.0003 -0.0120
  10.  C 1 (pz)  -0.0000 -0.0325 -0.0016  0.0000  0.0000  0.0000 -0.0004 -0.0004
  11.  C 1 (d1)  -0.0000  0.0000  0.0000  0.0000  0.0000 -0.0000  0.0000  0.0000
  12.  C 1 (d2)  -0.0000 -0.0000 -0.0000  0.0000 -0.0002 -0.0000  0.0000 -0.0000
  13.  C 1 (d3)   0.0014  0.0000  0.0000  0.0000 -0.0000  0.0007  0.0000 -0.0000
  14.  C 1 (d4)  -0.0000  0.0003  0.0004 -0.0000  0.0000 -0.0000  0.0000 -0.0001
  15.  C 1 (d5)  -0.0000  0.0120  0.0004 -0.0000 -0.0000  0.0000 -0.0001  0.0003
  16.  H 2 (S)    0.0312  0.0009 -0.0117  0.0000  0.0000  0.0085 -0.0009  0.0023
  17.  H 2 (S)   -0.0002  0.0117  0.0004  0.0000 -0.0000 -0.0005  0.0001  0.0002
  18.  H 2 (px)  -0.0000 -0.0000 -0.0000  0.0000  0.0002  0.0000 -0.0000  0.0000
  19.  H 2 (py)  -0.0005  0.0009  0.0003 -0.0000 -0.0000 -0.0002  0.0000 -0.0000
  20.  H 2 (pz)  -0.0005 -0.0058 -0.0001 -0.0000 -0.0000 -0.0001 -0.0001 -0.0001
  21.  H 3 (S)   -0.0312  0.0009 -0.0117  0.0000 -0.0000 -0.0085 -0.0009  0.0023
  22.  H 3 (S)    0.0002  0.0117  0.0004  0.0000  0.0000  0.0005  0.0001  0.0002
  23.  H 3 (px)  -0.0000 -0.0000 -0.0000  0.0000  0.0002  0.0000 -0.0000  0.0000
  24.  H 3 (py)  -0.0005 -0.0009 -0.0003  0.0000 -0.0000 -0.0002 -0.0000  0.0000
  25.  H 3 (pz)   0.0005 -0.0058 -0.0001 -0.0000  0.0000  0.0001 -0.0001 -0.0001
  26.  C 4 (S)    0.0000  0.0012  0.0008  0.0000 -0.0000  0.0000  0.0022 -0.0015
  27.  C 4 (S)   -0.0000 -0.1096 -0.0061 -0.0000  0.0000 -0.0000 -0.0196  0.0093
  28.  C 4 (S)    0.0000 -0.0142 -0.0006 -0.0000  0.0000  0.0000 -0.0002 -0.0002
  29.  C 4 (S)    0.0000 -0.0003  0.0000 -0.0000  0.0000  0.0000 -0.0000 -0.0000
  30.  C 4 (px)  -0.0000  0.0000 -0.0000  0.0000  0.0157  0.0000 -0.0000  0.0000
  31.  C 4 (px)   0.0000  0.0000  0.0000 -0.0000 -0.0007 -0.0000  0.0000 -0.0000
  32.  C 4 (py)   0.0099  0.0000 -0.0000  0.0000 -0.0000 -0.0318  0.0000  0.0000
  33.  C 4 (py)   0.0026  0.0000 -0.0000  0.0000 -0.0000  0.0004 -0.0000 -0.0000
  34.  C 4 (pz)   0.0000  1.0863  0.0368  0.0000 -0.0000 -0.0000  0.0150  0.0154
  35.  C 4 (pz)  -0.0000  0.0368  0.0018 -0.0000 -0.0000  0.0000  0.0006  0.0005
  36.  C 4 (d1)   0.0000  0.0000 -0.0000  0.0000 -0.0000  0.0000  0.0000  0.0000
  37.  C 4 (d2)  -0.0000 -0.0000 -0.0000 -0.0000  0.0002  0.0000 -0.0000  0.0000
  38.  C 4 (d3)   0.0004 -0.0000  0.0000  0.0000  0.0000  0.0010  0.0000  0.0000
  39.  C 4 (d4)  -0.0000  0.0150  0.0006  0.0000 -0.0000  0.0000  0.0005  0.0000
  40.  C 4 (d5)  -0.0000  0.0154  0.0005  0.0000  0.0000  0.0000  0.0000  0.0003
  41.  H 5 (S)   -0.0022 -0.4045 -0.0156 -0.0000  0.0000  0.0188 -0.0139 -0.0006
  42.  H 5 (S)   -0.0006  0.0031  0.0002 -0.0000  0.0000 -0.0003 -0.0002  0.0002
  43.  H 5 (px)   0.0000  0.0000  0.0000 -0.0000  0.0002  0.0000 -0.0000  0.0000
  44.  H 5 (py)   0.0001 -0.0105 -0.0004 -0.0000  0.0000  0.0003 -0.0003 -0.0000
  45.  H 5 (pz)  -0.0001  0.0009  0.0001 -0.0000  0.0000  0.0003 -0.0001  0.0001
  46.  H 6 (S)    0.0022 -0.4045 -0.0156 -0.0000 -0.0000 -0.0188 -0.0139 -0.0006
  47.  H 6 (S)    0.0006  0.0031  0.0002 -0.0000 -0.0000  0.0003 -0.0002  0.0002
  48.  H 6 (px)   0.0000  0.0000  0.0000 -0.0000  0.0002  0.0000 -0.0000  0.0000
  49.  H 6 (py)   0.0001  0.0105  0.0004  0.0000 -0.0000  0.0003  0.0003  0.0000
  50.  H 6 (pz)   0.0001  0.0009  0.0001 -0.0000 -0.0000 -0.0003 -0.0001  0.0001

          NAO       41      42      43      44      45      46      47      48
      ---------- ------- ------- ------- ------- ------- ------- ------- -------
   1.  C 1 (S)    0.0056 -0.0014  0.0000  0.0001 -0.0002  0.0056 -0.0014  0.0000
   2.  C 1 (S)    0.0118  0.0002 -0.0000 -0.0001  0.0009  0.0118  0.0002 -0.0000
   3.  C 1 (S)    0.0013 -0.0002 -0.0000  0.0000 -0.0001  0.0013 -0.0002 -0.0000
   4.  C 1 (S)   -0.0017 -0.0000 -0.0000 -0.0000 -0.0000 -0.0017 -0.0000 -0.0000
   5.  C 1 (px)  -0.0000  0.0000  0.0122 -0.0000  0.0000  0.0000 -0.0000  0.0122
   6.  C 1 (px)  -0.0000 -0.0000 -0.0006 -0.0000 -0.0000  0.0000  0.0000 -0.0006
   7.  C 1 (py)   0.0161 -0.0148  0.0000  0.0029 -0.0012 -0.0161  0.0148  0.0000
   8.  C 1 (py)  -0.0312  0.0002  0.0000 -0.0005 -0.0005  0.0312 -0.0002  0.0000
   9.  C 1 (pz)  -0.0009 -0.0117 -0.0000  0.0009 -0.0058 -0.0009 -0.0117 -0.0000
  10.  C 1 (pz)   0.0117 -0.0004  0.0000  0.0003 -0.0001  0.0117 -0.0004  0.0000
  11.  C 1 (d1)  -0.0000  0.0000  0.0000 -0.0000 -0.0000  0.0000 -0.0000  0.0000
  12.  C 1 (d2)  -0.0000 -0.0000 -0.0002 -0.0000 -0.0000  0.0000  0.0000 -0.0002
  13.  C 1 (d3)   0.0085 -0.0005  0.0000  0.0002  0.0001 -0.0085  0.0005  0.0000
  14.  C 1 (d4)  -0.0009  0.0001  0.0000 -0.0000  0.0001 -0.0009  0.0001  0.0000
  15.  C 1 (d5)   0.0023  0.0002  0.0000  0.0000  0.0001  0.0023  0.0002  0.0000
  16.  H 2 (S)    0.0800 -0.0123  0.0000  0.0032 -0.0013 -0.0234  0.0053  0.0000
  17.  H 2 (S)   -0.0123  0.0002 -0.0000 -0.0002 -0.0001  0.0053 -0.0001 -0.0000
  18.  H 2 (px)   0.0000  0.0000  0.0001  0.0000  0.0000 -0.0000 -0.0000  0.0001
  19.  H 2 (py)  -0.0032  0.0002 -0.0000 -0.0001  0.0000  0.0016 -0.0001 -0.0000
[truncated: 370,397 more chars]
