# Supplementary material for: Hyperpyramidalized alkenes with bond orders near 1.5 as synthetic building blocks
Source: Nat Chem. 2026 Jan 21;18(5):913–22. doi: 10.1038/s41557-025-02055-9 (PMC12859755; doi:10.1038/s41557-025-02055-9)
Supplement: Supplementary file 2 — Output files for reported computations. [file 41557_2025_2055_MOESM2_ESM.zip › Computation data/Ethylene 1-Scan-Length/M06-2X:def2-TZVP/ethLscanrigidpos.out]

 Entering Gaussian System, Link 0=/u/local/apps/gaussian/16_sse4/g16
 Initial command:
 /u/local/apps/gaussian/16_sse4/l1.exe "/work/8439834.1.pod_smp.q/Gau-43384.inp" -scrdir="/work/8439834.1.pod_smp.q/"
 Entering Link 1 = /u/local/apps/gaussian/16_sse4/l1.exe PID=     43385.
  
 Copyright (c) 1988,1990,1992,1993,1995,1998,2003,2009,2016,
            Gaussian, Inc.  All Rights Reserved.
  
 This is part of the Gaussian(R) 16 program.  It is based on
 the Gaussian(R) 09 system (copyright 2009, Gaussian, Inc.),
 the Gaussian(R) 03 system (copyright 2003, Gaussian, Inc.),
 the Gaussian(R) 98 system (copyright 1998, Gaussian, Inc.),
 the Gaussian(R) 94 system (copyright 1995, Gaussian, Inc.),
 the Gaussian 92(TM) system (copyright 1992, Gaussian, Inc.),
 the Gaussian 90(TM) system (copyright 1990, Gaussian, Inc.),
 the Gaussian 88(TM) system (copyright 1988, Gaussian, Inc.),
 the Gaussian 86(TM) system (copyright 1986, Carnegie Mellon
 University), and the Gaussian 82(TM) system (copyright 1983,
 Carnegie Mellon University). Gaussian is a federally registered
 trademark of Gaussian, Inc.
  
 This software contains proprietary and confidential information,
 including trade secrets, belonging to Gaussian, Inc.
  
 This software is provided under written license and may be
 used, copied, transmitted, or stored only in accord with that
 written license.
  
 The following legend is applicable only to US Government
 contracts under FAR:
  
                    RESTRICTED RIGHTS LEGEND
  
 Use, reproduction and disclosure by the US Government is
 subject to restrictions as set forth in subparagraphs (a)
 and (c) of the Commercial Computer Software - Restricted
 Rights clause in FAR 52.227-19.
  
 Gaussian, Inc.
 340 Quinnipiac St., Bldg. 40, Wallingford CT 06492
  
  
 ---------------------------------------------------------------
 Warning -- This program may not be used in any manner that
 competes with the business of Gaussian, Inc. or will provide
 assistance to any competitor of Gaussian, Inc.  The licensee
 of this program is prohibited from giving any competitor of
 Gaussian, Inc. access to this program.  By using this program,
 the user acknowledges that Gaussian, Inc. is engaged in the
 business of creating and licensing software in the field of
 computational chemistry and represents and warrants to the
 licensee that it is not a competitor of Gaussian, Inc. and that
 it will not use this program in any manner prohibited above.
 ---------------------------------------------------------------
  

 Cite this work as:
 Gaussian 16, Revision A.03,
 M. J. Frisch, G. W. Trucks, H. B. Schlegel, G. E. Scuseria, 
 M. A. Robb, J. R. Cheeseman, G. Scalmani, V. Barone, 
 G. A. Petersson, H. Nakatsuji, X. Li, M. Caricato, A. V. Marenich, 
 J. Bloino, B. G. Janesko, R. Gomperts, B. Mennucci, H. P. Hratchian, 
 J. V. Ortiz, A. F. Izmaylov, J. L. Sonnenberg, D. Williams-Young, 
 F. Ding, F. Lipparini, F. Egidi, J. Goings, B. Peng, A. Petrone, 
 T. Henderson, D. Ranasinghe, V. G. Zakrzewski, J. Gao, N. Rega, 
 G. Zheng, W. Liang, M. Hada, M. Ehara, K. Toyota, R. Fukuda, 
 J. Hasegawa, M. Ishida, T. Nakajima, Y. Honda, O. Kitao, H. Nakai, 
 T. Vreven, K. Throssell, J. A. Montgomery, Jr., J. E. Peralta, 
 F. Ogliaro, M. J. Bearpark, J. J. Heyd, E. N. Brothers, K. N. Kudin, 
 V. N. Staroverov, T. A. Keith, R. Kobayashi, J. Normand, 
 K. Raghavachari, A. P. Rendell, J. C. Burant, S. S. Iyengar, 
 J. Tomasi, M. Cossi, J. M. Millam, M. Klene, C. Adamo, R. Cammi, 
 J. W. Ochterski, R. L. Martin, K. Morokuma, O. Farkas, 
 J. B. Foresman, and D. J. Fox, Gaussian, Inc., Wallingford CT, 2016.
 
 ******************************************
 Gaussian 16:  ES64L-G16RevA.03 25-Dec-2016
                28-Apr-2025 
 ******************************************
 %nproc=8
 Will use up to    8 processors via shared memory.
 %mem=16GB
 %chk=ethyleneLscanrigidMayer.chk
 ------------------------------------------------------------
 # scan m062x geom=connectivity def2tzvp pop=(nboread,always)
 ------------------------------------------------------------
 1/38=1,57=2,60=1,172=1/1,8;
 2/12=2,17=6,18=5,29=3,40=1/2;
 3/5=44,7=101,11=2,25=1,30=1,74=-55/1,2,3;
 4//1;
 5/5=2,38=5/2;
 6/7=2,8=2,9=2,10=2,18=1,28=1,40=2/1,7;
 1/60=1/8(1);
 99/9=1/99;
 2/29=3/2;
 3/5=44,7=101,11=2,25=1,30=1,74=-55/1,2,3;
 4/5=5,16=3,69=1/1;
 5/5=2,38=5/2;
 6/7=2,8=2,9=2,10=2,18=1,28=1,40=2/1,7;
 1/60=1/8(-5);
 99/9=1/99;
 -----
 M0001
 -----
 Symbolic Z-matrix:
 Charge =  0 Multiplicity = 1
 C
 H                    1    B1
 H                    1    B2       2    A1
 C                    1    B3       2    A2       3    D1       0
 H                    4    B4       1    A3       2    D2       0
 H                    4    B5       1    A4       2    D3       0
       Variables:
  B1                    1.08341                  
  B2                    1.08341                  
  B3                    1.32141Scan 10    0.04   
  B4                    1.08341                  
  B5                    1.08341                  
  A1                  116.66748                  
  A2                  121.66626                  
  A3                  121.66626                  
  A4                  121.66626                  
  D1                  180.                       
  D2                  180.                       
  D3                    0.                       
 
 Scan the potential surface.
 Variable   Value     No. Steps Step-Size
 -------- ----------- --------- ---------
     3       1.321406      10      0.0400
 A total of     11 points will be computed.
 ---------------------------------------------------------------------------------------------------
                            Z-MATRIX (ANGSTROMS AND DEGREES)
   CD    Cent   Atom    N1       Length/X        N2       Alpha/Y        N3        Beta/Z          J
 ---------------------------------------------------------------------------------------------------
      1      1  C 
      2      2  H        1   1.083410(     1)
      3      3  H        1   1.083410(     2)      2  116.667(     6)
      4      4  C        1   1.321406(     3)      2  121.666(     7)      3  180.000(    10)      0
      5      5  H        4   1.083410(     4)      1  121.666(     8)      2  180.000(    11)      0
      6      6  H        4   1.083410(     5)      1  121.666(     9)      2    0.000(    12)      0
 ---------------------------------------------------------------------------------------------------
                         Z-Matrix orientation:                         
 ---------------------------------------------------------------------
 Center     Atomic      Atomic             Coordinates (Angstroms)
 Number     Number       Type             X           Y           Z
 ---------------------------------------------------------------------
      1          6           0        0.000000    0.000000    0.000000
      2          1           0        0.000000    0.000000    1.083410
      3          1           0        0.968163    0.000000   -0.486247
      4          6           0       -1.124675   -0.000000   -0.693699
      5          1           0       -1.124675   -0.000000   -1.777109
      6          1           0       -2.092839   -0.000000   -0.207452
 ---------------------------------------------------------------------
                    Distance matrix (angstroms):
                    1          2          3          4          5
     1  C    0.000000
     2  H    1.083410   0.000000
     3  H    1.083410   1.844224   0.000000
     4  C    1.321406   2.103095   2.103095   0.000000
     5  H    2.103095   3.073672   2.458922   1.083410   0.000000
     6  H    2.103095   2.458922   3.073672   1.083410   1.844224
                    6
     6  H    0.000000
 Stoichiometry    C2H4
 Framework group  D2H[C2"(C.C),SG(H4)]
 Deg. of freedom     3
 Full point group                 D2H     NOp   8
 Largest Abelian subgroup         D2H     NOp   8
 Largest concise Abelian subgroup D2      NOp   4
                         Standard orientation:                         
 ---------------------------------------------------------------------
 Center     Atomic      Atomic             Coordinates (Angstroms)
 Number     Number       Type             X           Y           Z
 ---------------------------------------------------------------------
      1          6           0        0.000000    0.000000    0.660703
      2          1           0        0.000000    0.922112    1.229461
      3          1           0       -0.000000   -0.922112    1.229461
      4          6           0        0.000000   -0.000000   -0.660703
      5          1           0       -0.000000   -0.922112   -1.229461
      6          1           0        0.000000    0.922112   -1.229461
 ---------------------------------------------------------------------
 Rotational constants (GHZ):         147.4363801          30.4991052          25.2713935
 Standard basis: def2TZVP (5D, 7F)
 There are    22 symmetry adapted cartesian basis functions of AG  symmetry.
 There are     4 symmetry adapted cartesian basis functions of B1G symmetry.
 There are     9 symmetry adapted cartesian basis functions of B2G symmetry.
 There are    13 symmetry adapted cartesian basis functions of B3G symmetry.
 There are     4 symmetry adapted cartesian basis functions of AU  symmetry.
 There are    22 symmetry adapted cartesian basis functions of B1U symmetry.
 There are    13 symmetry adapted cartesian basis functions of B2U symmetry.
 There are     9 symmetry adapted cartesian basis functions of B3U symmetry.
 There are    19 symmetry adapted basis functions of AG  symmetry.
 There are     4 symmetry adapted basis functions of B1G symmetry.
 There are     8 symmetry adapted basis functions of B2G symmetry.
 There are    12 symmetry adapted basis functions of B3G symmetry.
 There are     4 symmetry adapted basis functions of AU  symmetry.
 There are    19 symmetry adapted basis functions of B1U symmetry.
 There are    12 symmetry adapted basis functions of B2U symmetry.
 There are     8 symmetry adapted basis functions of B3U symmetry.
    86 basis functions,   134 primitive gaussians,    96 cartesian basis functions
     8 alpha electrons        8 beta electrons
       nuclear repulsion energy        33.5266930773 Hartrees.
 NAtoms=    6 NActive=    6 NUniq=    2 SFac= 4.00D+00 NAtFMM=   60 NAOKFM=F Big=F
 Integral buffers will be    131072 words long.
 Raffenetti 2 integral format.
 Two-electron integral symmetry is turned on.
 One-electron integrals computed using PRISM.
   8 Symmetry operations used in ECPInt.
 ECPInt:  NShTT=     741 NPrTT=    2136 LenC2=     742 LenP2D=    1976.
 LDataN:  DoStor=T MaxTD1= 6 Len=  172
 NBasis=    86 RedAO= T EigKep=  2.12D-04  NBF=    19     4     8    12     4    19    12     8
 NBsUse=    86 1.00D-06 EigRej= -1.00D+00 NBFU=    19     4     8    12     4    19    12     8
 ExpMin= 9.52D-02 ExpMax= 1.36D+04 ExpMxC= 4.63D+02 IAcc=3 IRadAn=         5 AccDes= 0.00D+00
 Harris functional with IExCor= 1009 and IRadAn=       5 diagonalized for initial guess.
 HarFok:  IExCor= 1009 AccDes= 0.00D+00 IRadAn=         5 IDoV= 1 UseB2=F ITyADJ=14
 ICtDFT=  3500011 ScaDFX=  1.000000  1.000000  1.000000  1.000000
 FoFCou: FMM=F IPFlag=           0 FMFlag=      100000 FMFlg1=           0
         NFxFlg=           0 DoJE=T BraDBF=F KetDBF=T FulRan=T
         wScrn=  0.000000 ICntrl=       500 IOpCl=  0 I1Cent=   200000004 NGrid=           0
         NMat0=    1 NMatS0=      1 NMatT0=    0 NMatD0=    1 NMtDS0=    0 NMtDT0=    0
 Petite list used in FoFCou.
 Initial guess orbital symmetries:
       Occupied  (AG) (B1U) (AG) (B1U) (B2U) (AG) (B3G) (B3U)
       Virtual   (B2G) (AG) (B2U) (B1U) (B3G) (AG) (AG) (B3U) (B1U)
                 (B2U) (B2G) (B1U) (B2U) (AG) (B1U) (B3G) (B1G)
                 (B1U) (B3G) (B3U) (AU) (AG) (AG) (B2U) (B1U) (B3G)
                 (B2G) (B1U) (AG) (B3U) (B2U) (B1U) (B2G) (B3G)
                 (B2U) (B1U) (B1G) (AG) (B3U) (B2G) (AG) (AU) (B3G)
                 (B2U) (AG) (B2U) (B1U) (B3U) (AG) (B3G) (B1U)
                 (B1G) (AG) (B1U) (B3U) (AU) (B3G) (B2G) (B2U)
                 (B1G) (AG) (B3G) (B1U) (B2G) (B3U) (B2U) (B1U)
                 (AU) (AG) (B3G) (B2U) (B2G) (AG) (B1U) (B3G) (B1U)
                 (AG) (B1U)
 The electronic state of the initial guess is 1-AG.
 Keep R1 ints in memory in symmetry-blocked form, NReq=14388197.
 Requested convergence on RMS density matrix=1.00D-08 within 128 cycles.
 Requested convergence on MAX density matrix=1.00D-06.
 Requested convergence on             energy=1.00D-06.
 No special actions if energy rises.
 Integral accuracy reduced to 1.0D-05 until final iterations.
 Initial convergence to 1.0D-05 achieved.  Increase integral accuracy.
 SCF Done:  E(RM062X) =  -78.5719751297     A.U. after   10 cycles
            NFock= 10  Conv=0.52D-08     -V/T= 2.0053

 **********************************************************************

            Population analysis using the SCF density.

 **********************************************************************

 Orbital symmetries:
       Occupied  (AG) (B1U) (AG) (B1U) (B2U) (AG) (B3G) (B3U)
       Virtual   (B2G) (AG) (B2U) (B1U) (B3G) (AG) (AG) (B1U) (B3U)
                 (B2U) (B2G) (B1U) (B2U) (B1U) (AG) (B3G) (B1G)
                 (B1U) (B3G) (B3U) (AU) (AG) (AG) (B2U) (B1U) (B3G)
                 (B2G) (B1U) (AG) (B3U) (B1U) (B2U) (B3G) (B2G)
                 (B2U) (B1G) (B1U) (AG) (B3U) (B2G) (AG) (AU) (B3G)
                 (B2U) (AG) (B1U) (B2U) (B3U) (AG) (B3G) (B1U)
                 (B1G) (AG) (B1U) (B3U) (B3G) (AU) (B2G) (B2U)
                 (AG) (B1G) (B3G) (B2G) (B1U) (B3U) (B2U) (B1U)
                 (AU) (B3G) (AG) (B2U) (B2G) (AG) (B1U) (B3G) (B1U)
                 (AG) (B1U)
 The electronic state is 1-AG.
 Alpha  occ. eigenvalues --  -10.53573 -10.53453  -0.86107  -0.66177  -0.54260
 Alpha  occ. eigenvalues --   -0.48595  -0.41634  -0.33656
 Alpha virt. eigenvalues --    0.04030   0.10297   0.12534   0.12701   0.17988
 Alpha virt. eigenvalues --    0.22749   0.24254   0.25506   0.25622   0.30691
 Alpha virt. eigenvalues --    0.35497   0.37605   0.45608   0.50269   0.50840
 Alpha virt. eigenvalues --    0.52500   0.58530   0.62269   0.68248   0.77007
 Alpha virt. eigenvalues --    0.82207   0.84322   0.92720   0.99987   1.09727
 Alpha virt. eigenvalues --    1.12791   1.14882   1.27799   1.35903   1.47901
 Alpha virt. eigenvalues --    1.57419   1.58199   1.64382   1.64484   1.74631
 Alpha virt. eigenvalues --    1.77048   1.77612   1.83275   1.84906   1.87598
 Alpha virt. eigenvalues --    2.04348   2.22022   2.25508   2.32717   2.37620
 Alpha virt. eigenvalues --    2.41615   2.43391   2.53328   2.60906   2.63659
 Alpha virt. eigenvalues --    2.64132   2.76971   2.85754   2.91409   2.94505
 Alpha virt. eigenvalues --    2.99611   3.06408   3.09265   3.13210   3.17135
 Alpha virt. eigenvalues --    3.18106   3.30647   3.37555   3.38918   3.41747
 Alpha virt. eigenvalues --    3.47275   3.64169   3.70530   4.08707   4.09283
 Alpha virt. eigenvalues --    4.20556   4.31002   4.38328   4.51230   4.60722
 Alpha virt. eigenvalues --    4.96450  22.05106  22.69154
          Condensed to atoms (all electrons):
               1          2          3          4          5          6
     1  C    4.969992   0.418655   0.418655   0.542838  -0.046497  -0.046497
     2  H    0.418655   0.530014  -0.028677  -0.046497   0.005274  -0.007340
     3  H    0.418655  -0.028677   0.530014  -0.046497  -0.007340   0.005274
     4  C    0.542838  -0.046497  -0.046497   4.969992   0.418655   0.418655
     5  H   -0.046497   0.005274  -0.007340   0.418655   0.530014  -0.028677
     6  H   -0.046497  -0.007340   0.005274   0.418655  -0.028677   0.530014
 Mulliken charges:
               1
     1  C   -0.257145
     2  H    0.128572
     3  H    0.128572
     4  C   -0.257145
     5  H    0.128572
     6  H    0.128572
 Sum of Mulliken charges =  -0.00000
 Mulliken charges with hydrogens summed into heavy atoms:
               1
     1  C   -0.000000
     4  C   -0.000000
 Electronic spatial extent (au):  <R**2>=             82.3932
 Charge=              0.0000 electrons
 Dipole moment (field-independent basis, Debye):
    X=             -0.0000    Y=              0.0000    Z=              0.0000  Tot=              0.0000
 Quadrupole moment (field-independent basis, Debye-Ang):
   XX=            -15.7095   YY=            -12.3289   ZZ=            -12.2444
   XY=              0.0000   XZ=              0.0000   YZ=              0.0000
 Traceless Quadrupole moment (field-independent basis, Debye-Ang):
   XX=             -2.2819   YY=              1.0987   ZZ=              1.1832
   XY=              0.0000   XZ=              0.0000   YZ=              0.0000
 Octapole moment (field-independent basis, Debye-Ang**2):
  XXX=             -0.0000  YYY=             -0.0000  ZZZ=             -0.0000  XYY=             -0.0000
  XXY=             -0.0000  XXZ=             -0.0000  XZZ=             -0.0000  YZZ=              0.0000
  YYZ=              0.0000  XYZ=             -0.0000
 Hexadecapole moment (field-independent basis, Debye-Ang**3):
 XXXX=            -19.2969 YYYY=            -27.2705 ZZZZ=            -68.4790 XXXY=             -0.0000
 XXXZ=              0.0000 YYYX=             -0.0000 YYYZ=              0.0000 ZZZX=              0.0000
 ZZZY=              0.0000 XXYY=             -8.4651 XXZZ=            -15.5087 YYZZ=            -13.2156
 XXYZ=             -0.0000 YYXZ=              0.0000 ZZXY=              0.0000
 N-N= 3.352669307734D+01 E-N=-2.487526216612D+02  KE= 7.815985188674D+01
 Symmetry AG   KE= 3.759963511985D+01
 Symmetry B1G  KE= 2.479452584225D-33
 Symmetry B2G  KE= 4.238133917044D-18
 Symmetry B3G  KE= 2.117045791780D+00
 Symmetry AU   KE= 1.279656856243D-32
 Symmetry B1U  KE= 3.450606722748D+01
 Symmetry B2U  KE= 1.891400384757D+00
 Symmetry B3U  KE= 2.045703362868D+00
 ******************************Gaussian NBO Version 3.1******************************
             N A T U R A L   A T O M I C   O R B I T A L   A N D
          N A T U R A L   B O N D   O R B I T A L   A N A L Y S I S
 ******************************Gaussian NBO Version 3.1******************************

       /RESON  / : Allow strongly delocalized NBO set
       /DMNAO  / : Print the NAO density matrix
       /BNDIDX / : Print bond indices based on the NAO density matrix
       /MULORB / : Print Mulliken populations by orbital and atom

 Analyzing the SCF density

 Job title: M0001                                                           

 Storage needed:     22652 in NPA,     29909 in NBO (2147483420 available)


 Input atomic orbitals, gross Mulliken populations:

  AO  Atom No lang  Mulliken Population    Atom No      Total
 -------------------------------------------------------------------------------
   1    C  1  S        0.8552809
   2    C  1  S        1.1186918
   3    C  1  S        0.5242342
   4    C  1  S        0.6785489
   5    C  1  S        0.1120310
   6    C  1  px       0.3356547
   7    C  1  py       0.4585261
   8    C  1  pz       0.5059352
   9    C  1  px       0.4209678
  10    C  1  py       0.4305415
  11    C  1  pz       0.3433928
  12    C  1  px       0.2227259
  13    C  1  py       0.1447544
  14    C  1  pz       0.0677382
  15    C  1  dz2      0.0047866
  16    C  1  dxz      0.0024043
  17    C  1  dyz      0.0066891
  18    C  1  dx2y2    0.0018590
  19    C  1  dxy      0.0000000
  20    C  1  dz2     -0.0066287
  21    C  1  dxz      0.0086985
  22    C  1  dyz      0.0148256
  23    C  1  dx2y2    0.0012077
  24    C  1  dxy      0.0000000
  25    C  1  f(0)     0.0006124
  26    C  1  f(C1)    0.0014495
  27    C  1  f(S1)    0.0010856
  28    C  1  f(C2)    0.0005978
  29    C  1  f(S2)    0.0000000
  30    C  1  f(C3)    0.0000448
  31    C  1  f(S3)    0.0004892
                                             C  1      6.2571447
  32    H  2  S        0.2765790
  33    H  2  S        0.4742895
  34    H  2  S        0.1009699
  35    H  2  px       0.0040272
  36    H  2  py       0.0100118
  37    H  2  pz       0.0055502
                                             H  2      0.8714276
  38    H  3  S        0.2765790
  39    H  3  S        0.4742895
  40    H  3  S        0.1009699
  41    H  3  px       0.0040272
  42    H  3  py       0.0100118
  43    H  3  pz       0.0055502
                                             H  3      0.8714276
  44    C  4  S        0.8552809
  45    C  4  S        1.1186918
  46    C  4  S        0.5242342
  47    C  4  S        0.6785489
  48    C  4  S        0.1120310
  49    C  4  px       0.3356547
  50    C  4  py       0.4585261
  51    C  4  pz       0.5059352
  52    C  4  px       0.4209678
  53    C  4  py       0.4305415
  54    C  4  pz       0.3433928
  55    C  4  px       0.2227259
  56    C  4  py       0.1447544
  57    C  4  pz       0.0677382
  58    C  4  dz2      0.0047866
  59    C  4  dxz      0.0024043
  60    C  4  dyz      0.0066891
  61    C  4  dx2y2    0.0018590
  62    C  4  dxy      0.0000000
  63    C  4  dz2     -0.0066287
  64    C  4  dxz      0.0086985
  65    C  4  dyz      0.0148256
  66    C  4  dx2y2    0.0012077
  67    C  4  dxy      0.0000000
  68    C  4  f(0)     0.0006124
  69    C  4  f(C1)    0.0014495
  70    C  4  f(S1)    0.0010856
  71    C  4  f(C2)    0.0005978
  72    C  4  f(S2)    0.0000000
  73    C  4  f(C3)    0.0000448
  74    C  4  f(S3)    0.0004892
                                             C  4      6.2571447
  75    H  5  S        0.2765790
  76    H  5  S        0.4742895
  77    H  5  S        0.1009699
  78    H  5  px       0.0040272
  79    H  5  py       0.0100118
  80    H  5  pz       0.0055502
                                             H  5      0.8714276
  81    H  6  S        0.2765790
  82    H  6  S        0.4742895
  83    H  6  S        0.1009699
  84    H  6  px       0.0040272
  85    H  6  py       0.0100118
  86    H  6  pz       0.0055502
                                             H  6      0.8714276

 Total number of electrons:   16.000000


 Mayer-Mulliken atom-atom bond order matrix:                                   

     Atom    1       2       3       4       5       6
     ---- ------  ------  ------  ------  ------  ------
   1.  C  0.0000  0.9689  0.9689  1.9184 -0.0044 -0.0044
   2.  H  0.9689  0.0000 -0.0030 -0.0044  0.0081  0.0003
   3.  H  0.9689 -0.0030  0.0000 -0.0044  0.0003  0.0081
   4.  C  1.9184 -0.0044 -0.0044  0.0000  0.9689  0.9689
   5.  H -0.0044  0.0081  0.0003  0.9689  0.0000 -0.0030
   6.  H -0.0044  0.0003  0.0081  0.9689 -0.0030  0.0000


 Mayer-Mulliken valencies by atom:                                             

     Atom    1
     ---- ------
   1.  C  3.8474
   2.  H  0.9699
   3.  H  0.9699
   4.  C  3.8474
   5.  H  0.9699
   6.  H  0.9699
 GSVD:  LWork=        1996 too small for GESVD, short by        8354 words or        8354 for optimal perf.


 NATURAL POPULATIONS:  Natural atomic orbital occupancies 
                                                          
   NAO  Atom  No  lang   Type(AO)    Occupancy      Energy
 ----------------------------------------------------------
     1    C    1  S      Cor( 1S)     1.99930     -10.38099
     2    C    1  S      Val( 2S)     1.06798      -0.28603
     3    C    1  S      Ryd( 3S)     0.00345       0.75254
     4    C    1  S      Ryd( 4S)     0.00016       1.60133
     5    C    1  S      Ryd( 5S)     0.00000      21.26565
     6    C    1  px     Val( 2p)     0.99774      -0.12288
     7    C    1  px     Ryd( 3p)     0.00131       0.59404
     8    C    1  px     Ryd( 4p)     0.00002       1.30795
     9    C    1  py     Val( 2p)     1.17745      -0.05744
    10    C    1  py     Ryd( 3p)     0.00282       0.97789
    11    C    1  py     Ryd( 4p)     0.00001       1.73243
    12    C    1  pz     Val( 2p)     1.12233      -0.08849
    13    C    1  pz     Ryd( 3p)     0.00324       0.69113
    14    C    1  pz     Ryd( 4p)     0.00030       2.10437
    15    C    1  dxy    Ryd( 3d)     0.00000       1.37214
    16    C    1  dxy    Ryd( 4d)     0.00000       2.35618
    17    C    1  dxz    Ryd( 3d)     0.00051       1.68898
    18    C    1  dxz    Ryd( 4d)     0.00004       2.47300
    19    C    1  dyz    Ryd( 3d)     0.00104       2.08844
    20    C    1  dyz    Ryd( 4d)     0.00035       2.62776
    21    C    1  dx2y2  Ryd( 3d)     0.00135       1.78180
    22    C    1  dx2y2  Ryd( 4d)     0.00003       2.62751
    23    C    1  dz2    Ryd( 3d)     0.00261       1.99932
    24    C    1  dz2    Ryd( 4d)     0.00016       2.64623
    25    C    1  f(0)   Ryd( 4f)     0.00018       4.05980
    26    C    1  f(C1)  Ryd( 4f)     0.00009       3.44040
    27    C    1  f(S1)  Ryd( 4f)     0.00012       3.65476
    28    C    1  f(C2)  Ryd( 4f)     0.00016       3.74992
    29    C    1  f(S2)  Ryd( 4f)     0.00000       3.16416
    30    C    1  f(C3)  Ryd( 4f)     0.00008       2.95241
    31    C    1  f(S3)  Ryd( 4f)     0.00016       3.23412

    32    H    2  S      Val( 1S)     0.80717       0.04071
    33    H    2  S      Ryd( 2S)     0.00068       0.87096
    34    H    2  S      Ryd( 3S)     0.00016       1.54116
    35    H    2  px     Ryd( 2p)     0.00010       2.10555
    36    H    2  py     Ryd( 2p)     0.00028       2.82092
    37    H    2  pz     Ryd( 2p)     0.00010       2.63668

    38    H    3  S      Val( 1S)     0.80717       0.04071
    39    H    3  S      Ryd( 2S)     0.00068       0.87096
    40    H    3  S      Ryd( 3S)     0.00016       1.54116
    41    H    3  px     Ryd( 2p)     0.00010       2.10555
    42    H    3  py     Ryd( 2p)     0.00028       2.82092
    43    H    3  pz     Ryd( 2p)     0.00010       2.63668

    44    C    4  S      Cor( 1S)     1.99930     -10.38099
    45    C    4  S      Val( 2S)     1.06798      -0.28603
    46    C    4  S      Ryd( 3S)     0.00345       0.75254
    47    C    4  S      Ryd( 4S)     0.00016       1.60133
    48    C    4  S      Ryd( 5S)     0.00000      21.26565
    49    C    4  px     Val( 2p)     0.99774      -0.12288
    50    C    4  px     Ryd( 3p)     0.00131       0.59404
    51    C    4  px     Ryd( 4p)     0.00002       1.30795
    52    C    4  py     Val( 2p)     1.17745      -0.05744
    53    C    4  py     Ryd( 3p)     0.00282       0.97789
    54    C    4  py     Ryd( 4p)     0.00001       1.73243
    55    C    4  pz     Val( 2p)     1.12233      -0.08849
    56    C    4  pz     Ryd( 3p)     0.00324       0.69113
    57    C    4  pz     Ryd( 4p)     0.00030       2.10437
    58    C    4  dxy    Ryd( 3d)     0.00000       1.37214
    59    C    4  dxy    Ryd( 4d)     0.00000       2.35618
    60    C    4  dxz    Ryd( 3d)     0.00051       1.68898
    61    C    4  dxz    Ryd( 4d)     0.00004       2.47300
    62    C    4  dyz    Ryd( 3d)     0.00104       2.08844
    63    C    4  dyz    Ryd( 4d)     0.00035       2.62776
    64    C    4  dx2y2  Ryd( 3d)     0.00135       1.78180
    65    C    4  dx2y2  Ryd( 4d)     0.00003       2.62751
    66    C    4  dz2    Ryd( 3d)     0.00261       1.99932
    67    C    4  dz2    Ryd( 4d)     0.00016       2.64623
    68    C    4  f(0)   Ryd( 4f)     0.00018       4.05980
    69    C    4  f(C1)  Ryd( 4f)     0.00009       3.44040
    70    C    4  f(S1)  Ryd( 4f)     0.00012       3.65476
    71    C    4  f(C2)  Ryd( 4f)     0.00016       3.74992
    72    C    4  f(S2)  Ryd( 4f)     0.00000       3.16416
    73    C    4  f(C3)  Ryd( 4f)     0.00008       2.95241
    74    C    4  f(S3)  Ryd( 4f)     0.00016       3.23412

    75    H    5  S      Val( 1S)     0.80717       0.04071
    76    H    5  S      Ryd( 2S)     0.00068       0.87096
    77    H    5  S      Ryd( 3S)     0.00016       1.54116
    78    H    5  px     Ryd( 2p)     0.00010       2.10555
    79    H    5  py     Ryd( 2p)     0.00028       2.82092
    80    H    5  pz     Ryd( 2p)     0.00010       2.63668

    81    H    6  S      Val( 1S)     0.80717       0.04071
    82    H    6  S      Ryd( 2S)     0.00068       0.87096
    83    H    6  S      Ryd( 3S)     0.00016       1.54116
    84    H    6  px     Ryd( 2p)     0.00010       2.10555
    85    H    6  py     Ryd( 2p)     0.00028       2.82092
    86    H    6  pz     Ryd( 2p)     0.00010       2.63668

 WARNING:  Population inversion found on atom  C    1
           Population inversion found on atom  C    4


 Summary of Natural Population Analysis:                  
                                                          
                                       Natural Population 
                Natural  -----------------------------------------------
    Atom  No    Charge         Core      Valence    Rydberg      Total
 -----------------------------------------------------------------------
      C    1   -0.38299      1.99930     4.36551    0.01818     6.38299
      H    2    0.19150      0.00000     0.80717    0.00133     0.80850
      H    3    0.19150      0.00000     0.80717    0.00133     0.80850
      C    4   -0.38299      1.99930     4.36551    0.01818     6.38299
      H    5    0.19150      0.00000     0.80717    0.00133     0.80850
      H    6    0.19150      0.00000     0.80717    0.00133     0.80850
 =======================================================================
   * Total *    0.00000      3.99860    11.95971    0.04169    16.00000

                                 Natural Population      
 --------------------------------------------------------
   Core                       3.99860 ( 99.9650% of   4)
   Valence                   11.95971 ( 99.6643% of  12)
   Natural Minimal Basis     15.95831 ( 99.7394% of  16)
   Natural Rydberg Basis      0.04169 (  0.2606% of  16)
 --------------------------------------------------------

    Atom  No          Natural Electron Configuration
 ----------------------------------------------------------------------------
      C    1      [core]2S( 1.07)2p( 3.30)3p( 0.01)3d( 0.01)
      H    2            1S( 0.81)
      H    3            1S( 0.81)
      C    4      [core]2S( 1.07)2p( 3.30)3p( 0.01)3d( 0.01)
      H    5            1S( 0.81)
      H    6            1S( 0.81)


 Wiberg bond index matrix in the NAO basis:                                    

     Atom    1       2       3       4       5       6
     ---- ------  ------  ------  ------  ------  ------
   1.  C  0.0000  0.9389  0.9389  2.0491  0.0051  0.0051
   2.  H  0.9389  0.0000  0.0003  0.0051  0.0168  0.0039
   3.  H  0.9389  0.0003  0.0000  0.0051  0.0039  0.0168
   4.  C  2.0491  0.0051  0.0051  0.0000  0.9389  0.9389
   5.  H  0.0051  0.0168  0.0039  0.9389  0.0000  0.0003
   6.  H  0.0051  0.0039  0.0168  0.9389  0.0003  0.0000


 Wiberg bond index, Totals by atom:                                            

     Atom    1
     ---- ------
   1.  C  3.9371
   2.  H  0.9650
   3.  H  0.9650
   4.  C  3.9371
   5.  H  0.9650
   6.  H  0.9650


 Atom-atom overlap-weighted NAO bond order:                                    

     Atom    1       2       3       4       5       6
     ---- ------  ------  ------  ------  ------  ------
   1.  C  0.0000  0.8035  0.8035  1.4618  0.0169  0.0169
   2.  H  0.8035  0.0000 -0.0018  0.0169 -0.0022 -0.0030
   3.  H  0.8035 -0.0018  0.0000  0.0169 -0.0030 -0.0022
   4.  C  1.4618  0.0169  0.0169  0.0000  0.8035  0.8035
   5.  H  0.0169 -0.0022 -0.0030  0.8035  0.0000 -0.0018
   6.  H  0.0169 -0.0030 -0.0022  0.8035 -0.0018  0.0000


 Atom-atom overlap-weighted NAO bond order, Totals by atom:                    

     Atom    1
     ---- ------
   1.  C  3.1026
   2.  H  0.8133
   3.  H  0.8133
   4.  C  3.1026
   5.  H  0.8133
   6.  H  0.8133


 MO bond order:                                                                

     Atom    1       2       3       4       5       6
     ---- ------  ------  ------  ------  ------  ------
   1.  C  0.0000  1.5947  0.1921  1.1217  0.0739 -0.0317
   2.  H  1.5947  0.0000 -0.0216  0.0741  0.0868 -0.0491
   3.  H  0.1921 -0.0216  0.0000  0.1362 -0.0609  0.0869
   4.  C  1.1217  0.0741  0.1362  0.0000 -0.5955  0.7836
   5.  H  0.0739  0.0868 -0.0609 -0.5955  0.0000 -0.0335
   6.  H -0.0317 -0.0491  0.0869  0.7836 -0.0335  0.0000


 MO atomic valencies:                                                          

     Atom    1
     ---- ------
   1.  C  2.9506
   2.  H  1.6850
   3.  H  0.3327
   4.  C  1.5201
   5.  H -0.5292
   6.  H  0.7562


 NAO density matrix:                                                           

          NAO        1       2       3       4       5       6       7       8
      ---------- ------- ------- ------- ------- ------- ------- ------- -------
   1.  C 1 (S)    1.9993 -0.0000 -0.0000  0.0000  0.0000 -0.0000 -0.0000  0.0000
   2.  C 1 (S)   -0.0000  1.0680  0.0000 -0.0000 -0.0000 -0.0000 -0.0000  0.0000
   3.  C 1 (S)   -0.0000  0.0000  0.0035 -0.0000 -0.0000 -0.0000 -0.0000 -0.0000
   4.  C 1 (S)    0.0000 -0.0000 -0.0000  0.0002 -0.0000 -0.0000 -0.0000 -0.0000
   5.  C 1 (S)    0.0000 -0.0000 -0.0000 -0.0000  0.0000  0.0000  0.0000  0.0000
   6.  C 1 (px)  -0.0000 -0.0000 -0.0000 -0.0000  0.0000  0.9977  0.0362  0.0047
   7.  C 1 (px)  -0.0000 -0.0000 -0.0000 -0.0000  0.0000  0.0362  0.0013  0.0002
   8.  C 1 (px)   0.0000  0.0000 -0.0000 -0.0000  0.0000  0.0047  0.0002  0.0000
   9.  C 1 (py)  -0.0000 -0.0000  0.0000  0.0000 -0.0000  0.0000  0.0000 -0.0000
  10.  C 1 (py)   0.0000 -0.0000  0.0000  0.0000  0.0000  0.0000  0.0000 -0.0000
  11.  C 1 (py)   0.0000  0.0000 -0.0000  0.0000  0.0000  0.0000  0.0000  0.0000
  12.  C 1 (pz)   0.0088  0.1077  0.0477 -0.0072 -0.0000 -0.0000 -0.0000  0.0000
  13.  C 1 (pz)  -0.0027  0.0151 -0.0032  0.0001 -0.0000 -0.0000 -0.0000 -0.0000
  14.  C 1 (pz)   0.0009 -0.0060  0.0003  0.0002  0.0000 -0.0000 -0.0000 -0.0000
  15.  C 1 (d1)  -0.0000  0.0000 -0.0000 -0.0000  0.0000 -0.0000  0.0000 -0.0000
  16.  C 1 (d1)   0.0000 -0.0000  0.0000  0.0000  0.0000  0.0000  0.0000 -0.0000
  17.  C 1 (d2)   0.0000  0.0000  0.0000  0.0000 -0.0000 -0.0226 -0.0008 -0.0001
  18.  C 1 (d2)  -0.0000 -0.0000 -0.0000  0.0000 -0.0000 -0.0060 -0.0002 -0.0000
  19.  C 1 (d3)   0.0000 -0.0000  0.0000  0.0000  0.0000  0.0000  0.0000 -0.0000
  20.  C 1 (d3)  -0.0000  0.0000  0.0000 -0.0000 -0.0000 -0.0000 -0.0000 -0.0000
  21.  C 1 (d4)   0.0053 -0.0319 -0.0008  0.0002  0.0000  0.0000  0.0000 -0.0000
  22.  C 1 (d4)  -0.0011  0.0026 -0.0001 -0.0000 -0.0000 -0.0000 -0.0000 -0.0000
  23.  C 1 (d5)  -0.0024  0.0092 -0.0020  0.0004  0.0000 -0.0000 -0.0000 -0.0000
  24.  C 1 (d5)  -0.0004  0.0066 -0.0003 -0.0001 -0.0000  0.0000  0.0000  0.0000
  25.  C 1 (f1)   0.0012 -0.0095  0.0003 -0.0001 -0.0000  0.0000  0.0000  0.0000
  26.  C 1 (f2)  -0.0000 -0.0000 -0.0000 -0.0000  0.0000  0.0096  0.0003  0.0000
  27.  C 1 (f3)   0.0000 -0.0000 -0.0000 -0.0000  0.0000  0.0000  0.0000  0.0000
  28.  C 1 (f4)   0.0008 -0.0084 -0.0005  0.0000  0.0000  0.0000  0.0000  0.0000
  29.  C 1 (f5)   0.0000 -0.0000 -0.0000  0.0000  0.0000 -0.0000 -0.0000  0.0000
  30.  C 1 (f6)   0.0000  0.0000  0.0000  0.0000 -0.0000 -0.0087 -0.0003 -0.0000
  31.  C 1 (f7)  -0.0000 -0.0000 -0.0000 -0.0000  0.0000 -0.0000 -0.0000 -0.0000
  32.  H 2 (S)   -0.0061  0.5330  0.0179 -0.0021 -0.0000 -0.0000  0.0000 -0.0000
  33.  H 2 (S)   -0.0091  0.0039 -0.0009 -0.0001 -0.0000  0.0000  0.0000  0.0000
  34.  H 2 (S)   -0.0093 -0.0065  0.0000  0.0001  0.0000 -0.0000 -0.0000 -0.0000
  35.  H 2 (px)   0.0000  0.0000 -0.0000 -0.0000  0.0000  0.0101  0.0004  0.0000
  36.  H 2 (py)   0.0027 -0.0102 -0.0005  0.0001  0.0000 -0.0000 -0.0000 -0.0000
  37.  H 2 (pz)   0.0017 -0.0054  0.0001 -0.0000 -0.0000 -0.0000 -0.0000 -0.0000
  38.  H 3 (S)   -0.0061  0.5330  0.0179 -0.0021 -0.0000  0.0000 -0.0000  0.0000
  39.  H 3 (S)   -0.0091  0.0039 -0.0009 -0.0001 -0.0000 -0.0000 -0.0000 -0.0000
  40.  H 3 (S)   -0.0093 -0.0065  0.0000  0.0001  0.0000 -0.0000 -0.0000  0.0000
  41.  H 3 (px)   0.0000  0.0000 -0.0000 -0.0000  0.0000  0.0101  0.0004  0.0000
  42.  H 3 (py)  -0.0027  0.0102  0.0005 -0.0001 -0.0000  0.0000  0.0000  0.0000
  43.  H 3 (pz)   0.0017 -0.0054  0.0001 -0.0000 -0.0000 -0.0000 -0.0000 -0.0000
  44.  C 4 (S)    0.0001  0.0015  0.0090 -0.0070  0.0001  0.0000  0.0000 -0.0000
  45.  C 4 (S)    0.0015  0.3735  0.0060  0.0111  0.0000  0.0000 -0.0000  0.0000
  46.  C 4 (S)    0.0090  0.0060  0.0034 -0.0001 -0.0000  0.0000  0.0000  0.0000
  47.  C 4 (S)   -0.0070  0.0111 -0.0001 -0.0000 -0.0000  0.0000  0.0000  0.0000
  48.  C 4 (S)    0.0001  0.0000 -0.0000 -0.0000 -0.0000 -0.0000 -0.0000 -0.0000
  49.  C 4 (px)  -0.0000 -0.0000 -0.0000 -0.0000  0.0000  0.9977  0.0362  0.0047
  50.  C 4 (px)   0.0000  0.0000 -0.0000 -0.0000  0.0000  0.0362  0.0013  0.0002
  51.  C 4 (px)  -0.0000 -0.0000 -0.0000 -0.0000  0.0000  0.0047  0.0002  0.0000
  52.  C 4 (py)  -0.0000 -0.0000  0.0000  0.0000 -0.0000 -0.0000 -0.0000  0.0000
  53.  C 4 (py)   0.0000 -0.0000  0.0000 -0.0000 -0.0000 -0.0000 -0.0000  0.0000
  54.  C 4 (py)  -0.0000 -0.0000  0.0000  0.0000 -0.0000 -0.0000 -0.0000 -0.0000
  55.  C 4 (pz)   0.0103  0.5200 -0.0532 -0.0028  0.0000 -0.0000  0.0000 -0.0000
  56.  C 4 (pz)   0.0215 -0.0048  0.0030 -0.0002 -0.0000 -0.0000 -0.0000  0.0000
  57.  C 4 (pz)  -0.0053 -0.0131 -0.0001  0.0001  0.0000 -0.0000 -0.0000 -0.0000
  58.  C 4 (d1)   0.0000 -0.0000  0.0000  0.0000  0.0000 -0.0000 -0.0000  0.0000
  59.  C 4 (d1)  -0.0000 -0.0000 -0.0000 -0.0000  0.0000  0.0000 -0.0000  0.0000
  60.  C 4 (d2)   0.0000  0.0000 -0.0000 -0.0000  0.0000  0.0226  0.0008  0.0001
  61.  C 4 (d2)  -0.0000 -0.0000 -0.0000 -0.0000  0.0000  0.0060  0.0002  0.0000
  62.  C 4 (d3)  -0.0000  0.0000  0.0000  0.0000 -0.0000 -0.0000 -0.0000 -0.0000
  63.  C 4 (d3)   0.0000 -0.0000 -0.0000 -0.0000  0.0000  0.0000  0.0000 -0.0000
  64.  C 4 (d4)  -0.0005  0.0011 -0.0011 -0.0004 -0.0000 -0.0000 -0.0000 -0.0000
  65.  C 4 (d4)   0.0008 -0.0030 -0.0001  0.0000  0.0000  0.0000  0.0000  0.0000
  66.  C 4 (d5)  -0.0075  0.0349 -0.0022 -0.0000  0.0000  0.0000  0.0000 -0.0000
  67.  C 4 (d5)   0.0013 -0.0079 -0.0001  0.0001  0.0000 -0.0000 -0.0000 -0.0000
  68.  C 4 (f1)  -0.0028  0.0110 -0.0003  0.0001  0.0000  0.0000  0.0000  0.0000
  69.  C 4 (f2)   0.0000  0.0000  0.0000 -0.0000  0.0000  0.0096  0.0003  0.0000
  70.  C 4 (f3)   0.0000  0.0000  0.0000 -0.0000 -0.0000 -0.0000 -0.0000  0.0000
  71.  C 4 (f4)   0.0003 -0.0003  0.0006  0.0001  0.0000  0.0000  0.0000  0.0000
  72.  C 4 (f5)   0.0000  0.0000  0.0000 -0.0000 -0.0000 -0.0000 -0.0000 -0.0000
  73.  C 4 (f6)   0.0000  0.0000  0.0000  0.0000 -0.0000 -0.0087 -0.0003 -0.0000
  74.  C 4 (f7)   0.0000  0.0000  0.0000  0.0000 -0.0000 -0.0000 -0.0000 -0.0000
  75.  H 5 (S)    0.0045  0.0285  0.0222  0.0060  0.0000 -0.0000 -0.0000 -0.0000
  76.  H 5 (S)    0.0010 -0.0104 -0.0008  0.0001 -0.0000  0.0000  0.0000  0.0000
  77.  H 5 (S)   -0.0012  0.0027 -0.0001 -0.0001 -0.0000  0.0000  0.0000  0.0000
  78.  H 5 (px)   0.0000  0.0000 -0.0000 -0.0000  0.0000  0.0101  0.0004  0.0000
  79.  H 5 (py)   0.0002 -0.0005  0.0005  0.0001  0.0000 -0.0000 -0.0000 -0.0000
  80.  H 5 (pz)  -0.0010  0.0033 -0.0001  0.0001  0.0000 -0.0000 -0.0000 -0.0000
  81.  H 6 (S)    0.0045  0.0285  0.0222  0.0060  0.0000 -0.0000 -0.0000  0.0000
  82.  H 6 (S)    0.0010 -0.0104 -0.0008  0.0001 -0.0000 -0.0000 -0.0000 -0.0000
  83.  H 6 (S)   -0.0012  0.0027 -0.0001 -0.0001 -0.0000  0.0000  0.0000  0.0000
  84.  H 6 (px)   0.0000  0.0000 -0.0000 -0.0000  0.0000  0.0101  0.0004  0.0000
  85.  H 6 (py)  -0.0002  0.0005 -0.0005 -0.0001 -0.0000  0.0000  0.0000  0.0000
  86.  H 6 (pz)  -0.0010  0.0033 -0.0001  0.0001  0.0000 -0.0000 -0.0000 -0.0000

          NAO        9      10      11      12      13      14      15      16
      ---------- ------- ------- ------- ------- ------- ------- ------- -------
   1.  C 1 (S)   -0.0000  0.0000  0.0000  0.0088 -0.0027  0.0009 -0.0000  0.0000
   2.  C 1 (S)   -0.0000 -0.0000  0.0000  0.1077  0.0151 -0.0060  0.0000 -0.0000
   3.  C 1 (S)    0.0000  0.0000 -0.0000  0.0477 -0.0032  0.0003 -0.0000  0.0000
   4.  C 1 (S)    0.0000  0.0000  0.0000 -0.0072  0.0001  0.0002 -0.0000  0.0000
   5.  C 1 (S)   -0.0000  0.0000  0.0000 -0.0000 -0.0000  0.0000  0.0000  0.0000
   6.  C 1 (px)   0.0000  0.0000  0.0000 -0.0000 -0.0000 -0.0000 -0.0000  0.0000
   7.  C 1 (px)   0.0000  0.0000  0.0000 -0.0000 -0.0000 -0.0000  0.0000  0.0000
   8.  C 1 (px)  -0.0000 -0.0000  0.0000  0.0000 -0.0000 -0.0000 -0.0000 -0.0000
   9.  C 1 (py)   1.1775  0.0085  0.0024 -0.0000  0.0000  0.0000  0.0000 -0.0000
  10.  C 1 (py)   0.0085  0.0028  0.0001 -0.0000  0.0000 -0.0000  0.0000  0.0000
  11.  C 1 (py)   0.0024  0.0001  0.0000 -0.0000  0.0000  0.0000  0.0000  0.0000
  12.  C 1 (pz)  -0.0000 -0.0000 -0.0000  1.1223 -0.0447 -0.0071 -0.0000  0.0000
  13.  C 1 (pz)   0.0000  0.0000  0.0000 -0.0447  0.0032 -0.0003  0.0000 -0.0000
  14.  C 1 (pz)   0.0000 -0.0000  0.0000 -0.0071 -0.0003  0.0003 -0.0000  0.0000
  15.  C 1 (d1)   0.0000  0.0000  0.0000 -0.0000  0.0000 -0.0000  0.0000  0.0000
  16.  C 1 (d1)  -0.0000  0.0000  0.0000  0.0000 -0.0000  0.0000  0.0000  0.0000
  17.  C 1 (d2)  -0.0000 -0.0000 -0.0000  0.0000  0.0000  0.0000 -0.0000 -0.0000
  18.  C 1 (d2)   0.0000  0.0000 -0.0000 -0.0000  0.0000  0.0000  0.0000 -0.0000
  19.  C 1 (d3)   0.0349  0.0003  0.0001 -0.0000  0.0000  0.0000  0.0000 -0.0000
  20.  C 1 (d3)   0.0038  0.0010  0.0000  0.0000 -0.0000  0.0000  0.0000  0.0000
  21.  C 1 (d4)   0.0000  0.0000  0.0000 -0.0238  0.0003  0.0003  0.0000 -0.0000
  22.  C 1 (d4)  -0.0000 -0.0000 -0.0000  0.0013  0.0001 -0.0001  0.0000 -0.0000
  23.  C 1 (d5)   0.0000  0.0000  0.0000 -0.0513  0.0022  0.0003  0.0000 -0.0000
  24.  C 1 (d5)  -0.0000  0.0000  0.0000  0.0038  0.0003 -0.0002  0.0000 -0.0000
  25.  C 1 (f1)  -0.0000  0.0000  0.0000  0.0082 -0.0004 -0.0000 -0.0000  0.0000
  26.  C 1 (f2)   0.0000  0.0000  0.0000 -0.0000  0.0000 -0.0000  0.0000  0.0000
  27.  C 1 (f3)   0.0108  0.0003  0.0000 -0.0000 -0.0000 -0.0000  0.0000 -0.0000
  28.  C 1 (f4)   0.0000  0.0000 -0.0000 -0.0110  0.0004  0.0001  0.0000 -0.0000
  29.  C 1 (f5)   0.0000 -0.0000 -0.0000 -0.0000  0.0000  0.0000 -0.0000 -0.0000
  30.  C 1 (f6)  -0.0000 -0.0000 -0.0000  0.0000  0.0000  0.0000 -0.0000 -0.0000
  31.  C 1 (f7)  -0.0136 -0.0001 -0.0000  0.0000 -0.0000 -0.0000 -0.0000  0.0000
  32.  H 2 (S)    0.6802  0.0115  0.0017  0.4351 -0.0096 -0.0046  0.0000  0.0000
  33.  H 2 (S)    0.0043 -0.0009 -0.0000 -0.0045  0.0008 -0.0003  0.0000 -0.0000
  34.  H 2 (S)    0.0072 -0.0000  0.0000 -0.0035 -0.0001  0.0001  0.0000  0.0000
  35.  H 2 (px)  -0.0000  0.0000  0.0000  0.0000 -0.0000 -0.0000 -0.0000  0.0000
  36.  H 2 (py)  -0.0089 -0.0003 -0.0000 -0.0108  0.0003  0.0001 -0.0000 -0.0000
  37.  H 2 (pz)  -0.0088  0.0000 -0.0000  0.0016 -0.0002  0.0000 -0.0000  0.0000
  38.  H 3 (S)   -0.6802 -0.0115 -0.0017  0.4351 -0.0096 -0.0046 -0.0000  0.0000
  39.  H 3 (S)   -0.0043  0.0009  0.0000 -0.0045  0.0008 -0.0003  0.0000 -0.0000
  40.  H 3 (S)   -0.0072  0.0000 -0.0000 -0.0035 -0.0001  0.0001 -0.0000  0.0000
  41.  H 3 (px)  -0.0000  0.0000  0.0000  0.0000 -0.0000 -0.0000 -0.0000 -0.0000
  42.  H 3 (py)  -0.0089 -0.0003 -0.0000  0.0108 -0.0003 -0.0001 -0.0000  0.0000
  43.  H 3 (pz)   0.0088 -0.0000  0.0000  0.0016 -0.0002  0.0000  0.0000 -0.0000
  44.  C 4 (S)   -0.0000  0.0000  0.0000 -0.0103 -0.0215  0.0053  0.0000 -0.0000
  45.  C 4 (S)   -0.0000  0.0000  0.0000 -0.5200  0.0048  0.0131 -0.0000  0.0000
  46.  C 4 (S)   -0.0000  0.0000  0.0000  0.0532 -0.0030  0.0001 -0.0000  0.0000
  47.  C 4 (S)   -0.0000  0.0000  0.0000  0.0028  0.0002 -0.0001  0.0000 -0.0000
  48.  C 4 (S)    0.0000  0.0000  0.0000 -0.0000  0.0000 -0.0000  0.0000 -0.0000
  49.  C 4 (px)   0.0000  0.0000  0.0000 -0.0000 -0.0000 -0.0000 -0.0000  0.0000
  50.  C 4 (px)  -0.0000  0.0000  0.0000  0.0000 -0.0000 -0.0000 -0.0000 -0.0000
  51.  C 4 (px)   0.0000  0.0000  0.0000 -0.0000 -0.0000 -0.0000  0.0000 -0.0000
  52.  C 4 (py)   0.1890 -0.0549 -0.0020  0.0000 -0.0000 -0.0000  0.0000 -0.0000
  53.  C 4 (py)  -0.0549 -0.0012 -0.0001  0.0000  0.0000  0.0000 -0.0000  0.0000
  54.  C 4 (py)  -0.0020 -0.0001 -0.0000  0.0000 -0.0000 -0.0000 -0.0000 -0.0000
  55.  C 4 (pz)   0.0000 -0.0000 -0.0000 -0.5547  0.0542 -0.0101  0.0000 -0.0000
  56.  C 4 (pz)   0.0000 -0.0000 -0.0000  0.0542 -0.0029 -0.0000 -0.0000  0.0000
  57.  C 4 (pz)   0.0000 -0.0000 -0.0000 -0.0101 -0.0000  0.0002  0.0000  0.0000
  58.  C 4 (d1)   0.0000 -0.0000  0.0000  0.0000 -0.0000  0.0000 -0.0000 -0.0000
  59.  C 4 (d1)   0.0000  0.0000  0.0000 -0.0000  0.0000 -0.0000 -0.0000 -0.0000
  60.  C 4 (d2)  -0.0000  0.0000  0.0000  0.0000 -0.0000 -0.0000 -0.0000  0.0000
  61.  C 4 (d2)   0.0000  0.0000  0.0000 -0.0000  0.0000 -0.0000  0.0000  0.0000
  62.  C 4 (d3)  -0.0041  0.0017  0.0001  0.0000 -0.0000 -0.0000 -0.0000  0.0000
  63.  C 4 (d3)   0.0191  0.0005  0.0001 -0.0000  0.0000  0.0000  0.0000 -0.0000
  64.  C 4 (d4)   0.0000  0.0000 -0.0000  0.0060  0.0008 -0.0006  0.0000 -0.0000
  65.  C 4 (d4)  -0.0000  0.0000  0.0000 -0.0037  0.0000  0.0001  0.0000  0.0000
  66.  C 4 (d5)  -0.0000  0.0000  0.0000 -0.0281  0.0025 -0.0004  0.0000 -0.0000
  67.  C 4 (d5)   0.0000  0.0000  0.0000 -0.0093  0.0001  0.0002  0.0000  0.0000
  68.  C 4 (f1)  -0.0000  0.0000  0.0000 -0.0068  0.0004  0.0000  0.0000 -0.0000
  69.  C 4 (f2)  -0.0000 -0.0000  0.0000  0.0000 -0.0000 -0.0000 -0.0000 -0.0000
  70.  C 4 (f3)  -0.0028 -0.0006 -0.0000  0.0000  0.0000  0.0000 -0.0000 -0.0000
  71.  C 4 (f4)  -0.0000 -0.0000 -0.0000  0.0032 -0.0005  0.0002 -0.0000  0.0000
  72.  C 4 (f5)  -0.0000  0.0000 -0.0000  0.0000 -0.0000  0.0000 -0.0000 -0.0000
  73.  C 4 (f6)  -0.0000 -0.0000 -0.0000  0.0000  0.0000  0.0000 -0.0000 -0.0000
  74.  C 4 (f7)  -0.0026  0.0006  0.0000 -0.0000 -0.0000 -0.0000 -0.0000  0.0000
  75.  H 5 (S)    0.0245  0.0338  0.0014 -0.0208 -0.0170  0.0092 -0.0000  0.0000
  76.  H 5 (S)   -0.0187 -0.0001 -0.0000 -0.0174  0.0007  0.0001 -0.0000 -0.0000
  77.  H 5 (S)   -0.0026  0.0003  0.0000  0.0050  0.0001 -0.0002 -0.0000  0.0000
  78.  H 5 (px)  -0.0000  0.0000  0.0000  0.0000 -0.0000 -0.0000 -0.0000 -0.0000
  79.  H 5 (py)   0.0044  0.0005  0.0000  0.0012 -0.0004  0.0002 -0.0000  0.0000
  80.  H 5 (pz)  -0.0034  0.0004  0.0000 -0.0036  0.0001  0.0000 -0.0000  0.0000
  81.  H 6 (S)   -0.0245 -0.0338 -0.0014 -0.0208 -0.0170  0.0092 -0.0000  0.0000
  82.  H 6 (S)    0.0187  0.0001  0.0000 -0.0174  0.0007  0.0001  0.0000 -0.0000
  83.  H 6 (S)    0.0026 -0.0003 -0.0000  0.0050  0.0001 -0.0002  0.0000 -0.0000
  84.  H 6 (px)  -0.0000  0.0000  0.0000  0.0000 -0.0000 -0.0000 -0.0000 -0.0000
  85.  H 6 (py)   0.0044  0.0005  0.0000 -0.0012  0.0004 -0.0002  0.0000 -0.0000
  86.  H 6 (pz)   0.0034 -0.0004 -0.0000 -0.0036  0.0001  0.0000  0.0000 -0.0000

          NAO       17      18      19      20      21      22      23      24
      ---------- ------- ------- ------- ------- ------- ------- ------- -------
   1.  C 1 (S)    0.0000 -0.0000  0.0000 -0.0000  0.0053 -0.0011 -0.0024 -0.0004
   2.  C 1 (S)    0.0000 -0.0000 -0.0000  0.0000 -0.0319  0.0026  0.0092  0.0066
   3.  C 1 (S)    0.0000 -0.0000  0.0000  0.0000 -0.0008 -0.0001 -0.0020 -0.0003
   4.  C 1 (S)    0.0000  0.0000  0.0000 -0.0000  0.0002 -0.0000  0.0004 -0.0001
   5.  C 1 (S)   -0.0000 -0.0000  0.0000 -0.0000  0.0000 -0.0000  0.0000 -0.0000
   6.  C 1 (px)  -0.0226 -0.0060  0.0000 -0.0000  0.0000 -0.0000 -0.0000  0.0000
   7.  C 1 (px)  -0.0008 -0.0002  0.0000 -0.0000  0.0000 -0.0000 -0.0000  0.0000
   8.  C 1 (px)  -0.0001 -0.0000 -0.0000 -0.0000 -0.0000 -0.0000 -0.0000  0.0000
   9.  C 1 (py)  -0.0000  0.0000  0.0349  0.0038  0.0000 -0.0000  0.0000 -0.0000
  10.  C 1 (py)  -0.0000  0.0000  0.0003  0.0010  0.0000 -0.0000  0.0000  0.0000
  11.  C 1 (py)  -0.0000 -0.0000  0.0001  0.0000  0.0000 -0.0000  0.0000  0.0000
  12.  C 1 (pz)   0.0000 -0.0000 -0.0000  0.0000 -0.0238  0.0013 -0.0513  0.0038
  13.  C 1 (pz)   0.0000  0.0000  0.0000 -0.0000  0.0003  0.0001  0.0022  0.0003
  14.  C 1 (pz)   0.0000  0.0000  0.0000  0.0000  0.0003 -0.0001  0.0003 -0.0002
  15.  C 1 (d1)  -0.0000  0.0000  0.0000  0.0000  0.0000  0.0000  0.0000  0.0000
  16.  C 1 (d1)  -0.0000 -0.0000 -0.0000  0.0000 -0.0000 -0.0000 -0.0000 -0.0000
  17.  C 1 (d2)   0.0005  0.0001 -0.0000  0.0000 -0.0000  0.0000  0.0000 -0.0000
  18.  C 1 (d2)   0.0001  0.0000  0.0000  0.0000 -0.0000  0.0000  0.0000 -0.0000
  19.  C 1 (d3)  -0.0000  0.0000  0.0010  0.0001  0.0000 -0.0000 -0.0000  0.0000
  20.  C 1 (d3)   0.0000  0.0000  0.0001  0.0004 -0.0000  0.0000  0.0000 -0.0000
  21.  C 1 (d4)  -0.0000 -0.0000  0.0000 -0.0000  0.0014 -0.0001  0.0007 -0.0003
  22.  C 1 (d4)   0.0000  0.0000 -0.0000  0.0000 -0.0001  0.0000 -0.0001  0.0001
  23.  C 1 (d5)   0.0000  0.0000 -0.0000  0.0000  0.0007 -0.0001  0.0026 -0.0002
  24.  C 1 (d5)  -0.0000 -0.0000  0.0000 -0.0000 -0.0003  0.0001 -0.0002  0.0002
  25.  C 1 (f1)  -0.0000 -0.0000 -0.0000  0.0000  0.0001  0.0000 -0.0005  0.0000
  26.  C 1 (f2)  -0.0002 -0.0001  0.0000  0.0000  0.0000 -0.0000  0.0000  0.0000
  27.  C 1 (f3)  -0.0000 -0.0000  0.0003  0.0001  0.0000 -0.0000 -0.0000  0.0000
  28.  C 1 (f4)  -0.0000 -0.0000  0.0000  0.0000  0.0004 -0.0000  0.0004 -0.0001
  29.  C 1 (f5)   0.0000 -0.0000  0.0000 -0.0000  0.0000 -0.0000  0.0000 -0.0000
  30.  C 1 (f6)   0.0002  0.0001 -0.0000  0.0000 -0.0000  0.0000  0.0000 -0.0000
  31.  C 1 (f7)   0.0000  0.0000 -0.0004 -0.0000 -0.0000  0.0000 -0.0000  0.0000
  32.  H 2 (S)   -0.0000  0.0000  0.0203  0.0045 -0.0229  0.0015 -0.0131  0.0039
  33.  H 2 (S)   -0.0000 -0.0000  0.0001 -0.0003 -0.0001  0.0001  0.0002  0.0002
  34.  H 2 (S)    0.0000  0.0000  0.0002 -0.0000  0.0002 -0.0000  0.0001 -0.0001
  35.  H 2 (px)  -0.0002 -0.0001  0.0000 -0.0000  0.0000 -0.0000 -0.0000  0.0000
  36.  H 2 (py)   0.0000  0.0000 -0.0003 -0.0001  0.0005 -0.0000  0.0004 -0.0001
  37.  H 2 (pz)   0.0000  0.0000 -0.0003  0.0000  0.0001 -0.0000 -0.0002 -0.0000
  38.  H 3 (S)    0.0000 -0.0000 -0.0203 -0.0045 -0.0229  0.0015 -0.0131  0.0039
  39.  H 3 (S)    0.0000  0.0000 -0.0001  0.0003 -0.0001  0.0001  0.0002  0.0002
  40.  H 3 (S)    0.0000 -0.0000 -0.0002  0.0000  0.0002 -0.0000  0.0001 -0.0001
  41.  H 3 (px)  -0.0002 -0.0001  0.0000 -0.0000  0.0000 -0.0000 -0.0000  0.0000
  42.  H 3 (py)  -0.0000 -0.0000 -0.0003 -0.0001 -0.0005  0.0000 -0.0004  0.0001
  43.  H 3 (pz)   0.0000  0.0000  0.0003 -0.0000  0.0001 -0.0000 -0.0002 -0.0000
  44.  C 4 (S)   -0.0000  0.0000  0.0000 -0.0000 -0.0005  0.0008 -0.0075  0.0013
  45.  C 4 (S)    0.0000 -0.0000  0.0000  0.0000  0.0011 -0.0030  0.0349 -0.0079
  46.  C 4 (S)   -0.0000 -0.0000  0.0000  0.0000 -0.0011 -0.0001 -0.0022 -0.0001
  47.  C 4 (S)   -0.0000 -0.0000 -0.0000  0.0000 -0.0004  0.0000 -0.0000  0.0001
  48.  C 4 (S)    0.0000  0.0000 -0.0000  0.0000 -0.0000  0.0000  0.0000  0.0000
  49.  C 4 (px)  -0.0226 -0.0060  0.0000 -0.0000  0.0000 -0.0000 -0.0000  0.0000
  50.  C 4 (px)  -0.0008 -0.0002  0.0000 -0.0000  0.0000 -0.0000 -0.0000  0.0000
  51.  C 4 (px)  -0.0001 -0.0000  0.0000  0.0000  0.0000 -0.0000 -0.0000  0.0000
  52.  C 4 (py)   0.0000 -0.0000  0.0041 -0.0191 -0.0000  0.0000  0.0000 -0.0000
  53.  C 4 (py)   0.0000 -0.0000 -0.0017 -0.0005 -0.0000  0.0000  0.0000 -0.0000
  54.  C 4 (py)   0.0000  0.0000 -0.0001 -0.0001 -0.0000  0.0000 -0.0000  0.0000
  55.  C 4 (pz)  -0.0000  0.0000 -0.0000  0.0000 -0.0060  0.0037  0.0281  0.0093
  56.  C 4 (pz)   0.0000 -0.0000  0.0000 -0.0000 -0.0008 -0.0000 -0.0025 -0.0001
  57.  C 4 (pz)   0.0000  0.0000  0.0000 -0.0000  0.0006 -0.0001  0.0004 -0.0002
  58.  C 4 (d1)   0.0000 -0.0000  0.0000 -0.0000  0.0000 -0.0000 -0.0000 -0.0000
  59.  C 4 (d1)   0.0000 -0.0000  0.0000  0.0000  0.0000  0.0000  0.0000  0.0000
  60.  C 4 (d2)  -0.0005 -0.0001  0.0000 -0.0000  0.0000 -0.0000 -0.0000  0.0000
  61.  C 4 (d2)  -0.0001 -0.0000  0.0000  0.0000  0.0000 -0.0000  0.0000  0.0000
  62.  C 4 (d3)   0.0000  0.0000 -0.0001  0.0006 -0.0000 -0.0000 -0.0000  0.0000
  63.  C 4 (d3)  -0.0000  0.0000  0.0006  0.0002  0.0000 -0.0000  0.0000 -0.0000
  64.  C 4 (d4)   0.0000  0.0000  0.0000 -0.0000 -0.0002  0.0002 -0.0005  0.0004
  65.  C 4 (d4)  -0.0000 -0.0000  0.0000 -0.0000  0.0002 -0.0000  0.0002 -0.0001
  66.  C 4 (d5)  -0.0000  0.0000  0.0000 -0.0000 -0.0005  0.0002  0.0016  0.0004
  67.  C 4 (d5)   0.0000  0.0000  0.0000 -0.0000  0.0004 -0.0001  0.0004 -0.0001
  68.  C 4 (f1)  -0.0000 -0.0000 -0.0000  0.0000 -0.0002  0.0000  0.0005  0.0000
  69.  C 4 (f2)  -0.0002 -0.0001 -0.0000 -0.0000 -0.0000 -0.0000 -0.0000  0.0000
  70.  C 4 (f3)   0.0000 -0.0000 -0.0001 -0.0002 -0.0000  0.0000  0.0000 -0.0000
  71.  C 4 (f4)  -0.0000 -0.0000 -0.0000  0.0000 -0.0000 -0.0000 -0.0001 -0.0001
  72.  C 4 (f5)   0.0000 -0.0000 -0.0000  0.0000 -0.0000 -0.0000 -0.0000 -0.0000
  73.  C 4 (f6)   0.0002  0.0001 -0.0000  0.0000 -0.0000  0.0000  0.0000 -0.0000
  74.  C 4 (f7)  -0.0000  0.0000 -0.0001  0.0002 -0.0000 -0.0000 -0.0000  0.0000
  75.  H 5 (S)   -0.0000 -0.0000  0.0016  0.0119  0.0011 -0.0026  0.0056 -0.0066
  76.  H 5 (S)   -0.0000 -0.0000 -0.0006 -0.0000  0.0006 -0.0000  0.0007 -0.0001
  77.  H 5 (S)   -0.0000  0.0000 -0.0001  0.0001 -0.0002  0.0000 -0.0002  0.0001
  78.  H 5 (px)  -0.0002 -0.0001  0.0000 -0.0000  0.0000 -0.0000 -0.0000  0.0000
  79.  H 5 (py)   0.0000  0.0000  0.0001  0.0002  0.0000 -0.0001  0.0000 -0.0001
  80.  H 5 (pz)   0.0000  0.0000 -0.0001  0.0001 -0.0000 -0.0000  0.0002 -0.0000
  81.  H 6 (S)    0.0000 -0.0000 -0.0016 -0.0119  0.0011 -0.0026  0.0056 -0.0066
  82.  H 6 (S)    0.0000  0.0000  0.0006  0.0000  0.0006 -0.0000  0.0007 -0.0001
  83.  H 6 (S)   -0.0000 -0.0000  0.0001 -0.0001 -0.0002  0.0000 -0.0002  0.0001
  84.  H 6 (px)  -0.0002 -0.0001  0.0000 -0.0000  0.0000 -0.0000 -0.0000  0.0000
  85.  H 6 (py)  -0.0000 -0.0000  0.0001  0.0002 -0.0000  0.0001 -0.0000  0.0001
  86.  H 6 (pz)   0.0000  0.0000  0.0001 -0.0001 -0.0000 -0.0000  0.0002 -0.0000

          NAO       25      26      27      28      29      30      31      32
      ---------- ------- ------- ------- ------- ------- ------- ------- -------
   1.  C 1 (S)    0.0012 -0.0000  0.0000  0.0008  0.0000  0.0000 -0.0000 -0.0061
   2.  C 1 (S)   -0.0095 -0.0000 -0.0000 -0.0084 -0.0000  0.0000 -0.0000  0.5330
   3.  C 1 (S)    0.0003 -0.0000 -0.0000 -0.0005 -0.0000  0.0000 -0.0000  0.0179
   4.  C 1 (S)   -0.0001 -0.0000 -0.0000  0.0000  0.0000  0.0000 -0.0000 -0.0021
   5.  C 1 (S)   -0.0000  0.0000  0.0000  0.0000  0.0000 -0.0000  0.0000 -0.0000
   6.  C 1 (px)   0.0000  0.0096  0.0000  0.0000 -0.0000 -0.0087 -0.0000 -0.0000
   7.  C 1 (px)   0.0000  0.0003  0.0000  0.0000 -0.0000 -0.0003 -0.0000  0.0000
   8.  C 1 (px)   0.0000  0.0000  0.0000  0.0000  0.0000 -0.0000 -0.0000 -0.0000
   9.  C 1 (py)  -0.0000  0.0000  0.0108  0.0000  0.0000 -0.0000 -0.0136  0.6802
  10.  C 1 (py)   0.0000  0.0000  0.0003  0.0000 -0.0000 -0.0000 -0.0001  0.0115
  11.  C 1 (py)   0.0000  0.0000  0.0000 -0.0000 -0.0000 -0.0000 -0.0000  0.0017
  12.  C 1 (pz)   0.0082 -0.0000 -0.0000 -0.0110 -0.0000  0.0000  0.0000  0.4351
  13.  C 1 (pz)  -0.0004  0.0000 -0.0000  0.0004  0.0000  0.0000 -0.0000 -0.0096
  14.  C 1 (pz)  -0.0000 -0.0000 -0.0000  0.0001  0.0000  0.0000 -0.0000 -0.0046
  15.  C 1 (d1)  -0.0000  0.0000  0.0000  0.0000 -0.0000 -0.0000 -0.0000  0.0000
  16.  C 1 (d1)   0.0000  0.0000 -0.0000 -0.0000 -0.0000 -0.0000  0.0000  0.0000
  17.  C 1 (d2)  -0.0000 -0.0002 -0.0000 -0.0000  0.0000  0.0002  0.0000 -0.0000
  18.  C 1 (d2)  -0.0000 -0.0001 -0.0000 -0.0000 -0.0000  0.0001  0.0000  0.0000
  19.  C 1 (d3)  -0.0000  0.0000  0.0003  0.0000  0.0000 -0.0000 -0.0004  0.0203
  20.  C 1 (d3)   0.0000  0.0000  0.0001  0.0000 -0.0000  0.0000 -0.0000  0.0045
  21.  C 1 (d4)   0.0001  0.0000  0.0000  0.0004  0.0000 -0.0000 -0.0000 -0.0229
  22.  C 1 (d4)   0.0000 -0.0000 -0.0000 -0.0000 -0.0000  0.0000  0.0000  0.0015
  23.  C 1 (d5)  -0.0005  0.0000 -0.0000  0.0004  0.0000  0.0000 -0.0000 -0.0131
  24.  C 1 (d5)   0.0000  0.0000  0.0000 -0.0001 -0.0000 -0.0000  0.0000  0.0039
  25.  C 1 (f1)   0.0002  0.0000  0.0000 -0.0000  0.0000 -0.0000  0.0000 -0.0017
  26.  C 1 (f2)   0.0000  0.0001  0.0000  0.0000 -0.0000 -0.0001 -0.0000  0.0000
  27.  C 1 (f3)   0.0000  0.0000  0.0001  0.0000  0.0000 -0.0000 -0.0001  0.0068
  28.  C 1 (f4)  -0.0000  0.0000  0.0000  0.0002  0.0000 -0.0000 -0.0000 -0.0078
  29.  C 1 (f5)   0.0000 -0.0000  0.0000  0.0000  0.0000  0.0000 -0.0000 -0.0000
  30.  C 1 (f6)  -0.0000 -0.0001 -0.0000 -0.0000  0.0000  0.0001  0.0000  0.0000
  31.  C 1 (f7)   0.0000 -0.0000 -0.0001 -0.0000 -0.0000  0.0000  0.0002 -0.0078
  32.  H 2 (S)   -0.0017  0.0000  0.0068 -0.0078 -0.0000  0.0000 -0.0078  0.8072
  33.  H 2 (S)   -0.0000  0.0000 -0.0000  0.0001  0.0000 -0.0000 -0.0001  0.0000
  34.  H 2 (S)    0.0000 -0.0000  0.0001  0.0001  0.0000  0.0000 -0.0001  0.0000
  35.  H 2 (px)   0.0000  0.0001  0.0000  0.0000 -0.0000 -0.0001 -0.0000  0.0000
  36.  H 2 (py)   0.0000 -0.0000 -0.0001  0.0002  0.0000  0.0000  0.0001 -0.0143
  37.  H 2 (pz)   0.0001 -0.0000 -0.0001  0.0000 -0.0000  0.0000  0.0001 -0.0068
  38.  H 3 (S)   -0.0017 -0.0000 -0.0068 -0.0078 -0.0000  0.0000  0.0078 -0.0099
  39.  H 3 (S)   -0.0000  0.0000  0.0000  0.0001 -0.0000  0.0000  0.0001 -0.0008
  40.  H 3 (S)    0.0000 -0.0000 -0.0001  0.0001  0.0000  0.0000  0.0001 -0.0080
  41.  H 3 (px)   0.0000  0.0001  0.0000  0.0000  0.0000 -0.0001 -0.0000  0.0000
  42.  H 3 (py)  -0.0000  0.0000 -0.0001 -0.0002 -0.0000 -0.0000  0.0001  0.0027
  43.  H 3 (pz)   0.0001 -0.0000  0.0001  0.0000  0.0000  0.0000 -0.0001  0.0029
  44.  C 4 (S)    0.0028  0.0000  0.0000 -0.0003  0.0000  0.0000 -0.0000  0.0045
  45.  C 4 (S)   -0.0110 -0.0000  0.0000  0.0003 -0.0000 -0.0000 -0.0000  0.0285
  46.  C 4 (S)    0.0003 -0.0000  0.0000 -0.0006 -0.0000 -0.0000 -0.0000  0.0222
  47.  C 4 (S)   -0.0001  0.0000  0.0000 -0.0001 -0.0000 -0.0000  0.0000  0.0060
  48.  C 4 (S)   -0.0000 -0.0000 -0.0000 -0.0000 -0.0000  0.0000 -0.0000  0.0000
  49.  C 4 (px)   0.0000  0.0096  0.0000  0.0000 -0.0000 -0.0087 -0.0000 -0.0000
  50.  C 4 (px)   0.0000  0.0003  0.0000  0.0000  0.0000 -0.0003 -0.0000  0.0000
  51.  C 4 (px)   0.0000  0.0000  0.0000  0.0000 -0.0000 -0.0000 -0.0000  0.0000
  52.  C 4 (py)  -0.0000 -0.0000 -0.0028 -0.0000  0.0000 -0.0000 -0.0026 -0.0245
  53.  C 4 (py)  -0.0000 -0.0000 -0.0006 -0.0000 -0.0000  0.0000  0.0006 -0.0338
  54.  C 4 (py)   0.0000 -0.0000 -0.0000 -0.0000  0.0000  0.0000  0.0000 -0.0014
  55.  C 4 (pz)  -0.0068  0.0000  0.0000  0.0032  0.0000 -0.0000  0.0000  0.0208
  56.  C 4 (pz)   0.0004 -0.0000 -0.0000 -0.0005 -0.0000  0.0000 -0.0000  0.0170
  57.  C 4 (pz)   0.0000 -0.0000 -0.0000  0.0002  0.0000  0.0000 -0.0000 -0.0092
  58.  C 4 (d1)   0.0000 -0.0000  0.0000  0.0000  0.0000  0.0000 -0.0000  0.0000
  59.  C 4 (d1)  -0.0000 -0.0000  0.0000  0.0000  0.0000  0.0000 -0.0000  0.0000
  60.  C 4 (d2)   0.0000  0.0002  0.0000  0.0000 -0.0000 -0.0002 -0.0000 -0.0000
  61.  C 4 (d2)   0.0000  0.0001  0.0000  0.0000 -0.0000 -0.0001 -0.0000  0.0000
  62.  C 4 (d3)   0.0000  0.0000  0.0001 -0.0000 -0.0000  0.0000  0.0001  0.0016
  63.  C 4 (d3)  -0.0000  0.0000  0.0002  0.0000  0.0000 -0.0000 -0.0002  0.0119
  64.  C 4 (d4)   0.0002  0.0000 -0.0000  0.0000  0.0000  0.0000 -0.0000  0.0011
  65.  C 4 (d4)  -0.0000  0.0000  0.0000  0.0000  0.0000 -0.0000 -0.0000 -0.0026
  66.  C 4 (d5)  -0.0005  0.0000  0.0000  0.0001  0.0000 -0.0000 -0.0000  0.0056
  67.  C 4 (d5)  -0.0000 -0.0000 -0.0000  0.0001  0.0000  0.0000 -0.0000 -0.0066
  68.  C 4 (f1)  -0.0002  0.0000  0.0000 -0.0000 -0.0000 -0.0000  0.0000  0.0029
  69.  C 4 (f2)   0.0000  0.0001 -0.0000  0.0000  0.0000 -0.0001 -0.0000 -0.0000
  70.  C 4 (f3)  -0.0000 -0.0000 -0.0001 -0.0000  0.0000  0.0000  0.0000 -0.0029
  71.  C 4 (f4)  -0.0000 -0.0000  0.0000 -0.0001 -0.0000 -0.0000  0.0000  0.0015
  72.  C 4 (f5)   0.0000 -0.0000 -0.0000 -0.0000 -0.0000 -0.0000  0.0000 -0.0000
  73.  C 4 (f6)  -0.0000 -0.0001 -0.0000 -0.0000  0.0000  0.0001  0.0000  0.0000
  74.  C 4 (f7)   0.0000  0.0000  0.0000  0.0000 -0.0000  0.0000  0.0000  0.0000
  75.  H 5 (S)   -0.0029  0.0000  0.0029 -0.0015 -0.0000  0.0000 -0.0000  0.1260
  76.  H 5 (S)   -0.0001  0.0000 -0.0002  0.0002  0.0000 -0.0000  0.0002 -0.0215
  77.  H 5 (S)    0.0000  0.0000  0.0000 -0.0000 -0.0000 -0.0000  0.0000  0.0020
  78.  H 5 (px)   0.0000  0.0001  0.0000  0.0000  0.0000 -0.0001 -0.0000  0.0000
  79.  H 5 (py)  -0.0000 -0.0000  0.0001 -0.0000 -0.0000  0.0000 -0.0000  0.0044
  80.  H 5 (pz)  -0.0001 -0.0000  0.0000  0.0000 -0.0000  0.0000  0.0000 -0.0006
  81.  H 6 (S)   -0.0029 -0.0000 -0.0029 -0.0015  0.0000  0.0000  0.0000 -0.0618
  82.  H 6 (S)   -0.0001  0.0000  0.0002  0.0002  0.0000  0.0000 -0.0002 -0.0002
  83.  H 6 (S)    0.0000  0.0000 -0.0000 -0.0000 -0.0000 -0.0000 -0.0000  0.0034
  84.  H 6 (px)   0.0000  0.0001  0.0000  0.0000  0.0000 -0.0001 -0.0000  0.0000
  85.  H 6 (py)   0.0000  0.0000  0.0001  0.0000  0.0000 -0.0000 -0.0000  0.0029
  86.  H 6 (pz)  -0.0001 -0.0000 -0.0000  0.0000  0.0000  0.0000 -0.0000  0.0014

          NAO       33      34      35      36      37      38      39      40
      ---------- ------- ------- ------- ------- ------- ------- ------- -------
   1.  C 1 (S)   -0.0091 -0.0093  0.0000  0.0027  0.0017 -0.0061 -0.0091 -0.0093
   2.  C 1 (S)    0.0039 -0.0065  0.0000 -0.0102 -0.0054  0.5330  0.0039 -0.0065
   3.  C 1 (S)   -0.0009  0.0000 -0.0000 -0.0005  0.0001  0.0179 -0.0009  0.0000
   4.  C 1 (S)   -0.0001  0.0001 -0.0000  0.0001 -0.0000 -0.0021 -0.0001  0.0001
   5.  C 1 (S)   -0.0000  0.0000  0.0000  0.0000 -0.0000 -0.0000 -0.0000  0.0000
   6.  C 1 (px)   0.0000 -0.0000  0.0101 -0.0000 -0.0000  0.0000 -0.0000 -0.0000
   7.  C 1 (px)   0.0000 -0.0000  0.0004 -0.0000 -0.0000 -0.0000 -0.0000 -0.0000
   8.  C 1 (px)   0.0000 -0.0000  0.0000 -0.0000 -0.0000  0.0000 -0.0000  0.0000
   9.  C 1 (py)   0.0043  0.0072 -0.0000 -0.0089 -0.0088 -0.6802 -0.0043 -0.0072
  10.  C 1 (py)  -0.0009 -0.0000  0.0000 -0.0003  0.0000 -0.0115  0.0009  0.0000
  11.  C 1 (py)  -0.0000  0.0000  0.0000 -0.0000 -0.0000 -0.0017  0.0000 -0.0000
  12.  C 1 (pz)  -0.0045 -0.0035  0.0000 -0.0108  0.0016  0.4351 -0.0045 -0.0035
  13.  C 1 (pz)   0.0008 -0.0001 -0.0000  0.0003 -0.0002 -0.0096  0.0008 -0.0001
  14.  C 1 (pz)  -0.0003  0.0001 -0.0000  0.0001  0.0000 -0.0046 -0.0003  0.0001
  15.  C 1 (d1)   0.0000  0.0000 -0.0000 -0.0000 -0.0000 -0.0000  0.0000 -0.0000
  16.  C 1 (d1)  -0.0000  0.0000  0.0000 -0.0000  0.0000  0.0000 -0.0000  0.0000
  17.  C 1 (d2)  -0.0000  0.0000 -0.0002  0.0000  0.0000  0.0000  0.0000  0.0000
  18.  C 1 (d2)  -0.0000  0.0000 -0.0001  0.0000  0.0000 -0.0000  0.0000 -0.0000
  19.  C 1 (d3)   0.0001  0.0002  0.0000 -0.0003 -0.0003 -0.0203 -0.0001 -0.0002
  20.  C 1 (d3)  -0.0003 -0.0000 -0.0000 -0.0001  0.0000 -0.0045  0.0003  0.0000
  21.  C 1 (d4)  -0.0001  0.0002  0.0000  0.0005  0.0001 -0.0229 -0.0001  0.0002
  22.  C 1 (d4)   0.0001 -0.0000 -0.0000 -0.0000 -0.0000  0.0015  0.0001 -0.0000
  23.  C 1 (d5)   0.0002  0.0001 -0.0000  0.0004 -0.0002 -0.0131  0.0002  0.0001
  24.  C 1 (d5)   0.0002 -0.0001  0.0000 -0.0001 -0.0000  0.0039  0.0002 -0.0001
  25.  C 1 (f1)  -0.0000  0.0000  0.0000  0.0000  0.0001 -0.0017 -0.0000  0.0000
  26.  C 1 (f2)   0.0000 -0.0000  0.0001 -0.0000 -0.0000 -0.0000  0.0000 -0.0000
  27.  C 1 (f3)  -0.0000  0.0001  0.0000 -0.0001 -0.0001 -0.0068  0.0000 -0.0001
  28.  C 1 (f4)   0.0001  0.0001  0.0000  0.0002  0.0000 -0.0078  0.0001  0.0001
  29.  C 1 (f5)   0.0000  0.0000 -0.0000  0.0000 -0.0000 -0.0000 -0.0000  0.0000
  30.  C 1 (f6)  -0.0000  0.0000 -0.0001  0.0000  0.0000  0.0000  0.0000  0.0000
  31.  C 1 (f7)  -0.0001 -0.0001 -0.0000  0.0001  0.0001  0.0078  0.0001  0.0001
  32.  H 2 (S)    0.0000  0.0000  0.0000 -0.0143 -0.0068 -0.0099 -0.0008 -0.0080
  33.  H 2 (S)    0.0007 -0.0000  0.0000  0.0001 -0.0001 -0.0008  0.0001 -0.0001
  34.  H 2 (S)   -0.0000  0.0002 -0.0000  0.0000 -0.0000 -0.0080 -0.0001  0.0001
  35.  H 2 (px)   0.0000 -0.0000  0.0001 -0.0000 -0.0000  0.0000 -0.0000 -0.0000
  36.  H 2 (py)   0.0001  0.0000 -0.0000  0.0003  0.0001 -0.0027 -0.0000  0.0001
  37.  H 2 (pz)  -0.0001 -0.0000 -0.0000  0.0001  0.0001  0.0029  0.0000  0.0001
  38.  H 3 (S)   -0.0008 -0.0080  0.0000 -0.0027  0.0029  0.8072  0.0000 -0.0000
  39.  H 3 (S)    0.0001 -0.0001 -0.0000 -0.0000  0.0000  0.0000  0.0007  0.0000
  40.  H 3 (S)   -0.0001  0.0001 -0.0000  0.0001  0.0001 -0.0000  0.0000  0.0002
  41.  H 3 (px)   0.0000 -0.0000  0.0001 -0.0000 -0.0000  0.0000 -0.0000 -0.0000
  42.  H 3 (py)   0.0000 -0.0001  0.0000 -0.0001  0.0000  0.0143 -0.0001 -0.0000
  43.  H 3 (pz)   0.0000  0.0001 -0.0000 -0.0000 -0.0000 -0.0068 -0.0001 -0.0000
  44.  C 4 (S)    0.0010 -0.0012 -0.0000 -0.0002  0.0010  0.0045  0.0010 -0.0012
  45.  C 4 (S)   -0.0104  0.0027  0.0000  0.0005 -0.0033  0.0285 -0.0104  0.0027
  46.  C 4 (S)   -0.0008 -0.0001  0.0000 -0.0005  0.0001  0.0222 -0.0008 -0.0001
  47.  C 4 (S)    0.0001 -0.0001  0.0000 -0.0001 -0.0001  0.0060  0.0001 -0.0001
  48.  C 4 (S)   -0.0000 -0.0000 -0.0000 -0.0000 -0.0000  0.0000 -0.0000 -0.0000
  49.  C 4 (px)   0.0000 -0.0000  0.0101 -0.0000 -0.0000  0.0000 -0.0000 -0.0000
  50.  C 4 (px)   0.0000 -0.0000  0.0004 -0.0000 -0.0000  0.0000 -0.0000 -0.0000
  51.  C 4 (px)   0.0000 -0.0000  0.0000 -0.0000 -0.0000 -0.0000 -0.0000 -0.0000
  52.  C 4 (py)   0.0187  0.0026 -0.0000  0.0044 -0.0034  0.0245 -0.0187 -0.0026
  53.  C 4 (py)   0.0001 -0.0003 -0.0000  0.0005  0.0004  0.0338 -0.0001  0.0003
  54.  C 4 (py)   0.0000 -0.0000 -0.0000  0.0000  0.0000  0.0014 -0.0000  0.0000
  55.  C 4 (pz)   0.0174 -0.0050 -0.0000  0.0012 -0.0036  0.0208  0.0174 -0.0050
  56.  C 4 (pz)  -0.0007 -0.0001  0.0000 -0.0004  0.0001  0.0170 -0.0007 -0.0001
  57.  C 4 (pz)  -0.0001  0.0002 -0.0000  0.0002  0.0000 -0.0092 -0.0001  0.0002
  58.  C 4 (d1)  -0.0000  0.0000 -0.0000 -0.0000 -0.0000 -0.0000 -0.0000  0.0000
  59.  C 4 (d1)   0.0000  0.0000  0.0000  0.0000 -0.0000 -0.0000  0.0000 -0.0000
  60.  C 4 (d2)   0.0000 -0.0000  0.0002 -0.0000 -0.0000  0.0000 -0.0000 -0.0000
  61.  C 4 (d2)   0.0000 -0.0000  0.0001 -0.0000 -0.0000 -0.0000  0.0000 -0.0000
  62.  C 4 (d3)  -0.0006 -0.0001 -0.0000 -0.0001  0.0001 -0.0016  0.0006  0.0001
  63.  C 4 (d3)  -0.0000  0.0001  0.0000 -0.0002 -0.0001 -0.0119  0.0000 -0.0001
  64.  C 4 (d4)   0.0006 -0.0002 -0.0000 -0.0000  0.0000  0.0011  0.0006 -0.0002
  65.  C 4 (d4)  -0.0000  0.0000  0.0000  0.0001  0.0000 -0.0026 -0.0000  0.0000
  66.  C 4 (d5)   0.0007 -0.0002  0.0000 -0.0000 -0.0002  0.0056  0.0007 -0.0002
  67.  C 4 (d5)  -0.0001  0.0001 -0.0000  0.0001  0.0000 -0.0066 -0.0001  0.0001
  68.  C 4 (f1)   0.0001 -0.0000  0.0000 -0.0000 -0.0001  0.0029  0.0001 -0.0000
  69.  C 4 (f2)   0.0000 -0.0000  0.0001 -0.0000 -0.0000  0.0000 -0.0000  0.0000
  70.  C 4 (f3)   0.0002 -0.0000 -0.0000  0.0001  0.0000  0.0029 -0.0002  0.0000
  71.  C 4 (f4)  -0.0002  0.0000  0.0000 -0.0000  0.0000  0.0015 -0.0002  0.0000
  72.  C 4 (f5)  -0.0000 -0.0000 -0.0000 -0.0000  0.0000  0.0000 -0.0000  0.0000
  73.  C 4 (f6)  -0.0000  0.0000 -0.0001  0.0000  0.0000  0.0000  0.0000  0.0000
  74.  C 4 (f7)  -0.0002 -0.0000  0.0000 -0.0000  0.0000 -0.0000  0.0002  0.0000
  75.  H 5 (S)   -0.0215  0.0020  0.0000 -0.0044  0.0006 -0.0618 -0.0002  0.0034
  76.  H 5 (S)   -0.0001 -0.0000  0.0000  0.0004  0.0002 -0.0002  0.0001  0.0002
  77.  H 5 (S)   -0.0000 -0.0001  0.0000 -0.0001  0.0000  0.0034  0.0002 -0.0000
  78.  H 5 (px)   0.0000 -0.0000  0.0001 -0.0000 -0.0000  0.0000 -0.0000 -0.0000
  79.  H 5 (py)  -0.0004  0.0001 -0.0000 -0.0001 -0.0000 -0.0029 -0.0001  0.0000
  80.  H 5 (pz)  -0.0002 -0.0000 -0.0000 -0.0000  0.0000  0.0014  0.0001  0.0000
  81.  H 6 (S)   -0.0002  0.0034  0.0000  0.0029 -0.0014  0.1260 -0.0215  0.0020
  82.  H 6 (S)    0.0001  0.0002 -0.0000  0.0001 -0.0001 -0.0215 -0.0001 -0.0000
  83.  H 6 (S)    0.0002 -0.0000  0.0000 -0.0000 -0.0000  0.0020 -0.0000 -0.0001
  84.  H 6 (px)   0.0000 -0.0000  0.0001 -0.0000 -0.0000  0.0000 -0.0000 -0.0000
  85.  H 6 (py)   0.0001 -0.0000  0.0000 -0.0001 -0.0000 -0.0044  0.0004 -0.0001
  86.  H 6 (pz)   0.0001  0.0000 -0.0000  0.0000 -0.0001 -0.0006 -0.0002 -0.0000

          NAO       41      42      43      44      45      46      47      48
      ---------- ------- ------- ------- ------- ------- ------- ------- -------
   1.  C 1 (S)    0.0000 -0.0027  0.0017  0.0001  0.0015  0.0090 -0.0070  0.0001
   2.  C 1 (S)    0.0000  0.0102 -0.0054  0.0015  0.3735  0.0060  0.0111  0.0000
   3.  C 1 (S)   -0.0000  0.0005  0.0001  0.0090  0.0060  0.0034 -0.0001 -0.0000
   4.  C 1 (S)   -0.0000 -0.0001 -0.0000 -0.0070  0.0111 -0.0001 -0.0000 -0.0000
   5.  C 1 (S)    0.0000 -0.0000 -0.0000  0.0001  0.0000 -0.0000 -0.0000 -0.0000
   6.  C 1 (px)   0.0101  0.0000 -0.0000  0.0000  0.0000  0.0000  0.0000 -0.0000
   7.  C 1 (px)   0.0004  0.0000 -0.0000  0.0000 -0.0000  0.0000  0.0000 -0.0000
   8.  C 1 (px)   0.0000  0.0000 -0.0000 -0.0000  0.0000  0.0000  0.0000 -0.0000
   9.  C 1 (py)  -0.0000 -0.0089  0.0088 -0.0000 -0.0000 -0.0000 -0.0000  0.0000
  10.  C 1 (py)   0.0000 -0.0003 -0.0000  0.0000  0.0000  0.0000  0.0000  0.0000
  11.  C 1 (py)   0.0000 -0.0000  0.0000  0.0000  0.0000  0.0000  0.0000  0.0000
  12.  C 1 (pz)   0.0000  0.0108  0.0016 -0.0103 -0.5200  0.0532  0.0028 -0.0000
  13.  C 1 (pz)  -0.0000 -0.0003 -0.0002 -0.0215  0.0048 -0.0030  0.0002  0.0000
  14.  C 1 (pz)  -0.0000 -0.0001  0.0000  0.0053  0.0131  0.0001 -0.0001 -0.0000
  15.  C 1 (d1)  -0.0000 -0.0000  0.0000  0.0000 -0.0000 -0.0000  0.0000  0.0000
  16.  C 1 (d1)  -0.0000  0.0000 -0.0000 -0.0000  0.0000  0.0000 -0.0000 -0.0000
  17.  C 1 (d2)  -0.0002 -0.0000  0.0000 -0.0000  0.0000 -0.0000 -0.0000  0.0000
  18.  C 1 (d2)  -0.0001 -0.0000  0.0000  0.0000 -0.0000 -0.0000 -0.0000  0.0000
  19.  C 1 (d3)   0.0000 -0.0003  0.0003  0.0000  0.0000  0.0000 -0.0000 -0.0000
  20.  C 1 (d3)  -0.0000 -0.0001 -0.0000 -0.0000  0.0000  0.0000  0.0000  0.0000
  21.  C 1 (d4)   0.0000 -0.0005  0.0001 -0.0005  0.0011 -0.0011 -0.0004 -0.0000
  22.  C 1 (d4)  -0.0000  0.0000 -0.0000  0.0008 -0.0030 -0.0001  0.0000  0.0000
  23.  C 1 (d5)  -0.0000 -0.0004 -0.0002 -0.0075  0.0349 -0.0022 -0.0000  0.0000
  24.  C 1 (d5)   0.0000  0.0001 -0.0000  0.0013 -0.0079 -0.0001  0.0001  0.0000
  25.  C 1 (f1)   0.0000 -0.0000  0.0001  0.0028 -0.0110  0.0003 -0.0001 -0.0000
  26.  C 1 (f2)   0.0001  0.0000 -0.0000  0.0000 -0.0000 -0.0000  0.0000 -0.0000
  27.  C 1 (f3)   0.0000 -0.0001  0.0001  0.0000  0.0000  0.0000  0.0000 -0.0000
  28.  C 1 (f4)   0.0000 -0.0002  0.0000 -0.0003  0.0003 -0.0006 -0.0001 -0.0000
  29.  C 1 (f5)   0.0000 -0.0000  0.0000  0.0000 -0.0000 -0.0000 -0.0000 -0.0000
  30.  C 1 (f6)  -0.0001 -0.0000  0.0000  0.0000 -0.0000 -0.0000 -0.0000  0.0000
  31.  C 1 (f7)  -0.0000  0.0001 -0.0001 -0.0000 -0.0000 -0.0000  0.0000 -0.0000
  32.  H 2 (S)    0.0000  0.0027  0.0029  0.0045  0.0285  0.0222  0.0060  0.0000
  33.  H 2 (S)    0.0000  0.0000  0.0000  0.0010 -0.0104 -0.0008  0.0001 -0.0000
  34.  H 2 (S)   -0.0000 -0.0001  0.0001 -0.0012  0.0027 -0.0001 -0.0001 -0.0000
  35.  H 2 (px)   0.0001  0.0000 -0.0000 -0.0000  0.0000  0.0000  0.0000 -0.0000
  36.  H 2 (py)  -0.0000 -0.0001 -0.0000 -0.0002  0.0005 -0.0005 -0.0001 -0.0000
  37.  H 2 (pz)  -0.0000  0.0000 -0.0000  0.0010 -0.0033  0.0001 -0.0001 -0.0000
  38.  H 3 (S)    0.0000  0.0143 -0.0068  0.0045  0.0285  0.0222  0.0060  0.0000
  39.  H 3 (S)   -0.0000 -0.0001 -0.0001  0.0010 -0.0104 -0.0008  0.0001 -0.0000
  40.  H 3 (S)   -0.0000 -0.0000 -0.0000 -0.0012  0.0027 -0.0001 -0.0001 -0.0000
  41.  H 3 (px)   0.0001  0.0000 -0.0000  0.0000 -0.0000  0.0000  0.0000 -0.0000
  42.  H 3 (py)   0.0000  0.0003 -0.0001  0.0002 -0.0005  0.0005  0.0001  0.0000
  43.  H 3 (pz)  -0.0000 -0.0001  0.0001  0.0010 -0.0033  0.0001 -0.0001 -0.0000
  44.  C 4 (S)    0.0000  0.0002  0.0010  1.9993  0.0000 -0.0000 -0.0000 -0.0000
  45.  C 4 (S)   -0.0000 -0.0005 -0.0033  0.0000  1.0680 -0.0000  0.0000  0.0000
  46.  C 4 (S)    0.0000  0.0005  0.0001 -0.0000 -0.0000  0.0035  0.0000  0.0000
  47.  C 4 (S)    0.0000  0.0001 -0.0001 -0.0000  0.0000  0.0000  0.0002  0.0000
  48.  C 4 (S)   -0.0000  0.0000 -0.0000 -0.0000  0.0000  0.0000  0.0000  0.0000
  49.  C 4 (px)   0.0101  0.0000 -0.0000 -0.0000  0.0000  0.0000  0.0000 -0.0000
  50.  C 4 (px)   0.0004  0.0000 -0.0000 -0.0000  0.0000  0.0000  0.0000 -0.0000
  51.  C 4 (px)   0.0000  0.0000 -0.0000  0.0000 -0.0000  0.0000  0.0000 -0.0000
  52.  C 4 (py)  -0.0000  0.0044  0.0034 -0.0000 -0.0000 -0.0000 -0.0000 -0.0000
  53.  C 4 (py)  -0.0000  0.0005 -0.0004 -0.0000 -0.0000 -0.0000 -0.0000 -0.0000
  54.  C 4 (py)  -0.0000  0.0000 -0.0000 -0.0000 -0.0000  0.0000 -0.0000 -0.0000
  55.  C 4 (pz)  -0.0000 -0.0012 -0.0036 -0.0088 -0.1077 -0.0477  0.0072  0.0000
  56.  C 4 (pz)   0.0000  0.0004  0.0001  0.0027 -0.0151  0.0032 -0.0001  0.0000
  57.  C 4 (pz)  -0.0000 -0.0002  0.0000 -0.0009  0.0060 -0.0003 -0.0002 -0.0000
  58.  C 4 (d1)   0.0000 -0.0000  0.0000 -0.0000  0.0000  0.0000 -0.0000 -0.0000
  59.  C 4 (d1)   0.0000 -0.0000  0.0000  0.0000 -0.0000 -0.0000  0.0000  0.0000
  60.  C 4 (d2)   0.0002  0.0000 -0.0000 -0.0000  0.0000  0.0000  0.0000 -0.0000
  61.  C 4 (d2)   0.0001  0.0000 -0.0000  0.0000 -0.0000 -0.0000  0.0000 -0.0000
  62.  C 4 (d3)  -0.0000 -0.0001 -0.0001  0.0000 -0.0000 -0.0000 -0.0000  0.0000
  63.  C 4 (d3)   0.0000 -0.0002  0.0001 -0.0000  0.0000  0.0000  0.0000 -0.0000
  64.  C 4 (d4)  -0.0000  0.0000  0.0000  0.0053 -0.0319 -0.0008  0.0002  0.0000
  65.  C 4 (d4)   0.0000 -0.0001  0.0000 -0.0011  0.0026 -0.0001 -0.0000 -0.0000
  66.  C 4 (d5)   0.0000  0.0000 -0.0002 -0.0024  0.0092 -0.0020  0.0004  0.0000
  67.  C 4 (d5)  -0.0000 -0.0001  0.0000 -0.0004  0.0066 -0.0003 -0.0001 -0.0000
  68.  C 4 (f1)   0.0000  0.0000 -0.0001 -0.0012  0.0095 -0.0003  0.0001  0.0000
  69.  C 4 (f2)   0.0001  0.0000 -0.0000 -0.0000  0.0000  0.0000  0.0000 -0.0000
  70.  C 4 (f3)  -0.0000  0.0001 -0.0000 -0.0000 -0.0000 -0.0000  0.0000 -0.0000
  71.  C 4 (f4)   0.0000  0.0000  0.0000 -0.0008  0.0084  0.0005 -0.0000 -0.0000
  72.  C 4 (f5)  -0.0000  0.0000 -0.0000  0.0000  0.0000  0.0000 -0.0000 -0.0000
  73.  C 4 (f6)  -0.0001 -0.0000  0.0000  0.0000 -0.0000 -0.0000 -0.0000  0.0000
  74.  C 4 (f7)   0.0000 -0.0000 -0.0000  0.0000  0.0000 -0.0000 -0.0000  0.0000
  75.  H 5 (S)   -0.0000 -0.0029 -0.0014 -0.0061  0.5330  0.0179 -0.0021 -0.0000
  76.  H 5 (S)    0.0000 -0.0001 -0.0001 -0.0091  0.0039 -0.0009 -0.0001 -0.0000
  77.  H 5 (S)    0.0000  0.0000 -0.0000 -0.0093 -0.0065  0.0000  0.0001  0.0000
  78.  H 5 (px)   0.0001  0.0000 -0.0000  0.0000 -0.0000  0.0000  0.0000 -0.0000
  79.  H 5 (py)  -0.0000 -0.0001  0.0000 -0.0027  0.0102  0.0005 -0.0001 -0.0000
  80.  H 5 (pz)  -0.0000 -0.0000 -0.0001 -0.0017  0.0054 -0.0001  0.0000  0.0000
  81.  H 6 (S)   -0.0000  0.0044  0.0006 -0.0061  0.5330  0.0179 -0.0021 -0.0000
  82.  H 6 (S)   -0.0000 -0.0004  0.0002 -0.0091  0.0039 -0.0009 -0.0001 -0.0000
  83.  H 6 (S)    0.0000  0.0001  0.0000 -0.0093 -0.0065  0.0000  0.0001  0.0000
  84.  H 6 (px)   0.0001  0.0000 -0.0000  0.0000 -0.0000  0.0000  0.0000 -0.0000
  85.  H 6 (py)   0.0000 -0.0001  0.0000  0.0027 -0.0102 -0.0005  0.0001  0.0000
  86.  H 6 (pz)  -0.0000  0.0000  0.0000 -0.0017  0.0054 -0.0001  0.0000  0.0000

          NAO       49      50      51      52      53      54      55      56
      ---------- ------- ------- ------- ------- ------- ------- ------- -------
   1.  C 1 (S)   -0.0000  0.0000 -0.0000 -0.0000  0.0000 -0.0000  0.0103  0.0215
   2.  C 1 (S)   -0.0000  0.0000 -0.0000 -0.0000 -0.0000 -0.0000  0.5200 -0.0048
   3.  C 1 (S)   -0.0000 -0.0000 -0.0000  0.0000  0.0000  0.0000 -0.0532  0.0030
   4.  C 1 (S)   -0.0000 -0.0000 -0.0000  0.0000 -0.0000  0.0000 -0.0028 -0.0002
   5.  C 1 (S)    0.0000  0.0000  0.0000 -0.0000 -0.0000 -0.0000  0.0000 -0.0000
   6.  C 1 (px)   0.9977  0.0362  0.0047 -0.0000 -0.0000 -0.0000 -0.0000 -0.0000
   7.  C 1 (px)   0.0362  0.0013  0.0002 -0.0000 -0.0000 -0.0000  0.0000 -0.0000
   8.  C 1 (px)   0.0047  0.0002  0.0000  0.0000  0.0000 -0.0000 -0.0000  0.0000
   9.  C 1 (py)   0.0000 -0.0000  0.0000  0.1890 -0.0549 -0.0020  0.0000  0.0000
  10.  C 1 (py)   0.0000  0.0000  0.0000 -0.0549 -0.0012 -0.0001 -0.0000 -0.0000
  11.  C 1 (py)   0.0000  0.0000  0.0000 -0.0020 -0.0001 -0.0000 -0.0000 -0.0000
  12.  C 1 (pz)  -0.0000  0.0000 -0.0000  0.0000  0.0000  0.0000 -0.5547  0.0542
  13.  C 1 (pz)  -0.0000 -0.0000 -0.0000 -0.0000  0.0000 -0.0000  0.0542 -0.0029
  14.  C 1 (pz)  -0.0000 -0.0000 -0.0000 -0.0000  0.0000 -0.0000 -0.0101 -0.0000
  15.  C 1 (d1)  -0.0000 -0.0000  0.0000  0.0000 -0.0000 -0.0000  0.0000 -0.0000
  16.  C 1 (d1)   0.0000 -0.0000 -0.0000 -0.0000  0.0000 -0.0000 -0.0000  0.0000
  17.  C 1 (d2)  -0.0226 -0.0008 -0.0001  0.0000  0.0000  0.0000 -0.0000  0.0000
  18.  C 1 (d2)  -0.0060 -0.0002 -0.0000 -0.0000 -0.0000  0.0000  0.0000 -0.0000
  19.  C 1 (d3)   0.0000  0.0000  0.0000  0.0041 -0.0017 -0.0001 -0.0000  0.0000
  20.  C 1 (d3)  -0.0000 -0.0000  0.0000 -0.0191 -0.0005 -0.0001  0.0000 -0.0000
  21.  C 1 (d4)   0.0000  0.0000  0.0000 -0.0000 -0.0000 -0.0000 -0.0060 -0.0008
  22.  C 1 (d4)  -0.0000 -0.0000 -0.0000  0.0000  0.0000  0.0000  0.0037 -0.0000
  23.  C 1 (d5)  -0.0000 -0.0000 -0.0000  0.0000  0.0000 -0.0000  0.0281 -0.0025
  24.  C 1 (d5)   0.0000  0.0000  0.0000 -0.0000 -0.0000  0.0000  0.0093 -0.0001
  25.  C 1 (f1)   0.0000  0.0000  0.0000 -0.0000 -0.0000  0.0000 -0.0068  0.0004
  26.  C 1 (f2)   0.0096  0.0003  0.0000 -0.0000 -0.0000 -0.0000  0.0000 -0.0000
  27.  C 1 (f3)   0.0000  0.0000  0.0000 -0.0028 -0.0006 -0.0000  0.0000 -0.0000
  28.  C 1 (f4)   0.0000  0.0000  0.0000 -0.0000 -0.0000 -0.0000  0.0032 -0.0005
  29.  C 1 (f5)  -0.0000  0.0000 -0.0000  0.0000 -0.0000  0.0000  0.0000 -0.0000
  30.  C 1 (f6)  -0.0087 -0.0003 -0.0000 -0.0000  0.0000  0.0000 -0.0000  0.0000
  31.  C 1 (f7)  -0.0000 -0.0000 -0.0000 -0.0026  0.0006  0.0000  0.0000 -0.0000
  32.  H 2 (S)   -0.0000  0.0000  0.0000 -0.0245 -0.0338 -0.0014  0.0208  0.0170
  33.  H 2 (S)    0.0000  0.0000  0.0000  0.0187  0.0001  0.0000  0.0174 -0.0007
  34.  H 2 (S)   -0.0000 -0.0000 -0.0000  0.0026 -0.0003 -0.0000 -0.0050 -0.0001
  35.  H 2 (px)   0.0101  0.0004  0.0000 -0.0000 -0.0000 -0.0000 -0.0000  0.0000
  36.  H 2 (py)  -0.0000 -0.0000 -0.0000  0.0044  0.0005  0.0000  0.0012 -0.0004
  37.  H 2 (pz)  -0.0000 -0.0000 -0.0000 -0.0034  0.0004  0.0000 -0.0036  0.0001
  38.  H 3 (S)    0.0000  0.0000 -0.0000  0.0245  0.0338  0.0014  0.0208  0.0170
  39.  H 3 (S)   -0.0000 -0.0000 -0.0000 -0.0187 -0.0001 -0.0000  0.0174 -0.0007
  40.  H 3 (S)   -0.0000 -0.0000 -0.0000 -0.0026  0.0003  0.0000 -0.0050 -0.0001
  41.  H 3 (px)   0.0101  0.0004  0.0000 -0.0000 -0.0000 -0.0000 -0.0000  0.0000
  42.  H 3 (py)   0.0000  0.0000  0.0000  0.0044  0.0005  0.0000 -0.0012  0.0004
  43.  H 3 (pz)  -0.0000 -0.0000 -0.0000  0.0034 -0.0004 -0.0000 -0.0036  0.0001
  44.  C 4 (S)   -0.0000 -0.0000  0.0000 -0.0000 -0.0000 -0.0000 -0.0088  0.0027
  45.  C 4 (S)    0.0000  0.0000 -0.0000 -0.0000 -0.0000 -0.0000 -0.1077 -0.0151
  46.  C 4 (S)    0.0000  0.0000  0.0000 -0.0000 -0.0000  0.0000 -0.0477  0.0032
  47.  C 4 (S)    0.0000  0.0000  0.0000 -0.0000 -0.0000 -0.0000  0.0072 -0.0001
  48.  C 4 (S)   -0.0000 -0.0000 -0.0000 -0.0000 -0.0000 -0.0000  0.0000  0.0000
  49.  C 4 (px)   0.9977  0.0362  0.0047  0.0000 -0.0000 -0.0000 -0.0000 -0.0000
  50.  C 4 (px)   0.0362  0.0013  0.0002 -0.0000 -0.0000 -0.0000 -0.0000  0.0000
  51.  C 4 (px)   0.0047  0.0002  0.0000 -0.0000 -0.0000 -0.0000  0.0000 -0.0000
  52.  C 4 (py)   0.0000 -0.0000 -0.0000  1.1775  0.0085  0.0024  0.0000 -0.0000
  53.  C 4 (py)  -0.0000 -0.0000 -0.0000  0.0085  0.0028  0.0001 -0.0000  0.0000
  54.  C 4 (py)  -0.0000 -0.0000 -0.0000  0.0024  0.0001  0.0000 -0.0000  0.0000
  55.  C 4 (pz)  -0.0000 -0.0000  0.0000  0.0000 -0.0000 -0.0000  1.1223 -0.0447
  56.  C 4 (pz)  -0.0000  0.0000 -0.0000 -0.0000  0.0000  0.0000 -0.0447  0.0032
  57.  C 4 (pz)  -0.0000 -0.0000 -0.0000  0.0000  0.0000  0.0000 -0.0071 -0.0003
  58.  C 4 (d1)  -0.0000 -0.0000 -0.0000  0.0000 -0.0000 -0.0000 -0.0000  0.0000
  59.  C 4 (d1)   0.0000  0.0000 -0.0000  0.0000 -0.0000 -0.0000  0.0000 -0.0000
  60.  C 4 (d2)   0.0226  0.0008  0.0001  0.0000 -0.0000 -0.0000 -0.0000  0.0000
  61.  C 4 (d2)   0.0060  0.0002  0.0000 -0.0000 -0.0000 -0.0000  0.0000 -0.0000
  62.  C 4 (d3)  -0.0000 -0.0000  0.0000 -0.0349 -0.0003 -0.0001  0.0000 -0.0000
  63.  C 4 (d3)   0.0000  0.0000  0.0000 -0.0038 -0.0010 -0.0000 -0.0000  0.0000
  64.  C 4 (d4)  -0.0000 -0.0000  0.0000  0.0000 -0.0000  0.0000  0.0238 -0.0003
  65.  C 4 (d4)   0.0000  0.0000  0.0000 -0.0000 -0.0000 -0.0000 -0.0013 -0.0001
  66.  C 4 (d5)   0.0000  0.0000  0.0000 -0.0000 -0.0000 -0.0000  0.0513 -0.0022
  67.  C 4 (d5)  -0.0000 -0.0000 -0.0000  0.0000  0.0000  0.0000 -0.0038 -0.0003
  68.  C 4 (f1)   0.0000  0.0000  0.0000 -0.0000 -0.0000  0.0000  0.0082 -0.0004
  69.  C 4 (f2)   0.0096  0.0003  0.0000  0.0000  0.0000 -0.0000 -0.0000  0.0000
  70.  C 4 (f3)  -0.0000 -0.0000 -0.0000  0.0108  0.0003  0.0000 -0.0000  0.0000
  71.  C 4 (f4)   0.0000  0.0000  0.0000 -0.0000  0.0000  0.0000 -0.0110  0.0004
  72.  C 4 (f5)  -0.0000 -0.0000 -0.0000 -0.0000  0.0000  0.0000 -0.0000  0.0000
  73.  C 4 (f6)  -0.0087 -0.0003 -0.0000 -0.0000  0.0000  0.0000 -0.0000  0.0000
  74.  C 4 (f7)  -0.0000 -0.0000  0.0000 -0.0136 -0.0001 -0.0000  0.0000 -0.0000
  75.  H 5 (S)   -0.0000  0.0000  0.0000 -0.6802 -0.0115 -0.0017 -0.4351  0.0096
  76.  H 5 (S)    0.0000  0.0000  0.0000 -0.0043  0.0009  0.0000  0.0045 -0.0008
  77.  H 5 (S)    0.0000  0.0000  0.0000 -0.0072  0.0000 -0.0000  0.0035  0.0001
  78.  H 5 (px)   0.0101  0.0004  0.0000 -0.0000 -0.0000 -0.0000 -0.0000  0.0000
  79.  H 5 (py)  -0.0000 -0.0000 -0.0000 -0.0089 -0.0003 -0.0000 -0.0108  0.0003
  80.  H 5 (pz)  -0.0000 -0.0000 -0.0000 -0.0088  0.0000 -0.0000  0.0016 -0.0002
  81.  H 6 (S)   -0.0000  0.0000 -0.0000  0.6802  0.0115  0.0017 -0.4351  0.0096
  82.  H 6 (S)   -0.0000 -0.0000  0.0000  0.0043 -0.0009 -0.0000  0.0045 -0.0008
  83.  H 6 (S)    0.0000  0.0000  0.0000  0.0072 -0.0000  0.0000  0.0035  0.0001
  84.  H 6 (px)   0.0101  0.0004  0.0000 -0.0000 -0.0000 -0.0000 -0.0000  0.0000
  85.  H 6 (py)   0.0000  0.0000  0.0000 -0.0089 -0.0003 -0.0000  0.0108 -0.0003
  86.  H 6 (pz)  -0.0000 -0.0000 -0.0000  0.0088 -0.0000  0.0000  0.0016 -0.0002

          NAO       57      58      59      60      61      62      63      64
      ---------- ------- ------- ------- ------- ------- ------- ------- -------
   1.  C 1 (S)   -0.0053  0.0000 -0.0000  0.0000 -0.0000 -0.0000  0.0000 -0.0005
   2.  C 1 (S)   -0.0131 -0.0000 -0.0000  0.0000 -0.0000  0.0000 -0.0000  0.0011
   3.  C 1 (S)   -0.0001  0.0000 -0.0000 -0.0000 -0.0000  0.0000 -0.0000 -0.0011
   4.  C 1 (S)    0.0001  0.0000 -0.0000 -0.0000 -0.0000  0.0000 -0.0000 -0.0004
   5.  C 1 (S)    0.0000  0.0000  0.0000  0.0000  0.0000 -0.0000  0.0000 -0.0000
   6.  C 1 (px)  -0.0000 -0.0000  0.0000  0.0226  0.0060 -0.0000  0.0000 -0.0000
   7.  C 1 (px)  -0.0000 -0.0000 -0.0000  0.0008  0.0002 -0.0000  0.0000 -0.0000
   8.  C 1 (px)  -0.0000  0.0000  0.0000  0.0001  0.0000 -0.0000 -0.0000 -0.0000
   9.  C 1 (py)   0.0000  0.0000  0.0000 -0.0000  0.0000 -0.0041  0.0191  0.0000
  10.  C 1 (py)  -0.0000 -0.0000  0.0000  0.0000  0.0000  0.0017  0.0005  0.0000
  11.  C 1 (py)  -0.0000  0.0000  0.0000  0.0000  0.0000  0.0001  0.0001 -0.0000
  12.  C 1 (pz)  -0.0101  0.0000 -0.0000  0.0000 -0.0000  0.0000 -0.0000  0.0060
  13.  C 1 (pz)  -0.0000 -0.0000  0.0000 -0.0000  0.0000 -0.0000  0.0000  0.0008
  14.  C 1 (pz)   0.0002  0.0000 -0.0000 -0.0000 -0.0000 -0.0000  0.0000 -0.0006
  15.  C 1 (d1)   0.0000 -0.0000 -0.0000 -0.0000  0.0000 -0.0000  0.0000  0.0000
  16.  C 1 (d1)   0.0000 -0.0000 -0.0000  0.0000  0.0000  0.0000 -0.0000 -0.0000
  17.  C 1 (d2)   0.0000  0.0000  0.0000 -0.0005 -0.0001  0.0000 -0.0000  0.0000
  18.  C 1 (d2)   0.0000 -0.0000 -0.0000 -0.0001 -0.0000  0.0000  0.0000  0.0000
  19.  C 1 (d3)   0.0000  0.0000  0.0000  0.0000  0.0000 -0.0001  0.0006  0.0000
  20.  C 1 (d3)  -0.0000 -0.0000  0.0000 -0.0000  0.0000  0.0006  0.0002 -0.0000
  21.  C 1 (d4)   0.0006  0.0000  0.0000  0.0000  0.0000 -0.0000  0.0000 -0.0002
  22.  C 1 (d4)  -0.0001 -0.0000  0.0000 -0.0000 -0.0000 -0.0000 -0.0000  0.0002
  23.  C 1 (d5)   0.0004 -0.0000  0.0000 -0.0000  0.0000 -0.0000  0.0000 -0.0005
  24.  C 1 (d5)  -0.0002 -0.0000  0.0000  0.0000  0.0000  0.0000 -0.0000  0.0004
  25.  C 1 (f1)   0.0000  0.0000 -0.0000  0.0000  0.0000  0.0000 -0.0000  0.0002
  26.  C 1 (f2)  -0.0000 -0.0000 -0.0000  0.0002  0.0001  0.0000  0.0000  0.0000
  27.  C 1 (f3)  -0.0000  0.0000  0.0000  0.0000  0.0000  0.0001  0.0002 -0.0000
  28.  C 1 (f4)   0.0002  0.0000  0.0000  0.0000  0.0000 -0.0000  0.0000  0.0000
  29.  C 1 (f5)   0.0000  0.0000  0.0000 -0.0000 -0.0000 -0.0000  0.0000  0.0000
  30.  C 1 (f6)   0.0000  0.0000  0.0000 -0.0002 -0.0001  0.0000 -0.0000  0.0000
  31.  C 1 (f7)  -0.0000 -0.0000 -0.0000 -0.0000 -0.0000  0.0001 -0.0002 -0.0000
  32.  H 2 (S)   -0.0092  0.0000  0.0000 -0.0000  0.0000  0.0016  0.0119  0.0011
  33.  H 2 (S)   -0.0001 -0.0000  0.0000  0.0000  0.0000 -0.0006 -0.0000  0.0006
  34.  H 2 (S)    0.0002  0.0000  0.0000 -0.0000 -0.0000 -0.0001  0.0001 -0.0002
  35.  H 2 (px)  -0.0000 -0.0000  0.0000  0.0002  0.0001 -0.0000  0.0000 -0.0000
  36.  H 2 (py)   0.0002 -0.0000  0.0000 -0.0000 -0.0000 -0.0001 -0.0002 -0.0000
  37.  H 2 (pz)   0.0000 -0.0000 -0.0000 -0.0000 -0.0000  0.0001 -0.0001  0.0000
  38.  H 3 (S)   -0.0092 -0.0000 -0.0000  0.0000 -0.0000 -0.0016 -0.0119  0.0011
  39.  H 3 (S)   -0.0001 -0.0000  0.0000 -0.0000  0.0000  0.0006  0.0000  0.0006
  40.  H 3 (S)    0.0002  0.0000 -0.0000 -0.0000 -0.0000  0.0001 -0.0001 -0.0002
  41.  H 3 (px)  -0.0000  0.0000  0.0000  0.0002  0.0001 -0.0000  0.0000 -0.0000
  42.  H 3 (py)  -0.0002 -0.0000 -0.0000  0.0000  0.0000 -0.0001 -0.0002  0.0000
  43.  H 3 (pz)   0.0000  0.0000  0.0000 -0.0000 -0.0000 -0.0001  0.0001  0.0000
  44.  C 4 (S)   -0.0009 -0.0000  0.0000 -0.0000  0.0000  0.0000 -0.0000  0.0053
  45.  C 4 (S)    0.0060  0.0000 -0.0000  0.0000 -0.0000 -0.0000  0.0000 -0.0319
  46.  C 4 (S)   -0.0003  0.0000 -0.0000  0.0000 -0.0000 -0.0000  0.0000 -0.0008
  47.  C 4 (S)   -0.0002 -0.0000  0.0000  0.0000  0.0000 -0.0000  0.0000  0.0002
  48.  C 4 (S)   -0.0000 -0.0000  0.0000 -0.0000 -0.0000  0.0000 -0.0000  0.0000
  49.  C 4 (px)  -0.0000 -0.0000  0.0000  0.0226  0.0060 -0.0000  0.0000 -0.0000
  50.  C 4 (px)  -0.0000 -0.0000  0.0000  0.0008  0.0002 -0.0000  0.0000 -0.0000
  51.  C 4 (px)  -0.0000 -0.0000 -0.0000  0.0001  0.0000  0.0000  0.0000  0.0000
  52.  C 4 (py)   0.0000  0.0000  0.0000  0.0000 -0.0000 -0.0349 -0.0038  0.0000
  53.  C 4 (py)   0.0000 -0.0000 -0.0000 -0.0000 -0.0000 -0.0003 -0.0010 -0.0000
  54.  C 4 (py)   0.0000 -0.0000 -0.0000 -0.0000 -0.0000 -0.0001 -0.0000  0.0000
  55.  C 4 (pz)  -0.0071 -0.0000  0.0000 -0.0000  0.0000  0.0000 -0.0000  0.0238
  56.  C 4 (pz)  -0.0003  0.0000 -0.0000  0.0000 -0.0000 -0.0000  0.0000 -0.0003
  57.  C 4 (pz)   0.0003  0.0000 -0.0000 -0.0000 -0.0000 -0.0000  0.0000 -0.0003
  58.  C 4 (d1)   0.0000  0.0000  0.0000 -0.0000 -0.0000 -0.0000  0.0000 -0.0000
  59.  C 4 (d1)  -0.0000  0.0000  0.0000 -0.0000 -0.0000 -0.0000  0.0000  0.0000
  60.  C 4 (d2)  -0.0000 -0.0000 -0.0000  0.0005  0.0001 -0.0000  0.0000 -0.0000
  61.  C 4 (d2)  -0.0000 -0.0000 -0.0000  0.0001  0.0000  0.0000  0.0000  0.0000
  62.  C 4 (d3)  -0.0000 -0.0000 -0.0000 -0.0000  0.0000  0.0010  0.0001  0.0000
  63.  C 4 (d3)   0.0000  0.0000  0.0000  0.0000  0.0000  0.0001  0.0004 -0.0000
  64.  C 4 (d4)  -0.0003 -0.0000  0.0000 -0.0000  0.0000  0.0000 -0.0000  0.0014
  65.  C 4 (d4)   0.0001  0.0000  0.0000  0.0000  0.0000 -0.0000  0.0000 -0.0001
  66.  C 4 (d5)  -0.0003 -0.0000  0.0000  0.0000  0.0000  0.0000 -0.0000  0.0007
  67.  C 4 (d5)   0.0002  0.0000 -0.0000 -0.0000 -0.0000 -0.0000 -0.0000 -0.0003
  68.  C 4 (f1)  -0.0000 -0.0000  0.0000  0.0000  0.0000  0.0000 -0.0000 -0.0001
  69.  C 4 (f2)  -0.0000  0.0000  0.0000  0.0002  0.0001 -0.0000 -0.0000 -0.0000
  70.  C 4 (f3)   0.0000 -0.0000 -0.0000 -0.0000 -0.0000 -0.0003 -0.0001  0.0000
  71.  C 4 (f4)   0.0001  0.0000 -0.0000  0.0000 -0.0000  0.0000  0.0000 -0.0004
  72.  C 4 (f5)  -0.0000 -0.0000  0.0000 -0.0000  0.0000  0.0000 -0.0000 -0.0000
  73.  C 4 (f6)   0.0000  0.0000  0.0000 -0.0002 -0.0001  0.0000 -0.0000  0.0000
  74.  C 4 (f7)  -0.0000 -0.0000 -0.0000 -0.0000  0.0000  0.0004  0.0000 -0.0000
  75.  H 5 (S)    0.0046  0.0000 -0.0000 -0.0000 -0.0000  0.0203  0.0045 -0.0229
  76.  H 5 (S)    0.0003 -0.0000 -0.0000  0.0000  0.0000  0.0001 -0.0003 -0.0001
  77.  H 5 (S)   -0.0001 -0.0000  0.0000  0.0000  0.0000  0.0002 -0.0000  0.0002
  78.  H 5 (px)  -0.0000 -0.0000  0.0000  0.0002  0.0001 -0.0000  0.0000 -0.0000
  79.  H 5 (py)   0.0001  0.0000 -0.0000 -0.0000 -0.0000  0.0003  0.0001 -0.0005
  80.  H 5 (pz)   0.0000 -0.0000 -0.0000 -0.0000 -0.0000  0.0003 -0.0000 -0.0001
  81.  H 6 (S)    0.0046  0.0000 -0.0000  0.0000 -0.0000 -0.0203 -0.0045 -0.0229
  82.  H 6 (S)    0.0003  0.0000  0.0000 -0.0000  0.0000 -0.0001  0.0003 -0.0001
  83.  H 6 (S)   -0.0001 -0.0000  0.0000  0.0000  0.0000 -0.0002  0.0000  0.0002
  84.  H 6 (px)  -0.0000  0.0000  0.0000  0.0002  0.0001 -0.0000  0.0000 -0.0000
  85.  H 6 (py)  -0.0001 -0.0000  0.0000  0.0000  0.0000  0.0003  0.0001  0.0005
  86.  H 6 (pz)   0.0000  0.0000  0.0000 -0.0000 -0.0000 -0.0003  0.0000 -0.0001

          NAO       65      66      67      68      69      70      71      72
      ---------- ------- ------- ------- ------- ------- ------- ------- -------
   1.  C 1 (S)    0.0008 -0.0075  0.0013 -0.0028  0.0000  0.0000  0.0003  0.0000
   2.  C 1 (S)   -0.0030  0.0349 -0.0079  0.0110  0.0000  0.0000 -0.0003  0.0000
   3.  C 1 (S)   -0.0001 -0.0022 -0.0001 -0.0003  0.0000  0.0000  0.0006  0.0000
   4.  C 1 (S)    0.0000 -0.0000  0.0001  0.0001 -0.0000 -0.0000  0.0001 -0.0000
   5.  C 1 (S)    0.0000  0.0000  0.0000  0.0000  0.0000 -0.0000  0.0000 -0.0000
   6.  C 1 (px)   0.0000  0.0000 -0.0000  0.0000  0.0096 -0.0000  0.0000 -0.0000
   7.  C 1 (px)   0.0000  0.0000 -0.0000  0.0000  0.0003 -0.0000  0.0000 -0.0000
   8.  C 1 (px)   0.0000 -0.0000 -0.0000  0.0000  0.0000  0.0000  0.0000 -0.0000
   9.  C 1 (py)  -0.0000 -0.0000  0.0000 -0.0000 -0.0000 -0.0028 -0.0000 -0.0000
  10.  C 1 (py)   0.0000  0.0000  0.0000  0.0000 -0.0000 -0.0006 -0.0000  0.0000
  11.  C 1 (py)   0.0000  0.0000  0.0000  0.0000  0.0000 -0.0000 -0.0000 -0.0000
  12.  C 1 (pz)  -0.0037 -0.0281 -0.0093 -0.0068  0.0000  0.0000  0.0032  0.0000
  13.  C 1 (pz)   0.0000  0.0025  0.0001  0.0004 -0.0000  0.0000 -0.0005 -0.0000
  14.  C 1 (pz)   0.0001 -0.0004  0.0002  0.0000 -0.0000  0.0000  0.0002  0.0000
  15.  C 1 (d1)   0.0000  0.0000  0.0000  0.0000 -0.0000 -0.0000 -0.0000 -0.0000
  16.  C 1 (d1)   0.0000 -0.0000  0.0000 -0.0000 -0.0000 -0.0000  0.0000 -0.0000
  17.  C 1 (d2)  -0.0000 -0.0000  0.0000 -0.0000 -0.0002  0.0000 -0.0000  0.0000
  18.  C 1 (d2)  -0.0000  0.0000  0.0000 -0.0000 -0.0001 -0.0000 -0.0000 -0.0000
  19.  C 1 (d3)   0.0000  0.0000  0.0000 -0.0000 -0.0000 -0.0001 -0.0000 -0.0000
  20.  C 1 (d3)  -0.0000 -0.0000 -0.0000  0.0000 -0.0000 -0.0002  0.0000  0.0000
  21.  C 1 (d4)   0.0002 -0.0005  0.0004 -0.0002 -0.0000 -0.0000 -0.0000 -0.0000
  22.  C 1 (d4)  -0.0000  0.0002 -0.0001  0.0000 -0.0000  0.0000 -0.0000 -0.0000
  23.  C 1 (d5)   0.0002  0.0016  0.0004  0.0005 -0.0000  0.0000 -0.0001 -0.0000
  24.  C 1 (d5)  -0.0001  0.0004 -0.0001  0.0000  0.0000 -0.0000 -0.0001 -0.0000
  25.  C 1 (f1)  -0.0000 -0.0005 -0.0000 -0.0002  0.0000 -0.0000 -0.0000  0.0000
  26.  C 1 (f2)   0.0000  0.0000 -0.0000  0.0000  0.0001 -0.0000 -0.0000 -0.0000
  27.  C 1 (f3)   0.0000  0.0000 -0.0000  0.0000 -0.0000 -0.0001  0.0000 -0.0000
  28.  C 1 (f4)   0.0000  0.0001  0.0001 -0.0000  0.0000 -0.0000 -0.0001 -0.0000
  29.  C 1 (f5)   0.0000  0.0000  0.0000 -0.0000  0.0000  0.0000 -0.0000 -0.0000
  30.  C 1 (f6)  -0.0000 -0.0000  0.0000 -0.0000 -0.0001  0.0000 -0.0000 -0.0000
  31.  C 1 (f7)  -0.0000 -0.0000 -0.0000  0.0000 -0.0000  0.0000  0.0000  0.0000
  32.  H 2 (S)   -0.0026  0.0056 -0.0066  0.0029 -0.0000 -0.0029  0.0015 -0.0000
  33.  H 2 (S)   -0.0000  0.0007 -0.0001  0.0001  0.0000  0.0002 -0.0002 -0.0000
  34.  H 2 (S)    0.0000 -0.0002  0.0001 -0.0000 -0.0000 -0.0000  0.0000 -0.0000
  35.  H 2 (px)   0.0000  0.0000 -0.0000  0.0000  0.0001 -0.0000  0.0000 -0.0000
  36.  H 2 (py)   0.0001 -0.0000  0.0001 -0.0000 -0.0000  0.0001 -0.0000 -0.0000
  37.  H 2 (pz)   0.0000 -0.0002  0.0000 -0.0001 -0.0000  0.0000  0.0000  0.0000
  38.  H 3 (S)   -0.0026  0.0056 -0.0066  0.0029  0.0000  0.0029  0.0015  0.0000
  39.  H 3 (S)   -0.0000  0.0007 -0.0001  0.0001 -0.0000 -0.0002 -0.0002 -0.0000
  40.  H 3 (S)    0.0000 -0.0002  0.0001 -0.0000  0.0000  0.0000  0.0000  0.0000
  41.  H 3 (px)   0.0000  0.0000 -0.0000  0.0000  0.0001 -0.0000  0.0000 -0.0000
  42.  H 3 (py)  -0.0001  0.0000 -0.0001  0.0000  0.0000  0.0001  0.0000  0.0000
  43.  H 3 (pz)   0.0000 -0.0002  0.0000 -0.0001 -0.0000 -0.0000  0.0000 -0.0000
  44.  C 4 (S)   -0.0011 -0.0024 -0.0004 -0.0012 -0.0000 -0.0000 -0.0008  0.0000
  45.  C 4 (S)    0.0026  0.0092  0.0066  0.0095  0.0000 -0.0000  0.0084  0.0000
  46.  C 4 (S)   -0.0001 -0.0020 -0.0003 -0.0003  0.0000 -0.0000  0.0005  0.0000
  47.  C 4 (S)   -0.0000  0.0004 -0.0001  0.0001  0.0000  0.0000 -0.0000 -0.0000
  48.  C 4 (S)   -0.0000  0.0000 -0.0000  0.0000 -0.0000 -0.0000 -0.0000 -0.0000
  49.  C 4 (px)   0.0000  0.0000 -0.0000  0.0000  0.0096 -0.0000  0.0000 -0.0000
  50.  C 4 (px)   0.0000  0.0000 -0.0000  0.0000  0.0003 -0.0000  0.0000 -0.0000
  51.  C 4 (px)   0.0000  0.0000 -0.0000  0.0000  0.0000 -0.0000  0.0000 -0.0000
  52.  C 4 (py)  -0.0000 -0.0000  0.0000 -0.0000  0.0000  0.0108 -0.0000 -0.0000
  53.  C 4 (py)  -0.0000 -0.0000  0.0000 -0.0000  0.0000  0.0003  0.0000  0.0000
  54.  C 4 (py)  -0.0000 -0.0000  0.0000  0.0000 -0.0000  0.0000  0.0000  0.0000
  55.  C 4 (pz)  -0.0013  0.0513 -0.0038  0.0082 -0.0000 -0.0000 -0.0110 -0.0000
  56.  C 4 (pz)  -0.0001 -0.0022 -0.0003 -0.0004  0.0000  0.0000  0.0004  0.0000
  57.  C 4 (pz)   0.0001 -0.0003  0.0002 -0.0000 -0.0000  0.0000  0.0001 -0.0000
  58.  C 4 (d1)   0.0000 -0.0000  0.0000 -0.0000  0.0000 -0.0000  0.0000 -0.0000
  59.  C 4 (d1)   0.0000  0.0000 -0.0000  0.0000  0.0000 -0.0000 -0.0000  0.0000
  60.  C 4 (d2)   0.0000  0.0000 -0.0000  0.0000  0.0002 -0.0000  0.0000 -0.0000
  61.  C 4 (d2)   0.0000  0.0000 -0.0000  0.0000  0.0001 -0.0000 -0.0000  0.0000
  62.  C 4 (d3)  -0.0000  0.0000 -0.0000  0.0000 -0.0000 -0.0003  0.0000  0.0000
  63.  C 4 (d3)   0.0000 -0.0000 -0.0000 -0.0000 -0.0000 -0.0001  0.0000 -0.0000
  64.  C 4 (d4)  -0.0001  0.0007 -0.0003 -0.0001 -0.0000  0.0000 -0.0004 -0.0000
  65.  C 4 (d4)   0.0000 -0.0001  0.0001 -0.0000  0.0000 -0.0000  0.0000 -0.0000
  66.  C 4 (d5)  -0.0001  0.0026 -0.0002  0.0005 -0.0000 -0.0000 -0.0004 -0.0000
  67.  C 4 (d5)   0.0001 -0.0002  0.0002 -0.0000 -0.0000  0.0000  0.0001 -0.0000
  68.  C 4 (f1)  -0.0000  0.0005 -0.0000  0.0002  0.0000 -0.0000 -0.0000 -0.0000
  69.  C 4 (f2)   0.0000 -0.0000 -0.0000  0.0000  0.0001  0.0000  0.0000 -0.0000
  70.  C 4 (f3)  -0.0000 -0.0000  0.0000 -0.0000  0.0000  0.0001 -0.0000 -0.0000
  71.  C 4 (f4)   0.0000 -0.0004  0.0001 -0.0000  0.0000 -0.0000  0.0002  0.0000
  72.  C 4 (f5)  -0.0000 -0.0000 -0.0000 -0.0000 -0.0000 -0.0000  0.0000  0.0000
  73.  C 4 (f6)  -0.0000 -0.0000  0.0000 -0.0000 -0.0001  0.0000 -0.0000  0.0000
  74.  C 4 (f7)   0.0000 -0.0000  0.0000  0.0000 -0.0000 -0.0001  0.0000  0.0000
  75.  H 5 (S)    0.0015 -0.0131  0.0039  0.0017 -0.0000 -0.0068  0.0078  0.0000
  76.  H 5 (S)    0.0001  0.0002  0.0002  0.0000  0.0000  0.0000 -0.0001  0.0000
  77.  H 5 (S)   -0.0000  0.0001 -0.0001 -0.0000 -0.0000 -0.0001 -0.0001  0.0000
  78.  H 5 (px)   0.0000  0.0000 -0.0000  0.0000  0.0001 -0.0000  0.0000 -0.0000
  79.  H 5 (py)   0.0000 -0.0004  0.0001  0.0000 -0.0000 -0.0001  0.0002  0.0000
  80.  H 5 (pz)   0.0000  0.0002  0.0000  0.0001 -0.0000 -0.0001  0.0000  0.0000
  81.  H 6 (S)    0.0015 -0.0131  0.0039  0.0017  0.0000  0.0068  0.0078  0.0000
  82.  H 6 (S)    0.0001  0.0002  0.0002  0.0000 -0.0000 -0.0000 -0.0001 -0.0000
  83.  H 6 (S)   -0.0000  0.0001 -0.0001 -0.0000  0.0000  0.0001 -0.0001 -0.0000
  84.  H 6 (px)   0.0000  0.0000 -0.0000  0.0000  0.0001 -0.0000  0.0000 -0.0000
  85.  H 6 (py)  -0.0000  0.0004 -0.0001 -0.0000  0.0000 -0.0001 -0.0002 -0.0000
  86.  H 6 (pz)   0.0000  0.0002  0.0000  0.0001 -0.0000  0.0001  0.0000 -0.0000

          NAO       73      74      75      76      77      78      79      80
      ---------- ------- ------- ------- ------- ------- ------- ------- -------
   1.  C 1 (S)    0.0000  0.0000  0.0045  0.0010 -0.0012  0.0000  0.0002 -0.0010
   2.  C 1 (S)    0.0000  0.0000  0.0285 -0.0104  0.0027  0.0000 -0.0005  0.0033
   3.  C 1 (S)    0.0000  0.0000  0.0222 -0.0008 -0.0001 -0.0000  0.0005 -0.0001
   4.  C 1 (S)    0.0000  0.0000  0.0060  0.0001 -0.0001 -0.0000  0.0001  0.0001
   5.  C 1 (S)   -0.0000 -0.0000  0.0000 -0.0000 -0.0000  0.0000  0.0000  0.0000
   6.  C 1 (px)  -0.0087 -0.0000 -0.0000  0.0000  0.0000  0.0101 -0.0000 -0.0000
   7.  C 1 (px)  -0.0003 -0.0000 -0.0000  0.0000  0.0000  0.0004 -0.0000 -0.0000
   8.  C 1 (px)  -0.0000 -0.0000 -0.0000  0.0000  0.0000  0.0000 -0.0000 -0.0000
   9.  C 1 (py)  -0.0000 -0.0026  0.0245 -0.0187 -0.0026 -0.0000  0.0044 -0.0034
  10.  C 1 (py)  -0.0000  0.0006  0.0338 -0.0001  0.0003  0.0000  0.0005  0.0004
  11.  C 1 (py)  -0.0000  0.0000  0.0014 -0.0000  0.0000  0.0000  0.0000  0.0000
  12.  C 1 (pz)   0.0000 -0.0000 -0.0208 -0.0174  0.0050  0.0000  0.0012 -0.0036
  13.  C 1 (pz)   0.0000 -0.0000 -0.0170  0.0007  0.0001 -0.0000 -0.0004  0.0001
  14.  C 1 (pz)   0.0000 -0.0000  0.0092  0.0001 -0.0002 -0.0000  0.0002  0.0000
  15.  C 1 (d1)  -0.0000 -0.0000 -0.0000 -0.0000 -0.0000 -0.0000 -0.0000 -0.0000
  16.  C 1 (d1)  -0.0000  0.0000  0.0000 -0.0000  0.0000 -0.0000  0.0000  0.0000
  17.  C 1 (d2)   0.0002 -0.0000 -0.0000 -0.0000 -0.0000 -0.0002  0.0000  0.0000
  18.  C 1 (d2)   0.0001  0.0000 -0.0000 -0.0000  0.0000 -0.0001  0.0000  0.0000
  19.  C 1 (d3)  -0.0000 -0.0001  0.0016 -0.0006 -0.0001  0.0000  0.0001 -0.0001
  20.  C 1 (d3)   0.0000  0.0002  0.0119 -0.0000  0.0001 -0.0000  0.0002  0.0001
  21.  C 1 (d4)  -0.0000 -0.0000  0.0011  0.0006 -0.0002  0.0000  0.0000 -0.0000
  22.  C 1 (d4)   0.0000 -0.0000 -0.0026 -0.0000  0.0000 -0.0000 -0.0001 -0.0000
  23.  C 1 (d5)   0.0000 -0.0000  0.0056  0.0007 -0.0002 -0.0000  0.0000  0.0002
  24.  C 1 (d5)  -0.0000  0.0000 -0.0066 -0.0001  0.0001  0.0000 -0.0001 -0.0000
  25.  C 1 (f1)  -0.0000  0.0000 -0.0029 -0.0001  0.0000  0.0000 -0.0000 -0.0001
  26.  C 1 (f2)  -0.0001  0.0000  0.0000  0.0000  0.0000  0.0001 -0.0000 -0.0000
  27.  C 1 (f3)  -0.0000  0.0000  0.0029 -0.0002  0.0000  0.0000  0.0001  0.0000
  28.  C 1 (f4)  -0.0000  0.0000 -0.0015  0.0002 -0.0000  0.0000 -0.0000  0.0000
  29.  C 1 (f5)   0.0000 -0.0000 -0.0000  0.0000 -0.0000  0.0000 -0.0000 -0.0000
  30.  C 1 (f6)   0.0001  0.0000  0.0000 -0.0000 -0.0000 -0.0001  0.0000  0.0000
  31.  C 1 (f7)   0.0000  0.0000 -0.0000  0.0002  0.0000 -0.0000 -0.0000  0.0000
  32.  H 2 (S)    0.0000  0.0000  0.1260 -0.0215  0.0020  0.0000  0.0044 -0.0006
  33.  H 2 (S)   -0.0000 -0.0002 -0.0215 -0.0001 -0.0000  0.0000 -0.0004 -0.0002
  34.  H 2 (S)    0.0000 -0.0000  0.0020 -0.0000 -0.0001 -0.0000  0.0001 -0.0000
  35.  H 2 (px)  -0.0001  0.0000  0.0000  0.0000  0.0000  0.0001 -0.0000 -0.0000
  36.  H 2 (py)   0.0000 -0.0000 -0.0044  0.0004 -0.0001 -0.0000 -0.0001 -0.0000
  37.  H 2 (pz)   0.0000  0.0000  0.0006  0.0002  0.0000 -0.0000 -0.0000  0.0000
  38.  H 3 (S)    0.0000 -0.0000 -0.0618 -0.0002  0.0034  0.0000 -0.0029  0.0014
  39.  H 3 (S)    0.0000  0.0002 -0.0002  0.0001  0.0002 -0.0000 -0.0001  0.0001
  40.  H 3 (S)    0.0000  0.0000  0.0034  0.0002 -0.0000 -0.0000  0.0000  0.0000
  41.  H 3 (px)  -0.0001  0.0000 -0.0000  0.0000  0.0000  0.0001 -0.0000 -0.0000
  42.  H 3 (py)  -0.0000 -0.0000 -0.0029 -0.0001  0.0000  0.0000 -0.0001 -0.0000
  43.  H 3 (pz)   0.0000 -0.0000 -0.0014 -0.0001 -0.0000 -0.0000  0.0000 -0.0001
  44.  C 4 (S)    0.0000  0.0000 -0.0061 -0.0091 -0.0093  0.0000 -0.0027 -0.0017
  45.  C 4 (S)   -0.0000  0.0000  0.5330  0.0039 -0.0065 -0.0000  0.0102  0.0054
  46.  C 4 (S)   -0.0000 -0.0000  0.0179 -0.0009  0.0000  0.0000  0.0005 -0.0001
  47.  C 4 (S)   -0.0000 -0.0000 -0.0021 -0.0001  0.0001  0.0000 -0.0001  0.0000
  48.  C 4 (S)    0.0000  0.0000 -0.0000 -0.0000  0.0000 -0.0000 -0.0000  0.0000
  49.  C 4 (px)  -0.0087 -0.0000 -0.0000  0.0000  0.0000  0.0101 -0.0000 -0.0000
  50.  C 4 (px)  -0.0003 -0.0000  0.0000  0.0000  0.0000  0.0004 -0.0000 -0.0000
  51.  C 4 (px)  -0.0000  0.0000  0.0000  0.0000  0.0000  0.0000 -0.0000 -0.0000
  52.  C 4 (py)  -0.0000 -0.0136 -0.6802 -0.0043 -0.0072 -0.0000 -0.0089 -0.0088
  53.  C 4 (py)   0.0000 -0.0001 -0.0115  0.0009  0.0000 -0.0000 -0.0003  0.0000
  54.  C 4 (py)   0.0000 -0.0000 -0.0017  0.0000 -0.0000 -0.0000 -0.0000 -0.0000
  55.  C 4 (pz)  -0.0000  0.0000 -0.4351  0.0045  0.0035 -0.0000 -0.0108  0.0016
  56.  C 4 (pz)   0.0000 -0.0000  0.0096 -0.0008  0.0001  0.0000  0.0003 -0.0002
  57.  C 4 (pz)   0.0000 -0.0000  0.0046  0.0003 -0.0001 -0.0000  0.0001  0.0000
  58.  C 4 (d1)   0.0000 -0.0000  0.0000 -0.0000 -0.0000 -0.0000  0.0000 -0.0000
  59.  C 4 (d1)   0.0000 -0.0000 -0.0000 -0.0000  0.0000  0.0000 -0.0000 -0.0000
  60.  C 4 (d2)  -0.0002 -0.0000 -0.0000  0.0000  0.0000  0.0002 -0.0000 -0.0000
  61.  C 4 (d2)  -0.0001  0.0000 -0.0000  0.0000  0.0000  0.0001 -0.0000 -0.0000
  62.  C 4 (d3)   0.0000  0.0004  0.0203  0.0001  0.0002 -0.0000  0.0003  0.0003
  63.  C 4 (d3)  -0.0000  0.0000  0.0045 -0.0003 -0.0000  0.0000  0.0001 -0.0000
  64.  C 4 (d4)   0.0000 -0.0000 -0.0229 -0.0001  0.0002 -0.0000 -0.0005 -0.0001
  65.  C 4 (d4)  -0.0000  0.0000  0.0015  0.0001 -0.0000  0.0000  0.0000  0.0000
  66.  C 4 (d5)  -0.0000 -0.0000 -0.0131  0.0002  0.0001  0.0000 -0.0004  0.0002
  67.  C 4 (d5)   0.0000  0.0000  0.0039  0.0002 -0.0001 -0.0000  0.0001  0.0000
  68.  C 4 (f1)  -0.0000  0.0000  0.0017  0.0000 -0.0000  0.0000  0.0000  0.0001
  69.  C 4 (f2)  -0.0001 -0.0000 -0.0000  0.0000 -0.0000  0.0001 -0.0000 -0.0000
  70.  C 4 (f3)   0.0000 -0.0001 -0.0068  0.0000 -0.0001 -0.0000 -0.0001 -0.0001
  71.  C 4 (f4)  -0.0000  0.0000  0.0078 -0.0001 -0.0001  0.0000  0.0002  0.0000
  72.  C 4 (f5)   0.0000  0.0000  0.0000  0.0000  0.0000 -0.0000  0.0000  0.0000
  73.  C 4 (f6)   0.0001  0.0000  0.0000 -0.0000 -0.0000 -0.0001  0.0000  0.0000
  74.  C 4 (f7)   0.0000  0.0002  0.0078  0.0001  0.0001  0.0000  0.0001  0.0001
  75.  H 5 (S)    0.0000  0.0078  0.8072  0.0000  0.0000  0.0000  0.0143  0.0068
  76.  H 5 (S)   -0.0000  0.0001  0.0000  0.0007 -0.0000  0.0000 -0.0001  0.0001
  77.  H 5 (S)   -0.0000  0.0001  0.0000 -0.0000  0.0002  0.0000 -0.0000  0.0000
  78.  H 5 (px)  -0.0001  0.0000  0.0000  0.0000  0.0000  0.0001 -0.0000 -0.0000
  79.  H 5 (py)   0.0000  0.0001  0.0143 -0.0001 -0.0000 -0.0000  0.0003  0.0001
  80.  H 5 (pz)   0.0000  0.0001  0.0068  0.0001  0.0000 -0.0000  0.0001  0.0001
  81.  H 6 (S)   -0.0000 -0.0078 -0.0099 -0.0008 -0.0080  0.0000  0.0027 -0.0029
  82.  H 6 (S)    0.0000 -0.0001 -0.0008  0.0001 -0.0001 -0.0000  0.0000 -0.0000
  83.  H 6 (S)   -0.0000 -0.0001 -0.0080 -0.0001  0.0001  0.0000 -0.0001 -0.0001
  84.  H 6 (px)  -0.0001  0.0000 -0.0000  0.0000  0.0000  0.0001 -0.0000 -0.0000
  85.  H 6 (py)  -0.0000  0.0001 -0.0027 -0.0000  0.0001  0.0000 -0.0001  0.0000
  86.  H 6 (pz)   0.0000 -0.0001 -0.0029 -0.0000 -0.0001 -0.0000 -0.0000 -0.0000

          NAO       81      82      83      84      85      86
      ---------- ------- ------- ------- ------- ------- -------
   1.  C 1 (S)    0.0045  0.0010 -0.0012  0.0000 -0.0002 -0.0010
   2.  C 1 (S)    0.0285 -0.0104  0.0027  0.0000  0.0005  0.0033
   3.  C 1 (S)    0.0222 -0.0008 -0.0001 -0.0000 -0.0005 -0.0001
   4.  C 1 (S)    0.0060  0.0001 -0.0001 -0.0000 -0.0001  0.0001
   5.  C 1 (S)    0.0000 -0.0000 -0.0000  0.0000 -0.0000  0.0000
   6.  C 1 (px)  -0.0000 -0.0000  0.0000  0.0101  0.0000 -0.0000
   7.  C 1 (px)  -0.0000 -0.0000  0.0000  0.0004  0.0000 -0.0000
   8.  C 1 (px)   0.0000 -0.0000  0.0000  0.0000  0.0000 -0.0000
   9.  C 1 (py)  -0.0245  0.0187  0.0026 -0.0000  0.0044  0.0034
  10.  C 1 (py)  -0.0338  0.0001 -0.0003  0.0000  0.0005 -0.0004
  11.  C 1 (py)  -0.0014  0.0000 -0.0000  0.0000  0.0000 -0.0000
  12.  C 1 (pz)  -0.0208 -0.0174  0.0050  0.0000 -0.0012 -0.0036
  13.  C 1 (pz)  -0.0170  0.0007  0.0001 -0.0000  0.0004  0.0001
  14.  C 1 (pz)   0.0092  0.0001 -0.0002 -0.0000 -0.0002  0.0000
  15.  C 1 (d1)  -0.0000  0.0000  0.0000 -0.0000  0.0000  0.0000
  16.  C 1 (d1)   0.0000 -0.0000 -0.0000 -0.0000 -0.0000 -0.0000
  17.  C 1 (d2)   0.0000  0.0000 -0.0000 -0.0002 -0.0000  0.0000
  18.  C 1 (d2)  -0.0000  0.0000 -0.0000 -0.0001 -0.0000  0.0000
  19.  C 1 (d3)  -0.0016  0.0006  0.0001  0.0000  0.0001  0.0001
  20.  C 1 (d3)  -0.0119  0.0000 -0.0001 -0.0000  0.0002 -0.0001
  21.  C 1 (d4)   0.0011  0.0006 -0.0002  0.0000 -0.0000 -0.0000
  22.  C 1 (d4)  -0.0026 -0.0000  0.0000 -0.0000  0.0001 -0.0000
  23.  C 1 (d5)   0.0056  0.0007 -0.0002 -0.0000 -0.0000  0.0002
  24.  C 1 (d5)  -0.0066 -0.0001  0.0001  0.0000  0.0001 -0.0000
  25.  C 1 (f1)  -0.0029 -0.0001  0.0000  0.0000  0.0000 -0.0001
  26.  C 1 (f2)  -0.0000  0.0000  0.0000  0.0001  0.0000 -0.0000
  27.  C 1 (f3)  -0.0029  0.0002 -0.0000  0.0000  0.0001 -0.0000
  28.  C 1 (f4)  -0.0015  0.0002 -0.0000  0.0000  0.0000  0.0000
  29.  C 1 (f5)   0.0000  0.0000 -0.0000  0.0000  0.0000  0.0000
  30.  C 1 (f6)   0.0000  0.0000 -0.0000 -0.0001 -0.0000  0.0000
  31.  C 1 (f7)   0.0000 -0.0002 -0.0000 -0.0000 -0.0000 -0.0000
  32.  H 2 (S)   -0.0618 -0.0002  0.0034  0.0000  0.0029  0.0014
  33.  H 2 (S)   -0.0002  0.0001  0.0002  0.0000  0.0001  0.0001
  34.  H 2 (S)    0.0034  0.0002 -0.0000 -0.0000 -0.0000  0.0000
  35.  H 2 (px)   0.0000 -0.0000  0.0000  0.0001  0.0000 -0.0000
  36.  H 2 (py)   0.0029  0.0001 -0.0000 -0.0000 -0.0001  0.0000
  37.  H 2 (pz)  -0.0014 -0.0001 -0.0000 -0.0000 -0.0000 -0.0001
  38.  H 3 (S)    0.1260 -0.0215  0.0020  0.0000 -0.0044 -0.0006
  39.  H 3 (S)   -0.0215 -0.0001 -0.0000 -0.0000  0.0004 -0.0002
  40.  H 3 (S)    0.0020 -0.0000 -0.0001 -0.0000 -0.0001 -0.0000
  41.  H 3 (px)  -0.0000 -0.0000  0.0000  0.0001  0.0000 -0.0000
  42.  H 3 (py)   0.0044 -0.0004  0.0001  0.0000 -0.0001  0.0000
  43.  H 3 (pz)   0.0006  0.0002  0.0000 -0.0000  0.0000  0.0000
  44.  C 4 (S)   -0.0061 -0.0091 -0.0093  0.0000  0.0027 -0.0017
  45.  C 4 (S)    0.5330  0.0039 -0.0065 -0.0000 -0.0102  0.0054
  46.  C 4 (S)    0.0179 -0.0009  0.0000  0.0000 -0.0005 -0.0001
  47.  C 4 (S)   -0.0021 -0.0001  0.0001  0.0000  0.0001  0.0000
  48.  C 4 (S)   -0.0000 -0.0000  0.0000 -0.0000  0.0000  0.0000
  49.  C 4 (px)  -0.0000 -0.0000  0.0000  0.0101  0.0000 -0.0000
  50.  C 4 (px)   0.0000 -0.0000  0.0000  0.0004  0.0000 -0.0000
  51.  C 4 (px)  -0.0000  0.0000  0.0000  0.0000  0.0000 -0.0000
  52.  C 4 (py)   0.6802  0.0043  0.0072 -0.0000 -0.0089  0.0088
  53.  C 4 (py)   0.0115 -0.0009 -0.0000 -0.0000 -0.0003 -0.0000
  54.  C 4 (py)   0.0017 -0.0000  0.0000 -0.0000 -0.0000  0.0000
  55.  C 4 (pz)  -0.4351  0.0045  0.0035 -0.0000  0.0108  0.0016
  56.  C 4 (pz)   0.0096 -0.0008  0.0001  0.0000 -0.0003 -0.0002
  57.  C 4 (pz)   0.0046  0.0003 -0.0001 -0.0000 -0.0001  0.0000
  58.  C 4 (d1)   0.0000  0.0000 -0.0000  0.0000 -0.0000  0.0000
  59.  C 4 (d1)  -0.0000  0.0000  0.0000  0.0000  0.0000  0.0000
  60.  C 4 (d2)   0.0000 -0.0000  0.0000  0.0002  0.0000 -0.0000
  61.  C 4 (d2)  -0.0000  0.0000  0.0000  0.0001  0.0000 -0.0000
  62.  C 4 (d3)  -0.0203 -0.0001 -0.0002 -0.0000  0.0003 -0.0003
  63.  C 4 (d3)  -0.0045  0.0003  0.0000  0.0000  0.0001  0.0000
  64.  C 4 (d4)  -0.0229 -0.0001  0.0002 -0.0000  0.0005 -0.0001
  65.  C 4 (d4)   0.0015  0.0001 -0.0000  0.0000 -0.0000  0.0000
  66.  C 4 (d5)  -0.0131  0.0002  0.0001  0.0000  0.0004  0.0002
  67.  C 4 (d5)   0.0039  0.0002 -0.0001 -0.0000 -0.0001  0.0000
  68.  C 4 (f1)   0.0017  0.0000 -0.0000  0.0000 -0.0000  0.0001
  69.  C 4 (f2)   0.0000 -0.0000  0.0000  0.0001  0.0000 -0.0000
  70.  C 4 (f3)   0.0068 -0.0000  0.0001 -0.0000 -0.0001  0.0001
  71.  C 4 (f4)   0.0078 -0.0001 -0.0001  0.0000 -0.0002  0.0000
  72.  C 4 (f5)   0.0000 -0.0000 -0.0000 -0.0000 -0.0000 -0.0000
  73.  C 4 (f6)  -0.0000  0.0000 -0.0000 -0.0001 -0.0000  0.0000
  74.  C 4 (f7)  -0.0078 -0.0001 -0.0001  0.0000  0.0001 -0.0001
  75.  H 5 (S)   -0.0099 -0.0008 -0.0080 -0.0000 -0.0027 -0.0029
  76.  H 5 (S)   -0.0008  0.0001 -0.0001  0.0000 -0.0000 -0.0000
  77.  H 5 (S)   -0.0080 -0.0001  0.0001  0.0000  0.0001 -0.0001
  78.  H 5 (px)   0.0000 -0.0000  0.0000  0.0001  0.0000 -0.0000
  79.  H 5 (py)   0.0027  0.0000 -0.0001 -0.0000 -0.0001 -0.0000
  80.  H 5 (pz)  -0.0029 -0.0000 -0.0001 -0.0000  0.0000 -0.0000
  81.  H 6 (S)    0.8072  0.0000  0.0000 -0.0000 -0.0143  0.0068
  82.  H 6 (S)    0.0000  0.0007 -0.0000 -0.0000  0.0001  0.0001
  83.  H 6 (S)    0.0000 -0.0000  0.0002  0.0000  0.0000  0.0000
  84.  H 6 (px)  -0.0000 -0.0000  0.0000  0.0001  0.0000 -0.0000
  85.  H 6 (py)  -0.0143  0.0001  0.0000  0.0000  0.0003 -0.0001
  86.  H 6 (pz)   0.0068  0.0001  0.0000 -0.0000 -0.0001  0.0001


 NATURAL BOND ORBITAL ANALYSIS:

                       Occupancies       Lewis Structure    Low   High
           Occ.    -------------------  -----------------   occ   occ
  Cycle   Thresh.   Lewis   Non-Lewis     CR  BD  3C  LP    (L)   (NL)   Dev
 =============================================================================
   1(1)    1.90    15.93720   0.06280      2   6   0   0     0      0    0.05
 -----------------------------------------------------------------------------

 Structure accepted: No low occupancy Lewis orbitals

 --------------------------------------------------------
   Core                      3.99861 ( 99.965% of   4)
   Valence Lewis            11.93859 ( 99.488% of  12)
  ==================       ============================
   Total Lewis              15.93720 ( 99.607% of  16)
  -----------------------------------------------------
   Valence non-Lewis         0.04620 (  0.289% of  16)
   Rydberg non-Lewis         0.01660 (  0.104% of  16)
  ==================       ============================
   Total non-Lewis           0.06280 (  0.393% of  16)
 --------------------------------------------------------


       (Occupancy)   Bond orbital/ Coefficients/ Hybrids
 ---------------------------------------------------------------------------------
     1. (1.98535) BD ( 1) C   1 - H   2  
                ( 59.65%)   0.7724* C   1 s( 29.81%)p 2.35( 70.05%)d 0.00(  0.12%)
                                                  f 0.00(  0.02%)
                                           -0.0002  0.5457  0.0175 -0.0024 -0.0000
                                            0.0000  0.0000  0.0000  0.7067  0.0079
                                            0.0016  0.4482 -0.0091 -0.0051  0.0000
                                            0.0000  0.0000  0.0000  0.0210  0.0033
                                           -0.0235  0.0016 -0.0137  0.0043 -0.0017
                                            0.0000  0.0067 -0.0079  0.0000  0.0000
                                           -0.0081
                ( 40.35%)   0.6352* H   2 s( 99.96%)p 0.00(  0.04%)
                                            0.9998  0.0018 -0.0001  0.0000 -0.0175
                                           -0.0085
     2. (1.98535) BD ( 1) C   1 - H   3  
                ( 59.65%)   0.7724* C   1 s( 29.81%)p 2.35( 70.05%)d 0.00(  0.12%)
                                                  f 0.00(  0.02%)
                                            0.0002 -0.5457 -0.0175  0.0024  0.0000
                                            0.0000  0.0000  0.0000  0.7067  0.0079
                                            0.0016 -0.4482  0.0091  0.0051  0.0000
                                            0.0000  0.0000  0.0000  0.0210  0.0033
                                            0.0235 -0.0016  0.0137 -0.0043  0.0017
                                            0.0000  0.0067  0.0079  0.0000  0.0000
                                           -0.0081
                ( 40.35%)   0.6352* H   3 s( 99.96%)p 0.00(  0.04%)
                                           -0.9998 -0.0018  0.0001  0.0000 -0.0175
                                            0.0085
     3. (1.99760) BD ( 1) C   1 - C   4  
                ( 50.00%)   0.7071* C   1 s( 40.42%)p 1.47( 59.36%)d 0.00(  0.20%)
                                                  f 0.00(  0.02%)
                                            0.0000  0.6347 -0.0378  0.0049  0.0000
                                            0.0000  0.0000  0.0000  0.0000  0.0000
                                            0.0000 -0.7691  0.0453  0.0005  0.0000
                                            0.0000  0.0000  0.0000  0.0000  0.0000
                                           -0.0036  0.0010  0.0443  0.0021 -0.0123
                                            0.0000  0.0000  0.0028  0.0000  0.0000
                                           -0.0000
                ( 50.00%)   0.7071* C   4 s( 40.42%)p 1.47( 59.36%)d 0.00(  0.20%)
                                                  f 0.00(  0.02%)
                                            0.0000  0.6347 -0.0378  0.0049  0.0000
                                            0.0000  0.0000  0.0000  0.0000  0.0000
                                            0.0000  0.7691 -0.0453 -0.0005  0.0000
                                            0.0000  0.0000  0.0000 -0.0000 -0.0000
                                           -0.0036  0.0010  0.0443  0.0021  0.0123
                                            0.0000  0.0000 -0.0028  0.0000  0.0000
                                           -0.0000
     4. (1.99959) BD ( 2) C   1 - C   4  
                ( 50.00%)   0.7071* C   1 s(  0.00%)p 1.00( 99.93%)d 0.00(  0.05%)
                                                  f 0.00(  0.02%)
                                            0.0000  0.0000  0.0000  0.0000  0.0000
                                            0.9990  0.0362  0.0047  0.0000  0.0000
                                            0.0000  0.0000  0.0000  0.0000  0.0000
                                            0.0000 -0.0226 -0.0060  0.0000  0.0000
                                            0.0000  0.0000  0.0000  0.0000  0.0000
                                            0.0096  0.0000  0.0000  0.0000 -0.0087
                                            0.0000
                ( 50.00%)   0.7071* C   4 s(  0.00%)p 1.00( 99.93%)d 0.00(  0.05%)
                                                  f 0.00(  0.02%)
                                            0.0000  0.0000  0.0000  0.0000  0.0000
                                            0.9990  0.0362  0.0047  0.0000  0.0000
                                            0.0000  0.0000  0.0000  0.0000  0.0000
                                            0.0000  0.0226  0.0060  0.0000  0.0000
                                            0.0000  0.0000  0.0000  0.0000  0.0000
                                            0.0096  0.0000  0.0000  0.0000 -0.0087
                                            0.0000
     5. (1.98535) BD ( 1) C   4 - H   5  
                ( 59.65%)   0.7724* C   4 s( 29.81%)p 2.35( 70.05%)d 0.00(  0.12%)
                                                  f 0.00(  0.02%)
                                            0.0002 -0.5457 -0.0175  0.0024  0.0000
                                            0.0000  0.0000  0.0000  0.7067  0.0079
                                            0.0016  0.4482 -0.0091 -0.0051  0.0000
                                            0.0000  0.0000  0.0000 -0.0210 -0.0033
                                            0.0235 -0.0016  0.0137 -0.0043 -0.0017
                                            0.0000  0.0067 -0.0079  0.0000  0.0000
                                           -0.0081
                ( 40.35%)   0.6352* H   5 s( 99.96%)p 0.00(  0.04%)
                                           -0.9998 -0.0018  0.0001  0.0000 -0.0175
                                           -0.0085
     6. (1.98535) BD ( 1) C   4 - H   6  
                ( 59.65%)   0.7724* C   4 s( 29.81%)p 2.35( 70.05%)d 0.00(  0.12%)
                                                  f 0.00(  0.02%)
                                           -0.0002  0.5457  0.0175 -0.0024 -0.0000
                                            0.0000  0.0000  0.0000  0.7067  0.0079
                                            0.0016 -0.4482  0.0091  0.0051  0.0000
                                            0.0000  0.0000  0.0000 -0.0210 -0.0033
                                           -0.0235  0.0016 -0.0137  0.0043  0.0017
                                            0.0000  0.0067  0.0079  0.0000  0.0000
                                           -0.0081
                ( 40.35%)   0.6352* H   6 s( 99.96%)p 0.00(  0.04%)
                                            0.9998  0.0018 -0.0001  0.0000 -0.0175
                                            0.0085
     7. (1.99930) CR ( 1) C   1           s(100.00%)p 0.00(  0.00%)
                                            1.0000  0.0002  0.0000 -0.0000 -0.0000
                                            0.0000  0.0000  0.0000  0.0000  0.0000
                                            0.0000  0.0002 -0.0000 -0.0000  0.0000
                                            0.0000  0.0000  0.0000  0.0000  0.0000
                                           -0.0000  0.0000 -0.0000  0.0000 -0.0000
                                            0.0000  0.0000 -0.0000  0.0000  0.0000
                                           -0.0000
     8. (1.99930) CR ( 1) C   4           s(100.00%)p 0.00(  0.00%)
                                            1.0000  0.0002  0.0000 -0.0000 -0.0000
                                            0.0000  0.0000  0.0000  0.0000  0.0000
                                            0.0000 -0.0002  0.0000  0.0000  0.0000
                                            0.0000  0.0000  0.0000 -0.0000 -0.0000
                                           -0.0000  0.0000 -0.0000  0.0000  0.0000
                                            0.0000  0.0000  0.0000  0.0000  0.0000
                                           -0.0000
     9. (0.00315) RY*( 1) C   1           s(  0.00%)p 1.00( 88.51%)d 0.12( 10.92%)
                                                  f 0.01(  0.57%)
                                            0.0000 -0.0000 -0.0000  0.0000  0.0000
                                            0.0000  0.0000  0.0000 -0.0134  0.9399
                                            0.0390 -0.0000  0.0000  0.0000  0.0000
                                            0.0000  0.0000  0.0000  0.0242  0.3296
                                            0.0000 -0.0000  0.0000 -0.0000  0.0000
                                            0.0000  0.0754  0.0000  0.0000  0.0000
                                            0.0069
    10. (0.00289) RY*( 2) C   1           s( 50.29%)p 0.88( 44.02%)d 0.10(  5.14%)
                                                  f 0.01(  0.55%)
                                           -0.0000  0.0165  0.6943  0.1434  0.0010
                                            0.0000  0.0000  0.0000 -0.0000 -0.0000
                                           -0.0000 -0.0490 -0.5984  0.2824  0.0000
                                            0.0000  0.0000  0.0000 -0.0000 -0.0000
                                            0.0419 -0.0720  0.0968 -0.1873 -0.0602
                                            0.0000 -0.0000 -0.0431  0.0000  0.0000
                                            0.0000
    11. (0.00020) RY*( 3) C   1           s( 29.78%)p 1.05( 31.13%)d 1.15( 34.29%)
                                                  f 0.16(  4.80%)
                                            0.0000 -0.0159  0.2047  0.5056 -0.0067
                                            0.0000  0.0000  0.0000  0.0000  0.0000
                                            0.0000  0.0449  0.5561  0.0001  0.0000
                                            0.0000  0.0000  0.0000  0.0000  0.0000
                                            0.0428 -0.1077  0.5170 -0.2494 -0.2172
                                            0.0000  0.0000 -0.0288  0.0000  0.0000
                                           -0.0000
    12. (0.00002) RY*( 4) C   1           s(  5.06%)p 0.20(  1.00%)d17.89( 90.51%)
                                                  f 0.68(  3.43%)
    13. (0.00000) RY*( 5) C   1           s(  0.00%)p 1.00(100.00%)d 0.00(  0.00%)
    14. (0.00000) RY*( 6) C   1           s( 55.06%)p 0.01(  0.30%)d 0.81( 44.63%)
                                                  f 0.00(  0.00%)
    15. (0.00000) RY*( 7) C   1           s(  0.00%)p 1.00(100.00%)
    16. (0.00000) RY*( 8) C   1           s( 43.20%)p 0.67( 29.15%)d 0.64( 27.63%)
                                                  f 0.00(  0.02%)
    17. (0.00000) RY*( 9) C   1           s(  5.34%)p17.47( 93.28%)d 0.26(  1.37%)
                                                  f 0.00(  0.01%)
    18. (0.00000) RY*(10) C   1           s(  0.00%)p 0.00(  0.00%)d 1.00(100.00%)
    19. (0.00000) RY*(11) C   1           s(  0.00%)p 0.00(  0.00%)d 1.00(100.00%)
    20. (0.00000) RY*(12) C   1           s(  0.00%)p 1.00(  0.05%)d99.99( 99.95%)
                                                  f 0.00(  0.00%)
    21. (0.00000) RY*(13) C   1           s(  0.00%)p 0.00(  0.00%)d 1.00(100.00%)
    22. (0.00000) RY*(14) C   1           s(  0.00%)p 1.00(  0.15%)d99.99( 99.85%)
                                                  f 0.00(  0.00%)
    23. (0.00000) RY*(15) C   1           s(  0.00%)p 1.00( 10.92%)d 8.16( 89.08%)
    24. (0.00000) RY*(16) C   1           s(100.00%)p 0.00(  0.00%)d 0.00(  0.00%)
                                                  f 0.00(  0.00%)
    25. (0.00000) RY*(17) C   1           s(  1.36%)p 0.22(  0.30%)d72.35( 98.22%)
                                                  f 0.09(  0.12%)
    26. (0.00000) RY*(18) C   1           s(  0.00%)p 1.00(100.00%)d 0.00(  0.00%)
                                                  f 0.00(  0.00%)
    27. (0.00000) RY*(19) C   1           s(  7.11%)p 0.07(  0.49%)d12.99( 92.40%)
                                                  f 0.00(  0.00%)
    28. (0.00000) RY*(20) C   1           s(  2.45%)p 0.30(  0.74%)d 1.44(  3.54%)
                                                  f38.01( 93.27%)
    29. (0.00000) RY*(21) C   1           s(  0.00%)p 0.00(  0.01%)d 0.00(  0.00%)
                                                  f 1.00( 99.99%)
    30. (0.00000) RY*(22) C   1           s(  0.00%)p 1.00(  0.51%)d 0.12(  0.06%)
                                                  f99.99( 99.42%)
    31. (0.00000) RY*(23) C   1           s(  0.30%)p 0.06(  0.02%)d 6.40(  1.91%)
                                                  f99.99( 97.77%)
    32. (0.00000) RY*(24) C   1           s(  0.00%)p 0.00(  0.00%)d 0.00(  0.00%)
                                                  f 1.00(100.00%)
    33. (0.00000) RY*(25) C   1           s(  0.00%)p 0.00(  0.01%)d 0.00(  0.00%)
                                                  f 1.00( 99.99%)
    34. (0.00000) RY*(26) C   1           s(  0.00%)p 1.00(  0.02%)d 0.03(  0.00%)
                                                  f99.99( 99.98%)
    35. (0.00071) RY*( 1) H   2           s( 96.68%)p 0.03(  3.32%)
                                           -0.0011  0.9832  0.0142  0.0000  0.1094
                                           -0.1457
    36. (0.00017) RY*( 2) H   2           s( 89.83%)p 0.11( 10.17%)
                                            0.0009 -0.0725  0.9450  0.0000  0.1680
                                           -0.2711
    37. (0.00010) RY*( 3) H   2           s(  0.00%)p 1.00(100.00%)
                                            0.0000  0.0000  0.0000  1.0000  0.0000
                                            0.0000
    38. (0.00003) RY*( 4) H   2           s( 13.00%)p 6.69( 87.00%)
    39. (0.00001) RY*( 5) H   2           s(  0.53%)p99.99( 99.47%)
    40. (0.00071) RY*( 1) H   3           s( 96.68%)p 0.03(  3.32%)
                                           -0.0011  0.9832  0.0142  0.0000 -0.1094
                                           -0.1457
    41. (0.00017) RY*( 2) H   3           s( 89.83%)p 0.11( 10.17%)
                                            0.0009 -0.0725  0.9450  0.0000 -0.1680
                                           -0.2711
    42. (0.00010) RY*( 3) H   3           s(  0.00%)p 1.00(100.00%)
                                            0.0000  0.0000  0.0000  1.0000  0.0000
                                            0.0000
    43. (0.00003) RY*( 4) H   3           s( 13.00%)p 6.69( 87.00%)
    44. (0.00001) RY*( 5) H   3           s(  0.53%)p99.99( 99.47%)
    45. (0.00315) RY*( 1) C   4           s(  0.00%)p 1.00( 88.51%)d 0.12( 10.92%)
                                                  f 0.01(  0.57%)
                                            0.0000 -0.0000 -0.0000  0.0000  0.0000
                                            0.0000  0.0000  0.0000 -0.0134  0.9399
                                            0.0390  0.0000 -0.0000 -0.0000  0.0000
                                            0.0000  0.0000  0.0000 -0.0242 -0.3296
                                            0.0000 -0.0000  0.0000 -0.0000 -0.0000
                                            0.0000  0.0754 -0.0000  0.0000  0.0000
                                            0.0069
    46. (0.00289) RY*( 2) C   4           s( 50.29%)p 0.88( 44.02%)d 0.10(  5.14%)
                                                  f 0.01(  0.55%)
                                           -0.0000  0.0165  0.6943  0.1434  0.0010
                                            0.0000  0.0000  0.0000 -0.0000 -0.0000
                                           -0.0000  0.0490  0.5984 -0.2824  0.0000
                                            0.0000  0.0000  0.0000  0.0000  0.0000
                                            0.0419 -0.0720  0.0968 -0.1873  0.0602
                                            0.0000 -0.0000  0.0431  0.0000  0.0000
                                            0.0000
    47. (0.00020) RY*( 3) C   4           s( 29.78%)p 1.05( 31.13%)d 1.15( 34.29%)
                                                  f 0.16(  4.80%)
                                            0.0000 -0.0159  0.2047  0.5056 -0.0067
                                            0.0000  0.0000  0.0000  0.0000  0.0000
                                            0.0000 -0.0449 -0.5561 -0.0001  0.0000
                                            0.0000  0.0000  0.0000 -0.0000 -0.0000
                                            0.0428 -0.1077  0.5170 -0.2494  0.2172
                                            0.0000  0.0000  0.0288  0.0000  0.0000
                                           -0.0000
    48. (0.00002) RY*( 4) C   4           s(  5.06%)p 0.20(  1.00%)d17.89( 90.51%)
                                                  f 0.68(  3.43%)
    49. (0.00000) RY*( 5) C   4           s(  0.00%)p 1.00(100.00%)d 0.00(  0.00%)
    50. (0.00000) RY*( 6) C   4           s( 55.06%)p 0.01(  0.30%)d 0.81( 44.63%)
                                                  f 0.00(  0.00%)
    51. (0.00000) RY*( 7) C   4           s(  0.00%)p 1.00(100.00%)
    52. (0.00000) RY*( 8) C   4           s( 43.20%)p 0.67( 29.15%)d 0.64( 27.63%)
                                                  f 0.00(  0.02%)
    53. (0.00000) RY*( 9) C   4           s(  5.34%)p17.47( 93.28%)d 0.26(  1.37%)
                                                  f 0.00(  0.01%)
    54. (0.00000) RY*(10) C   4           s(  0.00%)p 0.00(  0.00%)d 1.00(100.00%)
    55. (0.00000) RY*(11) C   4           s(  0.00%)p 0.00(  0.00%)d 1.00(100.00%)
    56. (0.00000) RY*(12) C   4           s(  0.00%)p 1.00(  0.05%)d99.99( 99.95%)
                                                  f 0.00(  0.00%)
    57. (0.00000) RY*(13) C   4           s(  0.00%)p 0.00(  0.00%)d 1.00(100.00%)
    58. (0.00000) RY*(14) C   4           s(  0.00%)p 1.00(  0.15%)d99.99( 99.85%)
                                                  f 0.00(  0.00%)
    59. (0.00000) RY*(15) C   4           s(  0.00%)p 1.00( 10.92%)d 8.16( 89.08%)
    60. (0.00000) RY*(16) C   4           s(100.00%)p 0.00(  0.00%)d 0.00(  0.00%)
                                                  f 0.00(  0.00%)
    61. (0.00000) RY*(17) C   4           s(  1.36%)p 0.22(  0.30%)d72.35( 98.22%)
                                                  f 0.09(  0.12%)
    62. (0.00000) RY*(18) C   4           s(  0.00%)p 1.00(100.00%)d 0.00(  0.00%)
                                                  f 0.00(  0.00%)
    63. (0.00000) RY*(19) C   4           s(  7.11%)p 0.07(  0.49%)d12.99( 92.40%)
                                                  f 0.00(  0.00%)
    64. (0.00000) RY*(20) C   4           s(  2.45%)p 0.30(  0.74%)d 1.44(  3.54%)
                                                  f38.01( 93.27%)
    65. (0.00000) RY*(21) C   4           s(  0.00%)p 0.00(  0.01%)d 0.00(  0.00%)
                                                  f 1.00( 99.99%)
    66. (0.00000) RY*(22) C   4           s(  0.00%)p 1.00(  0.51%)d 0.12(  0.06%)
                                                  f99.99( 99.42%)
    67. (0.00000) RY*(23) C   4           s(  0.30%)p 0.06(  0.02%)d 6.40(  1.91%)
                                                  f99.99( 97.77%)
    68. (0.00000) RY*(24) C   4           s(  0.00%)p 0.00(  0.00%)d 0.00(  0.00%)
                                                  f 1.00(100.00%)
    69. (0.00000) RY*(25) C   4           s(  0.00%)p 0.00(  0.01%)d 0.00(  0.00%)
                                                  f 1.00( 99.99%)
    70. (0.00000) RY*(26) C   4           s(  0.00%)p 1.00(  0.02%)d 0.03(  0.00%)
                                                  f99.99( 99.98%)
    71. (0.00071) RY*( 1) H   5           s( 96.68%)p 0.03(  3.32%)
                                           -0.0011  0.9832  0.0142  0.0000 -0.1094
                                            0.1457
    72. (0.00017) RY*( 2) H   5           s( 89.83%)p 0.11( 10.17%)
                                            0.0009 -0.0725  0.9450  0.0000 -0.1680
                                            0.2711
    73. (0.00010) RY*( 3) H   5           s(  0.00%)p 1.00(100.00%)
                                            0.0000  0.0000  0.0000  1.0000  0.0000
                                            0.0000
    74. (0.00003) RY*( 4) H   5           s( 13.00%)p 6.69( 87.00%)
    75. (0.00001) RY*( 5) H   5           s(  0.53%)p99.99( 99.47%)
    76. (0.00071) RY*( 1) H   6           s( 96.68%)p 0.03(  3.32%)
                                           -0.0011  0.9832  0.0142  0.0000  0.1094
                                            0.1457
    77. (0.00017) RY*( 2) H   6           s( 89.83%)p 0.11( 10.17%)
                                            0.0009 -0.0725  0.9450  0.0000  0.1680
                                            0.2711
    78. (0.00010) RY*( 3) H   6           s(  0.00%)p 1.00(100.00%)
                                            0.0000  0.0000  0.0000  1.0000  0.0000
                                            0.0000
    79. (0.00003) RY*( 4) H   6           s( 13.00%)p 6.69( 87.00%)
    80. (0.00001) RY*( 5) H   6           s(  0.53%)p99.99( 99.47%)
    81. (0.01088) BD*( 1) C   1 - H   2  
                ( 40.35%)   0.6352* C   1 s( 29.81%)p 2.35( 70.05%)d 0.00(  0.12%)
                                                  f 0.00(  0.02%)
                                            0.0002 -0.5457 -0.0175  0.0024  0.0000
                                           -0.0000 -0.0000 -0.0000 -0.7067 -0.0079
                                           -0.0016 -0.4482  0.0091  0.0051 -0.0000
                                           -0.0000 -0.0000 -0.0000 -0.0210 -0.0033
                                            0.0235 -0.0016  0.0137 -0.0043  0.0017
                                           -0.0000 -0.0067  0.0079 -0.0000 -0.0000
                                            0.0081
                ( 59.65%)  -0.7724* H   2 s( 99.96%)p 0.00(  0.04%)
                                           -0.9998 -0.0018  0.0001 -0.0000  0.0175
                                            0.0085
    82. (0.01088) BD*( 1) C   1 - H   3  
                ( 40.35%)   0.6352* C   1 s( 29.81%)p 2.35( 70.05%)d 0.00(  0.12%)
                                                  f 0.00(  0.02%)
                                           -0.0002  0.5457  0.0175 -0.0024 -0.0000
                                           -0.0000 -0.0000 -0.0000 -0.7067 -0.0079
                                           -0.0016  0.4482 -0.0091 -0.0051 -0.0000
                                           -0.0000 -0.0000 -0.0000 -0.0210 -0.0033
                                           -0.0235  0.0016 -0.0137  0.0043 -0.0017
                                           -0.0000 -0.0067 -0.0079 -0.0000 -0.0000
                                            0.0081
                ( 59.65%)  -0.7724* H   3 s( 99.96%)p 0.00(  0.04%)
                                            0.9998  0.0018 -0.0001 -0.0000  0.0175
                                           -0.0085
    83. (0.00270) BD*( 1) C   1 - C   4  
                ( 50.00%)   0.7071* C   1 s( 40.42%)p 1.47( 59.36%)d 0.00(  0.20%)
                                                  f 0.00(  0.02%)
                                            0.0000  0.6347 -0.0378  0.0049  0.0000
                                            0.0000  0.0000  0.0000  0.0000  0.0000
                                            0.0000 -0.7691  0.0453  0.0005  0.0000
                                            0.0000  0.0000  0.0000  0.0000  0.0000
                                           -0.0036  0.0010  0.0443  0.0021 -0.0123
                                            0.0000  0.0000  0.0028  0.0000  0.0000
                                           -0.0000
                ( 50.00%)  -0.7071* C   4 s( 40.42%)p 1.47( 59.36%)d 0.00(  0.20%)
                                                  f 0.00(  0.02%)
                                            0.0000  0.6347 -0.0378  0.0049  0.0000
                                            0.0000  0.0000  0.0000  0.0000  0.0000
                                            0.0000  0.7691 -0.0453 -0.0005  0.0000
                                            0.0000  0.0000  0.0000 -0.0000 -0.0000
                                           -0.0036  0.0010  0.0443  0.0021  0.0123
                                            0.0000  0.0000 -0.0028  0.0000  0.0000
                                           -0.0000
    84. (0.00000) BD*( 2) C   1 - C   4  
                ( 50.00%)   0.7071* C   1 s(  0.00%)p 1.00( 99.93%)d 0.00(  0.05%)
                                                  f 0.00(  0.02%)
                ( 50.00%)  -0.7071* C   4 s(  0.00%)p 1.00( 99.93%)d 0.00(  0.05%)
                                                  f 0.00(  0.02%)
    85. (0.01088) BD*( 1) C   4 - H   5  
                ( 40.35%)   0.6352* C   4 s( 29.81%)p 2.35( 70.05%)d 0.00(  0.12%)
                                                  f 0.00(  0.02%)
                                           -0.0002  0.5457  0.0175 -0.0024 -0.0000
                                           -0.0000 -0.0000 -0.0000 -0.7067 -0.0079
                                           -0.0016 -0.4482  0.0091  0.0051 -0.0000
                                           -0.0000 -0.0000 -0.0000  0.0210  0.0033
                                           -0.0235  0.0016 -0.0137  0.0043  0.0017
                                           -0.0000 -0.0067  0.0079 -0.0000 -0.0000
                                            0.0081
                ( 59.65%)  -0.7724* H   5 s( 99.96%)p 0.00(  0.04%)
                                            0.9998  0.0018 -0.0001 -0.0000  0.0175
                                            0.0085
    86. (0.01088) BD*( 1) C   4 - H   6  
                ( 40.35%)   0.6352* C   4 s( 29.81%)p 2.35( 70.05%)d 0.00(  0.12%)
                                                  f 0.00(  0.02%)
                                            0.0002 -0.5457 -0.0175  0.0024  0.0000
                                           -0.0000 -0.0000 -0.0000 -0.7067 -0.0079
                                           -0.0016  0.4482 -0.0091 -0.0051 -0.0000
                                           -0.0000 -0.0000 -0.0000  0.0210  0.0033
                                            0.0235 -0.0016  0.0137 -0.0043 -0.0017
                                           -0.0000 -0.0067 -0.0079 -0.0000 -0.0000
                                            0.0081
                ( 59.65%)  -0.7724* H   6 s( 99.96%)p 0.00(  0.04%)
                                           -0.9998 -0.0018  0.0001 -0.0000  0.0175
                                           -0.0085


 NHO Directionality and "Bond Bending" (deviations from line of nuclear centers)

         [Thresholds for printing:  angular deviation  >  1.0 degree]
                                    hybrid p-character > 25.0%
                                    orbital occupancy  >  0.10e

                                Line of Centers        Hybrid 1              Hybrid 2
                                ---------------  -------------------   ------------------
                NBO               Theta   Phi    Theta   Phi    Dev    Theta   Phi    Dev
 ========================================================================================
     4. BD (   2) C   1 - C   4   180.0    0.0    90.0    0.0  90.0     90.0    0.0  90.0


 Second Order Perturbation Theory Analysis of Fock Matrix in NBO Basis

     Threshold for printing:   0.50 kcal/mol
                                                                              E(2)  E(j)-E(i) F(i,j)
         Donor NBO (i)                     Acceptor NBO (j)                 kcal/mol   a.u.    a.u. 
 ===================================================================================================

 within unit  1
   1. BD (   1) C   1 - H   2        / 45. RY*(   1) C   4                    1.60    1.74    0.047
   1. BD (   1) C   1 - H   2        / 46. RY*(   2) C   4                    1.61    1.49    0.044
   1. BD (   1) C   1 - H   2        / 83. BD*(   1) C   1 - C   4            0.63    1.29    0.025
   1. BD (   1) C   1 - H   2        / 85. BD*(   1) C   4 - H   5            5.46    1.07    0.068
   1. BD (   1) C   1 - H   2        / 86. BD*(   1) C   4 - H   6            0.77    1.07    0.026
   2. BD (   1) C   1 - H   3        / 45. RY*(   1) C   4                    1.60    1.74    0.047
   2. BD (   1) C   1 - H   3        / 46. RY*(   2) C   4                    1.61    1.49    0.044
   2. BD (   1) C   1 - H   3        / 83. BD*(   1) C   1 - C   4            0.63    1.29    0.025
   2. BD (   1) C   1 - H   3        / 85. BD*(   1) C   4 - H   5            0.77    1.07    0.026
   2. BD (   1) C   1 - H   3        / 86. BD*(   1) C   4 - H   6            5.46    1.07    0.068
   3. BD (   1) C   1 - C   4        / 81. BD*(   1) C   1 - H   2            0.61    1.33    0.026
   3. BD (   1) C   1 - C   4        / 82. BD*(   1) C   1 - H   3            0.61    1.33    0.026
   3. BD (   1) C   1 - C   4        / 85. BD*(   1) C   4 - H   5            0.61    1.33    0.026
   3. BD (   1) C   1 - C   4        / 86. BD*(   1) C   4 - H   6            0.61    1.33    0.026
   5. BD (   1) C   4 - H   5        /  9. RY*(   1) C   1                    1.60    1.74    0.047
   5. BD (   1) C   4 - H   5        / 10. RY*(   2) C   1                    1.61    1.49    0.044
   5. BD (   1) C   4 - H   5        / 81. BD*(   1) C   1 - H   2            5.46    1.07    0.068
   5. BD (   1) C   4 - H   5        / 82. BD*(   1) C   1 - H   3            0.77    1.07    0.026
   5. BD (   1) C   4 - H   5        / 83. BD*(   1) C   1 - C   4            0.63    1.29    0.025
   6. BD (   1) C   4 - H   6        /  9. RY*(   1) C   1                    1.60    1.74    0.047
   6. BD (   1) C   4 - H   6        / 10. RY*(   2) C   1                    1.61    1.49    0.044
   6. BD (   1) C   4 - H   6        / 81. BD*(   1) C   1 - H   2            0.77    1.07    0.026
   6. BD (   1) C   4 - H   6        / 82. BD*(   1) C   1 - H   3            5.46    1.07    0.068
   6. BD (   1) C   4 - H   6        / 83. BD*(   1) C   1 - C   4            0.63    1.29    0.025
   7. CR (   1) C   1                / 46. RY*(   2) C   4                    2.09   11.27    0.137
   7. CR (   1) C   1                / 47. RY*(   3) C   4                    1.24   11.47    0.107
   7. CR (   1) C   1                / 83. BD*(   1) C   1 - C   4            0.66   11.07    0.076
   8. CR (   1) C   4                / 10. RY*(   2) C   1                    2.09   11.27    0.137
   8. CR (   1) C   4                / 11. RY*(   3) C   1                    1.24   11.47    0.107
   8. CR (   1) C   4                / 83. BD*(   1) C   1 - C   4            0.66   11.07    0.076


 Natural Bond Orbitals (Summary):

                                                            Principal Delocalizations
           NBO                        Occupancy    Energy   (geminal,vicinal,remote)
 ====================================================================================
 Molecular unit  1  (C2H4)
     1. BD (   1) C   1 - H   2          1.98535    -0.59469  85(v),46(v),45(v),86(v)
                                                    83(g)
     2. BD (   1) C   1 - H   3          1.98535    -0.59469  86(v),46(v),45(v),85(v)
                                                    83(g)
     3. BD (   1) C   1 - C   4          1.99760    -0.85216  81(g),82(g),85(g),86(g)
     4. BD (   2) C   1 - C   4          1.99959    -0.33607   
     5. BD (   1) C   4 - H   5          1.98535    -0.59469  81(v),10(v),9(v),82(v),83(g)
     6. BD (   1) C   4 - H   6          1.98535    -0.59469  82(v),10(v),9(v),81(v),83(g)
     7. CR (   1) C   1                  1.99930   -10.38139  46(v),47(v),83(g)
     8. CR (   1) C   4                  1.99930   -10.38139  10(v),11(v),83(g)
     9. RY*(   1) C   1                  0.00315     1.14602   
    10. RY*(   2) C   1                  0.00289     0.89196   
    11. RY*(   3) C   1                  0.00020     1.09177   
    12. RY*(   4) C   1                  0.00002     1.71679   
    13. RY*(   5) C   1                  0.00000     1.30779   
    14. RY*(   6) C   1                  0.00000     1.93350   
    15. RY*(   7) C   1                  0.00000     1.75923   
    16. RY*(   8) C   1                  0.00000     1.10732   
    17. RY*(   9) C   1                  0.00000     1.86225   
    18. RY*(  10) C   1                  0.00000     1.37214   
    19. RY*(  11) C   1                  0.00000     2.35618   
    20. RY*(  12) C   1                  0.00000     1.68768   
    21. RY*(  13) C   1                  0.00000     2.47300   
    22. RY*(  14) C   1                  0.00000     2.08631   
    23. RY*(  15) C   1                  0.00000     2.42685   
    24. RY*(  16) C   1                  0.00000    21.28624   
    25. RY*(  17) C   1                  0.00000     3.00369   
    26. RY*(  18) C   1                  0.00000     0.59952   
    27. RY*(  19) C   1                  0.00000     2.74083   
    28. RY*(  20) C   1                  0.00000     3.92574   
    29. RY*(  21) C   1                  0.00000     3.44052   
    30. RY*(  22) C   1                  0.00000     3.66361   
    31. RY*(  23) C   1                  0.00000     3.68935   
    32. RY*(  24) C   1                  0.00000     3.16416   
    33. RY*(  25) C   1                  0.00000     2.95253   
    34. RY*(  26) C   1                  0.00000     3.23192   
    35. RY*(   1) H   2                  0.00071     0.90224   
    36. RY*(   2) H   2                  0.00017     1.53917   
    37. RY*(   3) H   2                  0.00010     2.10555   
    38. RY*(   4) H   2                  0.00003     2.41915   
    39. RY*(   5) H   2                  0.00001     3.00697   
    40. RY*(   1) H   3                  0.00071     0.90224   
    41. RY*(   2) H   3                  0.00017     1.53917   
    42. RY*(   3) H   3                  0.00010     2.10555   
    43. RY*(   4) H   3                  0.00003     2.41915   
    44. RY*(   5) H   3                  0.00001     3.00697   
    45. RY*(   1) C   4                  0.00315     1.14602   
    46. RY*(   2) C   4                  0.00289     0.89196   
    47. RY*(   3) C   4                  0.00020     1.09177   
    48. RY*(   4) C   4                  0.00002     1.71679   
    49. RY*(   5) C   4                  0.00000     1.30779   
    50. RY*(   6) C   4                  0.00000     1.93350   
    51. RY*(   7) C   4                  0.00000     1.75923   
    52. RY*(   8) C   4                  0.00000     1.10732   
    53. RY*(   9) C   4                  0.00000     1.86225   
    54. RY*(  10) C   4                  0.00000     1.37214   
    55. RY*(  11) C   4                  0.00000     2.35618   
    56. RY*(  12) C   4                  0.00000     1.68768   
    57. RY*(  13) C   4                  0.00000     2.47300   
    58. RY*(  14) C   4                  0.00000     2.08631   
    59. RY*(  15) C   4                  0.00000     2.42685   
    60. RY*(  16) C   4                  0.00000    21.28624   
    61. RY*(  17) C   4                  0.00000     3.00369   
    62. RY*(  18) C   4                  0.00000     0.59952   
    63. RY*(  19) C   4                  0.00000     2.74083   
    64. RY*(  20) C   4                  0.00000     3.92574   
    65. RY*(  21) C   4                  0.00000     3.44052   
    66. RY*(  22) C   4                  0.00000     3.66361   
    67. RY*(  23) C   4                  0.00000     3.68935   
    68. RY*(  24) C   4                  0.00000     3.16416   
    69. RY*(  25) C   4                  0.00000     2.95253   
    70. RY*(  26) C   4                  0.00000     3.23192   
    71. RY*(   1) H   5                  0.00071     0.90224   
    72. RY*(   2) H   5                  0.00017     1.53917   
    73. RY*(   3) H   5                  0.00010     2.10555   
    74. RY*(   4) H   5                  0.00003     2.41915   
    75. RY*(   5) H   5                  0.00001     3.00697   
    76. RY*(   1) H   6                  0.00071     0.90224   
    77. RY*(   2) H   6                  0.00017     1.53917   
    78. RY*(   3) H   6                  0.00010     2.10555   
    79. RY*(   4) H   6                  0.00003     2.41915   
    80. RY*(   5) H   6                  0.00001     3.00697   
    81. BD*(   1) C   1 - H   2          0.01088     0.47803   
    82. BD*(   1) C   1 - H   3          0.01088     0.47803   
    83. BD*(   1) C   1 - C   4          0.00270     0.69051   
    84. BD*(   2) C   1 - C   4          0.00000     0.08179   
    85. BD*(   1) C   4 - H   5          0.01088     0.47803   
    86. BD*(   1) C   4 - H   6          0.01088     0.47803   
       -------------------------------
              Total Lewis   15.93720  ( 99.6075%)
        Valence non-Lewis    0.04620  (  0.2888%)
        Rydberg non-Lewis    0.01660  (  0.1038%)
       -------------------------------
            Total unit  1   16.00000  (100.0000%)
           Charge unit  1    0.00000
 Variable Step   Value    
 -------- ---- -----------
     3       1    2.572684
 ---------------------------------------------------------------------------------------------------
                            Z-MATRIX (ANGSTROMS AND DEGREES)
   CD    Cent   Atom    N1       Length/X        N2       Alpha/Y        N3        Beta/Z          J
 ---------------------------------------------------------------------------------------------------
      1      1  C 
      2      2  H        1   1.083410(     1)
      3      3  H        1   1.083410(     2)      2  116.667(     6)
      4      4  C        1   1.361406(     3)      2  121.666(     7)      3  180.000(    10)      0
      5      5  H        4   1.083410(     4)      1  121.666(     8)      2  180.000(    11)      0
      6      6  H        4   1.083410(     5)      1  121.666(     9)      2    0.000(    12)      0
 ---------------------------------------------------------------------------------------------------
                         Z-Matrix orientation:                         
 ---------------------------------------------------------------------
 Center     Atomic      Atomic             Coordinates (Angstroms)
 Number     Number       Type             X           Y           Z
 ---------------------------------------------------------------------
      1          6           0        0.000000    0.000000    0.000000
      2          1           0        0.000000    0.000000    1.083410
      3          1           0        0.968163    0.000000   -0.486247
      4          6           0       -1.158720   -0.000000   -0.714698
      5          1           0       -1.158720   -0.000000   -1.798108
      6          1           0       -2.126884   -0.000000   -0.228451
 ---------------------------------------------------------------------
                    Distance matrix (angstroms):
                    1          2          3          4          5
     1  C    0.000000
     2  H    1.083410   0.000000
     3  H    1.083410   1.844224   0.000000
     4  C    1.361406   2.139117   2.139117   0.000000
     5  H    2.139117   3.105765   2.498922   1.083410   0.000000
     6  H    2.139117   2.498922   3.105765   1.083410   1.844224
                    6
     6  H    0.000000
 Stoichiometry    C2H4
 Framework group  D2H[C2"(C.C),SG(H4)]
 Deg. of freedom     3
 Full point group                 D2H     NOp   8
 Largest Abelian subgroup         D2H     NOp   8
 Largest concise Abelian subgroup D2      NOp   4
                         Standard orientation:                         
 ---------------------------------------------------------------------
 Center     Atomic      Atomic             Coordinates (Angstroms)
 Number     Number       Type             X           Y           Z
 ---------------------------------------------------------------------
      1          6           0       -0.000000   -0.000000    0.680703
      2          1           0        0.000000    0.922112    1.249461
      3          1           0       -0.000000   -0.922112    1.249461
      4          6           0        0.000000    0.000000   -0.680703
      5          1           0       -0.000000   -0.922112   -1.249461
      6          1           0        0.000000    0.922112   -1.249461
 ---------------------------------------------------------------------
 Rotational constants (GHZ):         147.4363801          29.0213699          24.2483299
 Standard basis: def2TZVP (5D, 7F)
 There are    22 symmetry adapted cartesian basis functions of AG  symmetry.
 There are     4 symmetry adapted cartesian basis functions of B1G symmetry.
 There are     9 symmetry adapted cartesian basis functions of B2G symmetry.
 There are    13 symmetry adapted cartesian basis functions of B3G symmetry.
 There are     4 symmetry adapted cartesian basis functions of AU  symmetry.
 There are    22 symmetry adapted cartesian basis functions of B1U symmetry.
 There are    13 symmetry adapted cartesian basis functions of B2U symmetry.
 There are     9 symmetry adapted cartesian basis functions of B3U symmetry.
 There are    19 symmetry adapted basis functions of AG  symmetry.
 There are     4 symmetry adapted basis functions of B1G symmetry.
 There are     8 symmetry adapted basis functions of B2G symmetry.
 There are    12 symmetry adapted basis functions of B3G symmetry.
 There are     4 symmetry adapted basis functions of AU  symmetry.
 There are    19 symmetry adapted basis functions of B1U symmetry.
 There are    12 symmetry adapted basis functions of B2U symmetry.
 There are     8 symmetry adapted basis functions of B3U symmetry.
    86 basis functions,   134 primitive gaussians,    96 cartesian basis functions
     8 alpha electrons        8 beta electrons
       nuclear repulsion energy        32.9909691394 Hartrees.
 NAtoms=    6 NActive=    6 NUniq=    2 SFac= 4.00D+00 NAtFMM=   60 NAOKFM=F Big=F
 Integral buffers will be    131072 words long.
 Raffenetti 2 integral format.
 Two-electron integral symmetry is turned on.
 One-electron integrals computed using PRISM.
   8 Symmetry operations used in ECPInt.
 ECPInt:  NShTT=     741 NPrTT=    2136 LenC2=     742 LenP2D=    1974.
 LDataN:  DoStor=T MaxTD1= 6 Len=  172
 NBasis=    86 RedAO= T EigKep=  2.76D-04  NBF=    19     4     8    12     4    19    12     8
 NBsUse=    86 1.00D-06 EigRej= -1.00D+00 NBFU=    19     4     8    12     4    19    12     8
 Initial guess from the checkpoint file:  "ethyleneLscanrigidMayer.chk"
 B after Tr=     0.000000    0.000000   -0.000000
         Rot=    1.000000   -0.000000    0.000000    0.000000 Ang=   0.00 deg.
 Initial guess orbital symmetries:
       Occupied  (AG) (B1U) (AG) (B1U) (B2U) (AG) (B3G) (B3U)
       Virtual   (B2G) (AG) (B2U) (B1U) (B3G) (AG) (AG) (B1U) (B3U)
                 (B2U) (B2G) (B1U) (B2U) (B1U) (AG) (B3G) (B1G)
                 (B1U) (B3G) (B3U) (AU) (AG) (AG) (B2U) (B1U) (B3G)
                 (B2G) (B1U) (AG) (B3U) (B1U) (B2U) (B3G) (B2G)
                 (B2U) (B1G) (B1U) (AG) (B3U) (B2G) (AG) (AU) (B3G)
                 (B2U) (AG) (B1U) (B2U) (B3U) (AG) (B3G) (B1U)
                 (B1G) (AG) (B1U) (B3U) (B3G) (AU) (B2G) (B2U)
                 (AG) (B1G) (B3G) (B2G) (B1U) (B3U) (B2U) (B1U)
                 (AU) (B3G) (AG) (B2U) (B2G) (AG) (B1U) (B3G) (B1U)
                 (AG) (B1U)
 ExpMin= 9.52D-02 ExpMax= 1.36D+04 ExpMxC= 4.63D+02 IAcc=2 IRadAn=         4 AccDes= 0.00D+00
 Harris functional with IExCor= 1009 and IRadAn=       4 diagonalized for initial guess.
 HarFok:  IExCor= 1009 AccDes= 0.00D+00 IRadAn=         4 IDoV= 1 UseB2=F ITyADJ=14
 ICtDFT=  3500011 ScaDFX=  1.000000  1.000000  1.000000  1.000000
 FoFCou: FMM=F IPFlag=           0 FMFlag=      100000 FMFlg1=           0
         NFxFlg=           0 DoJE=T BraDBF=F KetDBF=T FulRan=T
         wScrn=  0.000000 ICntrl=       500 IOpCl=  0 I1Cent=   200000004 NGrid=           0
         NMat0=    1 NMatS0=      1 NMatT0=    0 NMatD0=    1 NMtDS0=    0 NMtDT0=    0
 Petite list used in FoFCou.
 Keep R1 ints in memory in symmetry-blocked form, NReq=14388197.
 Requested convergence on RMS density matrix=1.00D-08 within 128 cycles.
 Requested convergence on MAX density matrix=1.00D-06.
 Requested convergence on             energy=1.00D-06.
 No special actions if energy rises.
 Integral accuracy reduced to 1.0D-05 until final iterations.
 Initial convergence to 1.0D-05 achieved.  Increase integral accuracy.
 SCF Done:  E(RM062X) =  -78.5702649630     A.U. after    9 cycles
            NFock=  9  Conv=0.49D-08     -V/T= 2.0068

 **********************************************************************

            Population analysis using the SCF density.

 **********************************************************************

 Orbital symmetries:
       Occupied  (AG) (B1U) (AG) (B1U) (B2U) (AG) (B3G) (B3U)
       Virtual   (B2G) (AG) (B1U) (B2U) (B3G) (AG) (AG) (B1U) (B3U)
                 (B2U) (B2G) (B1U) (B2U) (B1U) (AG) (B3G) (B1G)
                 (B1U) (B3G) (B3U) (AU) (AG) (AG) (B2U) (B1U) (B3G)
                 (B2G) (B1U) (AG) (B3U) (B1U) (B2U) (B3G) (B2G)
                 (B2U) (B1G) (B1U) (AG) (B3U) (B2G) (AG) (AU) (B3G)
                 (B2U) (AG) (B1U) (B2U) (B3U) (AG) (B3G) (B1U)
                 (B1G) (AG) (B1U) (B3U) (B3G) (AU) (B2G) (B2U)
                 (B1G) (AG) (B3G) (B1U) (B2G) (B3U) (B2U) (B1U)
                 (AU) (AG) (B3G) (B2U) (B2G) (AG) (B1U) (B3G) (B1U)
                 (AG) (B1U)
 The electronic state is 1-AG.
 Alpha  occ. eigenvalues --  -10.54253 -10.54158  -0.85172  -0.66623  -0.53844
 Alpha  occ. eigenvalues --   -0.48156  -0.42210  -0.32946
 Alpha virt. eigenvalues --    0.03190   0.10256   0.12505   0.12721   0.17815
 Alpha virt. eigenvalues --    0.22863   0.24295   0.25157   0.25862   0.30135
 Alpha virt. eigenvalues --    0.35066   0.37453   0.45957   0.49462   0.50823
 Alpha virt. eigenvalues --    0.52227   0.58673   0.59681   0.67225   0.75860
 Alpha virt. eigenvalues --    0.81576   0.84092   0.93135   0.99496   1.09602
 Alpha virt. eigenvalues --    1.12594   1.14051   1.25332   1.35462   1.47740
 Alpha virt. eigenvalues --    1.56803   1.57936   1.64439   1.64458   1.73713
 Alpha virt. eigenvalues --    1.76416   1.79582   1.82106   1.85030   1.87202
 Alpha virt. eigenvalues --    2.03366   2.20223   2.23099   2.31160   2.36815
 Alpha virt. eigenvalues --    2.42295   2.44252   2.51532   2.60591   2.62714
 Alpha virt. eigenvalues --    2.63016   2.78456   2.83143   2.89966   2.95873
 Alpha virt. eigenvalues --    2.96113   3.06069   3.10208   3.12916   3.15946
 Alpha virt. eigenvalues --    3.17676   3.31844   3.34212   3.35148   3.38258
 Alpha virt. eigenvalues --    3.44825   3.61336   3.66697   4.03371   4.10004
 Alpha virt. eigenvalues --    4.18978   4.24115   4.33354   4.51919   4.53889
 Alpha virt. eigenvalues --    4.90410  22.06260  22.56769
          Condensed to atoms (all electrons):
               1          2          3          4          5          6
     1  C    4.977306   0.416419   0.416419   0.542049  -0.044317  -0.044317
     2  H    0.416419   0.525524  -0.028179  -0.044317   0.004621  -0.005848
     3  H    0.416419  -0.028179   0.525524  -0.044317  -0.005848   0.004621
     4  C    0.542049  -0.044317  -0.044317   4.977306   0.416419   0.416419
     5  H   -0.044317   0.004621  -0.005848   0.416419   0.525524  -0.028179
     6  H   -0.044317  -0.005848   0.004621   0.416419  -0.028179   0.525524
 Mulliken charges:
               1
     1  C   -0.263560
     2  H    0.131780
     3  H    0.131780
     4  C   -0.263560
     5  H    0.131780
     6  H    0.131780
 Sum of Mulliken charges =  -0.00000
 Mulliken charges with hydrogens summed into heavy atoms:
               1
     1  C   -0.000000
     4  C   -0.000000
 Electronic spatial extent (au):  <R**2>=             84.3166
 Charge=             -0.0000 electrons
 Dipole moment (field-independent basis, Debye):
    X=             -0.0000    Y=              0.0000    Z=             -0.0000  Tot=              0.0000
 Quadrupole moment (field-independent basis, Debye-Ang):
   XX=            -15.8723   YY=            -12.3673   ZZ=            -12.1314
   XY=              0.0000   XZ=              0.0000   YZ=             -0.0000
 Traceless Quadrupole moment (field-independent basis, Debye-Ang):
   XX=             -2.4153   YY=              1.0897   ZZ=              1.3256
   XY=              0.0000   XZ=              0.0000   YZ=             -0.0000
 Octapole moment (field-independent basis, Debye-Ang**2):
  XXX=             -0.0000  YYY=              0.0000  ZZZ=             -0.0000  XYY=             -0.0000
  XXY=             -0.0000  XXZ=             -0.0000  XZZ=             -0.0000  YZZ=              0.0000
  YYZ=              0.0000  XYZ=             -0.0000
 Hexadecapole moment (field-independent basis, Debye-Ang**3):
 XXXX=            -19.7851 YYYY=            -27.2924 ZZZZ=            -70.6819 XXXY=             -0.0000
 XXXZ=              0.0000 YYYX=             -0.0000 YYYZ=              0.0000 ZZZX=              0.0000
 ZZZY=              0.0000 XXYY=             -8.5565 XXZZ=            -16.0742 YYZZ=            -13.4287
 XXYZ=              0.0000 YYXZ=              0.0000 ZZXY=              0.0000
 N-N= 3.299096913943D+01 E-N=-2.475728062754D+02  KE= 7.804206681037D+01
 Symmetry AG   KE= 3.749308436538D+01
 Symmetry B1G  KE= 2.725240962844D-33
 Symmetry B2G  KE=-3.078644232020D-18
 Symmetry B3G  KE= 2.120446504606D+00
 Symmetry AU   KE= 8.091604185316D-33
 Symmetry B1U  KE= 3.451920504808D+01
 Symmetry B2U  KE= 1.888132964963D+00
 Symmetry B3U  KE= 2.021197927343D+00
 ******************************Gaussian NBO Version 3.1******************************
             N A T U R A L   A T O M I C   O R B I T A L   A N D
          N A T U R A L   B O N D   O R B I T A L   A N A L Y S I S
 ******************************Gaussian NBO Version 3.1******************************

       /RESON  / : Allow strongly delocalized NBO set
       /DMNAO  / : Print the NAO density matrix
       /BNDIDX / : Print bond indices based on the NAO density matrix
       /MULORB / : Print Mulliken populations by orbital and atom

 Analyzing the SCF density

 Job title: M0001                                                           

 Storage needed:     22652 in NPA,     29909 in NBO (2147483420 available)


 Input atomic orbitals, gross Mulliken populations:

  AO  Atom No lang  Mulliken Population    Atom No      Total
 -------------------------------------------------------------------------------
   1    C  1  S        0.8551909
   2    C  1  S        1.1189163
   3    C  1  S        0.5222591
   4    C  1  S        0.6819634
   5    C  1  S        0.1165135
   6    C  1  px       0.3299754
   7    C  1  py       0.4594644
   8    C  1  pz       0.4910960
   9    C  1  px       0.4187305
  10    C  1  py       0.4310656
  11    C  1  pz       0.3553155
  12    C  1  px       0.2314064
  13    C  1  py       0.1450153
  14    C  1  pz       0.0700633
  15    C  1  dz2      0.0044399
  16    C  1  dxz      0.0020435
  17    C  1  dyz      0.0063758
  18    C  1  dx2y2    0.0018593
  19    C  1  dxy      0.0000000
  20    C  1  dz2     -0.0058503
  21    C  1  dxz      0.0082905
  22    C  1  dyz      0.0139612
  23    C  1  dx2y2    0.0012867
  24    C  1  dxy      0.0000000
  25    C  1  f(0)     0.0007190
  26    C  1  f(C1)    0.0013467
  27    C  1  f(S1)    0.0009808
  28    C  1  f(C2)    0.0006071
  29    C  1  f(S2)    0.0000000
  30    C  1  f(C3)    0.0000430
  31    C  1  f(S3)    0.0004815
                                             C  1      6.2635603
  32    H  2  S        0.2761443
  33    H  2  S        0.4730427
  34    H  2  S        0.0992957
  35    H  2  px       0.0040820
  36    H  2  py       0.0100277
  37    H  2  pz       0.0056276
                                             H  2      0.8682199
  38    H  3  S        0.2761443
  39    H  3  S        0.4730427
  40    H  3  S        0.0992957
  41    H  3  px       0.0040820
  42    H  3  py       0.0100277
  43    H  3  pz       0.0056276
                                             H  3      0.8682199
  44    C  4  S        0.8551909
  45    C  4  S        1.1189163
  46    C  4  S        0.5222591
  47    C  4  S        0.6819634
  48    C  4  S        0.1165135
  49    C  4  px       0.3299754
  50    C  4  py       0.4594644
  51    C  4  pz       0.4910960
  52    C  4  px       0.4187305
  53    C  4  py       0.4310656
  54    C  4  pz       0.3553155
  55    C  4  px       0.2314064
  56    C  4  py       0.1450153
  57    C  4  pz       0.0700633
  58    C  4  dz2      0.0044399
  59    C  4  dxz      0.0020435
  60    C  4  dyz      0.0063758
  61    C  4  dx2y2    0.0018593
  62    C  4  dxy      0.0000000
  63    C  4  dz2     -0.0058503
  64    C  4  dxz      0.0082905
  65    C  4  dyz      0.0139612
  66    C  4  dx2y2    0.0012867
  67    C  4  dxy      0.0000000
  68    C  4  f(0)     0.0007190
  69    C  4  f(C1)    0.0013467
  70    C  4  f(S1)    0.0009808
  71    C  4  f(C2)    0.0006071
  72    C  4  f(S2)    0.0000000
  73    C  4  f(C3)    0.0000430
  74    C  4  f(S3)    0.0004815
                                             C  4      6.2635603
  75    H  5  S        0.2761443
  76    H  5  S        0.4730427
  77    H  5  S        0.0992957
  78    H  5  px       0.0040820
  79    H  5  py       0.0100277
  80    H  5  pz       0.0056276
                                             H  5      0.8682199
  81    H  6  S        0.2761443
  82    H  6  S        0.4730427
  83    H  6  S        0.0992957
  84    H  6  px       0.0040820
  85    H  6  py       0.0100277
  86    H  6  pz       0.0056276
                                             H  6      0.8682199

 Total number of electrons:   16.000000


 Mayer-Mulliken atom-atom bond order matrix:                                   

     Atom    1       2       3       4       5       6
     ---- ------  ------  ------  ------  ------  ------
   1.  C  0.0000  0.9680  0.9680  1.9163 -0.0035 -0.0035
   2.  H  0.9680  0.0000 -0.0025 -0.0035  0.0071  0.0003
   3.  H  0.9680 -0.0025  0.0000 -0.0035  0.0003  0.0071
   4.  C  1.9163 -0.0035 -0.0035  0.0000  0.9680  0.9680
   5.  H -0.0035  0.0071  0.0003  0.9680  0.0000 -0.0025
   6.  H -0.0035  0.0003  0.0071  0.9680 -0.0025  0.0000


 Mayer-Mulliken valencies by atom:                                             

     Atom    1
     ---- ------
   1.  C  3.8453
   2.  H  0.9694
   3.  H  0.9694
   4.  C  3.8453
   5.  H  0.9694
   6.  H  0.9694
 GSVD:  LWork=        1996 too small for GESVD, short by        8354 words or        8354 for optimal perf.


 NATURAL POPULATIONS:  Natural atomic orbital occupancies 
                                                          
   NAO  Atom  No  lang   Type(AO)    Occupancy      Energy
 ----------------------------------------------------------
     1    C    1  S      Cor( 1S)     1.99941     -10.39654
     2    C    1  S      Val( 2S)     1.08395      -0.30367
     3    C    1  S      Ryd( 3S)     0.00305       0.73219
     4    C    1  S      Ryd( 4S)     0.00015       1.68319
     5    C    1  S      Ryd( 5S)     0.00000      21.27312
     6    C    1  px     Val( 2p)     0.99767      -0.12612
     7    C    1  px     Ryd( 3p)     0.00150       0.56567
     8    C    1  px     Ryd( 4p)     0.00002       1.32882
     9    C    1  py     Val( 2p)     1.17754      -0.06095
    10    C    1  py     Ryd( 3p)     0.00266       0.94626
    11    C    1  py     Ryd( 4p)     0.00001       1.75700
    12    C    1  pz     Val( 2p)     1.10898      -0.08759
    13    C    1  pz     Ryd( 3p)     0.00283       0.67188
    14    C    1  pz     Ryd( 4p)     0.00027       2.08291
    15    C    1  dxy    Ryd( 3d)     0.00000       1.35108
    16    C    1  dxy    Ryd( 4d)     0.00000       2.37146
    17    C    1  dxz    Ryd( 3d)     0.00042       1.63834
    18    C    1  dxz    Ryd( 4d)     0.00003       2.49420
    19    C    1  dyz    Ryd( 3d)     0.00117       2.02670
    20    C    1  dyz    Ryd( 4d)     0.00033       2.67253
    21    C    1  dx2y2  Ryd( 3d)     0.00133       1.74360
    22    C    1  dx2y2  Ryd( 4d)     0.00002       2.65664
    23    C    1  dz2    Ryd( 3d)     0.00234       1.90487
    24    C    1  dz2    Ryd( 4d)     0.00017       2.69861
    25    C    1  f(0)   Ryd( 4f)     0.00018       3.96225
    26    C    1  f(C1)  Ryd( 4f)     0.00008       3.41220
    27    C    1  f(S1)  Ryd( 4f)     0.00010       3.63626
    28    C    1  f(C2)  Ryd( 4f)     0.00017       3.70592
    29    C    1  f(S2)  Ryd( 4f)     0.00000       3.13796
    30    C    1  f(C3)  Ryd( 4f)     0.00008       2.94765
    31    C    1  f(S3)  Ryd( 4f)     0.00016       3.22454

    32    H    2  S      Val( 1S)     0.80641       0.03941
    33    H    2  S      Ryd( 2S)     0.00063       0.86710
    34    H    2  S      Ryd( 3S)     0.00016       1.53925
    35    H    2  px     Ryd( 2p)     0.00010       2.10113
    36    H    2  py     Ryd( 2p)     0.00028       2.80277
    37    H    2  pz     Ryd( 2p)     0.00010       2.61845

    38    H    3  S      Val( 1S)     0.80641       0.03941
    39    H    3  S      Ryd( 2S)     0.00063       0.86710
    40    H    3  S      Ryd( 3S)     0.00016       1.53925
    41    H    3  px     Ryd( 2p)     0.00010       2.10113
    42    H    3  py     Ryd( 2p)     0.00028       2.80277
    43    H    3  pz     Ryd( 2p)     0.00010       2.61845

    44    C    4  S      Cor( 1S)     1.99941     -10.39654
    45    C    4  S      Val( 2S)     1.08395      -0.30367
    46    C    4  S      Ryd( 3S)     0.00305       0.73219
    47    C    4  S      Ryd( 4S)     0.00015       1.68319
    48    C    4  S      Ryd( 5S)     0.00000      21.27312
    49    C    4  px     Val( 2p)     0.99767      -0.12612
    50    C    4  px     Ryd( 3p)     0.00150       0.56567
    51    C    4  px     Ryd( 4p)     0.00002       1.32882
    52    C    4  py     Val( 2p)     1.17754      -0.06095
    53    C    4  py     Ryd( 3p)     0.00266       0.94626
    54    C    4  py     Ryd( 4p)     0.00001       1.75700
    55    C    4  pz     Val( 2p)     1.10898      -0.08759
    56    C    4  pz     Ryd( 3p)     0.00283       0.67188
    57    C    4  pz     Ryd( 4p)     0.00027       2.08291
    58    C    4  dxy    Ryd( 3d)     0.00000       1.35108
    59    C    4  dxy    Ryd( 4d)     0.00000       2.37146
    60    C    4  dxz    Ryd( 3d)     0.00042       1.63834
    61    C    4  dxz    Ryd( 4d)     0.00003       2.49420
    62    C    4  dyz    Ryd( 3d)     0.00117       2.02670
    63    C    4  dyz    Ryd( 4d)     0.00033       2.67253
    64    C    4  dx2y2  Ryd( 3d)     0.00133       1.74360
    65    C    4  dx2y2  Ryd( 4d)     0.00002       2.65664
    66    C    4  dz2    Ryd( 3d)     0.00234       1.90487
    67    C    4  dz2    Ryd( 4d)     0.00017       2.69861
    68    C    4  f(0)   Ryd( 4f)     0.00018       3.96225
    69    C    4  f(C1)  Ryd( 4f)     0.00008       3.41220
    70    C    4  f(S1)  Ryd( 4f)     0.00010       3.63626
    71    C    4  f(C2)  Ryd( 4f)     0.00017       3.70592
    72    C    4  f(S2)  Ryd( 4f)     0.00000       3.13796
    73    C    4  f(C3)  Ryd( 4f)     0.00008       2.94765
    74    C    4  f(S3)  Ryd( 4f)     0.00016       3.22454

    75    H    5  S      Val( 1S)     0.80641       0.03941
    76    H    5  S      Ryd( 2S)     0.00063       0.86710
    77    H    5  S      Ryd( 3S)     0.00016       1.53925
    78    H    5  px     Ryd( 2p)     0.00010       2.10113
    79    H    5  py     Ryd( 2p)     0.00028       2.80277
    80    H    5  pz     Ryd( 2p)     0.00010       2.61845

    81    H    6  S      Val( 1S)     0.80641       0.03941
    82    H    6  S      Ryd( 2S)     0.00063       0.86710
    83    H    6  S      Ryd( 3S)     0.00016       1.53925
    84    H    6  px     Ryd( 2p)     0.00010       2.10113
    85    H    6  py     Ryd( 2p)     0.00028       2.80277
    86    H    6  pz     Ryd( 2p)     0.00010       2.61845

 WARNING:  Population inversion found on atom  C    4


 Summary of Natural Population Analysis:                  
                                                          
                                       Natural Population 
                Natural  -----------------------------------------------
    Atom  No    Charge         Core      Valence    Rydberg      Total
 -----------------------------------------------------------------------
      C    1   -0.38463      1.99941     4.36814    0.01708     6.38463
      H    2    0.19232      0.00000     0.80641    0.00127     0.80768
      H    3    0.19232      0.00000     0.80641    0.00127     0.80768
      C    4   -0.38463      1.99941     4.36814    0.01708     6.38463
      H    5    0.19232      0.00000     0.80641    0.00127     0.80768
      H    6    0.19232      0.00000     0.80641    0.00127     0.80768
 =======================================================================
   * Total *    0.00000      3.99883    11.96193    0.03925    16.00000

                                 Natural Population      
 --------------------------------------------------------
   Core                       3.99883 ( 99.9707% of   4)
   Valence                   11.96193 ( 99.6827% of  12)
   Natural Minimal Basis     15.96075 ( 99.7547% of  16)
   Natural Rydberg Basis      0.03925 (  0.2453% of  16)
 --------------------------------------------------------

    Atom  No          Natural Electron Configuration
 ----------------------------------------------------------------------------
      C    1      [core]2S( 1.08)2p( 3.28)3p( 0.01)3d( 0.01)
      H    2            1S( 0.81)
      H    3            1S( 0.81)
      C    4      [core]2S( 1.08)2p( 3.28)3p( 0.01)3d( 0.01)
      H    5            1S( 0.81)
      H    6            1S( 0.81)


 Wiberg bond index matrix in the NAO basis:                                    

     Atom    1       2       3       4       5       6
     ---- ------  ------  ------  ------  ------  ------
   1.  C  0.0000  0.9421  0.9421  2.0447  0.0043  0.0043
   2.  H  0.9421  0.0000  0.0003  0.0043  0.0148  0.0031
   3.  H  0.9421  0.0003  0.0000  0.0043  0.0031  0.0148
   4.  C  2.0447  0.0043  0.0043  0.0000  0.9421  0.9421
   5.  H  0.0043  0.0148  0.0031  0.9421  0.0000  0.0003
   6.  H  0.0043  0.0031  0.0148  0.9421  0.0003  0.0000


 Wiberg bond index, Totals by atom:                                            

     Atom    1
     ---- ------
   1.  C  3.9375
   2.  H  0.9646
   3.  H  0.9646
   4.  C  3.9375
   5.  H  0.9646
   6.  H  0.9646


 Atom-atom overlap-weighted NAO bond order:                                    

     Atom    1       2       3       4       5       6
     ---- ------  ------  ------  ------  ------  ------
   1.  C  0.0000  0.8062  0.8062  1.3605  0.0143  0.0143
   2.  H  0.8062  0.0000 -0.0025  0.0143 -0.0020 -0.0027
   3.  H  0.8062 -0.0025  0.0000  0.0143 -0.0027 -0.0020
   4.  C  1.3605  0.0143  0.0143  0.0000  0.8062  0.8062
   5.  H  0.0143 -0.0020 -0.0027  0.8062  0.0000 -0.0025
   6.  H  0.0143 -0.0027 -0.0020  0.8062 -0.0025  0.0000


 Atom-atom overlap-weighted NAO bond order, Totals by atom:                    

     Atom    1
     ---- ------
   1.  C  3.0015
   2.  H  0.8132
   3.  H  0.8132
   4.  C  3.0015
   5.  H  0.8132
   6.  H  0.8132


 MO bond order:                                                                

     Atom    1       2       3       4       5       6
     ---- ------  ------  ------  ------  ------  ------
   1.  C  0.0000  1.5965  0.2273  0.9430  0.0352  0.0665
   2.  H  1.5965  0.0000 -0.0236  0.0966  0.0816 -0.0443
   3.  H  0.2273 -0.0236  0.0000  0.0223 -0.0551  0.0817
   4.  C  0.9430  0.0966  0.0223  0.0000 -0.5878  0.7572
   5.  H  0.0352  0.0816 -0.0551 -0.5878  0.0000 -0.0363
   6.  H  0.0665 -0.0443  0.0817  0.7572 -0.0363  0.0000


 MO atomic valencies:                                                          

     Atom    1
     ---- ------
   1.  C  2.8684
   2.  H  1.7068
   3.  H  0.2525
   4.  C  1.2312
   5.  H -0.5624
   6.  H  0.8247


 NAO density matrix:                                                           

          NAO        1       2       3       4       5       6       7       8
      ---------- ------- ------- ------- ------- ------- ------- ------- -------
   1.  C 1 (S)    1.9994 -0.0000 -0.0000 -0.0000 -0.0000 -0.0000  0.0000  0.0000
   2.  C 1 (S)   -0.0000  1.0840 -0.0000  0.0000 -0.0000 -0.0000  0.0000  0.0000
   3.  C 1 (S)   -0.0000 -0.0000  0.0030  0.0000  0.0000 -0.0000  0.0000 -0.0000
   4.  C 1 (S)   -0.0000  0.0000  0.0000  0.0002 -0.0000 -0.0000  0.0000 -0.0000
   5.  C 1 (S)   -0.0000 -0.0000  0.0000 -0.0000  0.0000  0.0000 -0.0000  0.0000
   6.  C 1 (px)  -0.0000 -0.0000 -0.0000 -0.0000  0.0000  0.9977 -0.0387  0.0040
   7.  C 1 (px)   0.0000  0.0000  0.0000  0.0000 -0.0000 -0.0387  0.0015 -0.0002
   8.  C 1 (px)   0.0000  0.0000 -0.0000 -0.0000  0.0000  0.0040 -0.0002  0.0000
   9.  C 1 (py)   0.0000  0.0000  0.0000  0.0000 -0.0000  0.0000 -0.0000 -0.0000
  10.  C 1 (py)   0.0000  0.0000 -0.0000 -0.0000  0.0000 -0.0000  0.0000  0.0000
  11.  C 1 (py)   0.0000  0.0000  0.0000  0.0000 -0.0000  0.0000 -0.0000  0.0000
  12.  C 1 (pz)   0.0058  0.1063  0.0440 -0.0072 -0.0000 -0.0000  0.0000  0.0000
  13.  C 1 (pz)   0.0022 -0.0119  0.0028 -0.0001  0.0000 -0.0000  0.0000 -0.0000
  14.  C 1 (pz)   0.0007 -0.0053  0.0003  0.0001  0.0000 -0.0000  0.0000 -0.0000
  15.  C 1 (d1)  -0.0000  0.0000  0.0000 -0.0000 -0.0000 -0.0000  0.0000 -0.0000
  16.  C 1 (d1)  -0.0000 -0.0000 -0.0000 -0.0000  0.0000  0.0000  0.0000  0.0000
  17.  C 1 (d2)   0.0000  0.0000 -0.0000  0.0000 -0.0000 -0.0206  0.0008 -0.0001
  18.  C 1 (d2)  -0.0000 -0.0000  0.0000  0.0000 -0.0000 -0.0057  0.0002 -0.0000
  19.  C 1 (d3)  -0.0000 -0.0000  0.0000  0.0000 -0.0000  0.0000 -0.0000 -0.0000
  20.  C 1 (d3)   0.0000  0.0000 -0.0000 -0.0000 -0.0000 -0.0000  0.0000 -0.0000
  21.  C 1 (d4)   0.0052 -0.0318 -0.0007  0.0002  0.0000 -0.0000  0.0000 -0.0000
  22.  C 1 (d4)  -0.0010  0.0023 -0.0001 -0.0000 -0.0000  0.0000 -0.0000  0.0000
  23.  C 1 (d5)  -0.0020  0.0072 -0.0017  0.0004  0.0000 -0.0000  0.0000 -0.0000
  24.  C 1 (d5)  -0.0005  0.0072 -0.0003 -0.0001 -0.0000  0.0000 -0.0000  0.0000
  25.  C 1 (f1)   0.0012 -0.0093  0.0002 -0.0001 -0.0000  0.0000 -0.0000  0.0000
  26.  C 1 (f2)  -0.0000 -0.0000  0.0000  0.0000  0.0000  0.0091 -0.0004  0.0000
  27.  C 1 (f3)   0.0000 -0.0000 -0.0000 -0.0000  0.0000 -0.0000  0.0000 -0.0000
  28.  C 1 (f4)   0.0008 -0.0088 -0.0005  0.0000  0.0000 -0.0000  0.0000 -0.0000
  29.  C 1 (f5)   0.0000  0.0000  0.0000  0.0000 -0.0000 -0.0000  0.0000 -0.0000
  30.  C 1 (f6)   0.0000  0.0000  0.0000  0.0000 -0.0000 -0.0087  0.0003 -0.0000
  31.  C 1 (f7)   0.0000  0.0000 -0.0000 -0.0000  0.0000 -0.0000  0.0000 -0.0000
  32.  H 2 (S)   -0.0041  0.5372  0.0166 -0.0021 -0.0000 -0.0000 -0.0000 -0.0000
  33.  H 2 (S)   -0.0092  0.0033 -0.0008 -0.0001 -0.0000  0.0000 -0.0000  0.0000
  34.  H 2 (S)   -0.0095 -0.0065  0.0001  0.0001  0.0000 -0.0000  0.0000 -0.0000
  35.  H 2 (px)   0.0000 -0.0000 -0.0000 -0.0000  0.0000  0.0101 -0.0004  0.0000
  36.  H 2 (py)   0.0027 -0.0104 -0.0004  0.0001  0.0000  0.0000 -0.0000  0.0000
  37.  H 2 (pz)   0.0017 -0.0055  0.0001 -0.0000 -0.0000  0.0000 -0.0000  0.0000
  38.  H 3 (S)   -0.0041  0.5372  0.0166 -0.0021 -0.0000 -0.0000  0.0000  0.0000
  39.  H 3 (S)   -0.0092  0.0033 -0.0008 -0.0001 -0.0000  0.0000  0.0000  0.0000
  40.  H 3 (S)   -0.0095 -0.0065  0.0001  0.0001  0.0000 -0.0000  0.0000 -0.0000
  41.  H 3 (px)   0.0000  0.0000 -0.0000 -0.0000  0.0000  0.0101 -0.0004  0.0000
  42.  H 3 (py)  -0.0027  0.0104  0.0004 -0.0001 -0.0000  0.0000 -0.0000  0.0000
  43.  H 3 (pz)   0.0017 -0.0055  0.0001 -0.0000 -0.0000  0.0000 -0.0000  0.0000
  44.  C 4 (S)    0.0000 -0.0003  0.0077 -0.0068  0.0001 -0.0000  0.0000  0.0000
  45.  C 4 (S)   -0.0003  0.3618  0.0071  0.0111  0.0000  0.0000 -0.0000 -0.0000
  46.  C 4 (S)    0.0077  0.0071  0.0030 -0.0001 -0.0000  0.0000 -0.0000 -0.0000
  47.  C 4 (S)   -0.0068  0.0111 -0.0001 -0.0000 -0.0000  0.0000 -0.0000  0.0000
  48.  C 4 (S)    0.0001  0.0000 -0.0000 -0.0000 -0.0000 -0.0000  0.0000 -0.0000
  49.  C 4 (px)  -0.0000 -0.0000 -0.0000 -0.0000  0.0000  0.9977 -0.0387  0.0040
  50.  C 4 (px)  -0.0000 -0.0000  0.0000  0.0000 -0.0000 -0.0387  0.0015 -0.0002
  51.  C 4 (px)  -0.0000  0.0000  0.0000 -0.0000  0.0000  0.0040 -0.0002  0.0000
  52.  C 4 (py)   0.0000 -0.0000  0.0000  0.0000 -0.0000 -0.0000  0.0000  0.0000
  53.  C 4 (py)   0.0000  0.0000  0.0000  0.0000 -0.0000  0.0000 -0.0000 -0.0000
  54.  C 4 (py)  -0.0000 -0.0000 -0.0000 -0.0000  0.0000 -0.0000  0.0000 -0.0000
  55.  C 4 (pz)   0.0082  0.5184 -0.0502 -0.0023  0.0000 -0.0000  0.0000  0.0000
  56.  C 4 (pz)  -0.0198  0.0044 -0.0027  0.0002  0.0000 -0.0000  0.0000  0.0000
  57.  C 4 (pz)  -0.0054 -0.0129 -0.0001  0.0001  0.0000 -0.0000  0.0000 -0.0000
  58.  C 4 (d1)  -0.0000  0.0000 -0.0000  0.0000  0.0000 -0.0000  0.0000  0.0000
  59.  C 4 (d1)  -0.0000  0.0000  0.0000 -0.0000 -0.0000 -0.0000  0.0000  0.0000
  60.  C 4 (d2)   0.0000  0.0000 -0.0000 -0.0000  0.0000  0.0206 -0.0008  0.0001
  61.  C 4 (d2)  -0.0000 -0.0000  0.0000  0.0000  0.0000  0.0057 -0.0002  0.0000
  62.  C 4 (d3)   0.0000 -0.0000  0.0000  0.0000 -0.0000  0.0000 -0.0000 -0.0000
  63.  C 4 (d3)   0.0000 -0.0000 -0.0000 -0.0000  0.0000 -0.0000  0.0000 -0.0000
  64.  C 4 (d4)  -0.0005  0.0015 -0.0010 -0.0004 -0.0000  0.0000 -0.0000  0.0000
  65.  C 4 (d4)   0.0008 -0.0030 -0.0001  0.0000  0.0000 -0.0000  0.0000 -0.0000
  66.  C 4 (d5)  -0.0070  0.0340 -0.0019 -0.0000  0.0000  0.0000 -0.0000  0.0000
  67.  C 4 (d5)   0.0011 -0.0075 -0.0001  0.0001  0.0000 -0.0000  0.0000 -0.0000
  68.  C 4 (f1)  -0.0029  0.0111 -0.0002  0.0001  0.0000 -0.0000  0.0000 -0.0000
  69.  C 4 (f2)   0.0000  0.0000 -0.0000 -0.0000  0.0000  0.0091 -0.0004  0.0000
  70.  C 4 (f3)  -0.0000 -0.0000  0.0000  0.0000 -0.0000 -0.0000  0.0000  0.0000
  71.  C 4 (f4)   0.0003 -0.0003  0.0006  0.0001  0.0000 -0.0000  0.0000 -0.0000
  72.  C 4 (f5)   0.0000 -0.0000 -0.0000  0.0000  0.0000  0.0000 -0.0000  0.0000
  73.  C 4 (f6)   0.0000  0.0000  0.0000  0.0000 -0.0000 -0.0087  0.0003 -0.0000
  74.  C 4 (f7)  -0.0000  0.0000  0.0000  0.0000 -0.0000  0.0000 -0.0000  0.0000
  75.  H 5 (S)    0.0043  0.0229  0.0216  0.0058  0.0000  0.0000 -0.0000 -0.0000
  76.  H 5 (S)    0.0010 -0.0104 -0.0007  0.0001 -0.0000  0.0000 -0.0000  0.0000
  77.  H 5 (S)   -0.0011  0.0030 -0.0001 -0.0001 -0.0000 -0.0000  0.0000  0.0000
  78.  H 5 (px)   0.0000  0.0000 -0.0000 -0.0000  0.0000  0.0101 -0.0004  0.0000
  79.  H 5 (py)   0.0002 -0.0005  0.0005  0.0001  0.0000 -0.0000  0.0000 -0.0000
  80.  H 5 (pz)  -0.0010  0.0033 -0.0001  0.0001  0.0000  0.0000 -0.0000 -0.0000
  81.  H 6 (S)    0.0043  0.0229  0.0216  0.0058  0.0000  0.0000 -0.0000 -0.0000
  82.  H 6 (S)    0.0010 -0.0104 -0.0007  0.0001 -0.0000 -0.0000  0.0000 -0.0000
  83.  H 6 (S)   -0.0011  0.0030 -0.0001 -0.0001 -0.0000  0.0000 -0.0000  0.0000
  84.  H 6 (px)   0.0000  0.0000 -0.0000 -0.0000  0.0000  0.0101 -0.0004  0.0000
  85.  H 6 (py)  -0.0002  0.0005 -0.0005 -0.0001 -0.0000 -0.0000  0.0000 -0.0000
  86.  H 6 (pz)  -0.0010  0.0033 -0.0001  0.0001  0.0000  0.0000 -0.0000  0.0000

          NAO        9      10      11      12      13      14      15      16
      ---------- ------- ------- ------- ------- ------- ------- ------- -------
   1.  C 1 (S)    0.0000  0.0000  0.0000  0.0058  0.0022  0.0007 -0.0000 -0.0000
   2.  C 1 (S)    0.0000  0.0000  0.0000  0.1063 -0.0119 -0.0053  0.0000 -0.0000
   3.  C 1 (S)    0.0000 -0.0000  0.0000  0.0440  0.0028  0.0003  0.0000 -0.0000
   4.  C 1 (S)    0.0000 -0.0000  0.0000 -0.0072 -0.0001  0.0001 -0.0000 -0.0000
   5.  C 1 (S)   -0.0000  0.0000 -0.0000 -0.0000  0.0000  0.0000 -0.0000  0.0000
   6.  C 1 (px)   0.0000 -0.0000  0.0000 -0.0000 -0.0000 -0.0000 -0.0000  0.0000
   7.  C 1 (px)  -0.0000  0.0000 -0.0000  0.0000  0.0000  0.0000  0.0000  0.0000
   8.  C 1 (px)  -0.0000  0.0000  0.0000  0.0000 -0.0000 -0.0000 -0.0000  0.0000
   9.  C 1 (py)   1.1775 -0.0045  0.0029  0.0000 -0.0000  0.0000  0.0000 -0.0000
  10.  C 1 (py)  -0.0045  0.0027 -0.0001 -0.0000 -0.0000 -0.0000  0.0000 -0.0000
  11.  C 1 (py)   0.0029 -0.0001  0.0000  0.0000 -0.0000  0.0000  0.0000 -0.0000
  12.  C 1 (pz)   0.0000 -0.0000  0.0000  1.1090  0.0432 -0.0069  0.0000 -0.0000
  13.  C 1 (pz)  -0.0000 -0.0000 -0.0000  0.0432  0.0028  0.0002  0.0000 -0.0000
  14.  C 1 (pz)   0.0000 -0.0000  0.0000 -0.0069  0.0002  0.0003  0.0000 -0.0000
  15.  C 1 (d1)   0.0000  0.0000  0.0000  0.0000  0.0000  0.0000  0.0000 -0.0000
  16.  C 1 (d1)  -0.0000 -0.0000 -0.0000 -0.0000 -0.0000 -0.0000 -0.0000  0.0000
  17.  C 1 (d2)  -0.0000  0.0000 -0.0000  0.0000 -0.0000 -0.0000  0.0000 -0.0000
  18.  C 1 (d2)   0.0000 -0.0000 -0.0000 -0.0000  0.0000  0.0000  0.0000 -0.0000
  19.  C 1 (d3)   0.0371 -0.0002  0.0001 -0.0000  0.0000 -0.0000  0.0000 -0.0000
  20.  C 1 (d3)   0.0035 -0.0009  0.0000  0.0000 -0.0000 -0.0000 -0.0000  0.0000
  21.  C 1 (d4)  -0.0000 -0.0000 -0.0000 -0.0234 -0.0004  0.0003 -0.0000  0.0000
  22.  C 1 (d4)   0.0000 -0.0000  0.0000  0.0010 -0.0001 -0.0001 -0.0000  0.0000
  23.  C 1 (d5)   0.0000 -0.0000  0.0000 -0.0484 -0.0019  0.0003 -0.0000  0.0000
  24.  C 1 (d5)  -0.0000  0.0000 -0.0000  0.0031 -0.0003 -0.0002 -0.0000  0.0000
  25.  C 1 (f1)  -0.0000 -0.0000  0.0000  0.0082  0.0004 -0.0001  0.0000 -0.0000
  26.  C 1 (f2)   0.0000 -0.0000  0.0000 -0.0000  0.0000  0.0000 -0.0000 -0.0000
  27.  C 1 (f3)   0.0102 -0.0002  0.0000  0.0000  0.0000 -0.0000  0.0000 -0.0000
  28.  C 1 (f4)  -0.0000  0.0000 -0.0000 -0.0112 -0.0004  0.0001 -0.0000  0.0000
  29.  C 1 (f5)   0.0000  0.0000  0.0000  0.0000  0.0000  0.0000  0.0000 -0.0000
  30.  C 1 (f6)  -0.0000  0.0000 -0.0000  0.0000 -0.0000 -0.0000  0.0000 -0.0000
  31.  C 1 (f7)  -0.0138  0.0000 -0.0000 -0.0000 -0.0000 -0.0000 -0.0000  0.0000
  32.  H 2 (S)    0.6823 -0.0085  0.0018  0.4304  0.0105 -0.0042  0.0000 -0.0000
  33.  H 2 (S)    0.0045  0.0008 -0.0000 -0.0050 -0.0007 -0.0002  0.0000 -0.0000
  34.  H 2 (S)    0.0070  0.0000  0.0000 -0.0033  0.0001  0.0001  0.0000 -0.0000
  35.  H 2 (px)  -0.0000 -0.0000  0.0000  0.0000 -0.0000 -0.0000 -0.0000  0.0000
  36.  H 2 (py)  -0.0087  0.0003 -0.0000 -0.0107 -0.0003  0.0001 -0.0000  0.0000
  37.  H 2 (pz)  -0.0090 -0.0000 -0.0000  0.0017  0.0002  0.0000 -0.0000  0.0000
  38.  H 3 (S)   -0.6823  0.0085 -0.0018  0.4304  0.0105 -0.0042 -0.0000  0.0000
  39.  H 3 (S)   -0.0045 -0.0008  0.0000 -0.0050 -0.0007 -0.0002 -0.0000  0.0000
  40.  H 3 (S)   -0.0070 -0.0000 -0.0000 -0.0033  0.0001  0.0001 -0.0000  0.0000
  41.  H 3 (px)   0.0000 -0.0000  0.0000  0.0000 -0.0000 -0.0000 -0.0000  0.0000
  42.  H 3 (py)  -0.0087  0.0003 -0.0000  0.0107  0.0003 -0.0001 -0.0000  0.0000
  43.  H 3 (pz)   0.0090  0.0000  0.0000  0.0017  0.0002  0.0000  0.0000 -0.0000
  44.  C 4 (S)    0.0000 -0.0000  0.0000 -0.0082  0.0198  0.0054  0.0000 -0.0000
  45.  C 4 (S)   -0.0000  0.0000 -0.0000 -0.5184 -0.0044  0.0129 -0.0000 -0.0000
  46.  C 4 (S)   -0.0000  0.0000 -0.0000  0.0502  0.0027  0.0001  0.0000 -0.0000
  47.  C 4 (S)   -0.0000  0.0000 -0.0000  0.0023 -0.0002 -0.0001  0.0000  0.0000
  48.  C 4 (S)    0.0000 -0.0000  0.0000 -0.0000 -0.0000 -0.0000 -0.0000  0.0000
  49.  C 4 (px)  -0.0000 -0.0000  0.0000 -0.0000 -0.0000 -0.0000 -0.0000  0.0000
  50.  C 4 (px)   0.0000  0.0000 -0.0000 -0.0000  0.0000  0.0000  0.0000 -0.0000
  51.  C 4 (px)   0.0000 -0.0000  0.0000  0.0000  0.0000  0.0000  0.0000 -0.0000
  52.  C 4 (py)   0.1740  0.0545 -0.0009 -0.0000 -0.0000  0.0000  0.0000 -0.0000
  53.  C 4 (py)   0.0545 -0.0008  0.0001  0.0000 -0.0000  0.0000  0.0000 -0.0000
  54.  C 4 (py)  -0.0009  0.0001 -0.0000 -0.0000  0.0000 -0.0000  0.0000 -0.0000
  55.  C 4 (pz)  -0.0000  0.0000 -0.0000 -0.5685 -0.0498 -0.0090 -0.0000  0.0000
  56.  C 4 (pz)  -0.0000  0.0000 -0.0000 -0.0498 -0.0026  0.0000 -0.0000  0.0000
  57.  C 4 (pz)   0.0000 -0.0000  0.0000 -0.0090  0.0000  0.0002 -0.0000  0.0000
  58.  C 4 (d1)  -0.0000  0.0000 -0.0000 -0.0000 -0.0000 -0.0000 -0.0000  0.0000
  59.  C 4 (d1)   0.0000  0.0000  0.0000  0.0000  0.0000  0.0000  0.0000 -0.0000
  60.  C 4 (d2)  -0.0000  0.0000  0.0000  0.0000 -0.0000 -0.0000 -0.0000  0.0000
  61.  C 4 (d2)   0.0000 -0.0000  0.0000 -0.0000  0.0000  0.0000 -0.0000  0.0000
  62.  C 4 (d3)  -0.0045 -0.0017  0.0000  0.0000 -0.0000  0.0000 -0.0000  0.0000
  63.  C 4 (d3)   0.0187 -0.0004  0.0001 -0.0000 -0.0000 -0.0000  0.0000 -0.0000
  64.  C 4 (d4)  -0.0000 -0.0000  0.0000  0.0054 -0.0007 -0.0005 -0.0000  0.0000
  65.  C 4 (d4)   0.0000  0.0000 -0.0000 -0.0035 -0.0001  0.0001 -0.0000  0.0000
  66.  C 4 (d5)  -0.0000  0.0000 -0.0000 -0.0252 -0.0022 -0.0003 -0.0000  0.0000
  67.  C 4 (d5)   0.0000 -0.0000  0.0000 -0.0096 -0.0001  0.0002 -0.0000  0.0000
  68.  C 4 (f1)  -0.0000  0.0000 -0.0000 -0.0067 -0.0004  0.0000 -0.0000  0.0000
  69.  C 4 (f2)  -0.0000  0.0000  0.0000  0.0000 -0.0000 -0.0000 -0.0000  0.0000
  70.  C 4 (f3)  -0.0024  0.0005 -0.0000 -0.0000 -0.0000  0.0000  0.0000 -0.0000
  71.  C 4 (f4)   0.0000  0.0000 -0.0000  0.0033  0.0005  0.0002  0.0000 -0.0000
  72.  C 4 (f5)  -0.0000 -0.0000 -0.0000 -0.0000 -0.0000  0.0000 -0.0000  0.0000
  73.  C 4 (f6)   0.0000  0.0000 -0.0000  0.0000  0.0000  0.0000  0.0000 -0.0000
  74.  C 4 (f7)  -0.0025 -0.0006  0.0000  0.0000  0.0000 -0.0000 -0.0000  0.0000
  75.  H 5 (S)    0.0227 -0.0329  0.0008 -0.0144  0.0158  0.0087 -0.0000  0.0000
  76.  H 5 (S)   -0.0172 -0.0000 -0.0000 -0.0168 -0.0007  0.0001 -0.0000  0.0000
  77.  H 5 (S)   -0.0022 -0.0003  0.0000  0.0050 -0.0001 -0.0002 -0.0000  0.0000
  78.  H 5 (px)  -0.0000 -0.0000  0.0000  0.0000 -0.0000 -0.0000 -0.0000  0.0000
  79.  H 5 (py)   0.0041 -0.0005  0.0000  0.0013  0.0004  0.0002  0.0000 -0.0000
  80.  H 5 (pz)  -0.0030 -0.0004  0.0000 -0.0036 -0.0001  0.0000 -0.0000  0.0000
  81.  H 6 (S)   -0.0227  0.0329 -0.0008 -0.0144  0.0158  0.0087  0.0000 -0.0000
  82.  H 6 (S)    0.0172  0.0000  0.0000 -0.0168 -0.0007  0.0001  0.0000 -0.0000
  83.  H 6 (S)    0.0022  0.0003 -0.0000  0.0050 -0.0001 -0.0002  0.0000 -0.0000
  84.  H 6 (px)   0.0000 -0.0000  0.0000  0.0000 -0.0000 -0.0000 -0.0000  0.0000
  85.  H 6 (py)   0.0041 -0.0005  0.0000 -0.0013 -0.0004 -0.0002 -0.0000  0.0000
  86.  H 6 (pz)   0.0030  0.0004 -0.0000 -0.0036 -0.0001  0.0000  0.0000 -0.0000

          NAO       17      18      19      20      21      22      23      24
      ---------- ------- ------- ------- ------- ------- ------- ------- -------
   1.  C 1 (S)    0.0000 -0.0000 -0.0000  0.0000  0.0052 -0.0010 -0.0020 -0.0005
   2.  C 1 (S)    0.0000 -0.0000 -0.0000  0.0000 -0.0318  0.0023  0.0072  0.0072
   3.  C 1 (S)   -0.0000  0.0000  0.0000 -0.0000 -0.0007 -0.0001 -0.0017 -0.0003
   4.  C 1 (S)    0.0000  0.0000  0.0000 -0.0000  0.0002 -0.0000  0.0004 -0.0001
   5.  C 1 (S)   -0.0000 -0.0000 -0.0000 -0.0000  0.0000 -0.0000  0.0000 -0.0000
   6.  C 1 (px)  -0.0206 -0.0057  0.0000 -0.0000 -0.0000  0.0000 -0.0000  0.0000
   7.  C 1 (px)   0.0008  0.0002 -0.0000  0.0000  0.0000 -0.0000  0.0000 -0.0000
   8.  C 1 (px)  -0.0001 -0.0000 -0.0000 -0.0000 -0.0000  0.0000 -0.0000  0.0000
   9.  C 1 (py)  -0.0000  0.0000  0.0371  0.0035 -0.0000  0.0000  0.0000 -0.0000
  10.  C 1 (py)   0.0000 -0.0000 -0.0002 -0.0009 -0.0000 -0.0000 -0.0000  0.0000
  11.  C 1 (py)  -0.0000 -0.0000  0.0001  0.0000 -0.0000  0.0000  0.0000 -0.0000
  12.  C 1 (pz)   0.0000 -0.0000 -0.0000  0.0000 -0.0234  0.0010 -0.0484  0.0031
  13.  C 1 (pz)  -0.0000  0.0000  0.0000 -0.0000 -0.0004 -0.0001 -0.0019 -0.0003
  14.  C 1 (pz)  -0.0000  0.0000 -0.0000 -0.0000  0.0003 -0.0001  0.0003 -0.0002
  15.  C 1 (d1)   0.0000  0.0000  0.0000 -0.0000 -0.0000 -0.0000 -0.0000 -0.0000
  16.  C 1 (d1)  -0.0000 -0.0000 -0.0000  0.0000  0.0000  0.0000  0.0000  0.0000
  17.  C 1 (d2)   0.0004  0.0001 -0.0000 -0.0000  0.0000 -0.0000 -0.0000 -0.0000
  18.  C 1 (d2)   0.0001  0.0000  0.0000  0.0000  0.0000 -0.0000  0.0000 -0.0000
  19.  C 1 (d3)  -0.0000  0.0000  0.0012  0.0001  0.0000 -0.0000  0.0000 -0.0000
  20.  C 1 (d3)  -0.0000  0.0000  0.0001  0.0003 -0.0000  0.0000 -0.0000  0.0000
  21.  C 1 (d4)   0.0000  0.0000  0.0000 -0.0000  0.0013 -0.0001  0.0007 -0.0003
  22.  C 1 (d4)  -0.0000 -0.0000 -0.0000  0.0000 -0.0001  0.0000 -0.0001  0.0001
  23.  C 1 (d5)  -0.0000  0.0000  0.0000 -0.0000  0.0007 -0.0001  0.0023 -0.0002
  24.  C 1 (d5)  -0.0000 -0.0000 -0.0000  0.0000 -0.0003  0.0001 -0.0002  0.0002
  25.  C 1 (f1)  -0.0000 -0.0000 -0.0000  0.0000  0.0001  0.0000 -0.0005  0.0000
  26.  C 1 (f2)  -0.0002 -0.0001  0.0000  0.0000  0.0000 -0.0000  0.0000 -0.0000
  27.  C 1 (f3)  -0.0000  0.0000  0.0003  0.0001 -0.0000  0.0000 -0.0000  0.0000
  28.  C 1 (f4)   0.0000 -0.0000 -0.0000  0.0000  0.0004 -0.0000  0.0004 -0.0001
  29.  C 1 (f5)   0.0000 -0.0000  0.0000 -0.0000 -0.0000 -0.0000 -0.0000 -0.0000
  30.  C 1 (f6)   0.0002  0.0000 -0.0000  0.0000  0.0000 -0.0000  0.0000 -0.0000
  31.  C 1 (f7)   0.0000 -0.0000 -0.0004 -0.0000 -0.0000  0.0000 -0.0000  0.0000
  32.  H 2 (S)   -0.0000  0.0000  0.0216  0.0041 -0.0227  0.0012 -0.0130  0.0040
  33.  H 2 (S)    0.0000 -0.0000  0.0001 -0.0003 -0.0001  0.0001  0.0001  0.0002
  34.  H 2 (S)    0.0000  0.0000  0.0002  0.0000  0.0002 -0.0000  0.0001 -0.0001
  35.  H 2 (px)  -0.0002 -0.0001 -0.0000 -0.0000 -0.0000  0.0000 -0.0000  0.0000
  36.  H 2 (py)  -0.0000 -0.0000 -0.0003 -0.0001  0.0005 -0.0000  0.0004 -0.0001
  37.  H 2 (pz)  -0.0000 -0.0000 -0.0003  0.0000  0.0001 -0.0000 -0.0001 -0.0000
  38.  H 3 (S)    0.0000 -0.0000 -0.0216 -0.0041 -0.0227  0.0012 -0.0130  0.0040
  39.  H 3 (S)    0.0000 -0.0000 -0.0001  0.0003 -0.0001  0.0001  0.0001  0.0002
  40.  H 3 (S)   -0.0000  0.0000 -0.0002 -0.0000  0.0002 -0.0000  0.0001 -0.0001
  41.  H 3 (px)  -0.0002 -0.0001  0.0000 -0.0000 -0.0000  0.0000 -0.0000  0.0000
  42.  H 3 (py)  -0.0000 -0.0000 -0.0003 -0.0001 -0.0005  0.0000 -0.0004  0.0001
  43.  H 3 (pz)  -0.0000 -0.0000  0.0003 -0.0000  0.0001 -0.0000 -0.0001 -0.0000
  44.  C 4 (S)    0.0000 -0.0000 -0.0000  0.0000 -0.0005  0.0008 -0.0070  0.0011
  45.  C 4 (S)   -0.0000  0.0000  0.0000 -0.0000  0.0015 -0.0030  0.0340 -0.0075
  46.  C 4 (S)   -0.0000  0.0000 -0.0000  0.0000 -0.0010 -0.0001 -0.0019 -0.0001
  47.  C 4 (S)   -0.0000 -0.0000 -0.0000  0.0000 -0.0004  0.0000 -0.0000  0.0001
  48.  C 4 (S)    0.0000  0.0000  0.0000 -0.0000 -0.0000  0.0000  0.0000  0.0000
  49.  C 4 (px)  -0.0206 -0.0057  0.0000 -0.0000 -0.0000  0.0000 -0.0000  0.0000
  50.  C 4 (px)   0.0008  0.0002 -0.0000  0.0000  0.0000 -0.0000  0.0000 -0.0000
  51.  C 4 (px)  -0.0001 -0.0000  0.0000  0.0000 -0.0000  0.0000 -0.0000  0.0000
  52.  C 4 (py)   0.0000 -0.0000  0.0045 -0.0187 -0.0000  0.0000  0.0000 -0.0000
  53.  C 4 (py)  -0.0000  0.0000  0.0017  0.0004 -0.0000  0.0000  0.0000 -0.0000
  54.  C 4 (py)   0.0000  0.0000 -0.0000 -0.0001  0.0000 -0.0000 -0.0000  0.0000
  55.  C 4 (pz)   0.0000 -0.0000 -0.0000  0.0000 -0.0054  0.0035  0.0252  0.0096
  56.  C 4 (pz)   0.0000 -0.0000 -0.0000  0.0000  0.0007  0.0001  0.0022  0.0001
  57.  C 4 (pz)   0.0000  0.0000  0.0000 -0.0000  0.0005 -0.0001  0.0003 -0.0002
  58.  C 4 (d1)  -0.0000  0.0000 -0.0000 -0.0000  0.0000  0.0000  0.0000  0.0000
  59.  C 4 (d1)   0.0000  0.0000  0.0000 -0.0000 -0.0000 -0.0000 -0.0000 -0.0000
  60.  C 4 (d2)  -0.0004 -0.0001 -0.0000 -0.0000 -0.0000  0.0000 -0.0000  0.0000
  61.  C 4 (d2)  -0.0001 -0.0000  0.0000  0.0000  0.0000 -0.0000  0.0000 -0.0000
  62.  C 4 (d3)  -0.0000  0.0000 -0.0001  0.0006 -0.0000  0.0000  0.0000 -0.0000
  63.  C 4 (d3)   0.0000  0.0000  0.0006  0.0002  0.0000 -0.0000 -0.0000  0.0000
  64.  C 4 (d4)   0.0000 -0.0000 -0.0000  0.0000 -0.0002  0.0002 -0.0005  0.0004
  65.  C 4 (d4)   0.0000  0.0000  0.0000 -0.0000  0.0002 -0.0000  0.0001 -0.0000
  66.  C 4 (d5)   0.0000 -0.0000 -0.0000  0.0000 -0.0005  0.0001  0.0013  0.0004
  67.  C 4 (d5)   0.0000  0.0000  0.0000 -0.0000  0.0004 -0.0000  0.0004 -0.0001
  68.  C 4 (f1)   0.0000  0.0000 -0.0000  0.0000 -0.0002  0.0000  0.0004  0.0000
  69.  C 4 (f2)  -0.0002 -0.0001 -0.0000 -0.0000 -0.0000  0.0000 -0.0000  0.0000
  70.  C 4 (f3)   0.0000 -0.0000 -0.0001 -0.0002 -0.0000  0.0000  0.0000 -0.0000
  71.  C 4 (f4)   0.0000  0.0000  0.0000 -0.0000 -0.0000 -0.0001 -0.0000 -0.0001
  72.  C 4 (f5)   0.0000  0.0000 -0.0000  0.0000  0.0000 -0.0000  0.0000 -0.0000
  73.  C 4 (f6)   0.0002  0.0000 -0.0000  0.0000  0.0000 -0.0000  0.0000 -0.0000
  74.  C 4 (f7)  -0.0000  0.0000 -0.0001  0.0002 -0.0000  0.0000  0.0000 -0.0000
  75.  H 5 (S)   -0.0000  0.0000  0.0013  0.0115  0.0011 -0.0025  0.0061 -0.0065
  76.  H 5 (S)   -0.0000 -0.0000 -0.0005 -0.0000  0.0006 -0.0000  0.0007 -0.0001
  77.  H 5 (S)    0.0000 -0.0000 -0.0001  0.0001 -0.0002  0.0000 -0.0002  0.0001
  78.  H 5 (px)  -0.0002 -0.0001  0.0000 -0.0000 -0.0000  0.0000 -0.0000  0.0000
  79.  H 5 (py)   0.0000  0.0000  0.0001  0.0002  0.0000 -0.0001  0.0001 -0.0001
  80.  H 5 (pz)  -0.0000  0.0000 -0.0001  0.0001 -0.0000 -0.0000  0.0002 -0.0000
  81.  H 6 (S)   -0.0000  0.0000 -0.0013 -0.0115  0.0011 -0.0025  0.0061 -0.0065
  82.  H 6 (S)    0.0000  0.0000  0.0005  0.0000  0.0006 -0.0000  0.0007 -0.0001
  83.  H 6 (S)   -0.0000 -0.0000  0.0001 -0.0001 -0.0002  0.0000 -0.0002  0.0001
  84.  H 6 (px)  -0.0002 -0.0001  0.0000 -0.0000 -0.0000  0.0000 -0.0000  0.0000
  85.  H 6 (py)   0.0000  0.0000  0.0001  0.0002 -0.0000  0.0001 -0.0001  0.0001
  86.  H 6 (pz)  -0.0000 -0.0000  0.0001 -0.0001 -0.0000 -0.0000  0.0002 -0.0000

          NAO       25      26      27      28      29      30      31      32
      ---------- ------- ------- ------- ------- ------- ------- ------- -------
   1.  C 1 (S)    0.0012 -0.0000  0.0000  0.0008  0.0000  0.0000  0.0000 -0.0041
   2.  C 1 (S)   -0.0093 -0.0000 -0.0000 -0.0088  0.0000  0.0000  0.0000  0.5372
   3.  C 1 (S)    0.0002  0.0000 -0.0000 -0.0005  0.0000  0.0000 -0.0000  0.0166
   4.  C 1 (S)   -0.0001  0.0000 -0.0000  0.0000  0.0000  0.0000 -0.0000 -0.0021
   5.  C 1 (S)   -0.0000  0.0000  0.0000  0.0000 -0.0000 -0.0000  0.0000 -0.0000
   6.  C 1 (px)   0.0000  0.0091 -0.0000 -0.0000 -0.0000 -0.0087 -0.0000 -0.0000
   7.  C 1 (px)  -0.0000 -0.0004  0.0000  0.0000  0.0000  0.0003  0.0000 -0.0000
   8.  C 1 (px)   0.0000  0.0000 -0.0000 -0.0000 -0.0000 -0.0000 -0.0000 -0.0000
   9.  C 1 (py)  -0.0000  0.0000  0.0102 -0.0000  0.0000 -0.0000 -0.0138  0.6823
  10.  C 1 (py)  -0.0000 -0.0000 -0.0002  0.0000  0.0000  0.0000  0.0000 -0.0085
  11.  C 1 (py)   0.0000  0.0000  0.0000 -0.0000  0.0000 -0.0000 -0.0000  0.0018
  12.  C 1 (pz)   0.0082 -0.0000  0.0000 -0.0112  0.0000  0.0000 -0.0000  0.4304
  13.  C 1 (pz)   0.0004  0.0000  0.0000 -0.0004  0.0000 -0.0000 -0.0000  0.0105
  14.  C 1 (pz)  -0.0001  0.0000 -0.0000  0.0001  0.0000 -0.0000 -0.0000 -0.0042
  15.  C 1 (d1)   0.0000 -0.0000  0.0000 -0.0000  0.0000  0.0000 -0.0000  0.0000
  16.  C 1 (d1)  -0.0000 -0.0000 -0.0000  0.0000 -0.0000 -0.0000  0.0000 -0.0000
  17.  C 1 (d2)  -0.0000 -0.0002 -0.0000  0.0000  0.0000  0.0002  0.0000 -0.0000
  18.  C 1 (d2)  -0.0000 -0.0001  0.0000 -0.0000 -0.0000  0.0000 -0.0000  0.0000
  19.  C 1 (d3)  -0.0000  0.0000  0.0003 -0.0000  0.0000 -0.0000 -0.0004  0.0216
  20.  C 1 (d3)   0.0000  0.0000  0.0001  0.0000 -0.0000  0.0000 -0.0000  0.0041
  21.  C 1 (d4)   0.0001  0.0000 -0.0000  0.0004 -0.0000  0.0000 -0.0000 -0.0227
  22.  C 1 (d4)   0.0000 -0.0000  0.0000 -0.0000 -0.0000 -0.0000  0.0000  0.0012
  23.  C 1 (d5)  -0.0005  0.0000 -0.0000  0.0004 -0.0000  0.0000 -0.0000 -0.0130
  24.  C 1 (d5)   0.0000 -0.0000  0.0000 -0.0001 -0.0000 -0.0000  0.0000  0.0040
  25.  C 1 (f1)   0.0002 -0.0000  0.0000 -0.0000  0.0000 -0.0000 -0.0000 -0.0016
  26.  C 1 (f2)  -0.0000  0.0001  0.0000 -0.0000 -0.0000 -0.0001 -0.0000  0.0000
  27.  C 1 (f3)   0.0000  0.0000  0.0001  0.0000  0.0000  0.0000 -0.0001  0.0063
  28.  C 1 (f4)  -0.0000 -0.0000  0.0000  0.0002 -0.0000 -0.0000 -0.0000 -0.0080
  29.  C 1 (f5)   0.0000 -0.0000  0.0000 -0.0000 -0.0000  0.0000 -0.0000  0.0000
  30.  C 1 (f6)  -0.0000 -0.0001  0.0000 -0.0000  0.0000  0.0001  0.0000  0.0000
  31.  C 1 (f7)  -0.0000 -0.0000 -0.0001 -0.0000 -0.0000  0.0000  0.0002 -0.0080
  32.  H 2 (S)   -0.0016  0.0000  0.0063 -0.0080  0.0000  0.0000 -0.0080  0.8064
  33.  H 2 (S)   -0.0000 -0.0000 -0.0000  0.0001  0.0000 -0.0000 -0.0001  0.0000
  34.  H 2 (S)    0.0000  0.0000  0.0001  0.0001  0.0000  0.0000 -0.0001  0.0000
  35.  H 2 (px)   0.0000  0.0001 -0.0000  0.0000 -0.0000 -0.0001 -0.0000 -0.0000
  36.  H 2 (py)   0.0000 -0.0000 -0.0001  0.0002 -0.0000 -0.0000  0.0001 -0.0141
  37.  H 2 (pz)   0.0001  0.0000 -0.0001  0.0000 -0.0000 -0.0000  0.0001 -0.0070
  38.  H 3 (S)   -0.0016 -0.0000 -0.0063 -0.0080 -0.0000  0.0000  0.0080 -0.0107
  39.  H 3 (S)   -0.0000 -0.0000  0.0000  0.0001 -0.0000  0.0000  0.0001 -0.0017
  40.  H 3 (S)    0.0000  0.0000 -0.0001  0.0001 -0.0000  0.0000  0.0001 -0.0079
  41.  H 3 (px)   0.0000  0.0001  0.0000 -0.0000 -0.0000 -0.0001 -0.0000  0.0000
  42.  H 3 (py)  -0.0000 -0.0000 -0.0001 -0.0002  0.0000 -0.0000  0.0001  0.0029
  43.  H 3 (pz)   0.0001  0.0000  0.0001  0.0000  0.0000 -0.0000 -0.0001  0.0031
  44.  C 4 (S)    0.0029 -0.0000  0.0000 -0.0003 -0.0000  0.0000  0.0000  0.0043
  45.  C 4 (S)   -0.0111  0.0000  0.0000  0.0003  0.0000 -0.0000 -0.0000  0.0229
  46.  C 4 (S)    0.0002  0.0000  0.0000 -0.0006  0.0000 -0.0000  0.0000  0.0216
  47.  C 4 (S)   -0.0001  0.0000  0.0000 -0.0001 -0.0000 -0.0000  0.0000  0.0058
  48.  C 4 (S)   -0.0000 -0.0000 -0.0000 -0.0000 -0.0000  0.0000 -0.0000  0.0000
  49.  C 4 (px)   0.0000  0.0091 -0.0000 -0.0000 -0.0000 -0.0087 -0.0000 -0.0000
  50.  C 4 (px)  -0.0000 -0.0004  0.0000  0.0000  0.0000  0.0003  0.0000  0.0000
  51.  C 4 (px)   0.0000  0.0000  0.0000 -0.0000  0.0000 -0.0000 -0.0000  0.0000
  52.  C 4 (py)  -0.0000 -0.0000 -0.0024  0.0000  0.0000 -0.0000 -0.0025 -0.0227
  53.  C 4 (py)  -0.0000  0.0000  0.0005 -0.0000  0.0000 -0.0000 -0.0006  0.0329
  54.  C 4 (py)   0.0000 -0.0000 -0.0000  0.0000  0.0000  0.0000  0.0000 -0.0008
  55.  C 4 (pz)  -0.0067 -0.0000 -0.0000  0.0033 -0.0000  0.0000  0.0000  0.0144
  56.  C 4 (pz)  -0.0004 -0.0000 -0.0000  0.0005 -0.0000  0.0000  0.0000 -0.0158
  57.  C 4 (pz)   0.0000  0.0000 -0.0000  0.0002 -0.0000  0.0000 -0.0000 -0.0087
  58.  C 4 (d1)  -0.0000  0.0000 -0.0000  0.0000 -0.0000  0.0000  0.0000 -0.0000
  59.  C 4 (d1)   0.0000  0.0000  0.0000 -0.0000  0.0000  0.0000 -0.0000  0.0000
  60.  C 4 (d2)   0.0000  0.0002 -0.0000  0.0000 -0.0000 -0.0002 -0.0000 -0.0000
  61.  C 4 (d2)  -0.0000  0.0001  0.0000 -0.0000  0.0000 -0.0000 -0.0000  0.0000
  62.  C 4 (d3)  -0.0000  0.0000  0.0001  0.0000 -0.0000 -0.0000  0.0001  0.0013
  63.  C 4 (d3)   0.0000  0.0000  0.0002 -0.0000  0.0000  0.0000 -0.0002  0.0115
  64.  C 4 (d4)   0.0002 -0.0000 -0.0000  0.0000 -0.0000 -0.0000  0.0000  0.0011
  65.  C 4 (d4)  -0.0000 -0.0000  0.0000  0.0001 -0.0000  0.0000 -0.0000 -0.0025
  66.  C 4 (d5)  -0.0004 -0.0000  0.0000  0.0000 -0.0000 -0.0000  0.0000  0.0061
  67.  C 4 (d5)  -0.0000  0.0000 -0.0000  0.0001 -0.0000  0.0000 -0.0000 -0.0065
  68.  C 4 (f1)  -0.0002  0.0000  0.0000 -0.0000 -0.0000  0.0000  0.0000  0.0029
  69.  C 4 (f2)   0.0000  0.0001 -0.0000  0.0000 -0.0000 -0.0001  0.0000 -0.0000
  70.  C 4 (f3)  -0.0000 -0.0000 -0.0001  0.0000  0.0000 -0.0000  0.0000 -0.0025
  71.  C 4 (f4)  -0.0000  0.0000 -0.0000 -0.0001  0.0000  0.0000  0.0000  0.0015
  72.  C 4 (f5)  -0.0000  0.0000 -0.0000  0.0000 -0.0000  0.0000  0.0000 -0.0000
  73.  C 4 (f6)  -0.0000 -0.0001  0.0000 -0.0000  0.0000  0.0001  0.0000  0.0000
  74.  C 4 (f7)  -0.0000  0.0000  0.0000 -0.0000 -0.0000 -0.0000  0.0000  0.0000
  75.  H 5 (S)   -0.0029  0.0000  0.0025 -0.0015 -0.0000 -0.0000 -0.0000  0.1182
  76.  H 5 (S)   -0.0000 -0.0000 -0.0001  0.0002 -0.0000 -0.0000  0.0002 -0.0204
  77.  H 5 (S)    0.0000 -0.0000  0.0000 -0.0001 -0.0000  0.0000  0.0000  0.0022
  78.  H 5 (px)   0.0000  0.0001 -0.0000 -0.0000 -0.0000 -0.0001 -0.0000  0.0000
  79.  H 5 (py)  -0.0000  0.0000  0.0001 -0.0000 -0.0000  0.0000 -0.0000  0.0042
  80.  H 5 (pz)  -0.0001  0.0000  0.0000  0.0000 -0.0000 -0.0000  0.0000 -0.0004
  81.  H 6 (S)   -0.0029  0.0000 -0.0025 -0.0015  0.0000 -0.0000  0.0000 -0.0551
  82.  H 6 (S)   -0.0000  0.0000  0.0001  0.0002  0.0000  0.0000 -0.0002 -0.0010
  83.  H 6 (S)    0.0000 -0.0000 -0.0000 -0.0001  0.0000 -0.0000 -0.0000  0.0034
  84.  H 6 (px)   0.0000  0.0001  0.0000 -0.0000 -0.0000 -0.0001 -0.0000  0.0000
  85.  H 6 (py)   0.0000 -0.0000  0.0001  0.0000 -0.0000  0.0000 -0.0000  0.0026
  86.  H 6 (pz)  -0.0001  0.0000 -0.0000  0.0000  0.0000 -0.0000 -0.0000  0.0012

          NAO       33      34      35      36      37      38      39      40
      ---------- ------- ------- ------- ------- ------- ------- ------- -------
   1.  C 1 (S)   -0.0092 -0.0095  0.0000  0.0027  0.0017 -0.0041 -0.0092 -0.0095
   2.  C 1 (S)    0.0033 -0.0065 -0.0000 -0.0104 -0.0055  0.5372  0.0033 -0.0065
   3.  C 1 (S)   -0.0008  0.0001 -0.0000 -0.0004  0.0001  0.0166 -0.0008  0.0001
   4.  C 1 (S)   -0.0001  0.0001 -0.0000  0.0001 -0.0000 -0.0021 -0.0001  0.0001
   5.  C 1 (S)   -0.0000  0.0000  0.0000  0.0000 -0.0000 -0.0000 -0.0000  0.0000
   6.  C 1 (px)   0.0000 -0.0000  0.0101  0.0000  0.0000 -0.0000  0.0000 -0.0000
   7.  C 1 (px)  -0.0000  0.0000 -0.0004 -0.0000 -0.0000  0.0000  0.0000  0.0000
   8.  C 1 (px)   0.0000 -0.0000  0.0000  0.0000  0.0000  0.0000  0.0000 -0.0000
   9.  C 1 (py)   0.0045  0.0070 -0.0000 -0.0087 -0.0090 -0.6823 -0.0045 -0.0070
  10.  C 1 (py)   0.0008  0.0000 -0.0000  0.0003 -0.0000  0.0085 -0.0008 -0.0000
  11.  C 1 (py)  -0.0000  0.0000  0.0000 -0.0000 -0.0000 -0.0018  0.0000 -0.0000
  12.  C 1 (pz)  -0.0050 -0.0033  0.0000 -0.0107  0.0017  0.4304 -0.0050 -0.0033
  13.  C 1 (pz)  -0.0007  0.0001 -0.0000 -0.0003  0.0002  0.0105 -0.0007  0.0001
  14.  C 1 (pz)  -0.0002  0.0001 -0.0000  0.0001  0.0000 -0.0042 -0.0002  0.0001
  15.  C 1 (d1)   0.0000  0.0000 -0.0000 -0.0000 -0.0000 -0.0000 -0.0000 -0.0000
  16.  C 1 (d1)  -0.0000 -0.0000  0.0000  0.0000  0.0000  0.0000  0.0000  0.0000
  17.  C 1 (d2)   0.0000  0.0000 -0.0002 -0.0000 -0.0000  0.0000  0.0000 -0.0000
  18.  C 1 (d2)  -0.0000  0.0000 -0.0001 -0.0000 -0.0000 -0.0000 -0.0000  0.0000
  19.  C 1 (d3)   0.0001  0.0002 -0.0000 -0.0003 -0.0003 -0.0216 -0.0001 -0.0002
  20.  C 1 (d3)  -0.0003  0.0000 -0.0000 -0.0001  0.0000 -0.0041  0.0003 -0.0000
  21.  C 1 (d4)  -0.0001  0.0002 -0.0000  0.0005  0.0001 -0.0227 -0.0001  0.0002
  22.  C 1 (d4)   0.0001 -0.0000  0.0000 -0.0000 -0.0000  0.0012  0.0001 -0.0000
  23.  C 1 (d5)   0.0001  0.0001 -0.0000  0.0004 -0.0001 -0.0130  0.0001  0.0001
  24.  C 1 (d5)   0.0002 -0.0001  0.0000 -0.0001 -0.0000  0.0040  0.0002 -0.0001
  25.  C 1 (f1)  -0.0000  0.0000  0.0000  0.0000  0.0001 -0.0016 -0.0000  0.0000
  26.  C 1 (f2)  -0.0000  0.0000  0.0001 -0.0000  0.0000 -0.0000 -0.0000  0.0000
  27.  C 1 (f3)  -0.0000  0.0001 -0.0000 -0.0001 -0.0001 -0.0063  0.0000 -0.0001
  28.  C 1 (f4)   0.0001  0.0001  0.0000  0.0002  0.0000 -0.0080  0.0001  0.0001
  29.  C 1 (f5)   0.0000  0.0000 -0.0000 -0.0000 -0.0000 -0.0000 -0.0000 -0.0000
  30.  C 1 (f6)  -0.0000  0.0000 -0.0001 -0.0000 -0.0000  0.0000  0.0000  0.0000
  31.  C 1 (f7)  -0.0001 -0.0001 -0.0000  0.0001  0.0001  0.0080  0.0001  0.0001
  32.  H 2 (S)    0.0000  0.0000 -0.0000 -0.0141 -0.0070 -0.0107 -0.0017 -0.0079
  33.  H 2 (S)    0.0006 -0.0000  0.0000  0.0001 -0.0001 -0.0017  0.0001 -0.0001
  34.  H 2 (S)   -0.0000  0.0002 -0.0000  0.0000 -0.0000 -0.0079 -0.0001  0.0001
  35.  H 2 (px)   0.0000 -0.0000  0.0001  0.0000  0.0000  0.0000  0.0000 -0.0000
  36.  H 2 (py)   0.0001  0.0000  0.0000  0.0003  0.0001 -0.0029 -0.0000  0.0001
  37.  H 2 (pz)  -0.0001 -0.0000  0.0000  0.0001  0.0001  0.0031  0.0000  0.0001
  38.  H 3 (S)   -0.0017 -0.0079  0.0000 -0.0029  0.0031  0.8064  0.0000  0.0000
  39.  H 3 (S)    0.0001 -0.0001  0.0000 -0.0000  0.0000  0.0000  0.0006 -0.0000
  40.  H 3 (S)   -0.0001  0.0001 -0.0000  0.0001  0.0001  0.0000 -0.0000  0.0002
  41.  H 3 (px)   0.0000 -0.0000  0.0001  0.0000  0.0000 -0.0000  0.0000 -0.0000
  42.  H 3 (py)   0.0000 -0.0001  0.0000 -0.0001  0.0000  0.0141 -0.0001 -0.0000
  43.  H 3 (pz)   0.0000  0.0001  0.0000 -0.0000 -0.0000 -0.0070 -0.0001 -0.0000
  44.  C 4 (S)    0.0010 -0.0011  0.0000 -0.0002  0.0010  0.0043  0.0010 -0.0011
  45.  C 4 (S)   -0.0104  0.0030 -0.0000  0.0005 -0.0033  0.0229 -0.0104  0.0030
  46.  C 4 (S)   -0.0007 -0.0001 -0.0000 -0.0005  0.0001  0.0216 -0.0007 -0.0001
  47.  C 4 (S)    0.0001 -0.0001  0.0000 -0.0001 -0.0001  0.0058  0.0001 -0.0001
  48.  C 4 (S)   -0.0000 -0.0000 -0.0000 -0.0000 -0.0000  0.0000 -0.0000 -0.0000
  49.  C 4 (px)   0.0000 -0.0000  0.0101  0.0000  0.0000  0.0000  0.0000 -0.0000
  50.  C 4 (px)  -0.0000  0.0000 -0.0004 -0.0000 -0.0000 -0.0000 -0.0000  0.0000
  51.  C 4 (px)  -0.0000 -0.0000  0.0000  0.0000  0.0000 -0.0000  0.0000  0.0000
  52.  C 4 (py)   0.0172  0.0022 -0.0000  0.0041 -0.0030  0.0227 -0.0172 -0.0022
  53.  C 4 (py)   0.0000  0.0003 -0.0000 -0.0005 -0.0004 -0.0329 -0.0000 -0.0003
  54.  C 4 (py)   0.0000 -0.0000 -0.0000  0.0000  0.0000  0.0008 -0.0000  0.0000
  55.  C 4 (pz)   0.0168 -0.0050  0.0000  0.0013 -0.0036  0.0144  0.0168 -0.0050
  56.  C 4 (pz)   0.0007  0.0001  0.0000  0.0004 -0.0001 -0.0158  0.0007  0.0001
  57.  C 4 (pz)  -0.0001  0.0002 -0.0000  0.0002  0.0000 -0.0087 -0.0001  0.0002
  58.  C 4 (d1)   0.0000 -0.0000  0.0000  0.0000  0.0000  0.0000 -0.0000  0.0000
  59.  C 4 (d1)   0.0000  0.0000 -0.0000 -0.0000 -0.0000  0.0000 -0.0000 -0.0000
  60.  C 4 (d2)   0.0000 -0.0000  0.0002  0.0000  0.0000  0.0000  0.0000 -0.0000
  61.  C 4 (d2)  -0.0000  0.0000  0.0001 -0.0000  0.0000 -0.0000 -0.0000  0.0000
  62.  C 4 (d3)  -0.0005 -0.0001  0.0000 -0.0001  0.0001 -0.0013  0.0005  0.0001
  63.  C 4 (d3)  -0.0000  0.0001 -0.0000 -0.0002 -0.0001 -0.0115  0.0000 -0.0001
  64.  C 4 (d4)   0.0006 -0.0002  0.0000 -0.0000  0.0000  0.0011  0.0006 -0.0002
  65.  C 4 (d4)  -0.0000  0.0000 -0.0000  0.0001  0.0000 -0.0025 -0.0000  0.0000
  66.  C 4 (d5)   0.0007 -0.0002  0.0000 -0.0001 -0.0002  0.0061  0.0007 -0.0002
  67.  C 4 (d5)  -0.0001  0.0001 -0.0000  0.0001  0.0000 -0.0065 -0.0001  0.0001
  68.  C 4 (f1)   0.0000 -0.0000 -0.0000 -0.0000 -0.0001  0.0029  0.0000 -0.0000
  69.  C 4 (f2)   0.0000 -0.0000  0.0001  0.0000  0.0000  0.0000  0.0000 -0.0000
  70.  C 4 (f3)   0.0001 -0.0000 -0.0000  0.0001  0.0000  0.0025 -0.0001  0.0000
  71.  C 4 (f4)  -0.0002  0.0001 -0.0000 -0.0000  0.0000  0.0015 -0.0002  0.0001
  72.  C 4 (f5)  -0.0000 -0.0000  0.0000  0.0000  0.0000  0.0000  0.0000  0.0000
  73.  C 4 (f6)  -0.0000  0.0000 -0.0001 -0.0000 -0.0000  0.0000  0.0000  0.0000
  74.  C 4 (f7)  -0.0002 -0.0000  0.0000 -0.0000  0.0000 -0.0000  0.0002  0.0000
  75.  H 5 (S)   -0.0204  0.0022 -0.0000 -0.0042  0.0004 -0.0551 -0.0010  0.0034
  76.  H 5 (S)   -0.0000 -0.0000  0.0000  0.0004  0.0002 -0.0010  0.0002  0.0002
  77.  H 5 (S)   -0.0000 -0.0001 -0.0000 -0.0001  0.0000  0.0034  0.0002 -0.0000
  78.  H 5 (px)   0.0000 -0.0000  0.0001  0.0000  0.0000  0.0000  0.0000 -0.0000
  79.  H 5 (py)  -0.0004  0.0001 -0.0000 -0.0001 -0.0000 -0.0026 -0.0001  0.0000
  80.  H 5 (pz)  -0.0002 -0.0000  0.0000 -0.0000  0.0000  0.0012  0.0001  0.0000
  81.  H 6 (S)   -0.0010  0.0034 -0.0000  0.0026 -0.0012  0.1182 -0.0204  0.0022
  82.  H 6 (S)    0.0002  0.0002 -0.0000  0.0001 -0.0001 -0.0204 -0.0000 -0.0000
  83.  H 6 (S)    0.0002 -0.0000  0.0000 -0.0000 -0.0000  0.0022 -0.0000 -0.0001
  84.  H 6 (px)   0.0000 -0.0000  0.0001  0.0000  0.0000  0.0000  0.0000 -0.0000
  85.  H 6 (py)   0.0001 -0.0000 -0.0000 -0.0001 -0.0000 -0.0042  0.0004 -0.0001
  86.  H 6 (pz)   0.0001  0.0000  0.0000  0.0000 -0.0001 -0.0004 -0.0002 -0.0000

          NAO       41      42      43      44      45      46      47      48
      ---------- ------- ------- ------- ------- ------- ------- ------- -------
   1.  C 1 (S)    0.0000 -0.0027  0.0017  0.0000 -0.0003  0.0077 -0.0068  0.0001
   2.  C 1 (S)    0.0000  0.0104 -0.0055 -0.0003  0.3618  0.0071  0.0111  0.0000
   3.  C 1 (S)   -0.0000  0.0004  0.0001  0.0077  0.0071  0.0030 -0.0001 -0.0000
   4.  C 1 (S)   -0.0000 -0.0001 -0.0000 -0.0068  0.0111 -0.0001 -0.0000 -0.0000
   5.  C 1 (S)    0.0000 -0.0000 -0.0000  0.0001  0.0000 -0.0000 -0.0000 -0.0000
   6.  C 1 (px)   0.0101  0.0000  0.0000 -0.0000  0.0000  0.0000  0.0000 -0.0000
   7.  C 1 (px)  -0.0004 -0.0000 -0.0000  0.0000 -0.0000 -0.0000 -0.0000  0.0000
   8.  C 1 (px)   0.0000  0.0000  0.0000  0.0000 -0.0000 -0.0000  0.0000 -0.0000
   9.  C 1 (py)   0.0000 -0.0087  0.0090  0.0000 -0.0000 -0.0000 -0.0000  0.0000
  10.  C 1 (py)  -0.0000  0.0003  0.0000 -0.0000  0.0000  0.0000  0.0000 -0.0000
  11.  C 1 (py)   0.0000 -0.0000  0.0000  0.0000 -0.0000 -0.0000 -0.0000  0.0000
  12.  C 1 (pz)   0.0000  0.0107  0.0017 -0.0082 -0.5184  0.0502  0.0023 -0.0000
  13.  C 1 (pz)  -0.0000  0.0003  0.0002  0.0198 -0.0044  0.0027 -0.0002 -0.0000
  14.  C 1 (pz)  -0.0000 -0.0001  0.0000  0.0054  0.0129  0.0001 -0.0001 -0.0000
  15.  C 1 (d1)  -0.0000 -0.0000  0.0000  0.0000 -0.0000  0.0000  0.0000 -0.0000
  16.  C 1 (d1)   0.0000  0.0000 -0.0000 -0.0000 -0.0000 -0.0000  0.0000  0.0000
  17.  C 1 (d2)  -0.0002 -0.0000 -0.0000  0.0000 -0.0000 -0.0000 -0.0000  0.0000
  18.  C 1 (d2)  -0.0001 -0.0000 -0.0000 -0.0000  0.0000  0.0000 -0.0000  0.0000
  19.  C 1 (d3)   0.0000 -0.0003  0.0003 -0.0000  0.0000 -0.0000 -0.0000  0.0000
  20.  C 1 (d3)  -0.0000 -0.0001 -0.0000  0.0000 -0.0000  0.0000  0.0000 -0.0000
  21.  C 1 (d4)  -0.0000 -0.0005  0.0001 -0.0005  0.0015 -0.0010 -0.0004 -0.0000
  22.  C 1 (d4)   0.0000  0.0000 -0.0000  0.0008 -0.0030 -0.0001  0.0000  0.0000
  23.  C 1 (d5)  -0.0000 -0.0004 -0.0001 -0.0070  0.0340 -0.0019 -0.0000  0.0000
  24.  C 1 (d5)   0.0000  0.0001 -0.0000  0.0011 -0.0075 -0.0001  0.0001  0.0000
  25.  C 1 (f1)   0.0000 -0.0000  0.0001  0.0029 -0.0111  0.0002 -0.0001 -0.0000
  26.  C 1 (f2)   0.0001 -0.0000  0.0000 -0.0000  0.0000  0.0000  0.0000 -0.0000
  27.  C 1 (f3)   0.0000 -0.0001  0.0001  0.0000  0.0000  0.0000  0.0000 -0.0000
  28.  C 1 (f4)  -0.0000 -0.0002  0.0000 -0.0003  0.0003 -0.0006 -0.0001 -0.0000
  29.  C 1 (f5)  -0.0000  0.0000  0.0000 -0.0000  0.0000  0.0000 -0.0000 -0.0000
  30.  C 1 (f6)  -0.0001 -0.0000 -0.0000  0.0000 -0.0000 -0.0000 -0.0000  0.0000
  31.  C 1 (f7)  -0.0000  0.0001 -0.0001  0.0000 -0.0000  0.0000  0.0000 -0.0000
  32.  H 2 (S)    0.0000  0.0029  0.0031  0.0043  0.0229  0.0216  0.0058  0.0000
  33.  H 2 (S)    0.0000  0.0000  0.0000  0.0010 -0.0104 -0.0007  0.0001 -0.0000
  34.  H 2 (S)   -0.0000 -0.0001  0.0001 -0.0011  0.0030 -0.0001 -0.0001 -0.0000
  35.  H 2 (px)   0.0001  0.0000  0.0000  0.0000 -0.0000 -0.0000  0.0000 -0.0000
  36.  H 2 (py)   0.0000 -0.0001 -0.0000 -0.0002  0.0005 -0.0005 -0.0001 -0.0000
  37.  H 2 (pz)   0.0000  0.0000 -0.0000  0.0010 -0.0033  0.0001 -0.0001 -0.0000
  38.  H 3 (S)   -0.0000  0.0141 -0.0070  0.0043  0.0229  0.0216  0.0058  0.0000
  39.  H 3 (S)    0.0000 -0.0001 -0.0001  0.0010 -0.0104 -0.0007  0.0001 -0.0000
  40.  H 3 (S)   -0.0000 -0.0000 -0.0000 -0.0011  0.0030 -0.0001 -0.0001 -0.0000
  41.  H 3 (px)   0.0001  0.0000  0.0000  0.0000 -0.0000  0.0000  0.0000 -0.0000
  42.  H 3 (py)   0.0000  0.0003 -0.0001  0.0002 -0.0005  0.0005  0.0001  0.0000
  43.  H 3 (pz)   0.0000 -0.0001  0.0001  0.0010 -0.0033  0.0001 -0.0001 -0.0000
  44.  C 4 (S)    0.0000  0.0002  0.0010  1.9994 -0.0000 -0.0000 -0.0000 -0.0000
  45.  C 4 (S)   -0.0000 -0.0005 -0.0033 -0.0000  1.0840 -0.0000  0.0000 -0.0000
  46.  C 4 (S)    0.0000  0.0005  0.0001 -0.0000 -0.0000  0.0030  0.0000  0.0000
  47.  C 4 (S)    0.0000  0.0001 -0.0001 -0.0000  0.0000  0.0000  0.0002 -0.0000
  48.  C 4 (S)   -0.0000  0.0000 -0.0000 -0.0000 -0.0000  0.0000 -0.0000  0.0000
  49.  C 4 (px)   0.0101  0.0000  0.0000 -0.0000 -0.0000  0.0000  0.0000 -0.0000
  50.  C 4 (px)  -0.0004 -0.0000 -0.0000 -0.0000  0.0000 -0.0000 -0.0000  0.0000
  51.  C 4 (px)   0.0000  0.0000  0.0000 -0.0000  0.0000  0.0000  0.0000 -0.0000
  52.  C 4 (py)  -0.0000  0.0041  0.0030 -0.0000  0.0000 -0.0000 -0.0000  0.0000
  53.  C 4 (py)   0.0000 -0.0005  0.0004  0.0000 -0.0000 -0.0000 -0.0000  0.0000
  54.  C 4 (py)  -0.0000  0.0000 -0.0000  0.0000  0.0000  0.0000  0.0000 -0.0000
  55.  C 4 (pz)   0.0000 -0.0013 -0.0036 -0.0058 -0.1063 -0.0440  0.0072  0.0000
  56.  C 4 (pz)  -0.0000 -0.0004 -0.0001 -0.0022  0.0119 -0.0028  0.0001 -0.0000
  57.  C 4 (pz)  -0.0000 -0.0002  0.0000 -0.0007  0.0053 -0.0003 -0.0001 -0.0000
  58.  C 4 (d1)   0.0000  0.0000 -0.0000 -0.0000  0.0000 -0.0000  0.0000  0.0000
  59.  C 4 (d1)  -0.0000  0.0000  0.0000 -0.0000  0.0000  0.0000  0.0000 -0.0000
  60.  C 4 (d2)   0.0002  0.0000  0.0000  0.0000 -0.0000 -0.0000  0.0000 -0.0000
  61.  C 4 (d2)   0.0001 -0.0000  0.0000 -0.0000  0.0000  0.0000  0.0000 -0.0000
  62.  C 4 (d3)   0.0000 -0.0001 -0.0001  0.0000 -0.0000 -0.0000 -0.0000  0.0000
  63.  C 4 (d3)  -0.0000 -0.0002  0.0001  0.0000  0.0000  0.0000  0.0000 -0.0000
  64.  C 4 (d4)   0.0000  0.0000  0.0000  0.0052 -0.0318 -0.0007  0.0002  0.0000
  65.  C 4 (d4)  -0.0000 -0.0001  0.0000 -0.0010  0.0023 -0.0001 -0.0000 -0.0000
  66.  C 4 (d5)   0.0000  0.0001 -0.0002 -0.0020  0.0072 -0.0017  0.0004  0.0000
  67.  C 4 (d5)  -0.0000 -0.0001  0.0000 -0.0005  0.0072 -0.0003 -0.0001 -0.0000
  68.  C 4 (f1)  -0.0000  0.0000 -0.0001 -0.0012  0.0093 -0.0002  0.0001  0.0000
  69.  C 4 (f2)   0.0001  0.0000  0.0000  0.0000 -0.0000 -0.0000  0.0000 -0.0000
  70.  C 4 (f3)  -0.0000  0.0001 -0.0000 -0.0000 -0.0000 -0.0000 -0.0000  0.0000
  71.  C 4 (f4)  -0.0000  0.0000  0.0000 -0.0008  0.0088  0.0005 -0.0000 -0.0000
  72.  C 4 (f5)   0.0000  0.0000 -0.0000 -0.0000  0.0000 -0.0000 -0.0000 -0.0000
  73.  C 4 (f6)  -0.0001 -0.0000 -0.0000  0.0000 -0.0000 -0.0000 -0.0000  0.0000
  74.  C 4 (f7)   0.0000 -0.0000 -0.0000  0.0000 -0.0000 -0.0000 -0.0000  0.0000
  75.  H 5 (S)   -0.0000 -0.0026 -0.0012 -0.0041  0.5372  0.0166 -0.0021 -0.0000
  76.  H 5 (S)    0.0000 -0.0001 -0.0001 -0.0092  0.0033 -0.0008 -0.0001 -0.0000
  77.  H 5 (S)   -0.0000  0.0000 -0.0000 -0.0095 -0.0065  0.0001  0.0001  0.0000
  78.  H 5 (px)   0.0001  0.0000  0.0000  0.0000 -0.0000  0.0000  0.0000 -0.0000
  79.  H 5 (py)  -0.0000 -0.0001  0.0000 -0.0027  0.0104  0.0004 -0.0001 -0.0000
  80.  H 5 (pz)   0.0000 -0.0000 -0.0001 -0.0017  0.0055 -0.0001  0.0000  0.0000
  81.  H 6 (S)   -0.0000  0.0042  0.0004 -0.0041  0.5372  0.0166 -0.0021 -0.0000
  82.  H 6 (S)   -0.0000 -0.0004  0.0002 -0.0092  0.0033 -0.0008 -0.0001 -0.0000
  83.  H 6 (S)    0.0000  0.0001  0.0000 -0.0095 -0.0065  0.0001  0.0001  0.0000
  84.  H 6 (px)   0.0001  0.0000  0.0000  0.0000 -0.0000  0.0000  0.0000 -0.0000
  85.  H 6 (py)  -0.0000 -0.0001  0.0000  0.0027 -0.0104 -0.0004  0.0001  0.0000
  86.  H 6 (pz)   0.0000  0.0000  0.0000 -0.0017  0.0055 -0.0001  0.0000  0.0000

          NAO       49      50      51      52      53      54      55      56
      ---------- ------- ------- ------- ------- ------- ------- ------- -------
   1.  C 1 (S)   -0.0000 -0.0000 -0.0000  0.0000  0.0000 -0.0000  0.0082 -0.0198
   2.  C 1 (S)   -0.0000 -0.0000  0.0000 -0.0000  0.0000 -0.0000  0.5184  0.0044
   3.  C 1 (S)   -0.0000  0.0000  0.0000  0.0000  0.0000 -0.0000 -0.0502 -0.0027
   4.  C 1 (S)   -0.0000  0.0000 -0.0000  0.0000  0.0000 -0.0000 -0.0023  0.0002
   5.  C 1 (S)    0.0000 -0.0000  0.0000 -0.0000 -0.0000  0.0000  0.0000  0.0000
   6.  C 1 (px)   0.9977 -0.0387  0.0040 -0.0000  0.0000 -0.0000 -0.0000 -0.0000
   7.  C 1 (px)  -0.0387  0.0015 -0.0002  0.0000 -0.0000  0.0000  0.0000  0.0000
   8.  C 1 (px)   0.0040 -0.0002  0.0000  0.0000 -0.0000 -0.0000  0.0000  0.0000
   9.  C 1 (py)  -0.0000  0.0000  0.0000  0.1740  0.0545 -0.0009 -0.0000 -0.0000
  10.  C 1 (py)  -0.0000  0.0000 -0.0000  0.0545 -0.0008  0.0001  0.0000  0.0000
  11.  C 1 (py)   0.0000 -0.0000  0.0000 -0.0009  0.0001 -0.0000 -0.0000 -0.0000
  12.  C 1 (pz)  -0.0000 -0.0000  0.0000 -0.0000  0.0000 -0.0000 -0.5685 -0.0498
  13.  C 1 (pz)  -0.0000  0.0000  0.0000 -0.0000 -0.0000  0.0000 -0.0498 -0.0026
  14.  C 1 (pz)  -0.0000  0.0000  0.0000  0.0000  0.0000 -0.0000 -0.0090  0.0000
  15.  C 1 (d1)  -0.0000  0.0000  0.0000  0.0000  0.0000  0.0000 -0.0000 -0.0000
  16.  C 1 (d1)   0.0000 -0.0000 -0.0000 -0.0000 -0.0000 -0.0000  0.0000  0.0000
  17.  C 1 (d2)  -0.0206  0.0008 -0.0001  0.0000 -0.0000  0.0000  0.0000  0.0000
  18.  C 1 (d2)  -0.0057  0.0002 -0.0000 -0.0000  0.0000  0.0000 -0.0000 -0.0000
  19.  C 1 (d3)   0.0000 -0.0000  0.0000  0.0045  0.0017 -0.0000 -0.0000 -0.0000
  20.  C 1 (d3)  -0.0000  0.0000  0.0000 -0.0187  0.0004 -0.0001  0.0000  0.0000
  21.  C 1 (d4)  -0.0000  0.0000 -0.0000 -0.0000 -0.0000  0.0000 -0.0054  0.0007
  22.  C 1 (d4)   0.0000 -0.0000  0.0000  0.0000  0.0000 -0.0000  0.0035  0.0001
  23.  C 1 (d5)  -0.0000  0.0000 -0.0000  0.0000  0.0000 -0.0000  0.0252  0.0022
  24.  C 1 (d5)   0.0000 -0.0000  0.0000 -0.0000 -0.0000  0.0000  0.0096  0.0001
  25.  C 1 (f1)   0.0000 -0.0000  0.0000 -0.0000 -0.0000  0.0000 -0.0067 -0.0004
  26.  C 1 (f2)   0.0091 -0.0004  0.0000 -0.0000  0.0000 -0.0000 -0.0000 -0.0000
  27.  C 1 (f3)  -0.0000  0.0000  0.0000 -0.0024  0.0005 -0.0000 -0.0000 -0.0000
  28.  C 1 (f4)  -0.0000  0.0000 -0.0000  0.0000 -0.0000  0.0000  0.0033  0.0005
  29.  C 1 (f5)  -0.0000  0.0000  0.0000  0.0000  0.0000  0.0000 -0.0000 -0.0000
  30.  C 1 (f6)  -0.0087  0.0003 -0.0000 -0.0000 -0.0000  0.0000  0.0000  0.0000
  31.  C 1 (f7)  -0.0000  0.0000 -0.0000 -0.0025 -0.0006  0.0000  0.0000  0.0000
  32.  H 2 (S)   -0.0000  0.0000  0.0000 -0.0227  0.0329 -0.0008  0.0144 -0.0158
  33.  H 2 (S)    0.0000 -0.0000 -0.0000  0.0172  0.0000  0.0000  0.0168  0.0007
  34.  H 2 (S)   -0.0000  0.0000 -0.0000  0.0022  0.0003 -0.0000 -0.0050  0.0001
  35.  H 2 (px)   0.0101 -0.0004  0.0000 -0.0000 -0.0000 -0.0000  0.0000  0.0000
  36.  H 2 (py)   0.0000 -0.0000  0.0000  0.0041 -0.0005  0.0000  0.0013  0.0004
  37.  H 2 (pz)   0.0000 -0.0000  0.0000 -0.0030 -0.0004  0.0000 -0.0036 -0.0001
  38.  H 3 (S)    0.0000 -0.0000 -0.0000  0.0227 -0.0329  0.0008  0.0144 -0.0158
  39.  H 3 (S)    0.0000 -0.0000  0.0000 -0.0172 -0.0000 -0.0000  0.0168  0.0007
  40.  H 3 (S)   -0.0000  0.0000  0.0000 -0.0022 -0.0003  0.0000 -0.0050  0.0001
  41.  H 3 (px)   0.0101 -0.0004  0.0000 -0.0000  0.0000 -0.0000  0.0000 -0.0000
  42.  H 3 (py)   0.0000 -0.0000  0.0000  0.0041 -0.0005  0.0000 -0.0013 -0.0004
  43.  H 3 (pz)   0.0000 -0.0000  0.0000  0.0030  0.0004 -0.0000 -0.0036 -0.0001
  44.  C 4 (S)   -0.0000 -0.0000 -0.0000 -0.0000  0.0000  0.0000 -0.0058 -0.0022
  45.  C 4 (S)   -0.0000  0.0000  0.0000  0.0000 -0.0000  0.0000 -0.1063  0.0119
  46.  C 4 (S)    0.0000 -0.0000  0.0000 -0.0000 -0.0000  0.0000 -0.0440 -0.0028
  47.  C 4 (S)    0.0000 -0.0000  0.0000 -0.0000 -0.0000  0.0000  0.0072  0.0001
  48.  C 4 (S)   -0.0000  0.0000 -0.0000  0.0000  0.0000 -0.0000  0.0000 -0.0000
  49.  C 4 (px)   0.9977 -0.0387  0.0040  0.0000  0.0000 -0.0000 -0.0000 -0.0000
  50.  C 4 (px)  -0.0387  0.0015 -0.0002 -0.0000 -0.0000  0.0000 -0.0000  0.0000
  51.  C 4 (px)   0.0040 -0.0002  0.0000 -0.0000  0.0000 -0.0000 -0.0000 -0.0000
  52.  C 4 (py)   0.0000 -0.0000 -0.0000  1.1775 -0.0045  0.0029  0.0000 -0.0000
  53.  C 4 (py)   0.0000 -0.0000  0.0000 -0.0045  0.0027 -0.0001 -0.0000 -0.0000
  54.  C 4 (py)  -0.0000  0.0000 -0.0000  0.0029 -0.0001  0.0000  0.0000  0.0000
  55.  C 4 (pz)  -0.0000 -0.0000 -0.0000  0.0000 -0.0000  0.0000  1.1090  0.0432
  56.  C 4 (pz)  -0.0000  0.0000 -0.0000 -0.0000 -0.0000  0.0000  0.0432  0.0028
  57.  C 4 (pz)  -0.0000  0.0000 -0.0000  0.0000  0.0000 -0.0000 -0.0069  0.0002
  58.  C 4 (d1)  -0.0000  0.0000  0.0000  0.0000 -0.0000  0.0000  0.0000  0.0000
  59.  C 4 (d1)  -0.0000  0.0000  0.0000  0.0000  0.0000  0.0000 -0.0000 -0.0000
  60.  C 4 (d2)   0.0206 -0.0008  0.0001  0.0000 -0.0000 -0.0000  0.0000  0.0000
  61.  C 4 (d2)   0.0057 -0.0002  0.0000 -0.0000  0.0000 -0.0000 -0.0000 -0.0000
  62.  C 4 (d3)   0.0000 -0.0000  0.0000 -0.0371  0.0002 -0.0001 -0.0000 -0.0000
  63.  C 4 (d3)  -0.0000  0.0000 -0.0000 -0.0035  0.0009 -0.0000 -0.0000 -0.0000
  64.  C 4 (d4)   0.0000 -0.0000 -0.0000 -0.0000  0.0000 -0.0000  0.0234  0.0004
  65.  C 4 (d4)  -0.0000  0.0000 -0.0000  0.0000 -0.0000  0.0000 -0.0010  0.0001
  66.  C 4 (d5)   0.0000 -0.0000 -0.0000 -0.0000  0.0000  0.0000  0.0484  0.0019
  67.  C 4 (d5)  -0.0000  0.0000 -0.0000  0.0000  0.0000 -0.0000 -0.0031  0.0003
  68.  C 4 (f1)  -0.0000  0.0000 -0.0000 -0.0000 -0.0000 -0.0000  0.0082  0.0004
  69.  C 4 (f2)   0.0091 -0.0004  0.0000  0.0000 -0.0000 -0.0000  0.0000  0.0000
  70.  C 4 (f3)  -0.0000 -0.0000 -0.0000  0.0102 -0.0002  0.0000  0.0000 -0.0000
  71.  C 4 (f4)  -0.0000  0.0000  0.0000 -0.0000 -0.0000  0.0000 -0.0112 -0.0004
  72.  C 4 (f5)   0.0000 -0.0000  0.0000 -0.0000 -0.0000 -0.0000  0.0000  0.0000
  73.  C 4 (f6)  -0.0087  0.0003 -0.0000 -0.0000 -0.0000  0.0000  0.0000  0.0000
  74.  C 4 (f7)   0.0000 -0.0000  0.0000 -0.0138  0.0000 -0.0000 -0.0000  0.0000
  75.  H 5 (S)   -0.0000  0.0000  0.0000 -0.6823  0.0085 -0.0018 -0.4304 -0.0105
  76.  H 5 (S)    0.0000 -0.0000  0.0000 -0.0045 -0.0008  0.0000  0.0050  0.0007
  77.  H 5 (S)   -0.0000  0.0000 -0.0000 -0.0070 -0.0000 -0.0000  0.0033 -0.0001
  78.  H 5 (px)   0.0101 -0.0004  0.0000 -0.0000  0.0000 -0.0000  0.0000 -0.0000
  79.  H 5 (py)  -0.0000  0.0000  0.0000 -0.0087  0.0003 -0.0000 -0.0107 -0.0003
  80.  H 5 (pz)   0.0000 -0.0000  0.0000 -0.0090 -0.0000 -0.0000  0.0017  0.0002
  81.  H 6 (S)    0.0000  0.0000 -0.0000  0.6823 -0.0085  0.0018 -0.4304 -0.0105
  82.  H 6 (S)   -0.0000  0.0000 -0.0000  0.0045  0.0008 -0.0000  0.0050  0.0007
  83.  H 6 (S)    0.0000 -0.0000  0.0000  0.0070  0.0000  0.0000  0.0033 -0.0001
  84.  H 6 (px)   0.0101 -0.0004  0.0000 -0.0000  0.0000 -0.0000  0.0000 -0.0000
  85.  H 6 (py)  -0.0000  0.0000 -0.0000 -0.0087  0.0003 -0.0000  0.0107  0.0003
  86.  H 6 (pz)   0.0000 -0.0000  0.0000  0.0090  0.0000  0.0000  0.0017  0.0002

          NAO       57      58      59      60      61      62      63      64
      ---------- ------- ------- ------- ------- ------- ------- ------- -------
   1.  C 1 (S)   -0.0054 -0.0000 -0.0000  0.0000 -0.0000  0.0000  0.0000 -0.0005
   2.  C 1 (S)   -0.0129  0.0000  0.0000  0.0000 -0.0000 -0.0000 -0.0000  0.0015
   3.  C 1 (S)   -0.0001 -0.0000  0.0000 -0.0000  0.0000  0.0000 -0.0000 -0.0010
   4.  C 1 (S)    0.0001  0.0000 -0.0000 -0.0000  0.0000  0.0000 -0.0000 -0.0004
   5.  C 1 (S)    0.0000  0.0000 -0.0000  0.0000  0.0000 -0.0000  0.0000 -0.0000
   6.  C 1 (px)  -0.0000 -0.0000 -0.0000  0.0206  0.0057  0.0000 -0.0000  0.0000
   7.  C 1 (px)   0.0000  0.0000  0.0000 -0.0008 -0.0002 -0.0000  0.0000 -0.0000
   8.  C 1 (px)  -0.0000  0.0000  0.0000  0.0001  0.0000 -0.0000 -0.0000  0.0000
   9.  C 1 (py)   0.0000 -0.0000  0.0000 -0.0000  0.0000 -0.0045  0.0187 -0.0000
  10.  C 1 (py)  -0.0000  0.0000  0.0000  0.0000 -0.0000 -0.0017 -0.0004 -0.0000
  11.  C 1 (py)   0.0000 -0.0000  0.0000  0.0000  0.0000  0.0000  0.0001  0.0000
  12.  C 1 (pz)  -0.0090 -0.0000  0.0000  0.0000 -0.0000  0.0000 -0.0000  0.0054
  13.  C 1 (pz)   0.0000 -0.0000  0.0000 -0.0000  0.0000 -0.0000 -0.0000 -0.0007
  14.  C 1 (pz)   0.0002 -0.0000  0.0000 -0.0000  0.0000  0.0000 -0.0000 -0.0005
  15.  C 1 (d1)  -0.0000 -0.0000  0.0000 -0.0000 -0.0000 -0.0000  0.0000 -0.0000
  16.  C 1 (d1)   0.0000  0.0000 -0.0000  0.0000  0.0000  0.0000 -0.0000  0.0000
  17.  C 1 (d2)   0.0000 -0.0000  0.0000 -0.0004 -0.0001 -0.0000  0.0000  0.0000
  18.  C 1 (d2)   0.0000  0.0000  0.0000 -0.0001 -0.0000  0.0000  0.0000 -0.0000
  19.  C 1 (d3)   0.0000 -0.0000  0.0000 -0.0000  0.0000 -0.0001  0.0006 -0.0000
  20.  C 1 (d3)  -0.0000 -0.0000 -0.0000 -0.0000  0.0000  0.0006  0.0002  0.0000
  21.  C 1 (d4)   0.0005  0.0000 -0.0000 -0.0000  0.0000 -0.0000  0.0000 -0.0002
  22.  C 1 (d4)  -0.0001  0.0000 -0.0000  0.0000 -0.0000  0.0000 -0.0000  0.0002
  23.  C 1 (d5)   0.0003  0.0000 -0.0000 -0.0000  0.0000  0.0000 -0.0000 -0.0005
  24.  C 1 (d5)  -0.0002  0.0000 -0.0000  0.0000 -0.0000 -0.0000  0.0000  0.0004
  25.  C 1 (f1)   0.0000 -0.0000  0.0000  0.0000 -0.0000 -0.0000  0.0000  0.0002
  26.  C 1 (f2)   0.0000  0.0000  0.0000  0.0002  0.0001  0.0000  0.0000 -0.0000
  27.  C 1 (f3)  -0.0000 -0.0000  0.0000 -0.0000  0.0000  0.0001  0.0002 -0.0000
  28.  C 1 (f4)   0.0002  0.0000 -0.0000  0.0000 -0.0000  0.0000 -0.0000  0.0000
  29.  C 1 (f5)  -0.0000 -0.0000  0.0000 -0.0000  0.0000 -0.0000  0.0000 -0.0000
  30.  C 1 (f6)   0.0000  0.0000  0.0000 -0.0002 -0.0000 -0.0000  0.0000 -0.0000
  31.  C 1 (f7)  -0.0000  0.0000 -0.0000 -0.0000 -0.0000  0.0001 -0.0002  0.0000
  32.  H 2 (S)   -0.0087 -0.0000  0.0000 -0.0000  0.0000  0.0013  0.0115  0.0011
  33.  H 2 (S)   -0.0001  0.0000  0.0000  0.0000 -0.0000 -0.0005 -0.0000  0.0006
  34.  H 2 (S)    0.0002 -0.0000  0.0000 -0.0000  0.0000 -0.0001  0.0001 -0.0002
  35.  H 2 (px)  -0.0000  0.0000 -0.0000  0.0002  0.0001  0.0000 -0.0000  0.0000
  36.  H 2 (py)   0.0002  0.0000 -0.0000  0.0000 -0.0000 -0.0001 -0.0002 -0.0000
  37.  H 2 (pz)   0.0000  0.0000 -0.0000  0.0000  0.0000  0.0001 -0.0001  0.0000
  38.  H 3 (S)   -0.0087  0.0000  0.0000  0.0000 -0.0000 -0.0013 -0.0115  0.0011
  39.  H 3 (S)   -0.0001 -0.0000 -0.0000  0.0000 -0.0000  0.0005  0.0000  0.0006
  40.  H 3 (S)    0.0002  0.0000 -0.0000 -0.0000  0.0000  0.0001 -0.0001 -0.0002
  41.  H 3 (px)  -0.0000  0.0000 -0.0000  0.0002  0.0001  0.0000 -0.0000  0.0000
  42.  H 3 (py)  -0.0002  0.0000  0.0000  0.0000 -0.0000 -0.0001 -0.0002  0.0000
  43.  H 3 (pz)   0.0000 -0.0000  0.0000  0.0000  0.0000 -0.0001  0.0001  0.0000
  44.  C 4 (S)   -0.0007 -0.0000 -0.0000  0.0000 -0.0000  0.0000  0.0000  0.0052
  45.  C 4 (S)    0.0053  0.0000  0.0000 -0.0000  0.0000 -0.0000  0.0000 -0.0318
  46.  C 4 (S)   -0.0003 -0.0000  0.0000 -0.0000  0.0000 -0.0000  0.0000 -0.0007
  47.  C 4 (S)   -0.0001  0.0000  0.0000  0.0000  0.0000 -0.0000  0.0000  0.0002
  48.  C 4 (S)   -0.0000  0.0000 -0.0000 -0.0000 -0.0000  0.0000 -0.0000  0.0000
  49.  C 4 (px)  -0.0000 -0.0000 -0.0000  0.0206  0.0057  0.0000 -0.0000  0.0000
  50.  C 4 (px)   0.0000  0.0000  0.0000 -0.0008 -0.0002 -0.0000  0.0000 -0.0000
  51.  C 4 (px)  -0.0000  0.0000  0.0000  0.0001  0.0000  0.0000 -0.0000 -0.0000
  52.  C 4 (py)   0.0000  0.0000  0.0000  0.0000 -0.0000 -0.0371 -0.0035 -0.0000
  53.  C 4 (py)   0.0000 -0.0000  0.0000 -0.0000  0.0000  0.0002  0.0009  0.0000
  54.  C 4 (py)  -0.0000  0.0000  0.0000 -0.0000 -0.0000 -0.0001 -0.0000 -0.0000
  55.  C 4 (pz)  -0.0069  0.0000 -0.0000  0.0000 -0.0000 -0.0000 -0.0000  0.0234
  56.  C 4 (pz)   0.0002  0.0000 -0.0000  0.0000 -0.0000 -0.0000 -0.0000  0.0004
  57.  C 4 (pz)   0.0003 -0.0000 -0.0000 -0.0000  0.0000  0.0000 -0.0000 -0.0003
  58.  C 4 (d1)  -0.0000  0.0000 -0.0000 -0.0000  0.0000 -0.0000 -0.0000  0.0000
  59.  C 4 (d1)  -0.0000 -0.0000  0.0000 -0.0000  0.0000 -0.0000  0.0000 -0.0000
  60.  C 4 (d2)  -0.0000 -0.0000 -0.0000  0.0004  0.0001 -0.0000 -0.0000  0.0000
  61.  C 4 (d2)   0.0000  0.0000  0.0000  0.0001  0.0000  0.0000  0.0000 -0.0000
  62.  C 4 (d3)   0.0000 -0.0000 -0.0000 -0.0000  0.0000  0.0012  0.0001  0.0000
  63.  C 4 (d3)  -0.0000 -0.0000  0.0000 -0.0000  0.0000  0.0001  0.0003 -0.0000
  64.  C 4 (d4)  -0.0003  0.0000 -0.0000  0.0000 -0.0000  0.0000 -0.0000  0.0013
  65.  C 4 (d4)   0.0001  0.0000 -0.0000 -0.0000 -0.0000 -0.0000  0.0000 -0.0001
  66.  C 4 (d5)  -0.0003  0.0000 -0.0000  0.0000 -0.0000  0.0000 -0.0000  0.0007
  67.  C 4 (d5)   0.0002  0.0000 -0.0000 -0.0000  0.0000  0.0000 -0.0000 -0.0003
  68.  C 4 (f1)  -0.0001  0.0000 -0.0000 -0.0000  0.0000 -0.0000  0.0000 -0.0001
  69.  C 4 (f2)  -0.0000 -0.0000 -0.0000  0.0002  0.0001 -0.0000 -0.0000  0.0000
  70.  C 4 (f3)   0.0000  0.0000  0.0000  0.0000 -0.0000 -0.0003 -0.0001 -0.0000
  71.  C 4 (f4)   0.0001 -0.0000  0.0000 -0.0000  0.0000 -0.0000  0.0000 -0.0004
  72.  C 4 (f5)   0.0000  0.0000  0.0000 -0.0000 -0.0000  0.0000 -0.0000 -0.0000
  73.  C 4 (f6)   0.0000 -0.0000  0.0000 -0.0002 -0.0000 -0.0000  0.0000 -0.0000
  74.  C 4 (f7)  -0.0000 -0.0000 -0.0000  0.0000  0.0000  0.0004  0.0000  0.0000
  75.  H 5 (S)    0.0042 -0.0000 -0.0000 -0.0000  0.0000  0.0216  0.0041 -0.0227
  76.  H 5 (S)    0.0002  0.0000 -0.0000  0.0000 -0.0000  0.0001 -0.0003 -0.0001
  77.  H 5 (S)   -0.0001 -0.0000 -0.0000 -0.0000 -0.0000  0.0002  0.0000  0.0002
  78.  H 5 (px)  -0.0000 -0.0000 -0.0000  0.0002  0.0001  0.0000 -0.0000  0.0000
  79.  H 5 (py)   0.0001 -0.0000  0.0000 -0.0000  0.0000  0.0003  0.0001 -0.0005
  80.  H 5 (pz)   0.0000 -0.0000 -0.0000  0.0000  0.0000  0.0003 -0.0000 -0.0001
  81.  H 6 (S)    0.0042  0.0000  0.0000 -0.0000  0.0000 -0.0216 -0.0041 -0.0227
  82.  H 6 (S)    0.0002  0.0000 -0.0000 -0.0000  0.0000 -0.0001  0.0003 -0.0001
  83.  H 6 (S)   -0.0001  0.0000  0.0000  0.0000 -0.0000 -0.0002 -0.0000  0.0002
  84.  H 6 (px)  -0.0000 -0.0000 -0.0000  0.0002  0.0001  0.0000 -0.0000  0.0000
  85.  H 6 (py)  -0.0001 -0.0000 -0.0000 -0.0000 -0.0000  0.0003  0.0001  0.0005
  86.  H 6 (pz)   0.0000  0.0000  0.0000  0.0000  0.0000 -0.0003  0.0000 -0.0001

          NAO       65      66      67      68      69      70      71      72
      ---------- ------- ------- ------- ------- ------- ------- ------- -------
   1.  C 1 (S)    0.0008 -0.0070  0.0011 -0.0029  0.0000 -0.0000  0.0003  0.0000
   2.  C 1 (S)   -0.0030  0.0340 -0.0075  0.0111  0.0000 -0.0000 -0.0003 -0.0000
   3.  C 1 (S)   -0.0001 -0.0019 -0.0001 -0.0002 -0.0000  0.0000  0.0006 -0.0000
   4.  C 1 (S)    0.0000 -0.0000  0.0001  0.0001 -0.0000  0.0000  0.0001  0.0000
   5.  C 1 (S)    0.0000  0.0000  0.0000  0.0000  0.0000 -0.0000  0.0000  0.0000
   6.  C 1 (px)  -0.0000  0.0000 -0.0000 -0.0000  0.0091 -0.0000 -0.0000  0.0000
   7.  C 1 (px)   0.0000 -0.0000  0.0000  0.0000 -0.0004  0.0000  0.0000 -0.0000
   8.  C 1 (px)  -0.0000  0.0000 -0.0000 -0.0000  0.0000  0.0000 -0.0000  0.0000
   9.  C 1 (py)   0.0000 -0.0000  0.0000 -0.0000 -0.0000 -0.0024  0.0000 -0.0000
  10.  C 1 (py)   0.0000  0.0000 -0.0000  0.0000  0.0000  0.0005  0.0000 -0.0000
  11.  C 1 (py)  -0.0000 -0.0000  0.0000 -0.0000  0.0000 -0.0000 -0.0000 -0.0000
  12.  C 1 (pz)  -0.0035 -0.0252 -0.0096 -0.0067  0.0000 -0.0000  0.0033 -0.0000
  13.  C 1 (pz)  -0.0001 -0.0022 -0.0001 -0.0004 -0.0000 -0.0000  0.0005 -0.0000
  14.  C 1 (pz)   0.0001 -0.0003  0.0002  0.0000 -0.0000  0.0000  0.0002  0.0000
  15.  C 1 (d1)  -0.0000 -0.0000 -0.0000 -0.0000 -0.0000  0.0000  0.0000 -0.0000
  16.  C 1 (d1)   0.0000  0.0000  0.0000  0.0000  0.0000 -0.0000 -0.0000  0.0000
  17.  C 1 (d2)   0.0000  0.0000  0.0000  0.0000 -0.0002  0.0000  0.0000  0.0000
  18.  C 1 (d2)   0.0000 -0.0000  0.0000  0.0000 -0.0001 -0.0000  0.0000  0.0000
  19.  C 1 (d3)   0.0000 -0.0000  0.0000 -0.0000 -0.0000 -0.0001  0.0000 -0.0000
  20.  C 1 (d3)  -0.0000  0.0000 -0.0000  0.0000 -0.0000 -0.0002 -0.0000  0.0000
  21.  C 1 (d4)   0.0002 -0.0005  0.0004 -0.0002 -0.0000 -0.0000 -0.0000  0.0000
  22.  C 1 (d4)  -0.0000  0.0001 -0.0000  0.0000  0.0000  0.0000 -0.0001 -0.0000
  23.  C 1 (d5)   0.0001  0.0013  0.0004  0.0004 -0.0000  0.0000 -0.0000  0.0000
  24.  C 1 (d5)  -0.0000  0.0004 -0.0001  0.0000  0.0000 -0.0000 -0.0001 -0.0000
  25.  C 1 (f1)  -0.0000 -0.0004 -0.0000 -0.0002  0.0000 -0.0000 -0.0000 -0.0000
  26.  C 1 (f2)  -0.0000 -0.0000  0.0000  0.0000  0.0001 -0.0000  0.0000  0.0000
  27.  C 1 (f3)   0.0000  0.0000 -0.0000  0.0000 -0.0000 -0.0001 -0.0000 -0.0000
  28.  C 1 (f4)   0.0001  0.0000  0.0001 -0.0000  0.0000  0.0000 -0.0001  0.0000
  29.  C 1 (f5)  -0.0000 -0.0000 -0.0000 -0.0000 -0.0000  0.0000  0.0000 -0.0000
  30.  C 1 (f6)   0.0000 -0.0000  0.0000  0.0000 -0.0001 -0.0000  0.0000  0.0000
  31.  C 1 (f7)  -0.0000  0.0000 -0.0000  0.0000  0.0000  0.0000  0.0000  0.0000
  32.  H 2 (S)   -0.0025  0.0061 -0.0065  0.0029 -0.0000 -0.0025  0.0015 -0.0000
  33.  H 2 (S)   -0.0000  0.0007 -0.0001  0.0000  0.0000  0.0001 -0.0002 -0.0000
  34.  H 2 (S)    0.0000 -0.0002  0.0001 -0.0000 -0.0000 -0.0000  0.0001 -0.0000
  35.  H 2 (px)  -0.0000  0.0000 -0.0000 -0.0000  0.0001 -0.0000 -0.0000  0.0000
  36.  H 2 (py)   0.0001 -0.0001  0.0001 -0.0000  0.0000  0.0001 -0.0000  0.0000
  37.  H 2 (pz)   0.0000 -0.0002  0.0000 -0.0001  0.0000  0.0000  0.0000  0.0000
  38.  H 3 (S)   -0.0025  0.0061 -0.0065  0.0029  0.0000  0.0025  0.0015  0.0000
  39.  H 3 (S)   -0.0000  0.0007 -0.0001  0.0000  0.0000 -0.0001 -0.0002  0.0000
  40.  H 3 (S)    0.0000 -0.0002  0.0001 -0.0000 -0.0000  0.0000  0.0001  0.0000
  41.  H 3 (px)  -0.0000  0.0000 -0.0000 -0.0000  0.0001 -0.0000 -0.0000  0.0000
  42.  H 3 (py)  -0.0001  0.0001 -0.0001  0.0000  0.0000  0.0001  0.0000  0.0000
  43.  H 3 (pz)   0.0000 -0.0002  0.0000 -0.0001  0.0000 -0.0000  0.0000 -0.0000
  44.  C 4 (S)   -0.0010 -0.0020 -0.0005 -0.0012  0.0000 -0.0000 -0.0008 -0.0000
  45.  C 4 (S)    0.0023  0.0072  0.0072  0.0093 -0.0000 -0.0000  0.0088  0.0000
  46.  C 4 (S)   -0.0001 -0.0017 -0.0003 -0.0002 -0.0000 -0.0000  0.0005 -0.0000
  47.  C 4 (S)   -0.0000  0.0004 -0.0001  0.0001  0.0000 -0.0000 -0.0000 -0.0000
  48.  C 4 (S)   -0.0000  0.0000 -0.0000  0.0000 -0.0000  0.0000 -0.0000 -0.0000
  49.  C 4 (px)  -0.0000  0.0000 -0.0000 -0.0000  0.0091 -0.0000 -0.0000  0.0000
  50.  C 4 (px)   0.0000 -0.0000  0.0000  0.0000 -0.0004 -0.0000  0.0000 -0.0000
  51.  C 4 (px)  -0.0000 -0.0000 -0.0000 -0.0000  0.0000 -0.0000  0.0000  0.0000
  52.  C 4 (py)   0.0000 -0.0000  0.0000 -0.0000  0.0000  0.0102 -0.0000 -0.0000
  53.  C 4 (py)  -0.0000  0.0000  0.0000 -0.0000 -0.0000 -0.0002 -0.0000 -0.0000
  54.  C 4 (py)   0.0000  0.0000 -0.0000 -0.0000 -0.0000  0.0000  0.0000 -0.0000
  55.  C 4 (pz)  -0.0010  0.0484 -0.0031  0.0082  0.0000  0.0000 -0.0112  0.0000
  56.  C 4 (pz)   0.0001  0.0019  0.0003  0.0004  0.0000 -0.0000 -0.0004  0.0000
  57.  C 4 (pz)   0.0001 -0.0003  0.0002 -0.0001 -0.0000  0.0000  0.0001  0.0000
  58.  C 4 (d1)   0.0000  0.0000  0.0000  0.0000 -0.0000  0.0000 -0.0000  0.0000
  59.  C 4 (d1)  -0.0000 -0.0000 -0.0000 -0.0000 -0.0000  0.0000  0.0000  0.0000
  60.  C 4 (d2)  -0.0000  0.0000 -0.0000 -0.0000  0.0002  0.0000 -0.0000 -0.0000
  61.  C 4 (d2)  -0.0000 -0.0000  0.0000  0.0000  0.0001 -0.0000  0.0000 -0.0000
  62.  C 4 (d3)  -0.0000  0.0000  0.0000 -0.0000 -0.0000 -0.0003 -0.0000  0.0000
  63.  C 4 (d3)   0.0000 -0.0000 -0.0000  0.0000 -0.0000 -0.0001  0.0000 -0.0000
  64.  C 4 (d4)  -0.0001  0.0007 -0.0003 -0.0001  0.0000 -0.0000 -0.0004 -0.0000
  65.  C 4 (d4)   0.0000 -0.0001  0.0001 -0.0000 -0.0000  0.0000  0.0000  0.0000
  66.  C 4 (d5)  -0.0001  0.0023 -0.0002  0.0005  0.0000 -0.0000 -0.0004  0.0000
  67.  C 4 (d5)   0.0001 -0.0002  0.0002 -0.0000 -0.0000  0.0000  0.0001  0.0000
  68.  C 4 (f1)  -0.0000  0.0005 -0.0000  0.0002 -0.0000 -0.0000 -0.0000  0.0000
  69.  C 4 (f2)  -0.0000  0.0000 -0.0000 -0.0000  0.0001  0.0000 -0.0000  0.0000
  70.  C 4 (f3)   0.0000 -0.0000  0.0000 -0.0000  0.0000  0.0001  0.0000 -0.0000
  71.  C 4 (f4)   0.0000 -0.0004  0.0001 -0.0000 -0.0000  0.0000  0.0002 -0.0000
  72.  C 4 (f5)   0.0000  0.0000  0.0000  0.0000  0.0000 -0.0000 -0.0000  0.0000
  73.  C 4 (f6)   0.0000 -0.0000  0.0000  0.0000 -0.0001 -0.0000  0.0000 -0.0000
  74.  C 4 (f7)  -0.0000 -0.0000  0.0000 -0.0000 -0.0000 -0.0001 -0.0000  0.0000
  75.  H 5 (S)    0.0012 -0.0130  0.0040  0.0016 -0.0000 -0.0063  0.0080  0.0000
  76.  H 5 (S)    0.0001  0.0001  0.0002  0.0000  0.0000  0.0000 -0.0001  0.0000
  77.  H 5 (S)   -0.0000  0.0001 -0.0001 -0.0000  0.0000 -0.0001 -0.0001  0.0000
  78.  H 5 (px)  -0.0000  0.0000 -0.0000 -0.0000  0.0001 -0.0000 -0.0000 -0.0000
  79.  H 5 (py)   0.0000 -0.0004  0.0001  0.0000 -0.0000 -0.0001  0.0002  0.0000
  80.  H 5 (pz)   0.0000  0.0001  0.0000  0.0001 -0.0000 -0.0001  0.0000  0.0000
  81.  H 6 (S)    0.0012 -0.0130  0.0040  0.0016 -0.0000  0.0063  0.0080 -0.0000
  82.  H 6 (S)    0.0001  0.0001  0.0002  0.0000 -0.0000 -0.0000 -0.0001 -0.0000
  83.  H 6 (S)   -0.0000  0.0001 -0.0001 -0.0000  0.0000  0.0001 -0.0001 -0.0000
  84.  H 6 (px)  -0.0000  0.0000 -0.0000 -0.0000  0.0001 -0.0000 -0.0000 -0.0000
  85.  H 6 (py)  -0.0000  0.0004 -0.0001 -0.0000  0.0000 -0.0001 -0.0002  0.0000
  86.  H 6 (pz)   0.0000  0.0001  0.0000  0.0001  0.0000  0.0001  0.0000 -0.0000

          NAO       73      74      75      76      77      78      79      80
      ---------- ------- ------- ------- ------- ------- ------- ------- -------
   1.  C 1 (S)    0.0000 -0.0000  0.0043  0.0010 -0.0011  0.0000  0.0002 -0.0010
   2.  C 1 (S)    0.0000  0.0000  0.0229 -0.0104  0.0030  0.0000 -0.0005  0.0033
   3.  C 1 (S)    0.0000  0.0000  0.0216 -0.0007 -0.0001 -0.0000  0.0005 -0.0001
   4.  C 1 (S)    0.0000  0.0000  0.0058  0.0001 -0.0001 -0.0000  0.0001  0.0001
   5.  C 1 (S)   -0.0000 -0.0000  0.0000 -0.0000 -0.0000  0.0000  0.0000  0.0000
   6.  C 1 (px)  -0.0087  0.0000  0.0000  0.0000 -0.0000  0.0101 -0.0000  0.0000
   7.  C 1 (px)   0.0003 -0.0000 -0.0000 -0.0000  0.0000 -0.0004  0.0000 -0.0000
   8.  C 1 (px)  -0.0000  0.0000 -0.0000  0.0000  0.0000  0.0000 -0.0000 -0.0000
   9.  C 1 (py)   0.0000 -0.0025  0.0227 -0.0172 -0.0022 -0.0000  0.0041 -0.0030
  10.  C 1 (py)   0.0000 -0.0006 -0.0329 -0.0000 -0.0003 -0.0000 -0.0005 -0.0004
  11.  C 1 (py)  -0.0000  0.0000  0.0008 -0.0000  0.0000  0.0000  0.0000  0.0000
  12.  C 1 (pz)   0.0000  0.0000 -0.0144 -0.0168  0.0050  0.0000  0.0013 -0.0036
  13.  C 1 (pz)   0.0000  0.0000  0.0158 -0.0007 -0.0001 -0.0000  0.0004 -0.0001
  14.  C 1 (pz)   0.0000 -0.0000  0.0087  0.0001 -0.0002 -0.0000  0.0002  0.0000
  15.  C 1 (d1)   0.0000 -0.0000 -0.0000 -0.0000 -0.0000 -0.0000  0.0000 -0.0000
  16.  C 1 (d1)  -0.0000  0.0000  0.0000  0.0000  0.0000  0.0000 -0.0000  0.0000
  17.  C 1 (d2)   0.0002 -0.0000 -0.0000 -0.0000  0.0000 -0.0002  0.0000 -0.0000
  18.  C 1 (d2)   0.0000  0.0000  0.0000 -0.0000 -0.0000 -0.0001  0.0000  0.0000
  19.  C 1 (d3)  -0.0000 -0.0001  0.0013 -0.0005 -0.0001  0.0000  0.0001 -0.0001
  20.  C 1 (d3)   0.0000  0.0002  0.0115 -0.0000  0.0001 -0.0000  0.0002  0.0001
  21.  C 1 (d4)   0.0000 -0.0000  0.0011  0.0006 -0.0002 -0.0000  0.0000 -0.0000
  22.  C 1 (d4)  -0.0000  0.0000 -0.0025 -0.0000  0.0000  0.0000 -0.0001 -0.0000
  23.  C 1 (d5)   0.0000  0.0000  0.0061  0.0007 -0.0002 -0.0000  0.0001  0.0002
  24.  C 1 (d5)  -0.0000 -0.0000 -0.0065 -0.0001  0.0001  0.0000 -0.0001 -0.0000
  25.  C 1 (f1)  -0.0000 -0.0000 -0.0029 -0.0000  0.0000  0.0000 -0.0000 -0.0001
  26.  C 1 (f2)  -0.0001  0.0000  0.0000 -0.0000 -0.0000  0.0001  0.0000  0.0000
  27.  C 1 (f3)   0.0000  0.0000  0.0025 -0.0001  0.0000 -0.0000  0.0001  0.0000
  28.  C 1 (f4)  -0.0000 -0.0000 -0.0015  0.0002 -0.0001 -0.0000 -0.0000  0.0000
  29.  C 1 (f5)   0.0000 -0.0000 -0.0000 -0.0000 -0.0000 -0.0000 -0.0000 -0.0000
  30.  C 1 (f6)   0.0001 -0.0000 -0.0000 -0.0000  0.0000 -0.0001  0.0000 -0.0000
  31.  C 1 (f7)   0.0000  0.0000 -0.0000  0.0002  0.0000 -0.0000 -0.0000  0.0000
  32.  H 2 (S)    0.0000  0.0000  0.1182 -0.0204  0.0022  0.0000  0.0042 -0.0004
  33.  H 2 (S)   -0.0000 -0.0002 -0.0204 -0.0000 -0.0000  0.0000 -0.0004 -0.0002
  34.  H 2 (S)    0.0000 -0.0000  0.0022 -0.0000 -0.0001 -0.0000  0.0001 -0.0000
  35.  H 2 (px)  -0.0001  0.0000 -0.0000  0.0000 -0.0000  0.0001 -0.0000  0.0000
  36.  H 2 (py)  -0.0000 -0.0000 -0.0042  0.0004 -0.0001  0.0000 -0.0001 -0.0000
  37.  H 2 (pz)  -0.0000  0.0000  0.0004  0.0002  0.0000  0.0000 -0.0000  0.0000
  38.  H 3 (S)    0.0000 -0.0000 -0.0551 -0.0010  0.0034  0.0000 -0.0026  0.0012
  39.  H 3 (S)    0.0000  0.0002 -0.0010  0.0002  0.0002  0.0000 -0.0001  0.0001
  40.  H 3 (S)    0.0000  0.0000  0.0034  0.0002 -0.0000 -0.0000  0.0000  0.0000
  41.  H 3 (px)  -0.0001  0.0000 -0.0000  0.0000 -0.0000  0.0001 -0.0000  0.0000
  42.  H 3 (py)  -0.0000 -0.0000 -0.0026 -0.0001  0.0000  0.0000 -0.0001 -0.0000
  43.  H 3 (pz)  -0.0000 -0.0000 -0.0012 -0.0001 -0.0000  0.0000  0.0000 -0.0001
  44.  C 4 (S)    0.0000  0.0000 -0.0041 -0.0092 -0.0095  0.0000 -0.0027 -0.0017
  45.  C 4 (S)   -0.0000 -0.0000  0.5372  0.0033 -0.0065 -0.0000  0.0104  0.0055
  46.  C 4 (S)   -0.0000 -0.0000  0.0166 -0.0008  0.0001  0.0000  0.0004 -0.0001
  47.  C 4 (S)   -0.0000 -0.0000 -0.0021 -0.0001  0.0001  0.0000 -0.0001  0.0000
  48.  C 4 (S)    0.0000  0.0000 -0.0000 -0.0000  0.0000 -0.0000 -0.0000  0.0000
  49.  C 4 (px)  -0.0087  0.0000 -0.0000  0.0000 -0.0000  0.0101 -0.0000  0.0000
  50.  C 4 (px)   0.0003 -0.0000  0.0000 -0.0000  0.0000 -0.0004  0.0000 -0.0000
  51.  C 4 (px)  -0.0000  0.0000  0.0000  0.0000 -0.0000  0.0000  0.0000  0.0000
  52.  C 4 (py)  -0.0000 -0.0138 -0.6823 -0.0045 -0.0070 -0.0000 -0.0087 -0.0090
  53.  C 4 (py)  -0.0000  0.0000  0.0085 -0.0008 -0.0000  0.0000  0.0003 -0.0000
  54.  C 4 (py)   0.0000 -0.0000 -0.0018  0.0000 -0.0000 -0.0000 -0.0000 -0.0000
  55.  C 4 (pz)   0.0000 -0.0000 -0.4304  0.0050  0.0033  0.0000 -0.0107  0.0017
  56.  C 4 (pz)   0.0000  0.0000 -0.0105  0.0007 -0.0001 -0.0000 -0.0003  0.0002
  57.  C 4 (pz)   0.0000 -0.0000  0.0042  0.0002 -0.0001 -0.0000  0.0001  0.0000
  58.  C 4 (d1)  -0.0000 -0.0000 -0.0000  0.0000 -0.0000 -0.0000 -0.0000 -0.0000
  59.  C 4 (d1)   0.0000 -0.0000 -0.0000 -0.0000 -0.0000 -0.0000  0.0000 -0.0000
  60.  C 4 (d2)  -0.0002  0.0000 -0.0000  0.0000 -0.0000  0.0002 -0.0000  0.0000
  61.  C 4 (d2)  -0.0000  0.0000  0.0000 -0.0000 -0.0000  0.0001  0.0000  0.0000
  62.  C 4 (d3)  -0.0000  0.0004  0.0216  0.0001  0.0002  0.0000  0.0003  0.0003
  63.  C 4 (d3)   0.0000  0.0000  0.0041 -0.0003  0.0000 -0.0000  0.0001 -0.0000
  64.  C 4 (d4)  -0.0000  0.0000 -0.0227 -0.0001  0.0002  0.0000 -0.0005 -0.0001
  65.  C 4 (d4)   0.0000 -0.0000  0.0012  0.0001 -0.0000 -0.0000  0.0000  0.0000
  66.  C 4 (d5)  -0.0000 -0.0000 -0.0130  0.0001  0.0001  0.0000 -0.0004  0.0001
  67.  C 4 (d5)   0.0000  0.0000  0.0040  0.0002 -0.0001 -0.0000  0.0001  0.0000
  68.  C 4 (f1)   0.0000 -0.0000  0.0016  0.0000 -0.0000 -0.0000  0.0000  0.0001
  69.  C 4 (f2)  -0.0001 -0.0000 -0.0000  0.0000  0.0000  0.0001 -0.0000 -0.0000
  70.  C 4 (f3)  -0.0000 -0.0001 -0.0063  0.0000 -0.0001 -0.0000 -0.0001 -0.0001
  71.  C 4 (f4)   0.0000 -0.0000  0.0080 -0.0001 -0.0001 -0.0000  0.0002  0.0000
  72.  C 4 (f5)  -0.0000  0.0000  0.0000  0.0000  0.0000 -0.0000  0.0000  0.0000
  73.  C 4 (f6)   0.0001 -0.0000 -0.0000 -0.0000  0.0000 -0.0001  0.0000 -0.0000
  74.  C 4 (f7)  -0.0000  0.0002  0.0080  0.0001  0.0001  0.0000  0.0001  0.0001
  75.  H 5 (S)   -0.0000  0.0080  0.8064  0.0000 -0.0000 -0.0000  0.0141  0.0070
  76.  H 5 (S)   -0.0000  0.0001  0.0000  0.0006  0.0000  0.0000 -0.0001  0.0001
  77.  H 5 (S)    0.0000  0.0001 -0.0000  0.0000  0.0002 -0.0000 -0.0000  0.0000
  78.  H 5 (px)  -0.0001  0.0000 -0.0000  0.0000 -0.0000  0.0001 -0.0000  0.0000
  79.  H 5 (py)   0.0000  0.0001  0.0141 -0.0001 -0.0000 -0.0000  0.0003  0.0001
  80.  H 5 (pz)  -0.0000  0.0001  0.0070  0.0001  0.0000  0.0000  0.0001  0.0001
  81.  H 6 (S)   -0.0000 -0.0080 -0.0107 -0.0017 -0.0079 -0.0000  0.0029 -0.0031
  82.  H 6 (S)    0.0000 -0.0001 -0.0017  0.0001 -0.0001 -0.0000  0.0000 -0.0000
  83.  H 6 (S)   -0.0000 -0.0001 -0.0079 -0.0001  0.0001  0.0000 -0.0001 -0.0001
  84.  H 6 (px)  -0.0001  0.0000 -0.0000  0.0000 -0.0000  0.0001 -0.0000  0.0000
  85.  H 6 (py)   0.0000  0.0001 -0.0029 -0.0000  0.0001 -0.0000 -0.0001  0.0000
  86.  H 6 (pz)  -0.0000 -0.0001 -0.0031 -0.0000 -0.0001  0.0000 -0.0000 -0.0000

          NAO       81      82      83      84      85      86
      ---------- ------- ------- ------- ------- ------- -------
   1.  C 1 (S)    0.0043  0.0010 -0.0011  0.0000 -0.0002 -0.0010
   2.  C 1 (S)    0.0229 -0.0104  0.0030  0.0000  0.0005  0.0033
   3.  C 1 (S)    0.0216 -0.0007 -0.0001 -0.0000 -0.0005 -0.0001
   4.  C 1 (S)    0.0058  0.0001 -0.0001 -0.0000 -0.0001  0.0001
   5.  C 1 (S)    0.0000 -0.0000 -0.0000  0.0000 -0.0000  0.0000
   6.  C 1 (px)   0.0000 -0.0000  0.0000  0.0101 -0.0000  0.0000
   7.  C 1 (px)  -0.0000  0.0000 -0.0000 -0.0004  0.0000 -0.0000
   8.  C 1 (px)  -0.0000 -0.0000  0.0000  0.0000 -0.0000  0.0000
   9.  C 1 (py)  -0.0227  0.0172  0.0022  0.0000  0.0041  0.0030
  10.  C 1 (py)   0.0329  0.0000  0.0003 -0.0000 -0.0005  0.0004
  11.  C 1 (py)  -0.0008  0.0000 -0.0000  0.0000  0.0000 -0.0000
  12.  C 1 (pz)  -0.0144 -0.0168  0.0050  0.0000 -0.0013 -0.0036
  13.  C 1 (pz)   0.0158 -0.0007 -0.0001 -0.0000 -0.0004 -0.0001
  14.  C 1 (pz)   0.0087  0.0001 -0.0002 -0.0000 -0.0002  0.0000
  15.  C 1 (d1)   0.0000  0.0000  0.0000 -0.0000 -0.0000  0.0000
  16.  C 1 (d1)  -0.0000 -0.0000 -0.0000  0.0000  0.0000 -0.0000
  17.  C 1 (d2)  -0.0000  0.0000 -0.0000 -0.0002  0.0000 -0.0000
  18.  C 1 (d2)   0.0000  0.0000 -0.0000 -0.0001  0.0000 -0.0000
  19.  C 1 (d3)  -0.0013  0.0005  0.0001  0.0000  0.0001  0.0001
  20.  C 1 (d3)  -0.0115  0.0000 -0.0001 -0.0000  0.0002 -0.0001
  21.  C 1 (d4)   0.0011  0.0006 -0.0002 -0.0000 -0.0000 -0.0000
  22.  C 1 (d4)  -0.0025 -0.0000  0.0000  0.0000  0.0001 -0.0000
  23.  C 1 (d5)   0.0061  0.0007 -0.0002 -0.0000 -0.0001  0.0002
  24.  C 1 (d5)  -0.0065 -0.0001  0.0001  0.0000  0.0001 -0.0000
  25.  C 1 (f1)  -0.0029 -0.0000  0.0000  0.0000  0.0000 -0.0001
  26.  C 1 (f2)   0.0000  0.0000 -0.0000  0.0001 -0.0000  0.0000
  27.  C 1 (f3)  -0.0025  0.0001 -0.0000  0.0000  0.0001 -0.0000
  28.  C 1 (f4)  -0.0015  0.0002 -0.0001 -0.0000  0.0000  0.0000
  29.  C 1 (f5)   0.0000  0.0000  0.0000 -0.0000 -0.0000  0.0000
  30.  C 1 (f6)  -0.0000  0.0000 -0.0000 -0.0001  0.0000 -0.0000
  31.  C 1 (f7)   0.0000 -0.0002 -0.0000 -0.0000 -0.0000 -0.0000
  32.  H 2 (S)   -0.0551 -0.0010  0.0034  0.0000  0.0026  0.0012
  33.  H 2 (S)   -0.0010  0.0002  0.0002  0.0000  0.0001  0.0001
  34.  H 2 (S)    0.0034  0.0002 -0.0000 -0.0000 -0.0000  0.0000
  35.  H 2 (px)  -0.0000 -0.0000  0.0000  0.0001 -0.0000  0.0000
  36.  H 2 (py)   0.0026  0.0001 -0.0000  0.0000 -0.0001  0.0000
  37.  H 2 (pz)  -0.0012 -0.0001 -0.0000  0.0000 -0.0000 -0.0001
  38.  H 3 (S)    0.1182 -0.0204  0.0022  0.0000 -0.0042 -0.0004
  39.  H 3 (S)   -0.0204 -0.0000 -0.0000  0.0000  0.0004 -0.0002
  40.  H 3 (S)    0.0022 -0.0000 -0.0001 -0.0000 -0.0001 -0.0000
  41.  H 3 (px)  -0.0000 -0.0000  0.0000  0.0001 -0.0000  0.0000
  42.  H 3 (py)   0.0042 -0.0004  0.0001  0.0000 -0.0001  0.0000
  43.  H 3 (pz)   0.0004  0.0002  0.0000  0.0000  0.0000  0.0000
  44.  C 4 (S)   -0.0041 -0.0092 -0.0095  0.0000  0.0027 -0.0017
  45.  C 4 (S)    0.5372  0.0033 -0.0065 -0.0000 -0.0104  0.0055
  46.  C 4 (S)    0.0166 -0.0008  0.0001  0.0000 -0.0004 -0.0001
  47.  C 4 (S)   -0.0021 -0.0001  0.0001  0.0000  0.0001  0.0000
  48.  C 4 (S)   -0.0000 -0.0000  0.0000 -0.0000  0.0000  0.0000
  49.  C 4 (px)   0.0000 -0.0000  0.0000  0.0101 -0.0000  0.0000
  50.  C 4 (px)   0.0000  0.0000 -0.0000 -0.0004  0.0000 -0.0000
  51.  C 4 (px)  -0.0000 -0.0000  0.0000  0.0000 -0.0000  0.0000
  52.  C 4 (py)   0.6823  0.0045  0.0070 -0.0000 -0.0087  0.0090
  53.  C 4 (py)  -0.0085  0.0008  0.0000  0.0000  0.0003  0.0000
  54.  C 4 (py)   0.0018 -0.0000  0.0000 -0.0000 -0.0000  0.0000
  55.  C 4 (pz)  -0.4304  0.0050  0.0033  0.0000  0.0107  0.0017
  56.  C 4 (pz)  -0.0105  0.0007 -0.0001 -0.0000  0.0003  0.0002
  57.  C 4 (pz)   0.0042  0.0002 -0.0001 -0.0000 -0.0001  0.0000
  58.  C 4 (d1)   0.0000  0.0000  0.0000 -0.0000 -0.0000  0.0000
  59.  C 4 (d1)   0.0000 -0.0000  0.0000 -0.0000 -0.0000  0.0000
  60.  C 4 (d2)  -0.0000 -0.0000  0.0000  0.0002 -0.0000  0.0000
  61.  C 4 (d2)   0.0000  0.0000 -0.0000  0.0001 -0.0000  0.0000
  62.  C 4 (d3)  -0.0216 -0.0001 -0.0002  0.0000  0.0003 -0.0003
  63.  C 4 (d3)  -0.0041  0.0003 -0.0000 -0.0000  0.0001  0.0000
  64.  C 4 (d4)  -0.0227 -0.0001  0.0002  0.0000  0.0005 -0.0001
  65.  C 4 (d4)   0.0012  0.0001 -0.0000 -0.0000 -0.0000  0.0000
  66.  C 4 (d5)  -0.0130  0.0001  0.0001  0.0000  0.0004  0.0001
  67.  C 4 (d5)   0.0040  0.0002 -0.0001 -0.0000 -0.0001  0.0000
  68.  C 4 (f1)   0.0016  0.0000 -0.0000 -0.0000 -0.0000  0.0001
  69.  C 4 (f2)  -0.0000 -0.0000  0.0000  0.0001  0.0000  0.0000
  70.  C 4 (f3)   0.0063 -0.0000  0.0001 -0.0000 -0.0001  0.0001
  71.  C 4 (f4)   0.0080 -0.0001 -0.0001 -0.0000 -0.0002  0.0000
  72.  C 4 (f5)  -0.0000 -0.0000 -0.0000 -0.0000  0.0000 -0.0000
  73.  C 4 (f6)  -0.0000  0.0000 -0.0000 -0.0001  0.0000 -0.0000
  74.  C 4 (f7)  -0.0080 -0.0001 -0.0001  0.0000  0.0001 -0.0001
  75.  H 5 (S)   -0.0107 -0.0017 -0.0079 -0.0000 -0.0029 -0.0031
  76.  H 5 (S)   -0.0017  0.0001 -0.0001  0.0000 -0.0000 -0.0000
  77.  H 5 (S)   -0.0079 -0.0001  0.0001 -0.0000  0.0001 -0.0001
  78.  H 5 (px)  -0.0000 -0.0000  0.0000  0.0001 -0.0000  0.0000
  79.  H 5 (py)   0.0029  0.0000 -0.0001 -0.0000 -0.0001 -0.0000
  80.  H 5 (pz)  -0.0031 -0.0000 -0.0001  0.0000  0.0000 -0.0000
  81.  H 6 (S)    0.8064  0.0000  0.0000 -0.0000 -0.0141  0.0070
  82.  H 6 (S)    0.0000  0.0006 -0.0000 -0.0000  0.0001  0.0001
  83.  H 6 (S)    0.0000 -0.0000  0.0002  0.0000  0.0000  0.0000
  84.  H 6 (px)  -0.0000 -0.0000  0.0000  0.0001 -0.0000  0.0000
  85.  H 6 (py)  -0.0141  0.0001  0.0000 -0.0000  0.0003 -0.0001
  86.  H 6 (pz)   0.0070  0.0001  0.0000  0.0000 -0.0001  0.0001


 NATURAL BOND ORBITAL ANALYSIS:

                       Occupancies       Lewis Structure    Low   High
           Occ.    -------------------  -----------------   occ   occ
  Cycle   Thresh.   Lewis   Non-Lewis     CR  BD  3C  LP    (L)   (NL)   Dev
 =============================================================================
   1(1)    1.90    15.94619   0.05381      2   6   0   0     0      0    0.04
 -----------------------------------------------------------------------------

 Structure accepted: No low occupancy Lewis orbitals

 --------------------------------------------------------
   Core                      3.99883 ( 99.971% of   4)
   Valence Lewis            11.94736 ( 99.561% of  12)
  ==================       ============================
   Total Lewis              15.94619 ( 99.664% of  16)
  -----------------------------------------------------
   Valence non-Lewis         0.03839 (  0.240% of  16)
   Rydberg non-Lewis         0.01542 (  0.096% of  16)
  ==================       ============================
   Total non-Lewis           0.05381 (  0.336% of  16)
 --------------------------------------------------------


       (Occupancy)   Bond orbital/ Coefficients/ Hybrids
 ---------------------------------------------------------------------------------
     1. (1.98730) BD ( 1) C   1 - H   2  
                ( 59.68%)   0.7726* C   1 s( 30.30%)p 2.30( 69.56%)d 0.00(  0.13%)
                                                  f 0.00(  0.02%)
                                           -0.0002  0.5502  0.0162 -0.0024 -0.0000
                                            0.0000  0.0000  0.0000  0.7067 -0.0052
                                            0.0018  0.4428  0.0101 -0.0047  0.0000
                                            0.0000  0.0000  0.0000  0.0223  0.0030
                                           -0.0233  0.0014 -0.0136  0.0044 -0.0015
                                            0.0000  0.0063 -0.0082  0.0000  0.0000
                                           -0.0083
                ( 40.32%)   0.6350* H   2 s( 99.96%)p 0.00(  0.04%)
                                            0.9998  0.0016 -0.0002  0.0000 -0.0174
                                           -0.0086
     2. (1.98730) BD ( 1) C   1 - H   3  
                ( 59.68%)   0.7726* C   1 s( 30.30%)p 2.30( 69.56%)d 0.00(  0.13%)
                                                  f 0.00(  0.02%)
                                            0.0002 -0.5502 -0.0162  0.0024  0.0000
                                            0.0000  0.0000  0.0000  0.7067 -0.0052
                                            0.0018 -0.4428 -0.0101  0.0047  0.0000
                                            0.0000  0.0000  0.0000  0.0223  0.0030
                                            0.0233 -0.0014  0.0136 -0.0044  0.0015
                                            0.0000  0.0063  0.0082  0.0000  0.0000
                                           -0.0083
                ( 40.32%)   0.6350* H   3 s( 99.96%)p 0.00(  0.04%)
                                           -0.9998 -0.0016  0.0002  0.0000 -0.0174
                                            0.0086
     3. (1.99856) BD ( 1) C   1 - C   4  
                ( 50.00%)   0.7071* C   1 s( 39.45%)p 1.53( 60.36%)d 0.00(  0.17%)
                                                  f 0.00(  0.02%)
                                            0.0000  0.6271 -0.0350  0.0052  0.0000
                                            0.0000  0.0000  0.0000  0.0000 -0.0000
                                            0.0000 -0.7758 -0.0418  0.0012  0.0000
                                            0.0000  0.0000  0.0000  0.0000  0.0000
                                           -0.0031  0.0009  0.0413  0.0028 -0.0122
                                            0.0000  0.0000  0.0029  0.0000  0.0000
                                           -0.0000
                ( 50.00%)   0.7071* C   4 s( 39.45%)p 1.53( 60.36%)d 0.00(  0.17%)
                                                  f 0.00(  0.02%)
                                            0.0000  0.6271 -0.0350  0.0052  0.0000
                                            0.0000  0.0000  0.0000  0.0000 -0.0000
                                            0.0000  0.7758  0.0418 -0.0012  0.0000
                                            0.0000  0.0000  0.0000 -0.0000 -0.0000
                                           -0.0031  0.0009  0.0413  0.0028  0.0122
                                            0.0000  0.0000 -0.0029  0.0000  0.0000
                                           -0.0000
     4. (1.99959) BD ( 2) C   1 - C   4  
                ( 50.00%)   0.7071* C   1 s(  0.00%)p 1.00( 99.94%)d 0.00(  0.05%)
                                                  f 0.00(  0.02%)
                                            0.0000  0.0000  0.0000  0.0000  0.0000
                                            0.9989 -0.0387  0.0040  0.0000  0.0000
                                            0.0000  0.0000  0.0000  0.0000  0.0000
                                            0.0000 -0.0206 -0.0057  0.0000  0.0000
                                            0.0000  0.0000  0.0000  0.0000  0.0000
                                            0.0091  0.0000  0.0000  0.0000 -0.0087
                                            0.0000
                ( 50.00%)   0.7071* C   4 s(  0.00%)p 1.00( 99.94%)d 0.00(  0.05%)
                                                  f 0.00(  0.02%)
                                            0.0000  0.0000  0.0000  0.0000  0.0000
                                            0.9989 -0.0387  0.0040  0.0000  0.0000
                                            0.0000  0.0000  0.0000  0.0000  0.0000
                                            0.0000  0.0206  0.0057  0.0000  0.0000
                                            0.0000  0.0000  0.0000  0.0000  0.0000
                                            0.0091  0.0000  0.0000  0.0000 -0.0087
                                            0.0000
     5. (1.98730) BD ( 1) C   4 - H   5  
                ( 59.68%)   0.7726* C   4 s( 30.30%)p 2.30( 69.56%)d 0.00(  0.13%)
                                                  f 0.00(  0.02%)
                                            0.0002 -0.5502 -0.0162  0.0024  0.0000
                                            0.0000  0.0000  0.0000  0.7067 -0.0052
                                            0.0018  0.4428  0.0101 -0.0047  0.0000
                                            0.0000  0.0000  0.0000 -0.0223 -0.0030
                                            0.0233 -0.0014  0.0136 -0.0044 -0.0015
                                            0.0000  0.0063 -0.0082  0.0000  0.0000
                                           -0.0083
                ( 40.32%)   0.6350* H   5 s( 99.96%)p 0.00(  0.04%)
                                           -0.9998 -0.0016  0.0002  0.0000 -0.0174
                                           -0.0086
     6. (1.98730) BD ( 1) C   4 - H   6  
                ( 59.68%)   0.7726* C   4 s( 30.30%)p 2.30( 69.56%)d 0.00(  0.13%)
                                                  f 0.00(  0.02%)
                                           -0.0002  0.5502  0.0162 -0.0024 -0.0000
                                            0.0000  0.0000  0.0000  0.7067 -0.0052
                                            0.0018 -0.4428 -0.0101  0.0047  0.0000
                                            0.0000  0.0000  0.0000 -0.0223 -0.0030
                                           -0.0233  0.0014 -0.0136  0.0044  0.0015
                                            0.0000  0.0063  0.0082  0.0000  0.0000
                                           -0.0083
                ( 40.32%)   0.6350* H   6 s( 99.96%)p 0.00(  0.04%)
                                            0.9998  0.0016 -0.0002  0.0000 -0.0174
                                            0.0086
     7. (1.99942) CR ( 1) C   1           s(100.00%)p 0.00(  0.00%)
                                            1.0000  0.0002  0.0000 -0.0000 -0.0000
                                            0.0000  0.0000  0.0000  0.0000 -0.0000
                                            0.0000  0.0002  0.0000 -0.0000  0.0000
                                            0.0000  0.0000  0.0000  0.0000  0.0000
                                           -0.0000  0.0000 -0.0000  0.0000 -0.0000
                                            0.0000  0.0000 -0.0000  0.0000  0.0000
                                           -0.0000
     8. (1.99942) CR ( 1) C   4           s(100.00%)p 0.00(  0.00%)
                                            1.0000  0.0002  0.0000 -0.0000 -0.0000
                                            0.0000  0.0000  0.0000  0.0000 -0.0000
                                            0.0000 -0.0002 -0.0000  0.0000  0.0000
                                            0.0000  0.0000  0.0000 -0.0000 -0.0000
                                           -0.0000  0.0000 -0.0000  0.0000  0.0000
                                            0.0000  0.0000  0.0000  0.0000  0.0000
                                           -0.0000
     9. (0.00300) RY*( 1) C   1           s(  0.00%)p 1.00( 88.75%)d 0.12( 10.81%)
                                                  f 0.00(  0.44%)
                                           -0.0000  0.0000  0.0000 -0.0000 -0.0000
                                            0.0000  0.0000  0.0000  0.0094  0.9418
                                           -0.0223  0.0000  0.0000 -0.0000  0.0000
                                            0.0000  0.0000  0.0000 -0.0160 -0.3284
                                           -0.0000  0.0000 -0.0000  0.0000 -0.0000
                                            0.0000 -0.0658 -0.0000  0.0000  0.0000
                                           -0.0075
    10. (0.00258) RY*( 2) C   1           s( 51.71%)p 0.79( 40.96%)d 0.13(  6.64%)
                                                  f 0.01(  0.70%)
                                           -0.0000  0.0129  0.7030  0.1508  0.0010
                                            0.0000  0.0000  0.0000 -0.0000  0.0000
                                           -0.0000 -0.0433  0.5718  0.2841  0.0000
                                            0.0000  0.0000  0.0000 -0.0000 -0.0000
                                            0.0432 -0.0754  0.1383 -0.1992 -0.0698
                                            0.0000 -0.0000 -0.0460  0.0000  0.0000
                                            0.0000
    11. (0.00018) RY*( 3) C   1           s( 27.72%)p 1.24( 34.32%)d 1.19( 32.89%)
                                                  f 0.18(  5.07%)
                                            0.0000 -0.0135  0.1849  0.4927 -0.0069
                                            0.0000  0.0000  0.0000  0.0000 -0.0000
                                            0.0000  0.0450 -0.5826 -0.0427  0.0000
                                            0.0000  0.0000  0.0000  0.0000  0.0000
                                            0.0459 -0.1022  0.5137 -0.2290 -0.2237
                                            0.0000  0.0000 -0.0258  0.0000  0.0000
                                           -0.0000
    12. (0.00002) RY*( 4) C   1           s(  3.58%)p 0.12(  0.43%)d25.60( 91.74%)
                                                  f 1.18(  4.24%)
    13. (0.00000) RY*( 5) C   1           s(  0.00%)p 1.00(100.00%)
    14. (0.00000) RY*( 6) C   1           s( 57.44%)p 0.01(  0.47%)d 0.73( 42.09%)
                                                  f 0.00(  0.00%)
    15. (0.00000) RY*( 7) C   1           s(  0.00%)p 1.00( 99.99%)d 0.00(  0.01%)
                                                  f 0.00(  0.00%)
    16. (0.00000) RY*( 8) C   1           s( 43.68%)p 0.65( 28.38%)d 0.64( 27.93%)
                                                  f 0.00(  0.01%)
    17. (0.00000) RY*( 9) C   1           s(  4.95%)p19.10( 94.52%)d 0.10(  0.50%)
                                                  f 0.00(  0.02%)
    18. (0.00000) RY*(10) C   1           s(  0.00%)p 0.00(  0.00%)d 1.00(100.00%)
    19. (0.00000) RY*(11) C   1           s(  0.00%)p 0.00(  0.00%)d 1.00(100.00%)
    20. (0.00000) RY*(12) C   1           s(  0.00%)p 1.00(  0.04%)d99.99( 99.96%)
                                                  f 0.00(  0.00%)
    21. (0.00000) RY*(13) C   1           s(  0.00%)p 0.00(  0.00%)d 1.00(100.00%)
    22. (0.00000) RY*(14) C   1           s(  0.00%)p 1.00(  0.12%)d99.99( 99.88%)
                                                  f 0.00(  0.00%)
    23. (0.00000) RY*(15) C   1           s(  0.00%)p 1.00( 10.84%)d 8.22( 89.16%)
    24. (0.00000) RY*(16) C   1           s(100.00%)p 0.00(  0.00%)d 0.00(  0.00%)
                                                  f 0.00(  0.00%)
    25. (0.00000) RY*(17) C   1           s(  1.39%)p 0.03(  0.04%)d70.93( 98.44%)
                                                  f 0.09(  0.13%)
    26. (0.00000) RY*(18) C   1           s(  0.00%)p 1.00(100.00%)d 0.00(  0.00%)
                                                  f 0.00(  0.00%)
    27. (0.00000) RY*(19) C   1           s(  6.73%)p 0.04(  0.30%)d13.82( 92.98%)
                                                  f 0.00(  0.00%)
    28. (0.00000) RY*(20) C   1           s(  2.50%)p 0.38(  0.94%)d 1.67(  4.17%)
                                                  f36.95( 92.38%)
    29. (0.00000) RY*(21) C   1           s(  0.00%)p 0.00(  0.01%)d 0.00(  0.00%)
                                                  f 1.00( 99.99%)
    30. (0.00000) RY*(22) C   1           s(  0.00%)p 1.00(  0.39%)d 0.12(  0.05%)
                                                  f99.99( 99.56%)
    31. (0.00000) RY*(23) C   1           s(  0.27%)p 0.13(  0.03%)d 8.53(  2.29%)
                                                  f99.99( 97.40%)
    32. (0.00000) RY*(24) C   1           s(  0.00%)p 0.00(  0.00%)d 0.00(  0.00%)
                                                  f 1.00(100.00%)
    33. (0.00000) RY*(25) C   1           s(  0.00%)p 0.00(  0.01%)d 0.00(  0.00%)
                                                  f 1.00( 99.99%)
    34. (0.00000) RY*(26) C   1           s(  0.00%)p 1.00(  0.02%)d 0.03(  0.00%)
                                                  f99.99( 99.98%)
    35. (0.00065) RY*( 1) H   2           s( 96.62%)p 0.03(  3.38%)
                                           -0.0009  0.9828  0.0158  0.0000  0.1122
                                           -0.1456
    36. (0.00017) RY*( 2) H   2           s( 89.77%)p 0.11( 10.23%)
                                            0.0009 -0.0747  0.9445  0.0000  0.1700
                                           -0.2709
    37. (0.00010) RY*( 3) H   2           s(  0.00%)p 1.00(100.00%)
                                            0.0000  0.0000  0.0000  1.0000  0.0000
                                            0.0000
    38. (0.00003) RY*( 4) H   2           s( 13.15%)p 6.60( 86.85%)
    39. (0.00001) RY*( 5) H   2           s(  0.49%)p99.99( 99.51%)
    40. (0.00065) RY*( 1) H   3           s( 96.62%)p 0.03(  3.38%)
                                           -0.0009  0.9828  0.0158  0.0000 -0.1122
                                           -0.1456
    41. (0.00017) RY*( 2) H   3           s( 89.77%)p 0.11( 10.23%)
                                            0.0009 -0.0747  0.9445  0.0000 -0.1700
                                           -0.2709
    42. (0.00010) RY*( 3) H   3           s(  0.00%)p 1.00(100.00%)
                                            0.0000  0.0000  0.0000  1.0000  0.0000
                                            0.0000
    43. (0.00003) RY*( 4) H   3           s( 13.15%)p 6.60( 86.85%)
    44. (0.00001) RY*( 5) H   3           s(  0.49%)p99.99( 99.51%)
    45. (0.00300) RY*( 1) C   4           s(  0.00%)p 1.00( 88.75%)d 0.12( 10.81%)
                                                  f 0.00(  0.44%)
                                           -0.0000  0.0000  0.0000 -0.0000 -0.0000
                                            0.0000  0.0000  0.0000  0.0094  0.9418
                                           -0.0223 -0.0000 -0.0000  0.0000  0.0000
                                            0.0000  0.0000  0.0000  0.0160  0.3284
                                           -0.0000  0.0000 -0.0000  0.0000  0.0000
                                            0.0000 -0.0658  0.0000  0.0000  0.0000
                                           -0.0075
    46. (0.00258) RY*( 2) C   4           s( 51.71%)p 0.79( 40.96%)d 0.13(  6.64%)
                                                  f 0.01(  0.70%)
                                           -0.0000  0.0129  0.7030  0.1508  0.0010
                                            0.0000  0.0000  0.0000 -0.0000  0.0000
                                           -0.0000  0.0433 -0.5718 -0.2841  0.0000
                                            0.0000  0.0000  0.0000  0.0000  0.0000
                                            0.0432 -0.0754  0.1383 -0.1992  0.0698
                                            0.0000 -0.0000  0.0460  0.0000  0.0000
                                            0.0000
    47. (0.00018) RY*( 3) C   4           s( 27.72%)p 1.24( 34.32%)d 1.19( 32.89%)
                                                  f 0.18(  5.07%)
                                            0.0000 -0.0135  0.1849  0.4927 -0.0069
                                            0.0000  0.0000  0.0000  0.0000 -0.0000
                                            0.0000 -0.0450  0.5826  0.0427  0.0000
                                            0.0000  0.0000  0.0000 -0.0000 -0.0000
                                            0.0459 -0.1022  0.5137 -0.2290  0.2237
                                            0.0000  0.0000  0.0258  0.0000  0.0000
                                           -0.0000
    48. (0.00002) RY*( 4) C   4           s(  3.58%)p 0.12(  0.43%)d25.60( 91.74%)
                                                  f 1.18(  4.24%)
    49. (0.00000) RY*( 5) C   4           s(  0.00%)p 1.00(100.00%)
    50. (0.00000) RY*( 6) C   4           s( 57.44%)p 0.01(  0.47%)d 0.73( 42.09%)
                                                  f 0.00(  0.00%)
    51. (0.00000) RY*( 7) C   4           s(  0.00%)p 1.00( 99.99%)d 0.00(  0.01%)
                                                  f 0.00(  0.00%)
    52. (0.00000) RY*( 8) C   4           s( 43.68%)p 0.65( 28.38%)d 0.64( 27.93%)
                                                  f 0.00(  0.01%)
    53. (0.00000) RY*( 9) C   4           s(  4.95%)p19.10( 94.52%)d 0.10(  0.50%)
                                                  f 0.00(  0.02%)
    54. (0.00000) RY*(10) C   4           s(  0.00%)p 0.00(  0.00%)d 1.00(100.00%)
    55. (0.00000) RY*(11) C   4           s(  0.00%)p 0.00(  0.00%)d 1.00(100.00%)
    56. (0.00000) RY*(12) C   4           s(  0.00%)p 1.00(  0.04%)d99.99( 99.96%)
                                                  f 0.00(  0.00%)
    57. (0.00000) RY*(13) C   4           s(  0.00%)p 0.00(  0.00%)d 1.00(100.00%)
    58. (0.00000) RY*(14) C   4           s(  0.00%)p 1.00(  0.12%)d99.99( 99.88%)
                                                  f 0.00(  0.00%)
    59. (0.00000) RY*(15) C   4           s(  0.00%)p 1.00( 10.84%)d 8.22( 89.16%)
    60. (0.00000) RY*(16) C   4           s(100.00%)p 0.00(  0.00%)d 0.00(  0.00%)
                                                  f 0.00(  0.00%)
    61. (0.00000) RY*(17) C   4           s(  1.39%)p 0.03(  0.04%)d70.93( 98.44%)
                                                  f 0.09(  0.13%)
    62. (0.00000) RY*(18) C   4           s(  0.00%)p 1.00(100.00%)d 0.00(  0.00%)
                                                  f 0.00(  0.00%)
    63. (0.00000) RY*(19) C   4           s(  6.73%)p 0.04(  0.30%)d13.82( 92.98%)
                                                  f 0.00(  0.00%)
    64. (0.00000) RY*(20) C   4           s(  2.50%)p 0.38(  0.94%)d 1.67(  4.17%)
                                                  f36.95( 92.38%)
    65. (0.00000) RY*(21) C   4           s(  0.00%)p 0.00(  0.01%)d 0.00(  0.00%)
                                                  f 1.00( 99.99%)
    66. (0.00000) RY*(22) C   4           s(  0.00%)p 1.00(  0.39%)d 0.12(  0.05%)
                                                  f99.99( 99.56%)
    67. (0.00000) RY*(23) C   4           s(  0.27%)p 0.13(  0.03%)d 8.53(  2.29%)
                                                  f99.99( 97.40%)
    68. (0.00000) RY*(24) C   4           s(  0.00%)p 0.00(  0.00%)d 0.00(  0.00%)
                                                  f 1.00(100.00%)
    69. (0.00000) RY*(25) C   4           s(  0.00%)p 0.00(  0.01%)d 0.00(  0.00%)
                                                  f 1.00( 99.99%)
    70. (0.00000) RY*(26) C   4           s(  0.00%)p 1.00(  0.02%)d 0.03(  0.00%)
                                                  f99.99( 99.98%)
    71. (0.00065) RY*( 1) H   5           s( 96.62%)p 0.03(  3.38%)
                                           -0.0009  0.9828  0.0158  0.0000 -0.1122
                                            0.1456
    72. (0.00017) RY*( 2) H   5           s( 89.77%)p 0.11( 10.23%)
                                            0.0009 -0.0747  0.9445  0.0000 -0.1700
                                            0.2709
    73. (0.00010) RY*( 3) H   5           s(  0.00%)p 1.00(100.00%)
                                            0.0000  0.0000  0.0000  1.0000  0.0000
                                            0.0000
    74. (0.00003) RY*( 4) H   5           s( 13.15%)p 6.60( 86.85%)
    75. (0.00001) RY*( 5) H   5           s(  0.49%)p99.99( 99.51%)
    76. (0.00065) RY*( 1) H   6           s( 96.62%)p 0.03(  3.38%)
                                           -0.0009  0.9828  0.0158  0.0000  0.1122
                                            0.1456
    77. (0.00017) RY*( 2) H   6           s( 89.77%)p 0.11( 10.23%)
                                            0.0009 -0.0747  0.9445  0.0000  0.1700
                                            0.2709
    78. (0.00010) RY*( 3) H   6           s(  0.00%)p 1.00(100.00%)
                                            0.0000  0.0000  0.0000  1.0000  0.0000
                                            0.0000
    79. (0.00003) RY*( 4) H   6           s( 13.15%)p 6.60( 86.85%)
    80. (0.00001) RY*( 5) H   6           s(  0.49%)p99.99( 99.51%)
    81. (0.00923) BD*( 1) C   1 - H   2  
                ( 40.32%)   0.6350* C   1 s( 30.30%)p 2.30( 69.56%)d 0.00(  0.13%)
                                                  f 0.00(  0.02%)
                                            0.0002 -0.5502 -0.0162  0.0024  0.0000
                                           -0.0000 -0.0000 -0.0000 -0.7067  0.0052
                                           -0.0018 -0.4428 -0.0101  0.0047 -0.0000
                                           -0.0000 -0.0000 -0.0000 -0.0223 -0.0030
                                            0.0233 -0.0014  0.0136 -0.0044  0.0015
                                           -0.0000 -0.0063  0.0082 -0.0000 -0.0000
                                            0.0083
                ( 59.68%)  -0.7726* H   2 s( 99.96%)p 0.00(  0.04%)
                                           -0.9998 -0.0016  0.0002 -0.0000  0.0174
                                            0.0086
    82. (0.00923) BD*( 1) C   1 - H   3  
                ( 40.32%)   0.6350* C   1 s( 30.30%)p 2.30( 69.56%)d 0.00(  0.13%)
                                                  f 0.00(  0.02%)
                                           -0.0002  0.5502  0.0162 -0.0024 -0.0000
                                           -0.0000 -0.0000 -0.0000 -0.7067  0.0052
                                           -0.0018  0.4428  0.0101 -0.0047 -0.0000
                                           -0.0000 -0.0000 -0.0000 -0.0223 -0.0030
                                           -0.0233  0.0014 -0.0136  0.0044 -0.0015
                                           -0.0000 -0.0063 -0.0082 -0.0000 -0.0000
                                            0.0083
                ( 59.68%)  -0.7726* H   3 s( 99.96%)p 0.00(  0.04%)
                                            0.9998  0.0016 -0.0002 -0.0000  0.0174
                                           -0.0086
    83. (0.00149) BD*( 1) C   1 - C   4  
                ( 50.00%)   0.7071* C   1 s( 39.45%)p 1.53( 60.36%)d 0.00(  0.17%)
                                                  f 0.00(  0.02%)
                                            0.0000  0.6271 -0.0350  0.0052  0.0000
                                            0.0000  0.0000  0.0000  0.0000 -0.0000
                                            0.0000 -0.7758 -0.0418  0.0012  0.0000
                                            0.0000  0.0000  0.0000  0.0000  0.0000
                                           -0.0031  0.0009  0.0413  0.0028 -0.0122
                                            0.0000  0.0000  0.0029  0.0000  0.0000
                                           -0.0000
                ( 50.00%)  -0.7071* C   4 s( 39.45%)p 1.53( 60.36%)d 0.00(  0.17%)
                                                  f 0.00(  0.02%)
                                            0.0000  0.6271 -0.0350  0.0052  0.0000
                                            0.0000  0.0000  0.0000  0.0000 -0.0000
                                            0.0000  0.7758  0.0418 -0.0012  0.0000
                                            0.0000  0.0000  0.0000 -0.0000 -0.0000
                                           -0.0031  0.0009  0.0413  0.0028  0.0122
                                            0.0000  0.0000 -0.0029  0.0000  0.0000
                                           -0.0000
    84. (0.00000) BD*( 2) C   1 - C   4  
                ( 50.00%)   0.7071* C   1 s(  0.00%)p 1.00( 99.94%)d 0.00(  0.05%)
                                                  f 0.00(  0.02%)
                ( 50.00%)  -0.7071* C   4 s(  0.00%)p 1.00( 99.94%)d 0.00(  0.05%)
                                                  f 0.00(  0.02%)
    85. (0.00923) BD*( 1) C   4 - H   5  
                ( 40.32%)   0.6350* C   4 s( 30.30%)p 2.30( 69.56%)d 0.00(  0.13%)
                                                  f 0.00(  0.02%)
                                           -0.0002  0.5502  0.0162 -0.0024 -0.0000
                                           -0.0000 -0.0000 -0.0000 -0.7067  0.0052
                                           -0.0018 -0.4428 -0.0101  0.0047 -0.0000
                                           -0.0000 -0.0000 -0.0000  0.0223  0.0030
                                           -0.0233  0.0014 -0.0136  0.0044  0.0015
                                           -0.0000 -0.0063  0.0082 -0.0000 -0.0000
                                            0.0083
                ( 59.68%)  -0.7726* H   5 s( 99.96%)p 0.00(  0.04%)
                                            0.9998  0.0016 -0.0002 -0.0000  0.0174
                                            0.0086
    86. (0.00923) BD*( 1) C   4 - H   6  
                ( 40.32%)   0.6350* C   4 s( 30.30%)p 2.30( 69.56%)d 0.00(  0.13%)
                                                  f 0.00(  0.02%)
                                            0.0002 -0.5502 -0.0162  0.0024  0.0000
                                           -0.0000 -0.0000 -0.0000 -0.7067  0.0052
                                           -0.0018  0.4428  0.0101 -0.0047 -0.0000
                                           -0.0000 -0.0000 -0.0000  0.0223  0.0030
                                            0.0233 -0.0014  0.0136 -0.0044 -0.0015
                                           -0.0000 -0.0063 -0.0082 -0.0000 -0.0000
                                            0.0083
                ( 59.68%)  -0.7726* H   6 s( 99.96%)p 0.00(  0.04%)
                                           -0.9998 -0.0016  0.0002 -0.0000  0.0174
                                           -0.0086


 NHO Directionality and "Bond Bending" (deviations from line of nuclear centers)

         [Thresholds for printing:  angular deviation  >  1.0 degree]
                                    hybrid p-character > 25.0%
                                    orbital occupancy  >  0.10e

                                Line of Centers        Hybrid 1              Hybrid 2
                                ---------------  -------------------   ------------------
                NBO               Theta   Phi    Theta   Phi    Dev    Theta   Phi    Dev
 ========================================================================================
     4. BD (   2) C   1 - C   4   180.0    0.0    90.0    0.0  90.0     90.0    0.0  90.0


 Second Order Perturbation Theory Analysis of Fock Matrix in NBO Basis

     Threshold for printing:   0.50 kcal/mol
                                                                              E(2)  E(j)-E(i) F(i,j)
         Donor NBO (i)                     Acceptor NBO (j)                 kcal/mol   a.u.    a.u. 
 ===================================================================================================

 within unit  1
   1. BD (   1) C   1 - H   2        / 45. RY*(   1) C   4                    1.50    1.72    0.046
   1. BD (   1) C   1 - H   2        / 46. RY*(   2) C   4                    1.49    1.50    0.042
   1. BD (   1) C   1 - H   2        / 85. BD*(   1) C   4 - H   5            4.77    1.07    0.064
   1. BD (   1) C   1 - H   2        / 86. BD*(   1) C   4 - H   6            0.62    1.07    0.023
   2. BD (   1) C   1 - H   3        / 45. RY*(   1) C   4                    1.50    1.72    0.046
   2. BD (   1) C   1 - H   3        / 46. RY*(   2) C   4                    1.49    1.50    0.042
   2. BD (   1) C   1 - H   3        / 85. BD*(   1) C   4 - H   5            0.62    1.07    0.023
   2. BD (   1) C   1 - H   3        / 86. BD*(   1) C   4 - H   6            4.77    1.07    0.064
   5. BD (   1) C   4 - H   5        /  9. RY*(   1) C   1                    1.50    1.72    0.046
   5. BD (   1) C   4 - H   5        / 10. RY*(   2) C   1                    1.49    1.50    0.042
   5. BD (   1) C   4 - H   5        / 81. BD*(   1) C   1 - H   2            4.77    1.07    0.064
   5. BD (   1) C   4 - H   5        / 82. BD*(   1) C   1 - H   3            0.62    1.07    0.023
   6. BD (   1) C   4 - H   6        /  9. RY*(   1) C   1                    1.50    1.72    0.046
   6. BD (   1) C   4 - H   6        / 10. RY*(   2) C   1                    1.49    1.50    0.042
   6. BD (   1) C   4 - H   6        / 81. BD*(   1) C   1 - H   2            0.62    1.07    0.023
   6. BD (   1) C   4 - H   6        / 82. BD*(   1) C   1 - H   3            4.77    1.07    0.064
   7. CR (   1) C   1                / 46. RY*(   2) C   4                    1.59   11.30    0.120
   7. CR (   1) C   1                / 47. RY*(   3) C   4                    1.20   11.46    0.105
   8. CR (   1) C   4                / 10. RY*(   2) C   1                    1.59   11.30    0.120
   8. CR (   1) C   4                / 11. RY*(   3) C   1                    1.20   11.46    0.105


 Natural Bond Orbitals (Summary):

                                                            Principal Delocalizations
           NBO                        Occupancy    Energy   (geminal,vicinal,remote)
 ====================================================================================
 Molecular unit  1  (C2H4)
     1. BD (   1) C   1 - H   2          1.98730    -0.59784  85(v),45(v),46(v),86(v)
     2. BD (   1) C   1 - H   3          1.98730    -0.59784  86(v),45(v),46(v),85(v)
     3. BD (   1) C   1 - C   4          1.99856    -0.82123   
     4. BD (   2) C   1 - C   4          1.99959    -0.32898   
     5. BD (   1) C   4 - H   5          1.98730    -0.59784  81(v),9(v),10(v),82(v)
     6. BD (   1) C   4 - H   6          1.98730    -0.59784  82(v),9(v),10(v),81(v)
     7. CR (   1) C   1                  1.99942   -10.39689  46(v),47(v)
     8. CR (   1) C   4                  1.99942   -10.39689  10(v),11(v)
     9. RY*(   1) C   1                  0.00300     1.12377   
    10. RY*(   2) C   1                  0.00258     0.90130   
    11. RY*(   3) C   1                  0.00018     1.05893   
    12. RY*(   4) C   1                  0.00002     1.69254   
    13. RY*(   5) C   1                  0.00000     1.32868   
    14. RY*(   6) C   1                  0.00000     1.94923   
    15. RY*(   7) C   1                  0.00000     1.77094   
    16. RY*(   8) C   1                  0.00000     1.08008   
    17. RY*(   9) C   1                  0.00000     1.85500   
    18. RY*(  10) C   1                  0.00000     1.35108   
    19. RY*(  11) C   1                  0.00000     2.37146   
    20. RY*(  12) C   1                  0.00000     1.63719   
    21. RY*(  13) C   1                  0.00000     2.49420   
    22. RY*(  14) C   1                  0.00000     2.01374   
    23. RY*(  15) C   1                  0.00000     2.48881   
    24. RY*(  16) C   1                  0.00000    21.29362   
    25. RY*(  17) C   1                  0.00000     3.01990   
    26. RY*(  18) C   1                  0.00000     0.57116   
    27. RY*(  19) C   1                  0.00000     2.77708   
    28. RY*(  20) C   1                  0.00000     3.81159   
    29. RY*(  21) C   1                  0.00000     3.41231   
    30. RY*(  22) C   1                  0.00000     3.64147   
    31. RY*(  23) C   1                  0.00000     3.65012   
    32. RY*(  24) C   1                  0.00000     3.13796   
    33. RY*(  25) C   1                  0.00000     2.94777   
    34. RY*(  26) C   1                  0.00000     3.22219   
    35. RY*(   1) H   2                  0.00065     0.90060   
    36. RY*(   2) H   2                  0.00017     1.53148   
    37. RY*(   3) H   2                  0.00010     2.10113   
    38. RY*(   4) H   2                  0.00003     2.40222   
    39. RY*(   5) H   2                  0.00001     2.99126   
    40. RY*(   1) H   3                  0.00065     0.90060   
    41. RY*(   2) H   3                  0.00017     1.53148   
    42. RY*(   3) H   3                  0.00010     2.10113   
    43. RY*(   4) H   3                  0.00003     2.40222   
    44. RY*(   5) H   3                  0.00001     2.99126   
    45. RY*(   1) C   4                  0.00300     1.12377   
    46. RY*(   2) C   4                  0.00258     0.90130   
    47. RY*(   3) C   4                  0.00018     1.05893   
    48. RY*(   4) C   4                  0.00002     1.69254   
    49. RY*(   5) C   4                  0.00000     1.32868   
    50. RY*(   6) C   4                  0.00000     1.94923   
    51. RY*(   7) C   4                  0.00000     1.77094   
    52. RY*(   8) C   4                  0.00000     1.08008   
    53. RY*(   9) C   4                  0.00000     1.85500   
    54. RY*(  10) C   4                  0.00000     1.35108   
    55. RY*(  11) C   4                  0.00000     2.37146   
    56. RY*(  12) C   4                  0.00000     1.63719   
    57. RY*(  13) C   4                  0.00000     2.49420   
    58. RY*(  14) C   4                  0.00000     2.01374   
    59. RY*(  15) C   4                  0.00000     2.48881   
    60. RY*(  16) C   4                  0.00000    21.29362   
    61. RY*(  17) C   4                  0.00000     3.01990   
    62. RY*(  18) C   4                  0.00000     0.57116   
    63. RY*(  19) C   4                  0.00000     2.77708   
    64. RY*(  20) C   4                  0.00000     3.81159   
    65. RY*(  21) C   4                  0.00000     3.41231   
    66. RY*(  22) C   4                  0.00000     3.64147   
    67. RY*(  23) C   4                  0.00000     3.65012   
    68. RY*(  24) C   4                  0.00000     3.13796   
    69. RY*(  25) C   4                  0.00000     2.94777   
    70. RY*(  26) C   4                  0.00000     3.22219   
    71. RY*(   1) H   5                  0.00065     0.90060   
    72. RY*(   2) H   5                  0.00017     1.53148   
    73. RY*(   3) H   5                  0.00010     2.10113   
    74. RY*(   4) H   5                  0.00003     2.40222   
    75. RY*(   5) H   5                  0.00001     2.99126   
    76. RY*(   1) H   6                  0.00065     0.90060   
    77. RY*(   2) H   6                  0.00017     1.53148   
    78. RY*(   3) H   6                  0.00010     2.10113   
    79. RY*(   4) H   6                  0.00003     2.40222   
    80. RY*(   5) H   6                  0.00001     2.99126   
    81. BD*(   1) C   1 - H   2          0.00923     0.47677   
    82. BD*(   1) C   1 - H   3          0.00923     0.47677   
    83. BD*(   1) C   1 - C   4          0.00149     0.62388   
    84. BD*(   2) C   1 - C   4          0.00000     0.06791   
    85. BD*(   1) C   4 - H   5          0.00923     0.47677   
    86. BD*(   1) C   4 - H   6          0.00923     0.47677   
       -------------------------------
              Total Lewis   15.94619  ( 99.6637%)
        Valence non-Lewis    0.03839  (  0.2400%)
        Rydberg non-Lewis    0.01542  (  0.0964%)
       -------------------------------
            Total unit  1   16.00000  (100.0000%)
           Charge unit  1    0.00000
 Variable Step   Value    
 -------- ---- -----------
     3       2    2.648273
 ---------------------------------------------------------------------------------------------------
                            Z-MATRIX (ANGSTROMS AND DEGREES)
   CD    Cent   Atom    N1       Length/X        N2       Alpha/Y        N3        Beta/Z          J
 ---------------------------------------------------------------------------------------------------
      1      1  C 
      2      2  H        1   1.083410(     1)
      3      3  H        1   1.083410(     2)      2  116.667(     6)
      4      4  C        1   1.401406(     3)      2  121.666(     7)      3  180.000(    10)      0
      5      5  H        4   1.083410(     4)      1  121.666(     8)      2  180.000(    11)      0
      6      6  H        4   1.083410(     5)      1  121.666(     9)      2    0.000(    12)      0
 ---------------------------------------------------------------------------------------------------
                         Z-Matrix orientation:                         
 ---------------------------------------------------------------------
 Center     Atomic      Atomic             Coordinates (Angstroms)
 Number     Number       Type             X           Y           Z
 ---------------------------------------------------------------------
      1          6           0        0.000000    0.000000    0.000000
      2          1           0        0.000000    0.000000    1.083410
      3          1           0        0.968163    0.000000   -0.486247
      4          6           0       -1.192765   -0.000000   -0.735697
      5          1           0       -1.192765   -0.000000   -1.819106
      6          1           0       -2.160928   -0.000000   -0.249450
 ---------------------------------------------------------------------
                    Distance matrix (angstroms):
                    1          2          3          4          5
     1  C    0.000000
     2  H    1.083410   0.000000
     3  H    1.083410   1.844224   0.000000
     4  C    1.401406   2.175279   2.175279   0.000000
     5  H    2.175279   3.138039   2.538922   1.083410   0.000000
     6  H    2.175279   2.538922   3.138039   1.083410   1.844224
                    6
     6  H    0.000000
 Stoichiometry    C2H4
 Framework group  D2H[C2"(C.C),SG(H4)]
 Deg. of freedom     3
 Full point group                 D2H     NOp   8
 Largest Abelian subgroup         D2H     NOp   8
 Largest concise Abelian subgroup D2      NOp   4
                         Standard orientation:                         
 ---------------------------------------------------------------------
 Center     Atomic      Atomic             Coordinates (Angstroms)
 Number     Number       Type             X           Y           Z
 ---------------------------------------------------------------------
      1          6           0        0.000000    0.000000    0.700703
      2          1           0       -0.000000    0.922112    1.269461
      3          1           0       -0.000000   -0.922112    1.269461
      4          6           0        0.000000   -0.000000   -0.700703
      5          1           0       -0.000000   -0.922112   -1.269461
      6          1           0        0.000000    0.922112   -1.269461
 ---------------------------------------------------------------------
 Rotational constants (GHZ):         147.4363801          27.6462585          23.2808022
 Standard basis: def2TZVP (5D, 7F)
 There are    22 symmetry adapted cartesian basis functions of AG  symmetry.
 There are     4 symmetry adapted cartesian basis functions of B1G symmetry.
 There are     9 symmetry adapted cartesian basis functions of B2G symmetry.
 There are    13 symmetry adapted cartesian basis functions of B3G symmetry.
 There are     4 symmetry adapted cartesian basis functions of AU  symmetry.
 There are    22 symmetry adapted cartesian basis functions of B1U symmetry.
 There are    13 symmetry adapted cartesian basis functions of B2U symmetry.
 There are     9 symmetry adapted cartesian basis functions of B3U symmetry.
 There are    19 symmetry adapted basis functions of AG  symmetry.
 There are     4 symmetry adapted basis functions of B1G symmetry.
 There are     8 symmetry adapted basis functions of B2G symmetry.
 There are    12 symmetry adapted basis functions of B3G symmetry.
 There are     4 symmetry adapted basis functions of AU  symmetry.
 There are    19 symmetry adapted basis functions of B1U symmetry.
 There are    12 symmetry adapted basis functions of B2U symmetry.
 There are     8 symmetry adapted basis functions of B3U symmetry.
    86 basis functions,   134 primitive gaussians,    96 cartesian basis functions
     8 alpha electrons        8 beta electrons
       nuclear repulsion energy        32.4826911057 Hartrees.
 NAtoms=    6 NActive=    6 NUniq=    2 SFac= 4.00D+00 NAtFMM=   60 NAOKFM=F Big=F
 Integral buffers will be    131072 words long.
 Raffenetti 2 integral format.
 Two-electron integral symmetry is turned on.
 One-electron integrals computed using PRISM.
   8 Symmetry operations used in ECPInt.
 ECPInt:  NShTT=     741 NPrTT=    2136 LenC2=     742 LenP2D=    1972.
 LDataN:  DoStor=T MaxTD1= 6 Len=  172
 NBasis=    86 RedAO= T EigKep=  3.60D-04  NBF=    19     4     8    12     4    19    12     8
 NBsUse=    86 1.00D-06 EigRej= -1.00D+00 NBFU=    19     4     8    12     4    19    12     8
 Initial guess from the checkpoint file:  "ethyleneLscanrigidMayer.chk"
 B after Tr=     0.000000    0.000000    0.000000
         Rot=    1.000000    0.000000   -0.000000    0.000000 Ang=   0.00 deg.
 Initial guess orbital symmetries:
       Occupied  (AG) (B1U) (AG) (B1U) (B2U) (AG) (B3G) (B3U)
       Virtual   (B2G) (AG) (B1U) (B2U) (B3G) (AG) (AG) (B1U) (B3U)
                 (B2U) (B2G) (B1U) (B2U) (B1U) (AG) (B3G) (B1G)
                 (B1U) (B3G) (B3U) (AU) (AG) (AG) (B2U) (B1U) (B3G)
                 (B2G) (B1U) (AG) (B3U) (B1U) (B2U) (B3G) (B2G)
                 (B2U) (B1G) (B1U) (AG) (B3U) (B2G) (AG) (AU) (B3G)
                 (B2U) (AG) (B1U) (B2U) (B3U) (AG) (B3G) (B1U)
                 (B1G) (AG) (B1U) (B3U) (B3G) (AU) (B2G) (B2U)
                 (B1G) (AG) (B3G) (B1U) (B2G) (B3U) (B2U) (B1U)
                 (AU) (AG) (B3G) (B2U) (B2G) (AG) (B1U) (B3G) (B1U)
                 (AG) (B1U)
 ExpMin= 9.52D-02 ExpMax= 1.36D+04 ExpMxC= 4.63D+02 IAcc=2 IRadAn=         4 AccDes= 0.00D+00
 Harris functional with IExCor= 1009 and IRadAn=       4 diagonalized for initial guess.
 HarFok:  IExCor= 1009 AccDes= 0.00D+00 IRadAn=         4 IDoV= 1 UseB2=F ITyADJ=14
 ICtDFT=  3500011 ScaDFX=  1.000000  1.000000  1.000000  1.000000
 FoFCou: FMM=F IPFlag=           0 FMFlag=      100000 FMFlg1=           0
         NFxFlg=           0 DoJE=T BraDBF=F KetDBF=T FulRan=T
         wScrn=  0.000000 ICntrl=       500 IOpCl=  0 I1Cent=   200000004 NGrid=           0
         NMat0=    1 NMatS0=      1 NMatT0=    0 NMatD0=    1 NMtDS0=    0 NMtDT0=    0
 Petite list used in FoFCou.
 Keep R1 ints in memory in symmetry-blocked form, NReq=14388197.
 Requested convergence on RMS density matrix=1.00D-08 within 128 cycles.
 Requested convergence on MAX density matrix=1.00D-06.
 Requested convergence on             energy=1.00D-06.
 No special actions if energy rises.
 Integral accuracy reduced to 1.0D-05 until final iterations.
 Initial convergence to 1.0D-05 achieved.  Increase integral accuracy.
 SCF Done:  E(RM062X) =  -78.5655022503     A.U. after   10 cycles
            NFock= 10  Conv=0.95D-09     -V/T= 2.0080

 **********************************************************************

            Population analysis using the SCF density.

 **********************************************************************

 Orbital symmetries:
       Occupied  (AG) (B1U) (AG) (B1U) (B2U) (AG) (B3G) (B3U)
       Virtual   (B2G) (AG) (B1U) (B2U) (B3G) (AG) (AG) (B1U) (B3U)
                 (B2U) (B2G) (B1U) (B2U) (B1U) (AG) (B3G) (B1U)
                 (B1G) (B3G) (B3U) (AU) (AG) (AG) (B2U) (B1U) (B3G)
                 (B2G) (B1U) (AG) (B3U) (B1U) (B2U) (B2G) (B3G)
                 (B2U) (B1G) (AG) (B1U) (B3U) (B2G) (AG) (AU) (B3G)
                 (B2U) (AG) (B1U) (B2U) (B3U) (AG) (B3G) (B1U)
                 (B1G) (AG) (B1U) (B3G) (B3U) (AU) (B2G) (B2U)
                 (B1G) (AG) (B1U) (B2G) (B3G) (B3U) (B2U) (B1U)
                 (AU) (AG) (B3G) (B2G) (B2U) (AG) (B3G) (B1U) (B1U)
                 (AG) (B1U)
 The electronic state is 1-AG.
 Alpha  occ. eigenvalues --  -10.54907 -10.54830  -0.84291  -0.67054  -0.53471
 Alpha  occ. eigenvalues --   -0.47694  -0.42755  -0.32284
 Alpha virt. eigenvalues --    0.02379   0.10217   0.12296   0.12896   0.17649
 Alpha virt. eigenvalues --    0.22966   0.24363   0.24782   0.26087   0.29598
 Alpha virt. eigenvalues --    0.34678   0.37178   0.46296   0.48359   0.50796
 Alpha virt. eigenvalues --    0.51968   0.57572   0.58827   0.66229   0.74739
 Alpha virt. eigenvalues --    0.80957   0.83864   0.93535   0.98982   1.09226
 Alpha virt. eigenvalues --    1.12406   1.13223   1.23227   1.35027   1.47503
 Alpha virt. eigenvalues --    1.56246   1.57605   1.64237   1.64456   1.72861
 Alpha virt. eigenvalues --    1.75871   1.80835   1.81652   1.85130   1.86836
 Alpha virt. eigenvalues --    2.02499   2.18451   2.20704   2.29709   2.35944
 Alpha virt. eigenvalues --    2.42896   2.45194   2.49929   2.60270   2.61848
 Alpha virt. eigenvalues --    2.62204   2.80020   2.80239   2.88550   2.92401
 Alpha virt. eigenvalues --    2.97255   3.05663   3.11087   3.12519   3.13969
 Alpha virt. eigenvalues --    3.18404   3.29725   3.32896   3.32970   3.34876
 Alpha virt. eigenvalues --    3.42593   3.58751   3.63025   3.97307   4.11432
 Alpha virt. eigenvalues --    4.17149   4.17468   4.29376   4.47170   4.52865
 Alpha virt. eigenvalues --    4.84953  22.06867  22.45134
          Condensed to atoms (all electrons):
               1          2          3          4          5          6
     1  C    4.983881   0.414068   0.414068   0.541958  -0.042127  -0.042127
     2  H    0.414068   0.521575  -0.027832  -0.042127   0.004052  -0.004598
     3  H    0.414068  -0.027832   0.521575  -0.042127  -0.004598   0.004052
     4  C    0.541958  -0.042127  -0.042127   4.983881   0.414068   0.414068
     5  H   -0.042127   0.004052  -0.004598   0.414068   0.521575  -0.027832
     6  H   -0.042127  -0.004598   0.004052   0.414068  -0.027832   0.521575
 Mulliken charges:
               1
     1  C   -0.269721
     2  H    0.134861
     3  H    0.134861
     4  C   -0.269721
     5  H    0.134861
     6  H    0.134861
 Sum of Mulliken charges =  -0.00000
 Mulliken charges with hydrogens summed into heavy atoms:
               1
     1  C   -0.000000
     4  C   -0.000000
 Electronic spatial extent (au):  <R**2>=             86.2776
 Charge=             -0.0000 electrons
 Dipole moment (field-independent basis, Debye):
    X=             -0.0000    Y=              0.0000    Z=             -0.0000  Tot=              0.0000
 Quadrupole moment (field-independent basis, Debye-Ang):
   XX=            -16.0286   YY=            -12.4036   ZZ=            -12.0160
   XY=              0.0000   XZ=              0.0000   YZ=              0.0000
 Traceless Quadrupole moment (field-independent basis, Debye-Ang):
   XX=             -2.5459   YY=              1.0791   ZZ=              1.4668
   XY=              0.0000   XZ=              0.0000   YZ=              0.0000
 Octapole moment (field-independent basis, Debye-Ang**2):
  XXX=             -0.0000  YYY=              0.0000  ZZZ=              0.0000  XYY=             -0.0000
  XXY=             -0.0000  XXZ=             -0.0000  XZZ=             -0.0000  YZZ=             -0.0000
  YYZ=             -0.0000  XYZ=             -0.0000
 Hexadecapole moment (field-independent basis, Debye-Ang**3):
 XXXX=            -20.2588 YYYY=            -27.3143 ZZZZ=            -72.9437 XXXY=             -0.0000
 XXXZ=              0.0000 YYYX=             -0.0000 YYYZ=             -0.0000 ZZZX=              0.0000
 ZZZY=              0.0000 XXYY=             -8.6452 XXZZ=            -16.6541 YYZZ=            -13.6562
 XXYZ=             -0.0000 YYXZ=              0.0000 ZZXY=              0.0000
 N-N= 3.248269110574D+01 E-N=-2.464549016123D+02  KE= 7.793849256178D+01
 Symmetry AG   KE= 3.739691793026D+01
 Symmetry B1G  KE= 2.493886812525D-33
 Symmetry B2G  KE=-2.645547933601D-17
 Symmetry B3G  KE= 2.123067089934D+00
 Symmetry AU   KE= 1.103016466038D-32
 Symmetry B1U  KE= 3.453217334512D+01
 Symmetry B2U  KE= 1.886638073216D+00
 Symmetry B3U  KE= 1.999696123253D+00
 ******************************Gaussian NBO Version 3.1******************************
             N A T U R A L   A T O M I C   O R B I T A L   A N D
          N A T U R A L   B O N D   O R B I T A L   A N A L Y S I S
 ******************************Gaussian NBO Version 3.1******************************

       /RESON  / : Allow strongly delocalized NBO set
       /DMNAO  / : Print the NAO density matrix
       /BNDIDX / : Print bond indices based on the NAO density matrix
       /MULORB / : Print Mulliken populations by orbital and atom

 Analyzing the SCF density

 Job title: M0001                                                           

 Storage needed:     22652 in NPA,     29909 in NBO (2147483420 available)


 Input atomic orbitals, gross Mulliken populations:

  AO  Atom No lang  Mulliken Population    Atom No      Total
 -------------------------------------------------------------------------------
   1    C  1  S        0.8551281
   2    C  1  S        1.1190943
   3    C  1  S        0.5208359
   4    C  1  S        0.6842812
   5    C  1  S        0.1207558
   6    C  1  px       0.3249473
   7    C  1  py       0.4605190
   8    C  1  pz       0.4770080
   9    C  1  px       0.4162173
  10    C  1  py       0.4314424
  11    C  1  pz       0.3666476
  12    C  1  px       0.2396923
  13    C  1  py       0.1450702
  14    C  1  pz       0.0728596
  15    C  1  dz2      0.0040844
  16    C  1  dxz      0.0017322
  17    C  1  dyz      0.0061182
  18    C  1  dx2y2    0.0018590
  19    C  1  dxy      0.0000000
  20    C  1  dz2     -0.0049907
  21    C  1  dxz      0.0078521
  22    C  1  dyz      0.0131357
  23    C  1  dx2y2    0.0013566
  24    C  1  dxy      0.0000000
  25    C  1  f(0)     0.0008124
  26    C  1  f(C1)    0.0012455
  27    C  1  f(S1)    0.0008838
  28    C  1  f(C2)    0.0006169
  29    C  1  f(S2)    0.0000000
  30    C  1  f(C3)    0.0000414
  31    C  1  f(S3)    0.0004750
                                             C  1      6.2697214
  32    H  2  S        0.2757111
  33    H  2  S        0.4717917
  34    H  2  S        0.0977611
  35    H  2  px       0.0041359
  36    H  2  py       0.0100431
  37    H  2  pz       0.0056964
                                             H  2      0.8651393
  38    H  3  S        0.2757111
  39    H  3  S        0.4717917
  40    H  3  S        0.0977611
  41    H  3  px       0.0041359
  42    H  3  py       0.0100431
  43    H  3  pz       0.0056964
                                             H  3      0.8651393
  44    C  4  S        0.8551281
  45    C  4  S        1.1190943
  46    C  4  S        0.5208359
  47    C  4  S        0.6842812
  48    C  4  S        0.1207558
  49    C  4  px       0.3249473
  50    C  4  py       0.4605190
  51    C  4  pz       0.4770080
  52    C  4  px       0.4162173
  53    C  4  py       0.4314424
  54    C  4  pz       0.3666476
  55    C  4  px       0.2396923
  56    C  4  py       0.1450702
  57    C  4  pz       0.0728596
  58    C  4  dz2      0.0040844
  59    C  4  dxz      0.0017322
  60    C  4  dyz      0.0061182
  61    C  4  dx2y2    0.0018590
  62    C  4  dxy      0.0000000
  63    C  4  dz2     -0.0049907
  64    C  4  dxz      0.0078521
  65    C  4  dyz      0.0131357
  66    C  4  dx2y2    0.0013566
  67    C  4  dxy      0.0000000
  68    C  4  f(0)     0.0008124
  69    C  4  f(C1)    0.0012455
  70    C  4  f(S1)    0.0008838
  71    C  4  f(C2)    0.0006169
  72    C  4  f(S2)    0.0000000
  73    C  4  f(C3)    0.0000414
  74    C  4  f(S3)    0.0004750
                                             C  4      6.2697214
  75    H  5  S        0.2757111
  76    H  5  S        0.4717917
  77    H  5  S        0.0977611
  78    H  5  px       0.0041359
  79    H  5  py       0.0100431
  80    H  5  pz       0.0056964
                                             H  5      0.8651393
  81    H  6  S        0.2757111
  82    H  6  S        0.4717917
  83    H  6  S        0.0977611
  84    H  6  px       0.0041359
  85    H  6  py       0.0100431
  86    H  6  pz       0.0056964
                                             H  6      0.8651393

 Total number of electrons:   16.000000


 Mayer-Mulliken atom-atom bond order matrix:                                   

     Atom    1       2       3       4       5       6
     ---- ------  ------  ------  ------  ------  ------
   1.  C  0.0000  0.9667  0.9667  1.9154 -0.0024 -0.0024
   2.  H  0.9667  0.0000 -0.0021 -0.0024  0.0062  0.0004
   3.  H  0.9667 -0.0021  0.0000 -0.0024  0.0004  0.0062
   4.  C  1.9154 -0.0024 -0.0024  0.0000  0.9667  0.9667
   5.  H -0.0024  0.0062  0.0004  0.9667  0.0000 -0.0021
   6.  H -0.0024  0.0004  0.0062  0.9667 -0.0021  0.0000


 Mayer-Mulliken valencies by atom:                                             

     Atom    1
     ---- ------
   1.  C  3.8439
   2.  H  0.9687
   3.  H  0.9687
   4.  C  3.8439
   5.  H  0.9687
   6.  H  0.9687
 GSVD:  LWork=        -284 too small for GESVD, short by       15104 words or       15104 for optimal perf.


 NATURAL POPULATIONS:  Natural atomic orbital occupancies 
                                                          
   NAO  Atom  No  lang   Type(AO)    Occupancy      Energy
 ----------------------------------------------------------
     1    C    1  S      Cor( 1S)     1.99950     -10.41072
     2    C    1  S      Val( 2S)     1.09962      -0.31929
     3    C    1  S      Ryd( 3S)     0.00265       0.66762
     4    C    1  S      Ryd( 4S)     0.00005       2.06292
     5    C    1  S      Ryd( 5S)     0.00000      20.95062
     6    C    1  px     Val( 2p)     0.99740      -0.12815
     7    C    1  px     Ryd( 3p)     0.00174       0.56136
     8    C    1  px     Ryd( 4p)     0.00000       1.28865
     9    C    1  py     Val( 2p)     1.17770      -0.06288
    10    C    1  py     Ryd( 3p)     0.00258       0.93257
    11    C    1  py     Ryd( 4p)     0.00001       1.68564
    12    C    1  pz     Val( 2p)     1.09816      -0.08585
    13    C    1  pz     Ryd( 3p)     0.00257       0.60440
    14    C    1  pz     Ryd( 4p)     0.00007       1.73366
    15    C    1  dxy    Ryd( 4d)     0.00000       2.62815
    16    C    1  dxy    Ryd( 3d)     0.00000       1.32137
    17    C    1  dxz    Ryd( 4d)     0.00047       2.78163
    18    C    1  dxz    Ryd( 3d)     0.00011       1.64943
    19    C    1  dyz    Ryd( 4d)     0.00076       3.18535
    20    C    1  dyz    Ryd( 3d)     0.00007       2.14662
    21    C    1  dx2y2  Ryd( 4d)     0.00050       2.98407
    22    C    1  dx2y2  Ryd( 3d)     0.00002       1.80213
    23    C    1  dz2    Ryd( 4d)     0.00059       3.10334
    24    C    1  dz2    Ryd( 3d)     0.00009       2.26128
    25    C    1  f(0)   Ryd( 4f)     0.00013       3.63435
    26    C    1  f(C1)  Ryd( 4f)     0.00009       3.15315
    27    C    1  f(S1)  Ryd( 4f)     0.00012       3.52924
    28    C    1  f(C2)  Ryd( 4f)     0.00013       3.57195
    29    C    1  f(S2)  Ryd( 4f)     0.00000       3.08688
    30    C    1  f(C3)  Ryd( 4f)     0.00008       2.93771
    31    C    1  f(S3)  Ryd( 4f)     0.00010       3.09944

    32    H    2  S      Val( 1S)     0.80610       0.03797
    33    H    2  S      Ryd( 2S)     0.00050       1.15500
    34    H    2  S      Ryd( 3S)     0.00008       1.22213
    35    H    2  px     Ryd( 2p)     0.00006       1.96617
    36    H    2  py     Ryd( 2p)     0.00042       2.63106
    37    H    2  pz     Ryd( 2p)     0.00019       2.38582

    38    H    3  S      Val( 1S)     0.80610       0.03797
    39    H    3  S      Ryd( 2S)     0.00050       1.15500
    40    H    3  S      Ryd( 3S)     0.00008       1.22213
    41    H    3  px     Ryd( 2p)     0.00006       1.96617
    42    H    3  py     Ryd( 2p)     0.00042       2.63106
    43    H    3  pz     Ryd( 2p)     0.00019       2.38582

    44    C    4  S      Cor( 1S)     1.99950     -10.41072
    45    C    4  S      Val( 2S)     1.09962      -0.31929
    46    C    4  S      Ryd( 3S)     0.00265       0.66762
    47    C    4  S      Ryd( 4S)     0.00005       2.06292
    48    C    4  S      Ryd( 5S)     0.00000      20.95062
    49    C    4  px     Val( 2p)     0.99740      -0.12815
    50    C    4  px     Ryd( 3p)     0.00174       0.56136
    51    C    4  px     Ryd( 4p)     0.00000       1.28865
    52    C    4  py     Val( 2p)     1.17770      -0.06288
    53    C    4  py     Ryd( 3p)     0.00258       0.93257
    54    C    4  py     Ryd( 4p)     0.00001       1.68564
    55    C    4  pz     Val( 2p)     1.09816      -0.08585
    56    C    4  pz     Ryd( 3p)     0.00257       0.60440
    57    C    4  pz     Ryd( 4p)     0.00007       1.73366
    58    C    4  dxy    Ryd( 4d)     0.00000       2.62815
    59    C    4  dxy    Ryd( 3d)     0.00000       1.32137
    60    C    4  dxz    Ryd( 4d)     0.00047       2.78163
    61    C    4  dxz    Ryd( 3d)     0.00011       1.64943
    62    C    4  dyz    Ryd( 4d)     0.00076       3.18535
    63    C    4  dyz    Ryd( 3d)     0.00007       2.14662
    64    C    4  dx2y2  Ryd( 4d)     0.00050       2.98407
    65    C    4  dx2y2  Ryd( 3d)     0.00002       1.80213
    66    C    4  dz2    Ryd( 4d)     0.00059       3.10334
    67    C    4  dz2    Ryd( 3d)     0.00009       2.26128
    68    C    4  f(0)   Ryd( 4f)     0.00013       3.63435
    69    C    4  f(C1)  Ryd( 4f)     0.00009       3.15315
    70    C    4  f(S1)  Ryd( 4f)     0.00012       3.52924
    71    C    4  f(C2)  Ryd( 4f)     0.00013       3.57195
    72    C    4  f(S2)  Ryd( 4f)     0.00000       3.08688
    73    C    4  f(C3)  Ryd( 4f)     0.00008       2.93771
    74    C    4  f(S3)  Ryd( 4f)     0.00010       3.09944

    75    H    5  S      Val( 1S)     0.80610       0.03797
    76    H    5  S      Ryd( 2S)     0.00050       1.15500
    77    H    5  S      Ryd( 3S)     0.00008       1.22213
    78    H    5  px     Ryd( 2p)     0.00006       1.96617
    79    H    5  py     Ryd( 2p)     0.00042       2.63106
    80    H    5  pz     Ryd( 2p)     0.00019       2.38582

    81    H    6  S      Val( 1S)     0.80610       0.03797
    82    H    6  S      Ryd( 2S)     0.00050       1.15500
    83    H    6  S      Ryd( 3S)     0.00008       1.22213
    84    H    6  px     Ryd( 2p)     0.00006       1.96617
    85    H    6  py     Ryd( 2p)     0.00042       2.63106
    86    H    6  pz     Ryd( 2p)     0.00019       2.38582

 WARNING:  Population inversion found on atom  C    1
           Population inversion found on atom  C    4


 Summary of Natural Population Analysis:                  
                                                          
                                       Natural Population 
                Natural  -----------------------------------------------
    Atom  No    Charge         Core      Valence    Rydberg      Total
 -----------------------------------------------------------------------
      C    1   -0.38531      1.99950     4.37288    0.01293     6.38531
      H    2    0.19265      0.00000     0.80610    0.00125     0.80735
      H    3    0.19265      0.00000     0.80610    0.00125     0.80735
      C    4   -0.38531      1.99950     4.37288    0.01293     6.38531
      H    5    0.19265      0.00000     0.80610    0.00125     0.80735
      H    6    0.19265      0.00000     0.80610    0.00125     0.80735
 =======================================================================
   * Total *    0.00000      3.99900    11.97014    0.03086    16.00000

                                 Natural Population      
 --------------------------------------------------------
   Core                       3.99900 ( 99.9750% of   4)
   Valence                   11.97014 ( 99.7512% of  12)
   Natural Minimal Basis     15.96914 ( 99.8071% of  16)
   Natural Rydberg Basis      0.03086 (  0.1929% of  16)
 --------------------------------------------------------

    Atom  No          Natural Electron Configuration
 ----------------------------------------------------------------------------
      C    1      [core]2S( 1.10)2p( 3.27)3p( 0.01)
      H    2            1S( 0.81)
      H    3            1S( 0.81)
      C    4      [core]2S( 1.10)2p( 3.27)3p( 0.01)
      H    5            1S( 0.81)
      H    6            1S( 0.81)


 Wiberg bond index matrix in the NAO basis:                                    

     Atom    1       2       3       4       5       6
     ---- ------  ------  ------  ------  ------  ------
   1.  C  0.0000  0.9452  0.9452  2.0392  0.0032  0.0032
   2.  H  0.9452  0.0000  0.0002  0.0032  0.0129  0.0024
   3.  H  0.9452  0.0002  0.0000  0.0032  0.0024  0.0129
   4.  C  2.0392  0.0032  0.0032  0.0000  0.9452  0.9452
   5.  H  0.0032  0.0129  0.0024  0.9452  0.0000  0.0002
   6.  H  0.0032  0.0024  0.0129  0.9452  0.0002  0.0000


 Wiberg bond index, Totals by atom:                                            

     Atom    1
     ---- ------
   1.  C  3.9361
   2.  H  0.9640
   3.  H  0.9640
   4.  C  3.9361
   5.  H  0.9640
   6.  H  0.9640


 Atom-atom overlap-weighted NAO bond order:                                    

     Atom    1       2       3       4       5       6
     ---- ------  ------  ------  ------  ------  ------
   1.  C  0.0000  0.8037  0.8037  1.3322  0.0120  0.0120
   2.  H  0.8037  0.0000 -0.0054  0.0120 -0.0014 -0.0021
   3.  H  0.8037 -0.0054  0.0000  0.0120 -0.0021 -0.0014
   4.  C  1.3322  0.0120  0.0120  0.0000  0.8037  0.8037
   5.  H  0.0120 -0.0014 -0.0021  0.8037  0.0000 -0.0054
   6.  H  0.0120 -0.0021 -0.0014  0.8037 -0.0054  0.0000


 Atom-atom overlap-weighted NAO bond order, Totals by atom:                    

     Atom    1
     ---- ------
   1.  C  2.9635
   2.  H  0.8067
   3.  H  0.8067
   4.  C  2.9635
   5.  H  0.8067
   6.  H  0.8067


 MO bond order:                                                                

     Atom    1       2       3       4       5       6
     ---- ------  ------  ------  ------  ------  ------
   1.  C  0.0000  1.5906  0.2411  0.8778  0.0243  0.0633
   2.  H  1.5906  0.0000 -0.0323  0.0696  0.0826 -0.0429
   3.  H  0.2411 -0.0323  0.0000  0.0223 -0.0493  0.0824
   4.  C  0.8778  0.0696  0.0223  0.0000 -0.6009  0.7761
   5.  H  0.0243  0.0826 -0.0493 -0.6009  0.0000 -0.0291
   6.  H  0.0633 -0.0429  0.0824  0.7761 -0.0291  0.0000


 MO atomic valencies:                                                          

     Atom    1
     ---- ------
   1.  C  2.7970
   2.  H  1.6676
   3.  H  0.2641
   4.  C  1.1449
   5.  H -0.5725
   6.  H  0.8499


 NAO density matrix:                                                           

          NAO        1       2       3       4       5       6       7       8
      ---------- ------- ------- ------- ------- ------- ------- ------- -------
   1.  C 1 (S)    1.9995  0.0000  0.0000 -0.0000 -0.0000 -0.0000  0.0000  0.0000
   2.  C 1 (S)    0.0000  1.0996 -0.0000  0.0000  0.0000 -0.0000 -0.0000 -0.0000
   3.  C 1 (S)    0.0000 -0.0000  0.0027  0.0000  0.0000 -0.0000  0.0000  0.0000
   4.  C 1 (S)   -0.0000  0.0000  0.0000  0.0001  0.0000 -0.0000  0.0000 -0.0000
   5.  C 1 (S)   -0.0000  0.0000  0.0000  0.0000  0.0000  0.0000 -0.0000  0.0000
   6.  C 1 (px)  -0.0000 -0.0000 -0.0000 -0.0000  0.0000  0.9974 -0.0417  0.0003
   7.  C 1 (px)   0.0000 -0.0000  0.0000  0.0000 -0.0000 -0.0417  0.0017 -0.0000
   8.  C 1 (px)   0.0000 -0.0000  0.0000 -0.0000  0.0000  0.0003 -0.0000  0.0000
   9.  C 1 (py)  -0.0000 -0.0000 -0.0000 -0.0000  0.0000  0.0000 -0.0000  0.0000
  10.  C 1 (py)   0.0000 -0.0000 -0.0000 -0.0000  0.0000 -0.0000  0.0000 -0.0000
  11.  C 1 (py)  -0.0000  0.0000 -0.0000 -0.0000  0.0000  0.0000 -0.0000  0.0000
  12.  C 1 (pz)   0.0028  0.1050  0.0436 -0.0032 -0.0001 -0.0000 -0.0000  0.0000
  13.  C 1 (pz)   0.0018 -0.0089  0.0025 -0.0001  0.0000 -0.0000 -0.0000  0.0000
  14.  C 1 (pz)  -0.0012  0.0045 -0.0000  0.0000  0.0000 -0.0000  0.0000 -0.0000
  15.  C 1 (d1)  -0.0000  0.0000  0.0000 -0.0000 -0.0000  0.0000 -0.0000  0.0000
  16.  C 1 (d1)  -0.0000  0.0000 -0.0000 -0.0000 -0.0000  0.0000 -0.0000  0.0000
  17.  C 1 (d2)   0.0000 -0.0000  0.0000  0.0000 -0.0000 -0.0217  0.0009 -0.0000
  18.  C 1 (d2)   0.0000 -0.0000  0.0000  0.0000 -0.0000 -0.0103  0.0004 -0.0000
  19.  C 1 (d3)  -0.0000  0.0000  0.0000  0.0000 -0.0000  0.0000 -0.0000  0.0000
  20.  C 1 (d3)  -0.0000  0.0000  0.0000  0.0000 -0.0000  0.0000 -0.0000  0.0000
  21.  C 1 (d4)   0.0026 -0.0198 -0.0005  0.0000  0.0000  0.0000 -0.0000 -0.0000
  22.  C 1 (d4)   0.0006 -0.0036 -0.0001 -0.0000 -0.0000  0.0000 -0.0000  0.0000
  23.  C 1 (d5)  -0.0017  0.0097 -0.0009  0.0001  0.0000 -0.0000  0.0000 -0.0000
  24.  C 1 (d5)   0.0000 -0.0027  0.0004  0.0000  0.0000 -0.0000  0.0000 -0.0000
  25.  C 1 (f1)   0.0013 -0.0103  0.0003 -0.0000 -0.0000  0.0000 -0.0000  0.0000
  26.  C 1 (f2)  -0.0000  0.0000 -0.0000 -0.0000  0.0000  0.0092 -0.0004  0.0000
  27.  C 1 (f3)  -0.0000 -0.0000  0.0000  0.0000 -0.0000  0.0000 -0.0000  0.0000
  28.  C 1 (f4)   0.0007 -0.0076 -0.0004  0.0000  0.0000  0.0000 -0.0000 -0.0000
  29.  C 1 (f5)  -0.0000  0.0000 -0.0000 -0.0000 -0.0000  0.0000 -0.0000 -0.0000
  30.  C 1 (f6)   0.0000  0.0000  0.0000  0.0000 -0.0000 -0.0091  0.0004 -0.0000
  31.  C 1 (f7)   0.0000  0.0000 -0.0000 -0.0000  0.0000 -0.0000  0.0000 -0.0000
  32.  H 2 (S)   -0.0023  0.5413  0.0162 -0.0009 -0.0000  0.0000 -0.0000  0.0000
  33.  H 2 (S)   -0.0109  0.0003 -0.0007 -0.0001 -0.0000  0.0000 -0.0000 -0.0000
  34.  H 2 (S)   -0.0080 -0.0049  0.0001  0.0000  0.0000 -0.0000  0.0000 -0.0000
  35.  H 2 (px)   0.0000 -0.0000 -0.0000 -0.0000  0.0000  0.0077 -0.0003  0.0000
  36.  H 2 (py)   0.0030 -0.0122 -0.0005  0.0000  0.0000  0.0000 -0.0000 -0.0000
  37.  H 2 (pz)   0.0023 -0.0101 -0.0000  0.0000  0.0000  0.0000 -0.0000  0.0000
  38.  H 3 (S)   -0.0023  0.5413  0.0162 -0.0009 -0.0000  0.0000  0.0000  0.0000
  39.  H 3 (S)   -0.0109  0.0003 -0.0007 -0.0001 -0.0000 -0.0000  0.0000 -0.0000
  40.  H 3 (S)   -0.0080 -0.0049  0.0001  0.0000  0.0000  0.0000 -0.0000  0.0000
  41.  H 3 (px)   0.0000 -0.0000 -0.0000 -0.0000  0.0000  0.0077 -0.0003  0.0000
  42.  H 3 (py)  -0.0030  0.0122  0.0005 -0.0000 -0.0000  0.0000 -0.0000  0.0000
  43.  H 3 (pz)   0.0023 -0.0101 -0.0000  0.0000  0.0000 -0.0000  0.0000 -0.0000
  44.  C 4 (S)    0.0000 -0.0021  0.0075 -0.0056  0.0003 -0.0000  0.0000  0.0000
  45.  C 4 (S)   -0.0021  0.3512  0.0029  0.0059  0.0001  0.0000 -0.0000 -0.0000
  46.  C 4 (S)    0.0075  0.0029  0.0026 -0.0000 -0.0000  0.0000 -0.0000  0.0000
  47.  C 4 (S)   -0.0056  0.0059 -0.0000 -0.0000 -0.0000  0.0000 -0.0000  0.0000
  48.  C 4 (S)    0.0003  0.0001 -0.0000 -0.0000 -0.0000 -0.0000  0.0000 -0.0000
  49.  C 4 (px)  -0.0000 -0.0000 -0.0000 -0.0000  0.0000  0.9974 -0.0417  0.0003
  50.  C 4 (px)  -0.0000  0.0000  0.0000  0.0000 -0.0000 -0.0417  0.0017 -0.0000
  51.  C 4 (px)   0.0000 -0.0000  0.0000 -0.0000  0.0000  0.0003 -0.0000  0.0000
  52.  C 4 (py)   0.0000 -0.0000 -0.0000 -0.0000  0.0000 -0.0000  0.0000 -0.0000
  53.  C 4 (py)   0.0000 -0.0000 -0.0000 -0.0000  0.0000  0.0000 -0.0000  0.0000
  54.  C 4 (py)  -0.0000  0.0000  0.0000  0.0000 -0.0000 -0.0000  0.0000 -0.0000
  55.  C 4 (pz)   0.0060  0.5170 -0.0460 -0.0017 -0.0000  0.0000  0.0000 -0.0000
  56.  C 4 (pz)  -0.0186  0.0046 -0.0024  0.0000  0.0000 -0.0000  0.0000 -0.0000
  57.  C 4 (pz)  -0.0062 -0.0065  0.0000 -0.0000 -0.0000 -0.0000  0.0000 -0.0000
  58.  C 4 (d1)  -0.0000  0.0000 -0.0000  0.0000  0.0000  0.0000 -0.0000 -0.0000
  59.  C 4 (d1)  -0.0000  0.0000  0.0000 -0.0000 -0.0000 -0.0000 -0.0000 -0.0000
  60.  C 4 (d2)   0.0000 -0.0000 -0.0000 -0.0000  0.0000  0.0217 -0.0009  0.0000
  61.  C 4 (d2)   0.0000 -0.0000 -0.0000 -0.0000  0.0000  0.0103 -0.0004  0.0000
  62.  C 4 (d3)  -0.0000 -0.0000 -0.0000  0.0000 -0.0000 -0.0000  0.0000  0.0000
  63.  C 4 (d3)   0.0000  0.0000 -0.0000  0.0000 -0.0000 -0.0000  0.0000 -0.0000
  64.  C 4 (d4)   0.0001 -0.0013 -0.0006 -0.0001 -0.0000 -0.0000  0.0000 -0.0000
  65.  C 4 (d4)   0.0002 -0.0033 -0.0001 -0.0000 -0.0000 -0.0000  0.0000 -0.0000
  66.  C 4 (d5)  -0.0039  0.0158 -0.0009  0.0000  0.0000  0.0000 -0.0000  0.0000
  67.  C 4 (d5)  -0.0012  0.0043  0.0004 -0.0000 -0.0000  0.0000 -0.0000  0.0000
  68.  C 4 (f1)  -0.0019  0.0056 -0.0002  0.0001  0.0000  0.0000 -0.0000  0.0000
  69.  C 4 (f2)   0.0000 -0.0000 -0.0000 -0.0000  0.0000  0.0092 -0.0004  0.0000
  70.  C 4 (f3)   0.0000  0.0000  0.0000  0.0000 -0.0000 -0.0000  0.0000 -0.0000
  71.  C 4 (f4)   0.0005 -0.0022  0.0004  0.0001  0.0000 -0.0000  0.0000  0.0000
  72.  C 4 (f5)  -0.0000  0.0000  0.0000  0.0000  0.0000 -0.0000  0.0000  0.0000
  73.  C 4 (f6)   0.0000  0.0000  0.0000  0.0000 -0.0000 -0.0091  0.0004 -0.0000
  74.  C 4 (f7)  -0.0000 -0.0000 -0.0000 -0.0000  0.0000 -0.0000  0.0000  0.0000
  75.  H 5 (S)    0.0042  0.0175  0.0182  0.0032  0.0001  0.0000 -0.0000  0.0000
  76.  H 5 (S)    0.0005 -0.0079 -0.0007  0.0000 -0.0000 -0.0000  0.0000 -0.0000
  77.  H 5 (S)   -0.0006  0.0013  0.0001 -0.0000 -0.0000  0.0000 -0.0000  0.0000
  78.  H 5 (px)   0.0000  0.0000 -0.0000 -0.0000  0.0000  0.0077 -0.0003  0.0000
  79.  H 5 (py)  -0.0001  0.0013  0.0005  0.0001  0.0000  0.0000 -0.0000  0.0000
  80.  H 5 (pz)  -0.0000 -0.0009  0.0001  0.0001  0.0000 -0.0000  0.0000  0.0000
  81.  H 6 (S)    0.0042  0.0175  0.0182  0.0032  0.0001 -0.0000  0.0000 -0.0000
  82.  H 6 (S)    0.0005 -0.0079 -0.0007  0.0000 -0.0000 -0.0000  0.0000 -0.0000
  83.  H 6 (S)   -0.0006  0.0013  0.0001 -0.0000 -0.0000  0.0000 -0.0000  0.0000
  84.  H 6 (px)   0.0000  0.0000 -0.0000 -0.0000  0.0000  0.0077 -0.0003  0.0000
  85.  H 6 (py)   0.0001 -0.0013 -0.0005 -0.0001 -0.0000  0.0000 -0.0000  0.0000
  86.  H 6 (pz)  -0.0000 -0.0009  0.0001  0.0001  0.0000 -0.0000  0.0000 -0.0000

          NAO        9      10      11      12      13      14      15      16
      ---------- ------- ------- ------- ------- ------- ------- ------- -------
   1.  C 1 (S)   -0.0000  0.0000 -0.0000  0.0028  0.0018 -0.0012 -0.0000 -0.0000
   2.  C 1 (S)   -0.0000 -0.0000  0.0000  0.1050 -0.0089  0.0045  0.0000  0.0000
   3.  C 1 (S)   -0.0000 -0.0000 -0.0000  0.0436  0.0025 -0.0000  0.0000 -0.0000
   4.  C 1 (S)   -0.0000 -0.0000 -0.0000 -0.0032 -0.0001  0.0000 -0.0000 -0.0000
   5.  C 1 (S)    0.0000  0.0000  0.0000 -0.0001  0.0000  0.0000 -0.0000 -0.0000
   6.  C 1 (px)   0.0000 -0.0000  0.0000 -0.0000 -0.0000 -0.0000  0.0000  0.0000
   7.  C 1 (px)  -0.0000  0.0000 -0.0000 -0.0000 -0.0000  0.0000 -0.0000 -0.0000
   8.  C 1 (px)   0.0000 -0.0000  0.0000  0.0000  0.0000 -0.0000  0.0000  0.0000
   9.  C 1 (py)   1.1777 -0.0010  0.0030 -0.0000 -0.0000 -0.0000  0.0000 -0.0000
  10.  C 1 (py)  -0.0010  0.0026  0.0000  0.0000 -0.0000  0.0000 -0.0000  0.0000
  11.  C 1 (py)   0.0030  0.0000  0.0000  0.0000 -0.0000  0.0000  0.0000 -0.0000
  12.  C 1 (pz)  -0.0000  0.0000  0.0000  1.0982  0.0427 -0.0033  0.0000 -0.0000
  13.  C 1 (pz)  -0.0000 -0.0000 -0.0000  0.0427  0.0026 -0.0000  0.0000 -0.0000
  14.  C 1 (pz)  -0.0000  0.0000  0.0000 -0.0033 -0.0000  0.0001  0.0000  0.0000
  15.  C 1 (d1)   0.0000 -0.0000  0.0000  0.0000  0.0000  0.0000  0.0000  0.0000
  16.  C 1 (d1)  -0.0000  0.0000 -0.0000 -0.0000 -0.0000  0.0000  0.0000  0.0000
  17.  C 1 (d2)  -0.0000  0.0000 -0.0000 -0.0000 -0.0000  0.0000 -0.0000 -0.0000
  18.  C 1 (d2)  -0.0000  0.0000 -0.0000 -0.0000 -0.0000  0.0000 -0.0000 -0.0000
  19.  C 1 (d3)   0.0258 -0.0007  0.0001  0.0000  0.0000  0.0000  0.0000 -0.0000
  20.  C 1 (d3)  -0.0043  0.0004 -0.0000  0.0000  0.0000  0.0000 -0.0000  0.0000
  21.  C 1 (d4)   0.0000  0.0000  0.0000 -0.0142 -0.0004 -0.0000 -0.0000 -0.0000
  22.  C 1 (d4)   0.0000  0.0000  0.0000 -0.0004 -0.0000 -0.0000 -0.0000  0.0000
  23.  C 1 (d5)  -0.0000 -0.0000 -0.0000 -0.0223 -0.0010  0.0001 -0.0000  0.0000
  24.  C 1 (d5)  -0.0000 -0.0000 -0.0000  0.0036  0.0004  0.0000 -0.0000 -0.0000
  25.  C 1 (f1)   0.0000  0.0000 -0.0000  0.0049  0.0004 -0.0001 -0.0000 -0.0000
  26.  C 1 (f2)   0.0000 -0.0000  0.0000  0.0000  0.0000 -0.0000 -0.0000 -0.0000
  27.  C 1 (f3)   0.0100 -0.0003  0.0000 -0.0000  0.0000 -0.0000  0.0000 -0.0000
  28.  C 1 (f4)   0.0000 -0.0000  0.0000 -0.0099 -0.0003 -0.0000 -0.0000 -0.0000
  29.  C 1 (f5)  -0.0000 -0.0000 -0.0000 -0.0000 -0.0000  0.0000 -0.0000 -0.0000
  30.  C 1 (f6)  -0.0000  0.0000 -0.0000  0.0000  0.0000  0.0000 -0.0000  0.0000
  31.  C 1 (f7)  -0.0111 -0.0000 -0.0000  0.0000 -0.0000  0.0000 -0.0000  0.0000
  32.  H 2 (S)    0.6843 -0.0060  0.0016  0.4265  0.0117  0.0011  0.0000 -0.0000
  33.  H 2 (S)    0.0070  0.0007  0.0000 -0.0067 -0.0006 -0.0000 -0.0000  0.0000
  34.  H 2 (S)    0.0035 -0.0000  0.0000 -0.0001  0.0001 -0.0000  0.0000 -0.0000
  35.  H 2 (px)  -0.0000  0.0000  0.0000  0.0000  0.0000 -0.0000 -0.0000  0.0000
  36.  H 2 (py)  -0.0139  0.0003 -0.0000 -0.0109 -0.0004 -0.0000 -0.0000  0.0000
  37.  H 2 (pz)  -0.0089 -0.0001 -0.0000 -0.0038  0.0000 -0.0000 -0.0000 -0.0000
  38.  H 3 (S)   -0.6843  0.0060 -0.0016  0.4265  0.0117  0.0011 -0.0000  0.0000
  39.  H 3 (S)   -0.0070 -0.0007 -0.0000 -0.0067 -0.0006 -0.0000  0.0000  0.0000
  40.  H 3 (S)   -0.0035  0.0000 -0.0000 -0.0001  0.0001 -0.0000 -0.0000 -0.0000
  41.  H 3 (px)  -0.0000  0.0000  0.0000  0.0000  0.0000 -0.0000 -0.0000  0.0000
  42.  H 3 (py)  -0.0139  0.0003 -0.0000  0.0109  0.0004  0.0000 -0.0000  0.0000
  43.  H 3 (pz)   0.0089  0.0001  0.0000 -0.0038  0.0000 -0.0000 -0.0000 -0.0000
  44.  C 4 (S)   -0.0000 -0.0000  0.0000 -0.0060  0.0186  0.0062  0.0000  0.0000
  45.  C 4 (S)    0.0000  0.0000  0.0000 -0.5170 -0.0046  0.0065 -0.0000 -0.0000
  46.  C 4 (S)    0.0000 -0.0000  0.0000  0.0460  0.0024 -0.0000  0.0000 -0.0000
  47.  C 4 (S)    0.0000  0.0000 -0.0000  0.0017 -0.0000  0.0000  0.0000  0.0000
  48.  C 4 (S)   -0.0000  0.0000 -0.0000  0.0000 -0.0000  0.0000  0.0000  0.0000
  49.  C 4 (px)   0.0000 -0.0000  0.0000 -0.0000 -0.0000 -0.0000  0.0000  0.0000
  50.  C 4 (px)   0.0000  0.0000 -0.0000 -0.0000  0.0000  0.0000  0.0000 -0.0000
  51.  C 4 (px)  -0.0000  0.0000  0.0000  0.0000  0.0000 -0.0000  0.0000  0.0000
  52.  C 4 (py)   0.1608  0.0544  0.0015 -0.0000 -0.0000 -0.0000 -0.0000 -0.0000
  53.  C 4 (py)   0.0544 -0.0004  0.0001 -0.0000 -0.0000 -0.0000  0.0000 -0.0000
  54.  C 4 (py)   0.0015  0.0001  0.0000  0.0000  0.0000  0.0000 -0.0000 -0.0000
  55.  C 4 (pz)  -0.0000  0.0000  0.0000 -0.5813 -0.0463  0.0016  0.0000  0.0000
  56.  C 4 (pz)   0.0000 -0.0000 -0.0000 -0.0463 -0.0024  0.0001 -0.0000  0.0000
  57.  C 4 (pz)  -0.0000  0.0000  0.0000  0.0016  0.0001 -0.0000 -0.0000 -0.0000
  58.  C 4 (d1)   0.0000 -0.0000  0.0000 -0.0000 -0.0000  0.0000 -0.0000 -0.0000
  59.  C 4 (d1)   0.0000  0.0000  0.0000  0.0000  0.0000  0.0000 -0.0000 -0.0000
  60.  C 4 (d2)  -0.0000  0.0000  0.0000 -0.0000 -0.0000 -0.0000 -0.0000 -0.0000
  61.  C 4 (d2)  -0.0000  0.0000  0.0000 -0.0000 -0.0000 -0.0000 -0.0000 -0.0000
  62.  C 4 (d3)   0.0114 -0.0013  0.0000  0.0000  0.0000 -0.0000  0.0000 -0.0000
  63.  C 4 (d3)  -0.0076  0.0003 -0.0000  0.0000  0.0000 -0.0000 -0.0000  0.0000
  64.  C 4 (d4)  -0.0000  0.0000 -0.0000  0.0012 -0.0004 -0.0001  0.0000  0.0000
  65.  C 4 (d4)  -0.0000  0.0000 -0.0000 -0.0002 -0.0000 -0.0000 -0.0000  0.0000
  66.  C 4 (d5)   0.0000  0.0000 -0.0000 -0.0173 -0.0010  0.0001  0.0000  0.0000
  67.  C 4 (d5)   0.0000  0.0000 -0.0000  0.0093  0.0003 -0.0000  0.0000  0.0000
  68.  C 4 (f1)   0.0000 -0.0000  0.0000 -0.0088 -0.0003  0.0001 -0.0000  0.0000
  69.  C 4 (f2)  -0.0000  0.0000  0.0000 -0.0000 -0.0000 -0.0000  0.0000  0.0000
  70.  C 4 (f3)  -0.0051  0.0005 -0.0000  0.0000 -0.0000  0.0000 -0.0000  0.0000
  71.  C 4 (f4)   0.0000 -0.0000  0.0000  0.0018  0.0004  0.0000 -0.0000 -0.0000
  72.  C 4 (f5)  -0.0000 -0.0000 -0.0000  0.0000 -0.0000  0.0000  0.0000  0.0000
  73.  C 4 (f6)   0.0000  0.0000 -0.0000  0.0000  0.0000  0.0000 -0.0000 -0.0000
  74.  C 4 (f7)  -0.0018 -0.0005 -0.0000  0.0000 -0.0000 -0.0000  0.0000  0.0000
  75.  H 5 (S)    0.0207 -0.0325 -0.0006 -0.0087  0.0146  0.0025  0.0000 -0.0000
  76.  H 5 (S)   -0.0151 -0.0002 -0.0000 -0.0135 -0.0007 -0.0000 -0.0000  0.0000
  77.  H 5 (S)    0.0005 -0.0002 -0.0000  0.0051  0.0000 -0.0000  0.0000  0.0000
  78.  H 5 (px)   0.0000 -0.0000  0.0000  0.0000  0.0000 -0.0000 -0.0000  0.0000
  79.  H 5 (py)   0.0034 -0.0007 -0.0000  0.0018  0.0004  0.0000  0.0000 -0.0000
  80.  H 5 (pz)  -0.0040 -0.0004 -0.0000 -0.0053 -0.0000  0.0000  0.0000 -0.0000
  81.  H 6 (S)   -0.0207  0.0325  0.0006 -0.0087  0.0146  0.0025 -0.0000 -0.0000
  82.  H 6 (S)    0.0151  0.0002  0.0000 -0.0135 -0.0007 -0.0000 -0.0000 -0.0000
  83.  H 6 (S)   -0.0005  0.0002  0.0000  0.0051  0.0000 -0.0000 -0.0000  0.0000
  84.  H 6 (px)   0.0000 -0.0000  0.0000  0.0000  0.0000 -0.0000  0.0000  0.0000
  85.  H 6 (py)   0.0034 -0.0007 -0.0000 -0.0018 -0.0004 -0.0000  0.0000  0.0000
  86.  H 6 (pz)   0.0040  0.0004  0.0000 -0.0053 -0.0000  0.0000 -0.0000 -0.0000

          NAO       17      18      19      20      21      22      23      24
      ---------- ------- ------- ------- ------- ------- ------- ------- -------
   1.  C 1 (S)    0.0000  0.0000 -0.0000 -0.0000  0.0026  0.0006 -0.0017  0.0000
   2.  C 1 (S)   -0.0000 -0.0000  0.0000  0.0000 -0.0198 -0.0036  0.0097 -0.0027
   3.  C 1 (S)    0.0000  0.0000  0.0000  0.0000 -0.0005 -0.0001 -0.0009  0.0004
   4.  C 1 (S)    0.0000  0.0000  0.0000  0.0000  0.0000 -0.0000  0.0001  0.0000
   5.  C 1 (S)   -0.0000 -0.0000 -0.0000 -0.0000  0.0000 -0.0000  0.0000  0.0000
   6.  C 1 (px)  -0.0217 -0.0103  0.0000  0.0000  0.0000  0.0000 -0.0000 -0.0000
   7.  C 1 (px)   0.0009  0.0004 -0.0000 -0.0000 -0.0000 -0.0000  0.0000  0.0000
   8.  C 1 (px)  -0.0000 -0.0000  0.0000  0.0000 -0.0000  0.0000 -0.0000 -0.0000
   9.  C 1 (py)  -0.0000 -0.0000  0.0258 -0.0043  0.0000  0.0000 -0.0000 -0.0000
  10.  C 1 (py)   0.0000  0.0000 -0.0007  0.0004  0.0000  0.0000 -0.0000 -0.0000
  11.  C 1 (py)  -0.0000 -0.0000  0.0001 -0.0000  0.0000  0.0000 -0.0000 -0.0000
  12.  C 1 (pz)  -0.0000 -0.0000  0.0000  0.0000 -0.0142 -0.0004 -0.0223  0.0036
  13.  C 1 (pz)  -0.0000 -0.0000  0.0000  0.0000 -0.0004 -0.0000 -0.0010  0.0004
  14.  C 1 (pz)   0.0000  0.0000  0.0000  0.0000 -0.0000 -0.0000  0.0001  0.0000
  15.  C 1 (d1)  -0.0000 -0.0000  0.0000 -0.0000 -0.0000 -0.0000 -0.0000 -0.0000
  16.  C 1 (d1)  -0.0000 -0.0000 -0.0000  0.0000 -0.0000  0.0000  0.0000 -0.0000
  17.  C 1 (d2)   0.0005  0.0002 -0.0000 -0.0000 -0.0000 -0.0000  0.0000  0.0000
  18.  C 1 (d2)   0.0002  0.0001 -0.0000 -0.0000 -0.0000 -0.0000  0.0000  0.0000
  19.  C 1 (d3)  -0.0000 -0.0000  0.0008 -0.0002 -0.0000 -0.0000  0.0000  0.0000
  20.  C 1 (d3)  -0.0000 -0.0000 -0.0002  0.0001 -0.0000 -0.0000  0.0000  0.0000
  21.  C 1 (d4)  -0.0000 -0.0000 -0.0000 -0.0000  0.0005  0.0001  0.0001 -0.0000
  22.  C 1 (d4)  -0.0000 -0.0000 -0.0000 -0.0000  0.0001  0.0000 -0.0000 -0.0000
  23.  C 1 (d5)   0.0000  0.0000  0.0000  0.0000  0.0001 -0.0000  0.0006 -0.0001
  24.  C 1 (d5)   0.0000  0.0000  0.0000  0.0000 -0.0000 -0.0000 -0.0001  0.0001
  25.  C 1 (f1)  -0.0000 -0.0000  0.0000  0.0000  0.0001  0.0000 -0.0002  0.0001
  26.  C 1 (f2)  -0.0002 -0.0001  0.0000  0.0000  0.0000  0.0000 -0.0000 -0.0000
  27.  C 1 (f3)  -0.0000 -0.0000  0.0003 -0.0001  0.0000  0.0000 -0.0000 -0.0000
  28.  C 1 (f4)  -0.0000  0.0000  0.0000  0.0000  0.0002  0.0000  0.0001 -0.0000
  29.  C 1 (f5)  -0.0000 -0.0000 -0.0000  0.0000  0.0000  0.0000  0.0000 -0.0000
  30.  C 1 (f6)   0.0002  0.0001 -0.0000 -0.0000 -0.0000 -0.0000  0.0000  0.0000
  31.  C 1 (f7)   0.0000  0.0000 -0.0002  0.0000 -0.0000  0.0000  0.0000  0.0000
  32.  H 2 (S)   -0.0000 -0.0000  0.0164 -0.0033 -0.0140 -0.0019 -0.0032  0.0003
  33.  H 2 (S)   -0.0000  0.0000 -0.0000  0.0001  0.0001  0.0000  0.0001 -0.0001
  34.  H 2 (S)    0.0000  0.0000  0.0001 -0.0000  0.0001  0.0000 -0.0000  0.0000
  35.  H 2 (px)  -0.0002 -0.0001 -0.0000  0.0000  0.0000  0.0000 -0.0000 -0.0000
  36.  H 2 (py)  -0.0000  0.0000 -0.0004  0.0001  0.0003  0.0000  0.0001 -0.0000
  37.  H 2 (pz)  -0.0000  0.0000 -0.0002  0.0000  0.0002  0.0000 -0.0000  0.0000
  38.  H 3 (S)    0.0000  0.0000 -0.0164  0.0033 -0.0140 -0.0019 -0.0032  0.0003
  39.  H 3 (S)    0.0000 -0.0000  0.0000 -0.0001  0.0001  0.0000  0.0001 -0.0001
  40.  H 3 (S)   -0.0000  0.0000 -0.0001  0.0000  0.0001  0.0000 -0.0000  0.0000
  41.  H 3 (px)  -0.0002 -0.0001 -0.0000  0.0000  0.0000  0.0000 -0.0000 -0.0000
  42.  H 3 (py)  -0.0000  0.0000 -0.0004  0.0001 -0.0003 -0.0000 -0.0001  0.0000
  43.  H 3 (pz)   0.0000  0.0000  0.0002 -0.0000  0.0002  0.0000 -0.0000  0.0000
  44.  C 4 (S)    0.0000  0.0000 -0.0000 -0.0000  0.0001  0.0002 -0.0039 -0.0012
  45.  C 4 (S)   -0.0000 -0.0000 -0.0000 -0.0000 -0.0013 -0.0033  0.0158  0.0043
  46.  C 4 (S)   -0.0000 -0.0000 -0.0000 -0.0000 -0.0006 -0.0001 -0.0009  0.0004
  47.  C 4 (S)   -0.0000 -0.0000 -0.0000 -0.0000 -0.0001 -0.0000  0.0000 -0.0000
  48.  C 4 (S)    0.0000  0.0000 -0.0000  0.0000 -0.0000 -0.0000  0.0000 -0.0000
  49.  C 4 (px)  -0.0217 -0.0103  0.0000  0.0000  0.0000  0.0000 -0.0000 -0.0000
  50.  C 4 (px)   0.0009  0.0004 -0.0000 -0.0000 -0.0000 -0.0000  0.0000  0.0000
  51.  C 4 (px)  -0.0000 -0.0000 -0.0000  0.0000 -0.0000  0.0000 -0.0000 -0.0000
  52.  C 4 (py)   0.0000  0.0000 -0.0114  0.0076  0.0000  0.0000 -0.0000 -0.0000
  53.  C 4 (py)  -0.0000 -0.0000  0.0013 -0.0003  0.0000  0.0000 -0.0000 -0.0000
  54.  C 4 (py)   0.0000  0.0000 -0.0000  0.0000  0.0000  0.0000  0.0000  0.0000
  55.  C 4 (pz)   0.0000  0.0000 -0.0000 -0.0000 -0.0012  0.0002  0.0173 -0.0093
  56.  C 4 (pz)   0.0000  0.0000  0.0000  0.0000  0.0004  0.0000  0.0010 -0.0003
  57.  C 4 (pz)   0.0000  0.0000 -0.0000 -0.0000  0.0001  0.0000 -0.0001  0.0000
  58.  C 4 (d1)  -0.0000  0.0000  0.0000 -0.0000 -0.0000 -0.0000  0.0000 -0.0000
  59.  C 4 (d1)  -0.0000 -0.0000 -0.0000  0.0000 -0.0000 -0.0000  0.0000 -0.0000
  60.  C 4 (d2)  -0.0005 -0.0002  0.0000  0.0000  0.0000  0.0000 -0.0000 -0.0000
  61.  C 4 (d2)  -0.0002 -0.0001 -0.0000  0.0000  0.0000  0.0000 -0.0000 -0.0000
  62.  C 4 (d3)  -0.0000 -0.0000  0.0006 -0.0002  0.0000  0.0000 -0.0000 -0.0000
  63.  C 4 (d3)   0.0000  0.0000 -0.0002  0.0001  0.0000  0.0000 -0.0000 -0.0000
  64.  C 4 (d4)   0.0000  0.0000 -0.0000 -0.0000  0.0000  0.0001 -0.0001 -0.0002
  65.  C 4 (d4)   0.0000  0.0000 -0.0000 -0.0000  0.0001  0.0000 -0.0000 -0.0000
  66.  C 4 (d5)  -0.0000 -0.0000 -0.0000 -0.0000 -0.0001 -0.0000  0.0005 -0.0002
  67.  C 4 (d5)  -0.0000 -0.0000 -0.0000 -0.0000 -0.0002 -0.0000 -0.0002  0.0000
  68.  C 4 (f1)  -0.0000 -0.0000 -0.0000 -0.0000 -0.0000 -0.0000  0.0003 -0.0000
  69.  C 4 (f2)  -0.0002 -0.0001 -0.0000  0.0000  0.0000  0.0000 -0.0000 -0.0000
  70.  C 4 (f3)   0.0000  0.0000 -0.0003  0.0001  0.0000  0.0000  0.0000  0.0000
  71.  C 4 (f4)   0.0000 -0.0000  0.0000  0.0000  0.0000 -0.0000 -0.0000  0.0001
  72.  C 4 (f5)   0.0000  0.0000 -0.0000  0.0000 -0.0000 -0.0000  0.0000  0.0000
  73.  C 4 (f6)   0.0002  0.0001 -0.0000 -0.0000 -0.0000 -0.0000  0.0000  0.0000
  74.  C 4 (f7)  -0.0000 -0.0000  0.0001 -0.0001  0.0000  0.0000 -0.0000 -0.0000
  75.  H 5 (S)   -0.0000 -0.0000  0.0093 -0.0050 -0.0011 -0.0017  0.0011  0.0052
  76.  H 5 (S)    0.0000  0.0000 -0.0003  0.0000  0.0003  0.0000  0.0002 -0.0001
  77.  H 5 (S)   -0.0000 -0.0000  0.0001 -0.0000 -0.0001  0.0000 -0.0001 -0.0000
  78.  H 5 (px)  -0.0002 -0.0001  0.0000  0.0000  0.0000  0.0000 -0.0000 -0.0000
  79.  H 5 (py)  -0.0000 -0.0000  0.0003 -0.0001 -0.0001 -0.0000 -0.0000  0.0001
  80.  H 5 (pz)   0.0000  0.0000  0.0000 -0.0000  0.0001 -0.0000  0.0001  0.0001
  81.  H 6 (S)    0.0000  0.0000 -0.0093  0.0050 -0.0011 -0.0017  0.0011  0.0052
  82.  H 6 (S)   -0.0000 -0.0000  0.0003 -0.0000  0.0003  0.0000  0.0002 -0.0001
  83.  H 6 (S)   -0.0000 -0.0000 -0.0001  0.0000 -0.0001  0.0000 -0.0001 -0.0000
  84.  H 6 (px)  -0.0002 -0.0001  0.0000  0.0000  0.0000  0.0000 -0.0000 -0.0000
  85.  H 6 (py)  -0.0000 -0.0000  0.0003 -0.0001  0.0001  0.0000  0.0000 -0.0001
  86.  H 6 (pz)   0.0000  0.0000 -0.0000  0.0000  0.0001 -0.0000  0.0001  0.0001

          NAO       25      26      27      28      29      30      31      32
      ---------- ------- ------- ------- ------- ------- ------- ------- -------
   1.  C 1 (S)    0.0013 -0.0000 -0.0000  0.0007 -0.0000  0.0000  0.0000 -0.0023
   2.  C 1 (S)   -0.0103  0.0000 -0.0000 -0.0076  0.0000  0.0000  0.0000  0.5413
   3.  C 1 (S)    0.0003 -0.0000  0.0000 -0.0004 -0.0000  0.0000 -0.0000  0.0162
   4.  C 1 (S)   -0.0000 -0.0000  0.0000  0.0000 -0.0000  0.0000 -0.0000 -0.0009
   5.  C 1 (S)   -0.0000  0.0000 -0.0000  0.0000 -0.0000 -0.0000  0.0000 -0.0000
   6.  C 1 (px)   0.0000  0.0092  0.0000  0.0000  0.0000 -0.0091 -0.0000  0.0000
   7.  C 1 (px)  -0.0000 -0.0004 -0.0000 -0.0000 -0.0000  0.0004  0.0000 -0.0000
   8.  C 1 (px)   0.0000  0.0000  0.0000 -0.0000 -0.0000 -0.0000 -0.0000  0.0000
   9.  C 1 (py)   0.0000  0.0000  0.0100  0.0000 -0.0000 -0.0000 -0.0111  0.6843
  10.  C 1 (py)   0.0000 -0.0000 -0.0003 -0.0000 -0.0000  0.0000 -0.0000 -0.0060
  11.  C 1 (py)  -0.0000  0.0000  0.0000  0.0000 -0.0000 -0.0000 -0.0000  0.0016
  12.  C 1 (pz)   0.0049  0.0000 -0.0000 -0.0099 -0.0000  0.0000  0.0000  0.4265
  13.  C 1 (pz)   0.0004  0.0000  0.0000 -0.0003 -0.0000  0.0000 -0.0000  0.0117
  14.  C 1 (pz)  -0.0001 -0.0000 -0.0000 -0.0000  0.0000  0.0000  0.0000  0.0011
  15.  C 1 (d1)  -0.0000 -0.0000  0.0000 -0.0000 -0.0000 -0.0000 -0.0000  0.0000
  16.  C 1 (d1)  -0.0000 -0.0000 -0.0000 -0.0000 -0.0000  0.0000  0.0000 -0.0000
  17.  C 1 (d2)  -0.0000 -0.0002 -0.0000 -0.0000 -0.0000  0.0002  0.0000 -0.0000
  18.  C 1 (d2)  -0.0000 -0.0001 -0.0000  0.0000 -0.0000  0.0001  0.0000 -0.0000
  19.  C 1 (d3)   0.0000  0.0000  0.0003  0.0000 -0.0000 -0.0000 -0.0002  0.0164
  20.  C 1 (d3)   0.0000  0.0000 -0.0001  0.0000  0.0000 -0.0000  0.0000 -0.0033
  21.  C 1 (d4)   0.0001  0.0000  0.0000  0.0002  0.0000 -0.0000 -0.0000 -0.0140
  22.  C 1 (d4)   0.0000  0.0000  0.0000  0.0000  0.0000 -0.0000  0.0000 -0.0019
  23.  C 1 (d5)  -0.0002 -0.0000 -0.0000  0.0001  0.0000  0.0000  0.0000 -0.0032
  24.  C 1 (d5)   0.0001 -0.0000 -0.0000 -0.0000 -0.0000  0.0000  0.0000  0.0003
  25.  C 1 (f1)   0.0001  0.0000  0.0000  0.0000 -0.0000 -0.0000 -0.0000 -0.0030
  26.  C 1 (f2)   0.0000  0.0001  0.0000  0.0000  0.0000 -0.0001 -0.0000  0.0000
  27.  C 1 (f3)   0.0000  0.0000  0.0001  0.0000 -0.0000 -0.0000 -0.0001  0.0065
  28.  C 1 (f4)   0.0000  0.0000  0.0000  0.0001  0.0000 -0.0000 -0.0000 -0.0069
  29.  C 1 (f5)  -0.0000  0.0000 -0.0000  0.0000 -0.0000  0.0000  0.0000 -0.0000
  30.  C 1 (f6)  -0.0000 -0.0001 -0.0000 -0.0000  0.0000  0.0001  0.0000 -0.0000
  31.  C 1 (f7)  -0.0000 -0.0000 -0.0001 -0.0000  0.0000  0.0000  0.0001 -0.0064
  32.  H 2 (S)   -0.0030  0.0000  0.0065 -0.0069 -0.0000 -0.0000 -0.0064  0.8061
  33.  H 2 (S)   -0.0001  0.0000 -0.0000  0.0001  0.0000 -0.0000 -0.0001  0.0000
  34.  H 2 (S)    0.0000 -0.0000  0.0000  0.0000 -0.0000  0.0000 -0.0000  0.0000
  35.  H 2 (px)   0.0000  0.0001 -0.0000  0.0000  0.0000 -0.0001 -0.0000 -0.0000
  36.  H 2 (py)   0.0001 -0.0000 -0.0001  0.0002  0.0000 -0.0000  0.0001 -0.0181
  37.  H 2 (pz)   0.0001  0.0000 -0.0001  0.0001  0.0000 -0.0000  0.0001 -0.0107
  38.  H 3 (S)   -0.0030 -0.0000 -0.0065 -0.0069  0.0000  0.0000  0.0064 -0.0116
  39.  H 3 (S)   -0.0001 -0.0000  0.0000  0.0001  0.0000  0.0000  0.0001 -0.0054
  40.  H 3 (S)    0.0000  0.0000 -0.0000  0.0000 -0.0000 -0.0000  0.0000 -0.0042
  41.  H 3 (px)   0.0000  0.0001 -0.0000  0.0000  0.0000 -0.0001 -0.0000 -0.0000
  42.  H 3 (py)  -0.0001  0.0000 -0.0001 -0.0002  0.0000 -0.0000  0.0001  0.0009
  43.  H 3 (pz)   0.0001 -0.0000  0.0001  0.0001 -0.0000  0.0000 -0.0001 -0.0009
  44.  C 4 (S)    0.0019 -0.0000  0.0000 -0.0005  0.0000  0.0000  0.0000  0.0042
  45.  C 4 (S)   -0.0056  0.0000 -0.0000  0.0022 -0.0000 -0.0000  0.0000  0.0175
  46.  C 4 (S)    0.0002  0.0000 -0.0000 -0.0004 -0.0000 -0.0000  0.0000  0.0182
  47.  C 4 (S)   -0.0001  0.0000 -0.0000 -0.0001  0.0000 -0.0000  0.0000  0.0032
  48.  C 4 (S)   -0.0000 -0.0000 -0.0000 -0.0000  0.0000  0.0000 -0.0000  0.0001
  49.  C 4 (px)   0.0000  0.0092  0.0000  0.0000  0.0000 -0.0091 -0.0000 -0.0000
  50.  C 4 (px)  -0.0000 -0.0004 -0.0000 -0.0000 -0.0000  0.0004  0.0000  0.0000
  51.  C 4 (px)   0.0000  0.0000 -0.0000 -0.0000  0.0000 -0.0000  0.0000 -0.0000
  52.  C 4 (py)   0.0000 -0.0000 -0.0051 -0.0000 -0.0000  0.0000 -0.0018 -0.0207
  53.  C 4 (py)   0.0000  0.0000  0.0005  0.0000 -0.0000 -0.0000 -0.0005  0.0325
  54.  C 4 (py)  -0.0000 -0.0000 -0.0000  0.0000 -0.0000  0.0000 -0.0000  0.0006
  55.  C 4 (pz)  -0.0088 -0.0000 -0.0000  0.0018  0.0000 -0.0000  0.0000  0.0087
  56.  C 4 (pz)  -0.0003 -0.0000  0.0000  0.0004  0.0000  0.0000 -0.0000 -0.0146
  57.  C 4 (pz)   0.0001 -0.0000 -0.0000  0.0000 -0.0000  0.0000  0.0000 -0.0025
  58.  C 4 (d1)  -0.0000  0.0000  0.0000 -0.0000 -0.0000 -0.0000 -0.0000  0.0000
  59.  C 4 (d1)  -0.0000  0.0000 -0.0000 -0.0000 -0.0000 -0.0000 -0.0000  0.0000
  60.  C 4 (d2)   0.0000  0.0002  0.0000  0.0000 -0.0000 -0.0002 -0.0000 -0.0000
  61.  C 4 (d2)   0.0000  0.0001 -0.0000  0.0000 -0.0000 -0.0001  0.0000 -0.0000
  62.  C 4 (d3)   0.0000  0.0000  0.0003  0.0000 -0.0000  0.0000 -0.0001  0.0093
  63.  C 4 (d3)   0.0000 -0.0000 -0.0001  0.0000  0.0000  0.0000  0.0001 -0.0050
  64.  C 4 (d4)   0.0000 -0.0000 -0.0000 -0.0000  0.0000  0.0000  0.0000 -0.0011
  65.  C 4 (d4)   0.0000 -0.0000 -0.0000  0.0000  0.0000  0.0000  0.0000 -0.0017
  66.  C 4 (d5)  -0.0003  0.0000  0.0000  0.0000  0.0000 -0.0000 -0.0000  0.0011
  67.  C 4 (d5)   0.0000  0.0000  0.0000 -0.0001 -0.0000 -0.0000 -0.0000  0.0052
  68.  C 4 (f1)  -0.0001  0.0000  0.0000  0.0000  0.0000 -0.0000  0.0000 -0.0003
  69.  C 4 (f2)   0.0000  0.0001 -0.0000  0.0000  0.0000 -0.0001 -0.0000 -0.0000
  70.  C 4 (f3)  -0.0000 -0.0000 -0.0001  0.0000  0.0000  0.0000  0.0000 -0.0040
  71.  C 4 (f4)   0.0000  0.0000 -0.0000 -0.0000 -0.0000  0.0000 -0.0000  0.0000
  72.  C 4 (f5)  -0.0000 -0.0000 -0.0000 -0.0000  0.0000  0.0000  0.0000 -0.0000
  73.  C 4 (f6)  -0.0000 -0.0001 -0.0000 -0.0000 -0.0000  0.0001  0.0000  0.0000
  74.  C 4 (f7)   0.0000  0.0000  0.0000  0.0000  0.0000  0.0000  0.0000  0.0000
  75.  H 5 (S)    0.0003  0.0000  0.0040 -0.0000 -0.0000 -0.0000 -0.0000  0.1106
  76.  H 5 (S)   -0.0000 -0.0000 -0.0001  0.0002  0.0000  0.0000  0.0001 -0.0168
  77.  H 5 (S)    0.0000  0.0000  0.0000 -0.0000 -0.0000 -0.0000 -0.0000  0.0028
  78.  H 5 (px)   0.0000  0.0001  0.0000  0.0000  0.0000 -0.0001 -0.0000  0.0000
  79.  H 5 (py)   0.0000  0.0000  0.0001 -0.0000 -0.0000 -0.0000 -0.0000  0.0052
  80.  H 5 (pz)  -0.0000 -0.0000  0.0000  0.0001  0.0000  0.0000  0.0000 -0.0033
  81.  H 6 (S)    0.0003 -0.0000 -0.0040 -0.0000 -0.0000  0.0000  0.0000 -0.0492
  82.  H 6 (S)   -0.0000  0.0000  0.0001  0.0002 -0.0000  0.0000 -0.0001 -0.0002
  83.  H 6 (S)    0.0000  0.0000 -0.0000 -0.0000 -0.0000 -0.0000  0.0000  0.0016
  84.  H 6 (px)   0.0000  0.0001  0.0000  0.0000  0.0000 -0.0001 -0.0000  0.0000
  85.  H 6 (py)  -0.0000  0.0000  0.0001  0.0000  0.0000 -0.0000 -0.0000  0.0016
  86.  H 6 (pz)  -0.0000 -0.0000 -0.0000  0.0001 -0.0000  0.0000 -0.0000 -0.0004

          NAO       33      34      35      36      37      38      39      40
      ---------- ------- ------- ------- ------- ------- ------- ------- -------
   1.  C 1 (S)   -0.0109 -0.0080  0.0000  0.0030  0.0023 -0.0023 -0.0109 -0.0080
   2.  C 1 (S)    0.0003 -0.0049 -0.0000 -0.0122 -0.0101  0.5413  0.0003 -0.0049
   3.  C 1 (S)   -0.0007  0.0001 -0.0000 -0.0005 -0.0000  0.0162 -0.0007  0.0001
   4.  C 1 (S)   -0.0001  0.0000 -0.0000  0.0000  0.0000 -0.0009 -0.0001  0.0000
   5.  C 1 (S)   -0.0000  0.0000  0.0000  0.0000  0.0000 -0.0000 -0.0000  0.0000
   6.  C 1 (px)   0.0000 -0.0000  0.0077  0.0000  0.0000  0.0000 -0.0000  0.0000
   7.  C 1 (px)  -0.0000  0.0000 -0.0003 -0.0000 -0.0000  0.0000  0.0000 -0.0000
   8.  C 1 (px)  -0.0000 -0.0000  0.0000 -0.0000  0.0000  0.0000 -0.0000  0.0000
   9.  C 1 (py)   0.0070  0.0035 -0.0000 -0.0139 -0.0089 -0.6843 -0.0070 -0.0035
  10.  C 1 (py)   0.0007 -0.0000  0.0000  0.0003 -0.0001  0.0060 -0.0007  0.0000
  11.  C 1 (py)   0.0000  0.0000  0.0000 -0.0000 -0.0000 -0.0016 -0.0000 -0.0000
  12.  C 1 (pz)  -0.0067 -0.0001  0.0000 -0.0109 -0.0038  0.4265 -0.0067 -0.0001
  13.  C 1 (pz)  -0.0006  0.0001  0.0000 -0.0004  0.0000  0.0117 -0.0006  0.0001
  14.  C 1 (pz)  -0.0000 -0.0000 -0.0000 -0.0000 -0.0000  0.0011 -0.0000 -0.0000
  15.  C 1 (d1)  -0.0000  0.0000 -0.0000 -0.0000 -0.0000 -0.0000  0.0000 -0.0000
  16.  C 1 (d1)   0.0000 -0.0000  0.0000  0.0000 -0.0000  0.0000  0.0000 -0.0000
  17.  C 1 (d2)  -0.0000  0.0000 -0.0002 -0.0000 -0.0000  0.0000  0.0000 -0.0000
  18.  C 1 (d2)   0.0000  0.0000 -0.0001  0.0000  0.0000  0.0000 -0.0000  0.0000
  19.  C 1 (d3)  -0.0000  0.0001 -0.0000 -0.0004 -0.0002 -0.0164  0.0000 -0.0001
  20.  C 1 (d3)   0.0001 -0.0000  0.0000  0.0001  0.0000  0.0033 -0.0001  0.0000
  21.  C 1 (d4)   0.0001  0.0001  0.0000  0.0003  0.0002 -0.0140  0.0001  0.0001
  22.  C 1 (d4)   0.0000  0.0000  0.0000  0.0000  0.0000 -0.0019  0.0000  0.0000
  23.  C 1 (d5)   0.0001 -0.0000 -0.0000  0.0001 -0.0000 -0.0032  0.0001 -0.0000
  24.  C 1 (d5)  -0.0001  0.0000 -0.0000 -0.0000  0.0000  0.0003 -0.0001  0.0000
  25.  C 1 (f1)  -0.0001  0.0000  0.0000  0.0001  0.0001 -0.0030 -0.0001  0.0000
  26.  C 1 (f2)   0.0000 -0.0000  0.0001 -0.0000  0.0000 -0.0000 -0.0000  0.0000
  27.  C 1 (f3)  -0.0000  0.0000 -0.0000 -0.0001 -0.0001 -0.0065  0.0000 -0.0000
  28.  C 1 (f4)   0.0001  0.0000  0.0000  0.0002  0.0001 -0.0069  0.0001  0.0000
  29.  C 1 (f5)   0.0000 -0.0000  0.0000  0.0000  0.0000  0.0000  0.0000 -0.0000
  30.  C 1 (f6)  -0.0000  0.0000 -0.0001 -0.0000 -0.0000  0.0000  0.0000 -0.0000
  31.  C 1 (f7)  -0.0001 -0.0000 -0.0000  0.0001  0.0001  0.0064  0.0001  0.0000
  32.  H 2 (S)    0.0000  0.0000 -0.0000 -0.0181 -0.0107 -0.0116 -0.0054 -0.0042
  33.  H 2 (S)    0.0005 -0.0000  0.0000  0.0001 -0.0001 -0.0054  0.0001 -0.0000
  34.  H 2 (S)   -0.0000  0.0001 -0.0000 -0.0000  0.0000 -0.0042 -0.0000  0.0001
  35.  H 2 (px)   0.0000 -0.0000  0.0001  0.0000  0.0000  0.0000 -0.0000  0.0000
  36.  H 2 (py)   0.0001 -0.0000  0.0000  0.0004  0.0002 -0.0009  0.0001  0.0001
  37.  H 2 (pz)  -0.0001  0.0000  0.0000  0.0002  0.0002 -0.0009  0.0000  0.0001
  38.  H 3 (S)   -0.0054 -0.0042  0.0000 -0.0009 -0.0009  0.8061 -0.0000 -0.0000
  39.  H 3 (S)    0.0001 -0.0000 -0.0000  0.0001  0.0000 -0.0000  0.0005 -0.0000
  40.  H 3 (S)   -0.0000  0.0001  0.0000  0.0001  0.0001 -0.0000 -0.0000  0.0001
  41.  H 3 (px)   0.0000 -0.0000  0.0001  0.0000  0.0000  0.0000 -0.0000  0.0000
  42.  H 3 (py)  -0.0001 -0.0001  0.0000 -0.0000 -0.0000  0.0181 -0.0001  0.0000
  43.  H 3 (pz)   0.0000  0.0001 -0.0000  0.0000  0.0000 -0.0107 -0.0001  0.0000
  44.  C 4 (S)    0.0005 -0.0006  0.0000  0.0001  0.0000  0.0042  0.0005 -0.0006
  45.  C 4 (S)   -0.0079  0.0013 -0.0000 -0.0013  0.0009  0.0175 -0.0079  0.0013
  46.  C 4 (S)   -0.0007  0.0001  0.0000 -0.0005 -0.0001  0.0182 -0.0007  0.0001
  47.  C 4 (S)    0.0000 -0.0000  0.0000 -0.0001 -0.0001  0.0032  0.0000 -0.0000
  48.  C 4 (S)   -0.0000 -0.0000 -0.0000 -0.0000 -0.0000  0.0001 -0.0000 -0.0000
  49.  C 4 (px)   0.0000 -0.0000  0.0077  0.0000  0.0000  0.0000 -0.0000  0.0000
  50.  C 4 (px)  -0.0000  0.0000 -0.0003 -0.0000 -0.0000 -0.0000  0.0000 -0.0000
  51.  C 4 (px)   0.0000 -0.0000  0.0000  0.0000  0.0000  0.0000 -0.0000  0.0000
  52.  C 4 (py)   0.0151 -0.0005  0.0000  0.0034 -0.0040  0.0207 -0.0151  0.0005
  53.  C 4 (py)   0.0002  0.0002 -0.0000 -0.0007 -0.0004 -0.0325 -0.0002 -0.0002
  54.  C 4 (py)   0.0000  0.0000 -0.0000 -0.0000 -0.0000 -0.0006 -0.0000 -0.0000
  55.  C 4 (pz)   0.0135 -0.0051  0.0000  0.0018 -0.0053  0.0087  0.0135 -0.0051
  56.  C 4 (pz)   0.0007 -0.0000 -0.0000  0.0004 -0.0000 -0.0146  0.0007 -0.0000
  57.  C 4 (pz)   0.0000  0.0000 -0.0000  0.0000  0.0000 -0.0025  0.0000  0.0000
  58.  C 4 (d1)   0.0000  0.0000 -0.0000 -0.0000 -0.0000 -0.0000 -0.0000 -0.0000
  59.  C 4 (d1)   0.0000 -0.0000 -0.0000 -0.0000 -0.0000  0.0000 -0.0000 -0.0000
  60.  C 4 (d2)   0.0000 -0.0000  0.0002  0.0000  0.0000  0.0000 -0.0000  0.0000
  61.  C 4 (d2)   0.0000 -0.0000  0.0001  0.0000  0.0000  0.0000 -0.0000  0.0000
  62.  C 4 (d3)  -0.0003  0.0001 -0.0000 -0.0003 -0.0000 -0.0093  0.0003 -0.0001
  63.  C 4 (d3)   0.0000 -0.0000 -0.0000  0.0001  0.0000  0.0050 -0.0000  0.0000
  64.  C 4 (d4)   0.0003 -0.0001  0.0000  0.0001 -0.0001 -0.0011  0.0003 -0.0001
  65.  C 4 (d4)   0.0000  0.0000 -0.0000  0.0000  0.0000 -0.0017  0.0000  0.0000
  66.  C 4 (d5)   0.0002 -0.0001  0.0000  0.0000 -0.0001  0.0011  0.0002 -0.0001
  67.  C 4 (d5)  -0.0001 -0.0000  0.0000 -0.0001 -0.0001  0.0052 -0.0001 -0.0000
  68.  C 4 (f1)   0.0000 -0.0000  0.0000  0.0000 -0.0000 -0.0003  0.0000 -0.0000
  69.  C 4 (f2)   0.0000 -0.0000  0.0001  0.0000  0.0000  0.0000 -0.0000  0.0000
  70.  C 4 (f3)   0.0001 -0.0000  0.0000  0.0001  0.0000  0.0040 -0.0001  0.0000
  71.  C 4 (f4)  -0.0002  0.0000 -0.0000 -0.0000  0.0001  0.0000 -0.0002  0.0000
  72.  C 4 (f5)  -0.0000 -0.0000  0.0000  0.0000  0.0000  0.0000  0.0000  0.0000
  73.  C 4 (f6)  -0.0000  0.0000 -0.0001 -0.0000 -0.0000 -0.0000  0.0000 -0.0000
  74.  C 4 (f7)  -0.0001  0.0000 -0.0000 -0.0000  0.0000 -0.0000  0.0001 -0.0000
  75.  H 5 (S)   -0.0168  0.0028 -0.0000 -0.0052  0.0033 -0.0492 -0.0002  0.0016
  76.  H 5 (S)   -0.0000 -0.0000  0.0000  0.0004  0.0002 -0.0002  0.0003  0.0001
  77.  H 5 (S)   -0.0000 -0.0000 -0.0000 -0.0001 -0.0000  0.0016  0.0001 -0.0000
  78.  H 5 (px)   0.0000 -0.0000  0.0001  0.0000  0.0000 -0.0000 -0.0000  0.0000
  79.  H 5 (py)  -0.0004  0.0001 -0.0000 -0.0002  0.0000 -0.0016 -0.0001  0.0000
  80.  H 5 (pz)  -0.0002  0.0000 -0.0000  0.0000  0.0001 -0.0004  0.0000  0.0000
  81.  H 6 (S)   -0.0002  0.0016  0.0000  0.0016  0.0004  0.1106 -0.0168  0.0028
  82.  H 6 (S)    0.0003  0.0001 -0.0000  0.0001 -0.0000 -0.0168 -0.0000 -0.0000
  83.  H 6 (S)    0.0001 -0.0000  0.0000 -0.0000 -0.0000  0.0028 -0.0000 -0.0000
  84.  H 6 (px)   0.0000 -0.0000  0.0001  0.0000  0.0000 -0.0000 -0.0000  0.0000
  85.  H 6 (py)   0.0001 -0.0000 -0.0000 -0.0000 -0.0000 -0.0052  0.0004 -0.0001
  86.  H 6 (pz)   0.0000  0.0000 -0.0000  0.0000  0.0000 -0.0033 -0.0002  0.0000

          NAO       41      42      43      44      45      46      47      48
      ---------- ------- ------- ------- ------- ------- ------- ------- -------
   1.  C 1 (S)    0.0000 -0.0030  0.0023  0.0000 -0.0021  0.0075 -0.0056  0.0003
   2.  C 1 (S)   -0.0000  0.0122 -0.0101 -0.0021  0.3512  0.0029  0.0059  0.0001
   3.  C 1 (S)   -0.0000  0.0005 -0.0000  0.0075  0.0029  0.0026 -0.0000 -0.0000
   4.  C 1 (S)   -0.0000 -0.0000  0.0000 -0.0056  0.0059 -0.0000 -0.0000 -0.0000
   5.  C 1 (S)    0.0000 -0.0000  0.0000  0.0003  0.0001 -0.0000 -0.0000 -0.0000
   6.  C 1 (px)   0.0077  0.0000 -0.0000 -0.0000  0.0000  0.0000  0.0000 -0.0000
   7.  C 1 (px)  -0.0003 -0.0000  0.0000  0.0000 -0.0000 -0.0000 -0.0000  0.0000
   8.  C 1 (px)   0.0000  0.0000 -0.0000  0.0000 -0.0000  0.0000  0.0000 -0.0000
   9.  C 1 (py)  -0.0000 -0.0139  0.0089 -0.0000  0.0000  0.0000  0.0000 -0.0000
  10.  C 1 (py)   0.0000  0.0003  0.0001 -0.0000  0.0000 -0.0000  0.0000  0.0000
  11.  C 1 (py)   0.0000 -0.0000  0.0000  0.0000  0.0000  0.0000 -0.0000 -0.0000
  12.  C 1 (pz)   0.0000  0.0109 -0.0038 -0.0060 -0.5170  0.0460  0.0017  0.0000
  13.  C 1 (pz)   0.0000  0.0004  0.0000  0.0186 -0.0046  0.0024 -0.0000 -0.0000
  14.  C 1 (pz)  -0.0000  0.0000 -0.0000  0.0062  0.0065 -0.0000  0.0000  0.0000
  15.  C 1 (d1)  -0.0000 -0.0000 -0.0000  0.0000 -0.0000  0.0000  0.0000  0.0000
  16.  C 1 (d1)   0.0000  0.0000 -0.0000  0.0000 -0.0000 -0.0000  0.0000  0.0000
  17.  C 1 (d2)  -0.0002 -0.0000  0.0000  0.0000 -0.0000 -0.0000 -0.0000  0.0000
  18.  C 1 (d2)  -0.0001  0.0000  0.0000  0.0000 -0.0000 -0.0000 -0.0000  0.0000
  19.  C 1 (d3)  -0.0000 -0.0004  0.0002 -0.0000 -0.0000 -0.0000 -0.0000 -0.0000
  20.  C 1 (d3)   0.0000  0.0001 -0.0000 -0.0000 -0.0000 -0.0000 -0.0000  0.0000
  21.  C 1 (d4)   0.0000 -0.0003  0.0002  0.0001 -0.0013 -0.0006 -0.0001 -0.0000
  22.  C 1 (d4)   0.0000 -0.0000  0.0000  0.0002 -0.0033 -0.0001 -0.0000 -0.0000
  23.  C 1 (d5)  -0.0000 -0.0001 -0.0000 -0.0039  0.0158 -0.0009  0.0000  0.0000
  24.  C 1 (d5)  -0.0000  0.0000  0.0000 -0.0012  0.0043  0.0004 -0.0000 -0.0000
  25.  C 1 (f1)   0.0000 -0.0001  0.0001  0.0019 -0.0056  0.0002 -0.0001 -0.0000
  26.  C 1 (f2)   0.0001  0.0000 -0.0000 -0.0000  0.0000  0.0000  0.0000 -0.0000
  27.  C 1 (f3)  -0.0000 -0.0001  0.0001  0.0000 -0.0000 -0.0000 -0.0000 -0.0000
  28.  C 1 (f4)   0.0000 -0.0002  0.0001 -0.0005  0.0022 -0.0004 -0.0001 -0.0000
  29.  C 1 (f5)   0.0000  0.0000 -0.0000  0.0000 -0.0000 -0.0000  0.0000  0.0000
  30.  C 1 (f6)  -0.0001 -0.0000  0.0000  0.0000 -0.0000 -0.0000 -0.0000  0.0000
  31.  C 1 (f7)  -0.0000  0.0001 -0.0001  0.0000  0.0000  0.0000  0.0000 -0.0000
  32.  H 2 (S)   -0.0000  0.0009 -0.0009  0.0042  0.0175  0.0182  0.0032  0.0001
  33.  H 2 (S)    0.0000 -0.0001  0.0000  0.0005 -0.0079 -0.0007  0.0000 -0.0000
  34.  H 2 (S)   -0.0000 -0.0001  0.0001 -0.0006  0.0013  0.0001 -0.0000 -0.0000
  35.  H 2 (px)   0.0001  0.0000 -0.0000  0.0000 -0.0000  0.0000  0.0000 -0.0000
  36.  H 2 (py)   0.0000 -0.0000  0.0000  0.0001 -0.0013 -0.0005 -0.0001 -0.0000
  37.  H 2 (pz)   0.0000 -0.0000  0.0000  0.0000  0.0009 -0.0001 -0.0001 -0.0000
  38.  H 3 (S)    0.0000  0.0181 -0.0107  0.0042  0.0175  0.0182  0.0032  0.0001
  39.  H 3 (S)   -0.0000 -0.0001 -0.0001  0.0005 -0.0079 -0.0007  0.0000 -0.0000
  40.  H 3 (S)    0.0000  0.0000  0.0000 -0.0006  0.0013  0.0001 -0.0000 -0.0000
  41.  H 3 (px)   0.0001  0.0000 -0.0000  0.0000 -0.0000  0.0000  0.0000 -0.0000
  42.  H 3 (py)   0.0000  0.0004 -0.0002 -0.0001  0.0013  0.0005  0.0001  0.0000
  43.  H 3 (pz)  -0.0000 -0.0002  0.0002  0.0000  0.0009 -0.0001 -0.0001 -0.0000
  44.  C 4 (S)    0.0000 -0.0001  0.0000  1.9995  0.0000  0.0000  0.0000  0.0000
  45.  C 4 (S)   -0.0000  0.0013  0.0009  0.0000  1.0996  0.0000 -0.0000 -0.0000
  46.  C 4 (S)    0.0000  0.0005 -0.0001  0.0000  0.0000  0.0027 -0.0000 -0.0000
  47.  C 4 (S)    0.0000  0.0001 -0.0001  0.0000 -0.0000 -0.0000  0.0001  0.0000
  48.  C 4 (S)   -0.0000  0.0000 -0.0000  0.0000 -0.0000 -0.0000  0.0000  0.0000
  49.  C 4 (px)   0.0077  0.0000 -0.0000 -0.0000  0.0000  0.0000  0.0000 -0.0000
  50.  C 4 (px)  -0.0003 -0.0000  0.0000 -0.0000  0.0000 -0.0000 -0.0000  0.0000
  51.  C 4 (px)   0.0000  0.0000 -0.0000  0.0000 -0.0000  0.0000  0.0000 -0.0000
  52.  C 4 (py)   0.0000  0.0034  0.0040 -0.0000  0.0000  0.0000 -0.0000  0.0000
  53.  C 4 (py)  -0.0000 -0.0007  0.0004  0.0000  0.0000  0.0000 -0.0000 -0.0000
  54.  C 4 (py)  -0.0000 -0.0000  0.0000 -0.0000 -0.0000 -0.0000 -0.0000  0.0000
  55.  C 4 (pz)  -0.0000 -0.0018 -0.0053 -0.0028 -0.1050 -0.0436  0.0032  0.0001
  56.  C 4 (pz)  -0.0000 -0.0004 -0.0000 -0.0018  0.0089 -0.0025  0.0001 -0.0000
  57.  C 4 (pz)  -0.0000 -0.0000  0.0000  0.0012 -0.0045  0.0000 -0.0000 -0.0000
  58.  C 4 (d1)  -0.0000 -0.0000  0.0000 -0.0000  0.0000 -0.0000  0.0000  0.0000
  59.  C 4 (d1)  -0.0000  0.0000 -0.0000 -0.0000  0.0000  0.0000  0.0000  0.0000
  60.  C 4 (d2)   0.0002  0.0000 -0.0000  0.0000 -0.0000  0.0000  0.0000 -0.0000
  61.  C 4 (d2)   0.0001  0.0000 -0.0000  0.0000 -0.0000  0.0000  0.0000 -0.0000
  62.  C 4 (d3)  -0.0000 -0.0003  0.0000  0.0000 -0.0000 -0.0000 -0.0000  0.0000
  63.  C 4 (d3)  -0.0000  0.0001 -0.0000  0.0000 -0.0000 -0.0000 -0.0000  0.0000
  64.  C 4 (d4)   0.0000 -0.0001 -0.0001  0.0026 -0.0198 -0.0005  0.0000  0.0000
  65.  C 4 (d4)  -0.0000 -0.0000  0.0000  0.0006 -0.0036 -0.0001 -0.0000 -0.0000
  66.  C 4 (d5)   0.0000 -0.0000 -0.0001 -0.0017  0.0097 -0.0009  0.0001  0.0000
  67.  C 4 (d5)   0.0000  0.0001 -0.0001  0.0000 -0.0027  0.0004  0.0000  0.0000
  68.  C 4 (f1)   0.0000 -0.0000 -0.0000 -0.0013  0.0103 -0.0003  0.0000  0.0000
  69.  C 4 (f2)   0.0001  0.0000 -0.0000  0.0000 -0.0000  0.0000  0.0000 -0.0000
  70.  C 4 (f3)   0.0000  0.0001 -0.0000  0.0000  0.0000 -0.0000  0.0000  0.0000
  71.  C 4 (f4)  -0.0000  0.0000  0.0001 -0.0007  0.0076  0.0004 -0.0000 -0.0000
  72.  C 4 (f5)   0.0000  0.0000 -0.0000 -0.0000  0.0000  0.0000  0.0000  0.0000
  73.  C 4 (f6)  -0.0001 -0.0000  0.0000  0.0000 -0.0000 -0.0000 -0.0000  0.0000
  74.  C 4 (f7)  -0.0000 -0.0000 -0.0000  0.0000 -0.0000  0.0000  0.0000 -0.0000
  75.  H 5 (S)   -0.0000 -0.0016  0.0004 -0.0023  0.5413  0.0162 -0.0009 -0.0000
  76.  H 5 (S)    0.0000 -0.0001 -0.0000 -0.0109  0.0003 -0.0007 -0.0001 -0.0000
  77.  H 5 (S)   -0.0000  0.0000 -0.0000 -0.0080 -0.0049  0.0001  0.0000  0.0000
  78.  H 5 (px)   0.0001  0.0000 -0.0000 -0.0000 -0.0000  0.0000  0.0000 -0.0000
  79.  H 5 (py)  -0.0000 -0.0000  0.0000 -0.0030  0.0122  0.0005 -0.0000 -0.0000
  80.  H 5 (pz)  -0.0000 -0.0000  0.0000 -0.0023  0.0101  0.0000 -0.0000 -0.0000
  81.  H 6 (S)    0.0000  0.0052  0.0033 -0.0023  0.5413  0.0162 -0.0009 -0.0000
  82.  H 6 (S)   -0.0000 -0.0004  0.0002 -0.0109  0.0003 -0.0007 -0.0001 -0.0000
  83.  H 6 (S)    0.0000  0.0001 -0.0000 -0.0080 -0.0049  0.0001  0.0000  0.0000
  84.  H 6 (px)   0.0001  0.0000 -0.0000 -0.0000 -0.0000  0.0000  0.0000 -0.0000
  85.  H 6 (py)  -0.0000 -0.0002 -0.0000  0.0030 -0.0122 -0.0005  0.0000  0.0000
  86.  H 6 (pz)  -0.0000 -0.0000  0.0001 -0.0023  0.0101  0.0000 -0.0000 -0.0000

          NAO       49      50      51      52      53      54      55      56
      ---------- ------- ------- ------- ------- ------- ------- ------- -------
   1.  C 1 (S)   -0.0000 -0.0000  0.0000  0.0000  0.0000 -0.0000  0.0060 -0.0186
   2.  C 1 (S)   -0.0000  0.0000 -0.0000 -0.0000 -0.0000  0.0000  0.5170  0.0046
   3.  C 1 (S)   -0.0000  0.0000  0.0000 -0.0000 -0.0000  0.0000 -0.0460 -0.0024
   4.  C 1 (S)   -0.0000  0.0000 -0.0000 -0.0000 -0.0000  0.0000 -0.0017  0.0000
   5.  C 1 (S)    0.0000 -0.0000  0.0000  0.0000  0.0000 -0.0000 -0.0000  0.0000
   6.  C 1 (px)   0.9974 -0.0417  0.0003 -0.0000  0.0000 -0.0000  0.0000 -0.0000
   7.  C 1 (px)  -0.0417  0.0017 -0.0000  0.0000 -0.0000  0.0000  0.0000  0.0000
   8.  C 1 (px)   0.0003 -0.0000  0.0000 -0.0000  0.0000 -0.0000 -0.0000 -0.0000
   9.  C 1 (py)   0.0000  0.0000 -0.0000  0.1608  0.0544  0.0015 -0.0000  0.0000
  10.  C 1 (py)  -0.0000  0.0000  0.0000  0.0544 -0.0004  0.0001  0.0000 -0.0000
  11.  C 1 (py)   0.0000 -0.0000  0.0000  0.0015  0.0001  0.0000  0.0000 -0.0000
  12.  C 1 (pz)  -0.0000 -0.0000  0.0000 -0.0000 -0.0000  0.0000 -0.5813 -0.0463
  13.  C 1 (pz)  -0.0000  0.0000  0.0000 -0.0000 -0.0000  0.0000 -0.0463 -0.0024
  14.  C 1 (pz)  -0.0000  0.0000 -0.0000 -0.0000 -0.0000  0.0000  0.0016  0.0001
  15.  C 1 (d1)   0.0000  0.0000  0.0000 -0.0000  0.0000 -0.0000  0.0000 -0.0000
  16.  C 1 (d1)   0.0000 -0.0000  0.0000 -0.0000 -0.0000 -0.0000  0.0000  0.0000
  17.  C 1 (d2)  -0.0217  0.0009 -0.0000  0.0000 -0.0000  0.0000  0.0000  0.0000
  18.  C 1 (d2)  -0.0103  0.0004 -0.0000  0.0000 -0.0000  0.0000  0.0000  0.0000
  19.  C 1 (d3)   0.0000 -0.0000 -0.0000 -0.0114  0.0013 -0.0000 -0.0000  0.0000
  20.  C 1 (d3)   0.0000 -0.0000  0.0000  0.0076 -0.0003  0.0000 -0.0000  0.0000
  21.  C 1 (d4)   0.0000 -0.0000 -0.0000  0.0000  0.0000  0.0000 -0.0012  0.0004
  22.  C 1 (d4)   0.0000 -0.0000  0.0000  0.0000  0.0000  0.0000  0.0002  0.0000
  23.  C 1 (d5)  -0.0000  0.0000 -0.0000 -0.0000 -0.0000  0.0000  0.0173  0.0010
  24.  C 1 (d5)  -0.0000  0.0000 -0.0000 -0.0000 -0.0000  0.0000 -0.0093 -0.0003
  25.  C 1 (f1)   0.0000 -0.0000  0.0000  0.0000  0.0000 -0.0000 -0.0088 -0.0003
  26.  C 1 (f2)   0.0092 -0.0004  0.0000 -0.0000  0.0000 -0.0000 -0.0000 -0.0000
  27.  C 1 (f3)   0.0000 -0.0000 -0.0000 -0.0051  0.0005 -0.0000 -0.0000  0.0000
  28.  C 1 (f4)   0.0000 -0.0000 -0.0000 -0.0000  0.0000  0.0000  0.0018  0.0004
  29.  C 1 (f5)   0.0000 -0.0000  0.0000 -0.0000 -0.0000 -0.0000  0.0000  0.0000
  30.  C 1 (f6)  -0.0091  0.0004 -0.0000  0.0000 -0.0000  0.0000 -0.0000  0.0000
  31.  C 1 (f7)  -0.0000  0.0000  0.0000 -0.0018 -0.0005 -0.0000  0.0000 -0.0000
  32.  H 2 (S)   -0.0000  0.0000 -0.0000 -0.0207  0.0325  0.0006  0.0087 -0.0146
  33.  H 2 (S)    0.0000 -0.0000  0.0000  0.0151  0.0002  0.0000  0.0135  0.0007
  34.  H 2 (S)   -0.0000  0.0000 -0.0000 -0.0005  0.0002  0.0000 -0.0051 -0.0000
  35.  H 2 (px)   0.0077 -0.0003  0.0000  0.0000 -0.0000 -0.0000  0.0000 -0.0000
  36.  H 2 (py)   0.0000 -0.0000  0.0000  0.0034 -0.0007 -0.0000  0.0018  0.0004
  37.  H 2 (pz)   0.0000 -0.0000  0.0000 -0.0040 -0.0004 -0.0000 -0.0053 -0.0000
  38.  H 3 (S)    0.0000 -0.0000  0.0000  0.0207 -0.0325 -0.0006  0.0087 -0.0146
  39.  H 3 (S)   -0.0000  0.0000 -0.0000 -0.0151 -0.0002 -0.0000  0.0135  0.0007
  40.  H 3 (S)    0.0000 -0.0000  0.0000  0.0005 -0.0002 -0.0000 -0.0051 -0.0000
  41.  H 3 (px)   0.0077 -0.0003  0.0000  0.0000 -0.0000 -0.0000 -0.0000 -0.0000
  42.  H 3 (py)   0.0000 -0.0000  0.0000  0.0034 -0.0007 -0.0000 -0.0018 -0.0004
  43.  H 3 (pz)  -0.0000  0.0000 -0.0000  0.0040  0.0004  0.0000 -0.0053 -0.0000
  44.  C 4 (S)   -0.0000 -0.0000  0.0000 -0.0000  0.0000 -0.0000 -0.0028 -0.0018
  45.  C 4 (S)    0.0000  0.0000 -0.0000  0.0000  0.0000 -0.0000 -0.1050  0.0089
  46.  C 4 (S)    0.0000 -0.0000  0.0000  0.0000  0.0000 -0.0000 -0.0436 -0.0025
  47.  C 4 (S)    0.0000 -0.0000  0.0000 -0.0000 -0.0000 -0.0000  0.0032  0.0001
  48.  C 4 (S)   -0.0000  0.0000 -0.0000  0.0000 -0.0000  0.0000  0.0001 -0.0000
  49.  C 4 (px)   0.9974 -0.0417  0.0003  0.0000  0.0000 -0.0000  0.0000 -0.0000
  50.  C 4 (px)  -0.0417  0.0017 -0.0000 -0.0000 -0.0000  0.0000 -0.0000  0.0000
  51.  C 4 (px)   0.0003 -0.0000  0.0000  0.0000 -0.0000 -0.0000 -0.0000 -0.0000
  52.  C 4 (py)   0.0000 -0.0000  0.0000  1.1777 -0.0010  0.0030 -0.0000 -0.0000
  53.  C 4 (py)   0.0000 -0.0000 -0.0000 -0.0010  0.0026  0.0000 -0.0000  0.0000
  54.  C 4 (py)  -0.0000  0.0000 -0.0000  0.0030  0.0000  0.0000  0.0000 -0.0000
  55.  C 4 (pz)   0.0000 -0.0000 -0.0000 -0.0000 -0.0000  0.0000  1.0982  0.0427
  56.  C 4 (pz)  -0.0000  0.0000 -0.0000 -0.0000  0.0000 -0.0000  0.0427  0.0026
  57.  C 4 (pz)  -0.0000  0.0000 -0.0000 -0.0000 -0.0000 -0.0000 -0.0033 -0.0000
  58.  C 4 (d1)   0.0000 -0.0000 -0.0000  0.0000  0.0000  0.0000  0.0000  0.0000
  59.  C 4 (d1)  -0.0000  0.0000  0.0000  0.0000  0.0000  0.0000  0.0000 -0.0000
  60.  C 4 (d2)   0.0217 -0.0009  0.0000  0.0000 -0.0000 -0.0000  0.0000 -0.0000
  61.  C 4 (d2)   0.0103 -0.0004  0.0000  0.0000 -0.0000 -0.0000  0.0000 -0.0000
  62.  C 4 (d3)  -0.0000  0.0000 -0.0000 -0.0258  0.0007 -0.0001  0.0000  0.0000
  63.  C 4 (d3)  -0.0000  0.0000  0.0000  0.0043 -0.0004  0.0000  0.0000  0.0000
  64.  C 4 (d4)  -0.0000  0.0000 -0.0000 -0.0000 -0.0000  0.0000  0.0142  0.0004
  65.  C 4 (d4)  -0.0000  0.0000 -0.0000 -0.0000 -0.0000  0.0000  0.0004  0.0000
  66.  C 4 (d5)   0.0000 -0.0000  0.0000  0.0000  0.0000 -0.0000  0.0223  0.0010
  67.  C 4 (d5)   0.0000 -0.0000  0.0000  0.0000  0.0000 -0.0000 -0.0036 -0.0004
  68.  C 4 (f1)   0.0000 -0.0000 -0.0000  0.0000  0.0000  0.0000  0.0049  0.0004
  69.  C 4 (f2)   0.0092 -0.0004  0.0000  0.0000 -0.0000 -0.0000  0.0000  0.0000
  70.  C 4 (f3)  -0.0000  0.0000  0.0000  0.0100 -0.0003  0.0000  0.0000 -0.0000
  71.  C 4 (f4)  -0.0000  0.0000  0.0000  0.0000  0.0000 -0.0000 -0.0099 -0.0003
  72.  C 4 (f5)  -0.0000 -0.0000 -0.0000 -0.0000 -0.0000 -0.0000  0.0000 -0.0000
  73.  C 4 (f6)  -0.0091  0.0004 -0.0000 -0.0000 -0.0000  0.0000 -0.0000  0.0000
  74.  C 4 (f7)  -0.0000  0.0000 -0.0000 -0.0111 -0.0000 -0.0000  0.0000  0.0000
  75.  H 5 (S)   -0.0000  0.0000 -0.0000 -0.6843  0.0060 -0.0016 -0.4265 -0.0117
  76.  H 5 (S)   -0.0000  0.0000 -0.0000 -0.0070 -0.0007 -0.0000  0.0067  0.0006
  77.  H 5 (S)    0.0000 -0.0000 -0.0000 -0.0035  0.0000 -0.0000  0.0001 -0.0001
  78.  H 5 (px)   0.0077 -0.0003  0.0000 -0.0000  0.0000 -0.0000 -0.0000 -0.0000
  79.  H 5 (py)   0.0000  0.0000 -0.0000 -0.0139  0.0003 -0.0000 -0.0109 -0.0004
  80.  H 5 (pz)  -0.0000  0.0000 -0.0000 -0.0089 -0.0001 -0.0000 -0.0038  0.0000
  81.  H 6 (S)    0.0000 -0.0000  0.0000  0.6843 -0.0060  0.0016 -0.4265 -0.0117
  82.  H 6 (S)   -0.0000  0.0000 -0.0000  0.0070  0.0007  0.0000  0.0067  0.0006
  83.  H 6 (S)    0.0000 -0.0000  0.0000  0.0035 -0.0000  0.0000  0.0001 -0.0001
  84.  H 6 (px)   0.0077 -0.0003  0.0000 -0.0000  0.0000 -0.0000 -0.0000 -0.0000
  85.  H 6 (py)   0.0000 -0.0000 -0.0000 -0.0139  0.0003 -0.0000  0.0109  0.0004
  86.  H 6 (pz)  -0.0000  0.0000 -0.0000  0.0089  0.0001  0.0000 -0.0038  0.0000

          NAO       57      58      59      60      61      62      63      64
      ---------- ------- ------- ------- ------- ------- ------- ------- -------
   1.  C 1 (S)   -0.0062 -0.0000 -0.0000  0.0000  0.0000 -0.0000  0.0000  0.0001
   2.  C 1 (S)   -0.0065  0.0000  0.0000 -0.0000 -0.0000 -0.0000  0.0000 -0.0013
   3.  C 1 (S)    0.0000 -0.0000  0.0000 -0.0000 -0.0000 -0.0000 -0.0000 -0.0006
   4.  C 1 (S)   -0.0000  0.0000 -0.0000 -0.0000 -0.0000  0.0000  0.0000 -0.0001
   5.  C 1 (S)   -0.0000  0.0000 -0.0000  0.0000  0.0000 -0.0000 -0.0000 -0.0000
   6.  C 1 (px)  -0.0000  0.0000 -0.0000  0.0217  0.0103 -0.0000 -0.0000 -0.0000
   7.  C 1 (px)   0.0000 -0.0000 -0.0000 -0.0009 -0.0004  0.0000  0.0000  0.0000
   8.  C 1 (px)  -0.0000 -0.0000 -0.0000  0.0000  0.0000  0.0000 -0.0000 -0.0000
   9.  C 1 (py)  -0.0000  0.0000  0.0000 -0.0000 -0.0000  0.0114 -0.0076 -0.0000
  10.  C 1 (py)   0.0000 -0.0000  0.0000  0.0000  0.0000 -0.0013  0.0003  0.0000
  11.  C 1 (py)   0.0000  0.0000  0.0000  0.0000  0.0000  0.0000 -0.0000 -0.0000
  12.  C 1 (pz)   0.0016 -0.0000  0.0000 -0.0000 -0.0000  0.0000  0.0000  0.0012
  13.  C 1 (pz)   0.0001 -0.0000  0.0000 -0.0000 -0.0000  0.0000  0.0000 -0.0004
  14.  C 1 (pz)  -0.0000  0.0000  0.0000 -0.0000 -0.0000 -0.0000 -0.0000 -0.0001
  15.  C 1 (d1)  -0.0000 -0.0000 -0.0000 -0.0000 -0.0000  0.0000 -0.0000  0.0000
  16.  C 1 (d1)  -0.0000 -0.0000 -0.0000 -0.0000 -0.0000 -0.0000  0.0000  0.0000
  17.  C 1 (d2)   0.0000 -0.0000 -0.0000 -0.0005 -0.0002 -0.0000  0.0000  0.0000
  18.  C 1 (d2)   0.0000  0.0000 -0.0000 -0.0002 -0.0001 -0.0000  0.0000  0.0000
  19.  C 1 (d3)  -0.0000  0.0000 -0.0000  0.0000 -0.0000  0.0006 -0.0002 -0.0000
  20.  C 1 (d3)  -0.0000 -0.0000  0.0000  0.0000  0.0000 -0.0002  0.0001 -0.0000
  21.  C 1 (d4)   0.0001 -0.0000 -0.0000  0.0000  0.0000  0.0000  0.0000  0.0000
  22.  C 1 (d4)   0.0000 -0.0000 -0.0000  0.0000  0.0000  0.0000  0.0000  0.0001
  23.  C 1 (d5)  -0.0001  0.0000  0.0000 -0.0000 -0.0000 -0.0000 -0.0000 -0.0001
  24.  C 1 (d5)   0.0000 -0.0000 -0.0000 -0.0000 -0.0000 -0.0000 -0.0000 -0.0002
  25.  C 1 (f1)   0.0001 -0.0000 -0.0000  0.0000  0.0000  0.0000  0.0000  0.0000
  26.  C 1 (f2)  -0.0000  0.0000  0.0000  0.0002  0.0001  0.0000 -0.0000 -0.0000
  27.  C 1 (f3)  -0.0000  0.0000 -0.0000  0.0000 -0.0000  0.0003 -0.0001 -0.0000
  28.  C 1 (f4)   0.0000 -0.0000 -0.0000  0.0000  0.0000  0.0000  0.0000 -0.0000
  29.  C 1 (f5)  -0.0000 -0.0000 -0.0000 -0.0000 -0.0000 -0.0000  0.0000  0.0000
  30.  C 1 (f6)   0.0000 -0.0000 -0.0000 -0.0002 -0.0001  0.0000  0.0000  0.0000
  31.  C 1 (f7)   0.0000 -0.0000 -0.0000 -0.0000  0.0000 -0.0001  0.0001  0.0000
  32.  H 2 (S)   -0.0025  0.0000  0.0000 -0.0000 -0.0000  0.0093 -0.0050 -0.0011
  33.  H 2 (S)    0.0000  0.0000  0.0000  0.0000  0.0000 -0.0003  0.0000  0.0003
  34.  H 2 (S)    0.0000  0.0000 -0.0000 -0.0000 -0.0000  0.0001 -0.0000 -0.0001
  35.  H 2 (px)  -0.0000 -0.0000 -0.0000  0.0002  0.0001 -0.0000 -0.0000  0.0000
  36.  H 2 (py)   0.0000 -0.0000 -0.0000  0.0000  0.0000 -0.0003  0.0001  0.0001
  37.  H 2 (pz)   0.0000 -0.0000 -0.0000  0.0000  0.0000 -0.0000  0.0000 -0.0001
  38.  H 3 (S)   -0.0025 -0.0000  0.0000  0.0000  0.0000 -0.0093  0.0050 -0.0011
  39.  H 3 (S)    0.0000 -0.0000 -0.0000 -0.0000 -0.0000  0.0003 -0.0000  0.0003
  40.  H 3 (S)    0.0000 -0.0000 -0.0000  0.0000  0.0000 -0.0001  0.0000 -0.0001
  41.  H 3 (px)  -0.0000 -0.0000 -0.0000  0.0002  0.0001 -0.0000 -0.0000  0.0000
  42.  H 3 (py)  -0.0000 -0.0000  0.0000  0.0000  0.0000 -0.0003  0.0001 -0.0001
  43.  H 3 (pz)   0.0000  0.0000 -0.0000 -0.0000 -0.0000  0.0000 -0.0000 -0.0001
  44.  C 4 (S)    0.0012 -0.0000 -0.0000  0.0000  0.0000  0.0000  0.0000  0.0026
  45.  C 4 (S)   -0.0045  0.0000  0.0000 -0.0000 -0.0000 -0.0000 -0.0000 -0.0198
  46.  C 4 (S)    0.0000 -0.0000  0.0000  0.0000  0.0000 -0.0000 -0.0000 -0.0005
  47.  C 4 (S)   -0.0000  0.0000  0.0000  0.0000  0.0000 -0.0000 -0.0000  0.0000
  48.  C 4 (S)   -0.0000  0.0000  0.0000 -0.0000 -0.0000  0.0000  0.0000  0.0000
  49.  C 4 (px)  -0.0000  0.0000 -0.0000  0.0217  0.0103 -0.0000 -0.0000 -0.0000
  50.  C 4 (px)   0.0000 -0.0000  0.0000 -0.0009 -0.0004  0.0000  0.0000  0.0000
  51.  C 4 (px)  -0.0000 -0.0000  0.0000  0.0000  0.0000 -0.0000  0.0000 -0.0000
  52.  C 4 (py)  -0.0000  0.0000  0.0000  0.0000  0.0000 -0.0258  0.0043 -0.0000
  53.  C 4 (py)  -0.0000  0.0000  0.0000 -0.0000 -0.0000  0.0007 -0.0004 -0.0000
  54.  C 4 (py)  -0.0000  0.0000  0.0000 -0.0000 -0.0000 -0.0001  0.0000  0.0000
  55.  C 4 (pz)  -0.0033  0.0000  0.0000  0.0000  0.0000  0.0000  0.0000  0.0142
  56.  C 4 (pz)  -0.0000  0.0000 -0.0000 -0.0000 -0.0000  0.0000  0.0000  0.0004
  57.  C 4 (pz)   0.0001 -0.0000 -0.0000 -0.0000 -0.0000 -0.0000 -0.0000  0.0000
  58.  C 4 (d1)  -0.0000 -0.0000 -0.0000  0.0000  0.0000  0.0000 -0.0000 -0.0000
  59.  C 4 (d1)  -0.0000 -0.0000 -0.0000  0.0000  0.0000 -0.0000  0.0000 -0.0000
  60.  C 4 (d2)  -0.0000  0.0000  0.0000  0.0005  0.0002 -0.0000 -0.0000 -0.0000
  61.  C 4 (d2)  -0.0000  0.0000  0.0000  0.0002  0.0001 -0.0000 -0.0000  0.0000
  62.  C 4 (d3)  -0.0000  0.0000 -0.0000 -0.0000 -0.0000  0.0008 -0.0002 -0.0000
  63.  C 4 (d3)  -0.0000 -0.0000  0.0000 -0.0000 -0.0000 -0.0002  0.0001 -0.0000
  64.  C 4 (d4)   0.0000 -0.0000 -0.0000 -0.0000  0.0000 -0.0000 -0.0000  0.0005
  65.  C 4 (d4)   0.0000 -0.0000 -0.0000 -0.0000 -0.0000 -0.0000 -0.0000  0.0001
  66.  C 4 (d5)  -0.0001  0.0000  0.0000  0.0000  0.0000  0.0000  0.0000  0.0001
  67.  C 4 (d5)  -0.0000 -0.0000  0.0000  0.0000  0.0000  0.0000  0.0000 -0.0000
  68.  C 4 (f1)  -0.0001  0.0000  0.0000  0.0000  0.0000  0.0000  0.0000 -0.0001
  69.  C 4 (f2)  -0.0000 -0.0000 -0.0000  0.0002  0.0001 -0.0000 -0.0000  0.0000
  70.  C 4 (f3)   0.0000 -0.0000  0.0000  0.0000  0.0000 -0.0003  0.0001 -0.0000
  71.  C 4 (f4)  -0.0000 -0.0000 -0.0000 -0.0000 -0.0000 -0.0000 -0.0000 -0.0002
  72.  C 4 (f5)  -0.0000  0.0000  0.0000  0.0000  0.0000 -0.0000  0.0000 -0.0000
  73.  C 4 (f6)   0.0000  0.0000  0.0000 -0.0002 -0.0001  0.0000  0.0000  0.0000
  74.  C 4 (f7)  -0.0000 -0.0000 -0.0000 -0.0000 -0.0000  0.0002 -0.0000 -0.0000
  75.  H 5 (S)   -0.0011  0.0000 -0.0000 -0.0000 -0.0000  0.0164 -0.0033 -0.0140
  76.  H 5 (S)    0.0000 -0.0000 -0.0000  0.0000  0.0000 -0.0000  0.0001  0.0001
  77.  H 5 (S)    0.0000  0.0000 -0.0000 -0.0000 -0.0000  0.0001 -0.0000  0.0001
  78.  H 5 (px)  -0.0000  0.0000 -0.0000  0.0002  0.0001  0.0000 -0.0000 -0.0000
  79.  H 5 (py)  -0.0000  0.0000 -0.0000 -0.0000 -0.0000  0.0004 -0.0001 -0.0003
  80.  H 5 (pz)  -0.0000 -0.0000 -0.0000 -0.0000 -0.0000  0.0002 -0.0000 -0.0002
  81.  H 6 (S)   -0.0011 -0.0000  0.0000  0.0000  0.0000 -0.0164  0.0033 -0.0140
  82.  H 6 (S)    0.0000  0.0000  0.0000 -0.0000 -0.0000  0.0000 -0.0001  0.0001
  83.  H 6 (S)    0.0000 -0.0000  0.0000  0.0000  0.0000 -0.0001  0.0000  0.0001
  84.  H 6 (px)  -0.0000  0.0000 -0.0000  0.0002  0.0001  0.0000 -0.0000 -0.0000
  85.  H 6 (py)   0.0000  0.0000 -0.0000 -0.0000 -0.0000  0.0004 -0.0001  0.0003
  86.  H 6 (pz)  -0.0000  0.0000  0.0000 -0.0000 -0.0000 -0.0002  0.0000 -0.0002

          NAO       65      66      67      68      69      70      71      72
      ---------- ------- ------- ------- ------- ------- ------- ------- -------
   1.  C 1 (S)    0.0002 -0.0039 -0.0012 -0.0019  0.0000  0.0000  0.0005 -0.0000
   2.  C 1 (S)   -0.0033  0.0158  0.0043  0.0056 -0.0000  0.0000 -0.0022  0.0000
   3.  C 1 (S)   -0.0001 -0.0009  0.0004 -0.0002 -0.0000  0.0000  0.0004  0.0000
   4.  C 1 (S)   -0.0000  0.0000 -0.0000  0.0001 -0.0000  0.0000  0.0001  0.0000
   5.  C 1 (S)   -0.0000  0.0000 -0.0000  0.0000  0.0000 -0.0000  0.0000  0.0000
   6.  C 1 (px)  -0.0000  0.0000  0.0000  0.0000  0.0092 -0.0000 -0.0000 -0.0000
   7.  C 1 (px)   0.0000 -0.0000 -0.0000 -0.0000 -0.0004  0.0000  0.0000  0.0000
   8.  C 1 (px)  -0.0000  0.0000  0.0000  0.0000  0.0000 -0.0000  0.0000  0.0000
   9.  C 1 (py)  -0.0000  0.0000  0.0000  0.0000 -0.0000 -0.0051  0.0000 -0.0000
  10.  C 1 (py)   0.0000  0.0000  0.0000 -0.0000  0.0000  0.0005 -0.0000 -0.0000
  11.  C 1 (py)  -0.0000 -0.0000 -0.0000  0.0000  0.0000 -0.0000  0.0000 -0.0000
  12.  C 1 (pz)  -0.0002 -0.0173  0.0093 -0.0088 -0.0000  0.0000  0.0018  0.0000
  13.  C 1 (pz)  -0.0000 -0.0010  0.0003 -0.0003 -0.0000 -0.0000  0.0004 -0.0000
  14.  C 1 (pz)  -0.0000  0.0001 -0.0000  0.0001 -0.0000  0.0000  0.0000  0.0000
  15.  C 1 (d1)  -0.0000  0.0000  0.0000 -0.0000  0.0000 -0.0000 -0.0000  0.0000
  16.  C 1 (d1)   0.0000  0.0000  0.0000  0.0000  0.0000  0.0000 -0.0000  0.0000
  17.  C 1 (d2)   0.0000 -0.0000 -0.0000 -0.0000 -0.0002  0.0000  0.0000  0.0000
  18.  C 1 (d2)   0.0000 -0.0000 -0.0000 -0.0000 -0.0001  0.0000 -0.0000  0.0000
  19.  C 1 (d3)  -0.0000 -0.0000 -0.0000 -0.0000 -0.0000 -0.0003  0.0000 -0.0000
  20.  C 1 (d3)  -0.0000 -0.0000 -0.0000 -0.0000  0.0000  0.0001  0.0000  0.0000
  21.  C 1 (d4)   0.0001 -0.0001 -0.0002 -0.0000  0.0000  0.0000  0.0000 -0.0000
  22.  C 1 (d4)   0.0000 -0.0000 -0.0000 -0.0000  0.0000  0.0000 -0.0000 -0.0000
  23.  C 1 (d5)  -0.0000  0.0005 -0.0002  0.0003 -0.0000  0.0000 -0.0000  0.0000
  24.  C 1 (d5)  -0.0000 -0.0002  0.0000 -0.0000 -0.0000  0.0000  0.0001  0.0000
  25.  C 1 (f1)   0.0000 -0.0003  0.0000 -0.0001  0.0000 -0.0000  0.0000 -0.0000
  26.  C 1 (f2)  -0.0000  0.0000  0.0000  0.0000  0.0001 -0.0000  0.0000 -0.0000
  27.  C 1 (f3)  -0.0000  0.0000  0.0000  0.0000 -0.0000 -0.0001 -0.0000 -0.0000
  28.  C 1 (f4)   0.0000  0.0000 -0.0001  0.0000  0.0000  0.0000 -0.0000 -0.0000
  29.  C 1 (f5)   0.0000  0.0000 -0.0000  0.0000  0.0000  0.0000 -0.0000  0.0000
  30.  C 1 (f6)   0.0000 -0.0000 -0.0000 -0.0000 -0.0001  0.0000  0.0000  0.0000
  31.  C 1 (f7)   0.0000 -0.0000 -0.0000  0.0000 -0.0000  0.0000 -0.0000  0.0000
  32.  H 2 (S)   -0.0017  0.0011  0.0052 -0.0003 -0.0000 -0.0040  0.0000 -0.0000
  33.  H 2 (S)    0.0000  0.0002 -0.0001  0.0000  0.0000  0.0001 -0.0002 -0.0000
  34.  H 2 (S)    0.0000 -0.0001 -0.0000 -0.0000 -0.0000 -0.0000  0.0000 -0.0000
  35.  H 2 (px)  -0.0000  0.0000  0.0000  0.0000  0.0001  0.0000 -0.0000  0.0000
  36.  H 2 (py)   0.0000  0.0000 -0.0001  0.0000  0.0000  0.0001 -0.0000  0.0000
  37.  H 2 (pz)   0.0000 -0.0001 -0.0001 -0.0000  0.0000  0.0000  0.0001  0.0000
  38.  H 3 (S)   -0.0017  0.0011  0.0052 -0.0003  0.0000  0.0040  0.0000  0.0000
  39.  H 3 (S)    0.0000  0.0002 -0.0001  0.0000 -0.0000 -0.0001 -0.0002  0.0000
  40.  H 3 (S)    0.0000 -0.0001 -0.0000 -0.0000  0.0000  0.0000  0.0000  0.0000
  41.  H 3 (px)  -0.0000  0.0000  0.0000  0.0000  0.0001  0.0000 -0.0000  0.0000
  42.  H 3 (py)  -0.0000 -0.0000  0.0001 -0.0000  0.0000  0.0001  0.0000  0.0000
  43.  H 3 (pz)   0.0000 -0.0001 -0.0001 -0.0000 -0.0000 -0.0000  0.0001 -0.0000
  44.  C 4 (S)    0.0006 -0.0017  0.0000 -0.0013  0.0000  0.0000 -0.0007 -0.0000
  45.  C 4 (S)   -0.0036  0.0097 -0.0027  0.0103 -0.0000  0.0000  0.0076  0.0000
  46.  C 4 (S)   -0.0001 -0.0009  0.0004 -0.0003  0.0000 -0.0000  0.0004  0.0000
  47.  C 4 (S)   -0.0000  0.0001  0.0000  0.0000  0.0000  0.0000 -0.0000  0.0000
  48.  C 4 (S)   -0.0000  0.0000  0.0000  0.0000 -0.0000  0.0000 -0.0000  0.0000
  49.  C 4 (px)  -0.0000  0.0000  0.0000  0.0000  0.0092 -0.0000 -0.0000 -0.0000
  50.  C 4 (px)   0.0000 -0.0000 -0.0000 -0.0000 -0.0004  0.0000  0.0000 -0.0000
  51.  C 4 (px)  -0.0000  0.0000  0.0000 -0.0000  0.0000  0.0000  0.0000 -0.0000
  52.  C 4 (py)  -0.0000  0.0000  0.0000  0.0000  0.0000  0.0100  0.0000 -0.0000
  53.  C 4 (py)  -0.0000  0.0000  0.0000  0.0000 -0.0000 -0.0003  0.0000 -0.0000
  54.  C 4 (py)   0.0000 -0.0000 -0.0000  0.0000 -0.0000  0.0000 -0.0000 -0.0000
  55.  C 4 (pz)   0.0004  0.0223 -0.0036  0.0049  0.0000  0.0000 -0.0099  0.0000
  56.  C 4 (pz)   0.0000  0.0010 -0.0004  0.0004  0.0000 -0.0000 -0.0003 -0.0000
  57.  C 4 (pz)   0.0000 -0.0001 -0.0000 -0.0001 -0.0000  0.0000 -0.0000 -0.0000
  58.  C 4 (d1)  -0.0000  0.0000 -0.0000  0.0000 -0.0000 -0.0000 -0.0000  0.0000
  59.  C 4 (d1)  -0.0000  0.0000  0.0000  0.0000 -0.0000  0.0000 -0.0000  0.0000
  60.  C 4 (d2)  -0.0000  0.0000  0.0000  0.0000  0.0002  0.0000 -0.0000  0.0000
  61.  C 4 (d2)  -0.0000  0.0000  0.0000  0.0000  0.0001  0.0000 -0.0000  0.0000
  62.  C 4 (d3)  -0.0000  0.0000  0.0000  0.0000 -0.0000 -0.0003 -0.0000 -0.0000
  63.  C 4 (d3)  -0.0000  0.0000  0.0000  0.0000 -0.0000  0.0001 -0.0000  0.0000
  64.  C 4 (d4)   0.0001  0.0001 -0.0000 -0.0001  0.0000 -0.0000 -0.0002 -0.0000
  65.  C 4 (d4)   0.0000 -0.0000 -0.0000 -0.0000 -0.0000 -0.0000 -0.0000 -0.0000
  66.  C 4 (d5)  -0.0000  0.0006 -0.0001  0.0002  0.0000 -0.0000 -0.0001  0.0000
  67.  C 4 (d5)  -0.0000 -0.0001  0.0001 -0.0001  0.0000 -0.0000  0.0000  0.0000
  68.  C 4 (f1)  -0.0000  0.0002 -0.0001  0.0001  0.0000 -0.0000  0.0000  0.0000
  69.  C 4 (f2)  -0.0000  0.0000  0.0000  0.0000  0.0001  0.0000 -0.0000  0.0000
  70.  C 4 (f3)  -0.0000 -0.0000 -0.0000 -0.0000  0.0000  0.0001  0.0000  0.0000
  71.  C 4 (f4)  -0.0000 -0.0001  0.0000  0.0000 -0.0000  0.0000  0.0001  0.0000
  72.  C 4 (f5)  -0.0000  0.0000  0.0000  0.0000  0.0000  0.0000  0.0000 -0.0000
  73.  C 4 (f6)   0.0000 -0.0000 -0.0000 -0.0000 -0.0001  0.0000  0.0000 -0.0000
  74.  C 4 (f7)  -0.0000  0.0000  0.0000  0.0000 -0.0000 -0.0001  0.0000  0.0000
  75.  H 5 (S)   -0.0019 -0.0032  0.0003  0.0030 -0.0000 -0.0065  0.0069  0.0000
  76.  H 5 (S)    0.0000  0.0001 -0.0001  0.0001  0.0000  0.0000 -0.0001  0.0000
  77.  H 5 (S)    0.0000 -0.0000  0.0000 -0.0000 -0.0000 -0.0000 -0.0000  0.0000
  78.  H 5 (px)  -0.0000  0.0000  0.0000  0.0000  0.0001 -0.0000 -0.0000 -0.0000
  79.  H 5 (py)  -0.0000 -0.0001  0.0000  0.0001 -0.0000 -0.0001  0.0002  0.0000
  80.  H 5 (pz)  -0.0000  0.0000 -0.0000  0.0001 -0.0000 -0.0001  0.0001  0.0000
  81.  H 6 (S)   -0.0019 -0.0032  0.0003  0.0030  0.0000  0.0065  0.0069 -0.0000
  82.  H 6 (S)    0.0000  0.0001 -0.0001  0.0001 -0.0000 -0.0000 -0.0001 -0.0000
  83.  H 6 (S)    0.0000 -0.0000  0.0000 -0.0000  0.0000  0.0000 -0.0000 -0.0000
  84.  H 6 (px)  -0.0000  0.0000  0.0000  0.0000  0.0001 -0.0000 -0.0000 -0.0000
  85.  H 6 (py)   0.0000  0.0001 -0.0000 -0.0001 -0.0000 -0.0001 -0.0002  0.0000
  86.  H 6 (pz)  -0.0000  0.0000 -0.0000  0.0001 -0.0000  0.0001  0.0001 -0.0000

          NAO       73      74      75      76      77      78      79      80
      ---------- ------- ------- ------- ------- ------- ------- ------- -------
   1.  C 1 (S)    0.0000 -0.0000  0.0042  0.0005 -0.0006  0.0000 -0.0001 -0.0000
   2.  C 1 (S)    0.0000 -0.0000  0.0175 -0.0079  0.0013  0.0000  0.0013 -0.0009
   3.  C 1 (S)    0.0000 -0.0000  0.0182 -0.0007  0.0001 -0.0000  0.0005  0.0001
   4.  C 1 (S)    0.0000 -0.0000  0.0032  0.0000 -0.0000 -0.0000  0.0001  0.0001
   5.  C 1 (S)   -0.0000  0.0000  0.0001 -0.0000 -0.0000  0.0000  0.0000  0.0000
   6.  C 1 (px)  -0.0091 -0.0000  0.0000 -0.0000  0.0000  0.0077  0.0000 -0.0000
   7.  C 1 (px)   0.0004  0.0000 -0.0000  0.0000 -0.0000 -0.0003 -0.0000  0.0000
   8.  C 1 (px)  -0.0000  0.0000  0.0000 -0.0000  0.0000  0.0000  0.0000  0.0000
   9.  C 1 (py)   0.0000 -0.0018  0.0207 -0.0151  0.0005  0.0000  0.0034 -0.0040
  10.  C 1 (py)   0.0000 -0.0005 -0.0325 -0.0002 -0.0002 -0.0000 -0.0007 -0.0004
  11.  C 1 (py)  -0.0000 -0.0000 -0.0006 -0.0000 -0.0000  0.0000 -0.0000 -0.0000
  12.  C 1 (pz)   0.0000  0.0000 -0.0087 -0.0135  0.0051  0.0000  0.0018 -0.0053
  13.  C 1 (pz)   0.0000 -0.0000  0.0146 -0.0007  0.0000  0.0000  0.0004 -0.0000
  14.  C 1 (pz)   0.0000 -0.0000  0.0025 -0.0000 -0.0000 -0.0000  0.0000  0.0000
  15.  C 1 (d1)  -0.0000  0.0000  0.0000 -0.0000  0.0000 -0.0000  0.0000  0.0000
  16.  C 1 (d1)  -0.0000  0.0000 -0.0000  0.0000  0.0000  0.0000 -0.0000 -0.0000
  17.  C 1 (d2)   0.0002 -0.0000 -0.0000  0.0000 -0.0000 -0.0002 -0.0000  0.0000
  18.  C 1 (d2)   0.0001 -0.0000 -0.0000  0.0000 -0.0000 -0.0001 -0.0000  0.0000
  19.  C 1 (d3)  -0.0000  0.0001  0.0093 -0.0003  0.0001  0.0000  0.0003  0.0000
  20.  C 1 (d3)  -0.0000 -0.0001 -0.0050  0.0000 -0.0000  0.0000 -0.0001 -0.0000
  21.  C 1 (d4)  -0.0000  0.0000 -0.0011  0.0003 -0.0001  0.0000 -0.0001  0.0001
  22.  C 1 (d4)  -0.0000  0.0000 -0.0017  0.0000  0.0000  0.0000 -0.0000 -0.0000
  23.  C 1 (d5)   0.0000 -0.0000  0.0011  0.0002 -0.0001 -0.0000 -0.0000  0.0001
  24.  C 1 (d5)   0.0000 -0.0000  0.0052 -0.0001 -0.0000 -0.0000  0.0001  0.0001
  25.  C 1 (f1)  -0.0000  0.0000  0.0003 -0.0000  0.0000  0.0000  0.0000 -0.0000
  26.  C 1 (f2)  -0.0001  0.0000  0.0000 -0.0000  0.0000  0.0001  0.0000 -0.0000
  27.  C 1 (f3)  -0.0000  0.0000  0.0040 -0.0001  0.0000  0.0000  0.0001  0.0000
  28.  C 1 (f4)  -0.0000  0.0000 -0.0000  0.0002 -0.0000  0.0000 -0.0000  0.0001
  29.  C 1 (f5)  -0.0000  0.0000 -0.0000  0.0000 -0.0000  0.0000 -0.0000  0.0000
  30.  C 1 (f6)   0.0001  0.0000 -0.0000  0.0000 -0.0000 -0.0001 -0.0000  0.0000
  31.  C 1 (f7)   0.0000  0.0000 -0.0000  0.0001 -0.0000 -0.0000 -0.0000  0.0000
  32.  H 2 (S)    0.0000  0.0000  0.1106 -0.0168  0.0028  0.0000  0.0052 -0.0033
  33.  H 2 (S)   -0.0000 -0.0001 -0.0168 -0.0000 -0.0000  0.0000 -0.0004 -0.0002
  34.  H 2 (S)    0.0000  0.0000  0.0028 -0.0000 -0.0000 -0.0000  0.0001  0.0000
  35.  H 2 (px)  -0.0001 -0.0000 -0.0000  0.0000 -0.0000  0.0001 -0.0000 -0.0000
  36.  H 2 (py)  -0.0000 -0.0000 -0.0052  0.0004 -0.0001  0.0000 -0.0002  0.0000
  37.  H 2 (pz)  -0.0000  0.0000  0.0033  0.0002 -0.0000  0.0000  0.0000  0.0001
  38.  H 3 (S)   -0.0000 -0.0000 -0.0492 -0.0002  0.0016 -0.0000 -0.0016 -0.0004
  39.  H 3 (S)    0.0000  0.0001 -0.0002  0.0003  0.0001 -0.0000 -0.0001  0.0000
  40.  H 3 (S)   -0.0000 -0.0000  0.0016  0.0001 -0.0000  0.0000  0.0000  0.0000
  41.  H 3 (px)  -0.0001 -0.0000 -0.0000  0.0000 -0.0000  0.0001 -0.0000 -0.0000
  42.  H 3 (py)  -0.0000 -0.0000 -0.0016 -0.0001  0.0000  0.0000 -0.0000 -0.0000
  43.  H 3 (pz)   0.0000 -0.0000  0.0004 -0.0000 -0.0000 -0.0000  0.0000  0.0000
  44.  C 4 (S)    0.0000  0.0000 -0.0023 -0.0109 -0.0080 -0.0000 -0.0030 -0.0023
  45.  C 4 (S)   -0.0000 -0.0000  0.5413  0.0003 -0.0049 -0.0000  0.0122  0.0101
  46.  C 4 (S)   -0.0000  0.0000  0.0162 -0.0007  0.0001  0.0000  0.0005  0.0000
  47.  C 4 (S)   -0.0000  0.0000 -0.0009 -0.0001  0.0000  0.0000 -0.0000 -0.0000
  48.  C 4 (S)    0.0000 -0.0000 -0.0000 -0.0000  0.0000 -0.0000 -0.0000 -0.0000
  49.  C 4 (px)  -0.0091 -0.0000 -0.0000 -0.0000  0.0000  0.0077  0.0000 -0.0000
  50.  C 4 (px)   0.0004  0.0000  0.0000  0.0000 -0.0000 -0.0003  0.0000  0.0000
  51.  C 4 (px)  -0.0000 -0.0000 -0.0000 -0.0000 -0.0000  0.0000 -0.0000 -0.0000
  52.  C 4 (py)  -0.0000 -0.0111 -0.6843 -0.0070 -0.0035 -0.0000 -0.0139 -0.0089
  53.  C 4 (py)  -0.0000 -0.0000  0.0060 -0.0007  0.0000  0.0000  0.0003 -0.0001
  54.  C 4 (py)   0.0000 -0.0000 -0.0016 -0.0000 -0.0000 -0.0000 -0.0000 -0.0000
  55.  C 4 (pz)  -0.0000  0.0000 -0.4265  0.0067  0.0001 -0.0000 -0.0109 -0.0038
  56.  C 4 (pz)   0.0000  0.0000 -0.0117  0.0006 -0.0001 -0.0000 -0.0004  0.0000
  57.  C 4 (pz)   0.0000 -0.0000 -0.0011  0.0000  0.0000 -0.0000 -0.0000 -0.0000
  58.  C 4 (d1)   0.0000 -0.0000  0.0000 -0.0000  0.0000  0.0000  0.0000 -0.0000
  59.  C 4 (d1)   0.0000 -0.0000 -0.0000 -0.0000 -0.0000 -0.0000 -0.0000 -0.0000
  60.  C 4 (d2)  -0.0002 -0.0000 -0.0000  0.0000 -0.0000  0.0002 -0.0000 -0.0000
  61.  C 4 (d2)  -0.0001 -0.0000 -0.0000  0.0000 -0.0000  0.0001 -0.0000 -0.0000
  62.  C 4 (d3)   0.0000  0.0002  0.0164 -0.0000  0.0001  0.0000  0.0004  0.0002
  63.  C 4 (d3)   0.0000 -0.0000 -0.0033  0.0001 -0.0000 -0.0000 -0.0001 -0.0000
  64.  C 4 (d4)   0.0000 -0.0000 -0.0140  0.0001  0.0001 -0.0000 -0.0003 -0.0002
  65.  C 4 (d4)   0.0000 -0.0000 -0.0019  0.0000  0.0000 -0.0000 -0.0000 -0.0000
  66.  C 4 (d5)  -0.0000  0.0000 -0.0032  0.0001 -0.0000  0.0000 -0.0001  0.0000
  67.  C 4 (d5)  -0.0000  0.0000  0.0003 -0.0001  0.0000  0.0000  0.0000 -0.0000
  68.  C 4 (f1)  -0.0000  0.0000  0.0030  0.0001 -0.0000  0.0000  0.0001  0.0001
  69.  C 4 (f2)  -0.0001 -0.0000 -0.0000  0.0000 -0.0000  0.0001 -0.0000 -0.0000
  70.  C 4 (f3)   0.0000 -0.0001 -0.0065  0.0000 -0.0000 -0.0000 -0.0001 -0.0001
  71.  C 4 (f4)   0.0000  0.0000  0.0069 -0.0001 -0.0000 -0.0000  0.0002  0.0001
  72.  C 4 (f5)  -0.0000  0.0000  0.0000  0.0000  0.0000 -0.0000  0.0000  0.0000
  73.  C 4 (f6)   0.0001  0.0000  0.0000  0.0000 -0.0000 -0.0001 -0.0000  0.0000
  74.  C 4 (f7)   0.0000  0.0001  0.0064  0.0001  0.0000  0.0000  0.0001  0.0001
  75.  H 5 (S)    0.0000  0.0064  0.8061 -0.0000 -0.0000  0.0000  0.0181  0.0107
  76.  H 5 (S)    0.0000  0.0001 -0.0000  0.0005  0.0000 -0.0000 -0.0001  0.0001
  77.  H 5 (S)   -0.0000  0.0000 -0.0000  0.0000  0.0001  0.0000  0.0000 -0.0000
  78.  H 5 (px)  -0.0001  0.0000  0.0000 -0.0000  0.0000  0.0001  0.0000 -0.0000
  79.  H 5 (py)  -0.0000  0.0001  0.0181 -0.0001  0.0000  0.0000  0.0004  0.0002
  80.  H 5 (pz)   0.0000  0.0001  0.0107  0.0001 -0.0000 -0.0000  0.0002  0.0002
  81.  H 6 (S)   -0.0000 -0.0064 -0.0116 -0.0054 -0.0042 -0.0000  0.0009  0.0009
  82.  H 6 (S)    0.0000 -0.0001 -0.0054  0.0001 -0.0000 -0.0000 -0.0001 -0.0000
  83.  H 6 (S)   -0.0000 -0.0000 -0.0042 -0.0000  0.0001  0.0000 -0.0001 -0.0001
  84.  H 6 (px)  -0.0001  0.0000  0.0000 -0.0000  0.0000  0.0001  0.0000 -0.0000
  85.  H 6 (py)  -0.0000  0.0001 -0.0009  0.0001  0.0001  0.0000 -0.0000 -0.0000
  86.  H 6 (pz)   0.0000 -0.0001  0.0009 -0.0000 -0.0001 -0.0000  0.0000  0.0000

          NAO       81      82      83      84      85      86
      ---------- ------- ------- ------- ------- ------- -------
   1.  C 1 (S)    0.0042  0.0005 -0.0006  0.0000  0.0001 -0.0000
   2.  C 1 (S)    0.0175 -0.0079  0.0013  0.0000 -0.0013 -0.0009
   3.  C 1 (S)    0.0182 -0.0007  0.0001 -0.0000 -0.0005  0.0001
   4.  C 1 (S)    0.0032  0.0000 -0.0000 -0.0000 -0.0001  0.0001
   5.  C 1 (S)    0.0001 -0.0000 -0.0000  0.0000 -0.0000  0.0000
   6.  C 1 (px)  -0.0000 -0.0000  0.0000  0.0077  0.0000 -0.0000
   7.  C 1 (px)   0.0000  0.0000 -0.0000 -0.0003 -0.0000  0.0000
   8.  C 1 (px)  -0.0000 -0.0000  0.0000  0.0000  0.0000 -0.0000
   9.  C 1 (py)  -0.0207  0.0151 -0.0005  0.0000  0.0034  0.0040
  10.  C 1 (py)   0.0325  0.0002  0.0002 -0.0000 -0.0007  0.0004
  11.  C 1 (py)   0.0006  0.0000  0.0000  0.0000 -0.0000  0.0000
  12.  C 1 (pz)  -0.0087 -0.0135  0.0051  0.0000 -0.0018 -0.0053
  13.  C 1 (pz)   0.0146 -0.0007  0.0000  0.0000 -0.0004 -0.0000
  14.  C 1 (pz)   0.0025 -0.0000 -0.0000 -0.0000 -0.0000  0.0000
  15.  C 1 (d1)  -0.0000 -0.0000 -0.0000  0.0000  0.0000 -0.0000
  16.  C 1 (d1)  -0.0000 -0.0000  0.0000  0.0000  0.0000 -0.0000
  17.  C 1 (d2)   0.0000 -0.0000 -0.0000 -0.0002 -0.0000  0.0000
  18.  C 1 (d2)   0.0000 -0.0000 -0.0000 -0.0001 -0.0000  0.0000
  19.  C 1 (d3)  -0.0093  0.0003 -0.0001  0.0000  0.0003 -0.0000
  20.  C 1 (d3)   0.0050 -0.0000  0.0000  0.0000 -0.0001  0.0000
  21.  C 1 (d4)  -0.0011  0.0003 -0.0001  0.0000  0.0001  0.0001
  22.  C 1 (d4)  -0.0017  0.0000  0.0000  0.0000  0.0000 -0.0000
  23.  C 1 (d5)   0.0011  0.0002 -0.0001 -0.0000  0.0000  0.0001
  24.  C 1 (d5)   0.0052 -0.0001 -0.0000 -0.0000 -0.0001  0.0001
  25.  C 1 (f1)   0.0003 -0.0000  0.0000  0.0000 -0.0000 -0.0000
  26.  C 1 (f2)  -0.0000  0.0000  0.0000  0.0001  0.0000 -0.0000
  27.  C 1 (f3)  -0.0040  0.0001 -0.0000  0.0000  0.0001 -0.0000
  28.  C 1 (f4)  -0.0000  0.0002 -0.0000  0.0000  0.0000  0.0001
  29.  C 1 (f5)  -0.0000 -0.0000 -0.0000  0.0000  0.0000 -0.0000
  30.  C 1 (f6)   0.0000  0.0000 -0.0000 -0.0001 -0.0000  0.0000
  31.  C 1 (f7)   0.0000 -0.0001  0.0000 -0.0000 -0.0000 -0.0000
  32.  H 2 (S)   -0.0492 -0.0002  0.0016  0.0000  0.0016 -0.0004
  33.  H 2 (S)   -0.0002  0.0003  0.0001  0.0000  0.0001  0.0000
  34.  H 2 (S)    0.0016  0.0001 -0.0000 -0.0000 -0.0000  0.0000
  35.  H 2 (px)   0.0000 -0.0000  0.0000  0.0001 -0.0000 -0.0000
  36.  H 2 (py)   0.0016  0.0001 -0.0000  0.0000 -0.0000  0.0000
  37.  H 2 (pz)   0.0004 -0.0000 -0.0000  0.0000 -0.0000  0.0000
  38.  H 3 (S)    0.1106 -0.0168  0.0028 -0.0000 -0.0052 -0.0033
  39.  H 3 (S)   -0.0168 -0.0000 -0.0000 -0.0000  0.0004 -0.0002
  40.  H 3 (S)    0.0028 -0.0000 -0.0000  0.0000 -0.0001  0.0000
  41.  H 3 (px)   0.0000 -0.0000  0.0000  0.0001 -0.0000 -0.0000
  42.  H 3 (py)   0.0052 -0.0004  0.0001  0.0000 -0.0002 -0.0000
  43.  H 3 (pz)   0.0033  0.0002 -0.0000 -0.0000 -0.0000  0.0001
  44.  C 4 (S)   -0.0023 -0.0109 -0.0080 -0.0000  0.0030 -0.0023
  45.  C 4 (S)    0.5413  0.0003 -0.0049 -0.0000 -0.0122  0.0101
  46.  C 4 (S)    0.0162 -0.0007  0.0001  0.0000 -0.0005  0.0000
  47.  C 4 (S)   -0.0009 -0.0001  0.0000  0.0000  0.0000 -0.0000
  48.  C 4 (S)   -0.0000 -0.0000  0.0000 -0.0000  0.0000 -0.0000
  49.  C 4 (px)   0.0000 -0.0000  0.0000  0.0077  0.0000 -0.0000
  50.  C 4 (px)  -0.0000  0.0000 -0.0000 -0.0003 -0.0000  0.0000
  51.  C 4 (px)   0.0000 -0.0000  0.0000  0.0000 -0.0000 -0.0000
  52.  C 4 (py)   0.6843  0.0070  0.0035 -0.0000 -0.0139  0.0089
  53.  C 4 (py)  -0.0060  0.0007 -0.0000  0.0000  0.0003  0.0001
  54.  C 4 (py)   0.0016  0.0000  0.0000 -0.0000 -0.0000  0.0000
  55.  C 4 (pz)  -0.4265  0.0067  0.0001 -0.0000  0.0109 -0.0038
  56.  C 4 (pz)  -0.0117  0.0006 -0.0001 -0.0000  0.0004  0.0000
  57.  C 4 (pz)  -0.0011  0.0000  0.0000 -0.0000  0.0000 -0.0000
  58.  C 4 (d1)  -0.0000  0.0000 -0.0000  0.0000  0.0000  0.0000
  59.  C 4 (d1)   0.0000  0.0000  0.0000 -0.0000 -0.0000  0.0000
  60.  C 4 (d2)   0.0000 -0.0000  0.0000  0.0002 -0.0000 -0.0000
  61.  C 4 (d2)   0.0000 -0.0000  0.0000  0.0001 -0.0000 -0.0000
  62.  C 4 (d3)  -0.0164  0.0000 -0.0001  0.0000  0.0004 -0.0002
  63.  C 4 (d3)   0.0033 -0.0001  0.0000 -0.0000 -0.0001  0.0000
  64.  C 4 (d4)  -0.0140  0.0001  0.0001 -0.0000  0.0003 -0.0002
  65.  C 4 (d4)  -0.0019  0.0000  0.0000 -0.0000  0.0000 -0.0000
  66.  C 4 (d5)  -0.0032  0.0001 -0.0000  0.0000  0.0001  0.0000
  67.  C 4 (d5)   0.0003 -0.0001  0.0000  0.0000 -0.0000 -0.0000
  68.  C 4 (f1)   0.0030  0.0001 -0.0000  0.0000 -0.0001  0.0001
  69.  C 4 (f2)   0.0000 -0.0000  0.0000  0.0001 -0.0000 -0.0000
  70.  C 4 (f3)   0.0065 -0.0000  0.0000 -0.0000 -0.0001  0.0001
  71.  C 4 (f4)   0.0069 -0.0001 -0.0000 -0.0000 -0.0002  0.0001
  72.  C 4 (f5)  -0.0000 -0.0000 -0.0000 -0.0000  0.0000 -0.0000
  73.  C 4 (f6)  -0.0000  0.0000 -0.0000 -0.0001 -0.0000  0.0000
  74.  C 4 (f7)  -0.0064 -0.0001 -0.0000  0.0000  0.0001 -0.0001
  75.  H 5 (S)   -0.0116 -0.0054 -0.0042  0.0000 -0.0009  0.0009
  76.  H 5 (S)   -0.0054  0.0001 -0.0000 -0.0000  0.0001 -0.0000
  77.  H 5 (S)   -0.0042 -0.0000  0.0001  0.0000  0.0001 -0.0001
  78.  H 5 (px)  -0.0000 -0.0000  0.0000  0.0001  0.0000 -0.0000
  79.  H 5 (py)   0.0009 -0.0001 -0.0001  0.0000 -0.0000  0.0000
  80.  H 5 (pz)   0.0009 -0.0000 -0.0001 -0.0000 -0.0000  0.0000
  81.  H 6 (S)    0.8061 -0.0000 -0.0000 -0.0000 -0.0181  0.0107
  82.  H 6 (S)   -0.0000  0.0005  0.0000 -0.0000  0.0001  0.0001
  83.  H 6 (S)   -0.0000  0.0000  0.0001  0.0000 -0.0000 -0.0000
  84.  H 6 (px)  -0.0000 -0.0000  0.0000  0.0001  0.0000 -0.0000
  85.  H 6 (py)  -0.0181  0.0001 -0.0000  0.0000  0.0004 -0.0002
  86.  H 6 (pz)   0.0107  0.0001 -0.0000 -0.0000 -0.0002  0.0002


 NATURAL BOND ORBITAL ANALYSIS:

                       Occupancies       Lewis Structure    Low   High
           Occ.    -------------------  -----------------   occ   occ
  Cycle   Thresh.   Lewis   Non-Lewis     CR  BD  3C  LP    (L)   (NL)   Dev
 =============================================================================
   1(1)    1.90    15.95572   0.04428      2   6   0   0     0      0    0.04
 -----------------------------------------------------------------------------

 Structure accepted: No low occupancy Lewis orbitals

 --------------------------------------------------------
   Core                      3.99900 ( 99.975% of   4)
   Valence Lewis            11.95672 ( 99.639% of  12)
  ==================       ============================
   Total Lewis              15.95572 ( 99.723% of  16)
  -----------------------------------------------------
   Valence non-Lewis         0.03205 (  0.200% of  16)
   Rydberg non-Lewis         0.01223 (  0.076% of  16)
  ==================       ============================
   Total non-Lewis           0.04428 (  0.277% of  16)
 --------------------------------------------------------


       (Occupancy)   Bond orbital/ Coefficients/ Hybrids
 ---------------------------------------------------------------------------------
     1. (1.98942) BD ( 1) C   1 - H   2  
                ( 59.69%)   0.7726* C   1 s( 30.76%)p 2.25( 69.18%)d 0.00(  0.05%)
                                                  f 0.00(  0.01%)
                                           -0.0002  0.5544  0.0159 -0.0011 -0.0000
                                            0.0000  0.0000  0.0000  0.7069 -0.0029
                                            0.0017  0.4382  0.0114  0.0011  0.0000
                                            0.0000  0.0000  0.0000  0.0161 -0.0029
                                           -0.0144 -0.0019 -0.0033  0.0001 -0.0031
                                            0.0000  0.0063 -0.0071  0.0000  0.0000
                                           -0.0067
                ( 40.31%)   0.6349* H   2 s( 99.93%)p 0.00(  0.07%)
                                            0.9997  0.0012 -0.0002  0.0000 -0.0222
                                           -0.0137
     2. (1.98942) BD ( 1) C   1 - H   3  
                ( 59.69%)   0.7726* C   1 s( 30.76%)p 2.25( 69.18%)d 0.00(  0.05%)
                                                  f 0.00(  0.01%)
                                           -0.0002  0.5544  0.0159 -0.0011 -0.0000
                                            0.0000  0.0000  0.0000 -0.7069  0.0029
                                           -0.0017  0.4382  0.0114  0.0011  0.0000
                                            0.0000  0.0000  0.0000 -0.0161  0.0029
                                           -0.0144 -0.0019 -0.0033  0.0001 -0.0031
                                            0.0000 -0.0063 -0.0071  0.0000  0.0000
                                            0.0067
                ( 40.31%)   0.6349* H   3 s( 99.93%)p 0.00(  0.07%)
                                            0.9997  0.0012 -0.0002  0.0000  0.0222
                                           -0.0137
     3. (1.99926) BD ( 1) C   1 - C   4  
                ( 50.00%)   0.7071* C   1 s( 38.58%)p 1.59( 61.35%)d 0.00(  0.06%)
                                                  f 0.00(  0.01%)
                                            0.0000  0.6201 -0.0345  0.0024  0.0001
                                            0.0000  0.0000  0.0000  0.0000 -0.0000
                                            0.0000 -0.7823 -0.0394  0.0053  0.0000
                                            0.0000  0.0000  0.0000  0.0000 -0.0000
                                           -0.0016 -0.0019  0.0235 -0.0047 -0.0104
                                            0.0000  0.0000  0.0029  0.0000  0.0000
                                           -0.0000
                ( 50.00%)   0.7071* C   4 s( 38.58%)p 1.59( 61.35%)d 0.00(  0.06%)
                                                  f 0.00(  0.01%)
                                            0.0000  0.6201 -0.0345  0.0024  0.0001
                                            0.0000  0.0000  0.0000  0.0000 -0.0000
                                            0.0000  0.7823  0.0394 -0.0053  0.0000
                                            0.0000  0.0000  0.0000 -0.0000  0.0000
                                           -0.0016 -0.0019  0.0235 -0.0047  0.0104
                                            0.0000  0.0000 -0.0029  0.0000  0.0000
                                           -0.0000
     4. (1.99976) BD ( 2) C   1 - C   4  
                ( 50.00%)   0.7071* C   1 s(  0.00%)p 1.00( 99.93%)d 0.00(  0.06%)
                                                  f 0.00(  0.02%)
                                            0.0000  0.0000  0.0000  0.0000  0.0000
                                            0.9988 -0.0417  0.0003  0.0000  0.0000
                                            0.0000  0.0000  0.0000  0.0000  0.0000
                                            0.0000 -0.0217 -0.0103  0.0000  0.0000
                                            0.0000  0.0000  0.0000  0.0000  0.0000
                                            0.0092  0.0000  0.0000  0.0000 -0.0091
                                            0.0000
                ( 50.00%)   0.7071* C   4 s(  0.00%)p 1.00( 99.93%)d 0.00(  0.06%)
                                                  f 0.00(  0.02%)
                                            0.0000  0.0000  0.0000  0.0000  0.0000
                                            0.9988 -0.0417  0.0003  0.0000  0.0000
                                            0.0000  0.0000  0.0000  0.0000  0.0000
                                            0.0000  0.0217  0.0103  0.0000  0.0000
[truncated: 1,145,558 more chars]
