# Supplementary material for: Hyperpyramidalized alkenes with bond orders near 1.5 as synthetic building blocks
Source: Nat Chem. 2026 Jan 21;18(5):913–22. doi: 10.1038/s41557-025-02055-9 (PMC12859755; doi:10.1038/s41557-025-02055-9)
Supplement: Supplementary file 2 — Output files for reported computations. [file 41557_2025_2055_MOESM2_ESM.zip › Computation data/Ethylene 1-Scan-Length/M06-2X:def2-TZVP/ethLscanrigidneg.out]

 Entering Gaussian System, Link 0=/u/local/apps/gaussian/16_sse4/g16
 Initial command:
 /u/local/apps/gaussian/16_sse4/l1.exe "/work/8439833.1.pod_smp.q/Gau-14693.inp" -scrdir="/work/8439833.1.pod_smp.q/"
 Entering Link 1 = /u/local/apps/gaussian/16_sse4/l1.exe PID=     14694.
  
 Copyright (c) 1988,1990,1992,1993,1995,1998,2003,2009,2016,
            Gaussian, Inc.  All Rights Reserved.
  
 This is part of the Gaussian(R) 16 program.  It is based on
 the Gaussian(R) 09 system (copyright 2009, Gaussian, Inc.),
 the Gaussian(R) 03 system (copyright 2003, Gaussian, Inc.),
 the Gaussian(R) 98 system (copyright 1998, Gaussian, Inc.),
 the Gaussian(R) 94 system (copyright 1995, Gaussian, Inc.),
 the Gaussian 92(TM) system (copyright 1992, Gaussian, Inc.),
 the Gaussian 90(TM) system (copyright 1990, Gaussian, Inc.),
 the Gaussian 88(TM) system (copyright 1988, Gaussian, Inc.),
 the Gaussian 86(TM) system (copyright 1986, Carnegie Mellon
 University), and the Gaussian 82(TM) system (copyright 1983,
 Carnegie Mellon University). Gaussian is a federally registered
 trademark of Gaussian, Inc.
  
 This software contains proprietary and confidential information,
 including trade secrets, belonging to Gaussian, Inc.
  
 This software is provided under written license and may be
 used, copied, transmitted, or stored only in accord with that
 written license.
  
 The following legend is applicable only to US Government
 contracts under FAR:
  
                    RESTRICTED RIGHTS LEGEND
  
 Use, reproduction and disclosure by the US Government is
 subject to restrictions as set forth in subparagraphs (a)
 and (c) of the Commercial Computer Software - Restricted
 Rights clause in FAR 52.227-19.
  
 Gaussian, Inc.
 340 Quinnipiac St., Bldg. 40, Wallingford CT 06492
  
  
 ---------------------------------------------------------------
 Warning -- This program may not be used in any manner that
 competes with the business of Gaussian, Inc. or will provide
 assistance to any competitor of Gaussian, Inc.  The licensee
 of this program is prohibited from giving any competitor of
 Gaussian, Inc. access to this program.  By using this program,
 the user acknowledges that Gaussian, Inc. is engaged in the
 business of creating and licensing software in the field of
 computational chemistry and represents and warrants to the
 licensee that it is not a competitor of Gaussian, Inc. and that
 it will not use this program in any manner prohibited above.
 ---------------------------------------------------------------
  

 Cite this work as:
 Gaussian 16, Revision A.03,
 M. J. Frisch, G. W. Trucks, H. B. Schlegel, G. E. Scuseria, 
 M. A. Robb, J. R. Cheeseman, G. Scalmani, V. Barone, 
 G. A. Petersson, H. Nakatsuji, X. Li, M. Caricato, A. V. Marenich, 
 J. Bloino, B. G. Janesko, R. Gomperts, B. Mennucci, H. P. Hratchian, 
 J. V. Ortiz, A. F. Izmaylov, J. L. Sonnenberg, D. Williams-Young, 
 F. Ding, F. Lipparini, F. Egidi, J. Goings, B. Peng, A. Petrone, 
 T. Henderson, D. Ranasinghe, V. G. Zakrzewski, J. Gao, N. Rega, 
 G. Zheng, W. Liang, M. Hada, M. Ehara, K. Toyota, R. Fukuda, 
 J. Hasegawa, M. Ishida, T. Nakajima, Y. Honda, O. Kitao, H. Nakai, 
 T. Vreven, K. Throssell, J. A. Montgomery, Jr., J. E. Peralta, 
 F. Ogliaro, M. J. Bearpark, J. J. Heyd, E. N. Brothers, K. N. Kudin, 
 V. N. Staroverov, T. A. Keith, R. Kobayashi, J. Normand, 
 K. Raghavachari, A. P. Rendell, J. C. Burant, S. S. Iyengar, 
 J. Tomasi, M. Cossi, J. M. Millam, M. Klene, C. Adamo, R. Cammi, 
 J. W. Ochterski, R. L. Martin, K. Morokuma, O. Farkas, 
 J. B. Foresman, and D. J. Fox, Gaussian, Inc., Wallingford CT, 2016.
 
 ******************************************
 Gaussian 16:  ES64L-G16RevA.03 25-Dec-2016
                28-Apr-2025 
 ******************************************
 %nproc=8
 Will use up to    8 processors via shared memory.
 %mem=16GB
 %chk=ethyleneLscanrigidnegative.chk
 ------------------------------------------------------------
 # scan m062x geom=connectivity def2tzvp pop=(nboread,always)
 ------------------------------------------------------------
 1/38=1,57=2,60=1,172=1/1,8;
 2/12=2,17=6,18=5,29=3,40=1/2;
 3/5=44,7=101,11=2,25=1,30=1,74=-55/1,2,3;
 4//1;
 5/5=2,38=5/2;
 6/7=2,8=2,9=2,10=2,18=1,28=1,40=2/1,7;
 1/60=1/8(1);
 99/9=1/99;
 2/29=3/2;
 3/5=44,7=101,11=2,25=1,30=1,74=-55/1,2,3;
 4/5=5,16=3,69=1/1;
 5/5=2,38=5/2;
 6/7=2,8=2,9=2,10=2,18=1,28=1,40=2/1,7;
 1/60=1/8(-5);
 99/9=1/99;
 -----
 M0001
 -----
 Symbolic Z-matrix:
 Charge =  0 Multiplicity = 1
 C
 H                    1    B1
 H                    1    B2       2    A1
 C                    1    B3       2    A2       3    D1       0
 H                    4    B4       1    A3       2    D2       0
 H                    4    B5       1    A4       2    D3       0
       Variables:
  B1                    1.08341                  
  B2                    1.08341                  
  B3                    1.32141Scan 10   -0.04   
  B4                    1.08341                  
  B5                    1.08341                  
  A1                  116.66748                  
  A2                  121.66626                  
  A3                  121.66626                  
  A4                  121.66626                  
  D1                  180.                       
  D2                  180.                       
  D3                    0.                       
 
 Scan the potential surface.
 Variable   Value     No. Steps Step-Size
 -------- ----------- --------- ---------
     3       1.321406      10     -0.0400
 A total of     11 points will be computed.
 ---------------------------------------------------------------------------------------------------
                            Z-MATRIX (ANGSTROMS AND DEGREES)
   CD    Cent   Atom    N1       Length/X        N2       Alpha/Y        N3        Beta/Z          J
 ---------------------------------------------------------------------------------------------------
      1      1  C 
      2      2  H        1   1.083410(     1)
      3      3  H        1   1.083410(     2)      2  116.667(     6)
      4      4  C        1   1.321406(     3)      2  121.666(     7)      3  180.000(    10)      0
      5      5  H        4   1.083410(     4)      1  121.666(     8)      2  180.000(    11)      0
      6      6  H        4   1.083410(     5)      1  121.666(     9)      2    0.000(    12)      0
 ---------------------------------------------------------------------------------------------------
                         Z-Matrix orientation:                         
 ---------------------------------------------------------------------
 Center     Atomic      Atomic             Coordinates (Angstroms)
 Number     Number       Type             X           Y           Z
 ---------------------------------------------------------------------
      1          6           0        0.000000    0.000000    0.000000
      2          1           0        0.000000    0.000000    1.083410
      3          1           0        0.968163    0.000000   -0.486247
      4          6           0       -1.124675   -0.000000   -0.693699
      5          1           0       -1.124675   -0.000000   -1.777109
      6          1           0       -2.092839   -0.000000   -0.207452
 ---------------------------------------------------------------------
                    Distance matrix (angstroms):
                    1          2          3          4          5
     1  C    0.000000
     2  H    1.083410   0.000000
     3  H    1.083410   1.844224   0.000000
     4  C    1.321406   2.103095   2.103095   0.000000
     5  H    2.103095   3.073672   2.458922   1.083410   0.000000
     6  H    2.103095   2.458922   3.073672   1.083410   1.844224
                    6
     6  H    0.000000
 Stoichiometry    C2H4
 Framework group  D2H[C2"(C.C),SG(H4)]
 Deg. of freedom     3
 Full point group                 D2H     NOp   8
 Largest Abelian subgroup         D2H     NOp   8
 Largest concise Abelian subgroup D2      NOp   4
                         Standard orientation:                         
 ---------------------------------------------------------------------
 Center     Atomic      Atomic             Coordinates (Angstroms)
 Number     Number       Type             X           Y           Z
 ---------------------------------------------------------------------
      1          6           0        0.000000    0.000000    0.660703
      2          1           0        0.000000    0.922112    1.229461
      3          1           0       -0.000000   -0.922112    1.229461
      4          6           0        0.000000   -0.000000   -0.660703
      5          1           0       -0.000000   -0.922112   -1.229461
      6          1           0        0.000000    0.922112   -1.229461
 ---------------------------------------------------------------------
 Rotational constants (GHZ):         147.4363801          30.4991052          25.2713935
 Standard basis: def2TZVP (5D, 7F)
 There are    22 symmetry adapted cartesian basis functions of AG  symmetry.
 There are     4 symmetry adapted cartesian basis functions of B1G symmetry.
 There are     9 symmetry adapted cartesian basis functions of B2G symmetry.
 There are    13 symmetry adapted cartesian basis functions of B3G symmetry.
 There are     4 symmetry adapted cartesian basis functions of AU  symmetry.
 There are    22 symmetry adapted cartesian basis functions of B1U symmetry.
 There are    13 symmetry adapted cartesian basis functions of B2U symmetry.
 There are     9 symmetry adapted cartesian basis functions of B3U symmetry.
 There are    19 symmetry adapted basis functions of AG  symmetry.
 There are     4 symmetry adapted basis functions of B1G symmetry.
 There are     8 symmetry adapted basis functions of B2G symmetry.
 There are    12 symmetry adapted basis functions of B3G symmetry.
 There are     4 symmetry adapted basis functions of AU  symmetry.
 There are    19 symmetry adapted basis functions of B1U symmetry.
 There are    12 symmetry adapted basis functions of B2U symmetry.
 There are     8 symmetry adapted basis functions of B3U symmetry.
    86 basis functions,   134 primitive gaussians,    96 cartesian basis functions
     8 alpha electrons        8 beta electrons
       nuclear repulsion energy        33.5266930773 Hartrees.
 NAtoms=    6 NActive=    6 NUniq=    2 SFac= 4.00D+00 NAtFMM=   60 NAOKFM=F Big=F
 Integral buffers will be    131072 words long.
 Raffenetti 2 integral format.
 Two-electron integral symmetry is turned on.
 One-electron integrals computed using PRISM.
   8 Symmetry operations used in ECPInt.
 ECPInt:  NShTT=     741 NPrTT=    2136 LenC2=     742 LenP2D=    1976.
 LDataN:  DoStor=T MaxTD1= 6 Len=  172
 NBasis=    86 RedAO= T EigKep=  2.12D-04  NBF=    19     4     8    12     4    19    12     8
 NBsUse=    86 1.00D-06 EigRej= -1.00D+00 NBFU=    19     4     8    12     4    19    12     8
 ExpMin= 9.52D-02 ExpMax= 1.36D+04 ExpMxC= 4.63D+02 IAcc=3 IRadAn=         5 AccDes= 0.00D+00
 Harris functional with IExCor= 1009 and IRadAn=       5 diagonalized for initial guess.
 HarFok:  IExCor= 1009 AccDes= 0.00D+00 IRadAn=         5 IDoV= 1 UseB2=F ITyADJ=14
 ICtDFT=  3500011 ScaDFX=  1.000000  1.000000  1.000000  1.000000
 FoFCou: FMM=F IPFlag=           0 FMFlag=      100000 FMFlg1=           0
         NFxFlg=           0 DoJE=T BraDBF=F KetDBF=T FulRan=T
         wScrn=  0.000000 ICntrl=       500 IOpCl=  0 I1Cent=   200000004 NGrid=           0
         NMat0=    1 NMatS0=      1 NMatT0=    0 NMatD0=    1 NMtDS0=    0 NMtDT0=    0
 Petite list used in FoFCou.
 Initial guess orbital symmetries:
       Occupied  (AG) (B1U) (AG) (B1U) (B2U) (AG) (B3G) (B3U)
       Virtual   (B2G) (AG) (B2U) (B1U) (B3G) (AG) (AG) (B3U) (B1U)
                 (B2U) (B2G) (B1U) (B2U) (AG) (B1U) (B3G) (B1G)
                 (B1U) (B3G) (B3U) (AU) (AG) (AG) (B2U) (B1U) (B3G)
                 (B2G) (B1U) (AG) (B3U) (B2U) (B1U) (B2G) (B3G)
                 (B2U) (B1U) (B1G) (AG) (B3U) (B2G) (AG) (AU) (B3G)
                 (B2U) (AG) (B2U) (B1U) (B3U) (AG) (B3G) (B1U)
                 (B1G) (AG) (B1U) (B3U) (AU) (B3G) (B2G) (B2U)
                 (B1G) (AG) (B3G) (B1U) (B2G) (B3U) (B2U) (B1U)
                 (AU) (AG) (B3G) (B2U) (B2G) (AG) (B1U) (B3G) (B1U)
                 (AG) (B1U)
 The electronic state of the initial guess is 1-AG.
 Keep R1 ints in memory in symmetry-blocked form, NReq=14388197.
 Requested convergence on RMS density matrix=1.00D-08 within 128 cycles.
 Requested convergence on MAX density matrix=1.00D-06.
 Requested convergence on             energy=1.00D-06.
 No special actions if energy rises.
 Integral accuracy reduced to 1.0D-05 until final iterations.
 Initial convergence to 1.0D-05 achieved.  Increase integral accuracy.
 SCF Done:  E(RM062X) =  -78.5719751297     A.U. after   10 cycles
            NFock= 10  Conv=0.52D-08     -V/T= 2.0053

 **********************************************************************

            Population analysis using the SCF density.

 **********************************************************************

 Orbital symmetries:
       Occupied  (AG) (B1U) (AG) (B1U) (B2U) (AG) (B3G) (B3U)
       Virtual   (B2G) (AG) (B2U) (B1U) (B3G) (AG) (AG) (B1U) (B3U)
                 (B2U) (B2G) (B1U) (B2U) (B1U) (AG) (B3G) (B1G)
                 (B1U) (B3G) (B3U) (AU) (AG) (AG) (B2U) (B1U) (B3G)
                 (B2G) (B1U) (AG) (B3U) (B1U) (B2U) (B3G) (B2G)
                 (B2U) (B1G) (B1U) (AG) (B3U) (B2G) (AG) (AU) (B3G)
                 (B2U) (AG) (B1U) (B2U) (B3U) (AG) (B3G) (B1U)
                 (B1G) (AG) (B1U) (B3U) (B3G) (AU) (B2G) (B2U)
                 (AG) (B1G) (B3G) (B2G) (B1U) (B3U) (B2U) (B1U)
                 (AU) (B3G) (AG) (B2U) (B2G) (AG) (B1U) (B3G) (B1U)
                 (AG) (B1U)
 The electronic state is 1-AG.
 Alpha  occ. eigenvalues --  -10.53573 -10.53453  -0.86107  -0.66177  -0.54260
 Alpha  occ. eigenvalues --   -0.48595  -0.41634  -0.33656
 Alpha virt. eigenvalues --    0.04030   0.10297   0.12534   0.12701   0.17988
 Alpha virt. eigenvalues --    0.22749   0.24254   0.25506   0.25622   0.30691
 Alpha virt. eigenvalues --    0.35497   0.37605   0.45608   0.50269   0.50840
 Alpha virt. eigenvalues --    0.52500   0.58530   0.62269   0.68248   0.77007
 Alpha virt. eigenvalues --    0.82207   0.84322   0.92720   0.99987   1.09727
 Alpha virt. eigenvalues --    1.12791   1.14882   1.27799   1.35903   1.47901
 Alpha virt. eigenvalues --    1.57419   1.58199   1.64382   1.64484   1.74631
 Alpha virt. eigenvalues --    1.77048   1.77612   1.83275   1.84906   1.87598
 Alpha virt. eigenvalues --    2.04348   2.22022   2.25508   2.32717   2.37620
 Alpha virt. eigenvalues --    2.41615   2.43391   2.53328   2.60906   2.63659
 Alpha virt. eigenvalues --    2.64132   2.76971   2.85754   2.91409   2.94505
 Alpha virt. eigenvalues --    2.99611   3.06408   3.09265   3.13210   3.17135
 Alpha virt. eigenvalues --    3.18106   3.30647   3.37555   3.38918   3.41747
 Alpha virt. eigenvalues --    3.47275   3.64169   3.70530   4.08707   4.09283
 Alpha virt. eigenvalues --    4.20556   4.31002   4.38328   4.51230   4.60722
 Alpha virt. eigenvalues --    4.96450  22.05106  22.69154
          Condensed to atoms (all electrons):
               1          2          3          4          5          6
     1  C    4.969992   0.418655   0.418655   0.542838  -0.046497  -0.046497
     2  H    0.418655   0.530014  -0.028677  -0.046497   0.005274  -0.007340
     3  H    0.418655  -0.028677   0.530014  -0.046497  -0.007340   0.005274
     4  C    0.542838  -0.046497  -0.046497   4.969992   0.418655   0.418655
     5  H   -0.046497   0.005274  -0.007340   0.418655   0.530014  -0.028677
     6  H   -0.046497  -0.007340   0.005274   0.418655  -0.028677   0.530014
 Mulliken charges:
               1
     1  C   -0.257145
     2  H    0.128572
     3  H    0.128572
     4  C   -0.257145
     5  H    0.128572
     6  H    0.128572
 Sum of Mulliken charges =  -0.00000
 Mulliken charges with hydrogens summed into heavy atoms:
               1
     1  C   -0.000000
     4  C   -0.000000
 Electronic spatial extent (au):  <R**2>=             82.3932
 Charge=              0.0000 electrons
 Dipole moment (field-independent basis, Debye):
    X=             -0.0000    Y=              0.0000    Z=              0.0000  Tot=              0.0000
 Quadrupole moment (field-independent basis, Debye-Ang):
   XX=            -15.7095   YY=            -12.3289   ZZ=            -12.2444
   XY=              0.0000   XZ=              0.0000   YZ=              0.0000
 Traceless Quadrupole moment (field-independent basis, Debye-Ang):
   XX=             -2.2819   YY=              1.0987   ZZ=              1.1832
   XY=              0.0000   XZ=              0.0000   YZ=              0.0000
 Octapole moment (field-independent basis, Debye-Ang**2):
  XXX=             -0.0000  YYY=              0.0000  ZZZ=             -0.0000  XYY=             -0.0000
  XXY=             -0.0000  XXZ=             -0.0000  XZZ=             -0.0000  YZZ=              0.0000
  YYZ=             -0.0000  XYZ=             -0.0000
 Hexadecapole moment (field-independent basis, Debye-Ang**3):
 XXXX=            -19.2969 YYYY=            -27.2705 ZZZZ=            -68.4790 XXXY=             -0.0000
 XXXZ=              0.0000 YYYX=             -0.0000 YYYZ=             -0.0000 ZZZX=              0.0000
 ZZZY=              0.0000 XXYY=             -8.4651 XXZZ=            -15.5087 YYZZ=            -13.2156
 XXYZ=             -0.0000 YYXZ=              0.0000 ZZXY=              0.0000
 N-N= 3.352669307734D+01 E-N=-2.487526216612D+02  KE= 7.815985188674D+01
 Symmetry AG   KE= 3.759963511985D+01
 Symmetry B1G  KE= 2.473509757266D-33
 Symmetry B2G  KE= 4.061343430099D-18
 Symmetry B3G  KE= 2.117045791780D+00
 Symmetry AU   KE= 1.275008087041D-32
 Symmetry B1U  KE= 3.450606722748D+01
 Symmetry B2U  KE= 1.891400384757D+00
 Symmetry B3U  KE= 2.045703362868D+00
 ******************************Gaussian NBO Version 3.1******************************
             N A T U R A L   A T O M I C   O R B I T A L   A N D
          N A T U R A L   B O N D   O R B I T A L   A N A L Y S I S
 ******************************Gaussian NBO Version 3.1******************************

       /RESON  / : Allow strongly delocalized NBO set
       /DMNAO  / : Print the NAO density matrix
       /BNDIDX / : Print bond indices based on the NAO density matrix
       /MULORB / : Print Mulliken populations by orbital and atom

 Analyzing the SCF density

 Job title: M0001                                                           

 Storage needed:     22652 in NPA,     29909 in NBO (2147483420 available)


 Input atomic orbitals, gross Mulliken populations:

  AO  Atom No lang  Mulliken Population    Atom No      Total
 -------------------------------------------------------------------------------
   1    C  1  S        0.8552809
   2    C  1  S        1.1186918
   3    C  1  S        0.5242342
   4    C  1  S        0.6785489
   5    C  1  S        0.1120310
   6    C  1  px       0.3356547
   7    C  1  py       0.4585261
   8    C  1  pz       0.5059352
   9    C  1  px       0.4209678
  10    C  1  py       0.4305415
  11    C  1  pz       0.3433928
  12    C  1  px       0.2227259
  13    C  1  py       0.1447544
  14    C  1  pz       0.0677382
  15    C  1  dz2      0.0047866
  16    C  1  dxz      0.0024043
  17    C  1  dyz      0.0066891
  18    C  1  dx2y2    0.0018590
  19    C  1  dxy      0.0000000
  20    C  1  dz2     -0.0066287
  21    C  1  dxz      0.0086985
  22    C  1  dyz      0.0148256
  23    C  1  dx2y2    0.0012077
  24    C  1  dxy      0.0000000
  25    C  1  f(0)     0.0006124
  26    C  1  f(C1)    0.0014495
  27    C  1  f(S1)    0.0010856
  28    C  1  f(C2)    0.0005978
  29    C  1  f(S2)    0.0000000
  30    C  1  f(C3)    0.0000448
  31    C  1  f(S3)    0.0004892
                                             C  1      6.2571447
  32    H  2  S        0.2765790
  33    H  2  S        0.4742895
  34    H  2  S        0.1009699
  35    H  2  px       0.0040272
  36    H  2  py       0.0100118
  37    H  2  pz       0.0055502
                                             H  2      0.8714276
  38    H  3  S        0.2765790
  39    H  3  S        0.4742895
  40    H  3  S        0.1009699
  41    H  3  px       0.0040272
  42    H  3  py       0.0100118
  43    H  3  pz       0.0055502
                                             H  3      0.8714276
  44    C  4  S        0.8552809
  45    C  4  S        1.1186918
  46    C  4  S        0.5242342
  47    C  4  S        0.6785489
  48    C  4  S        0.1120310
  49    C  4  px       0.3356547
  50    C  4  py       0.4585261
  51    C  4  pz       0.5059352
  52    C  4  px       0.4209678
  53    C  4  py       0.4305415
  54    C  4  pz       0.3433928
  55    C  4  px       0.2227259
  56    C  4  py       0.1447544
  57    C  4  pz       0.0677382
  58    C  4  dz2      0.0047866
  59    C  4  dxz      0.0024043
  60    C  4  dyz      0.0066891
  61    C  4  dx2y2    0.0018590
  62    C  4  dxy      0.0000000
  63    C  4  dz2     -0.0066287
  64    C  4  dxz      0.0086985
  65    C  4  dyz      0.0148256
  66    C  4  dx2y2    0.0012077
  67    C  4  dxy      0.0000000
  68    C  4  f(0)     0.0006124
  69    C  4  f(C1)    0.0014495
  70    C  4  f(S1)    0.0010856
  71    C  4  f(C2)    0.0005978
  72    C  4  f(S2)    0.0000000
  73    C  4  f(C3)    0.0000448
  74    C  4  f(S3)    0.0004892
                                             C  4      6.2571447
  75    H  5  S        0.2765790
  76    H  5  S        0.4742895
  77    H  5  S        0.1009699
  78    H  5  px       0.0040272
  79    H  5  py       0.0100118
  80    H  5  pz       0.0055502
                                             H  5      0.8714276
  81    H  6  S        0.2765790
  82    H  6  S        0.4742895
  83    H  6  S        0.1009699
  84    H  6  px       0.0040272
  85    H  6  py       0.0100118
  86    H  6  pz       0.0055502
                                             H  6      0.8714276

 Total number of electrons:   16.000000


 Mayer-Mulliken atom-atom bond order matrix:                                   

     Atom    1       2       3       4       5       6
     ---- ------  ------  ------  ------  ------  ------
   1.  C  0.0000  0.9689  0.9689  1.9184 -0.0044 -0.0044
   2.  H  0.9689  0.0000 -0.0030 -0.0044  0.0081  0.0003
   3.  H  0.9689 -0.0030  0.0000 -0.0044  0.0003  0.0081
   4.  C  1.9184 -0.0044 -0.0044  0.0000  0.9689  0.9689
   5.  H -0.0044  0.0081  0.0003  0.9689  0.0000 -0.0030
   6.  H -0.0044  0.0003  0.0081  0.9689 -0.0030  0.0000


 Mayer-Mulliken valencies by atom:                                             

     Atom    1
     ---- ------
   1.  C  3.8474
   2.  H  0.9699
   3.  H  0.9699
   4.  C  3.8474
   5.  H  0.9699
   6.  H  0.9699
 GSVD:  LWork=        1996 too small for GESVD, short by        8354 words or        8354 for optimal perf.


 NATURAL POPULATIONS:  Natural atomic orbital occupancies 
                                                          
   NAO  Atom  No  lang   Type(AO)    Occupancy      Energy
 ----------------------------------------------------------
     1    C    1  S      Cor( 1S)     1.99930     -10.38099
     2    C    1  S      Val( 2S)     1.06798      -0.28603
     3    C    1  S      Ryd( 3S)     0.00345       0.75254
     4    C    1  S      Ryd( 4S)     0.00016       1.60133
     5    C    1  S      Ryd( 5S)     0.00000      21.26565
     6    C    1  px     Val( 2p)     0.99774      -0.12288
     7    C    1  px     Ryd( 3p)     0.00131       0.59404
     8    C    1  px     Ryd( 4p)     0.00002       1.30795
     9    C    1  py     Val( 2p)     1.17745      -0.05744
    10    C    1  py     Ryd( 3p)     0.00282       0.97789
    11    C    1  py     Ryd( 4p)     0.00001       1.73243
    12    C    1  pz     Val( 2p)     1.12233      -0.08849
    13    C    1  pz     Ryd( 3p)     0.00324       0.69113
    14    C    1  pz     Ryd( 4p)     0.00030       2.10437
    15    C    1  dxy    Ryd( 3d)     0.00000       1.37214
    16    C    1  dxy    Ryd( 4d)     0.00000       2.35618
    17    C    1  dxz    Ryd( 3d)     0.00051       1.68898
    18    C    1  dxz    Ryd( 4d)     0.00004       2.47300
    19    C    1  dyz    Ryd( 3d)     0.00104       2.08844
    20    C    1  dyz    Ryd( 4d)     0.00035       2.62776
    21    C    1  dx2y2  Ryd( 3d)     0.00135       1.78180
    22    C    1  dx2y2  Ryd( 4d)     0.00003       2.62751
    23    C    1  dz2    Ryd( 3d)     0.00261       1.99932
    24    C    1  dz2    Ryd( 4d)     0.00016       2.64623
    25    C    1  f(0)   Ryd( 4f)     0.00018       4.05980
    26    C    1  f(C1)  Ryd( 4f)     0.00009       3.44040
    27    C    1  f(S1)  Ryd( 4f)     0.00012       3.65476
    28    C    1  f(C2)  Ryd( 4f)     0.00016       3.74992
    29    C    1  f(S2)  Ryd( 4f)     0.00000       3.16416
    30    C    1  f(C3)  Ryd( 4f)     0.00008       2.95241
    31    C    1  f(S3)  Ryd( 4f)     0.00016       3.23412

    32    H    2  S      Val( 1S)     0.80717       0.04071
    33    H    2  S      Ryd( 2S)     0.00068       0.87096
    34    H    2  S      Ryd( 3S)     0.00016       1.54116
    35    H    2  px     Ryd( 2p)     0.00010       2.10555
    36    H    2  py     Ryd( 2p)     0.00028       2.82092
    37    H    2  pz     Ryd( 2p)     0.00010       2.63668

    38    H    3  S      Val( 1S)     0.80717       0.04071
    39    H    3  S      Ryd( 2S)     0.00068       0.87096
    40    H    3  S      Ryd( 3S)     0.00016       1.54116
    41    H    3  px     Ryd( 2p)     0.00010       2.10555
    42    H    3  py     Ryd( 2p)     0.00028       2.82092
    43    H    3  pz     Ryd( 2p)     0.00010       2.63668

    44    C    4  S      Cor( 1S)     1.99930     -10.38099
    45    C    4  S      Val( 2S)     1.06798      -0.28603
    46    C    4  S      Ryd( 3S)     0.00345       0.75254
    47    C    4  S      Ryd( 4S)     0.00016       1.60133
    48    C    4  S      Ryd( 5S)     0.00000      21.26565
    49    C    4  px     Val( 2p)     0.99774      -0.12288
    50    C    4  px     Ryd( 3p)     0.00131       0.59404
    51    C    4  px     Ryd( 4p)     0.00002       1.30795
    52    C    4  py     Val( 2p)     1.17745      -0.05744
    53    C    4  py     Ryd( 3p)     0.00282       0.97789
    54    C    4  py     Ryd( 4p)     0.00001       1.73243
    55    C    4  pz     Val( 2p)     1.12233      -0.08849
    56    C    4  pz     Ryd( 3p)     0.00324       0.69113
    57    C    4  pz     Ryd( 4p)     0.00030       2.10437
    58    C    4  dxy    Ryd( 3d)     0.00000       1.37214
    59    C    4  dxy    Ryd( 4d)     0.00000       2.35618
    60    C    4  dxz    Ryd( 3d)     0.00051       1.68898
    61    C    4  dxz    Ryd( 4d)     0.00004       2.47300
    62    C    4  dyz    Ryd( 3d)     0.00104       2.08844
    63    C    4  dyz    Ryd( 4d)     0.00035       2.62776
    64    C    4  dx2y2  Ryd( 3d)     0.00135       1.78180
    65    C    4  dx2y2  Ryd( 4d)     0.00003       2.62751
    66    C    4  dz2    Ryd( 3d)     0.00261       1.99932
    67    C    4  dz2    Ryd( 4d)     0.00016       2.64623
    68    C    4  f(0)   Ryd( 4f)     0.00018       4.05980
    69    C    4  f(C1)  Ryd( 4f)     0.00009       3.44040
    70    C    4  f(S1)  Ryd( 4f)     0.00012       3.65476
    71    C    4  f(C2)  Ryd( 4f)     0.00016       3.74992
    72    C    4  f(S2)  Ryd( 4f)     0.00000       3.16416
    73    C    4  f(C3)  Ryd( 4f)     0.00008       2.95241
    74    C    4  f(S3)  Ryd( 4f)     0.00016       3.23412

    75    H    5  S      Val( 1S)     0.80717       0.04071
    76    H    5  S      Ryd( 2S)     0.00068       0.87096
    77    H    5  S      Ryd( 3S)     0.00016       1.54116
    78    H    5  px     Ryd( 2p)     0.00010       2.10555
    79    H    5  py     Ryd( 2p)     0.00028       2.82092
    80    H    5  pz     Ryd( 2p)     0.00010       2.63668

    81    H    6  S      Val( 1S)     0.80717       0.04071
    82    H    6  S      Ryd( 2S)     0.00068       0.87096
    83    H    6  S      Ryd( 3S)     0.00016       1.54116
    84    H    6  px     Ryd( 2p)     0.00010       2.10555
    85    H    6  py     Ryd( 2p)     0.00028       2.82092
    86    H    6  pz     Ryd( 2p)     0.00010       2.63668

 WARNING:  Population inversion found on atom  C    1
           Population inversion found on atom  C    4


 Summary of Natural Population Analysis:                  
                                                          
                                       Natural Population 
                Natural  -----------------------------------------------
    Atom  No    Charge         Core      Valence    Rydberg      Total
 -----------------------------------------------------------------------
      C    1   -0.38299      1.99930     4.36551    0.01818     6.38299
      H    2    0.19150      0.00000     0.80717    0.00133     0.80850
      H    3    0.19150      0.00000     0.80717    0.00133     0.80850
      C    4   -0.38299      1.99930     4.36551    0.01818     6.38299
      H    5    0.19150      0.00000     0.80717    0.00133     0.80850
      H    6    0.19150      0.00000     0.80717    0.00133     0.80850
 =======================================================================
   * Total *   -0.00000      3.99860    11.95971    0.04169    16.00000

                                 Natural Population      
 --------------------------------------------------------
   Core                       3.99860 ( 99.9650% of   4)
   Valence                   11.95971 ( 99.6643% of  12)
   Natural Minimal Basis     15.95831 ( 99.7394% of  16)
   Natural Rydberg Basis      0.04169 (  0.2606% of  16)
 --------------------------------------------------------

    Atom  No          Natural Electron Configuration
 ----------------------------------------------------------------------------
      C    1      [core]2S( 1.07)2p( 3.30)3p( 0.01)3d( 0.01)
      H    2            1S( 0.81)
      H    3            1S( 0.81)
      C    4      [core]2S( 1.07)2p( 3.30)3p( 0.01)3d( 0.01)
      H    5            1S( 0.81)
      H    6            1S( 0.81)


 Wiberg bond index matrix in the NAO basis:                                    

     Atom    1       2       3       4       5       6
     ---- ------  ------  ------  ------  ------  ------
   1.  C  0.0000  0.9389  0.9389  2.0491  0.0051  0.0051
   2.  H  0.9389  0.0000  0.0003  0.0051  0.0168  0.0039
   3.  H  0.9389  0.0003  0.0000  0.0051  0.0039  0.0168
   4.  C  2.0491  0.0051  0.0051  0.0000  0.9389  0.9389
   5.  H  0.0051  0.0168  0.0039  0.9389  0.0000  0.0003
   6.  H  0.0051  0.0039  0.0168  0.9389  0.0003  0.0000


 Wiberg bond index, Totals by atom:                                            

     Atom    1
     ---- ------
   1.  C  3.9371
   2.  H  0.9650
   3.  H  0.9650
   4.  C  3.9371
   5.  H  0.9650
   6.  H  0.9650


 Atom-atom overlap-weighted NAO bond order:                                    

     Atom    1       2       3       4       5       6
     ---- ------  ------  ------  ------  ------  ------
   1.  C  0.0000  0.8035  0.8035  1.4618  0.0169  0.0169
   2.  H  0.8035  0.0000 -0.0018  0.0169 -0.0022 -0.0030
   3.  H  0.8035 -0.0018  0.0000  0.0169 -0.0030 -0.0022
   4.  C  1.4618  0.0169  0.0169  0.0000  0.8035  0.8035
   5.  H  0.0169 -0.0022 -0.0030  0.8035  0.0000 -0.0018
   6.  H  0.0169 -0.0030 -0.0022  0.8035 -0.0018  0.0000


 Atom-atom overlap-weighted NAO bond order, Totals by atom:                    

     Atom    1
     ---- ------
   1.  C  3.1026
   2.  H  0.8133
   3.  H  0.8133
   4.  C  3.1026
   5.  H  0.8133
   6.  H  0.8133


 MO bond order:                                                                

     Atom    1       2       3       4       5       6
     ---- ------  ------  ------  ------  ------  ------
   1.  C  0.0000  1.5947  0.1921  1.1217  0.0739 -0.0317
   2.  H  1.5947  0.0000 -0.0216  0.0741  0.0868 -0.0491
   3.  H  0.1921 -0.0216  0.0000  0.1362 -0.0609  0.0869
   4.  C  1.1217  0.0741  0.1362  0.0000 -0.5955  0.7836
   5.  H  0.0739  0.0868 -0.0609 -0.5955  0.0000 -0.0335
   6.  H -0.0317 -0.0491  0.0869  0.7836 -0.0335  0.0000


 MO atomic valencies:                                                          

     Atom    1
     ---- ------
   1.  C  2.9506
   2.  H  1.6850
   3.  H  0.3327
   4.  C  1.5201
   5.  H -0.5292
   6.  H  0.7562


 NAO density matrix:                                                           

          NAO        1       2       3       4       5       6       7       8
      ---------- ------- ------- ------- ------- ------- ------- ------- -------
   1.  C 1 (S)    1.9993  0.0000 -0.0000  0.0000  0.0000  0.0000 -0.0000 -0.0000
   2.  C 1 (S)    0.0000  1.0680  0.0000 -0.0000 -0.0000  0.0000  0.0000 -0.0000
   3.  C 1 (S)   -0.0000  0.0000  0.0035 -0.0000 -0.0000  0.0000  0.0000  0.0000
   4.  C 1 (S)    0.0000 -0.0000 -0.0000  0.0002 -0.0000  0.0000  0.0000  0.0000
   5.  C 1 (S)    0.0000 -0.0000 -0.0000 -0.0000  0.0000 -0.0000 -0.0000 -0.0000
   6.  C 1 (px)   0.0000  0.0000  0.0000  0.0000 -0.0000  0.9977  0.0362  0.0047
   7.  C 1 (px)  -0.0000  0.0000  0.0000  0.0000 -0.0000  0.0362  0.0013  0.0002
   8.  C 1 (px)  -0.0000 -0.0000  0.0000  0.0000 -0.0000  0.0047  0.0002  0.0000
   9.  C 1 (py)   0.0000  0.0000  0.0000  0.0000 -0.0000  0.0000 -0.0000 -0.0000
  10.  C 1 (py)  -0.0000 -0.0000  0.0000  0.0000 -0.0000  0.0000  0.0000 -0.0000
  11.  C 1 (py)  -0.0000 -0.0000  0.0000 -0.0000 -0.0000  0.0000  0.0000  0.0000
  12.  C 1 (pz)   0.0088  0.1077  0.0477 -0.0072 -0.0000  0.0000  0.0000 -0.0000
  13.  C 1 (pz)  -0.0027  0.0151 -0.0032  0.0001 -0.0000  0.0000  0.0000  0.0000
  14.  C 1 (pz)   0.0009 -0.0060  0.0003  0.0002  0.0000  0.0000  0.0000  0.0000
  15.  C 1 (d1)  -0.0000  0.0000 -0.0000 -0.0000  0.0000  0.0000  0.0000  0.0000
  16.  C 1 (d1)   0.0000 -0.0000  0.0000  0.0000 -0.0000 -0.0000 -0.0000  0.0000
  17.  C 1 (d2)   0.0000 -0.0000 -0.0000 -0.0000  0.0000 -0.0226 -0.0008 -0.0001
  18.  C 1 (d2)  -0.0000  0.0000 -0.0000 -0.0000  0.0000 -0.0060 -0.0002 -0.0000
  19.  C 1 (d3)  -0.0000 -0.0000  0.0000  0.0000 -0.0000  0.0000 -0.0000 -0.0000
  20.  C 1 (d3)   0.0000  0.0000 -0.0000 -0.0000  0.0000  0.0000  0.0000 -0.0000
  21.  C 1 (d4)   0.0053 -0.0319 -0.0008  0.0002  0.0000  0.0000 -0.0000  0.0000
  22.  C 1 (d4)  -0.0011  0.0026 -0.0001 -0.0000 -0.0000 -0.0000 -0.0000 -0.0000
  23.  C 1 (d5)  -0.0024  0.0092 -0.0020  0.0004  0.0000  0.0000  0.0000  0.0000
  24.  C 1 (d5)  -0.0004  0.0066 -0.0003 -0.0001 -0.0000 -0.0000 -0.0000 -0.0000
  25.  C 1 (f1)   0.0012 -0.0095  0.0003 -0.0001 -0.0000 -0.0000 -0.0000 -0.0000
  26.  C 1 (f2)  -0.0000  0.0000  0.0000  0.0000 -0.0000  0.0096  0.0003  0.0000
  27.  C 1 (f3)   0.0000  0.0000  0.0000  0.0000 -0.0000  0.0000  0.0000 -0.0000
  28.  C 1 (f4)   0.0008 -0.0084 -0.0005  0.0000  0.0000 -0.0000 -0.0000  0.0000
  29.  C 1 (f5)   0.0000 -0.0000 -0.0000 -0.0000  0.0000  0.0000  0.0000 -0.0000
  30.  C 1 (f6)  -0.0000 -0.0000 -0.0000 -0.0000  0.0000 -0.0087 -0.0003 -0.0000
  31.  C 1 (f7)   0.0000  0.0000 -0.0000 -0.0000 -0.0000 -0.0000 -0.0000  0.0000
  32.  H 2 (S)   -0.0061  0.5330  0.0179 -0.0021 -0.0000  0.0000 -0.0000 -0.0000
  33.  H 2 (S)   -0.0091  0.0039 -0.0009 -0.0001 -0.0000  0.0000  0.0000  0.0000
  34.  H 2 (S)   -0.0093 -0.0065  0.0000  0.0001  0.0000 -0.0000 -0.0000 -0.0000
  35.  H 2 (px)  -0.0000 -0.0000  0.0000  0.0000 -0.0000  0.0101  0.0004  0.0000
  36.  H 2 (py)   0.0027 -0.0102 -0.0005  0.0001  0.0000  0.0000  0.0000  0.0000
  37.  H 2 (pz)   0.0017 -0.0054  0.0001 -0.0000 -0.0000  0.0000  0.0000  0.0000
  38.  H 3 (S)   -0.0061  0.5330  0.0179 -0.0021 -0.0000  0.0000  0.0000  0.0000
  39.  H 3 (S)   -0.0091  0.0039 -0.0009 -0.0001 -0.0000 -0.0000 -0.0000 -0.0000
  40.  H 3 (S)   -0.0093 -0.0065  0.0000  0.0001  0.0000  0.0000  0.0000  0.0000
  41.  H 3 (px)  -0.0000 -0.0000 -0.0000  0.0000 -0.0000  0.0101  0.0004  0.0000
  42.  H 3 (py)  -0.0027  0.0102  0.0005 -0.0001 -0.0000  0.0000  0.0000  0.0000
  43.  H 3 (pz)   0.0017 -0.0054  0.0001 -0.0000 -0.0000 -0.0000 -0.0000 -0.0000
  44.  C 4 (S)    0.0001  0.0015  0.0090 -0.0070  0.0001 -0.0000 -0.0000  0.0000
  45.  C 4 (S)    0.0015  0.3735  0.0060  0.0111  0.0000 -0.0000 -0.0000  0.0000
  46.  C 4 (S)    0.0090  0.0060  0.0034 -0.0001 -0.0000 -0.0000 -0.0000 -0.0000
  47.  C 4 (S)   -0.0070  0.0111 -0.0001 -0.0000 -0.0000 -0.0000 -0.0000 -0.0000
  48.  C 4 (S)    0.0001  0.0000 -0.0000 -0.0000 -0.0000  0.0000  0.0000  0.0000
  49.  C 4 (px)   0.0000  0.0000  0.0000  0.0000 -0.0000  0.9977  0.0362  0.0047
  50.  C 4 (px)  -0.0000 -0.0000  0.0000  0.0000 -0.0000  0.0362  0.0013  0.0002
  51.  C 4 (px)  -0.0000  0.0000  0.0000  0.0000 -0.0000  0.0047  0.0002  0.0000
  52.  C 4 (py)   0.0000 -0.0000  0.0000  0.0000 -0.0000 -0.0000 -0.0000  0.0000
  53.  C 4 (py)  -0.0000  0.0000  0.0000 -0.0000 -0.0000 -0.0000 -0.0000  0.0000
  54.  C 4 (py)   0.0000 -0.0000 -0.0000 -0.0000  0.0000 -0.0000 -0.0000 -0.0000
  55.  C 4 (pz)   0.0103  0.5200 -0.0532 -0.0028  0.0000  0.0000  0.0000 -0.0000
  56.  C 4 (pz)   0.0215 -0.0048  0.0030 -0.0002 -0.0000  0.0000  0.0000 -0.0000
  57.  C 4 (pz)  -0.0053 -0.0131 -0.0001  0.0001  0.0000  0.0000  0.0000  0.0000
  58.  C 4 (d1)   0.0000 -0.0000 -0.0000 -0.0000  0.0000  0.0000  0.0000  0.0000
  59.  C 4 (d1)  -0.0000 -0.0000 -0.0000  0.0000  0.0000  0.0000  0.0000 -0.0000
  60.  C 4 (d2)  -0.0000 -0.0000  0.0000  0.0000 -0.0000  0.0226  0.0008  0.0001
  61.  C 4 (d2)   0.0000  0.0000  0.0000  0.0000 -0.0000  0.0060  0.0002  0.0000
  62.  C 4 (d3)  -0.0000 -0.0000 -0.0000 -0.0000  0.0000  0.0000  0.0000 -0.0000
  63.  C 4 (d3)   0.0000  0.0000  0.0000  0.0000 -0.0000 -0.0000 -0.0000 -0.0000
  64.  C 4 (d4)  -0.0005  0.0011 -0.0011 -0.0004 -0.0000 -0.0000 -0.0000 -0.0000
  65.  C 4 (d4)   0.0008 -0.0030 -0.0001  0.0000  0.0000  0.0000  0.0000  0.0000
  66.  C 4 (d5)  -0.0075  0.0349 -0.0022 -0.0000  0.0000 -0.0000 -0.0000 -0.0000
  67.  C 4 (d5)   0.0013 -0.0079 -0.0001  0.0001  0.0000  0.0000  0.0000  0.0000
  68.  C 4 (f1)  -0.0028  0.0110 -0.0003  0.0001  0.0000 -0.0000 -0.0000 -0.0000
  69.  C 4 (f2)  -0.0000 -0.0000  0.0000  0.0000 -0.0000  0.0096  0.0003  0.0000
  70.  C 4 (f3)  -0.0000 -0.0000  0.0000  0.0000 -0.0000 -0.0000 -0.0000 -0.0000
  71.  C 4 (f4)   0.0003 -0.0003  0.0006  0.0001  0.0000  0.0000  0.0000  0.0000
  72.  C 4 (f5)   0.0000  0.0000  0.0000 -0.0000 -0.0000  0.0000 -0.0000 -0.0000
  73.  C 4 (f6)  -0.0000 -0.0000 -0.0000 -0.0000  0.0000 -0.0087 -0.0003 -0.0000
  74.  C 4 (f7)  -0.0000 -0.0000 -0.0000 -0.0000  0.0000  0.0000  0.0000  0.0000
  75.  H 5 (S)    0.0045  0.0285  0.0222  0.0060  0.0000  0.0000  0.0000 -0.0000
  76.  H 5 (S)    0.0010 -0.0104 -0.0008  0.0001 -0.0000  0.0000  0.0000  0.0000
  77.  H 5 (S)   -0.0012  0.0027 -0.0001 -0.0001 -0.0000 -0.0000 -0.0000 -0.0000
  78.  H 5 (px)  -0.0000 -0.0000  0.0000  0.0000 -0.0000  0.0101  0.0004  0.0000
  79.  H 5 (py)   0.0002 -0.0005  0.0005  0.0001  0.0000 -0.0000 -0.0000 -0.0000
  80.  H 5 (pz)  -0.0010  0.0033 -0.0001  0.0001  0.0000 -0.0000 -0.0000 -0.0000
  81.  H 6 (S)    0.0045  0.0285  0.0222  0.0060  0.0000 -0.0000 -0.0000  0.0000
  82.  H 6 (S)    0.0010 -0.0104 -0.0008  0.0001 -0.0000 -0.0000 -0.0000 -0.0000
  83.  H 6 (S)   -0.0012  0.0027 -0.0001 -0.0001 -0.0000  0.0000  0.0000  0.0000
  84.  H 6 (px)  -0.0000 -0.0000  0.0000  0.0000 -0.0000  0.0101  0.0004  0.0000
  85.  H 6 (py)  -0.0002  0.0005 -0.0005 -0.0001 -0.0000 -0.0000 -0.0000 -0.0000
  86.  H 6 (pz)  -0.0010  0.0033 -0.0001  0.0001  0.0000  0.0000  0.0000  0.0000

          NAO        9      10      11      12      13      14      15      16
      ---------- ------- ------- ------- ------- ------- ------- ------- -------
   1.  C 1 (S)    0.0000 -0.0000 -0.0000  0.0088 -0.0027  0.0009 -0.0000  0.0000
   2.  C 1 (S)    0.0000 -0.0000 -0.0000  0.1077  0.0151 -0.0060  0.0000 -0.0000
   3.  C 1 (S)    0.0000  0.0000  0.0000  0.0477 -0.0032  0.0003 -0.0000  0.0000
   4.  C 1 (S)    0.0000  0.0000 -0.0000 -0.0072  0.0001  0.0002 -0.0000  0.0000
   5.  C 1 (S)   -0.0000 -0.0000 -0.0000 -0.0000 -0.0000  0.0000  0.0000 -0.0000
   6.  C 1 (px)   0.0000  0.0000  0.0000  0.0000  0.0000  0.0000  0.0000 -0.0000
   7.  C 1 (px)  -0.0000  0.0000  0.0000  0.0000  0.0000  0.0000  0.0000 -0.0000
   8.  C 1 (px)  -0.0000 -0.0000  0.0000 -0.0000  0.0000  0.0000  0.0000  0.0000
   9.  C 1 (py)   1.1775  0.0085  0.0024  0.0000  0.0000  0.0000 -0.0000  0.0000
  10.  C 1 (py)   0.0085  0.0028  0.0001 -0.0000 -0.0000 -0.0000  0.0000  0.0000
  11.  C 1 (py)   0.0024  0.0001  0.0000 -0.0000 -0.0000 -0.0000 -0.0000  0.0000
  12.  C 1 (pz)   0.0000 -0.0000 -0.0000  1.1223 -0.0447 -0.0071 -0.0000  0.0000
  13.  C 1 (pz)   0.0000 -0.0000 -0.0000 -0.0447  0.0032 -0.0003  0.0000 -0.0000
  14.  C 1 (pz)   0.0000 -0.0000 -0.0000 -0.0071 -0.0003  0.0003 -0.0000  0.0000
  15.  C 1 (d1)  -0.0000  0.0000 -0.0000 -0.0000  0.0000 -0.0000  0.0000  0.0000
  16.  C 1 (d1)   0.0000  0.0000  0.0000  0.0000 -0.0000  0.0000  0.0000  0.0000
  17.  C 1 (d2)  -0.0000 -0.0000 -0.0000 -0.0000 -0.0000 -0.0000 -0.0000 -0.0000
  18.  C 1 (d2)   0.0000  0.0000 -0.0000  0.0000  0.0000 -0.0000 -0.0000 -0.0000
  19.  C 1 (d3)   0.0349  0.0003  0.0001 -0.0000 -0.0000  0.0000 -0.0000  0.0000
  20.  C 1 (d3)   0.0038  0.0010  0.0000 -0.0000 -0.0000 -0.0000  0.0000  0.0000
  21.  C 1 (d4)  -0.0000 -0.0000  0.0000 -0.0238  0.0003  0.0003  0.0000 -0.0000
  22.  C 1 (d4)  -0.0000 -0.0000 -0.0000  0.0013  0.0001 -0.0001  0.0000 -0.0000
  23.  C 1 (d5)   0.0000 -0.0000  0.0000 -0.0513  0.0022  0.0003  0.0000 -0.0000
  24.  C 1 (d5)  -0.0000 -0.0000 -0.0000  0.0038  0.0003 -0.0002  0.0000 -0.0000
  25.  C 1 (f1)  -0.0000  0.0000  0.0000  0.0082 -0.0004 -0.0000 -0.0000  0.0000
  26.  C 1 (f2)   0.0000  0.0000  0.0000  0.0000  0.0000  0.0000 -0.0000 -0.0000
  27.  C 1 (f3)   0.0108  0.0003  0.0000  0.0000  0.0000 -0.0000 -0.0000  0.0000
  28.  C 1 (f4)  -0.0000 -0.0000 -0.0000 -0.0110  0.0004  0.0001  0.0000 -0.0000
  29.  C 1 (f5)  -0.0000 -0.0000 -0.0000 -0.0000  0.0000 -0.0000 -0.0000 -0.0000
  30.  C 1 (f6)   0.0000 -0.0000 -0.0000 -0.0000 -0.0000 -0.0000 -0.0000  0.0000
  31.  C 1 (f7)  -0.0136 -0.0001 -0.0000  0.0000  0.0000 -0.0000  0.0000 -0.0000
  32.  H 2 (S)    0.6802  0.0115  0.0017  0.4351 -0.0096 -0.0046 -0.0000  0.0000
  33.  H 2 (S)    0.0043 -0.0009 -0.0000 -0.0045  0.0008 -0.0003 -0.0000 -0.0000
  34.  H 2 (S)    0.0072 -0.0000  0.0000 -0.0035 -0.0001  0.0001 -0.0000  0.0000
  35.  H 2 (px)   0.0000  0.0000  0.0000  0.0000  0.0000  0.0000  0.0000  0.0000
  36.  H 2 (py)  -0.0089 -0.0003 -0.0000 -0.0108  0.0003  0.0001  0.0000 -0.0000
  37.  H 2 (pz)  -0.0088  0.0000 -0.0000  0.0016 -0.0002  0.0000  0.0000 -0.0000
  38.  H 3 (S)   -0.6802 -0.0115 -0.0017  0.4351 -0.0096 -0.0046  0.0000 -0.0000
  39.  H 3 (S)   -0.0043  0.0009  0.0000 -0.0045  0.0008 -0.0003  0.0000 -0.0000
  40.  H 3 (S)   -0.0072  0.0000 -0.0000 -0.0035 -0.0001  0.0001  0.0000 -0.0000
  41.  H 3 (px)   0.0000  0.0000  0.0000 -0.0000  0.0000  0.0000  0.0000 -0.0000
  42.  H 3 (py)  -0.0089 -0.0003 -0.0000  0.0108 -0.0003 -0.0001  0.0000 -0.0000
  43.  H 3 (pz)   0.0088 -0.0000  0.0000  0.0016 -0.0002  0.0000 -0.0000  0.0000
  44.  C 4 (S)    0.0000 -0.0000 -0.0000 -0.0103 -0.0215  0.0053 -0.0000  0.0000
  45.  C 4 (S)   -0.0000  0.0000  0.0000 -0.5200  0.0048  0.0131 -0.0000  0.0000
  46.  C 4 (S)   -0.0000  0.0000  0.0000  0.0532 -0.0030  0.0001 -0.0000  0.0000
  47.  C 4 (S)   -0.0000 -0.0000  0.0000  0.0028  0.0002 -0.0001  0.0000 -0.0000
  48.  C 4 (S)    0.0000  0.0000 -0.0000 -0.0000  0.0000 -0.0000  0.0000 -0.0000
  49.  C 4 (px)   0.0000  0.0000  0.0000  0.0000  0.0000  0.0000  0.0000 -0.0000
  50.  C 4 (px)   0.0000  0.0000  0.0000 -0.0000  0.0000  0.0000  0.0000 -0.0000
  51.  C 4 (px)   0.0000  0.0000  0.0000  0.0000  0.0000  0.0000 -0.0000 -0.0000
  52.  C 4 (py)   0.1890 -0.0549 -0.0020  0.0000 -0.0000  0.0000 -0.0000  0.0000
  53.  C 4 (py)  -0.0549 -0.0012 -0.0001  0.0000  0.0000  0.0000  0.0000 -0.0000
  54.  C 4 (py)  -0.0020 -0.0001 -0.0000 -0.0000 -0.0000 -0.0000  0.0000 -0.0000
  55.  C 4 (pz)   0.0000 -0.0000 -0.0000 -0.5547  0.0542 -0.0101  0.0000 -0.0000
  56.  C 4 (pz)   0.0000  0.0000  0.0000  0.0542 -0.0029 -0.0000 -0.0000  0.0000
  57.  C 4 (pz)   0.0000  0.0000  0.0000 -0.0101 -0.0000  0.0002  0.0000  0.0000
  58.  C 4 (d1)   0.0000  0.0000  0.0000 -0.0000  0.0000 -0.0000 -0.0000 -0.0000
  59.  C 4 (d1)  -0.0000  0.0000 -0.0000 -0.0000  0.0000  0.0000 -0.0000 -0.0000
  60.  C 4 (d2)  -0.0000 -0.0000  0.0000 -0.0000  0.0000  0.0000  0.0000  0.0000
  61.  C 4 (d2)  -0.0000  0.0000  0.0000  0.0000  0.0000  0.0000  0.0000  0.0000
  62.  C 4 (d3)  -0.0041  0.0017  0.0001 -0.0000 -0.0000 -0.0000  0.0000 -0.0000
  63.  C 4 (d3)   0.0191  0.0005  0.0001  0.0000  0.0000  0.0000 -0.0000  0.0000
  64.  C 4 (d4)   0.0000 -0.0000  0.0000  0.0060  0.0008 -0.0006  0.0000 -0.0000
  65.  C 4 (d4)  -0.0000  0.0000 -0.0000 -0.0037  0.0000  0.0001  0.0000 -0.0000
  66.  C 4 (d5)  -0.0000  0.0000 -0.0000 -0.0281  0.0025 -0.0004  0.0000 -0.0000
  67.  C 4 (d5)   0.0000  0.0000  0.0000 -0.0093  0.0001  0.0002  0.0000 -0.0000
  68.  C 4 (f1)  -0.0000  0.0000  0.0000 -0.0068  0.0004  0.0000  0.0000 -0.0000
  69.  C 4 (f2)  -0.0000 -0.0000  0.0000 -0.0000 -0.0000  0.0000  0.0000  0.0000
  70.  C 4 (f3)  -0.0028 -0.0006 -0.0000  0.0000 -0.0000  0.0000 -0.0000 -0.0000
  71.  C 4 (f4)  -0.0000  0.0000  0.0000  0.0032 -0.0005  0.0002 -0.0000  0.0000
  72.  C 4 (f5)   0.0000 -0.0000  0.0000  0.0000 -0.0000  0.0000 -0.0000 -0.0000
  73.  C 4 (f6)  -0.0000 -0.0000 -0.0000 -0.0000 -0.0000 -0.0000 -0.0000 -0.0000
  74.  C 4 (f7)  -0.0026  0.0006  0.0000 -0.0000 -0.0000 -0.0000  0.0000 -0.0000
  75.  H 5 (S)    0.0245  0.0338  0.0014 -0.0208 -0.0170  0.0092 -0.0000  0.0000
  76.  H 5 (S)   -0.0187 -0.0001 -0.0000 -0.0174  0.0007  0.0001  0.0000 -0.0000
  77.  H 5 (S)   -0.0026  0.0003  0.0000  0.0050  0.0001 -0.0002  0.0000 -0.0000
  78.  H 5 (px)  -0.0000  0.0000  0.0000 -0.0000  0.0000  0.0000  0.0000  0.0000
  79.  H 5 (py)   0.0044  0.0005  0.0000  0.0012 -0.0004  0.0002 -0.0000  0.0000
  80.  H 5 (pz)  -0.0034  0.0004  0.0000 -0.0036  0.0001  0.0000  0.0000 -0.0000
  81.  H 6 (S)   -0.0245 -0.0338 -0.0014 -0.0208 -0.0170  0.0092 -0.0000  0.0000
  82.  H 6 (S)    0.0187  0.0001  0.0000 -0.0174  0.0007  0.0001 -0.0000  0.0000
  83.  H 6 (S)    0.0026 -0.0003 -0.0000  0.0050  0.0001 -0.0002 -0.0000  0.0000
  84.  H 6 (px)  -0.0000  0.0000  0.0000 -0.0000  0.0000  0.0000  0.0000 -0.0000
  85.  H 6 (py)   0.0044  0.0005  0.0000 -0.0012  0.0004 -0.0002  0.0000 -0.0000
  86.  H 6 (pz)   0.0034 -0.0004 -0.0000 -0.0036  0.0001  0.0000 -0.0000  0.0000

          NAO       17      18      19      20      21      22      23      24
      ---------- ------- ------- ------- ------- ------- ------- ------- -------
   1.  C 1 (S)    0.0000 -0.0000 -0.0000  0.0000  0.0053 -0.0011 -0.0024 -0.0004
   2.  C 1 (S)   -0.0000  0.0000 -0.0000  0.0000 -0.0319  0.0026  0.0092  0.0066
   3.  C 1 (S)   -0.0000 -0.0000  0.0000 -0.0000 -0.0008 -0.0001 -0.0020 -0.0003
   4.  C 1 (S)   -0.0000 -0.0000  0.0000 -0.0000  0.0002 -0.0000  0.0004 -0.0001
   5.  C 1 (S)    0.0000  0.0000 -0.0000  0.0000  0.0000 -0.0000  0.0000 -0.0000
   6.  C 1 (px)  -0.0226 -0.0060  0.0000  0.0000  0.0000 -0.0000  0.0000 -0.0000
   7.  C 1 (px)  -0.0008 -0.0002 -0.0000  0.0000 -0.0000 -0.0000  0.0000 -0.0000
   8.  C 1 (px)  -0.0001 -0.0000 -0.0000 -0.0000  0.0000 -0.0000  0.0000 -0.0000
   9.  C 1 (py)  -0.0000  0.0000  0.0349  0.0038 -0.0000 -0.0000  0.0000 -0.0000
  10.  C 1 (py)  -0.0000  0.0000  0.0003  0.0010 -0.0000 -0.0000 -0.0000 -0.0000
  11.  C 1 (py)  -0.0000 -0.0000  0.0001  0.0000  0.0000 -0.0000  0.0000 -0.0000
  12.  C 1 (pz)  -0.0000  0.0000 -0.0000 -0.0000 -0.0238  0.0013 -0.0513  0.0038
  13.  C 1 (pz)  -0.0000  0.0000 -0.0000 -0.0000  0.0003  0.0001  0.0022  0.0003
  14.  C 1 (pz)  -0.0000 -0.0000  0.0000 -0.0000  0.0003 -0.0001  0.0003 -0.0002
  15.  C 1 (d1)  -0.0000 -0.0000 -0.0000  0.0000  0.0000  0.0000  0.0000  0.0000
  16.  C 1 (d1)  -0.0000 -0.0000  0.0000  0.0000 -0.0000 -0.0000 -0.0000 -0.0000
  17.  C 1 (d2)   0.0005  0.0001 -0.0000 -0.0000  0.0000  0.0000 -0.0000  0.0000
  18.  C 1 (d2)   0.0001  0.0000  0.0000  0.0000 -0.0000  0.0000 -0.0000  0.0000
  19.  C 1 (d3)  -0.0000  0.0000  0.0010  0.0001 -0.0000  0.0000 -0.0000 -0.0000
  20.  C 1 (d3)  -0.0000  0.0000  0.0001  0.0004  0.0000 -0.0000  0.0000  0.0000
  21.  C 1 (d4)   0.0000 -0.0000 -0.0000  0.0000  0.0014 -0.0001  0.0007 -0.0003
  22.  C 1 (d4)   0.0000  0.0000  0.0000 -0.0000 -0.0001  0.0000 -0.0001  0.0001
  23.  C 1 (d5)  -0.0000 -0.0000 -0.0000  0.0000  0.0007 -0.0001  0.0026 -0.0002
  24.  C 1 (d5)   0.0000  0.0000 -0.0000  0.0000 -0.0003  0.0001 -0.0002  0.0002
  25.  C 1 (f1)   0.0000  0.0000 -0.0000  0.0000  0.0001  0.0000 -0.0005  0.0000
  26.  C 1 (f2)  -0.0002 -0.0001  0.0000  0.0000 -0.0000 -0.0000 -0.0000  0.0000
  27.  C 1 (f3)  -0.0000 -0.0000  0.0003  0.0001 -0.0000  0.0000 -0.0000  0.0000
  28.  C 1 (f4)   0.0000 -0.0000 -0.0000  0.0000  0.0004 -0.0000  0.0004 -0.0001
  29.  C 1 (f5)  -0.0000  0.0000 -0.0000 -0.0000  0.0000  0.0000  0.0000  0.0000
  30.  C 1 (f6)   0.0002  0.0001  0.0000 -0.0000  0.0000  0.0000 -0.0000  0.0000
  31.  C 1 (f7)   0.0000  0.0000 -0.0004 -0.0000 -0.0000  0.0000 -0.0000  0.0000
  32.  H 2 (S)   -0.0000  0.0000  0.0203  0.0045 -0.0229  0.0015 -0.0131  0.0039
  33.  H 2 (S)   -0.0000 -0.0000  0.0001 -0.0003 -0.0001  0.0001  0.0002  0.0002
  34.  H 2 (S)    0.0000  0.0000  0.0002 -0.0000  0.0002 -0.0000  0.0001 -0.0001
  35.  H 2 (px)  -0.0002 -0.0001  0.0000 -0.0000  0.0000 -0.0000  0.0000 -0.0000
  36.  H 2 (py)  -0.0000 -0.0000 -0.0003 -0.0001  0.0005 -0.0000  0.0004 -0.0001
  37.  H 2 (pz)  -0.0000 -0.0000 -0.0003  0.0000  0.0001 -0.0000 -0.0002 -0.0000
  38.  H 3 (S)    0.0000 -0.0000 -0.0203 -0.0045 -0.0229  0.0015 -0.0131  0.0039
  39.  H 3 (S)    0.0000  0.0000 -0.0001  0.0003 -0.0001  0.0001  0.0002  0.0002
  40.  H 3 (S)   -0.0000 -0.0000 -0.0002  0.0000  0.0002 -0.0000  0.0001 -0.0001
  41.  H 3 (px)  -0.0002 -0.0001  0.0000 -0.0000  0.0000 -0.0000  0.0000 -0.0000
  42.  H 3 (py)  -0.0000 -0.0000 -0.0003 -0.0001 -0.0005  0.0000 -0.0004  0.0001
  43.  H 3 (pz)   0.0000  0.0000  0.0003 -0.0000  0.0001 -0.0000 -0.0002 -0.0000
  44.  C 4 (S)    0.0000 -0.0000 -0.0000  0.0000 -0.0005  0.0008 -0.0075  0.0013
  45.  C 4 (S)    0.0000 -0.0000 -0.0000  0.0000  0.0011 -0.0030  0.0349 -0.0079
  46.  C 4 (S)    0.0000  0.0000 -0.0000  0.0000 -0.0011 -0.0001 -0.0022 -0.0001
  47.  C 4 (S)    0.0000  0.0000 -0.0000  0.0000 -0.0004  0.0000 -0.0000  0.0001
  48.  C 4 (S)   -0.0000 -0.0000  0.0000 -0.0000 -0.0000  0.0000  0.0000  0.0000
  49.  C 4 (px)  -0.0226 -0.0060  0.0000  0.0000  0.0000 -0.0000  0.0000 -0.0000
  50.  C 4 (px)  -0.0008 -0.0002  0.0000 -0.0000  0.0000 -0.0000  0.0000 -0.0000
  51.  C 4 (px)  -0.0001 -0.0000  0.0000  0.0000 -0.0000 -0.0000  0.0000 -0.0000
  52.  C 4 (py)   0.0000 -0.0000  0.0041 -0.0191 -0.0000  0.0000  0.0000 -0.0000
  53.  C 4 (py)   0.0000 -0.0000 -0.0017 -0.0005 -0.0000  0.0000  0.0000 -0.0000
  54.  C 4 (py)   0.0000  0.0000 -0.0001 -0.0001 -0.0000 -0.0000 -0.0000  0.0000
  55.  C 4 (pz)  -0.0000  0.0000 -0.0000  0.0000 -0.0060  0.0037  0.0281  0.0093
  56.  C 4 (pz)  -0.0000  0.0000  0.0000 -0.0000 -0.0008 -0.0000 -0.0025 -0.0001
  57.  C 4 (pz)  -0.0000 -0.0000 -0.0000 -0.0000  0.0006 -0.0001  0.0004 -0.0002
  58.  C 4 (d1)  -0.0000 -0.0000  0.0000  0.0000  0.0000  0.0000  0.0000  0.0000
  59.  C 4 (d1)   0.0000 -0.0000 -0.0000  0.0000  0.0000 -0.0000  0.0000 -0.0000
  60.  C 4 (d2)  -0.0005 -0.0001 -0.0000 -0.0000  0.0000 -0.0000  0.0000 -0.0000
  61.  C 4 (d2)  -0.0001 -0.0000 -0.0000  0.0000 -0.0000 -0.0000 -0.0000  0.0000
  62.  C 4 (d3)  -0.0000  0.0000 -0.0001  0.0006 -0.0000 -0.0000 -0.0000  0.0000
  63.  C 4 (d3)  -0.0000  0.0000  0.0006  0.0002 -0.0000  0.0000  0.0000 -0.0000
  64.  C 4 (d4)   0.0000  0.0000  0.0000 -0.0000 -0.0002  0.0002 -0.0005  0.0004
  65.  C 4 (d4)  -0.0000 -0.0000 -0.0000  0.0000  0.0002 -0.0000  0.0002 -0.0001
  66.  C 4 (d5)   0.0000  0.0000  0.0000 -0.0000 -0.0005  0.0002  0.0016  0.0004
  67.  C 4 (d5)  -0.0000 -0.0000  0.0000 -0.0000  0.0004 -0.0001  0.0004 -0.0001
  68.  C 4 (f1)   0.0000  0.0000 -0.0000  0.0000 -0.0002  0.0000  0.0005  0.0000
  69.  C 4 (f2)  -0.0002 -0.0001 -0.0000 -0.0000  0.0000 -0.0000  0.0000 -0.0000
  70.  C 4 (f3)   0.0000 -0.0000 -0.0001 -0.0002  0.0000 -0.0000  0.0000 -0.0000
  71.  C 4 (f4)  -0.0000 -0.0000 -0.0000  0.0000 -0.0000 -0.0000 -0.0001 -0.0001
  72.  C 4 (f5)   0.0000 -0.0000  0.0000 -0.0000 -0.0000 -0.0000 -0.0000 -0.0000
  73.  C 4 (f6)   0.0002  0.0001 -0.0000 -0.0000  0.0000  0.0000 -0.0000  0.0000
  74.  C 4 (f7)  -0.0000  0.0000 -0.0001  0.0002  0.0000 -0.0000 -0.0000  0.0000
  75.  H 5 (S)   -0.0000  0.0000  0.0016  0.0119  0.0011 -0.0026  0.0056 -0.0066
  76.  H 5 (S)   -0.0000 -0.0000 -0.0006 -0.0000  0.0006 -0.0000  0.0007 -0.0001
  77.  H 5 (S)    0.0000  0.0000 -0.0001  0.0001 -0.0002  0.0000 -0.0002  0.0001
  78.  H 5 (px)  -0.0002 -0.0001  0.0000  0.0000  0.0000 -0.0000  0.0000 -0.0000
  79.  H 5 (py)   0.0000  0.0000  0.0001  0.0002  0.0000 -0.0001  0.0000 -0.0001
  80.  H 5 (pz)   0.0000  0.0000 -0.0001  0.0001 -0.0000 -0.0000  0.0002 -0.0000
  81.  H 6 (S)    0.0000 -0.0000 -0.0016 -0.0119  0.0011 -0.0026  0.0056 -0.0066
  82.  H 6 (S)    0.0000 -0.0000  0.0006  0.0000  0.0006 -0.0000  0.0007 -0.0001
  83.  H 6 (S)   -0.0000 -0.0000  0.0001 -0.0001 -0.0002  0.0000 -0.0002  0.0001
  84.  H 6 (px)  -0.0002 -0.0001 -0.0000  0.0000  0.0000 -0.0000  0.0000 -0.0000
  85.  H 6 (py)   0.0000  0.0000  0.0001  0.0002 -0.0000  0.0001 -0.0000  0.0001
  86.  H 6 (pz)  -0.0000 -0.0000  0.0001 -0.0001 -0.0000 -0.0000  0.0002 -0.0000

          NAO       25      26      27      28      29      30      31      32
      ---------- ------- ------- ------- ------- ------- ------- ------- -------
   1.  C 1 (S)    0.0012 -0.0000  0.0000  0.0008  0.0000 -0.0000  0.0000 -0.0061
   2.  C 1 (S)   -0.0095  0.0000  0.0000 -0.0084 -0.0000 -0.0000  0.0000  0.5330
   3.  C 1 (S)    0.0003  0.0000  0.0000 -0.0005 -0.0000 -0.0000 -0.0000  0.0179
   4.  C 1 (S)   -0.0001  0.0000  0.0000  0.0000 -0.0000 -0.0000 -0.0000 -0.0021
   5.  C 1 (S)   -0.0000 -0.0000 -0.0000  0.0000  0.0000  0.0000 -0.0000 -0.0000
   6.  C 1 (px)  -0.0000  0.0096  0.0000 -0.0000  0.0000 -0.0087 -0.0000  0.0000
   7.  C 1 (px)  -0.0000  0.0003  0.0000 -0.0000  0.0000 -0.0003 -0.0000 -0.0000
   8.  C 1 (px)  -0.0000  0.0000 -0.0000  0.0000 -0.0000 -0.0000  0.0000 -0.0000
   9.  C 1 (py)  -0.0000  0.0000  0.0108 -0.0000 -0.0000  0.0000 -0.0136  0.6802
  10.  C 1 (py)   0.0000  0.0000  0.0003 -0.0000 -0.0000 -0.0000 -0.0001  0.0115
  11.  C 1 (py)   0.0000  0.0000  0.0000 -0.0000 -0.0000 -0.0000 -0.0000  0.0017
  12.  C 1 (pz)   0.0082  0.0000  0.0000 -0.0110 -0.0000 -0.0000  0.0000  0.4351
  13.  C 1 (pz)  -0.0004  0.0000  0.0000  0.0004  0.0000 -0.0000  0.0000 -0.0096
  14.  C 1 (pz)  -0.0000  0.0000 -0.0000  0.0001 -0.0000 -0.0000 -0.0000 -0.0046
  15.  C 1 (d1)  -0.0000 -0.0000 -0.0000  0.0000 -0.0000 -0.0000  0.0000 -0.0000
  16.  C 1 (d1)   0.0000 -0.0000  0.0000 -0.0000 -0.0000  0.0000 -0.0000  0.0000
  17.  C 1 (d2)   0.0000 -0.0002 -0.0000  0.0000 -0.0000  0.0002  0.0000 -0.0000
  18.  C 1 (d2)   0.0000 -0.0001 -0.0000 -0.0000  0.0000  0.0001  0.0000  0.0000
  19.  C 1 (d3)  -0.0000  0.0000  0.0003 -0.0000 -0.0000  0.0000 -0.0004  0.0203
  20.  C 1 (d3)   0.0000  0.0000  0.0001  0.0000 -0.0000 -0.0000 -0.0000  0.0045
  21.  C 1 (d4)   0.0001 -0.0000 -0.0000  0.0004  0.0000  0.0000 -0.0000 -0.0229
  22.  C 1 (d4)   0.0000 -0.0000  0.0000 -0.0000  0.0000  0.0000  0.0000  0.0015
  23.  C 1 (d5)  -0.0005 -0.0000 -0.0000  0.0004  0.0000 -0.0000 -0.0000 -0.0131
  24.  C 1 (d5)   0.0000  0.0000  0.0000 -0.0001  0.0000  0.0000  0.0000  0.0039
  25.  C 1 (f1)   0.0002 -0.0000 -0.0000 -0.0000  0.0000  0.0000  0.0000 -0.0017
  26.  C 1 (f2)  -0.0000  0.0001  0.0000 -0.0000  0.0000 -0.0001 -0.0000  0.0000
  27.  C 1 (f3)  -0.0000  0.0000  0.0001 -0.0000 -0.0000 -0.0000 -0.0001  0.0068
  28.  C 1 (f4)  -0.0000 -0.0000 -0.0000  0.0002  0.0000  0.0000 -0.0000 -0.0078
  29.  C 1 (f5)   0.0000  0.0000 -0.0000  0.0000  0.0000 -0.0000  0.0000 -0.0000
  30.  C 1 (f6)   0.0000 -0.0001 -0.0000  0.0000 -0.0000  0.0001  0.0000  0.0000
  31.  C 1 (f7)   0.0000 -0.0000 -0.0001 -0.0000  0.0000  0.0000  0.0002 -0.0078
  32.  H 2 (S)   -0.0017  0.0000  0.0068 -0.0078 -0.0000  0.0000 -0.0078  0.8072
  33.  H 2 (S)   -0.0000 -0.0000 -0.0000  0.0001  0.0000 -0.0000 -0.0001  0.0000
  34.  H 2 (S)    0.0000 -0.0000  0.0001  0.0001 -0.0000  0.0000 -0.0001  0.0000
  35.  H 2 (px)  -0.0000  0.0001  0.0000 -0.0000 -0.0000 -0.0001 -0.0000  0.0000
  36.  H 2 (py)   0.0000 -0.0000 -0.0001  0.0002  0.0000 -0.0000  0.0001 -0.0143
  37.  H 2 (pz)   0.0001  0.0000 -0.0001  0.0000  0.0000 -0.0000  0.0001 -0.0068
  38.  H 3 (S)   -0.0017 -0.0000 -0.0068 -0.0078 -0.0000 -0.0000  0.0078 -0.0099
  39.  H 3 (S)   -0.0000  0.0000  0.0000  0.0001  0.0000  0.0000  0.0001 -0.0008
  40.  H 3 (S)    0.0000  0.0000 -0.0001  0.0001  0.0000 -0.0000  0.0001 -0.0080
  41.  H 3 (px)  -0.0000  0.0001  0.0000  0.0000 -0.0000 -0.0001 -0.0000 -0.0000
  42.  H 3 (py)  -0.0000  0.0000 -0.0001 -0.0002 -0.0000 -0.0000  0.0001  0.0027
  43.  H 3 (pz)   0.0001 -0.0000  0.0001  0.0000 -0.0000  0.0000 -0.0001  0.0029
  44.  C 4 (S)    0.0028 -0.0000  0.0000 -0.0003  0.0000  0.0000  0.0000  0.0045
  45.  C 4 (S)   -0.0110 -0.0000  0.0000  0.0003 -0.0000 -0.0000  0.0000  0.0285
  46.  C 4 (S)    0.0003 -0.0000 -0.0000 -0.0006 -0.0000  0.0000 -0.0000  0.0222
  47.  C 4 (S)   -0.0001 -0.0000 -0.0000 -0.0001 -0.0000  0.0000  0.0000  0.0060
  48.  C 4 (S)   -0.0000  0.0000  0.0000 -0.0000  0.0000 -0.0000 -0.0000  0.0000
  49.  C 4 (px)  -0.0000  0.0096  0.0000 -0.0000  0.0000 -0.0087 -0.0000 -0.0000
  50.  C 4 (px)  -0.0000  0.0003  0.0000 -0.0000 -0.0000 -0.0003 -0.0000  0.0000
  51.  C 4 (px)  -0.0000  0.0000  0.0000 -0.0000  0.0000 -0.0000 -0.0000  0.0000
  52.  C 4 (py)  -0.0000 -0.0000 -0.0028 -0.0000  0.0000  0.0000 -0.0026 -0.0245
  53.  C 4 (py)  -0.0000 -0.0000 -0.0006  0.0000  0.0000  0.0000  0.0006 -0.0338
  54.  C 4 (py)   0.0000 -0.0000 -0.0000 -0.0000  0.0000  0.0000  0.0000 -0.0014
  55.  C 4 (pz)  -0.0068  0.0000 -0.0000  0.0032  0.0000  0.0000  0.0000  0.0208
  56.  C 4 (pz)   0.0004  0.0000  0.0000 -0.0005 -0.0000 -0.0000 -0.0000  0.0170
  57.  C 4 (pz)   0.0000  0.0000 -0.0000  0.0002  0.0000 -0.0000  0.0000 -0.0092
  58.  C 4 (d1)  -0.0000 -0.0000  0.0000  0.0000  0.0000 -0.0000 -0.0000  0.0000
  59.  C 4 (d1)  -0.0000 -0.0000 -0.0000  0.0000  0.0000 -0.0000  0.0000 -0.0000
  60.  C 4 (d2)  -0.0000  0.0002  0.0000 -0.0000 -0.0000 -0.0002 -0.0000 -0.0000
  61.  C 4 (d2)  -0.0000  0.0001  0.0000 -0.0000  0.0000 -0.0001 -0.0000  0.0000
  62.  C 4 (d3)   0.0000  0.0000  0.0001 -0.0000 -0.0000 -0.0000  0.0001  0.0016
  63.  C 4 (d3)  -0.0000  0.0000  0.0002 -0.0000 -0.0000  0.0000 -0.0002  0.0119
  64.  C 4 (d4)   0.0002  0.0000 -0.0000  0.0000  0.0000  0.0000 -0.0000  0.0011
  65.  C 4 (d4)  -0.0000  0.0000  0.0000  0.0000  0.0000 -0.0000 -0.0000 -0.0026
  66.  C 4 (d5)  -0.0005  0.0000  0.0000  0.0001  0.0000  0.0000 -0.0000  0.0056
  67.  C 4 (d5)  -0.0000  0.0000  0.0000  0.0001  0.0000 -0.0000 -0.0000 -0.0066
  68.  C 4 (f1)  -0.0002 -0.0000  0.0000 -0.0000 -0.0000  0.0000 -0.0000  0.0029
  69.  C 4 (f2)  -0.0000  0.0001 -0.0000  0.0000 -0.0000 -0.0001 -0.0000 -0.0000
  70.  C 4 (f3)  -0.0000 -0.0000 -0.0001  0.0000  0.0000  0.0000  0.0000 -0.0029
  71.  C 4 (f4)  -0.0000 -0.0000  0.0000 -0.0001 -0.0000 -0.0000  0.0000  0.0015
  72.  C 4 (f5)   0.0000 -0.0000  0.0000 -0.0000  0.0000 -0.0000 -0.0000  0.0000
  73.  C 4 (f6)   0.0000 -0.0001 -0.0000  0.0000  0.0000  0.0001  0.0000 -0.0000
  74.  C 4 (f7)   0.0000  0.0000  0.0000 -0.0000 -0.0000 -0.0000  0.0000  0.0000
  75.  H 5 (S)   -0.0029  0.0000  0.0029 -0.0015 -0.0000 -0.0000 -0.0000  0.1260
  76.  H 5 (S)   -0.0001  0.0000 -0.0002  0.0002  0.0000 -0.0000  0.0002 -0.0215
  77.  H 5 (S)    0.0000  0.0000  0.0000 -0.0000  0.0000  0.0000  0.0000  0.0020
  78.  H 5 (px)  -0.0000  0.0001  0.0000 -0.0000 -0.0000 -0.0001 -0.0000 -0.0000
  79.  H 5 (py)  -0.0000 -0.0000  0.0001 -0.0000 -0.0000  0.0000 -0.0000  0.0044
  80.  H 5 (pz)  -0.0001 -0.0000  0.0000  0.0000 -0.0000  0.0000  0.0000 -0.0006
  81.  H 6 (S)   -0.0029 -0.0000 -0.0029 -0.0015 -0.0000  0.0000  0.0000 -0.0618
  82.  H 6 (S)   -0.0001 -0.0000  0.0002  0.0002  0.0000  0.0000 -0.0002 -0.0002
  83.  H 6 (S)    0.0000 -0.0000 -0.0000 -0.0000  0.0000 -0.0000 -0.0000  0.0034
  84.  H 6 (px)  -0.0000  0.0001  0.0000 -0.0000 -0.0000 -0.0001 -0.0000 -0.0000
  85.  H 6 (py)   0.0000  0.0000  0.0001  0.0000  0.0000  0.0000 -0.0000  0.0029
  86.  H 6 (pz)  -0.0001 -0.0000 -0.0000  0.0000 -0.0000 -0.0000 -0.0000  0.0014

          NAO       33      34      35      36      37      38      39      40
      ---------- ------- ------- ------- ------- ------- ------- ------- -------
   1.  C 1 (S)   -0.0091 -0.0093 -0.0000  0.0027  0.0017 -0.0061 -0.0091 -0.0093
   2.  C 1 (S)    0.0039 -0.0065 -0.0000 -0.0102 -0.0054  0.5330  0.0039 -0.0065
   3.  C 1 (S)   -0.0009  0.0000  0.0000 -0.0005  0.0001  0.0179 -0.0009  0.0000
   4.  C 1 (S)   -0.0001  0.0001  0.0000  0.0001 -0.0000 -0.0021 -0.0001  0.0001
   5.  C 1 (S)   -0.0000  0.0000 -0.0000  0.0000 -0.0000 -0.0000 -0.0000  0.0000
   6.  C 1 (px)   0.0000 -0.0000  0.0101  0.0000  0.0000  0.0000 -0.0000  0.0000
   7.  C 1 (px)   0.0000 -0.0000  0.0004  0.0000  0.0000  0.0000 -0.0000  0.0000
   8.  C 1 (px)   0.0000 -0.0000  0.0000  0.0000  0.0000  0.0000 -0.0000  0.0000
   9.  C 1 (py)   0.0043  0.0072  0.0000 -0.0089 -0.0088 -0.6802 -0.0043 -0.0072
  10.  C 1 (py)  -0.0009 -0.0000  0.0000 -0.0003  0.0000 -0.0115  0.0009  0.0000
  11.  C 1 (py)  -0.0000  0.0000  0.0000 -0.0000 -0.0000 -0.0017  0.0000 -0.0000
  12.  C 1 (pz)  -0.0045 -0.0035  0.0000 -0.0108  0.0016  0.4351 -0.0045 -0.0035
  13.  C 1 (pz)   0.0008 -0.0001  0.0000  0.0003 -0.0002 -0.0096  0.0008 -0.0001
  14.  C 1 (pz)  -0.0003  0.0001  0.0000  0.0001  0.0000 -0.0046 -0.0003  0.0001
  15.  C 1 (d1)  -0.0000 -0.0000  0.0000  0.0000  0.0000  0.0000  0.0000  0.0000
  16.  C 1 (d1)  -0.0000  0.0000  0.0000 -0.0000 -0.0000 -0.0000 -0.0000 -0.0000
  17.  C 1 (d2)  -0.0000  0.0000 -0.0002 -0.0000 -0.0000  0.0000  0.0000 -0.0000
  18.  C 1 (d2)  -0.0000  0.0000 -0.0001 -0.0000 -0.0000 -0.0000  0.0000 -0.0000
  19.  C 1 (d3)   0.0001  0.0002  0.0000 -0.0003 -0.0003 -0.0203 -0.0001 -0.0002
  20.  C 1 (d3)  -0.0003 -0.0000 -0.0000 -0.0001  0.0000 -0.0045  0.0003  0.0000
  21.  C 1 (d4)  -0.0001  0.0002  0.0000  0.0005  0.0001 -0.0229 -0.0001  0.0002
  22.  C 1 (d4)   0.0001 -0.0000 -0.0000 -0.0000 -0.0000  0.0015  0.0001 -0.0000
  23.  C 1 (d5)   0.0002  0.0001  0.0000  0.0004 -0.0002 -0.0131  0.0002  0.0001
  24.  C 1 (d5)   0.0002 -0.0001 -0.0000 -0.0001 -0.0000  0.0039  0.0002 -0.0001
  25.  C 1 (f1)  -0.0000  0.0000 -0.0000  0.0000  0.0001 -0.0017 -0.0000  0.0000
  26.  C 1 (f2)  -0.0000 -0.0000  0.0001 -0.0000  0.0000 -0.0000  0.0000  0.0000
  27.  C 1 (f3)  -0.0000  0.0001  0.0000 -0.0001 -0.0001 -0.0068  0.0000 -0.0001
  28.  C 1 (f4)   0.0001  0.0001 -0.0000  0.0002  0.0000 -0.0078  0.0001  0.0001
  29.  C 1 (f5)   0.0000 -0.0000 -0.0000  0.0000  0.0000 -0.0000  0.0000  0.0000
  30.  C 1 (f6)  -0.0000  0.0000 -0.0001 -0.0000 -0.0000 -0.0000  0.0000 -0.0000
  31.  C 1 (f7)  -0.0001 -0.0001 -0.0000  0.0001  0.0001  0.0078  0.0001  0.0001
  32.  H 2 (S)    0.0000  0.0000  0.0000 -0.0143 -0.0068 -0.0099 -0.0008 -0.0080
  33.  H 2 (S)    0.0007 -0.0000  0.0000  0.0001 -0.0001 -0.0008  0.0001 -0.0001
  34.  H 2 (S)   -0.0000  0.0002 -0.0000  0.0000 -0.0000 -0.0080 -0.0001  0.0001
  35.  H 2 (px)   0.0000 -0.0000  0.0001  0.0000  0.0000 -0.0000 -0.0000  0.0000
  36.  H 2 (py)   0.0001  0.0000  0.0000  0.0003  0.0001 -0.0027 -0.0000  0.0001
  37.  H 2 (pz)  -0.0001 -0.0000  0.0000  0.0001  0.0001  0.0029  0.0000  0.0001
  38.  H 3 (S)   -0.0008 -0.0080 -0.0000 -0.0027  0.0029  0.8072  0.0000  0.0000
  39.  H 3 (S)    0.0001 -0.0001 -0.0000 -0.0000  0.0000  0.0000  0.0007 -0.0000
  40.  H 3 (S)   -0.0001  0.0001  0.0000  0.0001  0.0001  0.0000 -0.0000  0.0002
  41.  H 3 (px)   0.0000 -0.0000  0.0001  0.0000  0.0000 -0.0000 -0.0000  0.0000
  42.  H 3 (py)   0.0000 -0.0001  0.0000 -0.0001  0.0000  0.0143 -0.0001 -0.0000
  43.  H 3 (pz)   0.0000  0.0001 -0.0000 -0.0000 -0.0000 -0.0068 -0.0001 -0.0000
  44.  C 4 (S)    0.0010 -0.0012  0.0000 -0.0002  0.0010  0.0045  0.0010 -0.0012
  45.  C 4 (S)   -0.0104  0.0027 -0.0000  0.0005 -0.0033  0.0285 -0.0104  0.0027
  46.  C 4 (S)   -0.0008 -0.0001 -0.0000 -0.0005  0.0001  0.0222 -0.0008 -0.0001
  47.  C 4 (S)    0.0001 -0.0001 -0.0000 -0.0001 -0.0001  0.0060  0.0001 -0.0001
  48.  C 4 (S)   -0.0000 -0.0000  0.0000 -0.0000 -0.0000  0.0000 -0.0000 -0.0000
  49.  C 4 (px)   0.0000 -0.0000  0.0101  0.0000  0.0000  0.0000 -0.0000  0.0000
  50.  C 4 (px)   0.0000 -0.0000  0.0004  0.0000  0.0000 -0.0000 -0.0000  0.0000
  51.  C 4 (px)   0.0000 -0.0000  0.0000  0.0000  0.0000 -0.0000 -0.0000  0.0000
  52.  C 4 (py)   0.0187  0.0026  0.0000  0.0044 -0.0034  0.0245 -0.0187 -0.0026
  53.  C 4 (py)   0.0001 -0.0003 -0.0000  0.0005  0.0004  0.0338 -0.0001  0.0003
  54.  C 4 (py)   0.0000 -0.0000 -0.0000  0.0000  0.0000  0.0014 -0.0000  0.0000
  55.  C 4 (pz)   0.0174 -0.0050 -0.0000  0.0012 -0.0036  0.0208  0.0174 -0.0050
  56.  C 4 (pz)  -0.0007 -0.0001  0.0000 -0.0004  0.0001  0.0170 -0.0007 -0.0001
  57.  C 4 (pz)  -0.0001  0.0002  0.0000  0.0002  0.0000 -0.0092 -0.0001  0.0002
  58.  C 4 (d1)   0.0000  0.0000 -0.0000  0.0000 -0.0000 -0.0000  0.0000 -0.0000
  59.  C 4 (d1)  -0.0000 -0.0000 -0.0000  0.0000  0.0000  0.0000  0.0000  0.0000
  60.  C 4 (d2)   0.0000 -0.0000  0.0002  0.0000  0.0000  0.0000 -0.0000  0.0000
  61.  C 4 (d2)  -0.0000 -0.0000  0.0001 -0.0000  0.0000  0.0000  0.0000  0.0000
  62.  C 4 (d3)  -0.0006 -0.0001 -0.0000 -0.0001  0.0001 -0.0016  0.0006  0.0001
  63.  C 4 (d3)  -0.0000  0.0001  0.0000 -0.0002 -0.0001 -0.0119  0.0000 -0.0001
  64.  C 4 (d4)   0.0006 -0.0002 -0.0000 -0.0000  0.0000  0.0011  0.0006 -0.0002
  65.  C 4 (d4)  -0.0000  0.0000  0.0000  0.0001  0.0000 -0.0026 -0.0000  0.0000
  66.  C 4 (d5)   0.0007 -0.0002 -0.0000 -0.0000 -0.0002  0.0056  0.0007 -0.0002
  67.  C 4 (d5)  -0.0001  0.0001  0.0000  0.0001  0.0000 -0.0066 -0.0001  0.0001
  68.  C 4 (f1)   0.0001 -0.0000 -0.0000 -0.0000 -0.0001  0.0029  0.0001 -0.0000
  69.  C 4 (f2)   0.0000 -0.0000  0.0001  0.0000  0.0000  0.0000 -0.0000  0.0000
  70.  C 4 (f3)   0.0002 -0.0000 -0.0000  0.0001  0.0000  0.0029 -0.0002  0.0000
  71.  C 4 (f4)  -0.0002  0.0000  0.0000 -0.0000  0.0000  0.0015 -0.0002  0.0000
  72.  C 4 (f5)   0.0000  0.0000 -0.0000 -0.0000 -0.0000 -0.0000 -0.0000 -0.0000
  73.  C 4 (f6)  -0.0000  0.0000 -0.0001 -0.0000 -0.0000 -0.0000  0.0000 -0.0000
  74.  C 4 (f7)  -0.0002 -0.0000  0.0000 -0.0000  0.0000 -0.0000  0.0002  0.0000
  75.  H 5 (S)   -0.0215  0.0020 -0.0000 -0.0044  0.0006 -0.0618 -0.0002  0.0034
  76.  H 5 (S)   -0.0001 -0.0000  0.0000  0.0004  0.0002 -0.0002  0.0001  0.0002
  77.  H 5 (S)   -0.0000 -0.0001 -0.0000 -0.0001  0.0000  0.0034  0.0002 -0.0000
  78.  H 5 (px)   0.0000 -0.0000  0.0001  0.0000  0.0000 -0.0000 -0.0000  0.0000
  79.  H 5 (py)  -0.0004  0.0001 -0.0000 -0.0001 -0.0000 -0.0029 -0.0001  0.0000
  80.  H 5 (pz)  -0.0002 -0.0000 -0.0000 -0.0000  0.0000  0.0014  0.0001  0.0000
  81.  H 6 (S)   -0.0002  0.0034  0.0000  0.0029 -0.0014  0.1260 -0.0215  0.0020
  82.  H 6 (S)    0.0001  0.0002  0.0000  0.0001 -0.0001 -0.0215 -0.0001 -0.0000
  83.  H 6 (S)    0.0002 -0.0000  0.0000 -0.0000 -0.0000  0.0020 -0.0000 -0.0001
  84.  H 6 (px)   0.0000 -0.0000  0.0001  0.0000  0.0000 -0.0000 -0.0000  0.0000
  85.  H 6 (py)   0.0001 -0.0000 -0.0000 -0.0001 -0.0000 -0.0044  0.0004 -0.0001
  86.  H 6 (pz)   0.0001  0.0000  0.0000  0.0000 -0.0001 -0.0006 -0.0002 -0.0000

          NAO       41      42      43      44      45      46      47      48
      ---------- ------- ------- ------- ------- ------- ------- ------- -------
   1.  C 1 (S)   -0.0000 -0.0027  0.0017  0.0001  0.0015  0.0090 -0.0070  0.0001
   2.  C 1 (S)   -0.0000  0.0102 -0.0054  0.0015  0.3735  0.0060  0.0111  0.0000
   3.  C 1 (S)   -0.0000  0.0005  0.0001  0.0090  0.0060  0.0034 -0.0001 -0.0000
   4.  C 1 (S)    0.0000 -0.0001 -0.0000 -0.0070  0.0111 -0.0001 -0.0000 -0.0000
   5.  C 1 (S)   -0.0000 -0.0000 -0.0000  0.0001  0.0000 -0.0000 -0.0000 -0.0000
   6.  C 1 (px)   0.0101  0.0000 -0.0000 -0.0000 -0.0000 -0.0000 -0.0000  0.0000
   7.  C 1 (px)   0.0004  0.0000 -0.0000 -0.0000 -0.0000 -0.0000 -0.0000  0.0000
   8.  C 1 (px)   0.0000  0.0000 -0.0000  0.0000  0.0000 -0.0000 -0.0000  0.0000
   9.  C 1 (py)   0.0000 -0.0089  0.0088  0.0000 -0.0000 -0.0000 -0.0000  0.0000
  10.  C 1 (py)   0.0000 -0.0003 -0.0000 -0.0000  0.0000  0.0000 -0.0000  0.0000
  11.  C 1 (py)   0.0000 -0.0000  0.0000 -0.0000  0.0000  0.0000  0.0000 -0.0000
  12.  C 1 (pz)  -0.0000  0.0108  0.0016 -0.0103 -0.5200  0.0532  0.0028 -0.0000
  13.  C 1 (pz)   0.0000 -0.0003 -0.0002 -0.0215  0.0048 -0.0030  0.0002  0.0000
  14.  C 1 (pz)   0.0000 -0.0001  0.0000  0.0053  0.0131  0.0001 -0.0001 -0.0000
  15.  C 1 (d1)   0.0000  0.0000 -0.0000 -0.0000 -0.0000 -0.0000  0.0000  0.0000
  16.  C 1 (d1)  -0.0000 -0.0000  0.0000  0.0000  0.0000  0.0000 -0.0000 -0.0000
  17.  C 1 (d2)  -0.0002 -0.0000  0.0000  0.0000  0.0000  0.0000  0.0000 -0.0000
  18.  C 1 (d2)  -0.0001 -0.0000  0.0000 -0.0000 -0.0000  0.0000  0.0000 -0.0000
  19.  C 1 (d3)   0.0000 -0.0003  0.0003 -0.0000 -0.0000 -0.0000 -0.0000  0.0000
  20.  C 1 (d3)  -0.0000 -0.0001 -0.0000  0.0000  0.0000  0.0000  0.0000 -0.0000
  21.  C 1 (d4)   0.0000 -0.0005  0.0001 -0.0005  0.0011 -0.0011 -0.0004 -0.0000
  22.  C 1 (d4)  -0.0000  0.0000 -0.0000  0.0008 -0.0030 -0.0001  0.0000  0.0000
  23.  C 1 (d5)   0.0000 -0.0004 -0.0002 -0.0075  0.0349 -0.0022 -0.0000  0.0000
  24.  C 1 (d5)  -0.0000  0.0001 -0.0000  0.0013 -0.0079 -0.0001  0.0001  0.0000
  25.  C 1 (f1)  -0.0000 -0.0000  0.0001  0.0028 -0.0110  0.0003 -0.0001 -0.0000
  26.  C 1 (f2)   0.0001  0.0000 -0.0000 -0.0000 -0.0000 -0.0000 -0.0000  0.0000
  27.  C 1 (f3)   0.0000 -0.0001  0.0001  0.0000  0.0000 -0.0000 -0.0000  0.0000
  28.  C 1 (f4)   0.0000 -0.0002  0.0000 -0.0003  0.0003 -0.0006 -0.0001 -0.0000
  29.  C 1 (f5)  -0.0000 -0.0000 -0.0000  0.0000 -0.0000 -0.0000 -0.0000  0.0000
  30.  C 1 (f6)  -0.0001 -0.0000  0.0000  0.0000 -0.0000  0.0000  0.0000 -0.0000
  31.  C 1 (f7)  -0.0000  0.0001 -0.0001  0.0000  0.0000 -0.0000  0.0000 -0.0000
  32.  H 2 (S)   -0.0000  0.0027  0.0029  0.0045  0.0285  0.0222  0.0060  0.0000
  33.  H 2 (S)    0.0000  0.0000  0.0000  0.0010 -0.0104 -0.0008  0.0001 -0.0000
  34.  H 2 (S)   -0.0000 -0.0001  0.0001 -0.0012  0.0027 -0.0001 -0.0001 -0.0000
  35.  H 2 (px)   0.0001  0.0000 -0.0000  0.0000 -0.0000 -0.0000 -0.0000  0.0000
  36.  H 2 (py)   0.0000 -0.0001 -0.0000 -0.0002  0.0005 -0.0005 -0.0001 -0.0000
  37.  H 2 (pz)   0.0000  0.0000 -0.0000  0.0010 -0.0033  0.0001 -0.0001 -0.0000
  38.  H 3 (S)   -0.0000  0.0143 -0.0068  0.0045  0.0285  0.0222  0.0060  0.0000
  39.  H 3 (S)   -0.0000 -0.0001 -0.0001  0.0010 -0.0104 -0.0008  0.0001 -0.0000
  40.  H 3 (S)    0.0000 -0.0000 -0.0000 -0.0012  0.0027 -0.0001 -0.0001 -0.0000
  41.  H 3 (px)   0.0001  0.0000 -0.0000  0.0000 -0.0000 -0.0000 -0.0000  0.0000
  42.  H 3 (py)   0.0000  0.0003 -0.0001  0.0002 -0.0005  0.0005  0.0001  0.0000
  43.  H 3 (pz)  -0.0000 -0.0001  0.0001  0.0010 -0.0033  0.0001 -0.0001 -0.0000
  44.  C 4 (S)    0.0000  0.0002  0.0010  1.9993 -0.0000 -0.0000 -0.0000  0.0000
  45.  C 4 (S)   -0.0000 -0.0005 -0.0033 -0.0000  1.0680  0.0000  0.0000 -0.0000
  46.  C 4 (S)   -0.0000  0.0005  0.0001 -0.0000  0.0000  0.0035 -0.0000 -0.0000
  47.  C 4 (S)   -0.0000  0.0001 -0.0001 -0.0000  0.0000 -0.0000  0.0002 -0.0000
  48.  C 4 (S)    0.0000  0.0000 -0.0000  0.0000 -0.0000 -0.0000 -0.0000  0.0000
  49.  C 4 (px)   0.0101  0.0000 -0.0000 -0.0000  0.0000 -0.0000 -0.0000  0.0000
  50.  C 4 (px)   0.0004  0.0000 -0.0000  0.0000  0.0000 -0.0000 -0.0000  0.0000
  51.  C 4 (px)   0.0000  0.0000 -0.0000 -0.0000 -0.0000 -0.0000 -0.0000  0.0000
  52.  C 4 (py)   0.0000  0.0044  0.0034  0.0000 -0.0000 -0.0000 -0.0000  0.0000
  53.  C 4 (py)  -0.0000  0.0005 -0.0004  0.0000 -0.0000 -0.0000  0.0000  0.0000
  54.  C 4 (py)  -0.0000  0.0000 -0.0000  0.0000  0.0000  0.0000  0.0000 -0.0000
  55.  C 4 (pz)   0.0000 -0.0012 -0.0036 -0.0088 -0.1077 -0.0477  0.0072  0.0000
  56.  C 4 (pz)  -0.0000  0.0004  0.0001  0.0027 -0.0151  0.0032 -0.0001  0.0000
  57.  C 4 (pz)   0.0000 -0.0002  0.0000 -0.0009  0.0060 -0.0003 -0.0002 -0.0000
  58.  C 4 (d1)   0.0000 -0.0000  0.0000  0.0000 -0.0000 -0.0000 -0.0000  0.0000
  59.  C 4 (d1)   0.0000 -0.0000 -0.0000 -0.0000  0.0000 -0.0000 -0.0000  0.0000
  60.  C 4 (d2)   0.0002  0.0000 -0.0000  0.0000  0.0000 -0.0000 -0.0000  0.0000
  61.  C 4 (d2)   0.0001  0.0000 -0.0000 -0.0000 -0.0000  0.0000 -0.0000  0.0000
  62.  C 4 (d3)  -0.0000 -0.0001 -0.0001 -0.0000  0.0000  0.0000  0.0000 -0.0000
  63.  C 4 (d3)  -0.0000 -0.0002  0.0001  0.0000 -0.0000 -0.0000 -0.0000  0.0000
  64.  C 4 (d4)  -0.0000  0.0000  0.0000  0.0053 -0.0319 -0.0008  0.0002  0.0000
  65.  C 4 (d4)   0.0000 -0.0001  0.0000 -0.0011  0.0026 -0.0001 -0.0000 -0.0000
  66.  C 4 (d5)  -0.0000  0.0000 -0.0002 -0.0024  0.0092 -0.0020  0.0004  0.0000
  67.  C 4 (d5)   0.0000 -0.0001  0.0000 -0.0004  0.0066 -0.0003 -0.0001 -0.0000
  68.  C 4 (f1)  -0.0000  0.0000 -0.0001 -0.0012  0.0095 -0.0003  0.0001  0.0000
  69.  C 4 (f2)   0.0001  0.0000 -0.0000  0.0000  0.0000 -0.0000 -0.0000  0.0000
  70.  C 4 (f3)  -0.0000  0.0001 -0.0000 -0.0000 -0.0000 -0.0000  0.0000  0.0000
  71.  C 4 (f4)   0.0000  0.0000  0.0000 -0.0008  0.0084  0.0005 -0.0000 -0.0000
  72.  C 4 (f5)  -0.0000 -0.0000  0.0000  0.0000 -0.0000  0.0000  0.0000 -0.0000
  73.  C 4 (f6)  -0.0001 -0.0000  0.0000  0.0000 -0.0000  0.0000  0.0000 -0.0000
  74.  C 4 (f7)   0.0000 -0.0000 -0.0000 -0.0000  0.0000  0.0000  0.0000 -0.0000
  75.  H 5 (S)   -0.0000 -0.0029 -0.0014 -0.0061  0.5330  0.0179 -0.0021 -0.0000
  76.  H 5 (S)    0.0000 -0.0001 -0.0001 -0.0091  0.0039 -0.0009 -0.0001 -0.0000
  77.  H 5 (S)   -0.0000  0.0000 -0.0000 -0.0093 -0.0065  0.0000  0.0001  0.0000
  78.  H 5 (px)   0.0001  0.0000 -0.0000  0.0000 -0.0000 -0.0000 -0.0000  0.0000
  79.  H 5 (py)  -0.0000 -0.0001  0.0000 -0.0027  0.0102  0.0005 -0.0001 -0.0000
  80.  H 5 (pz)  -0.0000 -0.0000 -0.0001 -0.0017  0.0054 -0.0001  0.0000  0.0000
  81.  H 6 (S)    0.0000  0.0044  0.0006 -0.0061  0.5330  0.0179 -0.0021 -0.0000
  82.  H 6 (S)   -0.0000 -0.0004  0.0002 -0.0091  0.0039 -0.0009 -0.0001 -0.0000
  83.  H 6 (S)    0.0000  0.0001  0.0000 -0.0093 -0.0065  0.0000  0.0001  0.0000
  84.  H 6 (px)   0.0001  0.0000 -0.0000  0.0000 -0.0000 -0.0000 -0.0000  0.0000
  85.  H 6 (py)  -0.0000 -0.0001  0.0000  0.0027 -0.0102 -0.0005  0.0001  0.0000
  86.  H 6 (pz)   0.0000  0.0000  0.0000 -0.0017  0.0054 -0.0001  0.0000  0.0000

          NAO       49      50      51      52      53      54      55      56
      ---------- ------- ------- ------- ------- ------- ------- ------- -------
   1.  C 1 (S)    0.0000 -0.0000 -0.0000  0.0000 -0.0000  0.0000  0.0103  0.0215
   2.  C 1 (S)    0.0000 -0.0000  0.0000 -0.0000  0.0000 -0.0000  0.5200 -0.0048
   3.  C 1 (S)    0.0000  0.0000  0.0000  0.0000  0.0000 -0.0000 -0.0532  0.0030
   4.  C 1 (S)    0.0000  0.0000  0.0000  0.0000 -0.0000 -0.0000 -0.0028 -0.0002
   5.  C 1 (S)   -0.0000 -0.0000 -0.0000 -0.0000 -0.0000  0.0000  0.0000 -0.0000
   6.  C 1 (px)   0.9977  0.0362  0.0047 -0.0000 -0.0000 -0.0000  0.0000  0.0000
   7.  C 1 (px)   0.0362  0.0013  0.0002 -0.0000 -0.0000 -0.0000  0.0000  0.0000
   8.  C 1 (px)   0.0047  0.0002  0.0000  0.0000  0.0000 -0.0000 -0.0000 -0.0000
   9.  C 1 (py)   0.0000  0.0000  0.0000  0.1890 -0.0549 -0.0020  0.0000  0.0000
  10.  C 1 (py)   0.0000  0.0000  0.0000 -0.0549 -0.0012 -0.0001 -0.0000  0.0000
  11.  C 1 (py)   0.0000  0.0000  0.0000 -0.0020 -0.0001 -0.0000 -0.0000  0.0000
  12.  C 1 (pz)   0.0000 -0.0000  0.0000  0.0000  0.0000 -0.0000 -0.5547  0.0542
  13.  C 1 (pz)   0.0000  0.0000  0.0000 -0.0000  0.0000 -0.0000  0.0542 -0.0029
  14.  C 1 (pz)   0.0000  0.0000  0.0000  0.0000  0.0000 -0.0000 -0.0101 -0.0000
  15.  C 1 (d1)   0.0000  0.0000 -0.0000 -0.0000  0.0000  0.0000  0.0000 -0.0000
  16.  C 1 (d1)  -0.0000 -0.0000 -0.0000  0.0000 -0.0000 -0.0000 -0.0000  0.0000
  17.  C 1 (d2)  -0.0226 -0.0008 -0.0001  0.0000  0.0000  0.0000 -0.0000 -0.0000
  18.  C 1 (d2)  -0.0060 -0.0002 -0.0000 -0.0000 -0.0000  0.0000  0.0000  0.0000
  19.  C 1 (d3)   0.0000  0.0000  0.0000  0.0041 -0.0017 -0.0001 -0.0000  0.0000
  20.  C 1 (d3)   0.0000 -0.0000  0.0000 -0.0191 -0.0005 -0.0001  0.0000 -0.0000
  21.  C 1 (d4)   0.0000  0.0000 -0.0000 -0.0000 -0.0000 -0.0000 -0.0060 -0.0008
  22.  C 1 (d4)  -0.0000 -0.0000 -0.0000  0.0000  0.0000 -0.0000  0.0037 -0.0000
  23.  C 1 (d5)   0.0000  0.0000  0.0000  0.0000  0.0000 -0.0000  0.0281 -0.0025
  24.  C 1 (d5)  -0.0000 -0.0000 -0.0000 -0.0000 -0.0000  0.0000  0.0093 -0.0001
  25.  C 1 (f1)  -0.0000 -0.0000 -0.0000 -0.0000 -0.0000  0.0000 -0.0068  0.0004
  26.  C 1 (f2)   0.0096  0.0003  0.0000 -0.0000 -0.0000 -0.0000  0.0000  0.0000
  27.  C 1 (f3)   0.0000  0.0000  0.0000 -0.0028 -0.0006 -0.0000 -0.0000  0.0000
  28.  C 1 (f4)  -0.0000 -0.0000 -0.0000 -0.0000  0.0000 -0.0000  0.0032 -0.0005
  29.  C 1 (f5)   0.0000 -0.0000  0.0000  0.0000  0.0000  0.0000  0.0000 -0.0000
  30.  C 1 (f6)  -0.0087 -0.0003 -0.0000  0.0000  0.0000  0.0000  0.0000 -0.0000
  31.  C 1 (f7)  -0.0000 -0.0000 -0.0000 -0.0026  0.0006  0.0000  0.0000 -0.0000
  32.  H 2 (S)   -0.0000  0.0000  0.0000 -0.0245 -0.0338 -0.0014  0.0208  0.0170
  33.  H 2 (S)    0.0000  0.0000  0.0000  0.0187  0.0001  0.0000  0.0174 -0.0007
  34.  H 2 (S)   -0.0000 -0.0000 -0.0000  0.0026 -0.0003 -0.0000 -0.0050 -0.0001
  35.  H 2 (px)   0.0101  0.0004  0.0000  0.0000 -0.0000 -0.0000 -0.0000  0.0000
  36.  H 2 (py)   0.0000  0.0000  0.0000  0.0044  0.0005  0.0000  0.0012 -0.0004
  37.  H 2 (pz)   0.0000  0.0000  0.0000 -0.0034  0.0004  0.0000 -0.0036  0.0001
  38.  H 3 (S)    0.0000 -0.0000 -0.0000  0.0245  0.0338  0.0014  0.0208  0.0170
  39.  H 3 (S)   -0.0000 -0.0000 -0.0000 -0.0187 -0.0001 -0.0000  0.0174 -0.0007
  40.  H 3 (S)    0.0000  0.0000  0.0000 -0.0026  0.0003  0.0000 -0.0050 -0.0001
  41.  H 3 (px)   0.0101  0.0004  0.0000  0.0000 -0.0000 -0.0000  0.0000 -0.0000
  42.  H 3 (py)   0.0000  0.0000  0.0000  0.0044  0.0005  0.0000 -0.0012  0.0004
  43.  H 3 (pz)  -0.0000 -0.0000 -0.0000  0.0034 -0.0004 -0.0000 -0.0036  0.0001
  44.  C 4 (S)   -0.0000  0.0000 -0.0000  0.0000  0.0000  0.0000 -0.0088  0.0027
  45.  C 4 (S)    0.0000  0.0000 -0.0000 -0.0000 -0.0000  0.0000 -0.1077 -0.0151
  46.  C 4 (S)   -0.0000 -0.0000 -0.0000 -0.0000 -0.0000  0.0000 -0.0477  0.0032
  47.  C 4 (S)   -0.0000 -0.0000 -0.0000 -0.0000  0.0000  0.0000  0.0072 -0.0001
  48.  C 4 (S)    0.0000  0.0000  0.0000  0.0000  0.0000 -0.0000  0.0000  0.0000
  49.  C 4 (px)   0.9977  0.0362  0.0047 -0.0000 -0.0000 -0.0000 -0.0000  0.0000
  50.  C 4 (px)   0.0362  0.0013  0.0002  0.0000 -0.0000 -0.0000  0.0000 -0.0000
  51.  C 4 (px)   0.0047  0.0002  0.0000 -0.0000 -0.0000 -0.0000  0.0000 -0.0000
  52.  C 4 (py)  -0.0000  0.0000 -0.0000  1.1775  0.0085  0.0024  0.0000  0.0000
  53.  C 4 (py)  -0.0000 -0.0000 -0.0000  0.0085  0.0028  0.0001  0.0000 -0.0000
  54.  C 4 (py)  -0.0000 -0.0000 -0.0000  0.0024  0.0001  0.0000  0.0000 -0.0000
  55.  C 4 (pz)  -0.0000  0.0000  0.0000  0.0000  0.0000  0.0000  1.1223 -0.0447
  56.  C 4 (pz)   0.0000 -0.0000 -0.0000  0.0000 -0.0000 -0.0000 -0.0447  0.0032
  57.  C 4 (pz)   0.0000  0.0000  0.0000  0.0000  0.0000  0.0000 -0.0071 -0.0003
  58.  C 4 (d1)   0.0000  0.0000 -0.0000  0.0000 -0.0000 -0.0000  0.0000 -0.0000
  59.  C 4 (d1)   0.0000  0.0000  0.0000 -0.0000  0.0000 -0.0000  0.0000 -0.0000
  60.  C 4 (d2)   0.0226  0.0008  0.0001  0.0000 -0.0000 -0.0000 -0.0000 -0.0000
  61.  C 4 (d2)   0.0060  0.0002  0.0000 -0.0000 -0.0000 -0.0000  0.0000  0.0000
  62.  C 4 (d3)   0.0000 -0.0000  0.0000 -0.0349 -0.0003 -0.0001 -0.0000 -0.0000
  63.  C 4 (d3)  -0.0000 -0.0000  0.0000 -0.0038 -0.0010 -0.0000  0.0000  0.0000
  64.  C 4 (d4)  -0.0000 -0.0000  0.0000  0.0000 -0.0000 -0.0000  0.0238 -0.0003
  65.  C 4 (d4)   0.0000  0.0000  0.0000 -0.0000 -0.0000  0.0000 -0.0013 -0.0001
  66.  C 4 (d5)  -0.0000 -0.0000 -0.0000 -0.0000 -0.0000  0.0000  0.0513 -0.0022
  67.  C 4 (d5)   0.0000  0.0000  0.0000  0.0000  0.0000 -0.0000 -0.0038 -0.0003
  68.  C 4 (f1)  -0.0000 -0.0000 -0.0000 -0.0000 -0.0000  0.0000  0.0082 -0.0004
  69.  C 4 (f2)   0.0096  0.0003  0.0000  0.0000  0.0000 -0.0000 -0.0000 -0.0000
  70.  C 4 (f3)  -0.0000 -0.0000 -0.0000  0.0108  0.0003  0.0000  0.0000  0.0000
  71.  C 4 (f4)   0.0000  0.0000  0.0000 -0.0000 -0.0000  0.0000 -0.0110  0.0004
  72.  C 4 (f5)   0.0000  0.0000  0.0000  0.0000 -0.0000 -0.0000 -0.0000  0.0000
  73.  C 4 (f6)  -0.0087 -0.0003 -0.0000  0.0000  0.0000  0.0000  0.0000 -0.0000
  74.  C 4 (f7)   0.0000  0.0000  0.0000 -0.0136 -0.0001 -0.0000 -0.0000 -0.0000
  75.  H 5 (S)   -0.0000 -0.0000  0.0000 -0.6802 -0.0115 -0.0017 -0.4351  0.0096
  76.  H 5 (S)    0.0000  0.0000  0.0000 -0.0043  0.0009  0.0000  0.0045 -0.0008
  77.  H 5 (S)   -0.0000 -0.0000 -0.0000 -0.0072  0.0000 -0.0000  0.0035  0.0001
  78.  H 5 (px)   0.0101  0.0004  0.0000  0.0000 -0.0000 -0.0000  0.0000 -0.0000
  79.  H 5 (py)  -0.0000 -0.0000 -0.0000 -0.0089 -0.0003 -0.0000 -0.0108  0.0003
  80.  H 5 (pz)  -0.0000 -0.0000 -0.0000 -0.0088  0.0000 -0.0000  0.0016 -0.0002
  81.  H 6 (S)    0.0000  0.0000 -0.0000  0.6802  0.0115  0.0017 -0.4351  0.0096
  82.  H 6 (S)   -0.0000 -0.0000  0.0000  0.0043 -0.0009 -0.0000  0.0045 -0.0008
  83.  H 6 (S)    0.0000  0.0000  0.0000  0.0072 -0.0000  0.0000  0.0035  0.0001
  84.  H 6 (px)   0.0101  0.0004  0.0000  0.0000 -0.0000 -0.0000  0.0000 -0.0000
  85.  H 6 (py)  -0.0000 -0.0000 -0.0000 -0.0089 -0.0003 -0.0000  0.0108 -0.0003
  86.  H 6 (pz)   0.0000  0.0000  0.0000  0.0088 -0.0000  0.0000  0.0016 -0.0002

          NAO       57      58      59      60      61      62      63      64
      ---------- ------- ------- ------- ------- ------- ------- ------- -------
   1.  C 1 (S)   -0.0053  0.0000 -0.0000 -0.0000  0.0000 -0.0000  0.0000 -0.0005
   2.  C 1 (S)   -0.0131 -0.0000 -0.0000 -0.0000  0.0000 -0.0000  0.0000  0.0011
   3.  C 1 (S)   -0.0001 -0.0000 -0.0000  0.0000  0.0000 -0.0000  0.0000 -0.0011
   4.  C 1 (S)    0.0001 -0.0000  0.0000  0.0000  0.0000 -0.0000  0.0000 -0.0004
   5.  C 1 (S)    0.0000  0.0000  0.0000 -0.0000 -0.0000  0.0000 -0.0000 -0.0000
   6.  C 1 (px)   0.0000  0.0000  0.0000  0.0226  0.0060  0.0000 -0.0000 -0.0000
   7.  C 1 (px)   0.0000  0.0000  0.0000  0.0008  0.0002  0.0000 -0.0000 -0.0000
   8.  C 1 (px)   0.0000  0.0000 -0.0000  0.0001  0.0000 -0.0000 -0.0000 -0.0000
   9.  C 1 (py)   0.0000  0.0000 -0.0000 -0.0000 -0.0000 -0.0041  0.0191  0.0000
  10.  C 1 (py)   0.0000  0.0000  0.0000 -0.0000  0.0000  0.0017  0.0005 -0.0000
  11.  C 1 (py)   0.0000  0.0000 -0.0000  0.0000  0.0000  0.0001  0.0001  0.0000
  12.  C 1 (pz)  -0.0101 -0.0000 -0.0000 -0.0000  0.0000 -0.0000  0.0000  0.0060
  13.  C 1 (pz)  -0.0000  0.0000  0.0000  0.0000  0.0000 -0.0000  0.0000  0.0008
  14.  C 1 (pz)   0.0002 -0.0000  0.0000  0.0000  0.0000 -0.0000  0.0000 -0.0006
  15.  C 1 (d1)   0.0000 -0.0000 -0.0000  0.0000  0.0000  0.0000 -0.0000  0.0000
  16.  C 1 (d1)   0.0000 -0.0000 -0.0000  0.0000  0.0000 -0.0000  0.0000 -0.0000
  17.  C 1 (d2)  -0.0000 -0.0000  0.0000 -0.0005 -0.0001 -0.0000 -0.0000  0.0000
  18.  C 1 (d2)  -0.0000 -0.0000 -0.0000 -0.0001 -0.0000  0.0000  0.0000  0.0000
  19.  C 1 (d3)  -0.0000  0.0000 -0.0000 -0.0000 -0.0000 -0.0001  0.0006  0.0000
  20.  C 1 (d3)  -0.0000  0.0000  0.0000 -0.0000  0.0000  0.0006  0.0002 -0.0000
  21.  C 1 (d4)   0.0006  0.0000  0.0000  0.0000 -0.0000 -0.0000 -0.0000 -0.0002
  22.  C 1 (d4)  -0.0001  0.0000 -0.0000 -0.0000 -0.0000 -0.0000  0.0000  0.0002
  23.  C 1 (d5)   0.0004  0.0000  0.0000  0.0000 -0.0000 -0.0000  0.0000 -0.0005
  24.  C 1 (d5)  -0.0002  0.0000 -0.0000 -0.0000  0.0000  0.0000 -0.0000  0.0004
  25.  C 1 (f1)   0.0000 -0.0000 -0.0000 -0.0000 -0.0000  0.0000 -0.0000  0.0002
  26.  C 1 (f2)   0.0000 -0.0000 -0.0000  0.0002  0.0001  0.0000  0.0000  0.0000
  27.  C 1 (f3)  -0.0000  0.0000 -0.0000  0.0000  0.0000  0.0001  0.0002 -0.0000
  28.  C 1 (f4)   0.0002  0.0000  0.0000 -0.0000 -0.0000 -0.0000 -0.0000  0.0000
  29.  C 1 (f5)   0.0000  0.0000  0.0000 -0.0000  0.0000 -0.0000 -0.0000  0.0000
  30.  C 1 (f6)  -0.0000 -0.0000 -0.0000 -0.0002 -0.0001 -0.0000  0.0000  0.0000
  31.  C 1 (f7)   0.0000 -0.0000  0.0000 -0.0000 -0.0000  0.0001 -0.0002 -0.0000
  32.  H 2 (S)   -0.0092  0.0000 -0.0000 -0.0000  0.0000  0.0016  0.0119  0.0011
  33.  H 2 (S)   -0.0001  0.0000 -0.0000  0.0000 -0.0000 -0.0006 -0.0000  0.0006
  34.  H 2 (S)    0.0002  0.0000 -0.0000 -0.0000 -0.0000 -0.0001  0.0001 -0.0002
  35.  H 2 (px)   0.0000 -0.0000 -0.0000  0.0002  0.0001 -0.0000  0.0000 -0.0000
  36.  H 2 (py)   0.0002  0.0000  0.0000  0.0000 -0.0000 -0.0001 -0.0002 -0.0000
  37.  H 2 (pz)   0.0000 -0.0000  0.0000  0.0000  0.0000  0.0001 -0.0001  0.0000
  38.  H 3 (S)   -0.0092 -0.0000  0.0000  0.0000  0.0000 -0.0016 -0.0119  0.0011
  39.  H 3 (S)   -0.0001  0.0000  0.0000 -0.0000  0.0000  0.0006  0.0000  0.0006
  40.  H 3 (S)    0.0002 -0.0000  0.0000  0.0000  0.0000  0.0001 -0.0001 -0.0002
  41.  H 3 (px)   0.0000  0.0000  0.0000  0.0002  0.0001 -0.0000 -0.0000 -0.0000
  42.  H 3 (py)  -0.0002 -0.0000 -0.0000  0.0000  0.0000 -0.0001 -0.0002  0.0000
  43.  H 3 (pz)   0.0000  0.0000 -0.0000 -0.0000 -0.0000 -0.0001  0.0001  0.0000
  44.  C 4 (S)   -0.0009  0.0000 -0.0000  0.0000 -0.0000 -0.0000  0.0000  0.0053
  45.  C 4 (S)    0.0060 -0.0000  0.0000  0.0000 -0.0000  0.0000 -0.0000 -0.0319
  46.  C 4 (S)   -0.0003 -0.0000 -0.0000 -0.0000  0.0000  0.0000 -0.0000 -0.0008
  47.  C 4 (S)   -0.0002 -0.0000 -0.0000 -0.0000 -0.0000  0.0000 -0.0000  0.0002
  48.  C 4 (S)   -0.0000  0.0000  0.0000  0.0000  0.0000 -0.0000  0.0000  0.0000
  49.  C 4 (px)   0.0000  0.0000  0.0000  0.0226  0.0060  0.0000 -0.0000 -0.0000
  50.  C 4 (px)   0.0000  0.0000  0.0000  0.0008  0.0002 -0.0000 -0.0000 -0.0000
  51.  C 4 (px)   0.0000 -0.0000  0.0000  0.0001  0.0000  0.0000  0.0000  0.0000
  52.  C 4 (py)   0.0000  0.0000 -0.0000  0.0000 -0.0000 -0.0349 -0.0038  0.0000
  53.  C 4 (py)   0.0000 -0.0000  0.0000 -0.0000 -0.0000 -0.0003 -0.0010 -0.0000
  54.  C 4 (py)   0.0000 -0.0000 -0.0000 -0.0000 -0.0000 -0.0001 -0.0000 -0.0000
  55.  C 4 (pz)  -0.0071  0.0000  0.0000 -0.0000  0.0000 -0.0000  0.0000  0.0238
  56.  C 4 (pz)  -0.0003 -0.0000 -0.0000 -0.0000  0.0000 -0.0000  0.0000 -0.0003
  57.  C 4 (pz)   0.0003  0.0000  0.0000  0.0000  0.0000 -0.0000  0.0000 -0.0003
  58.  C 4 (d1)   0.0000  0.0000  0.0000 -0.0000 -0.0000 -0.0000  0.0000  0.0000
  59.  C 4 (d1)   0.0000  0.0000  0.0000 -0.0000 -0.0000  0.0000 -0.0000 -0.0000
  60.  C 4 (d2)   0.0000 -0.0000 -0.0000  0.0005  0.0001 -0.0000 -0.0000 -0.0000
  61.  C 4 (d2)   0.0000 -0.0000 -0.0000  0.0001  0.0000  0.0000  0.0000  0.0000
  62.  C 4 (d3)  -0.0000 -0.0000  0.0000 -0.0000  0.0000  0.0010  0.0001 -0.0000
  63.  C 4 (d3)   0.0000  0.0000 -0.0000 -0.0000  0.0000  0.0001  0.0004  0.0000
  64.  C 4 (d4)  -0.0003  0.0000 -0.0000 -0.0000  0.0000 -0.0000  0.0000  0.0014
  65.  C 4 (d4)   0.0001  0.0000  0.0000  0.0000  0.0000  0.0000 -0.0000 -0.0001
  66.  C 4 (d5)  -0.0003  0.0000  0.0000 -0.0000 -0.0000  0.0000 -0.0000  0.0007
  67.  C 4 (d5)   0.0002  0.0000  0.0000  0.0000  0.0000 -0.0000  0.0000 -0.0003
  68.  C 4 (f1)  -0.0000  0.0000  0.0000 -0.0000 -0.0000  0.0000 -0.0000 -0.0001
  69.  C 4 (f2)   0.0000 -0.0000 -0.0000  0.0002  0.0001 -0.0000 -0.0000 -0.0000
  70.  C 4 (f3)   0.0000 -0.0000 -0.0000 -0.0000 -0.0000 -0.0003 -0.0001  0.0000
  71.  C 4 (f4)   0.0001 -0.0000 -0.0000  0.0000  0.0000  0.0000 -0.0000 -0.0004
  72.  C 4 (f5)  -0.0000  0.0000  0.0000  0.0000 -0.0000 -0.0000  0.0000 -0.0000
  73.  C 4 (f6)  -0.0000  0.0000  0.0000 -0.0002 -0.0001 -0.0000  0.0000  0.0000
  74.  C 4 (f7)  -0.0000 -0.0000  0.0000  0.0000  0.0000  0.0004  0.0000 -0.0000
  75.  H 5 (S)    0.0046 -0.0000  0.0000 -0.0000  0.0000  0.0203  0.0045 -0.0229
  76.  H 5 (S)    0.0003 -0.0000  0.0000  0.0000  0.0000  0.0001 -0.0003 -0.0001
  77.  H 5 (S)   -0.0001 -0.0000  0.0000 -0.0000  0.0000  0.0002 -0.0000  0.0002
  78.  H 5 (px)   0.0000  0.0000 -0.0000  0.0002  0.0001  0.0000 -0.0000 -0.0000
  79.  H 5 (py)   0.0001 -0.0000  0.0000 -0.0000 -0.0000  0.0003  0.0001 -0.0005
  80.  H 5 (pz)   0.0000 -0.0000  0.0000 -0.0000 -0.0000  0.0003 -0.0000 -0.0001
  81.  H 6 (S)    0.0046 -0.0000 -0.0000  0.0000 -0.0000 -0.0203 -0.0045 -0.0229
  82.  H 6 (S)    0.0003  0.0000 -0.0000 -0.0000 -0.0000 -0.0001  0.0003 -0.0001
  83.  H 6 (S)   -0.0001  0.0000 -0.0000  0.0000 -0.0000 -0.0002  0.0000  0.0002
  84.  H 6 (px)   0.0000  0.0000  0.0000  0.0002  0.0001  0.0000 -0.0000 -0.0000
  85.  H 6 (py)  -0.0001  0.0000  0.0000 -0.0000  0.0000  0.0003  0.0001  0.0005
  86.  H 6 (pz)   0.0000  0.0000 -0.0000  0.0000 -0.0000 -0.0003  0.0000 -0.0001

          NAO       65      66      67      68      69      70      71      72
      ---------- ------- ------- ------- ------- ------- ------- ------- -------
   1.  C 1 (S)    0.0008 -0.0075  0.0013 -0.0028 -0.0000 -0.0000  0.0003  0.0000
   2.  C 1 (S)   -0.0030  0.0349 -0.0079  0.0110 -0.0000 -0.0000 -0.0003  0.0000
   3.  C 1 (S)   -0.0001 -0.0022 -0.0001 -0.0003  0.0000  0.0000  0.0006  0.0000
   4.  C 1 (S)    0.0000 -0.0000  0.0001  0.0001  0.0000  0.0000  0.0001 -0.0000
   5.  C 1 (S)    0.0000  0.0000  0.0000  0.0000 -0.0000 -0.0000  0.0000 -0.0000
   6.  C 1 (px)   0.0000 -0.0000  0.0000 -0.0000  0.0096 -0.0000  0.0000  0.0000
   7.  C 1 (px)   0.0000 -0.0000  0.0000 -0.0000  0.0003 -0.0000  0.0000 -0.0000
   8.  C 1 (px)   0.0000 -0.0000  0.0000 -0.0000  0.0000 -0.0000  0.0000 -0.0000
   9.  C 1 (py)  -0.0000 -0.0000  0.0000 -0.0000 -0.0000 -0.0028 -0.0000  0.0000
  10.  C 1 (py)   0.0000  0.0000  0.0000  0.0000 -0.0000 -0.0006  0.0000 -0.0000
  11.  C 1 (py)  -0.0000 -0.0000  0.0000  0.0000  0.0000 -0.0000  0.0000  0.0000
  12.  C 1 (pz)  -0.0037 -0.0281 -0.0093 -0.0068 -0.0000  0.0000  0.0032  0.0000
  13.  C 1 (pz)   0.0000  0.0025  0.0001  0.0004 -0.0000 -0.0000 -0.0005 -0.0000
  14.  C 1 (pz)   0.0001 -0.0004  0.0002  0.0000  0.0000  0.0000  0.0002  0.0000
  15.  C 1 (d1)   0.0000  0.0000  0.0000  0.0000  0.0000 -0.0000 -0.0000 -0.0000
  16.  C 1 (d1)  -0.0000 -0.0000 -0.0000 -0.0000  0.0000 -0.0000  0.0000 -0.0000
  17.  C 1 (d2)  -0.0000  0.0000 -0.0000  0.0000 -0.0002  0.0000 -0.0000  0.0000
  18.  C 1 (d2)  -0.0000  0.0000 -0.0000  0.0000 -0.0001 -0.0000 -0.0000 -0.0000
  19.  C 1 (d3)  -0.0000  0.0000  0.0000 -0.0000 -0.0000 -0.0001 -0.0000  0.0000
  20.  C 1 (d3)   0.0000 -0.0000 -0.0000  0.0000 -0.0000 -0.0002  0.0000 -0.0000
  21.  C 1 (d4)   0.0002 -0.0005  0.0004 -0.0002  0.0000  0.0000 -0.0000 -0.0000
  22.  C 1 (d4)  -0.0000  0.0002 -0.0001  0.0000 -0.0000 -0.0000 -0.0000 -0.0000
  23.  C 1 (d5)   0.0002  0.0016  0.0004  0.0005  0.0000  0.0000 -0.0001 -0.0000
  24.  C 1 (d5)  -0.0001  0.0004 -0.0001  0.0000 -0.0000 -0.0000 -0.0001 -0.0000
  25.  C 1 (f1)  -0.0000 -0.0005 -0.0000 -0.0002 -0.0000 -0.0000 -0.0000  0.0000
  26.  C 1 (f2)   0.0000  0.0000  0.0000 -0.0000  0.0001 -0.0000 -0.0000 -0.0000
  27.  C 1 (f3)   0.0000  0.0000  0.0000  0.0000 -0.0000 -0.0001  0.0000  0.0000
  28.  C 1 (f4)   0.0000  0.0001  0.0001 -0.0000  0.0000  0.0000 -0.0001 -0.0000
  29.  C 1 (f5)   0.0000  0.0000  0.0000 -0.0000 -0.0000  0.0000 -0.0000  0.0000
  30.  C 1 (f6)  -0.0000  0.0000 -0.0000  0.0000 -0.0001  0.0000 -0.0000 -0.0000
  31.  C 1 (f7)  -0.0000 -0.0000 -0.0000 -0.0000 -0.0000  0.0000  0.0000 -0.0000
  32.  H 2 (S)   -0.0026  0.0056 -0.0066  0.0029 -0.0000 -0.0029  0.0015  0.0000
  33.  H 2 (S)   -0.0000  0.0007 -0.0001  0.0001  0.0000  0.0002 -0.0002  0.0000
  34.  H 2 (S)    0.0000 -0.0002  0.0001 -0.0000 -0.0000 -0.0000  0.0000  0.0000
  35.  H 2 (px)   0.0000 -0.0000  0.0000 -0.0000  0.0001 -0.0000  0.0000 -0.0000
  36.  H 2 (py)   0.0001 -0.0000  0.0001 -0.0000  0.0000  0.0001 -0.0000 -0.0000
  37.  H 2 (pz)   0.0000 -0.0002  0.0000 -0.0001  0.0000  0.0000  0.0000 -0.0000
  38.  H 3 (S)   -0.0026  0.0056 -0.0066  0.0029  0.0000  0.0029  0.0015 -0.0000
  39.  H 3 (S)   -0.0000  0.0007 -0.0001  0.0001 -0.0000 -0.0002 -0.0002 -0.0000
  40.  H 3 (S)    0.0000 -0.0002  0.0001 -0.0000  0.0000  0.0000  0.0000 -0.0000
  41.  H 3 (px)   0.0000 -0.0000  0.0000 -0.0000  0.0001 -0.0000  0.0000 -0.0000
  42.  H 3 (py)  -0.0001  0.0000 -0.0001  0.0000  0.0000  0.0001  0.0000 -0.0000
  43.  H 3 (pz)   0.0000 -0.0002  0.0000 -0.0001 -0.0000 -0.0000  0.0000  0.0000
  44.  C 4 (S)   -0.0011 -0.0024 -0.0004 -0.0012  0.0000 -0.0000 -0.0008  0.0000
  45.  C 4 (S)    0.0026  0.0092  0.0066  0.0095  0.0000 -0.0000  0.0084 -0.0000
  46.  C 4 (S)   -0.0001 -0.0020 -0.0003 -0.0003 -0.0000 -0.0000  0.0005  0.0000
  47.  C 4 (S)   -0.0000  0.0004 -0.0001  0.0001 -0.0000  0.0000 -0.0000  0.0000
  48.  C 4 (S)   -0.0000  0.0000 -0.0000  0.0000  0.0000  0.0000 -0.0000 -0.0000
  49.  C 4 (px)   0.0000 -0.0000  0.0000 -0.0000  0.0096 -0.0000  0.0000  0.0000
  50.  C 4 (px)   0.0000 -0.0000  0.0000 -0.0000  0.0003 -0.0000  0.0000  0.0000
  51.  C 4 (px)   0.0000 -0.0000  0.0000 -0.0000  0.0000 -0.0000  0.0000  0.0000
  52.  C 4 (py)  -0.0000 -0.0000  0.0000 -0.0000  0.0000  0.0108 -0.0000  0.0000
  53.  C 4 (py)  -0.0000 -0.0000  0.0000 -0.0000  0.0000  0.0003 -0.0000 -0.0000
  54.  C 4 (py)   0.0000  0.0000 -0.0000  0.0000 -0.0000  0.0000  0.0000 -0.0000
  55.  C 4 (pz)  -0.0013  0.0513 -0.0038  0.0082 -0.0000  0.0000 -0.0110 -0.0000
  56.  C 4 (pz)  -0.0001 -0.0022 -0.0003 -0.0004 -0.0000  0.0000  0.0004  0.0000
  57.  C 4 (pz)   0.0001 -0.0003  0.0002 -0.0000  0.0000  0.0000  0.0001 -0.0000
  58.  C 4 (d1)   0.0000  0.0000  0.0000  0.0000 -0.0000 -0.0000 -0.0000  0.0000
  59.  C 4 (d1)   0.0000  0.0000  0.0000  0.0000 -0.0000 -0.0000 -0.0000  0.0000
  60.  C 4 (d2)   0.0000 -0.0000  0.0000 -0.0000  0.0002 -0.0000  0.0000  0.0000
  61.  C 4 (d2)   0.0000 -0.0000  0.0000 -0.0000  0.0001 -0.0000  0.0000 -0.0000
  62.  C 4 (d3)   0.0000  0.0000 -0.0000  0.0000 -0.0000 -0.0003  0.0000 -0.0000
  63.  C 4 (d3)  -0.0000 -0.0000  0.0000 -0.0000 -0.0000 -0.0001 -0.0000  0.0000
  64.  C 4 (d4)  -0.0001  0.0007 -0.0003 -0.0001 -0.0000  0.0000 -0.0004 -0.0000
  65.  C 4 (d4)   0.0000 -0.0001  0.0001 -0.0000  0.0000 -0.0000  0.0000 -0.0000
  66.  C 4 (d5)  -0.0001  0.0026 -0.0002  0.0005 -0.0000 -0.0000 -0.0004 -0.0000
  67.  C 4 (d5)   0.0001 -0.0002  0.0002 -0.0000  0.0000  0.0000  0.0001 -0.0000
  68.  C 4 (f1)  -0.0000  0.0005 -0.0000  0.0002 -0.0000 -0.0000 -0.0000 -0.0000
  69.  C 4 (f2)   0.0000 -0.0000  0.0000 -0.0000  0.0001  0.0000  0.0000  0.0000
  70.  C 4 (f3)  -0.0000 -0.0000  0.0000 -0.0000  0.0000  0.0001 -0.0000  0.0000
  71.  C 4 (f4)   0.0000 -0.0004  0.0001 -0.0000  0.0000 -0.0000  0.0002  0.0000
  72.  C 4 (f5)  -0.0000 -0.0000 -0.0000 -0.0000  0.0000  0.0000  0.0000  0.0000
  73.  C 4 (f6)  -0.0000  0.0000 -0.0000  0.0000 -0.0001  0.0000 -0.0000  0.0000
  74.  C 4 (f7)   0.0000  0.0000 -0.0000  0.0000 -0.0000 -0.0001  0.0000 -0.0000
  75.  H 5 (S)    0.0015 -0.0131  0.0039  0.0017 -0.0000 -0.0068  0.0078 -0.0000
  76.  H 5 (S)    0.0001  0.0002  0.0002  0.0000  0.0000  0.0000 -0.0001 -0.0000
  77.  H 5 (S)   -0.0000  0.0001 -0.0001 -0.0000 -0.0000 -0.0001 -0.0001 -0.0000
  78.  H 5 (px)   0.0000 -0.0000  0.0000 -0.0000  0.0001 -0.0000  0.0000  0.0000
  79.  H 5 (py)   0.0000 -0.0004  0.0001  0.0000 -0.0000 -0.0001  0.0002  0.0000
  80.  H 5 (pz)   0.0000  0.0002  0.0000  0.0001 -0.0000 -0.0001  0.0000 -0.0000
  81.  H 6 (S)    0.0015 -0.0131  0.0039  0.0017  0.0000  0.0068  0.0078  0.0000
  82.  H 6 (S)    0.0001  0.0002  0.0002  0.0000 -0.0000 -0.0000 -0.0001  0.0000
  83.  H 6 (S)   -0.0000  0.0001 -0.0001 -0.0000  0.0000  0.0001 -0.0001  0.0000
  84.  H 6 (px)   0.0000 -0.0000  0.0000 -0.0000  0.0001 -0.0000  0.0000  0.0000
  85.  H 6 (py)  -0.0000  0.0004 -0.0001 -0.0000 -0.0000 -0.0001 -0.0002 -0.0000
  86.  H 6 (pz)   0.0000  0.0002  0.0000  0.0001  0.0000  0.0001  0.0000  0.0000

          NAO       73      74      75      76      77      78      79      80
      ---------- ------- ------- ------- ------- ------- ------- ------- -------
   1.  C 1 (S)   -0.0000 -0.0000  0.0045  0.0010 -0.0012 -0.0000  0.0002 -0.0010
   2.  C 1 (S)   -0.0000 -0.0000  0.0285 -0.0104  0.0027 -0.0000 -0.0005  0.0033
   3.  C 1 (S)   -0.0000 -0.0000  0.0222 -0.0008 -0.0001  0.0000  0.0005 -0.0001
   4.  C 1 (S)   -0.0000 -0.0000  0.0060  0.0001 -0.0001  0.0000  0.0001  0.0001
   5.  C 1 (S)    0.0000  0.0000  0.0000 -0.0000 -0.0000 -0.0000  0.0000  0.0000
   6.  C 1 (px)  -0.0087  0.0000  0.0000  0.0000 -0.0000  0.0101 -0.0000 -0.0000
   7.  C 1 (px)  -0.0003  0.0000  0.0000  0.0000 -0.0000  0.0004 -0.0000 -0.0000
   8.  C 1 (px)  -0.0000  0.0000 -0.0000  0.0000 -0.0000  0.0000 -0.0000 -0.0000
   9.  C 1 (py)  -0.0000 -0.0026  0.0245 -0.0187 -0.0026 -0.0000  0.0044 -0.0034
  10.  C 1 (py)  -0.0000  0.0006  0.0338 -0.0001  0.0003  0.0000  0.0005  0.0004
  11.  C 1 (py)  -0.0000  0.0000  0.0014 -0.0000  0.0000  0.0000  0.0000  0.0000
  12.  C 1 (pz)  -0.0000 -0.0000 -0.0208 -0.0174  0.0050 -0.0000  0.0012 -0.0036
  13.  C 1 (pz)  -0.0000 -0.0000 -0.0170  0.0007  0.0001  0.0000 -0.0004  0.0001
  14.  C 1 (pz)  -0.0000 -0.0000  0.0092  0.0001 -0.0002  0.0000  0.0002  0.0000
  15.  C 1 (d1)  -0.0000  0.0000 -0.0000  0.0000  0.0000  0.0000 -0.0000  0.0000
  16.  C 1 (d1)  -0.0000 -0.0000  0.0000 -0.0000 -0.0000  0.0000  0.0000 -0.0000
  17.  C 1 (d2)   0.0002 -0.0000 -0.0000 -0.0000  0.0000 -0.0002  0.0000  0.0000
  18.  C 1 (d2)   0.0001  0.0000  0.0000 -0.0000  0.0000 -0.0001  0.0000  0.0000
  19.  C 1 (d3)  -0.0000 -0.0001  0.0016 -0.0006 -0.0001  0.0000  0.0001 -0.0001
  20.  C 1 (d3)  -0.0000  0.0002  0.0119 -0.0000  0.0001  0.0000  0.0002  0.0001
  21.  C 1 (d4)   0.0000  0.0000  0.0011  0.0006 -0.0002  0.0000  0.0000 -0.0000
  22.  C 1 (d4)   0.0000 -0.0000 -0.0026 -0.0000  0.0000 -0.0000 -0.0001 -0.0000
  23.  C 1 (d5)  -0.0000 -0.0000  0.0056  0.0007 -0.0002  0.0000  0.0000  0.0002
  24.  C 1 (d5)   0.0000  0.0000 -0.0066 -0.0001  0.0001 -0.0000 -0.0001 -0.0000
  25.  C 1 (f1)   0.0000  0.0000 -0.0029 -0.0001  0.0000 -0.0000 -0.0000 -0.0001
  26.  C 1 (f2)  -0.0001  0.0000  0.0000  0.0000  0.0000  0.0001 -0.0000 -0.0000
  27.  C 1 (f3)  -0.0000  0.0000  0.0029 -0.0002  0.0000  0.0000  0.0001  0.0000
  28.  C 1 (f4)   0.0000 -0.0000 -0.0015  0.0002 -0.0000 -0.0000 -0.0000  0.0000
  29.  C 1 (f5)   0.0000 -0.0000 -0.0000  0.0000  0.0000 -0.0000 -0.0000 -0.0000
  30.  C 1 (f6)   0.0001 -0.0000 -0.0000 -0.0000  0.0000 -0.0001  0.0000  0.0000
  31.  C 1 (f7)   0.0000  0.0000 -0.0000  0.0002  0.0000 -0.0000 -0.0000  0.0000
  32.  H 2 (S)   -0.0000  0.0000  0.1260 -0.0215  0.0020 -0.0000  0.0044 -0.0006
  33.  H 2 (S)   -0.0000 -0.0002 -0.0215 -0.0001 -0.0000  0.0000 -0.0004 -0.0002
  34.  H 2 (S)    0.0000 -0.0000  0.0020 -0.0000 -0.0001 -0.0000  0.0001 -0.0000
  35.  H 2 (px)  -0.0001  0.0000 -0.0000  0.0000 -0.0000  0.0001 -0.0000 -0.0000
  36.  H 2 (py)  -0.0000 -0.0000 -0.0044  0.0004 -0.0001  0.0000 -0.0001 -0.0000
  37.  H 2 (pz)  -0.0000  0.0000  0.0006  0.0002  0.0000  0.0000 -0.0000  0.0000
  38.  H 3 (S)   -0.0000 -0.0000 -0.0618 -0.0002  0.0034 -0.0000 -0.0029  0.0014
  39.  H 3 (S)    0.0000  0.0002 -0.0002  0.0001  0.0002 -0.0000 -0.0001  0.0001
  40.  H 3 (S)   -0.0000  0.0000  0.0034  0.0002 -0.0000  0.0000  0.0000  0.0000
  41.  H 3 (px)  -0.0001  0.0000 -0.0000  0.0000 -0.0000  0.0001 -0.0000 -0.0000
  42.  H 3 (py)  -0.0000 -0.0000 -0.0029 -0.0001  0.0000  0.0000 -0.0001 -0.0000
  43.  H 3 (pz)   0.0000 -0.0000 -0.0014 -0.0001 -0.0000 -0.0000  0.0000 -0.0001
  44.  C 4 (S)    0.0000 -0.0000 -0.0061 -0.0091 -0.0093  0.0000 -0.0027 -0.0017
  45.  C 4 (S)   -0.0000  0.0000  0.5330  0.0039 -0.0065 -0.0000  0.0102  0.0054
  46.  C 4 (S)    0.0000  0.0000  0.0179 -0.0009  0.0000 -0.0000  0.0005 -0.0001
  47.  C 4 (S)    0.0000  0.0000 -0.0021 -0.0001  0.0001 -0.0000 -0.0001  0.0000
  48.  C 4 (S)   -0.0000 -0.0000 -0.0000 -0.0000  0.0000  0.0000 -0.0000  0.0000
  49.  C 4 (px)  -0.0087  0.0000 -0.0000  0.0000 -0.0000  0.0101 -0.0000 -0.0000
  50.  C 4 (px)  -0.0003  0.0000 -0.0000  0.0000 -0.0000  0.0004 -0.0000 -0.0000
  51.  C 4 (px)  -0.0000  0.0000  0.0000  0.0000 -0.0000  0.0000 -0.0000 -0.0000
  52.  C 4 (py)   0.0000 -0.0136 -0.6802 -0.0043 -0.0072  0.0000 -0.0089 -0.0088
  53.  C 4 (py)   0.0000 -0.0001 -0.0115  0.0009  0.0000 -0.0000 -0.0003  0.0000
  54.  C 4 (py)   0.0000 -0.0000 -0.0017  0.0000 -0.0000 -0.0000 -0.0000 -0.0000
  55.  C 4 (pz)   0.0000 -0.0000 -0.4351  0.0045  0.0035  0.0000 -0.0108  0.0016
  56.  C 4 (pz)  -0.0000 -0.0000  0.0096 -0.0008  0.0001 -0.0000  0.0003 -0.0002
  57.  C 4 (pz)  -0.0000 -0.0000  0.0046  0.0003 -0.0001  0.0000  0.0001  0.0000
  58.  C 4 (d1)   0.0000 -0.0000 -0.0000 -0.0000 -0.0000  0.0000 -0.0000 -0.0000
  59.  C 4 (d1)   0.0000  0.0000  0.0000  0.0000  0.0000 -0.0000  0.0000  0.0000
  60.  C 4 (d2)  -0.0002  0.0000 -0.0000  0.0000 -0.0000  0.0002 -0.0000 -0.0000
  61.  C 4 (d2)  -0.0001  0.0000  0.0000  0.0000  0.0000  0.0001 -0.0000 -0.0000
  62.  C 4 (d3)  -0.0000  0.0004  0.0203  0.0001  0.0002  0.0000  0.0003  0.0003
  63.  C 4 (d3)   0.0000  0.0000  0.0045 -0.0003 -0.0000 -0.0000  0.0001 -0.0000
  64.  C 4 (d4)   0.0000 -0.0000 -0.0229 -0.0001  0.0002 -0.0000 -0.0005 -0.0001
  65.  C 4 (d4)  -0.0000  0.0000  0.0015  0.0001 -0.0000  0.0000  0.0000  0.0000
  66.  C 4 (d5)   0.0000  0.0000 -0.0131  0.0002  0.0001 -0.0000 -0.0004  0.0002
  67.  C 4 (d5)  -0.0000 -0.0000  0.0039  0.0002 -0.0001  0.0000  0.0001  0.0000
  68.  C 4 (f1)   0.0000  0.0000  0.0017  0.0000 -0.0000 -0.0000  0.0000  0.0001
  69.  C 4 (f2)  -0.0001 -0.0000 -0.0000  0.0000 -0.0000  0.0001 -0.0000 -0.0000
  70.  C 4 (f3)   0.0000 -0.0001 -0.0068  0.0000 -0.0001 -0.0000 -0.0001 -0.0001
  71.  C 4 (f4)  -0.0000  0.0000  0.0078 -0.0001 -0.0001  0.0000  0.0002  0.0000
  72.  C 4 (f5)   0.0000 -0.0000 -0.0000 -0.0000 -0.0000  0.0000  0.0000 -0.0000
  73.  C 4 (f6)   0.0001 -0.0000 -0.0000 -0.0000  0.0000 -0.0001  0.0000  0.0000
  74.  C 4 (f7)  -0.0000  0.0002  0.0078  0.0001  0.0001  0.0000  0.0001  0.0001
  75.  H 5 (S)   -0.0000  0.0078  0.8072  0.0000  0.0000 -0.0000  0.0143  0.0068
  76.  H 5 (S)   -0.0000  0.0001  0.0000  0.0007 -0.0000  0.0000 -0.0001  0.0001
  77.  H 5 (S)    0.0000  0.0001  0.0000 -0.0000  0.0002 -0.0000 -0.0000  0.0000
  78.  H 5 (px)  -0.0001  0.0000 -0.0000  0.0000 -0.0000  0.0001 -0.0000 -0.0000
  79.  H 5 (py)   0.0000  0.0001  0.0143 -0.0001 -0.0000 -0.0000  0.0003  0.0001
  80.  H 5 (pz)   0.0000  0.0001  0.0068  0.0001  0.0000 -0.0000  0.0001  0.0001
  81.  H 6 (S)    0.0000 -0.0078 -0.0099 -0.0008 -0.0080  0.0000  0.0027 -0.0029
  82.  H 6 (S)    0.0000 -0.0001 -0.0008  0.0001 -0.0001 -0.0000  0.0000 -0.0000
  83.  H 6 (S)   -0.0000 -0.0001 -0.0080 -0.0001  0.0001  0.0000 -0.0001 -0.0001
  84.  H 6 (px)  -0.0001  0.0000 -0.0000  0.0000 -0.0000  0.0001 -0.0000 -0.0000
  85.  H 6 (py)   0.0000  0.0001 -0.0027 -0.0000  0.0001 -0.0000 -0.0001  0.0000
  86.  H 6 (pz)  -0.0000 -0.0001 -0.0029 -0.0000 -0.0001  0.0000 -0.0000 -0.0000

          NAO       81      82      83      84      85      86
      ---------- ------- ------- ------- ------- ------- -------
   1.  C 1 (S)    0.0045  0.0010 -0.0012 -0.0000 -0.0002 -0.0010
   2.  C 1 (S)    0.0285 -0.0104  0.0027 -0.0000  0.0005  0.0033
   3.  C 1 (S)    0.0222 -0.0008 -0.0001  0.0000 -0.0005 -0.0001
   4.  C 1 (S)    0.0060  0.0001 -0.0001  0.0000 -0.0001  0.0001
   5.  C 1 (S)    0.0000 -0.0000 -0.0000 -0.0000 -0.0000  0.0000
   6.  C 1 (px)  -0.0000 -0.0000  0.0000  0.0101 -0.0000  0.0000
   7.  C 1 (px)  -0.0000 -0.0000  0.0000  0.0004 -0.0000  0.0000
   8.  C 1 (px)   0.0000 -0.0000  0.0000  0.0000 -0.0000  0.0000
   9.  C 1 (py)  -0.0245  0.0187  0.0026 -0.0000  0.0044  0.0034
  10.  C 1 (py)  -0.0338  0.0001 -0.0003  0.0000  0.0005 -0.0004
  11.  C 1 (py)  -0.0014  0.0000 -0.0000  0.0000  0.0000 -0.0000
  12.  C 1 (pz)  -0.0208 -0.0174  0.0050 -0.0000 -0.0012 -0.0036
  13.  C 1 (pz)  -0.0170  0.0007  0.0001  0.0000  0.0004  0.0001
  14.  C 1 (pz)   0.0092  0.0001 -0.0002  0.0000 -0.0002  0.0000
  15.  C 1 (d1)  -0.0000 -0.0000 -0.0000  0.0000  0.0000 -0.0000
  16.  C 1 (d1)   0.0000  0.0000  0.0000 -0.0000 -0.0000  0.0000
  17.  C 1 (d2)   0.0000  0.0000 -0.0000 -0.0002  0.0000 -0.0000
  18.  C 1 (d2)  -0.0000 -0.0000 -0.0000 -0.0001  0.0000 -0.0000
  19.  C 1 (d3)  -0.0016  0.0006  0.0001 -0.0000  0.0001  0.0001
  20.  C 1 (d3)  -0.0119  0.0000 -0.0001  0.0000  0.0002 -0.0001
  21.  C 1 (d4)   0.0011  0.0006 -0.0002  0.0000 -0.0000 -0.0000
  22.  C 1 (d4)  -0.0026 -0.0000  0.0000 -0.0000  0.0001 -0.0000
  23.  C 1 (d5)   0.0056  0.0007 -0.0002  0.0000 -0.0000  0.0002
  24.  C 1 (d5)  -0.0066 -0.0001  0.0001 -0.0000  0.0001 -0.0000
  25.  C 1 (f1)  -0.0029 -0.0001  0.0000 -0.0000  0.0000 -0.0001
  26.  C 1 (f2)  -0.0000 -0.0000 -0.0000  0.0001  0.0000 -0.0000
  27.  C 1 (f3)  -0.0029  0.0002 -0.0000  0.0000  0.0001 -0.0000
  28.  C 1 (f4)  -0.0015  0.0002 -0.0000 -0.0000  0.0000  0.0000
  29.  C 1 (f5)  -0.0000  0.0000  0.0000 -0.0000  0.0000 -0.0000
  30.  C 1 (f6)   0.0000  0.0000 -0.0000 -0.0001  0.0000 -0.0000
  31.  C 1 (f7)   0.0000 -0.0002 -0.0000 -0.0000 -0.0000 -0.0000
  32.  H 2 (S)   -0.0618 -0.0002  0.0034 -0.0000  0.0029  0.0014
  33.  H 2 (S)   -0.0002  0.0001  0.0002  0.0000  0.0001  0.0001
  34.  H 2 (S)    0.0034  0.0002 -0.0000 -0.0000 -0.0000  0.0000
  35.  H 2 (px)   0.0000  0.0000  0.0000  0.0001 -0.0000  0.0000
  36.  H 2 (py)   0.0029  0.0001 -0.0000  0.0000 -0.0001  0.0000
  37.  H 2 (pz)  -0.0014 -0.0001 -0.0000  0.0000 -0.0000 -0.0001
  38.  H 3 (S)    0.1260 -0.0215  0.0020 -0.0000 -0.0044 -0.0006
  39.  H 3 (S)   -0.0215 -0.0001 -0.0000 -0.0000  0.0004 -0.0002
  40.  H 3 (S)    0.0020 -0.0000 -0.0001  0.0000 -0.0001 -0.0000
  41.  H 3 (px)   0.0000 -0.0000  0.0000  0.0001 -0.0000  0.0000
  42.  H 3 (py)   0.0044 -0.0004  0.0001  0.0000 -0.0001  0.0000
  43.  H 3 (pz)   0.0006  0.0002  0.0000 -0.0000  0.0000  0.0000
  44.  C 4 (S)   -0.0061 -0.0091 -0.0093  0.0000  0.0027 -0.0017
  45.  C 4 (S)    0.5330  0.0039 -0.0065 -0.0000 -0.0102  0.0054
  46.  C 4 (S)    0.0179 -0.0009  0.0000 -0.0000 -0.0005 -0.0001
  47.  C 4 (S)   -0.0021 -0.0001  0.0001 -0.0000  0.0001  0.0000
  48.  C 4 (S)   -0.0000 -0.0000  0.0000  0.0000  0.0000  0.0000
  49.  C 4 (px)   0.0000 -0.0000  0.0000  0.0101 -0.0000  0.0000
  50.  C 4 (px)   0.0000 -0.0000  0.0000  0.0004 -0.0000  0.0000
  51.  C 4 (px)  -0.0000  0.0000  0.0000  0.0000 -0.0000  0.0000
  52.  C 4 (py)   0.6802  0.0043  0.0072  0.0000 -0.0089  0.0088
  53.  C 4 (py)   0.0115 -0.0009 -0.0000 -0.0000 -0.0003 -0.0000
  54.  C 4 (py)   0.0017 -0.0000  0.0000 -0.0000 -0.0000  0.0000
  55.  C 4 (pz)  -0.4351  0.0045  0.0035  0.0000  0.0108  0.0016
  56.  C 4 (pz)   0.0096 -0.0008  0.0001 -0.0000 -0.0003 -0.0002
  57.  C 4 (pz)   0.0046  0.0003 -0.0001  0.0000 -0.0001  0.0000
  58.  C 4 (d1)  -0.0000  0.0000  0.0000  0.0000  0.0000  0.0000
  59.  C 4 (d1)  -0.0000 -0.0000 -0.0000  0.0000  0.0000 -0.0000
  60.  C 4 (d2)   0.0000 -0.0000  0.0000  0.0002 -0.0000  0.0000
  61.  C 4 (d2)  -0.0000 -0.0000 -0.0000  0.0001  0.0000 -0.0000
  62.  C 4 (d3)  -0.0203 -0.0001 -0.0002  0.0000  0.0003 -0.0003
  63.  C 4 (d3)  -0.0045  0.0003  0.0000 -0.0000  0.0001  0.0000
  64.  C 4 (d4)  -0.0229 -0.0001  0.0002 -0.0000  0.0005 -0.0001
  65.  C 4 (d4)   0.0015  0.0001 -0.0000  0.0000 -0.0000  0.0000
  66.  C 4 (d5)  -0.0131  0.0002  0.0001 -0.0000  0.0004  0.0002
  67.  C 4 (d5)   0.0039  0.0002 -0.0001  0.0000 -0.0001  0.0000
  68.  C 4 (f1)   0.0017  0.0000 -0.0000 -0.0000 -0.0000  0.0001
  69.  C 4 (f2)   0.0000 -0.0000  0.0000  0.0001 -0.0000  0.0000
  70.  C 4 (f3)   0.0068 -0.0000  0.0001 -0.0000 -0.0001  0.0001
  71.  C 4 (f4)   0.0078 -0.0001 -0.0001  0.0000 -0.0002  0.0000
  72.  C 4 (f5)   0.0000  0.0000  0.0000  0.0000 -0.0000  0.0000
  73.  C 4 (f6)   0.0000  0.0000 -0.0000 -0.0001  0.0000 -0.0000
  74.  C 4 (f7)  -0.0078 -0.0001 -0.0001  0.0000  0.0001 -0.0001
  75.  H 5 (S)   -0.0099 -0.0008 -0.0080 -0.0000 -0.0027 -0.0029
  76.  H 5 (S)   -0.0008  0.0001 -0.0001  0.0000 -0.0000 -0.0000
  77.  H 5 (S)   -0.0080 -0.0001  0.0001 -0.0000  0.0001 -0.0001
  78.  H 5 (px)   0.0000 -0.0000  0.0000  0.0001 -0.0000  0.0000
  79.  H 5 (py)   0.0027  0.0000 -0.0001 -0.0000 -0.0001 -0.0000
  80.  H 5 (pz)  -0.0029 -0.0000 -0.0001 -0.0000  0.0000 -0.0000
  81.  H 6 (S)    0.8072  0.0000  0.0000  0.0000 -0.0143  0.0068
  82.  H 6 (S)    0.0000  0.0007 -0.0000 -0.0000  0.0001  0.0001
  83.  H 6 (S)    0.0000 -0.0000  0.0002  0.0000  0.0000  0.0000
  84.  H 6 (px)   0.0000 -0.0000  0.0000  0.0001 -0.0000  0.0000
  85.  H 6 (py)  -0.0143  0.0001  0.0000 -0.0000  0.0003 -0.0001
  86.  H 6 (pz)   0.0068  0.0001  0.0000  0.0000 -0.0001  0.0001


 NATURAL BOND ORBITAL ANALYSIS:

                       Occupancies       Lewis Structure    Low   High
           Occ.    -------------------  -----------------   occ   occ
  Cycle   Thresh.   Lewis   Non-Lewis     CR  BD  3C  LP    (L)   (NL)   Dev
 =============================================================================
   1(1)    1.90    15.93720   0.06280      2   6   0   0     0      0    0.05
 -----------------------------------------------------------------------------

 Structure accepted: No low occupancy Lewis orbitals

 --------------------------------------------------------
   Core                      3.99861 ( 99.965% of   4)
   Valence Lewis            11.93859 ( 99.488% of  12)
  ==================       ============================
   Total Lewis              15.93720 ( 99.607% of  16)
  -----------------------------------------------------
   Valence non-Lewis         0.04620 (  0.289% of  16)
   Rydberg non-Lewis         0.01660 (  0.104% of  16)
  ==================       ============================
   Total non-Lewis           0.06280 (  0.393% of  16)
 --------------------------------------------------------


       (Occupancy)   Bond orbital/ Coefficients/ Hybrids
 ---------------------------------------------------------------------------------
     1. (1.98535) BD ( 1) C   1 - H   2  
                ( 59.65%)   0.7724* C   1 s( 29.81%)p 2.35( 70.05%)d 0.00(  0.12%)
                                                  f 0.00(  0.02%)
                                           -0.0002  0.5457  0.0175 -0.0024 -0.0000
                                            0.0000  0.0000  0.0000  0.7067  0.0079
                                            0.0016  0.4482 -0.0091 -0.0051  0.0000
                                            0.0000  0.0000  0.0000  0.0210  0.0033
                                           -0.0235  0.0016 -0.0137  0.0043 -0.0017
                                            0.0000  0.0067 -0.0079  0.0000  0.0000
                                           -0.0081
                ( 40.35%)   0.6352* H   2 s( 99.96%)p 0.00(  0.04%)
                                            0.9998  0.0018 -0.0001  0.0000 -0.0175
                                           -0.0085
     2. (1.98535) BD ( 1) C   1 - H   3  
                ( 59.65%)   0.7724* C   1 s( 29.81%)p 2.35( 70.05%)d 0.00(  0.12%)
                                                  f 0.00(  0.02%)
                                            0.0002 -0.5457 -0.0175  0.0024  0.0000
                                            0.0000  0.0000  0.0000  0.7067  0.0079
                                            0.0016 -0.4482  0.0091  0.0051  0.0000
                                            0.0000  0.0000  0.0000  0.0210  0.0033
                                            0.0235 -0.0016  0.0137 -0.0043  0.0017
                                            0.0000  0.0067  0.0079  0.0000  0.0000
                                           -0.0081
                ( 40.35%)   0.6352* H   3 s( 99.96%)p 0.00(  0.04%)
                                           -0.9998 -0.0018  0.0001  0.0000 -0.0175
                                            0.0085
     3. (1.99760) BD ( 1) C   1 - C   4  
                ( 50.00%)   0.7071* C   1 s( 40.42%)p 1.47( 59.36%)d 0.00(  0.20%)
                                                  f 0.00(  0.02%)
                                            0.0000  0.6347 -0.0378  0.0049  0.0000
                                            0.0000  0.0000  0.0000  0.0000  0.0000
                                            0.0000 -0.7691  0.0453  0.0005  0.0000
                                            0.0000  0.0000  0.0000  0.0000  0.0000
                                           -0.0036  0.0010  0.0443  0.0021 -0.0123
                                            0.0000  0.0000  0.0028  0.0000  0.0000
                                           -0.0000
                ( 50.00%)   0.7071* C   4 s( 40.42%)p 1.47( 59.36%)d 0.00(  0.20%)
                                                  f 0.00(  0.02%)
                                            0.0000  0.6347 -0.0378  0.0049  0.0000
                                            0.0000  0.0000  0.0000  0.0000  0.0000
                                            0.0000  0.7691 -0.0453 -0.0005  0.0000
                                            0.0000  0.0000  0.0000 -0.0000 -0.0000
                                           -0.0036  0.0010  0.0443  0.0021  0.0123
                                            0.0000  0.0000 -0.0028  0.0000  0.0000
                                           -0.0000
     4. (1.99959) BD ( 2) C   1 - C   4  
                ( 50.00%)   0.7071* C   1 s(  0.00%)p 1.00( 99.93%)d 0.00(  0.05%)
                                                  f 0.00(  0.02%)
                                            0.0000  0.0000  0.0000  0.0000  0.0000
                                            0.9990  0.0362  0.0047  0.0000  0.0000
                                            0.0000  0.0000  0.0000  0.0000  0.0000
                                            0.0000 -0.0226 -0.0060  0.0000  0.0000
                                            0.0000  0.0000  0.0000  0.0000  0.0000
                                            0.0096  0.0000  0.0000  0.0000 -0.0087
                                            0.0000
                ( 50.00%)   0.7071* C   4 s(  0.00%)p 1.00( 99.93%)d 0.00(  0.05%)
                                                  f 0.00(  0.02%)
                                            0.0000  0.0000  0.0000  0.0000  0.0000
                                            0.9990  0.0362  0.0047  0.0000  0.0000
                                            0.0000  0.0000  0.0000  0.0000  0.0000
                                            0.0000  0.0226  0.0060  0.0000  0.0000
                                            0.0000  0.0000  0.0000  0.0000  0.0000
                                            0.0096  0.0000  0.0000  0.0000 -0.0087
                                            0.0000
     5. (1.98535) BD ( 1) C   4 - H   5  
                ( 59.65%)   0.7724* C   4 s( 29.81%)p 2.35( 70.05%)d 0.00(  0.12%)
                                                  f 0.00(  0.02%)
                                            0.0002 -0.5457 -0.0175  0.0024  0.0000
                                            0.0000  0.0000  0.0000  0.7067  0.0079
                                            0.0016  0.4482 -0.0091 -0.0051  0.0000
                                            0.0000  0.0000  0.0000 -0.0210 -0.0033
                                            0.0235 -0.0016  0.0137 -0.0043 -0.0017
                                            0.0000  0.0067 -0.0079  0.0000  0.0000
                                           -0.0081
                ( 40.35%)   0.6352* H   5 s( 99.96%)p 0.00(  0.04%)
                                           -0.9998 -0.0018  0.0001  0.0000 -0.0175
                                           -0.0085
     6. (1.98535) BD ( 1) C   4 - H   6  
                ( 59.65%)   0.7724* C   4 s( 29.81%)p 2.35( 70.05%)d 0.00(  0.12%)
                                                  f 0.00(  0.02%)
                                           -0.0002  0.5457  0.0175 -0.0024 -0.0000
                                            0.0000  0.0000  0.0000  0.7067  0.0079
                                            0.0016 -0.4482  0.0091  0.0051  0.0000
                                            0.0000  0.0000  0.0000 -0.0210 -0.0033
                                           -0.0235  0.0016 -0.0137  0.0043  0.0017
                                            0.0000  0.0067  0.0079  0.0000  0.0000
                                           -0.0081
                ( 40.35%)   0.6352* H   6 s( 99.96%)p 0.00(  0.04%)
                                            0.9998  0.0018 -0.0001  0.0000 -0.0175
                                            0.0085
     7. (1.99930) CR ( 1) C   1           s(100.00%)p 0.00(  0.00%)
                                            1.0000  0.0002  0.0000 -0.0000 -0.0000
                                            0.0000  0.0000  0.0000  0.0000  0.0000
                                            0.0000  0.0002 -0.0000 -0.0000  0.0000
                                            0.0000  0.0000  0.0000  0.0000  0.0000
                                           -0.0000  0.0000 -0.0000  0.0000 -0.0000
                                            0.0000  0.0000 -0.0000  0.0000  0.0000
                                           -0.0000
     8. (1.99930) CR ( 1) C   4           s(100.00%)p 0.00(  0.00%)
                                            1.0000  0.0002  0.0000 -0.0000 -0.0000
                                            0.0000  0.0000  0.0000  0.0000  0.0000
                                            0.0000 -0.0002  0.0000  0.0000  0.0000
                                            0.0000  0.0000  0.0000 -0.0000 -0.0000
                                           -0.0000  0.0000 -0.0000  0.0000  0.0000
                                            0.0000  0.0000  0.0000  0.0000  0.0000
                                           -0.0000
     9. (0.00315) RY*( 1) C   1           s(  0.00%)p 1.00( 88.51%)d 0.12( 10.92%)
                                                  f 0.01(  0.57%)
                                            0.0000 -0.0000 -0.0000  0.0000  0.0000
                                            0.0000  0.0000  0.0000 -0.0134  0.9399
                                            0.0390 -0.0000  0.0000  0.0000  0.0000
                                            0.0000  0.0000  0.0000  0.0242  0.3296
                                            0.0000 -0.0000  0.0000 -0.0000  0.0000
                                            0.0000  0.0754  0.0000  0.0000  0.0000
                                            0.0069
    10. (0.00289) RY*( 2) C   1           s( 50.29%)p 0.88( 44.02%)d 0.10(  5.14%)
                                                  f 0.01(  0.55%)
                                           -0.0000  0.0165  0.6943  0.1434  0.0010
                                            0.0000  0.0000  0.0000 -0.0000 -0.0000
                                           -0.0000 -0.0490 -0.5984  0.2824  0.0000
                                            0.0000  0.0000  0.0000 -0.0000 -0.0000
                                            0.0419 -0.0720  0.0968 -0.1873 -0.0602
                                            0.0000 -0.0000 -0.0431  0.0000  0.0000
                                            0.0000
    11. (0.00020) RY*( 3) C   1           s( 29.78%)p 1.05( 31.13%)d 1.15( 34.29%)
                                                  f 0.16(  4.80%)
                                            0.0000 -0.0159  0.2047  0.5056 -0.0067
                                            0.0000  0.0000  0.0000  0.0000  0.0000
                                            0.0000  0.0449  0.5561  0.0001  0.0000
                                            0.0000  0.0000  0.0000  0.0000  0.0000
                                            0.0428 -0.1077  0.5170 -0.2494 -0.2172
                                            0.0000  0.0000 -0.0288  0.0000  0.0000
                                           -0.0000
    12. (0.00002) RY*( 4) C   1           s(  5.06%)p 0.20(  1.00%)d17.89( 90.51%)
                                                  f 0.68(  3.43%)
    13. (0.00000) RY*( 5) C   1           s(  0.00%)p 1.00(100.00%)d 0.00(  0.00%)
    14. (0.00000) RY*( 6) C   1           s( 55.06%)p 0.01(  0.30%)d 0.81( 44.63%)
                                                  f 0.00(  0.00%)
    15. (0.00000) RY*( 7) C   1           s(  0.00%)p 1.00(100.00%)
    16. (0.00000) RY*( 8) C   1           s( 43.20%)p 0.67( 29.15%)d 0.64( 27.63%)
                                                  f 0.00(  0.02%)
    17. (0.00000) RY*( 9) C   1           s(  5.34%)p17.47( 93.28%)d 0.26(  1.37%)
                                                  f 0.00(  0.01%)
    18. (0.00000) RY*(10) C   1           s(  0.00%)p 0.00(  0.00%)d 1.00(100.00%)
    19. (0.00000) RY*(11) C   1           s(  0.00%)p 0.00(  0.00%)d 1.00(100.00%)
    20. (0.00000) RY*(12) C   1           s(  0.00%)p 1.00(  0.05%)d99.99( 99.95%)
                                                  f 0.00(  0.00%)
    21. (0.00000) RY*(13) C   1           s(  0.00%)p 0.00(  0.00%)d 1.00(100.00%)
    22. (0.00000) RY*(14) C   1           s(  0.00%)p 1.00(  0.15%)d99.99( 99.85%)
                                                  f 0.00(  0.00%)
    23. (0.00000) RY*(15) C   1           s(  0.00%)p 1.00( 10.92%)d 8.16( 89.08%)
    24. (0.00000) RY*(16) C   1           s(100.00%)p 0.00(  0.00%)d 0.00(  0.00%)
                                                  f 0.00(  0.00%)
    25. (0.00000) RY*(17) C   1           s(  1.36%)p 0.22(  0.30%)d72.35( 98.22%)
                                                  f 0.09(  0.12%)
    26. (0.00000) RY*(18) C   1           s(  0.00%)p 1.00(100.00%)d 0.00(  0.00%)
                                                  f 0.00(  0.00%)
    27. (0.00000) RY*(19) C   1           s(  7.11%)p 0.07(  0.49%)d12.99( 92.40%)
                                                  f 0.00(  0.00%)
    28. (0.00000) RY*(20) C   1           s(  2.45%)p 0.30(  0.74%)d 1.44(  3.54%)
                                                  f38.01( 93.27%)
    29. (0.00000) RY*(21) C   1           s(  0.00%)p 0.00(  0.01%)d 0.00(  0.00%)
                                                  f 1.00( 99.99%)
    30. (0.00000) RY*(22) C   1           s(  0.00%)p 1.00(  0.51%)d 0.12(  0.06%)
                                                  f99.99( 99.42%)
    31. (0.00000) RY*(23) C   1           s(  0.30%)p 0.06(  0.02%)d 6.40(  1.91%)
                                                  f99.99( 97.77%)
    32. (0.00000) RY*(24) C   1           s(  0.00%)p 0.00(  0.00%)d 0.00(  0.00%)
                                                  f 1.00(100.00%)
    33. (0.00000) RY*(25) C   1           s(  0.00%)p 0.00(  0.01%)d 0.00(  0.00%)
                                                  f 1.00( 99.99%)
    34. (0.00000) RY*(26) C   1           s(  0.00%)p 1.00(  0.02%)d 0.03(  0.00%)
                                                  f99.99( 99.98%)
    35. (0.00071) RY*( 1) H   2           s( 96.68%)p 0.03(  3.32%)
                                           -0.0011  0.9832  0.0142  0.0000  0.1094
                                           -0.1457
    36. (0.00017) RY*( 2) H   2           s( 89.83%)p 0.11( 10.17%)
                                            0.0009 -0.0725  0.9450  0.0000  0.1680
                                           -0.2711
    37. (0.00010) RY*( 3) H   2           s(  0.00%)p 1.00(100.00%)
                                            0.0000  0.0000  0.0000  1.0000  0.0000
                                            0.0000
    38. (0.00003) RY*( 4) H   2           s( 13.00%)p 6.69( 87.00%)
    39. (0.00001) RY*( 5) H   2           s(  0.53%)p99.99( 99.47%)
    40. (0.00071) RY*( 1) H   3           s( 96.68%)p 0.03(  3.32%)
                                           -0.0011  0.9832  0.0142  0.0000 -0.1094
                                           -0.1457
    41. (0.00017) RY*( 2) H   3           s( 89.83%)p 0.11( 10.17%)
                                            0.0009 -0.0725  0.9450  0.0000 -0.1680
                                           -0.2711
    42. (0.00010) RY*( 3) H   3           s(  0.00%)p 1.00(100.00%)
                                            0.0000  0.0000  0.0000  1.0000  0.0000
                                            0.0000
    43. (0.00003) RY*( 4) H   3           s( 13.00%)p 6.69( 87.00%)
    44. (0.00001) RY*( 5) H   3           s(  0.53%)p99.99( 99.47%)
    45. (0.00315) RY*( 1) C   4           s(  0.00%)p 1.00( 88.51%)d 0.12( 10.92%)
                                                  f 0.01(  0.57%)
                                            0.0000 -0.0000 -0.0000  0.0000  0.0000
                                            0.0000  0.0000  0.0000 -0.0134  0.9399
                                            0.0390  0.0000 -0.0000 -0.0000  0.0000
                                            0.0000  0.0000  0.0000 -0.0242 -0.3296
                                            0.0000 -0.0000  0.0000 -0.0000 -0.0000
                                            0.0000  0.0754 -0.0000  0.0000  0.0000
                                            0.0069
    46. (0.00289) RY*( 2) C   4           s( 50.29%)p 0.88( 44.02%)d 0.10(  5.14%)
                                                  f 0.01(  0.55%)
                                           -0.0000  0.0165  0.6943  0.1434  0.0010
                                            0.0000  0.0000  0.0000 -0.0000 -0.0000
                                           -0.0000  0.0490  0.5984 -0.2824  0.0000
                                            0.0000  0.0000  0.0000  0.0000  0.0000
                                            0.0419 -0.0720  0.0968 -0.1873  0.0602
                                            0.0000 -0.0000  0.0431  0.0000  0.0000
                                            0.0000
    47. (0.00020) RY*( 3) C   4           s( 29.78%)p 1.05( 31.13%)d 1.15( 34.29%)
                                                  f 0.16(  4.80%)
                                            0.0000 -0.0159  0.2047  0.5056 -0.0067
                                            0.0000  0.0000  0.0000  0.0000  0.0000
                                            0.0000 -0.0449 -0.5561 -0.0001  0.0000
                                            0.0000  0.0000  0.0000 -0.0000 -0.0000
                                            0.0428 -0.1077  0.5170 -0.2494  0.2172
                                            0.0000  0.0000  0.0288  0.0000  0.0000
                                           -0.0000
    48. (0.00002) RY*( 4) C   4           s(  5.06%)p 0.20(  1.00%)d17.89( 90.51%)
                                                  f 0.68(  3.43%)
    49. (0.00000) RY*( 5) C   4           s(  0.00%)p 1.00(100.00%)d 0.00(  0.00%)
    50. (0.00000) RY*( 6) C   4           s( 55.06%)p 0.01(  0.30%)d 0.81( 44.63%)
                                                  f 0.00(  0.00%)
    51. (0.00000) RY*( 7) C   4           s(  0.00%)p 1.00(100.00%)
    52. (0.00000) RY*( 8) C   4           s( 43.20%)p 0.67( 29.15%)d 0.64( 27.63%)
                                                  f 0.00(  0.02%)
    53. (0.00000) RY*( 9) C   4           s(  5.34%)p17.47( 93.28%)d 0.26(  1.37%)
                                                  f 0.00(  0.01%)
    54. (0.00000) RY*(10) C   4           s(  0.00%)p 0.00(  0.00%)d 1.00(100.00%)
    55. (0.00000) RY*(11) C   4           s(  0.00%)p 0.00(  0.00%)d 1.00(100.00%)
    56. (0.00000) RY*(12) C   4           s(  0.00%)p 1.00(  0.05%)d99.99( 99.95%)
                                                  f 0.00(  0.00%)
    57. (0.00000) RY*(13) C   4           s(  0.00%)p 0.00(  0.00%)d 1.00(100.00%)
    58. (0.00000) RY*(14) C   4           s(  0.00%)p 1.00(  0.15%)d99.99( 99.85%)
                                                  f 0.00(  0.00%)
    59. (0.00000) RY*(15) C   4           s(  0.00%)p 1.00( 10.92%)d 8.16( 89.08%)
    60. (0.00000) RY*(16) C   4           s(100.00%)p 0.00(  0.00%)d 0.00(  0.00%)
                                                  f 0.00(  0.00%)
    61. (0.00000) RY*(17) C   4           s(  1.36%)p 0.22(  0.30%)d72.35( 98.22%)
                                                  f 0.09(  0.12%)
    62. (0.00000) RY*(18) C   4           s(  0.00%)p 1.00(100.00%)d 0.00(  0.00%)
                                                  f 0.00(  0.00%)
    63. (0.00000) RY*(19) C   4           s(  7.11%)p 0.07(  0.49%)d12.99( 92.40%)
                                                  f 0.00(  0.00%)
    64. (0.00000) RY*(20) C   4           s(  2.45%)p 0.30(  0.74%)d 1.44(  3.54%)
                                                  f38.01( 93.27%)
    65. (0.00000) RY*(21) C   4           s(  0.00%)p 0.00(  0.01%)d 0.00(  0.00%)
                                                  f 1.00( 99.99%)
    66. (0.00000) RY*(22) C   4           s(  0.00%)p 1.00(  0.51%)d 0.12(  0.06%)
                                                  f99.99( 99.42%)
    67. (0.00000) RY*(23) C   4           s(  0.30%)p 0.06(  0.02%)d 6.40(  1.91%)
                                                  f99.99( 97.77%)
    68. (0.00000) RY*(24) C   4           s(  0.00%)p 0.00(  0.00%)d 0.00(  0.00%)
                                                  f 1.00(100.00%)
    69. (0.00000) RY*(25) C   4           s(  0.00%)p 0.00(  0.01%)d 0.00(  0.00%)
                                                  f 1.00( 99.99%)
    70. (0.00000) RY*(26) C   4           s(  0.00%)p 1.00(  0.02%)d 0.03(  0.00%)
                                                  f99.99( 99.98%)
    71. (0.00071) RY*( 1) H   5           s( 96.68%)p 0.03(  3.32%)
                                           -0.0011  0.9832  0.0142  0.0000 -0.1094
                                            0.1457
    72. (0.00017) RY*( 2) H   5           s( 89.83%)p 0.11( 10.17%)
                                            0.0009 -0.0725  0.9450  0.0000 -0.1680
                                            0.2711
    73. (0.00010) RY*( 3) H   5           s(  0.00%)p 1.00(100.00%)
                                            0.0000  0.0000  0.0000  1.0000  0.0000
                                            0.0000
    74. (0.00003) RY*( 4) H   5           s( 13.00%)p 6.69( 87.00%)
    75. (0.00001) RY*( 5) H   5           s(  0.53%)p99.99( 99.47%)
    76. (0.00071) RY*( 1) H   6           s( 96.68%)p 0.03(  3.32%)
                                           -0.0011  0.9832  0.0142  0.0000  0.1094
                                            0.1457
    77. (0.00017) RY*( 2) H   6           s( 89.83%)p 0.11( 10.17%)
                                            0.0009 -0.0725  0.9450  0.0000  0.1680
                                            0.2711
    78. (0.00010) RY*( 3) H   6           s(  0.00%)p 1.00(100.00%)
                                            0.0000  0.0000  0.0000  1.0000  0.0000
                                            0.0000
    79. (0.00003) RY*( 4) H   6           s( 13.00%)p 6.69( 87.00%)
    80. (0.00001) RY*( 5) H   6           s(  0.53%)p99.99( 99.47%)
    81. (0.01088) BD*( 1) C   1 - H   2  
                ( 40.35%)   0.6352* C   1 s( 29.81%)p 2.35( 70.05%)d 0.00(  0.12%)
                                                  f 0.00(  0.02%)
                                            0.0002 -0.5457 -0.0175  0.0024  0.0000
                                           -0.0000 -0.0000 -0.0000 -0.7067 -0.0079
                                           -0.0016 -0.4482  0.0091  0.0051 -0.0000
                                           -0.0000 -0.0000 -0.0000 -0.0210 -0.0033
                                            0.0235 -0.0016  0.0137 -0.0043  0.0017
                                           -0.0000 -0.0067  0.0079 -0.0000 -0.0000
                                            0.0081
                ( 59.65%)  -0.7724* H   2 s( 99.96%)p 0.00(  0.04%)
                                           -0.9998 -0.0018  0.0001 -0.0000  0.0175
                                            0.0085
    82. (0.01088) BD*( 1) C   1 - H   3  
                ( 40.35%)   0.6352* C   1 s( 29.81%)p 2.35( 70.05%)d 0.00(  0.12%)
                                                  f 0.00(  0.02%)
                                           -0.0002  0.5457  0.0175 -0.0024 -0.0000
                                           -0.0000 -0.0000 -0.0000 -0.7067 -0.0079
                                           -0.0016  0.4482 -0.0091 -0.0051 -0.0000
                                           -0.0000 -0.0000 -0.0000 -0.0210 -0.0033
                                           -0.0235  0.0016 -0.0137  0.0043 -0.0017
                                           -0.0000 -0.0067 -0.0079 -0.0000 -0.0000
                                            0.0081
                ( 59.65%)  -0.7724* H   3 s( 99.96%)p 0.00(  0.04%)
                                            0.9998  0.0018 -0.0001 -0.0000  0.0175
                                           -0.0085
    83. (0.00270) BD*( 1) C   1 - C   4  
                ( 50.00%)   0.7071* C   1 s( 40.42%)p 1.47( 59.36%)d 0.00(  0.20%)
                                                  f 0.00(  0.02%)
                                            0.0000  0.6347 -0.0378  0.0049  0.0000
                                            0.0000  0.0000  0.0000  0.0000  0.0000
                                            0.0000 -0.7691  0.0453  0.0005  0.0000
                                            0.0000  0.0000  0.0000  0.0000  0.0000
                                           -0.0036  0.0010  0.0443  0.0021 -0.0123
                                            0.0000  0.0000  0.0028  0.0000  0.0000
                                           -0.0000
                ( 50.00%)  -0.7071* C   4 s( 40.42%)p 1.47( 59.36%)d 0.00(  0.20%)
                                                  f 0.00(  0.02%)
                                            0.0000  0.6347 -0.0378  0.0049  0.0000
                                            0.0000  0.0000  0.0000  0.0000  0.0000
                                            0.0000  0.7691 -0.0453 -0.0005  0.0000
                                            0.0000  0.0000  0.0000 -0.0000 -0.0000
                                           -0.0036  0.0010  0.0443  0.0021  0.0123
                                            0.0000  0.0000 -0.0028  0.0000  0.0000
                                           -0.0000
    84. (0.00000) BD*( 2) C   1 - C   4  
                ( 50.00%)   0.7071* C   1 s(  0.00%)p 1.00( 99.93%)d 0.00(  0.05%)
                                                  f 0.00(  0.02%)
                ( 50.00%)  -0.7071* C   4 s(  0.00%)p 1.00( 99.93%)d 0.00(  0.05%)
                                                  f 0.00(  0.02%)
    85. (0.01088) BD*( 1) C   4 - H   5  
                ( 40.35%)   0.6352* C   4 s( 29.81%)p 2.35( 70.05%)d 0.00(  0.12%)
                                                  f 0.00(  0.02%)
                                           -0.0002  0.5457  0.0175 -0.0024 -0.0000
                                           -0.0000 -0.0000 -0.0000 -0.7067 -0.0079
                                           -0.0016 -0.4482  0.0091  0.0051 -0.0000
                                           -0.0000 -0.0000 -0.0000  0.0210  0.0033
                                           -0.0235  0.0016 -0.0137  0.0043  0.0017
                                           -0.0000 -0.0067  0.0079 -0.0000 -0.0000
                                            0.0081
                ( 59.65%)  -0.7724* H   5 s( 99.96%)p 0.00(  0.04%)
                                            0.9998  0.0018 -0.0001 -0.0000  0.0175
                                            0.0085
    86. (0.01088) BD*( 1) C   4 - H   6  
                ( 40.35%)   0.6352* C   4 s( 29.81%)p 2.35( 70.05%)d 0.00(  0.12%)
                                                  f 0.00(  0.02%)
                                            0.0002 -0.5457 -0.0175  0.0024  0.0000
                                           -0.0000 -0.0000 -0.0000 -0.7067 -0.0079
                                           -0.0016  0.4482 -0.0091 -0.0051 -0.0000
                                           -0.0000 -0.0000 -0.0000  0.0210  0.0033
                                            0.0235 -0.0016  0.0137 -0.0043 -0.0017
                                           -0.0000 -0.0067 -0.0079 -0.0000 -0.0000
                                            0.0081
                ( 59.65%)  -0.7724* H   6 s( 99.96%)p 0.00(  0.04%)
                                           -0.9998 -0.0018  0.0001 -0.0000  0.0175
                                           -0.0085


 NHO Directionality and "Bond Bending" (deviations from line of nuclear centers)

         [Thresholds for printing:  angular deviation  >  1.0 degree]
                                    hybrid p-character > 25.0%
                                    orbital occupancy  >  0.10e

                                Line of Centers        Hybrid 1              Hybrid 2
                                ---------------  -------------------   ------------------
                NBO               Theta   Phi    Theta   Phi    Dev    Theta   Phi    Dev
 ========================================================================================
     4. BD (   2) C   1 - C   4   180.0    0.0    90.0    0.0  90.0     90.0    0.0  90.0


 Second Order Perturbation Theory Analysis of Fock Matrix in NBO Basis

     Threshold for printing:   0.50 kcal/mol
                                                                              E(2)  E(j)-E(i) F(i,j)
         Donor NBO (i)                     Acceptor NBO (j)                 kcal/mol   a.u.    a.u. 
 ===================================================================================================

 within unit  1
   1. BD (   1) C   1 - H   2        / 45. RY*(   1) C   4                    1.60    1.74    0.047
   1. BD (   1) C   1 - H   2        / 46. RY*(   2) C   4                    1.61    1.49    0.044
   1. BD (   1) C   1 - H   2        / 83. BD*(   1) C   1 - C   4            0.63    1.29    0.025
   1. BD (   1) C   1 - H   2        / 85. BD*(   1) C   4 - H   5            5.46    1.07    0.068
   1. BD (   1) C   1 - H   2        / 86. BD*(   1) C   4 - H   6            0.77    1.07    0.026
   2. BD (   1) C   1 - H   3        / 45. RY*(   1) C   4                    1.60    1.74    0.047
   2. BD (   1) C   1 - H   3        / 46. RY*(   2) C   4                    1.61    1.49    0.044
   2. BD (   1) C   1 - H   3        / 83. BD*(   1) C   1 - C   4            0.63    1.29    0.025
   2. BD (   1) C   1 - H   3        / 85. BD*(   1) C   4 - H   5            0.77    1.07    0.026
   2. BD (   1) C   1 - H   3        / 86. BD*(   1) C   4 - H   6            5.46    1.07    0.068
   3. BD (   1) C   1 - C   4        / 81. BD*(   1) C   1 - H   2            0.61    1.33    0.026
   3. BD (   1) C   1 - C   4        / 82. BD*(   1) C   1 - H   3            0.61    1.33    0.026
   3. BD (   1) C   1 - C   4        / 85. BD*(   1) C   4 - H   5            0.61    1.33    0.026
   3. BD (   1) C   1 - C   4        / 86. BD*(   1) C   4 - H   6            0.61    1.33    0.026
   5. BD (   1) C   4 - H   5        /  9. RY*(   1) C   1                    1.60    1.74    0.047
   5. BD (   1) C   4 - H   5        / 10. RY*(   2) C   1                    1.61    1.49    0.044
   5. BD (   1) C   4 - H   5        / 81. BD*(   1) C   1 - H   2            5.46    1.07    0.068
   5. BD (   1) C   4 - H   5        / 82. BD*(   1) C   1 - H   3            0.77    1.07    0.026
   5. BD (   1) C   4 - H   5        / 83. BD*(   1) C   1 - C   4            0.63    1.29    0.025
   6. BD (   1) C   4 - H   6        /  9. RY*(   1) C   1                    1.60    1.74    0.047
   6. BD (   1) C   4 - H   6        / 10. RY*(   2) C   1                    1.61    1.49    0.044
   6. BD (   1) C   4 - H   6        / 81. BD*(   1) C   1 - H   2            0.77    1.07    0.026
   6. BD (   1) C   4 - H   6        / 82. BD*(   1) C   1 - H   3            5.46    1.07    0.068
   6. BD (   1) C   4 - H   6        / 83. BD*(   1) C   1 - C   4            0.63    1.29    0.025
   7. CR (   1) C   1                / 46. RY*(   2) C   4                    2.09   11.27    0.137
   7. CR (   1) C   1                / 47. RY*(   3) C   4                    1.24   11.47    0.107
   7. CR (   1) C   1                / 83. BD*(   1) C   1 - C   4            0.66   11.07    0.076
   8. CR (   1) C   4                / 10. RY*(   2) C   1                    2.09   11.27    0.137
   8. CR (   1) C   4                / 11. RY*(   3) C   1                    1.24   11.47    0.107
   8. CR (   1) C   4                / 83. BD*(   1) C   1 - C   4            0.66   11.07    0.076


 Natural Bond Orbitals (Summary):

                                                            Principal Delocalizations
           NBO                        Occupancy    Energy   (geminal,vicinal,remote)
 ====================================================================================
 Molecular unit  1  (C2H4)
     1. BD (   1) C   1 - H   2          1.98535    -0.59469  85(v),46(v),45(v),86(v)
                                                    83(g)
     2. BD (   1) C   1 - H   3          1.98535    -0.59469  86(v),46(v),45(v),85(v)
                                                    83(g)
     3. BD (   1) C   1 - C   4          1.99760    -0.85216  81(g),82(g),85(g),86(g)
     4. BD (   2) C   1 - C   4          1.99959    -0.33607   
     5. BD (   1) C   4 - H   5          1.98535    -0.59469  81(v),10(v),9(v),82(v),83(g)
     6. BD (   1) C   4 - H   6          1.98535    -0.59469  82(v),10(v),9(v),81(v),83(g)
     7. CR (   1) C   1                  1.99930   -10.38139  46(v),47(v),83(g)
     8. CR (   1) C   4                  1.99930   -10.38139  10(v),11(v),83(g)
     9. RY*(   1) C   1                  0.00315     1.14602   
    10. RY*(   2) C   1                  0.00289     0.89196   
    11. RY*(   3) C   1                  0.00020     1.09177   
    12. RY*(   4) C   1                  0.00002     1.71679   
    13. RY*(   5) C   1                  0.00000     1.30779   
    14. RY*(   6) C   1                  0.00000     1.93350   
    15. RY*(   7) C   1                  0.00000     1.75923   
    16. RY*(   8) C   1                  0.00000     1.10732   
    17. RY*(   9) C   1                  0.00000     1.86225   
    18. RY*(  10) C   1                  0.00000     1.37214   
    19. RY*(  11) C   1                  0.00000     2.35618   
    20. RY*(  12) C   1                  0.00000     1.68768   
    21. RY*(  13) C   1                  0.00000     2.47300   
    22. RY*(  14) C   1                  0.00000     2.08631   
    23. RY*(  15) C   1                  0.00000     2.42685   
    24. RY*(  16) C   1                  0.00000    21.28624   
    25. RY*(  17) C   1                  0.00000     3.00369   
    26. RY*(  18) C   1                  0.00000     0.59952   
    27. RY*(  19) C   1                  0.00000     2.74083   
    28. RY*(  20) C   1                  0.00000     3.92574   
    29. RY*(  21) C   1                  0.00000     3.44052   
    30. RY*(  22) C   1                  0.00000     3.66361   
    31. RY*(  23) C   1                  0.00000     3.68935   
    32. RY*(  24) C   1                  0.00000     3.16416   
    33. RY*(  25) C   1                  0.00000     2.95253   
    34. RY*(  26) C   1                  0.00000     3.23192   
    35. RY*(   1) H   2                  0.00071     0.90224   
    36. RY*(   2) H   2                  0.00017     1.53917   
    37. RY*(   3) H   2                  0.00010     2.10555   
    38. RY*(   4) H   2                  0.00003     2.41915   
    39. RY*(   5) H   2                  0.00001     3.00697   
    40. RY*(   1) H   3                  0.00071     0.90224   
    41. RY*(   2) H   3                  0.00017     1.53917   
    42. RY*(   3) H   3                  0.00010     2.10555   
    43. RY*(   4) H   3                  0.00003     2.41915   
    44. RY*(   5) H   3                  0.00001     3.00697   
    45. RY*(   1) C   4                  0.00315     1.14602   
    46. RY*(   2) C   4                  0.00289     0.89196   
    47. RY*(   3) C   4                  0.00020     1.09177   
    48. RY*(   4) C   4                  0.00002     1.71679   
    49. RY*(   5) C   4                  0.00000     1.30779   
    50. RY*(   6) C   4                  0.00000     1.93350   
    51. RY*(   7) C   4                  0.00000     1.75923   
    52. RY*(   8) C   4                  0.00000     1.10732   
    53. RY*(   9) C   4                  0.00000     1.86225   
    54. RY*(  10) C   4                  0.00000     1.37214   
    55. RY*(  11) C   4                  0.00000     2.35618   
    56. RY*(  12) C   4                  0.00000     1.68768   
    57. RY*(  13) C   4                  0.00000     2.47300   
    58. RY*(  14) C   4                  0.00000     2.08631   
    59. RY*(  15) C   4                  0.00000     2.42685   
    60. RY*(  16) C   4                  0.00000    21.28624   
    61. RY*(  17) C   4                  0.00000     3.00369   
    62. RY*(  18) C   4                  0.00000     0.59952   
    63. RY*(  19) C   4                  0.00000     2.74083   
    64. RY*(  20) C   4                  0.00000     3.92574   
    65. RY*(  21) C   4                  0.00000     3.44052   
    66. RY*(  22) C   4                  0.00000     3.66361   
    67. RY*(  23) C   4                  0.00000     3.68935   
    68. RY*(  24) C   4                  0.00000     3.16416   
    69. RY*(  25) C   4                  0.00000     2.95253   
    70. RY*(  26) C   4                  0.00000     3.23192   
    71. RY*(   1) H   5                  0.00071     0.90224   
    72. RY*(   2) H   5                  0.00017     1.53917   
    73. RY*(   3) H   5                  0.00010     2.10555   
    74. RY*(   4) H   5                  0.00003     2.41915   
    75. RY*(   5) H   5                  0.00001     3.00697   
    76. RY*(   1) H   6                  0.00071     0.90224   
    77. RY*(   2) H   6                  0.00017     1.53917   
    78. RY*(   3) H   6                  0.00010     2.10555   
    79. RY*(   4) H   6                  0.00003     2.41915   
    80. RY*(   5) H   6                  0.00001     3.00697   
    81. BD*(   1) C   1 - H   2          0.01088     0.47803   
    82. BD*(   1) C   1 - H   3          0.01088     0.47803   
    83. BD*(   1) C   1 - C   4          0.00270     0.69051   
    84. BD*(   2) C   1 - C   4          0.00000     0.08179   
    85. BD*(   1) C   4 - H   5          0.01088     0.47803   
    86. BD*(   1) C   4 - H   6          0.01088     0.47803   
       -------------------------------
              Total Lewis   15.93720  ( 99.6075%)
        Valence non-Lewis    0.04620  (  0.2888%)
        Rydberg non-Lewis    0.01660  (  0.1038%)
       -------------------------------
            Total unit  1   16.00000  (100.0000%)
           Charge unit  1    0.00000
 Variable Step   Value    
 -------- ---- -----------
     3       1    2.421506
 ---------------------------------------------------------------------------------------------------
                            Z-MATRIX (ANGSTROMS AND DEGREES)
   CD    Cent   Atom    N1       Length/X        N2       Alpha/Y        N3        Beta/Z          J
 ---------------------------------------------------------------------------------------------------
      1      1  C 
      2      2  H        1   1.083410(     1)
      3      3  H        1   1.083410(     2)      2  116.667(     6)
      4      4  C        1   1.281406(     3)      2  121.666(     7)      3  180.000(    10)      0
      5      5  H        4   1.083410(     4)      1  121.666(     8)      2  180.000(    11)      0
      6      6  H        4   1.083410(     5)      1  121.666(     9)      2    0.000(    12)      0
 ---------------------------------------------------------------------------------------------------
                         Z-Matrix orientation:                         
 ---------------------------------------------------------------------
 Center     Atomic      Atomic             Coordinates (Angstroms)
 Number     Number       Type             X           Y           Z
 ---------------------------------------------------------------------
      1          6           0        0.000000    0.000000    0.000000
      2          1           0        0.000000    0.000000    1.083410
      3          1           0        0.968163    0.000000   -0.486247
      4          6           0       -1.090631   -0.000000   -0.672700
      5          1           0       -1.090631   -0.000000   -1.756110
      6          1           0       -2.058794   -0.000000   -0.186453
 ---------------------------------------------------------------------
                    Distance matrix (angstroms):
                    1          2          3          4          5
     1  C    0.000000
     2  H    1.083410   0.000000
     3  H    1.083410   1.844224   0.000000
     4  C    1.281406   2.067220   2.067220   0.000000
     5  H    2.067220   3.041767   2.418922   1.083410   0.000000
     6  H    2.067220   2.418922   3.041767   1.083410   1.844224
                    6
     6  H    0.000000
 Stoichiometry    C2H4
 Framework group  D2H[C2"(C.C),SG(H4)]
 Deg. of freedom     3
 Full point group                 D2H     NOp   8
 Largest Abelian subgroup         D2H     NOp   8
 Largest concise Abelian subgroup D2      NOp   4
                         Standard orientation:                         
 ---------------------------------------------------------------------
 Center     Atomic      Atomic             Coordinates (Angstroms)
 Number     Number       Type             X           Y           Z
 ---------------------------------------------------------------------
      1          6           0        0.000000   -0.000000    0.640703
      2          1           0        0.000000    0.922112    1.209461
      3          1           0       -0.000000   -0.922112    1.209461
      4          6           0        0.000000    0.000000   -0.640703
      5          1           0       -0.000000   -0.922112   -1.209461
      6          1           0        0.000000    0.922112   -1.209461
 ---------------------------------------------------------------------
 Rotational constants (GHZ):         147.4363801          32.0896457          26.3537344
 Standard basis: def2TZVP (5D, 7F)
 There are    22 symmetry adapted cartesian basis functions of AG  symmetry.
 There are     4 symmetry adapted cartesian basis functions of B1G symmetry.
 There are     9 symmetry adapted cartesian basis functions of B2G symmetry.
 There are    13 symmetry adapted cartesian basis functions of B3G symmetry.
 There are     4 symmetry adapted cartesian basis functions of AU  symmetry.
 There are    22 symmetry adapted cartesian basis functions of B1U symmetry.
 There are    13 symmetry adapted cartesian basis functions of B2U symmetry.
 There are     9 symmetry adapted cartesian basis functions of B3U symmetry.
 There are    19 symmetry adapted basis functions of AG  symmetry.
 There are     4 symmetry adapted basis functions of B1G symmetry.
 There are     8 symmetry adapted basis functions of B2G symmetry.
 There are    12 symmetry adapted basis functions of B3G symmetry.
 There are     4 symmetry adapted basis functions of AU  symmetry.
 There are    19 symmetry adapted basis functions of B1U symmetry.
 There are    12 symmetry adapted basis functions of B2U symmetry.
 There are     8 symmetry adapted basis functions of B3U symmetry.
    86 basis functions,   134 primitive gaussians,    96 cartesian basis functions
     8 alpha electrons        8 beta electrons
       nuclear repulsion energy        34.0922529694 Hartrees.
 NAtoms=    6 NActive=    6 NUniq=    2 SFac= 4.00D+00 NAtFMM=   60 NAOKFM=F Big=F
 Integral buffers will be    131072 words long.
 Raffenetti 2 integral format.
 Two-electron integral symmetry is turned on.
 One-electron integrals computed using PRISM.
   8 Symmetry operations used in ECPInt.
 ECPInt:  NShTT=     741 NPrTT=    2136 LenC2=     742 LenP2D=    1980.
 LDataN:  DoStor=T MaxTD1= 6 Len=  172
 NBasis=    86 RedAO= T EigKep=  1.63D-04  NBF=    19     4     8    12     4    19    12     8
 NBsUse=    86 1.00D-06 EigRej= -1.00D+00 NBFU=    19     4     8    12     4    19    12     8
 Initial guess from the checkpoint file:  "ethyleneLscanrigidnegative.chk"
 B after Tr=    -0.000000   -0.000000   -0.000000
         Rot=    1.000000   -0.000000   -0.000000   -0.000000 Ang=   0.00 deg.
 Initial guess orbital symmetries:
       Occupied  (AG) (B1U) (AG) (B1U) (B2U) (AG) (B3G) (B3U)
       Virtual   (B2G) (AG) (B2U) (B1U) (B3G) (AG) (AG) (B1U) (B3U)
                 (B2U) (B2G) (B1U) (B2U) (B1U) (AG) (B3G) (B1G)
                 (B1U) (B3G) (B3U) (AU) (AG) (AG) (B2U) (B1U) (B3G)
                 (B2G) (B1U) (AG) (B3U) (B1U) (B2U) (B3G) (B2G)
                 (B2U) (B1G) (B1U) (AG) (B3U) (B2G) (AG) (AU) (B3G)
                 (B2U) (AG) (B1U) (B2U) (B3U) (AG) (B3G) (B1U)
                 (B1G) (AG) (B1U) (B3U) (B3G) (AU) (B2G) (B2U)
                 (AG) (B1G) (B3G) (B2G) (B1U) (B3U) (B2U) (B1U)
                 (AU) (B3G) (AG) (B2U) (B2G) (AG) (B1U) (B3G) (B1U)
                 (AG) (B1U)
 ExpMin= 9.52D-02 ExpMax= 1.36D+04 ExpMxC= 4.63D+02 IAcc=2 IRadAn=         4 AccDes= 0.00D+00
 Harris functional with IExCor= 1009 and IRadAn=       4 diagonalized for initial guess.
 HarFok:  IExCor= 1009 AccDes= 0.00D+00 IRadAn=         4 IDoV= 1 UseB2=F ITyADJ=14
 ICtDFT=  3500011 ScaDFX=  1.000000  1.000000  1.000000  1.000000
 FoFCou: FMM=F IPFlag=           0 FMFlag=      100000 FMFlg1=           0
         NFxFlg=           0 DoJE=T BraDBF=F KetDBF=T FulRan=T
         wScrn=  0.000000 ICntrl=       500 IOpCl=  0 I1Cent=   200000004 NGrid=           0
         NMat0=    1 NMatS0=      1 NMatT0=    0 NMatD0=    1 NMtDS0=    0 NMtDT0=    0
 Petite list used in FoFCou.
 Keep R1 ints in memory in symmetry-blocked form, NReq=14388197.
 Requested convergence on RMS density matrix=1.00D-08 within 128 cycles.
 Requested convergence on MAX density matrix=1.00D-06.
 Requested convergence on             energy=1.00D-06.
 No special actions if energy rises.
 Integral accuracy reduced to 1.0D-05 until final iterations.
 Initial convergence to 1.0D-05 achieved.  Increase integral accuracy.
 SCF Done:  E(RM062X) =  -78.5698851427     A.U. after    9 cycles
            NFock=  9  Conv=0.35D-08     -V/T= 2.0035

 **********************************************************************

            Population analysis using the SCF density.

 **********************************************************************

 Orbital symmetries:
       Occupied  (AG) (B1U) (AG) (B1U) (B2U) (AG) (B3G) (B3U)
       Virtual   (B2G) (AG) (B2U) (B1U) (B3G) (AG) (AG) (B3U) (B1U)
                 (B2U) (B2G) (B1U) (B2U) (AG) (B1U) (B3G) (B1G)
                 (B1U) (B3G) (B3U) (AU) (AG) (AG) (B2U) (B1U) (B3G)
                 (B2G) (B1U) (AG) (B3U) (B1U) (B2U) (B3G) (B2G)
                 (B2U) (B1U) (B1G) (AG) (B3U) (B2G) (AG) (AU) (B3G)
                 (B2U) (AG) (B1U) (B2U) (B3U) (AG) (B3G) (B1U)
                 (B1G) (AG) (B1U) (B3U) (B3G) (AU) (B2G) (B2U)
                 (AG) (B1G) (B3G) (B2G) (B1U) (B3U) (B2U) (B1U)
                 (AU) (B3G) (AG) (B2U) (B2G) (AG) (B1U) (B3G) (B1U)
                 (AG) (B1U)
 The electronic state is 1-AG.
 Alpha  occ. eigenvalues --  -10.52872 -10.52717  -0.87092  -0.65716  -0.54722
 Alpha  occ. eigenvalues --   -0.49008  -0.41025  -0.34417
 Alpha virt. eigenvalues --    0.04897   0.10339   0.12332   0.12888   0.18169
 Alpha virt. eigenvalues --    0.22626   0.24239   0.25364   0.25836   0.31264
 Alpha virt. eigenvalues --    0.35975   0.37636   0.45249   0.50845   0.50863
 Alpha virt. eigenvalues --    0.52787   0.58397   0.65188   0.69299   0.78175
 Alpha virt. eigenvalues --    0.82847   0.84544   0.92309   1.00451   1.09482
 Alpha virt. eigenvalues --    1.13002   1.15723   1.30589   1.36343   1.47975
 Alpha virt. eigenvalues --    1.58189   1.58371   1.64277   1.64289   1.75621
 Alpha virt. eigenvalues --    1.75937   1.77768   1.84323   1.84758   1.88012
 Alpha virt. eigenvalues --    2.05438   2.23841   2.27918   2.34396   2.38339
 Alpha virt. eigenvalues --    2.41011   2.42618   2.55322   2.61225   2.64694
 Alpha virt. eigenvalues --    2.65471   2.75565   2.88070   2.92828   2.93176
 Alpha virt. eigenvalues --    3.02603   3.06655   3.08393   3.13380   3.16783
 Alpha virt. eigenvalues --    3.20442   3.29639   3.40117   3.43712   3.45345
 Alpha virt. eigenvalues --    3.49980   3.67274   3.74541   4.07663   4.14708
 Alpha virt. eigenvalues --    4.22177   4.37720   4.44356   4.51177   4.67651
 Alpha virt. eigenvalues --    5.03091  22.03619  22.81863
          Condensed to atoms (all electrons):
               1          2          3          4          5          6
     1  C    4.961926   0.420744   0.420744   0.544362  -0.048646  -0.048646
     2  H    0.420744   0.535106  -0.029352  -0.048646   0.006024  -0.009118
     3  H    0.420744  -0.029352   0.535106  -0.048646  -0.009118   0.006024
     4  C    0.544362  -0.048646  -0.048646   4.961926   0.420744   0.420744
     5  H   -0.048646   0.006024  -0.009118   0.420744   0.535106  -0.029352
     6  H   -0.048646  -0.009118   0.006024   0.420744  -0.029352   0.535106
 Mulliken charges:
               1
     1  C   -0.250483
     2  H    0.125242
     3  H    0.125242
     4  C   -0.250483
     5  H    0.125242
     6  H    0.125242
 Sum of Mulliken charges =  -0.00000
 Mulliken charges with hydrogens summed into heavy atoms:
               1
     1  C   -0.000000
     4  C   -0.000000
 Electronic spatial extent (au):  <R**2>=             80.5076
 Charge=             -0.0000 electrons
 Dipole moment (field-independent basis, Debye):
    X=             -0.0000    Y=              0.0000    Z=             -0.0000  Tot=              0.0000
 Quadrupole moment (field-independent basis, Debye-Ang):
   XX=            -15.5402   YY=            -12.2885   ZZ=            -12.3552
   XY=              0.0000   XZ=              0.0000   YZ=             -0.0000
 Traceless Quadrupole moment (field-independent basis, Debye-Ang):
   XX=             -2.1456   YY=              1.1062   ZZ=              1.0394
   XY=              0.0000   XZ=              0.0000   YZ=             -0.0000
 Octapole moment (field-independent basis, Debye-Ang**2):
  XXX=             -0.0000  YYY=              0.0000  ZZZ=              0.0000  XYY=             -0.0000
  XXY=             -0.0000  XXZ=             -0.0000  XZZ=             -0.0000  YZZ=              0.0000
  YYZ=              0.0000  XYZ=             -0.0000
 Hexadecapole moment (field-independent basis, Debye-Ang**3):
 XXXX=            -18.7952 YYYY=            -27.2489 ZZZZ=            -66.3371 XXXY=             -0.0000
 XXXZ=              0.0000 YYYX=             -0.0000 YYYZ=             -0.0000 ZZZX=              0.0000
 ZZZY=             -0.0000 XXYY=             -8.3712 XXZZ=            -14.9579 YYZZ=            -13.0174
 XXYZ=              0.0000 YYXZ=              0.0000 ZZXY=              0.0000
 N-N= 3.409225296936D+01 E-N=-2.499991774209D+02  KE= 7.829359199879D+01
 Symmetry AG   KE= 3.771758781294D+01
 Symmetry B1G  KE= 2.602648298580D-33
 Symmetry B2G  KE=-1.168775131807D-17
 Symmetry B3G  KE= 2.112783271154D+00
 Symmetry AU   KE= 5.532806535199D-33
 Symmetry B1U  KE= 3.449297499328D+01
 Symmetry B2U  KE= 1.896729354663D+00
 Symmetry B3U  KE= 2.073516566754D+00
 ******************************Gaussian NBO Version 3.1******************************
             N A T U R A L   A T O M I C   O R B I T A L   A N D
          N A T U R A L   B O N D   O R B I T A L   A N A L Y S I S
 ******************************Gaussian NBO Version 3.1******************************

       /RESON  / : Allow strongly delocalized NBO set
       /DMNAO  / : Print the NAO density matrix
       /BNDIDX / : Print bond indices based on the NAO density matrix
       /MULORB / : Print Mulliken populations by orbital and atom

 Analyzing the SCF density

 Job title: M0001                                                           

 Storage needed:     22652 in NPA,     29909 in NBO (2147483420 available)


 Input atomic orbitals, gross Mulliken populations:

  AO  Atom No lang  Mulliken Population    Atom No      Total
 -------------------------------------------------------------------------------
   1    C  1  S        0.8554023
   2    C  1  S        1.1184137
   3    C  1  S        0.5266911
   4    C  1  S        0.6740098
   5    C  1  S        0.1073496
   6    C  1  px       0.3420530
   7    C  1  py       0.4577480
   8    C  1  pz       0.5215005
   9    C  1  px       0.4228470
  10    C  1  py       0.4298245
  11    C  1  pz       0.3309712
  12    C  1  px       0.2136728
  13    C  1  py       0.1442830
  14    C  1  pz       0.0658517
  15    C  1  dz2      0.0051122
  16    C  1  dxz      0.0028205
  17    C  1  dyz      0.0070686
  18    C  1  dx2y2    0.0018582
  19    C  1  dxy      0.0000000
  20    C  1  dz2     -0.0072875
  21    C  1  dxz      0.0090660
  22    C  1  dyz      0.0157237
  23    C  1  dx2y2    0.0011180
  24    C  1  dxy      0.0000000
  25    C  1  f(0)     0.0005024
  26    C  1  f(C1)    0.0015509
  27    C  1  f(S1)    0.0011979
  28    C  1  f(C2)    0.0005897
  29    C  1  f(S2)    0.0000000
  30    C  1  f(C3)    0.0000466
  31    C  1  f(S3)    0.0004980
                                             C  1      6.2504834
  32    H  2  S        0.2770123
  33    H  2  S        0.4755303
  34    H  2  S        0.1027839
  35    H  2  px       0.0039716
  36    H  2  py       0.0099944
  37    H  2  pz       0.0054659
                                             H  2      0.8747583
  38    H  3  S        0.2770123
  39    H  3  S        0.4755303
  40    H  3  S        0.1027839
  41    H  3  px       0.0039716
  42    H  3  py       0.0099944
  43    H  3  pz       0.0054659
                                             H  3      0.8747583
  44    C  4  S        0.8554023
  45    C  4  S        1.1184137
  46    C  4  S        0.5266911
  47    C  4  S        0.6740098
  48    C  4  S        0.1073496
  49    C  4  px       0.3420530
  50    C  4  py       0.4577480
  51    C  4  pz       0.5215005
  52    C  4  px       0.4228470
  53    C  4  py       0.4298245
  54    C  4  pz       0.3309712
  55    C  4  px       0.2136728
  56    C  4  py       0.1442830
  57    C  4  pz       0.0658517
  58    C  4  dz2      0.0051122
  59    C  4  dxz      0.0028205
  60    C  4  dyz      0.0070686
  61    C  4  dx2y2    0.0018582
  62    C  4  dxy      0.0000000
  63    C  4  dz2     -0.0072875
  64    C  4  dxz      0.0090660
  65    C  4  dyz      0.0157237
  66    C  4  dx2y2    0.0011180
  67    C  4  dxy      0.0000000
  68    C  4  f(0)     0.0005024
  69    C  4  f(C1)    0.0015509
  70    C  4  f(S1)    0.0011979
  71    C  4  f(C2)    0.0005897
  72    C  4  f(S2)   -0.0000000
  73    C  4  f(C3)    0.0000466
  74    C  4  f(S3)    0.0004980
                                             C  4      6.2504834
  75    H  5  S        0.2770123
  76    H  5  S        0.4755303
  77    H  5  S        0.1027839
  78    H  5  px       0.0039716
  79    H  5  py       0.0099944
  80    H  5  pz       0.0054659
                                             H  5      0.8747583
  81    H  6  S        0.2770123
  82    H  6  S        0.4755303
  83    H  6  S        0.1027839
  84    H  6  px       0.0039716
  85    H  6  py       0.0099944
  86    H  6  pz       0.0054659
                                             H  6      0.8747583

 Total number of electrons:   16.000000


 Mayer-Mulliken atom-atom bond order matrix:                                   

     Atom    1       2       3       4       5       6
     ---- ------  ------  ------  ------  ------  ------
   1.  C  0.0000  0.9695  0.9695  1.9219 -0.0052 -0.0052
   2.  H  0.9695  0.0000 -0.0035 -0.0052  0.0094  0.0002
   3.  H  0.9695 -0.0035  0.0000 -0.0052  0.0002  0.0094
   4.  C  1.9219 -0.0052 -0.0052  0.0000  0.9695  0.9695
   5.  H -0.0052  0.0094  0.0002  0.9695  0.0000 -0.0035
   6.  H -0.0052  0.0002  0.0094  0.9695 -0.0035  0.0000


 Mayer-Mulliken valencies by atom:                                             

     Atom    1
     ---- ------
   1.  C  3.8505
   2.  H  0.9704
   3.  H  0.9704
   4.  C  3.8505
   5.  H  0.9704
   6.  H  0.9704
 GSVD:  LWork=        1996 too small for GESVD, short by        8354 words or        8354 for optimal perf.


 NATURAL POPULATIONS:  Natural atomic orbital occupancies 
                                                          
   NAO  Atom  No  lang   Type(AO)    Occupancy      Energy
 ----------------------------------------------------------
     1    C    1  S      Cor( 1S)     1.99915     -10.36411
     2    C    1  S      Val( 2S)     1.05146      -0.26549
     3    C    1  S      Ryd( 3S)     0.00390       0.77222
     4    C    1  S      Ryd( 4S)     0.00015       1.51789
     5    C    1  S      Ryd( 5S)     0.00000      21.21140
     6    C    1  px     Val( 2p)     0.99782      -0.11930
     7    C    1  px     Ryd( 3p)     0.00112       0.62506
     8    C    1  px     Ryd( 4p)     0.00003       1.28412
     9    C    1  py     Val( 2p)     1.17673      -0.05320
    10    C    1  py     Ryd( 3p)     0.00303       1.01248
    11    C    1  py     Ryd( 4p)     0.00001       1.70612
    12    C    1  pz     Val( 2p)     1.13619      -0.08966
    13    C    1  pz     Ryd( 3p)     0.00369       0.71064
    14    C    1  pz     Ryd( 4p)     0.00033       2.15823
    15    C    1  dxy    Ryd( 3d)     0.00000       1.39648
    16    C    1  dxy    Ryd( 4d)     0.00000       2.33828
    17    C    1  dxz    Ryd( 3d)     0.00061       1.74725
    18    C    1  dxz    Ryd( 4d)     0.00004       2.44493
    19    C    1  dyz    Ryd( 3d)     0.00091       2.15545
    20    C    1  dyz    Ryd( 4d)     0.00037       2.57640
    21    C    1  dx2y2  Ryd( 3d)     0.00137       1.82396
    22    C    1  dx2y2  Ryd( 4d)     0.00003       2.59509
    23    C    1  dz2    Ryd( 3d)     0.00289       2.11351
    24    C    1  dz2    Ryd( 4d)     0.00016       2.59106
    25    C    1  f(0)   Ryd( 4f)     0.00018       4.15578
    26    C    1  f(C1)  Ryd( 4f)     0.00010       3.46739
    27    C    1  f(S1)  Ryd( 4f)     0.00013       3.67290
    28    C    1  f(C2)  Ryd( 4f)     0.00016       3.79730
    29    C    1  f(S2)  Ryd( 4f)     0.00000       3.19173
    30    C    1  f(C3)  Ryd( 4f)     0.00008       2.95801
    31    C    1  f(S3)  Ryd( 4f)     0.00015       3.24463

    32    H    2  S      Val( 1S)     0.80821       0.04213
    33    H    2  S      Ryd( 2S)     0.00075       0.87786
    34    H    2  S      Ryd( 3S)     0.00016       1.54256
    35    H    2  px     Ryd( 2p)     0.00010       2.11023
    36    H    2  py     Ryd( 2p)     0.00029       2.84073
    37    H    2  pz     Ryd( 2p)     0.00010       2.65426

    38    H    3  S      Val( 1S)     0.80821       0.04213
    39    H    3  S      Ryd( 2S)     0.00075       0.87786
    40    H    3  S      Ryd( 3S)     0.00016       1.54256
    41    H    3  px     Ryd( 2p)     0.00010       2.11023
    42    H    3  py     Ryd( 2p)     0.00029       2.84073
    43    H    3  pz     Ryd( 2p)     0.00010       2.65426

    44    C    4  S      Cor( 1S)     1.99915     -10.36411
    45    C    4  S      Val( 2S)     1.05146      -0.26549
    46    C    4  S      Ryd( 3S)     0.00390       0.77222
    47    C    4  S      Ryd( 4S)     0.00015       1.51789
    48    C    4  S      Ryd( 5S)     0.00000      21.21140
    49    C    4  px     Val( 2p)     0.99782      -0.11930
    50    C    4  px     Ryd( 3p)     0.00112       0.62506
    51    C    4  px     Ryd( 4p)     0.00003       1.28412
    52    C    4  py     Val( 2p)     1.17673      -0.05320
    53    C    4  py     Ryd( 3p)     0.00303       1.01248
    54    C    4  py     Ryd( 4p)     0.00001       1.70612
    55    C    4  pz     Val( 2p)     1.13619      -0.08966
    56    C    4  pz     Ryd( 3p)     0.00369       0.71064
    57    C    4  pz     Ryd( 4p)     0.00033       2.15823
    58    C    4  dxy    Ryd( 3d)     0.00000       1.39648
    59    C    4  dxy    Ryd( 4d)     0.00000       2.33828
    60    C    4  dxz    Ryd( 3d)     0.00061       1.74725
    61    C    4  dxz    Ryd( 4d)     0.00004       2.44493
    62    C    4  dyz    Ryd( 3d)     0.00091       2.15545
    63    C    4  dyz    Ryd( 4d)     0.00037       2.57640
    64    C    4  dx2y2  Ryd( 3d)     0.00137       1.82396
    65    C    4  dx2y2  Ryd( 4d)     0.00003       2.59509
    66    C    4  dz2    Ryd( 3d)     0.00289       2.11351
    67    C    4  dz2    Ryd( 4d)     0.00016       2.59106
    68    C    4  f(0)   Ryd( 4f)     0.00018       4.15578
    69    C    4  f(C1)  Ryd( 4f)     0.00010       3.46739
    70    C    4  f(S1)  Ryd( 4f)     0.00013       3.67290
    71    C    4  f(C2)  Ryd( 4f)     0.00016       3.79730
    72    C    4  f(S2)  Ryd( 4f)     0.00000       3.19173
    73    C    4  f(C3)  Ryd( 4f)     0.00008       2.95801
    74    C    4  f(S3)  Ryd( 4f)     0.00015       3.24463

    75    H    5  S      Val( 1S)     0.80821       0.04213
    76    H    5  S      Ryd( 2S)     0.00075       0.87786
    77    H    5  S      Ryd( 3S)     0.00016       1.54256
    78    H    5  px     Ryd( 2p)     0.00010       2.11023
    79    H    5  py     Ryd( 2p)     0.00029       2.84073
    80    H    5  pz     Ryd( 2p)     0.00010       2.65426

    81    H    6  S      Val( 1S)     0.80821       0.04213
    82    H    6  S      Ryd( 2S)     0.00075       0.87786
    83    H    6  S      Ryd( 3S)     0.00016       1.54256
    84    H    6  px     Ryd( 2p)     0.00010       2.11023
    85    H    6  py     Ryd( 2p)     0.00029       2.84073
    86    H    6  pz     Ryd( 2p)     0.00010       2.65426

 WARNING:  Population inversion found on atom  C    4


 Summary of Natural Population Analysis:                  
                                                          
                                       Natural Population 
                Natural  -----------------------------------------------
    Atom  No    Charge         Core      Valence    Rydberg      Total
 -----------------------------------------------------------------------
      C    1   -0.38078      1.99915     4.36219    0.01944     6.38078
      H    2    0.19039      0.00000     0.80821    0.00140     0.80961
      H    3    0.19039      0.00000     0.80821    0.00140     0.80961
      C    4   -0.38078      1.99915     4.36219    0.01944     6.38078
      H    5    0.19039      0.00000     0.80821    0.00140     0.80961
      H    6    0.19039      0.00000     0.80821    0.00140     0.80961
 =======================================================================
   * Total *    0.00000      3.99829    11.95723    0.04447    16.00000

                                 Natural Population      
 --------------------------------------------------------
   Core                       3.99829 ( 99.9573% of   4)
   Valence                   11.95723 ( 99.6436% of  12)
   Natural Minimal Basis     15.95553 ( 99.7220% of  16)
   Natural Rydberg Basis      0.04447 (  0.2780% of  16)
 --------------------------------------------------------

    Atom  No          Natural Electron Configuration
 ----------------------------------------------------------------------------
      C    1      [core]2S( 1.05)2p( 3.31)3p( 0.01)3d( 0.01)
      H    2            1S( 0.81)
      H    3            1S( 0.81)
      C    4      [core]2S( 1.05)2p( 3.31)3p( 0.01)3d( 0.01)
      H    5            1S( 0.81)
      H    6            1S( 0.81)


 Wiberg bond index matrix in the NAO basis:                                    

     Atom    1       2       3       4       5       6
     ---- ------  ------  ------  ------  ------  ------
   1.  C  0.0000  0.9352  0.9352  2.0538  0.0061  0.0061
   2.  H  0.9352  0.0000  0.0002  0.0061  0.0191  0.0048
   3.  H  0.9352  0.0002  0.0000  0.0061  0.0048  0.0191
   4.  C  2.0538  0.0061  0.0061  0.0000  0.9352  0.9352
   5.  H  0.0061  0.0191  0.0048  0.9352  0.0000  0.0002
   6.  H  0.0061  0.0048  0.0191  0.9352  0.0002  0.0000


 Wiberg bond index, Totals by atom:                                            

     Atom    1
     ---- ------
   1.  C  3.9364
   2.  H  0.9655
   3.  H  0.9655
   4.  C  3.9364
   5.  H  0.9655
   6.  H  0.9655


 Atom-atom overlap-weighted NAO bond order:                                    

     Atom    1       2       3       4       5       6
     ---- ------  ------  ------  ------  ------  ------
   1.  C  0.0000  0.8004  0.8004  1.4995  0.0199  0.0199
   2.  H  0.8004  0.0000 -0.0011  0.0199 -0.0024 -0.0033
   3.  H  0.8004 -0.0011  0.0000  0.0199 -0.0033 -0.0024
   4.  C  1.4995  0.0199  0.0199  0.0000  0.8004  0.8004
   5.  H  0.0199 -0.0024 -0.0033  0.8004  0.0000 -0.0011
   6.  H  0.0199 -0.0033 -0.0024  0.8004 -0.0011  0.0000


 Atom-atom overlap-weighted NAO bond order, Totals by atom:                    

     Atom    1
     ---- ------
   1.  C  3.1401
   2.  H  0.8135
   3.  H  0.8135
   4.  C  3.1401
   5.  H  0.8135
   6.  H  0.8135


 MO bond order:                                                                

     Atom    1       2       3       4       5       6
     ---- ------  ------  ------  ------  ------  ------
   1.  C  0.0000  1.5966  0.1930  1.1656  0.0740 -0.0357
   2.  H  1.5966  0.0000 -0.0195  0.0866  0.0925 -0.0542
   3.  H  0.1930 -0.0195  0.0000  0.1522 -0.0669  0.0925
   4.  C  1.1656  0.0866  0.1522  0.0000 -0.6085  0.7752
   5.  H  0.0740  0.0925 -0.0669 -0.6085  0.0000 -0.0307
   6.  H -0.0357 -0.0542  0.0925  0.7752 -0.0307  0.0000


 MO atomic valencies:                                                          

     Atom    1
     ---- ------
   1.  C  2.9935
   2.  H  1.7019
   3.  H  0.3512
   4.  C  1.5711
   5.  H -0.5396
   6.  H  0.7471


 NAO density matrix:                                                           

          NAO        1       2       3       4       5       6       7       8
      ---------- ------- ------- ------- ------- ------- ------- ------- -------
   1.  C 1 (S)    1.9991 -0.0000 -0.0000 -0.0000 -0.0000 -0.0000 -0.0000  0.0000
   2.  C 1 (S)   -0.0000  1.0515 -0.0000  0.0000  0.0000 -0.0000  0.0000 -0.0000
   3.  C 1 (S)   -0.0000 -0.0000  0.0039  0.0000  0.0000 -0.0000 -0.0000 -0.0000
   4.  C 1 (S)   -0.0000  0.0000  0.0000  0.0002  0.0000 -0.0000 -0.0000 -0.0000
   5.  C 1 (S)   -0.0000  0.0000  0.0000  0.0000  0.0000  0.0000  0.0000  0.0000
   6.  C 1 (px)  -0.0000 -0.0000 -0.0000 -0.0000  0.0000  0.9978  0.0334  0.0053
   7.  C 1 (px)  -0.0000  0.0000 -0.0000 -0.0000  0.0000  0.0334  0.0011  0.0002
   8.  C 1 (px)   0.0000 -0.0000 -0.0000 -0.0000  0.0000  0.0053  0.0002  0.0000
   9.  C 1 (py)   0.0000  0.0000  0.0000  0.0000 -0.0000  0.0000 -0.0000  0.0000
  10.  C 1 (py)  -0.0000  0.0000 -0.0000 -0.0000  0.0000  0.0000  0.0000  0.0000
  11.  C 1 (py)   0.0000  0.0000  0.0000 -0.0000  0.0000  0.0000  0.0000  0.0000
  12.  C 1 (pz)   0.0120  0.1086  0.0515 -0.0069 -0.0000 -0.0000  0.0000  0.0000
  13.  C 1 (pz)  -0.0032  0.0184 -0.0036  0.0001 -0.0000 -0.0000 -0.0000 -0.0000
  14.  C 1 (pz)   0.0011 -0.0064  0.0003  0.0002  0.0000 -0.0000 -0.0000 -0.0000
  15.  C 1 (d1)   0.0000  0.0000  0.0000  0.0000 -0.0000  0.0000  0.0000  0.0000
  16.  C 1 (d1)   0.0000 -0.0000 -0.0000  0.0000  0.0000 -0.0000 -0.0000 -0.0000
  17.  C 1 (d2)   0.0000 -0.0000  0.0000  0.0000 -0.0000 -0.0247 -0.0008 -0.0001
  18.  C 1 (d2)  -0.0000  0.0000  0.0000  0.0000 -0.0000 -0.0063 -0.0002 -0.0000
  19.  C 1 (d3)  -0.0000  0.0000 -0.0000  0.0000  0.0000 -0.0000 -0.0000  0.0000
  20.  C 1 (d3)   0.0000  0.0000  0.0000  0.0000 -0.0000  0.0000  0.0000  0.0000
  21.  C 1 (d4)   0.0055 -0.0319 -0.0009  0.0002  0.0000  0.0000  0.0000  0.0000
  22.  C 1 (d4)  -0.0012  0.0030 -0.0001 -0.0000 -0.0000 -0.0000 -0.0000 -0.0000
  23.  C 1 (d5)  -0.0029  0.0111 -0.0024  0.0004  0.0000 -0.0000 -0.0000 -0.0000
  24.  C 1 (d5)  -0.0003  0.0059 -0.0002 -0.0001 -0.0000  0.0000  0.0000  0.0000
  25.  C 1 (f1)   0.0012 -0.0095  0.0003 -0.0001 -0.0000  0.0000  0.0000  0.0000
  26.  C 1 (f2)  -0.0000  0.0000 -0.0000 -0.0000  0.0000  0.0100  0.0003  0.0001
  27.  C 1 (f3)  -0.0000  0.0000 -0.0000  0.0000  0.0000  0.0000  0.0000  0.0000
  28.  C 1 (f4)   0.0007 -0.0080 -0.0006  0.0000  0.0000  0.0000  0.0000  0.0000
  29.  C 1 (f5)   0.0000 -0.0000  0.0000  0.0000  0.0000  0.0000 -0.0000 -0.0000
  30.  C 1 (f6)   0.0000  0.0000  0.0000  0.0000 -0.0000 -0.0088 -0.0003 -0.0000
  31.  C 1 (f7)   0.0000 -0.0000  0.0000  0.0000 -0.0000 -0.0000  0.0000 -0.0000
  32.  H 2 (S)   -0.0082  0.5286  0.0193 -0.0020 -0.0000  0.0000 -0.0000  0.0000
  33.  H 2 (S)   -0.0091  0.0046 -0.0009 -0.0001 -0.0000  0.0000  0.0000  0.0000
  34.  H 2 (S)   -0.0091 -0.0065  0.0000  0.0001  0.0000 -0.0000 -0.0000 -0.0000
  35.  H 2 (px)   0.0000  0.0000 -0.0000 -0.0000  0.0000  0.0102  0.0003  0.0001
  36.  H 2 (py)   0.0027 -0.0099 -0.0005  0.0001  0.0000 -0.0000 -0.0000 -0.0000
  37.  H 2 (pz)   0.0017 -0.0054  0.0001 -0.0000 -0.0000  0.0000  0.0000  0.0000
  38.  H 3 (S)   -0.0082  0.5286  0.0193 -0.0020 -0.0000  0.0000  0.0000 -0.0000
  39.  H 3 (S)   -0.0091  0.0046 -0.0009 -0.0001 -0.0000 -0.0000 -0.0000 -0.0000
  40.  H 3 (S)   -0.0091 -0.0065  0.0000  0.0001  0.0000  0.0000  0.0000  0.0000
  41.  H 3 (px)   0.0000  0.0000 -0.0000 -0.0000  0.0000  0.0102  0.0003  0.0001
  42.  H 3 (py)  -0.0027  0.0099  0.0005 -0.0001 -0.0000  0.0000  0.0000 -0.0000
  43.  H 3 (pz)   0.0017 -0.0054  0.0001 -0.0000 -0.0000 -0.0000 -0.0000 -0.0000
  44.  C 4 (S)    0.0001  0.0035  0.0103 -0.0071  0.0002  0.0000  0.0000 -0.0000
  45.  C 4 (S)    0.0035  0.3856  0.0048  0.0108  0.0000  0.0000  0.0000 -0.0000
  46.  C 4 (S)    0.0103  0.0048  0.0038 -0.0000 -0.0000  0.0000  0.0000  0.0000
  47.  C 4 (S)   -0.0071  0.0108 -0.0000 -0.0000 -0.0000  0.0000  0.0000  0.0000
  48.  C 4 (S)    0.0002  0.0000 -0.0000 -0.0000 -0.0000 -0.0000 -0.0000 -0.0000
  49.  C 4 (px)  -0.0000 -0.0000 -0.0000 -0.0000  0.0000  0.9978  0.0334  0.0053
  50.  C 4 (px)   0.0000 -0.0000 -0.0000 -0.0000  0.0000  0.0334  0.0011  0.0002
  51.  C 4 (px)  -0.0000  0.0000 -0.0000 -0.0000  0.0000  0.0053  0.0002  0.0000
  52.  C 4 (py)   0.0000 -0.0000  0.0000  0.0000 -0.0000 -0.0000  0.0000 -0.0000
  53.  C 4 (py)   0.0000 -0.0000  0.0000  0.0000 -0.0000 -0.0000 -0.0000 -0.0000
  54.  C 4 (py)   0.0000 -0.0000  0.0000  0.0000  0.0000 -0.0000 -0.0000 -0.0000
  55.  C 4 (pz)   0.0125  0.5210 -0.0562 -0.0032 -0.0000 -0.0000 -0.0000 -0.0000
  56.  C 4 (pz)   0.0233 -0.0050  0.0034 -0.0002 -0.0000 -0.0000 -0.0000  0.0000
  57.  C 4 (pz)  -0.0052 -0.0132 -0.0001  0.0001  0.0000 -0.0000 -0.0000 -0.0000
  58.  C 4 (d1)   0.0000 -0.0000  0.0000  0.0000  0.0000 -0.0000 -0.0000  0.0000
  59.  C 4 (d1)  -0.0000  0.0000  0.0000  0.0000 -0.0000  0.0000  0.0000  0.0000
  60.  C 4 (d2)   0.0000 -0.0000 -0.0000 -0.0000  0.0000  0.0247  0.0008  0.0001
  61.  C 4 (d2)  -0.0000  0.0000 -0.0000 -0.0000  0.0000  0.0063  0.0002  0.0000
  62.  C 4 (d3)  -0.0000 -0.0000 -0.0000 -0.0000 -0.0000 -0.0000 -0.0000  0.0000
  63.  C 4 (d3)   0.0000  0.0000  0.0000  0.0000 -0.0000  0.0000  0.0000  0.0000
  64.  C 4 (d4)  -0.0004  0.0006 -0.0011 -0.0004 -0.0000 -0.0000 -0.0000 -0.0000
  65.  C 4 (d4)   0.0008 -0.0028 -0.0001  0.0001  0.0000  0.0000  0.0000  0.0000
  66.  C 4 (d5)  -0.0080  0.0355 -0.0025  0.0000  0.0000  0.0000  0.0000 -0.0000
  67.  C 4 (d5)   0.0015 -0.0082 -0.0001  0.0001  0.0000 -0.0000 -0.0000 -0.0000
  68.  C 4 (f1)  -0.0027  0.0108 -0.0003  0.0001  0.0000  0.0000  0.0000  0.0000
  69.  C 4 (f2)   0.0000 -0.0000 -0.0000 -0.0000  0.0000  0.0100  0.0003  0.0001
  70.  C 4 (f3)   0.0000 -0.0000 -0.0000 -0.0000  0.0000 -0.0000 -0.0000 -0.0000
  71.  C 4 (f4)   0.0003 -0.0002  0.0006  0.0001  0.0000  0.0000  0.0000  0.0000
  72.  C 4 (f5)  -0.0000  0.0000 -0.0000 -0.0000 -0.0000 -0.0000 -0.0000  0.0000
  73.  C 4 (f6)   0.0000 -0.0000  0.0000  0.0000 -0.0000 -0.0088 -0.0003 -0.0000
  74.  C 4 (f7)  -0.0000  0.0000 -0.0000 -0.0000  0.0000  0.0000  0.0000  0.0000
  75.  H 5 (S)    0.0047  0.0344  0.0228  0.0061  0.0000 -0.0000 -0.0000  0.0000
  76.  H 5 (S)    0.0010 -0.0102 -0.0008  0.0001 -0.0000  0.0000  0.0000  0.0000
  77.  H 5 (S)   -0.0012  0.0024 -0.0001 -0.0001 -0.0000 -0.0000 -0.0000 -0.0000
  78.  H 5 (px)   0.0000 -0.0000 -0.0000 -0.0000  0.0000  0.0102  0.0003  0.0001
  79.  H 5 (py)   0.0002 -0.0005  0.0006  0.0001  0.0000 -0.0000 -0.0000 -0.0000
  80.  H 5 (pz)  -0.0010  0.0032 -0.0001  0.0001  0.0000 -0.0000 -0.0000 -0.0000
  81.  H 6 (S)    0.0047  0.0344  0.0228  0.0061  0.0000  0.0000  0.0000 -0.0000
  82.  H 6 (S)    0.0010 -0.0102 -0.0008  0.0001 -0.0000 -0.0000 -0.0000 -0.0000
  83.  H 6 (S)   -0.0012  0.0024 -0.0001 -0.0001 -0.0000  0.0000  0.0000  0.0000
  84.  H 6 (px)   0.0000  0.0000 -0.0000 -0.0000  0.0000  0.0102  0.0003  0.0001
  85.  H 6 (py)  -0.0002  0.0005 -0.0006 -0.0001 -0.0000 -0.0000 -0.0000 -0.0000
  86.  H 6 (pz)  -0.0010  0.0032 -0.0001  0.0001  0.0000  0.0000  0.0000  0.0000

          NAO        9      10      11      12      13      14      15      16
      ---------- ------- ------- ------- ------- ------- ------- ------- -------
   1.  C 1 (S)    0.0000 -0.0000  0.0000  0.0120 -0.0032  0.0011  0.0000  0.0000
   2.  C 1 (S)    0.0000  0.0000  0.0000  0.1086  0.0184 -0.0064  0.0000 -0.0000
   3.  C 1 (S)    0.0000 -0.0000  0.0000  0.0515 -0.0036  0.0003  0.0000 -0.0000
   4.  C 1 (S)    0.0000 -0.0000 -0.0000 -0.0069  0.0001  0.0002  0.0000  0.0000
   5.  C 1 (S)   -0.0000  0.0000  0.0000 -0.0000 -0.0000  0.0000 -0.0000  0.0000
   6.  C 1 (px)   0.0000  0.0000  0.0000 -0.0000 -0.0000 -0.0000  0.0000 -0.0000
   7.  C 1 (px)  -0.0000  0.0000  0.0000  0.0000 -0.0000 -0.0000  0.0000 -0.0000
   8.  C 1 (px)   0.0000  0.0000  0.0000  0.0000 -0.0000 -0.0000  0.0000 -0.0000
   9.  C 1 (py)   1.1767  0.0125  0.0021  0.0000  0.0000  0.0000  0.0000 -0.0000
  10.  C 1 (py)   0.0125  0.0030  0.0002  0.0000 -0.0000 -0.0000  0.0000  0.0000
  11.  C 1 (py)   0.0021  0.0002  0.0000  0.0000  0.0000  0.0000  0.0000  0.0000
  12.  C 1 (pz)   0.0000  0.0000  0.0000  1.1362 -0.0459 -0.0074  0.0000 -0.0000
  13.  C 1 (pz)   0.0000 -0.0000  0.0000 -0.0459  0.0037 -0.0004 -0.0000  0.0000
  14.  C 1 (pz)   0.0000 -0.0000  0.0000 -0.0074 -0.0004  0.0003  0.0000  0.0000
  15.  C 1 (d1)   0.0000  0.0000  0.0000  0.0000 -0.0000  0.0000  0.0000 -0.0000
  16.  C 1 (d1)  -0.0000  0.0000  0.0000 -0.0000  0.0000  0.0000 -0.0000  0.0000
  17.  C 1 (d2)   0.0000 -0.0000 -0.0000  0.0000  0.0000  0.0000 -0.0000  0.0000
  18.  C 1 (d2)  -0.0000 -0.0000 -0.0000  0.0000 -0.0000  0.0000 -0.0000  0.0000
  19.  C 1 (d3)   0.0326  0.0005  0.0001  0.0000 -0.0000 -0.0000  0.0000 -0.0000
  20.  C 1 (d3)   0.0041  0.0011  0.0001  0.0000  0.0000  0.0000  0.0000  0.0000
  21.  C 1 (d4)   0.0000 -0.0000  0.0000 -0.0241  0.0002  0.0004 -0.0000  0.0000
  22.  C 1 (d4)  -0.0000 -0.0000  0.0000  0.0015  0.0001 -0.0001 -0.0000 -0.0000
  23.  C 1 (d5)   0.0000 -0.0000 -0.0000 -0.0541  0.0025  0.0003 -0.0000  0.0000
  24.  C 1 (d5)  -0.0000  0.0000  0.0000  0.0044  0.0003 -0.0002 -0.0000 -0.0000
  25.  C 1 (f1)  -0.0000 -0.0000 -0.0000  0.0081 -0.0005 -0.0000  0.0000 -0.0000
  26.  C 1 (f2)  -0.0000 -0.0000  0.0000 -0.0000 -0.0000 -0.0000  0.0000  0.0000
  27.  C 1 (f3)   0.0114  0.0004  0.0000  0.0000 -0.0000 -0.0000  0.0000 -0.0000
  28.  C 1 (f4)   0.0000 -0.0000 -0.0000 -0.0108  0.0004  0.0001 -0.0000  0.0000
  29.  C 1 (f5)  -0.0000 -0.0000 -0.0000 -0.0000 -0.0000  0.0000 -0.0000 -0.0000
  30.  C 1 (f6)  -0.0000 -0.0000 -0.0000  0.0000  0.0000  0.0000 -0.0000  0.0000
  31.  C 1 (f7)  -0.0133 -0.0001 -0.0000 -0.0000  0.0000  0.0000 -0.0000  0.0000
  32.  H 2 (S)    0.6778  0.0145  0.0017  0.4398 -0.0085 -0.0049  0.0000 -0.0000
  33.  H 2 (S)    0.0041 -0.0009 -0.0001 -0.0041  0.0009 -0.0003  0.0000 -0.0000
  34.  H 2 (S)    0.0073 -0.0000  0.0000 -0.0036 -0.0001  0.0001  0.0000 -0.0000
  35.  H 2 (px)  -0.0000 -0.0000  0.0000  0.0000 -0.0000 -0.0000  0.0000 -0.0000
  36.  H 2 (py)  -0.0091 -0.0004 -0.0000 -0.0109  0.0003  0.0001 -0.0000  0.0000
  37.  H 2 (pz)  -0.0086  0.0000 -0.0000  0.0016 -0.0002  0.0000 -0.0000  0.0000
  38.  H 3 (S)   -0.6778 -0.0145 -0.0017  0.4398 -0.0085 -0.0049 -0.0000  0.0000
  39.  H 3 (S)   -0.0041  0.0009  0.0001 -0.0041  0.0009 -0.0003 -0.0000  0.0000
  40.  H 3 (S)   -0.0073  0.0000 -0.0000 -0.0036 -0.0001  0.0001 -0.0000  0.0000
  41.  H 3 (px)  -0.0000 -0.0000  0.0000  0.0000 -0.0000 -0.0000  0.0000 -0.0000
  42.  H 3 (py)  -0.0091 -0.0004 -0.0000  0.0109 -0.0003 -0.0001 -0.0000 -0.0000
  43.  H 3 (pz)   0.0086 -0.0000  0.0000  0.0016 -0.0002  0.0000  0.0000 -0.0000
  44.  C 4 (S)    0.0000  0.0000  0.0000 -0.0125 -0.0233  0.0052 -0.0000 -0.0000
  45.  C 4 (S)   -0.0000 -0.0000  0.0000 -0.5210  0.0050  0.0132  0.0000  0.0000
  46.  C 4 (S)   -0.0000  0.0000  0.0000  0.0562 -0.0034  0.0001  0.0000 -0.0000
  47.  C 4 (S)   -0.0000  0.0000  0.0000  0.0032  0.0002 -0.0001 -0.0000 -0.0000
  48.  C 4 (S)    0.0000  0.0000  0.0000  0.0000  0.0000 -0.0000 -0.0000 -0.0000
  49.  C 4 (px)   0.0000  0.0000  0.0000 -0.0000 -0.0000 -0.0000  0.0000 -0.0000
  50.  C 4 (px)   0.0000  0.0000  0.0000  0.0000 -0.0000 -0.0000  0.0000 -0.0000
  51.  C 4 (px)  -0.0000 -0.0000  0.0000  0.0000 -0.0000 -0.0000 -0.0000  0.0000
  52.  C 4 (py)   0.2052 -0.0553 -0.0032  0.0000  0.0000  0.0000  0.0000 -0.0000
  53.  C 4 (py)  -0.0553 -0.0017 -0.0002 -0.0000 -0.0000 -0.0000 -0.0000  0.0000
  54.  C 4 (py)  -0.0032 -0.0002 -0.0000 -0.0000 -0.0000 -0.0000 -0.0000  0.0000
  55.  C 4 (pz)  -0.0000  0.0000  0.0000 -0.5404  0.0589 -0.0111 -0.0000 -0.0000
  56.  C 4 (pz)  -0.0000  0.0000  0.0000  0.0589 -0.0032 -0.0001  0.0000 -0.0000
  57.  C 4 (pz)   0.0000 -0.0000  0.0000 -0.0111 -0.0001  0.0003  0.0000  0.0000
  58.  C 4 (d1)  -0.0000 -0.0000 -0.0000 -0.0000 -0.0000  0.0000 -0.0000  0.0000
  59.  C 4 (d1)   0.0000 -0.0000 -0.0000  0.0000 -0.0000  0.0000  0.0000 -0.0000
  60.  C 4 (d2)   0.0000  0.0000  0.0000  0.0000 -0.0000 -0.0000  0.0000 -0.0000
  61.  C 4 (d2)  -0.0000 -0.0000  0.0000 -0.0000  0.0000 -0.0000  0.0000  0.0000
  62.  C 4 (d3)  -0.0036  0.0016  0.0001 -0.0000  0.0000  0.0000 -0.0000  0.0000
  63.  C 4 (d3)   0.0194  0.0006  0.0001  0.0000 -0.0000 -0.0000  0.0000 -0.0000
  64.  C 4 (d4)  -0.0000 -0.0000 -0.0000  0.0066  0.0008 -0.0006 -0.0000 -0.0000
  65.  C 4 (d4)   0.0000 -0.0000 -0.0000 -0.0040  0.0000  0.0001  0.0000  0.0000
  66.  C 4 (d5)  -0.0000  0.0000  0.0000 -0.0311  0.0029 -0.0004 -0.0000 -0.0000
  67.  C 4 (d5)   0.0000 -0.0000 -0.0000 -0.0088  0.0000  0.0002  0.0000  0.0000
  68.  C 4 (f1)  -0.0000 -0.0000 -0.0000 -0.0069  0.0005  0.0000 -0.0000 -0.0000
  69.  C 4 (f2)   0.0000  0.0000  0.0000  0.0000 -0.0000 -0.0000  0.0000 -0.0000
  70.  C 4 (f3)  -0.0032 -0.0006 -0.0000 -0.0000 -0.0000 -0.0000 -0.0000 -0.0000
  71.  C 4 (f4)   0.0000 -0.0000  0.0000  0.0031 -0.0005  0.0002  0.0000  0.0000
  72.  C 4 (f5)  -0.0000  0.0000  0.0000 -0.0000  0.0000 -0.0000 -0.0000  0.0000
  73.  C 4 (f6)  -0.0000 -0.0000 -0.0000  0.0000  0.0000  0.0000 -0.0000  0.0000
  74.  C 4 (f7)  -0.0027  0.0006  0.0000 -0.0000  0.0000 -0.0000 -0.0000  0.0000
  75.  H 5 (S)    0.0264  0.0347  0.0022 -0.0274 -0.0184  0.0096  0.0000  0.0000
  76.  H 5 (S)   -0.0203 -0.0002 -0.0000 -0.0180  0.0007  0.0001 -0.0000  0.0000
  77.  H 5 (S)   -0.0029  0.0003  0.0000  0.0050  0.0002 -0.0002 -0.0000  0.0000
  78.  H 5 (px)  -0.0000 -0.0000  0.0000  0.0000 -0.0000 -0.0000  0.0000 -0.0000
  79.  H 5 (py)   0.0045  0.0005  0.0000  0.0012 -0.0005  0.0002  0.0000  0.0000
  80.  H 5 (pz)  -0.0038  0.0004  0.0000 -0.0037  0.0002  0.0000 -0.0000  0.0000
  81.  H 6 (S)   -0.0264 -0.0347 -0.0022 -0.0274 -0.0184  0.0096  0.0000 -0.0000
  82.  H 6 (S)    0.0203  0.0002  0.0000 -0.0180  0.0007  0.0001  0.0000 -0.0000
  83.  H 6 (S)    0.0029 -0.0003 -0.0000  0.0050  0.0002 -0.0002  0.0000 -0.0000
  84.  H 6 (px)  -0.0000 -0.0000  0.0000  0.0000 -0.0000 -0.0000  0.0000 -0.0000
  85.  H 6 (py)   0.0045  0.0005  0.0000 -0.0012  0.0005 -0.0002 -0.0000  0.0000
  86.  H 6 (pz)   0.0038 -0.0004 -0.0000 -0.0037  0.0002  0.0000  0.0000 -0.0000

          NAO       17      18      19      20      21      22      23      24
      ---------- ------- ------- ------- ------- ------- ------- ------- -------
   1.  C 1 (S)    0.0000 -0.0000 -0.0000  0.0000  0.0055 -0.0012 -0.0029 -0.0003
   2.  C 1 (S)   -0.0000  0.0000  0.0000  0.0000 -0.0319  0.0030  0.0111  0.0059
   3.  C 1 (S)    0.0000  0.0000 -0.0000  0.0000 -0.0009 -0.0001 -0.0024 -0.0002
   4.  C 1 (S)    0.0000  0.0000  0.0000  0.0000  0.0002 -0.0000  0.0004 -0.0001
   5.  C 1 (S)   -0.0000 -0.0000  0.0000 -0.0000  0.0000 -0.0000  0.0000 -0.0000
   6.  C 1 (px)  -0.0247 -0.0063 -0.0000  0.0000  0.0000 -0.0000 -0.0000  0.0000
   7.  C 1 (px)  -0.0008 -0.0002 -0.0000  0.0000  0.0000 -0.0000 -0.0000  0.0000
   8.  C 1 (px)  -0.0001 -0.0000  0.0000  0.0000  0.0000 -0.0000 -0.0000  0.0000
   9.  C 1 (py)   0.0000 -0.0000  0.0326  0.0041  0.0000 -0.0000  0.0000 -0.0000
  10.  C 1 (py)  -0.0000 -0.0000  0.0005  0.0011 -0.0000 -0.0000 -0.0000  0.0000
  11.  C 1 (py)  -0.0000 -0.0000  0.0001  0.0001  0.0000  0.0000 -0.0000  0.0000
  12.  C 1 (pz)   0.0000  0.0000  0.0000  0.0000 -0.0241  0.0015 -0.0541  0.0044
  13.  C 1 (pz)   0.0000 -0.0000 -0.0000  0.0000  0.0002  0.0001  0.0025  0.0003
  14.  C 1 (pz)   0.0000  0.0000 -0.0000  0.0000  0.0004 -0.0001  0.0003 -0.0002
  15.  C 1 (d1)  -0.0000 -0.0000  0.0000  0.0000 -0.0000 -0.0000 -0.0000 -0.0000
  16.  C 1 (d1)   0.0000  0.0000 -0.0000  0.0000  0.0000 -0.0000  0.0000 -0.0000
  17.  C 1 (d2)   0.0006  0.0002  0.0000 -0.0000 -0.0000  0.0000  0.0000 -0.0000
  18.  C 1 (d2)   0.0002  0.0000 -0.0000 -0.0000 -0.0000  0.0000  0.0000 -0.0000
  19.  C 1 (d3)   0.0000 -0.0000  0.0009  0.0002  0.0000 -0.0000 -0.0000  0.0000
  20.  C 1 (d3)  -0.0000 -0.0000  0.0002  0.0004 -0.0000  0.0000  0.0000 -0.0000
  21.  C 1 (d4)  -0.0000 -0.0000  0.0000 -0.0000  0.0014 -0.0001  0.0007 -0.0003
  22.  C 1 (d4)   0.0000  0.0000 -0.0000  0.0000 -0.0001  0.0000 -0.0000  0.0001
  23.  C 1 (d5)   0.0000  0.0000 -0.0000  0.0000  0.0007 -0.0000  0.0029 -0.0002
  24.  C 1 (d5)  -0.0000 -0.0000  0.0000 -0.0000 -0.0003  0.0001 -0.0002  0.0002
  25.  C 1 (f1)  -0.0000 -0.0000  0.0000 -0.0000  0.0001 -0.0000 -0.0006  0.0000
  26.  C 1 (f2)  -0.0002 -0.0001 -0.0000 -0.0000  0.0000 -0.0000  0.0000  0.0000
  27.  C 1 (f3)  -0.0000 -0.0000  0.0003  0.0001  0.0000 -0.0000 -0.0000  0.0000
  28.  C 1 (f4)  -0.0000 -0.0000  0.0000 -0.0000  0.0004 -0.0000  0.0004 -0.0001
  29.  C 1 (f5)   0.0000 -0.0000 -0.0000 -0.0000  0.0000 -0.0000  0.0000 -0.0000
  30.  C 1 (f6)   0.0002  0.0001  0.0000 -0.0000 -0.0000  0.0000 -0.0000 -0.0000
  31.  C 1 (f7)  -0.0000  0.0000 -0.0004 -0.0000 -0.0000  0.0000  0.0000 -0.0000
  32.  H 2 (S)    0.0000 -0.0000  0.0190  0.0049 -0.0231  0.0017 -0.0131  0.0038
  33.  H 2 (S)   -0.0000  0.0000  0.0001 -0.0003 -0.0001  0.0001  0.0002  0.0002
  34.  H 2 (S)    0.0000  0.0000  0.0002 -0.0000  0.0002 -0.0000  0.0001 -0.0001
  35.  H 2 (px)  -0.0003 -0.0001 -0.0000  0.0000  0.0000 -0.0000 -0.0000  0.0000
  36.  H 2 (py)   0.0000  0.0000 -0.0003 -0.0001  0.0005 -0.0000  0.0004 -0.0001
  37.  H 2 (pz)  -0.0000 -0.0000 -0.0002  0.0000  0.0001 -0.0000 -0.0002 -0.0000
  38.  H 3 (S)   -0.0000  0.0000 -0.0190 -0.0049 -0.0231  0.0017 -0.0131  0.0038
  39.  H 3 (S)    0.0000 -0.0000 -0.0001  0.0003 -0.0001  0.0001  0.0002  0.0002
  40.  H 3 (S)   -0.0000 -0.0000 -0.0002  0.0000  0.0002 -0.0000  0.0001 -0.0001
  41.  H 3 (px)  -0.0003 -0.0001 -0.0000  0.0000  0.0000 -0.0000 -0.0000  0.0000
  42.  H 3 (py)  -0.0000  0.0000 -0.0003 -0.0001 -0.0005  0.0000 -0.0004  0.0001
  43.  H 3 (pz)   0.0000  0.0000  0.0002 -0.0000  0.0001 -0.0000 -0.0002 -0.0000
  44.  C 4 (S)   -0.0000  0.0000 -0.0000  0.0000 -0.0004  0.0008 -0.0080  0.0015
  45.  C 4 (S)   -0.0000  0.0000 -0.0000  0.0000  0.0006 -0.0028  0.0355 -0.0082
  46.  C 4 (S)   -0.0000 -0.0000  0.0000 -0.0000 -0.0011 -0.0001 -0.0025 -0.0001
  47.  C 4 (S)   -0.0000 -0.0000  0.0000 -0.0000 -0.0004  0.0001  0.0000  0.0001
  48.  C 4 (S)    0.0000  0.0000 -0.0000  0.0000 -0.0000  0.0000  0.0000  0.0000
  49.  C 4 (px)  -0.0247 -0.0063 -0.0000  0.0000  0.0000 -0.0000 -0.0000  0.0000
  50.  C 4 (px)  -0.0008 -0.0002 -0.0000  0.0000  0.0000 -0.0000 -0.0000  0.0000
  51.  C 4 (px)  -0.0001 -0.0000 -0.0000  0.0000  0.0000 -0.0000 -0.0000  0.0000
  52.  C 4 (py)  -0.0000  0.0000  0.0036 -0.0194  0.0000 -0.0000  0.0000 -0.0000
  53.  C 4 (py)   0.0000  0.0000 -0.0016 -0.0006  0.0000  0.0000  0.0000 -0.0000
  54.  C 4 (py)   0.0000  0.0000 -0.0001 -0.0001  0.0000  0.0000 -0.0000  0.0000
  55.  C 4 (pz)  -0.0000  0.0000 -0.0000  0.0000 -0.0066  0.0040  0.0311  0.0088
  56.  C 4 (pz)   0.0000 -0.0000 -0.0000  0.0000 -0.0008 -0.0000 -0.0029 -0.0000
  57.  C 4 (pz)   0.0000  0.0000 -0.0000  0.0000  0.0006 -0.0001  0.0004 -0.0002
  58.  C 4 (d1)   0.0000  0.0000 -0.0000 -0.0000  0.0000 -0.0000  0.0000 -0.0000
  59.  C 4 (d1)  -0.0000  0.0000  0.0000 -0.0000 -0.0000 -0.0000  0.0000 -0.0000
  60.  C 4 (d2)  -0.0006 -0.0002 -0.0000  0.0000  0.0000 -0.0000 -0.0000  0.0000
  61.  C 4 (d2)  -0.0002 -0.0000 -0.0000  0.0000  0.0000 -0.0000  0.0000 -0.0000
  62.  C 4 (d3)   0.0000 -0.0000 -0.0000  0.0006  0.0000 -0.0000  0.0000 -0.0000
  63.  C 4 (d3)  -0.0000 -0.0000  0.0006  0.0002  0.0000 -0.0000  0.0000 -0.0000
  64.  C 4 (d4)   0.0000  0.0000  0.0000 -0.0000 -0.0002  0.0002 -0.0005  0.0004
  65.  C 4 (d4)  -0.0000 -0.0000 -0.0000  0.0000  0.0002 -0.0000  0.0002 -0.0001
  66.  C 4 (d5)  -0.0000 -0.0000  0.0000 -0.0000 -0.0005  0.0002  0.0020  0.0003
  67.  C 4 (d5)   0.0000  0.0000 -0.0000  0.0000  0.0004 -0.0001  0.0003 -0.0001
  68.  C 4 (f1)  -0.0000 -0.0000  0.0000 -0.0000 -0.0002  0.0000  0.0005  0.0000
  69.  C 4 (f2)  -0.0002 -0.0001  0.0000  0.0000  0.0000 -0.0000 -0.0000  0.0000
  70.  C 4 (f3)   0.0000  0.0000 -0.0001 -0.0002  0.0000  0.0000 -0.0000  0.0000
  71.  C 4 (f4)  -0.0000 -0.0000  0.0000  0.0000 -0.0000 -0.0000 -0.0001 -0.0001
  72.  C 4 (f5)   0.0000  0.0000 -0.0000  0.0000  0.0000  0.0000  0.0000  0.0000
  73.  C 4 (f6)   0.0002  0.0001  0.0000 -0.0000 -0.0000  0.0000 -0.0000 -0.0000
  74.  C 4 (f7)  -0.0000 -0.0000 -0.0000  0.0002 -0.0000  0.0000 -0.0000  0.0000
  75.  H 5 (S)    0.0000 -0.0000  0.0020  0.0121  0.0010 -0.0026  0.0050 -0.0066
  76.  H 5 (S)   -0.0000  0.0000 -0.0006 -0.0001  0.0006 -0.0001  0.0008 -0.0001
  77.  H 5 (S)    0.0000  0.0000 -0.0001  0.0001 -0.0002  0.0000 -0.0002  0.0001
  78.  H 5 (px)  -0.0003 -0.0001 -0.0000  0.0000  0.0000 -0.0000 -0.0000  0.0000
  79.  H 5 (py)   0.0000 -0.0000  0.0001  0.0002  0.0000 -0.0001  0.0000 -0.0001
  80.  H 5 (pz)   0.0000  0.0000 -0.0001  0.0001 -0.0000 -0.0000  0.0003 -0.0000
  81.  H 6 (S)   -0.0000  0.0000 -0.0020 -0.0121  0.0010 -0.0026  0.0050 -0.0066
  82.  H 6 (S)    0.0000 -0.0000  0.0006  0.0001  0.0006 -0.0001  0.0008 -0.0001
  83.  H 6 (S)   -0.0000 -0.0000  0.0001 -0.0001 -0.0002  0.0000 -0.0002  0.0001
  84.  H 6 (px)  -0.0003 -0.0001 -0.0000  0.0000  0.0000 -0.0000 -0.0000  0.0000
  85.  H 6 (py)   0.0000 -0.0000  0.0001  0.0002 -0.0000  0.0001 -0.0000  0.0001
  86.  H 6 (pz)  -0.0000 -0.0000  0.0001 -0.0001 -0.0000 -0.0000  0.0003 -0.0000

          NAO       25      26      27      28      29      30      31      32
      ---------- ------- ------- ------- ------- ------- ------- ------- -------
   1.  C 1 (S)    0.0012 -0.0000 -0.0000  0.0007  0.0000  0.0000  0.0000 -0.0082
   2.  C 1 (S)   -0.0095  0.0000  0.0000 -0.0080 -0.0000  0.0000 -0.0000  0.5286
   3.  C 1 (S)    0.0003 -0.0000 -0.0000 -0.0006  0.0000  0.0000  0.0000  0.0193
   4.  C 1 (S)   -0.0001 -0.0000  0.0000  0.0000  0.0000  0.0000  0.0000 -0.0020
   5.  C 1 (S)   -0.0000  0.0000  0.0000  0.0000  0.0000 -0.0000 -0.0000 -0.0000
   6.  C 1 (px)   0.0000  0.0100  0.0000  0.0000  0.0000 -0.0088 -0.0000  0.0000
   7.  C 1 (px)   0.0000  0.0003  0.0000  0.0000 -0.0000 -0.0003  0.0000 -0.0000
   8.  C 1 (px)   0.0000  0.0001  0.0000  0.0000 -0.0000 -0.0000 -0.0000  0.0000
   9.  C 1 (py)  -0.0000 -0.0000  0.0114  0.0000 -0.0000 -0.0000 -0.0133  0.6778
  10.  C 1 (py)  -0.0000 -0.0000  0.0004 -0.0000 -0.0000 -0.0000 -0.0001  0.0145
  11.  C 1 (py)  -0.0000  0.0000  0.0000 -0.0000 -0.0000 -0.0000 -0.0000  0.0017
  12.  C 1 (pz)   0.0081 -0.0000  0.0000 -0.0108 -0.0000  0.0000 -0.0000  0.4398
  13.  C 1 (pz)  -0.0005 -0.0000 -0.0000  0.0004 -0.0000  0.0000  0.0000 -0.0085
  14.  C 1 (pz)  -0.0000 -0.0000 -0.0000  0.0001  0.0000  0.0000  0.0000 -0.0049
  15.  C 1 (d1)   0.0000  0.0000  0.0000 -0.0000 -0.0000 -0.0000 -0.0000  0.0000
  16.  C 1 (d1)  -0.0000  0.0000 -0.0000  0.0000 -0.0000  0.0000  0.0000 -0.0000
  17.  C 1 (d2)  -0.0000 -0.0002 -0.0000 -0.0000  0.0000  0.0002 -0.0000  0.0000
  18.  C 1 (d2)  -0.0000 -0.0001 -0.0000 -0.0000 -0.0000  0.0001  0.0000 -0.0000
  19.  C 1 (d3)   0.0000 -0.0000  0.0003  0.0000 -0.0000  0.0000 -0.0004  0.0190
  20.  C 1 (d3)  -0.0000 -0.0000  0.0001 -0.0000 -0.0000 -0.0000 -0.0000  0.0049
  21.  C 1 (d4)   0.0001  0.0000  0.0000  0.0004  0.0000 -0.0000 -0.0000 -0.0231
  22.  C 1 (d4)  -0.0000 -0.0000 -0.0000 -0.0000 -0.0000  0.0000  0.0000  0.0017
  23.  C 1 (d5)  -0.0006  0.0000 -0.0000  0.0004  0.0000 -0.0000  0.0000 -0.0131
  24.  C 1 (d5)   0.0000  0.0000  0.0000 -0.0001 -0.0000 -0.0000 -0.0000  0.0038
  25.  C 1 (f1)   0.0002  0.0000  0.0000 -0.0000  0.0000 -0.0000 -0.0000 -0.0018
  26.  C 1 (f2)   0.0000  0.0001  0.0000  0.0000 -0.0000 -0.0001  0.0000 -0.0000
  27.  C 1 (f3)   0.0000  0.0000  0.0001  0.0000 -0.0000 -0.0000 -0.0001  0.0072
  28.  C 1 (f4)  -0.0000  0.0000  0.0000  0.0002  0.0000 -0.0000 -0.0000 -0.0075
  29.  C 1 (f5)   0.0000 -0.0000 -0.0000  0.0000  0.0000 -0.0000  0.0000 -0.0000
  30.  C 1 (f6)  -0.0000 -0.0001 -0.0000 -0.0000 -0.0000  0.0001  0.0000 -0.0000
  31.  C 1 (f7)  -0.0000  0.0000 -0.0001 -0.0000  0.0000  0.0000  0.0002 -0.0076
  32.  H 2 (S)   -0.0018 -0.0000  0.0072 -0.0075 -0.0000 -0.0000 -0.0076  0.8082
  33.  H 2 (S)   -0.0000  0.0000 -0.0000  0.0000  0.0000 -0.0000 -0.0001  0.0000
  34.  H 2 (S)    0.0000 -0.0000  0.0001  0.0001  0.0000  0.0000 -0.0001 -0.0000
  35.  H 2 (px)   0.0000  0.0001  0.0000  0.0000  0.0000 -0.0001  0.0000 -0.0000
  36.  H 2 (py)   0.0000  0.0000 -0.0001  0.0002  0.0000  0.0000  0.0001 -0.0145
  37.  H 2 (pz)   0.0001  0.0000 -0.0001  0.0000  0.0000 -0.0000  0.0001 -0.0067
  38.  H 3 (S)   -0.0018  0.0000 -0.0072 -0.0075  0.0000  0.0000  0.0076 -0.0093
  39.  H 3 (S)   -0.0000 -0.0000  0.0000  0.0000 -0.0000  0.0000  0.0001  0.0002
  40.  H 3 (S)    0.0000  0.0000 -0.0001  0.0001  0.0000 -0.0000  0.0001 -0.0081
  41.  H 3 (px)   0.0000  0.0001  0.0000  0.0000  0.0000 -0.0001  0.0000 -0.0000
  42.  H 3 (py)  -0.0000  0.0000 -0.0001 -0.0002  0.0000  0.0000  0.0001  0.0024
  43.  H 3 (pz)   0.0001 -0.0000  0.0001  0.0000  0.0000  0.0000 -0.0001  0.0027
  44.  C 4 (S)    0.0027  0.0000  0.0000 -0.0003 -0.0000 -0.0000 -0.0000  0.0047
  45.  C 4 (S)   -0.0108  0.0000 -0.0000  0.0002  0.0000 -0.0000  0.0000  0.0344
  46.  C 4 (S)    0.0003  0.0000  0.0000 -0.0006  0.0000 -0.0000 -0.0000  0.0228
  47.  C 4 (S)   -0.0001  0.0000  0.0000 -0.0001 -0.0000 -0.0000 -0.0000  0.0061
  48.  C 4 (S)   -0.0000 -0.0000 -0.0000 -0.0000 -0.0000  0.0000  0.0000  0.0000
  49.  C 4 (px)   0.0000  0.0100  0.0000  0.0000  0.0000 -0.0088 -0.0000  0.0000
  50.  C 4 (px)   0.0000  0.0003  0.0000  0.0000 -0.0000 -0.0003 -0.0000  0.0000
  51.  C 4 (px)   0.0000  0.0001  0.0000  0.0000 -0.0000 -0.0000  0.0000 -0.0000
  52.  C 4 (py)  -0.0000  0.0000 -0.0032  0.0000  0.0000  0.0000 -0.0027 -0.0264
  53.  C 4 (py)   0.0000  0.0000 -0.0006  0.0000  0.0000  0.0000  0.0006 -0.0347
  54.  C 4 (py)   0.0000 -0.0000 -0.0000  0.0000  0.0000  0.0000  0.0000 -0.0022
  55.  C 4 (pz)  -0.0069  0.0000 -0.0000  0.0031 -0.0000 -0.0000  0.0000  0.0274
  56.  C 4 (pz)   0.0005 -0.0000 -0.0000 -0.0005  0.0000  0.0000  0.0000  0.0184
  57.  C 4 (pz)   0.0000 -0.0000 -0.0000  0.0002  0.0000  0.0000  0.0000 -0.0096
  58.  C 4 (d1)  -0.0000 -0.0000 -0.0000  0.0000  0.0000  0.0000  0.0000 -0.0000
  59.  C 4 (d1)  -0.0000  0.0000  0.0000 -0.0000  0.0000  0.0000 -0.0000  0.0000
  60.  C 4 (d2)   0.0000  0.0002  0.0000  0.0000 -0.0000 -0.0002 -0.0000  0.0000
  61.  C 4 (d2)   0.0000  0.0001  0.0000  0.0000  0.0000 -0.0001  0.0000 -0.0000
  62.  C 4 (d3)  -0.0000 -0.0000  0.0001  0.0000 -0.0000 -0.0000  0.0000  0.0020
  63.  C 4 (d3)   0.0000 -0.0000  0.0002  0.0000 -0.0000 -0.0000 -0.0002  0.0121
  64.  C 4 (d4)   0.0002 -0.0000  0.0000  0.0000 -0.0000  0.0000 -0.0000  0.0010
  65.  C 4 (d4)  -0.0000  0.0000 -0.0000  0.0000  0.0000 -0.0000 -0.0000 -0.0026
  66.  C 4 (d5)  -0.0005  0.0000 -0.0000  0.0001 -0.0000 -0.0000 -0.0000  0.0050
  67.  C 4 (d5)  -0.0000 -0.0000 -0.0000  0.0001  0.0000  0.0000  0.0000 -0.0066
  68.  C 4 (f1)  -0.0002  0.0000 -0.0000 -0.0000 -0.0000 -0.0000 -0.0000  0.0028
  69.  C 4 (f2)   0.0000  0.0001  0.0000  0.0000 -0.0000 -0.0001 -0.0000  0.0000
  70.  C 4 (f3)   0.0000 -0.0000 -0.0001  0.0000  0.0000  0.0000  0.0000 -0.0033
  71.  C 4 (f4)  -0.0000  0.0000 -0.0000 -0.0001  0.0000 -0.0000  0.0000  0.0015
  72.  C 4 (f5)  -0.0000 -0.0000 -0.0000  0.0000  0.0000  0.0000  0.0000 -0.0000
  73.  C 4 (f6)  -0.0000 -0.0001 -0.0000 -0.0000 -0.0000  0.0001  0.0000 -0.0000
  74.  C 4 (f7)   0.0000 -0.0000  0.0000 -0.0000 -0.0000 -0.0000  0.0000  0.0001
  75.  H 5 (S)   -0.0028 -0.0000  0.0033 -0.0015 -0.0000 -0.0000 -0.0001  0.1343
  76.  H 5 (S)   -0.0001  0.0000 -0.0002  0.0002  0.0000 -0.0000  0.0002 -0.0226
  77.  H 5 (S)    0.0000 -0.0000  0.0000 -0.0000 -0.0000  0.0000  0.0000  0.0018
  78.  H 5 (px)   0.0000  0.0001  0.0000  0.0000  0.0000 -0.0001  0.0000 -0.0000
  79.  H 5 (py)  -0.0000 -0.0000  0.0001 -0.0000  0.0000  0.0000 -0.0000  0.0046
  80.  H 5 (pz)  -0.0001 -0.0000 -0.0000  0.0000 -0.0000  0.0000  0.0000 -0.0008
  81.  H 6 (S)   -0.0028  0.0000 -0.0033 -0.0015  0.0000  0.0000  0.0001 -0.0691
  82.  H 6 (S)   -0.0001 -0.0000  0.0002  0.0002  0.0000  0.0000 -0.0002  0.0007
  83.  H 6 (S)    0.0000  0.0000 -0.0000 -0.0000 -0.0000 -0.0000 -0.0000  0.0033
  84.  H 6 (px)   0.0000  0.0001  0.0000  0.0000  0.0000 -0.0001  0.0000 -0.0000
  85.  H 6 (py)   0.0000 -0.0000  0.0001  0.0000 -0.0000  0.0000 -0.0000  0.0031
  86.  H 6 (pz)  -0.0001  0.0000  0.0000  0.0000  0.0000 -0.0000 -0.0000  0.0015

          NAO       33      34      35      36      37      38      39      40
      ---------- ------- ------- ------- ------- ------- ------- ------- -------
   1.  C 1 (S)   -0.0091 -0.0091  0.0000  0.0027  0.0017 -0.0082 -0.0091 -0.0091
   2.  C 1 (S)    0.0046 -0.0065  0.0000 -0.0099 -0.0054  0.5286  0.0046 -0.0065
   3.  C 1 (S)   -0.0009  0.0000 -0.0000 -0.0005  0.0001  0.0193 -0.0009  0.0000
   4.  C 1 (S)   -0.0001  0.0001 -0.0000  0.0001 -0.0000 -0.0020 -0.0001  0.0001
   5.  C 1 (S)   -0.0000  0.0000  0.0000  0.0000 -0.0000 -0.0000 -0.0000  0.0000
   6.  C 1 (px)   0.0000 -0.0000  0.0102 -0.0000  0.0000  0.0000 -0.0000  0.0000
   7.  C 1 (px)   0.0000 -0.0000  0.0003 -0.0000  0.0000  0.0000 -0.0000  0.0000
   8.  C 1 (px)   0.0000 -0.0000  0.0001 -0.0000  0.0000 -0.0000 -0.0000  0.0000
   9.  C 1 (py)   0.0041  0.0073 -0.0000 -0.0091 -0.0086 -0.6778 -0.0041 -0.0073
  10.  C 1 (py)  -0.0009 -0.0000 -0.0000 -0.0004  0.0000 -0.0145  0.0009  0.0000
  11.  C 1 (py)  -0.0001  0.0000  0.0000 -0.0000 -0.0000 -0.0017  0.0001 -0.0000
  12.  C 1 (pz)  -0.0041 -0.0036  0.0000 -0.0109  0.0016  0.4398 -0.0041 -0.0036
  13.  C 1 (pz)   0.0009 -0.0001 -0.0000  0.0003 -0.0002 -0.0085  0.0009 -0.0001
  14.  C 1 (pz)  -0.0003  0.0001 -0.0000  0.0001  0.0000 -0.0049 -0.0003  0.0001
  15.  C 1 (d1)   0.0000  0.0000  0.0000 -0.0000 -0.0000 -0.0000 -0.0000 -0.0000
  16.  C 1 (d1)  -0.0000 -0.0000 -0.0000  0.0000  0.0000  0.0000  0.0000  0.0000
  17.  C 1 (d2)  -0.0000  0.0000 -0.0003  0.0000 -0.0000 -0.0000  0.0000 -0.0000
  18.  C 1 (d2)   0.0000  0.0000 -0.0001  0.0000 -0.0000  0.0000 -0.0000 -0.0000
  19.  C 1 (d3)   0.0001  0.0002 -0.0000 -0.0003 -0.0002 -0.0190 -0.0001 -0.0002
  20.  C 1 (d3)  -0.0003 -0.0000  0.0000 -0.0001  0.0000 -0.0049  0.0003  0.0000
  21.  C 1 (d4)  -0.0001  0.0002  0.0000  0.0005  0.0001 -0.0231 -0.0001  0.0002
  22.  C 1 (d4)   0.0001 -0.0000 -0.0000 -0.0000 -0.0000  0.0017  0.0001 -0.0000
  23.  C 1 (d5)   0.0002  0.0001 -0.0000  0.0004 -0.0002 -0.0131  0.0002  0.0001
  24.  C 1 (d5)   0.0002 -0.0001  0.0000 -0.0001 -0.0000  0.0038  0.0002 -0.0001
  25.  C 1 (f1)  -0.0000  0.0000  0.0000  0.0000  0.0001 -0.0018 -0.0000  0.0000
  26.  C 1 (f2)   0.0000 -0.0000  0.0001  0.0000  0.0000  0.0000 -0.0000  0.0000
  27.  C 1 (f3)  -0.0000  0.0001  0.0000 -0.0001 -0.0001 -0.0072  0.0000 -0.0001
  28.  C 1 (f4)   0.0000  0.0001  0.0000  0.0002  0.0000 -0.0075  0.0000  0.0001
  29.  C 1 (f5)   0.0000  0.0000  0.0000  0.0000  0.0000  0.0000 -0.0000  0.0000
  30.  C 1 (f6)  -0.0000  0.0000 -0.0001  0.0000 -0.0000  0.0000  0.0000 -0.0000
  31.  C 1 (f7)  -0.0001 -0.0001  0.0000  0.0001  0.0001  0.0076  0.0001  0.0001
  32.  H 2 (S)    0.0000 -0.0000 -0.0000 -0.0145 -0.0067 -0.0093  0.0002 -0.0081
  33.  H 2 (S)    0.0007  0.0000  0.0000  0.0001 -0.0001  0.0002  0.0000 -0.0001
  34.  H 2 (S)    0.0000  0.0002 -0.0000  0.0000 -0.0000 -0.0081 -0.0001  0.0001
  35.  H 2 (px)   0.0000 -0.0000  0.0001 -0.0000  0.0000  0.0000 -0.0000  0.0000
  36.  H 2 (py)   0.0001  0.0000 -0.0000  0.0003  0.0001 -0.0024 -0.0001  0.0001
  37.  H 2 (pz)  -0.0001 -0.0000  0.0000  0.0001  0.0001  0.0027  0.0000  0.0001
  38.  H 3 (S)    0.0002 -0.0081  0.0000 -0.0024  0.0027  0.8082  0.0000  0.0000
  39.  H 3 (S)    0.0000 -0.0001 -0.0000 -0.0001  0.0000  0.0000  0.0007 -0.0000
  40.  H 3 (S)   -0.0001  0.0001  0.0000  0.0001  0.0001  0.0000 -0.0000  0.0002
  41.  H 3 (px)   0.0000 -0.0000  0.0001 -0.0000  0.0000  0.0000 -0.0000  0.0000
  42.  H 3 (py)   0.0001 -0.0001  0.0000 -0.0001  0.0000  0.0145 -0.0001 -0.0000
  43.  H 3 (pz)   0.0000  0.0001 -0.0000 -0.0000 -0.0000 -0.0067 -0.0001 -0.0000
  44.  C 4 (S)    0.0010 -0.0012 -0.0000 -0.0002  0.0010  0.0047  0.0010 -0.0012
  45.  C 4 (S)   -0.0102  0.0024 -0.0000  0.0005 -0.0032  0.0344 -0.0102  0.0024
  46.  C 4 (S)   -0.0008 -0.0001  0.0000 -0.0006  0.0001  0.0228 -0.0008 -0.0001
  47.  C 4 (S)    0.0001 -0.0001  0.0000 -0.0001 -0.0001  0.0061  0.0001 -0.0001
  48.  C 4 (S)   -0.0000 -0.0000 -0.0000 -0.0000 -0.0000  0.0000 -0.0000 -0.0000
  49.  C 4 (px)   0.0000 -0.0000  0.0102 -0.0000  0.0000 -0.0000 -0.0000  0.0000
  50.  C 4 (px)   0.0000 -0.0000  0.0003 -0.0000  0.0000 -0.0000 -0.0000  0.0000
  51.  C 4 (px)   0.0000 -0.0000  0.0001 -0.0000  0.0000  0.0000 -0.0000  0.0000
  52.  C 4 (py)   0.0203  0.0029  0.0000  0.0045 -0.0038  0.0264 -0.0203 -0.0029
  53.  C 4 (py)   0.0002 -0.0003 -0.0000  0.0005  0.0004  0.0347 -0.0002  0.0003
  54.  C 4 (py)   0.0000 -0.0000 -0.0000  0.0000  0.0000  0.0022 -0.0000  0.0000
  55.  C 4 (pz)   0.0180 -0.0050  0.0000  0.0012 -0.0037  0.0274  0.0180 -0.0050
  56.  C 4 (pz)  -0.0007 -0.0002  0.0000 -0.0005  0.0002  0.0184 -0.0007 -0.0002
  57.  C 4 (pz)  -0.0001  0.0002 -0.0000  0.0002  0.0000 -0.0096 -0.0001  0.0002
  58.  C 4 (d1)  -0.0000 -0.0000  0.0000  0.0000  0.0000  0.0000 -0.0000  0.0000
  59.  C 4 (d1)   0.0000  0.0000  0.0000 -0.0000 -0.0000 -0.0000 -0.0000 -0.0000
  60.  C 4 (d2)   0.0000 -0.0000  0.0003 -0.0000  0.0000 -0.0000 -0.0000  0.0000
  61.  C 4 (d2)   0.0000 -0.0000  0.0001 -0.0000  0.0000  0.0000 -0.0000  0.0000
  62.  C 4 (d3)  -0.0006 -0.0001 -0.0000 -0.0001  0.0001 -0.0020  0.0006  0.0001
  63.  C 4 (d3)  -0.0001  0.0001  0.0000 -0.0002 -0.0001 -0.0121  0.0001 -0.0001
  64.  C 4 (d4)   0.0006 -0.0002  0.0000 -0.0000  0.0000  0.0010  0.0006 -0.0002
  65.  C 4 (d4)  -0.0001  0.0000  0.0000  0.0001  0.0000 -0.0026 -0.0001  0.0000
  66.  C 4 (d5)   0.0008 -0.0002  0.0000 -0.0000 -0.0003  0.0050  0.0008 -0.0002
  67.  C 4 (d5)  -0.0001  0.0001 -0.0000  0.0001  0.0000 -0.0066 -0.0001  0.0001
  68.  C 4 (f1)   0.0001 -0.0000  0.0000 -0.0000 -0.0001  0.0028  0.0001 -0.0000
  69.  C 4 (f2)  -0.0000 -0.0000  0.0001 -0.0000  0.0000 -0.0000  0.0000  0.0000
  70.  C 4 (f3)   0.0002 -0.0000 -0.0000  0.0001 -0.0000  0.0033 -0.0002  0.0000
  71.  C 4 (f4)  -0.0002  0.0000  0.0000 -0.0000  0.0000  0.0015 -0.0002  0.0000
  72.  C 4 (f5)   0.0000 -0.0000  0.0000  0.0000  0.0000  0.0000  0.0000  0.0000
  73.  C 4 (f6)  -0.0000  0.0000 -0.0001  0.0000 -0.0000  0.0000  0.0000 -0.0000
  74.  C 4 (f7)  -0.0002 -0.0000  0.0000 -0.0000  0.0000 -0.0001  0.0002  0.0000
  75.  H 5 (S)   -0.0226  0.0018 -0.0000 -0.0046  0.0008 -0.0691  0.0007  0.0033
  76.  H 5 (S)   -0.0001 -0.0000  0.0000  0.0004  0.0002  0.0007  0.0001  0.0002
  77.  H 5 (S)   -0.0000 -0.0001 -0.0000 -0.0001  0.0000  0.0033  0.0002 -0.0000
  78.  H 5 (px)   0.0000 -0.0000  0.0001 -0.0000  0.0000  0.0000 -0.0000  0.0000
  79.  H 5 (py)  -0.0004  0.0001 -0.0000 -0.0001 -0.0000 -0.0031 -0.0001  0.0000
  80.  H 5 (pz)  -0.0002 -0.0000 -0.0000 -0.0000  0.0000  0.0015  0.0001  0.0000
  81.  H 6 (S)    0.0007  0.0033  0.0000  0.0031 -0.0015  0.1343 -0.0226  0.0018
  82.  H 6 (S)    0.0001  0.0002 -0.0000  0.0001 -0.0001 -0.0226 -0.0001 -0.0000
  83.  H 6 (S)    0.0002 -0.0000  0.0000 -0.0000 -0.0000  0.0018 -0.0000 -0.0001
  84.  H 6 (px)   0.0000 -0.0000  0.0001 -0.0000  0.0000  0.0000 -0.0000  0.0000
  85.  H 6 (py)   0.0001 -0.0000 -0.0000 -0.0001 -0.0000 -0.0046  0.0004 -0.0001
  86.  H 6 (pz)   0.0001  0.0000  0.0000  0.0000 -0.0001 -0.0008 -0.0002 -0.0000

          NAO       41      42      43      44      45      46      47      48
      ---------- ------- ------- ------- ------- ------- ------- ------- -------
   1.  C 1 (S)    0.0000 -0.0027  0.0017  0.0001  0.0035  0.0103 -0.0071  0.0002
   2.  C 1 (S)    0.0000  0.0099 -0.0054  0.0035  0.3856  0.0048  0.0108  0.0000
   3.  C 1 (S)   -0.0000  0.0005  0.0001  0.0103  0.0048  0.0038 -0.0000 -0.0000
   4.  C 1 (S)   -0.0000 -0.0001 -0.0000 -0.0071  0.0108 -0.0000 -0.0000 -0.0000
   5.  C 1 (S)    0.0000 -0.0000 -0.0000  0.0002  0.0000 -0.0000 -0.0000 -0.0000
   6.  C 1 (px)   0.0102  0.0000 -0.0000  0.0000  0.0000  0.0000  0.0000 -0.0000
   7.  C 1 (px)   0.0003  0.0000 -0.0000  0.0000  0.0000  0.0000  0.0000 -0.0000
   8.  C 1 (px)   0.0001 -0.0000 -0.0000 -0.0000 -0.0000  0.0000  0.0000 -0.0000
   9.  C 1 (py)  -0.0000 -0.0091  0.0086  0.0000 -0.0000 -0.0000 -0.0000  0.0000
  10.  C 1 (py)  -0.0000 -0.0004 -0.0000  0.0000 -0.0000  0.0000  0.0000  0.0000
  11.  C 1 (py)   0.0000 -0.0000  0.0000  0.0000  0.0000  0.0000  0.0000  0.0000
  12.  C 1 (pz)   0.0000  0.0109  0.0016 -0.0125 -0.5210  0.0562  0.0032  0.0000
  13.  C 1 (pz)  -0.0000 -0.0003 -0.0002 -0.0233  0.0050 -0.0034  0.0002  0.0000
  14.  C 1 (pz)  -0.0000 -0.0001  0.0000  0.0052  0.0132  0.0001 -0.0001 -0.0000
  15.  C 1 (d1)   0.0000 -0.0000  0.0000 -0.0000  0.0000  0.0000 -0.0000 -0.0000
  16.  C 1 (d1)  -0.0000 -0.0000 -0.0000 -0.0000  0.0000 -0.0000 -0.0000 -0.0000
  17.  C 1 (d2)  -0.0003 -0.0000  0.0000 -0.0000 -0.0000 -0.0000 -0.0000  0.0000
  18.  C 1 (d2)  -0.0001  0.0000  0.0000  0.0000  0.0000 -0.0000 -0.0000  0.0000
  19.  C 1 (d3)  -0.0000 -0.0003  0.0002 -0.0000 -0.0000  0.0000  0.0000 -0.0000
  20.  C 1 (d3)   0.0000 -0.0001 -0.0000  0.0000  0.0000 -0.0000 -0.0000  0.0000
  21.  C 1 (d4)   0.0000 -0.0005  0.0001 -0.0004  0.0006 -0.0011 -0.0004 -0.0000
  22.  C 1 (d4)  -0.0000  0.0000 -0.0000  0.0008 -0.0028 -0.0001  0.0001  0.0000
  23.  C 1 (d5)  -0.0000 -0.0004 -0.0002 -0.0080  0.0355 -0.0025  0.0000  0.0000
  24.  C 1 (d5)   0.0000  0.0001 -0.0000  0.0015 -0.0082 -0.0001  0.0001  0.0000
  25.  C 1 (f1)   0.0000 -0.0000  0.0001  0.0027 -0.0108  0.0003 -0.0001 -0.0000
  26.  C 1 (f2)   0.0001  0.0000 -0.0000  0.0000  0.0000  0.0000  0.0000 -0.0000
  27.  C 1 (f3)   0.0000 -0.0001  0.0001  0.0000 -0.0000  0.0000  0.0000 -0.0000
  28.  C 1 (f4)   0.0000 -0.0002  0.0000 -0.0003  0.0002 -0.0006 -0.0001 -0.0000
  29.  C 1 (f5)   0.0000  0.0000  0.0000 -0.0000  0.0000  0.0000 -0.0000 -0.0000
  30.  C 1 (f6)  -0.0001  0.0000  0.0000 -0.0000 -0.0000 -0.0000 -0.0000  0.0000
  31.  C 1 (f7)   0.0000  0.0001 -0.0001 -0.0000  0.0000 -0.0000 -0.0000  0.0000
  32.  H 2 (S)   -0.0000  0.0024  0.0027  0.0047  0.0344  0.0228  0.0061  0.0000
  33.  H 2 (S)    0.0000  0.0001  0.0000  0.0010 -0.0102 -0.0008  0.0001 -0.0000
  34.  H 2 (S)   -0.0000 -0.0001  0.0001 -0.0012  0.0024 -0.0001 -0.0001 -0.0000
  35.  H 2 (px)   0.0001  0.0000 -0.0000 -0.0000 -0.0000  0.0000  0.0000 -0.0000
  36.  H 2 (py)  -0.0000 -0.0001 -0.0000 -0.0002  0.0005 -0.0006 -0.0001 -0.0000
  37.  H 2 (pz)   0.0000  0.0000 -0.0000  0.0010 -0.0032  0.0001 -0.0001 -0.0000
  38.  H 3 (S)    0.0000  0.0145 -0.0067  0.0047  0.0344  0.0228  0.0061  0.0000
  39.  H 3 (S)   -0.0000 -0.0001 -0.0001  0.0010 -0.0102 -0.0008  0.0001 -0.0000
  40.  H 3 (S)    0.0000 -0.0000 -0.0000 -0.0012  0.0024 -0.0001 -0.0001 -0.0000
  41.  H 3 (px)   0.0001  0.0000 -0.0000 -0.0000 -0.0000  0.0000  0.0000 -0.0000
  42.  H 3 (py)   0.0000  0.0003 -0.0001  0.0002 -0.0005  0.0006  0.0001  0.0000
  43.  H 3 (pz)  -0.0000 -0.0001  0.0001  0.0010 -0.0032  0.0001 -0.0001 -0.0000
  44.  C 4 (S)   -0.0000  0.0002  0.0010  1.9991  0.0000 -0.0000 -0.0000 -0.0000
  45.  C 4 (S)   -0.0000 -0.0005 -0.0032  0.0000  1.0515  0.0000  0.0000  0.0000
  46.  C 4 (S)    0.0000  0.0006  0.0001 -0.0000  0.0000  0.0039 -0.0000 -0.0000
  47.  C 4 (S)    0.0000  0.0001 -0.0001 -0.0000  0.0000 -0.0000  0.0002 -0.0000
  48.  C 4 (S)   -0.0000  0.0000 -0.0000 -0.0000  0.0000 -0.0000 -0.0000  0.0000
  49.  C 4 (px)   0.0102  0.0000 -0.0000 -0.0000  0.0000  0.0000  0.0000 -0.0000
  50.  C 4 (px)   0.0003  0.0000 -0.0000 -0.0000 -0.0000  0.0000  0.0000 -0.0000
  51.  C 4 (px)   0.0001  0.0000 -0.0000  0.0000 -0.0000  0.0000  0.0000 -0.0000
  52.  C 4 (py)   0.0000  0.0045  0.0038 -0.0000 -0.0000 -0.0000 -0.0000  0.0000
  53.  C 4 (py)  -0.0000  0.0005 -0.0004 -0.0000  0.0000 -0.0000 -0.0000  0.0000
  54.  C 4 (py)  -0.0000  0.0000 -0.0000 -0.0000  0.0000 -0.0000 -0.0000 -0.0000
  55.  C 4 (pz)  -0.0000 -0.0012 -0.0037 -0.0120 -0.1086 -0.0515  0.0069  0.0000
  56.  C 4 (pz)   0.0000  0.0005  0.0002  0.0032 -0.0184  0.0036 -0.0001  0.0000
  57.  C 4 (pz)  -0.0000 -0.0002  0.0000 -0.0011  0.0064 -0.0003 -0.0002 -0.0000
  58.  C 4 (d1)   0.0000  0.0000 -0.0000 -0.0000  0.0000 -0.0000 -0.0000 -0.0000
  59.  C 4 (d1)   0.0000  0.0000  0.0000 -0.0000  0.0000  0.0000  0.0000  0.0000
  60.  C 4 (d2)   0.0003 -0.0000 -0.0000 -0.0000 -0.0000  0.0000  0.0000 -0.0000
  61.  C 4 (d2)   0.0001  0.0000 -0.0000  0.0000  0.0000 -0.0000  0.0000 -0.0000
  62.  C 4 (d3)  -0.0000 -0.0001 -0.0001 -0.0000  0.0000  0.0000  0.0000  0.0000
  63.  C 4 (d3)   0.0000 -0.0002  0.0001  0.0000 -0.0000 -0.0000 -0.0000  0.0000
  64.  C 4 (d4)  -0.0000  0.0000  0.0000  0.0055 -0.0319 -0.0009  0.0002  0.0000
  65.  C 4 (d4)   0.0000 -0.0001  0.0000 -0.0012  0.0030 -0.0001 -0.0000 -0.0000
  66.  C 4 (d5)  -0.0000  0.0000 -0.0003 -0.0029  0.0111 -0.0024  0.0004  0.0000
  67.  C 4 (d5)  -0.0000 -0.0001  0.0000 -0.0003  0.0059 -0.0002 -0.0001 -0.0000
  68.  C 4 (f1)   0.0000  0.0000 -0.0001 -0.0012  0.0095 -0.0003  0.0001  0.0000
  69.  C 4 (f2)   0.0001 -0.0000 -0.0000 -0.0000 -0.0000  0.0000  0.0000 -0.0000
  70.  C 4 (f3)  -0.0000  0.0001  0.0000 -0.0000  0.0000  0.0000  0.0000 -0.0000
  71.  C 4 (f4)   0.0000  0.0000  0.0000 -0.0007  0.0080  0.0006 -0.0000 -0.0000
  72.  C 4 (f5)   0.0000  0.0000 -0.0000  0.0000 -0.0000 -0.0000  0.0000  0.0000
  73.  C 4 (f6)  -0.0001  0.0000  0.0000 -0.0000 -0.0000 -0.0000 -0.0000  0.0000
  74.  C 4 (f7)   0.0000 -0.0000 -0.0000  0.0000  0.0000  0.0000  0.0000 -0.0000
  75.  H 5 (S)   -0.0000 -0.0031 -0.0015 -0.0082  0.5286  0.0193 -0.0020 -0.0000
  76.  H 5 (S)    0.0000 -0.0001 -0.0001 -0.0091  0.0046 -0.0009 -0.0001 -0.0000
  77.  H 5 (S)   -0.0000  0.0000 -0.0000 -0.0091 -0.0065  0.0000  0.0001  0.0000
  78.  H 5 (px)   0.0001  0.0000 -0.0000 -0.0000 -0.0000  0.0000  0.0000 -0.0000
  79.  H 5 (py)  -0.0000 -0.0001  0.0000 -0.0027  0.0099  0.0005 -0.0001 -0.0000
  80.  H 5 (pz)  -0.0000 -0.0000 -0.0001 -0.0017  0.0054 -0.0001  0.0000  0.0000
  81.  H 6 (S)    0.0000  0.0046  0.0008 -0.0082  0.5286  0.0193 -0.0020 -0.0000
  82.  H 6 (S)   -0.0000 -0.0004  0.0002 -0.0091  0.0046 -0.0009 -0.0001 -0.0000
  83.  H 6 (S)    0.0000  0.0001  0.0000 -0.0091 -0.0065  0.0000  0.0001  0.0000
  84.  H 6 (px)   0.0001  0.0000 -0.0000 -0.0000 -0.0000  0.0000  0.0000 -0.0000
  85.  H 6 (py)  -0.0000 -0.0001  0.0000  0.0027 -0.0099 -0.0005  0.0001  0.0000
  86.  H 6 (pz)   0.0000  0.0000  0.0000 -0.0017  0.0054 -0.0001  0.0000  0.0000

          NAO       49      50      51      52      53      54      55      56
      ---------- ------- ------- ------- ------- ------- ------- ------- -------
   1.  C 1 (S)   -0.0000  0.0000 -0.0000  0.0000  0.0000  0.0000  0.0125  0.0233
   2.  C 1 (S)   -0.0000 -0.0000  0.0000 -0.0000 -0.0000 -0.0000  0.5210 -0.0050
   3.  C 1 (S)   -0.0000 -0.0000 -0.0000  0.0000  0.0000  0.0000 -0.0562  0.0034
   4.  C 1 (S)   -0.0000 -0.0000 -0.0000  0.0000  0.0000  0.0000 -0.0032 -0.0002
   5.  C 1 (S)    0.0000  0.0000  0.0000 -0.0000 -0.0000  0.0000 -0.0000 -0.0000
   6.  C 1 (px)   0.9978  0.0334  0.0053 -0.0000 -0.0000 -0.0000 -0.0000 -0.0000
   7.  C 1 (px)   0.0334  0.0011  0.0002  0.0000 -0.0000 -0.0000 -0.0000 -0.0000
   8.  C 1 (px)   0.0053  0.0002  0.0000 -0.0000 -0.0000 -0.0000 -0.0000  0.0000
   9.  C 1 (py)   0.0000  0.0000 -0.0000  0.2052 -0.0553 -0.0032 -0.0000 -0.0000
  10.  C 1 (py)   0.0000  0.0000 -0.0000 -0.0553 -0.0017 -0.0002  0.0000  0.0000
  11.  C 1 (py)   0.0000  0.0000  0.0000 -0.0032 -0.0002 -0.0000  0.0000  0.0000
  12.  C 1 (pz)  -0.0000  0.0000  0.0000  0.0000 -0.0000 -0.0000 -0.5404  0.0589
  13.  C 1 (pz)  -0.0000 -0.0000 -0.0000  0.0000 -0.0000 -0.0000  0.0589 -0.0032
  14.  C 1 (pz)  -0.0000 -0.0000 -0.0000  0.0000 -0.0000 -0.0000 -0.0111 -0.0001
  15.  C 1 (d1)   0.0000  0.0000 -0.0000  0.0000 -0.0000 -0.0000 -0.0000  0.0000
  16.  C 1 (d1)  -0.0000 -0.0000  0.0000 -0.0000  0.0000  0.0000 -0.0000 -0.0000
  17.  C 1 (d2)  -0.0247 -0.0008 -0.0001 -0.0000  0.0000  0.0000 -0.0000  0.0000
  18.  C 1 (d2)  -0.0063 -0.0002 -0.0000  0.0000  0.0000  0.0000  0.0000 -0.0000
  19.  C 1 (d3)  -0.0000 -0.0000 -0.0000  0.0036 -0.0016 -0.0001 -0.0000 -0.0000
  20.  C 1 (d3)   0.0000  0.0000  0.0000 -0.0194 -0.0006 -0.0001  0.0000  0.0000
  21.  C 1 (d4)   0.0000  0.0000  0.0000  0.0000  0.0000  0.0000 -0.0066 -0.0008
  22.  C 1 (d4)  -0.0000 -0.0000 -0.0000 -0.0000  0.0000  0.0000  0.0040 -0.0000
  23.  C 1 (d5)  -0.0000 -0.0000 -0.0000  0.0000  0.0000 -0.0000  0.0311 -0.0029
  24.  C 1 (d5)   0.0000  0.0000  0.0000 -0.0000 -0.0000  0.0000  0.0088 -0.0000
  25.  C 1 (f1)   0.0000  0.0000  0.0000 -0.0000  0.0000  0.0000 -0.0069  0.0005
  26.  C 1 (f2)   0.0100  0.0003  0.0001  0.0000  0.0000 -0.0000  0.0000 -0.0000
  27.  C 1 (f3)   0.0000  0.0000  0.0000 -0.0032 -0.0006 -0.0000 -0.0000 -0.0000
  28.  C 1 (f4)   0.0000  0.0000  0.0000  0.0000  0.0000  0.0000  0.0031 -0.0005
  29.  C 1 (f5)   0.0000 -0.0000 -0.0000  0.0000  0.0000  0.0000 -0.0000  0.0000
  30.  C 1 (f6)  -0.0088 -0.0003 -0.0000  0.0000  0.0000  0.0000 -0.0000  0.0000
  31.  C 1 (f7)  -0.0000 -0.0000  0.0000 -0.0027  0.0006  0.0000  0.0000  0.0000
  32.  H 2 (S)    0.0000  0.0000 -0.0000 -0.0264 -0.0347 -0.0022  0.0274  0.0184
  33.  H 2 (S)    0.0000  0.0000  0.0000  0.0203  0.0002  0.0000  0.0180 -0.0007
  34.  H 2 (S)   -0.0000 -0.0000 -0.0000  0.0029 -0.0003 -0.0000 -0.0050 -0.0002
  35.  H 2 (px)   0.0102  0.0003  0.0001  0.0000 -0.0000 -0.0000  0.0000  0.0000
  36.  H 2 (py)  -0.0000 -0.0000 -0.0000  0.0045  0.0005  0.0000  0.0012 -0.0005
  37.  H 2 (pz)   0.0000  0.0000  0.0000 -0.0038  0.0004  0.0000 -0.0037  0.0002
  38.  H 3 (S)   -0.0000 -0.0000  0.0000  0.0264  0.0347  0.0022  0.0274  0.0184
  39.  H 3 (S)   -0.0000 -0.0000 -0.0000 -0.0203 -0.0002 -0.0000  0.0180 -0.0007
  40.  H 3 (S)    0.0000  0.0000  0.0000 -0.0029  0.0003  0.0000 -0.0050 -0.0002
  41.  H 3 (px)   0.0102  0.0003  0.0001  0.0000 -0.0000 -0.0000 -0.0000  0.0000
  42.  H 3 (py)   0.0000  0.0000  0.0000  0.0045  0.0005  0.0000 -0.0012  0.0005
  43.  H 3 (pz)  -0.0000 -0.0000 -0.0000  0.0038 -0.0004 -0.0000 -0.0037  0.0002
  44.  C 4 (S)   -0.0000 -0.0000  0.0000 -0.0000 -0.0000 -0.0000 -0.0120  0.0032
  45.  C 4 (S)    0.0000 -0.0000 -0.0000 -0.0000  0.0000  0.0000 -0.1086 -0.0184
  46.  C 4 (S)    0.0000  0.0000  0.0000 -0.0000 -0.0000 -0.0000 -0.0515  0.0036
  47.  C 4 (S)    0.0000  0.0000  0.0000 -0.0000 -0.0000 -0.0000  0.0069 -0.0001
  48.  C 4 (S)   -0.0000 -0.0000 -0.0000  0.0000  0.0000 -0.0000  0.0000  0.0000
  49.  C 4 (px)   0.9978  0.0334  0.0053 -0.0000 -0.0000 -0.0000 -0.0000 -0.0000
  50.  C 4 (px)   0.0334  0.0011  0.0002 -0.0000 -0.0000 -0.0000 -0.0000  0.0000
  51.  C 4 (px)   0.0053  0.0002  0.0000  0.0000  0.0000 -0.0000  0.0000 -0.0000
  52.  C 4 (py)  -0.0000 -0.0000  0.0000  1.1767  0.0125  0.0021 -0.0000 -0.0000
  53.  C 4 (py)  -0.0000 -0.0000  0.0000  0.0125  0.0030  0.0002 -0.0000 -0.0000
  54.  C 4 (py)  -0.0000 -0.0000 -0.0000  0.0021  0.0002  0.0000 -0.0000  0.0000
  55.  C 4 (pz)  -0.0000 -0.0000  0.0000 -0.0000 -0.0000 -0.0000  1.1362 -0.0459
  56.  C 4 (pz)  -0.0000  0.0000 -0.0000 -0.0000 -0.0000  0.0000 -0.0459  0.0037
  57.  C 4 (pz)  -0.0000 -0.0000 -0.0000  0.0000 -0.0000  0.0000 -0.0074 -0.0004
  58.  C 4 (d1)  -0.0000 -0.0000  0.0000  0.0000  0.0000  0.0000 -0.0000 -0.0000
  59.  C 4 (d1)   0.0000  0.0000  0.0000  0.0000 -0.0000 -0.0000 -0.0000  0.0000
  60.  C 4 (d2)   0.0247  0.0008  0.0001 -0.0000 -0.0000 -0.0000 -0.0000  0.0000
  61.  C 4 (d2)   0.0063  0.0002  0.0000  0.0000  0.0000 -0.0000  0.0000 -0.0000
  62.  C 4 (d3)   0.0000  0.0000 -0.0000 -0.0326 -0.0005 -0.0001  0.0000  0.0000
  63.  C 4 (d3)   0.0000  0.0000 -0.0000 -0.0041 -0.0011 -0.0001 -0.0000 -0.0000
  64.  C 4 (d4)  -0.0000 -0.0000  0.0000 -0.0000  0.0000  0.0000  0.0241 -0.0002
  65.  C 4 (d4)   0.0000  0.0000  0.0000  0.0000 -0.0000 -0.0000 -0.0015 -0.0001
  66.  C 4 (d5)   0.0000  0.0000  0.0000 -0.0000 -0.0000 -0.0000  0.0541 -0.0025
  67.  C 4 (d5)  -0.0000 -0.0000 -0.0000  0.0000  0.0000  0.0000 -0.0044 -0.0003
  68.  C 4 (f1)   0.0000  0.0000  0.0000 -0.0000  0.0000  0.0000  0.0081 -0.0005
  69.  C 4 (f2)   0.0100  0.0003  0.0001 -0.0000 -0.0000 -0.0000 -0.0000  0.0000
  70.  C 4 (f3)  -0.0000 -0.0000 -0.0000  0.0114  0.0004  0.0000  0.0000 -0.0000
  71.  C 4 (f4)   0.0000  0.0000  0.0000  0.0000  0.0000 -0.0000 -0.0108  0.0004
  72.  C 4 (f5)  -0.0000 -0.0000  0.0000 -0.0000  0.0000  0.0000  0.0000 -0.0000
  73.  C 4 (f6)  -0.0088 -0.0003 -0.0000  0.0000  0.0000  0.0000 -0.0000  0.0000
  74.  C 4 (f7)   0.0000  0.0000  0.0000 -0.0133 -0.0001 -0.0000  0.0000  0.0000
  75.  H 5 (S)    0.0000  0.0000 -0.0000 -0.6778 -0.0145 -0.0017 -0.4398  0.0085
  76.  H 5 (S)    0.0000  0.0000  0.0000 -0.0041  0.0009  0.0001  0.0041 -0.0009
  77.  H 5 (S)   -0.0000 -0.0000 -0.0000 -0.0073  0.0000 -0.0000  0.0036  0.0001
  78.  H 5 (px)   0.0102  0.0003  0.0001  0.0000 -0.0000 -0.0000 -0.0000  0.0000
  79.  H 5 (py)  -0.0000 -0.0000 -0.0000 -0.0091 -0.0004 -0.0000 -0.0109  0.0003
  80.  H 5 (pz)  -0.0000 -0.0000 -0.0000 -0.0086  0.0000 -0.0000  0.0016 -0.0002
  81.  H 6 (S)   -0.0000 -0.0000  0.0000  0.6778  0.0145  0.0017 -0.4398  0.0085
  82.  H 6 (S)   -0.0000 -0.0000 -0.0000  0.0041 -0.0009 -0.0001  0.0041 -0.0009
  83.  H 6 (S)    0.0000  0.0000  0.0000  0.0073 -0.0000  0.0000  0.0036  0.0001
  84.  H 6 (px)   0.0102  0.0003  0.0001  0.0000 -0.0000 -0.0000 -0.0000  0.0000
  85.  H 6 (py)  -0.0000 -0.0000 -0.0000 -0.0091 -0.0004 -0.0000  0.0109 -0.0003
  86.  H 6 (pz)   0.0000  0.0000  0.0000  0.0086 -0.0000  0.0000  0.0016 -0.0002

          NAO       57      58      59      60      61      62      63      64
      ---------- ------- ------- ------- ------- ------- ------- ------- -------
   1.  C 1 (S)   -0.0052  0.0000 -0.0000  0.0000 -0.0000 -0.0000  0.0000 -0.0004
   2.  C 1 (S)   -0.0132 -0.0000  0.0000 -0.0000  0.0000 -0.0000  0.0000  0.0006
   3.  C 1 (S)   -0.0001  0.0000  0.0000 -0.0000 -0.0000 -0.0000  0.0000 -0.0011
   4.  C 1 (S)    0.0001  0.0000  0.0000 -0.0000 -0.0000 -0.0000  0.0000 -0.0004
   5.  C 1 (S)    0.0000  0.0000 -0.0000  0.0000  0.0000 -0.0000 -0.0000 -0.0000
   6.  C 1 (px)  -0.0000 -0.0000  0.0000  0.0247  0.0063 -0.0000  0.0000 -0.0000
   7.  C 1 (px)  -0.0000 -0.0000  0.0000  0.0008  0.0002 -0.0000  0.0000 -0.0000
   8.  C 1 (px)  -0.0000  0.0000  0.0000  0.0001  0.0000  0.0000  0.0000 -0.0000
   9.  C 1 (py)   0.0000 -0.0000  0.0000  0.0000 -0.0000 -0.0036  0.0194 -0.0000
  10.  C 1 (py)  -0.0000 -0.0000 -0.0000  0.0000 -0.0000  0.0016  0.0006 -0.0000
  11.  C 1 (py)   0.0000 -0.0000 -0.0000  0.0000  0.0000  0.0001  0.0001 -0.0000
  12.  C 1 (pz)  -0.0111 -0.0000  0.0000  0.0000 -0.0000 -0.0000  0.0000  0.0066
  13.  C 1 (pz)  -0.0001 -0.0000 -0.0000 -0.0000  0.0000  0.0000 -0.0000  0.0008
  14.  C 1 (pz)   0.0003  0.0000  0.0000 -0.0000 -0.0000  0.0000 -0.0000 -0.0006
  15.  C 1 (d1)   0.0000 -0.0000  0.0000  0.0000  0.0000 -0.0000  0.0000 -0.0000
  16.  C 1 (d1)   0.0000  0.0000 -0.0000 -0.0000  0.0000  0.0000 -0.0000 -0.0000
  17.  C 1 (d2)   0.0000  0.0000 -0.0000 -0.0006 -0.0002  0.0000 -0.0000  0.0000
  18.  C 1 (d2)   0.0000  0.0000  0.0000 -0.0002 -0.0000 -0.0000 -0.0000  0.0000
  19.  C 1 (d3)  -0.0000 -0.0000  0.0000 -0.0000 -0.0000 -0.0000  0.0006  0.0000
  20.  C 1 (d3)   0.0000 -0.0000 -0.0000  0.0000  0.0000  0.0006  0.0002 -0.0000
  21.  C 1 (d4)   0.0006  0.0000 -0.0000  0.0000  0.0000  0.0000  0.0000 -0.0002
  22.  C 1 (d4)  -0.0001 -0.0000 -0.0000 -0.0000 -0.0000 -0.0000 -0.0000  0.0002
  23.  C 1 (d5)   0.0004  0.0000  0.0000 -0.0000  0.0000  0.0000  0.0000 -0.0005
  24.  C 1 (d5)  -0.0002 -0.0000 -0.0000  0.0000 -0.0000 -0.0000 -0.0000  0.0004
  25.  C 1 (f1)   0.0000 -0.0000 -0.0000  0.0000  0.0000 -0.0000  0.0000  0.0002
  26.  C 1 (f2)  -0.0000 -0.0000  0.0000  0.0002  0.0001 -0.0000 -0.0000 -0.0000
  27.  C 1 (f3)  -0.0000 -0.0000  0.0000  0.0000  0.0000  0.0001  0.0002  0.0000
  28.  C 1 (f4)   0.0002  0.0000 -0.0000  0.0000  0.0000  0.0000  0.0000  0.0000
  29.  C 1 (f5)   0.0000  0.0000  0.0000 -0.0000  0.0000 -0.0000 -0.0000 -0.0000
  30.  C 1 (f6)   0.0000  0.0000  0.0000 -0.0002 -0.0001 -0.0000 -0.0000  0.0000
  31.  C 1 (f7)   0.0000  0.0000 -0.0000 -0.0000  0.0000  0.0000 -0.0002 -0.0000
  32.  H 2 (S)   -0.0096 -0.0000  0.0000  0.0000 -0.0000  0.0020  0.0121  0.0010
  33.  H 2 (S)   -0.0001 -0.0000  0.0000  0.0000  0.0000 -0.0006 -0.0001  0.0006
  34.  H 2 (S)    0.0002 -0.0000  0.0000 -0.0000 -0.0000 -0.0001  0.0001 -0.0002
  35.  H 2 (px)  -0.0000  0.0000  0.0000  0.0003  0.0001 -0.0000  0.0000  0.0000
  36.  H 2 (py)   0.0002  0.0000 -0.0000 -0.0000 -0.0000 -0.0001 -0.0002 -0.0000
  37.  H 2 (pz)   0.0000  0.0000 -0.0000  0.0000  0.0000  0.0001 -0.0001  0.0000
  38.  H 3 (S)   -0.0096  0.0000 -0.0000 -0.0000  0.0000 -0.0020 -0.0121  0.0010
  39.  H 3 (S)   -0.0001 -0.0000 -0.0000 -0.0000 -0.0000  0.0006  0.0001  0.0006
  40.  H 3 (S)    0.0002  0.0000 -0.0000  0.0000  0.0000  0.0001 -0.0001 -0.0002
  41.  H 3 (px)  -0.0000  0.0000  0.0000  0.0003  0.0001 -0.0000  0.0000 -0.0000
  42.  H 3 (py)  -0.0002  0.0000  0.0000 -0.0000  0.0000 -0.0001 -0.0002  0.0000
  43.  H 3 (pz)   0.0000 -0.0000  0.0000 -0.0000 -0.0000 -0.0001  0.0001  0.0000
  44.  C 4 (S)   -0.0011 -0.0000 -0.0000 -0.0000  0.0000 -0.0000  0.0000  0.0055
  45.  C 4 (S)    0.0064  0.0000  0.0000 -0.0000  0.0000  0.0000 -0.0000 -0.0319
  46.  C 4 (S)   -0.0003 -0.0000  0.0000  0.0000 -0.0000  0.0000 -0.0000 -0.0009
  47.  C 4 (S)   -0.0002 -0.0000  0.0000  0.0000  0.0000  0.0000 -0.0000  0.0002
  48.  C 4 (S)   -0.0000 -0.0000  0.0000 -0.0000 -0.0000  0.0000  0.0000  0.0000
  49.  C 4 (px)  -0.0000 -0.0000  0.0000  0.0247  0.0063  0.0000  0.0000 -0.0000
  50.  C 4 (px)  -0.0000 -0.0000  0.0000  0.0008  0.0002  0.0000  0.0000 -0.0000
  51.  C 4 (px)  -0.0000  0.0000  0.0000  0.0001  0.0000 -0.0000 -0.0000  0.0000
  52.  C 4 (py)   0.0000  0.0000  0.0000 -0.0000  0.0000 -0.0326 -0.0041 -0.0000
  53.  C 4 (py)  -0.0000  0.0000 -0.0000 -0.0000  0.0000 -0.0005 -0.0011  0.0000
  54.  C 4 (py)   0.0000  0.0000 -0.0000 -0.0000 -0.0000 -0.0001 -0.0001  0.0000
  55.  C 4 (pz)  -0.0074 -0.0000 -0.0000 -0.0000  0.0000  0.0000 -0.0000  0.0241
  56.  C 4 (pz)  -0.0004 -0.0000  0.0000  0.0000 -0.0000  0.0000 -0.0000 -0.0002
  57.  C 4 (pz)   0.0003  0.0000 -0.0000 -0.0000 -0.0000  0.0000 -0.0000 -0.0004
  58.  C 4 (d1)   0.0000  0.0000 -0.0000 -0.0000 -0.0000 -0.0000 -0.0000 -0.0000
  59.  C 4 (d1)  -0.0000 -0.0000  0.0000  0.0000 -0.0000 -0.0000  0.0000 -0.0000
  60.  C 4 (d2)  -0.0000 -0.0000  0.0000  0.0006  0.0002  0.0000  0.0000 -0.0000
  61.  C 4 (d2)  -0.0000 -0.0000 -0.0000  0.0002  0.0000 -0.0000 -0.0000 -0.0000
  62.  C 4 (d3)   0.0000 -0.0000 -0.0000  0.0000 -0.0000  0.0009  0.0002 -0.0000
  63.  C 4 (d3)  -0.0000 -0.0000  0.0000  0.0000 -0.0000  0.0002  0.0004  0.0000
  64.  C 4 (d4)  -0.0004 -0.0000 -0.0000 -0.0000 -0.0000 -0.0000  0.0000  0.0014
  65.  C 4 (d4)   0.0001  0.0000 -0.0000  0.0000  0.0000  0.0000 -0.0000 -0.0001
  66.  C 4 (d5)  -0.0003 -0.0000  0.0000  0.0000  0.0000  0.0000 -0.0000  0.0007
  67.  C 4 (d5)   0.0002  0.0000 -0.0000 -0.0000 -0.0000 -0.0000 -0.0000 -0.0003
  68.  C 4 (f1)  -0.0000  0.0000  0.0000  0.0000  0.0000 -0.0000  0.0000 -0.0001
  69.  C 4 (f2)  -0.0000 -0.0000  0.0000  0.0002  0.0001  0.0000  0.0000 -0.0000
  70.  C 4 (f3)  -0.0000  0.0000  0.0000 -0.0000 -0.0000 -0.0003 -0.0001  0.0000
  71.  C 4 (f4)   0.0001  0.0000  0.0000  0.0000  0.0000 -0.0000  0.0000 -0.0004
  72.  C 4 (f5)  -0.0000  0.0000 -0.0000 -0.0000 -0.0000  0.0000 -0.0000  0.0000
  73.  C 4 (f6)   0.0000  0.0000 -0.0000 -0.0002 -0.0001 -0.0000 -0.0000  0.0000
  74.  C 4 (f7)  -0.0000  0.0000 -0.0000  0.0000  0.0000  0.0004  0.0000  0.0000
  75.  H 5 (S)    0.0049  0.0000 -0.0000  0.0000 -0.0000  0.0190  0.0049 -0.0231
  76.  H 5 (S)    0.0003  0.0000 -0.0000  0.0000  0.0000  0.0001 -0.0003 -0.0001
  77.  H 5 (S)   -0.0001 -0.0000 -0.0000 -0.0000 -0.0000  0.0002 -0.0000  0.0002
  78.  H 5 (px)  -0.0000 -0.0000  0.0000  0.0003  0.0001 -0.0000  0.0000 -0.0000
  79.  H 5 (py)   0.0001  0.0000 -0.0000 -0.0000 -0.0000  0.0003  0.0001 -0.0005
  80.  H 5 (pz)   0.0000  0.0000 -0.0000 -0.0000 -0.0000  0.0002 -0.0000 -0.0001
  81.  H 6 (S)    0.0049  0.0000  0.0000 -0.0000  0.0000 -0.0190 -0.0049 -0.0231
  82.  H 6 (S)    0.0003 -0.0000  0.0000 -0.0000 -0.0000 -0.0001  0.0003 -0.0001
  83.  H 6 (S)   -0.0001 -0.0000  0.0000  0.0000  0.0000 -0.0002  0.0000  0.0002
  84.  H 6 (px)  -0.0000 -0.0000  0.0000  0.0003  0.0001 -0.0000  0.0000 -0.0000
  85.  H 6 (py)  -0.0001 -0.0000 -0.0000 -0.0000 -0.0000  0.0003  0.0001  0.0005
  86.  H 6 (pz)   0.0000  0.0000  0.0000  0.0000  0.0000 -0.0002  0.0000 -0.0001

          NAO       65      66      67      68      69      70      71      72
      ---------- ------- ------- ------- ------- ------- ------- ------- -------
   1.  C 1 (S)    0.0008 -0.0080  0.0015 -0.0027  0.0000  0.0000  0.0003 -0.0000
   2.  C 1 (S)   -0.0028  0.0355 -0.0082  0.0108 -0.0000 -0.0000 -0.0002  0.0000
   3.  C 1 (S)   -0.0001 -0.0025 -0.0001 -0.0003 -0.0000 -0.0000  0.0006 -0.0000
   4.  C 1 (S)    0.0001  0.0000  0.0001  0.0001 -0.0000 -0.0000  0.0001 -0.0000
   5.  C 1 (S)    0.0000  0.0000  0.0000  0.0000  0.0000  0.0000  0.0000 -0.0000
   6.  C 1 (px)   0.0000  0.0000 -0.0000  0.0000  0.0100 -0.0000  0.0000 -0.0000
   7.  C 1 (px)   0.0000  0.0000 -0.0000  0.0000  0.0003 -0.0000  0.0000 -0.0000
   8.  C 1 (px)   0.0000 -0.0000 -0.0000  0.0000  0.0001 -0.0000  0.0000  0.0000
   9.  C 1 (py)   0.0000 -0.0000  0.0000 -0.0000  0.0000 -0.0032  0.0000 -0.0000
  10.  C 1 (py)  -0.0000  0.0000 -0.0000 -0.0000  0.0000 -0.0006 -0.0000  0.0000
  11.  C 1 (py)  -0.0000  0.0000 -0.0000 -0.0000  0.0000 -0.0000  0.0000  0.0000
  12.  C 1 (pz)  -0.0040 -0.0311 -0.0088 -0.0069  0.0000 -0.0000  0.0031 -0.0000
  13.  C 1 (pz)   0.0000  0.0029  0.0000  0.0005 -0.0000 -0.0000 -0.0005  0.0000
  14.  C 1 (pz)   0.0001 -0.0004  0.0002  0.0000 -0.0000 -0.0000  0.0002 -0.0000
  15.  C 1 (d1)   0.0000 -0.0000  0.0000 -0.0000  0.0000 -0.0000  0.0000 -0.0000
  16.  C 1 (d1)   0.0000 -0.0000  0.0000 -0.0000 -0.0000 -0.0000  0.0000  0.0000
  17.  C 1 (d2)  -0.0000 -0.0000  0.0000 -0.0000 -0.0002  0.0000 -0.0000  0.0000
  18.  C 1 (d2)  -0.0000 -0.0000  0.0000 -0.0000 -0.0001  0.0000 -0.0000  0.0000
  19.  C 1 (d3)  -0.0000  0.0000 -0.0000  0.0000  0.0000 -0.0001  0.0000 -0.0000
  20.  C 1 (d3)   0.0000 -0.0000  0.0000 -0.0000  0.0000 -0.0002  0.0000  0.0000
  21.  C 1 (d4)   0.0002 -0.0005  0.0004 -0.0002  0.0000  0.0000 -0.0000  0.0000
  22.  C 1 (d4)  -0.0000  0.0002 -0.0001  0.0000 -0.0000  0.0000 -0.0000  0.0000
  23.  C 1 (d5)   0.0002  0.0020  0.0003  0.0005 -0.0000 -0.0000 -0.0001  0.0000
  24.  C 1 (d5)  -0.0001  0.0003 -0.0001  0.0000  0.0000  0.0000 -0.0001  0.0000
  25.  C 1 (f1)  -0.0000 -0.0005 -0.0000 -0.0002  0.0000  0.0000 -0.0000 -0.0000
  26.  C 1 (f2)   0.0000  0.0000 -0.0000  0.0000  0.0001 -0.0000  0.0000 -0.0000
  27.  C 1 (f3)  -0.0000 -0.0000 -0.0000 -0.0000  0.0000 -0.0001 -0.0000 -0.0000
  28.  C 1 (f4)   0.0000  0.0001  0.0001 -0.0000  0.0000  0.0000 -0.0001  0.0000
  29.  C 1 (f5)   0.0000 -0.0000  0.0000 -0.0000 -0.0000  0.0000  0.0000  0.0000
  30.  C 1 (f6)  -0.0000 -0.0000  0.0000 -0.0000 -0.0001  0.0000 -0.0000  0.0000
  31.  C 1 (f7)  -0.0000 -0.0000  0.0000 -0.0000 -0.0000  0.0000  0.0000  0.0000
  32.  H 2 (S)   -0.0026  0.0050 -0.0066  0.0028  0.0000 -0.0033  0.0015 -0.0000
  33.  H 2 (S)   -0.0001  0.0008 -0.0001  0.0001 -0.0000  0.0002 -0.0002  0.0000
  34.  H 2 (S)    0.0000 -0.0002  0.0001 -0.0000 -0.0000 -0.0000  0.0000 -0.0000
  35.  H 2 (px)   0.0000  0.0000 -0.0000  0.0000  0.0001 -0.0000  0.0000  0.0000
  36.  H 2 (py)   0.0001 -0.0000  0.0001 -0.0000 -0.0000  0.0001 -0.0000  0.0000
  37.  H 2 (pz)   0.0000 -0.0003  0.0000 -0.0001  0.0000 -0.0000  0.0000  0.0000
  38.  H 3 (S)   -0.0026  0.0050 -0.0066  0.0028 -0.0000  0.0033  0.0015  0.0000
  39.  H 3 (S)   -0.0001  0.0008 -0.0001  0.0001  0.0000 -0.0002 -0.0002  0.0000
  40.  H 3 (S)    0.0000 -0.0002  0.0001 -0.0000  0.0000  0.0000  0.0000  0.0000
  41.  H 3 (px)   0.0000 -0.0000 -0.0000  0.0000  0.0001 -0.0000  0.0000  0.0000
  42.  H 3 (py)  -0.0001  0.0000 -0.0001  0.0000 -0.0000  0.0001  0.0000  0.0000
  43.  H 3 (pz)   0.0000 -0.0003  0.0000 -0.0001 -0.0000  0.0000  0.0000 -0.0000
  44.  C 4 (S)   -0.0012 -0.0029 -0.0003 -0.0012 -0.0000 -0.0000 -0.0007  0.0000
  45.  C 4 (S)    0.0030  0.0111  0.0059  0.0095 -0.0000  0.0000  0.0080 -0.0000
  46.  C 4 (S)   -0.0001 -0.0024 -0.0002 -0.0003  0.0000  0.0000  0.0006 -0.0000
  47.  C 4 (S)   -0.0000  0.0004 -0.0001  0.0001  0.0000  0.0000 -0.0000  0.0000
  48.  C 4 (S)   -0.0000  0.0000 -0.0000  0.0000 -0.0000 -0.0000 -0.0000  0.0000
  49.  C 4 (px)   0.0000  0.0000 -0.0000  0.0000  0.0100 -0.0000  0.0000 -0.0000
  50.  C 4 (px)   0.0000  0.0000 -0.0000  0.0000  0.0003 -0.0000  0.0000 -0.0000
  51.  C 4 (px)   0.0000  0.0000 -0.0000  0.0000  0.0001 -0.0000  0.0000  0.0000
  52.  C 4 (py)   0.0000 -0.0000  0.0000 -0.0000 -0.0000  0.0114  0.0000 -0.0000
  53.  C 4 (py)  -0.0000 -0.0000  0.0000  0.0000 -0.0000  0.0004  0.0000  0.0000
  54.  C 4 (py)  -0.0000 -0.0000  0.0000  0.0000 -0.0000  0.0000 -0.0000  0.0000
  55.  C 4 (pz)  -0.0015  0.0541 -0.0044  0.0081 -0.0000  0.0000 -0.0108  0.0000
  56.  C 4 (pz)  -0.0001 -0.0025 -0.0003 -0.0005  0.0000 -0.0000  0.0004 -0.0000
  57.  C 4 (pz)   0.0001 -0.0003  0.0002 -0.0000 -0.0000 -0.0000  0.0001 -0.0000
  58.  C 4 (d1)   0.0000 -0.0000  0.0000  0.0000 -0.0000  0.0000  0.0000  0.0000
  59.  C 4 (d1)  -0.0000  0.0000 -0.0000  0.0000  0.0000  0.0000  0.0000 -0.0000
  60.  C 4 (d2)   0.0000  0.0000 -0.0000  0.0000  0.0002 -0.0000  0.0000 -0.0000
  61.  C 4 (d2)   0.0000  0.0000 -0.0000  0.0000  0.0001 -0.0000  0.0000 -0.0000
  62.  C 4 (d3)   0.0000  0.0000 -0.0000 -0.0000  0.0000 -0.0003 -0.0000  0.0000
  63.  C 4 (d3)  -0.0000 -0.0000 -0.0000  0.0000  0.0000 -0.0001  0.0000 -0.0000
  64.  C 4 (d4)  -0.0001  0.0007 -0.0003 -0.0001 -0.0000  0.0000 -0.0004  0.0000
  65.  C 4 (d4)   0.0000 -0.0000  0.0001  0.0000  0.0000 -0.0000  0.0000 -0.0000
  66.  C 4 (d5)  -0.0000  0.0029 -0.0002  0.0006 -0.0000  0.0000 -0.0004  0.0000
  67.  C 4 (d5)   0.0001 -0.0002  0.0002 -0.0000 -0.0000 -0.0000  0.0001 -0.0000
  68.  C 4 (f1)   0.0000  0.0006 -0.0000  0.0002  0.0000  0.0000 -0.0000  0.0000
  69.  C 4 (f2)   0.0000 -0.0000 -0.0000  0.0000  0.0001 -0.0000  0.0000 -0.0000
  70.  C 4 (f3)  -0.0000  0.0000 -0.0000  0.0000 -0.0000  0.0001  0.0000 -0.0000
  71.  C 4 (f4)   0.0000 -0.0004  0.0001 -0.0000  0.0000  0.0000  0.0002 -0.0000
  72.  C 4 (f5)  -0.0000  0.0000 -0.0000  0.0000 -0.0000 -0.0000 -0.0000  0.0000
  73.  C 4 (f6)  -0.0000 -0.0000  0.0000 -0.0000 -0.0001  0.0000 -0.0000  0.0000
  74.  C 4 (f7)  -0.0000  0.0000 -0.0000  0.0000  0.0000 -0.0001 -0.0000  0.0000
  75.  H 5 (S)    0.0017 -0.0131  0.0038  0.0018  0.0000 -0.0072  0.0075 -0.0000
  76.  H 5 (S)    0.0001  0.0002  0.0002  0.0000 -0.0000  0.0000 -0.0000  0.0000
  77.  H 5 (S)   -0.0000  0.0001 -0.0001 -0.0000 -0.0000 -0.0001 -0.0001  0.0000
  78.  H 5 (px)   0.0000 -0.0000 -0.0000  0.0000  0.0001 -0.0000  0.0000 -0.0000
  79.  H 5 (py)   0.0000 -0.0004  0.0001  0.0000 -0.0000 -0.0001  0.0002 -0.0000
  80.  H 5 (pz)   0.0000  0.0002  0.0000  0.0001 -0.0000 -0.0001  0.0000  0.0000
  81.  H 6 (S)    0.0017 -0.0131  0.0038  0.0018 -0.0000  0.0072  0.0075 -0.0000
  82.  H 6 (S)    0.0001  0.0002  0.0002  0.0000  0.0000 -0.0000 -0.0000 -0.0000
  83.  H 6 (S)   -0.0000  0.0001 -0.0001 -0.0000  0.0000  0.0001 -0.0001 -0.0000
  84.  H 6 (px)   0.0000  0.0000 -0.0000  0.0000  0.0001 -0.0000  0.0000 -0.0000
  85.  H 6 (py)  -0.0000  0.0004 -0.0001 -0.0000  0.0000 -0.0001 -0.0002  0.0000
  86.  H 6 (pz)   0.0000  0.0002  0.0000  0.0001  0.0000  0.0001  0.0000 -0.0000

          NAO       73      74      75      76      77      78      79      80
      ---------- ------- ------- ------- ------- ------- ------- ------- -------
   1.  C 1 (S)    0.0000 -0.0000  0.0047  0.0010 -0.0012  0.0000  0.0002 -0.0010
   2.  C 1 (S)   -0.0000  0.0000  0.0344 -0.0102  0.0024 -0.0000 -0.0005  0.0032
   3.  C 1 (S)    0.0000 -0.0000  0.0228 -0.0008 -0.0001 -0.0000  0.0006 -0.0001
   4.  C 1 (S)    0.0000 -0.0000  0.0061  0.0001 -0.0001 -0.0000  0.0001  0.0001
   5.  C 1 (S)   -0.0000  0.0000  0.0000 -0.0000 -0.0000  0.0000  0.0000  0.0000
   6.  C 1 (px)  -0.0088  0.0000 -0.0000  0.0000 -0.0000  0.0102 -0.0000 -0.0000
   7.  C 1 (px)  -0.0003  0.0000 -0.0000  0.0000 -0.0000  0.0003 -0.0000 -0.0000
   8.  C 1 (px)  -0.0000  0.0000  0.0000  0.0000 -0.0000  0.0001 -0.0000 -0.0000
   9.  C 1 (py)  -0.0000 -0.0027  0.0264 -0.0203 -0.0029 -0.0000  0.0045 -0.0038
  10.  C 1 (py)  -0.0000  0.0006  0.0347 -0.0002  0.0003 -0.0000  0.0005  0.0004
  11.  C 1 (py)  -0.0000  0.0000  0.0022 -0.0000  0.0000  0.0000  0.0000  0.0000
  12.  C 1 (pz)   0.0000 -0.0000 -0.0274 -0.0180  0.0050  0.0000  0.0012 -0.0037
  13.  C 1 (pz)   0.0000  0.0000 -0.0184  0.0007  0.0002 -0.0000 -0.0005  0.0002
  14.  C 1 (pz)   0.0000 -0.0000  0.0096  0.0001 -0.0002 -0.0000  0.0002  0.0000
  15.  C 1 (d1)  -0.0000 -0.0000  0.0000 -0.0000 -0.0000  0.0000  0.0000 -0.0000
  16.  C 1 (d1)   0.0000  0.0000  0.0000  0.0000  0.0000 -0.0000  0.0000  0.0000
  17.  C 1 (d2)   0.0002 -0.0000  0.0000 -0.0000  0.0000 -0.0003  0.0000  0.0000
  18.  C 1 (d2)   0.0001 -0.0000 -0.0000  0.0000  0.0000 -0.0001 -0.0000  0.0000
  19.  C 1 (d3)   0.0000 -0.0000  0.0020 -0.0006 -0.0001 -0.0000  0.0001 -0.0001
  20.  C 1 (d3)  -0.0000  0.0002  0.0121 -0.0001  0.0001  0.0000  0.0002  0.0001
  21.  C 1 (d4)  -0.0000 -0.0000  0.0010  0.0006 -0.0002  0.0000  0.0000 -0.0000
  22.  C 1 (d4)   0.0000  0.0000 -0.0026 -0.0001  0.0000 -0.0000 -0.0001 -0.0000
  23.  C 1 (d5)  -0.0000 -0.0000  0.0050  0.0008 -0.0002 -0.0000  0.0000  0.0003
  24.  C 1 (d5)  -0.0000  0.0000 -0.0066 -0.0001  0.0001  0.0000 -0.0001 -0.0000
  25.  C 1 (f1)  -0.0000  0.0000 -0.0028 -0.0001  0.0000  0.0000 -0.0000 -0.0001
  26.  C 1 (f2)  -0.0001 -0.0000 -0.0000  0.0000 -0.0000  0.0001 -0.0000 -0.0000
  27.  C 1 (f3)  -0.0000  0.0000  0.0033 -0.0002  0.0000  0.0000  0.0001 -0.0000
  28.  C 1 (f4)  -0.0000 -0.0000 -0.0015  0.0002 -0.0000  0.0000 -0.0000  0.0000
  29.  C 1 (f5)  -0.0000 -0.0000 -0.0000  0.0000 -0.0000  0.0000  0.0000 -0.0000
  30.  C 1 (f6)   0.0001 -0.0000 -0.0000 -0.0000  0.0000 -0.0001  0.0000  0.0000
  31.  C 1 (f7)   0.0000  0.0000 -0.0001  0.0002  0.0000  0.0000 -0.0000  0.0000
  32.  H 2 (S)   -0.0000  0.0001  0.1343 -0.0226  0.0018 -0.0000  0.0046 -0.0008
  33.  H 2 (S)   -0.0000 -0.0002 -0.0226 -0.0001 -0.0000  0.0000 -0.0004 -0.0002
  34.  H 2 (S)    0.0000 -0.0000  0.0018 -0.0000 -0.0001 -0.0000  0.0001 -0.0000
  35.  H 2 (px)  -0.0001  0.0000 -0.0000  0.0000 -0.0000  0.0001 -0.0000 -0.0000
  36.  H 2 (py)   0.0000 -0.0000 -0.0046  0.0004 -0.0001 -0.0000 -0.0001 -0.0000
  37.  H 2 (pz)  -0.0000  0.0000  0.0008  0.0002  0.0000  0.0000 -0.0000  0.0000
  38.  H 3 (S)    0.0000 -0.0001 -0.0691  0.0007  0.0033  0.0000 -0.0031  0.0015
  39.  H 3 (S)    0.0000  0.0002  0.0007  0.0001  0.0002 -0.0000 -0.0001  0.0001
  40.  H 3 (S)   -0.0000  0.0000  0.0033  0.0002 -0.0000  0.0000  0.0000  0.0000
  41.  H 3 (px)  -0.0001  0.0000 -0.0000  0.0000 -0.0000  0.0001 -0.0000 -0.0000
  42.  H 3 (py)   0.0000 -0.0000 -0.0031 -0.0001  0.0000  0.0000 -0.0001 -0.0000
  43.  H 3 (pz)   0.0000 -0.0000 -0.0015 -0.0001 -0.0000 -0.0000  0.0000 -0.0001
  44.  C 4 (S)   -0.0000  0.0000 -0.0082 -0.0091 -0.0091 -0.0000 -0.0027 -0.0017
  45.  C 4 (S)   -0.0000  0.0000  0.5286  0.0046 -0.0065 -0.0000  0.0099  0.0054
  46.  C 4 (S)   -0.0000  0.0000  0.0193 -0.0009  0.0000  0.0000  0.0005 -0.0001
  47.  C 4 (S)   -0.0000  0.0000 -0.0020 -0.0001  0.0001  0.0000 -0.0001  0.0000
  48.  C 4 (S)    0.0000 -0.0000 -0.0000 -0.0000  0.0000 -0.0000 -0.0000  0.0000
  49.  C 4 (px)  -0.0088  0.0000  0.0000  0.0000 -0.0000  0.0102 -0.0000 -0.0000
  50.  C 4 (px)  -0.0003  0.0000  0.0000  0.0000 -0.0000  0.0003 -0.0000 -0.0000
  51.  C 4 (px)  -0.0000  0.0000 -0.0000  0.0000 -0.0000  0.0001 -0.0000 -0.0000
  52.  C 4 (py)   0.0000 -0.0133 -0.6778 -0.0041 -0.0073  0.0000 -0.0091 -0.0086
  53.  C 4 (py)   0.0000 -0.0001 -0.0145  0.0009  0.0000 -0.0000 -0.0004  0.0000
  54.  C 4 (py)   0.0000 -0.0000 -0.0017  0.0001 -0.0000 -0.0000 -0.0000 -0.0000
  55.  C 4 (pz)  -0.0000  0.0000 -0.4398  0.0041  0.0036 -0.0000 -0.0109  0.0016
  56.  C 4 (pz)   0.0000  0.0000  0.0085 -0.0009  0.0001  0.0000  0.0003 -0.0002
  57.  C 4 (pz)   0.0000 -0.0000  0.0049  0.0003 -0.0001 -0.0000  0.0001  0.0000
  58.  C 4 (d1)   0.0000  0.0000  0.0000  0.0000 -0.0000 -0.0000  0.0000  0.0000
  59.  C 4 (d1)  -0.0000 -0.0000 -0.0000 -0.0000 -0.0000  0.0000 -0.0000 -0.0000
  60.  C 4 (d2)  -0.0002  0.0000  0.0000  0.0000 -0.0000  0.0003 -0.0000 -0.0000
  61.  C 4 (d2)  -0.0001  0.0000 -0.0000  0.0000 -0.0000  0.0001 -0.0000 -0.0000
  62.  C 4 (d3)  -0.0000  0.0004  0.0190  0.0001  0.0002 -0.0000  0.0003  0.0002
  63.  C 4 (d3)  -0.0000  0.0000  0.0049 -0.0003 -0.0000  0.0000  0.0001 -0.0000
  64.  C 4 (d4)   0.0000  0.0000 -0.0231 -0.0001  0.0002 -0.0000 -0.0005 -0.0001
  65.  C 4 (d4)  -0.0000 -0.0000  0.0017  0.0001 -0.0000  0.0000  0.0000  0.0000
  66.  C 4 (d5)  -0.0000  0.0000 -0.0131  0.0002  0.0001 -0.0000 -0.0004  0.0002
  67.  C 4 (d5)   0.0000 -0.0000  0.0038  0.0002 -0.0001 -0.0000  0.0001  0.0000
  68.  C 4 (f1)  -0.0000  0.0000  0.0018  0.0000 -0.0000  0.0000  0.0000  0.0001
  69.  C 4 (f2)  -0.0001  0.0000  0.0000 -0.0000 -0.0000  0.0001 -0.0000 -0.0000
  70.  C 4 (f3)   0.0000 -0.0001 -0.0072  0.0000 -0.0001 -0.0000 -0.0001 -0.0001
  71.  C 4 (f4)  -0.0000 -0.0000  0.0075 -0.0000 -0.0001  0.0000  0.0002  0.0000
  72.  C 4 (f5)   0.0000  0.0000 -0.0000  0.0000  0.0000 -0.0000 -0.0000  0.0000
  73.  C 4 (f6)   0.0001 -0.0000 -0.0000 -0.0000  0.0000 -0.0001  0.0000  0.0000
  74.  C 4 (f7)  -0.0000  0.0002  0.0076  0.0001  0.0001  0.0000  0.0001  0.0001
  75.  H 5 (S)   -0.0000  0.0076  0.8082  0.0000  0.0000 -0.0000  0.0145  0.0067
  76.  H 5 (S)   -0.0000  0.0001  0.0000  0.0007 -0.0000  0.0000 -0.0001  0.0001
  77.  H 5 (S)    0.0000  0.0001  0.0000 -0.0000  0.0002 -0.0000 -0.0000  0.0000
  78.  H 5 (px)  -0.0001  0.0000 -0.0000  0.0000 -0.0000  0.0001 -0.0000 -0.0000
  79.  H 5 (py)   0.0000  0.0001  0.0145 -0.0001 -0.0000 -0.0000  0.0003  0.0001
  80.  H 5 (pz)   0.0000  0.0001  0.0067  0.0001  0.0000 -0.0000  0.0001  0.0001
  81.  H 6 (S)    0.0000 -0.0076 -0.0093  0.0002 -0.0081  0.0000  0.0024 -0.0027
  82.  H 6 (S)    0.0000 -0.0001  0.0002  0.0000 -0.0001 -0.0000  0.0001 -0.0000
  83.  H 6 (S)   -0.0000 -0.0001 -0.0081 -0.0001  0.0001  0.0000 -0.0001 -0.0001
  84.  H 6 (px)  -0.0001  0.0000 -0.0000  0.0000 -0.0000  0.0001 -0.0000 -0.0000
  85.  H 6 (py)   0.0000  0.0001 -0.0024 -0.0001  0.0001 -0.0000 -0.0001  0.0000
  86.  H 6 (pz)  -0.0000 -0.0001 -0.0027 -0.0000 -0.0001  0.0000 -0.0000 -0.0000

          NAO       81      82      83      84      85      86
      ---------- ------- ------- ------- ------- ------- -------
   1.  C 1 (S)    0.0047  0.0010 -0.0012  0.0000 -0.0002 -0.0010
   2.  C 1 (S)    0.0344 -0.0102  0.0024  0.0000  0.0005  0.0032
   3.  C 1 (S)    0.0228 -0.0008 -0.0001 -0.0000 -0.0006 -0.0001
   4.  C 1 (S)    0.0061  0.0001 -0.0001 -0.0000 -0.0001  0.0001
   5.  C 1 (S)    0.0000 -0.0000 -0.0000  0.0000 -0.0000  0.0000
   6.  C 1 (px)   0.0000 -0.0000  0.0000  0.0102 -0.0000  0.0000
   7.  C 1 (px)   0.0000 -0.0000  0.0000  0.0003 -0.0000  0.0000
   8.  C 1 (px)  -0.0000 -0.0000  0.0000  0.0001 -0.0000  0.0000
   9.  C 1 (py)  -0.0264  0.0203  0.0029 -0.0000  0.0045  0.0038
  10.  C 1 (py)  -0.0347  0.0002 -0.0003 -0.0000  0.0005 -0.0004
  11.  C 1 (py)  -0.0022  0.0000 -0.0000  0.0000  0.0000 -0.0000
  12.  C 1 (pz)  -0.0274 -0.0180  0.0050  0.0000 -0.0012 -0.0037
  13.  C 1 (pz)  -0.0184  0.0007  0.0002 -0.0000  0.0005  0.0002
  14.  C 1 (pz)   0.0096  0.0001 -0.0002 -0.0000 -0.0002  0.0000
  15.  C 1 (d1)   0.0000  0.0000  0.0000  0.0000 -0.0000  0.0000
  16.  C 1 (d1)  -0.0000 -0.0000 -0.0000 -0.0000  0.0000 -0.0000
  17.  C 1 (d2)  -0.0000  0.0000 -0.0000 -0.0003  0.0000 -0.0000
  18.  C 1 (d2)   0.0000 -0.0000 -0.0000 -0.0001 -0.0000 -0.0000
  19.  C 1 (d3)  -0.0020  0.0006  0.0001 -0.0000  0.0001  0.0001
  20.  C 1 (d3)  -0.0121  0.0001 -0.0001  0.0000  0.0002 -0.0001
  21.  C 1 (d4)   0.0010  0.0006 -0.0002  0.0000 -0.0000 -0.0000
  22.  C 1 (d4)  -0.0026 -0.0001  0.0000 -0.0000  0.0001 -0.0000
  23.  C 1 (d5)   0.0050  0.0008 -0.0002 -0.0000 -0.0000  0.0003
  24.  C 1 (d5)  -0.0066 -0.0001  0.0001  0.0000  0.0001 -0.0000
  25.  C 1 (f1)  -0.0028 -0.0001  0.0000  0.0000  0.0000 -0.0001
  26.  C 1 (f2)   0.0000 -0.0000  0.0000  0.0001 -0.0000  0.0000
  27.  C 1 (f3)  -0.0033  0.0002 -0.0000  0.0000  0.0001  0.0000
  28.  C 1 (f4)  -0.0015  0.0002 -0.0000  0.0000  0.0000  0.0000
  29.  C 1 (f5)   0.0000  0.0000 -0.0000  0.0000 -0.0000  0.0000
  30.  C 1 (f6)   0.0000  0.0000 -0.0000 -0.0001  0.0000 -0.0000
  31.  C 1 (f7)   0.0001 -0.0002 -0.0000  0.0000 -0.0000 -0.0000
  32.  H 2 (S)   -0.0691  0.0007  0.0033 -0.0000  0.0031  0.0015
  33.  H 2 (S)    0.0007  0.0001  0.0002  0.0000  0.0001  0.0001
  34.  H 2 (S)    0.0033  0.0002 -0.0000 -0.0000 -0.0000  0.0000
  35.  H 2 (px)   0.0000 -0.0000  0.0000  0.0001 -0.0000  0.0000
  36.  H 2 (py)   0.0031  0.0001 -0.0000 -0.0000 -0.0001  0.0000
  37.  H 2 (pz)  -0.0015 -0.0001 -0.0000  0.0000 -0.0000 -0.0001
  38.  H 3 (S)    0.1343 -0.0226  0.0018  0.0000 -0.0046 -0.0008
  39.  H 3 (S)   -0.0226 -0.0001 -0.0000 -0.0000  0.0004 -0.0002
  40.  H 3 (S)    0.0018 -0.0000 -0.0001  0.0000 -0.0001 -0.0000
  41.  H 3 (px)   0.0000 -0.0000  0.0000  0.0001 -0.0000  0.0000
  42.  H 3 (py)   0.0046 -0.0004  0.0001  0.0000 -0.0001  0.0000
  43.  H 3 (pz)   0.0008  0.0002  0.0000 -0.0000  0.0000  0.0000
  44.  C 4 (S)   -0.0082 -0.0091 -0.0091 -0.0000  0.0027 -0.0017
  45.  C 4 (S)    0.5286  0.0046 -0.0065 -0.0000 -0.0099  0.0054
  46.  C 4 (S)    0.0193 -0.0009  0.0000  0.0000 -0.0005 -0.0001
  47.  C 4 (S)   -0.0020 -0.0001  0.0001  0.0000  0.0001  0.0000
  48.  C 4 (S)   -0.0000 -0.0000  0.0000 -0.0000  0.0000  0.0000
  49.  C 4 (px)  -0.0000 -0.0000  0.0000  0.0102 -0.0000  0.0000
  50.  C 4 (px)  -0.0000 -0.0000  0.0000  0.0003 -0.0000  0.0000
  51.  C 4 (px)   0.0000 -0.0000  0.0000  0.0001 -0.0000  0.0000
  52.  C 4 (py)   0.6778  0.0041  0.0073  0.0000 -0.0091  0.0086
  53.  C 4 (py)   0.0145 -0.0009 -0.0000 -0.0000 -0.0004 -0.0000
  54.  C 4 (py)   0.0017 -0.0001  0.0000 -0.0000 -0.0000  0.0000
  55.  C 4 (pz)  -0.4398  0.0041  0.0036 -0.0000  0.0109  0.0016
  56.  C 4 (pz)   0.0085 -0.0009  0.0001  0.0000 -0.0003 -0.0002
  57.  C 4 (pz)   0.0049  0.0003 -0.0001 -0.0000 -0.0001  0.0000
  58.  C 4 (d1)   0.0000 -0.0000 -0.0000 -0.0000 -0.0000  0.0000
  59.  C 4 (d1)   0.0000  0.0000  0.0000  0.0000 -0.0000  0.0000
  60.  C 4 (d2)  -0.0000 -0.0000  0.0000  0.0003 -0.0000  0.0000
  61.  C 4 (d2)   0.0000 -0.0000  0.0000  0.0001 -0.0000  0.0000
  62.  C 4 (d3)  -0.0190 -0.0001 -0.0002 -0.0000  0.0003 -0.0002
  63.  C 4 (d3)  -0.0049  0.0003  0.0000  0.0000  0.0001  0.0000
  64.  C 4 (d4)  -0.0231 -0.0001  0.0002 -0.0000  0.0005 -0.0001
  65.  C 4 (d4)   0.0017  0.0001 -0.0000  0.0000 -0.0000  0.0000
  66.  C 4 (d5)  -0.0131  0.0002  0.0001  0.0000  0.0004  0.0002
  67.  C 4 (d5)   0.0038  0.0002 -0.0001 -0.0000 -0.0001  0.0000
  68.  C 4 (f1)   0.0018  0.0000 -0.0000  0.0000 -0.0000  0.0001
  69.  C 4 (f2)  -0.0000  0.0000  0.0000  0.0001  0.0000  0.0000
  70.  C 4 (f3)   0.0072 -0.0000  0.0001 -0.0000 -0.0001  0.0001
  71.  C 4 (f4)   0.0075 -0.0000 -0.0001  0.0000 -0.0002  0.0000
  72.  C 4 (f5)  -0.0000 -0.0000 -0.0000 -0.0000  0.0000 -0.0000
  73.  C 4 (f6)   0.0000  0.0000 -0.0000 -0.0001  0.0000 -0.0000
  74.  C 4 (f7)  -0.0076 -0.0001 -0.0001  0.0000  0.0001 -0.0001
  75.  H 5 (S)   -0.0093  0.0002 -0.0081 -0.0000 -0.0024 -0.0027
  76.  H 5 (S)    0.0002  0.0000 -0.0001  0.0000 -0.0001 -0.0000
  77.  H 5 (S)   -0.0081 -0.0001  0.0001 -0.0000  0.0001 -0.0001
  78.  H 5 (px)   0.0000 -0.0000  0.0000  0.0001 -0.0000  0.0000
  79.  H 5 (py)   0.0024  0.0001 -0.0001 -0.0000 -0.0001 -0.0000
  80.  H 5 (pz)  -0.0027 -0.0000 -0.0001 -0.0000  0.0000 -0.0000
  81.  H 6 (S)    0.8082  0.0000 -0.0000  0.0000 -0.0145  0.0067
  82.  H 6 (S)    0.0000  0.0007  0.0000 -0.0000  0.0001  0.0001
  83.  H 6 (S)   -0.0000  0.0000  0.0002  0.0000  0.0000  0.0000
  84.  H 6 (px)   0.0000 -0.0000  0.0000  0.0001 -0.0000  0.0000
  85.  H 6 (py)  -0.0145  0.0001  0.0000 -0.0000  0.0003 -0.0001
  86.  H 6 (pz)   0.0067  0.0001  0.0000  0.0000 -0.0001  0.0001


 NATURAL BOND ORBITAL ANALYSIS:

                       Occupancies       Lewis Structure    Low   High
           Occ.    -------------------  -----------------   occ   occ
  Cycle   Thresh.   Lewis   Non-Lewis     CR  BD  3C  LP    (L)   (NL)   Dev
 =============================================================================
   1(1)    1.90    15.92635   0.07365      2   6   0   0     0      0    0.05
 -----------------------------------------------------------------------------

 Structure accepted: No low occupancy Lewis orbitals

 --------------------------------------------------------
   Core                      3.99830 ( 99.958% of   4)
   Valence Lewis            11.92805 ( 99.400% of  12)
  ==================       ============================
   Total Lewis              15.92635 ( 99.540% of  16)
  -----------------------------------------------------
   Valence non-Lewis         0.05569 (  0.348% of  16)
   Rydberg non-Lewis         0.01796 (  0.112% of  16)
  ==================       ============================
   Total non-Lewis           0.07365 (  0.460% of  16)
 --------------------------------------------------------


       (Occupancy)   Bond orbital/ Coefficients/ Hybrids
 ---------------------------------------------------------------------------------
     1. (1.98304) BD ( 1) C   1 - H   2  
                ( 59.61%)   0.7721* C   1 s( 29.32%)p 2.41( 70.55%)d 0.00(  0.12%)
                                                  f 0.00(  0.02%)
                                           -0.0002  0.5411  0.0188 -0.0023 -0.0000
                                            0.0000  0.0000  0.0000  0.7067  0.0106
                                            0.0015  0.4538 -0.0079 -0.0054  0.0000
                                            0.0000  0.0000  0.0000  0.0197  0.0036
                                           -0.0238  0.0019 -0.0138  0.0042 -0.0017
                                            0.0000  0.0071 -0.0077  0.0000  0.0000
                                           -0.0080
                ( 40.39%)   0.6355* H   2 s( 99.96%)p 0.00(  0.04%)
                                            0.9998  0.0020 -0.0001  0.0000 -0.0177
                                           -0.0083
     2. (1.98304) BD ( 1) C   1 - H   3  
                ( 59.61%)   0.7721* C   1 s( 29.32%)p 2.41( 70.55%)d 0.00(  0.12%)
                                                  f 0.00(  0.02%)
                                            0.0002 -0.5411 -0.0188  0.0023  0.0000
                                            0.0000  0.0000  0.0000  0.7067  0.0106
                                            0.0015 -0.4538  0.0079  0.0054  0.0000
                                            0.0000  0.0000  0.0000  0.0197  0.0036
                                            0.0238 -0.0019  0.0138 -0.0042  0.0017
                                            0.0000  0.0071  0.0077  0.0000  0.0000
                                           -0.0080
                ( 40.39%)   0.6355* H   3 s( 99.96%)p 0.00(  0.04%)
                                           -0.9998 -0.0020  0.0001  0.0000 -0.0177
                                            0.0083
     3. (1.99629) BD ( 1) C   1 - C   4  
                ( 50.00%)   0.7071* C   1 s( 41.43%)p 1.41( 58.33%)d 0.01(  0.22%)
                                                  f 0.00(  0.02%)
                                            0.0000  0.6423 -0.0406  0.0045  0.0000
                                            0.0000  0.0000  0.0000  0.0000  0.0000
                                            0.0000 -0.7622  0.0488  0.0001  0.0000
                                            0.0000  0.0000  0.0000  0.0000  0.0000
                                           -0.0043  0.0012  0.0472  0.0015 -0.0123
                                            0.0000  0.0000  0.0027  0.0000  0.0000
                                           -0.0000
                ( 50.00%)   0.7071* C   4 s( 41.43%)p 1.41( 58.33%)d 0.01(  0.22%)
                                                  f 0.00(  0.02%)
                                            0.0000  0.6423 -0.0406  0.0045  0.0000
                                            0.0000  0.0000  0.0000  0.0000  0.0000
                                            0.0000  0.7622 -0.0488 -0.0001  0.0000
                                            0.0000  0.0000  0.0000 -0.0000 -0.0000
                                           -0.0043  0.0012  0.0472  0.0015  0.0123
                                            0.0000  0.0000 -0.0027  0.0000  0.0000
                                           -0.0000
     4. (1.99958) BD ( 2) C   1 - C   4  
                ( 50.00%)   0.7071* C   1 s(  0.00%)p 1.00( 99.92%)d 0.00(  0.07%)
                                                  f 0.00(  0.02%)
                                            0.0000  0.0000  0.0000  0.0000  0.0000
                                            0.9990  0.0334  0.0053  0.0000  0.0000
                                            0.0000  0.0000  0.0000  0.0000  0.0000
                                            0.0000 -0.0247 -0.0063  0.0000  0.0000
                                            0.0000  0.0000  0.0000  0.0000  0.0000
                                            0.0100  0.0000  0.0000  0.0000 -0.0088
                                            0.0000
                ( 50.00%)   0.7071* C   4 s(  0.00%)p 1.00( 99.92%)d 0.00(  0.07%)
                                                  f 0.00(  0.02%)
                                            0.0000  0.0000  0.0000  0.0000  0.0000
                                            0.9990  0.0334  0.0053  0.0000  0.0000
                                            0.0000  0.0000  0.0000  0.0000  0.0000
                                            0.0000  0.0247  0.0063  0.0000  0.0000
                                            0.0000  0.0000  0.0000  0.0000  0.0000
                                            0.0100  0.0000  0.0000  0.0000 -0.0088
                                            0.0000
     5. (1.98304) BD ( 1) C   4 - H   5  
                ( 59.61%)   0.7721* C   4 s( 29.32%)p 2.41( 70.55%)d 0.00(  0.12%)
                                                  f 0.00(  0.02%)
                                            0.0002 -0.5411 -0.0188  0.0023  0.0000
                                            0.0000  0.0000  0.0000  0.7067  0.0106
                                            0.0015  0.4538 -0.0079 -0.0054  0.0000
                                            0.0000  0.0000  0.0000 -0.0197 -0.0036
                                            0.0238 -0.0019  0.0138 -0.0042 -0.0017
                                            0.0000  0.0071 -0.0077  0.0000  0.0000
                                           -0.0080
                ( 40.39%)   0.6355* H   5 s( 99.96%)p 0.00(  0.04%)
                                           -0.9998 -0.0020  0.0001  0.0000 -0.0177
                                           -0.0083
     6. (1.98304) BD ( 1) C   4 - H   6  
                ( 59.61%)   0.7721* C   4 s( 29.32%)p 2.41( 70.55%)d 0.00(  0.12%)
                                                  f 0.00(  0.02%)
                                           -0.0002  0.5411  0.0188 -0.0023 -0.0000
                                            0.0000  0.0000  0.0000  0.7067  0.0106
                                            0.0015 -0.4538  0.0079  0.0054  0.0000
                                            0.0000  0.0000  0.0000 -0.0197 -0.0036
                                           -0.0238  0.0019 -0.0138  0.0042  0.0017
                                            0.0000  0.0071  0.0077  0.0000  0.0000
                                           -0.0080
                ( 40.39%)   0.6355* H   6 s( 99.96%)p 0.00(  0.04%)
                                            0.9998  0.0020 -0.0001  0.0000 -0.0177
                                            0.0083
     7. (1.99915) CR ( 1) C   1           s(100.00%)p 0.00(  0.00%)
                                            1.0000  0.0002  0.0000 -0.0000 -0.0000
                                            0.0000  0.0000  0.0000  0.0000  0.0000
                                            0.0000  0.0002 -0.0000 -0.0000  0.0000
                                            0.0000  0.0000  0.0000  0.0000  0.0000
                                           -0.0000  0.0000 -0.0000  0.0000 -0.0000
                                            0.0000  0.0000 -0.0000  0.0000  0.0000
                                           -0.0000
     8. (1.99915) CR ( 1) C   4           s(100.00%)p 0.00(  0.00%)
                                            1.0000  0.0002  0.0000 -0.0000 -0.0000
                                            0.0000  0.0000  0.0000  0.0000  0.0000
                                            0.0000 -0.0002  0.0000  0.0000  0.0000
                                            0.0000  0.0000  0.0000 -0.0000 -0.0000
                                           -0.0000  0.0000 -0.0000  0.0000  0.0000
                                            0.0000  0.0000  0.0000  0.0000  0.0000
                                           -0.0000
     9. (0.00332) RY*( 1) C   1           s(  0.00%)p 1.00( 88.38%)d 0.12( 10.91%)
                                                  f 0.01(  0.71%)
                                            0.0000 -0.0000 -0.0000  0.0000  0.0000
                                            0.0000  0.0000  0.0000 -0.0176  0.9382
                                            0.0582 -0.0000  0.0000  0.0000  0.0000
                                            0.0000  0.0000  0.0000  0.0341  0.3285
                                            0.0000 -0.0000  0.0000 -0.0000  0.0000
                                            0.0000  0.0839  0.0000  0.0000  0.0000
                                            0.0056
    10. (0.00326) RY*( 2) C   1           s( 48.56%)p 0.97( 47.06%)d 0.08(  3.96%)
                                                  f 0.01(  0.41%)
                                           -0.0000  0.0205  0.6839  0.1324  0.0011
                                            0.0000  0.0000  0.0000 -0.0000 -0.0000
                                           -0.0000 -0.0549 -0.6256  0.2761  0.0000
                                            0.0000  0.0000  0.0000 -0.0000 -0.0000
                                            0.0404 -0.0683  0.0550 -0.1741 -0.0504
                                            0.0000 -0.0000 -0.0401  0.0000  0.0000
                                            0.0000
    11. (0.00020) RY*( 3) C   1           s( 31.91%)p 0.88( 28.15%)d 1.11( 35.47%)
                                                  f 0.14(  4.47%)
                                            0.0000 -0.0180  0.2265  0.5171 -0.0069
                                            0.0000  0.0000  0.0000  0.0000  0.0000
                                            0.0000  0.0438  0.5269  0.0440  0.0000
                                            0.0000  0.0000  0.0000  0.0000  0.0000
                                            0.0386 -0.1129  0.5162 -0.2721 -0.2090
                                            0.0000  0.0000 -0.0320  0.0000  0.0000
                                           -0.0000
    12. (0.00002) RY*( 4) C   1           s(  6.78%)p 0.26(  1.76%)d13.09( 88.76%)
                                                  f 0.40(  2.70%)
    13. (0.00000) RY*( 5) C   1           s(  0.00%)p 1.00(100.00%)d 0.00(  0.00%)
    14. (0.00000) RY*( 6) C   1           s( 52.51%)p 0.00(  0.18%)d 0.90( 47.31%)
                                                  f 0.00(  0.00%)
    15. (0.00000) RY*( 7) C   1           s(  0.00%)p 1.00(100.00%)
    16. (0.00000) RY*( 8) C   1           s( 43.04%)p 0.68( 29.36%)d 0.64( 27.60%)
                                                  f 0.00(  0.00%)
    17. (0.00000) RY*( 9) C   1           s(  5.30%)p17.42( 92.29%)d 0.45(  2.37%)
                                                  f 0.01(  0.03%)
    18. (0.00000) RY*(10) C   1           s(  0.00%)p 0.00(  0.00%)d 1.00(100.00%)
    19. (0.00000) RY*(11) C   1           s(  0.00%)p 0.00(  0.00%)d 1.00(100.00%)
    20. (0.00000) RY*(12) C   1           s(  0.00%)p 1.00(  0.06%)d99.99( 99.94%)
                                                  f 0.00(  0.00%)
    21. (0.00000) RY*(13) C   1           s(  0.00%)p 0.00(  0.00%)d 1.00(100.00%)
    22. (0.00000) RY*(14) C   1           s(  0.00%)p 1.00(  0.21%)d99.99( 99.79%)
                                                  f 0.00(  0.00%)
    23. (0.00000) RY*(15) C   1           s(  0.00%)p 1.00( 10.86%)d 8.21( 89.14%)
    24. (0.00000) RY*(16) C   1           s(100.00%)p 0.00(  0.00%)d 0.00(  0.00%)
                                                  f 0.00(  0.00%)
    25. (0.00000) RY*(17) C   1           s(  1.47%)p 0.30(  0.44%)d66.79( 97.98%)
                                                  f 0.07(  0.11%)
    26. (0.00000) RY*(18) C   1           s(  0.00%)p 1.00(100.00%)d 0.00(  0.00%)
                                                  f 0.00(  0.00%)
    27. (0.00000) RY*(19) C   1           s(  7.62%)p 0.07(  0.53%)d12.06( 91.85%)
                                                  f 0.00(  0.00%)
    28. (0.00000) RY*(20) C   1           s(  2.37%)p 0.29(  0.69%)d 1.18(  2.81%)
                                                  f39.69( 94.14%)
    29. (0.00000) RY*(21) C   1           s(  0.00%)p 1.00(  0.01%)d 0.00(  0.00%)
                                                  f99.99( 99.99%)
    30. (0.00000) RY*(22) C   1           s(  0.00%)p 1.00(  0.64%)d 0.12(  0.08%)
                                                  f99.99( 99.29%)
    31. (0.00000) RY*(23) C   1           s(  0.38%)p 0.03(  0.01%)d 3.95(  1.50%)
                                                  f99.99( 98.10%)
    32. (0.00000) RY*(24) C   1           s(  0.00%)p 0.00(  0.00%)d 0.00(  0.00%)
                                                  f 1.00(100.00%)
    33. (0.00000) RY*(25) C   1           s(  0.00%)p 0.00(  0.01%)d 0.00(  0.00%)
                                                  f 1.00( 99.99%)
    34. (0.00000) RY*(26) C   1           s(  0.00%)p 1.00(  0.02%)d 0.02(  0.00%)
                                                  f99.99( 99.98%)
    35. (0.00078) RY*( 1) H   2           s( 96.70%)p 0.03(  3.30%)
                                           -0.0013  0.9833  0.0126  0.0000  0.1065
                                           -0.1472
    36. (0.00017) RY*( 2) H   2           s( 90.01%)p 0.11(  9.99%)
                                            0.0008 -0.0703  0.9461  0.0000  0.1628
                                           -0.2708
    37. (0.00010) RY*( 3) H   2           s(  0.00%)p 1.00(100.00%)
                                            0.0000  0.0000  0.0000  1.0000  0.0000
                                            0.0000
    38. (0.00003) RY*( 4) H   2           s( 12.73%)p 6.85( 87.27%)
    39. (0.00001) RY*( 5) H   2           s(  0.59%)p99.99( 99.41%)
    40. (0.00078) RY*( 1) H   3           s( 96.70%)p 0.03(  3.30%)
                                           -0.0013  0.9833  0.0126  0.0000 -0.1065
                                           -0.1472
    41. (0.00017) RY*( 2) H   3           s( 90.01%)p 0.11(  9.99%)
                                            0.0008 -0.0703  0.9461  0.0000 -0.1628
                                           -0.2708
    42. (0.00010) RY*( 3) H   3           s(  0.00%)p 1.00(100.00%)
                                            0.0000  0.0000  0.0000  1.0000  0.0000
                                            0.0000
    43. (0.00003) RY*( 4) H   3           s( 12.73%)p 6.85( 87.27%)
    44. (0.00001) RY*( 5) H   3           s(  0.59%)p99.99( 99.41%)
    45. (0.00332) RY*( 1) C   4           s(  0.00%)p 1.00( 88.38%)d 0.12( 10.91%)
                                                  f 0.01(  0.71%)
                                            0.0000 -0.0000 -0.0000  0.0000  0.0000
                                            0.0000  0.0000  0.0000 -0.0176  0.9382
                                            0.0582  0.0000 -0.0000 -0.0000  0.0000
                                            0.0000  0.0000  0.0000 -0.0341 -0.3285
                                            0.0000 -0.0000  0.0000 -0.0000 -0.0000
                                            0.0000  0.0839 -0.0000  0.0000  0.0000
                                            0.0056
    46. (0.00326) RY*( 2) C   4           s( 48.56%)p 0.97( 47.06%)d 0.08(  3.96%)
                                                  f 0.01(  0.41%)
                                           -0.0000  0.0205  0.6839  0.1324  0.0011
                                            0.0000  0.0000  0.0000 -0.0000 -0.0000
                                           -0.0000  0.0549  0.6256 -0.2761  0.0000
                                            0.0000  0.0000  0.0000  0.0000  0.0000
                                            0.0404 -0.0683  0.0550 -0.1741  0.0504
                                            0.0000 -0.0000  0.0401  0.0000  0.0000
                                            0.0000
    47. (0.00020) RY*( 3) C   4           s( 31.91%)p 0.88( 28.15%)d 1.11( 35.47%)
                                                  f 0.14(  4.47%)
                                            0.0000 -0.0180  0.2265  0.5171 -0.0069
                                            0.0000  0.0000  0.0000  0.0000  0.0000
                                            0.0000 -0.0438 -0.5269 -0.0440  0.0000
                                            0.0000  0.0000  0.0000 -0.0000 -0.0000
                                            0.0386 -0.1129  0.5162 -0.2721  0.2090
                                            0.0000  0.0000  0.0320  0.0000  0.0000
                                           -0.0000
    48. (0.00002) RY*( 4) C   4           s(  6.78%)p 0.26(  1.76%)d13.09( 88.76%)
                                                  f 0.40(  2.70%)
    49. (0.00000) RY*( 5) C   4           s(  0.00%)p 1.00(100.00%)d 0.00(  0.00%)
    50. (0.00000) RY*( 6) C   4           s( 52.51%)p 0.00(  0.18%)d 0.90( 47.31%)
                                                  f 0.00(  0.00%)
    51. (0.00000) RY*( 7) C   4           s(  0.00%)p 1.00(100.00%)
    52. (0.00000) RY*( 8) C   4           s( 43.04%)p 0.68( 29.36%)d 0.64( 27.60%)
                                                  f 0.00(  0.00%)
    53. (0.00000) RY*( 9) C   4           s(  5.30%)p17.42( 92.29%)d 0.45(  2.37%)
                                                  f 0.01(  0.03%)
    54. (0.00000) RY*(10) C   4           s(  0.00%)p 0.00(  0.00%)d 1.00(100.00%)
    55. (0.00000) RY*(11) C   4           s(  0.00%)p 0.00(  0.00%)d 1.00(100.00%)
    56. (0.00000) RY*(12) C   4           s(  0.00%)p 1.00(  0.06%)d99.99( 99.94%)
                                                  f 0.00(  0.00%)
    57. (0.00000) RY*(13) C   4           s(  0.00%)p 0.00(  0.00%)d 1.00(100.00%)
    58. (0.00000) RY*(14) C   4           s(  0.00%)p 1.00(  0.21%)d99.99( 99.79%)
                                                  f 0.00(  0.00%)
    59. (0.00000) RY*(15) C   4           s(  0.00%)p 1.00( 10.86%)d 8.21( 89.14%)
    60. (0.00000) RY*(16) C   4           s(100.00%)p 0.00(  0.00%)d 0.00(  0.00%)
                                                  f 0.00(  0.00%)
    61. (0.00000) RY*(17) C   4           s(  1.47%)p 0.30(  0.44%)d66.79( 97.98%)
                                                  f 0.07(  0.11%)
    62. (0.00000) RY*(18) C   4           s(  0.00%)p 1.00(100.00%)d 0.00(  0.00%)
                                                  f 0.00(  0.00%)
    63. (0.00000) RY*(19) C   4           s(  7.62%)p 0.07(  0.53%)d12.06( 91.85%)
                                                  f 0.00(  0.00%)
    64. (0.00000) RY*(20) C   4           s(  2.37%)p 0.29(  0.69%)d 1.18(  2.81%)
                                                  f39.69( 94.14%)
    65. (0.00000) RY*(21) C   4           s(  0.00%)p 1.00(  0.01%)d 0.00(  0.00%)
                                                  f99.99( 99.99%)
    66. (0.00000) RY*(22) C   4           s(  0.00%)p 1.00(  0.64%)d 0.12(  0.08%)
                                                  f99.99( 99.29%)
    67. (0.00000) RY*(23) C   4           s(  0.38%)p 0.03(  0.01%)d 3.95(  1.50%)
                                                  f99.99( 98.10%)
    68. (0.00000) RY*(24) C   4           s(  0.00%)p 0.00(  0.00%)d 0.00(  0.00%)
                                                  f 1.00(100.00%)
    69. (0.00000) RY*(25) C   4           s(  0.00%)p 0.00(  0.01%)d 0.00(  0.00%)
                                                  f 1.00( 99.99%)
    70. (0.00000) RY*(26) C   4           s(  0.00%)p 1.00(  0.02%)d 0.02(  0.00%)
                                                  f99.99( 99.98%)
    71. (0.00078) RY*( 1) H   5           s( 96.70%)p 0.03(  3.30%)
                                           -0.0013  0.9833  0.0126  0.0000 -0.1065
                                            0.1472
    72. (0.00017) RY*( 2) H   5           s( 90.01%)p 0.11(  9.99%)
                                            0.0008 -0.0703  0.9461  0.0000 -0.1628
                                            0.2708
    73. (0.00010) RY*( 3) H   5           s(  0.00%)p 1.00(100.00%)
                                            0.0000  0.0000  0.0000  1.0000  0.0000
                                            0.0000
    74. (0.00003) RY*( 4) H   5           s( 12.73%)p 6.85( 87.27%)
    75. (0.00001) RY*( 5) H   5           s(  0.59%)p99.99( 99.41%)
    76. (0.00078) RY*( 1) H   6           s( 96.70%)p 0.03(  3.30%)
                                           -0.0013  0.9833  0.0126  0.0000  0.1065
                                            0.1472
    77. (0.00017) RY*( 2) H   6           s( 90.01%)p 0.11(  9.99%)
                                            0.0008 -0.0703  0.9461  0.0000  0.1628
                                            0.2708
    78. (0.00010) RY*( 3) H   6           s(  0.00%)p 1.00(100.00%)
                                            0.0000  0.0000  0.0000  1.0000  0.0000
                                            0.0000
    79. (0.00003) RY*( 4) H   6           s( 12.73%)p 6.85( 87.27%)
    80. (0.00001) RY*( 5) H   6           s(  0.59%)p99.99( 99.41%)
    81. (0.01284) BD*( 1) C   1 - H   2  
                ( 40.39%)   0.6355* C   1 s( 29.32%)p 2.41( 70.55%)d 0.00(  0.12%)
                                                  f 0.00(  0.02%)
                                            0.0002 -0.5411 -0.0188  0.0023  0.0000
                                           -0.0000 -0.0000 -0.0000 -0.7067 -0.0106
                                           -0.0015 -0.4538  0.0079  0.0054 -0.0000
                                           -0.0000 -0.0000 -0.0000 -0.0197 -0.0036
                                            0.0238 -0.0019  0.0138 -0.0042  0.0017
                                           -0.0000 -0.0071  0.0077 -0.0000 -0.0000
                                            0.0080
                ( 59.61%)  -0.7721* H   2 s( 99.96%)p 0.00(  0.04%)
                                           -0.9998 -0.0020  0.0001 -0.0000  0.0177
                                            0.0083
    82. (0.01284) BD*( 1) C   1 - H   3  
                ( 40.39%)   0.6355* C   1 s( 29.32%)p 2.41( 70.55%)d 0.00(  0.12%)
                                                  f 0.00(  0.02%)
                                           -0.0002  0.5411  0.0188 -0.0023 -0.0000
                                           -0.0000 -0.0000 -0.0000 -0.7067 -0.0106
                                           -0.0015  0.4538 -0.0079 -0.0054 -0.0000
                                           -0.0000 -0.0000 -0.0000 -0.0197 -0.0036
                                           -0.0238  0.0019 -0.0138  0.0042 -0.0017
                                           -0.0000 -0.0071 -0.0077 -0.0000 -0.0000
                                            0.0080
                ( 59.61%)  -0.7721* H   3 s( 99.96%)p 0.00(  0.04%)
                                            0.9998  0.0020 -0.0001 -0.0000  0.0177
                                           -0.0083
    83. (0.00432) BD*( 1) C   1 - C   4  
                ( 50.00%)   0.7071* C   1 s( 41.43%)p 1.41( 58.33%)d 0.01(  0.22%)
                                                  f 0.00(  0.02%)
                                            0.0000  0.6423 -0.0406  0.0045  0.0000
                                            0.0000  0.0000  0.0000  0.0000  0.0000
                                            0.0000 -0.7622  0.0488  0.0001  0.0000
                                            0.0000  0.0000  0.0000  0.0000  0.0000
                                           -0.0043  0.0012  0.0472  0.0015 -0.0123
                                            0.0000  0.0000  0.0027  0.0000  0.0000
                                           -0.0000
                ( 50.00%)  -0.7071* C   4 s( 41.43%)p 1.41( 58.33%)d 0.01(  0.22%)
                                                  f 0.00(  0.02%)
                                            0.0000  0.6423 -0.0406  0.0045  0.0000
                                            0.0000  0.0000  0.0000  0.0000  0.0000
                                            0.0000  0.7622 -0.0488 -0.0001  0.0000
                                            0.0000  0.0000  0.0000 -0.0000 -0.0000
                                           -0.0043  0.0012  0.0472  0.0015  0.0123
                                            0.0000  0.0000 -0.0027  0.0000  0.0000
                                           -0.0000
    84. (0.00000) BD*( 2) C   1 - C   4  
                ( 50.00%)   0.7071* C   1 s(  0.00%)p 1.00( 99.92%)d 0.00(  0.07%)
                                                  f 0.00(  0.02%)
                ( 50.00%)  -0.7071* C   4 s(  0.00%)p 1.00( 99.92%)d 0.00(  0.07%)
                                                  f 0.00(  0.02%)
    85. (0.01284) BD*( 1) C   4 - H   5  
                ( 40.39%)   0.6355* C   4 s( 29.32%)p 2.41( 70.55%)d 0.00(  0.12%)
                                                  f 0.00(  0.02%)
                                           -0.0002  0.5411  0.0188 -0.0023 -0.0000
                                           -0.0000 -0.0000 -0.0000 -0.7067 -0.0106
                                           -0.0015 -0.4538  0.0079  0.0054 -0.0000
                                           -0.0000 -0.0000 -0.0000  0.0197  0.0036
                                           -0.0238  0.0019 -0.0138  0.0042  0.0017
                                           -0.0000 -0.0071  0.0077 -0.0000 -0.0000
                                            0.0080
                ( 59.61%)  -0.7721* H   5 s( 99.96%)p 0.00(  0.04%)
                                            0.9998  0.0020 -0.0001 -0.0000  0.0177
                                            0.0083
    86. (0.01284) BD*( 1) C   4 - H   6  
                ( 40.39%)   0.6355* C   4 s( 29.32%)p 2.41( 70.55%)d 0.00(  0.12%)
                                                  f 0.00(  0.02%)
                                            0.0002 -0.5411 -0.0188  0.0023  0.0000
                                           -0.0000 -0.0000 -0.0000 -0.7067 -0.0106
                                           -0.0015  0.4538 -0.0079 -0.0054 -0.0000
                                           -0.0000 -0.0000 -0.0000  0.0197  0.0036
                                            0.0238 -0.0019  0.0138 -0.0042 -0.0017
                                           -0.0000 -0.0071 -0.0077 -0.0000 -0.0000
                                            0.0080
                ( 59.61%)  -0.7721* H   6 s( 99.96%)p 0.00(  0.04%)
                                           -0.9998 -0.0020  0.0001 -0.0000  0.0177
                                           -0.0083


 NHO Directionality and "Bond Bending" (deviations from line of nuclear centers)

         [Thresholds for printing:  angular deviation  >  1.0 degree]
                                    hybrid p-character > 25.0%
                                    orbital occupancy  >  0.10e

                                Line of Centers        Hybrid 1              Hybrid 2
                                ---------------  -------------------   ------------------
                NBO               Theta   Phi    Theta   Phi    Dev    Theta   Phi    Dev
 ========================================================================================
     4. BD (   2) C   1 - C   4   180.0    0.0    90.0    0.0  90.0     90.0    0.0  90.0


 Second Order Perturbation Theory Analysis of Fock Matrix in NBO Basis

     Threshold for printing:   0.50 kcal/mol
                                                                              E(2)  E(j)-E(i) F(i,j)
         Donor NBO (i)                     Acceptor NBO (j)                 kcal/mol   a.u.    a.u. 
 ===================================================================================================

 within unit  1
   1. BD (   1) C   1 - H   2        / 45. RY*(   1) C   4                    1.72    1.76    0.049
   1. BD (   1) C   1 - H   2        / 46. RY*(   2) C   4                    1.75    1.48    0.046
   1. BD (   1) C   1 - H   2        / 83. BD*(   1) C   1 - C   4            1.11    1.36    0.035
   1. BD (   1) C   1 - H   2        / 85. BD*(   1) C   4 - H   5            6.25    1.07    0.073
   1. BD (   1) C   1 - H   2        / 86. BD*(   1) C   4 - H   6            0.96    1.07    0.029
   2. BD (   1) C   1 - H   3        / 45. RY*(   1) C   4                    1.72    1.76    0.049
   2. BD (   1) C   1 - H   3        / 46. RY*(   2) C   4                    1.75    1.48    0.046
   2. BD (   1) C   1 - H   3        / 83. BD*(   1) C   1 - C   4            1.11    1.36    0.035
   2. BD (   1) C   1 - H   3        / 85. BD*(   1) C   4 - H   5            0.96    1.07    0.029
   2. BD (   1) C   1 - H   3        / 86. BD*(   1) C   4 - H   6            6.25    1.07    0.073
   3. BD (   1) C   1 - C   4        / 81. BD*(   1) C   1 - H   2            0.88    1.36    0.031
   3. BD (   1) C   1 - C   4        / 82. BD*(   1) C   1 - H   3            0.88    1.36    0.031
   3. BD (   1) C   1 - C   4        / 85. BD*(   1) C   4 - H   5            0.88    1.36    0.031
   3. BD (   1) C   1 - C   4        / 86. BD*(   1) C   4 - H   6            0.88    1.36    0.031
   5. BD (   1) C   4 - H   5        /  9. RY*(   1) C   1                    1.72    1.76    0.049
   5. BD (   1) C   4 - H   5        / 10. RY*(   2) C   1                    1.75    1.48    0.046
   5. BD (   1) C   4 - H   5        / 81. BD*(   1) C   1 - H   2            6.25    1.07    0.073
   5. BD (   1) C   4 - H   5        / 82. BD*(   1) C   1 - H   3            0.96    1.07    0.029
   5. BD (   1) C   4 - H   5        / 83. BD*(   1) C   1 - C   4            1.11    1.36    0.035
   6. BD (   1) C   4 - H   6        /  9. RY*(   1) C   1                    1.72    1.76    0.049
   6. BD (   1) C   4 - H   6        / 10. RY*(   2) C   1                    1.75    1.48    0.046
   6. BD (   1) C   4 - H   6        / 81. BD*(   1) C   1 - H   2            0.96    1.07    0.029
   6. BD (   1) C   4 - H   6        / 82. BD*(   1) C   1 - H   3            6.25    1.07    0.073
   6. BD (   1) C   4 - H   6        / 83. BD*(   1) C   1 - C   4            1.11    1.36    0.035
   7. CR (   1) C   1                / 46. RY*(   2) C   4                    2.70   11.25    0.156
   7. CR (   1) C   1                / 47. RY*(   3) C   4                    1.24   11.50    0.107
   7. CR (   1) C   1                / 83. BD*(   1) C   1 - C   4            1.18   11.13    0.103
   7. CR (   1) C   1                / 85. BD*(   1) C   4 - H   5            0.55   10.84    0.069
   7. CR (   1) C   1                / 86. BD*(   1) C   4 - H   6            0.55   10.84    0.069
   8. CR (   1) C   4                / 10. RY*(   2) C   1                    2.70   11.25    0.156
   8. CR (   1) C   4                / 11. RY*(   3) C   1                    1.24   11.50    0.107
   8. CR (   1) C   4                / 81. BD*(   1) C   1 - H   2            0.55   10.84    0.069
   8. CR (   1) C   4                / 82. BD*(   1) C   1 - H   3            0.55   10.84    0.069
   8. CR (   1) C   4                / 83. BD*(   1) C   1 - C   4            1.18   11.13    0.103


 Natural Bond Orbitals (Summary):

                                                            Principal Delocalizations
           NBO                        Occupancy    Energy   (geminal,vicinal,remote)
 ====================================================================================
 Molecular unit  1  (C2H4)
     1. BD (   1) C   1 - H   2          1.98304    -0.59128  85(v),46(v),45(v),83(g)
                                                    86(v)
     2. BD (   1) C   1 - H   3          1.98304    -0.59128  86(v),46(v),45(v),83(g)
                                                    85(v)
     3. BD (   1) C   1 - C   4          1.99629    -0.88470  81(g),82(g),85(g),86(g)
     4. BD (   2) C   1 - C   4          1.99958    -0.34367   
     5. BD (   1) C   4 - H   5          1.98304    -0.59128  81(v),10(v),9(v),83(g),82(v)
     6. BD (   1) C   4 - H   6          1.98304    -0.59128  82(v),10(v),9(v),83(g),81(v)
     7. CR (   1) C   1                  1.99915   -10.36457  46(v),47(v),83(g),85(v)
                                                    86(v)
     8. CR (   1) C   4                  1.99915   -10.36457  10(v),11(v),83(g),81(v)
                                                    82(v)
     9. RY*(   1) C   1                  0.00332     1.16633   
    10. RY*(   2) C   1                  0.00326     0.88760   
    11. RY*(   3) C   1                  0.00020     1.13757   
    12. RY*(   4) C   1                  0.00002     1.74526   
    13. RY*(   5) C   1                  0.00000     1.28393   
    14. RY*(   6) C   1                  0.00000     1.93264   
    15. RY*(   7) C   1                  0.00000     1.74823   
    16. RY*(   8) C   1                  0.00000     1.12716   
    17. RY*(   9) C   1                  0.00000     1.89072   
    18. RY*(  10) C   1                  0.00000     1.39648   
    19. RY*(  11) C   1                  0.00000     2.33828   
    20. RY*(  12) C   1                  0.00000     1.74578   
    21. RY*(  13) C   1                  0.00000     2.44494   
    22. RY*(  14) C   1                  0.00000     2.15255   
    23. RY*(  15) C   1                  0.00000     2.37223   
    24. RY*(  16) C   1                  0.00000    21.23332   
    25. RY*(  17) C   1                  0.00000     2.98005   
    26. RY*(  18) C   1                  0.00000     0.63049   
    27. RY*(  19) C   1                  0.00000     2.70518   
    28. RY*(  20) C   1                  0.00000     4.02763   
    29. RY*(  21) C   1                  0.00000     3.46751   
    30. RY*(  22) C   1                  0.00000     3.68530   
    31. RY*(  23) C   1                  0.00000     3.74472   
    32. RY*(  24) C   1                  0.00000     3.19173   
    33. RY*(  25) C   1                  0.00000     2.95814   
    34. RY*(  26) C   1                  0.00000     3.24289   
    35. RY*(   1) H   2                  0.00078     0.90793   
    36. RY*(   2) H   2                  0.00017     1.54520   
    37. RY*(   3) H   2                  0.00010     2.11023   
    38. RY*(   4) H   2                  0.00003     2.43649   
    39. RY*(   5) H   2                  0.00001     3.02339   
    40. RY*(   1) H   3                  0.00078     0.90793   
    41. RY*(   2) H   3                  0.00017     1.54520   
    42. RY*(   3) H   3                  0.00010     2.11023   
    43. RY*(   4) H   3                  0.00003     2.43649   
    44. RY*(   5) H   3                  0.00001     3.02339   
    45. RY*(   1) C   4                  0.00332     1.16633   
    46. RY*(   2) C   4                  0.00326     0.88760   
    47. RY*(   3) C   4                  0.00020     1.13757   
    48. RY*(   4) C   4                  0.00002     1.74526   
    49. RY*(   5) C   4                  0.00000     1.28393   
    50. RY*(   6) C   4                  0.00000     1.93264   
    51. RY*(   7) C   4                  0.00000     1.74823   
    52. RY*(   8) C   4                  0.00000     1.12716   
    53. RY*(   9) C   4                  0.00000     1.89072   
    54. RY*(  10) C   4                  0.00000     1.39648   
    55. RY*(  11) C   4                  0.00000     2.33828   
    56. RY*(  12) C   4                  0.00000     1.74578   
    57. RY*(  13) C   4                  0.00000     2.44494   
    58. RY*(  14) C   4                  0.00000     2.15255   
    59. RY*(  15) C   4                  0.00000     2.37223   
    60. RY*(  16) C   4                  0.00000    21.23332   
    61. RY*(  17) C   4                  0.00000     2.98005   
    62. RY*(  18) C   4                  0.00000     0.63049   
    63. RY*(  19) C   4                  0.00000     2.70518   
    64. RY*(  20) C   4                  0.00000     4.02763   
    65. RY*(  21) C   4                  0.00000     3.46751   
    66. RY*(  22) C   4                  0.00000     3.68530   
    67. RY*(  23) C   4                  0.00000     3.74472   
    68. RY*(  24) C   4                  0.00000     3.19173   
    69. RY*(  25) C   4                  0.00000     2.95814   
    70. RY*(  26) C   4                  0.00000     3.24289   
    71. RY*(   1) H   5                  0.00078     0.90793   
    72. RY*(   2) H   5                  0.00017     1.54520   
    73. RY*(   3) H   5                  0.00010     2.11023   
    74. RY*(   4) H   5                  0.00003     2.43649   
    75. RY*(   5) H   5                  0.00001     3.02339   
    76. RY*(   1) H   6                  0.00078     0.90793   
    77. RY*(   2) H   6                  0.00017     1.54520   
    78. RY*(   3) H   6                  0.00010     2.11023   
    79. RY*(   4) H   6                  0.00003     2.43649   
    80. RY*(   5) H   6                  0.00001     3.02339   
    81. BD*(   1) C   1 - H   2          0.01284     0.47970   
    82. BD*(   1) C   1 - H   3          0.01284     0.47970   
    83. BD*(   1) C   1 - C   4          0.00432     0.76465   
    84. BD*(   2) C   1 - C   4          0.00000     0.09702   
    85. BD*(   1) C   4 - H   5          0.01284     0.47970   
    86. BD*(   1) C   4 - H   6          0.01284     0.47970   
       -------------------------------
              Total Lewis   15.92635  ( 99.5397%)
        Valence non-Lewis    0.05569  (  0.3480%)
        Rydberg non-Lewis    0.01796  (  0.1123%)
       -------------------------------
            Total unit  1   16.00000  (100.0000%)
           Charge unit  1    0.00000
 Variable Step   Value    
 -------- ---- -----------
     3       2    2.345917
 ---------------------------------------------------------------------------------------------------
                            Z-MATRIX (ANGSTROMS AND DEGREES)
   CD    Cent   Atom    N1       Length/X        N2       Alpha/Y        N3        Beta/Z          J
 ---------------------------------------------------------------------------------------------------
      1      1  C 
      2      2  H        1   1.083410(     1)
      3      3  H        1   1.083410(     2)      2  116.667(     6)
      4      4  C        1   1.241406(     3)      2  121.666(     7)      3  180.000(    10)      0
      5      5  H        4   1.083410(     4)      1  121.666(     8)      2  180.000(    11)      0
      6      6  H        4   1.083410(     5)      1  121.666(     9)      2    0.000(    12)      0
 ---------------------------------------------------------------------------------------------------
                         Z-Matrix orientation:                         
 ---------------------------------------------------------------------
 Center     Atomic      Atomic             Coordinates (Angstroms)
 Number     Number       Type             X           Y           Z
 ---------------------------------------------------------------------
      1          6           0        0.000000    0.000000    0.000000
      2          1           0        0.000000    0.000000    1.083410
      3          1           0        0.968163    0.000000   -0.486247
      4          6           0       -1.056586   -0.000000   -0.651701
      5          1           0       -1.056586   -0.000000   -1.735111
      6          1           0       -2.024749   -0.000000   -0.165454
 ---------------------------------------------------------------------
                    Distance matrix (angstroms):
                    1          2          3          4          5
     1  C    0.000000
     2  H    1.083410   0.000000
     3  H    1.083410   1.844224   0.000000
     4  C    1.241406   2.031498   2.031498   0.000000
     5  H    2.031498   3.010055   2.378922   1.083410   0.000000
     6  H    2.031498   2.378922   3.010055   1.083410   1.844224
                    6
     6  H    0.000000
 Stoichiometry    C2H4
 Framework group  D2H[C2"(C.C),SG(H4)]
 Deg. of freedom     3
 Full point group                 D2H     NOp   8
 Largest Abelian subgroup         D2H     NOp   8
 Largest concise Abelian subgroup D2      NOp   4
                         Standard orientation:                         
 ---------------------------------------------------------------------
 Center     Atomic      Atomic             Coordinates (Angstroms)
 Number     Number       Type             X           Y           Z
 ---------------------------------------------------------------------
      1          6           0       -0.000000   -0.000000    0.620703
      2          1           0        0.000000    0.922112    1.189461
      3          1           0       -0.000000   -0.922112    1.189461
      4          6           0        0.000000    0.000000   -0.620703
      5          1           0       -0.000000   -0.922112   -1.189461
      6          1           0        0.000000    0.922112   -1.189461
 ---------------------------------------------------------------------
 Rotational constants (GHZ):         147.4363801          33.8044257          27.4993379
 Standard basis: def2TZVP (5D, 7F)
 There are    22 symmetry adapted cartesian basis functions of AG  symmetry.
 There are     4 symmetry adapted cartesian basis functions of B1G symmetry.
 There are     9 symmetry adapted cartesian basis functions of B2G symmetry.
 There are    13 symmetry adapted cartesian basis functions of B3G symmetry.
 There are     4 symmetry adapted cartesian basis functions of AU  symmetry.
 There are    22 symmetry adapted cartesian basis functions of B1U symmetry.
 There are    13 symmetry adapted cartesian basis functions of B2U symmetry.
 There are     9 symmetry adapted cartesian basis functions of B3U symmetry.
 There are    19 symmetry adapted basis functions of AG  symmetry.
 There are     4 symmetry adapted basis functions of B1G symmetry.
 There are     8 symmetry adapted basis functions of B2G symmetry.
 There are    12 symmetry adapted basis functions of B3G symmetry.
 There are     4 symmetry adapted basis functions of AU  symmetry.
 There are    19 symmetry adapted basis functions of B1U symmetry.
 There are    12 symmetry adapted basis functions of B2U symmetry.
 There are     8 symmetry adapted basis functions of B3U symmetry.
    86 basis functions,   134 primitive gaussians,    96 cartesian basis functions
     8 alpha electrons        8 beta electrons
       nuclear repulsion energy        34.6903351827 Hartrees.
 NAtoms=    6 NActive=    6 NUniq=    2 SFac= 4.00D+00 NAtFMM=   60 NAOKFM=F Big=F
 Integral buffers will be    131072 words long.
 Raffenetti 2 integral format.
 Two-electron integral symmetry is turned on.
 One-electron integrals computed using PRISM.
   8 Symmetry operations used in ECPInt.
 ECPInt:  NShTT=     741 NPrTT=    2136 LenC2=     742 LenP2D=    1980.
 LDataN:  DoStor=T MaxTD1= 6 Len=  172
 NBasis=    86 RedAO= T EigKep=  1.27D-04  NBF=    19     4     8    12     4    19    12     8
 NBsUse=    86 1.00D-06 EigRej= -1.00D+00 NBFU=    19     4     8    12     4    19    12     8
 Initial guess from the checkpoint file:  "ethyleneLscanrigidnegative.chk"
 B after Tr=    -0.000000    0.000000    0.000000
         Rot=    1.000000   -0.000000    0.000000   -0.000000 Ang=   0.00 deg.
 Initial guess orbital symmetries:
       Occupied  (AG) (B1U) (AG) (B1U) (B2U) (AG) (B3G) (B3U)
       Virtual   (B2G) (AG) (B2U) (B1U) (B3G) (AG) (AG) (B3U) (B1U)
                 (B2U) (B2G) (B1U) (B2U) (AG) (B1U) (B3G) (B1G)
                 (B1U) (B3G) (B3U) (AU) (AG) (AG) (B2U) (B1U) (B3G)
                 (B2G) (B1U) (AG) (B3U) (B1U) (B2U) (B3G) (B2G)
                 (B2U) (B1U) (B1G) (AG) (B3U) (B2G) (AG) (AU) (B3G)
                 (B2U) (AG) (B1U) (B2U) (B3U) (AG) (B3G) (B1U)
                 (B1G) (AG) (B1U) (B3U) (B3G) (AU) (B2G) (B2U)
                 (AG) (B1G) (B3G) (B2G) (B1U) (B3U) (B2U) (B1U)
                 (AU) (B3G) (AG) (B2U) (B2G) (AG) (B1U) (B3G) (B1U)
                 (AG) (B1U)
 ExpMin= 9.52D-02 ExpMax= 1.36D+04 ExpMxC= 4.63D+02 IAcc=2 IRadAn=         4 AccDes= 0.00D+00
 Harris functional with IExCor= 1009 and IRadAn=       4 diagonalized for initial guess.
 HarFok:  IExCor= 1009 AccDes= 0.00D+00 IRadAn=         4 IDoV= 1 UseB2=F ITyADJ=14
 ICtDFT=  3500011 ScaDFX=  1.000000  1.000000  1.000000  1.000000
 FoFCou: FMM=F IPFlag=           0 FMFlag=      100000 FMFlg1=           0
         NFxFlg=           0 DoJE=T BraDBF=F KetDBF=T FulRan=T
         wScrn=  0.000000 ICntrl=       500 IOpCl=  0 I1Cent=   200000004 NGrid=           0
         NMat0=    1 NMatS0=      1 NMatT0=    0 NMatD0=    1 NMtDS0=    0 NMtDT0=    0
 Petite list used in FoFCou.
 Keep R1 ints in memory in symmetry-blocked form, NReq=14388197.
 Requested convergence on RMS density matrix=1.00D-08 within 128 cycles.
 Requested convergence on MAX density matrix=1.00D-06.
 Requested convergence on             energy=1.00D-06.
 No special actions if energy rises.
 Integral accuracy reduced to 1.0D-05 until final iterations.
 Initial convergence to 1.0D-05 achieved.  Increase integral accuracy.
 SCF Done:  E(RM062X) =  -78.5630765348     A.U. after    9 cycles
            NFock=  9  Conv=0.56D-08     -V/T= 2.0015

 **********************************************************************

            Population analysis using the SCF density.

 **********************************************************************

 Orbital symmetries:
       Occupied  (AG) (B1U) (AG) (B1U) (B2U) (AG) (B3G) (B3U)
       Virtual   (B2G) (AG) (B2U) (B1U) (B3G) (AG) (AG) (B3U) (B1U)
                 (B2U) (B2G) (B1U) (B2U) (AG) (B1U) (B3G) (B1G)
                 (B1U) (B3G) (B3U) (AU) (AG) (AG) (B2U) (B1U) (B3G)
                 (B2G) (B1U) (AG) (B3U) (B2U) (B1U) (B2G) (B3G)
                 (B1U) (B2U) (B1G) (B3U) (AG) (B2G) (AG) (AU) (B3G)
                 (B2U) (AG) (B1U) (B2U) (B3U) (AG) (B3G) (B1U)
                 (B1G) (AG) (B3U) (B1U) (B3G) (AU) (B2G) (B2U)
                 (AG) (B1G) (B3G) (B2G) (B1U) (B3U) (B2U) (B1U)
                 (AU) (B3G) (AG) (B2U) (B2G) (AG) (B1U) (B3G) (B1U)
                 (AG) (B1U)
 The electronic state is 1-AG.
 Alpha  occ. eigenvalues --  -10.52156 -10.51953  -0.88119  -0.65240  -0.55234
 Alpha  occ. eigenvalues --   -0.49394  -0.40382  -0.35234
 Alpha virt. eigenvalues --    0.05789   0.10381   0.12115   0.13069   0.18357
 Alpha virt. eigenvalues --    0.22498   0.24246   0.25088   0.26152   0.31854
 Alpha virt. eigenvalues --    0.36506   0.37541   0.44879   0.50838   0.51328
 Alpha virt. eigenvalues --    0.53088   0.58277   0.68294   0.70379   0.79356
 Alpha virt. eigenvalues --    0.83496   0.84744   0.91926   1.00884   1.08730
 Alpha virt. eigenvalues --    1.13230   1.16586   1.33524   1.36778   1.47949
 Alpha virt. eigenvalues --    1.58428   1.59336   1.63852   1.64116   1.74780
 Alpha virt. eigenvalues --    1.76685   1.78574   1.84583   1.85227   1.88429
 Alpha virt. eigenvalues --    2.06622   2.25675   2.30311   2.36207   2.38950
 Alpha virt. eigenvalues --    2.40556   2.41945   2.57507   2.61541   2.65839
 Alpha virt. eigenvalues --    2.66987   2.74236   2.90153   2.91915   2.94180
 Alpha virt. eigenvalues --    3.04631   3.06783   3.07761   3.13409   3.16612
 Alpha virt. eigenvalues --    3.22944   3.29285   3.42833   3.48458   3.49066
 Alpha virt. eigenvalues --    3.52979   3.70672   3.78755   4.06992   4.19479
 Alpha virt. eigenvalues --    4.23815   4.44177   4.51180   4.52075   4.74652
 Alpha virt. eigenvalues --    5.10377  22.02204  22.94484
          Condensed to atoms (all electrons):
               1          2          3          4          5          6
     1  C    4.953503   0.422674   0.422674   0.546247  -0.050752  -0.050752
     2  H    0.422674   0.540866  -0.030238  -0.050752   0.006887  -0.011235
     3  H    0.422674  -0.030238   0.540866  -0.050752  -0.011235   0.006887
     4  C    0.546247  -0.050752  -0.050752   4.953503   0.422674   0.422674
     5  H   -0.050752   0.006887  -0.011235   0.422674   0.540866  -0.030238
     6  H   -0.050752  -0.011235   0.006887   0.422674  -0.030238   0.540866
 Mulliken charges:
               1
     1  C   -0.243594
     2  H    0.121797
     3  H    0.121797
     4  C   -0.243594
     5  H    0.121797
     6  H    0.121797
 Sum of Mulliken charges =  -0.00000
 Mulliken charges with hydrogens summed into heavy atoms:
               1
     1  C   -0.000000
     4  C   -0.000000
 Electronic spatial extent (au):  <R**2>=             78.6599
 Charge=             -0.0000 electrons
 Dipole moment (field-independent basis, Debye):
    X=             -0.0000    Y=              0.0000    Z=              0.0000  Tot=              0.0000
 Quadrupole moment (field-independent basis, Debye-Ang):
   XX=            -15.3647   YY=            -12.2458   ZZ=            -12.4641
   XY=              0.0000   XZ=              0.0000   YZ=             -0.0000
 Traceless Quadrupole moment (field-independent basis, Debye-Ang):
   XX=             -2.0065   YY=              1.1124   ZZ=              0.8941
   XY=              0.0000   XZ=              0.0000   YZ=             -0.0000
 Octapole moment (field-independent basis, Debye-Ang**2):
  XXX=             -0.0000  YYY=              0.0000  ZZZ=              0.0000  XYY=             -0.0000
  XXY=             -0.0000  XXZ=              0.0000  XZZ=             -0.0000  YZZ=              0.0000
  YYZ=              0.0000  XYZ=             -0.0000
 Hexadecapole moment (field-independent basis, Debye-Ang**3):
 XXXX=            -18.2817 YYYY=            -27.2282 ZZZZ=            -64.2583 XXXY=             -0.0000
 XXXZ=              0.0000 YYYX=             -0.0000 YYYZ=              0.0000 ZZZX=              0.0000
 ZZZY=             -0.0000 XXYY=             -8.2751 XXZZ=            -14.4221 YYZZ=            -12.8350
 XXYZ=              0.0000 YYXZ=              0.0000 ZZXY=              0.0000
 N-N= 3.469033518272D+01 E-N=-2.513178642936D+02  KE= 7.844533570780D+01
 Symmetry AG   KE= 3.784816787141D+01
 Symmetry B1G  KE= 2.778488794648D-33
 Symmetry B2G  KE=-2.323501041095D-18
 Symmetry B3G  KE= 2.107555345209D+00
 Symmetry AU   KE= 1.150915661488D-32
 Symmetry B1U  KE= 3.448021796215D+01
 Symmetry B2U  KE= 1.904433616387D+00
 Symmetry B3U  KE= 2.104960912636D+00
 ******************************Gaussian NBO Version 3.1******************************
             N A T U R A L   A T O M I C   O R B I T A L   A N D
          N A T U R A L   B O N D   O R B I T A L   A N A L Y S I S
 ******************************Gaussian NBO Version 3.1******************************

       /RESON  / : Allow strongly delocalized NBO set
       /DMNAO  / : Print the NAO density matrix
       /BNDIDX / : Print bond indices based on the NAO density matrix
       /MULORB / : Print Mulliken populations by orbital and atom

 Analyzing the SCF density

 Job title: M0001                                                           

 Storage needed:     22652 in NPA,     29909 in NBO (2147483420 available)


 Input atomic orbitals, gross Mulliken populations:

  AO  Atom No lang  Mulliken Population    Atom No      Total
 -------------------------------------------------------------------------------
   1    C  1  S        0.8555611
   2    C  1  S        1.1180695
   3    C  1  S        0.5295466
   4    C  1  S        0.6684834
   5    C  1  S        0.1025183
   6    C  1  px       0.3492398
   7    C  1  py       0.4571743
   8    C  1  pz       0.5377703
   9    C  1  px       0.4242781
  10    C  1  py       0.4288627
  11    C  1  pz       0.3180169
  12    C  1  px       0.2042743
  13    C  1  py       0.1435995
  14    C  1  pz       0.0643550
  15    C  1  dz2      0.0054034
  16    C  1  dxz      0.0032992
  17    C  1  dyz      0.0075273
  18    C  1  dx2y2    0.0018569
  19    C  1  dxy      0.0000000
  20    C  1  dz2     -0.0077969
  21    C  1  dxz      0.0093814
  22    C  1  dyz      0.0166499
  23    C  1  dx2y2    0.0010165
  24    C  1  dxy      0.0000000
  25    C  1  f(0)     0.0003994
  26    C  1  f(C1)    0.0016487
  27    C  1  f(S1)    0.0013181
  28    C  1  f(C2)    0.0005836
  29    C  1  f(S2)    0.0000000
  30    C  1  f(C3)    0.0000485
  31    C  1  f(S3)    0.0005081
                                             C  1      6.2435940
  32    H  2  S        0.2774406
  33    H  2  S        0.4767593
  34    H  2  S        0.1047371
  35    H  2  px       0.0039150
  36    H  2  py       0.0099743
  37    H  2  pz       0.0053768
                                             H  2      0.8782030
  38    H  3  S        0.2774406
  39    H  3  S        0.4767593
  40    H  3  S        0.1047371
  41    H  3  px       0.0039150
  42    H  3  py       0.0099743
  43    H  3  pz       0.0053768
                                             H  3      0.8782030
  44    C  4  S        0.8555611
  45    C  4  S        1.1180695
  46    C  4  S        0.5295466
  47    C  4  S        0.6684834
  48    C  4  S        0.1025183
  49    C  4  px       0.3492398
  50    C  4  py       0.4571743
  51    C  4  pz       0.5377703
  52    C  4  px       0.4242781
  53    C  4  py       0.4288627
  54    C  4  pz       0.3180169
  55    C  4  px       0.2042743
  56    C  4  py       0.1435995
  57    C  4  pz       0.0643550
  58    C  4  dz2      0.0054034
  59    C  4  dxz      0.0032992
  60    C  4  dyz      0.0075273
  61    C  4  dx2y2    0.0018569
  62    C  4  dxy      0.0000000
  63    C  4  dz2     -0.0077969
  64    C  4  dxz      0.0093814
  65    C  4  dyz      0.0166499
  66    C  4  dx2y2    0.0010165
  67    C  4  dxy      0.0000000
  68    C  4  f(0)     0.0003994
  69    C  4  f(C1)    0.0016487
  70    C  4  f(S1)    0.0013181
  71    C  4  f(C2)    0.0005836
  72    C  4  f(S2)    0.0000000
  73    C  4  f(C3)    0.0000485
  74    C  4  f(S3)    0.0005081
                                             C  4      6.2435940
  75    H  5  S        0.2774406
  76    H  5  S        0.4767593
  77    H  5  S        0.1047371
  78    H  5  px       0.0039150
  79    H  5  py       0.0099743
  80    H  5  pz       0.0053768
                                             H  5      0.8782030
  81    H  6  S        0.2774406
  82    H  6  S        0.4767593
  83    H  6  S        0.1047371
  84    H  6  px       0.0039150
  85    H  6  py       0.0099743
  86    H  6  pz       0.0053768
                                             H  6      0.8782030

 Total number of electrons:   16.000000


 Mayer-Mulliken atom-atom bond order matrix:                                   

     Atom    1       2       3       4       5       6
     ---- ------  ------  ------  ------  ------  ------
   1.  C  0.0000  0.9696  0.9696  1.9265 -0.0058 -0.0058
   2.  H  0.9696  0.0000 -0.0040 -0.0058  0.0108  0.0001
   3.  H  0.9696 -0.0040  0.0000 -0.0058  0.0001  0.0108
   4.  C  1.9265 -0.0058 -0.0058  0.0000  0.9696  0.9696
   5.  H -0.0058  0.0108  0.0001  0.9696  0.0000 -0.0040
   6.  H -0.0058  0.0001  0.0108  0.9696 -0.0040  0.0000


 Mayer-Mulliken valencies by atom:                                             

     Atom    1
     ---- ------
   1.  C  3.8542
   2.  H  0.9707
   3.  H  0.9707
   4.  C  3.8542
   5.  H  0.9707
   6.  H  0.9707
 GSVD:  LWork=        1996 too small for GESVD, short by        8354 words or        8354 for optimal perf.


 NATURAL POPULATIONS:  Natural atomic orbital occupancies 
                                                          
   NAO  Atom  No  lang   Type(AO)    Occupancy      Energy
 ----------------------------------------------------------
     1    C    1  S      Cor( 1S)     1.99895     -10.34584
     2    C    1  S      Val( 2S)     1.03445      -0.24154
     3    C    1  S      Ryd( 3S)     0.00438       0.79109
     4    C    1  S      Ryd( 4S)     0.00015       1.42918
     5    C    1  S      Ryd( 5S)     0.00000      21.10460
     6    C    1  px     Val( 2p)     0.99788      -0.11534
     7    C    1  px     Ryd( 3p)     0.00092       0.65751
     8    C    1  px     Ryd( 4p)     0.00003       1.25842
     9    C    1  py     Val( 2p)     1.17535      -0.04816
    10    C    1  py     Ryd( 3p)     0.00329       1.04905
    11    C    1  py     Ryd( 4p)     0.00003       1.67898
    12    C    1  pz     Val( 2p)     1.15053      -0.09110
    13    C    1  pz     Ryd( 3p)     0.00420       0.72988
    14    C    1  pz     Ryd( 4p)     0.00035       2.25059
    15    C    1  dxy    Ryd( 3d)     0.00000       1.42458
    16    C    1  dxy    Ryd( 4d)     0.00000       2.31742
    17    C    1  dxz    Ryd( 3d)     0.00073       1.81324
    18    C    1  dxz    Ryd( 4d)     0.00004       2.40940
    19    C    1  dyz    Ryd( 3d)     0.00078       2.22677
    20    C    1  dyz    Ryd( 4d)     0.00039       2.51956
    21    C    1  dx2y2  Ryd( 3d)     0.00140       1.86988
    22    C    1  dx2y2  Ryd( 4d)     0.00003       2.56015
    23    C    1  dz2    Ryd( 3d)     0.00318       2.24712
    24    C    1  dz2    Ryd( 4d)     0.00015       2.53972
    25    C    1  f(0)   Ryd( 4f)     0.00017       4.24554
    26    C    1  f(C1)  Ryd( 4f)     0.00011       3.49396
    27    C    1  f(S1)  Ryd( 4f)     0.00015       3.69144
    28    C    1  f(C2)  Ryd( 4f)     0.00015       3.84778
    29    C    1  f(S2)  Ryd( 4f)     0.00000       3.22042
    30    C    1  f(C3)  Ryd( 4f)     0.00008       2.96458
    31    C    1  f(S3)  Ryd( 4f)     0.00015       3.25623

    32    H    2  S      Val( 1S)     0.80952       0.04365
    33    H    2  S      Ryd( 2S)     0.00083       0.88696
    34    H    2  S      Ryd( 3S)     0.00015       1.54518
    35    H    2  px     Ryd( 2p)     0.00011       2.11516
    36    H    2  py     Ryd( 2p)     0.00029       2.86173
    37    H    2  pz     Ryd( 2p)     0.00010       2.67083

    38    H    3  S      Val( 1S)     0.80952       0.04365
    39    H    3  S      Ryd( 2S)     0.00083       0.88696
    40    H    3  S      Ryd( 3S)     0.00015       1.54518
    41    H    3  px     Ryd( 2p)     0.00011       2.11516
    42    H    3  py     Ryd( 2p)     0.00029       2.86173
    43    H    3  pz     Ryd( 2p)     0.00010       2.67083

    44    C    4  S      Cor( 1S)     1.99895     -10.34584
    45    C    4  S      Val( 2S)     1.03445      -0.24154
    46    C    4  S      Ryd( 3S)     0.00438       0.79109
    47    C    4  S      Ryd( 4S)     0.00015       1.42918
    48    C    4  S      Ryd( 5S)     0.00000      21.10460
    49    C    4  px     Val( 2p)     0.99788      -0.11534
    50    C    4  px     Ryd( 3p)     0.00092       0.65751
    51    C    4  px     Ryd( 4p)     0.00003       1.25842
    52    C    4  py     Val( 2p)     1.17535      -0.04816
    53    C    4  py     Ryd( 3p)     0.00329       1.04905
    54    C    4  py     Ryd( 4p)     0.00003       1.67898
    55    C    4  pz     Val( 2p)     1.15053      -0.09110
    56    C    4  pz     Ryd( 3p)     0.00420       0.72988
    57    C    4  pz     Ryd( 4p)     0.00035       2.25059
    58    C    4  dxy    Ryd( 3d)     0.00000       1.42458
    59    C    4  dxy    Ryd( 4d)     0.00000       2.31742
    60    C    4  dxz    Ryd( 3d)     0.00073       1.81324
    61    C    4  dxz    Ryd( 4d)     0.00004       2.40940
    62    C    4  dyz    Ryd( 3d)     0.00078       2.22677
    63    C    4  dyz    Ryd( 4d)     0.00039       2.51956
    64    C    4  dx2y2  Ryd( 3d)     0.00140       1.86988
    65    C    4  dx2y2  Ryd( 4d)     0.00003       2.56015
    66    C    4  dz2    Ryd( 3d)     0.00318       2.24712
    67    C    4  dz2    Ryd( 4d)     0.00015       2.53972
    68    C    4  f(0)   Ryd( 4f)     0.00017       4.24554
    69    C    4  f(C1)  Ryd( 4f)     0.00011       3.49396
    70    C    4  f(S1)  Ryd( 4f)     0.00015       3.69144
    71    C    4  f(C2)  Ryd( 4f)     0.00015       3.84778
    72    C    4  f(S2)  Ryd( 4f)     0.00000       3.22042
    73    C    4  f(C3)  Ryd( 4f)     0.00008       2.96458
    74    C    4  f(S3)  Ryd( 4f)     0.00015       3.25623

    75    H    5  S      Val( 1S)     0.80952       0.04365
    76    H    5  S      Ryd( 2S)     0.00083       0.88696
    77    H    5  S      Ryd( 3S)     0.00015       1.54518
    78    H    5  px     Ryd( 2p)     0.00011       2.11516
    79    H    5  py     Ryd( 2p)     0.00029       2.86173
    80    H    5  pz     Ryd( 2p)     0.00010       2.67083

    81    H    6  S      Val( 1S)     0.80952       0.04365
    82    H    6  S      Ryd( 2S)     0.00083       0.88696
    83    H    6  S      Ryd( 3S)     0.00015       1.54518
    84    H    6  px     Ryd( 2p)     0.00011       2.11516
    85    H    6  py     Ryd( 2p)     0.00029       2.86173
    86    H    6  pz     Ryd( 2p)     0.00010       2.67083

 WARNING:  1 low occupancy (<1.9990e) core orbital  found on  C    1
           1 low occupancy (<1.9990e) core orbital  found on  C    4

 WARNING:  Population inversion found on atom  C    4


 Summary of Natural Population Analysis:                  
                                                          
                                       Natural Population 
                Natural  -----------------------------------------------
    Atom  No    Charge         Core      Valence    Rydberg      Total
 -----------------------------------------------------------------------
      C    1   -0.37799      1.99895     4.35820    0.02084     6.37799
      H    2    0.18900      0.00000     0.80952    0.00148     0.81100
      H    3    0.18900      0.00000     0.80952    0.00148     0.81100
      C    4   -0.37799      1.99895     4.35820    0.02084     6.37799
      H    5    0.18900      0.00000     0.80952    0.00148     0.81100
      H    6    0.18900      0.00000     0.80952    0.00148     0.81100
 =======================================================================
   * Total *   -0.00000      3.99789    11.95450    0.04761    16.00000

                                 Natural Population      
 --------------------------------------------------------
   Core                       3.99789 ( 99.9474% of   4)
   Valence                   11.95450 ( 99.6208% of  12)
   Natural Minimal Basis     15.95239 ( 99.7024% of  16)
   Natural Rydberg Basis      0.04761 (  0.2976% of  16)
 --------------------------------------------------------

    Atom  No          Natural Electron Configuration
 ----------------------------------------------------------------------------
      C    1      [core]2S( 1.03)2p( 3.32)3p( 0.01)3d( 0.01)
      H    2            1S( 0.81)
      H    3            1S( 0.81)
      C    4      [core]2S( 1.03)2p( 3.32)3p( 0.01)3d( 0.01)
      H    5            1S( 0.81)
      H    6            1S( 0.81)


 Wiberg bond index matrix in the NAO basis:                                    

     Atom    1       2       3       4       5       6
     ---- ------  ------  ------  ------  ------  ------
   1.  C  0.0000  0.9309  0.9309  2.0588  0.0074  0.0074
   2.  H  0.9309  0.0000  0.0002  0.0074  0.0217  0.0060
   3.  H  0.9309  0.0002  0.0000  0.0074  0.0060  0.0217
   4.  C  2.0588  0.0074  0.0074  0.0000  0.9309  0.9309
   5.  H  0.0074  0.0217  0.0060  0.9309  0.0000  0.0002
   6.  H  0.0074  0.0060  0.0217  0.9309  0.0002  0.0000


 Wiberg bond index, Totals by atom:                                            

     Atom    1
     ---- ------
   1.  C  3.9353
   2.  H  0.9662
   3.  H  0.9662
   4.  C  3.9353
   5.  H  0.9662
   6.  H  0.9662


 Atom-atom overlap-weighted NAO bond order:                                    

     Atom    1       2       3       4       5       6
     ---- ------  ------  ------  ------  ------  ------
   1.  C  0.0000  0.7970  0.7970  1.5375  0.0232  0.0232
   2.  H  0.7970  0.0000 -0.0004  0.0232 -0.0025 -0.0036
   3.  H  0.7970 -0.0004  0.0000  0.0232 -0.0036 -0.0025
   4.  C  1.5375  0.0232  0.0232  0.0000  0.7970  0.7970
   5.  H  0.0232 -0.0025 -0.0036  0.7970  0.0000 -0.0004
   6.  H  0.0232 -0.0036 -0.0025  0.7970 -0.0004  0.0000


 Atom-atom overlap-weighted NAO bond order, Totals by atom:                    

     Atom    1
     ---- ------
   1.  C  3.1777
   2.  H  0.8136
   3.  H  0.8136
   4.  C  3.1777
   5.  H  0.8136
   6.  H  0.8136


 MO bond order:                                                                

     Atom    1       2       3       4       5       6
     ---- ------  ------  ------  ------  ------  ------
   1.  C  0.0000  1.5982  0.1939  1.2110  0.0742 -0.0399
   2.  H  1.5982  0.0000 -0.0175  0.0995  0.0986 -0.0596
   3.  H  0.1939 -0.0175  0.0000  0.1688 -0.0733  0.0986
   4.  C  1.2110  0.0995  0.1688  0.0000 -0.6219  0.7661
   5.  H  0.0742  0.0986 -0.0733 -0.6219  0.0000 -0.0280
   6.  H -0.0399 -0.0596  0.0986  0.7661 -0.0280  0.0000


 MO atomic valencies:                                                          

     Atom    1
     ---- ------
   1.  C  3.0374
   2.  H  1.7192
   3.  H  0.3706
   4.  C  1.6234
   5.  H -0.5505
   6.  H  0.7371


 NAO density matrix:                                                           

          NAO        1       2       3       4       5       6       7       8
      ---------- ------- ------- ------- ------- ------- ------- ------- -------
   1.  C 1 (S)    1.9989 -0.0000 -0.0000 -0.0000 -0.0000  0.0000  0.0000 -0.0000
   2.  C 1 (S)   -0.0000  1.0344  0.0000  0.0000  0.0000  0.0000  0.0000 -0.0000
   3.  C 1 (S)   -0.0000  0.0000  0.0044 -0.0000 -0.0000  0.0000  0.0000  0.0000
   4.  C 1 (S)   -0.0000  0.0000 -0.0000  0.0001 -0.0000  0.0000  0.0000  0.0000
   5.  C 1 (S)   -0.0000  0.0000 -0.0000 -0.0000  0.0000 -0.0000 -0.0000 -0.0000
   6.  C 1 (px)   0.0000  0.0000  0.0000  0.0000 -0.0000  0.9979  0.0302  0.0058
   7.  C 1 (px)   0.0000  0.0000  0.0000  0.0000 -0.0000  0.0302  0.0009  0.0002
   8.  C 1 (px)  -0.0000 -0.0000  0.0000  0.0000 -0.0000  0.0058  0.0002  0.0000
   9.  C 1 (py)   0.0000  0.0000  0.0000  0.0000 -0.0000  0.0000 -0.0000  0.0000
  10.  C 1 (py)   0.0000 -0.0000 -0.0000 -0.0000  0.0000  0.0000  0.0000  0.0000
  11.  C 1 (py)   0.0000 -0.0000 -0.0000 -0.0000  0.0000 -0.0000 -0.0000 -0.0000
  12.  C 1 (pz)   0.0153  0.1089  0.0555 -0.0065 -0.0001  0.0000  0.0000 -0.0000
  13.  C 1 (pz)  -0.0038  0.0217 -0.0040  0.0001 -0.0000  0.0000  0.0000  0.0000
  14.  C 1 (pz)   0.0013 -0.0065  0.0003  0.0002  0.0000  0.0000  0.0000  0.0000
  15.  C 1 (d1)   0.0000  0.0000  0.0000  0.0000 -0.0000  0.0000  0.0000  0.0000
  16.  C 1 (d1)   0.0000 -0.0000 -0.0000 -0.0000  0.0000 -0.0000  0.0000 -0.0000
  17.  C 1 (d2)  -0.0000 -0.0000 -0.0000 -0.0000  0.0000 -0.0269 -0.0008 -0.0002
  18.  C 1 (d2)   0.0000  0.0000 -0.0000 -0.0000  0.0000 -0.0065 -0.0002 -0.0000
  19.  C 1 (d3)   0.0000  0.0000 -0.0000 -0.0000  0.0000 -0.0000 -0.0000  0.0000
  20.  C 1 (d3)  -0.0000 -0.0000  0.0000  0.0000 -0.0000  0.0000  0.0000  0.0000
  21.  C 1 (d4)   0.0057 -0.0319 -0.0009  0.0001  0.0000 -0.0000 -0.0000  0.0000
  22.  C 1 (d4)  -0.0014  0.0034 -0.0001 -0.0000 -0.0000  0.0000  0.0000  0.0000
  23.  C 1 (d5)  -0.0034  0.0129 -0.0028  0.0004  0.0000  0.0000  0.0000  0.0000
  24.  C 1 (d5)  -0.0002  0.0051 -0.0002 -0.0001 -0.0000 -0.0000 -0.0000 -0.0000
  25.  C 1 (f1)   0.0011 -0.0095  0.0003 -0.0001 -0.0000 -0.0000 -0.0000 -0.0000
  26.  C 1 (f2)   0.0000  0.0000  0.0000  0.0000 -0.0000  0.0104  0.0003  0.0001
  27.  C 1 (f3)   0.0000  0.0000 -0.0000  0.0000  0.0000  0.0000  0.0000  0.0000
  28.  C 1 (f4)   0.0007 -0.0076 -0.0006  0.0000  0.0000 -0.0000 -0.0000 -0.0000
  29.  C 1 (f5)  -0.0000  0.0000  0.0000  0.0000  0.0000 -0.0000 -0.0000  0.0000
  30.  C 1 (f6)  -0.0000 -0.0000 -0.0000 -0.0000  0.0000 -0.0088 -0.0003 -0.0001
  31.  C 1 (f7)  -0.0000 -0.0000  0.0000  0.0000 -0.0000  0.0000  0.0000  0.0000
  32.  H 2 (S)   -0.0106  0.5240  0.0206 -0.0019 -0.0000  0.0000  0.0000  0.0000
  33.  H 2 (S)   -0.0091  0.0055 -0.0009 -0.0001 -0.0000 -0.0000 -0.0000 -0.0000
  34.  H 2 (S)   -0.0089 -0.0065  0.0000  0.0001  0.0000  0.0000  0.0000  0.0000
  35.  H 2 (px)  -0.0000 -0.0000  0.0000  0.0000 -0.0000  0.0103  0.0003  0.0001
  36.  H 2 (py)   0.0027 -0.0097 -0.0005  0.0000  0.0000  0.0000  0.0000 -0.0000
  37.  H 2 (pz)   0.0017 -0.0053  0.0001 -0.0000 -0.0000  0.0000  0.0000  0.0000
  38.  H 3 (S)   -0.0106  0.5240  0.0206 -0.0019 -0.0000  0.0000  0.0000 -0.0000
  39.  H 3 (S)   -0.0091  0.0055 -0.0009 -0.0001 -0.0000 -0.0000 -0.0000 -0.0000
  40.  H 3 (S)   -0.0089 -0.0065  0.0000  0.0001  0.0000  0.0000  0.0000  0.0000
  41.  H 3 (px)  -0.0000 -0.0000  0.0000  0.0000 -0.0000  0.0103  0.0003  0.0001
  42.  H 3 (py)  -0.0027  0.0097  0.0005 -0.0000 -0.0000 -0.0000 -0.0000 -0.0000
  43.  H 3 (pz)   0.0017 -0.0053  0.0001 -0.0000 -0.0000  0.0000  0.0000  0.0000
  44.  C 4 (S)    0.0002  0.0057  0.0118 -0.0072  0.0002 -0.0000  0.0000 -0.0000
  45.  C 4 (S)    0.0057  0.3982  0.0036  0.0103  0.0001 -0.0000 -0.0000  0.0000
  46.  C 4 (S)    0.0118  0.0036  0.0043 -0.0000 -0.0000 -0.0000 -0.0000 -0.0000
  47.  C 4 (S)   -0.0072  0.0103 -0.0000 -0.0000 -0.0000 -0.0000 -0.0000 -0.0000
  48.  C 4 (S)    0.0002  0.0001 -0.0000 -0.0000 -0.0000  0.0000  0.0000  0.0000
  49.  C 4 (px)   0.0000  0.0000  0.0000  0.0000 -0.0000  0.9979  0.0302  0.0058
  50.  C 4 (px)  -0.0000 -0.0000  0.0000  0.0000 -0.0000  0.0302  0.0009  0.0002
  51.  C 4 (px)   0.0000  0.0000  0.0000  0.0000 -0.0000  0.0058  0.0002  0.0000
  52.  C 4 (py)   0.0000  0.0000  0.0000  0.0000 -0.0000 -0.0000  0.0000 -0.0000
  53.  C 4 (py)  -0.0000  0.0000  0.0000  0.0000 -0.0000 -0.0000 -0.0000 -0.0000
  54.  C 4 (py)  -0.0000  0.0000  0.0000  0.0000 -0.0000  0.0000  0.0000  0.0000
  55.  C 4 (pz)   0.0147  0.5213 -0.0593 -0.0035 -0.0000  0.0000  0.0000 -0.0000
  56.  C 4 (pz)   0.0252 -0.0049  0.0038 -0.0002 -0.0000  0.0000  0.0000  0.0000
  57.  C 4 (pz)  -0.0049 -0.0132 -0.0002  0.0001  0.0000  0.0000  0.0000  0.0000
  58.  C 4 (d1)   0.0000 -0.0000  0.0000  0.0000  0.0000 -0.0000 -0.0000 -0.0000
  59.  C 4 (d1)   0.0000 -0.0000  0.0000  0.0000  0.0000  0.0000 -0.0000  0.0000
  60.  C 4 (d2)  -0.0000 -0.0000  0.0000  0.0000 -0.0000  0.0269  0.0008  0.0002
  61.  C 4 (d2)   0.0000  0.0000  0.0000  0.0000 -0.0000  0.0065  0.0002  0.0000
  62.  C 4 (d3)   0.0000 -0.0000  0.0000  0.0000  0.0000 -0.0000 -0.0000  0.0000
  63.  C 4 (d3)   0.0000  0.0000 -0.0000 -0.0000 -0.0000  0.0000  0.0000  0.0000
  64.  C 4 (d4)  -0.0004 -0.0000 -0.0011 -0.0004 -0.0000  0.0000  0.0000 -0.0000
  65.  C 4 (d4)   0.0008 -0.0026 -0.0001  0.0001  0.0000 -0.0000 -0.0000 -0.0000
  66.  C 4 (d5)  -0.0085  0.0359 -0.0029  0.0000  0.0000 -0.0000 -0.0000 -0.0000
  67.  C 4 (d5)   0.0017 -0.0084 -0.0001  0.0001  0.0000  0.0000  0.0000  0.0000
  68.  C 4 (f1)  -0.0025  0.0105 -0.0003  0.0001  0.0000 -0.0000 -0.0000 -0.0000
  69.  C 4 (f2)  -0.0000 -0.0000  0.0000  0.0000 -0.0000  0.0104  0.0003  0.0001
  70.  C 4 (f3)  -0.0000  0.0000  0.0000  0.0000 -0.0000 -0.0000 -0.0000 -0.0000
  71.  C 4 (f4)   0.0003 -0.0001  0.0006  0.0001  0.0000 -0.0000 -0.0000  0.0000
  72.  C 4 (f5)   0.0000 -0.0000 -0.0000 -0.0000 -0.0000 -0.0000 -0.0000  0.0000
  73.  C 4 (f6)  -0.0000 -0.0000 -0.0000 -0.0000  0.0000 -0.0088 -0.0003 -0.0001
  74.  C 4 (f7)   0.0000 -0.0000  0.0000  0.0000  0.0000 -0.0000 -0.0000  0.0000
  75.  H 5 (S)    0.0050  0.0407  0.0233  0.0060  0.0000 -0.0000 -0.0000  0.0000
  76.  H 5 (S)    0.0009 -0.0098 -0.0009  0.0001  0.0000  0.0000  0.0000  0.0000
  77.  H 5 (S)   -0.0013  0.0021 -0.0001 -0.0001 -0.0000 -0.0000 -0.0000 -0.0000
  78.  H 5 (px)  -0.0000 -0.0000  0.0000  0.0000 -0.0000  0.0103  0.0003  0.0001
  79.  H 5 (py)   0.0002 -0.0004  0.0006  0.0001  0.0000  0.0000  0.0000  0.0000
  80.  H 5 (pz)  -0.0010  0.0031 -0.0001  0.0001  0.0000  0.0000  0.0000  0.0000
  81.  H 6 (S)    0.0050  0.0407  0.0233  0.0060  0.0000 -0.0000 -0.0000 -0.0000
  82.  H 6 (S)    0.0009 -0.0098 -0.0009  0.0001  0.0000  0.0000  0.0000  0.0000
  83.  H 6 (S)   -0.0013  0.0021 -0.0001 -0.0001 -0.0000 -0.0000 -0.0000 -0.0000
  84.  H 6 (px)  -0.0000 -0.0000  0.0000  0.0000 -0.0000  0.0103  0.0003  0.0001
  85.  H 6 (py)  -0.0002  0.0004 -0.0006 -0.0001 -0.0000 -0.0000 -0.0000 -0.0000
  86.  H 6 (pz)  -0.0010  0.0031 -0.0001  0.0001  0.0000  0.0000  0.0000  0.0000

          NAO        9      10      11      12      13      14      15      16
      ---------- ------- ------- ------- ------- ------- ------- ------- -------
   1.  C 1 (S)    0.0000  0.0000  0.0000  0.0153 -0.0038  0.0013  0.0000  0.0000
   2.  C 1 (S)    0.0000 -0.0000 -0.0000  0.1089  0.0217 -0.0065  0.0000 -0.0000
   3.  C 1 (S)    0.0000 -0.0000 -0.0000  0.0555 -0.0040  0.0003  0.0000 -0.0000
   4.  C 1 (S)    0.0000 -0.0000 -0.0000 -0.0065  0.0001  0.0002  0.0000 -0.0000
   5.  C 1 (S)   -0.0000  0.0000  0.0000 -0.0001 -0.0000  0.0000 -0.0000  0.0000
   6.  C 1 (px)   0.0000  0.0000 -0.0000  0.0000  0.0000  0.0000  0.0000 -0.0000
   7.  C 1 (px)  -0.0000  0.0000 -0.0000  0.0000  0.0000  0.0000  0.0000  0.0000
   8.  C 1 (px)   0.0000  0.0000 -0.0000 -0.0000  0.0000  0.0000  0.0000 -0.0000
   9.  C 1 (py)   1.1753  0.0166  0.0020  0.0000  0.0000  0.0000  0.0000  0.0000
  10.  C 1 (py)   0.0166  0.0033  0.0003  0.0000  0.0000 -0.0000 -0.0000  0.0000
  11.  C 1 (py)   0.0020  0.0003  0.0000  0.0000 -0.0000 -0.0000 -0.0000  0.0000
  12.  C 1 (pz)   0.0000  0.0000  0.0000  1.1505 -0.0469 -0.0078  0.0000 -0.0000
  13.  C 1 (pz)   0.0000  0.0000 -0.0000 -0.0469  0.0042 -0.0005 -0.0000  0.0000
  14.  C 1 (pz)   0.0000 -0.0000 -0.0000 -0.0078 -0.0005  0.0003  0.0000 -0.0000
  15.  C 1 (d1)   0.0000 -0.0000 -0.0000  0.0000 -0.0000  0.0000  0.0000 -0.0000
  16.  C 1 (d1)   0.0000  0.0000  0.0000 -0.0000  0.0000 -0.0000 -0.0000  0.0000
  17.  C 1 (d2)   0.0000  0.0000  0.0000 -0.0000 -0.0000 -0.0000 -0.0000  0.0000
  18.  C 1 (d2)  -0.0000 -0.0000  0.0000  0.0000 -0.0000 -0.0000 -0.0000 -0.0000
  19.  C 1 (d3)   0.0301  0.0006  0.0001 -0.0000 -0.0000 -0.0000  0.0000  0.0000
  20.  C 1 (d3)   0.0045  0.0011  0.0001  0.0000 -0.0000  0.0000 -0.0000  0.0000
  21.  C 1 (d4)  -0.0000 -0.0000  0.0000 -0.0243  0.0001  0.0004 -0.0000  0.0000
  22.  C 1 (d4)   0.0000 -0.0000 -0.0000  0.0016  0.0002 -0.0001 -0.0000  0.0000
  23.  C 1 (d5)   0.0000 -0.0000 -0.0000 -0.0567  0.0028  0.0003 -0.0000  0.0000
  24.  C 1 (d5)  -0.0000  0.0000  0.0000  0.0050  0.0003 -0.0002 -0.0000  0.0000
  25.  C 1 (f1)  -0.0000 -0.0000 -0.0000  0.0080 -0.0005 -0.0000  0.0000  0.0000
  26.  C 1 (f2)  -0.0000 -0.0000 -0.0000  0.0000  0.0000  0.0000  0.0000  0.0000
  27.  C 1 (f3)   0.0119  0.0005  0.0000  0.0000  0.0000 -0.0000 -0.0000  0.0000
  28.  C 1 (f4)  -0.0000 -0.0000 -0.0000 -0.0106  0.0004  0.0001 -0.0000  0.0000
  29.  C 1 (f5)   0.0000 -0.0000 -0.0000 -0.0000 -0.0000  0.0000 -0.0000 -0.0000
  30.  C 1 (f6)  -0.0000 -0.0000  0.0000 -0.0000 -0.0000 -0.0000 -0.0000  0.0000
  31.  C 1 (f7)  -0.0131 -0.0002 -0.0000  0.0000 -0.0000  0.0000 -0.0000 -0.0000
  32.  H 2 (S)    0.6751  0.0177  0.0018  0.4444 -0.0073 -0.0051  0.0000  0.0000
  33.  H 2 (S)    0.0040 -0.0011 -0.0001 -0.0036  0.0009 -0.0003  0.0000 -0.0000
  34.  H 2 (S)    0.0075  0.0000  0.0000 -0.0036 -0.0001  0.0001  0.0000  0.0000
  35.  H 2 (px)  -0.0000 -0.0000 -0.0000 -0.0000  0.0000  0.0000  0.0000  0.0000
  36.  H 2 (py)  -0.0094 -0.0005 -0.0000 -0.0110  0.0003  0.0001 -0.0000 -0.0000
  37.  H 2 (pz)  -0.0085  0.0000 -0.0000  0.0015 -0.0002  0.0000 -0.0000 -0.0000
  38.  H 3 (S)   -0.6751 -0.0177 -0.0018  0.4444 -0.0073 -0.0051  0.0000 -0.0000
  39.  H 3 (S)   -0.0040  0.0011  0.0001 -0.0036  0.0009 -0.0003 -0.0000  0.0000
  40.  H 3 (S)   -0.0075 -0.0000 -0.0000 -0.0036 -0.0001  0.0001 -0.0000 -0.0000
  41.  H 3 (px)  -0.0000 -0.0000 -0.0000 -0.0000  0.0000  0.0000  0.0000  0.0000
  42.  H 3 (py)  -0.0094 -0.0005 -0.0000  0.0110 -0.0003 -0.0001  0.0000 -0.0000
  43.  H 3 (pz)   0.0085 -0.0000  0.0000  0.0015 -0.0002  0.0000  0.0000  0.0000
  44.  C 4 (S)   -0.0000 -0.0000 -0.0000 -0.0147 -0.0252  0.0049 -0.0000  0.0000
  45.  C 4 (S)   -0.0000  0.0000  0.0000 -0.5213  0.0049  0.0132  0.0000 -0.0000
  46.  C 4 (S)   -0.0000  0.0000  0.0000  0.0593 -0.0038  0.0002  0.0000 -0.0000
  47.  C 4 (S)   -0.0000  0.0000  0.0000  0.0035  0.0002 -0.0001 -0.0000 -0.0000
  48.  C 4 (S)    0.0000 -0.0000 -0.0000  0.0000  0.0000 -0.0000 -0.0000  0.0000
  49.  C 4 (px)   0.0000  0.0000 -0.0000  0.0000  0.0000  0.0000  0.0000 -0.0000
  50.  C 4 (px)  -0.0000 -0.0000 -0.0000 -0.0000  0.0000  0.0000  0.0000 -0.0000
  51.  C 4 (px)  -0.0000 -0.0000 -0.0000 -0.0000  0.0000  0.0000  0.0000  0.0000
  52.  C 4 (py)   0.2225 -0.0557 -0.0046 -0.0000  0.0000  0.0000  0.0000 -0.0000
  53.  C 4 (py)  -0.0557 -0.0022 -0.0002 -0.0000  0.0000  0.0000  0.0000 -0.0000
  54.  C 4 (py)  -0.0046 -0.0002 -0.0000 -0.0000 -0.0000  0.0000  0.0000 -0.0000
  55.  C 4 (pz)   0.0000  0.0000  0.0000 -0.5257  0.0639 -0.0118 -0.0000  0.0000
  56.  C 4 (pz)   0.0000  0.0000  0.0000  0.0639 -0.0035 -0.0001  0.0000 -0.0000
  57.  C 4 (pz)   0.0000  0.0000  0.0000 -0.0118 -0.0001  0.0003  0.0000  0.0000
  58.  C 4 (d1)   0.0000 -0.0000 -0.0000  0.0000 -0.0000  0.0000  0.0000 -0.0000
  59.  C 4 (d1)  -0.0000 -0.0000 -0.0000  0.0000 -0.0000  0.0000  0.0000 -0.0000
  60.  C 4 (d2)   0.0000  0.0000 -0.0000 -0.0000  0.0000  0.0000  0.0000  0.0000
  61.  C 4 (d2)  -0.0000 -0.0000 -0.0000  0.0000  0.0000  0.0000  0.0000  0.0000
  62.  C 4 (d3)  -0.0028  0.0015  0.0001  0.0000 -0.0000 -0.0000 -0.0000  0.0000
  63.  C 4 (d3)   0.0196  0.0007  0.0001  0.0000  0.0000  0.0000 -0.0000  0.0000
  64.  C 4 (d4)   0.0000 -0.0000 -0.0000  0.0072  0.0009 -0.0006 -0.0000  0.0000
  65.  C 4 (d4)  -0.0000  0.0000  0.0000 -0.0043  0.0000  0.0001  0.0000  0.0000
  66.  C 4 (d5)  -0.0000  0.0000  0.0000 -0.0341  0.0034 -0.0004 -0.0000  0.0000
  67.  C 4 (d5)   0.0000 -0.0000 -0.0000 -0.0083 -0.0001  0.0002  0.0000  0.0000
  68.  C 4 (f1)  -0.0000  0.0000  0.0000 -0.0070  0.0005  0.0000 -0.0000 -0.0000
  69.  C 4 (f2)   0.0000  0.0000 -0.0000 -0.0000 -0.0000  0.0000 -0.0000 -0.0000
  70.  C 4 (f3)  -0.0035 -0.0007 -0.0001 -0.0000  0.0000  0.0000  0.0000 -0.0000
  71.  C 4 (f4)  -0.0000  0.0000 -0.0000  0.0030 -0.0005  0.0002  0.0000 -0.0000
  72.  C 4 (f5)  -0.0000  0.0000  0.0000  0.0000  0.0000 -0.0000 -0.0000  0.0000
  73.  C 4 (f6)  -0.0000 -0.0000  0.0000 -0.0000 -0.0000 -0.0000 -0.0000  0.0000
  74.  C 4 (f7)  -0.0027  0.0006  0.0001  0.0000 -0.0000 -0.0000 -0.0000  0.0000
  75.  H 5 (S)    0.0283  0.0357  0.0030 -0.0340 -0.0200  0.0099 -0.0000  0.0000
  76.  H 5 (S)   -0.0221 -0.0003 -0.0000 -0.0186  0.0006  0.0002 -0.0000 -0.0000
  77.  H 5 (S)   -0.0031  0.0003  0.0000  0.0050  0.0002 -0.0002 -0.0000  0.0000
  78.  H 5 (px)  -0.0000 -0.0000 -0.0000 -0.0000  0.0000  0.0000  0.0000  0.0000
  79.  H 5 (py)   0.0046  0.0006  0.0001  0.0011 -0.0005  0.0002  0.0000  0.0000
  80.  H 5 (pz)  -0.0042  0.0003  0.0000 -0.0037  0.0002  0.0000 -0.0000  0.0000
  81.  H 6 (S)   -0.0283 -0.0357 -0.0030 -0.0340 -0.0200  0.0099  0.0000 -0.0000
  82.  H 6 (S)    0.0221  0.0003  0.0000 -0.0186  0.0006  0.0002 -0.0000  0.0000
  83.  H 6 (S)    0.0031 -0.0003 -0.0000  0.0050  0.0002 -0.0002  0.0000 -0.0000
  84.  H 6 (px)  -0.0000 -0.0000 -0.0000 -0.0000  0.0000  0.0000 -0.0000 -0.0000
  85.  H 6 (py)   0.0046  0.0006  0.0001 -0.0011  0.0005 -0.0002 -0.0000  0.0000
  86.  H 6 (pz)   0.0042 -0.0003 -0.0000 -0.0037  0.0002  0.0000  0.0000 -0.0000

          NAO       17      18      19      20      21      22      23      24
      ---------- ------- ------- ------- ------- ------- ------- ------- -------
   1.  C 1 (S)   -0.0000  0.0000  0.0000 -0.0000  0.0057 -0.0014 -0.0034 -0.0002
   2.  C 1 (S)   -0.0000  0.0000  0.0000 -0.0000 -0.0319  0.0034  0.0129  0.0051
   3.  C 1 (S)   -0.0000 -0.0000 -0.0000  0.0000 -0.0009 -0.0001 -0.0028 -0.0002
   4.  C 1 (S)   -0.0000 -0.0000 -0.0000  0.0000  0.0001 -0.0000  0.0004 -0.0001
   5.  C 1 (S)    0.0000  0.0000  0.0000 -0.0000  0.0000 -0.0000  0.0000 -0.0000
   6.  C 1 (px)  -0.0269 -0.0065 -0.0000  0.0000 -0.0000  0.0000  0.0000 -0.0000
   7.  C 1 (px)  -0.0008 -0.0002 -0.0000  0.0000 -0.0000  0.0000  0.0000 -0.0000
   8.  C 1 (px)  -0.0002 -0.0000  0.0000  0.0000  0.0000  0.0000  0.0000 -0.0000
   9.  C 1 (py)   0.0000 -0.0000  0.0301  0.0045 -0.0000  0.0000  0.0000 -0.0000
  10.  C 1 (py)   0.0000 -0.0000  0.0006  0.0011 -0.0000 -0.0000 -0.0000  0.0000
  11.  C 1 (py)   0.0000  0.0000  0.0001  0.0001  0.0000 -0.0000 -0.0000  0.0000
  12.  C 1 (pz)  -0.0000  0.0000 -0.0000  0.0000 -0.0243  0.0016 -0.0567  0.0050
  13.  C 1 (pz)  -0.0000 -0.0000 -0.0000 -0.0000  0.0001  0.0002  0.0028  0.0003
  14.  C 1 (pz)  -0.0000 -0.0000 -0.0000  0.0000  0.0004 -0.0001  0.0003 -0.0002
  15.  C 1 (d1)  -0.0000 -0.0000  0.0000 -0.0000 -0.0000 -0.0000 -0.0000 -0.0000
  16.  C 1 (d1)   0.0000 -0.0000  0.0000  0.0000  0.0000  0.0000  0.0000  0.0000
  17.  C 1 (d2)   0.0007  0.0002  0.0000 -0.0000  0.0000 -0.0000 -0.0000  0.0000
  18.  C 1 (d2)   0.0002  0.0000 -0.0000 -0.0000 -0.0000 -0.0000 -0.0000  0.0000
  19.  C 1 (d3)   0.0000 -0.0000  0.0008  0.0002 -0.0000 -0.0000 -0.0000 -0.0000
  20.  C 1 (d3)  -0.0000 -0.0000  0.0002  0.0004  0.0000  0.0000  0.0000  0.0000
  21.  C 1 (d4)   0.0000 -0.0000 -0.0000  0.0000  0.0014 -0.0001  0.0007 -0.0003
  22.  C 1 (d4)  -0.0000 -0.0000 -0.0000  0.0000 -0.0001  0.0000 -0.0000  0.0001
  23.  C 1 (d5)  -0.0000 -0.0000 -0.0000  0.0000  0.0007 -0.0000  0.0032 -0.0002
  24.  C 1 (d5)   0.0000  0.0000 -0.0000  0.0000 -0.0003  0.0001 -0.0002  0.0002
  25.  C 1 (f1)   0.0000  0.0000 -0.0000  0.0000  0.0001 -0.0000 -0.0006  0.0000
  26.  C 1 (f2)  -0.0003 -0.0001 -0.0000 -0.0000 -0.0000  0.0000  0.0000 -0.0000
  27.  C 1 (f3)  -0.0000 -0.0000  0.0003  0.0001  0.0000 -0.0000 -0.0000  0.0000
  28.  C 1 (f4)   0.0000  0.0000 -0.0000  0.0000  0.0004 -0.0000  0.0004 -0.0001
  29.  C 1 (f5)   0.0000 -0.0000  0.0000 -0.0000 -0.0000 -0.0000  0.0000 -0.0000
  30.  C 1 (f6)   0.0002  0.0001  0.0000 -0.0000  0.0000 -0.0000 -0.0000  0.0000
  31.  C 1 (f7)  -0.0000  0.0000 -0.0003 -0.0000  0.0000  0.0000  0.0000 -0.0000
  32.  H 2 (S)    0.0000 -0.0000  0.0177  0.0054 -0.0233  0.0020 -0.0132  0.0037
  33.  H 2 (S)    0.0000  0.0000  0.0000 -0.0004 -0.0002  0.0001  0.0002  0.0002
  34.  H 2 (S)   -0.0000 -0.0000  0.0002 -0.0000  0.0002 -0.0000  0.0001 -0.0001
  35.  H 2 (px)  -0.0003 -0.0001 -0.0000  0.0000  0.0000  0.0000  0.0000 -0.0000
  36.  H 2 (py)  -0.0000  0.0000 -0.0003 -0.0002  0.0005 -0.0000  0.0004 -0.0001
  37.  H 2 (pz)  -0.0000 -0.0000 -0.0002  0.0000  0.0001 -0.0000 -0.0002 -0.0000
  38.  H 3 (S)   -0.0000  0.0000 -0.0177 -0.0054 -0.0233  0.0020 -0.0132  0.0037
  39.  H 3 (S)    0.0000  0.0000 -0.0000  0.0004 -0.0002  0.0001  0.0002  0.0002
  40.  H 3 (S)   -0.0000 -0.0000 -0.0002  0.0000  0.0002 -0.0000  0.0001 -0.0001
  41.  H 3 (px)  -0.0003 -0.0001 -0.0000  0.0000  0.0000  0.0000  0.0000 -0.0000
  42.  H 3 (py)   0.0000  0.0000 -0.0003 -0.0002 -0.0005  0.0000 -0.0004  0.0001
  43.  H 3 (pz)  -0.0000 -0.0000  0.0002 -0.0000  0.0001 -0.0000 -0.0002 -0.0000
  44.  C 4 (S)   -0.0000  0.0000 -0.0000  0.0000 -0.0004  0.0008 -0.0085  0.0017
  45.  C 4 (S)    0.0000 -0.0000  0.0000 -0.0000 -0.0000 -0.0026  0.0359 -0.0084
  46.  C 4 (S)    0.0000  0.0000  0.0000 -0.0000 -0.0011 -0.0001 -0.0029 -0.0001
  47.  C 4 (S)    0.0000  0.0000  0.0000 -0.0000 -0.0004  0.0001  0.0000  0.0001
  48.  C 4 (S)   -0.0000 -0.0000 -0.0000  0.0000 -0.0000  0.0000  0.0000  0.0000
  49.  C 4 (px)  -0.0269 -0.0065 -0.0000  0.0000 -0.0000  0.0000  0.0000 -0.0000
  50.  C 4 (px)  -0.0008 -0.0002 -0.0000  0.0000 -0.0000  0.0000  0.0000 -0.0000
  51.  C 4 (px)  -0.0002 -0.0000 -0.0000  0.0000 -0.0000  0.0000  0.0000 -0.0000
  52.  C 4 (py)  -0.0000  0.0000  0.0028 -0.0196 -0.0000  0.0000  0.0000 -0.0000
  53.  C 4 (py)  -0.0000  0.0000 -0.0015 -0.0007  0.0000  0.0000  0.0000 -0.0000
  54.  C 4 (py)  -0.0000 -0.0000 -0.0001 -0.0001 -0.0000  0.0000  0.0000 -0.0000
  55.  C 4 (pz)  -0.0000  0.0000  0.0000 -0.0000 -0.0072  0.0043  0.0341  0.0083
  56.  C 4 (pz)  -0.0000 -0.0000  0.0000 -0.0000 -0.0009 -0.0000 -0.0034  0.0001
  57.  C 4 (pz)  -0.0000 -0.0000  0.0000 -0.0000  0.0006 -0.0001  0.0004 -0.0002
  58.  C 4 (d1)   0.0000 -0.0000  0.0000 -0.0000  0.0000 -0.0000 -0.0000 -0.0000
  59.  C 4 (d1)   0.0000 -0.0000 -0.0000 -0.0000  0.0000 -0.0000 -0.0000 -0.0000
  60.  C 4 (d2)  -0.0007 -0.0002 -0.0000  0.0000 -0.0000  0.0000  0.0000 -0.0000
  61.  C 4 (d2)  -0.0002 -0.0000 -0.0000  0.0000 -0.0000  0.0000  0.0000 -0.0000
  62.  C 4 (d3)   0.0000 -0.0000  0.0000  0.0005 -0.0000  0.0000 -0.0000  0.0000
  63.  C 4 (d3)  -0.0000 -0.0000  0.0005  0.0002  0.0000 -0.0000  0.0000 -0.0000
  64.  C 4 (d4)  -0.0000  0.0000 -0.0000  0.0000 -0.0002  0.0002 -0.0005  0.0004
  65.  C 4 (d4)   0.0000  0.0000  0.0000 -0.0000  0.0002 -0.0000  0.0002 -0.0001
  66.  C 4 (d5)   0.0000  0.0000 -0.0000  0.0000 -0.0005  0.0002  0.0023  0.0003
  67.  C 4 (d5)  -0.0000 -0.0000  0.0000 -0.0000  0.0004 -0.0001  0.0003 -0.0001
  68.  C 4 (f1)   0.0000  0.0000 -0.0000  0.0000 -0.0002  0.0000  0.0006 -0.0000
  69.  C 4 (f2)  -0.0003 -0.0001  0.0000  0.0000  0.0000  0.0000  0.0000 -0.0000
  70.  C 4 (f3)   0.0000  0.0000 -0.0001 -0.0002  0.0000  0.0000  0.0000 -0.0000
  71.  C 4 (f4)   0.0000 -0.0000 -0.0000  0.0000 -0.0000 -0.0000 -0.0001 -0.0001
  72.  C 4 (f5)   0.0000 -0.0000 -0.0000  0.0000  0.0000  0.0000 -0.0000  0.0000
  73.  C 4 (f6)   0.0002  0.0001  0.0000 -0.0000  0.0000 -0.0000 -0.0000  0.0000
  74.  C 4 (f7)   0.0000 -0.0000 -0.0000  0.0002 -0.0000  0.0000 -0.0000  0.0000
  75.  H 5 (S)    0.0000 -0.0000  0.0025  0.0124  0.0010 -0.0026  0.0042 -0.0066
  76.  H 5 (S)   -0.0000 -0.0000 -0.0006 -0.0001  0.0006 -0.0001  0.0008 -0.0001
  77.  H 5 (S)    0.0000  0.0000 -0.0001  0.0001 -0.0002  0.0000 -0.0002  0.0001
  78.  H 5 (px)  -0.0003 -0.0001 -0.0000  0.0000 -0.0000  0.0000  0.0000 -0.0000
  79.  H 5 (py)  -0.0000 -0.0000  0.0001  0.0002  0.0000 -0.0001 -0.0000 -0.0001
  80.  H 5 (pz)  -0.0000 -0.0000 -0.0001  0.0001 -0.0000 -0.0000  0.0003 -0.0000
  81.  H 6 (S)   -0.0000  0.0000 -0.0025 -0.0124  0.0010 -0.0026  0.0042 -0.0066
  82.  H 6 (S)   -0.0000 -0.0000  0.0006  0.0001  0.0006 -0.0001  0.0008 -0.0001
  83.  H 6 (S)    0.0000  0.0000  0.0001 -0.0001 -0.0002  0.0000 -0.0002  0.0001
  84.  H 6 (px)  -0.0003 -0.0001 -0.0000  0.0000 -0.0000  0.0000  0.0000 -0.0000
  85.  H 6 (py)   0.0000  0.0000  0.0001  0.0002 -0.0000  0.0001  0.0000  0.0001
  86.  H 6 (pz)  -0.0000 -0.0000  0.0001 -0.0001 -0.0000 -0.0000  0.0003 -0.0000

          NAO       25      26      27      28      29      30      31      32
      ---------- ------- ------- ------- ------- ------- ------- ------- -------
   1.  C 1 (S)    0.0011  0.0000  0.0000  0.0007 -0.0000 -0.0000 -0.0000 -0.0106
   2.  C 1 (S)   -0.0095  0.0000  0.0000 -0.0076  0.0000 -0.0000 -0.0000  0.5240
   3.  C 1 (S)    0.0003  0.0000 -0.0000 -0.0006  0.0000 -0.0000  0.0000  0.0206
   4.  C 1 (S)   -0.0001  0.0000  0.0000  0.0000  0.0000 -0.0000  0.0000 -0.0019
   5.  C 1 (S)   -0.0000 -0.0000  0.0000  0.0000  0.0000  0.0000 -0.0000 -0.0000
   6.  C 1 (px)  -0.0000  0.0104  0.0000 -0.0000 -0.0000 -0.0088  0.0000  0.0000
   7.  C 1 (px)  -0.0000  0.0003  0.0000 -0.0000 -0.0000 -0.0003  0.0000  0.0000
   8.  C 1 (px)  -0.0000  0.0001  0.0000 -0.0000  0.0000 -0.0001  0.0000  0.0000
   9.  C 1 (py)  -0.0000 -0.0000  0.0119 -0.0000  0.0000 -0.0000 -0.0131  0.6751
  10.  C 1 (py)  -0.0000 -0.0000  0.0005 -0.0000 -0.0000 -0.0000 -0.0002  0.0177
  11.  C 1 (py)  -0.0000 -0.0000  0.0000 -0.0000 -0.0000  0.0000 -0.0000  0.0018
  12.  C 1 (pz)   0.0080  0.0000  0.0000 -0.0106 -0.0000 -0.0000  0.0000  0.4444
  13.  C 1 (pz)  -0.0005  0.0000  0.0000  0.0004 -0.0000 -0.0000 -0.0000 -0.0073
  14.  C 1 (pz)  -0.0000  0.0000 -0.0000  0.0001  0.0000 -0.0000  0.0000 -0.0051
  15.  C 1 (d1)   0.0000  0.0000 -0.0000 -0.0000 -0.0000 -0.0000 -0.0000  0.0000
  16.  C 1 (d1)   0.0000  0.0000  0.0000  0.0000 -0.0000  0.0000 -0.0000  0.0000
  17.  C 1 (d2)   0.0000 -0.0003 -0.0000  0.0000  0.0000  0.0002 -0.0000  0.0000
  18.  C 1 (d2)   0.0000 -0.0001 -0.0000  0.0000 -0.0000  0.0001  0.0000 -0.0000
  19.  C 1 (d3)  -0.0000 -0.0000  0.0003 -0.0000  0.0000  0.0000 -0.0003  0.0177
  20.  C 1 (d3)   0.0000 -0.0000  0.0001  0.0000 -0.0000 -0.0000 -0.0000  0.0054
  21.  C 1 (d4)   0.0001 -0.0000  0.0000  0.0004 -0.0000  0.0000  0.0000 -0.0233
  22.  C 1 (d4)  -0.0000  0.0000 -0.0000 -0.0000 -0.0000 -0.0000  0.0000  0.0020
  23.  C 1 (d5)  -0.0006  0.0000 -0.0000  0.0004  0.0000 -0.0000  0.0000 -0.0132
  24.  C 1 (d5)   0.0000 -0.0000  0.0000 -0.0001 -0.0000  0.0000 -0.0000  0.0037
  25.  C 1 (f1)   0.0002 -0.0000  0.0000 -0.0000 -0.0000  0.0000 -0.0000 -0.0019
  26.  C 1 (f2)  -0.0000  0.0001  0.0000 -0.0000 -0.0000 -0.0001  0.0000 -0.0000
  27.  C 1 (f3)   0.0000  0.0000  0.0002 -0.0000 -0.0000 -0.0000 -0.0001  0.0076
  28.  C 1 (f4)  -0.0000 -0.0000 -0.0000  0.0001 -0.0000  0.0000  0.0000 -0.0073
  29.  C 1 (f5)  -0.0000 -0.0000 -0.0000 -0.0000  0.0000 -0.0000 -0.0000 -0.0000
  30.  C 1 (f6)   0.0000 -0.0001 -0.0000  0.0000 -0.0000  0.0001 -0.0000 -0.0000
  31.  C 1 (f7)  -0.0000  0.0000 -0.0001  0.0000 -0.0000 -0.0000  0.0001 -0.0075
  32.  H 2 (S)   -0.0019 -0.0000  0.0076 -0.0073 -0.0000 -0.0000 -0.0075  0.8095
  33.  H 2 (S)   -0.0000 -0.0000 -0.0001  0.0000  0.0000  0.0000 -0.0000  0.0000
  34.  H 2 (S)    0.0000  0.0000  0.0001  0.0001  0.0000 -0.0000 -0.0001  0.0000
  35.  H 2 (px)  -0.0000  0.0001  0.0000 -0.0000 -0.0000 -0.0001  0.0000 -0.0000
  36.  H 2 (py)   0.0000  0.0000 -0.0001  0.0002  0.0000 -0.0000  0.0001 -0.0146
  37.  H 2 (pz)   0.0001  0.0000 -0.0001  0.0000 -0.0000 -0.0000  0.0001 -0.0065
  38.  H 3 (S)   -0.0019  0.0000 -0.0076 -0.0073  0.0000  0.0000  0.0075 -0.0091
  39.  H 3 (S)   -0.0000 -0.0000  0.0001  0.0000 -0.0000  0.0000  0.0000  0.0013
  40.  H 3 (S)    0.0000  0.0000 -0.0001  0.0001 -0.0000 -0.0000  0.0001 -0.0081
  41.  H 3 (px)  -0.0000  0.0001  0.0000 -0.0000 -0.0000 -0.0001  0.0000 -0.0000
  42.  H 3 (py)  -0.0000 -0.0000 -0.0001 -0.0002  0.0000  0.0000  0.0001  0.0021
  43.  H 3 (pz)   0.0001  0.0000  0.0001  0.0000  0.0000 -0.0000 -0.0001  0.0025
  44.  C 4 (S)    0.0025  0.0000 -0.0000 -0.0003 -0.0000 -0.0000  0.0000  0.0050
  45.  C 4 (S)   -0.0105 -0.0000  0.0000  0.0001  0.0000  0.0000 -0.0000  0.0407
  46.  C 4 (S)    0.0003 -0.0000  0.0000 -0.0006  0.0000  0.0000 -0.0000  0.0233
  47.  C 4 (S)   -0.0001 -0.0000  0.0000 -0.0001  0.0000  0.0000 -0.0000  0.0060
  48.  C 4 (S)   -0.0000  0.0000 -0.0000 -0.0000  0.0000 -0.0000  0.0000  0.0000
  49.  C 4 (px)  -0.0000  0.0104  0.0000 -0.0000 -0.0000 -0.0088  0.0000  0.0000
  50.  C 4 (px)  -0.0000  0.0003  0.0000 -0.0000 -0.0000 -0.0003  0.0000 -0.0000
  51.  C 4 (px)  -0.0000  0.0001  0.0000 -0.0000 -0.0000 -0.0001  0.0000 -0.0000
  52.  C 4 (py)  -0.0000  0.0000 -0.0035 -0.0000  0.0000  0.0000 -0.0027 -0.0283
  53.  C 4 (py)  -0.0000  0.0000 -0.0007  0.0000  0.0000  0.0000  0.0006 -0.0357
  54.  C 4 (py)  -0.0000  0.0000 -0.0001 -0.0000  0.0000 -0.0000  0.0001 -0.0030
  55.  C 4 (pz)  -0.0070  0.0000 -0.0000  0.0030 -0.0000 -0.0000 -0.0000  0.0340
  56.  C 4 (pz)   0.0005  0.0000  0.0000 -0.0005 -0.0000 -0.0000 -0.0000  0.0200
  57.  C 4 (pz)   0.0000  0.0000  0.0000  0.0002  0.0000 -0.0000 -0.0000 -0.0099
  58.  C 4 (d1)   0.0000 -0.0000 -0.0000 -0.0000 -0.0000  0.0000 -0.0000  0.0000
  59.  C 4 (d1)   0.0000 -0.0000 -0.0000  0.0000 -0.0000 -0.0000  0.0000 -0.0000
  60.  C 4 (d2)  -0.0000  0.0003  0.0000 -0.0000 -0.0000 -0.0002  0.0000  0.0000
  61.  C 4 (d2)  -0.0000  0.0001  0.0000 -0.0000 -0.0000 -0.0001  0.0000  0.0000
  62.  C 4 (d3)   0.0000 -0.0000  0.0001 -0.0000 -0.0000  0.0000  0.0000  0.0025
  63.  C 4 (d3)  -0.0000 -0.0000  0.0002  0.0000 -0.0000 -0.0000 -0.0002  0.0124
  64.  C 4 (d4)   0.0002  0.0000 -0.0000  0.0000 -0.0000 -0.0000  0.0000  0.0010
  65.  C 4 (d4)  -0.0000 -0.0000  0.0000  0.0000  0.0000  0.0000 -0.0000 -0.0026
  66.  C 4 (d5)  -0.0006 -0.0000  0.0000  0.0001  0.0000  0.0000  0.0000  0.0042
  67.  C 4 (d5)   0.0000  0.0000 -0.0000  0.0001  0.0000 -0.0000  0.0000 -0.0066
  68.  C 4 (f1)  -0.0002 -0.0000  0.0000 -0.0000  0.0000  0.0000 -0.0000  0.0027
  69.  C 4 (f2)  -0.0000  0.0001  0.0000 -0.0000  0.0000 -0.0001 -0.0000  0.0000
  70.  C 4 (f3)  -0.0000 -0.0000 -0.0001  0.0000  0.0000  0.0000  0.0000 -0.0037
  71.  C 4 (f4)  -0.0000 -0.0000  0.0000 -0.0001  0.0000  0.0000  0.0000  0.0014
  72.  C 4 (f5)   0.0000 -0.0000 -0.0000  0.0000  0.0000 -0.0000  0.0000 -0.0000
  73.  C 4 (f6)   0.0000 -0.0001 -0.0000  0.0000  0.0000  0.0001 -0.0000 -0.0000
  74.  C 4 (f7)   0.0000 -0.0000  0.0000 -0.0000 -0.0000 -0.0000  0.0000  0.0002
  75.  H 5 (S)   -0.0027 -0.0000  0.0037 -0.0014 -0.0000 -0.0000 -0.0002  0.1432
  76.  H 5 (S)   -0.0001  0.0000 -0.0002  0.0002 -0.0000 -0.0000  0.0002 -0.0237
  77.  H 5 (S)    0.0000 -0.0000  0.0000 -0.0000 -0.0000  0.0000  0.0000  0.0016
  78.  H 5 (px)  -0.0000  0.0001  0.0000 -0.0000 -0.0000 -0.0001  0.0000 -0.0000
  79.  H 5 (py)  -0.0000  0.0000  0.0001 -0.0000 -0.0000 -0.0000 -0.0000  0.0048
  80.  H 5 (pz)  -0.0001 -0.0000 -0.0000  0.0000 -0.0000 -0.0000  0.0000 -0.0010
  81.  H 6 (S)   -0.0027  0.0000 -0.0037 -0.0014  0.0000  0.0000  0.0002 -0.0769
  82.  H 6 (S)   -0.0001  0.0000  0.0002  0.0002  0.0000 -0.0000 -0.0002  0.0017
  83.  H 6 (S)    0.0000 -0.0000 -0.0000 -0.0000  0.0000  0.0000 -0.0000  0.0032
  84.  H 6 (px)  -0.0000  0.0001  0.0000 -0.0000  0.0000 -0.0001  0.0000 -0.0000
  85.  H 6 (py)   0.0000 -0.0000  0.0001  0.0000 -0.0000  0.0000 -0.0000  0.0034
  86.  H 6 (pz)  -0.0001  0.0000  0.0000  0.0000  0.0000 -0.0000 -0.0000  0.0016

          NAO       33      34      35      36      37      38      39      40
      ---------- ------- ------- ------- ------- ------- ------- ------- -------
   1.  C 1 (S)   -0.0091 -0.0089 -0.0000  0.0027  0.0017 -0.0106 -0.0091 -0.0089
   2.  C 1 (S)    0.0055 -0.0065 -0.0000 -0.0097 -0.0053  0.5240  0.0055 -0.0065
   3.  C 1 (S)   -0.0009  0.0000  0.0000 -0.0005  0.0001  0.0206 -0.0009  0.0000
   4.  C 1 (S)   -0.0001  0.0001  0.0000  0.0000 -0.0000 -0.0019 -0.0001  0.0001
   5.  C 1 (S)   -0.0000  0.0000 -0.0000  0.0000 -0.0000 -0.0000 -0.0000  0.0000
   6.  C 1 (px)  -0.0000  0.0000  0.0103  0.0000  0.0000  0.0000 -0.0000  0.0000
   7.  C 1 (px)  -0.0000  0.0000  0.0003  0.0000  0.0000  0.0000 -0.0000  0.0000
   8.  C 1 (px)  -0.0000  0.0000  0.0001 -0.0000  0.0000 -0.0000 -0.0000  0.0000
   9.  C 1 (py)   0.0040  0.0075 -0.0000 -0.0094 -0.0085 -0.6751 -0.0040 -0.0075
  10.  C 1 (py)  -0.0011  0.0000 -0.0000 -0.0005  0.0000 -0.0177  0.0011 -0.0000
  11.  C 1 (py)  -0.0001  0.0000 -0.0000 -0.0000 -0.0000 -0.0018  0.0001 -0.0000
  12.  C 1 (pz)  -0.0036 -0.0036 -0.0000 -0.0110  0.0015  0.4444 -0.0036 -0.0036
  13.  C 1 (pz)   0.0009 -0.0001  0.0000  0.0003 -0.0002 -0.0073  0.0009 -0.0001
  14.  C 1 (pz)  -0.0003  0.0001  0.0000  0.0001  0.0000 -0.0051 -0.0003  0.0001
  15.  C 1 (d1)   0.0000  0.0000  0.0000 -0.0000 -0.0000  0.0000 -0.0000 -0.0000
  16.  C 1 (d1)  -0.0000  0.0000  0.0000 -0.0000 -0.0000 -0.0000  0.0000 -0.0000
  17.  C 1 (d2)   0.0000 -0.0000 -0.0003 -0.0000 -0.0000 -0.0000  0.0000 -0.0000
  18.  C 1 (d2)   0.0000 -0.0000 -0.0001  0.0000 -0.0000  0.0000  0.0000 -0.0000
  19.  C 1 (d3)   0.0000  0.0002 -0.0000 -0.0003 -0.0002 -0.0177 -0.0000 -0.0002
  20.  C 1 (d3)  -0.0004 -0.0000  0.0000 -0.0002  0.0000 -0.0054  0.0004  0.0000
  21.  C 1 (d4)  -0.0002  0.0002  0.0000  0.0005  0.0001 -0.0233 -0.0002  0.0002
  22.  C 1 (d4)   0.0001 -0.0000  0.0000 -0.0000 -0.0000  0.0020  0.0001 -0.0000
  23.  C 1 (d5)   0.0002  0.0001  0.0000  0.0004 -0.0002 -0.0132  0.0002  0.0001
  24.  C 1 (d5)   0.0002 -0.0001 -0.0000 -0.0001 -0.0000  0.0037  0.0002 -0.0001
  25.  C 1 (f1)  -0.0000  0.0000 -0.0000  0.0000  0.0001 -0.0019 -0.0000  0.0000
  26.  C 1 (f2)  -0.0000  0.0000  0.0001  0.0000  0.0000  0.0000 -0.0000  0.0000
  27.  C 1 (f3)  -0.0001  0.0001  0.0000 -0.0001 -0.0001 -0.0076  0.0001 -0.0001
  28.  C 1 (f4)   0.0000  0.0001 -0.0000  0.0002  0.0000 -0.0073  0.0000  0.0001
  29.  C 1 (f5)   0.0000  0.0000 -0.0000  0.0000 -0.0000  0.0000 -0.0000 -0.0000
  30.  C 1 (f6)   0.0000 -0.0000 -0.0001 -0.0000 -0.0000  0.0000  0.0000 -0.0000
  31.  C 1 (f7)  -0.0000 -0.0001  0.0000  0.0001  0.0001  0.0075  0.0000  0.0001
  32.  H 2 (S)    0.0000  0.0000 -0.0000 -0.0146 -0.0065 -0.0091  0.0013 -0.0081
  33.  H 2 (S)    0.0008 -0.0000 -0.0000  0.0001 -0.0001  0.0013 -0.0000 -0.0001
  34.  H 2 (S)   -0.0000  0.0002  0.0000  0.0000 -0.0000 -0.0081 -0.0001  0.0001
  35.  H 2 (px)  -0.0000  0.0000  0.0001  0.0000  0.0000  0.0000 -0.0000  0.0000
  36.  H 2 (py)   0.0001  0.0000  0.0000  0.0003  0.0001 -0.0021 -0.0001  0.0001
  37.  H 2 (pz)  -0.0001 -0.0000  0.0000  0.0001  0.0001  0.0025  0.0000  0.0001
  38.  H 3 (S)    0.0013 -0.0081  0.0000 -0.0021  0.0025  0.8095  0.0000 -0.0000
  39.  H 3 (S)   -0.0000 -0.0001 -0.0000 -0.0001  0.0000  0.0000  0.0008  0.0000
  40.  H 3 (S)   -0.0001  0.0001  0.0000  0.0001  0.0001 -0.0000  0.0000  0.0002
  41.  H 3 (px)  -0.0000  0.0000  0.0001  0.0000  0.0000  0.0000 -0.0000  0.0000
  42.  H 3 (py)   0.0001 -0.0001 -0.0000 -0.0001  0.0000  0.0146 -0.0001 -0.0000
  43.  H 3 (pz)   0.0000  0.0001  0.0000 -0.0000 -0.0000 -0.0065 -0.0001 -0.0000
  44.  C 4 (S)    0.0009 -0.0013 -0.0000 -0.0002  0.0010  0.0050  0.0009 -0.0013
  45.  C 4 (S)   -0.0098  0.0021  0.0000  0.0004 -0.0031  0.0407 -0.0098  0.0021
  46.  C 4 (S)   -0.0009 -0.0001 -0.0000 -0.0006  0.0001  0.0233 -0.0009 -0.0001
  47.  C 4 (S)    0.0001 -0.0001 -0.0000 -0.0001 -0.0001  0.0060  0.0001 -0.0001
  48.  C 4 (S)    0.0000 -0.0000  0.0000 -0.0000 -0.0000  0.0000  0.0000 -0.0000
  49.  C 4 (px)  -0.0000  0.0000  0.0103  0.0000  0.0000 -0.0000 -0.0000  0.0000
  50.  C 4 (px)  -0.0000  0.0000  0.0003  0.0000  0.0000  0.0000 -0.0000  0.0000
  51.  C 4 (px)  -0.0000  0.0000  0.0001  0.0000  0.0000  0.0000 -0.0000  0.0000
  52.  C 4 (py)   0.0221  0.0031  0.0000  0.0046 -0.0042  0.0283 -0.0221 -0.0031
  53.  C 4 (py)   0.0003 -0.0003  0.0000  0.0006  0.0003  0.0357 -0.0003  0.0003
  54.  C 4 (py)   0.0000 -0.0000  0.0000  0.0001  0.0000  0.0030 -0.0000  0.0000
  55.  C 4 (pz)   0.0186 -0.0050 -0.0000  0.0011 -0.0037  0.0340  0.0186 -0.0050
  56.  C 4 (pz)  -0.0006 -0.0002  0.0000 -0.0005  0.0002  0.0200 -0.0006 -0.0002
  57.  C 4 (pz)  -0.0002  0.0002  0.0000  0.0002  0.0000 -0.0099 -0.0002  0.0002
  58.  C 4 (d1)   0.0000  0.0000  0.0000  0.0000 -0.0000 -0.0000 -0.0000 -0.0000
  59.  C 4 (d1)   0.0000 -0.0000  0.0000  0.0000  0.0000  0.0000 -0.0000  0.0000
  60.  C 4 (d2)  -0.0000  0.0000  0.0003  0.0000  0.0000 -0.0000 -0.0000  0.0000
  61.  C 4 (d2)  -0.0000  0.0000  0.0001  0.0000  0.0000  0.0000 -0.0000  0.0000
  62.  C 4 (d3)  -0.0006 -0.0001 -0.0000 -0.0001  0.0001 -0.0025  0.0006  0.0001
  63.  C 4 (d3)  -0.0001  0.0001  0.0000 -0.0002 -0.0001 -0.0124  0.0001 -0.0001
  64.  C 4 (d4)   0.0006 -0.0002 -0.0000 -0.0000  0.0000  0.0010  0.0006 -0.0002
  65.  C 4 (d4)  -0.0001  0.0000 -0.0000  0.0001  0.0000 -0.0026 -0.0001  0.0000
  66.  C 4 (d5)   0.0008 -0.0002 -0.0000  0.0000 -0.0003  0.0042  0.0008 -0.0002
  67.  C 4 (d5)  -0.0001  0.0001  0.0000  0.0001  0.0000 -0.0066 -0.0001  0.0001
  68.  C 4 (f1)   0.0001 -0.0000 -0.0000 -0.0000 -0.0001  0.0027  0.0001 -0.0000
  69.  C 4 (f2)  -0.0000  0.0000  0.0001 -0.0000  0.0000 -0.0000 -0.0000  0.0000
  70.  C 4 (f3)   0.0002 -0.0000 -0.0000  0.0001 -0.0000  0.0037 -0.0002  0.0000
  71.  C 4 (f4)  -0.0002  0.0000 -0.0000 -0.0000  0.0000  0.0014 -0.0002  0.0000
  72.  C 4 (f5)  -0.0000 -0.0000 -0.0000  0.0000  0.0000  0.0000  0.0000  0.0000
  73.  C 4 (f6)   0.0000 -0.0000 -0.0001 -0.0000 -0.0000  0.0000  0.0000 -0.0000
  74.  C 4 (f7)  -0.0002 -0.0000 -0.0000 -0.0000  0.0000 -0.0002  0.0002  0.0000
  75.  H 5 (S)   -0.0237  0.0016 -0.0000 -0.0048  0.0010 -0.0769  0.0017  0.0032
  76.  H 5 (S)   -0.0001 -0.0000  0.0000  0.0004  0.0002  0.0017  0.0001  0.0003
  77.  H 5 (S)   -0.0000 -0.0001 -0.0000 -0.0001  0.0000  0.0032  0.0003 -0.0000
  78.  H 5 (px)  -0.0000  0.0000  0.0001  0.0000  0.0000  0.0000 -0.0000  0.0000
  79.  H 5 (py)  -0.0004  0.0001  0.0000 -0.0001 -0.0000 -0.0034 -0.0001  0.0000
  80.  H 5 (pz)  -0.0002 -0.0000  0.0000 -0.0000  0.0000  0.0016  0.0001  0.0000
  81.  H 6 (S)    0.0017  0.0032  0.0000  0.0034 -0.0016  0.1432 -0.0237  0.0016
  82.  H 6 (S)    0.0001  0.0003  0.0000  0.0001 -0.0001 -0.0237 -0.0001 -0.0000
  83.  H 6 (S)    0.0003 -0.0000 -0.0000 -0.0000 -0.0000  0.0016 -0.0000 -0.0001
  84.  H 6 (px)  -0.0000  0.0000  0.0001  0.0000  0.0000  0.0000 -0.0000  0.0000
  85.  H 6 (py)   0.0001 -0.0000 -0.0000 -0.0001 -0.0000 -0.0048  0.0004 -0.0001
  86.  H 6 (pz)   0.0001  0.0000  0.0000  0.0000 -0.0001 -0.0010 -0.0002 -0.0000

          NAO       41      42      43      44      45      46      47      48
      ---------- ------- ------- ------- ------- ------- ------- ------- -------
   1.  C 1 (S)   -0.0000 -0.0027  0.0017  0.0002  0.0057  0.0118 -0.0072  0.0002
   2.  C 1 (S)   -0.0000  0.0097 -0.0053  0.0057  0.3982  0.0036  0.0103  0.0001
   3.  C 1 (S)    0.0000  0.0005  0.0001  0.0118  0.0036  0.0043 -0.0000 -0.0000
   4.  C 1 (S)    0.0000 -0.0000 -0.0000 -0.0072  0.0103 -0.0000 -0.0000 -0.0000
   5.  C 1 (S)   -0.0000 -0.0000 -0.0000  0.0002  0.0001 -0.0000 -0.0000 -0.0000
   6.  C 1 (px)   0.0103 -0.0000  0.0000 -0.0000 -0.0000 -0.0000 -0.0000  0.0000
   7.  C 1 (px)   0.0003 -0.0000  0.0000  0.0000 -0.0000 -0.0000 -0.0000  0.0000
   8.  C 1 (px)   0.0001 -0.0000  0.0000 -0.0000  0.0000 -0.0000 -0.0000  0.0000
   9.  C 1 (py)  -0.0000 -0.0094  0.0085 -0.0000 -0.0000 -0.0000 -0.0000  0.0000
  10.  C 1 (py)  -0.0000 -0.0005 -0.0000 -0.0000  0.0000  0.0000  0.0000 -0.0000
  11.  C 1 (py)  -0.0000 -0.0000  0.0000 -0.0000  0.0000  0.0000  0.0000 -0.0000
  12.  C 1 (pz)  -0.0000  0.0110  0.0015 -0.0147 -0.5213  0.0593  0.0035  0.0000
  13.  C 1 (pz)   0.0000 -0.0003 -0.0002 -0.0252  0.0049 -0.0038  0.0002  0.0000
  14.  C 1 (pz)   0.0000 -0.0001  0.0000  0.0049  0.0132  0.0002 -0.0001 -0.0000
  15.  C 1 (d1)   0.0000  0.0000  0.0000 -0.0000  0.0000  0.0000 -0.0000 -0.0000
  16.  C 1 (d1)   0.0000 -0.0000  0.0000  0.0000 -0.0000 -0.0000 -0.0000  0.0000
  17.  C 1 (d2)  -0.0003  0.0000 -0.0000 -0.0000  0.0000  0.0000  0.0000 -0.0000
  18.  C 1 (d2)  -0.0001  0.0000 -0.0000  0.0000 -0.0000  0.0000  0.0000 -0.0000
  19.  C 1 (d3)  -0.0000 -0.0003  0.0002 -0.0000  0.0000  0.0000  0.0000 -0.0000
  20.  C 1 (d3)   0.0000 -0.0002 -0.0000  0.0000 -0.0000 -0.0000 -0.0000  0.0000
  21.  C 1 (d4)   0.0000 -0.0005  0.0001 -0.0004 -0.0000 -0.0011 -0.0004 -0.0000
  22.  C 1 (d4)   0.0000  0.0000 -0.0000  0.0008 -0.0026 -0.0001  0.0001  0.0000
  23.  C 1 (d5)   0.0000 -0.0004 -0.0002 -0.0085  0.0359 -0.0029  0.0000  0.0000
  24.  C 1 (d5)  -0.0000  0.0001 -0.0000  0.0017 -0.0084 -0.0001  0.0001  0.0000
  25.  C 1 (f1)  -0.0000 -0.0000  0.0001  0.0025 -0.0105  0.0003 -0.0001 -0.0000
  26.  C 1 (f2)   0.0001 -0.0000  0.0000  0.0000 -0.0000 -0.0000 -0.0000  0.0000
  27.  C 1 (f3)   0.0000 -0.0001  0.0001 -0.0000  0.0000  0.0000  0.0000 -0.0000
  28.  C 1 (f4)  -0.0000 -0.0002  0.0000 -0.0003  0.0001 -0.0006 -0.0001 -0.0000
  29.  C 1 (f5)  -0.0000  0.0000  0.0000 -0.0000  0.0000  0.0000  0.0000  0.0000
  30.  C 1 (f6)  -0.0001  0.0000 -0.0000 -0.0000  0.0000  0.0000  0.0000 -0.0000
  31.  C 1 (f7)   0.0000  0.0001 -0.0001  0.0000 -0.0000 -0.0000 -0.0000  0.0000
  32.  H 2 (S)   -0.0000  0.0021  0.0025  0.0050  0.0407  0.0233  0.0060  0.0000
  33.  H 2 (S)   -0.0000  0.0001  0.0000  0.0009 -0.0098 -0.0009  0.0001  0.0000
  34.  H 2 (S)    0.0000 -0.0001  0.0001 -0.0013  0.0021 -0.0001 -0.0001 -0.0000
  35.  H 2 (px)   0.0001 -0.0000  0.0000 -0.0000  0.0000 -0.0000 -0.0000  0.0000
  36.  H 2 (py)   0.0000 -0.0001 -0.0000 -0.0002  0.0004 -0.0006 -0.0001 -0.0000
  37.  H 2 (pz)   0.0000  0.0000 -0.0000  0.0010 -0.0031  0.0001 -0.0001 -0.0000
  38.  H 3 (S)    0.0000  0.0146 -0.0065  0.0050  0.0407  0.0233  0.0060  0.0000
  39.  H 3 (S)   -0.0000 -0.0001 -0.0001  0.0009 -0.0098 -0.0009  0.0001  0.0000
  40.  H 3 (S)    0.0000 -0.0000 -0.0000 -0.0013  0.0021 -0.0001 -0.0001 -0.0000
  41.  H 3 (px)   0.0001 -0.0000  0.0000 -0.0000  0.0000 -0.0000 -0.0000  0.0000
  42.  H 3 (py)  -0.0000  0.0003 -0.0001  0.0002 -0.0004  0.0006  0.0001  0.0000
  43.  H 3 (pz)   0.0000 -0.0001  0.0001  0.0010 -0.0031  0.0001 -0.0001 -0.0000
  44.  C 4 (S)   -0.0000  0.0002  0.0010  1.9989 -0.0000 -0.0000 -0.0000 -0.0000
  45.  C 4 (S)    0.0000 -0.0004 -0.0031 -0.0000  1.0344 -0.0000  0.0000  0.0000
  46.  C 4 (S)   -0.0000  0.0006  0.0001 -0.0000 -0.0000  0.0044  0.0000  0.0000
  47.  C 4 (S)   -0.0000  0.0001 -0.0001 -0.0000  0.0000  0.0000  0.0001  0.0000
  48.  C 4 (S)    0.0000  0.0000 -0.0000 -0.0000  0.0000  0.0000  0.0000  0.0000
  49.  C 4 (px)   0.0103 -0.0000  0.0000 -0.0000 -0.0000 -0.0000 -0.0000  0.0000
  50.  C 4 (px)   0.0003 -0.0000  0.0000 -0.0000  0.0000 -0.0000 -0.0000  0.0000
  51.  C 4 (px)   0.0001 -0.0000  0.0000 -0.0000 -0.0000 -0.0000 -0.0000  0.0000
  52.  C 4 (py)   0.0000  0.0046  0.0042  0.0000 -0.0000 -0.0000 -0.0000  0.0000
  53.  C 4 (py)   0.0000  0.0006 -0.0003  0.0000 -0.0000 -0.0000 -0.0000  0.0000
  54.  C 4 (py)   0.0000  0.0001 -0.0000  0.0000 -0.0000 -0.0000 -0.0000  0.0000
  55.  C 4 (pz)  -0.0000 -0.0011 -0.0037 -0.0153 -0.1089 -0.0555  0.0065  0.0001
  56.  C 4 (pz)   0.0000  0.0005  0.0002  0.0038 -0.0217  0.0040 -0.0001  0.0000
  57.  C 4 (pz)   0.0000 -0.0002  0.0000 -0.0013  0.0065 -0.0003 -0.0002 -0.0000
  58.  C 4 (d1)   0.0000  0.0000  0.0000 -0.0000  0.0000  0.0000 -0.0000 -0.0000
  59.  C 4 (d1)   0.0000  0.0000 -0.0000 -0.0000  0.0000  0.0000 -0.0000 -0.0000
  60.  C 4 (d2)   0.0003 -0.0000  0.0000 -0.0000  0.0000 -0.0000 -0.0000  0.0000
  61.  C 4 (d2)   0.0001 -0.0000  0.0000  0.0000 -0.0000 -0.0000 -0.0000  0.0000
  62.  C 4 (d3)  -0.0000 -0.0001 -0.0001  0.0000 -0.0000 -0.0000 -0.0000 -0.0000
  63.  C 4 (d3)   0.0000 -0.0002  0.0001 -0.0000  0.0000  0.0000  0.0000  0.0000
  64.  C 4 (d4)  -0.0000  0.0000  0.0000  0.0057 -0.0319 -0.0009  0.0001  0.0000
  65.  C 4 (d4)  -0.0000 -0.0001  0.0000 -0.0014  0.0034 -0.0001 -0.0000 -0.0000
  66.  C 4 (d5)  -0.0000 -0.0000 -0.0003 -0.0034  0.0129 -0.0028  0.0004  0.0000
  67.  C 4 (d5)   0.0000 -0.0001  0.0000 -0.0002  0.0051 -0.0002 -0.0001 -0.0000
  68.  C 4 (f1)  -0.0000  0.0000 -0.0001 -0.0011  0.0095 -0.0003  0.0001  0.0000
  69.  C 4 (f2)   0.0001 -0.0000  0.0000 -0.0000  0.0000 -0.0000 -0.0000  0.0000
  70.  C 4 (f3)  -0.0000  0.0001  0.0000  0.0000 -0.0000 -0.0000  0.0000  0.0000
  71.  C 4 (f4)  -0.0000  0.0000  0.0000 -0.0007  0.0076  0.0006 -0.0000 -0.0000
  72.  C 4 (f5)  -0.0000 -0.0000 -0.0000  0.0000 -0.0000 -0.0000  0.0000  0.0000
  73.  C 4 (f6)  -0.0001  0.0000 -0.0000 -0.0000  0.0000  0.0000  0.0000 -0.0000
  74.  C 4 (f7)  -0.0000 -0.0000 -0.0000  0.0000  0.0000 -0.0000 -0.0000 -0.0000
  75.  H 5 (S)   -0.0000 -0.0034 -0.0016 -0.0106  0.5240  0.0206 -0.0019 -0.0000
  76.  H 5 (S)    0.0000 -0.0001 -0.0001 -0.0091  0.0055 -0.0009 -0.0001 -0.0000
  77.  H 5 (S)   -0.0000  0.0000 -0.0000 -0.0089 -0.0065  0.0000  0.0001  0.0000
  78.  H 5 (px)   0.0001 -0.0000  0.0000 -0.0000  0.0000 -0.0000 -0.0000  0.0000
  79.  H 5 (py)   0.0000 -0.0001  0.0000 -0.0027  0.0097  0.0005 -0.0000 -0.0000
  80.  H 5 (pz)   0.0000 -0.0000 -0.0001 -0.0017  0.0053 -0.0001  0.0000  0.0000
  81.  H 6 (S)    0.0000  0.0048  0.0010 -0.0106  0.5240  0.0206 -0.0019 -0.0000
  82.  H 6 (S)    0.0000 -0.0004  0.0002 -0.0091  0.0055 -0.0009 -0.0001 -0.0000
  83.  H 6 (S)   -0.0000  0.0001  0.0000 -0.0089 -0.0065  0.0000  0.0001  0.0000
  84.  H 6 (px)   0.0001 -0.0000  0.0000 -0.0000  0.0000 -0.0000 -0.0000  0.0000
  85.  H 6 (py)  -0.0000 -0.0001  0.0000  0.0027 -0.0097 -0.0005  0.0000  0.0000
  86.  H 6 (pz)   0.0000  0.0000  0.0000 -0.0017  0.0053 -0.0001  0.0000  0.0000

          NAO       49      50      51      52      53      54      55      56
      ---------- ------- ------- ------- ------- ------- ------- ------- -------
   1.  C 1 (S)    0.0000 -0.0000  0.0000  0.0000 -0.0000 -0.0000  0.0147  0.0252
   2.  C 1 (S)    0.0000 -0.0000  0.0000  0.0000  0.0000  0.0000  0.5213 -0.0049
   3.  C 1 (S)    0.0000  0.0000  0.0000  0.0000  0.0000  0.0000 -0.0593  0.0038
   4.  C 1 (S)    0.0000  0.0000  0.0000  0.0000  0.0000  0.0000 -0.0035 -0.0002
   5.  C 1 (S)   -0.0000 -0.0000 -0.0000 -0.0000 -0.0000 -0.0000 -0.0000 -0.0000
   6.  C 1 (px)   0.9979  0.0302  0.0058 -0.0000 -0.0000  0.0000  0.0000  0.0000
   7.  C 1 (px)   0.0302  0.0009  0.0002  0.0000 -0.0000  0.0000  0.0000  0.0000
   8.  C 1 (px)   0.0058  0.0002  0.0000 -0.0000 -0.0000  0.0000 -0.0000  0.0000
   9.  C 1 (py)   0.0000 -0.0000 -0.0000  0.2225 -0.0557 -0.0046  0.0000  0.0000
  10.  C 1 (py)   0.0000 -0.0000 -0.0000 -0.0557 -0.0022 -0.0002  0.0000  0.0000
  11.  C 1 (py)  -0.0000 -0.0000 -0.0000 -0.0046 -0.0002 -0.0000  0.0000  0.0000
  12.  C 1 (pz)   0.0000 -0.0000 -0.0000 -0.0000 -0.0000 -0.0000 -0.5257  0.0639
  13.  C 1 (pz)   0.0000  0.0000  0.0000  0.0000  0.0000 -0.0000  0.0639 -0.0035
  14.  C 1 (pz)   0.0000  0.0000  0.0000  0.0000  0.0000  0.0000 -0.0118 -0.0001
  15.  C 1 (d1)   0.0000  0.0000  0.0000  0.0000  0.0000  0.0000 -0.0000  0.0000
  16.  C 1 (d1)  -0.0000 -0.0000  0.0000 -0.0000 -0.0000 -0.0000  0.0000 -0.0000
  17.  C 1 (d2)  -0.0269 -0.0008 -0.0002 -0.0000 -0.0000 -0.0000 -0.0000 -0.0000
  18.  C 1 (d2)  -0.0065 -0.0002 -0.0000  0.0000  0.0000 -0.0000  0.0000 -0.0000
  19.  C 1 (d3)  -0.0000 -0.0000 -0.0000  0.0028 -0.0015 -0.0001  0.0000  0.0000
  20.  C 1 (d3)   0.0000  0.0000  0.0000 -0.0196 -0.0007 -0.0001 -0.0000 -0.0000
  21.  C 1 (d4)  -0.0000 -0.0000 -0.0000 -0.0000  0.0000 -0.0000 -0.0072 -0.0009
  22.  C 1 (d4)   0.0000  0.0000  0.0000  0.0000  0.0000  0.0000  0.0043 -0.0000
  23.  C 1 (d5)   0.0000  0.0000  0.0000  0.0000  0.0000  0.0000  0.0341 -0.0034
  24.  C 1 (d5)  -0.0000 -0.0000 -0.0000 -0.0000 -0.0000 -0.0000  0.0083  0.0001
  25.  C 1 (f1)  -0.0000 -0.0000 -0.0000 -0.0000 -0.0000 -0.0000 -0.0070  0.0005
  26.  C 1 (f2)   0.0104  0.0003  0.0001  0.0000  0.0000  0.0000  0.0000  0.0000
  27.  C 1 (f3)   0.0000  0.0000  0.0000 -0.0035 -0.0007 -0.0001 -0.0000  0.0000
  28.  C 1 (f4)  -0.0000 -0.0000 -0.0000 -0.0000  0.0000 -0.0000  0.0030 -0.0005
  29.  C 1 (f5)  -0.0000 -0.0000 -0.0000  0.0000  0.0000  0.0000 -0.0000 -0.0000
  30.  C 1 (f6)  -0.0088 -0.0003 -0.0001  0.0000  0.0000 -0.0000 -0.0000 -0.0000
  31.  C 1 (f7)   0.0000  0.0000  0.0000 -0.0027  0.0006  0.0001 -0.0000 -0.0000
  32.  H 2 (S)    0.0000 -0.0000 -0.0000 -0.0283 -0.0357 -0.0030  0.0340  0.0200
  33.  H 2 (S)   -0.0000 -0.0000 -0.0000  0.0221  0.0003  0.0000  0.0186 -0.0006
  34.  H 2 (S)    0.0000  0.0000  0.0000  0.0031 -0.0003 -0.0000 -0.0050 -0.0002
  35.  H 2 (px)   0.0103  0.0003  0.0001  0.0000  0.0000  0.0000 -0.0000  0.0000
  36.  H 2 (py)   0.0000  0.0000  0.0000  0.0046  0.0006  0.0001  0.0011 -0.0005
  37.  H 2 (pz)   0.0000  0.0000  0.0000 -0.0042  0.0003  0.0000 -0.0037  0.0002
  38.  H 3 (S)   -0.0000  0.0000  0.0000  0.0283  0.0357  0.0030  0.0340  0.0200
  39.  H 3 (S)   -0.0000 -0.0000 -0.0000 -0.0221 -0.0003 -0.0000  0.0186 -0.0006
  40.  H 3 (S)    0.0000  0.0000  0.0000 -0.0031  0.0003  0.0000 -0.0050 -0.0002
  41.  H 3 (px)   0.0103  0.0003  0.0001  0.0000  0.0000  0.0000 -0.0000  0.0000
  42.  H 3 (py)  -0.0000 -0.0000 -0.0000  0.0046  0.0006  0.0001 -0.0011  0.0005
  43.  H 3 (pz)   0.0000  0.0000  0.0000  0.0042 -0.0003 -0.0000 -0.0037  0.0002
  44.  C 4 (S)   -0.0000 -0.0000 -0.0000  0.0000  0.0000  0.0000 -0.0153  0.0038
  45.  C 4 (S)   -0.0000  0.0000 -0.0000 -0.0000 -0.0000 -0.0000 -0.1089 -0.0217
  46.  C 4 (S)   -0.0000 -0.0000 -0.0000 -0.0000 -0.0000 -0.0000 -0.0555  0.0040
  47.  C 4 (S)   -0.0000 -0.0000 -0.0000 -0.0000 -0.0000 -0.0000  0.0065 -0.0001
  48.  C 4 (S)    0.0000  0.0000  0.0000  0.0000  0.0000  0.0000  0.0001  0.0000
  49.  C 4 (px)   0.9979  0.0302  0.0058 -0.0000 -0.0000  0.0000  0.0000  0.0000
  50.  C 4 (px)   0.0302  0.0009  0.0002  0.0000 -0.0000  0.0000 -0.0000  0.0000
  51.  C 4 (px)   0.0058  0.0002  0.0000  0.0000  0.0000  0.0000  0.0000  0.0000
  52.  C 4 (py)  -0.0000  0.0000  0.0000  1.1753  0.0166  0.0020  0.0000  0.0000
  53.  C 4 (py)  -0.0000 -0.0000  0.0000  0.0166  0.0033  0.0003 -0.0000  0.0000
  54.  C 4 (py)   0.0000  0.0000  0.0000  0.0020  0.0003  0.0000 -0.0000 -0.0000
  55.  C 4 (pz)   0.0000 -0.0000  0.0000  0.0000 -0.0000 -0.0000  1.1505 -0.0469
  56.  C 4 (pz)   0.0000  0.0000  0.0000  0.0000  0.0000 -0.0000 -0.0469  0.0042
  57.  C 4 (pz)   0.0000  0.0000  0.0000  0.0000 -0.0000 -0.0000 -0.0078 -0.0005
  58.  C 4 (d1)  -0.0000  0.0000 -0.0000  0.0000  0.0000  0.0000 -0.0000  0.0000
  59.  C 4 (d1)   0.0000  0.0000 -0.0000  0.0000  0.0000  0.0000 -0.0000  0.0000
  60.  C 4 (d2)   0.0269  0.0008  0.0002 -0.0000 -0.0000  0.0000 -0.0000  0.0000
  61.  C 4 (d2)   0.0065  0.0002  0.0000  0.0000  0.0000  0.0000  0.0000  0.0000
  62.  C 4 (d3)  -0.0000 -0.0000 -0.0000 -0.0301 -0.0006 -0.0001 -0.0000 -0.0000
  63.  C 4 (d3)   0.0000  0.0000 -0.0000 -0.0045 -0.0011 -0.0001  0.0000  0.0000
  64.  C 4 (d4)   0.0000  0.0000  0.0000  0.0000  0.0000  0.0000  0.0243 -0.0001
  65.  C 4 (d4)  -0.0000 -0.0000 -0.0000 -0.0000 -0.0000 -0.0000 -0.0016 -0.0002
  66.  C 4 (d5)  -0.0000 -0.0000 -0.0000  0.0000 -0.0000 -0.0000  0.0567 -0.0028
  67.  C 4 (d5)   0.0000  0.0000  0.0000  0.0000  0.0000  0.0000 -0.0050 -0.0003
  68.  C 4 (f1)  -0.0000 -0.0000 -0.0000 -0.0000 -0.0000 -0.0000  0.0080 -0.0005
  69.  C 4 (f2)   0.0104  0.0003  0.0001 -0.0000 -0.0000  0.0000 -0.0000  0.0000
  70.  C 4 (f3)  -0.0000 -0.0000 -0.0000  0.0119  0.0005  0.0000  0.0000  0.0000
  71.  C 4 (f4)  -0.0000 -0.0000 -0.0000 -0.0000  0.0000  0.0000 -0.0106  0.0004
  72.  C 4 (f5)  -0.0000 -0.0000 -0.0000 -0.0000  0.0000  0.0000  0.0000 -0.0000
  73.  C 4 (f6)  -0.0088 -0.0003 -0.0001  0.0000  0.0000 -0.0000 -0.0000 -0.0000
  74.  C 4 (f7)  -0.0000 -0.0000 -0.0000 -0.0131 -0.0002 -0.0000 -0.0000 -0.0000
  75.  H 5 (S)   -0.0000  0.0000 -0.0000 -0.6751 -0.0177 -0.0018 -0.4444  0.0073
  76.  H 5 (S)    0.0000  0.0000  0.0000 -0.0040  0.0011  0.0001  0.0036 -0.0009
  77.  H 5 (S)   -0.0000 -0.0000 -0.0000 -0.0075 -0.0000 -0.0000  0.0036  0.0001
  78.  H 5 (px)   0.0103  0.0003  0.0001  0.0000  0.0000  0.0000 -0.0000  0.0000
  79.  H 5 (py)   0.0000  0.0000  0.0000 -0.0094 -0.0005 -0.0000 -0.0110  0.0003
  80.  H 5 (pz)   0.0000  0.0000  0.0000 -0.0085  0.0000 -0.0000  0.0015 -0.0002
  81.  H 6 (S)   -0.0000  0.0000  0.0000  0.6751  0.0177  0.0018 -0.4444  0.0073
  82.  H 6 (S)    0.0000  0.0000  0.0000  0.0040 -0.0011 -0.0001  0.0036 -0.0009
  83.  H 6 (S)   -0.0000 -0.0000 -0.0000  0.0075  0.0000  0.0000  0.0036  0.0001
  84.  H 6 (px)   0.0103  0.0003  0.0001  0.0000  0.0000  0.0000 -0.0000  0.0000
  85.  H 6 (py)  -0.0000 -0.0000 -0.0000 -0.0094 -0.0005 -0.0000  0.0110 -0.0003
  86.  H 6 (pz)   0.0000  0.0000  0.0000  0.0085 -0.0000  0.0000  0.0015 -0.0002

          NAO       57      58      59      60      61      62      63      64
      ---------- ------- ------- ------- ------- ------- ------- ------- -------
   1.  C 1 (S)   -0.0049  0.0000  0.0000 -0.0000  0.0000  0.0000  0.0000 -0.0004
   2.  C 1 (S)   -0.0132 -0.0000 -0.0000 -0.0000  0.0000 -0.0000  0.0000 -0.0000
   3.  C 1 (S)   -0.0002  0.0000  0.0000  0.0000  0.0000  0.0000 -0.0000 -0.0011
   4.  C 1 (S)    0.0001  0.0000  0.0000  0.0000  0.0000  0.0000 -0.0000 -0.0004
   5.  C 1 (S)    0.0000  0.0000  0.0000 -0.0000 -0.0000  0.0000 -0.0000 -0.0000
   6.  C 1 (px)   0.0000 -0.0000  0.0000  0.0269  0.0065 -0.0000  0.0000  0.0000
   7.  C 1 (px)   0.0000 -0.0000 -0.0000  0.0008  0.0002 -0.0000  0.0000  0.0000
   8.  C 1 (px)   0.0000 -0.0000  0.0000  0.0002  0.0000  0.0000  0.0000 -0.0000
   9.  C 1 (py)   0.0000  0.0000 -0.0000  0.0000 -0.0000 -0.0028  0.0196  0.0000
  10.  C 1 (py)   0.0000 -0.0000 -0.0000  0.0000 -0.0000  0.0015  0.0007 -0.0000
  11.  C 1 (py)   0.0000 -0.0000 -0.0000 -0.0000 -0.0000  0.0001  0.0001 -0.0000
  12.  C 1 (pz)  -0.0118  0.0000  0.0000 -0.0000  0.0000  0.0000  0.0000  0.0072
  13.  C 1 (pz)  -0.0001 -0.0000 -0.0000  0.0000  0.0000 -0.0000  0.0000  0.0009
  14.  C 1 (pz)   0.0003  0.0000  0.0000  0.0000  0.0000 -0.0000  0.0000 -0.0006
  15.  C 1 (d1)   0.0000  0.0000  0.0000  0.0000  0.0000 -0.0000 -0.0000 -0.0000
  16.  C 1 (d1)   0.0000 -0.0000 -0.0000  0.0000  0.0000  0.0000  0.0000  0.0000
  17.  C 1 (d2)  -0.0000  0.0000  0.0000 -0.0007 -0.0002  0.0000 -0.0000 -0.0000
  18.  C 1 (d2)  -0.0000 -0.0000 -0.0000 -0.0002 -0.0000 -0.0000 -0.0000  0.0000
  19.  C 1 (d3)   0.0000  0.0000 -0.0000 -0.0000 -0.0000  0.0000  0.0005 -0.0000
  20.  C 1 (d3)  -0.0000 -0.0000 -0.0000  0.0000  0.0000  0.0005  0.0002  0.0000
  21.  C 1 (d4)   0.0006  0.0000  0.0000 -0.0000 -0.0000 -0.0000  0.0000 -0.0002
  22.  C 1 (d4)  -0.0001 -0.0000 -0.0000  0.0000  0.0000  0.0000 -0.0000  0.0002
  23.  C 1 (d5)   0.0004 -0.0000 -0.0000  0.0000  0.0000 -0.0000  0.0000 -0.0005
  24.  C 1 (d5)  -0.0002 -0.0000 -0.0000 -0.0000 -0.0000  0.0000 -0.0000  0.0004
  25.  C 1 (f1)   0.0000  0.0000  0.0000 -0.0000 -0.0000  0.0000 -0.0000  0.0002
  26.  C 1 (f2)   0.0000 -0.0000 -0.0000  0.0003  0.0001 -0.0000 -0.0000  0.0000
  27.  C 1 (f3)   0.0000 -0.0000 -0.0000  0.0000  0.0000  0.0001  0.0002 -0.0000
  28.  C 1 (f4)   0.0002 -0.0000  0.0000 -0.0000 -0.0000 -0.0000  0.0000  0.0000
  29.  C 1 (f5)   0.0000 -0.0000 -0.0000 -0.0000 -0.0000 -0.0000 -0.0000 -0.0000
  30.  C 1 (f6)  -0.0000  0.0000 -0.0000 -0.0002 -0.0001  0.0000 -0.0000 -0.0000
  31.  C 1 (f7)  -0.0000 -0.0000  0.0000  0.0000  0.0000  0.0000 -0.0002  0.0000
  32.  H 2 (S)   -0.0099  0.0000 -0.0000  0.0000  0.0000  0.0025  0.0124  0.0010
  33.  H 2 (S)   -0.0002  0.0000  0.0000 -0.0000 -0.0000 -0.0006 -0.0001  0.0006
  34.  H 2 (S)    0.0002  0.0000 -0.0000  0.0000  0.0000 -0.0001  0.0001 -0.0002
  35.  H 2 (px)   0.0000  0.0000  0.0000  0.0003  0.0001 -0.0000  0.0000 -0.0000
  36.  H 2 (py)   0.0002  0.0000  0.0000  0.0000  0.0000 -0.0001 -0.0002 -0.0000
  37.  H 2 (pz)   0.0000 -0.0000  0.0000  0.0000  0.0000  0.0001 -0.0001  0.0000
  38.  H 3 (S)   -0.0099 -0.0000  0.0000 -0.0000  0.0000 -0.0025 -0.0124  0.0010
  39.  H 3 (S)   -0.0002 -0.0000 -0.0000 -0.0000 -0.0000  0.0006  0.0001  0.0006
  40.  H 3 (S)    0.0002 -0.0000  0.0000  0.0000  0.0000  0.0001 -0.0001 -0.0002
  41.  H 3 (px)   0.0000  0.0000  0.0000  0.0003  0.0001 -0.0000  0.0000 -0.0000
  42.  H 3 (py)  -0.0002  0.0000  0.0000 -0.0000 -0.0000 -0.0001 -0.0002  0.0000
  43.  H 3 (pz)   0.0000  0.0000 -0.0000  0.0000  0.0000 -0.0001  0.0001  0.0000
  44.  C 4 (S)   -0.0013 -0.0000 -0.0000 -0.0000  0.0000  0.0000 -0.0000  0.0057
  45.  C 4 (S)    0.0065  0.0000  0.0000  0.0000 -0.0000 -0.0000  0.0000 -0.0319
  46.  C 4 (S)   -0.0003  0.0000  0.0000 -0.0000 -0.0000 -0.0000  0.0000 -0.0009
  47.  C 4 (S)   -0.0002 -0.0000 -0.0000 -0.0000 -0.0000 -0.0000  0.0000  0.0001
  48.  C 4 (S)   -0.0000 -0.0000 -0.0000  0.0000  0.0000 -0.0000  0.0000  0.0000
  49.  C 4 (px)   0.0000 -0.0000  0.0000  0.0269  0.0065 -0.0000  0.0000  0.0000
  50.  C 4 (px)   0.0000  0.0000  0.0000  0.0008  0.0002 -0.0000  0.0000  0.0000
  51.  C 4 (px)   0.0000 -0.0000 -0.0000  0.0002  0.0000 -0.0000 -0.0000  0.0000
  52.  C 4 (py)   0.0000  0.0000  0.0000 -0.0000  0.0000 -0.0301 -0.0045  0.0000
  53.  C 4 (py)  -0.0000  0.0000  0.0000 -0.0000  0.0000 -0.0006 -0.0011  0.0000
  54.  C 4 (py)  -0.0000  0.0000  0.0000  0.0000  0.0000 -0.0001 -0.0001  0.0000
  55.  C 4 (pz)  -0.0078 -0.0000 -0.0000 -0.0000  0.0000 -0.0000  0.0000  0.0243
  56.  C 4 (pz)  -0.0005  0.0000  0.0000  0.0000  0.0000 -0.0000  0.0000 -0.0001
  57.  C 4 (pz)   0.0003  0.0000  0.0000  0.0000  0.0000 -0.0000  0.0000 -0.0004
  58.  C 4 (d1)   0.0000  0.0000  0.0000 -0.0000 -0.0000 -0.0000  0.0000 -0.0000
  59.  C 4 (d1)   0.0000  0.0000  0.0000  0.0000 -0.0000 -0.0000 -0.0000 -0.0000
  60.  C 4 (d2)   0.0000 -0.0000  0.0000  0.0007  0.0002 -0.0000  0.0000 -0.0000
  61.  C 4 (d2)   0.0000 -0.0000 -0.0000  0.0002  0.0000 -0.0000  0.0000  0.0000
  62.  C 4 (d3)  -0.0000 -0.0000 -0.0000 -0.0000 -0.0000  0.0008  0.0002  0.0000
  63.  C 4 (d3)   0.0000  0.0000 -0.0000  0.0000  0.0000  0.0002  0.0004 -0.0000
  64.  C 4 (d4)  -0.0004 -0.0000 -0.0000 -0.0000  0.0000  0.0000 -0.0000  0.0014
  65.  C 4 (d4)   0.0001  0.0000  0.0000 -0.0000 -0.0000 -0.0000  0.0000 -0.0001
  66.  C 4 (d5)  -0.0003 -0.0000 -0.0000 -0.0000 -0.0000  0.0000 -0.0000  0.0007
  67.  C 4 (d5)   0.0002  0.0000  0.0000  0.0000  0.0000 -0.0000  0.0000 -0.0003
  68.  C 4 (f1)  -0.0000 -0.0000 -0.0000 -0.0000 -0.0000  0.0000 -0.0000 -0.0001
  69.  C 4 (f2)   0.0000  0.0000  0.0000  0.0003  0.0001  0.0000  0.0000 -0.0000
  70.  C 4 (f3)   0.0000  0.0000  0.0000 -0.0000 -0.0000 -0.0003 -0.0001  0.0000
  71.  C 4 (f4)   0.0001  0.0000  0.0000 -0.0000 -0.0000  0.0000  0.0000 -0.0004
  72.  C 4 (f5)  -0.0000 -0.0000 -0.0000 -0.0000  0.0000  0.0000 -0.0000  0.0000
  73.  C 4 (f6)  -0.0000  0.0000 -0.0000 -0.0002 -0.0001  0.0000 -0.0000 -0.0000
  74.  C 4 (f7)  -0.0000 -0.0000 -0.0000  0.0000 -0.0000  0.0003  0.0000 -0.0000
  75.  H 5 (S)    0.0051 -0.0000 -0.0000  0.0000 -0.0000  0.0177  0.0054 -0.0233
  76.  H 5 (S)    0.0003 -0.0000  0.0000  0.0000  0.0000  0.0000 -0.0004 -0.0002
  77.  H 5 (S)   -0.0001 -0.0000 -0.0000 -0.0000 -0.0000  0.0002 -0.0000  0.0002
  78.  H 5 (px)   0.0000 -0.0000 -0.0000  0.0003  0.0001 -0.0000  0.0000 -0.0000
  79.  H 5 (py)   0.0001 -0.0000 -0.0000  0.0000  0.0000  0.0003  0.0002 -0.0005
  80.  H 5 (pz)   0.0000 -0.0000 -0.0000  0.0000 -0.0000  0.0002 -0.0000 -0.0001
  81.  H 6 (S)    0.0051  0.0000  0.0000  0.0000 -0.0000 -0.0177 -0.0054 -0.0233
  82.  H 6 (S)    0.0003  0.0000 -0.0000  0.0000  0.0000 -0.0000  0.0004 -0.0002
  83.  H 6 (S)   -0.0001  0.0000  0.0000 -0.0000 -0.0000 -0.0002  0.0000  0.0002
  84.  H 6 (px)   0.0000  0.0000  0.0000  0.0003  0.0001 -0.0000  0.0000 -0.0000
  85.  H 6 (py)  -0.0001 -0.0000 -0.0000 -0.0000 -0.0000  0.0003  0.0002  0.0005
  86.  H 6 (pz)   0.0000  0.0000  0.0000  0.0000  0.0000 -0.0002  0.0000 -0.0001

          NAO       65      66      67      68      69      70      71      72
      ---------- ------- ------- ------- ------- ------- ------- ------- -------
   1.  C 1 (S)    0.0008 -0.0085  0.0017 -0.0025 -0.0000 -0.0000  0.0003  0.0000
   2.  C 1 (S)   -0.0026  0.0359 -0.0084  0.0105 -0.0000  0.0000 -0.0001 -0.0000
   3.  C 1 (S)   -0.0001 -0.0029 -0.0001 -0.0003  0.0000  0.0000  0.0006 -0.0000
   4.  C 1 (S)    0.0001  0.0000  0.0001  0.0001  0.0000  0.0000  0.0001 -0.0000
   5.  C 1 (S)    0.0000  0.0000  0.0000  0.0000 -0.0000 -0.0000  0.0000 -0.0000
   6.  C 1 (px)  -0.0000 -0.0000  0.0000 -0.0000  0.0104 -0.0000 -0.0000 -0.0000
   7.  C 1 (px)  -0.0000 -0.0000  0.0000 -0.0000  0.0003 -0.0000 -0.0000 -0.0000
   8.  C 1 (px)  -0.0000 -0.0000  0.0000 -0.0000  0.0001 -0.0000  0.0000  0.0000
   9.  C 1 (py)  -0.0000 -0.0000  0.0000 -0.0000  0.0000 -0.0035 -0.0000 -0.0000
  10.  C 1 (py)   0.0000  0.0000 -0.0000  0.0000  0.0000 -0.0007  0.0000  0.0000
  11.  C 1 (py)   0.0000  0.0000 -0.0000  0.0000 -0.0000 -0.0001 -0.0000  0.0000
  12.  C 1 (pz)  -0.0043 -0.0341 -0.0083 -0.0070 -0.0000 -0.0000  0.0030  0.0000
  13.  C 1 (pz)   0.0000  0.0034 -0.0001  0.0005 -0.0000  0.0000 -0.0005  0.0000
  14.  C 1 (pz)   0.0001 -0.0004  0.0002  0.0000  0.0000  0.0000  0.0002 -0.0000
  15.  C 1 (d1)   0.0000 -0.0000  0.0000 -0.0000 -0.0000  0.0000  0.0000 -0.0000
  16.  C 1 (d1)   0.0000  0.0000  0.0000 -0.0000 -0.0000 -0.0000 -0.0000  0.0000
  17.  C 1 (d2)   0.0000  0.0000 -0.0000  0.0000 -0.0003  0.0000  0.0000  0.0000
  18.  C 1 (d2)   0.0000  0.0000 -0.0000  0.0000 -0.0001  0.0000 -0.0000 -0.0000
  19.  C 1 (d3)   0.0000 -0.0000  0.0000 -0.0000  0.0000 -0.0001 -0.0000 -0.0000
  20.  C 1 (d3)  -0.0000  0.0000 -0.0000  0.0000  0.0000 -0.0002  0.0000  0.0000
  21.  C 1 (d4)   0.0002 -0.0005  0.0004 -0.0002  0.0000  0.0000 -0.0000  0.0000
  22.  C 1 (d4)  -0.0000  0.0002 -0.0001  0.0000  0.0000  0.0000 -0.0000  0.0000
  23.  C 1 (d5)   0.0002  0.0023  0.0003  0.0006  0.0000  0.0000 -0.0001 -0.0000
  24.  C 1 (d5)  -0.0001  0.0003 -0.0001 -0.0000 -0.0000 -0.0000 -0.0001  0.0000
  25.  C 1 (f1)  -0.0000 -0.0006  0.0000 -0.0002 -0.0000 -0.0000 -0.0000  0.0000
  26.  C 1 (f2)  -0.0000 -0.0000  0.0000 -0.0000  0.0001 -0.0000 -0.0000 -0.0000
  27.  C 1 (f3)   0.0000  0.0000 -0.0000  0.0000  0.0000 -0.0001  0.0000 -0.0000
  28.  C 1 (f4)   0.0000  0.0001  0.0001 -0.0000 -0.0000  0.0000 -0.0001  0.0000
  29.  C 1 (f5)   0.0000  0.0000  0.0000  0.0000  0.0000  0.0000  0.0000  0.0000
  30.  C 1 (f6)   0.0000  0.0000 -0.0000  0.0000 -0.0001  0.0000  0.0000 -0.0000
  31.  C 1 (f7)  -0.0000  0.0000  0.0000 -0.0000 -0.0000  0.0000  0.0000  0.0000
  32.  H 2 (S)   -0.0026  0.0042 -0.0066  0.0027  0.0000 -0.0037  0.0014 -0.0000
  33.  H 2 (S)   -0.0001  0.0008 -0.0001  0.0001 -0.0000  0.0002 -0.0002 -0.0000
  34.  H 2 (S)    0.0000 -0.0002  0.0001 -0.0000  0.0000 -0.0000  0.0000 -0.0000
  35.  H 2 (px)  -0.0000 -0.0000  0.0000 -0.0000  0.0001 -0.0000 -0.0000 -0.0000
  36.  H 2 (py)   0.0001  0.0000  0.0001 -0.0000 -0.0000  0.0001 -0.0000  0.0000
  37.  H 2 (pz)   0.0000 -0.0003  0.0000 -0.0001  0.0000 -0.0000  0.0000  0.0000
  38.  H 3 (S)   -0.0026  0.0042 -0.0066  0.0027 -0.0000  0.0037  0.0014  0.0000
  39.  H 3 (S)   -0.0001  0.0008 -0.0001  0.0001 -0.0000 -0.0002 -0.0002  0.0000
  40.  H 3 (S)    0.0000 -0.0002  0.0001 -0.0000  0.0000  0.0000  0.0000  0.0000
  41.  H 3 (px)  -0.0000 -0.0000  0.0000 -0.0000  0.0001 -0.0000 -0.0000 -0.0000
  42.  H 3 (py)  -0.0001 -0.0000 -0.0001  0.0000 -0.0000  0.0001  0.0000 -0.0000
  43.  H 3 (pz)   0.0000 -0.0003  0.0000 -0.0001  0.0000  0.0000  0.0000 -0.0000
  44.  C 4 (S)   -0.0014 -0.0034 -0.0002 -0.0011 -0.0000  0.0000 -0.0007  0.0000
  45.  C 4 (S)    0.0034  0.0129  0.0051  0.0095  0.0000 -0.0000  0.0076 -0.0000
  46.  C 4 (S)   -0.0001 -0.0028 -0.0002 -0.0003 -0.0000 -0.0000  0.0006 -0.0000
  47.  C 4 (S)   -0.0000  0.0004 -0.0001  0.0001 -0.0000  0.0000 -0.0000  0.0000
  48.  C 4 (S)   -0.0000  0.0000 -0.0000  0.0000  0.0000  0.0000 -0.0000  0.0000
  49.  C 4 (px)  -0.0000 -0.0000  0.0000 -0.0000  0.0104 -0.0000 -0.0000 -0.0000
  50.  C 4 (px)  -0.0000 -0.0000  0.0000 -0.0000  0.0003 -0.0000 -0.0000 -0.0000
  51.  C 4 (px)  -0.0000 -0.0000  0.0000 -0.0000  0.0001 -0.0000 -0.0000 -0.0000
  52.  C 4 (py)  -0.0000  0.0000  0.0000 -0.0000 -0.0000  0.0119 -0.0000 -0.0000
  53.  C 4 (py)  -0.0000 -0.0000  0.0000 -0.0000 -0.0000  0.0005  0.0000  0.0000
  54.  C 4 (py)  -0.0000 -0.0000  0.0000 -0.0000  0.0000  0.0000  0.0000  0.0000
  55.  C 4 (pz)  -0.0016  0.0567 -0.0050  0.0080 -0.0000  0.0000 -0.0106  0.0000
  56.  C 4 (pz)  -0.0002 -0.0028 -0.0003 -0.0005  0.0000  0.0000  0.0004 -0.0000
  57.  C 4 (pz)   0.0001 -0.0003  0.0002 -0.0000  0.0000  0.0000  0.0001 -0.0000
  58.  C 4 (d1)   0.0000 -0.0000  0.0000 -0.0000  0.0000  0.0000  0.0000 -0.0000
  59.  C 4 (d1)   0.0000 -0.0000  0.0000 -0.0000  0.0000  0.0000  0.0000 -0.0000
  60.  C 4 (d2)  -0.0000 -0.0000  0.0000 -0.0000  0.0003 -0.0000 -0.0000 -0.0000
  61.  C 4 (d2)  -0.0000 -0.0000  0.0000 -0.0000  0.0001 -0.0000 -0.0000  0.0000
  62.  C 4 (d3)  -0.0000  0.0000 -0.0000  0.0000  0.0000 -0.0003  0.0000  0.0000
  63.  C 4 (d3)   0.0000 -0.0000  0.0000 -0.0000  0.0000 -0.0001  0.0000 -0.0000
  64.  C 4 (d4)  -0.0001  0.0007 -0.0003 -0.0001 -0.0000  0.0000 -0.0004  0.0000
  65.  C 4 (d4)   0.0000 -0.0000  0.0001  0.0000 -0.0000 -0.0000  0.0000 -0.0000
  66.  C 4 (d5)  -0.0000  0.0032 -0.0002  0.0006 -0.0000 -0.0000 -0.0004  0.0000
  67.  C 4 (d5)   0.0001 -0.0002  0.0002 -0.0000  0.0000  0.0000  0.0001 -0.0000
  68.  C 4 (f1)   0.0000  0.0006 -0.0000  0.0002 -0.0000 -0.0000 -0.0000 -0.0000
  69.  C 4 (f2)  -0.0000 -0.0000  0.0000 -0.0000  0.0001 -0.0000  0.0000 -0.0000
  70.  C 4 (f3)  -0.0000 -0.0000  0.0000 -0.0000 -0.0000  0.0002 -0.0000 -0.0000
  71.  C 4 (f4)   0.0000 -0.0004  0.0001 -0.0000  0.0000 -0.0000  0.0001 -0.0000
  72.  C 4 (f5)  -0.0000  0.0000 -0.0000 -0.0000 -0.0000 -0.0000 -0.0000 -0.0000
  73.  C 4 (f6)   0.0000  0.0000 -0.0000  0.0000 -0.0001  0.0000  0.0000  0.0000
  74.  C 4 (f7)   0.0000  0.0000 -0.0000  0.0000  0.0000 -0.0001  0.0000  0.0000
  75.  H 5 (S)    0.0020 -0.0132  0.0037  0.0019  0.0000 -0.0076  0.0073 -0.0000
  76.  H 5 (S)    0.0001  0.0002  0.0002  0.0000  0.0000  0.0001 -0.0000  0.0000
  77.  H 5 (S)   -0.0000  0.0001 -0.0001 -0.0000 -0.0000 -0.0001 -0.0001  0.0000
  78.  H 5 (px)  -0.0000 -0.0000  0.0000 -0.0000  0.0001 -0.0000 -0.0000 -0.0000
  79.  H 5 (py)   0.0000 -0.0004  0.0001  0.0000  0.0000 -0.0001  0.0002 -0.0000
  80.  H 5 (pz)   0.0000  0.0002  0.0000  0.0001  0.0000 -0.0001  0.0000  0.0000
  81.  H 6 (S)    0.0020 -0.0132  0.0037  0.0019 -0.0000  0.0076  0.0073 -0.0000
  82.  H 6 (S)    0.0001  0.0002  0.0002  0.0000  0.0000 -0.0001 -0.0000 -0.0000
  83.  H 6 (S)   -0.0000  0.0001 -0.0001 -0.0000 -0.0000  0.0001 -0.0001 -0.0000
  84.  H 6 (px)  -0.0000 -0.0000  0.0000 -0.0000  0.0001 -0.0000 -0.0000  0.0000
  85.  H 6 (py)  -0.0000  0.0004 -0.0001 -0.0000 -0.0000 -0.0001 -0.0002  0.0000
  86.  H 6 (pz)   0.0000  0.0002  0.0000  0.0001  0.0000  0.0001  0.0000 -0.0000

          NAO       73      74      75      76      77      78      79      80
      ---------- ------- ------- ------- ------- ------- ------- ------- -------
   1.  C 1 (S)   -0.0000  0.0000  0.0050  0.0009 -0.0013 -0.0000  0.0002 -0.0010
   2.  C 1 (S)   -0.0000 -0.0000  0.0407 -0.0098  0.0021 -0.0000 -0.0004  0.0031
   3.  C 1 (S)   -0.0000  0.0000  0.0233 -0.0009 -0.0001  0.0000  0.0006 -0.0001
   4.  C 1 (S)   -0.0000  0.0000  0.0060  0.0001 -0.0001  0.0000  0.0001  0.0001
   5.  C 1 (S)    0.0000  0.0000  0.0000  0.0000 -0.0000 -0.0000  0.0000  0.0000
   6.  C 1 (px)  -0.0088 -0.0000 -0.0000  0.0000 -0.0000  0.0103  0.0000  0.0000
   7.  C 1 (px)  -0.0003 -0.0000 -0.0000  0.0000 -0.0000  0.0003  0.0000  0.0000
   8.  C 1 (px)  -0.0001  0.0000  0.0000  0.0000 -0.0000  0.0001  0.0000  0.0000
   9.  C 1 (py)  -0.0000 -0.0027  0.0283 -0.0221 -0.0031 -0.0000  0.0046 -0.0042
  10.  C 1 (py)  -0.0000  0.0006  0.0357 -0.0003  0.0003 -0.0000  0.0006  0.0003
  11.  C 1 (py)   0.0000  0.0001  0.0030 -0.0000  0.0000 -0.0000  0.0001  0.0000
  12.  C 1 (pz)  -0.0000  0.0000 -0.0340 -0.0186  0.0050 -0.0000  0.0011 -0.0037
  13.  C 1 (pz)  -0.0000 -0.0000 -0.0200  0.0006  0.0002  0.0000 -0.0005  0.0002
  14.  C 1 (pz)  -0.0000 -0.0000  0.0099  0.0002 -0.0002  0.0000  0.0002  0.0000
  15.  C 1 (d1)  -0.0000 -0.0000 -0.0000 -0.0000 -0.0000  0.0000  0.0000 -0.0000
  16.  C 1 (d1)   0.0000  0.0000  0.0000 -0.0000  0.0000  0.0000  0.0000  0.0000
  17.  C 1 (d2)   0.0002  0.0000  0.0000 -0.0000  0.0000 -0.0003 -0.0000 -0.0000
  18.  C 1 (d2)   0.0001 -0.0000 -0.0000 -0.0000  0.0000 -0.0001 -0.0000 -0.0000
  19.  C 1 (d3)   0.0000 -0.0000  0.0025 -0.0006 -0.0001 -0.0000  0.0001 -0.0001
  20.  C 1 (d3)  -0.0000  0.0002  0.0124 -0.0001  0.0001  0.0000  0.0002  0.0001
  21.  C 1 (d4)   0.0000 -0.0000  0.0010  0.0006 -0.0002 -0.0000  0.0000 -0.0000
  22.  C 1 (d4)  -0.0000  0.0000 -0.0026 -0.0001  0.0000  0.0000 -0.0001 -0.0000
  23.  C 1 (d5)  -0.0000 -0.0000  0.0042  0.0008 -0.0002  0.0000 -0.0000  0.0003
  24.  C 1 (d5)   0.0000  0.0000 -0.0066 -0.0001  0.0001 -0.0000 -0.0001 -0.0000
  25.  C 1 (f1)   0.0000  0.0000 -0.0027 -0.0001  0.0000 -0.0000 -0.0000 -0.0001
  26.  C 1 (f2)  -0.0001 -0.0000 -0.0000  0.0000 -0.0000  0.0001  0.0000 -0.0000
  27.  C 1 (f3)  -0.0000  0.0000  0.0037 -0.0002  0.0000  0.0000  0.0001 -0.0000
  28.  C 1 (f4)   0.0000 -0.0000 -0.0014  0.0002 -0.0000 -0.0000 -0.0000  0.0000
  29.  C 1 (f5)   0.0000 -0.0000 -0.0000 -0.0000 -0.0000 -0.0000 -0.0000 -0.0000
  30.  C 1 (f6)   0.0001 -0.0000 -0.0000 -0.0000  0.0000 -0.0001 -0.0000 -0.0000
  31.  C 1 (f7)  -0.0000  0.0000 -0.0002  0.0002  0.0000  0.0000 -0.0000  0.0000
  32.  H 2 (S)   -0.0000  0.0002  0.1432 -0.0237  0.0016 -0.0000  0.0048 -0.0010
  33.  H 2 (S)    0.0000 -0.0002 -0.0237 -0.0001 -0.0000 -0.0000 -0.0004 -0.0002
  34.  H 2 (S)   -0.0000 -0.0000  0.0016 -0.0000 -0.0001  0.0000  0.0001 -0.0000
  35.  H 2 (px)  -0.0001 -0.0000 -0.0000  0.0000 -0.0000  0.0001  0.0000  0.0000
  36.  H 2 (py)  -0.0000 -0.0000 -0.0048  0.0004 -0.0001  0.0000 -0.0001 -0.0000
  37.  H 2 (pz)  -0.0000  0.0000  0.0010  0.0002  0.0000  0.0000 -0.0000  0.0000
  38.  H 3 (S)    0.0000 -0.0002 -0.0769  0.0017  0.0032  0.0000 -0.0034  0.0016
  39.  H 3 (S)    0.0000  0.0002  0.0017  0.0001  0.0003 -0.0000 -0.0001  0.0001
  40.  H 3 (S)   -0.0000  0.0000  0.0032  0.0003 -0.0000  0.0000  0.0000  0.0000
  41.  H 3 (px)  -0.0001 -0.0000 -0.0000  0.0000 -0.0000  0.0001  0.0000  0.0000
  42.  H 3 (py)   0.0000 -0.0000 -0.0034 -0.0001  0.0000 -0.0000 -0.0001 -0.0000
  43.  H 3 (pz)  -0.0000 -0.0000 -0.0016 -0.0001 -0.0000  0.0000  0.0000 -0.0001
  44.  C 4 (S)   -0.0000  0.0000 -0.0106 -0.0091 -0.0089 -0.0000 -0.0027 -0.0017
  45.  C 4 (S)    0.0000  0.0000  0.5240  0.0055 -0.0065  0.0000  0.0097  0.0053
  46.  C 4 (S)    0.0000 -0.0000  0.0206 -0.0009  0.0000 -0.0000  0.0005 -0.0001
  47.  C 4 (S)    0.0000 -0.0000 -0.0019 -0.0001  0.0001 -0.0000 -0.0000  0.0000
  48.  C 4 (S)   -0.0000 -0.0000 -0.0000 -0.0000  0.0000  0.0000 -0.0000  0.0000
  49.  C 4 (px)  -0.0088 -0.0000 -0.0000  0.0000 -0.0000  0.0103  0.0000  0.0000
  50.  C 4 (px)  -0.0003 -0.0000  0.0000  0.0000 -0.0000  0.0003  0.0000  0.0000
  51.  C 4 (px)  -0.0001 -0.0000 -0.0000  0.0000 -0.0000  0.0001  0.0000  0.0000
  52.  C 4 (py)   0.0000 -0.0131 -0.6751 -0.0040 -0.0075  0.0000 -0.0094 -0.0085
  53.  C 4 (py)   0.0000 -0.0002 -0.0177  0.0011 -0.0000  0.0000 -0.0005  0.0000
  54.  C 4 (py)  -0.0000 -0.0000 -0.0018  0.0001 -0.0000  0.0000 -0.0000 -0.0000
  55.  C 4 (pz)  -0.0000 -0.0000 -0.4444  0.0036  0.0036 -0.0000 -0.0110  0.0015
  56.  C 4 (pz)  -0.0000 -0.0000  0.0073 -0.0009  0.0001  0.0000  0.0003 -0.0002
  57.  C 4 (pz)  -0.0000 -0.0000  0.0051  0.0003 -0.0001  0.0000  0.0001  0.0000
  58.  C 4 (d1)   0.0000 -0.0000 -0.0000 -0.0000 -0.0000 -0.0000 -0.0000 -0.0000
  59.  C 4 (d1)  -0.0000 -0.0000 -0.0000  0.0000 -0.0000 -0.0000 -0.0000 -0.0000
  60.  C 4 (d2)  -0.0002  0.0000  0.0000  0.0000 -0.0000  0.0003  0.0000  0.0000
  61.  C 4 (d2)  -0.0001 -0.0000 -0.0000  0.0000 -0.0000  0.0001  0.0000 -0.0000
  62.  C 4 (d3)   0.0000  0.0003  0.0177  0.0000  0.0002 -0.0000  0.0003  0.0002
  63.  C 4 (d3)  -0.0000  0.0000  0.0054 -0.0004 -0.0000  0.0000  0.0002 -0.0000
  64.  C 4 (d4)  -0.0000 -0.0000 -0.0233 -0.0002  0.0002 -0.0000 -0.0005 -0.0001
  65.  C 4 (d4)   0.0000  0.0000  0.0020  0.0001 -0.0000 -0.0000  0.0000  0.0000
  66.  C 4 (d5)   0.0000  0.0000 -0.0132  0.0002  0.0001 -0.0000 -0.0004  0.0002
  67.  C 4 (d5)  -0.0000 -0.0000  0.0037  0.0002 -0.0001  0.0000  0.0001  0.0000
  68.  C 4 (f1)   0.0000  0.0000  0.0019  0.0000 -0.0000 -0.0000  0.0000  0.0001
  69.  C 4 (f2)  -0.0001  0.0000  0.0000  0.0000 -0.0000  0.0001  0.0000  0.0000
  70.  C 4 (f3)   0.0000 -0.0001 -0.0076  0.0001 -0.0001 -0.0000 -0.0001 -0.0001
  71.  C 4 (f4)   0.0000  0.0000  0.0073 -0.0000 -0.0001 -0.0000  0.0002  0.0000
  72.  C 4 (f5)   0.0000  0.0000 -0.0000  0.0000  0.0000 -0.0000 -0.0000  0.0000
  73.  C 4 (f6)   0.0001  0.0000  0.0000 -0.0000  0.0000 -0.0001 -0.0000 -0.0000
  74.  C 4 (f7)   0.0000  0.0001  0.0075  0.0000  0.0001 -0.0000  0.0001  0.0001
  75.  H 5 (S)    0.0000  0.0075  0.8095  0.0000 -0.0000  0.0000  0.0146  0.0065
  76.  H 5 (S)   -0.0000  0.0000  0.0000  0.0008  0.0000  0.0000 -0.0001  0.0001
  77.  H 5 (S)    0.0000  0.0001 -0.0000  0.0000  0.0002 -0.0000 -0.0000  0.0000
  78.  H 5 (px)  -0.0001 -0.0000  0.0000  0.0000 -0.0000  0.0001  0.0000  0.0000
  79.  H 5 (py)  -0.0000  0.0001  0.0146 -0.0001 -0.0000  0.0000  0.0003  0.0001
  80.  H 5 (pz)  -0.0000  0.0001  0.0065  0.0001  0.0000  0.0000  0.0001  0.0001
  81.  H 6 (S)    0.0000 -0.0075 -0.0091  0.0013 -0.0081  0.0000  0.0021 -0.0025
  82.  H 6 (S)   -0.0000 -0.0000  0.0013 -0.0000 -0.0001  0.0000  0.0001 -0.0000
  83.  H 6 (S)    0.0000 -0.0001 -0.0081 -0.0001  0.0001 -0.0000 -0.0001 -0.0001
  84.  H 6 (px)  -0.0001 -0.0000  0.0000  0.0000 -0.0000  0.0001  0.0000  0.0000
  85.  H 6 (py)   0.0000  0.0001 -0.0021 -0.0001  0.0001 -0.0000 -0.0001  0.0000
  86.  H 6 (pz)  -0.0000 -0.0001 -0.0025 -0.0000 -0.0001  0.0000 -0.0000 -0.0000

          NAO       81      82      83      84      85      86
      ---------- ------- ------- ------- ------- ------- -------
   1.  C 1 (S)    0.0050  0.0009 -0.0013 -0.0000 -0.0002 -0.0010
   2.  C 1 (S)    0.0407 -0.0098  0.0021 -0.0000  0.0004  0.0031
   3.  C 1 (S)    0.0233 -0.0009 -0.0001  0.0000 -0.0006 -0.0001
   4.  C 1 (S)    0.0060  0.0001 -0.0001  0.0000 -0.0001  0.0001
   5.  C 1 (S)    0.0000  0.0000 -0.0000 -0.0000 -0.0000  0.0000
   6.  C 1 (px)  -0.0000  0.0000 -0.0000  0.0103 -0.0000  0.0000
   7.  C 1 (px)  -0.0000  0.0000 -0.0000  0.0003 -0.0000  0.0000
   8.  C 1 (px)  -0.0000  0.0000 -0.0000  0.0001 -0.0000  0.0000
   9.  C 1 (py)  -0.0283  0.0221  0.0031 -0.0000  0.0046  0.0042
  10.  C 1 (py)  -0.0357  0.0003 -0.0003 -0.0000  0.0006 -0.0003
  11.  C 1 (py)  -0.0030  0.0000 -0.0000 -0.0000  0.0001 -0.0000
  12.  C 1 (pz)  -0.0340 -0.0186  0.0050 -0.0000 -0.0011 -0.0037
  13.  C 1 (pz)  -0.0200  0.0006  0.0002  0.0000  0.0005  0.0002
  14.  C 1 (pz)   0.0099  0.0002 -0.0002  0.0000 -0.0002  0.0000
  15.  C 1 (d1)   0.0000 -0.0000  0.0000 -0.0000 -0.0000  0.0000
  16.  C 1 (d1)  -0.0000  0.0000 -0.0000 -0.0000  0.0000 -0.0000
  17.  C 1 (d2)  -0.0000 -0.0000  0.0000 -0.0003  0.0000 -0.0000
  18.  C 1 (d2)   0.0000 -0.0000  0.0000 -0.0001  0.0000 -0.0000
  19.  C 1 (d3)  -0.0025  0.0006  0.0001 -0.0000  0.0001  0.0001
  20.  C 1 (d3)  -0.0124  0.0001 -0.0001  0.0000  0.0002 -0.0001
  21.  C 1 (d4)   0.0010  0.0006 -0.0002 -0.0000 -0.0000 -0.0000
  22.  C 1 (d4)  -0.0026 -0.0001  0.0000  0.0000  0.0001 -0.0000
  23.  C 1 (d5)   0.0042  0.0008 -0.0002  0.0000  0.0000  0.0003
  24.  C 1 (d5)  -0.0066 -0.0001  0.0001 -0.0000  0.0001 -0.0000
  25.  C 1 (f1)  -0.0027 -0.0001  0.0000 -0.0000  0.0000 -0.0001
  26.  C 1 (f2)   0.0000  0.0000 -0.0000  0.0001 -0.0000  0.0000
  27.  C 1 (f3)  -0.0037  0.0002 -0.0000  0.0000  0.0001  0.0000
  28.  C 1 (f4)  -0.0014  0.0002 -0.0000 -0.0000  0.0000  0.0000
  29.  C 1 (f5)   0.0000  0.0000  0.0000  0.0000 -0.0000  0.0000
  30.  C 1 (f6)   0.0000 -0.0000  0.0000 -0.0001  0.0000 -0.0000
  31.  C 1 (f7)   0.0002 -0.0002 -0.0000  0.0000 -0.0000 -0.0000
  32.  H 2 (S)   -0.0769  0.0017  0.0032 -0.0000  0.0034  0.0016
  33.  H 2 (S)    0.0017  0.0001  0.0003 -0.0000  0.0001  0.0001
  34.  H 2 (S)    0.0032  0.0003 -0.0000  0.0000 -0.0000  0.0000
  35.  H 2 (px)   0.0000  0.0000 -0.0000  0.0001 -0.0000  0.0000
  36.  H 2 (py)   0.0034  0.0001 -0.0000  0.0000 -0.0001  0.0000
  37.  H 2 (pz)  -0.0016 -0.0001 -0.0000  0.0000 -0.0000 -0.0001
  38.  H 3 (S)    0.1432 -0.0237  0.0016  0.0000 -0.0048 -0.0010
  39.  H 3 (S)   -0.0237 -0.0001 -0.0000 -0.0000  0.0004 -0.0002
  40.  H 3 (S)    0.0016 -0.0000 -0.0001  0.0000 -0.0001 -0.0000
  41.  H 3 (px)   0.0000  0.0000 -0.0000  0.0001 -0.0000  0.0000
  42.  H 3 (py)   0.0048 -0.0004  0.0001 -0.0000 -0.0001  0.0000
  43.  H 3 (pz)   0.0010  0.0002  0.0000  0.0000  0.0000  0.0000
  44.  C 4 (S)   -0.0106 -0.0091 -0.0089 -0.0000  0.0027 -0.0017
  45.  C 4 (S)    0.5240  0.0055 -0.0065  0.0000 -0.0097  0.0053
  46.  C 4 (S)    0.0206 -0.0009  0.0000 -0.0000 -0.0005 -0.0001
  47.  C 4 (S)   -0.0019 -0.0001  0.0001 -0.0000  0.0000  0.0000
  48.  C 4 (S)   -0.0000 -0.0000  0.0000  0.0000  0.0000  0.0000
  49.  C 4 (px)  -0.0000  0.0000 -0.0000  0.0103 -0.0000  0.0000
  50.  C 4 (px)   0.0000  0.0000 -0.0000  0.0003 -0.0000  0.0000
  51.  C 4 (px)   0.0000  0.0000 -0.0000  0.0001 -0.0000  0.0000
  52.  C 4 (py)   0.6751  0.0040  0.0075  0.0000 -0.0094  0.0085
  53.  C 4 (py)   0.0177 -0.0011  0.0000  0.0000 -0.0005 -0.0000
  54.  C 4 (py)   0.0018 -0.0001  0.0000  0.0000 -0.0000  0.0000
  55.  C 4 (pz)  -0.4444  0.0036  0.0036 -0.0000  0.0110  0.0015
  56.  C 4 (pz)   0.0073 -0.0009  0.0001  0.0000 -0.0003 -0.0002
  57.  C 4 (pz)   0.0051  0.0003 -0.0001  0.0000 -0.0001  0.0000
  58.  C 4 (d1)   0.0000  0.0000  0.0000  0.0000 -0.0000  0.0000
  59.  C 4 (d1)   0.0000 -0.0000  0.0000  0.0000 -0.0000  0.0000
  60.  C 4 (d2)   0.0000  0.0000 -0.0000  0.0003 -0.0000  0.0000
  61.  C 4 (d2)  -0.0000  0.0000 -0.0000  0.0001 -0.0000  0.0000
  62.  C 4 (d3)  -0.0177 -0.0000 -0.0002 -0.0000  0.0003 -0.0002
  63.  C 4 (d3)  -0.0054  0.0004  0.0000  0.0000  0.0002  0.0000
  64.  C 4 (d4)  -0.0233 -0.0002  0.0002 -0.0000  0.0005 -0.0001
  65.  C 4 (d4)   0.0020  0.0001 -0.0000 -0.0000 -0.0000  0.0000
  66.  C 4 (d5)  -0.0132  0.0002  0.0001 -0.0000  0.0004  0.0002
  67.  C 4 (d5)   0.0037  0.0002 -0.0001  0.0000 -0.0001  0.0000
  68.  C 4 (f1)   0.0019  0.0000 -0.0000 -0.0000 -0.0000  0.0001
  69.  C 4 (f2)  -0.0000  0.0000 -0.0000  0.0001 -0.0000  0.0000
  70.  C 4 (f3)   0.0076 -0.0001  0.0001 -0.0000 -0.0001  0.0001
  71.  C 4 (f4)   0.0073 -0.0000 -0.0001 -0.0000 -0.0002  0.0000
  72.  C 4 (f5)  -0.0000 -0.0000 -0.0000  0.0000  0.0000 -0.0000
  73.  C 4 (f6)   0.0000 -0.0000  0.0000 -0.0001  0.0000 -0.0000
  74.  C 4 (f7)  -0.0075 -0.0000 -0.0001 -0.0000  0.0001 -0.0001
  75.  H 5 (S)   -0.0091  0.0013 -0.0081  0.0000 -0.0021 -0.0025
  76.  H 5 (S)    0.0013 -0.0000 -0.0001  0.0000 -0.0001 -0.0000
  77.  H 5 (S)   -0.0081 -0.0001  0.0001 -0.0000  0.0001 -0.0001
  78.  H 5 (px)   0.0000  0.0000 -0.0000  0.0001 -0.0000  0.0000
  79.  H 5 (py)   0.0021  0.0001 -0.0001  0.0000 -0.0001 -0.0000
  80.  H 5 (pz)  -0.0025 -0.0000 -0.0001  0.0000  0.0000 -0.0000
  81.  H 6 (S)    0.8095  0.0000 -0.0000  0.0000 -0.0146  0.0065
  82.  H 6 (S)    0.0000  0.0008  0.0000  0.0000  0.0001  0.0001
  83.  H 6 (S)   -0.0000  0.0000  0.0002 -0.0000  0.0000  0.0000
  84.  H 6 (px)   0.0000  0.0000 -0.0000  0.0001 -0.0000  0.0000
  85.  H 6 (py)  -0.0146  0.0001  0.0000 -0.0000  0.0003 -0.0001
  86.  H 6 (pz)   0.0065  0.0001  0.0000  0.0000 -0.0001  0.0001


 NATURAL BOND ORBITAL ANALYSIS:

                       Occupancies       Lewis Structure    Low   High
           Occ.    -------------------  -----------------   occ   occ
  Cycle   Thresh.   Lewis   Non-Lewis     CR  BD  3C  LP    (L)   (NL)   Dev
 =============================================================================
   1(1)    1.90    15.91341   0.08659      2   6   0   0     0      0    0.06
 -----------------------------------------------------------------------------

 Structure accepted: No low occupancy Lewis orbitals

 WARNING:  1 low occupancy (<1.9990e) core orbital  found on  C    1
           1 low occupancy (<1.9990e) core orbital  found on  C    4

 --------------------------------------------------------
   Core                      3.99791 ( 99.948% of   4)
   Valence Lewis            11.91550 ( 99.296% of  12)
  ==================       ============================
   Total Lewis              15.91341 ( 99.459% of  16)
  -----------------------------------------------------
   Valence non-Lewis         0.06704 (  0.419% of  16)
   Rydberg non-Lewis         0.01954 (  0.122% of  16)
  ==================       ============================
   Total non-Lewis           0.08659 (  0.541% of  16)
 --------------------------------------------------------


       (Occupancy)   Bond orbital/ Coefficients/ Hybrids
 ---------------------------------------------------------------------------------
     1. (1.98033) BD ( 1) C   1 - H   2  
                ( 59.56%)   0.7718* C   1 s( 28.80%)p 2.47( 71.07%)d 0.00(  0.11%)
                                                  f 0.00(  0.02%)
                                           -0.0003  0.5363  0.0201 -0.0022 -0.0000
                                            0.0000  0.0000  0.0000  0.7066  0.0135
                                            0.0015  0.4594 -0.0066 -0.0057  0.0000
                                            0.0000  0.0000  0.0000  0.0183  0.0039
                                           -0.0240  0.0022 -0.0138  0.0041 -0.0018
                                            0.0000  0.0075 -0.0075  0.0000  0.0000
                                           -0.0079
                ( 40.44%)   0.6359* H   2 s( 99.96%)p 0.00(  0.04%)
                                            0.9998  0.0022 -0.0000  0.0000 -0.0179
                                           -0.0080
     2. (1.98033) BD ( 1) C   1 - H   3  
                ( 59.56%)   0.7718* C   1 s( 28.80%)p 2.47( 71.07%)d 0.00(  0.11%)
                                                  f 0.00(  0.02%)
                                            0.0003 -0.5363 -0.0201  0.0022  0.0000
                                            0.0000  0.0000  0.0000  0.7066  0.0135
                                            0.0015 -0.4594  0.0066  0.0057  0.0000
                                            0.0000  0.0000  0.0000  0.0183  0.0039
                                            0.0240 -0.0022  0.0138 -0.0041  0.0018
                                            0.0000  0.0075  0.0075  0.0000  0.0000
                                           -0.0079
                ( 40.44%)   0.6359* H   3 s( 99.96%)p 0.00(  0.04%)
                                           -0.9998 -0.0022  0.0000  0.0000 -0.0179
                                            0.0080
     3. (1.99461) BD ( 1) C   1 - C   4  
                ( 50.00%)   0.7071* C   1 s( 42.46%)p 1.35( 57.28%)d 0.01(  0.25%)
                                                  f 0.00(  0.02%)
                                            0.0000  0.6501 -0.0435  0.0040  0.0000
                                            0.0000  0.0000  0.0000  0.0000  0.0000
                                            0.0000 -0.7550  0.0523 -0.0003  0.0000
                                            0.0000  0.0000  0.0000  0.0000  0.0000
                                           -0.0051  0.0015  0.0499  0.0008 -0.0122
                                            0.0000  0.0000  0.0025  0.0000  0.0000
                                           -0.0000
                ( 50.00%)   0.7071* C   4 s( 42.46%)p 1.35( 57.28%)d 0.01(  0.25%)
[truncated: 1,212,193 more chars]
