# Supplementary material for: Hyperpyramidalized alkenes with bond orders near 1.5 as synthetic building blocks
Source: Nat Chem. 2026 Jan 21;18(5):913–22. doi: 10.1038/s41557-025-02055-9 (PMC12859755; doi:10.1038/s41557-025-02055-9)
Supplement: Supplementary file 2 — Output files for reported computations. [file 41557_2025_2055_MOESM2_ESM.zip › Computation data/Benzyne 75/B3LYP-6-31Gdp/benzyne-1.fchk]

M0001                                                                   
Freq      RB3LYP                                                      6-31G(d,p)          
Number of atoms                            I               10
Info1-9                                    I   N=           9
          31          31        1002           0           0         100
           6          18        -502
Full Title                                 C   N=           1
M0001       
Route                                      C   N=           5
# opt freq b3lyp/6-31g(d,p) geom=connectivity pop=nboread   
Charge                                     I                0
Multiplicity                               I                1
Number of electrons                        I               40
Number of alpha electrons                  I               20
Number of beta electrons                   I               20
Number of basis functions                  I              110
Number of independent functions            I              110
Number of point charges in /Mol/           I                0
Number of translation vectors              I                0
Atomic numbers                             I   N=          10
           6           6           6           6           6           6
           1           1           1           1
Nuclear charges                            R   N=          10
  6.00000000E+00  6.00000000E+00  6.00000000E+00  6.00000000E+00  6.00000000E+00
  6.00000000E+00  1.00000000E+00  1.00000000E+00  1.00000000E+00  1.00000000E+00
Current cartesian coordinates              R   N=          30
 -3.94430453E-31  1.18188944E+00 -2.33817970E+00  6.90253292E-31 -1.32963359E+00
  1.99930993E+00 -7.64209002E-31  2.76227253E+00 -2.52103840E-01 -1.44739711E-16
 -1.18188944E+00 -2.33817970E+00 -3.38280821E-16 -2.76227253E+00 -2.52103840E-01
  1.62833152E-16  1.32963359E+00  1.99930993E+00  5.91645679E-31 -2.32095486E+00
  3.79916555E+00  1.10933565E-31  4.81175876E+00 -2.53323898E-01 -5.89270497E-16
 -4.81175876E+00 -2.53323898E-01  2.84234994E-16  2.32095486E+00  3.79916555E+00
Number of symbols in /Mol/                 I                0
Int Atom Types                             I   N=          10
           0           0           0           0           0           0
           0           0           0           0
Force Field                                I                0
Atom Types                                 C   N=          10
                                                            
                                                            
MM charges                                 R   N=          10
  0.00000000E+00  0.00000000E+00  0.00000000E+00  0.00000000E+00  0.00000000E+00
  0.00000000E+00  0.00000000E+00  0.00000000E+00  0.00000000E+00  0.00000000E+00
Integer atomic weights                     I   N=          10
          12          12          12          12          12          12
           1           1           1           1
Real atomic weights                        R   N=          10
  1.20000000E+01  1.20000000E+01  1.20000000E+01  1.20000000E+01  1.20000000E+01
  1.20000000E+01  1.00782504E+00  1.00782504E+00  1.00782504E+00  1.00782504E+00
Atom fragment info                         I   N=          10
           0           0           0           0           0           0
           0           0           0           0
Atom residue num                           I   N=          10
           0           0           0           0           0           0
           0           0           0           0
Nuclear spins                              I   N=          10
           0           0           0           0           0           0
           1           1           1           1
Nuclear ZEff                               R   N=          10
 -3.60000000E+00 -3.60000000E+00 -3.60000000E+00 -3.60000000E+00 -3.60000000E+00
 -3.60000000E+00 -1.00000000E+00 -1.00000000E+00 -1.00000000E+00 -1.00000000E+00
Nuclear ZNuc                               R   N=          10
  6.00000000E+00  6.00000000E+00  6.00000000E+00  6.00000000E+00  6.00000000E+00
  6.00000000E+00  1.00000000E+00  1.00000000E+00  1.00000000E+00  1.00000000E+00
Nuclear QMom                               R   N=          10
  0.00000000E+00  0.00000000E+00  0.00000000E+00  0.00000000E+00  0.00000000E+00
  0.00000000E+00  0.00000000E+00  0.00000000E+00  0.00000000E+00  0.00000000E+00
Nuclear GFac                               R   N=          10
  0.00000000E+00  0.00000000E+00  0.00000000E+00  0.00000000E+00  0.00000000E+00
  0.00000000E+00  2.79284600E+00  2.79284600E+00  2.79284600E+00  2.79284600E+00
MicOpt                                     I   N=          10
          -1          -1          -1          -1          -1          -1
          -1          -1          -1          -1
Number of residues                         I                0
Number of secondary structures             I                0
Redundant internal dimensions              I   N=           4
          41          10          14          17
Redundant internal coordinate indices      I   N=         164
           1           3           0           0           1           4
           0           0           2           5           0           0
           2           6           0           0           2           7
           0           0           3           6           0           0
           3           8           0           0           4           5
           0           0           5           9           0           0
           6          10           0           0           3           1
           4           0           5           2           6           0
           5           2           7           0           6           2
           7           0           1           3           6           0
           1           3           8           0           6           3
           8           0           1           4           5           0
           2           5           4           0           2           5
           9           0           4           5           9           0
           2           6           3           0           2           6
          10           0           3           6          10           0
           4           1           3           6           4           1
           3           8           3           1           4           5
           6           2           5           4           6           2
           5           9           7           2           5           4
           7           2           5           9           5           2
           6           3           5           2           6          10
           7           2           6           3           7           2
           6          10           1           3           6           2
           1           3           6          10           8           3
           6           2           8           3           6          10
           1           4           5           2           1           4
           5           9
Redundant internal coordinates             R   N=          41
  2.61712117E+00  2.36377887E+00  2.66857983E+00  2.65926718E+00  2.05479880E+00
  2.66857983E+00  2.04948660E+00  2.61712117E+00  2.04948660E+00  2.05479880E+00
  2.21913520E+00  2.13750060E+00  2.07144789E+00  2.07423682E+00  1.92654952E+00
  2.21853990E+00  2.13809589E+00  2.21913520E+00  1.92654952E+00  2.13809589E+00
  2.21853990E+00  2.13750060E+00  2.07423682E+00  2.07144789E+00  0.00000000E+00
  3.14159265E+00  0.00000000E+00  0.00000000E+00  3.14159265E+00  3.14159265E+00
 -0.00000000E+00 -0.00000000E+00  3.14159265E+00  3.14159265E+00  0.00000000E+00
 -0.00000000E+00  3.14159265E+00  3.14159265E+00  0.00000000E+00 -0.00000000E+00
  3.14159265E+00
ZRed-IntVec                                I   N=          41
           0           0           0           0           0           0
           0           0           0           0           0           0
           0           0           0           0           0           0
           0           0           0           0           0           0
           0           0           0           0           0           0
           0           0           0           0           0           0
           0           0           0           0           0
ZRed-FPVec                                 R   N=          41
  0.00000000E+00  0.00000000E+00  0.00000000E+00  0.00000000E+00  0.00000000E+00
  0.00000000E+00  0.00000000E+00  0.00000000E+00  0.00000000E+00  0.00000000E+00
  0.00000000E+00  0.00000000E+00  0.00000000E+00  0.00000000E+00  0.00000000E+00
  0.00000000E+00  0.00000000E+00  0.00000000E+00  0.00000000E+00  0.00000000E+00
  0.00000000E+00  0.00000000E+00  0.00000000E+00  0.00000000E+00  0.00000000E+00
  0.00000000E+00  0.00000000E+00  0.00000000E+00  0.00000000E+00  0.00000000E+00
  0.00000000E+00  0.00000000E+00  0.00000000E+00  0.00000000E+00  0.00000000E+00
  0.00000000E+00  0.00000000E+00  0.00000000E+00  0.00000000E+00  0.00000000E+00
  0.00000000E+00
ZRed-Constraint1                           R   N=          41
  2.61712117E+00  2.36377887E+00  2.66857983E+00  2.65926718E+00  2.05479880E+00
  2.66857983E+00  2.04948660E+00  2.61712117E+00  2.04948660E+00  2.05479880E+00
  2.21913520E+00  2.13750060E+00  2.07144789E+00  2.07423682E+00  1.92654952E+00
  2.21853990E+00  2.13809589E+00  2.21913520E+00  1.92654952E+00  2.13809589E+00
  2.21853990E+00  2.13750060E+00  2.07423682E+00  2.07144789E+00  0.00000000E+00
  3.14159265E+00 -0.00000000E+00  0.00000000E+00  3.14159265E+00  3.14159265E+00
 -0.00000000E+00  0.00000000E+00  3.14159265E+00  3.14159265E+00 -0.00000000E+00
 -0.00000000E+00  3.14159265E+00  3.14159265E+00  0.00000000E+00 -0.00000000E+00
  3.14159265E+00
ZRed-Constraint2                           R   N=          41
  2.60270226E+00  2.33683533E+00  2.64850852E+00  2.64523863E+00  2.04793659E+00
  2.64850852E+00  2.04204088E+00  2.60270226E+00  2.04204088E+00  2.04793659E+00
  2.22287961E+00  2.13900855E+00  2.07039573E+00  2.07378103E+00  1.92129715E+00
  2.22121387E+00  2.14067429E+00  2.22287961E+00  1.92129715E+00  2.14067429E+00
  2.22121387E+00  2.13900855E+00  2.07378103E+00  2.07039573E+00  0.00000000E+00
  3.14159265E+00  0.00000000E+00  0.00000000E+00  3.14159265E+00  3.14159265E+00
  0.00000000E+00  0.00000000E+00  3.14159265E+00  3.14159265E+00  0.00000000E+00
  0.00000000E+00  3.14159265E+00  3.14159265E+00  0.00000000E+00  0.00000000E+00
  3.14159265E+00
SymInf integers                            I   N=          26
           2           4           1           1           1          -1
          -1           1          -1           1           1           1
          -1           1           0           0           0           0
           0           0           0           0           0           0
           0           0
RotTr to input orientation                 R   N=          12
 -8.33517636E-16 -1.00000000E+00 -3.64751500E-16  1.00000000E+00 -8.33517636E-16
 -2.45664587E-15  2.45664587E-15 -3.64751500E-16  1.00000000E+00  9.99200722E-17
  2.22870227E-16 -5.90935814E-01
Number of contracted shells                I               36
Number of primitive shells                 I               86
Pure/Cartesian d shells                    I                1
Pure/Cartesian f shells                    I                0
Highest angular momentum                   I                2
Largest degree of contraction              I                6
Shell types                                I   N=          36
           0          -1          -1           2           0          -1
          -1           2           0          -1          -1           2
           0          -1          -1           2           0          -1
          -1           2           0          -1          -1           2
           0           0           1           0           0           1
           0           0           1           0           0           1
Number of primitives per shell             I   N=          36
           6           3           1           1           6           3
           1           1           6           3           1           1
           6           3           1           1           6           3
           1           1           6           3           1           1
           3           1           1           3           1           1
           3           1           1           3           1           1
Shell to atom map                          I   N=          36
           1           1           1           1           2           2
           2           2           3           3           3           3
           4           4           4           4           5           5
           5           5           6           6           6           6
           7           7           7           8           8           8
           9           9           9          10          10          10
Primitive exponents                        R   N=          86
  3.04752488E+03  4.57369518E+02  1.03948685E+02  2.92101553E+01  9.28666296E+00
  3.16392696E+00  7.86827235E+00  1.88128854E+00  5.44249258E-01  1.68714478E-01
  8.00000000E-01  3.04752488E+03  4.57369518E+02  1.03948685E+02  2.92101553E+01
  9.28666296E+00  3.16392696E+00  7.86827235E+00  1.88128854E+00  5.44249258E-01
  1.68714478E-01  8.00000000E-01  3.04752488E+03  4.57369518E+02  1.03948685E+02
  2.92101553E+01  9.28666296E+00  3.16392696E+00  7.86827235E+00  1.88128854E+00
  5.44249258E-01  1.68714478E-01  8.00000000E-01  3.04752488E+03  4.57369518E+02
  1.03948685E+02  2.92101553E+01  9.28666296E+00  3.16392696E+00  7.86827235E+00
  1.88128854E+00  5.44249258E-01  1.68714478E-01  8.00000000E-01  3.04752488E+03
  4.57369518E+02  1.03948685E+02  2.92101553E+01  9.28666296E+00  3.16392696E+00
  7.86827235E+00  1.88128854E+00  5.44249258E-01  1.68714478E-01  8.00000000E-01
  3.04752488E+03  4.57369518E+02  1.03948685E+02  2.92101553E+01  9.28666296E+00
  3.16392696E+00  7.86827235E+00  1.88128854E+00  5.44249258E-01  1.68714478E-01
  8.00000000E-01  1.87311370E+01  2.82539436E+00  6.40121692E-01  1.61277759E-01
  1.10000000E+00  1.87311370E+01  2.82539436E+00  6.40121692E-01  1.61277759E-01
  1.10000000E+00  1.87311370E+01  2.82539436E+00  6.40121692E-01  1.61277759E-01
  1.10000000E+00  1.87311370E+01  2.82539436E+00  6.40121692E-01  1.61277759E-01
  1.10000000E+00
Contraction coefficients                   R   N=          86
  1.83473713E-03  1.40373228E-02  6.88426223E-02  2.32184443E-01  4.67941348E-01
  3.62311985E-01 -1.19332420E-01 -1.60854152E-01  1.14345644E+00  1.00000000E+00
  1.00000000E+00  1.83473713E-03  1.40373228E-02  6.88426223E-02  2.32184443E-01
  4.67941348E-01  3.62311985E-01 -1.19332420E-01 -1.60854152E-01  1.14345644E+00
  1.00000000E+00  1.00000000E+00  1.83473713E-03  1.40373228E-02  6.88426223E-02
  2.32184443E-01  4.67941348E-01  3.62311985E-01 -1.19332420E-01 -1.60854152E-01
  1.14345644E+00  1.00000000E+00  1.00000000E+00  1.83473713E-03  1.40373228E-02
  6.88426223E-02  2.32184443E-01  4.67941348E-01  3.62311985E-01 -1.19332420E-01
 -1.60854152E-01  1.14345644E+00  1.00000000E+00  1.00000000E+00  1.83473713E-03
  1.40373228E-02  6.88426223E-02  2.32184443E-01  4.67941348E-01  3.62311985E-01
 -1.19332420E-01 -1.60854152E-01  1.14345644E+00  1.00000000E+00  1.00000000E+00
  1.83473713E-03  1.40373228E-02  6.88426223E-02  2.32184443E-01  4.67941348E-01
  3.62311985E-01 -1.19332420E-01 -1.60854152E-01  1.14345644E+00  1.00000000E+00
  1.00000000E+00  3.34946043E-02  2.34726953E-01  8.13757326E-01  1.00000000E+00
  1.00000000E+00  3.34946043E-02  2.34726953E-01  8.13757326E-01  1.00000000E+00
  1.00000000E+00  3.34946043E-02  2.34726953E-01  8.13757326E-01  1.00000000E+00
  1.00000000E+00  3.34946043E-02  2.34726953E-01  8.13757326E-01  1.00000000E+00
  1.00000000E+00
P(S=P) Contraction coefficients            R   N=          86
  0.00000000E+00  0.00000000E+00  0.00000000E+00  0.00000000E+00  0.00000000E+00
  0.00000000E+00  6.89990666E-02  3.16423961E-01  7.44308291E-01  1.00000000E+00
  0.00000000E+00  0.00000000E+00  0.00000000E+00  0.00000000E+00  0.00000000E+00
  0.00000000E+00  0.00000000E+00  6.89990666E-02  3.16423961E-01  7.44308291E-01
  1.00000000E+00  0.00000000E+00  0.00000000E+00  0.00000000E+00  0.00000000E+00
  0.00000000E+00  0.00000000E+00  0.00000000E+00  6.89990666E-02  3.16423961E-01
  7.44308291E-01  1.00000000E+00  0.00000000E+00  0.00000000E+00  0.00000000E+00
  0.00000000E+00  0.00000000E+00  0.00000000E+00  0.00000000E+00  6.89990666E-02
  3.16423961E-01  7.44308291E-01  1.00000000E+00  0.00000000E+00  0.00000000E+00
  0.00000000E+00  0.00000000E+00  0.00000000E+00  0.00000000E+00  0.00000000E+00
  6.89990666E-02  3.16423961E-01  7.44308291E-01  1.00000000E+00  0.00000000E+00
  0.00000000E+00  0.00000000E+00  0.00000000E+00  0.00000000E+00  0.00000000E+00
  0.00000000E+00  6.89990666E-02  3.16423961E-01  7.44308291E-01  1.00000000E+00
  0.00000000E+00  0.00000000E+00  0.00000000E+00  0.00000000E+00  0.00000000E+00
  0.00000000E+00  0.00000000E+00  0.00000000E+00  0.00000000E+00  0.00000000E+00
  0.00000000E+00  0.00000000E+00  0.00000000E+00  0.00000000E+00  0.00000000E+00
  0.00000000E+00  0.00000000E+00  0.00000000E+00  0.00000000E+00  0.00000000E+00
  0.00000000E+00
Coordinates of each shell                  R   N=         108
 -1.97215226E-31  1.18188944E+00 -2.33817970E+00 -1.97215226E-31  1.18188944E+00
 -2.33817970E+00 -1.97215226E-31  1.18188944E+00 -2.33817970E+00 -1.97215226E-31
  1.18188944E+00 -2.33817970E+00  2.95822839E-31 -1.32963359E+00  1.99930993E+00
  2.95822839E-31 -1.32963359E+00  1.99930993E+00  2.95822839E-31 -1.32963359E+00
  1.99930993E+00  2.95822839E-31 -1.32963359E+00  1.99930993E+00 -3.69778549E-31
  2.76227253E+00 -2.52103840E-01 -3.69778549E-31  2.76227253E+00 -2.52103840E-01
 -3.69778549E-31  2.76227253E+00 -2.52103840E-01 -3.69778549E-31  2.76227253E+00
 -2.52103840E-01 -1.44739711E-16 -1.18188944E+00 -2.33817970E+00 -1.44739711E-16
 -1.18188944E+00 -2.33817970E+00 -1.44739711E-16 -1.18188944E+00 -2.33817970E+00
 -1.44739711E-16 -1.18188944E+00 -2.33817970E+00 -3.38280821E-16 -2.76227253E+00
 -2.52103840E-01 -3.38280821E-16 -2.76227253E+00 -2.52103840E-01 -3.38280821E-16
 -2.76227253E+00 -2.52103840E-01 -3.38280821E-16 -2.76227253E+00 -2.52103840E-01
  1.62833152E-16  1.32963359E+00  1.99930993E+00  1.62833152E-16  1.32963359E+00
  1.99930993E+00  1.62833152E-16  1.32963359E+00  1.99930993E+00  1.62833152E-16
  1.32963359E+00  1.99930993E+00  1.97215226E-31 -2.32095486E+00  3.79916555E+00
  1.97215226E-31 -2.32095486E+00  3.79916555E+00  1.97215226E-31 -2.32095486E+00
  3.79916555E+00  1.10933565E-31  4.81175876E+00 -2.53323898E-01  1.10933565E-31
  4.81175876E+00 -2.53323898E-01  1.10933565E-31  4.81175876E+00 -2.53323898E-01
 -5.89270497E-16 -4.81175876E+00 -2.53323898E-01 -5.89270497E-16 -4.81175876E+00
 -2.53323898E-01 -5.89270497E-16 -4.81175876E+00 -2.53323898E-01  2.84234994E-16
  2.32095486E+00  3.79916555E+00  2.84234994E-16  2.32095486E+00  3.79916555E+00
  2.84234994E-16  2.32095486E+00  3.79916555E+00
Num ILSW                                   I              100
ILSW                                       I   N=         100
           0           1           0           0           2           0
           0           0           0           0         402          -1
           5           0           0           0           2           0
           0           0           1           0           1           0
           1           0           0           0           0           0
           0           0      100000           0          -1           0
           0           0           0           0           0           0
           0           0           0           1           0           0
           0 -2000000000           1           0           0           0
           0           0           4          52           0           0
           0           0           5           0           0           0
           0           0           0           0           0           1
           0           0           0           0           0           0
           0           0           0           0           0           0
           0           0           0           0           0           0
           0           0           0           0           0           0
           0           0           0           0
Num RLSW                                   I               52
RLSW                                       R   N=          52
  8.00000000E-01  7.20000000E-01  1.00000000E+00  8.10000000E-01  2.00000000E-01
  0.00000000E+00  0.00000000E+00  1.00000000E+00  0.00000000E+00  0.00000000E+00
  0.00000000E+00  0.00000000E+00  1.00000000E+00  0.00000000E+00  0.00000000E+00
  0.00000000E+00  0.00000000E+00  1.00000000E+00  0.00000000E+00  0.00000000E+00
  0.00000000E+00  0.00000000E+00  1.00000000E+00  0.00000000E+00  0.00000000E+00
  0.00000000E+00  0.00000000E+00  1.00000000E+00  0.00000000E+00  0.00000000E+00
  0.00000000E+00  0.00000000E+00  1.00000000E+00  0.00000000E+00  0.00000000E+00
  0.00000000E+00  0.00000000E+00  0.00000000E+00  1.00000000E+00  1.00000000E+00
  0.00000000E+00  1.00000000E+00  0.00000000E+00  0.00000000E+00  0.00000000E+00
  0.00000000E+00  0.00000000E+00  0.00000000E+00  0.00000000E+00  0.00000000E+00
  0.00000000E+00  0.00000000E+00
MxBond                                     I                3
NBond                                      I   N=          10
           2           3           3           2           3           3
           1           1           1           1
IBond                                      I   N=          30
           3           4           0           5           6           7
           1           6           8           1           5           0
           2           4           9           2           3          10
           2           0           0           3           0           0
           5           0           0           6           0           0
RBond                                      R   N=          30
  1.00000000E+00  3.00000000E+00  0.00000000E+00  2.00000000E+00  1.00000000E+00
  1.00000000E+00  1.00000000E+00  2.00000000E+00  1.00000000E+00  3.00000000E+00
  1.00000000E+00  0.00000000E+00  2.00000000E+00  1.00000000E+00  1.00000000E+00
  1.00000000E+00  2.00000000E+00  1.00000000E+00  1.00000000E+00  0.00000000E+00
  0.00000000E+00  1.00000000E+00  0.00000000E+00  0.00000000E+00  1.00000000E+00
  0.00000000E+00  0.00000000E+00  1.00000000E+00  0.00000000E+00  0.00000000E+00
Virial Ratio                               R      2.009949605160458E+00
SCF Energy                                 R     -2.309163014655314E+02
Total Energy                               R     -2.309163014655314E+02
RMS Force                                  R      1.614228662221602E-04
RMS Density                                R      9.174958391758257E-10
NImag                                      I                0
Job Status                                 I                1
Nuclear derivative order                   I                2
External E-field                           R   N=          35
  0.00000000E+00  0.00000000E+00  0.00000000E+00  0.00000000E+00  0.00000000E+00
  0.00000000E+00  0.00000000E+00  0.00000000E+00  0.00000000E+00  0.00000000E+00
  0.00000000E+00  0.00000000E+00  0.00000000E+00  0.00000000E+00  0.00000000E+00
  0.00000000E+00  0.00000000E+00  0.00000000E+00  0.00000000E+00  0.00000000E+00
  0.00000000E+00  0.00000000E+00  0.00000000E+00  0.00000000E+00  0.00000000E+00
  0.00000000E+00  0.00000000E+00  0.00000000E+00  0.00000000E+00  0.00000000E+00
  0.00000000E+00  0.00000000E+00  0.00000000E+00  0.00000000E+00  0.00000000E+00
IOpCl                                      I                0
IROHF                                      I                0
Alpha Orbital Energies                     R   N=         110
 -1.02209436E+01 -1.02209383E+01 -1.02041578E+01 -1.02036513E+01 -1.01975642E+01
 -1.01958690E+01 -8.66544759E-01 -7.55467945E-01 -7.39852132E-01 -6.16892487E-01
 -5.79082089E-01 -5.06069640E-01 -4.63762401E-01 -4.52389206E-01 -3.92768011E-01
 -3.85616444E-01 -3.78829784E-01 -2.60595324E-01 -2.58773840E-01 -2.58740896E-01
 -7.01392143E-02 -1.90965270E-02  1.56802500E-02  1.04602387E-01  1.39092039E-01
  1.65995678E-01  1.74860903E-01  1.75219818E-01  2.74483445E-01  2.85018147E-01
  3.26369747E-01  3.61436002E-01  4.84668113E-01  4.90511752E-01  4.97846851E-01
  5.14740487E-01  5.50729701E-01  5.85950876E-01  5.88465890E-01  5.89421579E-01
  5.94471539E-01  6.18618706E-01  6.31055393E-01  6.52622661E-01  6.69306748E-01
  6.74649622E-01  6.93313509E-01  7.52507984E-01  8.11270718E-01  8.20040872E-01
  8.29094204E-01  8.41350593E-01  8.85141698E-01  9.28573341E-01  9.31270802E-01
  1.00996828E+00  1.09111416E+00  1.13361813E+00  1.15803749E+00  1.25634930E+00
  1.29915880E+00  1.31310119E+00  1.32803699E+00  1.38836141E+00  1.39907582E+00
  1.50775276E+00  1.53919157E+00  1.59746208E+00  1.72726114E+00  1.75120075E+00
  1.80096819E+00  1.86164498E+00  1.89123359E+00  1.97080095E+00  1.97863551E+00
  1.98258848E+00  1.98821258E+00  2.12631933E+00  2.13674638E+00  2.18923789E+00
  2.23778028E+00  2.35324877E+00  2.35704687E+00  2.36350985E+00  2.37734119E+00
  2.44028278E+00  2.45528830E+00  2.46222807E+00  2.48399787E+00  2.50772763E+00
  2.56827022E+00  2.57331987E+00  2.68509593E+00  2.72497727E+00  2.74335049E+00
  2.82142170E+00  2.96471852E+00  2.98009507E+00  3.17092713E+00  3.22846939E+00
  3.26507280E+00  3.35659080E+00  3.46223158E+00  3.79688550E+00  4.10918783E+00
  4.13475072E+00  4.17187411E+00  4.39739431E+00  4.41691773E+00  4.75977714E+00
Alpha MO coefficients                      R   N=       12100
  7.86098129E-03 -4.53225733E-06  0.00000000E+00 -1.24087415E-04 -2.07047778E-04
  8.37527034E-03  0.00000000E+00  1.42803612E-04  3.22763053E-03 -2.06897863E-04
 -4.85662123E-04 -4.50506701E-04  0.00000000E+00  0.00000000E+00 -1.03500132E-04
 -9.72160926E-03 -1.67484054E-05  0.00000000E+00 -1.19176789E-04 -1.90590865E-04
 -7.97379676E-03  0.00000000E+00 -9.18104923E-04  4.12528119E-03  2.54687556E-04
  3.27499593E-04  4.00639475E-04  0.00000000E+00  0.00000000E+00  2.25158847E-05
  7.01979028E-01  3.50056952E-02  0.00000000E+00 -2.68697364E-04 -2.43861776E-04
 -1.51254667E-02  0.00000000E+00  4.84203434E-03  1.06962327E-04 -6.58756902E-03
 -6.24357095E-03 -6.44500308E-03  0.00000000E+00  0.00000000E+00  1.03128844E-04
 -7.86098129E-03  4.53225733E-06  0.00000000E+00 -1.24087415E-04  2.07047778E-04
 -8.37527034E-03  0.00000000E+00  1.42803612E-04 -3.22763053E-03  2.06897863E-04
  4.85662123E-04  4.50506701E-04  0.00000000E+00  0.00000000E+00 -1.03500132E-04
 -7.01979028E-01 -3.50056952E-02  0.00000000E+00 -2.68697364E-04  2.43861776E-04
  1.51254667E-02  0.00000000E+00  4.84203434E-03 -1.06962327E-04  6.58756902E-03
  6.24357095E-03  6.44500308E-03  0.00000000E+00  0.00000000E+00  1.03128844E-04
  9.72160926E-03  1.67484054E-05  0.00000000E+00 -1.19176789E-04  1.90590865E-04
  7.97379676E-03  0.00000000E+00 -9.18104923E-04 -4.12528119E-03 -2.54687556E-04
 -3.27499593E-04 -4.00639475E-04  0.00000000E+00  0.00000000E+00  2.25158847E-05
 -9.24829063E-05 -8.10248337E-04  0.00000000E+00 -2.41534223E-05  4.69597796E-05
 -4.65175419E-04  1.43280897E-04  0.00000000E+00  1.74345913E-04 -1.36731984E-05
  4.65175419E-04 -1.43280897E-04  0.00000000E+00  1.74345913E-04  1.36731984E-05
  9.24829063E-05  8.10248337E-04  0.00000000E+00 -2.41534223E-05 -4.69597796E-05
  8.47768467E-03  6.02494724E-05  0.00000000E+00 -1.46803865E-04 -2.46214467E-04
  3.72003433E-03  0.00000000E+00  7.08087326E-04  1.35306452E-03 -2.20516996E-04
 -2.70368343E-04 -3.94058125E-04  0.00000000E+00  0.00000000E+00 -1.44714764E-04
  9.99262302E-03  1.69116639E-04  0.00000000E+00  3.07179713E-05  1.65024386E-04
  3.21832330E-03  0.00000000E+00 -4.09649290E-04 -1.54594498E-03 -2.11461041E-04
 -2.57896217E-04 -3.63756539E-04  0.00000000E+00  0.00000000E+00 -5.51778944E-05
  7.01919135E-01  3.47631345E-02  0.00000000E+00 -2.38891162E-04 -2.03746348E-04
 -1.09894708E-02  0.00000000E+00  2.33870481E-03  7.97489809E-05 -6.68758434E-03
 -6.28096317E-03 -6.44974715E-03  0.00000000E+00  0.00000000E+00  8.56293607E-05
  8.47768467E-03  6.02494724E-05  0.00000000E+00  1.46803865E-04 -2.46214467E-04
  3.72003433E-03  0.00000000E+00 -7.08087326E-04  1.35306452E-03 -2.20516996E-04
 -2.70368343E-04 -3.94058125E-04  0.00000000E+00  0.00000000E+00  1.44714764E-04
  7.01919135E-01  3.47631345E-02  0.00000000E+00  2.38891162E-04 -2.03746348E-04
 -1.09894708E-02  0.00000000E+00 -2.33870481E-03  7.97489809E-05 -6.68758434E-03
 -6.28096317E-03 -6.44974715E-03  0.00000000E+00  0.00000000E+00 -8.56293607E-05
  9.99262302E-03  1.69116639E-04  0.00000000E+00 -3.07179713E-05  1.65024386E-04
  3.21832330E-03  0.00000000E+00  4.09649290E-04 -1.54594498E-03 -2.11461041E-04
 -2.57896217E-04 -3.63756539E-04  0.00000000E+00  0.00000000E+00  5.51778944E-05
  4.65381238E-08  2.65774747E-04  0.00000000E+00  6.04338473E-05 -4.31920691E-05
 -3.97022033E-04  7.64337776E-04  0.00000000E+00  1.74752219E-04 -1.32750329E-05
 -3.97022033E-04  7.64337776E-04  0.00000000E+00 -1.74752219E-04 -1.32750329E-05
  4.65381238E-08  2.65774747E-04  0.00000000E+00 -6.04338473E-05 -4.31920691E-05
 -9.21517383E-04 -2.17808894E-04  0.00000000E+00 -1.37227206E-05 -1.04535138E-05
 -8.37227729E-05  0.00000000E+00  2.89376675E-05 -8.42970947E-06 -5.44026525E-05
  2.54657142E-05  9.13848158E-05  0.00000000E+00  0.00000000E+00  5.70246229E-06
  7.01815727E-01  3.45615189E-02  0.00000000E+00 -2.01722958E-04 -7.04112448E-05
 -7.25538082E-03  0.00000000E+00  6.92193409E-04  9.03632812E-04 -6.83698120E-03
 -6.75152673E-03 -6.58120269E-03  0.00000000E+00  0.00000000E+00 -1.73543643E-05
 -1.02500387E-02 -8.31233336E-04  0.00000000E+00  1.77499517E-04 -2.05053360E-04
  3.08284999E-03  0.00000000E+00 -1.19351018E-03  1.00817307E-03 -2.86068505E-05
 -1.03781952E-04 -1.92541524E-04  0.00000000E+00  0.00000000E+00  5.93270966E-05
 -9.21517383E-04 -2.17808894E-04  0.00000000E+00  1.37227206E-05 -1.04535138E-05
 -8.37227729E-05  0.00000000E+00 -2.89376675E-05 -8.42970947E-06 -5.44026525E-05
  2.54657142E-05  9.13848158E-05  0.00000000E+00  0.00000000E+00 -5.70246229E-06
 -1.02500387E-02 -8.31233336E-04  0.00000000E+00 -1.77499517E-04 -2.05053360E-04
  3.08284999E-03  0.00000000E+00  1.19351018E-03  1.00817307E-03 -2.86068505E-05
 -1.03781952E-04 -1.92541524E-04  0.00000000E+00  0.00000000E+00 -5.93270966E-05
  7.01815727E-01  3.45615189E-02  0.00000000E+00  2.01722958E-04 -7.04112448E-05
 -7.25538082E-03  0.00000000E+00 -6.92193409E-04  9.03632812E-04 -6.83698120E-03
 -6.75152673E-03 -6.58120269E-03  0.00000000E+00  0.00000000E+00  1.73543643E-05
 -3.42864406E-04  1.18217154E-03  0.00000000E+00 -6.32891697E-05  1.04382690E-04
  8.00270009E-06  2.72032962E-04  0.00000000E+00 -6.30703257E-05 -1.92447726E-06
  8.00270009E-06  2.72032962E-04  0.00000000E+00  6.30703257E-05 -1.92447726E-06
 -3.42864406E-04  1.18217154E-03  0.00000000E+00  6.32891697E-05  1.04382690E-04
 -1.54431237E-04 -1.59933639E-04  0.00000000E+00  1.46667626E-05  3.80362599E-05
  5.27748136E-03  0.00000000E+00 -6.42183659E-04  1.82560297E-03 -6.97108254E-05
 -3.41527058E-05 -1.02971637E-04  0.00000000E+00  0.00000000E+00  6.40226514E-07
  7.02137717E-01  3.53923801E-02  0.00000000E+00  2.74717131E-04 -1.25106910E-04
 -1.85126312E-02  0.00000000E+00 -3.76089409E-03  4.48958860E-03 -6.54189322E-03
 -6.05754090E-03 -6.19744551E-03  0.00000000E+00  0.00000000E+00  1.94835745E-05
  1.00718304E-02  9.54701688E-04  0.00000000E+00 -1.28315248E-04  1.29826531E-04
 -8.08469981E-03  0.00000000E+00  4.22339054E-03 -7.96436147E-04  7.16927213E-05
  1.61979177E-04  2.85722988E-04  0.00000000E+00  0.00000000E+00 -1.02143282E-04
  1.54431237E-04  1.59933639E-04  0.00000000E+00  1.46667626E-05 -3.80362599E-05
 -5.27748136E-03  0.00000000E+00 -6.42183659E-04 -1.82560297E-03  6.97108254E-05
  3.41527058E-05  1.02971637E-04  0.00000000E+00  0.00000000E+00  6.40226514E-07
 -1.00718304E-02 -9.54701688E-04  0.00000000E+00 -1.28315248E-04 -1.29826531E-04
  8.08469981E-03  0.00000000E+00  4.22339054E-03  7.96436147E-04 -7.16927213E-05
 -1.61979177E-04 -2.85722988E-04  0.00000000E+00  0.00000000E+00 -1.02143282E-04
 -7.02137717E-01 -3.53923801E-02  0.00000000E+00  2.74717131E-04  1.25106910E-04
  1.85126312E-02  0.00000000E+00 -3.76089409E-03 -4.48958860E-03  6.54189322E-03
  6.05754090E-03  6.19744551E-03  0.00000000E+00  0.00000000E+00  1.94835745E-05
 -4.34707860E-04  7.58026194E-05  0.00000000E+00 -1.02159538E-04  2.08283457E-04
 -9.18819763E-05 -8.61686055E-04  0.00000000E+00  4.16737836E-05  2.05162523E-05
  9.18819763E-05  8.61686055E-04  0.00000000E+00  4.16737836E-05 -2.05162523E-05
  4.34707860E-04 -7.58026194E-05  0.00000000E+00 -1.02159538E-04 -2.08283457E-04
  7.01604504E-01  3.47085007E-02  0.00000000E+00 -7.32168817E-06  1.89908095E-04
 -6.81465712E-03  0.00000000E+00 -3.46328299E-04 -1.67616505E-03 -7.07739392E-03
 -6.53242172E-03 -7.16100967E-03  0.00000000E+00  0.00000000E+00  9.36064668E-05
  7.56722941E-04 -1.20601236E-04  0.00000000E+00 -9.17126175E-06  7.63754882E-05
 -6.41689599E-04  0.00000000E+00  1.70862724E-04 -4.57149762E-05 -7.71829705E-05
  2.08776734E-05  4.66974720E-05  0.00000000E+00  0.00000000E+00  2.49603029E-05
 -8.81149778E-03 -9.25301223E-04  0.00000000E+00  2.07977736E-04  1.82285968E-04
  3.71202426E-03  0.00000000E+00 -2.06275732E-03 -8.05030181E-04 -7.78456460E-05
  2.85811905E-05 -2.13018714E-04  0.00000000E+00  0.00000000E+00  3.51812197E-05
  7.01604504E-01  3.47085007E-02  0.00000000E+00  7.32168817E-06  1.89908095E-04
 -6.81465712E-03  0.00000000E+00  3.46328299E-04 -1.67616505E-03 -7.07739392E-03
 -6.53242172E-03 -7.16100967E-03  0.00000000E+00  0.00000000E+00 -9.36064668E-05
 -8.81149778E-03 -9.25301223E-04  0.00000000E+00 -2.07977736E-04  1.82285968E-04
  3.71202426E-03  0.00000000E+00  2.06275732E-03 -8.05030181E-04 -7.78456460E-05
  2.85811905E-05 -2.13018714E-04  0.00000000E+00  0.00000000E+00 -3.51812197E-05
  7.56722941E-04 -1.20601236E-04  0.00000000E+00  9.17126175E-06  7.63754882E-05
 -6.41689599E-04  0.00000000E+00 -1.70862724E-04 -4.57149762E-05 -7.71829705E-05
  2.08776734E-05  4.66974720E-05  0.00000000E+00  0.00000000E+00 -2.49603029E-05
  2.68561708E-05  2.51488952E-04  0.00000000E+00 -8.10794845E-06 -2.06667668E-05
  5.34256573E-06  6.44054799E-04  0.00000000E+00 -3.12537453E-05 -1.73061824E-05
  5.34256573E-06  6.44054799E-04  0.00000000E+00  3.12537453E-05 -1.73061824E-05
  2.68561708E-05  2.51488952E-04  0.00000000E+00  8.10794845E-06 -2.06667668E-05
  7.02274633E-01  3.62118429E-02  0.00000000E+00 -4.77353981E-04  2.43618291E-05
 -2.38906048E-02  0.00000000E+00  5.07461767E-03 -4.81166800E-03 -6.62635597E-03
 -6.17710242E-03 -6.65423115E-03  0.00000000E+00  0.00000000E+00  4.19557800E-04
  1.74665382E-04 -2.25671221E-04  0.00000000E+00 -4.16927318E-05  1.15087651E-06
  5.52337013E-03  0.00000000E+00  1.12352356E-03 -2.79833349E-03 -8.59042427E-05
 -3.93518807E-06 -6.86007799E-05  0.00000000E+00  0.00000000E+00 -4.58331663E-06
 -8.24870558E-03 -1.02299457E-03  0.00000000E+00  1.87398657E-04  2.03157254E-04
  9.19839635E-03  0.00000000E+00 -5.29859651E-03 -5.94433644E-04 -1.32421630E-04
 -1.18900806E-04 -3.25665528E-04  0.00000000E+00  0.00000000E+00 -1.23774633E-04
 -7.02274633E-01 -3.62118429E-02  0.00000000E+00 -4.77353981E-04 -2.43618291E-05
  2.38906048E-02  0.00000000E+00  5.07461767E-03  4.81166800E-03  6.62635597E-03
  6.17710242E-03  6.65423115E-03  0.00000000E+00  0.00000000E+00  4.19557800E-04
  8.24870558E-03  1.02299457E-03  0.00000000E+00  1.87398657E-04 -2.03157254E-04
 -9.19839635E-03  0.00000000E+00 -5.29859651E-03  5.94433644E-04  1.32421630E-04
  1.18900806E-04  3.25665528E-04  0.00000000E+00  0.00000000E+00 -1.23774633E-04
 -1.74665382E-04  2.25671221E-04  0.00000000E+00 -4.16927318E-05 -1.15087651E-06
 -5.52337013E-03  0.00000000E+00  1.12352356E-03  2.79833349E-03  8.59042427E-05
  3.93518807E-06  6.86007799E-05  0.00000000E+00  0.00000000E+00 -4.58331663E-06
  6.65258519E-05  5.66759744E-04  0.00000000E+00  1.19121928E-05  2.45878336E-05
  1.07758511E-04  1.19293989E-03  0.00000000E+00 -1.50741690E-05  2.80457454E-05
 -1.07758511E-04 -1.19293989E-03  0.00000000E+00 -1.50741690E-05 -2.80457454E-05
 -6.65258519E-05 -5.66759744E-04  0.00000000E+00  1.19121928E-05 -2.45878336E-05
 -1.02263137E-01  1.91942733E-01  0.00000000E+00 -4.72116145E-02  6.83199570E-02
  1.12869037E-01  0.00000000E+00 -1.33930626E-03  1.09360299E-02 -1.13667627E-02
  3.39305343E-03 -3.62700029E-04  0.00000000E+00  0.00000000E+00  2.14424993E-03
 -9.04491858E-02  1.73161437E-01  0.00000000E+00  2.68299398E-02 -5.51288204E-02
  1.04116622E-01  0.00000000E+00  6.87594085E-03 -9.36208677E-03 -1.06007083E-02
  2.34261298E-03  1.76672358E-03  0.00000000E+00  0.00000000E+00  1.48093896E-03
 -9.20188267E-02  1.79316142E-01  0.00000000E+00 -7.37761026E-02 -1.41889768E-03
  1.05831307E-01  0.00000000E+00 -7.05906863E-03  4.34171353E-03 -1.06151921E-02
  2.10616909E-03  1.47730822E-03  0.00000000E+00  0.00000000E+00  1.18231557E-03
 -1.02263137E-01  1.91942733E-01  0.00000000E+00  4.72116145E-02  6.83199570E-02
  1.12869037E-01  0.00000000E+00  1.33930626E-03  1.09360299E-02 -1.13667627E-02
  3.39305343E-03 -3.62700029E-04  0.00000000E+00  0.00000000E+00 -2.14424993E-03
 -9.20188267E-02  1.79316142E-01  0.00000000E+00  7.37761026E-02 -1.41889768E-03
  1.05831307E-01  0.00000000E+00  7.05906863E-03  4.34171353E-03 -1.06151921E-02
  2.10616909E-03  1.47730822E-03  0.00000000E+00  0.00000000E+00 -1.18231557E-03
 -9.04491858E-02  1.73161437E-01  0.00000000E+00 -2.68299398E-02 -5.51288204E-02
  1.04116622E-01  0.00000000E+00 -6.87594085E-03 -9.36208677E-03 -1.06007083E-02
  2.34261298E-03  1.76672358E-03  0.00000000E+00  0.00000000E+00 -1.48093896E-03
  3.45780615E-02  7.77821317E-03  0.00000000E+00  1.87888442E-03 -3.59478479E-03
  3.28935433E-02  3.87850061E-03  0.00000000E+00 -3.88023830E-03 -1.29800791E-04
  3.28935433E-02  3.87850061E-03  0.00000000E+00  3.88023830E-03 -1.29800791E-04
  3.45780615E-02  7.77821317E-03  0.00000000E+00 -1.87888442E-03 -3.59478479E-03
 -5.75476732E-02  1.10960925E-01  0.00000000E+00  8.36520421E-02  6.97710467E-02
  9.57402870E-02  0.00000000E+00 -1.55440212E-03  6.91395841E-03 -5.68979900E-03
 -4.35853878E-03  4.90139877E-03  0.00000000E+00  0.00000000E+00  9.47762634E-03
  6.88307399E-02 -1.36181154E-01  0.00000000E+00  8.46074249E-02  6.35294858E-02
 -1.03771580E-01  0.00000000E+00  1.13695557E-02  6.89895405E-03  6.92467802E-03
  6.60128462E-03 -6.39816717E-03  0.00000000E+00  0.00000000E+00 -7.03824053E-03
 -1.33703110E-01  2.67656430E-01  0.00000000E+00 -4.26974599E-02  6.60540230E-03
  1.99315825E-01  0.00000000E+00  4.77059821E-03  2.38596094E-05 -1.36037988E-02
 -3.19781345E-03  4.73937499E-04  0.00000000E+00  0.00000000E+00  1.29887884E-04
  5.75476732E-02 -1.10960925E-01  0.00000000E+00  8.36520421E-02 -6.97710467E-02
 -9.57402870E-02  0.00000000E+00 -1.55440212E-03 -6.91395841E-03  5.68979900E-03
  4.35853878E-03 -4.90139877E-03  0.00000000E+00  0.00000000E+00  9.47762634E-03
  1.33703110E-01 -2.67656430E-01  0.00000000E+00 -4.26974599E-02 -6.60540230E-03
 -1.99315825E-01  0.00000000E+00  4.77059821E-03 -2.38596094E-05  1.36037988E-02
  3.19781345E-03 -4.73937499E-04  0.00000000E+00  0.00000000E+00  1.29887884E-04
 -6.88307399E-02  1.36181154E-01  0.00000000E+00  8.46074249E-02 -6.35294858E-02
  1.03771580E-01  0.00000000E+00  1.13695557E-02 -6.89895405E-03 -6.92467802E-03
 -6.60128462E-03  6.39816717E-03  0.00000000E+00  0.00000000E+00 -7.03824053E-03
 -4.12873155E-02 -1.10911157E-02  0.00000000E+00 -8.82094295E-04  4.20276436E-03
  7.63623377E-02  1.60863160E-02  0.00000000E+00 -7.83274620E-03  1.95145579E-04
 -7.63623377E-02 -1.60863160E-02  0.00000000E+00 -7.83274620E-03 -1.95145579E-04
  4.12873155E-02  1.10911157E-02  0.00000000E+00 -8.82094295E-04 -4.20276436E-03
  1.17421170E-01 -2.28079462E-01  0.00000000E+00  1.05659649E-01 -9.15515241E-03
 -1.58771904E-01  0.00000000E+00  3.92765277E-03 -1.61205446E-04  1.07239779E-02
 -6.14261523E-03  1.00222238E-02  0.00000000E+00  0.00000000E+00 -1.58279304E-03
 -1.17490186E-01  2.33943846E-01  0.00000000E+00  6.08055740E-02  2.36539800E-02
  1.80858774E-01  0.00000000E+00  3.61545779E-03  8.93516738E-03 -1.15207609E-02
  5.45749640E-03 -7.26254103E-03  0.00000000E+00  0.00000000E+00  8.32544094E-04
 -2.00809388E-03  4.28256825E-03  0.00000000E+00  1.21541754E-02  1.07338498E-01
  4.66363449E-03  0.00000000E+00  6.02878200E-03  1.11429411E-02 -5.52246627E-05
 -1.99483737E-03  1.11042976E-03  0.00000000E+00  0.00000000E+00 -1.24858720E-02
  1.17421170E-01 -2.28079462E-01  0.00000000E+00 -1.05659649E-01 -9.15515241E-03
 -1.58771904E-01  0.00000000E+00 -3.92765277E-03 -1.61205446E-04  1.07239779E-02
 -6.14261523E-03  1.00222238E-02  0.00000000E+00  0.00000000E+00  1.58279304E-03
 -2.00809388E-03  4.28256825E-03  0.00000000E+00 -1.21541754E-02  1.07338498E-01
  4.66363449E-03  0.00000000E+00 -6.02878200E-03  1.11429411E-02 -5.52246627E-05
 -1.99483737E-03  1.11042976E-03  0.00000000E+00  0.00000000E+00  1.24858720E-02
 -1.17490186E-01  2.33943846E-01  0.00000000E+00 -6.08055740E-02  2.36539800E-02
  1.80858774E-01  0.00000000E+00 -3.61545779E-03  8.93516738E-03 -1.15207609E-02
  5.45749640E-03 -7.26254103E-03  0.00000000E+00  0.00000000E+00 -8.32544094E-04
  7.79401750E-02  2.14444028E-02  0.00000000E+00  4.41010624E-03 -6.24145717E-03
  5.02350403E-03  1.94175400E-04  0.00000000E+00 -5.22857370E-04  1.43846244E-03
  5.02350403E-03  1.94175400E-04  0.00000000E+00  5.22857370E-04  1.43846244E-03
  7.79401750E-02  2.14444028E-02  0.00000000E+00 -4.41010624E-03 -6.24145717E-03
  5.47046730E-02 -1.05587510E-01  0.00000000E+00  2.02110165E-01  7.44584896E-02
 -7.65401968E-02  0.00000000E+00  2.65410238E-02  1.97013204E-02  4.65602722E-03
 -3.21773695E-03  1.03054705E-02  0.00000000E+00  0.00000000E+00  4.86682690E-03
  4.84475555E-02 -9.95283822E-02  0.00000000E+00 -1.35827471E-01 -9.78361802E-02
 -7.24921028E-02  0.00000000E+00 -3.07381297E-02 -3.41548789E-02  4.30586555E-03
 -2.61874590E-03  7.63185182E-03  0.00000000E+00  0.00000000E+00  5.92507943E-03
 -1.06059924E-01  2.22837195E-01  0.00000000E+00  7.51112328E-02 -1.02600909E-02
  1.82822390E-01  0.00000000E+00  5.17497298E-02 -8.86950234E-03 -8.66234607E-03
 -5.53327711E-03 -6.32192316E-03  0.00000000E+00  0.00000000E+00 -3.46524301E-04
  5.47046730E-02 -1.05587510E-01  0.00000000E+00 -2.02110165E-01  7.44584896E-02
 -7.65401968E-02  0.00000000E+00 -2.65410238E-02  1.97013204E-02  4.65602722E-03
 -3.21773695E-03  1.03054705E-02  0.00000000E+00  0.00000000E+00 -4.86682690E-03
 -1.06059924E-01  2.22837195E-01  0.00000000E+00 -7.51112328E-02 -1.02600909E-02
  1.82822390E-01  0.00000000E+00 -5.17497298E-02 -8.86950234E-03 -8.66234607E-03
 -5.53327711E-03 -6.32192316E-03  0.00000000E+00  0.00000000E+00  3.46524301E-04
  4.84475555E-02 -9.95283822E-02  0.00000000E+00  1.35827471E-01 -9.78361802E-02
 -7.24921028E-02  0.00000000E+00  3.07381297E-02 -3.41548789E-02  4.30586555E-03
 -2.61874590E-03  7.63185182E-03  0.00000000E+00  0.00000000E+00 -5.92507943E-03
 -4.89307033E-02 -2.06142711E-02  0.00000000E+00 -4.19516802E-03  2.14378454E-03
  1.21112239E-01  4.33835220E-02  0.00000000E+00 -9.42481341E-03  1.55617459E-04
  1.21112239E-01  4.33835220E-02  0.00000000E+00  9.42481341E-03  1.55617459E-04
 -4.89307033E-02 -2.06142711E-02  0.00000000E+00  4.19516802E-03  2.14378454E-03
  7.44366393E-02 -1.52718976E-01  0.00000000E+00 -1.19886377E-01 -5.51466651E-02
 -1.31987136E-01  0.00000000E+00 -1.95517282E-02  5.06894937E-03  5.29521278E-03
  5.24615796E-03  2.31428687E-03  0.00000000E+00  0.00000000E+00 -7.62883346E-03
  9.54739344E-02 -1.99695867E-01  0.00000000E+00  1.28581656E-01 -3.74536649E-02
 -1.62126949E-01  0.00000000E+00  4.82997505E-02 -3.04454884E-02  7.56699894E-03
  9.00352401E-03  1.44043758E-03  0.00000000E+00  0.00000000E+00  2.46928006E-03
  2.53569027E-02 -5.33968958E-02  0.00000000E+00  1.28794822E-02  2.19912319E-01
 -5.50195570E-02  0.00000000E+00 -4.76988843E-03  6.38803067E-02  2.25368495E-03
 -3.90274596E-04  3.51461610E-03  0.00000000E+00  0.00000000E+00 -1.25024318E-02
 -7.44366393E-02  1.52718976E-01  0.00000000E+00 -1.19886377E-01  5.51466651E-02
  1.31987136E-01  0.00000000E+00 -1.95517282E-02 -5.06894937E-03 -5.29521278E-03
 -5.24615796E-03 -2.31428687E-03  0.00000000E+00  0.00000000E+00 -7.62883346E-03
 -2.53569027E-02  5.33968958E-02  0.00000000E+00  1.28794822E-02 -2.19912319E-01
  5.50195570E-02  0.00000000E+00 -4.76988843E-03 -6.38803067E-02 -2.25368495E-03
  3.90274596E-04 -3.51461610E-03  0.00000000E+00  0.00000000E+00 -1.25024318E-02
 -9.54739344E-02  1.99695867E-01  0.00000000E+00  1.28581656E-01  3.74536649E-02
  1.62126949E-01  0.00000000E+00  4.82997505E-02  3.04454884E-02 -7.56699894E-03
 -9.00352401E-03 -1.44043758E-03  0.00000000E+00  0.00000000E+00  2.46928006E-03
 -1.28770912E-01 -6.06543051E-02  0.00000000E+00 -2.84072949E-03  8.55346741E-03
 -1.68848612E-02 -3.03234194E-03  0.00000000E+00  1.50307315E-03  3.32337440E-03
  1.68848612E-02  3.03234194E-03  0.00000000E+00  1.50307315E-03 -3.32337440E-03
  1.28770912E-01  6.06543051E-02  0.00000000E+00 -2.84072949E-03 -8.55346741E-03
 -3.43585677E-02  7.25065819E-02  0.00000000E+00 -8.24348148E-02 -1.40477190E-01
  7.53748646E-02  0.00000000E+00 -8.55054307E-04 -5.19606080E-02 -5.04986923E-04
  6.92285479E-03 -1.26895666E-02  0.00000000E+00  0.00000000E+00  6.36090306E-03
 -4.77780156E-04  1.62454383E-03  0.00000000E+00 -1.25723608E-01  2.12886871E-01
 -8.05114474E-03  0.00000000E+00 -3.81078486E-02  8.22933019E-02  5.20981691E-04
  1.27351567E-03 -5.03505540E-05  0.00000000E+00  0.00000000E+00  2.31597724E-03
 -4.84236437E-03  5.30210000E-03  0.00000000E+00  2.11137117E-01  4.03642713E-03
  3.75744155E-02  0.00000000E+00  4.91454451E-02  1.50633252E-02 -2.49905844E-04
 -5.13590542E-04  2.62908284E-03  0.00000000E+00  0.00000000E+00  3.58859485E-03
 -3.43585677E-02  7.25065819E-02  0.00000000E+00  8.24348148E-02 -1.40477190E-01
  7.53748646E-02  0.00000000E+00  8.55054307E-04 -5.19606080E-02 -5.04986923E-04
  6.92285479E-03 -1.26895666E-02  0.00000000E+00  0.00000000E+00 -6.36090306E-03
 -4.84236437E-03  5.30210000E-03  0.00000000E+00 -2.11137117E-01  4.03642713E-03
  3.75744155E-02  0.00000000E+00 -4.91454451E-02  1.50633252E-02 -2.49905844E-04
 -5.13590542E-04  2.62908284E-03  0.00000000E+00  0.00000000E+00 -3.58859485E-03
 -4.77780156E-04  1.62454383E-03  0.00000000E+00  1.25723608E-01  2.12886871E-01
 -8.05114474E-03  0.00000000E+00  3.81078486E-02  8.22933019E-02  5.20981691E-04
  1.27351567E-03 -5.03505540E-05  0.00000000E+00  0.00000000E+00 -2.31597724E-03
  1.33181155E-01  9.11648769E-02  0.00000000E+00  2.52589473E-03 -4.99951523E-03
  1.16389460E-01  8.71159195E-02  0.00000000E+00 -4.93243665E-03  1.95235109E-04
  1.16389460E-01  8.71159195E-02  0.00000000E+00  4.93243665E-03  1.95235109E-04
  1.33181155E-01  9.11648769E-02  0.00000000E+00 -2.52589473E-03 -4.99951523E-03
  5.26648132E-02 -1.09475561E-01  0.00000000E+00 -6.41485970E-02 -6.87736500E-02
 -1.55456396E-01  0.00000000E+00  1.30828539E-02 -1.07247238E-02  3.26309642E-03
  1.29965961E-02 -4.34317042E-03  0.00000000E+00  0.00000000E+00 -3.02952880E-03
 -4.05094578E-02  8.44899312E-02  0.00000000E+00 -2.54367084E-02 -2.22205954E-02
  1.35356523E-01  0.00000000E+00  2.14468188E-02 -4.22965327E-03 -3.05908213E-03
 -1.14687003E-02  6.68575283E-03  0.00000000E+00  0.00000000E+00 -3.02436467E-03
 -2.81925835E-02  5.50553820E-02  0.00000000E+00  3.14901138E-01  4.01581853E-02
  6.23166630E-02  0.00000000E+00  7.96479712E-02  1.68387587E-02 -2.30479723E-03
  8.67244495E-03 -1.17430188E-02  0.00000000E+00  0.00000000E+00 -2.76442948E-03
 -5.26648132E-02  1.09475561E-01  0.00000000E+00 -6.41485970E-02  6.87736500E-02
  1.55456396E-01  0.00000000E+00  1.30828539E-02  1.07247238E-02 -3.26309642E-03
 -1.29965961E-02  4.34317042E-03  0.00000000E+00  0.00000000E+00 -3.02952880E-03
  2.81925835E-02 -5.50553820E-02  0.00000000E+00  3.14901138E-01 -4.01581853E-02
 -6.23166630E-02  0.00000000E+00  7.96479712E-02 -1.68387587E-02  2.30479723E-03
 -8.67244495E-03  1.17430188E-02  0.00000000E+00  0.00000000E+00 -2.76442948E-03
  4.05094578E-02 -8.44899312E-02  0.00000000E+00 -2.54367084E-02  2.22205954E-02
 -1.35356523E-01  0.00000000E+00  2.14468188E-02  4.22965327E-03  3.05908213E-03
  1.14687003E-02 -6.68575283E-03  0.00000000E+00  0.00000000E+00 -3.02436467E-03
  4.07421176E-02  2.52805530E-02  0.00000000E+00  7.72372252E-04 -2.07072019E-03
  2.16283809E-01  1.76277555E-01  0.00000000E+00 -8.87248072E-03  7.08364752E-04
 -2.16283809E-01 -1.76277555E-01  0.00000000E+00 -8.87248072E-03 -7.08364752E-04
 -4.07421176E-02 -2.52805530E-02  0.00000000E+00  7.72372252E-04  2.07072019E-03
  1.17358350E-02 -3.04082195E-02  0.00000000E+00 -2.47159895E-01 -8.30889049E-02
 -2.71947863E-02  0.00000000E+00 -5.71411948E-02 -1.03678451E-02 -3.84034302E-04
  9.99928668E-04  1.19494600E-04  0.00000000E+00  0.00000000E+00 -3.62614505E-03
 -1.92081843E-03  4.29353031E-03  0.00000000E+00 -2.15292840E-01 -1.74521147E-01
  1.52409395E-03  0.00000000E+00 -6.69708414E-02 -6.18477027E-02 -1.97012228E-04
 -2.49541079E-03  1.24852279E-03  0.00000000E+00  0.00000000E+00  2.20569145E-03
 -2.05470138E-03  6.13565445E-03  0.00000000E+00 -1.41420144E-02  2.88351694E-01
 -1.76949919E-02  0.00000000E+00 -1.44623479E-03  1.07815956E-01  3.43784347E-04
  2.30051177E-03 -1.40180506E-03  0.00000000E+00  0.00000000E+00 -8.65373830E-03
  1.17358350E-02 -3.04082195E-02  0.00000000E+00  2.47159895E-01 -8.30889049E-02
 -2.71947863E-02  0.00000000E+00  5.71411948E-02 -1.03678451E-02 -3.84034302E-04
  9.99928668E-04  1.19494600E-04  0.00000000E+00  0.00000000E+00  3.62614505E-03
 -2.05470138E-03  6.13565445E-03  0.00000000E+00  1.41420144E-02  2.88351694E-01
 -1.76949919E-02  0.00000000E+00  1.44623479E-03  1.07815956E-01  3.43784347E-04
  2.30051177E-03 -1.40180506E-03  0.00000000E+00  0.00000000E+00  8.65373830E-03
 -1.92081843E-03  4.29353031E-03  0.00000000E+00  2.15292840E-01 -1.74521147E-01
  1.52409395E-03  0.00000000E+00  6.69708414E-02 -6.18477027E-02 -1.97012228E-04
 -2.49541079E-03  1.24852279E-03  0.00000000E+00  0.00000000E+00 -2.20569145E-03
 -2.73607361E-02 -2.07759378E-02  0.00000000E+00 -5.29916658E-03 -1.95714974E-03
 -4.78112709E-03 -3.10432218E-03  0.00000000E+00  4.77828079E-04  4.87313347E-03
 -4.78112709E-03 -3.10432218E-03  0.00000000E+00 -4.77828079E-04  4.87313347E-03
 -2.73607361E-02 -2.07759378E-02  0.00000000E+00  5.29916658E-03 -1.95714974E-03
  4.39061968E-02 -9.42916167E-02  0.00000000E+00 -8.51927130E-02  2.44540702E-02
 -7.87719557E-02  0.00000000E+00 -6.45036444E-02  1.78672598E-02  1.82358793E-03
 -2.32963909E-04  9.00851844E-03  0.00000000E+00  0.00000000E+00 -1.24535532E-03
 -1.06974400E-02  1.64255811E-02  0.00000000E+00 -8.66996284E-03  2.98093793E-01
  4.29067624E-02  0.00000000E+00 -1.89559049E-02  6.29564217E-02 -1.57827852E-03
 -7.19738905E-04  2.86586817E-03  0.00000000E+00  0.00000000E+00 -2.20334460E-02
 -3.52579742E-02  7.93230491E-02  0.00000000E+00 -1.03358648E-01  2.04218086E-01
  1.28808704E-01  0.00000000E+00 -3.77926472E-02  8.13345630E-02 -1.83296174E-03
  2.09207917E-03 -7.73153655E-03  0.00000000E+00  0.00000000E+00 -1.01156480E-02
 -4.39061968E-02  9.42916167E-02  0.00000000E+00 -8.51927130E-02 -2.44540702E-02
  7.87719557E-02  0.00000000E+00 -6.45036444E-02 -1.78672598E-02 -1.82358793E-03
  2.32963909E-04 -9.00851844E-03  0.00000000E+00  0.00000000E+00 -1.24535532E-03
  3.52579742E-02 -7.93230491E-02  0.00000000E+00 -1.03358648E-01 -2.04218086E-01
 -1.28808704E-01  0.00000000E+00 -3.77926472E-02 -8.13345630E-02  1.83296174E-03
 -2.09207917E-03  7.73153655E-03  0.00000000E+00  0.00000000E+00 -1.01156480E-02
  1.06974400E-02 -1.64255811E-02  0.00000000E+00 -8.66996284E-03 -2.98093793E-01
 -4.29067624E-02  0.00000000E+00 -1.89559049E-02 -6.29564217E-02  1.57827852E-03
  7.19738905E-04 -2.86586817E-03  0.00000000E+00  0.00000000E+00 -2.20334460E-02
  1.99667060E-01  1.96173109E-01  0.00000000E+00  4.75686842E-03 -4.08590506E-03
 -2.26831162E-02 -3.35907269E-02  0.00000000E+00  3.82321452E-04  3.18296550E-03
  2.26831162E-02  3.35907269E-02  0.00000000E+00  3.82321452E-04 -3.18296550E-03
 -1.99667060E-01 -1.96173109E-01  0.00000000E+00  4.75686842E-03  4.08590506E-03
  3.70779756E-03 -1.33918819E-02  0.00000000E+00 -1.04720566E-01 -1.49439814E-01
 -3.73225083E-02  0.00000000E+00 -3.36577069E-02 -6.84668268E-02  2.16316170E-04
  4.55682890E-03 -5.70083446E-03  0.00000000E+00  0.00000000E+00  2.35654495E-03
 -1.73539976E-02  4.31993464E-02  0.00000000E+00  3.06256620E-01 -1.02074781E-01
  5.26853074E-02  0.00000000E+00  8.51357658E-02 -2.35436633E-02  4.27339132E-05
  1.19818755E-02 -1.83038059E-02  0.00000000E+00  0.00000000E+00  3.09943821E-03
  1.70948737E-03 -1.23213793E-02  0.00000000E+00  1.98266592E-01  3.65653478E-02
  1.91624209E-02  0.00000000E+00  2.43710086E-02 -1.21329725E-02 -5.75736056E-04
  1.48314062E-02 -1.03007437E-02  0.00000000E+00  0.00000000E+00 -8.26297215E-03
  3.70779756E-03 -1.33918819E-02  0.00000000E+00  1.04720566E-01 -1.49439814E-01
 -3.73225083E-02  0.00000000E+00  3.36577069E-02 -6.84668268E-02  2.16316170E-04
  4.55682890E-03 -5.70083446E-03  0.00000000E+00  0.00000000E+00 -2.35654495E-03
  1.70948737E-03 -1.23213793E-02  0.00000000E+00 -1.98266592E-01  3.65653478E-02
  1.91624209E-02  0.00000000E+00 -2.43710086E-02 -1.21329725E-02 -5.75736056E-04
  1.48314062E-02 -1.03007437E-02  0.00000000E+00  0.00000000E+00  8.26297215E-03
 -1.73539976E-02  4.31993464E-02  0.00000000E+00 -3.06256620E-01 -1.02074781E-01
  5.26853074E-02  0.00000000E+00 -8.51357658E-02 -2.35436633E-02  4.27339132E-05
  1.19818755E-02 -1.83038059E-02  0.00000000E+00  0.00000000E+00 -3.09943821E-03
 -1.46451236E-01 -1.56125152E-01  0.00000000E+00  1.24484249E-03  4.64287304E-03
  1.38722777E-01  1.50231285E-01  0.00000000E+00 -3.57221283E-03  3.77592617E-04
  1.38722777E-01  1.50231285E-01  0.00000000E+00  3.57221283E-03  3.77592617E-04
 -1.46451236E-01 -1.56125152E-01  0.00000000E+00 -1.24484249E-03  4.64287304E-03
  0.00000000E+00  0.00000000E+00  2.48958541E-01  0.00000000E+00  0.00000000E+00
  0.00000000E+00  1.25044302E-01  0.00000000E+00  0.00000000E+00  0.00000000E+00
  0.00000000E+00  0.00000000E+00 -7.17325684E-03  1.03697865E-02  0.00000000E+00
  0.00000000E+00  0.00000000E+00  2.04711638E-01  0.00000000E+00  0.00000000E+00
  0.00000000E+00  1.17525925E-01  0.00000000E+00  0.00000000E+00  0.00000000E+00
  0.00000000E+00  0.00000000E+00  4.19953689E-03 -8.78386943E-03  0.00000000E+00
  0.00000000E+00  0.00000000E+00  2.21937146E-01  0.00000000E+00  0.00000000E+00
  0.00000000E+00  1.24838405E-01  0.00000000E+00  0.00000000E+00  0.00000000E+00
  0.00000000E+00  0.00000000E+00 -1.20677103E-02 -1.15305768E-03  0.00000000E+00
  0.00000000E+00  0.00000000E+00  2.48958541E-01  0.00000000E+00  0.00000000E+00
  0.00000000E+00  1.25044302E-01  0.00000000E+00  0.00000000E+00  0.00000000E+00
  0.00000000E+00  0.00000000E+00  7.17325684E-03  1.03697865E-02  0.00000000E+00
  0.00000000E+00  0.00000000E+00  2.21937146E-01  0.00000000E+00  0.00000000E+00
  0.00000000E+00  1.24838405E-01  0.00000000E+00  0.00000000E+00  0.00000000E+00
  0.00000000E+00  0.00000000E+00  1.20677103E-02 -1.15305768E-03  0.00000000E+00
  0.00000000E+00  0.00000000E+00  2.04711638E-01  0.00000000E+00  0.00000000E+00
  0.00000000E+00  1.17525925E-01  0.00000000E+00  0.00000000E+00  0.00000000E+00
  0.00000000E+00  0.00000000E+00 -4.19953689E-03 -8.78386943E-03  0.00000000E+00
  0.00000000E+00  0.00000000E+00  4.31414020E-03  0.00000000E+00  0.00000000E+00
  0.00000000E+00  0.00000000E+00  4.57554157E-03  0.00000000E+00  0.00000000E+00
  0.00000000E+00  0.00000000E+00  4.57554157E-03  0.00000000E+00  0.00000000E+00
  0.00000000E+00  0.00000000E+00  4.31414020E-03  0.00000000E+00  0.00000000E+00
  0.00000000E+00  0.00000000E+00  1.49794584E-01  0.00000000E+00  0.00000000E+00
  0.00000000E+00  9.58753128E-02  0.00000000E+00  0.00000000E+00  0.00000000E+00
  0.00000000E+00  0.00000000E+00  1.38163738E-02  1.15096490E-02  0.00000000E+00
  0.00000000E+00  0.00000000E+00 -1.74309845E-01  0.00000000E+00  0.00000000E+00
  0.00000000E+00 -1.24241952E-01  0.00000000E+00  0.00000000E+00  0.00000000E+00
  0.00000000E+00  0.00000000E+00  1.30610617E-02  1.08440426E-02  0.00000000E+00
  0.00000000E+00  0.00000000E+00  3.51456731E-01  0.00000000E+00  0.00000000E+00
  0.00000000E+00  2.48511835E-01  0.00000000E+00  0.00000000E+00  0.00000000E+00
  0.00000000E+00  0.00000000E+00 -8.62253593E-03  5.34626980E-04  0.00000000E+00
  0.00000000E+00  0.00000000E+00 -1.49794584E-01  0.00000000E+00  0.00000000E+00
  0.00000000E+00 -9.58753128E-02  0.00000000E+00  0.00000000E+00  0.00000000E+00
  0.00000000E+00  0.00000000E+00  1.38163738E-02 -1.15096490E-02  0.00000000E+00
  0.00000000E+00  0.00000000E+00 -3.51456731E-01  0.00000000E+00  0.00000000E+00
  0.00000000E+00 -2.48511835E-01  0.00000000E+00  0.00000000E+00  0.00000000E+00
  0.00000000E+00  0.00000000E+00 -8.62253593E-03 -5.34626980E-04  0.00000000E+00
  0.00000000E+00  0.00000000E+00  1.74309845E-01  0.00000000E+00  0.00000000E+00
  0.00000000E+00  1.24241952E-01  0.00000000E+00  0.00000000E+00  0.00000000E+00
  0.00000000E+00  0.00000000E+00  1.30610617E-02 -1.08440426E-02  0.00000000E+00
  0.00000000E+00  0.00000000E+00 -4.49178193E-03  0.00000000E+00  0.00000000E+00
  0.00000000E+00  0.00000000E+00  8.86277717E-03  0.00000000E+00  0.00000000E+00
  0.00000000E+00  0.00000000E+00 -8.86277717E-03  0.00000000E+00  0.00000000E+00
  0.00000000E+00  0.00000000E+00  4.49178193E-03  0.00000000E+00  0.00000000E+00
  2.10799424E-02 -2.68337516E-02  0.00000000E+00 -2.71630995E-01  3.13611998E-01
 -1.22400093E-01  0.00000000E+00 -9.80977092E-02  2.24182603E-01 -1.36131139E-03
  7.30094673E-03 -1.01083362E-03  0.00000000E+00  0.00000000E+00 -1.78673912E-02
  2.33187360E-02 -5.39788294E-02  0.00000000E+00  5.75798787E-02  1.04180917E-01
 -1.34194012E-01  0.00000000E+00  6.16263822E-02  4.64486644E-02 -4.60305963E-05
 -2.76911753E-04  5.08107813E-03  0.00000000E+00  0.00000000E+00 -2.58233890E-03
  1.75804638E-03 -3.04080669E-03  0.00000000E+00  7.43527241E-02 -4.99604731E-02
 -5.13219598E-02  0.00000000E+00  2.50612085E-02  4.66258242E-02 -6.09220186E-04
  2.17224695E-02 -1.60209619E-02  0.00000000E+00  0.00000000E+00  9.89090943E-03
  2.10799424E-02 -2.68337516E-02  0.00000000E+00  2.71630995E-01  3.13611998E-01
 -1.22400093E-01  0.00000000E+00  9.80977092E-02  2.24182603E-01 -1.36131139E-03
  7.30094673E-03 -1.01083362E-03  0.00000000E+00  0.00000000E+00  1.78673912E-02
  1.75804638E-03 -3.04080669E-03  0.00000000E+00 -7.43527241E-02 -4.99604731E-02
 -5.13219598E-02  0.00000000E+00 -2.50612085E-02  4.66258242E-02 -6.09220186E-04
  2.17224695E-02 -1.60209619E-02  0.00000000E+00  0.00000000E+00 -9.89090943E-03
  2.33187360E-02 -5.39788294E-02  0.00000000E+00 -5.75798787E-02  1.04180917E-01
 -1.34194012E-01  0.00000000E+00 -6.16263822E-02  4.64486644E-02 -4.60305963E-05
 -2.76911753E-04  5.08107813E-03  0.00000000E+00  0.00000000E+00  2.58233890E-03
  2.58716354E-02  6.00829093E-02  0.00000000E+00  1.51413650E-03  1.30238593E-03
  9.23237112E-02  1.27362212E-01  0.00000000E+00 -1.43242931E-04 -1.01258982E-03
  9.23237112E-02  1.27362212E-01  0.00000000E+00  1.43242931E-04 -1.01258982E-03
  2.58716354E-02  6.00829093E-02  0.00000000E+00 -1.51413650E-03  1.30238593E-03
  0.00000000E+00  0.00000000E+00 -2.94649948E-01  0.00000000E+00  0.00000000E+00
  0.00000000E+00 -1.83236934E-01  0.00000000E+00  0.00000000E+00  0.00000000E+00
  0.00000000E+00  0.00000000E+00  1.34775566E-02 -3.22119594E-04  0.00000000E+00
  0.00000000E+00  0.00000000E+00  3.08315389E-01  0.00000000E+00  0.00000000E+00
  0.00000000E+00  2.18599417E-01  0.00000000E+00  0.00000000E+00  0.00000000E+00
  0.00000000E+00  0.00000000E+00  1.05166458E-02  2.91988032E-04  0.00000000E+00
  0.00000000E+00  0.00000000E+00  1.61563289E-02  0.00000000E+00  0.00000000E+00
  0.00000000E+00  8.98405694E-03  0.00000000E+00  0.00000000E+00  0.00000000E+00
  0.00000000E+00  0.00000000E+00  6.05746269E-04  1.84464256E-02  0.00000000E+00
  0.00000000E+00  0.00000000E+00 -2.94649948E-01  0.00000000E+00  0.00000000E+00
  0.00000000E+00 -1.83236934E-01  0.00000000E+00  0.00000000E+00  0.00000000E+00
  0.00000000E+00  0.00000000E+00 -1.34775566E-02 -3.22119594E-04  0.00000000E+00
  0.00000000E+00  0.00000000E+00  1.61563289E-02  0.00000000E+00  0.00000000E+00
  0.00000000E+00  8.98405694E-03  0.00000000E+00  0.00000000E+00  0.00000000E+00
  0.00000000E+00  0.00000000E+00 -6.05746269E-04  1.84464256E-02  0.00000000E+00
  0.00000000E+00  0.00000000E+00  3.08315389E-01  0.00000000E+00  0.00000000E+00
  0.00000000E+00  2.18599417E-01  0.00000000E+00  0.00000000E+00  0.00000000E+00
  0.00000000E+00  0.00000000E+00 -1.05166458E-02  2.91988032E-04  0.00000000E+00
  0.00000000E+00  0.00000000E+00  7.99943774E-03  0.00000000E+00  0.00000000E+00
  0.00000000E+00  0.00000000E+00  6.12518925E-04  0.00000000E+00  0.00000000E+00
  0.00000000E+00  0.00000000E+00  6.12518925E-04  0.00000000E+00  0.00000000E+00
  0.00000000E+00  0.00000000E+00  7.99943774E-03  0.00000000E+00  0.00000000E+00
  6.96651026E-02 -1.44047061E-01  0.00000000E+00 -9.09950048E-02  3.51012845E-01
 -6.81847790E-02  0.00000000E+00 -2.95443313E-01  3.79736756E-01 -3.83826888E-03
  1.26052125E-02  8.98996227E-03  0.00000000E+00  0.00000000E+00  2.11282425E-02
 -1.61811860E-02  4.54898432E-02  0.00000000E+00 -5.81544802E-02 -7.81108979E-02
 -5.08072816E-02  0.00000000E+00 -1.50851569E-01  2.45584201E-02  7.77803564E-04
  3.39218361E-03 -1.23196160E-02  0.00000000E+00  0.00000000E+00  7.80648899E-03
 -3.53780646E-02  1.00370791E-01  0.00000000E+00 -7.55288970E-02 -1.83936335E-01
  7.71239124E-02  0.00000000E+00  7.84054826E-02 -9.15062973E-02  1.07878994E-03
  9.36927886E-03 -1.68265243E-02  0.00000000E+00  0.00000000E+00  5.86891627E-03
 -6.96651026E-02  1.44047061E-01  0.00000000E+00 -9.09950048E-02 -3.51012845E-01
  6.81847790E-02  0.00000000E+00 -2.95443313E-01 -3.79736756E-01  3.83826888E-03
 -1.26052125E-02 -8.98996227E-03  0.00000000E+00  0.00000000E+00  2.11282425E-02
  3.53780646E-02 -1.00370791E-01  0.00000000E+00 -7.55288970E-02  1.83936335E-01
 -7.71239124E-02  0.00000000E+00  7.84054826E-02  9.15062973E-02 -1.07878994E-03
 -9.36927886E-03  1.68265243E-02  0.00000000E+00  0.00000000E+00  5.86891627E-03
  1.61811860E-02 -4.54898432E-02  0.00000000E+00 -5.81544802E-02  7.81108979E-02
  5.08072816E-02  0.00000000E+00 -1.50851569E-01 -2.45584201E-02 -7.77803564E-04
 -3.39218361E-03  1.23196160E-02  0.00000000E+00  0.00000000E+00  7.80648899E-03
 -5.33974191E-02 -1.59772753E-01  0.00000000E+00 -9.95288798E-04 -2.19064386E-03
  2.33296599E-02 -2.86664357E-02  0.00000000E+00  3.66391031E-04 -3.25497001E-03
 -2.33296599E-02  2.86664357E-02  0.00000000E+00  3.66391031E-04  3.25497001E-03
  5.33974191E-02  1.59772753E-01  0.00000000E+00 -9.95288798E-04  2.19064386E-03
  0.00000000E+00  0.00000000E+00 -1.88384667E-01  0.00000000E+00  0.00000000E+00
  0.00000000E+00 -2.08310974E-01  0.00000000E+00  0.00000000E+00  0.00000000E+00
  0.00000000E+00  0.00000000E+00  2.36712959E-02  1.26682455E-02  0.00000000E+00
  0.00000000E+00  0.00000000E+00 -1.80027694E-01  0.00000000E+00  0.00000000E+00
  0.00000000E+00 -2.28179847E-01  0.00000000E+00  0.00000000E+00  0.00000000E+00
  0.00000000E+00  0.00000000E+00 -2.06763108E-02 -1.53129306E-02  0.00000000E+00
  0.00000000E+00  0.00000000E+00  3.74407591E-01  0.00000000E+00  0.00000000E+00
  0.00000000E+00  4.60803394E-01  0.00000000E+00  0.00000000E+00  0.00000000E+00
  0.00000000E+00  0.00000000E+00  9.77267495E-03 -1.69947579E-04  0.00000000E+00
  0.00000000E+00  0.00000000E+00 -1.88384667E-01  0.00000000E+00  0.00000000E+00
  0.00000000E+00 -2.08310974E-01  0.00000000E+00  0.00000000E+00  0.00000000E+00
  0.00000000E+00  0.00000000E+00 -2.36712959E-02  1.26682455E-02  0.00000000E+00
  0.00000000E+00  0.00000000E+00  3.74407591E-01  0.00000000E+00  0.00000000E+00
  0.00000000E+00  4.60803394E-01  0.00000000E+00  0.00000000E+00  0.00000000E+00
  0.00000000E+00  0.00000000E+00 -9.77267495E-03 -1.69947579E-04  0.00000000E+00
  0.00000000E+00  0.00000000E+00 -1.80027694E-01  0.00000000E+00  0.00000000E+00
  0.00000000E+00 -2.28179847E-01  0.00000000E+00  0.00000000E+00  0.00000000E+00
  0.00000000E+00  0.00000000E+00  2.06763108E-02 -1.53129306E-02  0.00000000E+00
  0.00000000E+00  0.00000000E+00 -6.44260456E-03  0.00000000E+00  0.00000000E+00
  0.00000000E+00  0.00000000E+00  1.41157013E-02  0.00000000E+00  0.00000000E+00
  0.00000000E+00  0.00000000E+00  1.41157013E-02  0.00000000E+00  0.00000000E+00
  0.00000000E+00  0.00000000E+00 -6.44260456E-03  0.00000000E+00  0.00000000E+00
  0.00000000E+00  0.00000000E+00  2.71227250E-01  0.00000000E+00  0.00000000E+00
  0.00000000E+00  3.59908507E-01  0.00000000E+00  0.00000000E+00  0.00000000E+00
  0.00000000E+00  0.00000000E+00  1.84100509E-02  4.84183075E-03  0.00000000E+00
  0.00000000E+00  0.00000000E+00  3.58922185E-01  0.00000000E+00  0.00000000E+00
  0.00000000E+00  4.93555526E-01  0.00000000E+00  0.00000000E+00  0.00000000E+00
  0.00000000E+00  0.00000000E+00 -1.81313298E-02  2.63111689E-03  0.00000000E+00
  0.00000000E+00  0.00000000E+00  6.73017790E-02  0.00000000E+00  0.00000000E+00
  0.00000000E+00  8.74960882E-02  0.00000000E+00  0.00000000E+00  0.00000000E+00
  0.00000000E+00  0.00000000E+00  3.18571842E-04 -3.11129015E-02  0.00000000E+00
  0.00000000E+00  0.00000000E+00 -2.71227250E-01  0.00000000E+00  0.00000000E+00
  0.00000000E+00 -3.59908507E-01  0.00000000E+00  0.00000000E+00  0.00000000E+00
  0.00000000E+00  0.00000000E+00  1.84100509E-02 -4.84183075E-03  0.00000000E+00
  0.00000000E+00  0.00000000E+00 -6.73017790E-02  0.00000000E+00  0.00000000E+00
  0.00000000E+00 -8.74960882E-02  0.00000000E+00  0.00000000E+00  0.00000000E+00
  0.00000000E+00  0.00000000E+00  3.18571842E-04  3.11129015E-02  0.00000000E+00
  0.00000000E+00  0.00000000E+00 -3.58922185E-01  0.00000000E+00  0.00000000E+00
  0.00000000E+00 -4.93555526E-01  0.00000000E+00  0.00000000E+00  0.00000000E+00
  0.00000000E+00  0.00000000E+00 -1.81313298E-02 -2.63111689E-03  0.00000000E+00
  0.00000000E+00  0.00000000E+00  1.39279175E-02  0.00000000E+00  0.00000000E+00
  0.00000000E+00  0.00000000E+00  2.29629821E-03  0.00000000E+00  0.00000000E+00
  0.00000000E+00  0.00000000E+00 -2.29629821E-03  0.00000000E+00  0.00000000E+00
  0.00000000E+00  0.00000000E+00 -1.39279175E-02  0.00000000E+00  0.00000000E+00
  7.45596275E-03 -3.04781263E-02  0.00000000E+00  4.40491011E-02 -2.44121600E-02
  3.91215912E-02  0.00000000E+00  1.13783336E-01 -1.00638030E-01 -5.77648097E-04
 -7.79471766E-03  8.76516058E-03  0.00000000E+00  0.00000000E+00 -6.02530813E-03
  3.85585531E-02 -5.69982409E-02  0.00000000E+00  7.49727962E-02 -2.10090984E-01
 -7.01805261E-01  0.00000000E+00  2.08963013E-01 -4.29129371E-01  1.29537612E-03
 -2.71250078E-03  9.74603068E-03  0.00000000E+00  0.00000000E+00 -2.22860117E-02
  4.81406415E-02 -9.44263499E-02  0.00000000E+00 -1.15812331E-01 -1.08180456E-02
 -6.05588849E-01  0.00000000E+00 -3.49399161E-01  5.04655114E-02 -1.67817084E-03
  1.61754810E-02 -4.70490627E-03  0.00000000E+00  0.00000000E+00 -6.27302709E-03
  7.45596275E-03 -3.04781263E-02  0.00000000E+00 -4.40491011E-02 -2.44121600E-02
  3.91215912E-02  0.00000000E+00 -1.13783336E-01 -1.00638030E-01 -5.77648097E-04
 -7.79471766E-03  8.76516058E-03  0.00000000E+00  0.00000000E+00  6.02530813E-03
  4.81406415E-02 -9.44263499E-02  0.00000000E+00  1.15812331E-01 -1.08180456E-02
 -6.05588849E-01  0.00000000E+00  3.49399161E-01  5.04655114E-02 -1.67817084E-03
  1.61754810E-02 -4.70490627E-03  0.00000000E+00  0.00000000E+00  6.27302709E-03
  3.85585531E-02 -5.69982409E-02  0.00000000E+00 -7.49727962E-02 -2.10090984E-01
 -7.01805261E-01  0.00000000E+00 -2.08963013E-01 -4.29129371E-01  1.29537612E-03
 -2.71250078E-03  9.74603068E-03  0.00000000E+00  0.00000000E+00  2.22860117E-02
  6.61669717E-02  1.07230799E+00  0.00000000E+00 -4.32955553E-03  3.83754190E-03
  4.62250042E-02  8.06598193E-01  0.00000000E+00  4.37788127E-03 -7.80306702E-04
  4.62250042E-02  8.06598193E-01  0.00000000E+00 -4.37788127E-03 -7.80306702E-04
  6.61669717E-02  1.07230799E+00  0.00000000E+00  4.32955553E-03  3.83754190E-03
 -1.80373819E-02  7.20489028E-02  0.00000000E+00 -2.04356514E-02  3.15759919E-02
 -5.40466872E-01  0.00000000E+00  3.38838441E-01 -1.58153042E-01  4.94803824E-03
 -2.10242972E-02  8.36209866E-03  0.00000000E+00  0.00000000E+00 -3.31013815E-03
 -1.56092704E-02 -1.35384978E-02  0.00000000E+00 -6.34473252E-02  1.05023773E-01
  8.06934678E-01  0.00000000E+00  1.79886165E-01  1.24597452E-01 -4.75232294E-03
  1.14505943E-02 -6.19658750E-03  0.00000000E+00  0.00000000E+00  9.41590913E-04
  6.00436907E-02 -1.11024288E-01  0.00000000E+00 -2.36773757E-01  3.66618872E-02
 -8.40618454E-01  0.00000000E+00 -9.33408888E-01  9.12491299E-02 -1.27091444E-03
  1.79073997E-02 -1.63671348E-03  0.00000000E+00  0.00000000E+00  2.29219573E-03
  1.80373819E-02 -7.20489028E-02  0.00000000E+00 -2.04356514E-02 -3.15759919E-02
  5.40466872E-01  0.00000000E+00  3.38838441E-01  1.58153042E-01 -4.94803824E-03
  2.10242972E-02 -8.36209866E-03  0.00000000E+00  0.00000000E+00 -3.31013815E-03
 -6.00436907E-02  1.11024288E-01  0.00000000E+00 -2.36773757E-01 -3.66618872E-02
  8.40618454E-01  0.00000000E+00 -9.33408888E-01 -9.12491299E-02  1.27091444E-03
 -1.79073997E-02  1.63671348E-03  0.00000000E+00  0.00000000E+00  2.29219573E-03
  1.56092704E-02  1.35384978E-02  0.00000000E+00 -6.34473252E-02 -1.05023773E-01
 -8.06934678E-01  0.00000000E+00  1.79886165E-01 -1.24597452E-01  4.75232294E-03
 -1.14505943E-02  6.19658750E-03  0.00000000E+00  0.00000000E+00  9.41590913E-04
 -7.06769631E-03 -4.49065098E-01  0.00000000E+00 -3.60828936E-04 -1.48150466E-03
  6.13554739E-02  1.50735529E+00  0.00000000E+00  5.73008491E-03  2.36607444E-03
 -6.13554739E-02 -1.50735529E+00  0.00000000E+00  5.73008491E-03 -2.36607444E-03
  7.06769631E-03  4.49065098E-01  0.00000000E+00 -3.60828936E-04  1.48150466E-03
 -1.62225688E-02  2.23732136E-02  0.00000000E+00  5.99953010E-02  7.12576783E-02
  9.84804624E-02  0.00000000E+00  1.51769124E-01  1.10987378E-02 -1.05106683E-04
 -5.22780135E-03 -3.50579035E-03  0.00000000E+00  0.00000000E+00 -1.25343264E-02
 -4.94502528E-02  6.05599814E-02  0.00000000E+00 -1.26014516E-01  1.02931476E-01
  9.76188899E-01  0.00000000E+00 -5.34235525E-01  2.50589996E-01 -3.61094997E-03
 -7.25352188E-04 -4.87944217E-03  0.00000000E+00  0.00000000E+00 -5.39425950E-03
  7.66237705E-02 -1.32987550E-01  0.00000000E+00 -1.37625756E-01 -2.75129550E-03
 -1.24418612E+00  0.00000000E+00 -6.15591126E-01 -1.80818604E-01  6.33438457E-05
 -2.77574991E-04  1.19619830E-02  0.00000000E+00  0.00000000E+00  5.91518296E-03
 -1.62225688E-02  2.23732136E-02  0.00000000E+00 -5.99953010E-02  7.12576783E-02
  9.84804624E-02  0.00000000E+00 -1.51769124E-01  1.10987378E-02 -1.05106683E-04
 -5.22780135E-03 -3.50579035E-03  0.00000000E+00  0.00000000E+00  1.25343264E-02
  7.66237705E-02 -1.32987550E-01  0.00000000E+00  1.37625756E-01 -2.75129550E-03
 -1.24418612E+00  0.00000000E+00  6.15591126E-01 -1.80818604E-01  6.33438457E-05
 -2.77574991E-04  1.19619830E-02  0.00000000E+00  0.00000000E+00 -5.91518296E-03
 -4.94502528E-02  6.05599814E-02  0.00000000E+00  1.26014516E-01  1.02931476E-01
  9.76188899E-01  0.00000000E+00  5.34235525E-01  2.50589996E-01 -3.61094997E-03
 -7.25352188E-04 -4.87944217E-03  0.00000000E+00  0.00000000E+00  5.39425950E-03
 -1.40665438E-02 -9.67680401E-01  0.00000000E+00 -3.94204172E-03 -5.01644478E-03
  2.83829904E-02  1.26632870E+00  0.00000000E+00  2.97284322E-03  9.46407529E-04
  2.83829904E-02  1.26632870E+00  0.00000000E+00 -2.97284322E-03  9.46407529E-04
 -1.40665438E-02 -9.67680401E-01  0.00000000E+00  3.94204172E-03 -5.01644478E-03
  0.00000000E+00  0.00000000E+00  3.65003188E-01  0.00000000E+00  0.00000000E+00
  0.00000000E+00  6.65639656E-01  0.00000000E+00  0.00000000E+00  0.00000000E+00
  0.00000000E+00  0.00000000E+00  1.34038625E-02 -5.78460776E-03  0.00000000E+00
  0.00000000E+00  0.00000000E+00 -2.38792163E-01  0.00000000E+00  0.00000000E+00
  0.00000000E+00 -4.25054580E-01  0.00000000E+00  0.00000000E+00  0.00000000E+00
  0.00000000E+00  0.00000000E+00  3.96077284E-03 -1.18162080E-02  0.00000000E+00
  0.00000000E+00  0.00000000E+00 -2.77894373E-01  0.00000000E+00  0.00000000E+00
  0.00000000E+00 -5.14565227E-01  0.00000000E+00  0.00000000E+00  0.00000000E+00
  0.00000000E+00  0.00000000E+00 -2.09090910E-02 -8.84286539E-03  0.00000000E+00
  0.00000000E+00  0.00000000E+00 -3.65003188E-01  0.00000000E+00  0.00000000E+00
  0.00000000E+00 -6.65639656E-01  0.00000000E+00  0.00000000E+00  0.00000000E+00
  0.00000000E+00  0.00000000E+00  1.34038625E-02  5.78460776E-03  0.00000000E+00
  0.00000000E+00  0.00000000E+00  2.77894373E-01  0.00000000E+00  0.00000000E+00
  0.00000000E+00  5.14565227E-01  0.00000000E+00  0.00000000E+00  0.00000000E+00
  0.00000000E+00  0.00000000E+00 -2.09090910E-02  8.84286539E-03  0.00000000E+00
  0.00000000E+00  0.00000000E+00  2.38792163E-01  0.00000000E+00  0.00000000E+00
  0.00000000E+00  4.25054580E-01  0.00000000E+00  0.00000000E+00  0.00000000E+00
  0.00000000E+00  0.00000000E+00  3.96077284E-03  1.18162080E-02  0.00000000E+00
  0.00000000E+00  0.00000000E+00 -1.25143979E-02  0.00000000E+00  0.00000000E+00
  0.00000000E+00  0.00000000E+00 -1.65936291E-02  0.00000000E+00  0.00000000E+00
  0.00000000E+00  0.00000000E+00  1.65936291E-02  0.00000000E+00  0.00000000E+00
  0.00000000E+00  0.00000000E+00  1.25143979E-02  0.00000000E+00  0.00000000E+00
  2.23440940E-02  5.92803124E-03  0.00000000E+00 -6.00358579E-03  2.09154250E-02
 -1.16382222E+00  0.00000000E+00  8.56827508E-02 -4.04385292E-01  5.09488069E-03
 -7.82029528E-04 -5.06349744E-03  0.00000000E+00  0.00000000E+00 -4.10396529E-03
  1.01555796E-01 -1.99452278E-01  0.00000000E+00  1.85171637E-02 -1.23117840E-01
 -1.08207053E+00  0.00000000E+00  3.04555930E-01 -1.03291294E+00 -2.59885891E-03
  2.31464992E-02  7.84041605E-05  0.00000000E+00  0.00000000E+00  8.06526464E-03
  2.93611042E-02 -1.01957563E-01  0.00000000E+00 -3.72361659E-02 -8.31284660E-02
  2.98994069E-01  0.00000000E+00 -7.92250560E-01 -4.40994287E-01 -6.10624417E-03
  9.43321998E-03  8.27068863E-03  0.00000000E+00  0.00000000E+00 -1.08486788E-02
 -2.23440940E-02 -5.92803124E-03  0.00000000E+00 -6.00358579E-03 -2.09154250E-02
  1.16382222E+00  0.00000000E+00  8.56827508E-02  4.04385292E-01 -5.09488069E-03
  7.82029528E-04  5.06349744E-03  0.00000000E+00  0.00000000E+00 -4.10396529E-03
 -2.93611042E-02  1.01957563E-01  0.00000000E+00 -3.72361659E-02  8.31284660E-02
 -2.98994069E-01  0.00000000E+00 -7.92250560E-01  4.40994287E-01  6.10624417E-03
 -9.43321998E-03 -8.27068863E-03  0.00000000E+00  0.00000000E+00 -1.08486788E-02
 -1.01555796E-01  1.99452278E-01  0.00000000E+00  1.85171637E-02  1.23117840E-01
  1.08207053E+00  0.00000000E+00  3.04555930E-01  1.03291294E+00  2.59885891E-03
 -2.31464992E-02 -7.84041605E-05  0.00000000E+00  0.00000000E+00  8.06526464E-03
  3.71487917E-02  1.56460176E+00  0.00000000E+00 -6.54626539E-03  1.11457863E-03
  4.23595445E-02  7.27533376E-01  0.00000000E+00  3.30015449E-03 -8.30304640E-03
 -4.23595445E-02 -7.27533376E-01  0.00000000E+00  3.30015449E-03  8.30304640E-03
 -3.71487917E-02 -1.56460176E+00  0.00000000E+00 -6.54626539E-03 -1.11457863E-03
 -8.07031431E-02  1.18344589E-01  0.00000000E+00  5.76170726E-02  1.23146208E-01
  1.90180635E+00  0.00000000E+00 -2.09806140E-01  7.95193842E-01 -3.76968288E-03
 -4.53739752E-03  2.78722973E-03  0.00000000E+00  0.00000000E+00  9.45971390E-03
 -5.71241669E-02  5.28954200E-02  0.00000000E+00  1.43447023E-01 -1.96780204E-01
  1.55323990E+00  0.00000000E+00  9.82387464E-01 -1.02593930E+00 -1.60017077E-03
 -1.78831328E-02  1.52904875E-02  0.00000000E+00  0.00000000E+00  9.90664045E-03
  1.92195397E-02 -2.41657194E-02  0.00000000E+00 -3.70577793E-03  4.71190113E-02
 -4.15116330E-01  0.00000000E+00 -6.64165186E-02  1.02154887E+00 -9.93099382E-04
 -6.30087825E-03  1.17613353E-02  0.00000000E+00  0.00000000E+00  3.34975069E-02
  8.07031431E-02 -1.18344589E-01  0.00000000E+00  5.76170726E-02 -1.23146208E-01
 -1.90180635E+00  0.00000000E+00 -2.09806140E-01 -7.95193842E-01  3.76968288E-03
  4.53739752E-03 -2.78722973E-03  0.00000000E+00  0.00000000E+00  9.45971390E-03
 -1.92195397E-02  2.41657194E-02  0.00000000E+00 -3.70577793E-03 -4.71190113E-02
  4.15116330E-01  0.00000000E+00 -6.64165186E-02 -1.02154887E+00  9.93099382E-04
  6.30087825E-03 -1.17613353E-02  0.00000000E+00  0.00000000E+00  3.34975069E-02
  5.71241669E-02 -5.28954200E-02  0.00000000E+00  1.43447023E-01  1.96780204E-01
 -1.55323990E+00  0.00000000E+00  9.82387464E-01  1.02593930E+00  1.60017077E-03
  1.78831328E-02 -1.52904875E-02  0.00000000E+00  0.00000000E+00  9.90664045E-03
  3.09663181E-02  9.60233504E-01  0.00000000E+00  9.80980506E-03  8.10935690E-03
 -4.41391047E-03  2.01944708E-01  0.00000000E+00  1.88149011E-04  2.12057566E-02
  4.41391047E-03 -2.01944708E-01  0.00000000E+00  1.88149011E-04 -2.12057566E-02
 -3.09663181E-02 -9.60233504E-01  0.00000000E+00  9.80980506E-03 -8.10935690E-03
 -4.89430868E-03  1.61560753E-02  0.00000000E+00 -9.72133520E-02 -2.07532962E-02
  1.50980291E-01  0.00000000E+00 -2.48848667E-02  3.24602915E-01 -3.87237031E-03
  2.12540085E-02 -1.25995305E-02  0.00000000E+00  0.00000000E+00 -3.44369761E-03
 -5.76436047E-02  5.58892187E-02  0.00000000E+00 -6.68594810E-02 -1.54880066E-01
  1.70592417E+00  0.00000000E+00 -6.91988717E-01 -1.03872615E+00  1.58416182E-03
  9.03863150E-03 -1.37610193E-02  0.00000000E+00  0.00000000E+00 -4.17509613E-02
  5.91275349E-02 -7.29762856E-02  0.00000000E+00  2.06660510E-01 -2.15582941E-01
 -1.51245164E+00  0.00000000E+00  1.11586844E+00 -1.01110587E+00  1.58195288E-03
  1.45223839E-05  4.42118178E-03  0.00000000E+00  0.00000000E+00 -1.96665257E-02
 -4.89430868E-03  1.61560753E-02  0.00000000E+00  9.72133520E-02 -2.07532962E-02
  1.50980291E-01  0.00000000E+00  2.48848667E-02  3.24602915E-01 -3.87237031E-03
  2.12540085E-02 -1.25995305E-02  0.00000000E+00  0.00000000E+00  3.44369761E-03
  5.91275349E-02 -7.29762856E-02  0.00000000E+00 -2.06660510E-01 -2.15582941E-01
 -1.51245164E+00  0.00000000E+00 -1.11586844E+00 -1.01110587E+00  1.58195288E-03
  1.45223839E-05  4.42118178E-03  0.00000000E+00  0.00000000E+00  1.96665257E-02
 -5.76436047E-02  5.58892187E-02  0.00000000E+00  6.68594810E-02 -1.54880066E-01
  1.70592417E+00  0.00000000E+00  6.91988717E-01 -1.03872615E+00  1.58416182E-03
  9.03863150E-03 -1.37610193E-02  0.00000000E+00  0.00000000E+00  4.17509613E-02
  8.59345801E-02  1.63026995E-01  0.00000000E+00 -1.99374557E-02 -5.68083978E-03
 -7.58695680E-03 -6.59726675E-01  0.00000000E+00 -1.84337054E-03 -1.31147564E-02
 -7.58695680E-03 -6.59726675E-01  0.00000000E+00  1.84337054E-03 -1.31147564E-02
  8.59345801E-02  1.63026995E-01  0.00000000E+00  1.99374557E-02 -5.68083978E-03
 -6.99687157E-02  6.22129369E-02  0.00000000E+00  2.38838538E-01  1.29187187E-01
  2.10577853E+00  0.00000000E+00  8.09210746E-01  8.59595564E-01  1.18346065E-02
 -5.39272456E-03 -1.65235360E-02  0.00000000E+00  0.00000000E+00 -2.20425986E-02
  8.74534774E-03 -3.89367951E-04  0.00000000E+00  1.64981836E-01  3.61045082E-02
 -3.30292433E-01  0.00000000E+00  1.59161035E-01 -2.42240107E-01  2.93291940E-04
  2.79033659E-02 -2.55564912E-02  0.00000000E+00  0.00000000E+00  5.78002637E-03
  5.98603765E-02 -9.15435868E-02  0.00000000E+00  1.49731920E-01  1.61753996E-01
 -1.45108642E+00  0.00000000E+00  1.09074562E+00  1.36062176E+00 -5.53649688E-04
 -5.38596019E-03  1.10643921E-02  0.00000000E+00  0.00000000E+00  3.19401675E-02
 -6.99687157E-02  6.22129369E-02  0.00000000E+00 -2.38838538E-01  1.29187187E-01
  2.10577853E+00  0.00000000E+00 -8.09210746E-01  8.59595564E-01  1.18346065E-02
 -5.39272456E-03 -1.65235360E-02  0.00000000E+00  0.00000000E+00  2.20425986E-02
  5.98603765E-02 -9.15435868E-02  0.00000000E+00 -1.49731920E-01  1.61753996E-01
 -1.45108642E+00  0.00000000E+00 -1.09074562E+00  1.36062176E+00 -5.53649688E-04
 -5.38596019E-03  1.10643921E-02  0.00000000E+00  0.00000000E+00 -3.19401675E-02
  8.74534774E-03 -3.89367951E-04  0.00000000E+00 -1.64981836E-01  3.61045082E-02
 -3.30292433E-01  0.00000000E+00 -1.59161035E-01 -2.42240107E-01  2.93291940E-04
  2.79033659E-02 -2.55564912E-02  0.00000000E+00  0.00000000E+00 -5.78002637E-03
 -7.99880977E-02  2.70067519E-01  0.00000000E+00 -1.00013198E-02 -8.45540303E-03
 -1.62216390E-02 -5.34969275E-01  0.00000000E+00  2.35984668E-04  2.27249457E-02
 -1.62216390E-02 -5.34969275E-01  0.00000000E+00 -2.35984668E-04  2.27249457E-02
 -7.99880977E-02  2.70067519E-01  0.00000000E+00  1.00013198E-02 -8.45540303E-03
 -6.78934455E-02  7.74225290E-02  0.00000000E+00 -9.27087222E-02 -1.04830424E-01
  2.54103890E+00  0.00000000E+00 -1.41216159E+00 -3.06345081E-02  4.34223011E-03
 -2.37126474E-02  1.58762849E-02  0.00000000E+00  0.00000000E+00 -7.59359455E-03
  2.66447875E-02 -2.40260378E-02  0.00000000E+00 -2.70757307E-01 -1.00092756E-01
 -1.15092634E+00  0.00000000E+00 -2.14716367E+00 -8.16339729E-01 -8.75133940E-04
  2.28963454E-02 -2.63228023E-02  0.00000000E+00  0.00000000E+00  4.77407711E-03
 -2.41055194E-02  2.04738255E-02  0.00000000E+00 -1.14866094E-03  1.24817877E-01
  1.37006346E+00  0.00000000E+00  1.18980252E-01  7.86140474E-01  6.89016721E-04
  4.27060567E-02 -3.47190719E-02  0.00000000E+00  0.00000000E+00  3.98915261E-03
  6.78934455E-02 -7.74225290E-02  0.00000000E+00 -9.27087222E-02  1.04830424E-01
 -2.54103890E+00  0.00000000E+00 -1.41216159E+00  3.06345081E-02 -4.34223011E-03
  2.37126474E-02 -1.58762849E-02  0.00000000E+00  0.00000000E+00 -7.59359455E-03
  2.41055194E-02 -2.04738255E-02  0.00000000E+00 -1.14866094E-03 -1.24817877E-01
 -1.37006346E+00  0.00000000E+00  1.18980252E-01 -7.86140474E-01 -6.89016721E-04
 -4.27060567E-02  3.47190719E-02  0.00000000E+00  0.00000000E+00  3.98915261E-03
 -2.66447875E-02  2.40260378E-02  0.00000000E+00 -2.70757307E-01  1.00092756E-01
  1.15092634E+00  0.00000000E+00 -2.14716367E+00  8.16339729E-01  8.75133940E-04
 -2.28963454E-02  2.63228023E-02  0.00000000E+00  0.00000000E+00  4.77407711E-03
 -6.40420790E-02 -3.00223805E-02  0.00000000E+00 -1.11737726E-02 -1.13340492E-02
  1.67503084E-01 -3.03509444E-01  0.00000000E+00  1.14332596E-02  7.65610490E-03
 -1.67503084E-01  3.03509444E-01  0.00000000E+00  1.14332596E-02 -7.65610490E-03
  6.40420790E-02  3.00223805E-02  0.00000000E+00 -1.11737726E-02  1.13340492E-02
 -1.56543995E-02 -7.14604718E-02  0.00000000E+00 -1.99279436E-01  2.14236125E-02
  5.85550461E-01  0.00000000E+00  6.99879695E-01  3.00930721E-01  7.51699504E-03
  7.93639001E-04 -4.33713331E-02  0.00000000E+00  0.00000000E+00 -5.84087787E-02
 -3.34509735E-04 -4.96201411E-02  0.00000000E+00 -2.42899632E-01 -1.43256883E-01
 -1.03128269E-01  0.00000000E+00  4.56011550E-01  2.40796499E-01  2.12687721E-03
 -2.91776406E-02  6.90468639E-03  0.00000000E+00  0.00000000E+00  3.95231998E-02
  1.68952550E-02 -1.29656919E-01  0.00000000E+00  9.09042720E-02  4.36407247E-01
 -2.05107457E-01  0.00000000E+00  8.96849665E-02 -1.63872235E-01 -6.61416493E-03
 -1.19139002E-02  1.01960288E-02  0.00000000E+00  0.00000000E+00 -3.10220436E-02
 -1.56543995E-02 -7.14604718E-02  0.00000000E+00  1.99279436E-01  2.14236125E-02
  5.85550461E-01  0.00000000E+00 -6.99879695E-01  3.00930721E-01  7.51699504E-03
  7.93639001E-04 -4.33713331E-02  0.00000000E+00  0.00000000E+00  5.84087787E-02
  1.68952550E-02 -1.29656919E-01  0.00000000E+00 -9.09042720E-02  4.36407247E-01
 -2.05107457E-01  0.00000000E+00 -8.96849665E-02 -1.63872235E-01 -6.61416493E-03
 -1.19139002E-02  1.01960288E-02  0.00000000E+00  0.00000000E+00  3.10220436E-02
 -3.34509735E-04 -4.96201411E-02  0.00000000E+00  2.42899632E-01 -1.43256883E-01
 -1.03128269E-01  0.00000000E+00 -4.56011550E-01  2.40796499E-01  2.12687721E-03
 -2.91776406E-02  6.90468639E-03  0.00000000E+00  0.00000000E+00 -3.95231998E-02
 -8.49306999E-02  8.44408848E-02  0.00000000E+00  2.68623390E-02  9.21044822E-03
 -3.86515541E-02 -2.94428991E-02  0.00000000E+00 -4.24612799E-03 -1.76911234E-02
 -3.86515541E-02 -2.94428991E-02  0.00000000E+00  4.24612799E-03 -1.76911234E-02
 -8.49306999E-02  8.44408848E-02  0.00000000E+00 -2.68623390E-02  9.21044822E-03
 -7.03567715E-02  7.39269313E-02  0.00000000E+00  1.78227567E-01 -1.20525160E-01
  4.20106123E+00  0.00000000E+00 -1.21488224E+00  1.93490518E+00 -1.54726343E-02
  6.70162898E-02 -5.63088700E-04  0.00000000E+00  0.00000000E+00  2.92317169E-03
  9.58309851E-02 -1.40965012E-01  0.00000000E+00 -2.49182431E-02  2.43490492E-01
 -2.75743991E+00  0.00000000E+00 -3.32982516E-01  2.21355232E+00 -2.04439093E-02
  1.27497449E-02  1.75253405E-02  0.00000000E+00  0.00000000E+00 -1.10396986E-03
  1.00398965E-01 -7.11593129E-04  0.00000000E+00  1.17262859E-01 -2.04648403E-01
 -3.54101379E+00  0.00000000E+00  2.57575374E+00 -3.10782315E-01 -1.08516543E-02
  9.92021954E-03  2.31662664E-02  0.00000000E+00  0.00000000E+00 -2.76701496E-02
  7.03567715E-02 -7.39269313E-02  0.00000000E+00  1.78227567E-01  1.20525160E-01
 -4.20106123E+00  0.00000000E+00 -1.21488224E+00 -1.93490518E+00  1.54726343E-02
 -6.70162898E-02  5.63088700E-04  0.00000000E+00  0.00000000E+00  2.92317169E-03
 -1.00398965E-01  7.11593129E-04  0.00000000E+00  1.17262859E-01  2.04648403E-01
  3.54101379E+00  0.00000000E+00  2.57575374E+00  3.10782315E-01  1.08516543E-02
 -9.92021954E-03 -2.31662664E-02  0.00000000E+00  0.00000000E+00 -2.76701496E-02
 -9.58309851E-02  1.40965012E-01  0.00000000E+00 -2.49182431E-02 -2.43490492E-01
  2.75743991E+00  0.00000000E+00 -3.32982516E-01 -2.21355232E+00  2.04439093E-02
 -1.27497449E-02 -1.75253405E-02  0.00000000E+00  0.00000000E+00 -1.10396986E-03
  1.30876414E-01 -8.53989063E-01  0.00000000E+00  3.12010565E-03  1.10517569E-02
  1.28277953E-01 -9.61045569E-01  0.00000000E+00  1.23850563E-02 -3.81240980E-03
 -1.28277953E-01  9.61045569E-01  0.00000000E+00  1.23850563E-02  3.81240980E-03
 -1.30876414E-01  8.53989063E-01  0.00000000E+00  3.12010565E-03 -1.10517569E-02
  1.43691551E-02 -5.30101483E-01  0.00000000E+00  5.30920962E-02  3.50923267E-01
 -6.31163648E-02  0.00000000E+00 -2.78028844E-01 -6.10037563E-01 -5.26310720E-03
 -7.44992661E-02 -2.94727812E-02  0.00000000E+00  0.00000000E+00 -7.45926492E-02
 -6.83953703E-03 -2.01845271E-01  0.00000000E+00 -6.80762714E-02  1.45290152E-01
  1.00998209E-01  0.00000000E+00  2.83454061E-02 -1.57171047E-01  3.02581948E-04
 -2.67559578E-02 -2.05636171E-02  0.00000000E+00  0.00000000E+00 -3.04137457E-02
  2.25534007E-03 -2.92103392E-01  0.00000000E+00  2.72622768E-01  3.50944069E-02
  7.41016239E-01  0.00000000E+00 -5.13954419E-01 -1.93661459E-01 -1.27098410E-02
  2.19800715E-02 -3.85076251E-02  0.00000000E+00  0.00000000E+00  2.78507555E-02
  1.43691551E-02 -5.30101483E-01  0.00000000E+00 -5.30920962E-02  3.50923267E-01
 -6.31163648E-02  0.00000000E+00  2.78028844E-01 -6.10037563E-01 -5.26310720E-03
 -7.44992661E-02 -2.94727812E-02  0.00000000E+00  0.00000000E+00  7.45926492E-02
  2.25534007E-03 -2.92103392E-01  0.00000000E+00 -2.72622768E-01  3.50944069E-02
  7.41016239E-01  0.00000000E+00  5.13954419E-01 -1.93661459E-01 -1.27098410E-02
  2.19800715E-02 -3.85076251E-02  0.00000000E+00  0.00000000E+00 -2.78507555E-02
 -6.83953703E-03 -2.01845271E-01  0.00000000E+00  6.80762714E-02  1.45290152E-01
  1.00998209E-01  0.00000000E+00 -2.83454061E-02 -1.57171047E-01  3.02581948E-04
 -2.67559578E-02 -2.05636171E-02  0.00000000E+00  0.00000000E+00  3.04137457E-02
  8.22196396E-02 -2.41523899E-02  0.00000000E+00  8.64258956E-04 -7.57754259E-03
  9.13946639E-02 -3.79709336E-02  0.00000000E+00 -9.42188565E-03  2.24987158E-04
  9.13946639E-02 -3.79709336E-02  0.00000000E+00  9.42188565E-03  2.24987158E-04
  8.22196396E-02 -2.41523899E-02  0.00000000E+00 -8.64258956E-04 -7.57754259E-03
  0.00000000E+00  0.00000000E+00  4.21512828E-01  0.00000000E+00  0.00000000E+00
  0.00000000E+00 -3.14154674E-01  0.00000000E+00  0.00000000E+00  0.00000000E+00
  0.00000000E+00  0.00000000E+00 -1.24570914E-02  1.22409258E-02  0.00000000E+00
  0.00000000E+00  0.00000000E+00  3.98920453E-01  0.00000000E+00  0.00000000E+00
  0.00000000E+00 -2.69558349E-01  0.00000000E+00  0.00000000E+00  0.00000000E+00
  0.00000000E+00  0.00000000E+00  4.53464689E-03 -1.04901069E-02  0.00000000E+00
  0.00000000E+00  0.00000000E+00  4.38613113E-01  0.00000000E+00  0.00000000E+00
  0.00000000E+00 -3.30572459E-01  0.00000000E+00  0.00000000E+00  0.00000000E+00
  0.00000000E+00  0.00000000E+00 -1.99526667E-02  9.59355068E-04  0.00000000E+00
  0.00000000E+00  0.00000000E+00  4.21512828E-01  0.00000000E+00  0.00000000E+00
  0.00000000E+00 -3.14154674E-01  0.00000000E+00  0.00000000E+00  0.00000000E+00
  0.00000000E+00  0.00000000E+00  1.24570914E-02  1.22409258E-02  0.00000000E+00
  0.00000000E+00  0.00000000E+00  4.38613113E-01  0.00000000E+00  0.00000000E+00
  0.00000000E+00 -3.30572459E-01  0.00000000E+00  0.00000000E+00  0.00000000E+00
  0.00000000E+00  0.00000000E+00  1.99526667E-02  9.59355068E-04  0.00000000E+00
  0.00000000E+00  0.00000000E+00  3.98920453E-01  0.00000000E+00  0.00000000E+00
  0.00000000E+00 -2.69558349E-01  0.00000000E+00  0.00000000E+00  0.00000000E+00
  0.00000000E+00  0.00000000E+00 -4.53464689E-03 -1.04901069E-02  0.00000000E+00
  0.00000000E+00  0.00000000E+00  3.34993034E-03  0.00000000E+00  0.00000000E+00
  0.00000000E+00  0.00000000E+00  3.27740020E-03  0.00000000E+00  0.00000000E+00
  0.00000000E+00  0.00000000E+00  3.27740020E-03  0.00000000E+00  0.00000000E+00
  0.00000000E+00  0.00000000E+00  3.34993034E-03  0.00000000E+00  0.00000000E+00
  3.79253916E-02 -8.88518759E-02  0.00000000E+00 -3.84258209E-01  2.55376161E-01
 -4.72115421E-03  0.00000000E+00  5.02019125E-01 -3.97278172E-01 -2.76323663E-02
  1.32928996E-02 -5.61581228E-03  0.00000000E+00  0.00000000E+00  8.98741396E-04
  6.94317857E-03 -4.39430171E-03  0.00000000E+00  2.96884643E-01  1.47644467E-01
  9.20467701E-02  0.00000000E+00 -4.01871458E-01 -2.29372368E-01 -6.64584069E-03
  4.07849929E-02 -3.25583020E-02  0.00000000E+00  0.00000000E+00  5.82703944E-02
 -4.69755554E-02  1.93630069E-02  0.00000000E+00 -1.45184848E-01 -1.75483494E-02
  3.88195087E-02  0.00000000E+00 -1.30162940E-01 -5.08036813E-02  3.21570375E-02
 -7.32806336E-02 -2.19786991E-02  0.00000000E+00  0.00000000E+00  1.94835404E-02
  3.79253916E-02 -8.88518759E-02  0.00000000E+00  3.84258209E-01  2.55376161E-01
 -4.72115421E-03  0.00000000E+00 -5.02019125E-01 -3.97278172E-01 -2.76323663E-02
  1.32928996E-02 -5.61581228E-03  0.00000000E+00  0.00000000E+00 -8.98741396E-04
 -4.69755554E-02  1.93630069E-02  0.00000000E+00  1.45184848E-01 -1.75483494E-02
  3.88195087E-02  0.00000000E+00  1.30162940E-01 -5.08036813E-02  3.21570375E-02
 -7.32806336E-02 -2.19786991E-02  0.00000000E+00  0.00000000E+00 -1.94835404E-02
  6.94317857E-03 -4.39430171E-03  0.00000000E+00 -2.96884643E-01  1.47644467E-01
  9.20467701E-02  0.00000000E+00  4.01871458E-01 -2.29372368E-01 -6.64584069E-03
  4.07849929E-02 -3.25583020E-02  0.00000000E+00  0.00000000E+00 -5.82703944E-02
 -1.38280365E-01  2.05069493E-01  0.00000000E+00 -8.14112564E-03 -1.25271950E-02
 -3.39657835E-01  2.47772395E-01  0.00000000E+00 -1.89486971E-02 -3.00975696E-04
 -3.39657835E-01  2.47772395E-01  0.00000000E+00  1.89486971E-02 -3.00975696E-04
 -1.38280365E-01  2.05069493E-01  0.00000000E+00  8.14112564E-03 -1.25271950E-02
  2.70358448E-02 -1.45926394E-01  0.00000000E+00  1.55971734E-02  8.70165915E-02
 -1.41263582E+00  0.00000000E+00  2.50664447E+00  6.86668993E-01 -6.41293746E-03
 -2.04731268E-03 -9.54200965E-03  0.00000000E+00  0.00000000E+00  2.12582495E-02
  6.46059211E-02  2.76492784E-02  0.00000000E+00 -5.24295138E-01 -1.34509692E-01
 -3.07358417E-01  0.00000000E+00 -9.23589840E-01 -1.81569519E-01 -5.07496039E-02
  9.52265785E-02  4.58190643E-02  0.00000000E+00  0.00000000E+00 -4.23603698E-03
 -1.14381364E-02 -2.68056482E-01  0.00000000E+00  7.51844636E-02 -1.73641891E-01
 -3.04274000E-01  0.00000000E+00  1.28075984E-01  1.78584293E+00  2.25070652E-02
 -5.75924324E-02 -4.97181633E-02  0.00000000E+00  0.00000000E+00  4.97604803E-03
 -2.70358448E-02  1.45926394E-01  0.00000000E+00  1.55971734E-02 -8.70165915E-02
  1.41263582E+00  0.00000000E+00  2.50664447E+00 -6.86668993E-01  6.41293746E-03
  2.04731268E-03  9.54200965E-03  0.00000000E+00  0.00000000E+00  2.12582495E-02
  1.14381364E-02  2.68056482E-01  0.00000000E+00  7.51844636E-02  1.73641891E-01
  3.04274000E-01  0.00000000E+00  1.28075984E-01 -1.78584293E+00 -2.25070652E-02
  5.75924324E-02  4.97181633E-02  0.00000000E+00  0.00000000E+00  4.97604803E-03
 -6.46059211E-02 -2.76492784E-02  0.00000000E+00 -5.24295138E-01  1.34509692E-01
  3.07358417E-01  0.00000000E+00 -9.23589840E-01  1.81569519E-01  5.07496039E-02
 -9.52265785E-02 -4.58190643E-02  0.00000000E+00  0.00000000E+00 -4.23603698E-03
  2.40523522E-01 -1.90524650E-01  0.00000000E+00 -1.57789637E-02  1.09438744E-02
 -1.84635959E-01 -3.81751548E-02  0.00000000E+00 -1.79724691E-02  1.83396950E-02
  1.84635959E-01  3.81751548E-02  0.00000000E+00 -1.79724691E-02 -1.83396950E-02
 -2.40523522E-01  1.90524650E-01  0.00000000E+00 -1.57789637E-02 -1.09438744E-02
  0.00000000E+00  0.00000000E+00 -1.95293156E-01  0.00000000E+00  0.00000000E+00
  0.00000000E+00  9.99768694E-02  0.00000000E+00  0.00000000E+00  0.00000000E+00
  0.00000000E+00  0.00000000E+00 -2.01317083E-02 -3.42416092E-02  0.00000000E+00
  0.00000000E+00  0.00000000E+00  2.92527002E-01  0.00000000E+00  0.00000000E+00
  0.00000000E+00 -2.39708972E-01  0.00000000E+00  0.00000000E+00  0.00000000E+00
  0.00000000E+00  0.00000000E+00 -1.33197285E-02 -3.52176815E-02  0.00000000E+00
  0.00000000E+00  0.00000000E+00 -6.50428923E-01  0.00000000E+00  0.00000000E+00
  0.00000000E+00  7.20579780E-01  0.00000000E+00  0.00000000E+00  0.00000000E+00
  0.00000000E+00  0.00000000E+00  4.66482088E-02 -2.55261499E-03  0.00000000E+00
  0.00000000E+00  0.00000000E+00  1.95293156E-01  0.00000000E+00  0.00000000E+00
  0.00000000E+00 -9.99768694E-02  0.00000000E+00  0.00000000E+00  0.00000000E+00
  0.00000000E+00  0.00000000E+00 -2.01317083E-02  3.42416092E-02  0.00000000E+00
  0.00000000E+00  0.00000000E+00  6.50428923E-01  0.00000000E+00  0.00000000E+00
  0.00000000E+00 -7.20579780E-01  0.00000000E+00  0.00000000E+00  0.00000000E+00
  0.00000000E+00  0.00000000E+00  4.66482088E-02  2.55261499E-03  0.00000000E+00
  0.00000000E+00  0.00000000E+00 -2.92527002E-01  0.00000000E+00  0.00000000E+00
  0.00000000E+00  2.39708972E-01  0.00000000E+00  0.00000000E+00  0.00000000E+00
  0.00000000E+00  0.00000000E+00 -1.33197285E-02  3.52176815E-02  0.00000000E+00
  0.00000000E+00  0.00000000E+00 -3.46070619E-03  0.00000000E+00  0.00000000E+00
  0.00000000E+00  0.00000000E+00  7.33947112E-03  0.00000000E+00  0.00000000E+00
  0.00000000E+00  0.00000000E+00 -7.33947112E-03  0.00000000E+00  0.00000000E+00
  0.00000000E+00  0.00000000E+00  3.46070619E-03  0.00000000E+00  0.00000000E+00
  0.00000000E+00  0.00000000E+00  4.72696914E-01  0.00000000E+00  0.00000000E+00
  0.00000000E+00 -5.06795455E-01  0.00000000E+00  0.00000000E+00  0.00000000E+00
  0.00000000E+00  0.00000000E+00 -3.89026148E-02  2.92177054E-02  0.00000000E+00
  0.00000000E+00  0.00000000E+00 -5.52547878E-01  0.00000000E+00  0.00000000E+00
  0.00000000E+00  5.55961615E-01  0.00000000E+00  0.00000000E+00  0.00000000E+00
  0.00000000E+00  0.00000000E+00 -3.72283489E-02  2.96304189E-02  0.00000000E+00
  0.00000000E+00  0.00000000E+00  7.74618119E-03  0.00000000E+00  0.00000000E+00
  0.00000000E+00 -4.49586821E-03  0.00000000E+00  0.00000000E+00  0.00000000E+00
  0.00000000E+00  0.00000000E+00  1.24707049E-03 -2.47756304E-02  0.00000000E+00
  0.00000000E+00  0.00000000E+00  4.72696914E-01  0.00000000E+00  0.00000000E+00
  0.00000000E+00 -5.06795455E-01  0.00000000E+00  0.00000000E+00  0.00000000E+00
  0.00000000E+00  0.00000000E+00  3.89026148E-02  2.92177054E-02  0.00000000E+00
  0.00000000E+00  0.00000000E+00  7.74618119E-03  0.00000000E+00  0.00000000E+00
  0.00000000E+00 -4.49586821E-03  0.00000000E+00  0.00000000E+00  0.00000000E+00
  0.00000000E+00  0.00000000E+00 -1.24707049E-03 -2.47756304E-02  0.00000000E+00
  0.00000000E+00  0.00000000E+00 -5.52547878E-01  0.00000000E+00  0.00000000E+00
  0.00000000E+00  5.55961615E-01  0.00000000E+00  0.00000000E+00  0.00000000E+00
  0.00000000E+00  0.00000000E+00  3.72283489E-02  2.96304189E-02  0.00000000E+00
  0.00000000E+00  0.00000000E+00  7.60779497E-03  0.00000000E+00  0.00000000E+00
  0.00000000E+00  0.00000000E+00  1.73996489E-03  0.00000000E+00  0.00000000E+00
  0.00000000E+00  0.00000000E+00  1.73996489E-03  0.00000000E+00  0.00000000E+00
  0.00000000E+00  0.00000000E+00  7.60779497E-03  0.00000000E+00  0.00000000E+00
 -1.17362823E-02  1.17730863E-01  0.00000000E+00  3.85210754E-02  2.97859291E-01
 -1.08220919E-01  0.00000000E+00 -6.65411851E-02 -2.38190782E-01 -9.68912299E-03
 -5.98213014E-03  1.95360065E-03  0.00000000E+00  0.00000000E+00 -3.66390673E-02
  1.93355185E-02  5.94394019E-01  0.00000000E+00  1.07111298E-01 -1.27865277E-02
 -4.81268647E-01  0.00000000E+00 -9.20320761E-02 -2.79238989E-01 -4.61910918E-02
  9.27451070E-02  1.00751902E-01  0.00000000E+00  0.00000000E+00  4.00376332E-03
  2.09650784E-02  3.92670526E-01  0.00000000E+00 -3.02882545E-02  2.81613977E-01
 -5.82847290E-01  0.00000000E+00  6.79949509E-02 -3.88179568E-01 -3.27577403E-02
  8.33866275E-02  4.94367885E-02  0.00000000E+00  0.00000000E+00  2.41410443E-02
 -1.17362823E-02  1.17730863E-01  0.00000000E+00 -3.85210754E-02  2.97859291E-01
 -1.08220919E-01  0.00000000E+00  6.65411851E-02 -2.38190782E-01 -9.68912299E-03
 -5.98213014E-03  1.95360065E-03  0.00000000E+00  0.00000000E+00  3.66390673E-02
  2.09650784E-02  3.92670526E-01  0.00000000E+00  3.02882545E-02  2.81613977E-01
 -5.82847290E-01  0.00000000E+00 -6.79949509E-02 -3.88179568E-01 -3.27577403E-02
  8.33866275E-02  4.94367885E-02  0.00000000E+00  0.00000000E+00 -2.41410443E-02
  1.93355185E-02  5.94394019E-01  0.00000000E+00 -1.07111298E-01 -1.27865277E-02
 -4.81268647E-01  0.00000000E+00  9.20320761E-02 -2.79238989E-01 -4.61910918E-02
  9.27451070E-02  1.00751902E-01  0.00000000E+00  0.00000000E+00 -4.00376332E-03
  2.76407440E-01  1.99955630E-01  0.00000000E+00 -8.80519985E-03  1.53153444E-02
  2.01197322E-01 -6.55424760E-02  0.00000000E+00  1.23054068E-02 -7.22274201E-04
  2.01197322E-01 -6.55424760E-02  0.00000000E+00 -1.23054068E-02 -7.22274201E-04
  2.76407440E-01  1.99955630E-01  0.00000000E+00  8.80519985E-03  1.53153444E-02
 -6.83783730E-03 -2.96489964E-01  0.00000000E+00  6.73428239E-03 -4.05512093E-01
  1.52503971E-01  0.00000000E+00 -7.66676255E-02  4.45594518E-01  1.91641732E-02
 -3.93898885E-02 -1.67697268E-02  0.00000000E+00  0.00000000E+00  1.17349504E-02
  5.17666792E-02 -2.93592493E-02  0.00000000E+00  2.83980644E-01  2.85274604E-01
  1.08656880E-01  0.00000000E+00 -4.07793907E-01 -1.38691283E-01 -4.56179464E-02
  2.68509647E-02  9.84438981E-02  0.00000000E+00  0.00000000E+00 -1.99938043E-02
 -4.37404445E-02 -1.00357479E-01  0.00000000E+00 -7.57325579E-02  2.82752990E-01
  2.69861234E-02  0.00000000E+00 -1.02716318E-03 -3.93992622E-01  4.80807268E-02
 -3.41617421E-02 -9.73786717E-02  0.00000000E+00  0.00000000E+00  4.57929536E-03
 -6.83783730E-03 -2.96489964E-01  0.00000000E+00 -6.73428239E-03 -4.05512093E-01
  1.52503971E-01  0.00000000E+00  7.66676255E-02  4.45594518E-01  1.91641732E-02
 -3.93898885E-02 -1.67697268E-02  0.00000000E+00  0.00000000E+00 -1.17349504E-02
 -4.37404445E-02 -1.00357479E-01  0.00000000E+00  7.57325579E-02  2.82752990E-01
  2.69861234E-02  0.00000000E+00  1.02716318E-03 -3.93992622E-01  4.80807268E-02
 -3.41617421E-02 -9.73786717E-02  0.00000000E+00  0.00000000E+00 -4.57929536E-03
  5.17666792E-02 -2.93592493E-02  0.00000000E+00 -2.83980644E-01  2.85274604E-01
  1.08656880E-01  0.00000000E+00  4.07793907E-01 -1.38691283E-01 -4.56179464E-02
  2.68509647E-02  9.84438981E-02  0.00000000E+00  0.00000000E+00  1.99938043E-02
  3.37454699E-01 -2.67901946E-01  0.00000000E+00 -1.20224851E-02  2.08389819E-02
 -9.87094848E-02  3.02221138E-02  0.00000000E+00 -7.27273901E-03  4.72693529E-03
 -9.87094848E-02  3.02221138E-02  0.00000000E+00  7.27273901E-03  4.72693529E-03
  3.37454699E-01 -2.67901946E-01  0.00000000E+00  1.20224851E-02  2.08389819E-02
 -8.19310822E-04  1.29984792E-01  0.00000000E+00  2.22556235E-01  4.44700689E-01
 -1.60225977E+00  0.00000000E+00  3.29577063E+00  1.30966664E+00  3.64631792E-03
  2.66537532E-03 -7.92131754E-03  0.00000000E+00  0.00000000E+00 -1.20783193E-02
  1.31242087E-02 -1.16056762E-01  0.00000000E+00  7.86111093E-02  4.16750185E-03
 -1.35223878E+00  0.00000000E+00 -2.33750712E+00  1.31194486E-01  2.11399286E-02
 -5.48048059E-02 -2.58198180E-02  0.00000000E+00  0.00000000E+00 -1.49139979E-02
  6.39871096E-02  1.46945963E-01  0.00000000E+00  4.03431139E-02  3.74372243E-01
 -1.87470892E+00  0.00000000E+00  1.07877852E+00  1.70334319E+00 -4.48755833E-02
  6.67246490E-02  5.64467802E-02  0.00000000E+00  0.00000000E+00  3.43284580E-02
  8.19310822E-04 -1.29984792E-01  0.00000000E+00  2.22556235E-01 -4.44700689E-01
  1.60225977E+00  0.00000000E+00  3.29577063E+00 -1.30966664E+00 -3.64631792E-03
 -2.66537532E-03  7.92131754E-03  0.00000000E+00  0.00000000E+00 -1.20783193E-02
 -6.39871096E-02 -1.46945963E-01  0.00000000E+00  4.03431139E-02 -3.74372243E-01
  1.87470892E+00  0.00000000E+00  1.07877852E+00 -1.70334319E+00  4.48755833E-02
 -6.67246490E-02 -5.64467802E-02  0.00000000E+00  0.00000000E+00  3.43284580E-02
 -1.31242087E-02  1.16056762E-01  0.00000000E+00  7.86111093E-02 -4.16750185E-03
  1.35223878E+00  0.00000000E+00 -2.33750712E+00 -1.31194486E-01 -2.11399286E-02
  5.48048059E-02  2.58198180E-02  0.00000000E+00  0.00000000E+00 -1.49139979E-02
 -3.49584341E-02 -5.39062504E-01  0.00000000E+00 -1.40599770E-02 -5.28267802E-03
  1.68347365E-01 -4.70848951E-01  0.00000000E+00  1.63081194E-02  1.12206323E-02
 -1.68347365E-01  4.70848951E-01  0.00000000E+00  1.63081194E-02 -1.12206323E-02
  3.49584341E-02  5.39062504E-01  0.00000000E+00 -1.40599770E-02  5.28267802E-03
  0.00000000E+00  0.00000000E+00  3.26718012E-01  0.00000000E+00  0.00000000E+00
  0.00000000E+00 -5.28563659E-01  0.00000000E+00  0.00000000E+00  0.00000000E+00
  0.00000000E+00  0.00000000E+00 -3.43910898E-02 -1.21102347E-02  0.00000000E+00
  0.00000000E+00  0.00000000E+00  3.03712263E-01  0.00000000E+00  0.00000000E+00
  0.00000000E+00 -4.84764990E-01  0.00000000E+00  0.00000000E+00  0.00000000E+00
  0.00000000E+00  0.00000000E+00  1.72413330E-02  1.11952694E-02  0.00000000E+00
  0.00000000E+00  0.00000000E+00 -6.11685400E-01  0.00000000E+00  0.00000000E+00
  0.00000000E+00  1.02650965E+00  0.00000000E+00  0.00000000E+00  0.00000000E+00
  0.00000000E+00  0.00000000E+00  2.17504155E-02  2.95691723E-03  0.00000000E+00
  0.00000000E+00  0.00000000E+00  3.26718012E-01  0.00000000E+00  0.00000000E+00
  0.00000000E+00 -5.28563659E-01  0.00000000E+00  0.00000000E+00  0.00000000E+00
  0.00000000E+00  0.00000000E+00  3.43910898E-02 -1.21102347E-02  0.00000000E+00
  0.00000000E+00  0.00000000E+00 -6.11685400E-01  0.00000000E+00  0.00000000E+00
  0.00000000E+00  1.02650965E+00  0.00000000E+00  0.00000000E+00  0.00000000E+00
  0.00000000E+00  0.00000000E+00 -2.17504155E-02  2.95691723E-03  0.00000000E+00
  0.00000000E+00  0.00000000E+00  3.03712263E-01  0.00000000E+00  0.00000000E+00
  0.00000000E+00 -4.84764990E-01  0.00000000E+00  0.00000000E+00  0.00000000E+00
  0.00000000E+00  0.00000000E+00 -1.72413330E-02  1.11952694E-02  0.00000000E+00
  0.00000000E+00  0.00000000E+00 -1.79243219E-03  0.00000000E+00  0.00000000E+00
  0.00000000E+00  0.00000000E+00  1.39888370E-02  0.00000000E+00  0.00000000E+00
  0.00000000E+00  0.00000000E+00  1.39888370E-02  0.00000000E+00  0.00000000E+00
  0.00000000E+00  0.00000000E+00 -1.79243219E-03  0.00000000E+00  0.00000000E+00
  0.00000000E+00  0.00000000E+00 -4.37405186E-01  0.00000000E+00  0.00000000E+00
  0.00000000E+00  6.75409543E-01  0.00000000E+00  0.00000000E+00  0.00000000E+00
  0.00000000E+00  0.00000000E+00 -1.77210861E-02 -1.97091066E-02  0.00000000E+00
  0.00000000E+00  0.00000000E+00 -6.20344508E-01  0.00000000E+00  0.00000000E+00
  0.00000000E+00  1.12817594E+00  0.00000000E+00  0.00000000E+00  0.00000000E+00
  0.00000000E+00  0.00000000E+00  3.74896087E-03  1.50552732E-02  0.00000000E+00
  0.00000000E+00  0.00000000E+00 -1.37112153E-01  0.00000000E+00  0.00000000E+00
  0.00000000E+00  2.92250833E-01  0.00000000E+00  0.00000000E+00  0.00000000E+00
  0.00000000E+00  0.00000000E+00  5.38403816E-03  1.91809457E-02  0.00000000E+00
  0.00000000E+00  0.00000000E+00  4.37405186E-01  0.00000000E+00  0.00000000E+00
  0.00000000E+00 -6.75409543E-01  0.00000000E+00  0.00000000E+00  0.00000000E+00
  0.00000000E+00  0.00000000E+00 -1.77210861E-02  1.97091066E-02  0.00000000E+00
  0.00000000E+00  0.00000000E+00  1.37112153E-01  0.00000000E+00  0.00000000E+00
  0.00000000E+00 -2.92250833E-01  0.00000000E+00  0.00000000E+00  0.00000000E+00
  0.00000000E+00  0.00000000E+00  5.38403816E-03 -1.91809457E-02  0.00000000E+00
  0.00000000E+00  0.00000000E+00  6.20344508E-01  0.00000000E+00  0.00000000E+00
  0.00000000E+00 -1.12817594E+00  0.00000000E+00  0.00000000E+00  0.00000000E+00
  0.00000000E+00  0.00000000E+00  3.74896087E-03 -1.50552732E-02  0.00000000E+00
  0.00000000E+00  0.00000000E+00  1.16044291E-02  0.00000000E+00  0.00000000E+00
  0.00000000E+00  0.00000000E+00  4.02505925E-03  0.00000000E+00  0.00000000E+00
  0.00000000E+00  0.00000000E+00 -4.02505925E-03  0.00000000E+00  0.00000000E+00
  0.00000000E+00  0.00000000E+00 -1.16044291E-02  0.00000000E+00  0.00000000E+00
  3.34005645E-02  7.68056039E-03  0.00000000E+00  3.81725969E-01 -5.29382880E-01
 -1.49358433E+00  0.00000000E+00  1.70183641E+00  1.54494676E+00 -2.08346223E-02
  9.91085530E-02 -1.58871449E-02  0.00000000E+00  0.00000000E+00 -8.31413503E-03
 -3.33269929E-02  2.39743458E-02  0.00000000E+00 -5.53742158E-02 -3.72887834E-02
  2.81877756E-01  0.00000000E+00 -9.02826548E-01 -1.14916819E+00  1.79948613E-02
 -3.84780369E-03 -3.16765891E-02  0.00000000E+00  0.00000000E+00 -1.65124731E-02
 -4.00770583E-02  1.87177696E-01  0.00000000E+00 -1.14933436E-01  1.70793451E-01
 -2.95112614E-01  0.00000000E+00 -1.80619727E-01  1.09738315E+00  3.75770836E-02
 -9.08616497E-02  3.50748511E-02  0.00000000E+00  0.00000000E+00 -3.20130853E-02
 -3.34005645E-02 -7.68056039E-03  0.00000000E+00  3.81725969E-01  5.29382880E-01
  1.49358433E+00  0.00000000E+00  1.70183641E+00 -1.54494676E+00  2.08346223E-02
 -9.91085530E-02  1.58871449E-02  0.00000000E+00  0.00000000E+00 -8.31413503E-03
  4.00770583E-02 -1.87177696E-01  0.00000000E+00 -1.14933436E-01 -1.70793451E-01
  2.95112614E-01  0.00000000E+00 -1.80619727E-01 -1.09738315E+00 -3.75770836E-02
  9.08616497E-02 -3.50748511E-02  0.00000000E+00  0.00000000E+00 -3.20130853E-02
  3.33269929E-02 -2.39743458E-02  0.00000000E+00 -5.53742158E-02  3.72887834E-02
 -2.81877756E-01  0.00000000E+00 -9.02826548E-01  1.14916819E+00 -1.79948613E-02
  3.84780369E-03  3.16765891E-02  0.00000000E+00  0.00000000E+00 -1.65124731E-02
 -9.72393241E-02  3.53399376E-01  0.00000000E+00 -1.16663102E-02 -1.95500992E-02
 -2.28611111E-01  4.84484631E-01  0.00000000E+00 -1.66047935E-02  7.39818262E-03
  2.28611111E-01 -4.84484631E-01  0.00000000E+00 -1.66047935E-02 -7.39818262E-03
  9.72393241E-02 -3.53399376E-01  0.00000000E+00 -1.16663102E-02  1.95500992E-02
 -8.41121472E-02 -1.04310846E-01  0.00000000E+00 -3.00431829E-01 -2.84899211E-02
  2.60080523E+00  0.00000000E+00 -7.74349073E-01  1.47812848E+00  5.39026562E-02
 -1.14823354E-01 -2.55065911E-02  0.00000000E+00  0.00000000E+00 -2.67490945E-02
  5.34069589E-03  2.07024510E-01  0.00000000E+00 -1.16670575E-02 -2.02270547E-01
 -1.86817941E+00  0.00000000E+00  1.39199327E-01  1.61871176E+00  1.47668678E-02
 -1.29609590E-02 -3.25682994E-03  0.00000000E+00  0.00000000E+00 -3.24215860E-02
  1.13047176E-02 -4.13870854E-01  0.00000000E+00 -1.30011637E-02  4.66347370E-01
 -1.56814038E+00  0.00000000E+00  1.69212603E+00 -1.14511441E+00  3.64244871E-02
 -6.98699122E-02 -8.04014230E-02  0.00000000E+00  0.00000000E+00  2.47883050E-02
  8.41121472E-02  1.04310846E-01  0.00000000E+00 -3.00431829E-01  2.84899211E-02
 -2.60080523E+00  0.00000000E+00 -7.74349073E-01 -1.47812848E+00 -5.39026562E-02
  1.14823354E-01  2.55065911E-02  0.00000000E+00  0.00000000E+00 -2.67490945E-02
 -1.13047176E-02  4.13870854E-01  0.00000000E+00 -1.30011637E-02 -4.66347370E-01
  1.56814038E+00  0.00000000E+00  1.69212603E+00  1.14511441E+00 -3.64244871E-02
  6.98699122E-02  8.04014230E-02  0.00000000E+00  0.00000000E+00  2.47883050E-02
 -5.34069589E-03 -2.07024510E-01  0.00000000E+00 -1.16670575E-02  2.02270547E-01
  1.86817941E+00  0.00000000E+00  1.39199327E-01 -1.61871176E+00 -1.47668678E-02
  1.29609590E-02  3.25682994E-03  0.00000000E+00  0.00000000E+00 -3.24215860E-02
  1.48015314E-02 -4.69058720E-01  0.00000000E+00 -1.38410994E-02  6.32733730E-03
 -1.42056097E-01 -7.10607395E-01  0.00000000E+00 -1.82330321E-03 -1.11275705E-02
  1.42056097E-01  7.10607395E-01  0.00000000E+00 -1.82330321E-03  1.11275705E-02
 -1.48015314E-02  4.69058720E-01  0.00000000E+00 -1.38410994E-02 -6.32733730E-03
  0.00000000E+00  0.00000000E+00 -6.06236637E-01  0.00000000E+00  0.00000000E+00
  0.00000000E+00  1.51395407E+00  0.00000000E+00  0.00000000E+00  0.00000000E+00
  0.00000000E+00  0.00000000E+00 -1.55016015E-02 -1.23423173E-03  0.00000000E+00
  0.00000000E+00  0.00000000E+00  3.42980556E-01  0.00000000E+00  0.00000000E+00
  0.00000000E+00 -9.28329709E-01  0.00000000E+00  0.00000000E+00  0.00000000E+00
  0.00000000E+00  0.00000000E+00 -6.86391762E-04  4.09118643E-05  0.00000000E+00
  0.00000000E+00  0.00000000E+00  3.38199966E-01  0.00000000E+00  0.00000000E+00
  0.00000000E+00 -1.04809110E+00  0.00000000E+00  0.00000000E+00  0.00000000E+00
  0.00000000E+00  0.00000000E+00  2.69678144E-03  1.40559710E-03  0.00000000E+00
  0.00000000E+00  0.00000000E+00  6.06236637E-01  0.00000000E+00  0.00000000E+00
  0.00000000E+00 -1.51395407E+00  0.00000000E+00  0.00000000E+00  0.00000000E+00
  0.00000000E+00  0.00000000E+00 -1.55016015E-02  1.23423173E-03  0.00000000E+00
  0.00000000E+00  0.00000000E+00 -3.38199966E-01  0.00000000E+00  0.00000000E+00
  0.00000000E+00  1.04809110E+00  0.00000000E+00  0.00000000E+00  0.00000000E+00
  0.00000000E+00  0.00000000E+00  2.69678144E-03 -1.40559710E-03  0.00000000E+00
  0.00000000E+00  0.00000000E+00 -3.42980556E-01  0.00000000E+00  0.00000000E+00
  0.00000000E+00  9.28329709E-01  0.00000000E+00  0.00000000E+00  0.00000000E+00
  0.00000000E+00  0.00000000E+00 -6.86391762E-04 -4.09118643E-05  0.00000000E+00
  0.00000000E+00  0.00000000E+00 -1.49470769E-02  0.00000000E+00  0.00000000E+00
  0.00000000E+00  0.00000000E+00 -2.35919559E-02  0.00000000E+00  0.00000000E+00
  0.00000000E+00  0.00000000E+00  2.35919559E-02  0.00000000E+00  0.00000000E+00
  0.00000000E+00  0.00000000E+00  1.49470769E-02  0.00000000E+00  0.00000000E+00
 -1.98294974E-03 -1.69561479E-01  0.00000000E+00  6.13011095E-02  1.06512388E-02
  5.68742773E-01  0.00000000E+00 -3.99046006E-01  3.49297074E-01 -4.52006674E-03
 -4.13984961E-02  4.22566399E-02  0.00000000E+00  0.00000000E+00  1.22300310E-02
 -1.86028474E-02  2.84925568E-02  0.00000000E+00 -1.32059227E-01  3.01622821E-01
  6.54684782E-01  0.00000000E+00  2.59768181E-01 -1.28524824E+00  2.15682765E-02
 -2.58248724E-02 -7.27100571E-03  0.00000000E+00  0.00000000E+00  9.96120508E-02
  2.89305326E-02 -2.16927602E-01  0.00000000E+00 -6.00540432E-01  9.49135290E-02
 -2.16263401E-01  0.00000000E+00  2.46517200E+00 -5.41314033E-01 -2.52766407E-02
  8.01423563E-02 -6.68314445E-02  0.00000000E+00  0.00000000E+00  1.03582207E-02
 -1.98294974E-03 -1.69561479E-01  0.00000000E+00 -6.13011095E-02  1.06512388E-02
  5.68742773E-01  0.00000000E+00  3.99046006E-01  3.49297074E-01 -4.52006674E-03
 -4.13984961E-02  4.22566399E-02  0.00000000E+00  0.00000000E+00 -1.22300310E-02
  2.89305326E-02 -2.16927602E-01  0.00000000E+00  6.00540432E-01  9.49135290E-02
 -2.16263401E-01  0.00000000E+00 -2.46517200E+00 -5.41314033E-01 -2.52766407E-02
  8.01423563E-02 -6.68314445E-02  0.00000000E+00  0.00000000E+00 -1.03582207E-02
 -1.86028474E-02  2.84925568E-02  0.00000000E+00  1.32059227E-01  3.01622821E-01
  6.54684782E-01  0.00000000E+00 -2.59768181E-01 -1.28524824E+00  2.15682765E-02
 -2.58248724E-02 -7.27100571E-03  0.00000000E+00  0.00000000E+00 -9.96120508E-02
 -2.67322591E-01  9.74830953E-01  0.00000000E+00  1.10133379E-02 -4.86934310E-02
  3.00896597E-01 -1.83277962E+00  0.00000000E+00  8.01739334E-02 -1.33942730E-02
  3.00896597E-01 -1.83277962E+00  0.00000000E+00 -8.01739334E-02 -1.33942730E-02
 -2.67322591E-01  9.74830953E-01  0.00000000E+00 -1.10133379E-02 -4.86934310E-02
  2.79384460E-02 -1.53174188E-02  0.00000000E+00  5.29577833E-02 -9.31970694E-02
  1.22240997E+00  0.00000000E+00 -3.63859388E-01  1.43276237E-01 -3.12246298E-02
  2.70911710E-02  4.35828490E-02  0.00000000E+00  0.00000000E+00  1.98483150E-02
  2.20553953E-02 -1.26395950E-01  0.00000000E+00  3.16786289E-01 -6.27656926E-01
 -1.59755697E+00  0.00000000E+00 -1.80030271E+00  2.90506152E+00 -1.18269158E-02
 -4.94983607E-02  4.07030472E-02  0.00000000E+00  0.00000000E+00 -4.96097559E-02
 -6.33267479E-03  1.55986271E-01  0.00000000E+00 -3.72710956E-01 -1.19849123E-01
 -1.23019453E+00  0.00000000E+00  1.91127122E+00  5.38298485E-02  1.87633510E-02
 -2.72922621E-02 -7.09216360E-03  0.00000000E+00  0.00000000E+00  2.63637687E-02
 -2.79384460E-02  1.53174188E-02  0.00000000E+00  5.29577833E-02  9.31970694E-02
 -1.22240997E+00  0.00000000E+00 -3.63859388E-01 -1.43276237E-01  3.12246298E-02
 -2.70911710E-02 -4.35828490E-02  0.00000000E+00  0.00000000E+00  1.98483150E-02
  6.33267479E-03 -1.55986271E-01  0.00000000E+00 -3.72710956E-01  1.19849123E-01
  1.23019453E+00  0.00000000E+00  1.91127122E+00 -5.38298485E-02 -1.87633510E-02
  2.72922621E-02  7.09216360E-03  0.00000000E+00  0.00000000E+00  2.63637687E-02
 -2.20553953E-02  1.26395950E-01  0.00000000E+00  3.16786289E-01  6.27656926E-01
  1.59755697E+00  0.00000000E+00 -1.80030271E+00 -2.90506152E+00  1.18269158E-02
  4.94983607E-02 -4.07030472E-02  0.00000000E+00  0.00000000E+00 -4.96097559E-02
  3.19383587E-01 -2.05536201E+00  0.00000000E+00 -5.00159685E-02  7.27740624E-02
  3.18462605E-02 -8.70502386E-01  0.00000000E+00  2.81329280E-02 -6.92900785E-03
 -3.18462605E-02  8.70502386E-01  0.00000000E+00  2.81329280E-02  6.92900785E-03
 -3.19383587E-01  2.05536201E+00  0.00000000E+00 -5.00159685E-02 -7.27740624E-02
  3.42898910E-02  1.95658863E-01  0.00000000E+00 -3.45384447E-01 -8.34708560E-02
  1.38948410E+00  0.00000000E+00  1.67736347E+00  2.06729776E-01 -9.44525215E-02
  4.83964649E-02  1.06735817E-01  0.00000000E+00  0.00000000E+00 -1.57763981E-02
 -1.63557849E-03 -1.03241995E-01  0.00000000E+00 -1.63597808E-01  2.93656974E-01
 -1.23290643E+00  0.00000000E+00  9.63746885E-01 -4.30462346E-01  1.56416582E-03
 -6.68109254E-02  2.50383180E-02  0.00000000E+00  0.00000000E+00 -4.59317295E-02
 -4.35541173E-03  1.89287111E-01  0.00000000E+00 -3.60414362E-02 -2.43870408E-01
 -8.97827205E-01  0.00000000E+00 -7.46563731E-02  1.82926435E+00 -7.46620984E-03
  8.88504959E-02 -6.65418262E-02  0.00000000E+00  0.00000000E+00 -1.97030818E-02
  3.42898910E-02  1.95658863E-01  0.00000000E+00  3.45384447E-01 -8.34708560E-02
  1.38948410E+00  0.00000000E+00 -1.67736347E+00  2.06729776E-01 -9.44525215E-02
  4.83964649E-02  1.06735817E-01  0.00000000E+00  0.00000000E+00  1.57763981E-02
 -4.35541173E-03  1.89287111E-01  0.00000000E+00  3.60414362E-02 -2.43870408E-01
 -8.97827205E-01  0.00000000E+00  7.46563731E-02  1.82926435E+00 -7.46620984E-03
  8.88504959E-02 -6.65418262E-02  0.00000000E+00  0.00000000E+00  1.97030818E-02
 -1.63557849E-03 -1.03241995E-01  0.00000000E+00  1.63597808E-01  2.93656974E-01
 -1.23290643E+00  0.00000000E+00 -9.63746885E-01 -4.30462346E-01  1.56416582E-03
 -6.68109254E-02  2.50383180E-02  0.00000000E+00  0.00000000E+00  4.59317295E-02
  2.28098046E-01  4.01753600E-01  0.00000000E+00  1.26486515E-02 -2.03126336E-02
  2.77919909E-01 -6.71444419E-02  0.00000000E+00  9.65763958E-03  2.02881019E-02
  2.77919909E-01 -6.71444419E-02  0.00000000E+00 -9.65763958E-03  2.02881019E-02
  2.28098046E-01  4.01753600E-01  0.00000000E+00 -1.26486515E-02 -2.03126336E-02
  2.11025310E-02 -2.18814752E-01  0.00000000E+00  2.44645993E-03 -8.79959067E-02
  1.28458627E+00  0.00000000E+00  2.58171303E-01  7.31600626E-01 -4.36798498E-02
  5.31912018E-03  5.16879389E-02  0.00000000E+00  0.00000000E+00 -4.48453336E-03
 -1.96869337E-02  1.94436494E-01  0.00000000E+00 -1.46486968E-01  1.34520068E-01
 -9.62635357E-01  0.00000000E+00  6.39367154E-03 -1.19954202E-01  4.19370518E-02
  3.09385580E-02 -8.89579846E-02  0.00000000E+00  0.00000000E+00  4.81867680E-02
  1.51086669E-02 -2.58305578E-01  0.00000000E+00 -6.63951635E-01 -6.84171096E-02
  2.06164803E-02  0.00000000E+00  2.13595861E+00  4.23120523E-01 -3.65752044E-02
  1.16026012E-01 -8.99106496E-02  0.00000000E+00  0.00000000E+00 -2.53970734E-02
 -2.11025310E-02  2.18814752E-01  0.00000000E+00  2.44645993E-03  8.79959067E-02
 -1.28458627E+00  0.00000000E+00  2.58171303E-01 -7.31600626E-01  4.36798498E-02
 -5.31912018E-03 -5.16879389E-02  0.00000000E+00  0.00000000E+00 -4.48453336E-03
 -1.51086669E-02  2.58305578E-01  0.00000000E+00 -6.63951635E-01  6.84171096E-02
 -2.06164803E-02  0.00000000E+00  2.13595861E+00 -4.23120523E-01  3.65752044E-02
 -1.16026012E-01  8.99106496E-02  0.00000000E+00  0.00000000E+00 -2.53970734E-02
  1.96869337E-02 -1.94436494E-01  0.00000000E+00 -1.46486968E-01 -1.34520068E-01
  9.62635357E-01  0.00000000E+00  6.39367154E-03  1.19954202E-01 -4.19370518E-02
 -3.09385580E-02  8.89579846E-02  0.00000000E+00  0.00000000E+00  4.81867680E-02
 -2.31986222E-01  6.09590145E-01  0.00000000E+00  3.37917094E-02 -2.53497820E-02
  3.12676787E-01 -1.74544168E+00  0.00000000E+00  8.66588983E-02  6.97709918E-03
 -3.12676787E-01  1.74544168E+00  0.00000000E+00  8.66588983E-02 -6.97709918E-03
  2.31986222E-01 -6.09590145E-01  0.00000000E+00  3.37917094E-02  2.53497820E-02
  1.61508509E-02  2.53168905E-01  0.00000000E+00  9.79521166E-02 -1.00526951E-01
 -1.01485348E+00  0.00000000E+00 -2.36953481E-01 -3.11718169E-01  1.24381251E-02
  1.92680143E-02  2.20307685E-02  0.00000000E+00  0.00000000E+00 -2.42084291E-02
 -9.00512141E-03  4.19268640E-01  0.00000000E+00 -1.97661893E-01  5.04814737E-01
 -9.59817980E-01  0.00000000E+00  2.58811018E-01 -9.39100089E-01  5.23045822E-02
  4.03400277E-02 -7.54696733E-02  0.00000000E+00  0.00000000E+00  1.09752386E-01
 -7.32527809E-03  2.48492749E-01  0.00000000E+00  3.33399614E-01  8.51141160E-02
 -3.56733446E-01  0.00000000E+00 -8.52722806E-01 -4.91598770E-01  2.74857888E-02
 -6.49988053E-02  5.05245725E-02  0.00000000E+00  0.00000000E+00  1.96332120E-02
  1.61508509E-02  2.53168905E-01  0.00000000E+00 -9.79521166E-02 -1.00526951E-01
 -1.01485348E+00  0.00000000E+00  2.36953481E-01 -3.11718169E-01  1.24381251E-02
  1.92680143E-02  2.20307685E-02  0.00000000E+00  0.00000000E+00  2.42084291E-02
 -7.32527809E-03  2.48492749E-01  0.00000000E+00 -3.33399614E-01  8.51141160E-02
 -3.56733446E-01  0.00000000E+00  8.52722806E-01 -4.91598770E-01  2.74857888E-02
 -6.49988053E-02  5.05245725E-02  0.00000000E+00  0.00000000E+00 -1.96332120E-02
 -9.00512141E-03  4.19268640E-01  0.00000000E+00  1.97661893E-01  5.04814737E-01
 -9.59817980E-01  0.00000000E+00 -2.58811018E-01 -9.39100089E-01  5.23045822E-02
  4.03400277E-02 -7.54696733E-02  0.00000000E+00  0.00000000E+00 -1.09752386E-01
 -3.63758979E-01  1.32869611E+00  0.00000000E+00  3.01542537E-02 -7.10723950E-02
 -1.93704670E-01  8.68349005E-01  0.00000000E+00 -4.60797110E-02 -1.53006848E-02
 -1.93704670E-01  8.68349005E-01  0.00000000E+00  4.60797110E-02 -1.53006848E-02
 -3.63758979E-01  1.32869611E+00  0.00000000E+00 -3.01542537E-02 -7.10723950E-02
  1.74744832E-02  6.91202763E-01  0.00000000E+00  1.34376891E-01  1.22664786E-01
 -2.19829107E+00  0.00000000E+00 -7.33103145E-01 -7.17494341E-01 -3.81388728E-02
  3.66085442E-02  9.81097680E-02  0.00000000E+00  0.00000000E+00 -6.55472044E-02
 -2.02379189E-02 -9.26313652E-01  0.00000000E+00  2.19647049E-01  1.19866316E-01
  2.88525380E+00  0.00000000E+00 -1.10396288E+00 -6.38173330E-01  1.08853026E-02
 -7.69952082E-02 -5.89678574E-02  0.00000000E+00  0.00000000E+00  4.70328944E-02
  4.76637423E-03  1.97621659E-01  0.00000000E+00  3.57908152E-02  3.82790823E-01
 -5.76661019E-01  0.00000000E+00 -3.34408705E-01 -2.04412524E+00 -3.36481551E-03
  4.63872757E-02 -1.51154410E-02  0.00000000E+00  0.00000000E+00  8.27038923E-02
  1.74744832E-02  6.91202763E-01  0.00000000E+00 -1.34376891E-01  1.22664786E-01
 -2.19829107E+00  0.00000000E+00  7.33103145E-01 -7.17494341E-01 -3.81388728E-02
  3.66085442E-02  9.81097680E-02  0.00000000E+00  0.00000000E+00  6.55472044E-02
  4.76637423E-03  1.97621659E-01  0.00000000E+00 -3.57908152E-02  3.82790823E-01
 -5.76661019E-01  0.00000000E+00  3.34408705E-01 -2.04412524E+00 -3.36481551E-03
  4.63872757E-02 -1.51154410E-02  0.00000000E+00  0.00000000E+00 -8.27038923E-02
 -2.02379189E-02 -9.26313652E-01  0.00000000E+00 -2.19647049E-01  1.19866316E-01
  2.88525380E+00  0.00000000E+00  1.10396288E+00 -6.38173330E-01  1.08853026E-02
 -7.69952082E-02 -5.89678574E-02  0.00000000E+00  0.00000000E+00 -4.70328944E-02
  1.65647019E-02 -3.73357109E-01  0.00000000E+00 -1.66341693E-02  2.22749491E-02
  1.07050935E-01  1.96159965E-01  0.00000000E+00 -5.07149568E-03 -2.04498578E-03
  1.07050935E-01  1.96159965E-01  0.00000000E+00  5.07149568E-03 -2.04498578E-03
  1.65647019E-02 -3.73357109E-01  0.00000000E+00  1.66341693E-02  2.22749491E-02
  8.93793787E-03  2.76567113E-01  0.00000000E+00  8.16632241E-02  3.21538767E-02
 -3.19638244E-01  0.00000000E+00 -1.67389408E+00 -8.93581423E-01 -1.68215431E-02
  1.10157499E-02  4.87937156E-02  0.00000000E+00  0.00000000E+00 -2.50525788E-02
 -4.81002528E-03 -2.49430098E-01  0.00000000E+00 -6.07195772E-01 -2.86072451E-01
  1.38248970E+00  0.00000000E+00  4.26739073E+00  2.08067096E+00  5.98982350E-03
  6.90710442E-02 -1.03909114E-01  0.00000000E+00  0.00000000E+00 -2.16999813E-02
  1.17049586E-02  6.61885327E-01  0.00000000E+00 -4.80272723E-02  2.99995615E-01
 -2.18385551E+00  0.00000000E+00 -2.28064132E-02 -2.84435201E+00 -1.51890392E-02
  1.01583443E-01 -4.69290601E-04  0.00000000E+00  0.00000000E+00  5.48694578E-02
 -8.93793787E-03 -2.76567113E-01  0.00000000E+00  8.16632241E-02 -3.21538767E-02
  3.19638244E-01  0.00000000E+00 -1.67389408E+00  8.93581423E-01  1.68215431E-02
 -1.10157499E-02 -4.87937156E-02  0.00000000E+00  0.00000000E+00 -2.50525788E-02
 -1.17049586E-02 -6.61885327E-01  0.00000000E+00 -4.80272723E-02 -2.99995615E-01
  2.18385551E+00  0.00000000E+00 -2.28064132E-02  2.84435201E+00  1.51890392E-02
 -1.01583443E-01  4.69290601E-04  0.00000000E+00  0.00000000E+00  5.48694578E-02
  4.81002528E-03  2.49430098E-01  0.00000000E+00 -6.07195772E-01  2.86072451E-01
 -1.38248970E+00  0.00000000E+00  4.26739073E+00 -2.08067096E+00 -5.98982350E-03
 -6.90710442E-02  1.03909114E-01  0.00000000E+00  0.00000000E+00 -2.16999813E-02
 -2.56418828E-02  3.19805408E-02  0.00000000E+00 -1.36251723E-04  3.55739701E-03
  7.54106792E-02  2.01203911E-01  0.00000000E+00 -1.35457015E-02 -3.19538368E-03
 -7.54106792E-02 -2.01203911E-01  0.00000000E+00 -1.35457015E-02  3.19538368E-03
  2.56418828E-02 -3.19805408E-02  0.00000000E+00 -1.36251723E-04 -3.55739701E-03
 -3.11661847E-02 -2.29524225E-01  0.00000000E+00 -5.59291943E-01 -2.49781604E-01
 -1.63890891E-01  0.00000000E+00  4.05131520E+00  2.71737500E+00  1.90757558E-02
 -1.13298971E-01  4.25219717E-02  0.00000000E+00  0.00000000E+00  2.28508743E-02
 -2.48586169E-02 -7.50999989E-01  0.00000000E+00  3.57390544E-02 -2.58756148E-02
  2.26430054E+00  0.00000000E+00 -4.80399056E-01  2.86152397E-01  1.94599922E-02
 -1.46378066E-02 -1.08199489E-01  0.00000000E+00  0.00000000E+00  4.21465610E-02
  1.46133159E-02  4.54150666E-01  0.00000000E+00  6.43370451E-02 -2.49578495E-01
 -3.42018443E+00  0.00000000E+00  6.57862530E-01  2.57490470E+00  2.17129357E-03
  5.62928118E-02 -2.36850874E-02  0.00000000E+00  0.00000000E+00 -8.58872494E-02
  3.11661847E-02  2.29524225E-01  0.00000000E+00 -5.59291943E-01  2.49781604E-01
  1.63890891E-01  0.00000000E+00  4.05131520E+00 -2.71737500E+00 -1.90757558E-02
  1.13298971E-01 -4.25219717E-02  0.00000000E+00  0.00000000E+00  2.28508743E-02
 -1.46133159E-02 -4.54150666E-01  0.00000000E+00  6.43370451E-02  2.49578495E-01
  3.42018443E+00  0.00000000E+00  6.57862530E-01 -2.57490470E+00 -2.17129357E-03
 -5.62928118E-02  2.36850874E-02  0.00000000E+00  0.00000000E+00 -8.58872494E-02
  2.48586169E-02  7.50999989E-01  0.00000000E+00  3.57390544E-02  2.58756148E-02
 -2.26430054E+00  0.00000000E+00 -4.80399056E-01 -2.86152397E-01 -1.94599922E-02
  1.46378066E-02  1.08199489E-01  0.00000000E+00  0.00000000E+00  4.21465610E-02
 -2.31065211E-01 -4.22859765E-01  0.00000000E+00  1.34471036E-03  2.02790333E-02
  3.93672036E-03  1.13095357E-01  0.00000000E+00 -2.42769855E-02  1.50564022E-02
 -3.93672036E-03 -1.13095357E-01  0.00000000E+00 -2.42769855E-02 -1.50564022E-02
  2.31065211E-01  4.22859765E-01  0.00000000E+00  1.34471036E-03 -2.02790333E-02
  2.00620032E-02  7.34418914E-01  0.00000000E+00  1.08499122E-01  1.72886404E-01
 -2.07001335E+00  0.00000000E+00 -5.80479698E-01 -8.75676684E-01 -2.95268154E-02
  6.95203143E-02  3.47471750E-02  0.00000000E+00  0.00000000E+00 -6.65035890E-02
  1.02761769E-02  3.16616523E-01  0.00000000E+00 -1.54037520E-01  4.71331524E-02
 -2.03632377E+00  0.00000000E+00  1.09004272E+00  7.39740489E-02  1.21804976E-02
  1.40955412E-02 -1.84374075E-03  0.00000000E+00  0.00000000E+00 -7.96665106E-02
 -3.84570882E-02 -1.07728867E+00  0.00000000E+00 -2.17651336E-02  4.29757505E-02
  4.14879160E+00  0.00000000E+00 -2.52853620E-01  1.74163384E-01  5.48135617E-03
 -1.08719753E-01 -5.49026816E-03  0.00000000E+00  0.00000000E+00  3.71645550E-02
  2.00620032E-02  7.34418914E-01  0.00000000E+00 -1.08499122E-01  1.72886404E-01
 -2.07001335E+00  0.00000000E+00  5.80479698E-01 -8.75676684E-01 -2.95268154E-02
  6.95203143E-02  3.47471750E-02  0.00000000E+00  0.00000000E+00  6.65035890E-02
 -3.84570882E-02 -1.07728867E+00  0.00000000E+00  2.17651336E-02  4.29757505E-02
  4.14879160E+00  0.00000000E+00  2.52853620E-01  1.74163384E-01  5.48135617E-03
 -1.08719753E-01 -5.49026816E-03  0.00000000E+00  0.00000000E+00 -3.71645550E-02
  1.02761769E-02  3.16616523E-01  0.00000000E+00  1.54037520E-01  4.71331524E-02
 -2.03632377E+00  0.00000000E+00 -1.09004272E+00  7.39740489E-02  1.21804976E-02
  1.40955412E-02 -1.84374075E-03  0.00000000E+00  0.00000000E+00  7.96665106E-02
  2.95152911E-01  4.01692888E-01  0.00000000E+00  3.14166898E-02  5.62321393E-03
 -2.45845363E-01 -4.70259052E-01  0.00000000E+00  2.10846939E-02  1.70443396E-02
 -2.45845363E-01 -4.70259052E-01  0.00000000E+00 -2.10846939E-02  1.70443396E-02
  2.95152911E-01  4.01692888E-01  0.00000000E+00 -3.14166898E-02  5.62321393E-03
 -4.00622685E-03 -6.73292721E-01  0.00000000E+00  4.45884352E-01  1.27179364E-01
  3.12639720E+00  0.00000000E+00 -2.91625094E+00 -9.17146285E-01 -1.50375965E-02
  1.09883077E-01 -1.36288253E-01  0.00000000E+00  0.00000000E+00 -1.30747494E-02
 -3.14013558E-02 -7.16398775E-01  0.00000000E+00 -5.25250233E-02 -1.66826554E-01
  3.14378882E+00  0.00000000E+00  1.26188641E+00  1.33693219E+00 -6.16600199E-04
  1.60612557E-03 -7.20494406E-02  0.00000000E+00  0.00000000E+00  5.32952967E-02
 -1.62689370E-02 -5.99470533E-01  0.00000000E+00  1.66913949E-01  5.35022818E-02
  1.51774624E+00  0.00000000E+00 -5.11553094E-01 -8.57600611E-01  3.38676271E-02
 -6.08420389E-02 -3.78017108E-02  0.00000000E+00  0.00000000E+00 -6.82721918E-03
  4.00622685E-03  6.73292721E-01  0.00000000E+00  4.45884352E-01 -1.27179364E-01
 -3.12639720E+00  0.00000000E+00 -2.91625094E+00  9.17146285E-01  1.50375965E-02
 -1.09883077E-01  1.36288253E-01  0.00000000E+00  0.00000000E+00 -1.30747494E-02
  1.62689370E-02  5.99470533E-01  0.00000000E+00  1.66913949E-01 -5.35022818E-02
 -1.51774624E+00  0.00000000E+00 -5.11553094E-01  8.57600611E-01 -3.38676271E-02
  6.08420389E-02  3.78017108E-02  0.00000000E+00  0.00000000E+00 -6.82721918E-03
  3.14013558E-02  7.16398775E-01  0.00000000E+00 -5.25250233E-02  1.66826554E-01
 -3.14378882E+00  0.00000000E+00  1.26188641E+00 -1.33693219E+00  6.16600199E-04
 -1.60612557E-03  7.20494406E-02  0.00000000E+00  0.00000000E+00  5.32952967E-02
 -4.05245353E-01 -6.31543628E-01  0.00000000E+00  2.22190024E-02  2.95317040E-02
  1.99475182E-02  3.18968096E-02  0.00000000E+00  5.53151436E-03  1.82373246E-02
 -1.99475182E-02 -3.18968096E-02  0.00000000E+00  5.53151436E-03 -1.82373246E-02
  4.05245353E-01  6.31543628E-01  0.00000000E+00  2.22190024E-02 -2.95317040E-02
 -2.37376876E-02  1.15289853E-01  0.00000000E+00 -8.55823790E-02  2.67389320E-01
  3.63401498E+00  0.00000000E+00 -3.01120867E+00 -7.66458444E-01 -5.93575374E-03
  2.36591532E-02  7.72459821E-03  0.00000000E+00  0.00000000E+00  4.51654862E-02
 -7.67257911E-03 -6.24463051E-01  0.00000000E+00 -8.83237112E-02  2.57968724E-01
  2.50700935E-01  0.00000000E+00 -5.22904429E-01 -6.77474388E-01  2.66595282E-02
 -3.62002021E-02 -7.16961368E-02  0.00000000E+00  0.00000000E+00 -3.94573050E-02
 -2.80883521E-03 -2.26412830E-02  0.00000000E+00 -2.66929796E-01  1.64648552E-02
  1.97926629E+00  0.00000000E+00  1.78789619E+00 -3.92998870E-01 -2.69031694E-02
 -9.75195679E-02  1.07647329E-01  0.00000000E+00  0.00000000E+00 -1.19135899E-02
  2.37376876E-02 -1.15289853E-01  0.00000000E+00 -8.55823790E-02 -2.67389320E-01
 -3.63401498E+00  0.00000000E+00 -3.01120867E+00  7.66458444E-01  5.93575374E-03
 -2.36591532E-02 -7.72459821E-03  0.00000000E+00  0.00000000E+00  4.51654862E-02
  2.80883521E-03  2.26412830E-02  0.00000000E+00 -2.66929796E-01 -1.64648552E-02
 -1.97926629E+00  0.00000000E+00  1.78789619E+00  3.92998870E-01  2.69031694E-02
  9.75195679E-02 -1.07647329E-01  0.00000000E+00  0.00000000E+00 -1.19135899E-02
  7.67257911E-03  6.24463051E-01  0.00000000E+00 -8.83237112E-02 -2.57968724E-01
 -2.50700935E-01  0.00000000E+00 -5.22904429E-01  6.77474388E-01 -2.66595282E-02
  3.62002021E-02  7.16961368E-02  0.00000000E+00  0.00000000E+00 -3.94573050E-02
 -7.18848602E-03  7.54852856E-02  0.00000000E+00 -3.47972109E-02 -2.93156241E-02
 -6.31303028E-01 -8.49388320E-01  0.00000000E+00 -7.51516833E-04 -3.42910524E-03
  6.31303028E-01  8.49388320E-01  0.00000000E+00 -7.51516833E-04  3.42910524E-03
  7.18848602E-03 -7.54852856E-02  0.00000000E+00 -3.47972109E-02  2.93156241E-02
  0.00000000E+00  0.00000000E+00 -4.00764026E-02  0.00000000E+00  0.00000000E+00
  0.00000000E+00  4.13896267E-02  0.00000000E+00  0.00000000E+00  0.00000000E+00
  0.00000000E+00  0.00000000E+00 -2.64137763E-01 -1.81958866E-01  0.00000000E+00
  0.00000000E+00  0.00000000E+00  8.18436525E-03  0.00000000E+00  0.00000000E+00
  0.00000000E+00  8.15717405E-03  0.00000000E+00  0.00000000E+00  0.00000000E+00
  0.00000000E+00  0.00000000E+00 -3.25850167E-01 -1.17139903E-01  0.00000000E+00
  0.00000000E+00  0.00000000E+00  2.30455223E-02  0.00000000E+00  0.00000000E+00
  0.00000000E+00 -3.61682674E-02  0.00000000E+00  0.00000000E+00  0.00000000E+00
  0.00000000E+00  0.00000000E+00  4.91433979E-02  3.39398744E-01  0.00000000E+00
  0.00000000E+00  0.00000000E+00 -4.00764026E-02  0.00000000E+00  0.00000000E+00
  0.00000000E+00  4.13896267E-02  0.00000000E+00  0.00000000E+00  0.00000000E+00
  0.00000000E+00  0.00000000E+00  2.64137763E-01 -1.81958866E-01  0.00000000E+00
  0.00000000E+00  0.00000000E+00  2.30455223E-02  0.00000000E+00  0.00000000E+00
  0.00000000E+00 -3.61682674E-02  0.00000000E+00  0.00000000E+00  0.00000000E+00
  0.00000000E+00  0.00000000E+00 -4.91433979E-02  3.39398744E-01  0.00000000E+00
  0.00000000E+00  0.00000000E+00  8.18436525E-03  0.00000000E+00  0.00000000E+00
  0.00000000E+00  8.15717405E-03  0.00000000E+00  0.00000000E+00  0.00000000E+00
  0.00000000E+00  0.00000000E+00  3.25850167E-01 -1.17139903E-01  0.00000000E+00
  0.00000000E+00  0.00000000E+00  2.20532824E-02  0.00000000E+00  0.00000000E+00
  0.00000000E+00  0.00000000E+00  1.51303187E-02  0.00000000E+00  0.00000000E+00
  0.00000000E+00  0.00000000E+00  1.51303187E-02  0.00000000E+00  0.00000000E+00
  0.00000000E+00  0.00000000E+00  2.20532824E-02  0.00000000E+00  0.00000000E+00
  0.00000000E+00  0.00000000E+00  1.99124482E-03  0.00000000E+00  0.00000000E+00
  0.00000000E+00  4.97023207E-02  0.00000000E+00  0.00000000E+00  0.00000000E+00
  0.00000000E+00  0.00000000E+00  2.77942802E-02 -2.30092090E-01  0.00000000E+00
  0.00000000E+00  0.00000000E+00  3.31326014E-02  0.00000000E+00  0.00000000E+00
  0.00000000E+00  1.57055139E-03  0.00000000E+00  0.00000000E+00  0.00000000E+00
  0.00000000E+00  0.00000000E+00 -3.18322802E-02  3.59792529E-01  0.00000000E+00
  0.00000000E+00  0.00000000E+00  8.49105126E-02  0.00000000E+00  0.00000000E+00
  0.00000000E+00 -4.49567435E-02  0.00000000E+00  0.00000000E+00  0.00000000E+00
  0.00000000E+00  0.00000000E+00  3.58290944E-01 -7.93893420E-02  0.00000000E+00
  0.00000000E+00  0.00000000E+00  1.99124482E-03  0.00000000E+00  0.00000000E+00
  0.00000000E+00  4.97023207E-02  0.00000000E+00  0.00000000E+00  0.00000000E+00
  0.00000000E+00  0.00000000E+00 -2.77942802E-02 -2.30092090E-01  0.00000000E+00
  0.00000000E+00  0.00000000E+00  8.49105126E-02  0.00000000E+00  0.00000000E+00
  0.00000000E+00 -4.49567435E-02  0.00000000E+00  0.00000000E+00  0.00000000E+00
  0.00000000E+00  0.00000000E+00 -3.58290944E-01 -7.93893420E-02  0.00000000E+00
  0.00000000E+00  0.00000000E+00  3.31326014E-02  0.00000000E+00  0.00000000E+00
  0.00000000E+00  1.57055139E-03  0.00000000E+00  0.00000000E+00  0.00000000E+00
  0.00000000E+00  0.00000000E+00  3.18322802E-02  3.59792529E-01  0.00000000E+00
  0.00000000E+00  0.00000000E+00  1.34427954E-01  0.00000000E+00  0.00000000E+00
  0.00000000E+00  0.00000000E+00  1.51187739E-01  0.00000000E+00  0.00000000E+00
  0.00000000E+00  0.00000000E+00  1.51187739E-01  0.00000000E+00  0.00000000E+00
  0.00000000E+00  0.00000000E+00  1.34427954E-01  0.00000000E+00  0.00000000E+00
 -5.00824534E-02 -1.26633434E+00  0.00000000E+00  2.06087854E-02 -4.51555084E-02
  6.18802362E+00  0.00000000E+00 -2.41206292E+00  8.77448820E-01  2.93425249E-02
  4.67873120E-02 -1.62305617E-01  0.00000000E+00  0.00000000E+00  3.21104707E-02
 -1.81341358E-02 -2.36747652E-01  0.00000000E+00 -4.59276099E-02  1.52969407E-01
  1.27107450E+00  0.00000000E+00  1.50613289E+00 -2.22657480E+00 -6.96645980E-03
  1.60028377E-02  7.66307070E-03  0.00000000E+00  0.00000000E+00 -8.98813081E-02
  9.89094316E-03  4.06663520E-01  0.00000000E+00 -1.04022219E-01  2.00425161E-01
 -6.22488072E-01  0.00000000E+00 -9.47500946E-02 -2.87799975E-01 -7.27837113E-03
 -2.21495808E-02  5.77638560E-02  0.00000000E+00  0.00000000E+00 -8.31045390E-02
  5.00824534E-02  1.26633434E+00  0.00000000E+00  2.06087854E-02  4.51555084E-02
 -6.18802362E+00  0.00000000E+00 -2.41206292E+00 -8.77448820E-01 -2.93425249E-02
 -4.67873120E-02  1.62305617E-01  0.00000000E+00  0.00000000E+00  3.21104707E-02
 -9.89094316E-03 -4.06663520E-01  0.00000000E+00 -1.04022219E-01 -2.00425161E-01
  6.22488072E-01  0.00000000E+00 -9.47500946E-02  2.87799975E-01  7.27837113E-03
  2.21495808E-02 -5.77638560E-02  0.00000000E+00  0.00000000E+00 -8.31045390E-02
  1.81341358E-02  2.36747652E-01  0.00000000E+00 -4.59276099E-02 -1.52969407E-01
 -1.27107450E+00  0.00000000E+00  1.50613289E+00  2.22657480E+00  6.96645980E-03
 -1.60028377E-02 -7.66307070E-03  0.00000000E+00  0.00000000E+00 -8.98813081E-02
  5.36158940E-01  8.84680760E-01  0.00000000E+00 -2.39265574E-02  1.24399047E-02
  2.00978002E-01  1.42114889E-01  0.00000000E+00  1.63937332E-02 -4.81686323E-03
 -2.00978002E-01 -1.42114889E-01  0.00000000E+00  1.63937332E-02  4.81686323E-03
 -5.36158940E-01 -8.84680760E-01  0.00000000E+00 -2.39265574E-02 -1.24399047E-02
 -1.63721657E-02 -2.88090318E-01  0.00000000E+00  1.37555339E-01  1.46660909E-01
  2.37377069E+00  0.00000000E+00  3.59415873E-02  9.39522082E-01 -1.66159280E-02
 -1.15181794E-02  2.17804881E-02  0.00000000E+00  0.00000000E+00  9.98721912E-02
 -1.30916901E-02 -4.01429710E-01  0.00000000E+00 -3.27194234E-01  9.60686881E-02
  1.12977181E+00  0.00000000E+00  1.07833489E+00 -1.61711576E+00 -3.29667680E-03
 -9.60537096E-02  9.24200949E-02  0.00000000E+00  0.00000000E+00 -1.45489681E-02
  3.99328215E-02  7.89535442E-01  0.00000000E+00 -2.20544653E-01  2.37755141E-02
 -3.07506090E+00  0.00000000E+00  3.48807667E+00  4.79022194E-01 -5.60722325E-02
 -2.38216346E-02  9.84295895E-02  0.00000000E+00  0.00000000E+00  3.09926085E-02
 -1.63721657E-02 -2.88090318E-01  0.00000000E+00 -1.37555339E-01  1.46660909E-01
  2.37377069E+00  0.00000000E+00 -3.59415873E-02  9.39522082E-01 -1.66159280E-02
 -1.15181794E-02  2.17804881E-02  0.00000000E+00  0.00000000E+00 -9.98721912E-02
  3.99328215E-02  7.89535442E-01  0.00000000E+00  2.20544653E-01  2.37755141E-02
 -3.07506090E+00  0.00000000E+00 -3.48807667E+00  4.79022194E-01 -5.60722325E-02
 -2.38216346E-02  9.84295895E-02  0.00000000E+00  0.00000000E+00 -3.09926085E-02
 -1.30916901E-02 -4.01429710E-01  0.00000000E+00  3.27194234E-01  9.60686881E-02
  1.12977181E+00  0.00000000E+00 -1.07833489E+00 -1.61711576E+00 -3.29667680E-03
 -9.60537096E-02  9.24200949E-02  0.00000000E+00  0.00000000E+00  1.45489681E-02
  3.07051694E-01  6.22746028E-01  0.00000000E+00  2.56654927E-02  2.13088365E-02
 -5.95475824E-01 -9.82751245E-01  0.00000000E+00 -4.19036646E-02  4.40820375E-02
 -5.95475824E-01 -9.82751245E-01  0.00000000E+00  4.19036646E-02  4.40820375E-02
  3.07051694E-01  6.22746028E-01  0.00000000E+00 -2.56654927E-02  2.13088365E-02
  0.00000000E+00  0.00000000E+00  1.87169172E-02  0.00000000E+00  0.00000000E+00
  0.00000000E+00  4.48350699E-02  0.00000000E+00  0.00000000E+00  0.00000000E+00
  0.00000000E+00  0.00000000E+00  4.72903996E-02 -1.12531802E-01  0.00000000E+00
  0.00000000E+00  0.00000000E+00 -7.19888412E-02  0.00000000E+00  0.00000000E+00
  0.00000000E+00 -1.95037812E-03  0.00000000E+00  0.00000000E+00  0.00000000E+00
  0.00000000E+00  0.00000000E+00 -6.13820735E-04 -3.36694742E-01  0.00000000E+00
  0.00000000E+00  0.00000000E+00  1.10514050E-01  0.00000000E+00  0.00000000E+00
  0.00000000E+00 -1.33401445E-01  0.00000000E+00  0.00000000E+00  0.00000000E+00
  0.00000000E+00  0.00000000E+00  3.98986040E-01 -1.63440933E-01  0.00000000E+00
  0.00000000E+00  0.00000000E+00 -1.87169172E-02  0.00000000E+00  0.00000000E+00
  0.00000000E+00 -4.48350699E-02  0.00000000E+00  0.00000000E+00  0.00000000E+00
  0.00000000E+00  0.00000000E+00  4.72903996E-02  1.12531802E-01  0.00000000E+00
  0.00000000E+00  0.00000000E+00 -1.10514050E-01  0.00000000E+00  0.00000000E+00
  0.00000000E+00  1.33401445E-01  0.00000000E+00  0.00000000E+00  0.00000000E+00
  0.00000000E+00  0.00000000E+00  3.98986040E-01  1.63440933E-01  0.00000000E+00
  0.00000000E+00  0.00000000E+00  7.19888412E-02  0.00000000E+00  0.00000000E+00
  0.00000000E+00  1.95037812E-03  0.00000000E+00  0.00000000E+00  0.00000000E+00
  0.00000000E+00  0.00000000E+00 -6.13820735E-04  3.36694742E-01  0.00000000E+00
  0.00000000E+00  0.00000000E+00 -1.55654529E-01  0.00000000E+00  0.00000000E+00
  0.00000000E+00  0.00000000E+00  1.76682623E-01  0.00000000E+00  0.00000000E+00
  0.00000000E+00  0.00000000E+00 -1.76682623E-01  0.00000000E+00  0.00000000E+00
  0.00000000E+00  0.00000000E+00  1.55654529E-01  0.00000000E+00  0.00000000E+00
  0.00000000E+00  0.00000000E+00 -7.56972066E-03  0.00000000E+00  0.00000000E+00
  0.00000000E+00 -2.80964176E-02  0.00000000E+00  0.00000000E+00  0.00000000E+00
  0.00000000E+00  0.00000000E+00 -2.06223438E-01 -1.62643432E-01  0.00000000E+00
  0.00000000E+00  0.00000000E+00 -9.22484121E-02  0.00000000E+00  0.00000000E+00
  0.00000000E+00  5.53722005E-02  0.00000000E+00  0.00000000E+00  0.00000000E+00
  0.00000000E+00  0.00000000E+00  4.29863625E-01 -1.83779162E-01  0.00000000E+00
  0.00000000E+00  0.00000000E+00  7.35902952E-02  0.00000000E+00  0.00000000E+00
  0.00000000E+00 -1.94635900E-02  0.00000000E+00  0.00000000E+00  0.00000000E+00
  0.00000000E+00  0.00000000E+00  1.68199485E-01  6.50442776E-02  0.00000000E+00
  0.00000000E+00  0.00000000E+00 -7.56972066E-03  0.00000000E+00  0.00000000E+00
  0.00000000E+00 -2.80964176E-02  0.00000000E+00  0.00000000E+00  0.00000000E+00
  0.00000000E+00  0.00000000E+00  2.06223438E-01 -1.62643432E-01  0.00000000E+00
  0.00000000E+00  0.00000000E+00  7.35902952E-02  0.00000000E+00  0.00000000E+00
  0.00000000E+00 -1.94635900E-02  0.00000000E+00  0.00000000E+00  0.00000000E+00
  0.00000000E+00  0.00000000E+00 -1.68199485E-01  6.50442776E-02  0.00000000E+00
  0.00000000E+00  0.00000000E+00 -9.22484121E-02  0.00000000E+00  0.00000000E+00
  0.00000000E+00  5.53722005E-02  0.00000000E+00  0.00000000E+00  0.00000000E+00
  0.00000000E+00  0.00000000E+00 -4.29863625E-01 -1.83779162E-01  0.00000000E+00
  0.00000000E+00  0.00000000E+00 -1.86520939E-01  0.00000000E+00  0.00000000E+00
  0.00000000E+00  0.00000000E+00  1.05622735E-01  0.00000000E+00  0.00000000E+00
  0.00000000E+00  0.00000000E+00  1.05622735E-01  0.00000000E+00  0.00000000E+00
  0.00000000E+00  0.00000000E+00 -1.86520939E-01  0.00000000E+00  0.00000000E+00
  0.00000000E+00  0.00000000E+00  1.07969972E-01  0.00000000E+00  0.00000000E+00
  0.00000000E+00  2.41742006E-01  0.00000000E+00  0.00000000E+00  0.00000000E+00
  0.00000000E+00  0.00000000E+00 -9.29793391E-02 -3.37176630E-01  0.00000000E+00
  0.00000000E+00  0.00000000E+00  5.47692917E-02  0.00000000E+00  0.00000000E+00
  0.00000000E+00 -6.13830110E-02  0.00000000E+00  0.00000000E+00  0.00000000E+00
  0.00000000E+00  0.00000000E+00  9.75747629E-02  1.78916639E-01  0.00000000E+00
  0.00000000E+00  0.00000000E+00  5.97347901E-02  0.00000000E+00  0.00000000E+00
  0.00000000E+00 -1.87948355E-01  0.00000000E+00  0.00000000E+00  0.00000000E+00
  0.00000000E+00  0.00000000E+00  2.27341736E-01  4.19109650E-01  0.00000000E+00
  0.00000000E+00  0.00000000E+00 -1.07969972E-01  0.00000000E+00  0.00000000E+00
  0.00000000E+00 -2.41742006E-01  0.00000000E+00  0.00000000E+00  0.00000000E+00
  0.00000000E+00  0.00000000E+00 -9.29793391E-02  3.37176630E-01  0.00000000E+00
  0.00000000E+00  0.00000000E+00 -5.97347901E-02  0.00000000E+00  0.00000000E+00
  0.00000000E+00  1.87948355E-01  0.00000000E+00  0.00000000E+00  0.00000000E+00
  0.00000000E+00  0.00000000E+00  2.27341736E-01 -4.19109650E-01  0.00000000E+00
  0.00000000E+00  0.00000000E+00 -5.47692917E-02  0.00000000E+00  0.00000000E+00
  0.00000000E+00  6.13830110E-02  0.00000000E+00  0.00000000E+00  0.00000000E+00
  0.00000000E+00  0.00000000E+00  9.75747629E-02 -1.78916639E-01  0.00000000E+00
  0.00000000E+00  0.00000000E+00  8.87138083E-02  0.00000000E+00  0.00000000E+00
  0.00000000E+00  0.00000000E+00  9.78182893E-02  0.00000000E+00  0.00000000E+00
  0.00000000E+00  0.00000000E+00 -9.78182893E-02  0.00000000E+00  0.00000000E+00
  0.00000000E+00  0.00000000E+00 -8.87138083E-02  0.00000000E+00  0.00000000E+00
  0.00000000E+00  0.00000000E+00  1.75560418E-01  0.00000000E+00  0.00000000E+00
  0.00000000E+00 -6.04372244E-02  0.00000000E+00  0.00000000E+00  0.00000000E+00
  0.00000000E+00  0.00000000E+00  4.33710864E-01 -4.07988118E-01  0.00000000E+00
  0.00000000E+00  0.00000000E+00 -4.72808302E-02  0.00000000E+00  0.00000000E+00
  0.00000000E+00  8.86832239E-02  0.00000000E+00  0.00000000E+00  0.00000000E+00
  0.00000000E+00  0.00000000E+00 -4.57575305E-02 -2.04820521E-01  0.00000000E+00
  0.00000000E+00  0.00000000E+00 -3.01341912E-02  0.00000000E+00  0.00000000E+00
  0.00000000E+00 -2.13754275E-02  0.00000000E+00  0.00000000E+00  0.00000000E+00
  0.00000000E+00  0.00000000E+00 -1.05679765E-02  5.00138002E-02  0.00000000E+00
  0.00000000E+00  0.00000000E+00  1.75560418E-01  0.00000000E+00  0.00000000E+00
  0.00000000E+00 -6.04372244E-02  0.00000000E+00  0.00000000E+00  0.00000000E+00
  0.00000000E+00  0.00000000E+00 -4.33710864E-01 -4.07988118E-01  0.00000000E+00
  0.00000000E+00  0.00000000E+00 -3.01341912E-02  0.00000000E+00  0.00000000E+00
  0.00000000E+00 -2.13754275E-02  0.00000000E+00  0.00000000E+00  0.00000000E+00
  0.00000000E+00  0.00000000E+00  1.05679765E-02  5.00138002E-02  0.00000000E+00
  0.00000000E+00  0.00000000E+00 -4.72808302E-02  0.00000000E+00  0.00000000E+00
  0.00000000E+00  8.86832239E-02  0.00000000E+00  0.00000000E+00  0.00000000E+00
  0.00000000E+00  0.00000000E+00  4.57575305E-02 -2.04820521E-01  0.00000000E+00
  0.00000000E+00  0.00000000E+00 -7.33583863E-02  0.00000000E+00  0.00000000E+00
  0.00000000E+00  0.00000000E+00 -3.60355757E-02  0.00000000E+00  0.00000000E+00
  0.00000000E+00  0.00000000E+00 -3.60355757E-02  0.00000000E+00  0.00000000E+00
  0.00000000E+00  0.00000000E+00 -7.33583863E-02  0.00000000E+00  0.00000000E+00
 -7.54550249E-03 -1.41306949E-01  0.00000000E+00  9.62708755E-02 -1.03798411E-01
  2.58792139E-01  0.00000000E+00 -3.18089755E-01  2.54657790E-01 -3.01620163E-01
 -3.39114158E-02  3.98010420E-01  0.00000000E+00  0.00000000E+00 -3.15102100E-01
 -8.58682601E-03  3.29048529E-02  0.00000000E+00  3.46728642E-02 -9.82870936E-02
  4.18051954E-01  0.00000000E+00 -2.12139887E-01  1.98424008E-01 -2.38981801E-01
  1.94732379E-02  1.57451556E-01  0.00000000E+00  0.00000000E+00  2.28570880E-02
 -6.67470838E-03 -9.45584423E-03  0.00000000E+00  2.67081703E-03 -1.30034615E-01
  2.44704160E-02  0.00000000E+00  6.27382229E-01 -3.20062770E-02 -1.70086024E-01
  1.71798412E-01 -6.83822230E-02  0.00000000E+00  0.00000000E+00 -1.36962395E-01
 -7.54550249E-03 -1.41306949E-01  0.00000000E+00 -9.62708755E-02 -1.03798411E-01
  2.58792139E-01  0.00000000E+00  3.18089755E-01  2.54657790E-01 -3.01620163E-01
 -3.39114158E-02  3.98010420E-01  0.00000000E+00  0.00000000E+00  3.15102100E-01
 -6.67470838E-03 -9.45584423E-03  0.00000000E+00 -2.67081703E-03 -1.30034615E-01
  2.44704160E-02  0.00000000E+00 -6.27382229E-01 -3.20062770E-02 -1.70086024E-01
  1.71798412E-01 -6.83822230E-02  0.00000000E+00  0.00000000E+00  1.36962395E-01
 -8.58682601E-03  3.29048529E-02  0.00000000E+00 -3.46728642E-02 -9.82870936E-02
  4.18051954E-01  0.00000000E+00  2.12139887E-01  1.98424008E-01 -2.38981801E-01
  1.94732379E-02  1.57451556E-01  0.00000000E+00  0.00000000E+00 -2.28570880E-02
 -1.36764386E-01 -2.47048698E-01  0.00000000E+00  1.14455191E-02 -2.08870764E-02
 -3.04383660E-01 -2.44216909E-01  0.00000000E+00 -5.10215468E-02 -9.79755268E-02
 -3.04383660E-01 -2.44216909E-01  0.00000000E+00  5.10215468E-02 -9.79755268E-02
 -1.36764386E-01 -2.47048698E-01  0.00000000E+00 -1.14455191E-02 -2.08870764E-02
 -5.76029325E-02 -1.00899065E+00  0.00000000E+00 -2.94792304E-02  1.31828585E-01
  1.06107761E+01  0.00000000E+00 -2.20008069E+00  2.81861509E+00  1.72868387E-02
  9.87565810E-02 -3.19794762E-02  0.00000000E+00  0.00000000E+00  7.98488194E-02
  7.56242552E-02  1.27134121E+00  0.00000000E+00  6.07224852E-02 -1.97940106E-01
 -9.75768762E+00  0.00000000E+00 -2.98202609E+00  5.85809249E+00 -7.95863202E-02
 -1.05064158E-02 -1.59310010E-02  0.00000000E+00  0.00000000E+00  1.85400513E-02
  7.02096217E-02  1.11888986E+00  0.00000000E+00 -7.11114536E-02 -9.39992530E-02
 -8.80126078E+00  0.00000000E+00  5.82407141E+00 -1.44067079E-01 -6.62384152E-02
 -1.13253534E-01  5.86236966E-02  0.00000000E+00  0.00000000E+00  3.29135653E-02
  5.76029325E-02  1.00899065E+00  0.00000000E+00 -2.94792304E-02 -1.31828585E-01
 -1.06107761E+01  0.00000000E+00 -2.20008069E+00 -2.81861509E+00 -1.72868387E-02
 -9.87565810E-02  3.19794762E-02  0.00000000E+00  0.00000000E+00  7.98488194E-02
 -7.02096217E-02 -1.11888986E+00  0.00000000E+00 -7.11114536E-02  9.39992530E-02
  8.80126078E+00  0.00000000E+00  5.82407141E+00  1.44067079E-01  6.62384152E-02
  1.13253534E-01 -5.86236966E-02  0.00000000E+00  0.00000000E+00  3.29135653E-02
 -7.56242552E-02 -1.27134121E+00  0.00000000E+00  6.07224852E-02  1.97940106E-01
  9.75768762E+00  0.00000000E+00 -2.98202609E+00 -5.85809249E+00  7.95863202E-02
  1.05064158E-02  1.59310010E-02  0.00000000E+00  0.00000000E+00  1.85400513E-02
 -5.13067340E-01 -1.47313721E+00  0.00000000E+00  2.28743835E-02 -6.04187680E-02
 -3.51725741E-01 -1.29356725E+00  0.00000000E+00 -4.43681428E-02  3.11976886E-02
  3.51725741E-01  1.29356725E+00  0.00000000E+00 -4.43681428E-02 -3.11976886E-02
  5.13067340E-01  1.47313721E+00  0.00000000E+00  2.28743835E-02  6.04187680E-02
 -5.02168457E-03 -1.19466514E-01  0.00000000E+00 -1.19903429E-01 -8.61082082E-02
 -2.43057159E-01  0.00000000E+00  4.57846645E-02  1.96891456E-02 -2.01984408E-01
 -7.35246338E-02  1.99958124E-01  0.00000000E+00  0.00000000E+00  2.17327494E-01
 -4.37388548E-03 -5.14022909E-02  0.00000000E+00 -1.46436154E-01 -6.76937960E-02
  6.28247204E-02  0.00000000E+00  2.28661827E-02  4.50196870E-01 -2.37406019E-01
  2.96697110E-01 -1.21598073E-01  0.00000000E+00  0.00000000E+00 -2.66102172E-01
 -1.37745256E-02 -1.43400649E-01  0.00000000E+00  5.96477339E-02  2.32731831E-01
  5.18853000E-01  0.00000000E+00 -4.27362032E-01 -4.19361695E-01 -1.46219433E-01
  5.21339256E-02  4.22864657E-02  0.00000000E+00  0.00000000E+00  2.70999230E-01
 -5.02168457E-03 -1.19466514E-01  0.00000000E+00  1.19903429E-01 -8.61082082E-02
 -2.43057159E-01  0.00000000E+00 -4.57846645E-02  1.96891456E-02 -2.01984408E-01
 -7.35246338E-02  1.99958124E-01  0.00000000E+00  0.00000000E+00 -2.17327494E-01
 -1.37745256E-02 -1.43400649E-01  0.00000000E+00 -5.96477339E-02  2.32731831E-01
  5.18853000E-01  0.00000000E+00  4.27362032E-01 -4.19361695E-01 -1.46219433E-01
  5.21339256E-02  4.22864657E-02  0.00000000E+00  0.00000000E+00 -2.70999230E-01
 -4.37388548E-03 -5.14022909E-02  0.00000000E+00  1.46436154E-01 -6.76937960E-02
  6.28247204E-02  0.00000000E+00 -2.28661827E-02  4.50196870E-01 -2.37406019E-01
  2.96697110E-01 -1.21598073E-01  0.00000000E+00  0.00000000E+00  2.66102172E-01
 -2.16623382E-01 -1.44325293E-01  0.00000000E+00 -6.28137394E-02 -9.35712213E-02
  4.12599889E-03  1.22653403E-01  0.00000000E+00 -7.71238481E-03  9.03903151E-02
  4.12599889E-03  1.22653403E-01  0.00000000E+00  7.71238481E-03  9.03903151E-02
 -2.16623382E-01 -1.44325293E-01  0.00000000E+00  6.28137394E-02 -9.35712213E-02
 -9.96039943E-03 -1.71732633E-01  0.00000000E+00  2.52258431E-02 -4.84716532E-02
 -1.27601155E-01  0.00000000E+00 -8.75927786E-02 -1.24911808E-01 -2.06429912E-01
  2.22200520E-01 -1.36948762E-01  0.00000000E+00  0.00000000E+00  6.28802896E-02
 -4.69688685E-04 -3.18744248E-01  0.00000000E+00 -2.75070859E-03  1.32342155E-01
  2.11561634E-04  0.00000000E+00  5.71771320E-02 -1.41243294E-01 -2.60312181E-01
  1.74933830E-01  1.79159872E-02  0.00000000E+00  0.00000000E+00  2.73640943E-01
 -7.36302802E-03 -2.99249256E-01  0.00000000E+00  8.51780606E-02 -1.10215200E-01
  4.57759618E-01  0.00000000E+00 -4.08437250E-01  1.05484618E-01 -2.54537383E-01
 -1.75751886E-01  3.84758274E-01  0.00000000E+00  0.00000000E+00 -5.91556117E-02
 -9.96039943E-03 -1.71732633E-01  0.00000000E+00 -2.52258431E-02 -4.84716532E-02
 -1.27601155E-01  0.00000000E+00  8.75927786E-02 -1.24911808E-01 -2.06429912E-01
  2.22200520E-01 -1.36948762E-01  0.00000000E+00  0.00000000E+00 -6.28802896E-02
 -7.36302802E-03 -2.99249256E-01  0.00000000E+00 -8.51780606E-02 -1.10215200E-01
  4.57759618E-01  0.00000000E+00  4.08437250E-01  1.05484618E-01 -2.54537383E-01
 -1.75751886E-01  3.84758274E-01  0.00000000E+00  0.00000000E+00  5.91556117E-02
 -4.69688685E-04 -3.18744248E-01  0.00000000E+00  2.75070859E-03  1.32342155E-01
  2.11561634E-04  0.00000000E+00 -5.71771320E-02 -1.41243294E-01 -2.60312181E-01
  1.74933830E-01  1.79159872E-02  0.00000000E+00  0.00000000E+00 -2.73640943E-01
  1.73255179E-01 -3.72768310E-02  0.00000000E+00 -2.23801544E-03  7.92818012E-02
  2.06561362E-01  1.43206826E-02  0.00000000E+00  7.12665755E-02 -2.89073442E-02
  2.06561362E-01  1.43206826E-02  0.00000000E+00 -7.12665755E-02 -2.89073442E-02
  1.73255179E-01 -3.72768310E-02  0.00000000E+00  2.23801544E-03  7.92818012E-02
 -1.61709780E-02 -4.24348040E-01  0.00000000E+00  2.57399172E-01  7.53822819E-02
  2.76036720E+00  0.00000000E+00 -8.88850643E-01  6.96251947E-01 -1.64397879E-01
 -1.41404014E-02  2.42762151E-01  0.00000000E+00  0.00000000E+00 -1.88236670E-01
  4.19933412E-03  2.37794457E-01  0.00000000E+00  2.00971476E-01  2.75978474E-02
 -1.15561944E+00  0.00000000E+00 -4.32234046E-01  6.23958826E-03  1.55504062E-01
  1.10633871E-01 -2.38797531E-01  0.00000000E+00  0.00000000E+00  1.14785622E-01
  2.33685962E-03 -3.69856256E-02  0.00000000E+00  9.40089150E-02  2.69955947E-02
 -6.86454656E-01  0.00000000E+00  9.16825806E-01  1.53998442E-01 -2.12761453E-01
  4.00076655E-01 -2.51594888E-01  0.00000000E+00  0.00000000E+00 -1.26443685E-01
  1.61709780E-02  4.24348040E-01  0.00000000E+00  2.57399172E-01 -7.53822819E-02
 -2.76036720E+00  0.00000000E+00 -8.88850643E-01 -6.96251947E-01  1.64397879E-01
  1.41404014E-02 -2.42762151E-01  0.00000000E+00  0.00000000E+00 -1.88236670E-01
 -2.33685962E-03  3.69856256E-02  0.00000000E+00  9.40089150E-02 -2.69955947E-02
  6.86454656E-01  0.00000000E+00  9.16825806E-01 -1.53998442E-01  2.12761453E-01
 -4.00076655E-01  2.51594888E-01  0.00000000E+00  0.00000000E+00 -1.26443685E-01
 -4.19933412E-03 -2.37794457E-01  0.00000000E+00  2.00971476E-01 -2.75978474E-02
  1.15561944E+00  0.00000000E+00 -4.32234046E-01 -6.23958826E-03 -1.55504062E-01
 -1.10633871E-01  2.38797531E-01  0.00000000E+00  0.00000000E+00  1.14785622E-01
  2.53525824E-01 -3.17917895E-02  0.00000000E+00 -7.63574912E-02  5.55142454E-02
 -4.57978867E-01 -1.06294335E-01  0.00000000E+00 -1.40392663E-01 -5.61572729E-02
  4.57978867E-01  1.06294335E-01  0.00000000E+00 -1.40392663E-01  5.61572729E-02
 -2.53525824E-01  3.17917895E-02  0.00000000E+00 -7.63574912E-02 -5.55142454E-02
  9.85944495E-03 -2.49996446E-01  0.00000000E+00 -3.76206702E-02 -1.30610425E-01
  7.56064828E-01  0.00000000E+00  8.23450297E-02  3.64301218E-01 -2.22362768E-02
 -7.77692672E-02  2.17874151E-01  0.00000000E+00  0.00000000E+00 -2.28300825E-01
  1.37966294E-02  1.40929462E-02  0.00000000E+00 -2.23198017E-01 -1.03378386E-01
 -3.45268996E-01  0.00000000E+00  6.38594587E-01 -7.11258635E-02  2.16929178E-01
  2.63120306E-01 -4.46749074E-01  0.00000000E+00  0.00000000E+00  1.34640997E-01
  8.50349812E-03  2.97660084E-01  0.00000000E+00 -1.59190160E-01 -9.14403787E-02
 -5.00308944E-01  0.00000000E+00  7.16846487E-01  3.92176293E-01  2.08918728E-01
 -1.67325452E-01  3.56021992E-02  0.00000000E+00  0.00000000E+00  6.57543365E-02
  9.85944495E-03 -2.49996446E-01  0.00000000E+00  3.76206702E-02 -1.30610425E-01
  7.56064828E-01  0.00000000E+00 -8.23450297E-02  3.64301218E-01 -2.22362768E-02
 -7.77692672E-02  2.17874151E-01  0.00000000E+00  0.00000000E+00  2.28300825E-01
  8.50349812E-03  2.97660084E-01  0.00000000E+00  1.59190160E-01 -9.14403787E-02
 -5.00308944E-01  0.00000000E+00 -7.16846487E-01  3.92176293E-01  2.08918728E-01
 -1.67325452E-01  3.56021992E-02  0.00000000E+00  0.00000000E+00 -6.57543365E-02
  1.37966294E-02  1.40929462E-02  0.00000000E+00  2.23198017E-01 -1.03378386E-01
 -3.45268996E-01  0.00000000E+00 -6.38594587E-01 -7.11258635E-02  2.16929178E-01
  2.63120306E-01 -4.46749074E-01  0.00000000E+00  0.00000000E+00 -1.34640997E-01
  3.87679904E-01  1.55560182E-02  0.00000000E+00 -1.84481165E-01  4.38459903E-02
  3.99438143E-02 -2.60414152E-01  0.00000000E+00  6.41478475E-02 -7.02154487E-03
  3.99438143E-02 -2.60414152E-01  0.00000000E+00 -6.41478475E-02 -7.02154487E-03
  3.87679904E-01  1.55560182E-02  0.00000000E+00  1.84481165E-01  4.38459903E-02
  0.00000000E+00  0.00000000E+00  4.39288834E-02  0.00000000E+00  0.00000000E+00
  0.00000000E+00 -8.51227339E-02  0.00000000E+00  0.00000000E+00  0.00000000E+00
  0.00000000E+00  0.00000000E+00 -1.19210193E-01  4.07645443E-02  0.00000000E+00
  0.00000000E+00  0.00000000E+00  3.35719044E-02  0.00000000E+00  0.00000000E+00
  0.00000000E+00  6.58468894E-01  0.00000000E+00  0.00000000E+00  0.00000000E+00
  0.00000000E+00  0.00000000E+00  3.60813906E-01 -2.94872008E-01  0.00000000E+00
  0.00000000E+00  0.00000000E+00 -1.45996921E-02  0.00000000E+00  0.00000000E+00
  0.00000000E+00  3.54026124E-01  0.00000000E+00  0.00000000E+00  0.00000000E+00
  0.00000000E+00  0.00000000E+00 -1.90821201E-01  3.15304105E-01  0.00000000E+00
  0.00000000E+00  0.00000000E+00 -4.39288834E-02  0.00000000E+00  0.00000000E+00
  0.00000000E+00  8.51227339E-02  0.00000000E+00  0.00000000E+00  0.00000000E+00
  0.00000000E+00  0.00000000E+00 -1.19210193E-01 -4.07645443E-02  0.00000000E+00
  0.00000000E+00  0.00000000E+00  1.45996921E-02  0.00000000E+00  0.00000000E+00
  0.00000000E+00 -3.54026124E-01  0.00000000E+00  0.00000000E+00  0.00000000E+00
  0.00000000E+00  0.00000000E+00 -1.90821201E-01 -3.15304105E-01  0.00000000E+00
  0.00000000E+00  0.00000000E+00 -3.35719044E-02  0.00000000E+00  0.00000000E+00
  0.00000000E+00 -6.58468894E-01  0.00000000E+00  0.00000000E+00  0.00000000E+00
  0.00000000E+00  0.00000000E+00  3.60813906E-01  2.94872008E-01  0.00000000E+00
  0.00000000E+00  0.00000000E+00 -3.78634810E-01  0.00000000E+00  0.00000000E+00
  0.00000000E+00  0.00000000E+00 -1.62408151E-01  0.00000000E+00  0.00000000E+00
  0.00000000E+00  0.00000000E+00  1.62408151E-01  0.00000000E+00  0.00000000E+00
  0.00000000E+00  0.00000000E+00  3.78634810E-01  0.00000000E+00  0.00000000E+00
  5.32636401E-03  1.07613837E-01  0.00000000E+00  8.82604763E-02  2.80481897E-02
 -2.45700879E-02  0.00000000E+00 -1.84901481E-01 -1.41836751E-01  1.45351323E-01
  1.53820232E-01 -3.26548741E-01  0.00000000E+00  0.00000000E+00 -2.41488914E-01
 -5.28739420E-03 -4.04953513E-01  0.00000000E+00 -1.08453641E-01  1.46161715E-01
  2.07332665E-01  0.00000000E+00  4.31876459E-01 -1.70968403E-01 -2.85447367E-01
  2.06017317E-01 -1.01947935E-02  0.00000000E+00  0.00000000E+00 -3.17742071E-01
 -5.41374146E-03  4.02866603E-01  0.00000000E+00 -2.45676029E-01 -1.40198984E-02
 -1.70711150E-01  0.00000000E+00  4.29808779E-01  1.87237977E-01  1.41233516E-01
 -1.13644771E-01  7.14548078E-02  0.00000000E+00  0.00000000E+00 -1.29841446E-01
  5.32636401E-03  1.07613837E-01  0.00000000E+00 -8.82604763E-02  2.80481897E-02
 -2.45700879E-02  0.00000000E+00  1.84901481E-01 -1.41836751E-01  1.45351323E-01
  1.53820232E-01 -3.26548741E-01  0.00000000E+00  0.00000000E+00  2.41488914E-01
 -5.41374146E-03  4.02866603E-01  0.00000000E+00  2.45676029E-01 -1.40198984E-02
 -1.70711150E-01  0.00000000E+00 -4.29808779E-01  1.87237977E-01  1.41233516E-01
 -1.13644771E-01  7.14548078E-02  0.00000000E+00  0.00000000E+00  1.29841446E-01
 -5.28739420E-03 -4.04953513E-01  0.00000000E+00  1.08453641E-01  1.46161715E-01
  2.07332665E-01  0.00000000E+00 -4.31876459E-01 -1.70968403E-01 -2.85447367E-01
  2.06017317E-01 -1.01947935E-02  0.00000000E+00  0.00000000E+00  3.17742071E-01
 -1.68386298E-01  1.87781988E-01  0.00000000E+00 -8.32625951E-02 -1.81773288E-01
  6.03510396E-02 -1.96484376E-01  0.00000000E+00  7.00918049E-02 -1.14473416E-01
  6.03510396E-02 -1.96484376E-01  0.00000000E+00 -7.00918049E-02 -1.14473416E-01
 -1.68386298E-01  1.87781988E-01  0.00000000E+00  8.32625951E-02 -1.81773288E-01
 -3.22548556E-03 -3.58553550E-01  0.00000000E+00  9.89624756E-02 -1.26518707E-01
  1.32932138E+00  0.00000000E+00 -7.25153232E-01  3.20597981E-01 -9.79142172E-02
 -1.18656607E-01  1.68405700E-01  0.00000000E+00  0.00000000E+00 -6.63752269E-03
  4.73326972E-03 -3.30252082E-01  0.00000000E+00  9.58778454E-02  2.77878647E-01
 -4.76057328E-01  0.00000000E+00 -2.99840731E-01 -6.60594102E-01 -2.02692057E-01
 -7.91946134E-02  1.97368241E-01  0.00000000E+00  0.00000000E+00  1.77181698E-01
  4.36312050E-03  2.32758373E-01  0.00000000E+00 -1.02137629E-01  1.61547959E-01
 -4.99256755E-02  0.00000000E+00  5.16763205E-01 -5.47236324E-01  1.35995875E-01
  9.15074479E-02 -2.17660479E-01  0.00000000E+00  0.00000000E+00  3.67690959E-01
  3.22548556E-03  3.58553550E-01  0.00000000E+00  9.89624756E-02  1.26518707E-01
 -1.32932138E+00  0.00000000E+00 -7.25153232E-01 -3.20597981E-01  9.79142172E-02
  1.18656607E-01 -1.68405700E-01  0.00000000E+00  0.00000000E+00 -6.63752269E-03
 -4.36312050E-03 -2.32758373E-01  0.00000000E+00 -1.02137629E-01 -1.61547959E-01
  4.99256755E-02  0.00000000E+00  5.16763205E-01  5.47236324E-01 -1.35995875E-01
 -9.15074479E-02  2.17660479E-01  0.00000000E+00  0.00000000E+00  3.67690959E-01
 -4.73326972E-03  3.30252082E-01  0.00000000E+00  9.58778454E-02 -2.77878647E-01
  4.76057328E-01  0.00000000E+00 -2.99840731E-01  6.60594102E-01  2.02692057E-01
  7.91946134E-02 -1.97368241E-01  0.00000000E+00  0.00000000E+00  1.77181698E-01
  9.56620789E-02  1.54916131E-01  0.00000000E+00  2.06455491E-01  8.87480450E-02
 -1.55838288E-01 -1.19956045E-01  0.00000000E+00 -3.89534078E-02  2.59669691E-01
  1.55838288E-01  1.19956045E-01  0.00000000E+00 -3.89534078E-02 -2.59669691E-01
 -9.56620789E-02 -1.54916131E-01  0.00000000E+00  2.06455491E-01 -8.87480450E-02
  0.00000000E+00  0.00000000E+00 -3.97216440E-02  0.00000000E+00  0.00000000E+00
  0.00000000E+00 -1.72027927E-01  0.00000000E+00  0.00000000E+00  0.00000000E+00
  0.00000000E+00  0.00000000E+00 -1.79656260E-01 -3.60438947E-01  0.00000000E+00
  0.00000000E+00  0.00000000E+00 -3.96116655E-02  0.00000000E+00  0.00000000E+00
  0.00000000E+00 -1.87183634E-01  0.00000000E+00  0.00000000E+00  0.00000000E+00
  0.00000000E+00  0.00000000E+00  2.06769057E-01  2.81183058E-01  0.00000000E+00
  0.00000000E+00  0.00000000E+00  6.58877755E-02  0.00000000E+00  0.00000000E+00
  0.00000000E+00  4.11930929E-01  0.00000000E+00  0.00000000E+00  0.00000000E+00
  0.00000000E+00  0.00000000E+00 -3.32475080E-01  4.68444035E-03  0.00000000E+00
  0.00000000E+00  0.00000000E+00 -3.97216440E-02  0.00000000E+00  0.00000000E+00
  0.00000000E+00 -1.72027927E-01  0.00000000E+00  0.00000000E+00  0.00000000E+00
  0.00000000E+00  0.00000000E+00  1.79656260E-01 -3.60438947E-01  0.00000000E+00
  0.00000000E+00  0.00000000E+00  6.58877755E-02  0.00000000E+00  0.00000000E+00
  0.00000000E+00  4.11930929E-01  0.00000000E+00  0.00000000E+00  0.00000000E+00
  0.00000000E+00  0.00000000E+00  3.32475080E-01  4.68444035E-03  0.00000000E+00
  0.00000000E+00  0.00000000E+00 -3.96116655E-02  0.00000000E+00  0.00000000E+00
  0.00000000E+00 -1.87183634E-01  0.00000000E+00  0.00000000E+00  0.00000000E+00
  0.00000000E+00  0.00000000E+00 -2.06769057E-01  2.81183058E-01  0.00000000E+00
  0.00000000E+00  0.00000000E+00  1.33967759E-01  0.00000000E+00  0.00000000E+00
  0.00000000E+00  0.00000000E+00 -3.77049886E-01  0.00000000E+00  0.00000000E+00
  0.00000000E+00  0.00000000E+00 -3.77049886E-01  0.00000000E+00  0.00000000E+00
  0.00000000E+00  0.00000000E+00  1.33967759E-01  0.00000000E+00  0.00000000E+00
 -6.73211090E-03 -3.05398046E-01  0.00000000E+00 -2.32929541E-01 -2.97403087E-01
 -4.34035077E-02  0.00000000E+00 -1.10448980E+00 -5.13101964E-01 -3.11680434E-01
  5.51690111E-02  1.67013667E-01  0.00000000E+00  0.00000000E+00  5.21692988E-02
  8.25601658E-03 -5.10846706E-02  0.00000000E+00 -1.63835147E-01 -8.28630835E-02
  9.50101042E-01  0.00000000E+00  8.12947052E-01 -2.06340387E-01  1.91496283E-01
 -2.04342276E-01  1.71071784E-02  0.00000000E+00  0.00000000E+00 -8.85388930E-02
 -4.01608803E-02 -5.66942843E-01  0.00000000E+00  1.73723909E-01 -1.43973204E-03
  1.72269394E+00  0.00000000E+00 -1.27168930E+00 -9.47388279E-01 -4.90509638E-01
  2.00021853E-02  4.22225007E-01  0.00000000E+00  0.00000000E+00  2.70469286E-01
  6.73211090E-03  3.05398046E-01  0.00000000E+00 -2.32929541E-01  2.97403087E-01
  4.34035077E-02  0.00000000E+00 -1.10448980E+00  5.13101964E-01  3.11680434E-01
 -5.51690111E-02 -1.67013667E-01  0.00000000E+00  0.00000000E+00  5.21692988E-02
  4.01608803E-02  5.66942843E-01  0.00000000E+00  1.73723909E-01  1.43973204E-03
 -1.72269394E+00  0.00000000E+00 -1.27168930E+00  9.47388279E-01  4.90509638E-01
 -2.00021853E-02 -4.22225007E-01  0.00000000E+00  0.00000000E+00  2.70469286E-01
 -8.25601658E-03  5.10846706E-02  0.00000000E+00 -1.63835147E-01  8.28630835E-02
 -9.50101042E-01  0.00000000E+00  8.12947052E-01  2.06340387E-01 -1.91496283E-01
  2.04342276E-01 -1.71071784E-02  0.00000000E+00  0.00000000E+00 -8.85388930E-02
  1.03017417E-02  1.15811901E-01  0.00000000E+00 -9.03479561E-02 -9.01778666E-02
  6.21461809E-02  3.38795561E-01  0.00000000E+00  1.85628211E-02  1.28410460E-01
 -6.21461809E-02 -3.38795561E-01  0.00000000E+00  1.85628211E-02 -1.28410460E-01
 -1.03017417E-02 -1.15811901E-01  0.00000000E+00 -9.03479561E-02  9.01778666E-02
  4.14673402E-02  5.50383934E-01  0.00000000E+00 -1.54971864E-01  1.53535148E-01
 -4.66574750E-02  0.00000000E+00  6.93885332E-01 -1.69426423E-01  4.25340750E-01
 -3.56822105E-01  7.86466390E-02  0.00000000E+00  0.00000000E+00  1.92928074E-01
 -1.71905959E-02 -2.72479201E-01  0.00000000E+00 -2.11218656E-01  5.25756280E-02
 -3.77447392E-01  0.00000000E+00  6.04962669E-01 -2.69032223E-01 -2.85597209E-01
  2.26514534E-01  1.74378277E-02  0.00000000E+00  0.00000000E+00  2.11012751E-01
  4.95708129E-03 -2.18474713E-01  0.00000000E+00  1.01390801E-01 -1.41833034E-01
  1.42684718E-01  0.00000000E+00 -6.61312562E-02  7.51478090E-01 -1.88181445E-02
  1.31788670E-01 -1.75647983E-01  0.00000000E+00  0.00000000E+00 -8.63774955E-02
  4.14673402E-02  5.50383934E-01  0.00000000E+00  1.54971864E-01  1.53535148E-01
 -4.66574750E-02  0.00000000E+00 -6.93885332E-01 -1.69426423E-01  4.25340750E-01
 -3.56822105E-01  7.86466390E-02  0.00000000E+00  0.00000000E+00 -1.92928074E-01
  4.95708129E-03 -2.18474713E-01  0.00000000E+00 -1.01390801E-01 -1.41833034E-01
  1.42684718E-01  0.00000000E+00  6.61312562E-02  7.51478090E-01 -1.88181445E-02
  1.31788670E-01 -1.75647983E-01  0.00000000E+00  0.00000000E+00  8.63774955E-02
 -1.71905959E-02 -2.72479201E-01  0.00000000E+00  2.11218656E-01  5.25756280E-02
 -3.77447392E-01  0.00000000E+00 -6.04962669E-01 -2.69032223E-01 -2.85597209E-01
  2.26514534E-01  1.74378277E-02  0.00000000E+00  0.00000000E+00 -2.11012751E-01
  1.68218295E-01  1.66863353E-01  0.00000000E+00 -1.12545016E-01 -7.20583528E-03
 -1.01445219E-01  7.20282237E-02  0.00000000E+00 -8.07204051E-02 -2.72066825E-01
 -1.01445219E-01  7.20282237E-02  0.00000000E+00  8.07204051E-02 -2.72066825E-01
  1.68218295E-01  1.66863353E-01  0.00000000E+00  1.12545016E-01 -7.20583528E-03
  0.00000000E+00  0.00000000E+00  1.79700985E-02  0.00000000E+00  0.00000000E+00
  0.00000000E+00  5.41875293E-01  0.00000000E+00  0.00000000E+00  0.00000000E+00
  0.00000000E+00  0.00000000E+00 -2.49218880E-01  5.74515089E-01  0.00000000E+00
  0.00000000E+00  0.00000000E+00  3.42603120E-02  0.00000000E+00  0.00000000E+00
  0.00000000E+00 -1.76154023E-01  0.00000000E+00  0.00000000E+00  0.00000000E+00
  0.00000000E+00  0.00000000E+00  9.63081535E-02  1.07754337E-01  0.00000000E+00
  0.00000000E+00  0.00000000E+00 -6.05506653E-02  0.00000000E+00  0.00000000E+00
  0.00000000E+00 -4.12317007E-01  0.00000000E+00  0.00000000E+00  0.00000000E+00
  0.00000000E+00  0.00000000E+00  9.75327181E-02  1.76395353E-01  0.00000000E+00
  0.00000000E+00  0.00000000E+00 -1.79700985E-02  0.00000000E+00  0.00000000E+00
  0.00000000E+00 -5.41875293E-01  0.00000000E+00  0.00000000E+00  0.00000000E+00
  0.00000000E+00  0.00000000E+00 -2.49218880E-01 -5.74515089E-01  0.00000000E+00
  0.00000000E+00  0.00000000E+00  6.05506653E-02  0.00000000E+00  0.00000000E+00
  0.00000000E+00  4.12317007E-01  0.00000000E+00  0.00000000E+00  0.00000000E+00
  0.00000000E+00  0.00000000E+00  9.75327181E-02 -1.76395353E-01  0.00000000E+00
  0.00000000E+00  0.00000000E+00 -3.42603120E-02  0.00000000E+00  0.00000000E+00
  0.00000000E+00  1.76154023E-01  0.00000000E+00  0.00000000E+00  0.00000000E+00
  0.00000000E+00  0.00000000E+00  9.63081535E-02 -1.07754337E-01  0.00000000E+00
  0.00000000E+00  0.00000000E+00 -1.37255052E-02  0.00000000E+00  0.00000000E+00
  0.00000000E+00  0.00000000E+00  4.30582400E-01  0.00000000E+00  0.00000000E+00
  0.00000000E+00  0.00000000E+00 -4.30582400E-01  0.00000000E+00  0.00000000E+00
  0.00000000E+00  0.00000000E+00  1.37255052E-02  0.00000000E+00  0.00000000E+00
  0.00000000E+00  0.00000000E+00  1.05538944E-01  0.00000000E+00  0.00000000E+00
  0.00000000E+00  5.87363392E-02  0.00000000E+00  0.00000000E+00  0.00000000E+00
  0.00000000E+00  0.00000000E+00  2.47674577E-01  2.36457641E-01  0.00000000E+00
  0.00000000E+00  0.00000000E+00 -9.02980343E-02  0.00000000E+00  0.00000000E+00
  0.00000000E+00 -9.70047019E-02  0.00000000E+00  0.00000000E+00  0.00000000E+00
  0.00000000E+00  0.00000000E+00  2.60420391E-01  2.41079156E-01  0.00000000E+00
  0.00000000E+00  0.00000000E+00 -1.30543300E-02  0.00000000E+00  0.00000000E+00
  0.00000000E+00  1.03160248E-02  0.00000000E+00  0.00000000E+00  0.00000000E+00
  0.00000000E+00  0.00000000E+00 -2.43242165E-02  6.70420577E-01  0.00000000E+00
  0.00000000E+00  0.00000000E+00  1.05538944E-01  0.00000000E+00  0.00000000E+00
  0.00000000E+00  5.87363392E-02  0.00000000E+00  0.00000000E+00  0.00000000E+00
  0.00000000E+00  0.00000000E+00 -2.47674577E-01  2.36457641E-01  0.00000000E+00
  0.00000000E+00  0.00000000E+00 -1.30543300E-02  0.00000000E+00  0.00000000E+00
  0.00000000E+00  1.03160248E-02  0.00000000E+00  0.00000000E+00  0.00000000E+00
  0.00000000E+00  0.00000000E+00  2.43242165E-02  6.70420577E-01  0.00000000E+00
  0.00000000E+00  0.00000000E+00 -9.02980343E-02  0.00000000E+00  0.00000000E+00
  0.00000000E+00 -9.70047019E-02  0.00000000E+00  0.00000000E+00  0.00000000E+00
  0.00000000E+00  0.00000000E+00 -2.60420391E-01  2.41079156E-01  0.00000000E+00
  0.00000000E+00  0.00000000E+00  1.20375098E-01  0.00000000E+00  0.00000000E+00
  0.00000000E+00  0.00000000E+00  5.61424394E-02  0.00000000E+00  0.00000000E+00
  0.00000000E+00  0.00000000E+00  5.61424394E-02  0.00000000E+00  0.00000000E+00
  0.00000000E+00  0.00000000E+00  1.20375098E-01  0.00000000E+00  0.00000000E+00
 -3.47812970E-02 -4.33342999E-01  0.00000000E+00 -4.23532127E-02  1.15895506E-01
  2.47894878E+00  0.00000000E+00  5.53157270E-01  1.53176123E+00 -3.85496315E-01
  7.49132445E-02  4.24593555E-01  0.00000000E+00  0.00000000E+00 -2.95677704E-01
 -2.94662482E-02 -3.55879390E-01  0.00000000E+00 -2.00686966E-02 -9.14180823E-02
  1.13869114E+00  0.00000000E+00 -3.61529066E-01 -9.04827746E-01 -2.97862679E-01
 -8.99696386E-02  3.09956333E-01  0.00000000E+00  0.00000000E+00 -1.56731325E-01
  1.26487116E-02  6.54357031E-02  0.00000000E+00  3.53909656E-02  1.10473485E-01
 -8.80585352E-01  0.00000000E+00  4.80093205E-01  1.39155982E+00  9.05960590E-02
 -2.86597267E-02  2.96921381E-03  0.00000000E+00  0.00000000E+00 -2.20298460E-01
  3.47812970E-02  4.33342999E-01  0.00000000E+00 -4.23532127E-02 -1.15895506E-01
 -2.47894878E+00  0.00000000E+00  5.53157270E-01 -1.53176123E+00  3.85496315E-01
 -7.49132445E-02 -4.24593555E-01  0.00000000E+00  0.00000000E+00 -2.95677704E-01
 -1.26487116E-02 -6.54357031E-02  0.00000000E+00  3.53909656E-02 -1.10473485E-01
  8.80585352E-01  0.00000000E+00  4.80093205E-01 -1.39155982E+00 -9.05960590E-02
  2.86597267E-02 -2.96921381E-03  0.00000000E+00  0.00000000E+00 -2.20298460E-01
  2.94662482E-02  3.55879390E-01  0.00000000E+00 -2.00686966E-02  9.14180823E-02
 -1.13869114E+00  0.00000000E+00 -3.61529066E-01  9.04827746E-01  2.97862679E-01
  8.99696386E-02 -3.09956333E-01  0.00000000E+00  0.00000000E+00 -1.56731325E-01
 -1.82546755E-01  3.54382056E-01  0.00000000E+00  1.31686697E-01 -1.95109523E-01
 -1.12064896E-02 -1.04032250E-01  0.00000000E+00  5.91856969E-02 -2.77139892E-01
  1.12064896E-02  1.04032250E-01  0.00000000E+00  5.91856969E-02  2.77139892E-01
  1.82546755E-01 -3.54382056E-01  0.00000000E+00  1.31686697E-01  1.95109523E-01
 -1.48276037E-03  1.23324303E-01  0.00000000E+00  6.55107062E-02 -5.40642426E-02
 -1.10164669E+00  0.00000000E+00 -5.01541243E-01 -4.28175124E-01  1.34351170E-02
  1.45556263E-01 -2.79909402E-01  0.00000000E+00  0.00000000E+00 -8.47585887E-02
 -8.01607821E-03  3.63975614E-02  0.00000000E+00 -9.50320203E-02 -4.42107318E-02
  1.37695939E-02  0.00000000E+00  4.19451190E-02  1.51448803E-01 -7.96168289E-02
 -6.84572732E-03  1.02444067E-01  0.00000000E+00  0.00000000E+00  2.21546857E-01
 -1.48446819E-02 -2.19380465E-01  0.00000000E+00 -4.76996142E-02 -1.17762878E-01
  1.10454616E+00  0.00000000E+00 -4.60895621E-01 -6.23556764E-01 -9.78322895E-02
  2.36701592E-01 -1.99874566E-01  0.00000000E+00  0.00000000E+00  4.59716019E-02
 -1.48276037E-03  1.23324303E-01  0.00000000E+00 -6.55107062E-02 -5.40642426E-02
 -1.10164669E+00  0.00000000E+00  5.01541243E-01 -4.28175124E-01  1.34351170E-02
  1.45556263E-01 -2.79909402E-01  0.00000000E+00  0.00000000E+00  8.47585887E-02
 -1.48446819E-02 -2.19380465E-01  0.00000000E+00  4.76996142E-02 -1.17762878E-01
  1.10454616E+00  0.00000000E+00  4.60895621E-01 -6.23556764E-01 -9.78322895E-02
  2.36701592E-01 -1.99874566E-01  0.00000000E+00  0.00000000E+00 -4.59716019E-02
 -8.01607821E-03  3.63975614E-02  0.00000000E+00  9.50320203E-02 -4.42107318E-02
  1.37695939E-02  0.00000000E+00 -4.19451190E-02  1.51448803E-01 -7.96168289E-02
 -6.84572732E-03  1.02444067E-01  0.00000000E+00  0.00000000E+00 -2.21546857E-01
  2.47950816E-02 -7.52804453E-02  0.00000000E+00 -4.45464230E-01 -1.64277506E-01
 -1.40114867E-01  2.18964597E-01  0.00000000E+00 -1.59036315E-01  4.10808562E-01
 -1.40114867E-01  2.18964597E-01  0.00000000E+00  1.59036315E-01  4.10808562E-01
  2.47950816E-02 -7.52804453E-02  0.00000000E+00  4.45464230E-01 -1.64277506E-01
  0.00000000E+00  0.00000000E+00 -1.28735265E-01  0.00000000E+00  0.00000000E+00
  0.00000000E+00 -1.47881425E-01  0.00000000E+00  0.00000000E+00  0.00000000E+00
  0.00000000E+00  0.00000000E+00  5.43359841E-01 -6.27473808E-02  0.00000000E+00
  0.00000000E+00  0.00000000E+00  5.18188658E-02  0.00000000E+00  0.00000000E+00
  0.00000000E+00  5.06366211E-02  0.00000000E+00  0.00000000E+00  0.00000000E+00
  0.00000000E+00  0.00000000E+00  5.48718659E-01  3.16186176E-01  0.00000000E+00
  0.00000000E+00  0.00000000E+00 -1.00510545E-01  0.00000000E+00  0.00000000E+00
  0.00000000E+00 -4.68160200E-02  0.00000000E+00  0.00000000E+00  0.00000000E+00
  0.00000000E+00  0.00000000E+00 -6.65890216E-03 -2.07893840E-01  0.00000000E+00
  0.00000000E+00  0.00000000E+00  1.28735265E-01  0.00000000E+00  0.00000000E+00
  0.00000000E+00  1.47881425E-01  0.00000000E+00  0.00000000E+00  0.00000000E+00
  0.00000000E+00  0.00000000E+00  5.43359841E-01  6.27473808E-02  0.00000000E+00
  0.00000000E+00  0.00000000E+00  1.00510545E-01  0.00000000E+00  0.00000000E+00
  0.00000000E+00  4.68160200E-02  0.00000000E+00  0.00000000E+00  0.00000000E+00
  0.00000000E+00  0.00000000E+00 -6.65890216E-03  2.07893840E-01  0.00000000E+00
  0.00000000E+00  0.00000000E+00 -5.18188658E-02  0.00000000E+00  0.00000000E+00
  0.00000000E+00 -5.06366211E-02  0.00000000E+00  0.00000000E+00  0.00000000E+00
  0.00000000E+00  0.00000000E+00  5.48718659E-01 -3.16186176E-01  0.00000000E+00
  0.00000000E+00  0.00000000E+00 -1.15258720E-01  0.00000000E+00  0.00000000E+00
  0.00000000E+00  0.00000000E+00  1.82676828E-01  0.00000000E+00  0.00000000E+00
  0.00000000E+00  0.00000000E+00 -1.82676828E-01  0.00000000E+00  0.00000000E+00
  0.00000000E+00  0.00000000E+00  1.15258720E-01  0.00000000E+00  0.00000000E+00
  0.00000000E+00  0.00000000E+00 -2.24978478E-02  0.00000000E+00  0.00000000E+00
  0.00000000E+00 -1.15608088E-02  0.00000000E+00  0.00000000E+00  0.00000000E+00
  0.00000000E+00  0.00000000E+00 -4.08750948E-02 -7.92348453E-02  0.00000000E+00
  0.00000000E+00  0.00000000E+00 -6.50469835E-02  0.00000000E+00  0.00000000E+00
  0.00000000E+00 -7.53418685E-02  0.00000000E+00  0.00000000E+00  0.00000000E+00
  0.00000000E+00  0.00000000E+00  1.50277854E-01 -3.39842001E-01  0.00000000E+00
  0.00000000E+00  0.00000000E+00 -3.38318768E-02  0.00000000E+00  0.00000000E+00
  0.00000000E+00 -1.17773857E-02  0.00000000E+00  0.00000000E+00  0.00000000E+00
  0.00000000E+00  0.00000000E+00 -1.88881976E-01 -9.58336587E-02  0.00000000E+00
  0.00000000E+00  0.00000000E+00 -2.24978478E-02  0.00000000E+00  0.00000000E+00
  0.00000000E+00 -1.15608088E-02  0.00000000E+00  0.00000000E+00  0.00000000E+00
  0.00000000E+00  0.00000000E+00  4.08750948E-02 -7.92348453E-02  0.00000000E+00
  0.00000000E+00  0.00000000E+00 -3.38318768E-02  0.00000000E+00  0.00000000E+00
  0.00000000E+00 -1.17773857E-02  0.00000000E+00  0.00000000E+00  0.00000000E+00
  0.00000000E+00  0.00000000E+00  1.88881976E-01 -9.58336587E-02  0.00000000E+00
  0.00000000E+00  0.00000000E+00 -6.50469835E-02  0.00000000E+00  0.00000000E+00
  0.00000000E+00 -7.53418685E-02  0.00000000E+00  0.00000000E+00  0.00000000E+00
  0.00000000E+00  0.00000000E+00 -1.50277854E-01 -3.39842001E-01  0.00000000E+00
  0.00000000E+00  0.00000000E+00  6.33419720E-01  0.00000000E+00  0.00000000E+00
  0.00000000E+00  0.00000000E+00  3.00293380E-01  0.00000000E+00  0.00000000E+00
  0.00000000E+00  0.00000000E+00  3.00293380E-01  0.00000000E+00  0.00000000E+00
  0.00000000E+00  0.00000000E+00  6.33419720E-01  0.00000000E+00  0.00000000E+00
  4.63827832E-02  1.47091855E-01  0.00000000E+00 -1.69683631E-01 -1.25428339E-01
 -1.21974605E+00  0.00000000E+00 -5.06265170E-01 -3.30826478E-01  3.04290166E-01
 -2.20691913E-01  3.37810038E-02  0.00000000E+00  0.00000000E+00 -2.76439459E-01
 -5.14565110E-02 -2.09837717E-01  0.00000000E+00 -1.18611730E-01 -1.54039600E-01
  2.14734710E+00  0.00000000E+00 -8.05962764E-01 -8.74366413E-01 -3.85581766E-01
  5.01497587E-02  3.06740488E-01  0.00000000E+00  0.00000000E+00  2.06792912E-01
  2.41983665E-02  1.85986271E-01  0.00000000E+00  5.85563616E-02 -3.42865951E-01
 -9.61560392E-01  0.00000000E+00  3.58196226E-01 -1.64295556E+00  1.79678851E-01
 -1.28402647E-01  7.04977253E-03  0.00000000E+00  0.00000000E+00  4.03265107E-01
  4.63827832E-02  1.47091855E-01  0.00000000E+00  1.69683631E-01 -1.25428339E-01
 -1.21974605E+00  0.00000000E+00  5.06265170E-01 -3.30826478E-01  3.04290166E-01
 -2.20691913E-01  3.37810038E-02  0.00000000E+00  0.00000000E+00  2.76439459E-01
  2.41983665E-02  1.85986271E-01  0.00000000E+00 -5.85563616E-02 -3.42865951E-01
 -9.61560392E-01  0.00000000E+00 -3.58196226E-01 -1.64295556E+00  1.79678851E-01
 -1.28402647E-01  7.04977253E-03  0.00000000E+00  0.00000000E+00 -4.03265107E-01
 -5.14565110E-02 -2.09837717E-01  0.00000000E+00  1.18611730E-01 -1.54039600E-01
  2.14734710E+00  0.00000000E+00  8.05962764E-01 -8.74366413E-01 -3.85581766E-01
  5.01497587E-02  3.06740488E-01  0.00000000E+00  0.00000000E+00 -2.06792912E-01
 -1.59186433E-01  9.50678058E-02  0.00000000E+00  2.47392838E-01  1.18774252E-01
  9.22252045E-02 -1.63208946E-01  0.00000000E+00  1.23737859E-01  3.53392297E-01
  9.22252045E-02 -1.63208946E-01  0.00000000E+00 -1.23737859E-01  3.53392297E-01
 -1.59186433E-01  9.50678058E-02  0.00000000E+00 -2.47392838E-01  1.18774252E-01
  2.61128115E-02  2.75326283E-02  0.00000000E+00  3.13472413E-01 -1.73489385E-01
 -3.16954565E+00  0.00000000E+00  1.99998920E-01 -1.10182219E+00  2.97991385E-01
 -3.60805254E-01 -8.38358167E-02  0.00000000E+00  0.00000000E+00  1.58533739E-01
 -4.96275925E-02 -4.82565633E-01  0.00000000E+00  2.58400260E-01 -4.76207958E-02
  4.08571134E+00  0.00000000E+00  2.87859642E+00 -5.78599110E-01 -3.26860969E-01
  3.20003417E-01 -8.91448099E-03  0.00000000E+00  0.00000000E+00 -2.85585550E-01
 -1.76030304E-02 -2.90457122E-01  0.00000000E+00 -1.16010153E-01 -8.60071593E-02
  1.63003987E+00  0.00000000E+00 -1.71871029E+00 -9.30887500E-01 -1.04043684E-01
  1.78619583E-01 -1.57073737E-01  0.00000000E+00  0.00000000E+00  1.88710342E-01
 -2.61128115E-02 -2.75326283E-02  0.00000000E+00  3.13472413E-01  1.73489385E-01
  3.16954565E+00  0.00000000E+00  1.99998920E-01  1.10182219E+00 -2.97991385E-01
  3.60805254E-01  8.38358167E-02  0.00000000E+00  0.00000000E+00  1.58533739E-01
  1.76030304E-02  2.90457122E-01  0.00000000E+00 -1.16010153E-01  8.60071593E-02
 -1.63003987E+00  0.00000000E+00 -1.71871029E+00  9.30887500E-01  1.04043684E-01
 -1.78619583E-01  1.57073737E-01  0.00000000E+00  0.00000000E+00  1.88710342E-01
  4.96275925E-02  4.82565633E-01  0.00000000E+00  2.58400260E-01  4.76207958E-02
 -4.08571134E+00  0.00000000E+00  2.87859642E+00  5.78599110E-01  3.26860969E-01
 -3.20003417E-01  8.91448099E-03  0.00000000E+00  0.00000000E+00 -2.85585550E-01
 -1.24728679E-01  5.45543350E-01  0.00000000E+00 -2.06512427E-01 -3.67190367E-01
  8.63987773E-02  5.75155492E-01  0.00000000E+00 -2.55383551E-01  1.53262985E-03
 -8.63987773E-02 -5.75155492E-01  0.00000000E+00 -2.55383551E-01 -1.53262985E-03
  1.24728679E-01 -5.45543350E-01  0.00000000E+00 -2.06512427E-01  3.67190367E-01
  3.83127011E-02  8.70092145E-02  0.00000000E+00 -1.99865096E-01 -3.04596214E-01
 -1.71073462E+00  0.00000000E+00 -3.68560076E-01 -7.00965239E-01  3.10023228E-01
 -3.64409481E-02 -3.14499859E-01  0.00000000E+00  0.00000000E+00 -3.14565225E-01
  1.87848564E-02  2.27389987E-02  0.00000000E+00  8.28308650E-02  1.93230756E-01
 -7.24811830E-01  0.00000000E+00 -1.11179312E-01  5.04628022E-01  1.70086910E-01
  1.44584615E-01 -3.32220625E-01  0.00000000E+00  0.00000000E+00 -1.94034987E-01
 -7.12938861E-02 -1.65943151E-01  0.00000000E+00 -3.28760166E-01 -1.02762317E-01
  2.23061716E+00  0.00000000E+00 -1.36223258E+00 -3.59118164E-01 -5.88166986E-01
  2.48454003E-01  2.95883742E-01  0.00000000E+00  0.00000000E+00  1.48528147E-01
  3.83127011E-02  8.70092145E-02  0.00000000E+00  1.99865096E-01 -3.04596214E-01
 -1.71073462E+00  0.00000000E+00  3.68560076E-01 -7.00965239E-01  3.10023228E-01
 -3.64409481E-02 -3.14499859E-01  0.00000000E+00  0.00000000E+00  3.14565225E-01
 -7.12938861E-02 -1.65943151E-01  0.00000000E+00  3.28760166E-01 -1.02762317E-01
  2.23061716E+00  0.00000000E+00  1.36223258E+00 -3.59118164E-01 -5.88166986E-01
  2.48454003E-01  2.95883742E-01  0.00000000E+00  0.00000000E+00 -1.48528147E-01
  1.87848564E-02  2.27389987E-02  0.00000000E+00 -8.28308650E-02  1.93230756E-01
 -7.24811830E-01  0.00000000E+00  1.11179312E-01  5.04628022E-01  1.70086910E-01
  1.44584615E-01 -3.32220625E-01  0.00000000E+00  0.00000000E+00  1.94034987E-01
  5.12349807E-03 -1.62240693E-01  0.00000000E+00  1.90088076E-01  1.89690538E-01
 -5.42713739E-02  4.80990055E-01  0.00000000E+00 -2.11933434E-01  6.04503904E-03
 -5.42713739E-02  4.80990055E-01  0.00000000E+00  2.11933434E-01  6.04503904E-03
  5.12349807E-03 -1.62240693E-01  0.00000000E+00 -1.90088076E-01  1.89690538E-01
  0.00000000E+00  0.00000000E+00  1.75500990E-02  0.00000000E+00  0.00000000E+00
  0.00000000E+00  1.00299725E-01  0.00000000E+00  0.00000000E+00  0.00000000E+00
  0.00000000E+00  0.00000000E+00  2.42395855E-02  2.60328248E-01  0.00000000E+00
  0.00000000E+00  0.00000000E+00 -9.56476289E-03  0.00000000E+00  0.00000000E+00
  0.00000000E+00 -9.86947882E-02  0.00000000E+00  0.00000000E+00  0.00000000E+00
  0.00000000E+00  0.00000000E+00  4.21693149E-01 -1.66377213E-01  0.00000000E+00
  0.00000000E+00  0.00000000E+00  1.65423559E-03  0.00000000E+00  0.00000000E+00
  0.00000000E+00 -5.50941800E-02  0.00000000E+00  0.00000000E+00  0.00000000E+00
  0.00000000E+00  0.00000000E+00  3.80239389E-01  9.26809218E-03  0.00000000E+00
  0.00000000E+00  0.00000000E+00 -1.75500990E-02  0.00000000E+00  0.00000000E+00
  0.00000000E+00 -1.00299725E-01  0.00000000E+00  0.00000000E+00  0.00000000E+00
  0.00000000E+00  0.00000000E+00  2.42395855E-02 -2.60328248E-01  0.00000000E+00
  0.00000000E+00  0.00000000E+00 -1.65423559E-03  0.00000000E+00  0.00000000E+00
  0.00000000E+00  5.50941800E-02  0.00000000E+00  0.00000000E+00  0.00000000E+00
  0.00000000E+00  0.00000000E+00  3.80239389E-01 -9.26809218E-03  0.00000000E+00
  0.00000000E+00  0.00000000E+00  9.56476289E-03  0.00000000E+00  0.00000000E+00
  0.00000000E+00  9.86947882E-02  0.00000000E+00  0.00000000E+00  0.00000000E+00
  0.00000000E+00  0.00000000E+00  4.21693149E-01  1.66377213E-01  0.00000000E+00
  0.00000000E+00  0.00000000E+00  4.49413861E-01  0.00000000E+00  0.00000000E+00
  0.00000000E+00  0.00000000E+00 -3.89345996E-01  0.00000000E+00  0.00000000E+00
  0.00000000E+00  0.00000000E+00  3.89345996E-01  0.00000000E+00  0.00000000E+00
  0.00000000E+00  0.00000000E+00 -4.49413861E-01  0.00000000E+00  0.00000000E+00
  3.24058982E-02  3.40840332E-01  0.00000000E+00 -6.18995021E-03 -1.19340464E-01
 -3.80411180E+00  0.00000000E+00  1.42050949E+00 -9.66520972E-01  2.48553319E-01
 -1.43749618E-02 -2.89706687E-01  0.00000000E+00  0.00000000E+00  5.69931242E-02
 -1.29916948E-02 -1.74706059E-01  0.00000000E+00 -1.84027009E-01 -2.42234727E-01
  1.59522734E+00  0.00000000E+00 -2.04329816E+00 -2.70802013E+00 -6.08379852E-02
 -2.73517798E-01  3.53930518E-01  0.00000000E+00  0.00000000E+00  1.40435383E-01
 -7.37801063E-02 -3.75241158E-01  0.00000000E+00 -2.72107665E-01  6.71081935E-02
  4.38136118E+00  0.00000000E+00 -1.88183141E+00  1.58547266E+00 -4.79605109E-01
  2.05746141E-01  2.01784993E-01  0.00000000E+00  0.00000000E+00 -2.22795064E-01
 -3.24058982E-02 -3.40840332E-01  0.00000000E+00 -6.18995021E-03  1.19340464E-01
  3.80411180E+00  0.00000000E+00  1.42050949E+00  9.66520972E-01 -2.48553319E-01
  1.43749618E-02  2.89706687E-01  0.00000000E+00  0.00000000E+00  5.69931242E-02
  7.37801063E-02  3.75241158E-01  0.00000000E+00 -2.72107665E-01 -6.71081935E-02
 -4.38136118E+00  0.00000000E+00 -1.88183141E+00 -1.58547266E+00  4.79605109E-01
 -2.05746141E-01 -2.01784993E-01  0.00000000E+00  0.00000000E+00 -2.22795064E-01
  1.29916948E-02  1.74706059E-01  0.00000000E+00 -1.84027009E-01  2.42234727E-01
 -1.59522734E+00  0.00000000E+00 -2.04329816E+00  2.70802013E+00  6.08379852E-02
  2.73517798E-01 -3.53930518E-01  0.00000000E+00  0.00000000E+00  1.40435383E-01
  7.24036983E-02  4.00745820E-01  0.00000000E+00  4.50267216E-01  7.70203572E-02
 -1.11547316E-01  4.98667481E-01  0.00000000E+00 -2.06246962E-01 -1.02499154E-01
  1.11547316E-01 -4.98667481E-01  0.00000000E+00 -2.06246962E-01  1.02499154E-01
 -7.24036983E-02 -4.00745820E-01  0.00000000E+00  4.50267216E-01 -7.70203572E-02
 -1.22163066E-02  4.19958605E-01  0.00000000E+00 -3.60965864E-01  1.13033271E-01
 -7.78785674E-02  0.00000000E+00 -1.91011908E+00 -1.22568754E+00 -2.75818418E-01
  4.56746448E-01 -1.38558264E-01  0.00000000E+00  0.00000000E+00 -8.33733180E-02
 -5.41069233E-02 -4.38277401E-02  0.00000000E+00  2.42009842E-01 -1.44947078E-01
  2.42617768E+00  0.00000000E+00  1.97420025E+00 -7.38842555E-01 -3.50521705E-01
  5.70778071E-01 -1.68104033E-01  0.00000000E+00  0.00000000E+00 -9.61788504E-02
 -1.80730672E-02 -2.44751266E-01  0.00000000E+00 -2.61233890E-04  1.26702086E-01
  2.11222301E+00  0.00000000E+00 -1.13560113E+00 -1.35585906E+00 -7.70129779E-02
  1.68793404E-02  8.88458557E-02  0.00000000E+00  0.00000000E+00 -3.25172760E-01
  1.22163066E-02 -4.19958605E-01  0.00000000E+00 -3.60965864E-01 -1.13033271E-01
  7.78785674E-02  0.00000000E+00 -1.91011908E+00  1.22568754E+00  2.75818418E-01
 -4.56746448E-01  1.38558264E-01  0.00000000E+00  0.00000000E+00 -8.33733180E-02
  1.80730672E-02  2.44751266E-01  0.00000000E+00 -2.61233890E-04 -1.26702086E-01
 -2.11222301E+00  0.00000000E+00 -1.13560113E+00  1.35585906E+00  7.70129779E-02
 -1.68793404E-02 -8.88458557E-02  0.00000000E+00  0.00000000E+00 -3.25172760E-01
  5.41069233E-02  4.38277401E-02  0.00000000E+00  2.42009842E-01  1.44947078E-01
 -2.42617768E+00  0.00000000E+00  1.97420025E+00  7.38842555E-01  3.50521705E-01
 -5.70778071E-01  1.68104033E-01  0.00000000E+00  0.00000000E+00 -9.61788504E-02
  6.49497304E-02  4.42607758E-01  0.00000000E+00  1.36546069E-01 -1.40308661E-02
  2.31712924E-02  2.43633704E-01  0.00000000E+00 -1.20032566E-02  5.12860567E-01
 -2.31712924E-02 -2.43633704E-01  0.00000000E+00 -1.20032566E-02 -5.12860567E-01
 -6.49497304E-02 -4.42607758E-01  0.00000000E+00  1.36546069E-01  1.40308661E-02
  0.00000000E+00  0.00000000E+00 -5.06653619E-02  0.00000000E+00  0.00000000E+00
  0.00000000E+00 -7.05378553E-03  0.00000000E+00  0.00000000E+00  0.00000000E+00
  0.00000000E+00  0.00000000E+00 -4.80952435E-02 -1.61607152E-01  0.00000000E+00
  0.00000000E+00  0.00000000E+00 -5.59538906E-03  0.00000000E+00  0.00000000E+00
  0.00000000E+00  3.40617199E-02  0.00000000E+00  0.00000000E+00  0.00000000E+00
  0.00000000E+00  0.00000000E+00 -5.17447618E-02  2.81280374E-01  0.00000000E+00
  0.00000000E+00  0.00000000E+00 -5.02962801E-03  0.00000000E+00  0.00000000E+00
  0.00000000E+00 -4.50084086E-02  0.00000000E+00  0.00000000E+00  0.00000000E+00
  0.00000000E+00  0.00000000E+00 -5.44207832E-01 -1.16940626E-02  0.00000000E+00
  0.00000000E+00  0.00000000E+00 -5.06653619E-02  0.00000000E+00  0.00000000E+00
  0.00000000E+00 -7.05378553E-03  0.00000000E+00  0.00000000E+00  0.00000000E+00
  0.00000000E+00  0.00000000E+00  4.80952435E-02 -1.61607152E-01  0.00000000E+00
  0.00000000E+00  0.00000000E+00 -5.02962801E-03  0.00000000E+00  0.00000000E+00
  0.00000000E+00 -4.50084086E-02  0.00000000E+00  0.00000000E+00  0.00000000E+00
  0.00000000E+00  0.00000000E+00  5.44207832E-01 -1.16940626E-02  0.00000000E+00
  0.00000000E+00  0.00000000E+00 -5.59538906E-03  0.00000000E+00  0.00000000E+00
  0.00000000E+00  3.40617199E-02  0.00000000E+00  0.00000000E+00  0.00000000E+00
  0.00000000E+00  0.00000000E+00  5.17447618E-02  2.81280374E-01  0.00000000E+00
  0.00000000E+00  0.00000000E+00 -2.82523100E-01  0.00000000E+00  0.00000000E+00
  0.00000000E+00  0.00000000E+00  5.57622879E-01  0.00000000E+00  0.00000000E+00
  0.00000000E+00  0.00000000E+00  5.57622879E-01  0.00000000E+00  0.00000000E+00
  0.00000000E+00  0.00000000E+00 -2.82523100E-01  0.00000000E+00  0.00000000E+00
  0.00000000E+00  0.00000000E+00  1.07366238E-01  0.00000000E+00  0.00000000E+00
  0.00000000E+00  4.38579641E-02  0.00000000E+00  0.00000000E+00  0.00000000E+00
  0.00000000E+00  0.00000000E+00 -4.77794636E-01  7.86294348E-03  0.00000000E+00
  0.00000000E+00  0.00000000E+00 -2.60732957E-02  0.00000000E+00  0.00000000E+00
  0.00000000E+00  8.45517006E-02  0.00000000E+00  0.00000000E+00  0.00000000E+00
  0.00000000E+00  0.00000000E+00  6.18200581E-02  4.86157100E-01  0.00000000E+00
  0.00000000E+00  0.00000000E+00 -3.35566344E-03  0.00000000E+00  0.00000000E+00
  0.00000000E+00  4.35346017E-02  0.00000000E+00  0.00000000E+00  0.00000000E+00
  0.00000000E+00  0.00000000E+00  3.19394106E-01 -3.18243903E-01  0.00000000E+00
  0.00000000E+00  0.00000000E+00 -1.07366238E-01  0.00000000E+00  0.00000000E+00
  0.00000000E+00 -4.38579641E-02  0.00000000E+00  0.00000000E+00  0.00000000E+00
  0.00000000E+00  0.00000000E+00 -4.77794636E-01 -7.86294348E-03  0.00000000E+00
  0.00000000E+00  0.00000000E+00  3.35566344E-03  0.00000000E+00  0.00000000E+00
  0.00000000E+00 -4.35346017E-02  0.00000000E+00  0.00000000E+00  0.00000000E+00
  0.00000000E+00  0.00000000E+00  3.19394106E-01  3.18243903E-01  0.00000000E+00
  0.00000000E+00  0.00000000E+00  2.60732957E-02  0.00000000E+00  0.00000000E+00
  0.00000000E+00 -8.45517006E-02  0.00000000E+00  0.00000000E+00  0.00000000E+00
  0.00000000E+00  0.00000000E+00  6.18200581E-02 -4.86157100E-01  0.00000000E+00
  0.00000000E+00  0.00000000E+00 -3.66647697E-01  0.00000000E+00  0.00000000E+00
  0.00000000E+00  0.00000000E+00 -2.97459022E-01  0.00000000E+00  0.00000000E+00
  0.00000000E+00  0.00000000E+00  2.97459022E-01  0.00000000E+00  0.00000000E+00
  0.00000000E+00  0.00000000E+00  3.66647697E-01  0.00000000E+00  0.00000000E+00
  5.63346070E-02  1.43074105E-01  0.00000000E+00 -2.45595618E-01 -3.58569042E-02
 -9.51994869E-01  0.00000000E+00  9.29254203E-02 -3.55653466E-01  3.04052229E-01
 -3.14208652E-01  2.97126804E-01  0.00000000E+00  0.00000000E+00 -7.36926350E-02
  3.17474363E-02 -1.25997524E-02  0.00000000E+00  2.72740683E-01  1.31721348E-01
 -1.15130747E+00  0.00000000E+00  2.85099662E-01  4.73890136E-01  2.15041138E-01
 -2.29964966E-01  1.82022245E-02  0.00000000E+00  0.00000000E+00 -1.56738447E-01
 -5.62800471E-02 -1.60131857E-01  0.00000000E+00  1.17092700E-01  7.57364247E-02
  1.91000687E+00  0.00000000E+00 -8.24540394E-01  1.95667303E-01 -3.91532919E-01
 -1.35890468E-01  5.24607721E-01  0.00000000E+00  0.00000000E+00 -2.31233100E-01
  5.63346070E-02  1.43074105E-01  0.00000000E+00  2.45595618E-01 -3.58569042E-02
 -9.51994869E-01  0.00000000E+00 -9.29254203E-02 -3.55653466E-01  3.04052229E-01
 -3.14208652E-01  2.97126804E-01  0.00000000E+00  0.00000000E+00  7.36926350E-02
 -5.62800471E-02 -1.60131857E-01  0.00000000E+00 -1.17092700E-01  7.57364247E-02
  1.91000687E+00  0.00000000E+00  8.24540394E-01  1.95667303E-01 -3.91532919E-01
 -1.35890468E-01  5.24607721E-01  0.00000000E+00  0.00000000E+00  2.31233100E-01
  3.17474363E-02 -1.25997524E-02  0.00000000E+00 -2.72740683E-01  1.31721348E-01
 -1.15130747E+00  0.00000000E+00 -2.85099662E-01  4.73890136E-01  2.15041138E-01
 -2.29964966E-01  1.82022245E-02  0.00000000E+00  0.00000000E+00  1.56738447E-01
  3.10060580E-02  5.91135297E-02  0.00000000E+00 -2.19393657E-01 -2.75936307E-01
 -2.60327438E-03  8.06704444E-03  0.00000000E+00  2.51344286E-01  1.53029529E-01
 -2.60327438E-03  8.06704444E-03  0.00000000E+00 -2.51344286E-01  1.53029529E-01
  3.10060580E-02  5.91135297E-02  0.00000000E+00  2.19393657E-01 -2.75936307E-01
  0.00000000E+00  0.00000000E+00 -5.68796773E-02  0.00000000E+00  0.00000000E+00
  0.00000000E+00 -5.25121753E-02  0.00000000E+00  0.00000000E+00  0.00000000E+00
  0.00000000E+00  0.00000000E+00  5.94470371E-01  3.12057125E-01  0.00000000E+00
  0.00000000E+00  0.00000000E+00 -2.09498933E-02  0.00000000E+00  0.00000000E+00
  0.00000000E+00  6.39239184E-02  0.00000000E+00  0.00000000E+00  0.00000000E+00
  0.00000000E+00  0.00000000E+00 -3.75455057E-01  1.37820017E-01  0.00000000E+00
  0.00000000E+00  0.00000000E+00 -4.98457876E-02  0.00000000E+00  0.00000000E+00
  0.00000000E+00  3.70379959E-02  0.00000000E+00  0.00000000E+00  0.00000000E+00
  0.00000000E+00  0.00000000E+00  3.23902945E-01  3.65528495E-01  0.00000000E+00
  0.00000000E+00  0.00000000E+00  5.68796773E-02  0.00000000E+00  0.00000000E+00
  0.00000000E+00  5.25121753E-02  0.00000000E+00  0.00000000E+00  0.00000000E+00
  0.00000000E+00  0.00000000E+00  5.94470371E-01 -3.12057125E-01  0.00000000E+00
  0.00000000E+00  0.00000000E+00  4.98457876E-02  0.00000000E+00  0.00000000E+00
  0.00000000E+00 -3.70379959E-02  0.00000000E+00  0.00000000E+00  0.00000000E+00
  0.00000000E+00  0.00000000E+00  3.23902945E-01 -3.65528495E-01  0.00000000E+00
  0.00000000E+00  0.00000000E+00  2.09498933E-02  0.00000000E+00  0.00000000E+00
  0.00000000E+00 -6.39239184E-02  0.00000000E+00  0.00000000E+00  0.00000000E+00
  0.00000000E+00  0.00000000E+00 -3.75455057E-01 -1.37820017E-01  0.00000000E+00
  0.00000000E+00  0.00000000E+00 -2.63873134E-01  0.00000000E+00  0.00000000E+00
  0.00000000E+00  0.00000000E+00 -2.48914965E-01  0.00000000E+00  0.00000000E+00
  0.00000000E+00  0.00000000E+00  2.48914965E-01  0.00000000E+00  0.00000000E+00
  0.00000000E+00  0.00000000E+00  2.63873134E-01  0.00000000E+00  0.00000000E+00
 -3.46154919E-02  1.76301362E-01  0.00000000E+00 -2.58981662E-01 -9.63846781E-02
 -5.34925891E-01  0.00000000E+00  8.85970062E-01  1.66628967E-01 -3.29673579E-01
  2.41635251E-01 -6.50107599E-02  0.00000000E+00  0.00000000E+00  4.40965167E-01
 -9.47183573E-02 -1.59166630E-01  0.00000000E+00  1.43452807E-01  9.43367582E-02
  3.72963864E+00  0.00000000E+00  3.88242426E-01 -1.65277074E+00 -5.57881711E-01
  4.66426915E-01  2.59262659E-02  0.00000000E+00  0.00000000E+00  3.66264538E-01
 -3.01451033E-02 -1.90215326E-01  0.00000000E+00 -6.15523375E-03  3.88552330E-01
  1.63079577E+00  0.00000000E+00 -1.10344856E+00  1.15589204E+00 -1.35468791E-01
 -5.22828767E-02  1.32084283E-01  0.00000000E+00  0.00000000E+00 -5.99317059E-02
  3.46154919E-02 -1.76301362E-01  0.00000000E+00 -2.58981662E-01  9.63846781E-02
  5.34925891E-01  0.00000000E+00  8.85970062E-01 -1.66628967E-01  3.29673579E-01
 -2.41635251E-01  6.50107599E-02  0.00000000E+00  0.00000000E+00  4.40965167E-01
  3.01451033E-02  1.90215326E-01  0.00000000E+00 -6.15523375E-03 -3.88552330E-01
 -1.63079577E+00  0.00000000E+00 -1.10344856E+00 -1.15589204E+00  1.35468791E-01
  5.22828767E-02 -1.32084283E-01  0.00000000E+00  0.00000000E+00 -5.99317059E-02
  9.47183573E-02  1.59166630E-01  0.00000000E+00  1.43452807E-01 -9.43367582E-02
 -3.72963864E+00  0.00000000E+00  3.88242426E-01  1.65277074E+00  5.57881711E-01
 -4.66426915E-01 -2.59262659E-02  0.00000000E+00  0.00000000E+00  3.66264538E-01
 -1.16081865E-02  1.57011281E-01  0.00000000E+00 -1.46516976E-01  1.80604562E-01
  7.64478806E-02  2.63607827E-01  0.00000000E+00 -3.42781067E-02 -3.62068272E-01
 -7.64478806E-02 -2.63607827E-01  0.00000000E+00 -3.42781067E-02  3.62068272E-01
  1.16081865E-02 -1.57011281E-01  0.00000000E+00 -1.46516976E-01 -1.80604562E-01
  3.94120597E-04 -1.81835593E-01  0.00000000E+00 -1.55786081E-01 -2.74126649E-01
 -6.27543211E-03  0.00000000E+00 -1.39063202E-03 -4.98220852E-02  4.04822886E-02
  3.23982244E-02 -2.27746215E-01  0.00000000E+00  0.00000000E+00 -2.28608416E-01
  4.13530934E-03  2.76985604E-01  0.00000000E+00 -1.63056162E-02 -1.95917649E-01
 -6.42131547E-01  0.00000000E+00  2.53652276E-01  1.27278066E-01  2.07544066E-02
 -2.53990194E-01  3.51546613E-01  0.00000000E+00  0.00000000E+00  1.57893560E-01
 -1.92067561E-02 -1.49819312E-02  0.00000000E+00  2.40396121E-03 -2.56507952E-01
  6.15430038E-01  0.00000000E+00 -9.35456805E-02  2.52775009E-01 -1.14337864E-01
 -2.19881457E-02  8.94259452E-02  0.00000000E+00  0.00000000E+00  7.68078729E-01
  3.94120597E-04 -1.81835593E-01  0.00000000E+00  1.55786081E-01 -2.74126649E-01
 -6.27543211E-03  0.00000000E+00  1.39063202E-03 -4.98220852E-02  4.04822886E-02
  3.23982244E-02 -2.27746215E-01  0.00000000E+00  0.00000000E+00  2.28608416E-01
 -1.92067561E-02 -1.49819312E-02  0.00000000E+00 -2.40396121E-03 -2.56507952E-01
  6.15430038E-01  0.00000000E+00  9.35456805E-02  2.52775009E-01 -1.14337864E-01
 -2.19881457E-02  8.94259452E-02  0.00000000E+00  0.00000000E+00 -7.68078729E-01
  4.13530934E-03  2.76985604E-01  0.00000000E+00  1.63056162E-02 -1.95917649E-01
 -6.42131547E-01  0.00000000E+00 -2.53652276E-01  1.27278066E-01  2.07544066E-02
 -2.53990194E-01  3.51546613E-01  0.00000000E+00  0.00000000E+00 -1.57893560E-01
  2.79997350E-02  9.10953064E-02  0.00000000E+00 -2.51729524E-01 -1.36620841E-01
 -3.72969359E-02 -5.71500753E-02  0.00000000E+00  5.73849150E-02 -4.71060652E-01
 -3.72969359E-02 -5.71500753E-02  0.00000000E+00 -5.73849150E-02 -4.71060652E-01
  2.79997350E-02  9.10953064E-02  0.00000000E+00  2.51729524E-01 -1.36620841E-01
 -2.84533999E-02 -2.53283888E-01  0.00000000E+00  6.40537178E-01  4.75454014E-02
 -2.87051027E-01  0.00000000E+00  1.91471144E+00  1.12435966E+00 -1.79068511E-02
 -7.24730139E-01  5.33835509E-01  0.00000000E+00  0.00000000E+00  6.35026951E-01
  1.79032815E-02  1.99001845E-01  0.00000000E+00  1.03106114E-01 -2.68614893E-02
 -1.35499742E+00  0.00000000E+00 -1.45504085E+00 -1.13445003E-01  7.48178917E-02
  2.22616736E-01 -2.33638110E-01  0.00000000E+00  0.00000000E+00 -2.63372722E-01
  1.54123351E-02 -1.38661323E-01  0.00000000E+00  3.27277830E-01  1.18124362E-01
 -1.13199511E+00  0.00000000E+00  6.89008905E-01  1.26087978E+00  8.07134988E-02
 -9.05349687E-02 -1.05355308E-01  0.00000000E+00  0.00000000E+00 -2.73011844E-01
  2.84533999E-02  2.53283888E-01  0.00000000E+00  6.40537178E-01 -4.75454014E-02
  2.87051027E-01  0.00000000E+00  1.91471144E+00 -1.12435966E+00  1.79068511E-02
  7.24730139E-01 -5.33835509E-01  0.00000000E+00  0.00000000E+00  6.35026951E-01
 -1.54123351E-02  1.38661323E-01  0.00000000E+00  3.27277830E-01 -1.18124362E-01
  1.13199511E+00  0.00000000E+00  6.89008905E-01 -1.26087978E+00 -8.07134988E-02
  9.05349687E-02  1.05355308E-01  0.00000000E+00  0.00000000E+00 -2.73011844E-01
 -1.79032815E-02 -1.99001845E-01  0.00000000E+00  1.03106114E-01  2.68614893E-02
  1.35499742E+00  0.00000000E+00 -1.45504085E+00  1.13445003E-01 -7.48178917E-02
 -2.22616736E-01  2.33638110E-01  0.00000000E+00  0.00000000E+00 -2.63372722E-01
 -1.32542878E-02 -6.63125270E-02  0.00000000E+00  3.26496249E-01  1.62717511E-01
 -3.96912383E-02 -2.53869570E-01  0.00000000E+00  1.23687220E-01  1.59556446E-02
  3.96912383E-02  2.53869570E-01  0.00000000E+00  1.23687220E-01 -1.59556446E-02
  1.32542878E-02  6.63125270E-02  0.00000000E+00  3.26496249E-01 -1.62717511E-01
 -7.33744190E-02  1.22304208E-01  0.00000000E+00 -4.55911448E-01  5.11909259E-02
  4.60845617E+00  0.00000000E+00 -6.00861681E-01  1.38139493E+00 -5.14694011E-01
  6.09228365E-01 -2.26300905E-01  0.00000000E+00  0.00000000E+00  3.41714586E-01
  8.52047059E-02  1.62648739E-01  0.00000000E+00  6.03967285E-02  4.70946579E-02
 -4.02509205E+00  0.00000000E+00 -1.32727025E+00  1.57572953E+00  4.16811628E-01
 -1.07054401E-01 -1.50887869E-01  0.00000000E+00  0.00000000E+00 -3.29883328E-01
  9.56289890E-02 -8.63109167E-02  0.00000000E+00 -1.27659569E-01 -3.29275595E-02
 -3.78793849E+00  0.00000000E+00  1.92160291E+00  2.83486135E-01  5.03506829E-01
 -1.78674936E-01 -2.53392427E-01  0.00000000E+00  0.00000000E+00  1.43603278E-01
  7.33744190E-02 -1.22304208E-01  0.00000000E+00 -4.55911448E-01 -5.11909259E-02
 -4.60845617E+00  0.00000000E+00 -6.00861681E-01 -1.38139493E+00  5.14694011E-01
 -6.09228365E-01  2.26300905E-01  0.00000000E+00  0.00000000E+00  3.41714586E-01
 -9.56289890E-02  8.63109167E-02  0.00000000E+00 -1.27659569E-01  3.29275595E-02
  3.78793849E+00  0.00000000E+00  1.92160291E+00 -2.83486135E-01 -5.03506829E-01
  1.78674936E-01  2.53392427E-01  0.00000000E+00  0.00000000E+00  1.43603278E-01
 -8.52047059E-02 -1.62648739E-01  0.00000000E+00  6.03967285E-02 -4.70946579E-02
  4.02509205E+00  0.00000000E+00 -1.32727025E+00 -1.57572953E+00 -4.16811628E-01
  1.07054401E-01  1.50887869E-01  0.00000000E+00  0.00000000E+00 -3.29883328E-01
 -3.07282608E-02 -3.11584620E-01  0.00000000E+00  1.83366355E-01 -1.48658805E-02
  1.75436923E-01 -1.48996926E-01  0.00000000E+00 -5.31401785E-01 -1.28277237E-01
 -1.75436923E-01  1.48996926E-01  0.00000000E+00 -5.31401785E-01  1.28277237E-01
  3.07282608E-02  3.11584620E-01  0.00000000E+00  1.83366355E-01  1.48658805E-02
 -1.00641788E-02  6.93562560E-02  0.00000000E+00  1.57053994E-02  2.27281917E-02
 -1.56314524E-02  0.00000000E+00 -3.56613320E-02 -5.06731644E-03 -2.71392509E-02
 -1.21654991E-02 -4.75038892E-02  0.00000000E+00  0.00000000E+00  7.60991675E-03
 -3.80334752E-02  3.59145851E-01  0.00000000E+00 -1.94341730E-01  4.45215573E-01
  3.06327499E-01  0.00000000E+00 -1.60269797E-01  3.55433336E-01 -2.33328203E-01
 -8.92365944E-02  2.89657793E-01  0.00000000E+00  0.00000000E+00 -4.20775682E-01
 -2.67818082E-02  1.82946807E-01  0.00000000E+00  2.17731544E-01  5.58601732E-02
  3.51215069E-01  0.00000000E+00  2.73181376E-02  1.07058249E-02 -1.51813144E-01
  2.59746380E-01 -1.34007599E-01  0.00000000E+00  0.00000000E+00 -5.32322283E-02
 -1.00641788E-02  6.93562560E-02  0.00000000E+00 -1.57053994E-02  2.27281917E-02
 -1.56314524E-02  0.00000000E+00  3.56613320E-02 -5.06731644E-03 -2.71392509E-02
 -1.21654991E-02 -4.75038892E-02  0.00000000E+00  0.00000000E+00 -7.60991675E-03
 -2.67818082E-02  1.82946807E-01  0.00000000E+00 -2.17731544E-01  5.58601732E-02
  3.51215069E-01  0.00000000E+00 -2.73181376E-02  1.07058249E-02 -1.51813144E-01
  2.59746380E-01 -1.34007599E-01  0.00000000E+00  0.00000000E+00  5.32322283E-02
 -3.80334752E-02  3.59145851E-01  0.00000000E+00  1.94341730E-01  4.45215573E-01
  3.06327499E-01  0.00000000E+00  1.60269797E-01  3.55433336E-01 -2.33328203E-01
 -8.92365944E-02  2.89657793E-01  0.00000000E+00  0.00000000E+00  4.20775682E-01
 -5.06519143E-01 -4.80259768E-01  0.00000000E+00 -4.32603878E-01  7.74212086E-01
 -2.46413671E-01 -1.78376171E-01  0.00000000E+00  4.37717745E-01 -3.78065538E-03
 -2.46413671E-01 -1.78376171E-01  0.00000000E+00 -4.37717745E-01 -3.78065538E-03
 -5.06519143E-01 -4.80259768E-01  0.00000000E+00  4.32603878E-01  7.74212086E-01
  2.99235249E-02  2.14068885E-02  0.00000000E+00 -2.74514703E-01 -1.41684541E-01
 -7.55940324E-01  0.00000000E+00  9.15795526E-02 -3.12965181E-01  1.31038341E-01
  2.30022400E-01 -2.65489631E-01  0.00000000E+00  0.00000000E+00 -2.91380416E-01
  1.34480110E-02 -1.61531451E-01  0.00000000E+00  4.13690100E-01 -7.08156880E-03
  2.12963101E-01  0.00000000E+00 -3.91099632E-01 -8.24568841E-01  9.39070373E-02
  5.35932826E-01 -5.53044511E-01  0.00000000E+00  0.00000000E+00 -1.43702755E-01
 -3.94018333E-02  9.94585750E-02  0.00000000E+00  2.04239245E-01 -2.62779012E-01
  1.40424021E+00  0.00000000E+00 -2.03248135E-01  2.85546579E-01 -2.18180610E-01
  2.23932064E-01 -1.00812464E-01  0.00000000E+00  0.00000000E+00  5.68959796E-01
 -2.99235249E-02 -2.14068885E-02  0.00000000E+00 -2.74514703E-01  1.41684541E-01
  7.55940324E-01  0.00000000E+00  9.15795526E-02  3.12965181E-01 -1.31038341E-01
 -2.30022400E-01  2.65489631E-01  0.00000000E+00  0.00000000E+00 -2.91380416E-01
  3.94018333E-02 -9.94585750E-02  0.00000000E+00  2.04239245E-01  2.62779012E-01
 -1.40424021E+00  0.00000000E+00 -2.03248135E-01 -2.85546579E-01  2.18180610E-01
 -2.23932064E-01  1.00812464E-01  0.00000000E+00  0.00000000E+00  5.68959796E-01
 -1.34480110E-02  1.61531451E-01  0.00000000E+00  4.13690100E-01  7.08156880E-03
 -2.12963101E-01  0.00000000E+00 -3.91099632E-01  8.24568841E-01 -9.39070373E-02
 -5.35932826E-01  5.53044511E-01  0.00000000E+00  0.00000000E+00 -1.43702755E-01
  2.30363514E-01  2.85319769E-01  0.00000000E+00  4.43438257E-01 -1.34070126E-01
 -2.68951469E-01 -1.91102180E-01  0.00000000E+00  4.15189656E-01 -2.93810955E-01
  2.68951469E-01  1.91102180E-01  0.00000000E+00  4.15189656E-01  2.93810955E-01
 -2.30363514E-01 -2.85319769E-01  0.00000000E+00  4.43438257E-01  1.34070126E-01
 -4.35603650E-02  2.67954377E-01  0.00000000E+00 -4.27582646E-02  6.66605053E-02
  1.64895363E+00  0.00000000E+00 -4.61051630E-01  2.83813047E-01 -2.54187245E-01
  2.01542718E-01 -1.39603264E-01  0.00000000E+00  0.00000000E+00  4.66988861E-01
  6.21341121E-02 -2.41816989E-01  0.00000000E+00  7.23002126E-02 -3.45034362E-01
 -1.33395515E+00  0.00000000E+00  1.66134072E-01  3.99466726E-01  3.43051632E-01
 -1.62695612E-01  2.94688079E-02  0.00000000E+00  0.00000000E+00  5.35871167E-01
 -1.45373138E-04  2.95499235E-01  0.00000000E+00  2.35473677E-01  2.58799763E-01
 -1.07339947E+00  0.00000000E+00  7.67087641E-01 -1.92448962E-01 -1.90953254E-02
  3.16940366E-01 -3.53900473E-01  0.00000000E+00  0.00000000E+00 -2.98531548E-01
  4.35603650E-02 -2.67954377E-01  0.00000000E+00 -4.27582646E-02 -6.66605053E-02
 -1.64895363E+00  0.00000000E+00 -4.61051630E-01 -2.83813047E-01  2.54187245E-01
 -2.01542718E-01  1.39603264E-01  0.00000000E+00  0.00000000E+00  4.66988861E-01
  1.45373138E-04 -2.95499235E-01  0.00000000E+00  2.35473677E-01 -2.58799763E-01
  1.07339947E+00  0.00000000E+00  7.67087641E-01  1.92448962E-01  1.90953254E-02
 -3.16940366E-01  3.53900473E-01  0.00000000E+00  0.00000000E+00 -2.98531548E-01
 -6.21341121E-02  2.41816989E-01  0.00000000E+00  7.23002126E-02  3.45034362E-01
  1.33395515E+00  0.00000000E+00  1.66134072E-01 -3.99466726E-01 -3.43051632E-01
  1.62695612E-01 -2.94688079E-02  0.00000000E+00  0.00000000E+00  5.35871167E-01
  3.85644450E-01  2.51140984E-01  0.00000000E+00  9.67469478E-02 -6.77461728E-01
 -2.67173773E-01 -3.02387373E-01  0.00000000E+00  3.92525968E-01  8.86237431E-02
  2.67173773E-01  3.02387373E-01  0.00000000E+00  3.92525968E-01 -8.86237431E-02
 -3.85644450E-01 -2.51140984E-01  0.00000000E+00  9.67469478E-02  6.77461728E-01
 -1.93747370E-02  1.37743392E-01  0.00000000E+00  8.24983121E-02 -1.68107410E-02
 -1.74886891E-01  0.00000000E+00 -1.45849451E-01 -9.19100021E-02 -6.03680814E-02
  7.47582369E-02 -2.38758498E-01  0.00000000E+00  0.00000000E+00  2.53814435E-02
  3.25963635E-02 -1.89441020E-01  0.00000000E+00  1.75944594E-03 -2.42993308E-01
 -3.76795302E-01  0.00000000E+00  1.67446994E-01 -1.22787040E-01  1.86807579E-01
  2.07754400E-01 -2.28717268E-01  0.00000000E+00  0.00000000E+00  2.75577511E-01
 -8.84609533E-02  4.75248638E-01  0.00000000E+00  4.33149948E-01 -5.36957019E-02
  8.57631181E-01  0.00000000E+00  2.35279994E-01 -1.92289400E-02 -4.75656826E-01
  5.65442850E-01 -6.18419792E-01  0.00000000E+00  0.00000000E+00  4.43501431E-02
 -1.93747370E-02  1.37743392E-01  0.00000000E+00 -8.24983121E-02 -1.68107410E-02
 -1.74886891E-01  0.00000000E+00  1.45849451E-01 -9.19100021E-02 -6.03680814E-02
  7.47582369E-02 -2.38758498E-01  0.00000000E+00  0.00000000E+00 -2.53814435E-02
 -8.84609533E-02  4.75248638E-01  0.00000000E+00 -4.33149948E-01 -5.36957019E-02
  8.57631181E-01  0.00000000E+00 -2.35279994E-01 -1.92289400E-02 -4.75656826E-01
  5.65442850E-01 -6.18419792E-01  0.00000000E+00  0.00000000E+00 -4.43501431E-02
  3.25963635E-02 -1.89441020E-01  0.00000000E+00 -1.75944594E-03 -2.42993308E-01
 -3.76795302E-01  0.00000000E+00 -1.67446994E-01 -1.22787040E-01  1.86807579E-01
  2.07754400E-01 -2.28717268E-01  0.00000000E+00  0.00000000E+00 -2.75577511E-01
  2.94799577E-01  2.36236811E-01  0.00000000E+00  2.63148548E-01 -3.20227012E-01
 -5.63581108E-01 -4.19642764E-01  0.00000000E+00  7.97426338E-01 -1.21593333E-03
 -5.63581108E-01 -4.19642764E-01  0.00000000E+00 -7.97426338E-01 -1.21593333E-03
  2.94799577E-01  2.36236811E-01  0.00000000E+00 -2.63148548E-01 -3.20227012E-01
  6.70543787E-02 -5.29271974E-01  0.00000000E+00  1.07000441E-01  3.74059547E-02
 -8.18719853E-01  0.00000000E+00  6.07142205E-01  1.85850440E-01  3.43989657E-01
 -1.58027252E-01  4.52966741E-01  0.00000000E+00  0.00000000E+00 -2.38181376E-01
  4.17807200E-02 -1.19442410E-01  0.00000000E+00  1.89778217E-01 -2.89811713E-01
 -6.40066229E-01  0.00000000E+00  2.29386488E-02 -1.89869457E-01  2.15607734E-01
  4.54902245E-01 -3.33266917E-01  0.00000000E+00  0.00000000E+00  6.69878879E-01
  1.01135472E-01 -5.16811535E-01  0.00000000E+00 -2.95503589E-01  6.86893528E-02
 -8.03873399E-01  0.00000000E+00 -1.18572995E-01  9.90627848E-02  4.49163236E-01
 -3.30690693E-01  8.47566346E-01  0.00000000E+00  0.00000000E+00 -2.17267333E-02
 -6.70543787E-02  5.29271974E-01  0.00000000E+00  1.07000441E-01 -3.74059547E-02
  8.18719853E-01  0.00000000E+00  6.07142205E-01 -1.85850440E-01 -3.43989657E-01
  1.58027252E-01 -4.52966741E-01  0.00000000E+00  0.00000000E+00 -2.38181376E-01
 -1.01135472E-01  5.16811535E-01  0.00000000E+00 -2.95503589E-01 -6.86893528E-02
  8.03873399E-01  0.00000000E+00 -1.18572995E-01 -9.90627848E-02 -4.49163236E-01
  3.30690693E-01 -8.47566346E-01  0.00000000E+00  0.00000000E+00 -2.17267333E-02
 -4.17807200E-02  1.19442410E-01  0.00000000E+00  1.89778217E-01  2.89811713E-01
  6.40066229E-01  0.00000000E+00  2.29386488E-02  1.89869457E-01 -2.15607734E-01
 -4.54902245E-01  3.33266917E-01  0.00000000E+00  0.00000000E+00  6.69878879E-01
  4.69945906E-01  2.69277879E-01  0.00000000E+00  2.74339801E-01 -4.67881121E-01
  3.95286517E-01  2.59705698E-01  0.00000000E+00 -4.71638870E-01 -1.70260046E-02
 -3.95286517E-01 -2.59705698E-01  0.00000000E+00 -4.71638870E-01  1.70260046E-02
 -4.69945906E-01 -2.69277879E-01  0.00000000E+00  2.74339801E-01  4.67881121E-01
 -1.57820995E-01  1.22314114E+00  0.00000000E+00 -2.79980161E-02  2.15396312E-02
  2.11990861E-01  0.00000000E+00  2.47513992E-02  2.56992290E-02 -6.32518190E-01
 -6.67924968E-01 -5.75234905E-01  0.00000000E+00  0.00000000E+00  3.15186696E-02
 -2.16416461E-01  1.44589956E+00  0.00000000E+00  7.88820335E-02 -8.58864322E-02
  3.97819666E-01  0.00000000E+00 -9.40294494E-03  9.88029694E-03 -8.28719354E-01
 -8.00011206E-01 -8.92867254E-01  0.00000000E+00  0.00000000E+00  7.64713290E-02
 -1.76386070E-01  1.21574485E+00  0.00000000E+00 -1.53227254E-01  1.71563041E-02
  2.24322852E-01  0.00000000E+00  3.83128046E-02  1.06710532E-02 -6.63294669E-01
 -8.65453699E-01 -5.53907979E-01  0.00000000E+00  0.00000000E+00 -4.35215789E-02
 -1.57820995E-01  1.22314114E+00  0.00000000E+00  2.79980161E-02  2.15396312E-02
  2.11990861E-01  0.00000000E+00 -2.47513992E-02  2.56992290E-02 -6.32518190E-01
 -6.67924968E-01 -5.75234905E-01  0.00000000E+00  0.00000000E+00 -3.15186696E-02
 -1.76386070E-01  1.21574485E+00  0.00000000E+00  1.53227254E-01  1.71563041E-02
  2.24322852E-01  0.00000000E+00 -3.83128046E-02  1.06710532E-02 -6.63294669E-01
 -8.65453699E-01 -5.53907979E-01  0.00000000E+00  0.00000000E+00  4.35215789E-02
 -2.16416461E-01  1.44589956E+00  0.00000000E+00 -7.88820335E-02 -8.58864322E-02
  3.97819666E-01  0.00000000E+00  9.40294494E-03  9.88029694E-03 -8.28719354E-01
 -8.00011206E-01 -8.92867254E-01  0.00000000E+00  0.00000000E+00 -7.64713290E-02
  1.62772967E-01 -1.27223394E-01  0.00000000E+00  5.83419144E-02 -1.21157236E-01
  2.01783330E-01 -1.01219841E-01  0.00000000E+00 -1.79690209E-01  1.05015326E-02
  2.01783330E-01 -1.01219841E-01  0.00000000E+00  1.79690209E-01  1.05015326E-02
  1.62772967E-01 -1.27223394E-01  0.00000000E+00 -5.83419144E-02 -1.21157236E-01
 -2.62786685E-01  1.72548748E+00  0.00000000E+00 -1.22042384E-01 -1.09359944E-01
  7.96570151E-01  0.00000000E+00  4.41019066E-02  2.41423673E-01 -1.03524953E+00
 -1.06330640E+00 -9.81373788E-01  0.00000000E+00  0.00000000E+00 -7.03958517E-02
  2.11603289E-01 -1.25874961E+00  0.00000000E+00 -7.94615357E-02  1.06356619E-02
 -5.37063744E-01  0.00000000E+00 -3.36967132E-02  1.58883771E-01  8.09343940E-01
  7.32368756E-01  9.07555794E-01  0.00000000E+00  0.00000000E+00 -4.25360930E-02
  9.16964934E-03  1.40893277E-02  0.00000000E+00 -5.51589647E-02 -1.74076948E-01
 -2.32574087E-01  0.00000000E+00  8.92055558E-02  1.48549287E-01  3.62081339E-02
 -5.24544880E-02  8.92413993E-02  0.00000000E+00  0.00000000E+00  1.39178917E-01
 -2.62786685E-01  1.72548748E+00  0.00000000E+00  1.22042384E-01 -1.09359944E-01
  7.96570151E-01  0.00000000E+00 -4.41019066E-02  2.41423673E-01 -1.03524953E+00
 -1.06330640E+00 -9.81373788E-01  0.00000000E+00  0.00000000E+00  7.03958517E-02
  9.16964934E-03  1.40893277E-02  0.00000000E+00  5.51589647E-02 -1.74076948E-01
 -2.32574087E-01  0.00000000E+00 -8.92055558E-02  1.48549287E-01  3.62081339E-02
 -5.24544880E-02  8.92413993E-02  0.00000000E+00  0.00000000E+00 -1.39178917E-01
  2.11603289E-01 -1.25874961E+00  0.00000000E+00  7.94615357E-02  1.06356619E-02
 -5.37063744E-01  0.00000000E+00  3.36967132E-02  1.58883771E-01  8.09343940E-01
  7.32368756E-01  9.07555794E-01  0.00000000E+00  0.00000000E+00  4.25360930E-02
 -1.68576364E-01  3.57843037E-02  0.00000000E+00 -7.46541419E-02  1.26844252E-01
  4.70895544E-02 -1.19134514E-02  0.00000000E+00 -4.65674197E-02 -4.90920605E-03
  4.70895544E-02 -1.19134514E-02  0.00000000E+00  4.65674197E-02 -4.90920605E-03
 -1.68576364E-01  3.57843037E-02  0.00000000E+00  7.46541419E-02  1.26844252E-01
 -1.53374832E-01  6.83310410E-01  0.00000000E+00  2.78948541E-01  6.36519143E-02
  9.14545976E-01  0.00000000E+00 -2.44734377E-01  2.17165406E-01 -5.39393746E-01
 -7.65736658E-01 -3.45617486E-01  0.00000000E+00  0.00000000E+00 -7.36306310E-02
  1.57697668E-01 -9.01716917E-01  0.00000000E+00  1.55350953E-01  5.09396979E-02
 -7.68029223E-01  0.00000000E+00 -1.94549944E-01  1.25420919E-01  6.06519338E-01
  7.80191363E-01  4.46402386E-01  0.00000000E+00  0.00000000E+00  1.88854795E-02
 -2.49816925E-01  1.59652424E+00  0.00000000E+00 -1.49402164E-01 -1.13549383E-02
  2.52740071E-01  0.00000000E+00 -2.98176663E-03  1.16782860E-02 -9.43554977E-01
 -1.31638877E+00 -7.49831257E-01  0.00000000E+00  0.00000000E+00  5.26339716E-03
  1.53374832E-01 -6.83310410E-01  0.00000000E+00  2.78948541E-01 -6.36519143E-02
 -9.14545976E-01  0.00000000E+00 -2.44734377E-01 -2.17165406E-01  5.39393746E-01
  7.65736658E-01  3.45617486E-01  0.00000000E+00  0.00000000E+00 -7.36306310E-02
  2.49816925E-01 -1.59652424E+00  0.00000000E+00 -1.49402164E-01  1.13549383E-02
 -2.52740071E-01  0.00000000E+00 -2.98176663E-03 -1.16782860E-02  9.43554977E-01
  1.31638877E+00  7.49831257E-01  0.00000000E+00  0.00000000E+00  5.26339716E-03
 -1.57697668E-01  9.01716917E-01  0.00000000E+00  1.55350953E-01 -5.09396979E-02
  7.68029223E-01  0.00000000E+00 -1.94549944E-01 -1.25420919E-01 -6.06519338E-01
 -7.80191363E-01 -4.46402386E-01  0.00000000E+00  0.00000000E+00  1.88854795E-02
 -3.37167790E-02  5.33162083E-02  0.00000000E+00  5.35585100E-03  1.73366209E-02
  3.31979131E-01 -6.05600382E-02  0.00000000E+00 -3.21207523E-01 -2.86641860E-03
 -3.31979131E-01  6.05600382E-02  0.00000000E+00 -3.21207523E-01  2.86641860E-03
  3.37167790E-02 -5.33162083E-02  0.00000000E+00  5.35585100E-03 -1.73366209E-02
 -2.79632948E-01  1.24308045E+00  0.00000000E+00  3.36651461E-01 -8.51437596E-02
  2.72879768E+00  0.00000000E+00 -5.89797810E-01  5.88445334E-01 -9.34593007E-01
 -1.40825096E+00 -9.62635411E-01  0.00000000E+00  0.00000000E+00 -2.26271056E-01
 -2.11125991E-01  1.31415043E+00  0.00000000E+00 -5.21716116E-02 -4.96522115E-02
  7.84249238E-01  0.00000000E+00  1.75382174E-01 -1.12866524E-01 -7.67034581E-01
 -1.01550697E+00 -1.01889045E+00  0.00000000E+00  0.00000000E+00  1.16866742E-01
  3.65086184E-02 -9.32089816E-02  0.00000000E+00 -8.23043076E-02 -2.07722156E-01
 -7.25913195E-01  0.00000000E+00  3.65626169E-01  1.43407884E-01  1.30495439E-01
  2.96691826E-02  2.37639697E-01  0.00000000E+00  0.00000000E+00  2.11571468E-01
  2.79632948E-01 -1.24308045E+00  0.00000000E+00  3.36651461E-01  8.51437596E-02
 -2.72879768E+00  0.00000000E+00 -5.89797810E-01 -5.88445334E-01  9.34593007E-01
  1.40825096E+00  9.62635411E-01  0.00000000E+00  0.00000000E+00 -2.26271056E-01
 -3.65086184E-02  9.32089816E-02  0.00000000E+00 -8.23043076E-02  2.07722156E-01
  7.25913195E-01  0.00000000E+00  3.65626169E-01 -1.43407884E-01 -1.30495439E-01
 -2.96691826E-02 -2.37639697E-01  0.00000000E+00  0.00000000E+00  2.11571468E-01
  2.11125991E-01 -1.31415043E+00  0.00000000E+00 -5.21716116E-02  4.96522115E-02
 -7.84249238E-01  0.00000000E+00  1.75382174E-01  1.12866524E-01  7.67034581E-01
  1.01550697E+00  1.01889045E+00  0.00000000E+00  0.00000000E+00  1.16866742E-01
  2.30482842E-01 -2.82981910E-02  0.00000000E+00  1.22785257E-01 -2.16994056E-01
  3.54897314E-02 -4.51427569E-02  0.00000000E+00 -5.20748615E-02 -2.86358202E-02
 -3.54897314E-02  4.51427569E-02  0.00000000E+00 -5.20748615E-02  2.86358202E-02
 -2.30482842E-01  2.82981910E-02  0.00000000E+00  1.22785257E-01  2.16994056E-01
  1.13398594E-01 -7.17890596E-01  0.00000000E+00  1.11170739E-01  1.67919374E-01
 -8.37789493E-01  0.00000000E+00 -7.90742092E-02 -2.63912514E-01  4.24047449E-01
  4.90066858E-01  5.92802714E-01  0.00000000E+00  0.00000000E+00  1.18475069E-01
  1.46332107E-01 -8.92258150E-01  0.00000000E+00 -1.17775689E-01 -6.43023916E-02
 -8.55806813E-01  0.00000000E+00  2.50990647E-02  2.86961774E-01  5.33196605E-01
  5.69549445E-01  8.26463912E-01  0.00000000E+00  0.00000000E+00  3.65044794E-02
 -2.79867670E-01  1.63079462E+00  0.00000000E+00  2.52427756E-02  4.12274749E-03
  1.68984661E+00  0.00000000E+00 -5.66474004E-01 -2.04064462E-03 -1.00615702E+00
 -1.40638553E+00 -1.23405133E+00  0.00000000E+00  0.00000000E+00 -4.60593363E-03
  1.13398594E-01 -7.17890596E-01  0.00000000E+00 -1.11170739E-01  1.67919374E-01
 -8.37789493E-01  0.00000000E+00  7.90742092E-02 -2.63912514E-01  4.24047449E-01
  4.90066858E-01  5.92802714E-01  0.00000000E+00  0.00000000E+00 -1.18475069E-01
 -2.79867670E-01  1.63079462E+00  0.00000000E+00 -2.52427756E-02  4.12274749E-03
  1.68984661E+00  0.00000000E+00  5.66474004E-01 -2.04064462E-03 -1.00615702E+00
 -1.40638553E+00 -1.23405133E+00  0.00000000E+00  0.00000000E+00  4.60593363E-03
  1.46332107E-01 -8.92258150E-01  0.00000000E+00  1.17775689E-01 -6.43023916E-02
 -8.55806813E-01  0.00000000E+00 -2.50990647E-02  2.86961774E-01  5.33196605E-01
  5.69549445E-01  8.26463912E-01  0.00000000E+00  0.00000000E+00 -3.65044794E-02
 -1.44031343E-01  1.34970578E-02  0.00000000E+00 -8.68487620E-02  1.29128391E-01
  2.81408200E-01  9.27108273E-03  0.00000000E+00 -2.92228768E-01  4.27810444E-03
  2.81408200E-01  9.27108273E-03  0.00000000E+00  2.92228768E-01  4.27810444E-03
 -1.44031343E-01  1.34970578E-02  0.00000000E+00  8.68487620E-02  1.29128391E-01
 -1.89479049E-01  7.54539441E-01  0.00000000E+00  1.75106339E-01 -1.31424391E-01
  3.38401857E+00  0.00000000E+00 -6.04447868E-01  8.41110116E-01 -5.86154537E-01
 -9.60316967E-01 -7.89431668E-01  0.00000000E+00  0.00000000E+00 -2.02910515E-01
  2.16857804E-01 -1.16428103E+00  0.00000000E+00  2.78791983E-02 -2.85624039E-02
 -2.89494080E+00  0.00000000E+00 -5.64826246E-01  1.09388462E+00  7.26054043E-01
  1.08559882E+00  1.09876022E+00  0.00000000E+00  0.00000000E+00 -7.99374319E-03
  2.15320231E-01 -1.10070566E+00  0.00000000E+00 -7.96525682E-02 -3.52857344E-02
 -2.83103207E+00  0.00000000E+00  1.31106446E+00 -4.21408096E-02  7.14897391E-01
  1.09250151E+00  1.06222219E+00  0.00000000E+00  0.00000000E+00  3.30637869E-02
  1.89479049E-01 -7.54539441E-01  0.00000000E+00  1.75106339E-01  1.31424391E-01
 -3.38401857E+00  0.00000000E+00 -6.04447868E-01 -8.41110116E-01  5.86154537E-01
  9.60316967E-01  7.89431668E-01  0.00000000E+00  0.00000000E+00 -2.02910515E-01
 -2.15320231E-01  1.10070566E+00  0.00000000E+00 -7.96525682E-02  3.52857344E-02
  2.83103207E+00  0.00000000E+00  1.31106446E+00  4.21408096E-02 -7.14897391E-01
 -1.09250151E+00 -1.06222219E+00  0.00000000E+00  0.00000000E+00  3.30637869E-02
 -2.16857804E-01  1.16428103E+00  0.00000000E+00  2.78791983E-02  2.85624039E-02
  2.89494080E+00  0.00000000E+00 -5.64826246E-01 -1.09388462E+00 -7.26054043E-01
 -1.08559882E+00 -1.09876022E+00  0.00000000E+00  0.00000000E+00 -7.99374319E-03
 -2.34777558E-01 -1.63186530E-01  0.00000000E+00 -1.15992887E-01  2.09035814E-01
 -2.34077802E-01 -1.85787859E-01  0.00000000E+00  2.21132333E-01 -9.55420169E-03
  2.34077802E-01  1.85787859E-01  0.00000000E+00  2.21132333E-01  9.55420169E-03
  2.34777558E-01  1.63186530E-01  0.00000000E+00 -1.15992887E-01 -2.09035814E-01
Orthonormal basis                          R   N=       12100
  1.07971376E-02  5.78151148E-02  0.00000000E+00 -1.32921947E-02  2.42576842E-02
  7.95923466E-02  0.00000000E+00 -2.86836693E-02  5.92422463E-02  3.91193261E-02
  4.96450622E-02  4.75417020E-02  0.00000000E+00  0.00000000E+00  1.17320069E-03
  1.09473723E-02  5.98047218E-02  0.00000000E+00  1.18349243E-02 -2.01456644E-02
  8.37193283E-02  0.00000000E+00  3.11486712E-02 -5.18265327E-02  4.04302410E-02
  5.07227689E-02  5.02716280E-02  0.00000000E+00  0.00000000E+00  2.01474876E-04
  1.00844220E-02  5.52978772E-02  0.00000000E+00 -2.48923489E-02  1.71818869E-03
  7.72019620E-02  0.00000000E+00 -6.20616153E-02  5.34649049E-03  3.72150379E-02
  4.79832765E-02  4.56115888E-02  0.00000000E+00  0.00000000E+00  1.39565125E-04
  1.07971376E-02  5.78151148E-02  0.00000000E+00  1.32921947E-02  2.42576842E-02
  7.95923466E-02  0.00000000E+00  2.86836693E-02  5.92422463E-02  3.91193261E-02
  4.96450622E-02  4.75417020E-02  0.00000000E+00  0.00000000E+00 -1.17320069E-03
  1.00844220E-02  5.52978772E-02  0.00000000E+00  2.48923489E-02  1.71818869E-03
  7.72019620E-02  0.00000000E+00  6.20616153E-02  5.34649049E-03  3.72150379E-02
  4.79832765E-02  4.56115888E-02  0.00000000E+00  0.00000000E+00 -1.39565125E-04
  1.09473723E-02  5.98047218E-02  0.00000000E+00 -1.18349243E-02 -2.01456644E-02
  8.37193283E-02  0.00000000E+00 -3.11486712E-02 -5.18265327E-02  4.04302410E-02
  5.07227689E-02  5.02716280E-02  0.00000000E+00  0.00000000E+00 -2.01474876E-04
  1.28276987E-02  3.39791593E-02  0.00000000E+00  5.15952142E-03 -9.21403662E-03
  1.05557471E-02  2.91321223E-02  0.00000000E+00 -9.37039654E-03  4.01136249E-04
  1.05557471E-02  2.91321223E-02  0.00000000E+00  9.37039654E-03  4.01136249E-04
  1.28276987E-02  3.39791593E-02  0.00000000E+00 -5.15952142E-03 -9.21403662E-03
 -1.80193406E-02 -8.67599970E-02  0.00000000E+00  2.52550982E-02 -2.02925158E-04
 -9.02069647E-02  0.00000000E+00  3.88170783E-02  2.24141644E-02 -6.10489704E-02
 -7.90243101E-02 -6.12448431E-02  0.00000000E+00  0.00000000E+00 -4.50411542E-03
  1.71752270E-02  8.47187157E-02  0.00000000E+00  1.73105704E-02  1.76374693E-02
  9.07344953E-02  0.00000000E+00  3.36535777E-02  5.32699358E-02  5.93616495E-02
  7.63553017E-02  6.16073593E-02  0.00000000E+00  0.00000000E+00  1.97100819E-03
 -1.53192953E-03 -7.02099278E-03  0.00000000E+00  5.46998791E-03  3.87782386E-02
 -6.14981889E-03  0.00000000E+00  1.00892869E-02  9.13305931E-02 -5.03711606E-03
 -7.53520263E-03 -3.61124228E-03  0.00000000E+00  0.00000000E+00 -2.21985550E-02
 -1.80193406E-02 -8.67599970E-02  0.00000000E+00 -2.52550982E-02 -2.02925158E-04
 -9.02069647E-02  0.00000000E+00 -3.88170783E-02  2.24141644E-02 -6.10489704E-02
 -7.90243101E-02 -6.12448431E-02  0.00000000E+00  0.00000000E+00  4.50411542E-03
 -1.53192953E-03 -7.02099278E-03  0.00000000E+00 -5.46998791E-03  3.87782386E-02
 -6.14981889E-03  0.00000000E+00 -1.00892869E-02  9.13305931E-02 -5.03711606E-03
 -7.53520263E-03 -3.61124228E-03  0.00000000E+00  0.00000000E+00  2.21985550E-02
  1.71752270E-02  8.47187157E-02  0.00000000E+00 -1.73105704E-02  1.76374693E-02
  9.07344953E-02  0.00000000E+00 -3.36535777E-02  5.32699358E-02  5.93616495E-02
  7.63553017E-02  6.16073593E-02  0.00000000E+00  0.00000000E+00 -1.97100819E-03
  4.19199455E-02  7.16494379E-02  0.00000000E+00  1.39326736E-02 -1.81165642E-02
 -3.65991907E-04 -2.84592408E-04  0.00000000E+00  1.21417438E-03  4.14058638E-03
 -3.65991907E-04 -2.84592408E-04  0.00000000E+00 -1.21417438E-03  4.14058638E-03
  4.19199455E-02  7.16494379E-02  0.00000000E+00 -1.39326736E-02 -1.81165642E-02
 -1.38309674E-02 -5.35065629E-02  0.00000000E+00  6.16583129E-02  3.02123660E-02
 -3.65735718E-02  0.00000000E+00  8.85754382E-02  5.89060033E-02 -4.16487935E-02
 -4.58396343E-02 -3.25080545E-02  0.00000000E+00  0.00000000E+00  1.55128549E-02
 -9.33724170E-03 -3.61680993E-02  0.00000000E+00 -5.07528511E-02 -3.80256149E-02
 -2.51404128E-02  0.00000000E+00 -8.33257762E-02 -6.60419029E-02 -2.85105600E-02
 -3.07845546E-02 -2.19008469E-02  0.00000000E+00  0.00000000E+00  1.83090867E-02
  2.42770447E-02  1.00801537E-01  0.00000000E+00  4.40995443E-02  4.72718742E-03
  8.06507571E-02  0.00000000E+00  9.10883036E-02  6.56643436E-03  7.60599529E-02
  8.00713305E-02  7.23583867E-02  0.00000000E+00  0.00000000E+00 -3.37764364E-03
 -1.38309674E-02 -5.35065629E-02  0.00000000E+00 -6.16583129E-02  3.02123660E-02
 -3.65735718E-02  0.00000000E+00 -8.85754382E-02  5.89060033E-02 -4.16487935E-02
 -4.58396343E-02 -3.25080545E-02  0.00000000E+00  0.00000000E+00 -1.55128549E-02
  2.42770447E-02  1.00801537E-01  0.00000000E+00 -4.40995443E-02  4.72718742E-03
  8.06507571E-02  0.00000000E+00 -9.10883036E-02  6.56643436E-03  7.60599529E-02
  8.00713305E-02  7.23583867E-02  0.00000000E+00  0.00000000E+00  3.37764364E-03
 -9.33724170E-03 -3.61680993E-02  0.00000000E+00  5.07528511E-02 -3.80256149E-02
 -2.51404128E-02  0.00000000E+00  8.33257762E-02 -6.60419029E-02 -2.85105600E-02
 -3.07845546E-02 -2.19008469E-02  0.00000000E+00  0.00000000E+00 -1.83090867E-02
 -2.37272588E-02 -2.69283111E-02  0.00000000E+00 -1.80735252E-02  5.91702083E-03
  7.54952864E-02  9.65997992E-02  0.00000000E+00 -3.82184654E-02  4.47316481E-04
  7.54952864E-02  9.65997992E-02  0.00000000E+00  3.82184654E-02  4.47316481E-04
 -2.37272588E-02 -2.69283111E-02  0.00000000E+00  1.80735252E-02  5.91702083E-03
  1.45568821E-02  6.42981489E-02  0.00000000E+00 -5.47137138E-03 -8.62526334E-02
  6.01984115E-02  0.00000000E+00  1.74078828E-02 -1.31551823E-01  4.42700843E-02
  7.19329820E-02  2.90999547E-02  0.00000000E+00  0.00000000E+00  4.04578916E-02
  1.59760101E-03  1.26800114E-02  0.00000000E+00 -4.99624490E-02  1.16204228E-01
  2.95760595E-02  0.00000000E+00 -6.95363083E-02  1.55791045E-01  5.85528606E-03
  1.59404734E-02  8.06176666E-03  0.00000000E+00  0.00000000E+00  1.88039265E-02
  5.25444240E-04  1.31730078E-02  0.00000000E+00  8.84940965E-02 -1.76016471E-02
  3.02725677E-02  0.00000000E+00  1.18452574E-01 -1.89360282E-02  4.02028262E-03
 -9.55257514E-04  2.91708666E-02  0.00000000E+00  0.00000000E+00  1.99168132E-02
  1.45568821E-02  6.42981489E-02  0.00000000E+00  5.47137138E-03 -8.62526334E-02
  6.01984115E-02  0.00000000E+00 -1.74078828E-02 -1.31551823E-01  4.42700843E-02
  7.19329820E-02  2.90999547E-02  0.00000000E+00  0.00000000E+00 -4.04578916E-02
  5.25444240E-04  1.31730078E-02  0.00000000E+00 -8.84940965E-02 -1.76016471E-02
  3.02725677E-02  0.00000000E+00 -1.18452574E-01 -1.89360282E-02  4.02028262E-03
 -9.55257514E-04  2.91708666E-02  0.00000000E+00  0.00000000E+00 -1.99168132E-02
  1.59760101E-03  1.26800114E-02  0.00000000E+00  4.99624490E-02  1.16204228E-01
  2.95760595E-02  0.00000000E+00  6.95363083E-02  1.55791045E-01  5.85528606E-03
  1.59404734E-02  8.06176666E-03  0.00000000E+00  0.00000000E+00 -1.88039265E-02
  9.67226617E-02  1.11315117E-01  0.00000000E+00  1.69960928E-02 -1.98078740E-02
  6.83492697E-02  8.14277607E-02  0.00000000E+00 -1.80219147E-02  1.45532890E-03
  6.83492697E-02  8.14277607E-02  0.00000000E+00  1.80219147E-02  1.45532890E-03
  9.67226617E-02  1.11315117E-01  0.00000000E+00 -1.69960928E-02 -1.98078740E-02
 -4.42353355E-03 -7.34229864E-03  0.00000000E+00  1.76956540E-01  4.09530429E-02
  1.23964223E-02  0.00000000E+00  1.25939269E-01  1.89217465E-02 -5.61502675E-03
 -3.99673297E-03 -3.80195833E-03  0.00000000E+00  0.00000000E+00  3.05315575E-02
  3.30661373E-03  1.20596566E-02  0.00000000E+00  2.22979239E-01  7.80149231E-02
  2.96384303E-04  0.00000000E+00  1.68795684E-01  5.83883115E-02  8.60568259E-03
  1.91037184E-02 -1.09683086E-03  0.00000000E+00  0.00000000E+00  1.47463113E-02
  2.34082899E-03  1.01324398E-02  0.00000000E+00  2.05585017E-02 -2.02916460E-01
  5.74619651E-03  0.00000000E+00  1.67537668E-02 -1.73486014E-01  5.80235412E-03
  1.32498100E-02  3.14905173E-03  0.00000000E+00  0.00000000E+00 -1.98977588E-03
 -4.42353355E-03 -7.34229864E-03  0.00000000E+00 -1.76956540E-01  4.09530429E-02
  1.23964223E-02  0.00000000E+00 -1.25939269E-01  1.89217465E-02 -5.61502675E-03
 -3.99673297E-03 -3.80195833E-03  0.00000000E+00  0.00000000E+00 -3.05315575E-02
  2.34082899E-03  1.01324398E-02  0.00000000E+00 -2.05585017E-02 -2.02916460E-01
  5.74619651E-03  0.00000000E+00 -1.67537668E-02 -1.73486014E-01  5.80235412E-03
  1.32498100E-02  3.14905173E-03  0.00000000E+00  0.00000000E+00  1.98977588E-03
  3.30661373E-03  1.20596566E-02  0.00000000E+00 -2.22979239E-01  7.80149231E-02
  2.96384303E-04  0.00000000E+00 -1.68795684E-01  5.83883115E-02  8.60568259E-03
  1.91037184E-02 -1.09683086E-03  0.00000000E+00  0.00000000E+00 -1.47463113E-02
 -3.47179717E-02 -2.59402943E-02  0.00000000E+00  6.80588231E-02  4.66156462E-02
  2.28943325E-02  1.53172937E-02  0.00000000E+00 -1.12696684E-02 -7.58903630E-02
  2.28943325E-02  1.53172937E-02  0.00000000E+00  1.12696684E-02 -7.58903630E-02
 -3.47179717E-02 -2.59402943E-02  0.00000000E+00 -6.80588231E-02  4.66156462E-02
  5.12782734E-04  4.47062585E-03  0.00000000E+00  6.16717842E-02  2.13573397E-01
 -2.77208331E-02  0.00000000E+00  1.83093897E-02  1.75529846E-01 -1.17510361E-03
 -4.37698506E-03  1.60475335E-02  0.00000000E+00  0.00000000E+00 -4.81884306E-02
 -2.05372796E-02 -6.90115961E-02  0.00000000E+00 -1.34283681E-01  1.25539261E-01
 -2.06413493E-03  0.00000000E+00 -7.19699465E-02  1.03488052E-01 -5.14164265E-02
 -1.06018615E-01  7.98085824E-03  0.00000000E+00  0.00000000E+00 -6.80836812E-02
  6.31009602E-03  8.39180707E-03  0.00000000E+00 -9.49762688E-02 -9.11470341E-02
 -5.59637595E-03  0.00000000E+00 -6.78639434E-02 -2.53946221E-02  1.44058024E-02
 -4.23347936E-03  5.34910262E-03  0.00000000E+00  0.00000000E+00  1.04337103E-01
  5.12782734E-04  4.47062585E-03  0.00000000E+00 -6.16717842E-02  2.13573397E-01
 -2.77208331E-02  0.00000000E+00 -1.83093897E-02  1.75529846E-01 -1.17510361E-03
 -4.37698506E-03  1.60475335E-02  0.00000000E+00  0.00000000E+00  4.81884306E-02
  6.31009602E-03  8.39180707E-03  0.00000000E+00  9.49762688E-02 -9.11470341E-02
 -5.59637595E-03  0.00000000E+00  6.78639434E-02 -2.53946221E-02  1.44058024E-02
 -4.23347936E-03  5.34910262E-03  0.00000000E+00  0.00000000E+00 -1.04337103E-01
 -2.05372796E-02 -6.90115961E-02  0.00000000E+00  1.34283681E-01  1.25539261E-01
 -2.06413493E-03  0.00000000E+00  7.19699465E-02  1.03488052E-01 -5.14164265E-02
 -1.06018615E-01  7.98085824E-03  0.00000000E+00  0.00000000E+00  6.80836812E-02
  1.59091686E-01  1.14879308E-01  0.00000000E+00  1.75123685E-02 -2.64270034E-02
 -7.98664947E-02 -5.57131398E-02  0.00000000E+00  2.20133828E-02  1.32655994E-02
 -7.98664947E-02 -5.57131398E-02  0.00000000E+00 -2.20133828E-02  1.32655994E-02
  1.59091686E-01  1.14879308E-01  0.00000000E+00 -1.75123685E-02 -2.64270034E-02
 -8.27557909E-03 -5.76070039E-03  0.00000000E+00  1.98457872E-01 -1.24761390E-01
  2.45073793E-02  0.00000000E+00  7.43955072E-02 -1.23071465E-01 -6.69322232E-03
 -2.97025426E-02  3.04787613E-02  0.00000000E+00  0.00000000E+00  2.30281719E-01
  4.40286715E-03  2.33972884E-02  0.00000000E+00 -1.21124155E-01 -5.18474175E-02
 -2.99017201E-03  0.00000000E+00 -5.21515732E-02 -5.66111870E-03  1.07058865E-02
  3.67673719E-03  3.82986518E-02  0.00000000E+00  0.00000000E+00  9.45840178E-02
  2.03113752E-02  6.20733959E-02  0.00000000E+00 -1.69227107E-01 -8.24273122E-03
 -6.07411232E-03  0.00000000E+00 -7.18373302E-02 -1.27860760E-02  4.60352976E-02
 -6.44927934E-02  1.49392852E-01  0.00000000E+00  0.00000000E+00 -2.75467465E-02
 -8.27557909E-03 -5.76070039E-03  0.00000000E+00 -1.98457872E-01 -1.24761390E-01
  2.45073793E-02  0.00000000E+00 -7.43955072E-02 -1.23071465E-01 -6.69322232E-03
 -2.97025426E-02  3.04787613E-02  0.00000000E+00  0.00000000E+00 -2.30281719E-01
  2.03113752E-02  6.20733959E-02  0.00000000E+00  1.69227107E-01 -8.24273122E-03
 -6.07411232E-03  0.00000000E+00  7.18373302E-02 -1.27860760E-02  4.60352976E-02
 -6.44927934E-02  1.49392852E-01  0.00000000E+00  0.00000000E+00  2.75467465E-02
  4.40286715E-03  2.33972884E-02  0.00000000E+00  1.21124155E-01 -5.18474175E-02
 -2.99017201E-03  0.00000000E+00  5.21515732E-02 -5.66111870E-03  1.07058865E-02
  3.67673719E-03  3.82986518E-02  0.00000000E+00  0.00000000E+00 -9.45840178E-02
 -3.82493091E-03 -3.93988883E-03  0.00000000E+00 -1.09664825E-02 -5.67672682E-03
 -1.80413591E-01 -1.04306516E-01  0.00000000E+00  5.45671978E-02 -1.58570981E-02
 -1.80413591E-01 -1.04306516E-01  0.00000000E+00 -5.45671978E-02 -1.58570981E-02
 -3.82493091E-03 -3.93988883E-03  0.00000000E+00  1.09664825E-02 -5.67672682E-03
  2.71330752E-03  6.29457598E-03  0.00000000E+00 -9.76018677E-02  6.77169141E-02
 -2.75410986E-02  0.00000000E+00 -3.82825615E-02  4.51473100E-02 -3.66635471E-03
  2.09956581E-02 -4.78185009E-03  0.00000000E+00  0.00000000E+00 -3.95302037E-02
 -1.45546074E-02 -4.45535056E-02  0.00000000E+00  4.82575159E-02  6.32235254E-02
  1.93805587E-03  0.00000000E+00  3.61790300E-02  1.00673641E-01 -2.46239827E-02
 -6.18456654E-02 -5.49521184E-03  0.00000000E+00  0.00000000E+00  4.21271465E-01
  1.72962941E-02  5.32328182E-02  0.00000000E+00 -2.35130992E-02  1.04430122E-01
 -1.30848976E-02  0.00000000E+00 -6.37932428E-03  2.42360340E-02  3.45480535E-02
  1.96019816E-02  5.65395961E-02  0.00000000E+00  0.00000000E+00  2.65921714E-03
  2.71330752E-03  6.29457598E-03  0.00000000E+00  9.76018677E-02  6.77169141E-02
 -2.75410986E-02  0.00000000E+00  3.82825615E-02  4.51473100E-02 -3.66635471E-03
  2.09956581E-02 -4.78185009E-03  0.00000000E+00  0.00000000E+00  3.95302037E-02
  1.72962941E-02  5.32328182E-02  0.00000000E+00  2.35130992E-02  1.04430122E-01
 -1.30848976E-02  0.00000000E+00  6.37932428E-03  2.42360340E-02  3.45480535E-02
  1.96019816E-02  5.65395961E-02  0.00000000E+00  0.00000000E+00 -2.65921714E-03
 -1.45546074E-02 -4.45535056E-02  0.00000000E+00 -4.82575159E-02  6.32235254E-02
  1.93805587E-03  0.00000000E+00 -3.61790300E-02  1.00673641E-01 -2.46239827E-02
 -6.18456654E-02 -5.49521184E-03  0.00000000E+00  0.00000000E+00 -4.21271465E-01
 -5.20391679E-02  4.06784331E-02  0.00000000E+00  7.95789583E-02  2.26937079E-01
 -3.00430389E-02 -3.23287146E-02  0.00000000E+00 -2.62337195E-02  3.70556757E-02
 -3.00430389E-02 -3.23287146E-02  0.00000000E+00  2.62337195E-02  3.70556757E-02
 -5.20391679E-02  4.06784331E-02  0.00000000E+00 -7.95789583E-02  2.26937079E-01
 -6.76210246E-03 -5.97932632E-03  0.00000000E+00 -4.78193828E-02  3.07197356E-02
 -4.52273496E-02  0.00000000E+00 -7.62579763E-02  1.67403984E-02 -2.73947353E-02
 -3.45544468E-02  5.03413419E-02  0.00000000E+00  0.00000000E+00  3.09824707E-01
 -4.20197656E-03 -1.90487647E-02  0.00000000E+00  1.45685665E-01  4.24550023E-02
  2.50788711E-03  0.00000000E+00  1.17512531E-02 -1.82961809E-03 -3.98530981E-03
  6.25136739E-02 -9.76365720E-02  0.00000000E+00  0.00000000E+00 -5.43591216E-02
  1.10085078E-02  2.38952278E-02  0.00000000E+00  1.59738934E-02 -1.01756493E-02
 -1.72210701E-02  0.00000000E+00  8.55663482E-03  9.37634045E-02  1.22440330E-02
  3.97553810E-02 -7.15154127E-03  0.00000000E+00  0.00000000E+00  3.30006868E-01
 -6.76210246E-03 -5.97932632E-03  0.00000000E+00  4.78193828E-02  3.07197356E-02
 -4.52273496E-02  0.00000000E+00  7.62579763E-02  1.67403984E-02 -2.73947353E-02
 -3.45544468E-02  5.03413419E-02  0.00000000E+00  0.00000000E+00 -3.09824707E-01
  1.10085078E-02  2.38952278E-02  0.00000000E+00 -1.59738934E-02 -1.01756493E-02
 -1.72210701E-02  0.00000000E+00 -8.55663482E-03  9.37634045E-02  1.22440330E-02
  3.97553810E-02 -7.15154127E-03  0.00000000E+00  0.00000000E+00 -3.30006868E-01
 -4.20197656E-03 -1.90487647E-02  0.00000000E+00 -1.45685665E-01  4.24550023E-02
  2.50788711E-03  0.00000000E+00 -1.17512531E-02 -1.82961809E-03 -3.98530981E-03
  6.25136739E-02 -9.76365720E-02  0.00000000E+00  0.00000000E+00  5.43591216E-02
 -3.46042262E-02 -7.53249227E-03  0.00000000E+00 -3.65222737E-02  2.04712805E-02
  1.76971992E-02 -9.90351429E-03  0.00000000E+00 -4.15447509E-02  2.29580902E-01
  1.76971992E-02 -9.90351429E-03  0.00000000E+00  4.15447509E-02  2.29580902E-01
 -3.46042262E-02 -7.53249227E-03  0.00000000E+00  3.65222737E-02  2.04712805E-02
 -2.10158960E-02 -5.28053425E-02  0.00000000E+00 -2.30593622E-01 -5.47965810E-02
 -4.08581914E-02  0.00000000E+00 -8.02303207E-02  3.35807313E-02 -5.87797365E-02
 -1.83183806E-02 -3.08483077E-02  0.00000000E+00  0.00000000E+00  2.64959084E-01
 -1.74020322E-02 -3.37240609E-02  0.00000000E+00 -1.86348268E-02  1.11427427E-02
 -1.42272329E-02  0.00000000E+00  5.10785427E-02  2.59927424E-02 -3.81632628E-02
 -1.46222666E-01  1.15777485E-01  0.00000000E+00  0.00000000E+00 -8.23071310E-02
  3.67278162E-02  7.35983196E-02  0.00000000E+00  3.61187231E-02 -8.28846185E-02
 -2.64037047E-02  0.00000000E+00 -4.38009276E-02 -1.70424185E-02  4.64125805E-02
  1.42077775E-01 -4.77538343E-02  0.00000000E+00  0.00000000E+00 -1.71209408E-01
 -2.10158960E-02 -5.28053425E-02  0.00000000E+00  2.30593622E-01 -5.47965810E-02
 -4.08581914E-02  0.00000000E+00  8.02303207E-02  3.35807313E-02 -5.87797365E-02
 -1.83183806E-02 -3.08483077E-02  0.00000000E+00  0.00000000E+00 -2.64959084E-01
  3.67278162E-02  7.35983196E-02  0.00000000E+00 -3.61187231E-02 -8.28846185E-02
 -2.64037047E-02  0.00000000E+00  4.38009276E-02 -1.70424185E-02  4.64125805E-02
  1.42077775E-01 -4.77538343E-02  0.00000000E+00  0.00000000E+00  1.71209408E-01
 -1.74020322E-02 -3.37240609E-02  0.00000000E+00  1.86348268E-02  1.11427427E-02
 -1.42272329E-02  0.00000000E+00 -5.10785427E-02  2.59927424E-02 -3.81632628E-02
 -1.46222666E-01  1.15777485E-01  0.00000000E+00  0.00000000E+00  8.23071310E-02
  7.27117091E-02  9.14787217E-03  0.00000000E+00  1.24494161E-01  2.64656862E-03
 -1.64969830E-02 -7.63832786E-02  0.00000000E+00 -2.02761981E-01 -1.66461764E-01
 -1.64969830E-02 -7.63832786E-02  0.00000000E+00  2.02761981E-01 -1.66461764E-01
  7.27117091E-02  9.14787217E-03  0.00000000E+00 -1.24494161E-01  2.64656862E-03
 -1.57373556E-04 -8.36888062E-03  0.00000000E+00 -1.45571729E-01  5.06127232E-02
 -3.46970487E-02  0.00000000E+00 -1.99187329E-02  9.06226075E-02 -2.58058176E-02
  6.50229073E-02 -5.85228402E-02  0.00000000E+00  0.00000000E+00  1.97695302E-01
 -5.70237307E-03 -1.96689952E-02  0.00000000E+00  3.57982315E-02 -9.80539532E-02
  1.84571953E-02  0.00000000E+00 -1.11412060E-02  1.50500663E-02  9.61252483E-03
 -4.86718753E-03 -4.32541728E-02  0.00000000E+00  0.00000000E+00 -4.87097952E-03
 -1.80724166E-02 -5.80517420E-02  0.00000000E+00 -1.37191389E-01 -8.85250918E-02
  2.26388007E-02  0.00000000E+00  7.37186192E-02 -9.91980571E-04 -1.16109833E-02
 -1.08077231E-01  1.99426881E-03  0.00000000E+00  0.00000000E+00 -8.83533525E-02
 -1.57373556E-04 -8.36888062E-03  0.00000000E+00  1.45571729E-01  5.06127232E-02
 -3.46970487E-02  0.00000000E+00  1.99187329E-02  9.06226075E-02 -2.58058176E-02
  6.50229073E-02 -5.85228402E-02  0.00000000E+00  0.00000000E+00 -1.97695302E-01
 -1.80724166E-02 -5.80517420E-02  0.00000000E+00  1.37191389E-01 -8.85250918E-02
  2.26388007E-02  0.00000000E+00 -7.37186192E-02 -9.91980571E-04 -1.16109833E-02
 -1.08077231E-01  1.99426881E-03  0.00000000E+00  0.00000000E+00  8.83533525E-02
 -5.70237307E-03 -1.96689952E-02  0.00000000E+00 -3.57982315E-02 -9.80539532E-02
  1.84571953E-02  0.00000000E+00  1.11412060E-02  1.50500663E-02  9.61252483E-03
 -4.86718753E-03 -4.32541728E-02  0.00000000E+00  0.00000000E+00  4.87097952E-03
  5.31730562E-02  7.55741300E-02  0.00000000E+00 -1.27433483E-01  1.43944814E-01
  1.24513577E-01  1.51148083E-01  0.00000000E+00  3.73460791E-01 -1.28343625E-01
  1.24513577E-01  1.51148083E-01  0.00000000E+00 -3.73460791E-01 -1.28343625E-01
  5.31730562E-02  7.55741300E-02  0.00000000E+00  1.27433483E-01  1.43944814E-01
 -4.62791395E-03 -6.62606411E-03  0.00000000E+00  9.10335899E-02 -7.98900087E-02
  4.01029702E-02  0.00000000E+00  6.14307146E-03 -4.35099343E-02  1.66814016E-02
 -5.89600802E-02  3.12255834E-02  0.00000000E+00  0.00000000E+00 -7.43508745E-02
 -2.49101961E-02 -6.62856771E-02  0.00000000E+00  1.02003823E-01 -1.99862644E-01
  4.45721044E-02  0.00000000E+00 -2.35042873E-02  3.61323684E-02 -6.80076075E-03
 -2.37765896E-02 -9.89822805E-02  0.00000000E+00  0.00000000E+00 -1.00966054E-01
  6.44737793E-03  1.23287885E-02  0.00000000E+00  4.71050472E-02 -6.56928768E-04
  9.19090086E-03  0.00000000E+00 -6.11754073E-02  6.53468852E-03  1.06981164E-02
  5.63137704E-02 -4.32343706E-02  0.00000000E+00  0.00000000E+00 -2.77848642E-02
 -4.62791395E-03 -6.62606411E-03  0.00000000E+00 -9.10335899E-02 -7.98900087E-02
  4.01029702E-02  0.00000000E+00 -6.14307146E-03 -4.35099343E-02  1.66814016E-02
 -5.89600802E-02  3.12255834E-02  0.00000000E+00  0.00000000E+00  7.43508745E-02
  6.44737793E-03  1.23287885E-02  0.00000000E+00 -4.71050472E-02 -6.56928768E-04
  9.19090086E-03  0.00000000E+00  6.11754073E-02  6.53468852E-03  1.06981164E-02
  5.63137704E-02 -4.32343706E-02  0.00000000E+00  0.00000000E+00  2.77848642E-02
 -2.49101961E-02 -6.62856771E-02  0.00000000E+00 -1.02003823E-01 -1.99862644E-01
  4.45721044E-02  0.00000000E+00  2.35042873E-02  3.61323684E-02 -6.80076075E-03
 -2.37765896E-02 -9.89822805E-02  0.00000000E+00  0.00000000E+00  1.00966054E-01
  1.72887486E-01  1.78534162E-01  0.00000000E+00 -2.71006548E-01  3.29111001E-01
 -6.02933825E-02 -5.60167024E-02  0.00000000E+00 -1.65783143E-01 -7.94212272E-03
 -6.02933825E-02 -5.60167024E-02  0.00000000E+00  1.65783143E-01 -7.94212272E-03
  1.72887486E-01  1.78534162E-01  0.00000000E+00  2.71006548E-01  3.29111001E-01
 -3.24286917E-02 -2.74673181E-02  0.00000000E+00  1.18096001E-01 -1.23965031E-01
  6.78919904E-02  0.00000000E+00 -4.11187955E-02 -7.63486510E-02  1.93326032E-02
 -1.93286161E-01  1.32936685E-01  0.00000000E+00  0.00000000E+00 -3.94881025E-02
 -2.35405592E-02 -5.04392036E-02  0.00000000E+00  1.36954218E-02 -4.40240830E-02
  2.34177360E-02  0.00000000E+00  6.64892707E-02 -2.52979029E-02 -2.94274199E-02
 -2.33196599E-01  1.62531766E-01  0.00000000E+00  0.00000000E+00 -7.31840370E-02
 -1.27744631E-02 -1.93508155E-02  0.00000000E+00 -1.35382749E-01  9.81655182E-02
  3.00469394E-02  0.00000000E+00 -1.01392754E-02  1.10100163E-02  4.65673671E-03
  1.04429305E-01 -1.42620903E-01  0.00000000E+00  0.00000000E+00  4.00375261E-02
 -3.24286917E-02 -2.74673181E-02  0.00000000E+00 -1.18096001E-01 -1.23965031E-01
  6.78919904E-02  0.00000000E+00  4.11187955E-02 -7.63486510E-02  1.93326032E-02
 -1.93286161E-01  1.32936685E-01  0.00000000E+00  0.00000000E+00  3.94881025E-02
 -1.27744631E-02 -1.93508155E-02  0.00000000E+00  1.35382749E-01  9.81655182E-02
  3.00469394E-02  0.00000000E+00  1.01392754E-02  1.10100163E-02  4.65673671E-03
  1.04429305E-01 -1.42620903E-01  0.00000000E+00  0.00000000E+00 -4.00375261E-02
 -2.35405592E-02 -5.04392036E-02  0.00000000E+00 -1.36954218E-02 -4.40240830E-02
  2.34177360E-02  0.00000000E+00 -6.64892707E-02 -2.52979029E-02 -2.94274199E-02
 -2.33196599E-01  1.62531766E-01  0.00000000E+00  0.00000000E+00  7.31840370E-02
  5.86766200E-02  2.45954923E-02  0.00000000E+00  2.54163993E-01  1.11731976E-01
  1.50655876E-01  9.48462020E-02  0.00000000E+00  1.65247423E-01  1.44618335E-01
  1.50655876E-01  9.48462020E-02  0.00000000E+00 -1.65247423E-01  1.44618335E-01
  5.86766200E-02  2.45954923E-02  0.00000000E+00 -2.54163993E-01  1.11731976E-01
 -8.62612339E-02 -1.81207693E-02  0.00000000E+00 -5.27666016E-02 -6.19708731E-02
  1.57163279E-02  0.00000000E+00  1.07639793E-02 -8.85885899E-03  1.90345576E-03
  4.59742966E-04 -1.43484758E-02  0.00000000E+00  0.00000000E+00 -6.48931281E-02
 -3.15931982E-01 -2.54972497E-02  0.00000000E+00  9.53096474E-02  5.86939888E-02
 -1.19598385E-02  0.00000000E+00 -1.22438548E-02 -8.15591208E-03 -4.48488421E-02
  7.24518201E-02  1.44672169E-02  0.00000000E+00  0.00000000E+00 -3.34517500E-02
  5.65928183E-01  4.82584303E-02  0.00000000E+00 -1.38219897E-02  3.13242976E-02
  3.18098546E-02  0.00000000E+00 -1.63687468E-04 -9.88505515E-03  9.54382678E-02
 -1.00010224E-01 -6.36692915E-02  0.00000000E+00  0.00000000E+00 -8.49364156E-03
 -8.62612339E-02 -1.81207693E-02  0.00000000E+00  5.27666016E-02 -6.19708731E-02
  1.57163279E-02  0.00000000E+00 -1.07639793E-02 -8.85885899E-03  1.90345576E-03
  4.59742966E-04 -1.43484758E-02  0.00000000E+00  0.00000000E+00  6.48931281E-02
  5.65928183E-01  4.82584303E-02  0.00000000E+00  1.38219897E-02  3.13242976E-02
  3.18098546E-02  0.00000000E+00  1.63687468E-04 -9.88505515E-03  9.54382678E-02
 -1.00010224E-01 -6.36692915E-02  0.00000000E+00  0.00000000E+00  8.49364156E-03
 -3.15931982E-01 -2.54972497E-02  0.00000000E+00 -9.53096474E-02  5.86939888E-02
 -1.19598385E-02  0.00000000E+00  1.22438548E-02 -8.15591208E-03 -4.48488421E-02
  7.24518201E-02  1.44672169E-02  0.00000000E+00  0.00000000E+00  3.34517500E-02
  2.95592656E-02 -1.63298623E-03  0.00000000E+00 -2.72121426E-03 -3.97631671E-02
 -6.78035633E-02  4.11421577E-03  0.00000000E+00  7.26819848E-02  1.69536981E-02
 -6.78035633E-02  4.11421577E-03  0.00000000E+00 -7.26819848E-02  1.69536981E-02
  2.95592656E-02 -1.63298623E-03  0.00000000E+00  2.72121426E-03 -3.97631671E-02
  7.28826646E-03 -2.19426069E-03  0.00000000E+00 -1.20665284E-02 -1.97413145E-02
  2.82856470E-03  0.00000000E+00  1.48126197E-02  1.10954416E-03 -1.74975956E-03
  1.73151952E-02 -2.22228853E-02  0.00000000E+00  0.00000000E+00 -1.44524361E-02
  6.02422487E-01  2.64926165E-03  0.00000000E+00 -2.79789105E-02  3.98692208E-03
  3.19440867E-02  0.00000000E+00  1.19312763E-02 -6.51415551E-03  1.21515371E-02
 -1.09657729E-01 -7.26096142E-02  0.00000000E+00  0.00000000E+00 -2.31139800E-02
  3.35578176E-01  2.08713054E-03  0.00000000E+00  2.54148936E-02 -2.75502060E-02
  2.02188402E-02  0.00000000E+00 -5.04752263E-03  8.68505887E-03  9.56935845E-03
 -5.80466087E-02 -4.43309432E-02  0.00000000E+00  0.00000000E+00  1.05600647E-02
  7.28826646E-03 -2.19426069E-03  0.00000000E+00  1.20665284E-02 -1.97413145E-02
  2.82856470E-03  0.00000000E+00 -1.48126197E-02  1.10954416E-03 -1.74975956E-03
  1.73151952E-02 -2.22228853E-02  0.00000000E+00  0.00000000E+00  1.44524361E-02
  3.35578176E-01  2.08713054E-03  0.00000000E+00 -2.54148936E-02 -2.75502060E-02
  2.02188402E-02  0.00000000E+00  5.04752263E-03  8.68505887E-03  9.56935845E-03
 -5.80466087E-02 -4.43309432E-02  0.00000000E+00  0.00000000E+00 -1.05600647E-02
  6.02422487E-01  2.64926165E-03  0.00000000E+00  2.79789105E-02  3.98692208E-03
  3.19440867E-02  0.00000000E+00 -1.19312763E-02 -6.51415551E-03  1.21515371E-02
 -1.09657729E-01 -7.26096142E-02  0.00000000E+00  0.00000000E+00  2.31139800E-02
 -2.22022569E-02  7.72155361E-03  0.00000000E+00  2.17993395E-02  4.08999027E-02
 -2.04239408E-02  4.06104030E-03  0.00000000E+00  1.42791317E-02  2.63279645E-02
 -2.04239408E-02  4.06104030E-03  0.00000000E+00 -1.42791317E-02  2.63279645E-02
 -2.22022569E-02  7.72155361E-03  0.00000000E+00 -2.17993395E-02  4.08999027E-02
  6.70257443E-01  1.00871360E-02  0.00000000E+00  3.01491679E-02 -1.18233973E-02
 -3.91478548E-03  0.00000000E+00  1.87197353E-02  2.57622828E-02 -7.70603550E-02
  3.41463152E-02 -1.26914300E-01  0.00000000E+00  0.00000000E+00  2.01719064E-02
 -6.44863181E-02  5.17198682E-05  0.00000000E+00  6.52413896E-03 -5.51689908E-02
 -3.76103034E-03  0.00000000E+00  3.76099503E-03  1.65235274E-05  3.72812944E-03
 -2.47004281E-02  4.01643535E-02  0.00000000E+00  0.00000000E+00 -5.19769359E-02
  6.98623392E-02 -4.79564111E-03  0.00000000E+00  2.95066032E-02  2.44718442E-02
  1.57731652E-03  0.00000000E+00  3.75416733E-03 -4.27217261E-03 -1.78130946E-02
 -3.78484755E-02  2.63803485E-02  0.00000000E+00  0.00000000E+00 -8.72703955E-03
  6.70257443E-01  1.00871360E-02  0.00000000E+00 -3.01491679E-02 -1.18233973E-02
 -3.91478548E-03  0.00000000E+00 -1.87197353E-02  2.57622828E-02 -7.70603550E-02
  3.41463152E-02 -1.26914300E-01  0.00000000E+00  0.00000000E+00 -2.01719064E-02
  6.98623392E-02 -4.79564111E-03  0.00000000E+00 -2.95066032E-02  2.44718442E-02
  1.57731652E-03  0.00000000E+00 -3.75416733E-03 -4.27217261E-03 -1.78130946E-02
 -3.78484755E-02  2.63803485E-02  0.00000000E+00  0.00000000E+00  8.72703955E-03
 -6.44863181E-02  5.17198682E-05  0.00000000E+00 -6.52413896E-03 -5.51689908E-02
 -3.76103034E-03  0.00000000E+00 -3.76099503E-03  1.65235274E-05  3.72812944E-03
 -2.47004281E-02  4.01643535E-02  0.00000000E+00  0.00000000E+00  5.19769359E-02
  1.37333255E-02 -1.79678277E-04  0.00000000E+00  8.48468280E-02  4.92665293E-02
 -1.30283260E-02 -2.58469236E-03  0.00000000E+00 -1.98798354E-03  7.47611948E-02
 -1.30283260E-02 -2.58469236E-03  0.00000000E+00  1.98798354E-03  7.47611948E-02
  1.37333255E-02 -1.79678277E-04  0.00000000E+00 -8.48468280E-02  4.92665293E-02
 -1.89161167E-01  2.86129847E-02  0.00000000E+00 -2.63255268E-02 -3.24476549E-02
 -4.62737564E-02  0.00000000E+00  1.11999926E-01  4.59463200E-02  1.63745065E-03
  3.25670074E-01 -2.34050915E-01  0.00000000E+00  0.00000000E+00 -1.55847684E-02
 -3.64962270E-02  5.75789173E-03  0.00000000E+00  7.20138932E-03 -1.51523445E-01
  4.55809937E-03  0.00000000E+00  1.38135915E-02 -9.10267959E-03  4.28057215E-02
 -7.57043183E-02  5.43740778E-02  0.00000000E+00  0.00000000E+00 -1.73303294E-01
 -8.07461703E-02  3.22128309E-03  0.00000000E+00  1.17029659E-01 -3.53867714E-03
  1.13450076E-02  0.00000000E+00  2.20067555E-02 -7.84496078E-03  6.49813151E-02
 -1.74192799E-01  1.37838007E-01  0.00000000E+00  0.00000000E+00 -2.57719286E-02
 -1.89161167E-01  2.86129847E-02  0.00000000E+00  2.63255268E-02 -3.24476549E-02
 -4.62737564E-02  0.00000000E+00 -1.11999926E-01  4.59463200E-02  1.63745065E-03
  3.25670074E-01 -2.34050915E-01  0.00000000E+00  0.00000000E+00  1.55847684E-02
 -8.07461703E-02  3.22128309E-03  0.00000000E+00 -1.17029659E-01 -3.53867714E-03
  1.13450076E-02  0.00000000E+00 -2.20067555E-02 -7.84496078E-03  6.49813151E-02
 -1.74192799E-01  1.37838007E-01  0.00000000E+00  0.00000000E+00  2.57719286E-02
 -3.64962270E-02  5.75789173E-03  0.00000000E+00 -7.20138932E-03 -1.51523445E-01
  4.55809937E-03  0.00000000E+00 -1.38135915E-02 -9.10267959E-03  4.28057215E-02
 -7.57043183E-02  5.43740778E-02  0.00000000E+00  0.00000000E+00  1.73303294E-01
  2.59552373E-02  1.49396381E-03  0.00000000E+00  2.57503379E-01  1.60820007E-01
 -1.12323982E-01 -1.57514810E-02  0.00000000E+00 -6.51771118E-04  2.71167731E-01
 -1.12323982E-01 -1.57514810E-02  0.00000000E+00  6.51771118E-04  2.71167731E-01
  2.59552373E-02  1.49396381E-03  0.00000000E+00 -2.57503379E-01  1.60820007E-01
  5.22584027E-02 -4.77522018E-02  0.00000000E+00 -4.28940337E-02 -9.46857392E-02
  6.73529348E-02  0.00000000E+00 -2.90041008E-02  3.67022776E-02  2.05075462E-01
 -1.75424388E-01 -1.28942396E-01  0.00000000E+00  0.00000000E+00  2.03251703E-03
 -2.78530497E-02 -3.24470597E-02  0.00000000E+00 -6.07242997E-03  1.54528302E-01
  7.05588770E-02  0.00000000E+00  9.24120265E-03 -3.04775513E-02  2.50890864E-01
 -1.41335738E-01 -1.70735965E-01  0.00000000E+00  0.00000000E+00 -4.59216562E-03
 -1.46111332E-01  3.26127868E-02  0.00000000E+00  8.84616491E-02 -1.64510864E-02
  8.53932669E-02  0.00000000E+00 -3.84251923E-02  9.96889771E-03  4.42191936E-01
 -1.75920536E-01 -1.71953611E-01  0.00000000E+00  0.00000000E+00  1.69254711E-02
  5.22584027E-02 -4.77522018E-02  0.00000000E+00  4.28940337E-02 -9.46857392E-02
  6.73529348E-02  0.00000000E+00  2.90041008E-02  3.67022776E-02  2.05075462E-01
 -1.75424388E-01 -1.28942396E-01  0.00000000E+00  0.00000000E+00 -2.03251703E-03
 -1.46111332E-01  3.26127868E-02  0.00000000E+00 -8.84616491E-02 -1.64510864E-02
  8.53932669E-02  0.00000000E+00  3.84251923E-02  9.96889771E-03  4.42191936E-01
 -1.75920536E-01 -1.71953611E-01  0.00000000E+00  0.00000000E+00 -1.69254711E-02
 -2.78530497E-02 -3.24470597E-02  0.00000000E+00  6.07242997E-03  1.54528302E-01
  7.05588770E-02  0.00000000E+00 -9.24120265E-03 -3.04775513E-02  2.50890864E-01
 -1.41335738E-01 -1.70735965E-01  0.00000000E+00  0.00000000E+00  4.59216562E-03
 -7.74809684E-02  1.33444859E-02  0.00000000E+00 -1.69514640E-02 -2.22739466E-02
 -1.15058191E-01  1.47168822E-02  0.00000000E+00  4.70610773E-02 -4.79246899E-02
 -1.15058191E-01  1.47168822E-02  0.00000000E+00 -4.70610773E-02 -4.79246899E-02
 -7.74809684E-02  1.33444859E-02  0.00000000E+00  1.69514640E-02 -2.22739466E-02
 -3.60263248E-02  3.11819778E-02  0.00000000E+00  7.95861454E-02  6.56975333E-02
 -1.70305637E-02  0.00000000E+00 -4.44133466E-03  8.12085864E-03  1.29752410E-02
  2.48094754E-02  2.99034307E-02  0.00000000E+00  0.00000000E+00  6.23813566E-02
 -1.62673524E-01  5.65399112E-02  0.00000000E+00 -2.25100498E-01 -5.98605599E-02
  7.48095682E-02  0.00000000E+00  4.67078647E-02  4.08714190E-04  4.83726020E-01
 -2.17442179E-01 -1.25729148E-01  0.00000000E+00  0.00000000E+00  3.69142068E-02
  1.58278337E-01 -1.00010872E-01  0.00000000E+00  6.88088498E-02 -1.02533396E-01
 -1.61506668E-02  0.00000000E+00 -1.01302714E-02  4.05244083E-02 -2.80436291E-01
  4.34877259E-02  7.49026229E-03  0.00000000E+00  0.00000000E+00  4.67520598E-02
 -3.60263248E-02  3.11819778E-02  0.00000000E+00 -7.95861454E-02  6.56975333E-02
 -1.70305637E-02  0.00000000E+00  4.44133466E-03  8.12085864E-03  1.29752410E-02
  2.48094754E-02  2.99034307E-02  0.00000000E+00  0.00000000E+00 -6.23813566E-02
  1.58278337E-01 -1.00010872E-01  0.00000000E+00 -6.88088498E-02 -1.02533396E-01
 -1.61506668E-02  0.00000000E+00  1.01302714E-02  4.05244083E-02 -2.80436291E-01
  4.34877259E-02  7.49026229E-03  0.00000000E+00  0.00000000E+00 -4.67520598E-02
 -1.62673524E-01  5.65399112E-02  0.00000000E+00  2.25100498E-01 -5.98605599E-02
  7.48095682E-02  0.00000000E+00 -4.67078647E-02  4.08714190E-04  4.83726020E-01
 -2.17442179E-01 -1.25729148E-01  0.00000000E+00  0.00000000E+00 -3.69142068E-02
 -1.48204793E-01  6.26014771E-03  0.00000000E+00  1.38076153E-02  6.61378421E-02
  1.00572111E-01  6.53330088E-03  0.00000000E+00 -7.74789633E-02 -3.88143543E-02
  1.00572111E-01  6.53330088E-03  0.00000000E+00  7.74789633E-02 -3.88143543E-02
 -1.48204793E-01  6.26014771E-03  0.00000000E+00 -1.38076153E-02  6.61378421E-02
 -2.57292277E-02  1.97766108E-02  0.00000000E+00  1.17856501E-01  1.05173359E-01
  4.76165173E-02  0.00000000E+00 -8.62138419E-02  9.42306873E-02  5.47649301E-01
 -2.02734224E-01 -2.95549266E-01  0.00000000E+00  0.00000000E+00  1.60751259E-01
  7.96165021E-03  8.89865884E-03  0.00000000E+00 -2.52394536E-02 -5.73736551E-02
 -3.63643802E-02  0.00000000E+00 -2.47897592E-02  7.76030926E-03 -1.43047061E-01
  1.01147674E-01  5.77120081E-02  0.00000000E+00  0.00000000E+00  1.59552281E-02
  6.96123592E-02 -7.57924560E-02  0.00000000E+00  1.00601461E-01  1.11678905E-01
 -1.31011136E-02  0.00000000E+00 -9.30026401E-03 -2.93951722E-02 -1.84077928E-01
 -2.52139215E-02  5.03260410E-02  0.00000000E+00  0.00000000E+00 -2.84477318E-02
 -2.57292277E-02  1.97766108E-02  0.00000000E+00 -1.17856501E-01  1.05173359E-01
  4.76165173E-02  0.00000000E+00  8.62138419E-02  9.42306873E-02  5.47649301E-01
 -2.02734224E-01 -2.95549266E-01  0.00000000E+00  0.00000000E+00 -1.60751259E-01
  6.96123592E-02 -7.57924560E-02  0.00000000E+00 -1.00601461E-01  1.11678905E-01
 -1.31011136E-02  0.00000000E+00  9.30026401E-03 -2.93951722E-02 -1.84077928E-01
 -2.52139215E-02  5.03260410E-02  0.00000000E+00  0.00000000E+00  2.84477318E-02
  7.96165021E-03  8.89865884E-03  0.00000000E+00  2.52394536E-02 -5.73736551E-02
 -3.63643802E-02  0.00000000E+00  2.47897592E-02  7.76030926E-03 -1.43047061E-01
  1.01147674E-01  5.77120081E-02  0.00000000E+00  0.00000000E+00 -1.59552281E-02
  3.79109966E-02 -6.83211674E-03  0.00000000E+00  6.77513147E-02  3.72481818E-02
  6.77974412E-02  3.48373498E-03  0.00000000E+00 -4.23315004E-02 -3.49333673E-02
  6.77974412E-02  3.48373498E-03  0.00000000E+00  4.23315004E-02 -3.49333673E-02
  3.79109966E-02 -6.83211674E-03  0.00000000E+00 -6.77513147E-02  3.72481818E-02
 -2.00151909E-03 -1.44762456E-02  0.00000000E+00 -1.07659902E-03 -4.90970621E-02
  1.06354218E-02  0.00000000E+00  3.30579629E-02  4.23533598E-02  7.47710317E-02
  5.12377117E-02 -1.51687186E-01  0.00000000E+00  0.00000000E+00  3.70489839E-02
 -2.70926055E-03 -4.98677586E-03  0.00000000E+00  4.26518419E-02  6.18481828E-02
  1.58725874E-04  0.00000000E+00  6.86717272E-02  3.39822007E-02  2.45968755E-02
 -1.87288053E-01  1.51602233E-01  0.00000000E+00  0.00000000E+00  1.51703429E-01
  4.04071180E-03 -5.94078481E-03  0.00000000E+00 -8.70322081E-02 -1.38462915E-01
 -9.63994634E-03  0.00000000E+00 -1.93262690E-02 -7.14932891E-02 -2.80009053E-02
  1.09115791E-01 -9.67439830E-02  0.00000000E+00  0.00000000E+00 -2.68584317E-01
 -2.00151909E-03 -1.44762456E-02  0.00000000E+00  1.07659902E-03 -4.90970621E-02
  1.06354218E-02  0.00000000E+00 -3.30579629E-02  4.23533598E-02  7.47710317E-02
  5.12377117E-02 -1.51687186E-01  0.00000000E+00  0.00000000E+00 -3.70489839E-02
  4.04071180E-03 -5.94078481E-03  0.00000000E+00  8.70322081E-02 -1.38462915E-01
 -9.63994634E-03  0.00000000E+00  1.93262690E-02 -7.14932891E-02 -2.80009053E-02
  1.09115791E-01 -9.67439830E-02  0.00000000E+00  0.00000000E+00  2.68584317E-01
 -2.70926055E-03 -4.98677586E-03  0.00000000E+00 -4.26518419E-02  6.18481828E-02
  1.58725874E-04  0.00000000E+00 -6.86717272E-02  3.39822007E-02  2.45968755E-02
 -1.87288053E-01  1.51602233E-01  0.00000000E+00  0.00000000E+00 -1.51703429E-01
  1.33283586E-02  3.09493758E-03  0.00000000E+00 -3.72720348E-01 -2.20053469E-01
  6.89538770E-02 -2.07422431E-03  0.00000000E+00 -1.73798742E-02  4.74483586E-01
  6.89538770E-02 -2.07422431E-03  0.00000000E+00  1.73798742E-02  4.74483586E-01
  1.33283586E-02  3.09493758E-03  0.00000000E+00  3.72720348E-01 -2.20053469E-01
 -2.17099359E-02  9.87975821E-02  0.00000000E+00  1.84747200E-01 -1.53844000E-01
 -9.23314267E-02  0.00000000E+00  8.80663516E-02  1.11571692E-01  1.12011286E-02
  3.42690525E-01 -2.05173954E-01  0.00000000E+00  0.00000000E+00  4.80850761E-02
  4.91689135E-03 -7.94134980E-02  0.00000000E+00  1.91672836E-01  2.29063276E-02
  3.90640383E-02  0.00000000E+00  6.49033163E-02  2.21218666E-02  5.51937098E-03
 -3.05853670E-01  1.67648544E-01  0.00000000E+00  0.00000000E+00  6.64108632E-03
 -3.67342633E-03 -1.02751144E-02  0.00000000E+00 -7.45136105E-02  4.15142940E-01
 -1.45826660E-02  0.00000000E+00 -4.54542195E-03  4.58484201E-02 -3.33794382E-03
  6.48796789E-02 -8.71791792E-02  0.00000000E+00  0.00000000E+00  2.91183926E-01
 -2.17099359E-02  9.87975821E-02  0.00000000E+00 -1.84747200E-01 -1.53844000E-01
 -9.23314267E-02  0.00000000E+00 -8.80663516E-02  1.11571692E-01  1.12011286E-02
  3.42690525E-01 -2.05173954E-01  0.00000000E+00  0.00000000E+00 -4.80850761E-02
 -3.67342633E-03 -1.02751144E-02  0.00000000E+00  7.45136105E-02  4.15142940E-01
 -1.45826660E-02  0.00000000E+00  4.54542195E-03  4.58484201E-02 -3.33794382E-03
  6.48796789E-02 -8.71791792E-02  0.00000000E+00  0.00000000E+00 -2.91183926E-01
  4.91689135E-03 -7.94134980E-02  0.00000000E+00 -1.91672836E-01  2.29063276E-02
  3.90640383E-02  0.00000000E+00 -6.49033163E-02  2.21218666E-02  5.51937098E-03
 -3.05853670E-01  1.67648544E-01  0.00000000E+00  0.00000000E+00 -6.64108632E-03
 -1.65805226E-02  2.39566017E-02  0.00000000E+00 -1.93525512E-01 -1.69766889E-01
  4.31708630E-02 -1.03526870E-02  0.00000000E+00 -2.37040538E-02 -3.35323101E-01
  4.31708630E-02 -1.03526870E-02  0.00000000E+00  2.37040538E-02 -3.35323101E-01
 -1.65805226E-02  2.39566017E-02  0.00000000E+00  1.93525512E-01 -1.69766889E-01
  9.76111357E-03 -7.81598585E-02  0.00000000E+00 -2.23738095E-01  5.38342008E-01
  1.36960239E-01  0.00000000E+00  1.49037998E-01 -5.01539551E-01  7.79854414E-02
 -5.61708245E-02 -1.51782801E-01  0.00000000E+00  0.00000000E+00 -2.66989669E-02
  1.99395428E-02  7.74219504E-02  0.00000000E+00  1.48874992E-01 -2.33584279E-01
 -2.06296581E-02  0.00000000E+00 -5.63828654E-02  1.39190264E-01  1.52383932E-01
 -8.60600076E-02  9.48330573E-02  0.00000000E+00  0.00000000E+00 -1.00548664E-01
  1.47771985E-02  6.76052811E-02  0.00000000E+00 -3.13654424E-01  1.17630983E-01
  2.07191832E-02  0.00000000E+00  1.71863049E-01 -1.17239377E-01  7.20123792E-02
  1.07639039E-01 -4.45651086E-02  0.00000000E+00  0.00000000E+00  8.25430314E-02
  9.76111357E-03 -7.81598585E-02  0.00000000E+00  2.23738095E-01  5.38342008E-01
  1.36960239E-01  0.00000000E+00 -1.49037998E-01 -5.01539551E-01  7.79854414E-02
 -5.61708245E-02 -1.51782801E-01  0.00000000E+00  0.00000000E+00  2.66989669E-02
  1.47771985E-02  6.76052811E-02  0.00000000E+00  3.13654424E-01  1.17630983E-01
  2.07191832E-02  0.00000000E+00 -1.71863049E-01 -1.17239377E-01  7.20123792E-02
  1.07639039E-01 -4.45651086E-02  0.00000000E+00  0.00000000E+00 -8.25430314E-02
  1.99395428E-02  7.74219504E-02  0.00000000E+00 -1.48874992E-01 -2.33584279E-01
 -2.06296581E-02  0.00000000E+00  5.63828654E-02  1.39190264E-01  1.52383932E-01
 -8.60600076E-02  9.48330573E-02  0.00000000E+00  0.00000000E+00  1.00548664E-01
 -1.08105255E-01  5.15033629E-02  0.00000000E+00 -5.60641741E-03 -7.97376900E-02
 -1.88549279E-01  1.11299310E-01  0.00000000E+00 -1.01436703E-01 -2.24310412E-02
 -1.88549279E-01  1.11299310E-01  0.00000000E+00  1.01436703E-01 -2.24310412E-02
 -1.08105255E-01  5.15033629E-02  0.00000000E+00  5.60641741E-03 -7.97376900E-02
 -1.13393931E-02 -1.05468711E-01  0.00000000E+00 -6.31573847E-02  1.84223754E-01
  1.06136387E-01  0.00000000E+00 -1.48411982E-01 -1.43307873E-01 -1.07037401E-01
 -2.23483762E-01  1.37302756E-01  0.00000000E+00  0.00000000E+00 -1.77086152E-02
 -3.63784789E-03 -5.78093947E-02  0.00000000E+00  1.37376139E-01 -4.45705415E-02
  3.44617579E-02  0.00000000E+00  1.65139413E-01 -3.03933523E-02 -4.54133772E-03
 -3.37921433E-01  2.42437161E-01  0.00000000E+00  0.00000000E+00 -3.55365879E-04
 -5.99544547E-05  9.32669315E-02  0.00000000E+00  5.12078753E-01  6.20051605E-02
 -2.50454148E-03  0.00000000E+00 -8.80126062E-02 -3.63760041E-02 -5.23491142E-02
 -2.60098610E-01  4.82174344E-01  0.00000000E+00  0.00000000E+00  6.67963940E-02
 -1.13393931E-02 -1.05468711E-01  0.00000000E+00  6.31573847E-02  1.84223754E-01
  1.06136387E-01  0.00000000E+00  1.48411982E-01 -1.43307873E-01 -1.07037401E-01
 -2.23483762E-01  1.37302756E-01  0.00000000E+00  0.00000000E+00  1.77086152E-02
 -5.99544547E-05  9.32669315E-02  0.00000000E+00 -5.12078753E-01  6.20051605E-02
 -2.50454148E-03  0.00000000E+00  8.80126062E-02 -3.63760041E-02 -5.23491142E-02
 -2.60098610E-01  4.82174344E-01  0.00000000E+00  0.00000000E+00 -6.67963940E-02
 -3.63784789E-03 -5.78093947E-02  0.00000000E+00 -1.37376139E-01 -4.45705415E-02
  3.44617579E-02  0.00000000E+00 -1.65139413E-01 -3.03933523E-02 -4.54133772E-03
 -3.37921433E-01  2.42437161E-01  0.00000000E+00  0.00000000E+00  3.55365879E-04
  1.19941995E-01 -2.65680569E-02  0.00000000E+00 -1.96701185E-01 -1.38354048E-01
 -1.61348086E-02 -6.50800544E-02  0.00000000E+00  2.13803743E-01 -3.17774106E-02
 -1.61348086E-02 -6.50800544E-02  0.00000000E+00 -2.13803743E-01 -3.17774106E-02
  1.19941995E-01 -2.65680569E-02  0.00000000E+00  1.96701185E-01 -1.38354048E-01
 -1.46165213E-02 -7.39009877E-02  0.00000000E+00 -3.27716520E-02  1.02457427E-01
  3.65266900E-02  0.00000000E+00  6.80479739E-02 -1.70966270E-01 -6.11554185E-02
  7.21487876E-02 -1.64731496E-01  0.00000000E+00  0.00000000E+00  2.52602427E-02
  3.83879303E-02  2.09813395E-01  0.00000000E+00 -1.45366488E-01  2.96000983E-01
 -1.73810456E-01  0.00000000E+00  4.99135963E-02 -2.60844864E-01  2.41392181E-01
  1.24010906E-01  6.30455595E-02  0.00000000E+00  0.00000000E+00  3.10497966E-02
  1.12655811E-02  4.74264774E-02  0.00000000E+00 -1.24299112E-02  1.54464648E-01
 -7.01257297E-02  0.00000000E+00 -7.39441812E-02 -1.98610186E-01  8.03045805E-02
  8.29003323E-02 -6.36825564E-02  0.00000000E+00  0.00000000E+00  1.04412474E-01
 -1.46165213E-02 -7.39009877E-02  0.00000000E+00  3.27716520E-02  1.02457427E-01
  3.65266900E-02  0.00000000E+00 -6.80479739E-02 -1.70966270E-01 -6.11554185E-02
  7.21487876E-02 -1.64731496E-01  0.00000000E+00  0.00000000E+00 -2.52602427E-02
  1.12655811E-02  4.74264774E-02  0.00000000E+00  1.24299112E-02  1.54464648E-01
 -7.01257297E-02  0.00000000E+00  7.39441812E-02 -1.98610186E-01  8.03045805E-02
  8.29003323E-02 -6.36825564E-02  0.00000000E+00  0.00000000E+00 -1.04412474E-01
  3.83879303E-02  2.09813395E-01  0.00000000E+00  1.45366488E-01  2.96000983E-01
 -1.73810456E-01  0.00000000E+00 -4.99135963E-02 -2.60844864E-01  2.41392181E-01
  1.24010906E-01  6.30455595E-02  0.00000000E+00  0.00000000E+00 -3.10497966E-02
  5.44245419E-01 -4.25491746E-01  0.00000000E+00 -1.07549432E-01  2.83139735E-01
  2.11966682E-01 -1.48334067E-01  0.00000000E+00  5.50595805E-02  5.51823052E-03
  2.11966682E-01 -1.48334067E-01  0.00000000E+00 -5.50595805E-02  5.51823052E-03
  5.44245419E-01 -4.25491746E-01  0.00000000E+00  1.07549432E-01  2.83139735E-01
  5.42613142E-03  4.07432255E-02  0.00000000E+00  1.24556950E-01  1.04937422E-01
 -1.15451764E-01  0.00000000E+00 -1.45755270E-01 -1.85823757E-01  5.81640605E-02
  1.27100203E-01 -1.18595291E-01  0.00000000E+00  0.00000000E+00 -8.56999894E-02
 -7.31598291E-03 -3.23755397E-02  0.00000000E+00 -1.49391273E-01 -2.30683342E-01
 -4.08925321E-02  0.00000000E+00  1.55266669E-01  3.18800617E-01 -3.77726521E-02
  1.12112573E-01 -1.47813242E-01  0.00000000E+00  0.00000000E+00 -9.35085023E-02
  6.13430844E-02  2.99201714E-01  0.00000000E+00  5.87162436E-02 -4.37520121E-02
 -2.14908456E-01  0.00000000E+00 -1.85089097E-01  6.51137452E-02  3.47103560E-01
  2.07268957E-01  4.65677802E-02  0.00000000E+00  0.00000000E+00 -1.42282031E-02
  5.42613142E-03  4.07432255E-02  0.00000000E+00 -1.24556950E-01  1.04937422E-01
 -1.15451764E-01  0.00000000E+00  1.45755270E-01 -1.85823757E-01  5.81640605E-02
  1.27100203E-01 -1.18595291E-01  0.00000000E+00  0.00000000E+00  8.56999894E-02
  6.13430844E-02  2.99201714E-01  0.00000000E+00 -5.87162436E-02 -4.37520121E-02
 -2.14908456E-01  0.00000000E+00  1.85089097E-01  6.51137452E-02  3.47103560E-01
  2.07268957E-01  4.65677802E-02  0.00000000E+00  0.00000000E+00  1.42282031E-02
 -7.31598291E-03 -3.23755397E-02  0.00000000E+00  1.49391273E-01 -2.30683342E-01
 -4.08925321E-02  0.00000000E+00 -1.55266669E-01  3.18800617E-01 -3.77726521E-02
  1.12112573E-01 -1.47813242E-01  0.00000000E+00  0.00000000E+00  9.35085023E-02
 -1.89635949E-01  9.95287152E-02  0.00000000E+00  2.16049303E-02 -8.24967860E-02
  5.21492420E-01 -4.65281121E-01  0.00000000E+00  2.37159137E-01 -3.56605773E-03
  5.21492420E-01 -4.65281121E-01  0.00000000E+00 -2.37159137E-01 -3.56605773E-03
 -1.89635949E-01  9.95287152E-02  0.00000000E+00 -2.16049303E-02 -8.24967860E-02
  6.51588911E-02  2.97530906E-01  0.00000000E+00  8.25855954E-02  3.27240912E-03
 -3.94838353E-01  0.00000000E+00 -1.38147745E-01  4.53732010E-02  3.18443171E-01
  1.76115087E-03  2.53150653E-01  0.00000000E+00  0.00000000E+00 -1.29760210E-01
  5.05045370E-02  1.78678696E-01  0.00000000E+00  4.27806101E-01 -3.19129563E-02
 -2.37459654E-01  0.00000000E+00 -4.19702573E-01 -1.00748672E-02  2.86579020E-01
 -1.36249666E-01  2.12900591E-01  0.00000000E+00  0.00000000E+00 -1.10393925E-02
  2.22289102E-02  1.46022235E-01  0.00000000E+00 -7.61463421E-02 -2.57264735E-01
 -2.04881499E-01  0.00000000E+00  2.41500886E-01  3.94672246E-01  1.01456835E-01
  3.60660220E-02  1.23720588E-01  0.00000000E+00  0.00000000E+00 -1.15708530E-01
  6.51588911E-02  2.97530906E-01  0.00000000E+00 -8.25855954E-02  3.27240912E-03
 -3.94838353E-01  0.00000000E+00  1.38147745E-01  4.53732010E-02  3.18443171E-01
  1.76115087E-03  2.53150653E-01  0.00000000E+00  0.00000000E+00  1.29760210E-01
  2.22289102E-02  1.46022235E-01  0.00000000E+00  7.61463421E-02 -2.57264735E-01
 -2.04881499E-01  0.00000000E+00 -2.41500886E-01  3.94672246E-01  1.01456835E-01
  3.60660220E-02  1.23720588E-01  0.00000000E+00  0.00000000E+00  1.15708530E-01
  5.05045370E-02  1.78678696E-01  0.00000000E+00 -4.27806101E-01 -3.19129563E-02
 -2.37459654E-01  0.00000000E+00  4.19702573E-01 -1.00748672E-02  2.86579020E-01
 -1.36249666E-01  2.12900591E-01  0.00000000E+00  0.00000000E+00  1.10393925E-02
  1.70951914E-01 -2.11556917E-01  0.00000000E+00  4.27940721E-02  1.68529786E-02
 -5.43349532E-02 -9.37691270E-02  0.00000000E+00  3.85638002E-02 -5.66539516E-02
 -5.43349532E-02 -9.37691270E-02  0.00000000E+00 -3.85638002E-02 -5.66539516E-02
  1.70951914E-01 -2.11556917E-01  0.00000000E+00 -4.27940721E-02  1.68529786E-02
 -5.27169653E-02 -1.92762166E-01  0.00000000E+00  3.32461064E-01  2.00124328E-01
  2.65266776E-01  0.00000000E+00 -4.37461645E-01 -3.72024968E-01 -2.17537339E-01
  2.24920806E-01 -4.05887993E-01  0.00000000E+00  0.00000000E+00 -1.46349007E-02
 -2.82977435E-02 -1.18374339E-01  0.00000000E+00  1.84511112E-01  2.81690648E-01
  1.44106417E-01  0.00000000E+00 -2.96699057E-01 -3.41635382E-01 -1.50296542E-01
 -7.41242000E-02 -1.15157293E-03  0.00000000E+00  0.00000000E+00  8.49202248E-02
 -1.36960911E-02 -7.62372669E-02  0.00000000E+00 -1.28038636E-02 -3.18435046E-01
  1.18890370E-01  0.00000000E+00 -1.73669075E-01  4.63862861E-01 -6.42834415E-02
 -3.22107321E-03 -6.91049324E-02  0.00000000E+00  0.00000000E+00 -9.16374017E-02
 -5.27169653E-02 -1.92762166E-01  0.00000000E+00 -3.32461064E-01  2.00124328E-01
  2.65266776E-01  0.00000000E+00  4.37461645E-01 -3.72024968E-01 -2.17537339E-01
  2.24920806E-01 -4.05887993E-01  0.00000000E+00  0.00000000E+00  1.46349007E-02
 -1.36960911E-02 -7.62372669E-02  0.00000000E+00  1.28038636E-02 -3.18435046E-01
  1.18890370E-01  0.00000000E+00  1.73669075E-01  4.63862861E-01 -6.42834415E-02
 -3.22107321E-03 -6.91049324E-02  0.00000000E+00  0.00000000E+00  9.16374017E-02
 -2.82977435E-02 -1.18374339E-01  0.00000000E+00 -1.84511112E-01  2.81690648E-01
  1.44106417E-01  0.00000000E+00  2.96699057E-01 -3.41635382E-01 -1.50296542E-01
 -7.41242000E-02 -1.15157293E-03  0.00000000E+00  0.00000000E+00 -8.49202248E-02
 -5.25443044E-02  9.29861022E-02  0.00000000E+00  8.58107120E-02  5.99114179E-02
  8.12708583E-02  2.98959012E-02  0.00000000E+00 -3.56926933E-02 -9.79403518E-02
  8.12708583E-02  2.98959012E-02  0.00000000E+00  3.56926933E-02 -9.79403518E-02
 -5.25443044E-02  9.29861022E-02  0.00000000E+00 -8.58107120E-02  5.99114179E-02
  1.54602642E-02 -1.65071343E-01  0.00000000E+00 -2.17303285E-01 -2.84542433E-01
  4.07953035E-02  0.00000000E+00  2.84251868E-02  1.32243078E-02  1.09700276E-01
 -1.02521499E-01 -1.87533270E-01  0.00000000E+00  0.00000000E+00 -1.81394982E-01
  2.92742409E-02 -2.54219223E-01  0.00000000E+00  2.73743074E-01  4.52154991E-01
  1.49972610E-02  0.00000000E+00 -1.38340204E-02  6.21988572E-03  2.00547699E-01
 -3.52654323E-02 -4.48823297E-01  0.00000000E+00  0.00000000E+00 -3.21687370E-01
 -5.84593054E-02  3.80502916E-01  0.00000000E+00 -3.56028835E-01  1.98716465E-01
  3.22465546E-02  0.00000000E+00 -6.78046527E-02 -3.32437116E-02 -4.06068377E-01
  2.46112969E-01  5.55926521E-01  0.00000000E+00  0.00000000E+00 -1.63523890E-01
  1.54602642E-02 -1.65071343E-01  0.00000000E+00  2.17303285E-01 -2.84542433E-01
  4.07953035E-02  0.00000000E+00 -2.84251868E-02  1.32243078E-02  1.09700276E-01
 -1.02521499E-01 -1.87533270E-01  0.00000000E+00  0.00000000E+00  1.81394982E-01
 -5.84593054E-02  3.80502916E-01  0.00000000E+00  3.56028835E-01  1.98716465E-01
  3.22465546E-02  0.00000000E+00  6.78046527E-02 -3.32437116E-02 -4.06068377E-01
  2.46112969E-01  5.55926521E-01  0.00000000E+00  0.00000000E+00  1.63523890E-01
  2.92742409E-02 -2.54219223E-01  0.00000000E+00 -2.73743074E-01  4.52154991E-01
  1.49972610E-02  0.00000000E+00  1.38340204E-02  6.21988572E-03  2.00547699E-01
 -3.52654323E-02 -4.48823297E-01  0.00000000E+00  0.00000000E+00  3.21687370E-01
 -3.34111688E-02  6.82952215E-02  0.00000000E+00  7.18486451E-02 -1.17658000E-02
 -2.28412401E-02 -8.31023710E-02  0.00000000E+00  1.35497007E-01  3.69035894E-02
 -2.28412401E-02 -8.31023710E-02  0.00000000E+00 -1.35497007E-01  3.69035894E-02
 -3.34111688E-02  6.82952215E-02  0.00000000E+00 -7.18486451E-02 -1.17658000E-02
  3.01719483E-02 -2.41326922E-01  0.00000000E+00 -3.88219020E-01 -4.80738011E-01
 -2.09966404E-02  0.00000000E+00  7.68950787E-02 -6.94382820E-02  1.98597039E-01
 -9.48394109E-02 -3.37403282E-01  0.00000000E+00  0.00000000E+00 -3.76188350E-01
 -2.63031757E-02  1.36736565E-01  0.00000000E+00 -2.06991090E-01 -1.87021644E-01
  6.48924587E-02  0.00000000E+00  7.45138867E-02 -4.83389335E-02 -1.54815664E-01
 -4.39617184E-02  3.20575816E-01  0.00000000E+00  0.00000000E+00  1.57283077E-01
 -1.35135283E-02  1.16873898E-01  0.00000000E+00 -1.68063746E-01 -6.94896545E-01
  1.87942675E-02  0.00000000E+00 -1.20684755E-02  4.87423792E-02 -1.03017546E-01
  7.08310598E-02  1.45431342E-01  0.00000000E+00  0.00000000E+00  7.09164143E-01
  3.01719483E-02 -2.41326922E-01  0.00000000E+00  3.88219020E-01 -4.80738011E-01
 -2.09966404E-02  0.00000000E+00 -7.68950787E-02 -6.94382820E-02  1.98597039E-01
 -9.48394109E-02 -3.37403282E-01  0.00000000E+00  0.00000000E+00  3.76188350E-01
 -1.35135283E-02  1.16873898E-01  0.00000000E+00  1.68063746E-01 -6.94896545E-01
  1.87942675E-02  0.00000000E+00  1.20684755E-02  4.87423792E-02 -1.03017546E-01
  7.08310598E-02  1.45431342E-01  0.00000000E+00  0.00000000E+00 -7.09164143E-01
 -2.63031757E-02  1.36736565E-01  0.00000000E+00  2.06991090E-01 -1.87021644E-01
  6.48924587E-02  0.00000000E+00 -7.45138867E-02 -4.83389335E-02 -1.54815664E-01
 -4.39617184E-02  3.20575816E-01  0.00000000E+00  0.00000000E+00 -1.57283077E-01
 -3.52876256E-02 -5.48113863E-02  0.00000000E+00 -1.03336944E-01  6.29945462E-02
  1.41405852E-03 -3.64254649E-03  0.00000000E+00  8.52923473E-03 -1.47813330E-01
  1.41405852E-03 -3.64254649E-03  0.00000000E+00 -8.52923473E-03 -1.47813330E-01
 -3.52876256E-02 -5.48113863E-02  0.00000000E+00  1.03336944E-01  6.29945462E-02
 -1.97386133E-02 -1.26437648E-01  0.00000000E+00 -4.30681953E-02 -1.06568908E-01
  1.21174804E-01  0.00000000E+00 -1.28956029E-02  6.52129017E-02 -8.58912362E-02
 -3.44016764E-02 -6.87837978E-02  0.00000000E+00  0.00000000E+00 -1.77970614E-02
  3.15967521E-02 -2.88266923E-01  0.00000000E+00  3.10280407E-01 -6.18901144E-01
 -1.05431197E-02  0.00000000E+00 -8.66074311E-02 -5.72772235E-02  2.26559292E-01
  1.57419163E-02 -4.86722658E-01  0.00000000E+00  0.00000000E+00  4.77090845E-01
 -4.70318149E-03 -1.46507466E-01  0.00000000E+00 -1.76474200E-01 -7.66252555E-02
  5.13075126E-02  0.00000000E+00 -9.82156237E-02 -1.00914377E-01  2.99745209E-03
 -2.20047235E-01  3.57898969E-02  0.00000000E+00  0.00000000E+00  8.93251091E-02
 -1.97386133E-02 -1.26437648E-01  0.00000000E+00  4.30681953E-02 -1.06568908E-01
  1.21174804E-01  0.00000000E+00  1.28956029E-02  6.52129017E-02 -8.58912362E-02
 -3.44016764E-02 -6.87837978E-02  0.00000000E+00  0.00000000E+00  1.77970614E-02
 -4.70318149E-03 -1.46507466E-01  0.00000000E+00  1.76474200E-01 -7.66252555E-02
  5.13075126E-02  0.00000000E+00  9.82156237E-02 -1.00914377E-01  2.99745209E-03
 -2.20047235E-01  3.57898969E-02  0.00000000E+00  0.00000000E+00 -8.93251091E-02
  3.15967521E-02 -2.88266923E-01  0.00000000E+00 -3.10280407E-01 -6.18901144E-01
 -1.05431197E-02  0.00000000E+00  8.66074311E-02 -5.72772235E-02  2.26559292E-01
  1.57419163E-02 -4.86722658E-01  0.00000000E+00  0.00000000E+00 -4.77090845E-01
  7.68898478E-01  4.19039662E-02  0.00000000E+00  3.86699415E-01 -6.52700517E-01
  2.94020086E-01 -5.08042213E-02  0.00000000E+00 -2.18688836E-01  1.40613939E-04
  2.94020086E-01 -5.08042213E-02  0.00000000E+00  2.18688836E-01  1.40613939E-04
  7.68898478E-01  4.19039662E-02  0.00000000E+00 -3.86699415E-01 -6.52700517E-01
 -1.60184725E-03 -2.78151633E-02  0.00000000E+00 -1.67010378E-01 -2.62246277E-02
  1.62066667E-01  0.00000000E+00  5.35006320E-01  2.89497990E-02 -1.81137186E-03
  6.38428189E-03 -3.90865786E-02  0.00000000E+00  0.00000000E+00  1.00666169E-01
  1.89809310E-02  8.78533879E-02  0.00000000E+00  2.22366462E-01 -1.06216490E-01
 -3.32063478E-02  0.00000000E+00 -6.07692045E-01 -1.77457106E-01  8.94056681E-02
  4.15764164E-02  3.65694726E-03  0.00000000E+00  0.00000000E+00  2.11700255E-01
 -5.20352544E-02  5.57785997E-02  0.00000000E+00  6.39789312E-01 -2.55454987E-02
  1.22521379E-01  0.00000000E+00 -2.48015957E-01 -1.36911950E-01 -2.79292557E-01
  6.29295814E-01 -4.43402414E-01  0.00000000E+00  0.00000000E+00  6.68980307E-02
 -1.60184725E-03 -2.78151633E-02  0.00000000E+00  1.67010378E-01 -2.62246277E-02
  1.62066667E-01  0.00000000E+00 -5.35006320E-01  2.89497990E-02 -1.81137186E-03
  6.38428189E-03 -3.90865786E-02  0.00000000E+00  0.00000000E+00 -1.00666169E-01
 -5.20352544E-02  5.57785997E-02  0.00000000E+00 -6.39789312E-01 -2.55454987E-02
  1.22521379E-01  0.00000000E+00  2.48015957E-01 -1.36911950E-01 -2.79292557E-01
  6.29295814E-01 -4.43402414E-01  0.00000000E+00  0.00000000E+00 -6.68980307E-02
  1.89809310E-02  8.78533879E-02  0.00000000E+00 -2.22366462E-01 -1.06216490E-01
 -3.32063478E-02  0.00000000E+00  6.07692045E-01 -1.77457106E-01  8.94056681E-02
  4.15764164E-02  3.65694726E-03  0.00000000E+00  0.00000000E+00 -2.11700255E-01
 -3.15011389E-02  2.81649000E-01  0.00000000E+00  1.74403655E-01 -1.05726971E-01
 -3.36943021E-01 -4.43508208E-01  0.00000000E+00  6.68319974E-01 -2.13709570E-03
 -3.36943021E-01 -4.43508208E-01  0.00000000E+00 -6.68319974E-01 -2.13709570E-03
 -3.15011389E-02  2.81649000E-01  0.00000000E+00 -1.74403655E-01 -1.05726971E-01
  2.97483067E-03 -4.13889993E-02  0.00000000E+00 -2.71891050E-01 -7.94311461E-03
  1.53905521E-01  0.00000000E+00  5.33332577E-01  8.31698278E-02 -1.80417354E-02
 -1.59373264E-01  1.79206912E-01  0.00000000E+00  0.00000000E+00  5.65540021E-02
  5.74001012E-03  1.89143147E-01  0.00000000E+00  2.34731861E-01  2.24709807E-01
 -4.53774816E-02  0.00000000E+00 -6.05404307E-01 -1.82332792E-01 -1.60905843E-02
 -1.03672745E-01  3.01948620E-01  0.00000000E+00  0.00000000E+00 -1.02030298E-01
 -7.09252838E-04 -3.83038140E-01  0.00000000E+00 -2.62870499E-01  6.65615312E-02
  1.22061612E-01  0.00000000E+00 -2.25296687E-01 -1.67977374E-01  8.51138721E-02
 -6.02015448E-01  1.87651754E-01  0.00000000E+00  0.00000000E+00  3.97668147E-03
  2.97483067E-03 -4.13889993E-02  0.00000000E+00  2.71891050E-01 -7.94311461E-03
  1.53905521E-01  0.00000000E+00 -5.33332577E-01  8.31698278E-02 -1.80417354E-02
 -1.59373264E-01  1.79206912E-01  0.00000000E+00  0.00000000E+00 -5.65540021E-02
 -7.09252838E-04 -3.83038140E-01  0.00000000E+00  2.62870499E-01  6.65615312E-02
  1.22061612E-01  0.00000000E+00  2.25296687E-01 -1.67977374E-01  8.51138721E-02
 -6.02015448E-01  1.87651754E-01  0.00000000E+00  0.00000000E+00 -3.97668147E-03
  5.74001012E-03  1.89143147E-01  0.00000000E+00 -2.34731861E-01  2.24709807E-01
 -4.53774816E-02  0.00000000E+00  6.05404307E-01 -1.82332792E-01 -1.60905843E-02
 -1.03672745E-01  3.01948620E-01  0.00000000E+00  0.00000000E+00  1.02030298E-01
 -4.01823588E-01  3.42458518E-01  0.00000000E+00 -2.86183775E-02  1.56952908E-01
  8.22763207E-01 -5.69211923E-01  0.00000000E+00 -3.85317207E-01  1.21719715E-02
  8.22763207E-01 -5.69211923E-01  0.00000000E+00  3.85317207E-01  1.21719715E-02
 -4.01823588E-01  3.42458518E-01  0.00000000E+00  2.86183775E-02  1.56952908E-01
  1.23344138E-01  3.84976605E-01  0.00000000E+00 -2.61271906E-01  2.73147582E-01
 -3.85417363E-01  0.00000000E+00  1.00903530E+00 -4.88920513E-01  4.55463191E-01
  5.79355505E-02  2.75134098E-01  0.00000000E+00  0.00000000E+00  7.81852047E-02
 -1.05740967E-01 -5.65712687E-01  0.00000000E+00 -1.23043646E-01  1.50119617E-01
  7.90829052E-01  0.00000000E+00  4.98227788E-01 -3.47044564E-01 -4.01162056E-01
 -1.19636654E-01 -2.38668272E-01  0.00000000E+00  0.00000000E+00  3.14585394E-02
 -1.61149990E-02 -1.26590022E-01  0.00000000E+00  2.54898963E-02 -1.32627508E-01
  1.76689616E-01  0.00000000E+00 -7.45294762E-02  7.82072547E-01 -5.46409257E-02
 -3.40553923E-02 -4.63844320E-02  0.00000000E+00  0.00000000E+00 -1.60383492E-01
  1.23344138E-01  3.84976605E-01  0.00000000E+00  2.61271906E-01  2.73147582E-01
 -3.85417363E-01  0.00000000E+00 -1.00903530E+00 -4.88920513E-01  4.55463191E-01
  5.79355505E-02  2.75134098E-01  0.00000000E+00  0.00000000E+00 -7.81852047E-02
 -1.61149990E-02 -1.26590022E-01  0.00000000E+00 -2.54898963E-02 -1.32627508E-01
  1.76689616E-01  0.00000000E+00  7.45294762E-02  7.82072547E-01 -5.46409257E-02
 -3.40553923E-02 -4.63844320E-02  0.00000000E+00  0.00000000E+00  1.60383492E-01
 -1.05740967E-01 -5.65712687E-01  0.00000000E+00  1.23043646E-01  1.50119617E-01
  7.90829052E-01  0.00000000E+00 -4.98227788E-01 -3.47044564E-01 -4.01162056E-01
 -1.19636654E-01 -2.38668272E-01  0.00000000E+00  0.00000000E+00 -3.14585394E-02
  2.63661116E-01 -3.53834797E-01  0.00000000E+00  4.45462668E-03 -1.30684823E-02
  9.60497875E-02 -2.03032010E-01  0.00000000E+00  1.48344568E-02 -3.17437582E-02
  9.60497875E-02 -2.03032010E-01  0.00000000E+00 -1.48344568E-02 -3.17437582E-02
  2.63661116E-01 -3.53834797E-01  0.00000000E+00 -4.45462668E-03 -1.30684823E-02
  8.19421256E-04  2.85202641E-01  0.00000000E+00  1.61538405E-02  7.71527676E-02
 -2.29535131E-01  0.00000000E+00  1.20747068E-01 -1.50498379E-01 -4.96243768E-03
 -4.97284730E-02 -2.05162190E-02  0.00000000E+00  0.00000000E+00  5.09889978E-02
 -2.77973127E-01  2.02150582E+00  0.00000000E+00  4.39030674E-02  8.35683858E-04
 -5.51105032E-02  0.00000000E+00  1.87505323E-01 -4.08312059E-01 -9.57527840E-01
 -9.44865320E-01 -1.09785367E+00  0.00000000E+00  0.00000000E+00  1.10257462E-01
 -1.61906500E-01  1.31507287E+00  0.00000000E+00 -4.10737519E-02  7.57904652E-02
 -1.79282946E-01  0.00000000E+00 -1.73016833E-01  5.96875714E-04 -5.54007165E-01
 -7.10916773E-01 -5.44180214E-01  0.00000000E+00  0.00000000E+00 -6.68138926E-02
  8.19421256E-04  2.85202641E-01  0.00000000E+00 -1.61538405E-02  7.71527676E-02
 -2.29535131E-01  0.00000000E+00 -1.20747068E-01 -1.50498379E-01 -4.96243768E-03
 -4.97284730E-02 -2.05162190E-02  0.00000000E+00  0.00000000E+00 -5.09889978E-02
 -1.61906500E-01  1.31507287E+00  0.00000000E+00  4.10737519E-02  7.57904652E-02
 -1.79282946E-01  0.00000000E+00  1.73016833E-01  5.96875714E-04 -5.54007165E-01
 -7.10916773E-01 -5.44180214E-01  0.00000000E+00  0.00000000E+00  6.68138926E-02
 -2.77973127E-01  2.02150582E+00  0.00000000E+00 -4.39030674E-02  8.35683858E-04
 -5.51105032E-02  0.00000000E+00 -1.87505323E-01 -4.08312059E-01 -9.57527840E-01
 -9.44865320E-01 -1.09785367E+00  0.00000000E+00  0.00000000E+00 -1.10257462E-01
  1.79567181E-01  4.22777614E-01  0.00000000E+00  9.68836334E-02 -1.65000354E-01
  1.17068994E-01  2.22954304E-01  0.00000000E+00 -1.20902619E-01  7.59344503E-03
  1.17068994E-01  2.22954304E-01  0.00000000E+00  1.20902619E-01  7.59344503E-03
  1.79567181E-01  4.22777614E-01  0.00000000E+00 -9.68836334E-02 -1.65000354E-01
 -3.08413815E-01  2.25309832E+00  0.00000000E+00 -9.16692893E-02 -4.96418215E-02
  3.39526497E-01  0.00000000E+00 -2.10076554E-02  9.57981528E-02 -1.10256916E+00
 -1.15616994E+00 -1.08084383E+00  0.00000000E+00  0.00000000E+00 -3.64807684E-02
  6.56763711E-02 -5.28336547E-01  0.00000000E+00 -1.66162196E-02 -8.09129071E-02
  2.00698815E-01  0.00000000E+00 -1.75600596E-01  3.20270403E-01  2.19919131E-01
  2.37127492E-01  3.36568714E-01  0.00000000E+00  0.00000000E+00 -1.53160373E-02
 -1.17967590E-01  7.54702442E-01  0.00000000E+00 -8.72461204E-02 -1.27648610E-01
  3.14942140E-01  0.00000000E+00  8.47680419E-02 -3.05816978E-03 -4.11650596E-01
 -4.40232107E-01 -3.63331382E-01  0.00000000E+00  0.00000000E+00  8.48068067E-02
 -3.08413815E-01  2.25309832E+00  0.00000000E+00  9.16692893E-02 -4.96418215E-02
  3.39526497E-01  0.00000000E+00  2.10076554E-02  9.57981528E-02 -1.10256916E+00
 -1.15616994E+00 -1.08084383E+00  0.00000000E+00  0.00000000E+00  3.64807684E-02
 -1.17967590E-01  7.54702442E-01  0.00000000E+00  8.72461204E-02 -1.27648610E-01
  3.14942140E-01  0.00000000E+00 -8.47680419E-02 -3.05816978E-03 -4.11650596E-01
 -4.40232107E-01 -3.63331382E-01  0.00000000E+00  0.00000000E+00 -8.48068067E-02
  6.56763711E-02 -5.28336547E-01  0.00000000E+00  1.66162196E-02 -8.09129071E-02
  2.00698815E-01  0.00000000E+00  1.75600596E-01  3.20270403E-01  2.19919131E-01
  2.37127492E-01  3.36568714E-01  0.00000000E+00  0.00000000E+00  1.53160373E-02
 -5.42416061E-02 -3.91766134E-01  0.00000000E+00 -4.36532305E-02  7.35810475E-02
  8.87921414E-02 -2.17217952E-01  0.00000000E+00 -3.80124851E-02 -1.72989418E-03
  8.87921414E-02 -2.17217952E-01  0.00000000E+00  3.80124851E-02 -1.72989418E-03
 -5.42416061E-02 -3.91766134E-01  0.00000000E+00  4.36532305E-02  7.35810475E-02
  4.87621064E-02  4.27619068E-01  0.00000000E+00 -6.10334720E-02  8.05069813E-02
 -8.48782904E-01  0.00000000E+00  2.01947090E-01 -4.94417600E-01  1.72866253E-01
 -1.43389441E-02 -1.06651201E-02  0.00000000E+00  0.00000000E+00  3.19559876E-03
  1.44598699E-01 -9.03257778E-01  0.00000000E+00 -2.02935759E-01  2.37117234E-01
 -9.38408506E-01  0.00000000E+00  4.77813432E-01 -1.44731702E+00  5.07917141E-01
  5.29390137E-01  5.21603076E-01  0.00000000E+00  0.00000000E+00  1.97619644E-01
 -7.75914130E-03  5.78898930E-01  0.00000000E+00  1.20290612E-01 -8.50537879E-02
 -1.03667331E+00  0.00000000E+00 -5.14335504E-01 -3.00977673E-01 -1.42791845E-02
 -2.85219361E-01 -1.40602023E-01  0.00000000E+00  0.00000000E+00  1.08574821E-01
  4.87621064E-02  4.27619068E-01  0.00000000E+00  6.10334720E-02  8.05069813E-02
 -8.48782904E-01  0.00000000E+00 -2.01947090E-01 -4.94417600E-01  1.72866253E-01
 -1.43389441E-02 -1.06651201E-02  0.00000000E+00  0.00000000E+00 -3.19559876E-03
 -7.75914130E-03  5.78898930E-01  0.00000000E+00 -1.20290612E-01 -8.50537879E-02
 -1.03667331E+00  0.00000000E+00  5.14335504E-01 -3.00977673E-01 -1.42791845E-02
 -2.85219361E-01 -1.40602023E-01  0.00000000E+00  0.00000000E+00 -1.08574821E-01
  1.44598699E-01 -9.03257778E-01  0.00000000E+00  2.02935759E-01  2.37117234E-01
 -9.38408506E-01  0.00000000E+00 -4.77813432E-01 -1.44731702E+00  5.07917141E-01
  5.29390137E-01  5.21603076E-01  0.00000000E+00  0.00000000E+00 -1.97619644E-01
 -5.22120713E-02  1.72016159E+00  0.00000000E+00  9.36368588E-02 -1.14130611E-01
  5.26721145E-02  8.26757765E-01  0.00000000E+00 -1.38007565E-01  2.39647681E-02
  5.26721145E-02  8.26757765E-01  0.00000000E+00  1.38007565E-01  2.39647681E-02
 -5.22120713E-02  1.72016159E+00  0.00000000E+00 -9.36368588E-02 -1.14130611E-01
  1.11431934E-01 -1.17629367E+00  0.00000000E+00  1.45738644E-01  1.32476659E-01
  2.53232587E-01  0.00000000E+00  2.38285182E-02  2.10473460E-01  3.94331186E-01
  5.58887567E-01  6.32271507E-01  0.00000000E+00  0.00000000E+00  1.23680671E-01
  1.20489516E-01 -9.27045198E-01  0.00000000E+00 -5.91174685E-02 -1.71824171E-01
  2.00151223E-01  0.00000000E+00 -2.82263656E-01  4.86129412E-01  4.09898337E-01
  4.59175490E-01  6.77258402E-01  0.00000000E+00  0.00000000E+00 -8.39376097E-04
 -2.65309191E-01  1.89499293E+00  0.00000000E+00  3.71717931E-02  2.82582878E-02
  3.15680979E-01  0.00000000E+00  4.79485568E-02  1.01596534E-01 -9.00537498E-01
 -1.20219590E+00 -1.18087757E+00  0.00000000E+00  0.00000000E+00 -3.91137538E-02
  1.11431934E-01 -1.17629367E+00  0.00000000E+00 -1.45738644E-01  1.32476659E-01
  2.53232587E-01  0.00000000E+00 -2.38285182E-02  2.10473460E-01  3.94331186E-01
  5.58887567E-01  6.32271507E-01  0.00000000E+00  0.00000000E+00 -1.23680671E-01
 -2.65309191E-01  1.89499293E+00  0.00000000E+00 -3.71717931E-02  2.82582878E-02
  3.15680979E-01  0.00000000E+00 -4.79485568E-02  1.01596534E-01 -9.00537498E-01
 -1.20219590E+00 -1.18087757E+00  0.00000000E+00  0.00000000E+00  3.91137538E-02
  1.20489516E-01 -9.27045198E-01  0.00000000E+00  5.91174685E-02 -1.71824171E-01
  2.00151223E-01  0.00000000E+00  2.82263656E-01  4.86129412E-01  4.09898337E-01
  4.59175490E-01  6.77258402E-01  0.00000000E+00  0.00000000E+00  8.39376097E-04
 -1.17420281E-01 -5.64020279E-01  0.00000000E+00 -7.29619816E-02  1.36506000E-01
  2.07198588E-01 -1.57820372E-01  0.00000000E+00 -1.60235179E-01 -7.58840904E-03
  2.07198588E-01 -1.57820372E-01  0.00000000E+00  1.60235179E-01 -7.58840904E-03
 -1.17420281E-01 -5.64020279E-01  0.00000000E+00  7.29619816E-02  1.36506000E-01
  3.89926058E-02  2.30889765E-02  0.00000000E+00  1.93161825E-01  1.12172743E-01
 -7.40535540E-01  0.00000000E+00 -1.13664608E+00 -1.29825583E-01  1.32843882E-01
  1.01851680E-01  9.11962431E-02  0.00000000E+00  0.00000000E+00 -8.96747737E-02
  1.68190307E-03 -8.74657023E-02  0.00000000E+00 -2.46155537E-01  6.19509428E-02
 -3.24434921E-02  0.00000000E+00  1.00427254E+00 -1.41129359E+00  8.90218612E-03
  3.18307047E-02  5.51755516E-02  0.00000000E+00  0.00000000E+00  9.66691490E-02
 -7.63296822E-02 -2.68399315E-02  0.00000000E+00 -2.94331472E-01  2.92114707E-04
  1.99676520E+00  0.00000000E+00  2.86855821E+00 -6.96496410E-01 -2.68334083E-01
 -1.02045151E-01 -2.52077072E-01  0.00000000E+00  0.00000000E+00  7.68888892E-02
  3.89926058E-02  2.30889765E-02  0.00000000E+00 -1.93161825E-01  1.12172743E-01
 -7.40535540E-01  0.00000000E+00  1.13664608E+00 -1.29825583E-01  1.32843882E-01
  1.01851680E-01  9.11962431E-02  0.00000000E+00  0.00000000E+00  8.96747737E-02
 -7.63296822E-02 -2.68399315E-02  0.00000000E+00  2.94331472E-01  2.92114707E-04
  1.99676520E+00  0.00000000E+00 -2.86855821E+00 -6.96496410E-01 -2.68334083E-01
 -1.02045151E-01 -2.52077072E-01  0.00000000E+00  0.00000000E+00 -7.68888892E-02
  1.68190307E-03 -8.74657023E-02  0.00000000E+00  2.46155537E-01  6.19509428E-02
 -3.24434921E-02  0.00000000E+00 -1.00427254E+00 -1.41129359E+00  8.90218612E-03
  3.18307047E-02  5.51755516E-02  0.00000000E+00  0.00000000E+00 -9.66691490E-02
  1.37993772E-01  1.19385539E+00  0.00000000E+00  2.18294126E-02 -1.01508720E-01
 -2.67476399E-01 -2.38438977E+00  0.00000000E+00  1.80472325E-01  4.90615088E-02
 -2.67476399E-01 -2.38438977E+00  0.00000000E+00 -1.80472325E-01  4.90615088E-02
  1.37993772E-01  1.19385539E+00  0.00000000E+00 -2.18294126E-02 -1.01508720E-01
  4.27528138E-02  1.30064148E-01  0.00000000E+00  1.06781636E-01 -1.90511485E-02
 -3.00524484E+00  0.00000000E+00 -1.65145469E+00 -8.15088263E-01  1.36742620E-01
  5.66792325E-02  2.57486173E-02  0.00000000E+00  0.00000000E+00 -1.37422339E-01
 -1.01909757E-01 -3.78752496E-01  0.00000000E+00  1.75243120E-01 -5.75195474E-02
  4.54092672E+00  0.00000000E+00 -2.26380167E+00 -6.88102212E-01 -3.32812018E-01
 -1.13588545E-01 -2.37478345E-02  0.00000000E+00  0.00000000E+00  8.58858288E-02
  3.93111382E-02  1.26383574E-01  0.00000000E+00  3.35671304E-02  1.14811560E-01
 -1.10176751E+00  0.00000000E+00 -4.13485526E-01 -3.71577492E+00  1.23124999E-01
  7.37341923E-02  2.18154564E-02  0.00000000E+00  0.00000000E+00  1.71103978E-01
  4.27528138E-02  1.30064148E-01  0.00000000E+00 -1.06781636E-01 -1.90511485E-02
 -3.00524484E+00  0.00000000E+00  1.65145469E+00 -8.15088263E-01  1.36742620E-01
  5.66792325E-02  2.57486173E-02  0.00000000E+00  0.00000000E+00  1.37422339E-01
  3.93111382E-02  1.26383574E-01  0.00000000E+00 -3.35671304E-02  1.14811560E-01
 -1.10176751E+00  0.00000000E+00  4.13485526E-01 -3.71577492E+00  1.23124999E-01
  7.37341923E-02  2.18154564E-02  0.00000000E+00  0.00000000E+00 -1.71103978E-01
 -1.01909757E-01 -3.78752496E-01  0.00000000E+00 -1.75243120E-01 -5.75195474E-02
  4.54092672E+00  0.00000000E+00  2.26380167E+00 -6.88102212E-01 -3.32812018E-01
 -1.13588545E-01 -2.37478345E-02  0.00000000E+00  0.00000000E+00 -8.58858288E-02
 -2.70205380E-01 -7.57147876E-01  0.00000000E+00  1.16386304E-01  1.07966479E-01
  8.86682254E-02  4.17262236E-01  0.00000000E+00 -1.92948596E-02  2.39692160E-01
  8.86682254E-02  4.17262236E-01  0.00000000E+00  1.92948596E-02  2.39692160E-01
 -2.70205380E-01 -7.57147876E-01  0.00000000E+00 -1.16386304E-01  1.07966479E-01
  9.73679847E-02  3.34006457E-01  0.00000000E+00 -1.17210885E-01 -8.53197322E-02
 -4.53285349E+00  0.00000000E+00 -8.52626278E-01 -1.91712510E+00  2.89125896E-01
  1.46769265E-01  3.00392967E-02  0.00000000E+00  0.00000000E+00 -1.15290578E-01
  6.78230584E-02  2.34918714E-01  0.00000000E+00  2.05216090E-01  3.39322451E-02
 -2.79897992E+00  0.00000000E+00 -7.53597134E-02  1.91100226E+00  1.92612871E-01
  1.32889632E-01  1.26479939E-02  0.00000000E+00  0.00000000E+00 -9.27209937E-02
 -1.90546614E-01 -7.28506635E-01  0.00000000E+00  1.97817822E-01  1.61259624E-02
  6.65669934E+00  0.00000000E+00 -4.24903796E+00 -5.86729041E-01 -5.67405932E-01
 -1.95695881E-01 -1.04644385E-01  0.00000000E+00  0.00000000E+00  3.24648396E-02
  9.73679847E-02  3.34006457E-01  0.00000000E+00  1.17210885E-01 -8.53197322E-02
 -4.53285349E+00  0.00000000E+00  8.52626278E-01 -1.91712510E+00  2.89125896E-01
  1.46769265E-01  3.00392967E-02  0.00000000E+00  0.00000000E+00  1.15290578E-01
 -1.90546614E-01 -7.28506635E-01  0.00000000E+00 -1.97817822E-01  1.61259624E-02
  6.65669934E+00  0.00000000E+00  4.24903796E+00 -5.86729041E-01 -5.67405932E-01
 -1.95695881E-01 -1.04644385E-01  0.00000000E+00  0.00000000E+00 -3.24648396E-02
  6.78230584E-02  2.34918714E-01  0.00000000E+00 -2.05216090E-01  3.39322451E-02
 -2.79897992E+00  0.00000000E+00  7.53597134E-02  1.91100226E+00  1.92612871E-01
  1.32889632E-01  1.26479939E-02  0.00000000E+00  0.00000000E+00  9.27209937E-02
 -6.00202064E-02 -4.39543925E-01  0.00000000E+00 -8.87345482E-02 -2.92554432E-02
  1.00841847E-01  1.25514369E+00  0.00000000E+00 -3.66607630E-02  4.04626137E-02
  1.00841847E-01  1.25514369E+00  0.00000000E+00  3.66607630E-02  4.04626137E-02
 -6.00202064E-02 -4.39543925E-01  0.00000000E+00  8.87345482E-02 -2.92554432E-02
  0.00000000E+00  0.00000000E+00  1.12085919E-01  0.00000000E+00  0.00000000E+00
  0.00000000E+00  1.27495097E-01  0.00000000E+00  0.00000000E+00  0.00000000E+00
  0.00000000E+00  0.00000000E+00  7.73650413E-02  5.87243325E-02  0.00000000E+00
  0.00000000E+00  0.00000000E+00 -1.26425569E-01  0.00000000E+00  0.00000000E+00
  0.00000000E+00 -1.45393644E-01  0.00000000E+00  0.00000000E+00  0.00000000E+00
  0.00000000E+00  0.00000000E+00  7.53789171E-02  5.26037250E-02  0.00000000E+00
  0.00000000E+00  0.00000000E+00  2.47796894E-01  0.00000000E+00  0.00000000E+00
  0.00000000E+00  2.84263239E-01  0.00000000E+00  0.00000000E+00  0.00000000E+00
  0.00000000E+00  0.00000000E+00 -2.93312892E-02  2.45723602E-03  0.00000000E+00
  0.00000000E+00  0.00000000E+00 -1.12085919E-01  0.00000000E+00  0.00000000E+00
  0.00000000E+00 -1.27495097E-01  0.00000000E+00  0.00000000E+00  0.00000000E+00
  0.00000000E+00  0.00000000E+00  7.73650413E-02 -5.87243325E-02  0.00000000E+00
  0.00000000E+00  0.00000000E+00 -2.47796894E-01  0.00000000E+00  0.00000000E+00
  0.00000000E+00 -2.84263239E-01  0.00000000E+00  0.00000000E+00  0.00000000E+00
  0.00000000E+00  0.00000000E+00 -2.93312892E-02 -2.45723602E-03  0.00000000E+00
  0.00000000E+00  0.00000000E+00  1.26425569E-01  0.00000000E+00  0.00000000E+00
  0.00000000E+00  1.45393644E-01  0.00000000E+00  0.00000000E+00  0.00000000E+00
  0.00000000E+00  0.00000000E+00  7.53789171E-02 -5.26037250E-02  0.00000000E+00
  0.00000000E+00  0.00000000E+00 -4.60038758E-02  0.00000000E+00  0.00000000E+00
  0.00000000E+00  0.00000000E+00  8.67405134E-02  0.00000000E+00  0.00000000E+00
  0.00000000E+00  0.00000000E+00 -8.67405134E-02  0.00000000E+00  0.00000000E+00
  0.00000000E+00  0.00000000E+00  4.60038758E-02  0.00000000E+00  0.00000000E+00
  0.00000000E+00  0.00000000E+00 -1.99802316E-01  0.00000000E+00  0.00000000E+00
  0.00000000E+00 -1.09307416E-01  0.00000000E+00  0.00000000E+00  0.00000000E+00
  0.00000000E+00  0.00000000E+00 -1.57184541E-01 -1.20387377E-01  0.00000000E+00
  0.00000000E+00  0.00000000E+00 -2.26217721E-01  0.00000000E+00  0.00000000E+00
  0.00000000E+00 -1.35692969E-01  0.00000000E+00  0.00000000E+00  0.00000000E+00
  0.00000000E+00  0.00000000E+00  1.66959684E-01 -3.56521910E-02  0.00000000E+00
  0.00000000E+00  0.00000000E+00 -3.95398868E-02  0.00000000E+00  0.00000000E+00
  0.00000000E+00 -1.50901006E-02  0.00000000E+00  0.00000000E+00  0.00000000E+00
  0.00000000E+00  0.00000000E+00  8.96868925E-02  3.20519937E-01  0.00000000E+00
  0.00000000E+00  0.00000000E+00  1.99802316E-01  0.00000000E+00  0.00000000E+00
  0.00000000E+00  1.09307416E-01  0.00000000E+00  0.00000000E+00  0.00000000E+00
  0.00000000E+00  0.00000000E+00 -1.57184541E-01  1.20387377E-01  0.00000000E+00
  0.00000000E+00  0.00000000E+00  3.95398868E-02  0.00000000E+00  0.00000000E+00
  0.00000000E+00  1.50901006E-02  0.00000000E+00  0.00000000E+00  0.00000000E+00
  0.00000000E+00  0.00000000E+00  8.96868925E-02 -3.20519937E-01  0.00000000E+00
  0.00000000E+00  0.00000000E+00  2.26217721E-01  0.00000000E+00  0.00000000E+00
  0.00000000E+00  1.35692969E-01  0.00000000E+00  0.00000000E+00  0.00000000E+00
  0.00000000E+00  0.00000000E+00  1.66959684E-01  3.56521910E-02  0.00000000E+00
  0.00000000E+00  0.00000000E+00 -1.96611274E-01  0.00000000E+00  0.00000000E+00
  0.00000000E+00  0.00000000E+00  3.92967663E-02  0.00000000E+00  0.00000000E+00
  0.00000000E+00  0.00000000E+00 -3.92967663E-02  0.00000000E+00  0.00000000E+00
  0.00000000E+00  0.00000000E+00  1.96611274E-01  0.00000000E+00  0.00000000E+00
  0.00000000E+00  0.00000000E+00 -3.10370876E-02  0.00000000E+00  0.00000000E+00
  0.00000000E+00  8.07686156E-04  0.00000000E+00  0.00000000E+00  0.00000000E+00
  0.00000000E+00  0.00000000E+00 -9.54749686E-03 -9.00058276E-02  0.00000000E+00
  0.00000000E+00  0.00000000E+00  1.15758173E-01  0.00000000E+00  0.00000000E+00
  0.00000000E+00  4.81090387E-02  0.00000000E+00  0.00000000E+00  0.00000000E+00
  0.00000000E+00  0.00000000E+00 -6.62020349E-02 -1.59284296E-01  0.00000000E+00
  0.00000000E+00  0.00000000E+00  4.89087578E-02  0.00000000E+00  0.00000000E+00
  0.00000000E+00  4.73995610E-02  0.00000000E+00  0.00000000E+00  0.00000000E+00
  0.00000000E+00  0.00000000E+00  4.10479499E-01 -9.86733366E-02  0.00000000E+00
  0.00000000E+00  0.00000000E+00  3.10370876E-02  0.00000000E+00  0.00000000E+00
  0.00000000E+00 -8.07686156E-04  0.00000000E+00  0.00000000E+00  0.00000000E+00
  0.00000000E+00  0.00000000E+00 -9.54749686E-03  9.00058276E-02  0.00000000E+00
  0.00000000E+00  0.00000000E+00 -4.89087578E-02  0.00000000E+00  0.00000000E+00
  0.00000000E+00 -4.73995610E-02  0.00000000E+00  0.00000000E+00  0.00000000E+00
  0.00000000E+00  0.00000000E+00  4.10479499E-01  9.86733366E-02  0.00000000E+00
  0.00000000E+00  0.00000000E+00 -1.15758173E-01  0.00000000E+00  0.00000000E+00
  0.00000000E+00 -4.81090387E-02  0.00000000E+00  0.00000000E+00  0.00000000E+00
  0.00000000E+00  0.00000000E+00 -6.62020349E-02  1.59284296E-01  0.00000000E+00
  0.00000000E+00  0.00000000E+00 -1.71639066E-02  0.00000000E+00  0.00000000E+00
  0.00000000E+00  0.00000000E+00  3.49295889E-01  0.00000000E+00  0.00000000E+00
  0.00000000E+00  0.00000000E+00 -3.49295889E-01  0.00000000E+00  0.00000000E+00
  0.00000000E+00  0.00000000E+00  1.71639066E-02  0.00000000E+00  0.00000000E+00
  0.00000000E+00  0.00000000E+00 -9.13187485E-02  0.00000000E+00  0.00000000E+00
  0.00000000E+00 -2.93836676E-02  0.00000000E+00  0.00000000E+00  0.00000000E+00
  0.00000000E+00  0.00000000E+00 -7.78772856E-02 -6.26623070E-02  0.00000000E+00
  0.00000000E+00  0.00000000E+00  9.07161431E-02  0.00000000E+00  0.00000000E+00
  0.00000000E+00  5.30875626E-02  0.00000000E+00  0.00000000E+00  0.00000000E+00
  0.00000000E+00  0.00000000E+00 -4.63305641E-02  3.64347734E-01  0.00000000E+00
  0.00000000E+00  0.00000000E+00  9.64320699E-02  0.00000000E+00  0.00000000E+00
  0.00000000E+00  4.14336274E-02  0.00000000E+00  0.00000000E+00  0.00000000E+00
  0.00000000E+00  0.00000000E+00  4.62523393E-02  2.33460717E-01  0.00000000E+00
  0.00000000E+00  0.00000000E+00  9.13187485E-02  0.00000000E+00  0.00000000E+00
  0.00000000E+00  2.93836676E-02  0.00000000E+00  0.00000000E+00  0.00000000E+00
  0.00000000E+00  0.00000000E+00 -7.78772856E-02  6.26623070E-02  0.00000000E+00
  0.00000000E+00  0.00000000E+00 -9.64320699E-02  0.00000000E+00  0.00000000E+00
  0.00000000E+00 -4.14336274E-02  0.00000000E+00  0.00000000E+00  0.00000000E+00
  0.00000000E+00  0.00000000E+00  4.62523393E-02 -2.33460717E-01  0.00000000E+00
  0.00000000E+00  0.00000000E+00 -9.07161431E-02  0.00000000E+00  0.00000000E+00
  0.00000000E+00 -5.30875626E-02  0.00000000E+00  0.00000000E+00  0.00000000E+00
  0.00000000E+00  0.00000000E+00 -4.63305641E-02 -3.64347734E-01  0.00000000E+00
  0.00000000E+00  0.00000000E+00  3.63241954E-01  0.00000000E+00  0.00000000E+00
  0.00000000E+00  0.00000000E+00  1.03990862E-01  0.00000000E+00  0.00000000E+00
  0.00000000E+00  0.00000000E+00 -1.03990862E-01  0.00000000E+00  0.00000000E+00
  0.00000000E+00  0.00000000E+00 -3.63241954E-01  0.00000000E+00  0.00000000E+00
  0.00000000E+00  0.00000000E+00 -3.53764661E-01  0.00000000E+00  0.00000000E+00
  0.00000000E+00 -1.46910952E-01  0.00000000E+00  0.00000000E+00  0.00000000E+00
  0.00000000E+00  0.00000000E+00 -1.83609903E-01  5.24201248E-01  0.00000000E+00
  0.00000000E+00  0.00000000E+00  1.30098855E-02  0.00000000E+00  0.00000000E+00
  0.00000000E+00 -5.44664223E-03  0.00000000E+00  0.00000000E+00  0.00000000E+00
  0.00000000E+00  0.00000000E+00 -2.44912132E-02 -1.75625577E-02  0.00000000E+00
  0.00000000E+00  0.00000000E+00  1.36680038E-01  0.00000000E+00  0.00000000E+00
  0.00000000E+00  2.74884176E-03  0.00000000E+00  0.00000000E+00  0.00000000E+00
  0.00000000E+00  0.00000000E+00 -6.35669846E-02 -1.30481734E-01  0.00000000E+00
  0.00000000E+00  0.00000000E+00  3.53764661E-01  0.00000000E+00  0.00000000E+00
  0.00000000E+00  1.46910952E-01  0.00000000E+00  0.00000000E+00  0.00000000E+00
  0.00000000E+00  0.00000000E+00 -1.83609903E-01 -5.24201248E-01  0.00000000E+00
  0.00000000E+00  0.00000000E+00 -1.36680038E-01  0.00000000E+00  0.00000000E+00
  0.00000000E+00 -2.74884176E-03  0.00000000E+00  0.00000000E+00  0.00000000E+00
  0.00000000E+00  0.00000000E+00 -6.35669846E-02  1.30481734E-01  0.00000000E+00
  0.00000000E+00  0.00000000E+00 -1.30098855E-02  0.00000000E+00  0.00000000E+00
  0.00000000E+00  5.44664223E-03  0.00000000E+00  0.00000000E+00  0.00000000E+00
  0.00000000E+00  0.00000000E+00 -2.44912132E-02  1.75625577E-02  0.00000000E+00
  0.00000000E+00  0.00000000E+00 -1.11403343E-02  0.00000000E+00  0.00000000E+00
  0.00000000E+00  0.00000000E+00  1.00532902E-01  0.00000000E+00  0.00000000E+00
  0.00000000E+00  0.00000000E+00 -1.00532902E-01  0.00000000E+00  0.00000000E+00
  0.00000000E+00  0.00000000E+00  1.11403343E-02  0.00000000E+00  0.00000000E+00
  0.00000000E+00  0.00000000E+00 -3.81330697E-02  0.00000000E+00  0.00000000E+00
  0.00000000E+00  2.09540262E-02  0.00000000E+00  0.00000000E+00  0.00000000E+00
  0.00000000E+00  0.00000000E+00 -4.65023678E-02 -3.77611210E-02  0.00000000E+00
  0.00000000E+00  0.00000000E+00  5.85763644E-01  0.00000000E+00  0.00000000E+00
  0.00000000E+00  1.10051360E-01  0.00000000E+00  0.00000000E+00  0.00000000E+00
  0.00000000E+00  0.00000000E+00  1.21711071E-01 -2.70652883E-02  0.00000000E+00
  0.00000000E+00  0.00000000E+00  3.20128709E-01  0.00000000E+00  0.00000000E+00
  0.00000000E+00  5.28242920E-02  0.00000000E+00  0.00000000E+00  0.00000000E+00
  0.00000000E+00  0.00000000E+00  3.72465081E-03  2.17328828E-01  0.00000000E+00
  0.00000000E+00  0.00000000E+00  3.81330697E-02  0.00000000E+00  0.00000000E+00
  0.00000000E+00 -2.09540262E-02  0.00000000E+00  0.00000000E+00  0.00000000E+00
  0.00000000E+00  0.00000000E+00 -4.65023678E-02  3.77611210E-02  0.00000000E+00
  0.00000000E+00  0.00000000E+00 -3.20128709E-01  0.00000000E+00  0.00000000E+00
  0.00000000E+00 -5.28242920E-02  0.00000000E+00  0.00000000E+00  0.00000000E+00
  0.00000000E+00  0.00000000E+00  3.72465081E-03 -2.17328828E-01  0.00000000E+00
  0.00000000E+00  0.00000000E+00 -5.85763644E-01  0.00000000E+00  0.00000000E+00
  0.00000000E+00 -1.10051360E-01  0.00000000E+00  0.00000000E+00  0.00000000E+00
  0.00000000E+00  0.00000000E+00  1.21711071E-01  2.70652883E-02  0.00000000E+00
  0.00000000E+00  0.00000000E+00 -3.11324591E-01  0.00000000E+00  0.00000000E+00
  0.00000000E+00  0.00000000E+00 -2.23268987E-01  0.00000000E+00  0.00000000E+00
  0.00000000E+00  0.00000000E+00  2.23268987E-01  0.00000000E+00  0.00000000E+00
  0.00000000E+00  0.00000000E+00  3.11324591E-01  0.00000000E+00  0.00000000E+00
  0.00000000E+00  0.00000000E+00  2.60146037E-01  0.00000000E+00  0.00000000E+00
  0.00000000E+00 -8.55021256E-04  0.00000000E+00  0.00000000E+00  0.00000000E+00
  0.00000000E+00  0.00000000E+00  6.59976422E-02  1.79904360E-01  0.00000000E+00
  0.00000000E+00  0.00000000E+00  1.45355209E-01  0.00000000E+00  0.00000000E+00
  0.00000000E+00  8.53872364E-02  0.00000000E+00  0.00000000E+00  0.00000000E+00
  0.00000000E+00  0.00000000E+00  1.45041021E-01  1.99104652E-01  0.00000000E+00
  0.00000000E+00  0.00000000E+00 -2.47571507E-01  0.00000000E+00  0.00000000E+00
  0.00000000E+00 -1.34104134E-01  0.00000000E+00  0.00000000E+00  0.00000000E+00
  0.00000000E+00  0.00000000E+00 -2.53355802E-01  1.60929370E-01  0.00000000E+00
  0.00000000E+00  0.00000000E+00 -2.60146037E-01  0.00000000E+00  0.00000000E+00
  0.00000000E+00  8.55021256E-04  0.00000000E+00  0.00000000E+00  0.00000000E+00
  0.00000000E+00  0.00000000E+00  6.59976422E-02 -1.79904360E-01  0.00000000E+00
  0.00000000E+00  0.00000000E+00  2.47571507E-01  0.00000000E+00  0.00000000E+00
  0.00000000E+00  1.34104134E-01  0.00000000E+00  0.00000000E+00  0.00000000E+00
  0.00000000E+00  0.00000000E+00 -2.53355802E-01 -1.60929370E-01  0.00000000E+00
  0.00000000E+00  0.00000000E+00 -1.45355209E-01  0.00000000E+00  0.00000000E+00
  0.00000000E+00 -8.53872364E-02  0.00000000E+00  0.00000000E+00  0.00000000E+00
  0.00000000E+00  0.00000000E+00  1.45041021E-01 -1.99104652E-01  0.00000000E+00
  0.00000000E+00  0.00000000E+00 -2.56514593E-01  0.00000000E+00  0.00000000E+00
  0.00000000E+00  0.00000000E+00  5.13085406E-01  0.00000000E+00  0.00000000E+00
  0.00000000E+00  0.00000000E+00 -5.13085406E-01  0.00000000E+00  0.00000000E+00
  0.00000000E+00  0.00000000E+00  2.56514593E-01  0.00000000E+00  0.00000000E+00
  0.00000000E+00  0.00000000E+00 -2.73318882E-01  0.00000000E+00  0.00000000E+00
  0.00000000E+00 -3.21972387E-02  0.00000000E+00  0.00000000E+00  0.00000000E+00
  0.00000000E+00  0.00000000E+00  3.11240182E-02 -3.20270100E-01  0.00000000E+00
  0.00000000E+00  0.00000000E+00 -5.65697518E-02  0.00000000E+00  0.00000000E+00
  0.00000000E+00 -1.35175085E-02  0.00000000E+00  0.00000000E+00  0.00000000E+00
  0.00000000E+00  0.00000000E+00 -3.90134078E-01  4.16610493E-01  0.00000000E+00
  0.00000000E+00  0.00000000E+00  8.39792646E-02  0.00000000E+00  0.00000000E+00
  0.00000000E+00  4.06639549E-04  0.00000000E+00  0.00000000E+00  0.00000000E+00
  0.00000000E+00  0.00000000E+00 -1.35669499E-01 -2.94195997E-01  0.00000000E+00
  0.00000000E+00  0.00000000E+00  2.73318882E-01  0.00000000E+00  0.00000000E+00
  0.00000000E+00  3.21972387E-02  0.00000000E+00  0.00000000E+00  0.00000000E+00
  0.00000000E+00  0.00000000E+00  3.11240182E-02  3.20270100E-01  0.00000000E+00
  0.00000000E+00  0.00000000E+00 -8.39792646E-02  0.00000000E+00  0.00000000E+00
  0.00000000E+00 -4.06639549E-04  0.00000000E+00  0.00000000E+00  0.00000000E+00
  0.00000000E+00  0.00000000E+00 -1.35669499E-01  2.94195997E-01  0.00000000E+00
  0.00000000E+00  0.00000000E+00  5.65697518E-02  0.00000000E+00  0.00000000E+00
  0.00000000E+00  1.35175085E-02  0.00000000E+00  0.00000000E+00  0.00000000E+00
  0.00000000E+00  0.00000000E+00 -3.90134078E-01 -4.16610493E-01  0.00000000E+00
  0.00000000E+00  0.00000000E+00 -4.08933336E-01  0.00000000E+00  0.00000000E+00
  0.00000000E+00  0.00000000E+00  7.51777714E-02  0.00000000E+00  0.00000000E+00
  0.00000000E+00  0.00000000E+00 -7.51777714E-02  0.00000000E+00  0.00000000E+00
  0.00000000E+00  0.00000000E+00  4.08933336E-01  0.00000000E+00  0.00000000E+00
  0.00000000E+00  0.00000000E+00 -1.68223046E-01  0.00000000E+00  0.00000000E+00
  0.00000000E+00 -5.87307480E-02  0.00000000E+00  0.00000000E+00  0.00000000E+00
  0.00000000E+00  0.00000000E+00  1.83018419E-01 -8.21251451E-02  0.00000000E+00
  0.00000000E+00  0.00000000E+00  2.43075640E-02  0.00000000E+00  0.00000000E+00
  0.00000000E+00  3.90445324E-02  0.00000000E+00  0.00000000E+00  0.00000000E+00
  0.00000000E+00  0.00000000E+00  7.02439309E-01  2.90628889E-01  0.00000000E+00
  0.00000000E+00  0.00000000E+00 -3.18779843E-02  0.00000000E+00  0.00000000E+00
  0.00000000E+00 -8.03122172E-02  0.00000000E+00  0.00000000E+00  0.00000000E+00
  0.00000000E+00  0.00000000E+00  1.55840863E-01 -3.91959836E-01  0.00000000E+00
  0.00000000E+00  0.00000000E+00  1.68223046E-01  0.00000000E+00  0.00000000E+00
  0.00000000E+00  5.87307480E-02  0.00000000E+00  0.00000000E+00  0.00000000E+00
  0.00000000E+00  0.00000000E+00  1.83018419E-01  8.21251451E-02  0.00000000E+00
  0.00000000E+00  0.00000000E+00  3.18779843E-02  0.00000000E+00  0.00000000E+00
  0.00000000E+00  8.03122172E-02  0.00000000E+00  0.00000000E+00  0.00000000E+00
  0.00000000E+00  0.00000000E+00  1.55840863E-01  3.91959836E-01  0.00000000E+00
  0.00000000E+00  0.00000000E+00 -2.43075640E-02  0.00000000E+00  0.00000000E+00
  0.00000000E+00 -3.90445324E-02  0.00000000E+00  0.00000000E+00  0.00000000E+00
  0.00000000E+00  0.00000000E+00  7.02439309E-01 -2.90628889E-01  0.00000000E+00
  0.00000000E+00  0.00000000E+00  2.99965438E-02  0.00000000E+00  0.00000000E+00
  0.00000000E+00  0.00000000E+00 -5.57678637E-02  0.00000000E+00  0.00000000E+00
  0.00000000E+00  0.00000000E+00  5.57678637E-02  0.00000000E+00  0.00000000E+00
  0.00000000E+00  0.00000000E+00 -2.99965438E-02  0.00000000E+00  0.00000000E+00
  0.00000000E+00  0.00000000E+00  2.76345854E-01  0.00000000E+00  0.00000000E+00
  0.00000000E+00  3.35657542E-02  0.00000000E+00  0.00000000E+00  0.00000000E+00
  0.00000000E+00  0.00000000E+00 -5.11776005E-02  3.68147735E-01  0.00000000E+00
  0.00000000E+00  0.00000000E+00 -8.54743320E-02  0.00000000E+00  0.00000000E+00
  0.00000000E+00 -2.04223355E-02  0.00000000E+00  0.00000000E+00  0.00000000E+00
  0.00000000E+00  0.00000000E+00 -1.44438955E-01  3.98043203E-01  0.00000000E+00
  0.00000000E+00  0.00000000E+00 -1.78181708E-01  0.00000000E+00  0.00000000E+00
  0.00000000E+00 -4.46391702E-03  0.00000000E+00  0.00000000E+00  0.00000000E+00
  0.00000000E+00  0.00000000E+00  5.45503155E-01  6.16978278E-02  0.00000000E+00
  0.00000000E+00  0.00000000E+00 -2.76345854E-01  0.00000000E+00  0.00000000E+00
  0.00000000E+00 -3.35657542E-02  0.00000000E+00  0.00000000E+00  0.00000000E+00
  0.00000000E+00  0.00000000E+00 -5.11776005E-02 -3.68147735E-01  0.00000000E+00
  0.00000000E+00  0.00000000E+00  1.78181708E-01  0.00000000E+00  0.00000000E+00
  0.00000000E+00  4.46391702E-03  0.00000000E+00  0.00000000E+00  0.00000000E+00
  0.00000000E+00  0.00000000E+00  5.45503155E-01 -6.16978278E-02  0.00000000E+00
  0.00000000E+00  0.00000000E+00  8.54743320E-02  0.00000000E+00  0.00000000E+00
  0.00000000E+00  2.04223355E-02  0.00000000E+00  0.00000000E+00  0.00000000E+00
  0.00000000E+00  0.00000000E+00 -1.44438955E-01 -3.98043203E-01  0.00000000E+00
  0.00000000E+00  0.00000000E+00 -2.42106392E-01  0.00000000E+00  0.00000000E+00
  0.00000000E+00  0.00000000E+00 -3.06747887E-01  0.00000000E+00  0.00000000E+00
  0.00000000E+00  0.00000000E+00  3.06747887E-01  0.00000000E+00  0.00000000E+00
  0.00000000E+00  0.00000000E+00  2.42106392E-01  0.00000000E+00  0.00000000E+00
  0.00000000E+00  0.00000000E+00 -1.54033596E-01  0.00000000E+00  0.00000000E+00
  0.00000000E+00 -1.76095139E-01  0.00000000E+00  0.00000000E+00  0.00000000E+00
  0.00000000E+00  0.00000000E+00  8.22455551E-01  1.42957044E-01  0.00000000E+00
  0.00000000E+00  0.00000000E+00 -1.70470741E-01  0.00000000E+00  0.00000000E+00
  0.00000000E+00  1.43484907E-01  0.00000000E+00  0.00000000E+00  0.00000000E+00
  0.00000000E+00  0.00000000E+00 -1.20785516E-01 -4.96146243E-02  0.00000000E+00
  0.00000000E+00  0.00000000E+00  2.74865656E-01  0.00000000E+00  0.00000000E+00
  0.00000000E+00 -3.10968300E-01  0.00000000E+00  0.00000000E+00  0.00000000E+00
  0.00000000E+00  0.00000000E+00  9.88281595E-02  2.75666188E-01  0.00000000E+00
  0.00000000E+00  0.00000000E+00  1.54033596E-01  0.00000000E+00  0.00000000E+00
  0.00000000E+00  1.76095139E-01  0.00000000E+00  0.00000000E+00  0.00000000E+00
  0.00000000E+00  0.00000000E+00  8.22455551E-01 -1.42957044E-01  0.00000000E+00
  0.00000000E+00  0.00000000E+00 -2.74865656E-01  0.00000000E+00  0.00000000E+00
  0.00000000E+00  3.10968300E-01  0.00000000E+00  0.00000000E+00  0.00000000E+00
  0.00000000E+00  0.00000000E+00  9.88281595E-02 -2.75666188E-01  0.00000000E+00
  0.00000000E+00  0.00000000E+00  1.70470741E-01  0.00000000E+00  0.00000000E+00
  0.00000000E+00 -1.43484907E-01  0.00000000E+00  0.00000000E+00  0.00000000E+00
  0.00000000E+00  0.00000000E+00 -1.20785516E-01  4.96146243E-02  0.00000000E+00
  0.00000000E+00  0.00000000E+00 -2.37109172E-02  0.00000000E+00  0.00000000E+00
  0.00000000E+00  0.00000000E+00  1.53347782E-03  0.00000000E+00  0.00000000E+00
  0.00000000E+00  0.00000000E+00 -1.53347782E-03  0.00000000E+00  0.00000000E+00
  0.00000000E+00  0.00000000E+00  2.37109172E-02  0.00000000E+00  0.00000000E+00
  0.00000000E+00  0.00000000E+00  4.30016040E-01  0.00000000E+00  0.00000000E+00
  0.00000000E+00 -2.13124544E-01  0.00000000E+00  0.00000000E+00  0.00000000E+00
  0.00000000E+00  0.00000000E+00 -3.88078459E-01 -8.27346442E-02  0.00000000E+00
  0.00000000E+00  0.00000000E+00 -2.86719937E-01  0.00000000E+00  0.00000000E+00
  0.00000000E+00  2.55854423E-01  0.00000000E+00  0.00000000E+00  0.00000000E+00
  0.00000000E+00  0.00000000E+00  6.80476173E-02  2.66820155E-02  0.00000000E+00
  0.00000000E+00  0.00000000E+00  5.87725058E-01  0.00000000E+00  0.00000000E+00
  0.00000000E+00 -5.00704265E-01  0.00000000E+00  0.00000000E+00  0.00000000E+00
  0.00000000E+00  0.00000000E+00 -4.48447868E-03 -1.22496512E-01  0.00000000E+00
  0.00000000E+00  0.00000000E+00 -4.30016040E-01  0.00000000E+00  0.00000000E+00
  0.00000000E+00  2.13124544E-01  0.00000000E+00  0.00000000E+00  0.00000000E+00
  0.00000000E+00  0.00000000E+00 -3.88078459E-01  8.27346442E-02  0.00000000E+00
  0.00000000E+00  0.00000000E+00 -5.87725058E-01  0.00000000E+00  0.00000000E+00
  0.00000000E+00  5.00704265E-01  0.00000000E+00  0.00000000E+00  0.00000000E+00
  0.00000000E+00  0.00000000E+00 -4.48447868E-03  1.22496512E-01  0.00000000E+00
  0.00000000E+00  0.00000000E+00  2.86719937E-01  0.00000000E+00  0.00000000E+00
  0.00000000E+00 -2.55854423E-01  0.00000000E+00  0.00000000E+00  0.00000000E+00
  0.00000000E+00  0.00000000E+00  6.80476173E-02 -2.66820155E-02  0.00000000E+00
  0.00000000E+00  0.00000000E+00 -2.34865871E-02  0.00000000E+00  0.00000000E+00
  0.00000000E+00  0.00000000E+00  4.67848993E-02  0.00000000E+00  0.00000000E+00
  0.00000000E+00  0.00000000E+00 -4.67848993E-02  0.00000000E+00  0.00000000E+00
  0.00000000E+00  0.00000000E+00  2.34865871E-02  0.00000000E+00  0.00000000E+00
  0.00000000E+00  0.00000000E+00 -3.60233259E-01  0.00000000E+00  0.00000000E+00
  0.00000000E+00  1.02069684E+00  0.00000000E+00  0.00000000E+00  0.00000000E+00
  0.00000000E+00  0.00000000E+00 -1.32094135E-01  6.77307878E-02  0.00000000E+00
  0.00000000E+00  0.00000000E+00 -4.17086202E-01  0.00000000E+00  0.00000000E+00
  0.00000000E+00  1.14933372E+00  0.00000000E+00  0.00000000E+00  0.00000000E+00
  0.00000000E+00  0.00000000E+00  1.01073951E-01 -3.57640677E-02  0.00000000E+00
  0.00000000E+00  0.00000000E+00 -4.18328547E-02  0.00000000E+00  0.00000000E+00
  0.00000000E+00  1.06345107E-01  0.00000000E+00  0.00000000E+00  0.00000000E+00
  0.00000000E+00  0.00000000E+00 -5.36089510E-04  1.42272401E-01  0.00000000E+00
  0.00000000E+00  0.00000000E+00  3.60233259E-01  0.00000000E+00  0.00000000E+00
  0.00000000E+00 -1.02069684E+00  0.00000000E+00  0.00000000E+00  0.00000000E+00
  0.00000000E+00  0.00000000E+00 -1.32094135E-01 -6.77307878E-02  0.00000000E+00
  0.00000000E+00  0.00000000E+00  4.18328547E-02  0.00000000E+00  0.00000000E+00
  0.00000000E+00 -1.06345107E-01  0.00000000E+00  0.00000000E+00  0.00000000E+00
  0.00000000E+00  0.00000000E+00 -5.36089510E-04 -1.42272401E-01  0.00000000E+00
  0.00000000E+00  0.00000000E+00  4.17086202E-01  0.00000000E+00  0.00000000E+00
  0.00000000E+00 -1.14933372E+00  0.00000000E+00  0.00000000E+00  0.00000000E+00
  0.00000000E+00  0.00000000E+00  1.01073951E-01  3.57640677E-02  0.00000000E+00
  0.00000000E+00  0.00000000E+00 -1.28687902E-01  0.00000000E+00  0.00000000E+00
  0.00000000E+00  0.00000000E+00 -1.18309801E-02  0.00000000E+00  0.00000000E+00
  0.00000000E+00  0.00000000E+00  1.18309801E-02  0.00000000E+00  0.00000000E+00
  0.00000000E+00  0.00000000E+00  1.28687902E-01  0.00000000E+00  0.00000000E+00
  0.00000000E+00  0.00000000E+00 -3.13490175E-01  0.00000000E+00  0.00000000E+00
  0.00000000E+00  1.60094059E+00  0.00000000E+00  0.00000000E+00  0.00000000E+00
  0.00000000E+00  0.00000000E+00 -8.79340025E-02  1.17111167E-01  0.00000000E+00
  0.00000000E+00  0.00000000E+00  2.62895472E-01  0.00000000E+00  0.00000000E+00
  0.00000000E+00 -1.28468160E+00  0.00000000E+00  0.00000000E+00  0.00000000E+00
  0.00000000E+00  0.00000000E+00 -3.05745654E-02  7.00084079E-02  0.00000000E+00
  0.00000000E+00  0.00000000E+00  2.72255027E-01  0.00000000E+00  0.00000000E+00
  0.00000000E+00 -1.38683892E+00  0.00000000E+00  0.00000000E+00  0.00000000E+00
  0.00000000E+00  0.00000000E+00  1.15070623E-01  1.23561976E-02  0.00000000E+00
  0.00000000E+00  0.00000000E+00  3.13490175E-01  0.00000000E+00  0.00000000E+00
  0.00000000E+00 -1.60094059E+00  0.00000000E+00  0.00000000E+00  0.00000000E+00
  0.00000000E+00  0.00000000E+00 -8.79340025E-02 -1.17111167E-01  0.00000000E+00
  0.00000000E+00  0.00000000E+00 -2.72255027E-01  0.00000000E+00  0.00000000E+00
  0.00000000E+00  1.38683892E+00  0.00000000E+00  0.00000000E+00  0.00000000E+00
  0.00000000E+00  0.00000000E+00  1.15070623E-01 -1.23561976E-02  0.00000000E+00
  0.00000000E+00  0.00000000E+00 -2.62895472E-01  0.00000000E+00  0.00000000E+00
  0.00000000E+00  1.28468160E+00  0.00000000E+00  0.00000000E+00  0.00000000E+00
  0.00000000E+00  0.00000000E+00 -3.05745654E-02 -7.00084079E-02  0.00000000E+00
  0.00000000E+00  0.00000000E+00  1.24234774E-01  0.00000000E+00  0.00000000E+00
  0.00000000E+00  0.00000000E+00  1.36604092E-01  0.00000000E+00  0.00000000E+00
  0.00000000E+00  0.00000000E+00 -1.36604092E-01  0.00000000E+00  0.00000000E+00
  0.00000000E+00  0.00000000E+00 -1.24234774E-01  0.00000000E+00  0.00000000E+00
  0.00000000E+00  0.00000000E+00  1.18279178E-01  0.00000000E+00  0.00000000E+00
  0.00000000E+00  2.04502234E-01  0.00000000E+00  0.00000000E+00  0.00000000E+00
  0.00000000E+00  0.00000000E+00 -2.13584398E-02  2.73334798E-02  0.00000000E+00
  0.00000000E+00  0.00000000E+00  1.03224184E-01  0.00000000E+00  0.00000000E+00
  0.00000000E+00  1.86640225E-01  0.00000000E+00  0.00000000E+00  0.00000000E+00
  0.00000000E+00  0.00000000E+00  1.23605298E-02 -2.38968672E-02  0.00000000E+00
  0.00000000E+00  0.00000000E+00  1.04348491E-01  0.00000000E+00  0.00000000E+00
  0.00000000E+00  1.86020118E-01  0.00000000E+00  0.00000000E+00  0.00000000E+00
  0.00000000E+00  0.00000000E+00 -3.06385951E-02 -1.31321469E-03  0.00000000E+00
  0.00000000E+00  0.00000000E+00  1.18279178E-01  0.00000000E+00  0.00000000E+00
  0.00000000E+00  2.04502234E-01  0.00000000E+00  0.00000000E+00  0.00000000E+00
  0.00000000E+00  0.00000000E+00  2.13584398E-02  2.73334798E-02  0.00000000E+00
  0.00000000E+00  0.00000000E+00  1.04348491E-01  0.00000000E+00  0.00000000E+00
  0.00000000E+00  1.86020118E-01  0.00000000E+00  0.00000000E+00  0.00000000E+00
  0.00000000E+00  0.00000000E+00  3.06385951E-02 -1.31321469E-03  0.00000000E+00
  0.00000000E+00  0.00000000E+00  1.03224184E-01  0.00000000E+00  0.00000000E+00
  0.00000000E+00  1.86640225E-01  0.00000000E+00  0.00000000E+00  0.00000000E+00
  0.00000000E+00  0.00000000E+00 -1.23605298E-02 -2.38968672E-02  0.00000000E+00
  0.00000000E+00  0.00000000E+00  2.57420940E-02  0.00000000E+00  0.00000000E+00
  0.00000000E+00  0.00000000E+00  2.49595986E-02  0.00000000E+00  0.00000000E+00
  0.00000000E+00  0.00000000E+00  2.49595986E-02  0.00000000E+00  0.00000000E+00
  0.00000000E+00  0.00000000E+00  2.57420940E-02  0.00000000E+00  0.00000000E+00
  0.00000000E+00  0.00000000E+00 -2.18689611E-01  0.00000000E+00  0.00000000E+00
  0.00000000E+00 -2.28718486E-01  0.00000000E+00  0.00000000E+00  0.00000000E+00
  0.00000000E+00  0.00000000E+00  1.01461512E-01  6.35894326E-03  0.00000000E+00
  0.00000000E+00  0.00000000E+00  2.18197680E-01  0.00000000E+00  0.00000000E+00
  0.00000000E+00  2.49322322E-01  0.00000000E+00  0.00000000E+00  0.00000000E+00
  0.00000000E+00  0.00000000E+00  5.24337513E-02  1.94406384E-02  0.00000000E+00
  0.00000000E+00  0.00000000E+00  1.03675180E-02  0.00000000E+00  0.00000000E+00
  0.00000000E+00  1.23022712E-02  0.00000000E+00  0.00000000E+00  0.00000000E+00
  0.00000000E+00  0.00000000E+00  5.05847081E-03  8.98385697E-02  0.00000000E+00
  0.00000000E+00  0.00000000E+00 -2.18689611E-01  0.00000000E+00  0.00000000E+00
  0.00000000E+00 -2.28718486E-01  0.00000000E+00  0.00000000E+00  0.00000000E+00
  0.00000000E+00  0.00000000E+00 -1.01461512E-01  6.35894326E-03  0.00000000E+00
  0.00000000E+00  0.00000000E+00  1.03675180E-02  0.00000000E+00  0.00000000E+00
  0.00000000E+00  1.23022712E-02  0.00000000E+00  0.00000000E+00  0.00000000E+00
  0.00000000E+00  0.00000000E+00 -5.05847081E-03  8.98385697E-02  0.00000000E+00
  0.00000000E+00  0.00000000E+00  2.18197680E-01  0.00000000E+00  0.00000000E+00
  0.00000000E+00  2.49322322E-01  0.00000000E+00  0.00000000E+00  0.00000000E+00
  0.00000000E+00  0.00000000E+00 -5.24337513E-02  1.94406384E-02  0.00000000E+00
  0.00000000E+00  0.00000000E+00  8.33508059E-02  0.00000000E+00  0.00000000E+00
  0.00000000E+00  0.00000000E+00  6.00005010E-03  0.00000000E+00  0.00000000E+00
  0.00000000E+00  0.00000000E+00  6.00005010E-03  0.00000000E+00  0.00000000E+00
  0.00000000E+00  0.00000000E+00  8.33508059E-02  0.00000000E+00  0.00000000E+00
  0.00000000E+00  0.00000000E+00 -9.70958913E-02  0.00000000E+00  0.00000000E+00
  0.00000000E+00 -2.26718128E-02  0.00000000E+00  0.00000000E+00  0.00000000E+00
  0.00000000E+00  0.00000000E+00  3.96308950E-01  1.39014679E-01  0.00000000E+00
  0.00000000E+00  0.00000000E+00 -1.19717531E-01  0.00000000E+00  0.00000000E+00
  0.00000000E+00 -8.54718150E-02  0.00000000E+00  0.00000000E+00  0.00000000E+00
  0.00000000E+00  0.00000000E+00 -9.39454616E-02 -8.97170912E-02  0.00000000E+00
  0.00000000E+00  0.00000000E+00  2.11269634E-01  0.00000000E+00  0.00000000E+00
  0.00000000E+00  1.35508986E-01  0.00000000E+00  0.00000000E+00  0.00000000E+00
  0.00000000E+00  0.00000000E+00 -9.16964068E-03 -1.25785789E-01  0.00000000E+00
  0.00000000E+00  0.00000000E+00 -9.70958913E-02  0.00000000E+00  0.00000000E+00
  0.00000000E+00 -2.26718128E-02  0.00000000E+00  0.00000000E+00  0.00000000E+00
  0.00000000E+00  0.00000000E+00 -3.96308950E-01  1.39014679E-01  0.00000000E+00
  0.00000000E+00  0.00000000E+00  2.11269634E-01  0.00000000E+00  0.00000000E+00
  0.00000000E+00  1.35508986E-01  0.00000000E+00  0.00000000E+00  0.00000000E+00
  0.00000000E+00  0.00000000E+00  9.16964068E-03 -1.25785789E-01  0.00000000E+00
  0.00000000E+00  0.00000000E+00 -1.19717531E-01  0.00000000E+00  0.00000000E+00
  0.00000000E+00 -8.54718150E-02  0.00000000E+00  0.00000000E+00  0.00000000E+00
  0.00000000E+00  0.00000000E+00  9.39454616E-02 -8.97170912E-02  0.00000000E+00
  0.00000000E+00  0.00000000E+00 -7.80344301E-02  0.00000000E+00  0.00000000E+00
  0.00000000E+00  0.00000000E+00  9.70649320E-02  0.00000000E+00  0.00000000E+00
  0.00000000E+00  0.00000000E+00  9.70649320E-02  0.00000000E+00  0.00000000E+00
  0.00000000E+00  0.00000000E+00 -7.80344301E-02  0.00000000E+00  0.00000000E+00
  0.00000000E+00  0.00000000E+00  6.40040064E-02  0.00000000E+00  0.00000000E+00
  0.00000000E+00  4.68713009E-02  0.00000000E+00  0.00000000E+00  0.00000000E+00
  0.00000000E+00  0.00000000E+00  1.54521174E-01  1.22366819E-01  0.00000000E+00
  0.00000000E+00  0.00000000E+00  5.46091067E-02  0.00000000E+00  0.00000000E+00
  0.00000000E+00  2.52181078E-02  0.00000000E+00  0.00000000E+00  0.00000000E+00
  0.00000000E+00  0.00000000E+00  3.57210992E-01  9.60010835E-02  0.00000000E+00
  0.00000000E+00  0.00000000E+00 -1.28042587E-01  0.00000000E+00  0.00000000E+00
  0.00000000E+00 -8.80322668E-02  0.00000000E+00  0.00000000E+00  0.00000000E+00
  0.00000000E+00  0.00000000E+00 -1.68986304E-01 -2.62428428E-01  0.00000000E+00
  0.00000000E+00  0.00000000E+00  6.40040064E-02  0.00000000E+00  0.00000000E+00
  0.00000000E+00  4.68713009E-02  0.00000000E+00  0.00000000E+00  0.00000000E+00
  0.00000000E+00  0.00000000E+00 -1.54521174E-01  1.22366819E-01  0.00000000E+00
  0.00000000E+00  0.00000000E+00 -1.28042587E-01  0.00000000E+00  0.00000000E+00
  0.00000000E+00 -8.80322668E-02  0.00000000E+00  0.00000000E+00  0.00000000E+00
  0.00000000E+00  0.00000000E+00  1.68986304E-01 -2.62428428E-01  0.00000000E+00
  0.00000000E+00  0.00000000E+00  5.46091067E-02  0.00000000E+00  0.00000000E+00
  0.00000000E+00  2.52181078E-02  0.00000000E+00  0.00000000E+00  0.00000000E+00
  0.00000000E+00  0.00000000E+00 -3.57210992E-01  9.60010835E-02  0.00000000E+00
  0.00000000E+00  0.00000000E+00 -3.09258504E-02  0.00000000E+00  0.00000000E+00
  0.00000000E+00  0.00000000E+00 -1.86465370E-01  0.00000000E+00  0.00000000E+00
  0.00000000E+00  0.00000000E+00 -1.86465370E-01  0.00000000E+00  0.00000000E+00
  0.00000000E+00  0.00000000E+00 -3.09258504E-02  0.00000000E+00  0.00000000E+00
  0.00000000E+00  0.00000000E+00  2.70158594E-02  0.00000000E+00  0.00000000E+00
  0.00000000E+00  2.76216967E-02  0.00000000E+00  0.00000000E+00  0.00000000E+00
  0.00000000E+00  0.00000000E+00  4.93988345E-02 -7.95349167E-02  0.00000000E+00
  0.00000000E+00  0.00000000E+00 -1.97444571E-02  0.00000000E+00  0.00000000E+00
  0.00000000E+00 -9.79323675E-04  0.00000000E+00  0.00000000E+00  0.00000000E+00
  0.00000000E+00  0.00000000E+00  5.52921468E-02  3.50527578E-01  0.00000000E+00
  0.00000000E+00  0.00000000E+00 -4.28134585E-03  0.00000000E+00  0.00000000E+00
  0.00000000E+00  1.79631773E-02  0.00000000E+00  0.00000000E+00  0.00000000E+00
  0.00000000E+00  0.00000000E+00  3.07935619E-01 -1.83479548E-01  0.00000000E+00
  0.00000000E+00  0.00000000E+00  2.70158594E-02  0.00000000E+00  0.00000000E+00
  0.00000000E+00  2.76216967E-02  0.00000000E+00  0.00000000E+00  0.00000000E+00
  0.00000000E+00  0.00000000E+00 -4.93988345E-02 -7.95349167E-02  0.00000000E+00
  0.00000000E+00  0.00000000E+00 -4.28134585E-03  0.00000000E+00  0.00000000E+00
  0.00000000E+00  1.79631773E-02  0.00000000E+00  0.00000000E+00  0.00000000E+00
  0.00000000E+00  0.00000000E+00 -3.07935619E-01 -1.83479548E-01  0.00000000E+00
  0.00000000E+00  0.00000000E+00 -1.97444571E-02  0.00000000E+00  0.00000000E+00
  0.00000000E+00 -9.79323675E-04  0.00000000E+00  0.00000000E+00  0.00000000E+00
  0.00000000E+00  0.00000000E+00 -5.52921468E-02  3.50527578E-01  0.00000000E+00
  0.00000000E+00  0.00000000E+00  1.91280195E-01  0.00000000E+00  0.00000000E+00
  0.00000000E+00  0.00000000E+00  2.27325241E-01  0.00000000E+00  0.00000000E+00
  0.00000000E+00  0.00000000E+00  2.27325241E-01  0.00000000E+00  0.00000000E+00
  0.00000000E+00  0.00000000E+00  1.91280195E-01  0.00000000E+00  0.00000000E+00
  0.00000000E+00  0.00000000E+00 -4.28767299E-02  0.00000000E+00  0.00000000E+00
  0.00000000E+00 -1.66248037E-02  0.00000000E+00  0.00000000E+00  0.00000000E+00
  0.00000000E+00  0.00000000E+00 -6.32210420E-02 -1.11967469E-01  0.00000000E+00
  0.00000000E+00  0.00000000E+00  3.83058969E-04  0.00000000E+00  0.00000000E+00
  0.00000000E+00 -1.71539579E-02  0.00000000E+00  0.00000000E+00  0.00000000E+00
  0.00000000E+00  0.00000000E+00  3.66581648E-01 -2.01847851E-01  0.00000000E+00
  0.00000000E+00  0.00000000E+00  4.78622881E-02  0.00000000E+00  0.00000000E+00
  0.00000000E+00  4.11125064E-02  0.00000000E+00  0.00000000E+00  0.00000000E+00
  0.00000000E+00  0.00000000E+00  2.03169330E-01  4.19257593E-02  0.00000000E+00
  0.00000000E+00  0.00000000E+00 -4.28767299E-02  0.00000000E+00  0.00000000E+00
  0.00000000E+00 -1.66248037E-02  0.00000000E+00  0.00000000E+00  0.00000000E+00
  0.00000000E+00  0.00000000E+00  6.32210420E-02 -1.11967469E-01  0.00000000E+00
  0.00000000E+00  0.00000000E+00  4.78622881E-02  0.00000000E+00  0.00000000E+00
  0.00000000E+00  4.11125064E-02  0.00000000E+00  0.00000000E+00  0.00000000E+00
  0.00000000E+00  0.00000000E+00 -2.03169330E-01  4.19257593E-02  0.00000000E+00
  0.00000000E+00  0.00000000E+00  3.83058969E-04  0.00000000E+00  0.00000000E+00
  0.00000000E+00 -1.71539579E-02  0.00000000E+00  0.00000000E+00  0.00000000E+00
  0.00000000E+00  0.00000000E+00 -3.66581648E-01 -2.01847851E-01  0.00000000E+00
  0.00000000E+00  0.00000000E+00 -2.90065604E-01  0.00000000E+00  0.00000000E+00
  0.00000000E+00  0.00000000E+00  2.04068191E-01  0.00000000E+00  0.00000000E+00
  0.00000000E+00  0.00000000E+00  2.04068191E-01  0.00000000E+00  0.00000000E+00
  0.00000000E+00  0.00000000E+00 -2.90065604E-01  0.00000000E+00  0.00000000E+00
  0.00000000E+00  0.00000000E+00 -6.89883144E-02  0.00000000E+00  0.00000000E+00
  0.00000000E+00 -1.28857400E-01  0.00000000E+00  0.00000000E+00  0.00000000E+00
  0.00000000E+00  0.00000000E+00 -3.26774376E-01  5.10179416E-01  0.00000000E+00
  0.00000000E+00  0.00000000E+00 -3.82067376E-02  0.00000000E+00  0.00000000E+00
  0.00000000E+00 -6.81026996E-03  0.00000000E+00  0.00000000E+00  0.00000000E+00
  0.00000000E+00  0.00000000E+00  2.88918941E-02  3.92329398E-02  0.00000000E+00
  0.00000000E+00  0.00000000E+00  1.03463894E-01  0.00000000E+00  0.00000000E+00
  0.00000000E+00  3.12589023E-02  0.00000000E+00  0.00000000E+00  0.00000000E+00
  0.00000000E+00  0.00000000E+00  6.41815662E-03 -9.75912556E-02  0.00000000E+00
  0.00000000E+00  0.00000000E+00 -6.89883144E-02  0.00000000E+00  0.00000000E+00
  0.00000000E+00 -1.28857400E-01  0.00000000E+00  0.00000000E+00  0.00000000E+00
  0.00000000E+00  0.00000000E+00  3.26774376E-01  5.10179416E-01  0.00000000E+00
  0.00000000E+00  0.00000000E+00  1.03463894E-01  0.00000000E+00  0.00000000E+00
  0.00000000E+00  3.12589023E-02  0.00000000E+00  0.00000000E+00  0.00000000E+00
  0.00000000E+00  0.00000000E+00 -6.41815662E-03 -9.75912556E-02  0.00000000E+00
  0.00000000E+00  0.00000000E+00 -3.82067376E-02  0.00000000E+00  0.00000000E+00
  0.00000000E+00 -6.81026996E-03  0.00000000E+00  0.00000000E+00  0.00000000E+00
  0.00000000E+00  0.00000000E+00 -2.88918941E-02  3.92329398E-02  0.00000000E+00
  0.00000000E+00  0.00000000E+00 -3.83911333E-03  0.00000000E+00  0.00000000E+00
  0.00000000E+00  0.00000000E+00  1.17739014E-01  0.00000000E+00  0.00000000E+00
  0.00000000E+00  0.00000000E+00  1.17739014E-01  0.00000000E+00  0.00000000E+00
  0.00000000E+00  0.00000000E+00 -3.83911333E-03  0.00000000E+00  0.00000000E+00
  0.00000000E+00  0.00000000E+00  2.06050480E-01  0.00000000E+00  0.00000000E+00
  0.00000000E+00  3.29009529E-02  0.00000000E+00  0.00000000E+00  0.00000000E+00
  0.00000000E+00  0.00000000E+00  1.59340734E-01  1.68675257E-01  0.00000000E+00
  0.00000000E+00  0.00000000E+00  1.95929712E-01  0.00000000E+00  0.00000000E+00
  0.00000000E+00  1.09048757E-02  0.00000000E+00  0.00000000E+00  0.00000000E+00
  0.00000000E+00  0.00000000E+00 -1.21212301E-01 -2.16882933E-01  0.00000000E+00
  0.00000000E+00  0.00000000E+00 -4.55331234E-01  0.00000000E+00  0.00000000E+00
  0.00000000E+00 -1.45916335E-01  0.00000000E+00  0.00000000E+00  0.00000000E+00
  0.00000000E+00  0.00000000E+00 -1.01268615E-01  1.01548197E-02  0.00000000E+00
  0.00000000E+00  0.00000000E+00  2.06050480E-01  0.00000000E+00  0.00000000E+00
  0.00000000E+00  3.29009529E-02  0.00000000E+00  0.00000000E+00  0.00000000E+00
  0.00000000E+00  0.00000000E+00 -1.59340734E-01  1.68675257E-01  0.00000000E+00
  0.00000000E+00  0.00000000E+00 -4.55331234E-01  0.00000000E+00  0.00000000E+00
  0.00000000E+00 -1.45916335E-01  0.00000000E+00  0.00000000E+00  0.00000000E+00
  0.00000000E+00  0.00000000E+00  1.01268615E-01  1.01548197E-02  0.00000000E+00
  0.00000000E+00  0.00000000E+00  1.95929712E-01  0.00000000E+00  0.00000000E+00
  0.00000000E+00  1.09048757E-02  0.00000000E+00  0.00000000E+00  0.00000000E+00
  0.00000000E+00  0.00000000E+00  1.21212301E-01 -2.16882933E-01  0.00000000E+00
  0.00000000E+00  0.00000000E+00  4.35848625E-02  0.00000000E+00  0.00000000E+00
  0.00000000E+00  0.00000000E+00  4.88532827E-01  0.00000000E+00  0.00000000E+00
  0.00000000E+00  0.00000000E+00  4.88532827E-01  0.00000000E+00  0.00000000E+00
  0.00000000E+00  0.00000000E+00  4.35848625E-02  0.00000000E+00  0.00000000E+00
  0.00000000E+00  0.00000000E+00  1.40572495E-02  0.00000000E+00  0.00000000E+00
  0.00000000E+00 -4.98023965E-03  0.00000000E+00  0.00000000E+00  0.00000000E+00
  0.00000000E+00  0.00000000E+00  3.11156079E-03 -3.70638247E-02  0.00000000E+00
  0.00000000E+00  0.00000000E+00 -1.73244125E-01  0.00000000E+00  0.00000000E+00
  0.00000000E+00 -1.59479254E-01  0.00000000E+00  0.00000000E+00  0.00000000E+00
  0.00000000E+00  0.00000000E+00  3.24334169E-01 -2.38089519E-01  0.00000000E+00
  0.00000000E+00  0.00000000E+00  1.79727564E-01  0.00000000E+00  0.00000000E+00
  0.00000000E+00 -2.26334303E-02  0.00000000E+00  0.00000000E+00  0.00000000E+00
  0.00000000E+00  0.00000000E+00 -1.75015383E-01  1.65139454E-01  0.00000000E+00
  0.00000000E+00  0.00000000E+00  1.40572495E-02  0.00000000E+00  0.00000000E+00
  0.00000000E+00 -4.98023965E-03  0.00000000E+00  0.00000000E+00  0.00000000E+00
  0.00000000E+00  0.00000000E+00 -3.11156079E-03 -3.70638247E-02  0.00000000E+00
  0.00000000E+00  0.00000000E+00  1.79727564E-01  0.00000000E+00  0.00000000E+00
  0.00000000E+00 -2.26334303E-02  0.00000000E+00  0.00000000E+00  0.00000000E+00
  0.00000000E+00  0.00000000E+00  1.75015383E-01  1.65139454E-01  0.00000000E+00
  0.00000000E+00  0.00000000E+00 -1.73244125E-01  0.00000000E+00  0.00000000E+00
  0.00000000E+00 -1.59479254E-01  0.00000000E+00  0.00000000E+00  0.00000000E+00
  0.00000000E+00  0.00000000E+00 -3.24334169E-01 -2.38089519E-01  0.00000000E+00
  0.00000000E+00  0.00000000E+00  6.09247115E-01  0.00000000E+00  0.00000000E+00
  0.00000000E+00  0.00000000E+00  1.20688557E-01  0.00000000E+00  0.00000000E+00
  0.00000000E+00  0.00000000E+00  1.20688557E-01  0.00000000E+00  0.00000000E+00
  0.00000000E+00  0.00000000E+00  6.09247115E-01  0.00000000E+00  0.00000000E+00
  0.00000000E+00  0.00000000E+00  6.83788953E-02  0.00000000E+00  0.00000000E+00
  0.00000000E+00  1.32120800E-01  0.00000000E+00  0.00000000E+00  0.00000000E+00
  0.00000000E+00  0.00000000E+00  2.13634917E-01  2.65958482E-01  0.00000000E+00
  0.00000000E+00  0.00000000E+00 -1.30451384E-01  0.00000000E+00  0.00000000E+00
  0.00000000E+00 -5.03767348E-02  0.00000000E+00  0.00000000E+00  0.00000000E+00
  0.00000000E+00  0.00000000E+00  1.60747630E-01  3.73706699E-01  0.00000000E+00
  0.00000000E+00  0.00000000E+00 -6.91477281E-02  0.00000000E+00  0.00000000E+00
  0.00000000E+00  1.96360663E-02  0.00000000E+00  0.00000000E+00  0.00000000E+00
  0.00000000E+00  0.00000000E+00  1.31313365E-02  6.45753689E-01  0.00000000E+00
  0.00000000E+00  0.00000000E+00  6.83788953E-02  0.00000000E+00  0.00000000E+00
  0.00000000E+00  1.32120800E-01  0.00000000E+00  0.00000000E+00  0.00000000E+00
  0.00000000E+00  0.00000000E+00 -2.13634917E-01  2.65958482E-01  0.00000000E+00
  0.00000000E+00  0.00000000E+00 -6.91477281E-02  0.00000000E+00  0.00000000E+00
  0.00000000E+00  1.96360663E-02  0.00000000E+00  0.00000000E+00  0.00000000E+00
  0.00000000E+00  0.00000000E+00 -1.31313365E-02  6.45753689E-01  0.00000000E+00
  0.00000000E+00  0.00000000E+00 -1.30451384E-01  0.00000000E+00  0.00000000E+00
  0.00000000E+00 -5.03767348E-02  0.00000000E+00  0.00000000E+00  0.00000000E+00
  0.00000000E+00  0.00000000E+00 -1.60747630E-01  3.73706699E-01  0.00000000E+00
  0.00000000E+00  0.00000000E+00 -1.25738405E-01  0.00000000E+00  0.00000000E+00
  0.00000000E+00  0.00000000E+00  1.92158761E-03  0.00000000E+00  0.00000000E+00
  0.00000000E+00  0.00000000E+00  1.92158761E-03  0.00000000E+00  0.00000000E+00
  0.00000000E+00  0.00000000E+00 -1.25738405E-01  0.00000000E+00  0.00000000E+00
  0.00000000E+00  0.00000000E+00 -9.63897576E-02  0.00000000E+00  0.00000000E+00
  0.00000000E+00  1.60992925E-01  0.00000000E+00  0.00000000E+00  0.00000000E+00
  0.00000000E+00  0.00000000E+00  8.97527153E-02  2.41769494E-01  0.00000000E+00
  0.00000000E+00  0.00000000E+00 -1.30754150E-01  0.00000000E+00  0.00000000E+00
  0.00000000E+00  9.57672041E-02  0.00000000E+00  0.00000000E+00  0.00000000E+00
  0.00000000E+00  0.00000000E+00 -1.06520907E-02 -3.32245536E-01  0.00000000E+00
  0.00000000E+00  0.00000000E+00 -3.15401451E-01  0.00000000E+00  0.00000000E+00
  0.00000000E+00  8.14300785E-02  0.00000000E+00  0.00000000E+00  0.00000000E+00
  0.00000000E+00  0.00000000E+00  5.52446761E-01  1.69445965E-02  0.00000000E+00
  0.00000000E+00  0.00000000E+00 -9.63897576E-02  0.00000000E+00  0.00000000E+00
  0.00000000E+00  1.60992925E-01  0.00000000E+00  0.00000000E+00  0.00000000E+00
  0.00000000E+00  0.00000000E+00 -8.97527153E-02  2.41769494E-01  0.00000000E+00
  0.00000000E+00  0.00000000E+00 -3.15401451E-01  0.00000000E+00  0.00000000E+00
  0.00000000E+00  8.14300785E-02  0.00000000E+00  0.00000000E+00  0.00000000E+00
  0.00000000E+00  0.00000000E+00 -5.52446761E-01  1.69445965E-02  0.00000000E+00
  0.00000000E+00  0.00000000E+00 -1.30754150E-01  0.00000000E+00  0.00000000E+00
  0.00000000E+00  9.57672041E-02  0.00000000E+00  0.00000000E+00  0.00000000E+00
  0.00000000E+00  0.00000000E+00  1.06520907E-02 -3.32245536E-01  0.00000000E+00
  0.00000000E+00  0.00000000E+00  2.02264258E-01  0.00000000E+00  0.00000000E+00
  0.00000000E+00  0.00000000E+00 -3.56301709E-01  0.00000000E+00  0.00000000E+00
  0.00000000E+00  0.00000000E+00 -3.56301709E-01  0.00000000E+00  0.00000000E+00
  0.00000000E+00  0.00000000E+00  2.02264258E-01  0.00000000E+00  0.00000000E+00
  0.00000000E+00  0.00000000E+00  5.01383838E-01  0.00000000E+00  0.00000000E+00
  0.00000000E+00 -2.20808282E-01  0.00000000E+00  0.00000000E+00  0.00000000E+00
  0.00000000E+00  0.00000000E+00  1.08636513E-01  1.15549774E-01  0.00000000E+00
  0.00000000E+00  0.00000000E+00  4.48006427E-01  0.00000000E+00  0.00000000E+00
  0.00000000E+00 -2.32071887E-01  0.00000000E+00  0.00000000E+00  0.00000000E+00
  0.00000000E+00  0.00000000E+00 -1.57702619E-02 -7.72108365E-02  0.00000000E+00
  0.00000000E+00  0.00000000E+00  3.41851812E-01  0.00000000E+00  0.00000000E+00
  0.00000000E+00 -2.29110552E-01  0.00000000E+00  0.00000000E+00  0.00000000E+00
  0.00000000E+00  0.00000000E+00  2.84655949E-01  7.29662037E-02  0.00000000E+00
  0.00000000E+00  0.00000000E+00  5.01383838E-01  0.00000000E+00  0.00000000E+00
  0.00000000E+00 -2.20808282E-01  0.00000000E+00  0.00000000E+00  0.00000000E+00
  0.00000000E+00  0.00000000E+00 -1.08636513E-01  1.15549774E-01  0.00000000E+00
  0.00000000E+00  0.00000000E+00  3.41851812E-01  0.00000000E+00  0.00000000E+00
  0.00000000E+00 -2.29110552E-01  0.00000000E+00  0.00000000E+00  0.00000000E+00
  0.00000000E+00  0.00000000E+00 -2.84655949E-01  7.29662037E-02  0.00000000E+00
  0.00000000E+00  0.00000000E+00  4.48006427E-01  0.00000000E+00  0.00000000E+00
  0.00000000E+00 -2.32071887E-01  0.00000000E+00  0.00000000E+00  0.00000000E+00
  0.00000000E+00  0.00000000E+00  1.57702619E-02 -7.72108365E-02  0.00000000E+00
  0.00000000E+00  0.00000000E+00  2.61173246E-02  0.00000000E+00  0.00000000E+00
  0.00000000E+00  0.00000000E+00 -1.79267861E-01  0.00000000E+00  0.00000000E+00
  0.00000000E+00  0.00000000E+00 -1.79267861E-01  0.00000000E+00  0.00000000E+00
  0.00000000E+00  0.00000000E+00  2.61173246E-02  0.00000000E+00  0.00000000E+00
  0.00000000E+00  0.00000000E+00 -5.46907449E-01  0.00000000E+00  0.00000000E+00
  0.00000000E+00  4.96547216E-01  0.00000000E+00  0.00000000E+00  0.00000000E+00
  0.00000000E+00  0.00000000E+00 -5.05474437E-02  5.09562447E-02  0.00000000E+00
  0.00000000E+00  0.00000000E+00  5.68706086E-01  0.00000000E+00  0.00000000E+00
  0.00000000E+00 -5.26747412E-01  0.00000000E+00  0.00000000E+00  0.00000000E+00
  0.00000000E+00  0.00000000E+00 -3.38522475E-03  3.87237889E-02  0.00000000E+00
  0.00000000E+00  0.00000000E+00  1.98770688E-02  0.00000000E+00  0.00000000E+00
  0.00000000E+00 -1.26133691E-02  0.00000000E+00  0.00000000E+00  0.00000000E+00
  0.00000000E+00  0.00000000E+00 -6.42620635E-03  1.61117799E-02  0.00000000E+00
  0.00000000E+00  0.00000000E+00 -5.46907449E-01  0.00000000E+00  0.00000000E+00
  0.00000000E+00  4.96547216E-01  0.00000000E+00  0.00000000E+00  0.00000000E+00
  0.00000000E+00  0.00000000E+00  5.05474437E-02  5.09562447E-02  0.00000000E+00
  0.00000000E+00  0.00000000E+00  1.98770688E-02  0.00000000E+00  0.00000000E+00
  0.00000000E+00 -1.26133691E-02  0.00000000E+00  0.00000000E+00  0.00000000E+00
  0.00000000E+00  0.00000000E+00  6.42620635E-03  1.61117799E-02  0.00000000E+00
  0.00000000E+00  0.00000000E+00  5.68706086E-01  0.00000000E+00  0.00000000E+00
  0.00000000E+00 -5.26747412E-01  0.00000000E+00  0.00000000E+00  0.00000000E+00
  0.00000000E+00  0.00000000E+00  3.38522475E-03  3.87237889E-02  0.00000000E+00
  0.00000000E+00  0.00000000E+00  4.72624635E-02  0.00000000E+00  0.00000000E+00
  0.00000000E+00  0.00000000E+00  5.02444962E-03  0.00000000E+00  0.00000000E+00
  0.00000000E+00  0.00000000E+00  5.02444962E-03  0.00000000E+00  0.00000000E+00
  0.00000000E+00  0.00000000E+00  4.72624635E-02  0.00000000E+00  0.00000000E+00
  0.00000000E+00  0.00000000E+00  2.25043575E-01  0.00000000E+00  0.00000000E+00
  0.00000000E+00 -5.61326073E-01  0.00000000E+00  0.00000000E+00  0.00000000E+00
  0.00000000E+00  0.00000000E+00 -6.37488178E-02 -9.69988475E-02  0.00000000E+00
  0.00000000E+00  0.00000000E+00  2.18805981E-01  0.00000000E+00  0.00000000E+00
  0.00000000E+00 -5.64658426E-01  0.00000000E+00  0.00000000E+00  0.00000000E+00
  0.00000000E+00  0.00000000E+00  9.19821594E-02  8.67330967E-02  0.00000000E+00
  0.00000000E+00  0.00000000E+00 -4.79436261E-01  0.00000000E+00  0.00000000E+00
  0.00000000E+00  1.19240105E+00  0.00000000E+00  0.00000000E+00  0.00000000E+00
  0.00000000E+00  0.00000000E+00 -1.00997146E-01  6.72360892E-03  0.00000000E+00
  0.00000000E+00  0.00000000E+00  2.25043575E-01  0.00000000E+00  0.00000000E+00
  0.00000000E+00 -5.61326073E-01  0.00000000E+00  0.00000000E+00  0.00000000E+00
  0.00000000E+00  0.00000000E+00  6.37488178E-02 -9.69988475E-02  0.00000000E+00
  0.00000000E+00  0.00000000E+00 -4.79436261E-01  0.00000000E+00  0.00000000E+00
  0.00000000E+00  1.19240105E+00  0.00000000E+00  0.00000000E+00  0.00000000E+00
  0.00000000E+00  0.00000000E+00  1.00997146E-01  6.72360892E-03  0.00000000E+00
  0.00000000E+00  0.00000000E+00  2.18805981E-01  0.00000000E+00  0.00000000E+00
  0.00000000E+00 -5.64658426E-01  0.00000000E+00  0.00000000E+00  0.00000000E+00
  0.00000000E+00  0.00000000E+00 -9.19821594E-02  8.67330967E-02  0.00000000E+00
  0.00000000E+00  0.00000000E+00  6.54775475E-02  0.00000000E+00  0.00000000E+00
  0.00000000E+00  0.00000000E+00 -1.34274112E-01  0.00000000E+00  0.00000000E+00
  0.00000000E+00  0.00000000E+00 -1.34274112E-01  0.00000000E+00  0.00000000E+00
  0.00000000E+00  0.00000000E+00  6.54775475E-02  0.00000000E+00  0.00000000E+00
  7.87925824E-03  3.92952960E-02  0.00000000E+00  2.95848637E-02  1.96683392E-02
  4.40361189E-02  0.00000000E+00  7.53176961E-02  3.57766570E-02  2.75442317E-02
  2.68997732E-02  3.73141230E-02  0.00000000E+00  0.00000000E+00  1.55699772E-02
 -1.01778224E-02 -5.02868283E-02  0.00000000E+00  3.10517448E-02  1.73881163E-02
 -5.49699083E-02  0.00000000E+00  7.85576096E-02  3.43062257E-02 -3.53174785E-02
 -3.41031033E-02 -4.78316246E-02  0.00000000E+00  0.00000000E+00 -1.19541194E-02
  1.92813933E-02  9.53580565E-02  0.00000000E+00 -4.23466127E-03  3.62822362E-03
  1.04262435E-01  0.00000000E+00  8.37335194E-03  8.56987402E-03  6.68115212E-02
  7.49589155E-02  8.05234888E-02  0.00000000E+00  0.00000000E+00 -1.27284181E-04
 -7.87925824E-03 -3.92952960E-02  0.00000000E+00  2.95848637E-02 -1.96683392E-02
 -4.40361189E-02  0.00000000E+00  7.53176961E-02 -3.57766570E-02 -2.75442317E-02
 -2.68997732E-02 -3.73141230E-02  0.00000000E+00  0.00000000E+00  1.55699772E-02
 -1.92813933E-02 -9.53580565E-02  0.00000000E+00 -4.23466127E-03 -3.62822362E-03
 -1.04262435E-01  0.00000000E+00  8.37335194E-03 -8.56987402E-03 -6.68115212E-02
 -7.49589155E-02 -8.05234888E-02  0.00000000E+00  0.00000000E+00 -1.27284181E-04
  1.01778224E-02  5.02868283E-02  0.00000000E+00  3.10517448E-02 -1.73881163E-02
  5.49699083E-02  0.00000000E+00  7.85576096E-02 -3.43062257E-02  3.53174785E-02
  3.41031033E-02  4.78316246E-02  0.00000000E+00  0.00000000E+00 -1.19541194E-02
 -2.20990116E-02 -3.92792549E-02  0.00000000E+00 -2.05383544E-03  1.31743249E-02
  4.01617997E-02  7.16038163E-02  0.00000000E+00 -2.35522210E-02  9.22093985E-04
 -4.01617997E-02 -7.16038163E-02  0.00000000E+00 -2.35522210E-02 -9.22093985E-04
  2.20990116E-02  3.92792549E-02  0.00000000E+00 -2.05383544E-03 -1.31743249E-02
 -1.90887697E-02 -7.60384903E-02  0.00000000E+00 -5.48490226E-02 -1.01547378E-02
 -5.69839851E-02  0.00000000E+00 -9.34503964E-02  6.53327288E-03 -5.90530185E-02
 -5.04661070E-02 -6.18173293E-02  0.00000000E+00  0.00000000E+00 -1.12208709E-02
 -2.35512300E-02 -9.35869472E-02  0.00000000E+00  5.27635624E-02 -2.00394452E-02
 -6.76211821E-02  0.00000000E+00  8.88016126E-02 -4.26088308E-02 -7.20996048E-02
 -6.11723003E-02 -7.72885835E-02  0.00000000E+00  0.00000000E+00  1.11519227E-02
 -6.44535394E-03 -2.65649701E-02  0.00000000E+00 -3.69517751E-04  8.32457023E-02
 -1.88532071E-02  0.00000000E+00 -5.09669298E-03  1.32662214E-01 -1.98730345E-02
 -2.33862195E-02 -1.67832034E-02  0.00000000E+00  0.00000000E+00 -2.90010664E-02
  1.90887697E-02  7.60384903E-02  0.00000000E+00 -5.48490226E-02  1.01547378E-02
  5.69839851E-02  0.00000000E+00 -9.34503964E-02 -6.53327288E-03  5.90530185E-02
  5.04661070E-02  6.18173293E-02  0.00000000E+00  0.00000000E+00 -1.12208709E-02
  6.44535394E-03  2.65649701E-02  0.00000000E+00 -3.69517751E-04 -8.32457023E-02
  1.88532071E-02  0.00000000E+00 -5.09669298E-03 -1.32662214E-01  1.98730345E-02
  2.33862195E-02  1.67832034E-02  0.00000000E+00  0.00000000E+00 -2.90010664E-02
  2.35512300E-02  9.35869472E-02  0.00000000E+00  5.27635624E-02  2.00394452E-02
  6.76211821E-02  0.00000000E+00  8.88016126E-02  4.26088308E-02  7.20996048E-02
  6.11723003E-02  7.72885835E-02  0.00000000E+00  0.00000000E+00  1.11519227E-02
 -7.33694563E-02 -8.57249511E-02  0.00000000E+00 -1.06955899E-02  3.78266880E-02
 -1.29812423E-02 -1.49124146E-02  0.00000000E+00  8.62626344E-03  1.54154489E-02
  1.29812423E-02  1.49124146E-02  0.00000000E+00  8.62626344E-03 -1.54154489E-02
  7.33694563E-02  8.57249511E-02  0.00000000E+00 -1.06955899E-02 -3.78266880E-02
 -3.52351982E-02 -1.14483026E-01  0.00000000E+00 -6.22020208E-02 -7.38159489E-04
 -5.71933216E-02  0.00000000E+00 -6.36616723E-02  2.47837001E-02 -9.59745093E-02
 -5.36620718E-02 -9.85195126E-02  0.00000000E+00  0.00000000E+00  3.48293115E-03
  2.09112637E-02  7.05918563E-02  0.00000000E+00 -1.80798408E-02  3.97222866E-02
  3.36123312E-02  0.00000000E+00 -1.21692709E-02  3.98226654E-02  5.66298626E-02
  2.67080733E-02  7.02786795E-02  0.00000000E+00  0.00000000E+00 -3.74818813E-02
  1.82259511E-02  5.84118496E-02  0.00000000E+00  1.39467778E-01  4.54860837E-02
  3.73033722E-02  0.00000000E+00  1.49373502E-01  4.16500691E-02  4.83368086E-02
  6.93798020E-02  7.87127803E-03  0.00000000E+00  0.00000000E+00 -2.20305071E-02
  3.52351982E-02  1.14483026E-01  0.00000000E+00 -6.22020208E-02  7.38159489E-04
  5.71933216E-02  0.00000000E+00 -6.36616723E-02 -2.47837001E-02  9.59745093E-02
  5.36620718E-02  9.85195126E-02  0.00000000E+00  0.00000000E+00  3.48293115E-03
 -1.82259511E-02 -5.84118496E-02  0.00000000E+00  1.39467778E-01 -4.54860837E-02
 -3.73033722E-02  0.00000000E+00  1.49373502E-01 -4.16500691E-02 -4.83368086E-02
 -6.93798020E-02 -7.87127803E-03  0.00000000E+00  0.00000000E+00 -2.20305071E-02
 -2.09112637E-02 -7.05918563E-02  0.00000000E+00 -1.80798408E-02 -3.97222866E-02
 -3.36123312E-02  0.00000000E+00 -1.21692709E-02 -3.98226654E-02 -5.66298626E-02
 -2.67080733E-02 -7.02786795E-02  0.00000000E+00  0.00000000E+00 -3.74818813E-02
  7.00676844E-02  5.04192921E-02  0.00000000E+00  2.59722980E-02 -3.74010478E-02
  1.39937951E-01  1.20898690E-01  0.00000000E+00 -5.91824436E-02  6.94728337E-03
 -1.39937951E-01 -1.20898690E-01  0.00000000E+00 -5.91824436E-02 -6.94728337E-03
 -7.00676844E-02 -5.04192921E-02  0.00000000E+00  2.59722980E-02  3.74010478E-02
 -1.46851592E-02 -3.91389673E-02  0.00000000E+00 -3.93371105E-02  6.93917784E-02
 -2.75450560E-02  0.00000000E+00 -6.33512763E-02  6.91712687E-02 -3.80053929E-02
 -3.85565843E-02 -5.03280397E-03  0.00000000E+00  0.00000000E+00  3.76608708E-02
 -4.49467299E-03 -1.59224971E-02  0.00000000E+00 -5.86738801E-03  1.82985637E-01
  8.90592322E-03  0.00000000E+00 -3.70863341E-02  1.26293877E-01 -1.28436590E-02
  2.98570380E-03 -2.56076127E-02  0.00000000E+00  0.00000000E+00 -1.14684861E-01
  2.23808309E-02  7.13721739E-02  0.00000000E+00 -1.57938083E-01  8.99598623E-02
  9.73920131E-04  0.00000000E+00 -1.36834902E-01  5.89256144E-02  5.55506574E-02
  3.89431110E-02  5.89634042E-02  0.00000000E+00  0.00000000E+00 -4.66415833E-02
  1.46851592E-02  3.91389673E-02  0.00000000E+00 -3.93371105E-02 -6.93917784E-02
  2.75450560E-02  0.00000000E+00 -6.33512763E-02 -6.91712687E-02  3.80053929E-02
  3.85565843E-02  5.03280397E-03  0.00000000E+00  0.00000000E+00  3.76608708E-02
 -2.23808309E-02 -7.13721739E-02  0.00000000E+00 -1.57938083E-01 -8.99598623E-02
 -9.73920131E-04  0.00000000E+00 -1.36834902E-01 -5.89256144E-02 -5.55506574E-02
 -3.89431110E-02 -5.89634042E-02  0.00000000E+00  0.00000000E+00 -4.66415833E-02
  4.49467299E-03  1.59224971E-02  0.00000000E+00 -5.86738801E-03 -1.82985637E-01
 -8.90592322E-03  0.00000000E+00 -3.70863341E-02 -1.26293877E-01  1.28436590E-02
 -2.98570380E-03  2.56076127E-02  0.00000000E+00  0.00000000E+00 -1.14684861E-01
  1.48334752E-01  1.07123905E-01  0.00000000E+00  1.73947895E-02 -4.84063808E-02
 -1.13253453E-01 -1.02161114E-01  0.00000000E+00  5.97621195E-03  1.10808296E-02
  1.13253453E-01  1.02161114E-01  0.00000000E+00  5.97621195E-03 -1.10808296E-02
 -1.48334752E-01 -1.07123905E-01  0.00000000E+00  1.73947895E-02  4.84063808E-02
 -2.02948365E-02 -2.19489185E-02  0.00000000E+00 -2.11710378E-02  2.31637120E-01
 -4.70270538E-02  0.00000000E+00 -9.36731668E-02  1.00083982E-01 -4.63650486E-02
 -2.42977676E-02  3.21235933E-02  0.00000000E+00  0.00000000E+00  1.69595170E-01
  3.51126509E-02  8.40296880E-02  0.00000000E+00 -1.29104700E-02 -1.11422694E-01
  1.66139236E-03  0.00000000E+00  2.36455707E-02 -3.14415464E-02  7.15272995E-02
  2.36413313E-02  7.53034014E-02  0.00000000E+00  0.00000000E+00  8.61275453E-02
  2.92927812E-02  6.06558195E-02  0.00000000E+00 -5.31798180E-02 -7.85950652E-02
 -5.10596792E-03  0.00000000E+00 -3.65509310E-02  5.61081620E-02  5.13164844E-02
  5.69270860E-02  1.15406577E-02  0.00000000E+00  0.00000000E+00  3.06979277E-01
  2.02948365E-02  2.19489185E-02  0.00000000E+00 -2.11710378E-02 -2.31637120E-01
  4.70270538E-02  0.00000000E+00 -9.36731668E-02 -1.00083982E-01  4.63650486E-02
  2.42977676E-02 -3.21235933E-02  0.00000000E+00  0.00000000E+00  1.69595170E-01
 -2.92927812E-02 -6.06558195E-02  0.00000000E+00 -5.31798180E-02  7.85950652E-02
  5.10596792E-03  0.00000000E+00 -3.65509310E-02 -5.61081620E-02 -5.13164844E-02
 -5.69270860E-02 -1.15406577E-02  0.00000000E+00  0.00000000E+00  3.06979277E-01
 -3.51126509E-02 -8.40296880E-02  0.00000000E+00 -1.29104700E-02  1.11422694E-01
 -1.66139236E-03  0.00000000E+00  2.36455707E-02  3.14415464E-02 -7.15272995E-02
 -2.36413313E-02 -7.53034014E-02  0.00000000E+00  0.00000000E+00  8.61275453E-02
 -8.79365314E-02 -5.52051838E-02  0.00000000E+00  2.74747416E-02  3.40615265E-03
 -4.21293059E-02 -4.38948399E-02  0.00000000E+00 -4.24230767E-02  1.58077855E-01
  4.21293059E-02  4.38948399E-02  0.00000000E+00 -4.24230767E-02 -1.58077855E-01
  8.79365314E-02  5.52051838E-02  0.00000000E+00  2.74747416E-02 -3.40615265E-03
  5.74495958E-02  1.05635367E-01  0.00000000E+00  1.78624787E-02 -1.25133167E-01
  3.19626208E-02  0.00000000E+00  1.96869562E-02 -7.85157950E-02  1.07760520E-01
  4.45889257E-03  9.19747048E-02  0.00000000E+00  0.00000000E+00 -9.60620268E-02
  1.05843403E-02  4.60377544E-02  0.00000000E+00  6.43083282E-02  9.10410647E-02
 -1.08322662E-02  0.00000000E+00  7.05877031E-02  2.28827605E-02  1.77165441E-02
 -5.66504007E-02  1.35816848E-01  0.00000000E+00  0.00000000E+00 -7.46900791E-02
 -2.91487801E-02 -6.02962587E-02  0.00000000E+00  1.77385988E-02  2.31437973E-01
  5.46598830E-03  0.00000000E+00  3.40227267E-02  1.19770102E-01 -4.68208447E-02
 -7.51907855E-02  3.17028887E-03  0.00000000E+00  0.00000000E+00  1.90018549E-01
 -5.74495958E-02 -1.05635367E-01  0.00000000E+00  1.78624787E-02  1.25133167E-01
 -3.19626208E-02  0.00000000E+00  1.96869562E-02  7.85157950E-02 -1.07760520E-01
 -4.45889257E-03 -9.19747048E-02  0.00000000E+00  0.00000000E+00 -9.60620268E-02
  2.91487801E-02  6.02962587E-02  0.00000000E+00  1.77385988E-02 -2.31437973E-01
 -5.46598830E-03  0.00000000E+00  3.40227267E-02 -1.19770102E-01  4.68208447E-02
  7.51907855E-02 -3.17028887E-03  0.00000000E+00  0.00000000E+00  1.90018549E-01
 -1.05843403E-02 -4.60377544E-02  0.00000000E+00  6.43083282E-02 -9.10410647E-02
  1.08322662E-02  0.00000000E+00  7.05877031E-02 -2.28827605E-02 -1.77165441E-02
  5.66504007E-02 -1.35816848E-01  0.00000000E+00  0.00000000E+00 -7.46900791E-02
  5.93635059E-02 -1.76457687E-02  0.00000000E+00  1.55118585E-01 -6.28526696E-02
  2.34359218E-02  4.38912293E-02  0.00000000E+00  8.07107480E-02  2.37997162E-01
 -2.34359218E-02 -4.38912293E-02  0.00000000E+00  8.07107480E-02 -2.37997162E-01
 -5.93635059E-02  1.76457687E-02  0.00000000E+00  1.55118585E-01  6.28526696E-02
 -4.66230033E-02 -5.29622670E-02  0.00000000E+00  3.48718179E-02  6.78627118E-02
 -8.00061232E-03  0.00000000E+00  1.35518994E-02  3.33658385E-02 -5.87099372E-02
  4.40740622E-02 -7.64506041E-02  0.00000000E+00  0.00000000E+00  7.20999797E-02
  4.05083178E-02  7.07815958E-02  0.00000000E+00  2.24725482E-02  9.03571429E-02
 -1.93243589E-02  0.00000000E+00  5.99565785E-02 -6.07250539E-02  4.36634489E-02
 -5.79449738E-03  9.58238741E-02  0.00000000E+00  0.00000000E+00 -5.82135595E-02
  9.94978693E-03 -1.45226161E-02  0.00000000E+00 -1.32533344E-01 -9.38874994E-02
  2.61311552E-02  0.00000000E+00  4.73101571E-02 -2.71308786E-02  2.98145974E-02
 -1.43467299E-01  7.92410865E-02  0.00000000E+00  0.00000000E+00 -9.42718559E-02
  4.66230033E-02  5.29622670E-02  0.00000000E+00  3.48718179E-02 -6.78627118E-02
  8.00061232E-03  0.00000000E+00  1.35518994E-02 -3.33658385E-02  5.87099372E-02
 -4.40740622E-02  7.64506041E-02  0.00000000E+00  0.00000000E+00  7.20999797E-02
 -9.94978693E-03  1.45226161E-02  0.00000000E+00 -1.32533344E-01  9.38874994E-02
 -2.61311552E-02  0.00000000E+00  4.73101571E-02  2.71308786E-02 -2.98145974E-02
  1.43467299E-01 -7.92410865E-02  0.00000000E+00  0.00000000E+00 -9.42718559E-02
 -4.05083178E-02 -7.07815958E-02  0.00000000E+00  2.24725482E-02 -9.03571429E-02
  1.93243589E-02  0.00000000E+00  5.99565785E-02  6.07250539E-02 -4.36634489E-02
  5.79449738E-03 -9.58238741E-02  0.00000000E+00  0.00000000E+00 -5.82135595E-02
 -1.38507039E-01 -1.43165919E-01  0.00000000E+00  2.22850581E-01 -2.28838002E-01
 -3.47661275E-03  8.31403186E-02  0.00000000E+00  2.89429016E-01 -1.38478104E-01
  3.47661275E-03 -8.31403186E-02  0.00000000E+00  2.89429016E-01  1.38478104E-01
  1.38507039E-01  1.43165919E-01  0.00000000E+00  2.22850581E-01  2.28838002E-01
 -1.57559978E-02 -1.49497199E-02  0.00000000E+00  4.09076854E-03  9.19606371E-02
 -1.19057102E-02  0.00000000E+00 -1.18153085E-02  3.02947014E-02 -2.12589724E-02
  6.12051710E-03 -1.00518166E-02  0.00000000E+00  0.00000000E+00  6.46514933E-02
 -4.20391328E-02 -6.77517929E-02  0.00000000E+00  2.69859511E-02 -4.37852425E-02
  1.37057876E-02  0.00000000E+00 -3.24486983E-02  7.81484498E-02 -5.18218314E-02
 -3.75583065E-02 -3.75223002E-02  0.00000000E+00  0.00000000E+00  5.83813509E-02
 -3.09853098E-02 -6.29484518E-02  0.00000000E+00 -1.24262230E-01 -3.77224810E-02
  2.55607333E-02  0.00000000E+00  7.70513896E-02  1.97142282E-03 -2.91800147E-02
 -8.32812668E-02 -7.45827415E-03  0.00000000E+00  0.00000000E+00  7.04996392E-02
  1.57559978E-02  1.49497199E-02  0.00000000E+00  4.09076854E-03 -9.19606371E-02
  1.19057102E-02  0.00000000E+00 -1.18153085E-02 -3.02947014E-02  2.12589724E-02
 -6.12051710E-03  1.00518166E-02  0.00000000E+00  0.00000000E+00  6.46514933E-02
  3.09853098E-02  6.29484518E-02  0.00000000E+00 -1.24262230E-01  3.77224810E-02
 -2.55607333E-02  0.00000000E+00  7.70513896E-02 -1.97142282E-03  2.91800147E-02
  8.32812668E-02  7.45827415E-03  0.00000000E+00  0.00000000E+00  7.04996392E-02
  4.20391328E-02  6.77517929E-02  0.00000000E+00  2.69859511E-02  4.37852425E-02
 -1.37057876E-02  0.00000000E+00 -3.24486983E-02 -7.81484498E-02  5.18218314E-02
  3.75583065E-02  3.75223002E-02  0.00000000E+00  0.00000000E+00  5.83813509E-02
  1.73883696E-01  1.40074719E-01  0.00000000E+00 -1.06666590E-01  2.69900565E-01
  1.51826542E-01  1.53769306E-01  0.00000000E+00  3.60309525E-01  4.00453684E-02
 -1.51826542E-01 -1.53769306E-01  0.00000000E+00  3.60309525E-01 -4.00453684E-02
 -1.73883696E-01 -1.40074719E-01  0.00000000E+00 -1.06666590E-01 -2.69900565E-01
 -3.35136155E-02 -2.83956577E-02  0.00000000E+00  5.25283355E-02 -1.85593351E-02
 -8.76916804E-04  0.00000000E+00  1.82841785E-02 -9.10073760E-03 -3.18803890E-02
  5.81686141E-02 -7.15625635E-02  0.00000000E+00  0.00000000E+00  2.22123423E-02
  2.07513243E-02  1.64360321E-02  0.00000000E+00  1.92110007E-01  1.05510690E-02
  1.12098179E-02  0.00000000E+00  3.10472852E-02  3.78400626E-02  3.31029780E-02
 -1.56416602E-01  1.51844822E-01  0.00000000E+00  0.00000000E+00  1.17801298E-01
  2.86019882E-02  2.38703410E-02  0.00000000E+00  8.91038414E-02 -6.25727183E-02
 -1.03843853E-03  0.00000000E+00 -1.24047372E-02 -3.22974285E-03  2.60059855E-02
 -8.54001962E-02  9.76462430E-02  0.00000000E+00  0.00000000E+00 -3.76237075E-02
  3.35136155E-02  2.83956577E-02  0.00000000E+00  5.25283355E-02  1.85593351E-02
  8.76916804E-04  0.00000000E+00  1.82841785E-02  9.10073760E-03  3.18803890E-02
 -5.81686141E-02  7.15625635E-02  0.00000000E+00  0.00000000E+00  2.22123423E-02
 -2.86019882E-02 -2.38703410E-02  0.00000000E+00  8.91038414E-02  6.25727183E-02
  1.03843853E-03  0.00000000E+00 -1.24047372E-02  3.22974285E-03 -2.60059855E-02
  8.54001962E-02 -9.76462430E-02  0.00000000E+00  0.00000000E+00 -3.76237075E-02
 -2.07513243E-02 -1.64360321E-02  0.00000000E+00  1.92110007E-01 -1.05510690E-02
 -1.12098179E-02  0.00000000E+00  3.10472852E-02 -3.78400626E-02 -3.31029780E-02
  1.56416602E-01 -1.51844822E-01  0.00000000E+00  0.00000000E+00  1.17801298E-01
  7.43008355E-02  5.73650365E-02  0.00000000E+00  3.16222920E-01  3.28589828E-01
 -1.35982259E-01 -7.20784699E-02  0.00000000E+00 -1.20334400E-01 -1.01262044E-01
  1.35982259E-01  7.20784699E-02  0.00000000E+00 -1.20334400E-01  1.01262044E-01
 -7.43008355E-02 -5.73650365E-02  0.00000000E+00  3.16222920E-01 -3.28589828E-01
  1.50484340E-01  6.30301790E-02  0.00000000E+00 -1.62921175E-01  7.80981886E-02
 -3.91207813E-04  0.00000000E+00 -4.51206708E-02  4.09790053E-02  8.14448520E-02
 -1.71485940E-01  1.64133573E-01  0.00000000E+00  0.00000000E+00 -3.39623221E-02
 -2.71958369E-02  9.80218646E-04  0.00000000E+00 -5.04202019E-02  1.31398633E-01
 -7.83536819E-03  0.00000000E+00  4.49195018E-03  2.40679801E-02 -1.77896212E-02
  3.68221983E-02 -7.14280394E-03  0.00000000E+00  0.00000000E+00  1.76631300E-01
 -9.44835512E-02 -5.30687694E-02  0.00000000E+00 -1.11176590E-01 -2.36923758E-02
 -3.01739654E-03  0.00000000E+00 -3.63968764E-02  2.00098070E-02 -7.21975225E-02
  2.34790968E-01 -2.39826516E-01  0.00000000E+00  0.00000000E+00 -5.97504913E-02
 -1.50484340E-01 -6.30301790E-02  0.00000000E+00 -1.62921175E-01 -7.80981886E-02
  3.91207813E-04  0.00000000E+00 -4.51206708E-02 -4.09790053E-02 -8.14448520E-02
  1.71485940E-01 -1.64133573E-01  0.00000000E+00  0.00000000E+00 -3.39623221E-02
  9.44835512E-02  5.30687694E-02  0.00000000E+00 -1.11176590E-01  2.36923758E-02
  3.01739654E-03  0.00000000E+00 -3.63968764E-02 -2.00098070E-02  7.21975225E-02
 -2.34790968E-01  2.39826516E-01  0.00000000E+00  0.00000000E+00 -5.97504913E-02
  2.71958369E-02 -9.80218646E-04  0.00000000E+00 -5.04202019E-02 -1.31398633E-01
  7.83536819E-03  0.00000000E+00  4.49195018E-03 -2.40679801E-02  1.77896212E-02
 -3.68221983E-02  7.14280394E-03  0.00000000E+00  0.00000000E+00  1.76631300E-01
 -4.36929885E-02 -2.24287276E-02  0.00000000E+00  2.76185212E-01  6.05874323E-02
  1.63963969E-01  3.99228845E-02  0.00000000E+00 -1.12239109E-02 -1.36623727E-01
 -1.63963969E-01 -3.99228845E-02  0.00000000E+00 -1.12239109E-02  1.36623727E-01
  4.36929885E-02  2.24287276E-02  0.00000000E+00  2.76185212E-01 -6.05874323E-02
  4.55249864E-02  2.28752039E-03  0.00000000E+00 -7.55914873E-02 -8.45222193E-02
  1.43563884E-02  0.00000000E+00  1.08098557E-02 -3.60599971E-03  2.13116514E-02
 -7.85841840E-02  4.58682548E-02  0.00000000E+00  0.00000000E+00 -8.05285530E-02
  4.80661305E-01  1.05651266E-01  0.00000000E+00  6.86168495E-02 -5.50548240E-02
  2.85108421E-02  0.00000000E+00 -7.70868978E-03  1.10361918E-02  1.84140372E-01
 -1.61379556E-02 -1.00259322E-01  0.00000000E+00  0.00000000E+00  4.62750770E-02
  2.64471637E-01  5.59083912E-02  0.00000000E+00 -9.99294169E-02  1.28215572E-01
  1.98464778E-02  0.00000000E+00 -5.09450490E-03 -2.63022270E-03  1.08097107E-01
 -1.20715916E-03 -7.31515273E-02  0.00000000E+00  0.00000000E+00 -6.34775335E-02
 -4.55249864E-02 -2.28752039E-03  0.00000000E+00 -7.55914873E-02  8.45222193E-02
 -1.43563884E-02  0.00000000E+00  1.08098557E-02  3.60599971E-03 -2.13116514E-02
  7.85841840E-02 -4.58682548E-02  0.00000000E+00  0.00000000E+00 -8.05285530E-02
 -2.64471637E-01 -5.59083912E-02  0.00000000E+00 -9.99294169E-02 -1.28215572E-01
 -1.98464778E-02  0.00000000E+00 -5.09450490E-03  2.63022270E-03 -1.08097107E-01
  1.20715916E-03  7.31515273E-02  0.00000000E+00  0.00000000E+00 -6.34775335E-02
 -4.80661305E-01 -1.05651266E-01  0.00000000E+00  6.86168495E-02  5.50548240E-02
 -2.85108421E-02  0.00000000E+00 -7.70868978E-03 -1.10361918E-02 -1.84140372E-01
  1.61379556E-02  1.00259322E-01  0.00000000E+00  0.00000000E+00  4.62750770E-02
 -9.97721119E-02  2.60657801E-03  0.00000000E+00 -7.53956678E-02  1.13798633E-01
 -2.73984617E-02  9.18288051E-03  0.00000000E+00  9.04951063E-02 -1.77264163E-02
  2.73984617E-02 -9.18288051E-03  0.00000000E+00  9.04951063E-02  1.77264163E-02
  9.97721119E-02 -2.60657801E-03  0.00000000E+00 -7.53956678E-02 -1.13798633E-01
  9.79557327E-02 -8.27398211E-03  0.00000000E+00 -3.53546578E-02 -4.81862455E-02
  1.08325852E-02  0.00000000E+00  1.53749910E-02  8.79167852E-03  1.46023067E-04
 -4.21384794E-02 -5.87948738E-03  0.00000000E+00  0.00000000E+00 -2.86645631E-02
 -3.45489702E-01 -6.45478860E-03  0.00000000E+00 -6.28161376E-02 -2.47555100E-02
 -1.70553589E-02  0.00000000E+00  1.26210686E-02  1.66184716E-02 -1.86488090E-02
  5.22482719E-02  5.49427220E-02  0.00000000E+00  0.00000000E+00  4.12691989E-02
  5.77938000E-01  1.09060091E-02  0.00000000E+00  6.47242490E-03 -1.99291526E-02
  3.04597914E-02  0.00000000E+00 -1.31223397E-02  3.25348897E-03  3.38430035E-02
 -6.72094845E-02 -1.13707885E-01  0.00000000E+00  0.00000000E+00  7.82257288E-03
 -9.79557327E-02  8.27398211E-03  0.00000000E+00 -3.53546578E-02  4.81862455E-02
 -1.08325852E-02  0.00000000E+00  1.53749910E-02 -8.79167852E-03 -1.46023067E-04
  4.21384794E-02  5.87948738E-03  0.00000000E+00  0.00000000E+00 -2.86645631E-02
 -5.77938000E-01 -1.09060091E-02  0.00000000E+00  6.47242490E-03  1.99291526E-02
 -3.04597914E-02  0.00000000E+00 -1.31223397E-02 -3.25348897E-03 -3.38430035E-02
  6.72094845E-02  1.13707885E-01  0.00000000E+00  0.00000000E+00  7.82257288E-03
  3.45489702E-01  6.45478860E-03  0.00000000E+00 -6.28161376E-02  2.47555100E-02
  1.70553589E-02  0.00000000E+00  1.26210686E-02 -1.66184716E-02  1.86488090E-02
 -5.22482719E-02 -5.49427220E-02  0.00000000E+00  0.00000000E+00  4.12691989E-02
  1.30565459E-02 -4.70392499E-03  0.00000000E+00  3.91025597E-02 -9.91595157E-03
 -2.47226277E-02  8.88727324E-03  0.00000000E+00  3.83584122E-02  1.00597354E-02
  2.47226277E-02 -8.88727324E-03  0.00000000E+00  3.83584122E-02 -1.00597354E-02
 -1.30565459E-02  4.70392499E-03  0.00000000E+00  3.91025597E-02  9.91595157E-03
  6.58312161E-01  6.78636607E-04  0.00000000E+00 -2.37696723E-03  7.39968303E-02
 -1.03380246E-02  0.00000000E+00 -1.99228190E-02  2.72536951E-02 -4.74130971E-02
 -3.32887591E-02 -1.10186440E-01  0.00000000E+00  0.00000000E+00  8.14365083E-02
  3.39764476E-02 -2.37264417E-03  0.00000000E+00  5.33833041E-02 -4.12453760E-02
  3.73576830E-03  0.00000000E+00  1.77098034E-03 -1.41498676E-02 -3.78449903E-04
 -4.24717363E-02  2.83985841E-02  0.00000000E+00  0.00000000E+00 -8.35329241E-02
 -5.54570710E-02  1.56823064E-03  0.00000000E+00  6.55530597E-02 -1.97610660E-03
 -5.61750316E-03  0.00000000E+00  1.50792601E-02 -1.89292677E-03 -1.49073711E-02
 -7.37003906E-02  1.06903331E-01  0.00000000E+00  0.00000000E+00  1.90210285E-03
 -6.58312161E-01 -6.78636607E-04  0.00000000E+00 -2.37696723E-03 -7.39968303E-02
  1.03380246E-02  0.00000000E+00 -1.99228190E-02 -2.72536951E-02  4.74130971E-02
  3.32887591E-02  1.10186440E-01  0.00000000E+00  0.00000000E+00  8.14365083E-02
  5.54570710E-02 -1.56823064E-03  0.00000000E+00  6.55530597E-02  1.97610660E-03
  5.61750316E-03  0.00000000E+00  1.50792601E-02  1.89292677E-03  1.49073711E-02
  7.37003906E-02 -1.06903331E-01  0.00000000E+00  0.00000000E+00  1.90210285E-03
 -3.39764476E-02  2.37264417E-03  0.00000000E+00  5.33833041E-02  4.12453760E-02
 -3.73576830E-03  0.00000000E+00  1.77098034E-03  1.41498676E-02  3.78449903E-04
  4.24717363E-02 -2.83985841E-02  0.00000000E+00  0.00000000E+00 -8.35329241E-02
  2.49653313E-02  5.04049846E-03  0.00000000E+00 -7.05725614E-02 -2.16141867E-02
 -2.46547796E-02 -5.60740174E-03  0.00000000E+00 -3.98099204E-03 -6.20963880E-02
  2.46547796E-02  5.60740174E-03  0.00000000E+00 -3.98099204E-03  6.20963880E-02
 -2.49653313E-02 -5.04049846E-03  0.00000000E+00 -7.05725614E-02  2.16141867E-02
  1.52016778E-02 -1.47209210E-02  0.00000000E+00 -8.42479516E-02 -8.33593156E-02
  1.30008318E-02  0.00000000E+00  1.51207138E-02  1.58839603E-03  2.47168163E-02
 -8.07197396E-02  2.12772991E-02  0.00000000E+00  0.00000000E+00 -6.45588494E-02
 -3.56993108E-01  1.43367647E-01  0.00000000E+00  9.12665009E-02 -9.18158238E-02
  2.46135599E-02  0.00000000E+00 -4.18094508E-04  5.01033139E-03  3.91685713E-01
  3.38880594E-03 -2.88375577E-02  0.00000000E+00  0.00000000E+00  1.63412124E-02
 -2.36148168E-01  8.94753409E-02  0.00000000E+00 -7.65025483E-02  1.33140237E-01
  2.52918249E-02  0.00000000E+00 -3.26481075E-03 -7.52477612E-03  2.86969694E-01
 -3.12085303E-02 -2.37968558E-02  0.00000000E+00  0.00000000E+00 -4.57862058E-02
 -1.52016778E-02  1.47209210E-02  0.00000000E+00 -8.42479516E-02  8.33593156E-02
 -1.30008318E-02  0.00000000E+00  1.51207138E-02 -1.58839603E-03 -2.47168163E-02
  8.07197396E-02 -2.12772991E-02  0.00000000E+00  0.00000000E+00 -6.45588494E-02
  2.36148168E-01 -8.94753409E-02  0.00000000E+00 -7.65025483E-02 -1.33140237E-01
 -2.52918249E-02  0.00000000E+00 -3.26481075E-03  7.52477612E-03 -2.86969694E-01
  3.12085303E-02  2.37968558E-02  0.00000000E+00  0.00000000E+00 -4.57862058E-02
  3.56993108E-01 -1.43367647E-01  0.00000000E+00  9.12665009E-02  9.18158238E-02
 -2.46135599E-02  0.00000000E+00 -4.18094508E-04 -5.01033139E-03 -3.91685713E-01
 -3.38880594E-03  2.88375577E-02  0.00000000E+00  0.00000000E+00  1.63412124E-02
 -1.18823588E-01 -6.91500485E-03  0.00000000E+00 -8.31861734E-02  8.42386056E-02
 -8.72858343E-02 -3.57634078E-03  0.00000000E+00  7.60018571E-02 -4.22820906E-02
  8.72858343E-02  3.57634078E-03  0.00000000E+00  7.60018571E-02  4.22820906E-02
  1.18823588E-01  6.91500485E-03  0.00000000E+00 -8.31861734E-02 -8.42386056E-02
  6.93081784E-02 -7.33216442E-02  0.00000000E+00 -2.07584552E-02 -1.16077473E-01
  3.00184158E-02  0.00000000E+00  6.43579860E-02  2.48660321E-02 -2.27259532E-02
 -2.52297163E-02 -1.12471351E-01  0.00000000E+00  0.00000000E+00 -7.44310127E-02
  1.03797606E-01 -3.88244482E-02  0.00000000E+00 -2.04508738E-01 -2.70180766E-02
 -4.04106350E-02  0.00000000E+00  2.90347031E-02  4.95321363E-02 -2.86404153E-01
  1.28387865E-01  6.33560664E-02  0.00000000E+00  0.00000000E+00  1.41673453E-01
 -1.45134858E-01  3.49489426E-02  0.00000000E+00  3.35587979E-02 -1.03603276E-01
  7.77650856E-02  0.00000000E+00 -3.61392526E-02 -1.01399270E-02  4.38125714E-01
 -1.33583922E-01 -2.08358520E-01  0.00000000E+00  0.00000000E+00 -1.53303060E-02
 -6.93081784E-02  7.33216442E-02  0.00000000E+00 -2.07584552E-02  1.16077473E-01
 -3.00184158E-02  0.00000000E+00  6.43579860E-02 -2.48660321E-02  2.27259532E-02
  2.52297163E-02  1.12471351E-01  0.00000000E+00  0.00000000E+00 -7.44310127E-02
  1.45134858E-01 -3.49489426E-02  0.00000000E+00  3.35587979E-02  1.03603276E-01
 -7.77650856E-02  0.00000000E+00 -3.61392526E-02  1.01399270E-02 -4.38125714E-01
  1.33583922E-01  2.08358520E-01  0.00000000E+00  0.00000000E+00 -1.53303060E-02
 -1.03797606E-01  3.88244482E-02  0.00000000E+00 -2.04508738E-01  2.70180766E-02
  4.04106350E-02  0.00000000E+00  2.90347031E-02 -4.95321363E-02  2.86404153E-01
 -1.28387865E-01 -6.33560664E-02  0.00000000E+00  0.00000000E+00  1.41673453E-01
  5.13038724E-02 -2.50054204E-03  0.00000000E+00  8.53480189E-02 -7.23002327E-03
 -1.27519050E-01  8.65180312E-03  0.00000000E+00  4.36179719E-02  1.75299598E-01
  1.27519050E-01 -8.65180312E-03  0.00000000E+00  4.36179719E-02 -1.75299598E-01
 -5.13038724E-02  2.50054204E-03  0.00000000E+00  8.53480189E-02  7.23002327E-03
  1.16713483E-01 -8.81855385E-02  0.00000000E+00  1.95015743E-01 -6.11617513E-02
  4.67420864E-03  0.00000000E+00  4.31372944E-02 -3.14857145E-02 -2.45472052E-01
  1.72038496E-01 -1.09436042E-01  0.00000000E+00  0.00000000E+00 -5.78983049E-02
 -4.57131057E-02  5.86642831E-03  0.00000000E+00 -6.41766749E-02  1.77329496E-01
  3.13342921E-02  0.00000000E+00 -4.78197000E-02 -4.18694172E-03  1.72276299E-01
  5.81840087E-02 -2.11626316E-01  0.00000000E+00  0.00000000E+00  1.48843644E-01
  8.81455619E-04  1.03395384E-02  0.00000000E+00 -1.05119672E-01 -7.04474386E-02
 -2.20082061E-02  0.00000000E+00  3.01831186E-03 -5.82842347E-02 -1.31877896E-01
  1.16711771E-01  3.79399918E-02  0.00000000E+00  0.00000000E+00 -1.54323454E-01
 -1.16713483E-01  8.81855385E-02  0.00000000E+00  1.95015743E-01  6.11617513E-02
 -4.67420864E-03  0.00000000E+00  4.31372944E-02  3.14857145E-02  2.45472052E-01
 -1.72038496E-01  1.09436042E-01  0.00000000E+00  0.00000000E+00 -5.78983049E-02
 -8.81455619E-04 -1.03395384E-02  0.00000000E+00 -1.05119672E-01  7.04474386E-02
  2.20082061E-02  0.00000000E+00  3.01831186E-03  5.82842347E-02  1.31877896E-01
 -1.16711771E-01 -3.79399918E-02  0.00000000E+00  0.00000000E+00 -1.54323454E-01
  4.57131057E-02 -5.86642831E-03  0.00000000E+00 -6.41766749E-02 -1.77329496E-01
 -3.13342921E-02  0.00000000E+00 -4.78197000E-02  4.18694172E-03 -1.72276299E-01
 -5.81840087E-02  2.11626316E-01  0.00000000E+00  0.00000000E+00  1.48843644E-01
 -1.31715290E-01  2.23653934E-03  0.00000000E+00  1.16643949E-01  7.47487700E-02
  4.14359285E-02 -4.21791100E-03  0.00000000E+00 -4.04992149E-03  4.28272430E-01
 -4.14359285E-02  4.21791100E-03  0.00000000E+00 -4.04992149E-03 -4.28272430E-01
  1.31715290E-01 -2.23653934E-03  0.00000000E+00  1.16643949E-01 -7.47487700E-02
 -5.68171498E-02  6.28032016E-02  0.00000000E+00 -1.39003377E-01  2.49282224E-01
  1.80869536E-02  0.00000000E+00  1.18593298E-02  9.69596072E-02  5.63123067E-01
 -9.56541406E-02 -3.54685836E-01  0.00000000E+00  0.00000000E+00  9.98586982E-02
 -3.24552914E-04 -7.63755866E-03  0.00000000E+00  2.42727665E-02  7.03040531E-02
  1.53834556E-02  0.00000000E+00 -2.15776086E-02 -1.24866951E-03  7.43582942E-02
 -1.01180342E-02 -7.51216307E-02  0.00000000E+00  0.00000000E+00  9.29599567E-03
  2.35786095E-02 -6.03351808E-02  0.00000000E+00  1.31194629E-01 -4.65790417E-03
  1.55876033E-02  0.00000000E+00 -1.52297841E-02 -6.27004501E-02 -3.12296821E-02
 -9.61322166E-02  1.52006637E-02  0.00000000E+00  0.00000000E+00 -2.18147558E-01
  5.68171498E-02 -6.28032016E-02  0.00000000E+00 -1.39003377E-01 -2.49282224E-01
 -1.80869536E-02  0.00000000E+00  1.18593298E-02 -9.69596072E-02 -5.63123067E-01
  9.56541406E-02  3.54685836E-01  0.00000000E+00  0.00000000E+00  9.98586982E-02
 -2.35786095E-02  6.03351808E-02  0.00000000E+00  1.31194629E-01  4.65790417E-03
 -1.55876033E-02  0.00000000E+00 -1.52297841E-02  6.27004501E-02  3.12296821E-02
  9.61322166E-02 -1.52006637E-02  0.00000000E+00  0.00000000E+00 -2.18147558E-01
  3.24552914E-04  7.63755866E-03  0.00000000E+00  2.42727665E-02 -7.03040531E-02
 -1.53834556E-02  0.00000000E+00 -2.15776086E-02  1.24866951E-03 -7.43582942E-02
  1.01180342E-02  7.51216307E-02  0.00000000E+00  0.00000000E+00  9.29599567E-03
 -5.47177343E-02  5.30162207E-03  0.00000000E+00  1.86570351E-02  1.41115425E-02
  8.84003837E-03  8.08278853E-03  0.00000000E+00 -1.80622970E-02  2.55765815E-01
 -8.84003837E-03 -8.08278853E-03  0.00000000E+00 -1.80622970E-02 -2.55765815E-01
  5.47177343E-02 -5.30162207E-03  0.00000000E+00  1.86570351E-02 -1.41115425E-02
  7.85361997E-03 -3.18904105E-02  0.00000000E+00  3.22401384E-01  3.03966148E-01
  1.10470233E-02  0.00000000E+00  4.38037442E-02  5.75651430E-02  4.16952596E-02
  2.27934375E-01 -3.21589981E-01  0.00000000E+00  0.00000000E+00 -3.04666970E-01
 -1.43883559E-03  2.39125944E-02  0.00000000E+00 -1.14061620E-01  1.13885576E-01
 -1.45972390E-02  0.00000000E+00  2.02028719E-02  4.42725451E-02  2.82745428E-02
  5.97644011E-02 -4.82169743E-02  0.00000000E+00  0.00000000E+00  1.82018337E-01
  5.61053043E-03 -7.00770274E-02  0.00000000E+00 -8.32230705E-03  3.63451777E-01
  3.88609508E-02  0.00000000E+00 -2.54172327E-02 -3.16292461E-03  1.80663483E-02
  1.15244281E-02 -1.48140800E-01  0.00000000E+00  0.00000000E+00  2.48180203E-01
 -7.85361997E-03  3.18904105E-02  0.00000000E+00  3.22401384E-01 -3.03966148E-01
 -1.10470233E-02  0.00000000E+00  4.38037442E-02 -5.75651430E-02 -4.16952596E-02
 -2.27934375E-01  3.21589981E-01  0.00000000E+00  0.00000000E+00 -3.04666970E-01
 -5.61053043E-03  7.00770274E-02  0.00000000E+00 -8.32230705E-03 -3.63451777E-01
 -3.88609508E-02  0.00000000E+00 -2.54172327E-02  3.16292461E-03 -1.80663483E-02
 -1.15244281E-02  1.48140800E-01  0.00000000E+00  0.00000000E+00  2.48180203E-01
  1.43883559E-03 -2.39125944E-02  0.00000000E+00 -1.14061620E-01 -1.13885576E-01
  1.45972390E-02  0.00000000E+00  2.02028719E-02 -4.42725451E-02 -2.82745428E-02
 -5.97644011E-02  4.82169743E-02  0.00000000E+00  0.00000000E+00  1.82018337E-01
 -3.12323975E-02  2.37424493E-03  0.00000000E+00 -3.71288988E-02  1.18273265E-03
 -6.39771996E-03  1.86129398E-02  0.00000000E+00 -3.62706000E-02 -3.04091561E-01
  6.39771996E-03 -1.86129398E-02  0.00000000E+00 -3.62706000E-02  3.04091561E-01
  3.12323975E-02 -2.37424493E-03  0.00000000E+00 -3.71288988E-02 -1.18273265E-03
  8.85467833E-05  4.69995914E-03  0.00000000E+00 -4.02628471E-02 -9.29555247E-02
  1.16761688E-03  0.00000000E+00 -4.80765660E-03  3.86108064E-03 -1.09974990E-02
 -2.54114474E-02  4.41032299E-02  0.00000000E+00  0.00000000E+00  7.67308071E-02
  7.59422693E-04  3.82916434E-02  0.00000000E+00  2.96997299E-01  4.80278548E-01
 -1.72339560E-02  0.00000000E+00  4.36671780E-02  5.45957135E-02  1.21011394E-02
 -1.17997967E-01  1.74198337E-01  0.00000000E+00  0.00000000E+00  5.18505852E-01
  3.51341586E-03 -4.99986683E-02  0.00000000E+00  7.52674158E-02 -1.49987745E-01
  3.20005493E-02  0.00000000E+00 -4.21465462E-04  6.17665633E-02  7.15773432E-03
 -6.59779994E-02 -2.03517249E-02  0.00000000E+00  0.00000000E+00  3.42100135E-02
 -8.85467833E-05 -4.69995914E-03  0.00000000E+00 -4.02628471E-02  9.29555247E-02
 -1.16761688E-03  0.00000000E+00 -4.80765660E-03 -3.86108064E-03  1.09974990E-02
  2.54114474E-02 -4.41032299E-02  0.00000000E+00  0.00000000E+00  7.67308071E-02
 -3.51341586E-03  4.99986683E-02  0.00000000E+00  7.52674158E-02  1.49987745E-01
 -3.20005493E-02  0.00000000E+00 -4.21465462E-04 -6.17665633E-02 -7.15773432E-03
  6.59779994E-02  2.03517249E-02  0.00000000E+00  0.00000000E+00  3.42100135E-02
 -7.59422693E-04 -3.82916434E-02  0.00000000E+00  2.96997299E-01 -4.80278548E-01
  1.72339560E-02  0.00000000E+00  4.36671780E-02 -5.45957135E-02 -1.21011394E-02
  1.17997967E-01 -1.74198337E-01  0.00000000E+00  0.00000000E+00  5.18505852E-01
 -1.27634200E-02  4.84556198E-03  0.00000000E+00 -4.06637568E-01 -1.96672451E-01
 -4.94911101E-02  2.10354896E-02  0.00000000E+00 -6.99656694E-03 -1.33614578E-02
  4.94911101E-02 -2.10354896E-02  0.00000000E+00 -6.99656694E-03  1.33614578E-02
  1.27634200E-02 -4.84556198E-03  0.00000000E+00 -4.06637568E-01  1.96672451E-01
  5.98431411E-03  5.36191745E-02  0.00000000E+00  6.36539236E-04 -3.80650143E-01
 -3.67323110E-02  0.00000000E+00 -9.74538365E-02 -2.46927088E-02  1.36848659E-01
  1.96989400E-03 -4.55273200E-02  0.00000000E+00  0.00000000E+00  4.61200936E-01
  7.64287097E-03 -4.39465736E-02  0.00000000E+00 -3.93646958E-01  1.89848353E-01
  2.25877209E-02  0.00000000E+00 -3.90022431E-02  7.24798541E-03  6.19650267E-02
  1.34778569E-01 -2.66414272E-01  0.00000000E+00  0.00000000E+00  1.69250849E-01
  1.82972180E-04  7.86628397E-02  0.00000000E+00  1.49154489E-01  1.48403800E-01
 -4.50950389E-02  0.00000000E+00  6.25379144E-03  6.31981412E-02  1.77745616E-03
 -9.72383207E-02  2.31817411E-01  0.00000000E+00  0.00000000E+00  2.23657304E-01
 -5.98431411E-03 -5.36191745E-02  0.00000000E+00  6.36539236E-04  3.80650143E-01
  3.67323110E-02  0.00000000E+00 -9.74538365E-02  2.46927088E-02 -1.36848659E-01
 -1.96989400E-03  4.55273200E-02  0.00000000E+00  0.00000000E+00  4.61200936E-01
 -1.82972180E-04 -7.86628397E-02  0.00000000E+00  1.49154489E-01 -1.48403800E-01
  4.50950389E-02  0.00000000E+00  6.25379144E-03 -6.31981412E-02 -1.77745616E-03
  9.72383207E-02 -2.31817411E-01  0.00000000E+00  0.00000000E+00  2.23657304E-01
 -7.64287097E-03  4.39465736E-02  0.00000000E+00 -3.93646958E-01 -1.89848353E-01
 -2.25877209E-02  0.00000000E+00 -3.90022431E-02 -7.24798541E-03 -6.19650267E-02
 -1.34778569E-01  2.66414272E-01  0.00000000E+00  0.00000000E+00  1.69250849E-01
 -9.90824147E-02  3.17742884E-02  0.00000000E+00  1.09446440E-01  9.68059876E-02
  2.08487861E-02 -3.97743162E-02  0.00000000E+00  7.62763560E-02 -2.10864055E-01
 -2.08487861E-02  3.97743162E-02  0.00000000E+00  7.62763560E-02  2.10864055E-01
  9.90824147E-02 -3.17742884E-02  0.00000000E+00  1.09446440E-01 -9.68059876E-02
  2.92320874E-02  8.42204007E-02  0.00000000E+00  3.37751482E-01 -2.75179197E-01
 -1.02935471E-01  0.00000000E+00 -2.67895460E-01  1.30622871E-01  1.82691283E-01
  1.85068725E-01 -1.74091457E-01  0.00000000E+00  0.00000000E+00  8.52485889E-02
 -1.46227970E-02 -8.84203320E-04  0.00000000E+00  2.99578018E-01 -1.50854432E-01
  3.89145843E-02  0.00000000E+00 -1.20339708E-01  8.14156879E-03 -9.93219814E-02
 -6.14772245E-02  1.29653246E-01  0.00000000E+00  0.00000000E+00 -3.70542332E-02
  3.25169801E-02  1.44668029E-01  0.00000000E+00 -3.88721420E-02 -5.65975060E-02
 -1.30198950E-01  0.00000000E+00 -2.18162629E-01  9.54644695E-02  2.20138049E-01
  2.05423454E-01 -1.27920477E-01  0.00000000E+00  0.00000000E+00 -4.39868414E-02
 -2.92320874E-02 -8.42204007E-02  0.00000000E+00  3.37751482E-01  2.75179197E-01
  1.02935471E-01  0.00000000E+00 -2.67895460E-01 -1.30622871E-01 -1.82691283E-01
 -1.85068725E-01  1.74091457E-01  0.00000000E+00  0.00000000E+00  8.52485889E-02
 -3.25169801E-02 -1.44668029E-01  0.00000000E+00 -3.88721420E-02  5.65975060E-02
  1.30198950E-01  0.00000000E+00 -2.18162629E-01 -9.54644695E-02 -2.20138049E-01
 -2.05423454E-01  1.27920477E-01  0.00000000E+00  0.00000000E+00 -4.39868414E-02
  1.46227970E-02  8.84203320E-04  0.00000000E+00  2.99578018E-01  1.50854432E-01
 -3.89145843E-02  0.00000000E+00 -1.20339708E-01 -8.14156879E-03  9.93219814E-02
  6.14772245E-02 -1.29653246E-01  0.00000000E+00  0.00000000E+00 -3.70542332E-02
 -9.95586773E-02  1.01815344E-01  0.00000000E+00  1.50910976E-02 -1.04298516E-01
  5.03636933E-01 -3.07686875E-01  0.00000000E+00  1.24060834E-01 -8.67519730E-03
 -5.03636933E-01  3.07686875E-01  0.00000000E+00  1.24060834E-01  8.67519730E-03
  9.95586773E-02 -1.01815344E-01  0.00000000E+00  1.50910976E-02  1.04298516E-01
 -1.67904757E-02  7.12567663E-02  0.00000000E+00 -1.53853860E-01  3.04887120E-01
 -2.24444256E-02  0.00000000E+00 -5.72945124E-02  2.26981062E-02 -1.55386279E-01
 -5.31456249E-02  2.96632232E-01  0.00000000E+00  0.00000000E+00 -3.64965759E-01
 -1.26857763E-02 -1.48112912E-01  0.00000000E+00 -3.39212625E-02  6.88670214E-02
  6.82586888E-02  0.00000000E+00 -1.95656779E-01  4.62955416E-02 -7.02359856E-02
 -8.47238540E-02 -1.12491202E-01  0.00000000E+00  0.00000000E+00  9.83515353E-02
  2.30692869E-02  1.26238008E-01  0.00000000E+00  5.22455081E-01  4.82125741E-02
 -7.92126629E-02  0.00000000E+00 -1.45353450E-01 -1.10891390E-01  1.31043971E-01
 -1.46333482E-01  2.84676100E-01  0.00000000E+00  0.00000000E+00  8.84744251E-03
  1.67904757E-02 -7.12567663E-02  0.00000000E+00 -1.53853860E-01 -3.04887120E-01
  2.24444256E-02  0.00000000E+00 -5.72945124E-02 -2.26981062E-02  1.55386279E-01
  5.31456249E-02 -2.96632232E-01  0.00000000E+00  0.00000000E+00 -3.64965759E-01
 -2.30692869E-02 -1.26238008E-01  0.00000000E+00  5.22455081E-01 -4.82125741E-02
  7.92126629E-02  0.00000000E+00 -1.45353450E-01  1.10891390E-01 -1.31043971E-01
  1.46333482E-01 -2.84676100E-01  0.00000000E+00  0.00000000E+00  8.84744251E-03
  1.26857763E-02  1.48112912E-01  0.00000000E+00 -3.39212625E-02 -6.88670214E-02
 -6.82586888E-02  0.00000000E+00 -1.95656779E-01 -4.62955416E-02  7.02359856E-02
  8.47238540E-02  1.12491202E-01  0.00000000E+00  0.00000000E+00  9.83515353E-02
 -2.79767166E-01  1.97252167E-01  0.00000000E+00  1.01549996E-01 -6.58669708E-02
  1.54791465E-01 -2.32714401E-01  0.00000000E+00  2.86175410E-01  4.52989019E-02
 -1.54791465E-01  2.32714401E-01  0.00000000E+00  2.86175410E-01 -4.52989019E-02
  2.79767166E-01 -1.97252167E-01  0.00000000E+00  1.01549996E-01  6.58669708E-02
  2.91100626E-02  2.55669842E-01  0.00000000E+00  2.06144067E-01  5.56175283E-02
 -1.43095028E-01  0.00000000E+00 -3.56011114E-01  2.32464744E-01  1.14170497E-01
  1.50888031E-01  2.03870014E-01  0.00000000E+00  0.00000000E+00 -2.84573318E-01
  4.09489416E-02  1.73485603E-01  0.00000000E+00 -2.91877005E-01  8.72986201E-02
 -7.67419086E-02  0.00000000E+00  2.33243622E-01 -6.55130559E-02  2.29056019E-01
  1.35632703E-01  2.05625066E-03  0.00000000E+00  0.00000000E+00 -4.01790471E-02
  3.85811194E-03  7.44177733E-03  0.00000000E+00  1.77363784E-01 -3.25087861E-01
 -9.03581992E-03  0.00000000E+00 -6.17228431E-03  4.19086962E-01  2.04537997E-02
 -7.66896400E-02  8.30405688E-02  0.00000000E+00  0.00000000E+00 -2.21907937E-01
 -2.91100626E-02 -2.55669842E-01  0.00000000E+00  2.06144067E-01 -5.56175283E-02
  1.43095028E-01  0.00000000E+00 -3.56011114E-01 -2.32464744E-01 -1.14170497E-01
 -1.50888031E-01 -2.03870014E-01  0.00000000E+00  0.00000000E+00 -2.84573318E-01
 -3.85811194E-03 -7.44177733E-03  0.00000000E+00  1.77363784E-01  3.25087861E-01
  9.03581992E-03  0.00000000E+00 -6.17228431E-03 -4.19086962E-01 -2.04537997E-02
  7.66896400E-02 -8.30405688E-02  0.00000000E+00  0.00000000E+00 -2.21907937E-01
 -4.09489416E-02 -1.73485603E-01  0.00000000E+00 -2.91877005E-01 -8.72986201E-02
  7.67419086E-02  0.00000000E+00  2.33243622E-01  6.55130559E-02 -2.29056019E-01
 -1.35632703E-01 -2.05625066E-03  0.00000000E+00  0.00000000E+00 -4.01790471E-02
  2.95946768E-01 -2.58593636E-01  0.00000000E+00 -1.09207541E-01  1.67948679E-01
 -4.67483369E-02 -9.85326141E-03  0.00000000E+00  6.60524561E-02 -2.64976204E-02
  4.67483369E-02  9.85326141E-03  0.00000000E+00  6.60524561E-02  2.64976204E-02
 -2.95946768E-01  2.58593636E-01  0.00000000E+00 -1.09207541E-01 -1.67948679E-01
 -8.71055964E-03 -9.83851031E-02  0.00000000E+00 -1.91456282E-01  2.62757383E-02
  9.59596978E-02  0.00000000E+00  1.78314569E-01 -1.39871693E-01 -1.56919375E-02
 -2.73307432E-02 -1.04553085E-01  0.00000000E+00  0.00000000E+00 -2.06158926E-02
 -4.71902913E-02  4.79517398E-01  0.00000000E+00  2.22755786E-03 -6.79830304E-02
 -5.19236267E-02  0.00000000E+00  9.47022559E-02 -1.53118305E-01 -3.70539905E-01
  5.25987833E-01  3.88620333E-01  0.00000000E+00  0.00000000E+00  2.36686543E-01
 -3.17528711E-02  2.94575199E-01  0.00000000E+00 -2.46493290E-02  3.47640211E-01
 -1.27795222E-02  0.00000000E+00 -1.75791680E-01 -7.05773927E-02 -2.51431470E-01
  2.02766038E-01  3.82686242E-01  0.00000000E+00  0.00000000E+00 -2.21533866E-01
  8.71055964E-03  9.83851031E-02  0.00000000E+00 -1.91456282E-01 -2.62757383E-02
 -9.59596978E-02  0.00000000E+00  1.78314569E-01  1.39871693E-01  1.56919375E-02
  2.73307432E-02  1.04553085E-01  0.00000000E+00  0.00000000E+00 -2.06158926E-02
  3.17528711E-02 -2.94575199E-01  0.00000000E+00 -2.46493290E-02 -3.47640211E-01
  1.27795222E-02  0.00000000E+00 -1.75791680E-01  7.05773927E-02  2.51431470E-01
 -2.02766038E-01 -3.82686242E-01  0.00000000E+00  0.00000000E+00 -2.21533866E-01
  4.71902913E-02 -4.79517398E-01  0.00000000E+00  2.22755786E-03  6.79830304E-02
  5.19236267E-02  0.00000000E+00  9.47022559E-02  1.53118305E-01  3.70539905E-01
 -5.25987833E-01 -3.88620333E-01  0.00000000E+00  0.00000000E+00  2.36686543E-01
  9.17292629E-02 -3.36050166E-01  0.00000000E+00 -1.67563328E-01  2.66567486E-01
  1.12748284E-01 -2.91328495E-01  0.00000000E+00  2.38504633E-01  3.95702417E-02
 -1.12748284E-01  2.91328495E-01  0.00000000E+00  2.38504633E-01 -3.95702417E-02
 -9.17292629E-02  3.36050166E-01  0.00000000E+00 -1.67563328E-01 -2.66567486E-01
  2.58815397E-02  2.11477703E-01  0.00000000E+00  1.02005047E-01 -1.04802537E-01
 -1.89474744E-01  0.00000000E+00 -3.47207037E-01  3.61788719E-01  1.11071878E-01
  8.58791701E-02  1.35647082E-01  0.00000000E+00  0.00000000E+00 -1.08314035E-01
 -5.66757744E-02  1.33602911E-01  0.00000000E+00  1.10924439E-01 -3.18175956E-01
  1.04488385E-01  0.00000000E+00 -1.34164145E-01  2.33010562E-01 -3.47342489E-01
  2.75631679E-01  9.95279261E-02  0.00000000E+00  0.00000000E+00  2.56866652E-01
 -3.44892613E-02  5.92338261E-02  0.00000000E+00 -2.07129468E-01  1.79667960E-01
  5.81832829E-02  0.00000000E+00  2.54340478E-01  1.20291283E-01 -2.10952111E-01
 -4.33503036E-02  2.42492937E-01  0.00000000E+00  0.00000000E+00 -2.36487021E-01
 -2.58815397E-02 -2.11477703E-01  0.00000000E+00  1.02005047E-01  1.04802537E-01
  1.89474744E-01  0.00000000E+00 -3.47207037E-01 -3.61788719E-01 -1.11071878E-01
 -8.58791701E-02 -1.35647082E-01  0.00000000E+00  0.00000000E+00 -1.08314035E-01
  3.44892613E-02 -5.92338261E-02  0.00000000E+00 -2.07129468E-01 -1.79667960E-01
 -5.81832829E-02  0.00000000E+00  2.54340478E-01 -1.20291283E-01  2.10952111E-01
  4.33503036E-02 -2.42492937E-01  0.00000000E+00  0.00000000E+00 -2.36487021E-01
  5.66757744E-02 -1.33602911E-01  0.00000000E+00  1.10924439E-01  3.18175956E-01
 -1.04488385E-01  0.00000000E+00 -1.34164145E-01 -2.33010562E-01  3.47342489E-01
 -2.75631679E-01 -9.95279261E-02  0.00000000E+00  0.00000000E+00  2.56866652E-01
 -4.21565038E-01  4.78384930E-01  0.00000000E+00  5.14614442E-02 -1.21528462E-01
 -4.01814130E-01  4.41051388E-01  0.00000000E+00 -1.09703085E-01  2.25271645E-02
  4.01814130E-01 -4.41051388E-01  0.00000000E+00 -1.09703085E-01 -2.25271645E-02
  4.21565038E-01 -4.78384930E-01  0.00000000E+00  5.14614442E-02  1.21528462E-01
 -2.20534723E-02  2.18603002E-01  0.00000000E+00  2.58894336E-01  2.85558128E-01
 -2.87773672E-02  0.00000000E+00 -5.54266394E-02 -7.23200295E-02 -1.81619108E-01
  7.04921729E-02  3.17437364E-01  0.00000000E+00  0.00000000E+00  4.37885952E-01
 -3.57355278E-02  1.85440871E-01  0.00000000E+00  4.69171797E-01  3.93520971E-01
  4.95555557E-02  0.00000000E+00 -7.38859738E-02 -1.43053876E-01 -2.25523182E-01
  5.77963320E-01 -1.97932493E-01  0.00000000E+00  0.00000000E+00 -3.62704792E-01
  5.15468677E-02 -2.61751899E-01  0.00000000E+00  2.26925375E-01  2.21371942E-01
 -9.55714581E-02  0.00000000E+00  1.15358966E-01 -7.07190721E-02  3.27661776E-01
 -2.22302352E-01 -3.17771375E-01  0.00000000E+00  0.00000000E+00 -1.34523935E-01
  2.20534723E-02 -2.18603002E-01  0.00000000E+00  2.58894336E-01 -2.85558128E-01
  2.87773672E-02  0.00000000E+00 -5.54266394E-02  7.23200295E-02  1.81619108E-01
 -7.04921729E-02 -3.17437364E-01  0.00000000E+00  0.00000000E+00  4.37885952E-01
 -5.15468677E-02  2.61751899E-01  0.00000000E+00  2.26925375E-01 -2.21371942E-01
  9.55714581E-02  0.00000000E+00  1.15358966E-01  7.07190721E-02 -3.27661776E-01
  2.22302352E-01  3.17771375E-01  0.00000000E+00  0.00000000E+00 -1.34523935E-01
  3.57355278E-02 -1.85440871E-01  0.00000000E+00  4.69171797E-01 -3.93520971E-01
 -4.95555557E-02  0.00000000E+00 -7.38859738E-02  1.43053876E-01  2.25523182E-01
 -5.77963320E-01  1.97932493E-01  0.00000000E+00  0.00000000E+00 -3.62704792E-01
 -1.73039491E-01 -1.05593317E-01  0.00000000E+00 -1.77182690E-02  3.07480924E-01
  3.09316349E-02  9.80005440E-02  0.00000000E+00 -1.45842393E-01  2.97941575E-02
 -3.09316349E-02 -9.80005440E-02  0.00000000E+00 -1.45842393E-01 -2.97941575E-02
  1.73039491E-01  1.05593317E-01  0.00000000E+00 -1.77182690E-02 -3.07480924E-01
  3.27484710E-02 -2.28481612E-01  0.00000000E+00 -2.82241606E-01 -2.90905540E-01
 -3.62666295E-02  0.00000000E+00 -3.91618943E-02  3.58031211E-02  2.30316132E-01
 -8.70113962E-02 -3.00593182E-01  0.00000000E+00  0.00000000E+00 -5.89953492E-01
 -2.22391427E-02  1.20247847E-01  0.00000000E+00  3.83539337E-01  3.77229962E-01
  1.87943038E-02  0.00000000E+00 -2.86748352E-02  5.72073670E-03 -1.50376893E-01
  4.75605544E-01 -2.60343595E-01  0.00000000E+00  0.00000000E+00 -4.31971016E-01
 -1.24719284E-02  1.21476508E-01  0.00000000E+00 -1.09636843E-01 -6.29023363E-01
 -2.73610322E-03  0.00000000E+00  2.93000220E-02  4.73060913E-03 -1.09316132E-01
  4.86479684E-02  1.59320208E-01  0.00000000E+00  0.00000000E+00  6.47187865E-01
 -3.27484710E-02  2.28481612E-01  0.00000000E+00 -2.82241606E-01  2.90905540E-01
  3.62666295E-02  0.00000000E+00 -3.91618943E-02 -3.58031211E-02 -2.30316132E-01
  8.70113962E-02  3.00593182E-01  0.00000000E+00  0.00000000E+00 -5.89953492E-01
  1.24719284E-02 -1.21476508E-01  0.00000000E+00 -1.09636843E-01  6.29023363E-01
  2.73610322E-03  0.00000000E+00  2.93000220E-02 -4.73060913E-03  1.09316132E-01
 -4.86479684E-02 -1.59320208E-01  0.00000000E+00  0.00000000E+00  6.47187865E-01
  2.22391427E-02 -1.20247847E-01  0.00000000E+00  3.83539337E-01 -3.77229962E-01
 -1.87943038E-02  0.00000000E+00 -2.86748352E-02 -5.72073670E-03  1.50376893E-01
 -4.75605544E-01  2.60343595E-01  0.00000000E+00  0.00000000E+00 -4.31971016E-01
 -2.72118658E-01  5.04454644E-02  0.00000000E+00  1.16533838E-02  2.50428864E-01
 -5.67684211E-02  4.26986896E-02  0.00000000E+00  1.67127686E-02 -1.27112512E-01
  5.67684211E-02 -4.26986896E-02  0.00000000E+00  1.67127686E-02  1.27112512E-01
  2.72118658E-01 -5.04454644E-02  0.00000000E+00  1.16533838E-02 -2.50428864E-01
 -1.04005565E-02 -8.30205466E-02  0.00000000E+00  1.44592906E-01 -6.42327230E-02
  6.04005078E-02  0.00000000E+00  9.13509592E-02  5.49071854E-02 -1.37289414E-02
 -5.79739829E-02 -4.90976283E-02  0.00000000E+00  0.00000000E+00  1.52570408E-01
  2.53128466E-02 -2.44106005E-02  0.00000000E+00  5.21995614E-01 -3.52504172E-01
 -6.45384934E-02  0.00000000E+00  9.31335399E-02  1.39861747E-01  1.53999879E-01
  3.69768765E-01 -4.86959427E-01  0.00000000E+00  0.00000000E+00  1.86372080E-01
 -4.22030021E-02  6.33071915E-02  0.00000000E+00  6.27741452E-01 -2.95930346E-02
  1.14266605E-01  0.00000000E+00 -1.24191491E-01  6.37023278E-02 -2.43426206E-01
  4.68060385E-01 -2.75987821E-01  0.00000000E+00  0.00000000E+00  6.23401795E-02
  1.04005565E-02  8.30205466E-02  0.00000000E+00  1.44592906E-01  6.42327230E-02
 -6.04005078E-02  0.00000000E+00  9.13509592E-02 -5.49071854E-02  1.37289414E-02
  5.79739829E-02  4.90976283E-02  0.00000000E+00  0.00000000E+00  1.52570408E-01
  4.22030021E-02 -6.33071915E-02  0.00000000E+00  6.27741452E-01  2.95930346E-02
 -1.14266605E-01  0.00000000E+00 -1.24191491E-01 -6.37023278E-02  2.43426206E-01
 -4.68060385E-01  2.75987821E-01  0.00000000E+00  0.00000000E+00  6.23401795E-02
 -2.53128466E-02  2.44106005E-02  0.00000000E+00  5.21995614E-01  3.52504172E-01
  6.45384934E-02  0.00000000E+00  9.31335399E-02 -1.39861747E-01 -1.53999879E-01
 -3.69768765E-01  4.86959427E-01  0.00000000E+00  0.00000000E+00  1.86372080E-01
  4.74715898E-01 -1.16394226E-03  0.00000000E+00  2.54919137E-01 -3.88817156E-01
 -5.41385325E-01  7.21285534E-03  0.00000000E+00  5.35991756E-01 -3.59341502E-02
  5.41385325E-01 -7.21285534E-03  0.00000000E+00  5.35991756E-01  3.59341502E-02
 -4.74715898E-01  1.16394226E-03  0.00000000E+00  2.54919137E-01  3.88817156E-01
  5.89619571E-03 -2.35729710E-01  0.00000000E+00  5.53929778E-01 -1.81292925E-02
 -2.21973527E-02  0.00000000E+00 -1.50187418E-02 -6.77251188E-02  1.54593226E-01
 -3.83417422E-01  4.27427648E-02  0.00000000E+00  0.00000000E+00  1.18081470E-01
 -1.96152258E-02  1.77954147E-02  0.00000000E+00 -3.78331667E-01  3.43927899E-01
  2.64550994E-02  0.00000000E+00 -4.37353539E-02 -4.05216475E-02 -1.31332816E-01
 -4.44913930E-01  5.23675334E-01  0.00000000E+00  0.00000000E+00 -4.47123703E-01
 -2.05088059E-02  2.37377577E-01  0.00000000E+00  3.65763039E-01 -2.97860931E-02
 -4.11005450E-02  0.00000000E+00  5.49443562E-02 -3.98891722E-02 -1.53963520E-01
  6.13722756E-01 -3.39380062E-01  0.00000000E+00  0.00000000E+00 -5.60444363E-02
 -5.89619571E-03  2.35729710E-01  0.00000000E+00  5.53929778E-01  1.81292925E-02
  2.21973527E-02  0.00000000E+00 -1.50187418E-02  6.77251188E-02 -1.54593226E-01
  3.83417422E-01 -4.27427648E-02  0.00000000E+00  0.00000000E+00  1.18081470E-01
  2.05088059E-02 -2.37377577E-01  0.00000000E+00  3.65763039E-01  2.97860931E-02
  4.11005450E-02  0.00000000E+00  5.49443562E-02  3.98891722E-02  1.53963520E-01
 -6.13722756E-01  3.39380062E-01  0.00000000E+00  0.00000000E+00 -5.60444363E-02
  1.96152258E-02 -1.77954147E-02  0.00000000E+00 -3.78331667E-01 -3.43927899E-01
 -2.64550994E-02  0.00000000E+00 -4.37353539E-02  4.05216475E-02  1.31332816E-01
  4.44913930E-01 -5.23675334E-01  0.00000000E+00  0.00000000E+00 -4.47123703E-01
 -5.59723564E-01  8.30769936E-02  0.00000000E+00 -2.63823128E-01  3.94385689E-01
 -5.74828174E-01  1.04181545E-01  0.00000000E+00  4.70930074E-01  3.81157436E-02
  5.74828174E-01 -1.04181545E-01  0.00000000E+00  4.70930074E-01 -3.81157436E-02
  5.59723564E-01 -8.30769936E-02  0.00000000E+00 -2.63823128E-01 -3.94385689E-01
 -3.89054990E-02 -7.97874569E-02  0.00000000E+00 -1.09766479E-01  1.57399980E-02
  2.94169507E-01  0.00000000E+00  3.84393782E-01 -4.42069089E-02 -2.13834138E-01
  9.68685442E-02 -7.16273857E-02  0.00000000E+00  0.00000000E+00  2.10341178E-01
  4.51616775E-02  3.70290780E-01  0.00000000E+00 -1.67625532E-01 -1.54189133E-01
 -2.67909060E-01  0.00000000E+00  4.93325646E-01  6.97278846E-01  1.50162208E-01
  1.78418581E-01  1.24188307E-01  0.00000000E+00  0.00000000E+00 -2.28472595E-01
 -7.33548484E-02 -4.77961515E-01  0.00000000E+00  2.10326465E-01 -1.90690095E-01
  4.52878871E-01  0.00000000E+00 -4.39473920E-01  5.73076925E-01 -2.75606763E-01
 -2.00706579E-01 -1.79974233E-01  0.00000000E+00  0.00000000E+00 -1.12330753E-01
  3.89054990E-02  7.97874569E-02  0.00000000E+00 -1.09766479E-01 -1.57399980E-02
 -2.94169507E-01  0.00000000E+00  3.84393782E-01  4.42069089E-02  2.13834138E-01
 -9.68685442E-02  7.16273857E-02  0.00000000E+00  0.00000000E+00  2.10341178E-01
  7.33548484E-02  4.77961515E-01  0.00000000E+00  2.10326465E-01  1.90690095E-01
 -4.52878871E-01  0.00000000E+00 -4.39473920E-01 -5.73076925E-01  2.75606763E-01
  2.00706579E-01  1.79974233E-01  0.00000000E+00  0.00000000E+00 -1.12330753E-01
 -4.51616775E-02 -3.70290780E-01  0.00000000E+00 -1.67625532E-01  1.54189133E-01
  2.67909060E-01  0.00000000E+00  4.93325646E-01 -6.97278846E-01 -1.50162208E-01
 -1.78418581E-01 -1.24188307E-01  0.00000000E+00  0.00000000E+00 -2.28472595E-01
 -5.19599473E-01  5.82359486E-01  0.00000000E+00 -8.90728486E-02  4.62813200E-02
  2.70343740E-01 -2.77537426E-01  0.00000000E+00 -2.70460634E-02 -6.82184829E-02
 -2.70343740E-01  2.77537426E-01  0.00000000E+00 -2.70460634E-02  6.82184829E-02
  5.19599473E-01 -5.82359486E-01  0.00000000E+00 -8.90728486E-02 -4.62813200E-02
 -4.52360106E-02  2.98891931E-01  0.00000000E+00 -5.67454468E-01 -4.12889461E-01
 -8.30716146E-02  0.00000000E+00 -4.87557607E-02  1.22096300E+00 -3.49279890E-01
  5.06482104E-01 -1.20648400E-01  0.00000000E+00  0.00000000E+00  4.73550304E-02
  6.83806444E-03  2.18843058E-03  0.00000000E+00 -3.83742164E-02  1.25510676E-01
 -8.84359252E-02  0.00000000E+00 -7.50390210E-02 -1.20347585E-02  3.77838873E-02
 -1.95663530E-01  1.88669873E-01  0.00000000E+00  0.00000000E+00 -2.38728147E-01
 -5.71578702E-02 -2.73329838E-01  0.00000000E+00  2.51312201E-01  2.47132576E-01
  3.07022966E-01  0.00000000E+00 -2.83931094E-01 -6.73908674E-01 -2.20712195E-01
  6.48902390E-02 -2.63982633E-01  0.00000000E+00  0.00000000E+00  1.14033917E-01
  4.52360106E-02 -2.98891931E-01  0.00000000E+00 -5.67454468E-01  4.12889461E-01
  8.30716146E-02  0.00000000E+00 -4.87557607E-02 -1.22096300E+00  3.49279890E-01
 -5.06482104E-01  1.20648400E-01  0.00000000E+00  0.00000000E+00  4.73550304E-02
  5.71578702E-02  2.73329838E-01  0.00000000E+00  2.51312201E-01 -2.47132576E-01
 -3.07022966E-01  0.00000000E+00 -2.83931094E-01  6.73908674E-01  2.20712195E-01
 -6.48902390E-02  2.63982633E-01  0.00000000E+00  0.00000000E+00  1.14033917E-01
 -6.83806444E-03 -2.18843058E-03  0.00000000E+00 -3.83742164E-02 -1.25510676E-01
  8.84359252E-02  0.00000000E+00 -7.50390210E-02  1.20347585E-02 -3.77838873E-02
[truncated: 235,700 more chars]
