# Supplementary material for: Hyperpyramidalized alkenes with bond orders near 1.5 as synthetic building blocks
Source: Nat Chem. 2026 Jan 21;18(5):913–22. doi: 10.1038/s41557-025-02055-9 (PMC12859755; doi:10.1038/s41557-025-02055-9)
Supplement: Supplementary file 2 — Output files for reported computations. [file 41557_2025_2055_MOESM2_ESM.zip › Computation data/Benzyne 75/B3LYP-6-31Gdp/benzyne-1.out]

 Entering Gaussian System, Link 0=/u/local/apps/gaussian/16_sse4/g16
 Initial command:
 /u/local/apps/gaussian/16_sse4/l1.exe "/work/8374802.1.msa_smp.q/Gau-21563.inp" -scrdir="/work/8374802.1.msa_smp.q/"
 Entering Link 1 = /u/local/apps/gaussian/16_sse4/l1.exe PID=     21565.
  
 Copyright (c) 1988,1990,1992,1993,1995,1998,2003,2009,2016,
            Gaussian, Inc.  All Rights Reserved.
  
 This is part of the Gaussian(R) 16 program.  It is based on
 the Gaussian(R) 09 system (copyright 2009, Gaussian, Inc.),
 the Gaussian(R) 03 system (copyright 2003, Gaussian, Inc.),
 the Gaussian(R) 98 system (copyright 1998, Gaussian, Inc.),
 the Gaussian(R) 94 system (copyright 1995, Gaussian, Inc.),
 the Gaussian 92(TM) system (copyright 1992, Gaussian, Inc.),
 the Gaussian 90(TM) system (copyright 1990, Gaussian, Inc.),
 the Gaussian 88(TM) system (copyright 1988, Gaussian, Inc.),
 the Gaussian 86(TM) system (copyright 1986, Carnegie Mellon
 University), and the Gaussian 82(TM) system (copyright 1983,
 Carnegie Mellon University). Gaussian is a federally registered
 trademark of Gaussian, Inc.
  
 This software contains proprietary and confidential information,
 including trade secrets, belonging to Gaussian, Inc.
  
 This software is provided under written license and may be
 used, copied, transmitted, or stored only in accord with that
 written license.
  
 The following legend is applicable only to US Government
 contracts under FAR:
  
                    RESTRICTED RIGHTS LEGEND
  
 Use, reproduction and disclosure by the US Government is
 subject to restrictions as set forth in subparagraphs (a)
 and (c) of the Commercial Computer Software - Restricted
 Rights clause in FAR 52.227-19.
  
 Gaussian, Inc.
 340 Quinnipiac St., Bldg. 40, Wallingford CT 06492
  
  
 ---------------------------------------------------------------
 Warning -- This program may not be used in any manner that
 competes with the business of Gaussian, Inc. or will provide
 assistance to any competitor of Gaussian, Inc.  The licensee
 of this program is prohibited from giving any competitor of
 Gaussian, Inc. access to this program.  By using this program,
 the user acknowledges that Gaussian, Inc. is engaged in the
 business of creating and licensing software in the field of
 computational chemistry and represents and warrants to the
 licensee that it is not a competitor of Gaussian, Inc. and that
 it will not use this program in any manner prohibited above.
 ---------------------------------------------------------------
  

 Cite this work as:
 Gaussian 16, Revision A.03,
 M. J. Frisch, G. W. Trucks, H. B. Schlegel, G. E. Scuseria, 
 M. A. Robb, J. R. Cheeseman, G. Scalmani, V. Barone, 
 G. A. Petersson, H. Nakatsuji, X. Li, M. Caricato, A. V. Marenich, 
 J. Bloino, B. G. Janesko, R. Gomperts, B. Mennucci, H. P. Hratchian, 
 J. V. Ortiz, A. F. Izmaylov, J. L. Sonnenberg, D. Williams-Young, 
 F. Ding, F. Lipparini, F. Egidi, J. Goings, B. Peng, A. Petrone, 
 T. Henderson, D. Ranasinghe, V. G. Zakrzewski, J. Gao, N. Rega, 
 G. Zheng, W. Liang, M. Hada, M. Ehara, K. Toyota, R. Fukuda, 
 J. Hasegawa, M. Ishida, T. Nakajima, Y. Honda, O. Kitao, H. Nakai, 
 T. Vreven, K. Throssell, J. A. Montgomery, Jr., J. E. Peralta, 
 F. Ogliaro, M. J. Bearpark, J. J. Heyd, E. N. Brothers, K. N. Kudin, 
 V. N. Staroverov, T. A. Keith, R. Kobayashi, J. Normand, 
 K. Raghavachari, A. P. Rendell, J. C. Burant, S. S. Iyengar, 
 J. Tomasi, M. Cossi, J. M. Millam, M. Klene, C. Adamo, R. Cammi, 
 J. W. Ochterski, R. L. Martin, K. Morokuma, O. Farkas, 
 J. B. Foresman, and D. J. Fox, Gaussian, Inc., Wallingford CT, 2016.
 
 ******************************************
 Gaussian 16:  ES64L-G16RevA.03 25-Dec-2016
                22-Apr-2025 
 ******************************************
 %nproc=8
 Will use up to    8 processors via shared memory.
 %mem=16GB
 %chk=benzyne-1.chk
 ---------------------------------------------------------
 # opt freq b3lyp/6-31g(d,p) geom=connectivity pop=nboread
 ---------------------------------------------------------
 1/18=20,19=15,26=3,38=1,57=2/1,3;
 2/9=110,12=2,17=6,18=5,40=1/2;
 3/5=1,6=6,7=101,11=2,25=1,30=1,71=1,74=-5/1,2,3;
 4//1;
 5/5=2,38=5/2;
 6/7=2,8=2,9=2,10=2,28=1,40=2/1,7;
 7//1,2,3,16;
 1/18=20,19=15,26=3/3(2);
 2/9=110/2;
 99//99;
 2/9=110/2;
 3/5=1,6=6,7=101,11=2,25=1,30=1,71=1,74=-5/1,2,3;
 4/5=5,16=3,69=1/1;
 5/5=2,38=5/2;
 7//1,2,3,16;
 1/18=20,19=15,26=3/3(-5);
 2/9=110/2;
 6/7=2,8=2,9=2,10=2,19=2,28=1,40=2/1,7;
 99/9=1/99;
 -----
 M0001
 -----
 Symbolic Z-matrix:
 Charge =  0 Multiplicity = 1
 C                     0.6183    0.       -1.5378 
 C                    -0.6999    0.        0.7382 
 C                     1.4541    0.       -0.4431 
 C                    -0.6183    0.       -1.5378 
 C                    -1.4541    0.       -0.4431 
 C                     0.6999    0.        0.7382 
 H                    -1.2223    0.        1.6877 
 H                     2.5347    0.       -0.4449 
 H                    -2.5347    0.       -0.4449 
 H                     1.2223    0.        1.6877 
 

 GradGradGradGradGradGradGradGradGradGradGradGradGradGradGradGradGradGrad
 Berny optimization.
 Initialization pass.
                           ----------------------------
                           !    Initial Parameters    !
                           ! (Angstroms and Degrees)  !
 --------------------------                            --------------------------
 ! Name  Definition              Value          Derivative Info.                !
 --------------------------------------------------------------------------------
 ! R1    R(1,3)                  1.3773         estimate D2E/DX2                !
 ! R2    R(1,4)                  1.2366         estimate D2E/DX2                !
 ! R3    R(2,5)                  1.4015         estimate D2E/DX2                !
 ! R4    R(2,6)                  1.3998         estimate D2E/DX2                !
 ! R5    R(2,7)                  1.0837         estimate D2E/DX2                !
 ! R6    R(3,6)                  1.4015         estimate D2E/DX2                !
 ! R7    R(3,8)                  1.0806         estimate D2E/DX2                !
 ! R8    R(4,5)                  1.3773         estimate D2E/DX2                !
 ! R9    R(5,9)                  1.0806         estimate D2E/DX2                !
 ! R10   R(6,10)                 1.0837         estimate D2E/DX2                !
 ! A1    A(3,1,4)              127.3616         estimate D2E/DX2                !
 ! A2    A(5,2,6)              122.5562         estimate D2E/DX2                !
 ! A3    A(5,2,7)              118.6249         estimate D2E/DX2                !
 ! A4    A(6,2,7)              118.8189         estimate D2E/DX2                !
 ! A5    A(1,3,6)              110.0822         estimate D2E/DX2                !
 ! A6    A(1,3,8)              127.2662         estimate D2E/DX2                !
 ! A7    A(6,3,8)              122.6516         estimate D2E/DX2                !
 ! A8    A(1,4,5)              127.3616         estimate D2E/DX2                !
 ! A9    A(2,5,4)              110.0822         estimate D2E/DX2                !
 ! A10   A(2,5,9)              122.6516         estimate D2E/DX2                !
 ! A11   A(4,5,9)              127.2662         estimate D2E/DX2                !
 ! A12   A(2,6,3)              122.5562         estimate D2E/DX2                !
 ! A13   A(2,6,10)             118.8189         estimate D2E/DX2                !
 ! A14   A(3,6,10)             118.6249         estimate D2E/DX2                !
 ! D1    D(4,1,3,6)              0.0            estimate D2E/DX2                !
 ! D2    D(4,1,3,8)            180.0            estimate D2E/DX2                !
 ! D3    D(3,1,4,5)              0.0            estimate D2E/DX2                !
 ! D4    D(6,2,5,4)              0.0            estimate D2E/DX2                !
 ! D5    D(6,2,5,9)            180.0            estimate D2E/DX2                !
 ! D6    D(7,2,5,4)            180.0            estimate D2E/DX2                !
 ! D7    D(7,2,5,9)              0.0            estimate D2E/DX2                !
 ! D8    D(5,2,6,3)              0.0            estimate D2E/DX2                !
 ! D9    D(5,2,6,10)           180.0            estimate D2E/DX2                !
 ! D10   D(7,2,6,3)            180.0            estimate D2E/DX2                !
 ! D11   D(7,2,6,10)             0.0            estimate D2E/DX2                !
 ! D12   D(1,3,6,2)              0.0            estimate D2E/DX2                !
 ! D13   D(1,3,6,10)           180.0            estimate D2E/DX2                !
 ! D14   D(8,3,6,2)            180.0            estimate D2E/DX2                !
 ! D15   D(8,3,6,10)             0.0            estimate D2E/DX2                !
 ! D16   D(1,4,5,2)              0.0            estimate D2E/DX2                !
 ! D17   D(1,4,5,9)            180.0            estimate D2E/DX2                !
 --------------------------------------------------------------------------------
 Trust Radius=3.00D-01 FncErr=1.00D-07 GrdErr=1.00D-06 EigMax=2.50D+02 EigMin=1.00D-04
 Number of steps in this run=     51 maximum allowed number of steps=    100.
 GradGradGradGradGradGradGradGradGradGradGradGradGradGradGradGradGradGrad

                          Input orientation:                          
 ---------------------------------------------------------------------
 Center     Atomic      Atomic             Coordinates (Angstroms)
 Number     Number       Type             X           Y           Z
 ---------------------------------------------------------------------
      1          6           0        0.618300    0.000000   -1.537800
      2          6           0       -0.699900    0.000000    0.738200
      3          6           0        1.454100    0.000000   -0.443100
      4          6           0       -0.618300    0.000000   -1.537800
      5          6           0       -1.454100    0.000000   -0.443100
      6          6           0        0.699900    0.000000    0.738200
      7          1           0       -1.222300    0.000000    1.687700
      8          1           0        2.534700    0.000000   -0.444900
      9          1           0       -2.534700    0.000000   -0.444900
     10          1           0        1.222300    0.000000    1.687700
 ---------------------------------------------------------------------
                    Distance matrix (angstroms):
                    1          2          3          4          5
     1  C    0.000000
     2  C    2.630176   0.000000
     3  C    1.377291   2.456661   0.000000
     4  C    1.236600   2.277462   2.343760   0.000000
     5  C    2.343760   1.401530   2.908200   1.377291   0.000000
     6  C    2.277462   1.399800   1.401530   2.630176   2.456661
     7  H    3.713712   1.083721   3.421027   3.281565   2.143371
     8  H    2.206132   3.444178   1.080601   3.337041   3.988800
     9  H    3.337041   2.183167   3.988800   2.206132   1.080601
    10  H    3.281565   2.143922   2.143371   3.713712   3.421027
                    6          7          8          9         10
     6  C    0.000000
     7  H    2.143922   0.000000
     8  H    2.183167   4.320073   0.000000
     9  H    3.444178   2.504072   5.069400   0.000000
    10  H    1.083721   2.444600   2.504072   4.320073   0.000000
 Stoichiometry    C6H4
 Framework group  C2V[SGV(C6H4)]
 Deg. of freedom     9
 Full point group                 C2V     NOp   4
 Largest Abelian subgroup         C2V     NOp   4
 Largest concise Abelian subgroup C2      NOp   2
                         Standard orientation:                         
 ---------------------------------------------------------------------
 Center     Atomic      Atomic             Coordinates (Angstroms)
 Number     Number       Type             X           Y           Z
 ---------------------------------------------------------------------
      1          6           0        0.000000    0.618300   -1.227130
      2          6           0        0.000000   -0.699900    1.048870
      3          6           0        0.000000    1.454100   -0.132430
      4          6           0       -0.000000   -0.618300   -1.227130
      5          6           0       -0.000000   -1.454100   -0.132430
      6          6           0        0.000000    0.699900    1.048870
      7          1           0        0.000000   -1.222300    1.998370
      8          1           0        0.000000    2.534700   -0.134230
      9          1           0       -0.000000   -2.534700   -0.134230
     10          1           0        0.000000    1.222300    1.998370
 ---------------------------------------------------------------------
 Rotational constants (GHZ):           7.1310563           5.7666092           3.1883301
 Standard basis: 6-31G(d,p) (6D, 7F)
 There are    41 symmetry adapted cartesian basis functions of A1  symmetry.
 There are    14 symmetry adapted cartesian basis functions of A2  symmetry.
 There are    14 symmetry adapted cartesian basis functions of B1  symmetry.
 There are    41 symmetry adapted cartesian basis functions of B2  symmetry.
 There are    41 symmetry adapted basis functions of A1  symmetry.
 There are    14 symmetry adapted basis functions of A2  symmetry.
 There are    14 symmetry adapted basis functions of B1  symmetry.
 There are    41 symmetry adapted basis functions of B2  symmetry.
   110 basis functions,   196 primitive gaussians,   110 cartesian basis functions
    20 alpha electrons       20 beta electrons
       nuclear repulsion energy       188.6710046927 Hartrees.
 NAtoms=   10 NActive=   10 NUniq=    5 SFac= 4.00D+00 NAtFMM=   60 NAOKFM=F Big=F
 Integral buffers will be    131072 words long.
 Raffenetti 2 integral format.
 Two-electron integral symmetry is turned on.
 One-electron integrals computed using PRISM.
 NBasis=   110 RedAO= T EigKep=  6.57D-04  NBF=    41    14    14    41
 NBsUse=   110 1.00D-06 EigRej= -1.00D+00 NBFU=    41    14    14    41
 ExpMin= 1.61D-01 ExpMax= 3.05D+03 ExpMxC= 4.57D+02 IAcc=3 IRadAn=         5 AccDes= 0.00D+00
 Harris functional with IExCor=  402 and IRadAn=       5 diagonalized for initial guess.
 HarFok:  IExCor=  402 AccDes= 0.00D+00 IRadAn=         5 IDoV= 1 UseB2=F ITyADJ=14
 ICtDFT=  3500011 ScaDFX=  1.000000  1.000000  1.000000  1.000000
 FoFCou: FMM=F IPFlag=           0 FMFlag=      100000 FMFlg1=           0
         NFxFlg=           0 DoJE=T BraDBF=F KetDBF=T FulRan=T
         wScrn=  0.000000 ICntrl=       500 IOpCl=  0 I1Cent=   200000004 NGrid=           0
         NMat0=    1 NMatS0=      1 NMatT0=    0 NMatD0=    1 NMtDS0=    0 NMtDT0=    0
 Petite list used in FoFCou.
 Initial guess orbital symmetries:
       Occupied  (A1) (B2) (A1) (B2) (A1) (B2) (A1) (B2) (A1) (A1)
                 (B2) (A1) (A1) (B2) (B2) (A1) (B1) (B1) (A1) (A2)
       Virtual   (B2) (B1) (A2) (A1) (A2) (B2) (A1) (B2) (A1) (B2)
                 (A1) (B2) (A1) (B2) (A1) (B1) (A1) (B2) (B1) (A1)
                 (A2) (A1) (B2) (B2) (B1) (A2) (B2) (A2) (B2) (A1)
                 (B2) (A1) (A1) (B2) (A1) (B2) (A1) (B2) (B2) (B1)
                 (B1) (B2) (A1) (A2) (B1) (A2) (B1) (A1) (A1) (B2)
                 (A1) (B2) (A1) (A1) (A2) (B2) (B1) (B2) (A1) (A2)
                 (B1) (A2) (B2) (A1) (B1) (A1) (A1) (B2) (A2) (B2)
                 (B2) (B1) (A2) (A1) (A2) (B2) (A1) (B2) (B2) (A1)
                 (B2) (B2) (A1) (B2) (A1) (A1) (B2) (B2) (A1) (B2)
 The electronic state of the initial guess is 1-A1.
 Keep R1 ints in memory in symmetry-blocked form, NReq=26123501.
 Requested convergence on RMS density matrix=1.00D-08 within 128 cycles.
 Requested convergence on MAX density matrix=1.00D-06.
 Requested convergence on             energy=1.00D-06.
 No special actions if energy rises.
 Integral accuracy reduced to 1.0D-05 until final iterations.
 Initial convergence to 1.0D-05 achieved.  Increase integral accuracy.
 SCF Done:  E(RB3LYP) =  -230.915558660     A.U. after   11 cycles
            NFock= 11  Conv=0.98D-08     -V/T= 2.0091

 **********************************************************************

            Population analysis using the SCF density.

 **********************************************************************

 Orbital symmetries:
       Occupied  (B2) (A1) (A1) (B2) (A1) (B2) (A1) (B2) (A1) (A1)
                 (B2) (A1) (B2) (A1) (B2) (A1) (B1) (A2) (B1) (A1)
       Virtual   (B2) (B1) (A2) (A1) (B2) (A1) (B2) (A2) (B2) (A1)
                 (A1) (B2) (A1) (A1) (B2) (B1) (A1) (A2) (B1) (B2)
                 (A1) (A1) (B2) (B1) (A2) (B2) (B2) (A2) (A1) (B2)
                 (A1) (B2) (A1) (A1) (B2) (B2) (A1) (B2) (B2) (B1)
                 (B1) (B2) (A1) (A2) (B1) (A2) (B1) (A1) (B2) (A1)
                 (A1) (B2) (A1) (A2) (A1) (B1) (B2) (B2) (A1) (A2)
                 (B1) (B2) (A1) (A2) (B1) (A1) (B2) (A1) (A2) (B2)
                 (B2) (B1) (A2) (A1) (A2) (B2) (A1) (B2) (B2) (A1)
                 (B2) (B2) (A1) (B2) (A1) (A1) (B2) (B2) (A1) (B2)
 The electronic state is 1-A1.
 Alpha  occ. eigenvalues --  -10.21801 -10.21801 -10.20114 -10.20061 -10.19357
 Alpha  occ. eigenvalues --  -10.19168  -0.87134  -0.75797  -0.74174  -0.61849
 Alpha  occ. eigenvalues --   -0.57968  -0.50863  -0.46438  -0.45435  -0.39247
 Alpha  occ. eigenvalues --   -0.38572  -0.38200  -0.26155  -0.25978  -0.25947
 Alpha virt. eigenvalues --   -0.06530  -0.01722   0.01885   0.10566   0.14030
 Alpha virt. eigenvalues --    0.16820   0.17810   0.18082   0.27793   0.28993
 Alpha virt. eigenvalues --    0.33065   0.36751   0.48449   0.49698   0.49749
 Alpha virt. eigenvalues --    0.51392   0.55224   0.58770   0.58812   0.58937
 Alpha virt. eigenvalues --    0.59435   0.62340   0.63900   0.65340   0.67079
 Alpha virt. eigenvalues --    0.68224   0.69821   0.75542   0.81285   0.82481
 Alpha virt. eigenvalues --    0.83096   0.84317   0.88610   0.93202   0.93676
 Alpha virt. eigenvalues --    1.01565   1.09529   1.14413   1.16572   1.25750
 Alpha virt. eigenvalues --    1.29659   1.31999   1.33331   1.38950   1.40178
 Alpha virt. eigenvalues --    1.51288   1.54381   1.59752   1.73698   1.75693
 Alpha virt. eigenvalues --    1.81124   1.87011   1.90332   1.97582   1.99042
 Alpha virt. eigenvalues --    1.99326   1.99707   2.13828   2.14845   2.19687
 Alpha virt. eigenvalues --    2.24688   2.36322   2.36504   2.37609   2.37981
 Alpha virt. eigenvalues --    2.44763   2.46313   2.46975   2.49025   2.51248
 Alpha virt. eigenvalues --    2.57973   2.58175   2.70045   2.74401   2.76315
 Alpha virt. eigenvalues --    2.83972   2.98101   3.00094   3.19085   3.23786
 Alpha virt. eigenvalues --    3.28079   3.37772   3.47804   3.82024   4.11869
 Alpha virt. eigenvalues --    4.14105   4.17923   4.40734   4.42125   4.77340
          Condensed to atoms (all electrons):
               1          2          3          4          5          6
     1  C    4.897008  -0.065751   0.552034   0.774318  -0.060473  -0.053378
     2  C   -0.065751   4.850451  -0.034338  -0.053378   0.554566   0.555820
     3  C    0.552034  -0.034338   4.781238  -0.060473  -0.025386   0.554566
     4  C    0.774318  -0.053378  -0.060473   4.897008   0.552034  -0.065751
     5  C   -0.060473   0.554566  -0.025386   0.552034   4.781238  -0.034338
     6  C   -0.053378   0.555820   0.554566  -0.065751  -0.034338   4.850451
     7  H    0.002524   0.360615   0.004547   0.006476  -0.043885  -0.036999
     8  H   -0.040956   0.004114   0.364543   0.006713   0.000088  -0.050069
     9  H    0.006713  -0.050069   0.000088  -0.040956   0.364543   0.004114
    10  H    0.006476  -0.036999  -0.043885   0.002524   0.004547   0.360615
               7          8          9         10
     1  C    0.002524  -0.040956   0.006713   0.006476
     2  C    0.360615   0.004114  -0.050069  -0.036999
     3  C    0.004547   0.364543   0.000088  -0.043885
     4  C    0.006476   0.006713  -0.040956   0.002524
     5  C   -0.043885   0.000088   0.364543   0.004547
     6  C   -0.036999  -0.050069   0.004114   0.360615
     7  H    0.618332  -0.000103  -0.003700  -0.003557
     8  H   -0.000103   0.618621   0.000020  -0.003700
     9  H   -0.003700   0.000020   0.618621  -0.000103
    10  H   -0.003557  -0.003700  -0.000103   0.618332
 Mulliken charges:
               1
     1  C   -0.018514
     2  C   -0.085030
     3  C   -0.092934
     4  C   -0.018514
     5  C   -0.092934
     6  C   -0.085030
     7  H    0.095749
     8  H    0.100728
     9  H    0.100728
    10  H    0.095749
 Sum of Mulliken charges =  -0.00000
 Mulliken charges with hydrogens summed into heavy atoms:
               1
     1  C   -0.018514
     2  C    0.010720
     3  C    0.007794
     4  C   -0.018514
     5  C    0.007794
     6  C    0.010720
 Electronic spatial extent (au):  <R**2>=            399.3333
 Charge=             -0.0000 electrons
 Dipole moment (field-independent basis, Debye):
    X=             -0.0000    Y=             -0.0000    Z=              1.4206  Tot=              1.4206
 Quadrupole moment (field-independent basis, Debye-Ang):
   XX=            -36.5120   YY=            -29.0450   ZZ=            -33.5973
   XY=              0.0000   XZ=              0.0000   YZ=             -0.0000
 Traceless Quadrupole moment (field-independent basis, Debye-Ang):
   XX=             -3.4606   YY=              4.0064   ZZ=             -0.5458
   XY=              0.0000   XZ=              0.0000   YZ=             -0.0000
 Octapole moment (field-independent basis, Debye-Ang**2):
  XXX=              0.0000  YYY=             -0.0000  ZZZ=             11.2532  XYY=              0.0000
  XXY=              0.0000  XXZ=              0.2784  XZZ=              0.0000  YZZ=             -0.0000
  YYZ=              2.2305  XYZ=              0.0000
 Hexadecapole moment (field-independent basis, Debye-Ang**3):
 XXXX=            -37.6035 YYYY=           -250.0357 ZZZZ=           -231.5231 XXXY=             -0.0000
 XXXZ=             -0.0000 YYYX=             -0.0000 YYYZ=              0.0000 ZZZX=             -0.0000
 ZZZY=             -0.0000 XXYY=            -57.8110 XXZZ=            -48.1727 YYZZ=            -83.4543
 XXYZ=              0.0000 YYXZ=             -0.0000 ZZXY=             -0.0000
 N-N= 1.886710046927D+02 E-N=-9.119038730678D+02  KE= 2.288287097766D+02
 Symmetry A1   KE= 1.154459035272D+02
 Symmetry A2   KE= 2.259967642333D+00
 Symmetry B1   KE= 4.247450052566D+00
 Symmetry B2   KE= 1.068753885546D+02
 ******************************Gaussian NBO Version 3.1******************************
             N A T U R A L   A T O M I C   O R B I T A L   A N D
          N A T U R A L   B O N D   O R B I T A L   A N A L Y S I S
 ******************************Gaussian NBO Version 3.1******************************

       /RESON  / : Allow strongly delocalized NBO set
       /BNDIDX / : Print bond indices based on the NAO density matrix

 Analyzing the SCF density

 Job title: M0001                                                           

 Storage needed:     36824 in NPA,     48845 in NBO (2147483068 available)
 GSVD:  LWork=        7108 too small for GESVD, short by        2444 words or        2444 for optimal perf.


 NATURAL POPULATIONS:  Natural atomic orbital occupancies 
                                                          
   NAO  Atom  No  lang   Type(AO)    Occupancy      Energy
 ----------------------------------------------------------
     1    C    1  S      Cor( 1S)     1.99792     -10.03699
     2    C    1  S      Val( 2S)     0.94940      -0.12420
     3    C    1  S      Ryd( 3S)     0.00224       1.23127
     4    C    1  S      Ryd( 4S)     0.00002       3.97763
     5    C    1  px     Val( 2p)     0.96189      -0.07546
     6    C    1  px     Ryd( 3p)     0.00043       0.63340
     7    C    1  py     Val( 2p)     1.11160      -0.01180
     8    C    1  py     Ryd( 3p)     0.00397       0.75664
     9    C    1  pz     Val( 2p)     0.94380      -0.05048
    10    C    1  pz     Ryd( 3p)     0.00498       0.64888
    11    C    1  dxy    Ryd( 3d)     0.00072       2.04197
    12    C    1  dxz    Ryd( 3d)     0.00055       1.85141
    13    C    1  dyz    Ryd( 3d)     0.00106       2.42188
    14    C    1  dx2y2  Ryd( 3d)     0.00041       2.51274
    15    C    1  dz2    Ryd( 3d)     0.00048       2.23405

    16    C    2  S      Cor( 1S)     1.99911     -10.05561
    17    C    2  S      Val( 2S)     0.97192      -0.18283
    18    C    2  S      Ryd( 3S)     0.00091       1.04538
    19    C    2  S      Ryd( 4S)     0.00005       4.17310
    20    C    2  px     Val( 2p)     1.01047      -0.10967
    21    C    2  px     Ryd( 3p)     0.00056       0.61776
    22    C    2  py     Val( 2p)     1.09546      -0.04683
    23    C    2  py     Ryd( 3p)     0.00401       0.78860
    24    C    2  pz     Val( 2p)     1.14916      -0.05712
    25    C    2  pz     Ryd( 3p)     0.00462       1.00885
    26    C    2  dxy    Ryd( 3d)     0.00046       1.93112
    27    C    2  dxz    Ryd( 3d)     0.00038       1.89744
    28    C    2  dyz    Ryd( 3d)     0.00070       2.53571
    29    C    2  dx2y2  Ryd( 3d)     0.00041       2.37222
    30    C    2  dz2    Ryd( 3d)     0.00067       2.42935

    31    C    3  S      Cor( 1S)     1.99895     -10.07300
    32    C    3  S      Val( 2S)     0.98768      -0.18841
    33    C    3  S      Ryd( 3S)     0.00097       1.08180
    34    C    3  S      Ryd( 4S)     0.00003       4.11499
    35    C    3  px     Val( 2p)     1.02256      -0.11687
    36    C    3  px     Ryd( 3p)     0.00075       0.60646
    37    C    3  py     Val( 2p)     1.21962      -0.07134
    38    C    3  py     Ryd( 3p)     0.00449       1.05337
    39    C    3  pz     Val( 2p)     1.03307      -0.05565
    40    C    3  pz     Ryd( 3p)     0.00579       0.63174
    41    C    3  dxy    Ryd( 3d)     0.00050       1.92386
    42    C    3  dxz    Ryd( 3d)     0.00049       1.91987
    43    C    3  dyz    Ryd( 3d)     0.00070       2.48550
    44    C    3  dx2y2  Ryd( 3d)     0.00066       2.47553
    45    C    3  dz2    Ryd( 3d)     0.00086       2.42228

    46    C    4  S      Cor( 1S)     1.99792     -10.03699
    47    C    4  S      Val( 2S)     0.94940      -0.12420
    48    C    4  S      Ryd( 3S)     0.00224       1.23127
    49    C    4  S      Ryd( 4S)     0.00002       3.97763
    50    C    4  px     Val( 2p)     0.96189      -0.07546
    51    C    4  px     Ryd( 3p)     0.00043       0.63340
    52    C    4  py     Val( 2p)     1.11160      -0.01180
    53    C    4  py     Ryd( 3p)     0.00397       0.75664
    54    C    4  pz     Val( 2p)     0.94380      -0.05048
    55    C    4  pz     Ryd( 3p)     0.00498       0.64888
    56    C    4  dxy    Ryd( 3d)     0.00072       2.04197
    57    C    4  dxz    Ryd( 3d)     0.00055       1.85141
    58    C    4  dyz    Ryd( 3d)     0.00106       2.42188
    59    C    4  dx2y2  Ryd( 3d)     0.00041       2.51274
    60    C    4  dz2    Ryd( 3d)     0.00048       2.23405

    61    C    5  S      Cor( 1S)     1.99895     -10.07300
    62    C    5  S      Val( 2S)     0.98768      -0.18841
    63    C    5  S      Ryd( 3S)     0.00097       1.08180
    64    C    5  S      Ryd( 4S)     0.00003       4.11499
    65    C    5  px     Val( 2p)     1.02256      -0.11687
    66    C    5  px     Ryd( 3p)     0.00075       0.60646
    67    C    5  py     Val( 2p)     1.21962      -0.07134
    68    C    5  py     Ryd( 3p)     0.00449       1.05337
    69    C    5  pz     Val( 2p)     1.03307      -0.05565
    70    C    5  pz     Ryd( 3p)     0.00579       0.63174
    71    C    5  dxy    Ryd( 3d)     0.00050       1.92386
    72    C    5  dxz    Ryd( 3d)     0.00049       1.91987
    73    C    5  dyz    Ryd( 3d)     0.00070       2.48550
    74    C    5  dx2y2  Ryd( 3d)     0.00066       2.47553
    75    C    5  dz2    Ryd( 3d)     0.00086       2.42228

    76    C    6  S      Cor( 1S)     1.99911     -10.05561
    77    C    6  S      Val( 2S)     0.97192      -0.18283
    78    C    6  S      Ryd( 3S)     0.00091       1.04538
    79    C    6  S      Ryd( 4S)     0.00005       4.17310
    80    C    6  px     Val( 2p)     1.01047      -0.10967
    81    C    6  px     Ryd( 3p)     0.00056       0.61776
    82    C    6  py     Val( 2p)     1.09546      -0.04683
    83    C    6  py     Ryd( 3p)     0.00401       0.78860
    84    C    6  pz     Val( 2p)     1.14916      -0.05712
    85    C    6  pz     Ryd( 3p)     0.00462       1.00885
    86    C    6  dxy    Ryd( 3d)     0.00046       1.93112
    87    C    6  dxz    Ryd( 3d)     0.00038       1.89744
    88    C    6  dyz    Ryd( 3d)     0.00070       2.53571
    89    C    6  dx2y2  Ryd( 3d)     0.00041       2.37222
    90    C    6  dz2    Ryd( 3d)     0.00067       2.42935

    91    H    7  S      Val( 1S)     0.75101       0.09324
    92    H    7  S      Ryd( 2S)     0.00079       0.56695
    93    H    7  px     Ryd( 2p)     0.00013       2.22593
    94    H    7  py     Ryd( 2p)     0.00016       2.64342
    95    H    7  pz     Ryd( 2p)     0.00033       2.90688

    96    H    8  S      Val( 1S)     0.75051       0.09604
    97    H    8  S      Ryd( 2S)     0.00099       0.55192
    98    H    8  px     Ryd( 2p)     0.00011       2.23022
    99    H    8  py     Ryd( 2p)     0.00045       3.02915
   100    H    8  pz     Ryd( 2p)     0.00004       2.50398

   101    H    9  S      Val( 1S)     0.75051       0.09604
   102    H    9  S      Ryd( 2S)     0.00099       0.55192
   103    H    9  px     Ryd( 2p)     0.00011       2.23022
   104    H    9  py     Ryd( 2p)     0.00045       3.02915
   105    H    9  pz     Ryd( 2p)     0.00004       2.50398

   106    H   10  S      Val( 1S)     0.75101       0.09324
   107    H   10  S      Ryd( 2S)     0.00079       0.56695
   108    H   10  px     Ryd( 2p)     0.00013       2.22593
   109    H   10  py     Ryd( 2p)     0.00016       2.64342
   110    H   10  pz     Ryd( 2p)     0.00033       2.90688

 WARNING:  1 low occupancy (<1.9990e) core orbital  found on  C    1
           1 low occupancy (<1.9990e) core orbital  found on  C    3
           1 low occupancy (<1.9990e) core orbital  found on  C    4
           1 low occupancy (<1.9990e) core orbital  found on  C    5


 Summary of Natural Population Analysis:                  
                                                          
                                       Natural Population 
                Natural  -----------------------------------------------
    Atom  No    Charge         Core      Valence    Rydberg      Total
 -----------------------------------------------------------------------
      C    1    0.02054      1.99792     3.96668    0.01486     5.97946
      C    2   -0.23890      1.99911     4.22702    0.01278     6.23890
      C    3   -0.27712      1.99895     4.26292    0.01525     6.27712
      C    4    0.02054      1.99792     3.96668    0.01486     5.97946
      C    5   -0.27712      1.99895     4.26292    0.01525     6.27712
      C    6   -0.23890      1.99911     4.22702    0.01278     6.23890
      H    7    0.24759      0.00000     0.75101    0.00141     0.75241
      H    8    0.24789      0.00000     0.75051    0.00160     0.75211
      H    9    0.24789      0.00000     0.75051    0.00160     0.75211
      H   10    0.24759      0.00000     0.75101    0.00141     0.75241
 =======================================================================
   * Total *   -0.00000     11.99195    27.91629    0.09176    40.00000

                                 Natural Population      
 --------------------------------------------------------
   Core                      11.99195 ( 99.9329% of  12)
   Valence                   27.91629 ( 99.7010% of  28)
   Natural Minimal Basis     39.90824 ( 99.7706% of  40)
   Natural Rydberg Basis      0.09176 (  0.2294% of  40)
 --------------------------------------------------------

    Atom  No          Natural Electron Configuration
 ----------------------------------------------------------------------------
      C    1      [core]2S( 0.95)2p( 3.02)3p( 0.01)
      C    2      [core]2S( 0.97)2p( 3.26)3p( 0.01)
      C    3      [core]2S( 0.99)2p( 3.28)3p( 0.01)
      C    4      [core]2S( 0.95)2p( 3.02)3p( 0.01)
      C    5      [core]2S( 0.99)2p( 3.28)3p( 0.01)
      C    6      [core]2S( 0.97)2p( 3.26)3p( 0.01)
      H    7            1S( 0.75)
      H    8            1S( 0.75)
      H    9            1S( 0.75)
      H   10            1S( 0.75)


 Wiberg bond index matrix in the NAO basis:                                    

     Atom    1       2       3       4       5       6       7       8       9
     ---- ------  ------  ------  ------  ------  ------  ------  ------  ------
   1.  C  0.0000  0.1284  1.3964  2.3625  0.0305  0.0204  0.0108  0.0086  0.0148
   2.  C  0.1284  0.0000  0.0113  0.0204  1.4443  1.4279  0.9044  0.0075  0.0033
   3.  C  1.3964  0.0113  0.0000  0.0305  0.1462  1.4443  0.0070  0.9036  0.0002
   4.  C  2.3625  0.0204  0.0305  0.0000  1.3964  0.1284  0.0084  0.0148  0.0086
   5.  C  0.0305  1.4443  0.1462  1.3964  0.0000  0.0113  0.0035  0.0002  0.9036
   6.  C  0.0204  1.4279  1.4443  0.1284  0.0113  0.0000  0.0036  0.0033  0.0075
   7.  H  0.0108  0.9044  0.0070  0.0084  0.0035  0.0036  0.0000  0.0001  0.0014
   8.  H  0.0086  0.0075  0.9036  0.0148  0.0002  0.0033  0.0001  0.0000  0.0010
   9.  H  0.0148  0.0033  0.0002  0.0086  0.9036  0.0075  0.0014  0.0010  0.0000
  10.  H  0.0084  0.0036  0.0035  0.0108  0.0070  0.9044  0.0012  0.0014  0.0001

     Atom   10
     ---- ------
   1.  C  0.0084
   2.  C  0.0036
   3.  C  0.0035
   4.  C  0.0108
   5.  C  0.0070
   6.  C  0.9044
   7.  H  0.0012
   8.  H  0.0014
   9.  H  0.0001
  10.  H  0.0000


 Wiberg bond index, Totals by atom:                                            

     Atom    1
     ---- ------
   1.  C  3.9807
   2.  C  3.9511
   3.  C  3.9428
   4.  C  3.9807
   5.  C  3.9428
   6.  C  3.9511
   7.  H  0.9402
   8.  H  0.9403
   9.  H  0.9403
  10.  H  0.9402


 Atom-atom overlap-weighted NAO bond order:                                    

     Atom    1       2       3       4       5       6       7       8       9
     ---- ------  ------  ------  ------  ------  ------  ------  ------  ------
   1.  C  0.0000 -0.0680  1.1666  1.6151  0.0496  0.0235  0.0028  0.0068  0.0067
   2.  C -0.0680  0.0000  0.0105  0.0235  1.1418  1.1511  0.7690  0.0042  0.0074
   3.  C  1.1666  0.0105  0.0000  0.0496 -0.0235  1.1418  0.0045  0.7730 -0.0002
   4.  C  1.6151  0.0235  0.0496  0.0000  1.1666 -0.0680  0.0047  0.0067  0.0068
   5.  C  0.0496  1.1418 -0.0235  1.1666  0.0000  0.0105  0.0106 -0.0002  0.7730
   6.  C  0.0235  1.1511  1.1418 -0.0680  0.0105  0.0000  0.0116  0.0074  0.0042
   7.  H  0.0028  0.7690  0.0045  0.0047  0.0106  0.0116  0.0000 -0.0000 -0.0041
   8.  H  0.0068  0.0042  0.7730  0.0067 -0.0002  0.0074 -0.0000  0.0000  0.0000
   9.  H  0.0067  0.0074 -0.0002  0.0068  0.7730  0.0042 -0.0041  0.0000  0.0000
  10.  H  0.0047  0.0116  0.0106  0.0028  0.0045  0.7690 -0.0044 -0.0041 -0.0000

     Atom   10
     ---- ------
   1.  C  0.0047
   2.  C  0.0116
   3.  C  0.0106
   4.  C  0.0028
   5.  C  0.0045
   6.  C  0.7690
   7.  H -0.0044
   8.  H -0.0041
   9.  H -0.0000
  10.  H  0.0000


 Atom-atom overlap-weighted NAO bond order, Totals by atom:                    

     Atom    1
     ---- ------
   1.  C  2.8079
   2.  C  3.0511
   3.  C  3.1330
   4.  C  2.8079
   5.  C  3.1330
   6.  C  3.0511
   7.  H  0.7947
   8.  H  0.7938
   9.  H  0.7938
  10.  H  0.7947


 MO bond order:                                                                

     Atom    1       2       3       4       5       6       7       8       9
     ---- ------  ------  ------  ------  ------  ------  ------  ------  ------
   1.  C  0.0000 -0.2296 -0.2874  0.7511 -0.0011  0.0374  0.0350  0.0562 -0.0159
   2.  C -0.2296  0.0000  0.0786 -0.2061 -0.2085  0.5406  0.8335  0.1021 -0.0469
   3.  C -0.2874  0.0786  0.0000 -0.2378 -0.2701  1.4399  0.0587  1.2515 -0.0218
   4.  C  0.7511 -0.2061 -0.2378  0.0000  1.1717 -0.3159  0.0114  0.1193  0.0447
   5.  C -0.0011 -0.2085 -0.2701  1.1717  0.0000  0.0285  0.0722 -0.0004 -0.2420
   6.  C  0.0374  0.5406  1.4399 -0.3159  0.0285  0.0000  0.0051  0.0349 -0.0167
   7.  H  0.0350  0.8335  0.0587  0.0114  0.0722  0.0051  0.0000  0.0010 -0.0284
   8.  H  0.0562  0.1021  1.2515  0.1193 -0.0004  0.0349  0.0010  0.0000  0.0191
   9.  H -0.0159 -0.0469 -0.0218  0.0447 -0.2420 -0.0167 -0.0284  0.0191  0.0000
  10.  H  0.1073  0.1064  0.1002  0.0805  0.1095  1.5596 -0.0195 -0.0225 -0.0002

     Atom   10
     ---- ------
   1.  C  0.1073
   2.  C  0.1064
   3.  C  0.1002
   4.  C  0.0805
   5.  C  0.1095
   6.  C  1.5596
   7.  H -0.0195
   8.  H -0.0225
   9.  H -0.0002
  10.  H  0.0000


 MO atomic valencies:                                                          

     Atom    1
     ---- ------
   1.  C  0.4531
   2.  C  0.9701
   3.  C  2.1117
   4.  C  1.4189
   5.  C  0.6599
   6.  C  3.3134
   7.  H  0.9691
   8.  H  1.5613
   9.  H -0.3081
  10.  H  2.0212


 NATURAL BOND ORBITAL ANALYSIS:

                       Occupancies       Lewis Structure    Low   High
           Occ.    -------------------  -----------------   occ   occ
  Cycle   Thresh.   Lewis   Non-Lewis     CR  BD  3C  LP    (L)   (NL)   Dev
 =============================================================================
   1(1)    1.90    36.75626   3.24374      6  11   0   3     3      3    0.44
   2(2)    1.90    36.75626   3.24374      6  11   0   3     3      3    0.44
   3(1)    1.80    36.75626   3.24374      6  11   0   3     3      3    0.44
   4(2)    1.80    36.75626   3.24374      6  11   0   3     3      3    0.44
   5(1)    1.70    38.07334   1.92666      6  13   0   1     1      3    0.43
   6(2)    1.70    38.07334   1.92666      6  13   0   1     1      3    0.43
   7(1)    1.60    38.06893   1.93107      6  13   0   1     1      3    0.44
   8(2)    1.60    38.79317   1.20683      6  14   0   0     0      3    0.43
   9(3)    1.60    38.58617   1.41383      6  14   0   0     0      3    0.44
  10(4)    1.60    38.79317   1.20683      6  14   0   0     0      3    0.43
  11(1)    1.50    38.79317   1.20683      6  14   0   0     0      3    0.43
  12(2)    1.50    38.58617   1.41383      6  14   0   0     0      3    0.44
  13(3)    1.50    38.79317   1.20683      6  14   0   0     0      3    0.43
  14(1)    1.60    38.79317   1.20683      6  14   0   0     0      3    0.43
 -----------------------------------------------------------------------------

 Structure accepted: RESONANCE keyword permits strongly delocalized structure

 WARNING:  1 low occupancy (<1.9990e) core orbital  found on  C    1
           1 low occupancy (<1.9990e) core orbital  found on  C    3
           1 low occupancy (<1.9990e) core orbital  found on  C    4
           1 low occupancy (<1.9990e) core orbital  found on  C    5

 --------------------------------------------------------
   Core                     11.99195 ( 99.933% of  12)
   Valence Lewis            26.80122 ( 95.719% of  28)
  ==================       ============================
   Total Lewis              38.79317 ( 96.983% of  40)
  -----------------------------------------------------
   Valence non-Lewis         1.14798 (  2.870% of  40)
   Rydberg non-Lewis         0.05885 (  0.147% of  40)
  ==================       ============================
   Total non-Lewis           1.20683 (  3.017% of  40)
 --------------------------------------------------------


       (Occupancy)   Bond orbital/ Coefficients/ Hybrids
 ---------------------------------------------------------------------------------
     1. (1.98036) BD ( 1) C   1 - C   3  
                ( 50.30%)   0.7092* C   1 s( 49.51%)p 1.02( 50.45%)d 0.00(  0.04%)
                                           -0.0003  0.7036 -0.0003 -0.0003  0.0000
                                            0.0000  0.6010  0.0153  0.3783  0.0067
                                            0.0000  0.0000  0.0161 -0.0057  0.0083
                ( 49.70%)   0.7050* C   3 s( 31.81%)p 2.14( 68.14%)d 0.00(  0.05%)
                                           -0.0002  0.5640 -0.0056  0.0006  0.0000
                                            0.0000 -0.3823  0.0293 -0.7302 -0.0344
                                            0.0000  0.0000  0.0171 -0.0045  0.0147
     2. (1.98925) BD ( 1) C   1 - C   4  
                ( 50.00%)   0.7071* C   1 s( 50.17%)p 0.99( 49.78%)d 0.00(  0.05%)
                                           -0.0002  0.7083 -0.0094  0.0004  0.0000
                                            0.0000 -0.6318 -0.0235 -0.3127 -0.0172
                                            0.0000  0.0000  0.0059 -0.0170 -0.0124
                ( 50.00%)   0.7071* C   4 s( 50.17%)p 0.99( 49.78%)d 0.00(  0.05%)
                                           -0.0002  0.7083 -0.0094  0.0004  0.0000
                                            0.0000  0.6318  0.0235 -0.3127 -0.0172
                                            0.0000  0.0000 -0.0059 -0.0170 -0.0124
     3. (1.92930) BD ( 2) C   1 - C   4  
                ( 50.00%)   0.7071* C   1 s(  0.46%)p99.99( 99.47%)d 0.17(  0.08%)
                                           -0.0001  0.0515  0.0438  0.0002  0.0000
                                            0.0000  0.4857  0.0178 -0.8697  0.0448
                                            0.0000  0.0000  0.0256  0.0089 -0.0064
                ( 50.00%)   0.7071* C   4 s(  0.46%)p99.99( 99.47%)d 0.17(  0.08%)
                                           -0.0001  0.0515  0.0438  0.0002  0.0000
                                            0.0000 -0.4857 -0.0178 -0.8697  0.0448
                                            0.0000  0.0000 -0.0256  0.0089 -0.0064
     4. (1.68233) BD ( 3) C   1 - C   4  
                ( 50.00%)   0.7071* C   1 s(  0.00%)p 1.00( 99.92%)d 0.00(  0.08%)
                                            0.0000  0.0000  0.0000  0.0000  0.9996
                                           -0.0021  0.0000  0.0000  0.0000  0.0000
                                           -0.0241  0.0150  0.0000  0.0000  0.0000
                ( 50.00%)   0.7071* C   4 s(  0.00%)p 1.00( 99.92%)d 0.00(  0.08%)
                                            0.0000  0.0000  0.0000  0.0000  0.9996
                                           -0.0021  0.0000  0.0000  0.0000  0.0000
                                            0.0241  0.0150  0.0000  0.0000  0.0000
     5. (1.96078) BD ( 1) C   2 - C   5  
                ( 49.86%)   0.7061* C   2 s( 35.19%)p 1.84( 64.78%)d 0.00(  0.04%)
                                            0.0002  0.5931 -0.0078  0.0016  0.0000
                                            0.0000 -0.4441 -0.0317 -0.6704  0.0008
                                            0.0000  0.0000  0.0144 -0.0058  0.0123
                ( 50.14%)   0.7081* C   5 s( 36.61%)p 1.73( 63.35%)d 0.00(  0.04%)
                                           -0.0007  0.6051 -0.0059  0.0012  0.0000
                                            0.0000  0.4100 -0.0205  0.6812  0.0309
                                            0.0000  0.0000  0.0158 -0.0078  0.0092
     6. (1.70605) BD ( 2) C   2 - C   5  
                ( 49.55%)   0.7039* C   2 s(  0.00%)p 1.00( 99.96%)d 0.00(  0.04%)
                                            0.0000  0.0000  0.0000  0.0000  0.9997
                                           -0.0130  0.0000  0.0000  0.0000  0.0000
                                           -0.0015 -0.0197  0.0000  0.0000  0.0000
                ( 50.45%)   0.7103* C   5 s(  0.00%)p 1.00( 99.95%)d 0.00(  0.05%)
                                            0.0000  0.0000  0.0000  0.0000  0.9996
                                           -0.0144  0.0000  0.0000  0.0000  0.0000
                                            0.0212  0.0097  0.0000  0.0000  0.0000
     7. (1.98356) BD ( 1) C   2 - C   6  
                ( 50.00%)   0.7071* C   2 s( 35.98%)p 1.78( 63.98%)d 0.00(  0.04%)
                                           -0.0001  0.5998 -0.0084  0.0014  0.0000
                                            0.0000  0.7992  0.0160  0.0005  0.0296
                                            0.0000  0.0000 -0.0019 -0.0179 -0.0089
                ( 50.00%)   0.7071* C   6 s( 35.98%)p 1.78( 63.98%)d 0.00(  0.04%)
                                           -0.0001  0.5998 -0.0084  0.0014  0.0000
                                            0.0000 -0.7992 -0.0160  0.0005  0.0296
                                            0.0000  0.0000  0.0019 -0.0179 -0.0089
     8. (1.97333) BD ( 1) C   2 - H   7  
                ( 62.30%)   0.7893* C   2 s( 28.81%)p 2.47( 71.15%)d 0.00(  0.04%)
                                           -0.0005  0.5366  0.0117 -0.0027  0.0000
                                            0.0000 -0.4028  0.0065  0.7410 -0.0119
                                            0.0000  0.0000 -0.0139 -0.0049  0.0131
                ( 37.70%)   0.6140* H   7 s( 99.95%)p 0.00(  0.05%)
                                            0.9997  0.0014  0.0000  0.0112 -0.0199
     9. (1.96078) BD ( 1) C   3 - C   6  
                ( 50.14%)   0.7081* C   3 s( 36.61%)p 1.73( 63.35%)d 0.00(  0.04%)
                                           -0.0007  0.6051 -0.0059  0.0012  0.0000
                                            0.0000 -0.4100  0.0205  0.6812  0.0309
                                            0.0000  0.0000 -0.0158 -0.0078  0.0092
                ( 49.86%)   0.7061* C   6 s( 35.19%)p 1.84( 64.78%)d 0.00(  0.04%)
                                            0.0002  0.5931 -0.0078  0.0016  0.0000
                                            0.0000  0.4441  0.0317 -0.6704  0.0008
                                            0.0000  0.0000 -0.0144 -0.0058  0.0123
    10. (1.70605) BD ( 2) C   3 - C   6  
                ( 50.45%)   0.7103* C   3 s(  0.00%)p 1.00( 99.95%)d 0.00(  0.05%)
                                            0.0000  0.0000  0.0000  0.0000  0.9996
                                           -0.0144  0.0000  0.0000  0.0000  0.0000
                                           -0.0212  0.0097  0.0000  0.0000  0.0000
                ( 49.55%)   0.7039* C   6 s(  0.00%)p 1.00( 99.96%)d 0.00(  0.04%)
                                            0.0000  0.0000  0.0000  0.0000  0.9997
                                           -0.0130  0.0000  0.0000  0.0000  0.0000
                                            0.0015 -0.0197  0.0000  0.0000  0.0000
    11. (1.98787) BD ( 1) C   3 - H   8  
                ( 62.89%)   0.7931* C   3 s( 31.51%)p 2.17( 68.45%)d 0.00(  0.03%)
                                           -0.0002  0.5613  0.0108 -0.0012  0.0000
                                            0.0000  0.8272 -0.0134 -0.0001 -0.0049
                                            0.0000  0.0000 -0.0004 -0.0161 -0.0092
                ( 37.11%)   0.6091* H   8 s( 99.94%)p 0.00(  0.06%)
                                            0.9997  0.0031  0.0000 -0.0235 -0.0001
    12. (1.98036) BD ( 1) C   4 - C   5  
                ( 50.30%)   0.7092* C   4 s( 49.51%)p 1.02( 50.45%)d 0.00(  0.04%)
                                            0.0003 -0.7036  0.0003  0.0003  0.0000
                                            0.0000  0.6010  0.0153 -0.3783 -0.0067
                                            0.0000  0.0000  0.0161  0.0057 -0.0083
                ( 49.70%)   0.7050* C   5 s( 31.81%)p 2.14( 68.14%)d 0.00(  0.05%)
                                            0.0002 -0.5640  0.0056 -0.0006  0.0000
                                            0.0000 -0.3823  0.0293  0.7302  0.0344
                                            0.0000  0.0000  0.0171  0.0045 -0.0147
    13. (1.98787) BD ( 1) C   5 - H   9  
                ( 62.89%)   0.7931* C   5 s( 31.51%)p 2.17( 68.45%)d 0.00(  0.03%)
                                            0.0002 -0.5613 -0.0108  0.0012  0.0000
                                            0.0000  0.8272 -0.0134  0.0001  0.0049
                                            0.0000  0.0000 -0.0004  0.0161  0.0092
                ( 37.11%)   0.6091* H   9 s( 99.94%)p 0.00(  0.06%)
                                           -0.9997 -0.0031  0.0000 -0.0235  0.0001
    14. (1.97333) BD ( 1) C   6 - H  10  
                ( 62.30%)   0.7893* C   6 s( 28.81%)p 2.47( 71.15%)d 0.00(  0.04%)
                                           -0.0005  0.5366  0.0117 -0.0027  0.0000
                                            0.0000  0.4028 -0.0065  0.7410 -0.0119
                                            0.0000  0.0000  0.0139 -0.0049  0.0131
                ( 37.70%)   0.6140* H  10 s( 99.95%)p 0.00(  0.05%)
                                            0.9997  0.0014  0.0000 -0.0112 -0.0199
    15. (1.99792) CR ( 1) C   1           s(100.00%)
                                            1.0000  0.0004  0.0000  0.0000  0.0000
                                            0.0000  0.0001  0.0000 -0.0000  0.0000
                                            0.0000  0.0000  0.0000 -0.0000 -0.0000
    16. (1.99911) CR ( 1) C   2           s(100.00%)p 0.00(  0.00%)
                                            1.0000  0.0002  0.0000 -0.0000  0.0000
                                            0.0000 -0.0000  0.0000  0.0005 -0.0000
                                            0.0000  0.0000 -0.0000 -0.0000  0.0000
    17. (1.99894) CR ( 1) C   3           s(100.00%)p 0.00(  0.00%)
                                            1.0000  0.0007 -0.0000  0.0000  0.0000
                                            0.0000 -0.0002  0.0000  0.0004  0.0000
                                            0.0000  0.0000 -0.0000 -0.0000  0.0000
    18. (1.99792) CR ( 1) C   4           s(100.00%)
                                            1.0000  0.0004  0.0000  0.0000  0.0000
                                            0.0000 -0.0001 -0.0000 -0.0000  0.0000
                                            0.0000  0.0000 -0.0000 -0.0000 -0.0000
    19. (1.99894) CR ( 1) C   5           s(100.00%)p 0.00(  0.00%)
                                            1.0000  0.0007 -0.0000  0.0000  0.0000
                                            0.0000  0.0002 -0.0000  0.0004  0.0000
                                            0.0000  0.0000  0.0000 -0.0000  0.0000
    20. (1.99911) CR ( 1) C   6           s(100.00%)p 0.00(  0.00%)
                                            1.0000  0.0002  0.0000 -0.0000  0.0000
                                            0.0000  0.0000 -0.0000  0.0005 -0.0000
                                            0.0000  0.0000  0.0000 -0.0000  0.0000
    21. (0.00396) RY*( 1) C   1           s(  3.45%)p27.97( 96.48%)d 0.02(  0.07%)
                                            0.0000  0.0079  0.1825 -0.0333  0.0000
                                            0.0000 -0.0528  0.7075  0.0289  0.6787
                                            0.0000  0.0000 -0.0173 -0.0180  0.0086
    22. (0.00265) RY*( 2) C   1           s(  2.66%)p34.18( 91.01%)d 2.38(  6.33%)
                                           -0.0000 -0.0023  0.1631 -0.0023 -0.0000
                                           -0.0000  0.0029  0.6397 -0.0112 -0.7076
                                           -0.0000 -0.0000  0.0455 -0.0659 -0.2385
    23. (0.00073) RY*( 3) C   1           s(  0.00%)p 1.00(  6.43%)d14.55( 93.57%)
                                            0.0000  0.0000  0.0000  0.0000  0.0134
                                           -0.2532  0.0000  0.0000  0.0000  0.0000
                                            0.8576  0.4474  0.0000  0.0000  0.0000
    24. (0.00044) RY*( 4) C   1           s(  0.00%)p 1.00( 82.80%)d 0.21( 17.20%)
                                            0.0000  0.0000  0.0000  0.0000 -0.0030
                                            0.9099  0.0000  0.0000  0.0000  0.0000
                                            0.0543  0.4112  0.0000  0.0000  0.0000
    25. (0.00026) RY*( 5) C   1           s( 87.03%)p 0.06(  5.08%)d 0.09(  7.89%)
                                            0.0000  0.0016  0.9328  0.0167  0.0000
                                            0.0000 -0.0243 -0.2207  0.0355 -0.0153
                                            0.0000  0.0000  0.2288  0.1310  0.0969
    26. (0.00007) RY*( 6) C   1           s(  5.15%)p 0.79(  4.08%)d17.63( 90.77%)
    27. (0.00003) RY*( 7) C   1           s( 41.54%)p 0.02(  0.75%)d 1.39( 57.72%)
    28. (0.00002) RY*( 8) C   1           s( 20.54%)p 0.12(  2.47%)d 3.75( 77.00%)
    29. (0.00000) RY*( 9) C   1           s(  0.00%)p 1.00( 10.85%)d 8.22( 89.15%)
    30. (0.00000) RY*(10) C   1           s( 39.50%)p 0.01(  0.43%)d 1.52( 60.07%)
    31. (0.00439) RY*( 1) C   2           s(  1.42%)p64.52( 91.46%)d 5.02(  7.12%)
                                            0.0000 -0.0116  0.1184  0.0045  0.0000
                                            0.0000 -0.0145 -0.4423  0.0225  0.8475
                                            0.0000  0.0000  0.2244 -0.0374 -0.1396
    32. (0.00259) RY*( 2) C   2           s(  0.71%)p99.99( 97.51%)d 2.49(  1.78%)
                                           -0.0000  0.0010  0.0845  0.0022 -0.0000
                                           -0.0000  0.0323 -0.8661  0.0163 -0.4730
                                           -0.0000 -0.0000 -0.0442 -0.0564 -0.1123
    33. (0.00066) RY*( 3) C   2           s(  0.00%)p 1.00(  0.25%)d99.99( 99.75%)
                                            0.0000  0.0000  0.0000  0.0000  0.0115
                                           -0.0488  0.0000  0.0000  0.0000  0.0000
                                            0.8311  0.5539  0.0000  0.0000  0.0000
    34. (0.00063) RY*( 4) C   2           s( 84.02%)p 0.05(  4.28%)d 0.14( 11.70%)
                                           -0.0000  0.0078  0.9096  0.1132  0.0000
                                            0.0000 -0.0012  0.1843 -0.0172 -0.0923
                                            0.0000  0.0000  0.0149 -0.0279 -0.3406
    35. (0.00040) RY*( 5) C   2           s(  0.00%)p 1.00( 85.48%)d 0.17( 14.52%)
                                            0.0000  0.0000  0.0000  0.0000  0.0067
                                            0.9245  0.0000  0.0000  0.0000  0.0000
                                            0.2474 -0.2899  0.0000  0.0000  0.0000
    36. (0.00010) RY*( 6) C   2           s(  9.13%)p 0.12(  1.07%)d 9.84( 89.80%)
    37. (0.00005) RY*( 7) C   2           s( 64.56%)p 0.00(  0.20%)d 0.55( 35.24%)
    38. (0.00004) RY*( 8) C   2           s(  7.45%)p 0.72(  5.36%)d11.70( 87.19%)
    39. (0.00000) RY*( 9) C   2           s(  0.00%)p 1.00( 14.31%)d 5.99( 85.69%)
    40. (0.00000) RY*(10) C   2           s( 32.74%)p 0.01(  0.21%)d 2.05( 67.06%)
    41. (0.00511) RY*( 1) C   3           s(  5.09%)p16.24( 82.71%)d 2.40( 12.20%)
                                           -0.0000 -0.0115  0.2247  0.0175  0.0000
                                            0.0000  0.0265  0.6748 -0.0210  0.6087
                                            0.0000  0.0000  0.0183  0.1960  0.2885
    42. (0.00321) RY*( 2) C   3           s(  0.15%)p99.99( 96.97%)d19.36(  2.88%)
                                            0.0000 -0.0149  0.0084  0.0346  0.0000
                                            0.0000  0.0189  0.6100  0.0401 -0.7717
                                            0.0000  0.0000 -0.0403  0.1160  0.1171
    43. (0.00061) RY*( 3) C   3           s( 66.13%)p 0.17( 11.09%)d 0.34( 22.78%)
                                            0.0000  0.0067  0.8128  0.0237  0.0000
                                            0.0000 -0.0146 -0.3006 -0.0022 -0.1426
                                            0.0000  0.0000 -0.3490  0.1657  0.2804
    44. (0.00060) RY*( 4) C   3           s(  0.00%)p 1.00( 25.61%)d 2.91( 74.39%)
                                            0.0000  0.0000  0.0000  0.0000 -0.0113
                                           -0.5059  0.0000  0.0000  0.0000  0.0000
                                            0.1966  0.8398  0.0000  0.0000  0.0000
    45. (0.00050) RY*( 5) C   3           s(  0.00%)p 1.00( 65.75%)d 0.52( 34.25%)
                                            0.0000  0.0000  0.0000  0.0000  0.0017
                                            0.8108  0.0000  0.0000  0.0000  0.0000
                                           -0.2237  0.5408  0.0000  0.0000  0.0000
    46. (0.00012) RY*( 6) C   3           s( 27.54%)p 0.17(  4.67%)d 2.46( 67.79%)
                                            0.0000 -0.0052  0.5206 -0.0663 -0.0000
                                           -0.0000 -0.0148  0.2155  0.0053 -0.0020
                                           -0.0000 -0.0000  0.3136 -0.4056 -0.6442
    47. (0.00007) RY*( 7) C   3           s( 24.60%)p 0.10(  2.36%)d 2.97( 73.04%)
    48. (0.00001) RY*( 8) C   3           s(  3.78%)p 0.28(  1.05%)d25.16( 95.17%)
    49. (0.00001) RY*( 9) C   3           s( 72.77%)p 0.02(  1.22%)d 0.36( 26.01%)
    50. (0.00000) RY*(10) C   3           s(  0.00%)p 1.00(  8.70%)d10.49( 91.30%)
    51. (0.00396) RY*( 1) C   4           s(  3.45%)p27.97( 96.48%)d 0.02(  0.07%)
                                            0.0000  0.0079  0.1825 -0.0333 -0.0000
                                           -0.0000  0.0528 -0.7075  0.0289  0.6787
                                           -0.0000 -0.0000  0.0173 -0.0180  0.0086
    52. (0.00265) RY*( 2) C   4           s(  2.66%)p34.18( 91.01%)d 2.38(  6.33%)
                                           -0.0000 -0.0023  0.1631 -0.0023 -0.0000
                                           -0.0000 -0.0029 -0.6397 -0.0112 -0.7076
                                           -0.0000 -0.0000 -0.0455 -0.0659 -0.2385
    53. (0.00073) RY*( 3) C   4           s(  0.00%)p 1.00(  6.43%)d14.55( 93.57%)
                                            0.0000  0.0000  0.0000  0.0000 -0.0134
                                            0.2532  0.0000  0.0000  0.0000  0.0000
                                            0.8576 -0.4474  0.0000  0.0000  0.0000
    54. (0.00044) RY*( 4) C   4           s(  0.00%)p 1.00( 82.80%)d 0.21( 17.20%)
                                            0.0000  0.0000  0.0000  0.0000 -0.0030
                                            0.9099  0.0000  0.0000  0.0000  0.0000
                                           -0.0543  0.4112  0.0000  0.0000  0.0000
    55. (0.00026) RY*( 5) C   4           s( 87.03%)p 0.06(  5.08%)d 0.09(  7.89%)
                                            0.0000  0.0016  0.9328  0.0167  0.0000
                                            0.0000  0.0243  0.2207  0.0355 -0.0153
                                            0.0000  0.0000 -0.2288  0.1310  0.0969
    56. (0.00007) RY*( 6) C   4           s(  5.15%)p 0.79(  4.08%)d17.63( 90.77%)
    57. (0.00003) RY*( 7) C   4           s( 41.54%)p 0.02(  0.75%)d 1.39( 57.72%)
    58. (0.00002) RY*( 8) C   4           s( 20.54%)p 0.12(  2.47%)d 3.75( 77.00%)
    59. (0.00000) RY*( 9) C   4           s(  0.00%)p 1.00( 10.85%)d 8.22( 89.15%)
    60. (0.00000) RY*(10) C   4           s( 39.50%)p 0.01(  0.43%)d 1.52( 60.07%)
    61. (0.00511) RY*( 1) C   5           s(  5.09%)p16.24( 82.71%)d 2.40( 12.20%)
                                           -0.0000 -0.0115  0.2247  0.0175  0.0000
                                            0.0000 -0.0265 -0.6748 -0.0210  0.6087
                                            0.0000  0.0000 -0.0183  0.1960  0.2885
    62. (0.00321) RY*( 2) C   5           s(  0.15%)p99.99( 96.97%)d19.36(  2.88%)
                                            0.0000 -0.0149  0.0084  0.0346 -0.0000
                                           -0.0000 -0.0189 -0.6100  0.0401 -0.7717
                                           -0.0000 -0.0000  0.0403  0.1160  0.1171
    63. (0.00061) RY*( 3) C   5           s( 66.13%)p 0.17( 11.09%)d 0.34( 22.78%)
                                            0.0000  0.0067  0.8128  0.0237  0.0000
                                            0.0000  0.0146  0.3006 -0.0022 -0.1426
                                            0.0000  0.0000  0.3490  0.1657  0.2804
    64. (0.00060) RY*( 4) C   5           s(  0.00%)p 1.00( 25.61%)d 2.91( 74.39%)
                                            0.0000  0.0000  0.0000  0.0000 -0.0113
                                           -0.5059  0.0000  0.0000  0.0000  0.0000
                                           -0.1966  0.8398  0.0000  0.0000  0.0000
    65. (0.00050) RY*( 5) C   5           s(  0.00%)p 1.00( 65.75%)d 0.52( 34.25%)
                                            0.0000  0.0000  0.0000  0.0000  0.0017
                                            0.8108  0.0000  0.0000  0.0000  0.0000
                                            0.2237  0.5408  0.0000  0.0000  0.0000
    66. (0.00012) RY*( 6) C   5           s( 27.54%)p 0.17(  4.67%)d 2.46( 67.79%)
                                            0.0000 -0.0052  0.5206 -0.0663 -0.0000
                                           -0.0000  0.0148 -0.2155  0.0053 -0.0020
                                           -0.0000 -0.0000 -0.3136 -0.4056 -0.6442
    67. (0.00007) RY*( 7) C   5           s( 24.60%)p 0.10(  2.36%)d 2.97( 73.04%)
    68. (0.00001) RY*( 8) C   5           s(  3.78%)p 0.28(  1.05%)d25.16( 95.17%)
    69. (0.00001) RY*( 9) C   5           s( 72.77%)p 0.02(  1.22%)d 0.36( 26.01%)
    70. (0.00000) RY*(10) C   5           s(  0.00%)p 1.00(  8.70%)d10.49( 91.30%)
    71. (0.00439) RY*( 1) C   6           s(  1.42%)p64.52( 91.46%)d 5.02(  7.12%)
                                            0.0000 -0.0116  0.1184  0.0045  0.0000
                                            0.0000  0.0145  0.4423  0.0225  0.8475
                                            0.0000  0.0000 -0.2244 -0.0374 -0.1396
    72. (0.00259) RY*( 2) C   6           s(  0.71%)p99.99( 97.51%)d 2.49(  1.78%)
                                            0.0000  0.0010  0.0845  0.0022  0.0000
                                            0.0000 -0.0323  0.8661  0.0163 -0.4730
                                            0.0000  0.0000  0.0442 -0.0564 -0.1123
    73. (0.00066) RY*( 3) C   6           s(  0.00%)p 1.00(  0.25%)d99.99( 99.75%)
                                            0.0000  0.0000  0.0000  0.0000 -0.0115
                                            0.0488  0.0000  0.0000  0.0000  0.0000
                                            0.8311 -0.5539  0.0000  0.0000  0.0000
    74. (0.00063) RY*( 4) C   6           s( 84.02%)p 0.05(  4.28%)d 0.14( 11.70%)
                                           -0.0000  0.0078  0.9096  0.1132  0.0000
                                            0.0000  0.0012 -0.1843 -0.0172 -0.0923
                                            0.0000  0.0000 -0.0149 -0.0279 -0.3406
    75. (0.00040) RY*( 5) C   6           s(  0.00%)p 1.00( 85.48%)d 0.17( 14.52%)
                                            0.0000  0.0000  0.0000  0.0000  0.0067
                                            0.9245  0.0000  0.0000  0.0000  0.0000
                                           -0.2474 -0.2899  0.0000  0.0000  0.0000
    76. (0.00010) RY*( 6) C   6           s(  9.13%)p 0.12(  1.07%)d 9.84( 89.80%)
    77. (0.00005) RY*( 7) C   6           s( 64.56%)p 0.00(  0.20%)d 0.55( 35.24%)
    78. (0.00004) RY*( 8) C   6           s(  7.45%)p 0.72(  5.36%)d11.70( 87.19%)
    79. (0.00000) RY*( 9) C   6           s(  0.00%)p 1.00( 14.31%)d 5.99( 85.69%)
    80. (0.00000) RY*(10) C   6           s( 32.74%)p 0.01(  0.21%)d 2.05( 67.06%)
    81. (0.00079) RY*( 1) H   7           s( 99.96%)p 0.00(  0.04%)
                                           -0.0012  0.9998  0.0000 -0.0187 -0.0049
    82. (0.00013) RY*( 2) H   7           s(  0.00%)p 1.00(100.00%)
                                            0.0000  0.0000  1.0000  0.0000  0.0000
    83. (0.00007) RY*( 3) H   7           s(  0.04%)p99.99( 99.96%)
    84. (0.00002) RY*( 4) H   7           s(  0.05%)p99.99( 99.95%)
    85. (0.00100) RY*( 1) H   8           s( 99.64%)p 0.00(  0.36%)
                                           -0.0022  0.9982  0.0000  0.0400  0.0448
    86. (0.00011) RY*( 2) H   8           s(  0.00%)p 1.00(100.00%)
                                            0.0000  0.0000  1.0000  0.0000  0.0000
    87. (0.00004) RY*( 3) H   8           s(  0.17%)p99.99( 99.83%)
    88. (0.00002) RY*( 4) H   8           s(  0.25%)p99.99( 99.75%)
    89. (0.00100) RY*( 1) H   9           s( 99.64%)p 0.00(  0.36%)
                                           -0.0022  0.9982  0.0000 -0.0400  0.0448
    90. (0.00011) RY*( 2) H   9           s(  0.00%)p 1.00(100.00%)
                                            0.0000  0.0000  1.0000  0.0000  0.0000
    91. (0.00004) RY*( 3) H   9           s(  0.17%)p99.99( 99.83%)
    92. (0.00002) RY*( 4) H   9           s(  0.25%)p99.99( 99.75%)
    93. (0.00079) RY*( 1) H  10           s( 99.96%)p 0.00(  0.04%)
                                           -0.0012  0.9998  0.0000  0.0187 -0.0049
    94. (0.00013) RY*( 2) H  10           s(  0.00%)p 1.00(100.00%)
                                            0.0000  0.0000  1.0000  0.0000  0.0000
    95. (0.00007) RY*( 3) H  10           s(  0.04%)p99.99( 99.96%)
    96. (0.00002) RY*( 4) H  10           s(  0.05%)p99.99( 99.95%)
    97. (0.01914) BD*( 1) C   1 - C   3  
                ( 49.70%)   0.7050* C   1 s( 49.51%)p 1.02( 50.45%)d 0.00(  0.04%)
                                            0.0003 -0.7036  0.0003  0.0003 -0.0000
                                           -0.0000 -0.6010 -0.0153 -0.3783 -0.0067
                                           -0.0000 -0.0000 -0.0161  0.0057 -0.0083
                ( 50.30%)  -0.7092* C   3 s( 31.81%)p 2.14( 68.14%)d 0.00(  0.05%)
                                            0.0002 -0.5640  0.0056 -0.0006 -0.0000
                                           -0.0000  0.3823 -0.0293  0.7302  0.0344
                                           -0.0000 -0.0000 -0.0171  0.0045 -0.0147
    98. (0.01302) BD*( 1) C   1 - C   4  
                ( 50.00%)   0.7071* C   1 s( 50.17%)p 0.99( 49.78%)d 0.00(  0.05%)
                                           -0.0002  0.7083 -0.0094  0.0004  0.0000
                                            0.0000 -0.6318 -0.0235 -0.3127 -0.0172
                                            0.0000  0.0000  0.0059 -0.0170 -0.0124
                ( 50.00%)  -0.7071* C   4 s( 50.17%)p 0.99( 49.78%)d 0.00(  0.05%)
                                           -0.0002  0.7083 -0.0094  0.0004  0.0000
                                            0.0000  0.6318  0.0235 -0.3127 -0.0172
                                            0.0000  0.0000 -0.0059 -0.0170 -0.0124
    99. (0.07906) BD*( 2) C   1 - C   4  
                ( 50.00%)   0.7071* C   1 s(  0.46%)p99.99( 99.47%)d 0.17(  0.08%)
                                           -0.0001  0.0515  0.0438  0.0002  0.0000
                                            0.0000  0.4857  0.0178 -0.8697  0.0448
                                            0.0000  0.0000  0.0256  0.0089 -0.0064
                ( 50.00%)  -0.7071* C   4 s(  0.46%)p99.99( 99.47%)d 0.17(  0.08%)
                                           -0.0001  0.0515  0.0438  0.0002  0.0000
                                            0.0000 -0.4857 -0.0178 -0.8697  0.0448
                                            0.0000  0.0000 -0.0256  0.0089 -0.0064
   100. (0.24249) BD*( 3) C   1 - C   4  
                ( 50.00%)   0.7071* C   1 s(  0.00%)p 1.00( 99.92%)d 0.00(  0.08%)
                                            0.0000  0.0000  0.0000  0.0000  0.9996
                                           -0.0021  0.0000  0.0000  0.0000  0.0000
                                           -0.0241  0.0150  0.0000  0.0000  0.0000
                ( 50.00%)  -0.7071* C   4 s(  0.00%)p 1.00( 99.92%)d 0.00(  0.08%)
                                            0.0000  0.0000  0.0000  0.0000  0.9996
                                           -0.0021  0.0000  0.0000  0.0000  0.0000
                                            0.0241  0.0150  0.0000  0.0000  0.0000
   101. (0.01947) BD*( 1) C   2 - C   5  
                ( 50.14%)   0.7081* C   2 s( 35.19%)p 1.84( 64.78%)d 0.00(  0.04%)
                                            0.0002  0.5931 -0.0078  0.0016  0.0000
                                            0.0000 -0.4441 -0.0317 -0.6704  0.0008
                                            0.0000  0.0000  0.0144 -0.0058  0.0123
                ( 49.86%)  -0.7061* C   5 s( 36.61%)p 1.73( 63.35%)d 0.00(  0.04%)
                                           -0.0007  0.6051 -0.0059  0.0012  0.0000
                                            0.0000  0.4100 -0.0205  0.6812  0.0309
                                            0.0000  0.0000  0.0158 -0.0078  0.0092
   102. (0.32798) BD*( 2) C   2 - C   5  
                ( 50.45%)   0.7103* C   2 s(  0.00%)p 1.00( 99.96%)d 0.00(  0.04%)
                                            0.0000  0.0000  0.0000  0.0000  0.9997
                                           -0.0130  0.0000  0.0000  0.0000  0.0000
                                           -0.0015 -0.0197  0.0000  0.0000  0.0000
                ( 49.55%)  -0.7039* C   5 s(  0.00%)p 1.00( 99.95%)d 0.00(  0.05%)
                                            0.0000  0.0000  0.0000  0.0000  0.9996
                                           -0.0144  0.0000  0.0000  0.0000  0.0000
                                            0.0212  0.0097  0.0000  0.0000  0.0000
   103. (0.01409) BD*( 1) C   2 - C   6  
                ( 50.00%)   0.7071* C   2 s( 35.98%)p 1.78( 63.98%)d 0.00(  0.04%)
                                           -0.0001  0.5998 -0.0084  0.0014  0.0000
                                            0.0000  0.7992  0.0160  0.0005  0.0296
                                            0.0000  0.0000 -0.0019 -0.0179 -0.0089
                ( 50.00%)  -0.7071* C   6 s( 35.98%)p 1.78( 63.98%)d 0.00(  0.04%)
                                           -0.0001  0.5998 -0.0084  0.0014  0.0000
                                            0.0000 -0.7992 -0.0160  0.0005  0.0296
                                            0.0000  0.0000  0.0019 -0.0179 -0.0089
   104. (0.01189) BD*( 1) C   2 - H   7  
                ( 37.70%)   0.6140* C   2 s( 28.81%)p 2.47( 71.15%)d 0.00(  0.04%)
                                            0.0005 -0.5366 -0.0117  0.0027 -0.0000
                                           -0.0000  0.4028 -0.0065 -0.7410  0.0119
                                           -0.0000 -0.0000  0.0139  0.0049 -0.0131
                ( 62.30%)  -0.7893* H   7 s( 99.95%)p 0.00(  0.05%)
                                           -0.9997 -0.0014 -0.0000 -0.0112  0.0199
   105. (0.01947) BD*( 1) C   3 - C   6  
                ( 49.86%)   0.7061* C   3 s( 36.61%)p 1.73( 63.35%)d 0.00(  0.04%)
                                            0.0007 -0.6051  0.0059 -0.0012 -0.0000
                                           -0.0000  0.4100 -0.0205 -0.6812 -0.0309
                                           -0.0000 -0.0000  0.0158  0.0078 -0.0092
                ( 50.14%)  -0.7081* C   6 s( 35.19%)p 1.84( 64.78%)d 0.00(  0.04%)
                                           -0.0002 -0.5931  0.0078 -0.0016 -0.0000
                                           -0.0000 -0.4441 -0.0317  0.6704 -0.0008
                                           -0.0000 -0.0000  0.0144  0.0058 -0.0123
   106. (0.32798) BD*( 2) C   3 - C   6  
                ( 49.55%)   0.7039* C   3 s(  0.00%)p 1.00( 99.95%)d 0.00(  0.05%)
                                           -0.0000 -0.0000 -0.0000 -0.0000 -0.9996
                                            0.0144 -0.0000 -0.0000 -0.0000 -0.0000
                                            0.0212 -0.0097 -0.0000 -0.0000 -0.0000
                ( 50.45%)  -0.7103* C   6 s(  0.00%)p 1.00( 99.96%)d 0.00(  0.04%)
                                           -0.0000 -0.0000 -0.0000 -0.0000 -0.9997
                                            0.0130 -0.0000 -0.0000 -0.0000 -0.0000
                                           -0.0015  0.0197 -0.0000 -0.0000 -0.0000
   107. (0.02118) BD*( 1) C   3 - H   8  
                ( 37.11%)   0.6091* C   3 s( 31.51%)p 2.17( 68.45%)d 0.00(  0.03%)
                                            0.0002 -0.5613 -0.0108  0.0012 -0.0000
                                           -0.0000 -0.8272  0.0134  0.0001  0.0049
                                           -0.0000 -0.0000  0.0004  0.0161  0.0092
                ( 62.89%)  -0.7931* H   8 s( 99.94%)p 0.00(  0.06%)
                                           -0.9997 -0.0031 -0.0000  0.0235  0.0001
   108. (0.01914) BD*( 1) C   4 - C   5  
                ( 49.70%)   0.7050* C   4 s( 49.51%)p 1.02( 50.45%)d 0.00(  0.04%)
                                           -0.0003  0.7036 -0.0003 -0.0003 -0.0000
                                           -0.0000 -0.6010 -0.0153  0.3783  0.0067
                                           -0.0000 -0.0000 -0.0161 -0.0057  0.0083
                ( 50.30%)  -0.7092* C   5 s( 31.81%)p 2.14( 68.14%)d 0.00(  0.05%)
                                           -0.0002  0.5640 -0.0056  0.0006 -0.0000
                                           -0.0000  0.3823 -0.0293 -0.7302 -0.0344
                                           -0.0000 -0.0000 -0.0171 -0.0045  0.0147
   109. (0.02118) BD*( 1) C   5 - H   9  
                ( 37.11%)   0.6091* C   5 s( 31.51%)p 2.17( 68.45%)d 0.00(  0.03%)
                                           -0.0002  0.5613  0.0108 -0.0012 -0.0000
                                           -0.0000 -0.8272  0.0134 -0.0001 -0.0049
                                           -0.0000 -0.0000  0.0004 -0.0161 -0.0092
                ( 62.89%)  -0.7931* H   9 s( 99.94%)p 0.00(  0.06%)
                                            0.9997  0.0031 -0.0000  0.0235 -0.0001
   110. (0.01189) BD*( 1) C   6 - H  10  
                ( 37.70%)   0.6140* C   6 s( 28.81%)p 2.47( 71.15%)d 0.00(  0.04%)
                                            0.0005 -0.5366 -0.0117  0.0027 -0.0000
                                           -0.0000 -0.4028  0.0065 -0.7410  0.0119
                                           -0.0000 -0.0000 -0.0139  0.0049 -0.0131
                ( 62.30%)  -0.7893* H  10 s( 99.95%)p 0.00(  0.05%)
                                           -0.9997 -0.0014 -0.0000  0.0112  0.0199


 NHO Directionality and "Bond Bending" (deviations from line of nuclear centers)

         [Thresholds for printing:  angular deviation  >  1.0 degree]
                                    hybrid p-character > 25.0%
                                    orbital occupancy  >  0.10e

                                Line of Centers        Hybrid 1              Hybrid 2
                                ---------------  -------------------   ------------------
                NBO               Theta   Phi    Theta   Phi    Dev    Theta   Phi    Dev
 ========================================================================================
     1. BD (   1) C   1 - C   3    37.4   90.0    58.0   90.0  20.6    155.2  270.0  12.6
     2. BD (   1) C   1 - C   4    90.0  270.0   116.7  270.0  26.7    116.7   90.0  26.7
     3. BD (   2) C   1 - C   4    90.0  270.0   148.6   90.0 121.4    148.6  270.0 121.4
     4. BD (   3) C   1 - C   4    90.0  270.0    90.0    0.0  90.0     90.0    0.0  90.0
     5. BD (   1) C   2 - C   5   147.4  270.0   144.6  270.0   2.8     28.7   90.0   3.9
     6. BD (   2) C   2 - C   5   147.4  270.0    90.0    0.0  90.0     90.0    0.0  90.0
     7. BD (   1) C   2 - C   6    90.0   90.0    87.9   90.0   2.1     87.9  270.0   2.1
     9. BD (   1) C   3 - C   6    32.6  270.0    28.7  270.0   3.9    144.6   90.0   2.8
    10. BD (   2) C   3 - C   6    32.6  270.0    90.0    0.0  90.0     90.0    0.0  90.0
    12. BD (   1) C   4 - C   5    37.4  270.0    58.0  270.0  20.6    155.2   90.0  12.6
   100. BD*(   3) C   1 - C   4    90.0  270.0    90.0    0.0  90.0     90.0    0.0  90.0
   102. BD*(   2) C   2 - C   5   147.4  270.0    90.0    0.0  90.0     90.0    0.0  90.0
   106. BD*(   2) C   3 - C   6    32.6  270.0    90.0    0.0  90.0     90.0    0.0  90.0


 Second Order Perturbation Theory Analysis of Fock Matrix in NBO Basis

     Threshold for printing:   0.50 kcal/mol
                                                                              E(2)  E(j)-E(i) F(i,j)
         Donor NBO (i)                     Acceptor NBO (j)                 kcal/mol   a.u.    a.u. 
 ===================================================================================================

 within unit  1
   1. BD (   1) C   1 - C   3        / 51. RY*(   1) C   4                    2.97    1.49    0.060
   1. BD (   1) C   1 - C   3        / 71. RY*(   1) C   6                    0.56    1.97    0.030
   1. BD (   1) C   1 - C   3        / 72. RY*(   2) C   6                    1.26    1.44    0.038
   1. BD (   1) C   1 - C   3        / 98. BD*(   1) C   1 - C   4            4.74    1.50    0.075
   1. BD (   1) C   1 - C   3        / 99. BD*(   2) C   1 - C   4            3.66    0.83    0.050
   1. BD (   1) C   1 - C   3        /105. BD*(   1) C   3 - C   6            0.60    1.27    0.025
   1. BD (   1) C   1 - C   3        /107. BD*(   1) C   3 - H   8            1.87    1.20    0.042
   1. BD (   1) C   1 - C   3        /108. BD*(   1) C   4 - C   5            1.56    1.28    0.040
   1. BD (   1) C   1 - C   3        /110. BD*(   1) C   6 - H  10            2.52    1.19    0.049
   2. BD (   1) C   1 - C   4        / 42. RY*(   2) C   3                    1.67    1.62    0.047
   2. BD (   1) C   1 - C   4        / 62. RY*(   2) C   5                    1.67    1.62    0.047
   2. BD (   1) C   1 - C   4        / 97. BD*(   1) C   1 - C   3            2.41    1.37    0.051
   2. BD (   1) C   1 - C   4        /107. BD*(   1) C   3 - H   8            1.13    1.29    0.034
   2. BD (   1) C   1 - C   4        /108. BD*(   1) C   4 - C   5            2.41    1.37    0.051
   2. BD (   1) C   1 - C   4        /109. BD*(   1) C   5 - H   9            1.13    1.29    0.034
   3. BD (   2) C   1 - C   4        / 41. RY*(   1) C   3                    1.42    1.45    0.041
   3. BD (   2) C   1 - C   4        / 61. RY*(   1) C   5                    1.42    1.45    0.041
   3. BD (   2) C   1 - C   4        / 97. BD*(   1) C   1 - C   3            4.59    0.86    0.057
   3. BD (   2) C   1 - C   4        /101. BD*(   1) C   2 - C   5            3.27    0.85    0.048
   3. BD (   2) C   1 - C   4        /104. BD*(   1) C   2 - H   7            0.92    0.78    0.024
   3. BD (   2) C   1 - C   4        /105. BD*(   1) C   3 - C   6            3.27    0.85    0.048
   3. BD (   2) C   1 - C   4        /107. BD*(   1) C   3 - H   8            6.81    0.78    0.066
   3. BD (   2) C   1 - C   4        /108. BD*(   1) C   4 - C   5            4.59    0.86    0.057
   3. BD (   2) C   1 - C   4        /109. BD*(   1) C   5 - H   9            6.81    0.78    0.066
   3. BD (   2) C   1 - C   4        /110. BD*(   1) C   6 - H  10            0.92    0.78    0.024
   4. BD (   3) C   1 - C   4        / 44. RY*(   4) C   3                    1.03    1.84    0.042
   4. BD (   3) C   1 - C   4        / 64. RY*(   4) C   5                    1.03    1.84    0.042
   4. BD (   3) C   1 - C   4        /102. BD*(   2) C   2 - C   5           18.37    0.29    0.065
   4. BD (   3) C   1 - C   4        /106. BD*(   2) C   3 - C   6           18.37    0.29    0.065
   5. BD (   1) C   2 - C   5        / 52. RY*(   2) C   4                    1.19    1.48    0.038
   5. BD (   1) C   2 - C   5        / 71. RY*(   1) C   6                    0.77    1.95    0.035
   5. BD (   1) C   2 - C   5        / 72. RY*(   2) C   6                    1.39    1.42    0.040
   5. BD (   1) C   2 - C   5        / 98. BD*(   1) C   1 - C   4            1.51    1.48    0.042
   5. BD (   1) C   2 - C   5        / 99. BD*(   2) C   1 - C   4            6.29    0.81    0.064
   5. BD (   1) C   2 - C   5        /103. BD*(   1) C   2 - C   6            2.25    1.27    0.048
   5. BD (   1) C   2 - C   5        /104. BD*(   1) C   2 - H   7            1.15    1.18    0.033
   5. BD (   1) C   2 - C   5        /108. BD*(   1) C   4 - C   5            3.47    1.26    0.059
   5. BD (   1) C   2 - C   5        /109. BD*(   1) C   5 - H   9            1.31    1.18    0.035
   5. BD (   1) C   2 - C   5        /110. BD*(   1) C   6 - H  10            1.82    1.18    0.042
   6. BD (   2) C   2 - C   5        / 54. RY*(   4) C   4                    1.66    1.08    0.041
   6. BD (   2) C   2 - C   5        / 75. RY*(   5) C   6                    1.33    1.03    0.036
   6. BD (   2) C   2 - C   5        /100. BD*(   3) C   1 - C   4           18.09    0.37    0.074
   6. BD (   2) C   2 - C   5        /106. BD*(   2) C   3 - C   6           20.39    0.28    0.068
   7. BD (   1) C   2 - C   6        / 41. RY*(   1) C   3                    1.29    1.85    0.044
   7. BD (   1) C   2 - C   6        / 61. RY*(   1) C   5                    1.29    1.85    0.044
   7. BD (   1) C   2 - C   6        /101. BD*(   1) C   2 - C   5            2.41    1.26    0.049
   7. BD (   1) C   2 - C   6        /104. BD*(   1) C   2 - H   7            1.22    1.18    0.034
   7. BD (   1) C   2 - C   6        /105. BD*(   1) C   3 - C   6            2.41    1.26    0.049
   7. BD (   1) C   2 - C   6        /107. BD*(   1) C   3 - H   8            2.06    1.18    0.044
   7. BD (   1) C   2 - C   6        /109. BD*(   1) C   5 - H   9            2.06    1.18    0.044
   7. BD (   1) C   2 - C   6        /110. BD*(   1) C   6 - H  10            1.22    1.18    0.034
   8. BD (   1) C   2 - H   7        / 61. RY*(   1) C   5                    0.75    1.68    0.032
   8. BD (   1) C   2 - H   7        / 62. RY*(   2) C   5                    0.53    1.34    0.024
   8. BD (   1) C   2 - H   7        / 71. RY*(   1) C   6                    1.14    1.78    0.040
   8. BD (   1) C   2 - H   7        /103. BD*(   1) C   2 - C   6            0.73    1.09    0.025
   8. BD (   1) C   2 - H   7        /105. BD*(   1) C   3 - C   6            4.17    1.08    0.060
   8. BD (   1) C   2 - H   7        /108. BD*(   1) C   4 - C   5            3.37    1.09    0.054
   9. BD (   1) C   3 - C   6        / 22. RY*(   2) C   1                    1.19    1.48    0.038
   9. BD (   1) C   3 - C   6        / 31. RY*(   1) C   2                    0.77    1.95    0.035
   9. BD (   1) C   3 - C   6        / 32. RY*(   2) C   2                    1.39    1.42    0.040
   9. BD (   1) C   3 - C   6        / 97. BD*(   1) C   1 - C   3            3.47    1.26    0.059
   9. BD (   1) C   3 - C   6        / 98. BD*(   1) C   1 - C   4            1.51    1.48    0.042
   9. BD (   1) C   3 - C   6        / 99. BD*(   2) C   1 - C   4            6.29    0.81    0.064
   9. BD (   1) C   3 - C   6        /103. BD*(   1) C   2 - C   6            2.25    1.27    0.048
   9. BD (   1) C   3 - C   6        /104. BD*(   1) C   2 - H   7            1.82    1.18    0.042
   9. BD (   1) C   3 - C   6        /107. BD*(   1) C   3 - H   8            1.31    1.18    0.035
   9. BD (   1) C   3 - C   6        /110. BD*(   1) C   6 - H  10            1.15    1.18    0.033
  10. BD (   2) C   3 - C   6        / 24. RY*(   4) C   1                    1.66    1.08    0.041
  10. BD (   2) C   3 - C   6        / 35. RY*(   5) C   2                    1.33    1.03    0.036
  10. BD (   2) C   3 - C   6        /100. BD*(   3) C   1 - C   4           18.09    0.37    0.074
  10. BD (   2) C   3 - C   6        /102. BD*(   2) C   2 - C   5           20.39    0.28    0.068
  11. BD (   1) C   3 - H   8        / 22. RY*(   2) C   1                    1.02    1.33    0.033
  11. BD (   1) C   3 - H   8        / 71. RY*(   1) C   6                    1.20    1.80    0.041
  11. BD (   1) C   3 - H   8        / 98. BD*(   1) C   1 - C   4            2.44    1.33    0.051
  11. BD (   1) C   3 - H   8        /103. BD*(   1) C   2 - C   6            3.43    1.11    0.055
  11. BD (   1) C   3 - H   8        /105. BD*(   1) C   3 - C   6            1.02    1.10    0.030
  12. BD (   1) C   4 - C   5        / 21. RY*(   1) C   1                    2.97    1.49    0.060
  12. BD (   1) C   4 - C   5        / 31. RY*(   1) C   2                    0.56    1.97    0.030
  12. BD (   1) C   4 - C   5        / 32. RY*(   2) C   2                    1.26    1.44    0.038
  12. BD (   1) C   4 - C   5        / 97. BD*(   1) C   1 - C   3            1.56    1.28    0.040
  12. BD (   1) C   4 - C   5        / 98. BD*(   1) C   1 - C   4            4.74    1.50    0.075
  12. BD (   1) C   4 - C   5        / 99. BD*(   2) C   1 - C   4            3.66    0.83    0.050
  12. BD (   1) C   4 - C   5        /101. BD*(   1) C   2 - C   5            0.60    1.27    0.025
  12. BD (   1) C   4 - C   5        /104. BD*(   1) C   2 - H   7            2.52    1.19    0.049
  12. BD (   1) C   4 - C   5        /109. BD*(   1) C   5 - H   9            1.87    1.20    0.042
  13. BD (   1) C   5 - H   9        / 31. RY*(   1) C   2                    1.20    1.80    0.041
  13. BD (   1) C   5 - H   9        / 52. RY*(   2) C   4                    1.02    1.33    0.033
  13. BD (   1) C   5 - H   9        / 98. BD*(   1) C   1 - C   4            2.44    1.33    0.051
  13. BD (   1) C   5 - H   9        /101. BD*(   1) C   2 - C   5            1.02    1.10    0.030
  13. BD (   1) C   5 - H   9        /103. BD*(   1) C   2 - C   6            3.43    1.11    0.055
  14. BD (   1) C   6 - H  10        / 31. RY*(   1) C   2                    1.14    1.78    0.040
  14. BD (   1) C   6 - H  10        / 41. RY*(   1) C   3                    0.75    1.68    0.032
  14. BD (   1) C   6 - H  10        / 42. RY*(   2) C   3                    0.53    1.34    0.024
  14. BD (   1) C   6 - H  10        / 97. BD*(   1) C   1 - C   3            3.37    1.09    0.054
  14. BD (   1) C   6 - H  10        /101. BD*(   1) C   2 - C   5            4.17    1.08    0.060
  14. BD (   1) C   6 - H  10        /103. BD*(   1) C   2 - C   6            0.73    1.09    0.025
  15. CR (   1) C   1                / 41. RY*(   1) C   3                    1.60   11.20    0.120
  15. CR (   1) C   1                / 51. RY*(   1) C   4                    2.58   10.81    0.149
  15. CR (   1) C   1                / 52. RY*(   2) C   4                    1.06   10.83    0.096
  15. CR (   1) C   1                / 99. BD*(   2) C   1 - C   4            8.84   10.15    0.273
  15. CR (   1) C   1                /107. BD*(   1) C   3 - H   8            1.24   10.52    0.102
  15. CR (   1) C   1                /108. BD*(   1) C   4 - C   5            2.18   10.61    0.136
  16. CR (   1) C   2                / 62. RY*(   2) C   5                    1.74   10.88    0.123
  16. CR (   1) C   2                / 72. RY*(   2) C   6                    1.79   10.78    0.124
  16. CR (   1) C   2                /105. BD*(   1) C   3 - C   6            0.88   10.62    0.087
  16. CR (   1) C   2                /108. BD*(   1) C   4 - C   5            0.63   10.62    0.074
  16. CR (   1) C   2                /109. BD*(   1) C   5 - H   9            0.73   10.54    0.079
  16. CR (   1) C   2                /110. BD*(   1) C   6 - H  10            0.61   10.54    0.072
  17. CR (   1) C   3                / 21. RY*(   1) C   1                    1.28   10.85    0.105
  17. CR (   1) C   3                / 25. RY*(   5) C   1                    0.50   11.30    0.067
  17. CR (   1) C   3                / 72. RY*(   2) C   6                    1.51   10.80    0.114
  17. CR (   1) C   3                / 98. BD*(   1) C   1 - C   4            2.13   10.86    0.136
  17. CR (   1) C   3                / 99. BD*(   2) C   1 - C   4            1.42   10.19    0.109
  17. CR (   1) C   3                /103. BD*(   1) C   2 - C   6            0.79   10.65    0.082
  17. CR (   1) C   3                /110. BD*(   1) C   6 - H  10            0.60   10.56    0.071
  18. CR (   1) C   4                / 21. RY*(   1) C   1                    2.58   10.81    0.149
  18. CR (   1) C   4                / 22. RY*(   2) C   1                    1.06   10.83    0.096
  18. CR (   1) C   4                / 61. RY*(   1) C   5                    1.60   11.20    0.120
  18. CR (   1) C   4                / 97. BD*(   1) C   1 - C   3            2.18   10.61    0.136
  18. CR (   1) C   4                / 99. BD*(   2) C   1 - C   4            8.84   10.15    0.273
  18. CR (   1) C   4                /109. BD*(   1) C   5 - H   9            1.24   10.52    0.102
  19. CR (   1) C   5                / 32. RY*(   2) C   2                    1.51   10.80    0.114
  19. CR (   1) C   5                / 51. RY*(   1) C   4                    1.28   10.85    0.105
  19. CR (   1) C   5                / 55. RY*(   5) C   4                    0.50   11.30    0.067
  19. CR (   1) C   5                / 98. BD*(   1) C   1 - C   4            2.13   10.86    0.136
  19. CR (   1) C   5                / 99. BD*(   2) C   1 - C   4            1.42   10.19    0.109
  19. CR (   1) C   5                /103. BD*(   1) C   2 - C   6            0.79   10.65    0.082
  19. CR (   1) C   5                /104. BD*(   1) C   2 - H   7            0.60   10.56    0.071
  20. CR (   1) C   6                / 32. RY*(   2) C   2                    1.79   10.78    0.124
  20. CR (   1) C   6                / 42. RY*(   2) C   3                    1.74   10.88    0.123
  20. CR (   1) C   6                / 97. BD*(   1) C   1 - C   3            0.63   10.62    0.074
  20. CR (   1) C   6                /101. BD*(   1) C   2 - C   5            0.88   10.62    0.087
  20. CR (   1) C   6                /104. BD*(   1) C   2 - H   7            0.61   10.54    0.072
  20. CR (   1) C   6                /107. BD*(   1) C   3 - H   8            0.73   10.54    0.079
 100. BD*(   3) C   1 - C   4        / 23. RY*(   3) C   1                    0.77    1.84    0.096
 100. BD*(   3) C   1 - C   4        / 24. RY*(   4) C   1                    1.73    0.71    0.090
 100. BD*(   3) C   1 - C   4        / 53. RY*(   3) C   4                    0.77    1.84    0.096
 100. BD*(   3) C   1 - C   4        / 54. RY*(   4) C   4                    1.73    0.71    0.090
 102. BD*(   2) C   2 - C   5        / 35. RY*(   5) C   2                    1.68    0.75    0.078
 102. BD*(   2) C   2 - C   5        / 65. RY*(   5) C   5                    1.86    1.01    0.096
 102. BD*(   2) C   2 - C   5        /100. BD*(   3) C   1 - C   4           28.68    0.09    0.085
 106. BD*(   2) C   3 - C   6        / 45. RY*(   5) C   3                    1.86    1.01    0.096
 106. BD*(   2) C   3 - C   6        / 75. RY*(   5) C   6                    1.68    0.75    0.078
 106. BD*(   2) C   3 - C   6        /100. BD*(   3) C   1 - C   4           28.68    0.09    0.085


 Natural Bond Orbitals (Summary):

                                                            Principal Delocalizations
           NBO                        Occupancy    Energy   (geminal,vicinal,remote)
 ====================================================================================
 Molecular unit  1  (C6H4)
     1. BD (   1) C   1 - C   3          1.98036    -0.71227  98(g),99(g),51(v),110(v)
                                                    107(g),108(v),72(v),105(g)
                                                    71(v)
     2. BD (   1) C   1 - C   4          1.98925    -0.80134  97(g),108(g),42(v),62(v)
                                                    107(v),109(v)
     3. BD (   2) C   1 - C   4          1.92930    -0.29341  107(v),109(v),97(g),108(g)
                                                    101(v),105(v),41(v),61(v)
                                                    104(r),110(r)
     4. BD (   3) C   1 - C   4          1.68233    -0.26418  102(v),106(v),44(v),64(v)
     5. BD (   1) C   2 - C   5          1.96078    -0.69362  99(v),108(g),103(g),110(v)
                                                    98(v),72(v),109(g),52(v)
                                                    104(g),71(v)
     6. BD (   2) C   2 - C   5          1.70605    -0.25320  106(v),100(v),54(v),75(v)
     7. BD (   1) C   2 - C   6          1.98356    -0.69688  101(g),105(g),107(v),109(v)
                                                    41(v),61(v),104(g),110(g)
     8. BD (   1) C   2 - H   7          1.97333    -0.52108  105(v),108(v),71(v),61(v)
                                                    103(g),62(v)
     9. BD (   1) C   3 - C   6          1.96078    -0.69362  99(v),97(g),103(g),104(v)
                                                    98(v),32(v),107(g),22(v)
                                                    110(g),31(v)
    10. BD (   2) C   3 - C   6          1.70605    -0.25320  102(v),100(v),24(v),35(v)
    11. BD (   1) C   3 - H   8          1.98787    -0.53998  103(v),98(v),71(v),105(g)
                                                    22(v)
    12. BD (   1) C   4 - C   5          1.98036    -0.71227  98(g),99(g),21(v),104(v)
                                                    109(g),97(v),32(v),101(g)
                                                    31(v)
    13. BD (   1) C   5 - H   9          1.98787    -0.53998  103(v),98(v),31(v),101(g)
                                                    52(v)
    14. BD (   1) C   6 - H  10          1.97333    -0.52108  101(v),97(v),31(v),41(v)
                                                    103(g),42(v)
    15. CR (   1) C   1                  1.99792   -10.03756  99(g),51(v),108(v),41(v)
                                                    107(v),52(v)
    16. CR (   1) C   2                  1.99911   -10.05592  72(v),62(v),105(v),109(v)
                                                    108(v),110(v)
    17. CR (   1) C   3                  1.99894   -10.07403  98(v),72(v),99(v),21(v)
                                                    103(v),110(v),25(v)
    18. CR (   1) C   4                  1.99792   -10.03756  99(g),21(v),97(v),61(v)
                                                    109(v),22(v)
    19. CR (   1) C   5                  1.99894   -10.07403  98(v),32(v),99(v),51(v)
                                                    103(v),104(v),55(v)
    20. CR (   1) C   6                  1.99911   -10.05592  32(v),42(v),101(v),107(v)
                                                    97(v),104(v)
    21. RY*(   1) C   1                  0.00396     0.77579   
    22. RY*(   2) C   1                  0.00265     0.78759   
    23. RY*(   3) C   1                  0.00073     1.95865   
    24. RY*(   4) C   1                  0.00044     0.82269   
    25. RY*(   5) C   1                  0.00026     1.22618   
    26. RY*(   6) C   1                  0.00007     2.32110   
    27. RY*(   7) C   1                  0.00003     3.39135   
    28. RY*(   8) C   1                  0.00002     2.52686   
    29. RY*(   9) C   1                  0.00000     1.74425   
    30. RY*(  10) C   1                  0.00000     2.73537   
    31. RY*(   1) C   2                  0.00439     1.25865   
    32. RY*(   2) C   2                  0.00259     0.72767   
    33. RY*(   3) C   2                  0.00066     1.93731   
    34. RY*(   4) C   2                  0.00063     1.07337   
    35. RY*(   5) C   2                  0.00040     0.77477   
    36. RY*(   6) C   2                  0.00010     2.29177   
    37. RY*(   7) C   2                  0.00005     3.68592   
    38. RY*(   8) C   2                  0.00004     2.50551   
    39. RY*(   9) C   2                  0.00000     1.73500   
    40. RY*(  10) C   2                  0.00000     2.79157   
    41. RY*(   1) C   3                  0.00511     1.15748   
    42. RY*(   2) C   3                  0.00321     0.82345   
    43. RY*(   3) C   3                  0.00061     1.31689   
    44. RY*(   4) C   3                  0.00060     1.57746   
    45. RY*(   5) C   3                  0.00050     1.03731   
    46. RY*(   6) C   3                  0.00012     2.14487   
    47. RY*(   7) C   3                  0.00007     2.87516   
    48. RY*(   8) C   3                  0.00001     2.37923   
    49. RY*(   9) C   3                  0.00001     3.55002   
    50. RY*(  10) C   3                  0.00000     1.83604   
    51. RY*(   1) C   4                  0.00396     0.77579   
    52. RY*(   2) C   4                  0.00265     0.78759   
    53. RY*(   3) C   4                  0.00073     1.95865   
    54. RY*(   4) C   4                  0.00044     0.82269   
    55. RY*(   5) C   4                  0.00026     1.22618   
    56. RY*(   6) C   4                  0.00007     2.32110   
    57. RY*(   7) C   4                  0.00003     3.39135   
    58. RY*(   8) C   4                  0.00002     2.52686   
    59. RY*(   9) C   4                  0.00000     1.74425   
    60. RY*(  10) C   4                  0.00000     2.73537   
    61. RY*(   1) C   5                  0.00511     1.15748   
    62. RY*(   2) C   5                  0.00321     0.82345   
    63. RY*(   3) C   5                  0.00061     1.31689   
    64. RY*(   4) C   5                  0.00060     1.57746   
    65. RY*(   5) C   5                  0.00050     1.03731   
    66. RY*(   6) C   5                  0.00012     2.14487   
    67. RY*(   7) C   5                  0.00007     2.87516   
    68. RY*(   8) C   5                  0.00001     2.37923   
    69. RY*(   9) C   5                  0.00001     3.55002   
    70. RY*(  10) C   5                  0.00000     1.83604   
    71. RY*(   1) C   6                  0.00439     1.25865   
    72. RY*(   2) C   6                  0.00259     0.72767   
    73. RY*(   3) C   6                  0.00066     1.93731   
    74. RY*(   4) C   6                  0.00063     1.07337   
    75. RY*(   5) C   6                  0.00040     0.77477   
    76. RY*(   6) C   6                  0.00010     2.29177   
    77. RY*(   7) C   6                  0.00005     3.68592   
    78. RY*(   8) C   6                  0.00004     2.50551   
    79. RY*(   9) C   6                  0.00000     1.73500   
    80. RY*(  10) C   6                  0.00000     2.79157   
    81. RY*(   1) H   7                  0.00079     0.56566   
    82. RY*(   2) H   7                  0.00013     2.22593   
    83. RY*(   3) H   7                  0.00007     2.52742   
    84. RY*(   4) H   7                  0.00002     3.01816   
    85. RY*(   1) H   8                  0.00100     0.54801   
    86. RY*(   2) H   8                  0.00011     2.23022   
    87. RY*(   3) H   8                  0.00004     2.50526   
    88. RY*(   4) H   8                  0.00002     3.02446   
    89. RY*(   1) H   9                  0.00100     0.54801   
    90. RY*(   2) H   9                  0.00011     2.23022   
    91. RY*(   3) H   9                  0.00004     2.50526   
    92. RY*(   4) H   9                  0.00002     3.02446   
    93. RY*(   1) H  10                  0.00079     0.56566   
    94. RY*(   2) H  10                  0.00013     2.22593   
    95. RY*(   3) H  10                  0.00007     2.52742   
    96. RY*(   4) H  10                  0.00002     3.01816   
    97. BD*(   1) C   1 - C   3          0.01914     0.56844   
    98. BD*(   1) C   1 - C   4          0.01302     0.78891   
    99. BD*(   2) C   1 - C   4          0.07906     0.11500   
   100. BD*(   3) C   1 - C   4          0.24249     0.11561  102(v),106(v),24(g),54(g)
                                                    23(g),53(g)
   101. BD*(   1) C   2 - C   5          0.01947     0.56155   
   102. BD*(   2) C   2 - C   5          0.32798     0.02528  106(v),100(v),65(g),35(g)
   103. BD*(   1) C   2 - C   6          0.01409     0.57200   
   104. BD*(   1) C   2 - H   7          0.01189     0.48273   
   105. BD*(   1) C   3 - C   6          0.01947     0.56155   
   106. BD*(   2) C   3 - C   6          0.32798     0.02528  102(v),100(v),45(g),75(g)
   107. BD*(   1) C   3 - H   8          0.02118     0.48369   
   108. BD*(   1) C   4 - C   5          0.01914     0.56844   
   109. BD*(   1) C   5 - H   9          0.02118     0.48369   
   110. BD*(   1) C   6 - H  10          0.01189     0.48273   
       -------------------------------
              Total Lewis   38.79317  ( 96.9829%)
        Valence non-Lewis    1.14798  (  2.8699%)
        Rydberg non-Lewis    0.05885  (  0.1471%)
       -------------------------------
            Total unit  1   40.00000  (100.0000%)
           Charge unit  1    0.00000
 Calling FoFJK, ICntrl=      2127 FMM=F ISym2X=1 I1Cent= 0 IOpClX= 0 NMat=1 NMatS=1 NMatT=0.
 ***** Axes restored to original set *****
 -------------------------------------------------------------------
 Center     Atomic                   Forces (Hartrees/Bohr)
 Number     Number              X              Y              Z
 -------------------------------------------------------------------
      1        6           0.019613446    0.000000000   -0.007299446
      2        6          -0.002149584    0.000000000    0.006318626
      3        6           0.005967109   -0.000000000   -0.001533565
      4        6          -0.019613446    0.000000000   -0.007299446
      5        6          -0.005967109   -0.000000000   -0.001533565
      6        6           0.002149584    0.000000000    0.006318626
      7        1          -0.001172305    0.000000000    0.002438142
      8        1           0.002891909   -0.000000000    0.000076244
      9        1          -0.002891909   -0.000000000    0.000076244
     10        1           0.001172305    0.000000000    0.002438142
 -------------------------------------------------------------------
 Cartesian Forces:  Max     0.019613446 RMS     0.005978634

 GradGradGradGradGradGradGradGradGradGradGradGradGradGradGradGradGradGrad
 Berny optimization.
 FormGI is forming the generalized inverse of G from B-inverse, IUseBI=4.
 Internal  Forces:  Max     0.023221555 RMS     0.004932901
 Search for a local minimum.
 Step number   1 out of a maximum of   51
 All quantities printed in internal units (Hartrees-Bohrs-Radians)
 Mixed Optimization -- RFO/linear search
 Second derivative matrix not updated -- first step.
 ITU=  0
     Eigenvalues ---    0.02076   0.02082   0.02088   0.02184   0.02193
     Eigenvalues ---    0.02217   0.03196   0.16000   0.16000   0.16000
     Eigenvalues ---    0.16000   0.22000   0.22378   0.24448   0.35548
     Eigenvalues ---    0.35548   0.35922   0.35922   0.42837   0.43014
     Eigenvalues ---    0.45478   0.48403   0.48888   0.85083
 RFO step:  Lambda=-1.60459770D-03 EMin= 2.07604860D-02
 Linear search not attempted -- first point.
 Iteration  1 RMS(Cart)=  0.01127258 RMS(Int)=  0.00001215
 Iteration  2 RMS(Cart)=  0.00001557 RMS(Int)=  0.00000194
 Iteration  3 RMS(Cart)=  0.00000000 RMS(Int)=  0.00000194
 ClnCor:  largest displacement from symmetrization is 3.39D-13 for atom     4.
 Variable       Old X    -DE/DX   Delta X   Delta X   Delta X     New X
                                 (Linear)    (Quad)   (Total)
    R1        2.60270   0.00799   0.00000   0.01699   0.01699   2.61969
    R2        2.33684   0.02322   0.00000   0.02708   0.02708   2.36392
    R3        2.64851   0.01021   0.00000   0.02152   0.02152   2.67003
    R4        2.64524   0.00857   0.00000   0.01706   0.01705   2.66229
    R5        2.04794   0.00270   0.00000   0.00756   0.00756   2.05550
    R6        2.64851   0.01021   0.00000   0.02152   0.02152   2.67003
    R7        2.04204   0.00289   0.00000   0.00801   0.00801   2.05006
    R8        2.60270   0.00799   0.00000   0.01699   0.01699   2.61969
    R9        2.04204   0.00289   0.00000   0.00801   0.00801   2.05006
   R10        2.04794   0.00270   0.00000   0.00756   0.00756   2.05550
    A1        2.22288  -0.00222   0.00000  -0.00351  -0.00351   2.21937
    A2        2.13901   0.00094   0.00000  -0.00158  -0.00159   2.13742
    A3        2.07040  -0.00032   0.00000   0.00173   0.00173   2.07213
    A4        2.07378  -0.00062   0.00000  -0.00015  -0.00015   2.07363
    A5        1.92130   0.00128   0.00000   0.00509   0.00509   1.92639
    A6        2.22121  -0.00056   0.00000  -0.00203  -0.00203   2.21918
    A7        2.14067  -0.00073   0.00000  -0.00306  -0.00306   2.13762
    A8        2.22288  -0.00222   0.00000  -0.00351  -0.00351   2.21937
    A9        1.92130   0.00128   0.00000   0.00509   0.00509   1.92639
   A10        2.14067  -0.00073   0.00000  -0.00306  -0.00306   2.13762
   A11        2.22121  -0.00056   0.00000  -0.00203  -0.00203   2.21918
   A12        2.13901   0.00094   0.00000  -0.00158  -0.00159   2.13742
   A13        2.07378  -0.00062   0.00000  -0.00015  -0.00015   2.07363
   A14        2.07040  -0.00032   0.00000   0.00173   0.00173   2.07213
    D1        0.00000  -0.00000   0.00000  -0.00000   0.00000   0.00000
    D2        3.14159  -0.00000   0.00000  -0.00000   0.00000   3.14159
    D3        0.00000   0.00000   0.00000   0.00000  -0.00000   0.00000
    D4        0.00000  -0.00000   0.00000  -0.00000   0.00000   0.00000
    D5        3.14159  -0.00000   0.00000  -0.00000   0.00000   3.14159
    D6        3.14159  -0.00000   0.00000  -0.00000   0.00000   3.14159
    D7       -0.00000  -0.00000   0.00000  -0.00000   0.00000   0.00000
    D8       -0.00000   0.00000   0.00000   0.00000   0.00000   0.00000
    D9        3.14159   0.00000   0.00000   0.00000   0.00000   3.14159
   D10        3.14159  -0.00000   0.00000  -0.00000   0.00000   3.14159
   D11        0.00000  -0.00000   0.00000  -0.00000   0.00000   0.00000
   D12       -0.00000   0.00000   0.00000   0.00000   0.00000   0.00000
   D13        3.14159   0.00000   0.00000   0.00000   0.00000   3.14159
   D14        3.14159   0.00000   0.00000   0.00000   0.00000   3.14159
   D15        0.00000   0.00000   0.00000   0.00000   0.00000   0.00000
   D16       -0.00000   0.00000   0.00000   0.00000   0.00000   0.00000
   D17        3.14159   0.00000   0.00000   0.00000   0.00000   3.14159
         Item               Value     Threshold  Converged?
 Maximum Force            0.023222     0.000450     NO 
 RMS     Force            0.004933     0.000300     NO 
 Maximum Displacement     0.025374     0.001800     NO 
 RMS     Displacement     0.011270     0.001200     NO 
 Predicted change in Energy=-8.045731D-04
 GradGradGradGradGradGradGradGradGradGradGradGradGradGradGradGradGradGrad

                          Input orientation:                          
 ---------------------------------------------------------------------
 Center     Atomic      Atomic             Coordinates (Angstroms)
 Number     Number       Type             X           Y           Z
 ---------------------------------------------------------------------
      1          6           0        0.625466   -0.000000   -1.551227
      2          6           0       -0.704412    0.000000    0.745664
      3          6           0        1.462850   -0.000000   -0.446438
      4          6           0       -0.625466    0.000000   -1.551227
      5          6           0       -1.462850    0.000000   -0.446438
      6          6           0        0.704412   -0.000000    0.745664
      7          1           0       -1.228602    0.000000    1.698748
      8          1           0        2.547693   -0.000000   -0.446647
      9          1           0       -2.547693    0.000000   -0.446647
     10          1           0        1.228602   -0.000000    1.698748
 ---------------------------------------------------------------------
                    Distance matrix (angstroms):
                    1          2          3          4          5
     1  C    0.000000
     2  C    2.654107   0.000000
     3  C    1.386280   2.473486   0.000000
     4  C    1.250932   2.298247   2.362546   0.000000
     5  C    2.362546   1.412918   2.925701   1.386280   0.000000
     6  C    2.298247   1.408824   1.412918   2.654107   2.473486
     7  H    3.741645   1.087724   3.441764   3.305467   2.157938
     8  H    2.216992   3.463783   1.084843   3.359916   4.010543
     9  H    3.359916   2.195288   4.010543   2.216992   1.084843
    10  H    3.305467   2.155206   2.157938   3.741645   3.441764
                    6          7          8          9         10
     6  C    0.000000
     7  H    2.155206   0.000000
     8  H    2.195288   4.343170   0.000000
     9  H    3.463783   2.518475   5.095386   0.000000
    10  H    1.087724   2.457204   2.518475   4.343170   0.000000
 Stoichiometry    C6H4
 Framework group  C2V[SGV(C6H4)]
 Deg. of freedom     9
 Full point group                 C2V     NOp   4
 Largest Abelian subgroup         C2V     NOp   4
 Largest concise Abelian subgroup C2      NOp   2
                         Standard orientation:                         
 ---------------------------------------------------------------------
 Center     Atomic      Atomic             Coordinates (Angstroms)
 Number     Number       Type             X           Y           Z
 ---------------------------------------------------------------------
      1          6           0       -0.000000    0.625466   -1.238232
      2          6           0        0.000000   -0.704412    1.058659
      3          6           0       -0.000000    1.462850   -0.133443
      4          6           0       -0.000000   -0.625466   -1.238232
      5          6           0       -0.000000   -1.462850   -0.133443
      6          6           0        0.000000    0.704412    1.058659
      7          1           0        0.000000   -1.228602    2.011743
      8          1           0       -0.000000    2.547693   -0.133651
      9          1           0       -0.000000   -2.547693   -0.133651
     10          1           0        0.000000    1.228602    2.011743
 ---------------------------------------------------------------------
 Rotational constants (GHZ):           7.0061412           5.6923808           3.1406508
 Standard basis: 6-31G(d,p) (6D, 7F)
 There are    41 symmetry adapted cartesian basis functions of A1  symmetry.
 There are    14 symmetry adapted cartesian basis functions of A2  symmetry.
 There are    14 symmetry adapted cartesian basis functions of B1  symmetry.
 There are    41 symmetry adapted cartesian basis functions of B2  symmetry.
 There are    41 symmetry adapted basis functions of A1  symmetry.
 There are    14 symmetry adapted basis functions of A2  symmetry.
 There are    14 symmetry adapted basis functions of B1  symmetry.
 There are    41 symmetry adapted basis functions of B2  symmetry.
   110 basis functions,   196 primitive gaussians,   110 cartesian basis functions
    20 alpha electrons       20 beta electrons
       nuclear repulsion energy       187.2674695199 Hartrees.
 NAtoms=   10 NActive=   10 NUniq=    5 SFac= 4.00D+00 NAtFMM=   60 NAOKFM=F Big=F
 Integral buffers will be    131072 words long.
 Raffenetti 2 integral format.
 Two-electron integral symmetry is turned on.
 One-electron integrals computed using PRISM.
 NBasis=   110 RedAO= T EigKep=  7.05D-04  NBF=    41    14    14    41
 NBsUse=   110 1.00D-06 EigRej= -1.00D+00 NBFU=    41    14    14    41
 Initial guess from the checkpoint file:  "benzyne-1.chk"
 B after Tr=    -0.000000    0.000000    0.000000
         Rot=    1.000000   -0.000000    0.000000    0.000000 Ang=   0.00 deg.
 Initial guess orbital symmetries:
       Occupied  (B2) (A1) (A1) (B2) (A1) (B2) (A1) (B2) (A1) (A1)
                 (B2) (A1) (B2) (A1) (B2) (A1) (B1) (A2) (B1) (A1)
       Virtual   (B2) (B1) (A2) (A1) (B2) (A1) (B2) (A2) (B2) (A1)
                 (A1) (B2) (A1) (A1) (B2) (B1) (A1) (A2) (B1) (B2)
                 (A1) (A1) (B2) (B1) (A2) (B2) (B2) (A2) (A1) (B2)
                 (A1) (B2) (A1) (A1) (B2) (B2) (A1) (B2) (B2) (B1)
                 (B1) (B2) (A1) (A2) (B1) (A2) (B1) (A1) (B2) (A1)
                 (A1) (B2) (A1) (A2) (A1) (B1) (B2) (B2) (A1) (A2)
                 (B1) (B2) (A1) (A2) (B1) (A1) (B2) (A1) (A2) (B2)
                 (B2) (B1) (A2) (A1) (A2) (B2) (A1) (B2) (B2) (A1)
                 (B2) (B2) (A1) (B2) (A1) (A1) (B2) (B2) (A1) (B2)
 ExpMin= 1.61D-01 ExpMax= 3.05D+03 ExpMxC= 4.57D+02 IAcc=2 IRadAn=         4 AccDes= 0.00D+00
 Harris functional with IExCor=  402 and IRadAn=       4 diagonalized for initial guess.
 HarFok:  IExCor=  402 AccDes= 0.00D+00 IRadAn=         4 IDoV= 1 UseB2=F ITyADJ=14
 ICtDFT=  3500011 ScaDFX=  1.000000  1.000000  1.000000  1.000000
 FoFCou: FMM=F IPFlag=           0 FMFlag=      100000 FMFlg1=           0
         NFxFlg=           0 DoJE=T BraDBF=F KetDBF=T FulRan=T
         wScrn=  0.000000 ICntrl=       500 IOpCl=  0 I1Cent=   200000004 NGrid=           0
         NMat0=    1 NMatS0=      1 NMatT0=    0 NMatD0=    1 NMtDS0=    0 NMtDT0=    0
 Petite list used in FoFCou.
 Keep R1 ints in memory in symmetry-blocked form, NReq=26123501.
 Requested convergence on RMS density matrix=1.00D-08 within 128 cycles.
 Requested convergence on MAX density matrix=1.00D-06.
 Requested convergence on             energy=1.00D-06.
 No special actions if energy rises.
 Integral accuracy reduced to 1.0D-05 until final iterations.
 Initial convergence to 1.0D-05 achieved.  Increase integral accuracy.
 SCF Done:  E(RB3LYP) =  -230.916293242     A.U. after   11 cycles
            NFock= 11  Conv=0.31D-08     -V/T= 2.0100
 Calling FoFJK, ICntrl=      2127 FMM=F ISym2X=1 I1Cent= 0 IOpClX= 0 NMat=1 NMatS=1 NMatT=0.
 ***** Axes restored to original set *****
 -------------------------------------------------------------------
 Center     Atomic                   Forces (Hartrees/Bohr)
 Number     Number              X              Y              Z
 -------------------------------------------------------------------
      1        6           0.000694564    0.000000000    0.001055139
      2        6           0.001128644    0.000000000   -0.000357526
      3        6          -0.001014915   -0.000000000   -0.000314419
      4        6          -0.000694564    0.000000000    0.001055139
      5        6           0.001014915   -0.000000000   -0.000314419
      6        6          -0.001128644    0.000000000   -0.000357526
      7        1           0.000037318    0.000000000   -0.000289494
      8        1          -0.000223122   -0.000000000   -0.000093700
      9        1           0.000223122   -0.000000000   -0.000093700
     10        1          -0.000037318    0.000000000   -0.000289494
 -------------------------------------------------------------------
 Cartesian Forces:  Max     0.001128644 RMS     0.000533546

 GradGradGradGradGradGradGradGradGradGradGradGradGradGradGradGradGradGrad
 Berny optimization.
 Using GEDIIS/GDIIS optimizer.
 FormGI is forming the generalized inverse of G from B-inverse, IUseBI=4.
 Internal  Forces:  Max     0.001497262 RMS     0.000428799
 Search for a local minimum.
 Step number   2 out of a maximum of   51
 All quantities printed in internal units (Hartrees-Bohrs-Radians)
 Mixed Optimization -- En-DIIS/RFO-DIIS
 Update second derivatives using D2CorX and points    1    2
 DE= -7.35D-04 DEPred=-8.05D-04 R= 9.13D-01
 TightC=F SS=  1.41D+00  RLast= 5.37D-02 DXNew= 5.0454D-01 1.6114D-01
 Trust test= 9.13D-01 RLast= 5.37D-02 DXMaxT set to 3.00D-01
 ITU=  1  0
 Use linear search instead of GDIIS.
     Eigenvalues ---    0.02076   0.02082   0.02088   0.02184   0.02194
     Eigenvalues ---    0.02217   0.03194   0.16000   0.16000   0.16000
     Eigenvalues ---    0.16009   0.22000   0.22338   0.24443   0.35548
     Eigenvalues ---    0.35618   0.35922   0.35994   0.42867   0.43692
     Eigenvalues ---    0.45221   0.48406   0.53028   0.83489
 RFO step:  Lambda=-6.81428537D-06 EMin= 2.07603800D-02
 Quartic linear search produced a step of -0.07001.
 Iteration  1 RMS(Cart)=  0.00109190 RMS(Int)=  0.00000023
 Iteration  2 RMS(Cart)=  0.00000018 RMS(Int)=  0.00000017
 ClnCor:  largest displacement from symmetrization is 3.27D-13 for atom     9.
 Variable       Old X    -DE/DX   Delta X   Delta X   Delta X     New X
                                 (Linear)    (Quad)   (Total)
    R1        2.61969  -0.00139  -0.00119  -0.00138  -0.00257   2.61712
    R2        2.36392  -0.00021  -0.00190   0.00176  -0.00014   2.36378
    R3        2.67003  -0.00072  -0.00151   0.00006  -0.00145   2.66858
    R4        2.66229  -0.00150  -0.00119  -0.00183  -0.00302   2.65927
    R5        2.05550  -0.00027  -0.00053  -0.00017  -0.00070   2.05480
    R6        2.67003  -0.00072  -0.00151   0.00006  -0.00145   2.66858
    R7        2.05006  -0.00022  -0.00056  -0.00001  -0.00057   2.04949
    R8        2.61969  -0.00139  -0.00119  -0.00138  -0.00257   2.61712
    R9        2.05006  -0.00022  -0.00056  -0.00001  -0.00057   2.04949
   R10        2.05550  -0.00027  -0.00053  -0.00017  -0.00070   2.05480
    A1        2.21937  -0.00007   0.00025  -0.00048  -0.00024   2.21914
    A2        2.13742   0.00002   0.00011  -0.00003   0.00008   2.13750
    A3        2.07213  -0.00012  -0.00012  -0.00056  -0.00068   2.07145
    A4        2.07363   0.00010   0.00001   0.00059   0.00060   2.07424
    A5        1.92639   0.00004  -0.00036   0.00052   0.00016   1.92655
    A6        2.21918  -0.00012   0.00014  -0.00078  -0.00064   2.21854
    A7        2.13762   0.00008   0.00021   0.00027   0.00048   2.13810
    A8        2.21937  -0.00007   0.00025  -0.00048  -0.00024   2.21914
    A9        1.92639   0.00004  -0.00036   0.00052   0.00016   1.92655
   A10        2.13762   0.00008   0.00021   0.00027   0.00048   2.13810
   A11        2.21918  -0.00012   0.00014  -0.00078  -0.00064   2.21854
   A12        2.13742   0.00002   0.00011  -0.00003   0.00008   2.13750
   A13        2.07363   0.00010   0.00001   0.00059   0.00060   2.07424
   A14        2.07213  -0.00012  -0.00012  -0.00056  -0.00068   2.07145
    D1        0.00000  -0.00000   0.00000  -0.00000   0.00000   0.00000
    D2        3.14159  -0.00000   0.00000  -0.00000   0.00000   3.14159
    D3       -0.00000   0.00000   0.00000   0.00000   0.00000   0.00000
    D4        0.00000  -0.00000   0.00000  -0.00000   0.00000   0.00000
    D5        3.14159  -0.00000   0.00000  -0.00000   0.00000   3.14159
    D6        3.14159  -0.00000   0.00000  -0.00000   0.00000   3.14159
    D7       -0.00000  -0.00000   0.00000  -0.00000   0.00000   0.00000
    D8       -0.00000   0.00000   0.00000   0.00000   0.00000   0.00000
    D9        3.14159   0.00000   0.00000   0.00000   0.00000   3.14159
   D10        3.14159  -0.00000   0.00000  -0.00000   0.00000   3.14159
   D11       -0.00000  -0.00000   0.00000  -0.00000   0.00000   0.00000
   D12       -0.00000   0.00000   0.00000   0.00000   0.00000   0.00000
   D13        3.14159   0.00000   0.00000   0.00000   0.00000   3.14159
   D14        3.14159   0.00000   0.00000   0.00000   0.00000   3.14159
   D15        0.00000  -0.00000   0.00000   0.00000   0.00000   0.00000
   D16       -0.00000   0.00000   0.00000   0.00000   0.00000   0.00000
   D17        3.14159   0.00000   0.00000   0.00000   0.00000   3.14159
         Item               Value     Threshold  Converged?
 Maximum Force            0.001497     0.000450     NO 
 RMS     Force            0.000429     0.000300     NO 
 Maximum Displacement     0.002683     0.001800     NO 
 RMS     Displacement     0.001092     0.001200     YES
 Predicted change in Energy=-7.346349D-06
 GradGradGradGradGradGradGradGradGradGradGradGradGradGradGradGradGradGrad

                          Input orientation:                          
 ---------------------------------------------------------------------
 Center     Atomic      Atomic             Coordinates (Angstroms)
 Number     Number       Type             X           Y           Z
 ---------------------------------------------------------------------
      1          6           0        0.625429   -0.000000   -1.550021
      2          6           0       -0.703612    0.000000    0.745279
      3          6           0        1.461732   -0.000000   -0.446117
      4          6           0       -0.625429    0.000000   -1.550021
      5          6           0       -1.461732    0.000000   -0.446117
      6          6           0        0.703612   -0.000000    0.745279
      7          1           0       -1.228196    0.000000    1.697722
      8          1           0        2.546273   -0.000000   -0.446763
      9          1           0       -2.546273    0.000000   -0.446763
     10          1           0        1.228196   -0.000000    1.697722
 ---------------------------------------------------------------------
                    Distance matrix (angstroms):
                    1          2          3          4          5
     1  C    0.000000
     2  C    2.652311   0.000000
     3  C    1.384921   2.471465   0.000000
     4  C    1.250858   2.296632   2.361111   0.000000
     5  C    2.361111   1.412152   2.923463   1.384921   0.000000
     6  C    2.296632   1.407224   1.412152   2.652311   2.471465
     7  H    3.739487   1.087353   3.439733   3.303205   2.156522
     8  H    2.215134   3.461606   1.084542   3.358105   4.008005
     9  H    3.358105   2.194622   4.008005   2.215134   1.084542
    10  H    3.303205   2.153841   2.156522   3.739487   3.439733
                    6          7          8          9         10
     6  C    0.000000
     7  H    2.153841   0.000000
     8  H    2.194622   4.341133   0.000000
     9  H    3.461606   2.517169   5.092546   0.000000
    10  H    1.087353   2.456393   2.517169   4.341133   0.000000
 Stoichiometry    C6H4
 Framework group  C2V[SGV(C6H4)]
 Deg. of freedom     9
 Full point group                 C2V     NOp   4
 Largest Abelian subgroup         C2V     NOp   4
 Largest concise Abelian subgroup C2      NOp   2
                         Standard orientation:                         
 ---------------------------------------------------------------------
 Center     Atomic      Atomic             Coordinates (Angstroms)
 Number     Number       Type             X           Y           Z
 ---------------------------------------------------------------------
      1          6           0       -0.000000    0.625429   -1.237311
      2          6           0        0.000000   -0.703612    1.057989
      3          6           0       -0.000000    1.461732   -0.133408
      4          6           0       -0.000000   -0.625429   -1.237311
      5          6           0       -0.000000   -1.461732   -0.133408
      6          6           0        0.000000    0.703612    1.057989
      7          1           0        0.000000   -1.228196    2.010432
      8          1           0       -0.000000    2.546273   -0.134053
      9          1           0       -0.000000   -2.546273   -0.134053
     10          1           0        0.000000    1.228196    2.010432
 ---------------------------------------------------------------------
 Rotational constants (GHZ):           7.0157728           5.7002953           3.1449955
 Standard basis: 6-31G(d,p) (6D, 7F)
 There are    41 symmetry adapted cartesian basis functions of A1  symmetry.
 There are    14 symmetry adapted cartesian basis functions of A2  symmetry.
 There are    14 symmetry adapted cartesian basis functions of B1  symmetry.
 There are    41 symmetry adapted cartesian basis functions of B2  symmetry.
 There are    41 symmetry adapted basis functions of A1  symmetry.
 There are    14 symmetry adapted basis functions of A2  symmetry.
 There are    14 symmetry adapted basis functions of B1  symmetry.
 There are    41 symmetry adapted basis functions of B2  symmetry.
   110 basis functions,   196 primitive gaussians,   110 cartesian basis functions
    20 alpha electrons       20 beta electrons
       nuclear repulsion energy       187.3918344194 Hartrees.
 NAtoms=   10 NActive=   10 NUniq=    5 SFac= 4.00D+00 NAtFMM=   60 NAOKFM=F Big=F
 Integral buffers will be    131072 words long.
 Raffenetti 2 integral format.
 Two-electron integral symmetry is turned on.
 One-electron integrals computed using PRISM.
 NBasis=   110 RedAO= T EigKep=  7.01D-04  NBF=    41    14    14    41
 NBsUse=   110 1.00D-06 EigRej= -1.00D+00 NBFU=    41    14    14    41
 Initial guess from the checkpoint file:  "benzyne-1.chk"
 B after Tr=     0.000000   -0.000000    0.000000
         Rot=    1.000000    0.000000    0.000000   -0.000000 Ang=   0.00 deg.
 Initial guess orbital symmetries:
       Occupied  (B2) (A1) (A1) (B2) (A1) (B2) (A1) (B2) (A1) (A1)
                 (B2) (A1) (B2) (A1) (B2) (A1) (B1) (A2) (A1) (B1)
       Virtual   (B2) (B1) (A2) (A1) (B2) (A1) (A2) (B2) (B2) (A1)
                 (A1) (B2) (A1) (B2) (A1) (B1) (A1) (B2) (A2) (B1)
                 (A1) (A1) (B2) (B1) (A2) (B2) (B2) (A2) (A1) (B2)
                 (A1) (B2) (A1) (A1) (B2) (B2) (A1) (B2) (B2) (B1)
                 (B1) (B2) (A1) (A2) (B1) (A2) (B1) (A1) (B2) (A1)
                 (A1) (B2) (A1) (A2) (A1) (B2) (B1) (B2) (A1) (A2)
                 (B1) (B2) (A1) (A2) (B1) (A1) (B2) (A1) (A2) (B2)
                 (B2) (B1) (A2) (A1) (A2) (B2) (A1) (B2) (B2) (A1)
                 (B2) (B2) (A1) (B2) (A1) (A1) (B2) (B2) (A1) (B2)
 Keep R1 ints in memory in symmetry-blocked form, NReq=26123501.
 Requested convergence on RMS density matrix=1.00D-08 within 128 cycles.
 Requested convergence on MAX density matrix=1.00D-06.
 Requested convergence on             energy=1.00D-06.
 No special actions if energy rises.
 SCF Done:  E(RB3LYP) =  -230.916301466     A.U. after    8 cycles
            NFock=  8  Conv=0.61D-08     -V/T= 2.0099
 Calling FoFJK, ICntrl=      2127 FMM=F ISym2X=1 I1Cent= 0 IOpClX= 0 NMat=1 NMatS=1 NMatT=0.
 ***** Axes restored to original set *****
 -------------------------------------------------------------------
 Center     Atomic                   Forces (Hartrees/Bohr)
 Number     Number              X              Y              Z
 -------------------------------------------------------------------
      1        6           0.000286061    0.000000000    0.000139217
      2        6           0.000394510    0.000000000    0.000184713
      3        6          -0.000084543   -0.000000000   -0.000300012
      4        6          -0.000286061    0.000000000    0.000139217
      5        6           0.000084543   -0.000000000   -0.000300012
      6        6          -0.000394510    0.000000000    0.000184713
      7        1          -0.000042855    0.000000000   -0.000025002
      8        1           0.000015611   -0.000000000    0.000001084
      9        1          -0.000015611   -0.000000000    0.000001084
     10        1           0.000042855    0.000000000   -0.000025002
 -------------------------------------------------------------------
 Cartesian Forces:  Max     0.000394510 RMS     0.000161417

 GradGradGradGradGradGradGradGradGradGradGradGradGradGradGradGradGradGrad
 Berny optimization.
 Using GEDIIS/GDIIS optimizer.
 FormGI is forming the generalized inverse of G from B-inverse, IUseBI=4.
 Internal  Forces:  Max     0.000273432 RMS     0.000078993
 Search for a local minimum.
 Step number   3 out of a maximum of   51
 All quantities printed in internal units (Hartrees-Bohrs-Radians)
 Mixed Optimization -- En-DIIS/RFO-DIIS
 Swapping is turned off.
 Update second derivatives using D2CorX and points    1    2    3
 DE= -8.22D-06 DEPred=-7.35D-06 R= 1.12D+00
 TightC=F SS=  1.41D+00  RLast= 5.59D-03 DXNew= 5.0454D-01 1.6778D-02
 Trust test= 1.12D+00 RLast= 5.59D-03 DXMaxT set to 3.00D-01
 ITU=  1  1  0
     Eigenvalues ---    0.02076   0.02082   0.02088   0.02184   0.02193
     Eigenvalues ---    0.02217   0.03194   0.15626   0.16000   0.16000
     Eigenvalues ---    0.16059   0.22000   0.22192   0.24443   0.35548
     Eigenvalues ---    0.35578   0.35922   0.36068   0.39757   0.42863
     Eigenvalues ---    0.44395   0.48405   0.52876   0.83955
 En-DIIS/RFO-DIIS/Sim-DIIS IScMMF=       -3 using points:     3    2
 RFO step:  Lambda=-7.12527190D-07.
 DidBck=F Rises=F RFO-DIIS coefs:    1.15745   -0.15745
 Iteration  1 RMS(Cart)=  0.00020831 RMS(Int)=  0.00000005
 Iteration  2 RMS(Cart)=  0.00000004 RMS(Int)=  0.00000001
 ClnCor:  largest displacement from symmetrization is 3.50D-13 for atom     4.
 Variable       Old X    -DE/DX   Delta X   Delta X   Delta X     New X
                                 (Linear)    (Quad)   (Total)
    R1        2.61712  -0.00020  -0.00040  -0.00012  -0.00053   2.61660
    R2        2.36378   0.00014  -0.00002   0.00023   0.00020   2.36398
    R3        2.66858   0.00018  -0.00023   0.00063   0.00040   2.66898
    R4        2.65927  -0.00027  -0.00048  -0.00029  -0.00076   2.65851
    R5        2.05480  -0.00000  -0.00011   0.00009  -0.00002   2.05478
    R6        2.66858   0.00018  -0.00023   0.00063   0.00040   2.66898
    R7        2.04949   0.00002  -0.00009   0.00013   0.00004   2.04952
    R8        2.61712  -0.00020  -0.00040  -0.00012  -0.00053   2.61660
    R9        2.04949   0.00002  -0.00009   0.00013   0.00004   2.04952
   R10        2.05480  -0.00000  -0.00011   0.00009  -0.00002   2.05478
    A1        2.21914  -0.00002  -0.00004  -0.00007  -0.00011   2.21903
    A2        2.13750  -0.00002   0.00001  -0.00014  -0.00012   2.13738
    A3        2.07145  -0.00004  -0.00011  -0.00021  -0.00032   2.07113
    A4        2.07424   0.00006   0.00009   0.00035   0.00044   2.07468
    A5        1.92655   0.00004   0.00002   0.00021   0.00023   1.92678
    A6        2.21854  -0.00002  -0.00010  -0.00003  -0.00013   2.21841
    A7        2.13810  -0.00002   0.00008  -0.00018  -0.00010   2.13799
    A8        2.21914  -0.00002  -0.00004  -0.00007  -0.00011   2.21903
    A9        1.92655   0.00004   0.00002   0.00021   0.00023   1.92678
   A10        2.13810  -0.00002   0.00008  -0.00018  -0.00010   2.13799
   A11        2.21854  -0.00002  -0.00010  -0.00003  -0.00013   2.21841
   A12        2.13750  -0.00002   0.00001  -0.00014  -0.00012   2.13738
   A13        2.07424   0.00006   0.00009   0.00035   0.00044   2.07468
   A14        2.07145  -0.00004  -0.00011  -0.00021  -0.00032   2.07113
    D1        0.00000  -0.00000   0.00000  -0.00000   0.00000   0.00000
    D2        3.14159  -0.00000  -0.00000  -0.00000   0.00000   3.14159
    D3        0.00000   0.00000   0.00000   0.00000   0.00000   0.00000
    D4        0.00000  -0.00000   0.00000  -0.00000   0.00000   0.00000
    D5        3.14159  -0.00000  -0.00000  -0.00000   0.00000   3.14159
    D6        3.14159  -0.00000  -0.00000  -0.00000   0.00000   3.14159
    D7       -0.00000  -0.00000   0.00000  -0.00000   0.00000   0.00000
    D8       -0.00000   0.00000   0.00000   0.00000   0.00000   0.00000
    D9        3.14159   0.00000  -0.00000   0.00000   0.00000   3.14159
   D10        3.14159  -0.00000  -0.00000  -0.00000   0.00000   3.14159
   D11       -0.00000  -0.00000   0.00000  -0.00000   0.00000   0.00000
   D12       -0.00000   0.00000   0.00000   0.00000   0.00000   0.00000
   D13        3.14159   0.00000  -0.00000   0.00000   0.00000   3.14159
   D14        3.14159   0.00000  -0.00000   0.00000   0.00000   3.14159
   D15        0.00000  -0.00000   0.00000   0.00000   0.00000   0.00000
   D16       -0.00000   0.00000   0.00000   0.00000   0.00000   0.00000
   D17        3.14159   0.00000  -0.00000   0.00000   0.00000   3.14159
         Item               Value     Threshold  Converged?
 Maximum Force            0.000273     0.000450     YES
 RMS     Force            0.000079     0.000300     YES
 Maximum Displacement     0.000442     0.001800     YES
 RMS     Displacement     0.000208     0.001200     YES
 Predicted change in Energy=-3.562632D-07
 Optimization completed.
    -- Stationary point found.
                           ----------------------------
                           !   Optimized Parameters   !
                           ! (Angstroms and Degrees)  !
 --------------------------                            --------------------------
 ! Name  Definition              Value          Derivative Info.                !
 --------------------------------------------------------------------------------
 ! R1    R(1,3)                  1.3849         -DE/DX =   -0.0002              !
 ! R2    R(1,4)                  1.2509         -DE/DX =    0.0001              !
 ! R3    R(2,5)                  1.4122         -DE/DX =    0.0002              !
 ! R4    R(2,6)                  1.4072         -DE/DX =   -0.0003              !
 ! R5    R(2,7)                  1.0874         -DE/DX =    0.0                 !
 ! R6    R(3,6)                  1.4122         -DE/DX =    0.0002              !
 ! R7    R(3,8)                  1.0845         -DE/DX =    0.0                 !
 ! R8    R(4,5)                  1.3849         -DE/DX =   -0.0002              !
 ! R9    R(5,9)                  1.0845         -DE/DX =    0.0                 !
 ! R10   R(6,10)                 1.0874         -DE/DX =    0.0                 !
 ! A1    A(3,1,4)              127.1471         -DE/DX =    0.0                 !
 ! A2    A(5,2,6)              122.4698         -DE/DX =    0.0                 !
 ! A3    A(5,2,7)              118.6852         -DE/DX =    0.0                 !
 ! A4    A(6,2,7)              118.845          -DE/DX =    0.0001              !
 ! A5    A(1,3,6)              110.3832         -DE/DX =    0.0                 !
 ! A6    A(1,3,8)              127.113          -DE/DX =    0.0                 !
 ! A7    A(6,3,8)              122.5039         -DE/DX =    0.0                 !
 ! A8    A(1,4,5)              127.1471         -DE/DX =    0.0                 !
 ! A9    A(2,5,4)              110.3832         -DE/DX =    0.0                 !
 ! A10   A(2,5,9)              122.5039         -DE/DX =    0.0                 !
 ! A11   A(4,5,9)              127.113          -DE/DX =    0.0                 !
 ! A12   A(2,6,3)              122.4698         -DE/DX =    0.0                 !
 ! A13   A(2,6,10)             118.845          -DE/DX =    0.0001              !
 ! A14   A(3,6,10)             118.6852         -DE/DX =    0.0                 !
 ! D1    D(4,1,3,6)              0.0            -DE/DX =    0.0                 !
 ! D2    D(4,1,3,8)            180.0            -DE/DX =    0.0                 !
 ! D3    D(3,1,4,5)              0.0            -DE/DX =    0.0                 !
 ! D4    D(6,2,5,4)              0.0            -DE/DX =    0.0                 !
 ! D5    D(6,2,5,9)            180.0            -DE/DX =    0.0                 !
 ! D6    D(7,2,5,4)            180.0            -DE/DX =    0.0                 !
 ! D7    D(7,2,5,9)              0.0            -DE/DX =    0.0                 !
 ! D8    D(5,2,6,3)              0.0            -DE/DX =    0.0                 !
 ! D9    D(5,2,6,10)           180.0            -DE/DX =    0.0                 !
 ! D10   D(7,2,6,3)            180.0            -DE/DX =    0.0                 !
 ! D11   D(7,2,6,10)             0.0            -DE/DX =    0.0                 !
 ! D12   D(1,3,6,2)              0.0            -DE/DX =    0.0                 !
 ! D13   D(1,3,6,10)           180.0            -DE/DX =    0.0                 !
 ! D14   D(8,3,6,2)            180.0            -DE/DX =    0.0                 !
 ! D15   D(8,3,6,10)             0.0            -DE/DX =    0.0                 !
 ! D16   D(1,4,5,2)              0.0            -DE/DX =    0.0                 !
 ! D17   D(1,4,5,9)            180.0            -DE/DX =    0.0                 !
 --------------------------------------------------------------------------------
 GradGradGradGradGradGradGradGradGradGradGradGradGradGradGradGradGradGrad

                          Input orientation:                          
 ---------------------------------------------------------------------
 Center     Atomic      Atomic             Coordinates (Angstroms)
 Number     Number       Type             X           Y           Z
 ---------------------------------------------------------------------
      1          6           0        0.625429   -0.000000   -1.550021
      2          6           0       -0.703612    0.000000    0.745279
      3          6           0        1.461732   -0.000000   -0.446117
      4          6           0       -0.625429    0.000000   -1.550021
      5          6           0       -1.461732    0.000000   -0.446117
      6          6           0        0.703612   -0.000000    0.745279
      7          1           0       -1.228196    0.000000    1.697722
      8          1           0        2.546273   -0.000000   -0.446763
      9          1           0       -2.546273    0.000000   -0.446763
     10          1           0        1.228196   -0.000000    1.697722
 ---------------------------------------------------------------------
                    Distance matrix (angstroms):
                    1          2          3          4          5
     1  C    0.000000
     2  C    2.652311   0.000000
     3  C    1.384921   2.471465   0.000000
     4  C    1.250858   2.296632   2.361111   0.000000
     5  C    2.361111   1.412152   2.923463   1.384921   0.000000
     6  C    2.296632   1.407224   1.412152   2.652311   2.471465
     7  H    3.739487   1.087353   3.439733   3.303205   2.156522
     8  H    2.215134   3.461606   1.084542   3.358105   4.008005
     9  H    3.358105   2.194622   4.008005   2.215134   1.084542
    10  H    3.303205   2.153841   2.156522   3.739487   3.439733
                    6          7          8          9         10
     6  C    0.000000
     7  H    2.153841   0.000000
     8  H    2.194622   4.341133   0.000000
     9  H    3.461606   2.517169   5.092546   0.000000
    10  H    1.087353   2.456393   2.517169   4.341133   0.000000
 Stoichiometry    C6H4
 Framework group  C2V[SGV(C6H4)]
 Deg. of freedom     9
 Full point group                 C2V     NOp   4
 Largest Abelian subgroup         C2V     NOp   4
 Largest concise Abelian subgroup C2      NOp   2
                         Standard orientation:                         
 ---------------------------------------------------------------------
 Center     Atomic      Atomic             Coordinates (Angstroms)
 Number     Number       Type             X           Y           Z
 ---------------------------------------------------------------------
      1          6           0        0.000000    0.625429   -1.237311
      2          6           0       -0.000000   -0.703612    1.057989
      3          6           0        0.000000    1.461732   -0.133408
      4          6           0       -0.000000   -0.625429   -1.237311
      5          6           0       -0.000000   -1.461732   -0.133408
      6          6           0        0.000000    0.703612    1.057989
      7          1           0       -0.000000   -1.228196    2.010432
      8          1           0        0.000000    2.546273   -0.134053
      9          1           0       -0.000000   -2.546273   -0.134053
     10          1           0        0.000000    1.228196    2.010432
 ---------------------------------------------------------------------
 Rotational constants (GHZ):           7.0157728           5.7002953           3.1449955

 **********************************************************************

            Population analysis using the SCF density.

 **********************************************************************

 Orbital symmetries:
       Occupied  (B2) (A1) (A1) (B2) (A1) (B2) (A1) (B2) (A1) (A1)
                 (B2) (A1) (B2) (A1) (B2) (A1) (B1) (A2) (A1) (B1)
       Virtual   (B2) (B1) (A2) (A1) (B2) (A1) (A2) (B2) (B2) (A1)
                 (A1) (B2) (A1) (B2) (A1) (B1) (A1) (B2) (A2) (B1)
                 (A1) (A1) (B2) (B1) (A2) (B2) (B2) (A2) (A1) (B2)
                 (A1) (B2) (A1) (A1) (B2) (B2) (A1) (B2) (B2) (B1)
                 (B1) (B2) (A1) (A2) (B1) (A2) (B1) (A1) (B2) (A1)
                 (A1) (B2) (A1) (A2) (A1) (B2) (B1) (B2) (A1) (A2)
                 (B1) (B2) (A1) (A2) (B1) (A1) (B2) (A1) (A2) (B2)
                 (B2) (B1) (A2) (A1) (A2) (B2) (A1) (B2) (B2) (A1)
                 (B2) (B2) (A1) (B2) (A1) (A1) (B2) (B2) (A1) (B2)
 The electronic state is 1-A1.
 Alpha  occ. eigenvalues --  -10.22094 -10.22094 -10.20416 -10.20365 -10.19756
 Alpha  occ. eigenvalues --  -10.19587  -0.86654  -0.75547  -0.73985  -0.61689
 Alpha  occ. eigenvalues --   -0.57908  -0.50607  -0.46376  -0.45239  -0.39277
 Alpha  occ. eigenvalues --   -0.38562  -0.37883  -0.26060  -0.25877  -0.25874
 Alpha virt. eigenvalues --   -0.07014  -0.01910   0.01568   0.10460   0.13909
 Alpha virt. eigenvalues --    0.16600   0.17486   0.17522   0.27448   0.28502
 Alpha virt. eigenvalues --    0.32637   0.36144   0.48467   0.49051   0.49785
 Alpha virt. eigenvalues --    0.51474   0.55073   0.58595   0.58847   0.58942
 Alpha virt. eigenvalues --    0.59447   0.61862   0.63106   0.65262   0.66931
 Alpha virt. eigenvalues --    0.67465   0.69331   0.75251   0.81127   0.82004
 Alpha virt. eigenvalues --    0.82909   0.84135   0.88514   0.92857   0.93127
 Alpha virt. eigenvalues --    1.00997   1.09111   1.13362   1.15804   1.25635
 Alpha virt. eigenvalues --    1.29916   1.31310   1.32804   1.38836   1.39908
 Alpha virt. eigenvalues --    1.50775   1.53919   1.59746   1.72726   1.75120
 Alpha virt. eigenvalues --    1.80097   1.86164   1.89123   1.97080   1.97864
 Alpha virt. eigenvalues --    1.98259   1.98821   2.12632   2.13675   2.18924
 Alpha virt. eigenvalues --    2.23778   2.35325   2.35705   2.36351   2.37734
 Alpha virt. eigenvalues --    2.44028   2.45529   2.46223   2.48400   2.50773
 Alpha virt. eigenvalues --    2.56827   2.57332   2.68510   2.72498   2.74335
 Alpha virt. eigenvalues --    2.82142   2.96472   2.98010   3.17093   3.22847
 Alpha virt. eigenvalues --    3.26507   3.35659   3.46223   3.79689   4.10919
 Alpha virt. eigenvalues --    4.13475   4.17187   4.39739   4.41692   4.75978
          Condensed to atoms (all electrons):
               1          2          3          4          5          6
     1  C    4.907024  -0.062665   0.549192   0.764082  -0.059166  -0.052760
     2  C   -0.062665   4.856547  -0.034333  -0.052760   0.548392   0.552267
     3  C    0.549192  -0.034333   4.787241  -0.059166  -0.024166   0.548392
     4  C    0.764082  -0.052760  -0.059166   4.907024   0.549192  -0.062665
     5  C   -0.059166   0.548392  -0.024166   0.549192   4.787241  -0.034333
     6  C   -0.052760   0.552267   0.548392  -0.062665  -0.034333   4.856547
     7  H    0.002343   0.360393   0.004347   0.006151  -0.042728  -0.036524
     8  H   -0.040336   0.003954   0.364517   0.006415   0.000073  -0.049281
     9  H    0.006415  -0.049281   0.000073  -0.040336   0.364517   0.003954
    10  H    0.006151  -0.036524  -0.042728   0.002343   0.004347   0.360393
               7          8          9         10
     1  C    0.002343  -0.040336   0.006415   0.006151
     2  C    0.360393   0.003954  -0.049281  -0.036524
     3  C    0.004347   0.364517   0.000073  -0.042728
     4  C    0.006151   0.006415  -0.040336   0.002343
     5  C   -0.042728   0.000073   0.364517   0.004347
     6  C   -0.036524  -0.049281   0.003954   0.360393
     7  H    0.615387  -0.000098  -0.003426  -0.003268
     8  H   -0.000098   0.615948   0.000018  -0.003426
     9  H   -0.003426   0.000018   0.615948  -0.000098
    10  H   -0.003268  -0.003426  -0.000098   0.615387
 Mulliken charges:
               1
     1  C   -0.020279
     2  C   -0.085990
     3  C   -0.093370
     4  C   -0.020279
     5  C   -0.093370
     6  C   -0.085990
     7  H    0.097422
     8  H    0.102216
     9  H    0.102216
    10  H    0.097422
 Sum of Mulliken charges =   0.00000
 Mulliken charges with hydrogens summed into heavy atoms:
               1
     1  C   -0.020279
     2  C    0.011432
     3  C    0.008847
     4  C   -0.020279
     5  C    0.008847
     6  C    0.011432
 Electronic spatial extent (au):  <R**2>=            403.7827
 Charge=              0.0000 electrons
 Dipole moment (field-independent basis, Debye):
    X=             -0.0000    Y=             -0.0000    Z=              1.4506  Tot=              1.4506
 Quadrupole moment (field-independent basis, Debye-Ang):
   XX=            -36.6626   YY=            -29.0372   ZZ=            -33.6087
   XY=              0.0000   XZ=              0.0000   YZ=             -0.0000
 Traceless Quadrupole moment (field-independent basis, Debye-Ang):
   XX=             -3.5598   YY=              4.0656   ZZ=             -0.5058
   XY=              0.0000   XZ=              0.0000   YZ=             -0.0000
 Octapole moment (field-independent basis, Debye-Ang**2):
  XXX=              0.0000  YYY=             -0.0000  ZZZ=             11.5968  XYY=              0.0000
  XXY=             -0.0000  XXZ=              0.3072  XZZ=              0.0000  YZZ=             -0.0000
  YYZ=              2.3744  XYZ=              0.0000
 Hexadecapole moment (field-independent basis, Debye-Ang**3):
 XXXX=            -37.8836 YYYY=           -252.3450 ZZZZ=           -234.8157 XXXY=             -0.0000
 XXXZ=             -0.0000 YYYX=             -0.0000 YYYZ=             -0.0000 ZZZX=             -0.0000
 ZZZY=              0.0000 XXYY=            -58.5406 XXZZ=            -48.9289 YYZZ=            -84.5510
 XXYZ=              0.0000 YYXZ=             -0.0000 ZZXY=             -0.0000
 N-N= 1.873918344194D+02 E-N=-9.091872973555D+02  KE= 2.286414094925D+02
 Symmetry A1   KE= 1.153245837907D+02
 Symmetry A2   KE= 2.255078692438D+00
 Symmetry B1   KE= 4.234460777361D+00
 Symmetry B2   KE= 1.068272862319D+02
 ******************************Gaussian NBO Version 3.1******************************
             N A T U R A L   A T O M I C   O R B I T A L   A N D
          N A T U R A L   B O N D   O R B I T A L   A N A L Y S I S
 ******************************Gaussian NBO Version 3.1******************************

       /RESON  / : Allow strongly delocalized NBO set
       /BNDIDX / : Print bond indices based on the NAO density matrix

 Analyzing the SCF density

 Job title: M0001                                                           

 Storage needed:     36824 in NPA,     48845 in NBO (2147483068 available)
 GSVD:  LWork=        7108 too small for GESVD, short by        2444 words or        2444 for optimal perf.


 NATURAL POPULATIONS:  Natural atomic orbital occupancies 
                                                          
   NAO  Atom  No  lang   Type(AO)    Occupancy      Energy
 ----------------------------------------------------------
     1    C    1  S      Cor( 1S)     1.99797     -10.04526
     2    C    1  S      Val( 2S)     0.95636      -0.13569
     3    C    1  S      Ryd( 3S)     0.00220       1.20020
     4    C    1  S      Ryd( 4S)     0.00002       4.01046
     5    C    1  px     Val( 2p)     0.96095      -0.07816
     6    C    1  px     Ryd( 3p)     0.00041       0.63354
     7    C    1  py     Val( 2p)     1.10869      -0.01546
     8    C    1  py     Ryd( 3p)     0.00394       0.74875
     9    C    1  pz     Val( 2p)     0.94106      -0.05322
    10    C    1  pz     Ryd( 3p)     0.00493       0.64743
    11    C    1  dxy    Ryd( 3d)     0.00070       2.02826
    12    C    1  dxz    Ryd( 3d)     0.00054       1.84707
    13    C    1  dyz    Ryd( 3d)     0.00103       2.40069
    14    C    1  dx2y2  Ryd( 3d)     0.00041       2.49067
    15    C    1  dz2    Ryd( 3d)     0.00047       2.22370

    16    C    2  S      Cor( 1S)     1.99912     -10.06095
    17    C    2  S      Val( 2S)     0.97727      -0.19009
    18    C    2  S      Ryd( 3S)     0.00089       1.03480
    19    C    2  S      Ryd( 4S)     0.00005       4.18315
    20    C    2  px     Val( 2p)     1.01013      -0.11109
    21    C    2  px     Ryd( 3p)     0.00055       0.61765
    22    C    2  py     Val( 2p)     1.09339      -0.04946
    23    C    2  py     Ryd( 3p)     0.00396       0.78560
    24    C    2  pz     Val( 2p)     1.14687      -0.05926
    25    C    2  pz     Ryd( 3p)     0.00457       1.00405
    26    C    2  dxy    Ryd( 3d)     0.00045       1.92460
    27    C    2  dxz    Ryd( 3d)     0.00037       1.89187
    28    C    2  dyz    Ryd( 3d)     0.00070       2.52054
    29    C    2  dx2y2  Ryd( 3d)     0.00041       2.36016
    30    C    2  dz2    Ryd( 3d)     0.00066       2.41700

    31    C    3  S      Cor( 1S)     1.99897     -10.07833
    32    C    3  S      Val( 2S)     0.99302      -0.19616
    33    C    3  S      Ryd( 3S)     0.00094       1.06671
    34    C    3  S      Ryd( 4S)     0.00003       4.12982
    35    C    3  px     Val( 2p)     1.02396      -0.11841
    36    C    3  px     Ryd( 3p)     0.00072       0.60687
    37    C    3  py     Val( 2p)     1.21836      -0.07371
    38    C    3  py     Ryd( 3p)     0.00445       1.04650
    39    C    3  pz     Val( 2p)     1.02959      -0.05834
    40    C    3  pz     Ryd( 3p)     0.00572       0.63185
    41    C    3  dxy    Ryd( 3d)     0.00048       1.91699
    42    C    3  dxz    Ryd( 3d)     0.00049       1.91335
    43    C    3  dyz    Ryd( 3d)     0.00070       2.47167
    44    C    3  dx2y2  Ryd( 3d)     0.00066       2.45941
    45    C    3  dz2    Ryd( 3d)     0.00086       2.40907

    46    C    4  S      Cor( 1S)     1.99797     -10.04526
    47    C    4  S      Val( 2S)     0.95636      -0.13569
    48    C    4  S      Ryd( 3S)     0.00220       1.20020
    49    C    4  S      Ryd( 4S)     0.00002       4.01046
    50    C    4  px     Val( 2p)     0.96095      -0.07816
    51    C    4  px     Ryd( 3p)     0.00041       0.63354
    52    C    4  py     Val( 2p)     1.10869      -0.01546
    53    C    4  py     Ryd( 3p)     0.00394       0.74875
    54    C    4  pz     Val( 2p)     0.94106      -0.05322
    55    C    4  pz     Ryd( 3p)     0.00493       0.64743
    56    C    4  dxy    Ryd( 3d)     0.00070       2.02826
    57    C    4  dxz    Ryd( 3d)     0.00054       1.84707
    58    C    4  dyz    Ryd( 3d)     0.00103       2.40069
    59    C    4  dx2y2  Ryd( 3d)     0.00041       2.49067
    60    C    4  dz2    Ryd( 3d)     0.00047       2.22370

    61    C    5  S      Cor( 1S)     1.99897     -10.07833
    62    C    5  S      Val( 2S)     0.99302      -0.19616
    63    C    5  S      Ryd( 3S)     0.00094       1.06671
    64    C    5  S      Ryd( 4S)     0.00003       4.12982
    65    C    5  px     Val( 2p)     1.02396      -0.11841
    66    C    5  px     Ryd( 3p)     0.00072       0.60687
    67    C    5  py     Val( 2p)     1.21836      -0.07371
    68    C    5  py     Ryd( 3p)     0.00445       1.04650
    69    C    5  pz     Val( 2p)     1.02959      -0.05834
    70    C    5  pz     Ryd( 3p)     0.00572       0.63185
    71    C    5  dxy    Ryd( 3d)     0.00048       1.91699
    72    C    5  dxz    Ryd( 3d)     0.00049       1.91335
    73    C    5  dyz    Ryd( 3d)     0.00070       2.47167
    74    C    5  dx2y2  Ryd( 3d)     0.00066       2.45941
    75    C    5  dz2    Ryd( 3d)     0.00086       2.40907

    76    C    6  S      Cor( 1S)     1.99912     -10.06095
    77    C    6  S      Val( 2S)     0.97727      -0.19009
    78    C    6  S      Ryd( 3S)     0.00089       1.03480
    79    C    6  S      Ryd( 4S)     0.00005       4.18315
    80    C    6  px     Val( 2p)     1.01013      -0.11109
    81    C    6  px     Ryd( 3p)     0.00055       0.61765
    82    C    6  py     Val( 2p)     1.09339      -0.04946
    83    C    6  py     Ryd( 3p)     0.00396       0.78560
    84    C    6  pz     Val( 2p)     1.14687      -0.05926
    85    C    6  pz     Ryd( 3p)     0.00457       1.00405
    86    C    6  dxy    Ryd( 3d)     0.00045       1.92460
    87    C    6  dxz    Ryd( 3d)     0.00037       1.89187
    88    C    6  dyz    Ryd( 3d)     0.00070       2.52054
    89    C    6  dx2y2  Ryd( 3d)     0.00041       2.36016
    90    C    6  dz2    Ryd( 3d)     0.00066       2.41700

    91    H    7  S      Val( 1S)     0.74982       0.09007
    92    H    7  S      Ryd( 2S)     0.00077       0.56765
    93    H    7  px     Ryd( 2p)     0.00013       2.22239
    94    H    7  py     Ryd( 2p)     0.00015       2.63616
    95    H    7  pz     Ryd( 2p)     0.00033       2.89820

    96    H    8  S      Val( 1S)     0.74919       0.09308
    97    H    8  S      Ryd( 2S)     0.00097       0.55326
    98    H    8  px     Ryd( 2p)     0.00011       2.22653
    99    H    8  py     Ryd( 2p)     0.00045       3.01935
   100    H    8  pz     Ryd( 2p)     0.00004       2.49774

   101    H    9  S      Val( 1S)     0.74919       0.09308
   102    H    9  S      Ryd( 2S)     0.00097       0.55326
   103    H    9  px     Ryd( 2p)     0.00011       2.22653
   104    H    9  py     Ryd( 2p)     0.00045       3.01935
   105    H    9  pz     Ryd( 2p)     0.00004       2.49774

   106    H   10  S      Val( 1S)     0.74982       0.09007
   107    H   10  S      Ryd( 2S)     0.00077       0.56765
   108    H   10  px     Ryd( 2p)     0.00013       2.22239
   109    H   10  py     Ryd( 2p)     0.00015       2.63616
   110    H   10  pz     Ryd( 2p)     0.00033       2.89820

 WARNING:  1 low occupancy (<1.9990e) core orbital  found on  C    1
           1 low occupancy (<1.9990e) core orbital  found on  C    3
           1 low occupancy (<1.9990e) core orbital  found on  C    4
           1 low occupancy (<1.9990e) core orbital  found on  C    5


 Summary of Natural Population Analysis:                  
                                                          
                                       Natural Population 
                Natural  -----------------------------------------------
    Atom  No    Charge         Core      Valence    Rydberg      Total
 -----------------------------------------------------------------------
      C    1    0.02031      1.99797     3.96706    0.01466     5.97969
      C    2   -0.23940      1.99912     4.22767    0.01262     6.23940
      C    3   -0.27894      1.99897     4.26493    0.01504     6.27894
      C    4    0.02031      1.99797     3.96706    0.01466     5.97969
      C    5   -0.27894      1.99897     4.26493    0.01504     6.27894
      C    6   -0.23940      1.99912     4.22767    0.01262     6.23940
      H    7    0.24880      0.00000     0.74982    0.00139     0.75120
      H    8    0.24923      0.00000     0.74919    0.00158     0.75077
      H    9    0.24923      0.00000     0.74919    0.00158     0.75077
      H   10    0.24880      0.00000     0.74982    0.00139     0.75120
 =======================================================================
   * Total *    0.00000     11.99211    27.91734    0.09056    40.00000

                                 Natural Population      
 --------------------------------------------------------
   Core                      11.99211 ( 99.9342% of  12)
   Valence                   27.91734 ( 99.7048% of  28)
   Natural Minimal Basis     39.90944 ( 99.7736% of  40)
   Natural Rydberg Basis      0.09056 (  0.2264% of  40)
 --------------------------------------------------------

    Atom  No          Natural Electron Configuration
 ----------------------------------------------------------------------------
      C    1      [core]2S( 0.96)2p( 3.01)3p( 0.01)
      C    2      [core]2S( 0.98)2p( 3.25)3p( 0.01)
      C    3      [core]2S( 0.99)2p( 3.27)3p( 0.01)
      C    4      [core]2S( 0.96)2p( 3.01)3p( 0.01)
      C    5      [core]2S( 0.99)2p( 3.27)3p( 0.01)
      C    6      [core]2S( 0.98)2p( 3.25)3p( 0.01)
      H    7            1S( 0.75)
      H    8            1S( 0.75)
      H    9            1S( 0.75)
      H   10            1S( 0.75)


 Wiberg bond index matrix in the NAO basis:                                    

     Atom    1       2       3       4       5       6       7       8       9
     ---- ------  ------  ------  ------  ------  ------  ------  ------  ------
   1.  C  0.0000  0.1292  1.4032  2.3563  0.0301  0.0200  0.0107  0.0084  0.0145
   2.  C  0.1292  0.0000  0.0110  0.0200  1.4391  1.4338  0.9048  0.0073  0.0030
   3.  C  1.4032  0.0110  0.0000  0.0301  0.1455  1.4391  0.0069  0.9039  0.0002
   4.  C  2.3563  0.0200  0.0301  0.0000  1.4032  0.1292  0.0081  0.0145  0.0084
   5.  C  0.0301  1.4391  0.1455  1.4032  0.0000  0.0110  0.0033  0.0002  0.9039
   6.  C  0.0200  1.4338  1.4391  0.1292  0.0110  0.0000  0.0034  0.0030  0.0073
   7.  H  0.0107  0.9048  0.0069  0.0081  0.0033  0.0034  0.0000  0.0001  0.0013
   8.  H  0.0084  0.0073  0.9039  0.0145  0.0002  0.0030  0.0001  0.0000  0.0010
   9.  H  0.0145  0.0030  0.0002  0.0084  0.9039  0.0073  0.0013  0.0010  0.0000
  10.  H  0.0081  0.0034  0.0033  0.0107  0.0069  0.9048  0.0011  0.0013  0.0001

     Atom   10
     ---- ------
   1.  C  0.0081
   2.  C  0.0034
   3.  C  0.0033
   4.  C  0.0107
   5.  C  0.0069
   6.  C  0.9048
   7.  H  0.0011
   8.  H  0.0013
   9.  H  0.0001
  10.  H  0.0000


 Wiberg bond index, Totals by atom:                                            

     Atom    1
     ---- ------
   1.  C  3.9806
   2.  C  3.9516
   3.  C  3.9431
   4.  C  3.9806
   5.  C  3.9431
   6.  C  3.9516
   7.  H  0.9396
   8.  H  0.9396
   9.  H  0.9396
  10.  H  0.9396


 Atom-atom overlap-weighted NAO bond order:                                    

     Atom    1       2       3       4       5       6       7       8       9
     ---- ------  ------  ------  ------  ------  ------  ------  ------  ------
   1.  C  0.0000 -0.0665  1.1679  1.6019  0.0478  0.0223  0.0027  0.0064  0.0065
   2.  C -0.0665  0.0000  0.0091  0.0223  1.1354  1.1508  0.7693  0.0040  0.0065
   3.  C  1.1679  0.0091  0.0000  0.0478 -0.0231  1.1354  0.0044  0.7730 -0.0001
   4.  C  1.6019  0.0223  0.0478  0.0000  1.1679 -0.0665  0.0044  0.0065  0.0064
   5.  C  0.0478  1.1354 -0.0231  1.1679  0.0000  0.0091  0.0100 -0.0001  0.7730
   6.  C  0.0223  1.1508  1.1354 -0.0665  0.0091  0.0000  0.0111  0.0065  0.0040
   7.  H  0.0027  0.7693  0.0044  0.0044  0.0100  0.0111  0.0000 -0.0000 -0.0039
   8.  H  0.0064  0.0040  0.7730  0.0065 -0.0001  0.0065 -0.0000  0.0000  0.0000
   9.  H  0.0065  0.0065 -0.0001  0.0064  0.7730  0.0040 -0.0039  0.0000  0.0000
  10.  H  0.0044  0.0111  0.0100  0.0027  0.0044  0.7693 -0.0041 -0.0039 -0.0000

     Atom   10
     ---- ------
   1.  C  0.0044
   2.  C  0.0111
   3.  C  0.0100
   4.  C  0.0027
   5.  C  0.0044
   6.  C  0.7693
   7.  H -0.0041
   8.  H -0.0039
   9.  H -0.0000
  10.  H  0.0000


 Atom-atom overlap-weighted NAO bond order, Totals by atom:                    

     Atom    1
     ---- ------
   1.  C  2.7933
   2.  C  3.0420
   3.  C  3.1244
   4.  C  2.7933
   5.  C  3.1244
   6.  C  3.0420
   7.  H  0.7939
   8.  H  0.7924
   9.  H  0.7924
  10.  H  0.7939


 MO bond order:                                                                

     Atom    1       2       3       4       5       6       7       8       9
     ---- ------  ------  ------  ------  ------  ------  ------  ------  ------
   1.  C  0.0000 -0.2317 -0.2825  0.7311  0.0001  0.0355  0.0334  0.0540 -0.0173
   2.  C -0.2317  0.0000  0.0720 -0.2027 -0.2158  0.5390  0.8338  0.1010 -0.0451
   3.  C -0.2825  0.0720  0.0000 -0.2337 -0.2717  1.4258  0.0582  1.2531 -0.0212
   4.  C  0.7311 -0.2027 -0.2337  0.0000  1.1765 -0.3157  0.0101  0.1183  0.0441
   5.  C  0.0001 -0.2158 -0.2717  1.1765  0.0000  0.0276  0.0685 -0.0003 -0.2402
   6.  C  0.0355  0.5390  1.4258 -0.3157  0.0276  0.0000  0.0062  0.0346 -0.0167
   7.  H  0.0334  0.8338  0.0582  0.0101  0.0685  0.0062  0.0000  0.0005 -0.0272
   8.  H  0.0540  0.1010  1.2531  0.1183 -0.0003  0.0346  0.0005  0.0000  0.0188
   9.  H -0.0173 -0.0451 -0.0212  0.0441 -0.2402 -0.0167 -0.0272  0.0188  0.0000
  10.  H  0.1054  0.1046  0.0987  0.0786  0.1088  1.5614 -0.0185 -0.0215 -0.0007

     Atom   10
     ---- ------
   1.  C  0.1054
   2.  C  0.1046
   3.  C  0.0987
   4.  C  0.0786
   5.  C  0.1088
   6.  C  1.5614
   7.  H -0.0185
   8.  H -0.0215
   9.  H -0.0007
  10.  H  0.0000


 MO atomic valencies:                                                          

     Atom    1
     ---- ------
   1.  C  0.4280
   2.  C  0.9551
   3.  C  2.0987
   4.  C  1.4067
   5.  C  0.6536
   6.  C  3.2977
   7.  H  0.9650
   8.  H  1.5586
   9.  H -0.3053
  10.  H  2.0168


 NATURAL BOND ORBITAL ANALYSIS:

                       Occupancies       Lewis Structure    Low   High
           Occ.    -------------------  -----------------   occ   occ
  Cycle   Thresh.   Lewis   Non-Lewis     CR  BD  3C  LP    (L)   (NL)   Dev
 =============================================================================
   1(1)    1.90    36.76334   3.23666      6  11   0   3     3      3    0.44
   2(2)    1.90    36.76334   3.23666      6  11   0   3     3      3    0.44
   3(1)    1.80    36.76334   3.23666      6  11   0   3     3      3    0.44
   4(2)    1.80    36.76334   3.23666      6  11   0   3     3      3    0.44
   5(1)    1.70    38.07063   1.92937      6  13   0   1     1      3    0.43
   6(2)    1.70    38.07063   1.92937      6  13   0   1     1      3    0.43
   7(1)    1.60    38.60391   1.39609      6  14   0   0     0      3    0.44
   8(2)    1.60    38.78601   1.21399      6  14   0   0     0      3    0.43
   9(3)    1.60    38.60391   1.39609      6  14   0   0     0      3    0.44
  10(4)    1.60    38.78601   1.21399      6  14   0   0     0      3    0.43
  11(1)    1.50    38.78601   1.21399      6  14   0   0     0      3    0.43
  12(2)    1.50    38.60391   1.39609      6  14   0   0     0      3    0.44
  13(3)    1.50    38.78601   1.21399      6  14   0   0     0      3    0.43
  14(1)    1.60    38.78601   1.21399      6  14   0   0     0      3    0.43
 -----------------------------------------------------------------------------

 Structure accepted: RESONANCE keyword permits strongly delocalized structure

 WARNING:  1 low occupancy (<1.9990e) core orbital  found on  C    1
           1 low occupancy (<1.9990e) core orbital  found on  C    3
           1 low occupancy (<1.9990e) core orbital  found on  C    4
           1 low occupancy (<1.9990e) core orbital  found on  C    5

 --------------------------------------------------------
   Core                     11.99211 ( 99.934% of  12)
   Valence Lewis            26.79391 ( 95.693% of  28)
  ==================       ============================
   Total Lewis              38.78601 ( 96.965% of  40)
  -----------------------------------------------------
   Valence non-Lewis         1.15612 (  2.890% of  40)
   Rydberg non-Lewis         0.05786 (  0.145% of  40)
  ==================       ============================
   Total non-Lewis           1.21399 (  3.035% of  40)
 --------------------------------------------------------


       (Occupancy)   Bond orbital/ Coefficients/ Hybrids
 ---------------------------------------------------------------------------------
     1. (1.98085) BD ( 1) C   1 - C   3  
                ( 50.34%)   0.7095* C   1 s( 49.63%)p 1.01( 50.33%)d 0.00(  0.04%)
                                           -0.0003  0.7045 -0.0006 -0.0003  0.0000
                                            0.0000  0.5980  0.0157  0.3814  0.0068
                                            0.0000  0.0000  0.0161 -0.0057  0.0085
                ( 49.66%)   0.7047* C   3 s( 31.79%)p 2.14( 68.16%)d 0.00(  0.05%)
                                           -0.0002  0.5638 -0.0057  0.0005  0.0000
                                            0.0000 -0.3822  0.0290 -0.7305 -0.0341
                                            0.0000  0.0000  0.0171 -0.0045  0.0150
     2. (1.98993) BD ( 1) C   1 - C   4  
                ( 50.00%)   0.7071* C   1 s( 50.03%)p 1.00( 49.93%)d 0.00(  0.05%)
                                           -0.0002  0.7072 -0.0091  0.0003  0.0000
                                            0.0000 -0.6325 -0.0231 -0.3137 -0.0173
                                            0.0000  0.0000  0.0059 -0.0169 -0.0122
                ( 50.00%)   0.7071* C   4 s( 50.03%)p 1.00( 49.93%)d 0.00(  0.05%)
                                           -0.0002  0.7072 -0.0091  0.0003  0.0000
                                            0.0000  0.6325  0.0231 -0.3137 -0.0173
                                            0.0000  0.0000 -0.0059 -0.0169 -0.0122
     3. (1.92916) BD ( 2) C   1 - C   4  
                ( 50.00%)   0.7071* C   1 s(  0.48%)p99.99( 99.44%)d 0.15(  0.07%)
                                           -0.0001  0.0540  0.0437  0.0002  0.0000
                                            0.0000  0.4885  0.0179 -0.8680  0.0448
                                            0.0000  0.0000  0.0250  0.0088 -0.0062
                ( 50.00%)   0.7071* C   4 s(  0.48%)p99.99( 99.44%)d 0.15(  0.07%)
                                           -0.0001  0.0540  0.0437  0.0002  0.0000
                                            0.0000 -0.4885 -0.0179 -0.8680  0.0448
                                            0.0000  0.0000 -0.0250  0.0088 -0.0062
     4. (1.67693) BD ( 3) C   1 - C   4  
                ( 50.00%)   0.7071* C   1 s(  0.00%)p 1.00( 99.92%)d 0.00(  0.08%)
                                            0.0000  0.0000  0.0000  0.0000  0.9996
                                           -0.0027  0.0000  0.0000  0.0000  0.0000
                                           -0.0236  0.0148  0.0000  0.0000  0.0000
                ( 50.00%)   0.7071* C   4 s(  0.00%)p 1.00( 99.92%)d 0.00(  0.08%)
                                            0.0000  0.0000  0.0000  0.0000  0.9996
                                           -0.0027  0.0000  0.0000  0.0000  0.0000
                                            0.0236  0.0148  0.0000  0.0000  0.0000
     5. (1.96110) BD ( 1) C   2 - C   5  
                ( 49.86%)   0.7061* C   2 s( 35.05%)p 1.85( 64.91%)d 0.00(  0.04%)
                                            0.0002  0.5920 -0.0076  0.0014  0.0000
                                            0.0000 -0.4430 -0.0311 -0.6722  0.0009
                                            0.0000  0.0000  0.0145 -0.0058  0.0123
                ( 50.14%)   0.7081* C   5 s( 36.55%)p 1.73( 63.41%)d 0.00(  0.04%)
                                           -0.0007  0.6046 -0.0056  0.0011  0.0000
                                            0.0000  0.4111 -0.0203  0.6810  0.0305
                                            0.0000  0.0000  0.0158 -0.0077  0.0095
     6. (1.70284) BD ( 2) C   2 - C   5  
                ( 49.49%)   0.7035* C   2 s(  0.00%)p 1.00( 99.96%)d 0.00(  0.04%)
                                            0.0000  0.0000  0.0000  0.0000  0.9997
                                           -0.0131  0.0000  0.0000  0.0000  0.0000
                                           -0.0015 -0.0192  0.0000  0.0000  0.0000
                ( 50.51%)   0.7107* C   5 s(  0.00%)p 1.00( 99.95%)d 0.00(  0.05%)
                                            0.0000  0.0000  0.0000  0.0000  0.9996
                                           -0.0144  0.0000  0.0000  0.0000  0.0000
                                            0.0208  0.0094  0.0000  0.0000  0.0000
     7. (1.98425) BD ( 1) C   2 - C   6  
                ( 50.00%)   0.7071* C   2 s( 35.92%)p 1.78( 64.04%)d 0.00(  0.04%)
                                           -0.0001  0.5993 -0.0085  0.0013  0.0000
                                            0.0000  0.7996  0.0160  0.0001  0.0292
                                            0.0000  0.0000 -0.0018 -0.0179 -0.0090
                ( 50.00%)   0.7071* C   6 s( 35.92%)p 1.78( 64.04%)d 0.00(  0.04%)
                                           -0.0001  0.5993 -0.0085  0.0013  0.0000
                                            0.0000 -0.7996 -0.0160  0.0001  0.0292
                                            0.0000  0.0000  0.0018 -0.0179 -0.0090
     8. (1.97374) BD ( 1) C   2 - H   7  
                ( 62.35%)   0.7896* C   2 s( 29.00%)p 2.45( 70.96%)d 0.00(  0.04%)
                                           -0.0005  0.5384  0.0116 -0.0025  0.0000
                                            0.0000 -0.4032  0.0062  0.7395 -0.0116
                                            0.0000  0.0000 -0.0141 -0.0049  0.0133
                ( 37.65%)   0.6136* H   7 s( 99.95%)p 0.00(  0.05%)
                                            0.9997  0.0013  0.0000  0.0113 -0.0200
     9. (1.96110) BD ( 1) C   3 - C   6  
                ( 50.14%)   0.7081* C   3 s( 36.55%)p 1.73( 63.41%)d 0.00(  0.04%)
                                           -0.0007  0.6046 -0.0056  0.0011  0.0000
                                            0.0000 -0.4111  0.0203  0.6810  0.0305
                                            0.0000  0.0000 -0.0158 -0.0077  0.0095
                ( 49.86%)   0.7061* C   6 s( 35.05%)p 1.85( 64.91%)d 0.00(  0.04%)
                                            0.0002  0.5920 -0.0076  0.0014  0.0000
                                            0.0000  0.4430  0.0311 -0.6722  0.0009
                                            0.0000  0.0000 -0.0145 -0.0058  0.0123
    10. (1.70284) BD ( 2) C   3 - C   6  
                ( 50.51%)   0.7107* C   3 s(  0.00%)p 1.00( 99.95%)d 0.00(  0.05%)
                                            0.0000  0.0000  0.0000  0.0000  0.9996
                                           -0.0144  0.0000  0.0000  0.0000  0.0000
                                           -0.0208  0.0094  0.0000  0.0000  0.0000
                ( 49.49%)   0.7035* C   6 s(  0.00%)p 1.00( 99.96%)d 0.00(  0.04%)
                                            0.0000  0.0000  0.0000  0.0000  0.9997
                                           -0.0131  0.0000  0.0000  0.0000  0.0000
                                            0.0015 -0.0192  0.0000  0.0000  0.0000
    11. (1.98829) BD ( 1) C   3 - H   8  
                ( 62.95%)   0.7934* C   3 s( 31.60%)p 2.16( 68.37%)d 0.00(  0.04%)
                                           -0.0002  0.5620  0.0108 -0.0011  0.0000
                                            0.0000  0.8267 -0.0132  0.0007 -0.0049
                                            0.0000  0.0000 -0.0004 -0.0163 -0.0094
                ( 37.05%)   0.6087* H   8 s( 99.94%)p 0.00(  0.06%)
                                            0.9997  0.0031  0.0000 -0.0236 -0.0001
    12. (1.98085) BD ( 1) C   4 - C   5  
                ( 50.34%)   0.7095* C   4 s( 49.63%)p 1.01( 50.33%)d 0.00(  0.04%)
                                            0.0003 -0.7045  0.0006  0.0003  0.0000
                                            0.0000  0.5980  0.0157 -0.3814 -0.0068
                                            0.0000  0.0000  0.0161  0.0057 -0.0085
                ( 49.66%)   0.7047* C   5 s( 31.79%)p 2.14( 68.16%)d 0.00(  0.05%)
                                            0.0002 -0.5638  0.0057 -0.0005  0.0000
                                            0.0000 -0.3822  0.0290  0.7305  0.0341
                                            0.0000  0.0000  0.0171  0.0045 -0.0150
    13. (1.98829) BD ( 1) C   5 - H   9  
                ( 62.95%)   0.7934* C   5 s( 31.60%)p 2.16( 68.37%)d 0.00(  0.04%)
                                            0.0002 -0.5620 -0.0108  0.0011  0.0000
                                            0.0000  0.8267 -0.0132 -0.0007  0.0049
                                            0.0000  0.0000 -0.0004  0.0163  0.0094
                ( 37.05%)   0.6087* H   9 s( 99.94%)p 0.00(  0.06%)
                                           -0.9997 -0.0031  0.0000 -0.0236  0.0001
    14. (1.97374) BD ( 1) C   6 - H  10  
                ( 62.35%)   0.7896* C   6 s( 29.00%)p 2.45( 70.96%)d 0.00(  0.04%)
                                           -0.0005  0.5384  0.0116 -0.0025  0.0000
                                            0.0000  0.4032 -0.0062  0.7395 -0.0116
                                            0.0000  0.0000  0.0141 -0.0049  0.0133
                ( 37.65%)   0.6136* H  10 s( 99.95%)p 0.00(  0.05%)
                                            0.9997  0.0013  0.0000 -0.0113 -0.0200
    15. (1.99797) CR ( 1) C   1           s(100.00%)
                                            1.0000  0.0004  0.0000 -0.0000  0.0000
                                            0.0000  0.0001  0.0000 -0.0000  0.0000
                                            0.0000  0.0000  0.0000 -0.0000 -0.0000
    16. (1.99912) CR ( 1) C   2           s(100.00%)p 0.00(  0.00%)
                                            1.0000  0.0002  0.0000 -0.0000  0.0000
                                            0.0000 -0.0000  0.0000  0.0005 -0.0000
                                            0.0000  0.0000 -0.0000 -0.0000  0.0000
    17. (1.99896) CR ( 1) C   3           s(100.00%)p 0.00(  0.00%)
                                            1.0000  0.0007 -0.0000  0.0000  0.0000
                                            0.0000 -0.0002  0.0000  0.0004  0.0000
                                            0.0000  0.0000 -0.0000 -0.0000  0.0000
    18. (1.99797) CR ( 1) C   4           s(100.00%)
                                            1.0000  0.0004  0.0000 -0.0000  0.0000
                                            0.0000 -0.0001 -0.0000 -0.0000  0.0000
                                            0.0000  0.0000 -0.0000 -0.0000 -0.0000
    19. (1.99896) CR ( 1) C   5           s(100.00%)p 0.00(  0.00%)
                                            1.0000  0.0007 -0.0000  0.0000  0.0000
                                            0.0000  0.0002 -0.0000  0.0004  0.0000
                                            0.0000  0.0000  0.0000 -0.0000  0.0000
    20. (1.99912) CR ( 1) C   6           s(100.00%)p 0.00(  0.00%)
                                            1.0000  0.0002  0.0000 -0.0000  0.0000
                                            0.0000  0.0000 -0.0000  0.0005 -0.0000
                                            0.0000  0.0000  0.0000 -0.0000  0.0000
    21. (0.00388) RY*( 1) C   1           s(  2.94%)p32.99( 96.99%)d 0.03(  0.07%)
                                            0.0000  0.0073  0.1678 -0.0347  0.0000
                                            0.0000 -0.0526  0.7091  0.0283  0.6808
                                            0.0000  0.0000 -0.0183 -0.0189  0.0069
    22. (0.00260) RY*( 2) C   1           s(  2.64%)p34.57( 91.15%)d 2.36(  6.22%)
                                           -0.0000 -0.0026  0.1623 -0.0038 -0.0000
                                           -0.0000  0.0029  0.6421 -0.0112 -0.7065
                                           -0.0000 -0.0000  0.0467 -0.0685 -0.2352
    23. (0.00072) RY*( 3) C   1           s(  0.00%)p 1.00(  5.35%)d17.68( 94.65%)
                                            0.0000  0.0000  0.0000  0.0000  0.0130
                                           -0.2310  0.0000  0.0000  0.0000  0.0000
                                            0.8613  0.4524  0.0000  0.0000  0.0000
    24. (0.00042) RY*( 4) C   1           s(  0.00%)p 1.00( 83.72%)d 0.19( 16.28%)
                                            0.0000  0.0000  0.0000  0.0000 -0.0027
                                            0.9150  0.0000  0.0000  0.0000  0.0000
                                            0.0343  0.4020  0.0000  0.0000  0.0000
    25. (0.00024) RY*( 5) C   1           s( 87.44%)p 0.05(  4.49%)d 0.09(  8.08%)
                                            0.0000  0.0021  0.9350  0.0080  0.0000
                                            0.0000 -0.0247 -0.2072  0.0356 -0.0089
                                            0.0000  0.0000  0.2227  0.1398  0.1077
    26. (0.00007) RY*( 6) C   1           s(  6.02%)p 0.62(  3.75%)d14.98( 90.22%)
    27. (0.00003) RY*( 7) C   1           s( 41.77%)p 0.02(  1.01%)d 1.37( 57.22%)
    28. (0.00002) RY*( 8) C   1           s( 20.71%)p 0.12(  2.53%)d 3.71( 76.76%)
    29. (0.00000) RY*( 9) C   1           s(  0.00%)p 1.00( 11.00%)d 8.09( 89.00%)
    30. (0.00000) RY*(10) C   1           s( 38.34%)p 0.01(  0.39%)d 1.60( 61.27%)
    31. (0.00437) RY*( 1) C   2           s(  1.36%)p67.22( 91.72%)d 5.07(  6.91%)
                                            0.0000 -0.0115  0.1162  0.0032  0.0000
                                            0.0000 -0.0140 -0.4474  0.0223  0.8464
                                            0.0000  0.0000  0.2219 -0.0390 -0.1355
    32. (0.00254) RY*( 2) C   2           s(  0.71%)p99.99( 97.50%)d 2.50(  1.79%)
                                           -0.0000  0.0012  0.0845  0.0016 -0.0000
                                           -0.0000  0.0321 -0.8643  0.0158 -0.4761
                                           -0.0000 -0.0000 -0.0482 -0.0559 -0.1115
    33. (0.00065) RY*( 3) C   2           s(  0.00%)p 1.00(  0.28%)d99.99( 99.72%)
                                            0.0000  0.0000  0.0000  0.0000  0.0112
                                           -0.0518  0.0000  0.0000  0.0000  0.0000
                                            0.8315  0.5529  0.0000  0.0000  0.0000
    34. (0.00061) RY*( 4) C   2           s( 84.55%)p 0.05(  4.08%)d 0.13( 11.37%)
                                           -0.0000  0.0076  0.9131  0.1082  0.0000
                                            0.0000 -0.0010  0.1816 -0.0170 -0.0866
                                            0.0000  0.0000  0.0085 -0.0299 -0.3358
    35. (0.00038) RY*( 5) C   2           s(  0.00%)p 1.00( 85.42%)d 0.17( 14.58%)
                                            0.0000  0.0000  0.0000  0.0000  0.0069
                                            0.9242  0.0000  0.0000  0.0000  0.0000
                                            0.2496 -0.2890  0.0000  0.0000  0.0000
    36. (0.00010) RY*( 6) C   2           s(  9.00%)p 0.12(  1.10%)d 9.99( 89.90%)
    37. (0.00004) RY*( 7) C   2           s(  2.25%)p 2.43(  5.47%)d40.99( 92.28%)
    38. (0.00004) RY*( 8) C   2           s( 70.05%)p 0.00(  0.05%)d 0.43( 29.90%)
    39. (0.00000) RY*( 9) C   2           s( 32.10%)p 0.01(  0.18%)d 2.11( 67.73%)
    40. (0.00000) RY*(10) C   2           s(  0.00%)p 1.00( 14.34%)d 5.98( 85.66%)
    41. (0.00505) RY*( 1) C   3           s(  4.94%)p16.80( 82.93%)d 2.46( 12.13%)
                                           -0.0000 -0.0115  0.2213  0.0158  0.0000
                                            0.0000  0.0264  0.6768 -0.0208  0.6084
                                            0.0000  0.0000  0.0174  0.1943  0.2886
    42. (0.00317) RY*( 2) C   3           s(  0.14%)p99.99( 97.11%)d19.51(  2.75%)
                                            0.0000 -0.0149  0.0069  0.0337  0.0000
                                            0.0000  0.0187  0.6108  0.0397 -0.7721
                                            0.0000  0.0000 -0.0389  0.1121  0.1156
    43. (0.00059) RY*( 3) C   3           s( 64.13%)p 0.17( 11.08%)d 0.39( 24.79%)
                                            0.0000  0.0066  0.8005  0.0211  0.0000
                                            0.0000 -0.0138 -0.3005 -0.0027 -0.1424
                                            0.0000  0.0000 -0.3609  0.1761  0.2944
    44. (0.00059) RY*( 4) C   3           s(  0.00%)p 1.00( 15.47%)d 5.46( 84.53%)
                                            0.0000  0.0000  0.0000  0.0000 -0.0107
                                           -0.3932  0.0000  0.0000  0.0000  0.0000
                                            0.1654  0.9044  0.0000  0.0000  0.0000
    45. (0.00048) RY*( 5) C   3           s(  0.00%)p 1.00( 75.62%)d 0.32( 24.38%)
                                            0.0000  0.0000  0.0000  0.0000  0.0033
                                            0.8696  0.0000  0.0000  0.0000  0.0000
                                           -0.2526  0.4243  0.0000  0.0000  0.0000
    46. (0.00012) RY*( 6) C   3           s( 28.61%)p 0.16(  4.58%)d 2.33( 66.80%)
                                            0.0000 -0.0045  0.5336 -0.0371 -0.0000
                                           -0.0000 -0.0156  0.2135  0.0038  0.0023
                                           -0.0000 -0.0000  0.2702 -0.3845 -0.6687
    47. (0.00007) RY*( 7) C   3           s( 26.00%)p 0.08(  2.10%)d 2.77( 71.91%)
    48. (0.00001) RY*( 8) C   3           s(  3.57%)p 0.29(  1.03%)d26.73( 95.40%)
    49. (0.00000) RY*( 9) C   3           s(  0.00%)p 1.00(  8.96%)d10.16( 91.04%)
    50. (0.00001) RY*(10) C   3           s( 72.67%)p 0.02(  1.23%)d 0.36( 26.10%)
    51. (0.00388) RY*( 1) C   4           s(  2.94%)p32.99( 96.99%)d 0.03(  0.07%)
                                           -0.0000  0.0073  0.1678 -0.0347 -0.0000
                                           -0.0000  0.0526 -0.7091  0.0283  0.6808
                                           -0.0000 -0.0000  0.0183 -0.0189  0.0069
    52. (0.00260) RY*( 2) C   4           s(  2.64%)p34.57( 91.15%)d 2.36(  6.22%)
                                           -0.0000 -0.0026  0.1623 -0.0038 -0.0000
                                           -0.0000 -0.0029 -0.6421 -0.0112 -0.7065
                                           -0.0000 -0.0000 -0.0467 -0.0685 -0.2352
    53. (0.00072) RY*( 3) C   4           s(  0.00%)p 1.00(  5.35%)d17.68( 94.65%)
                                            0.0000  0.0000  0.0000  0.0000 -0.0130
                                            0.2310  0.0000  0.0000  0.0000  0.0000
                                            0.8613 -0.4524  0.0000  0.0000  0.0000
    54. (0.00042) RY*( 4) C   4           s(  0.00%)p 1.00( 83.72%)d 0.19( 16.28%)
                                            0.0000  0.0000  0.0000  0.0000 -0.0027
                                            0.9150  0.0000  0.0000  0.0000  0.0000
                                           -0.0343  0.4020  0.0000  0.0000  0.0000
    55. (0.00024) RY*( 5) C   4           s( 87.44%)p 0.05(  4.49%)d 0.09(  8.08%)
                                           -0.0000  0.0021  0.9350  0.0080  0.0000
                                            0.0000  0.0247  0.2072  0.0356 -0.0089
                                            0.0000  0.0000 -0.2227  0.1398  0.1077
    56. (0.00007) RY*( 6) C   4           s(  6.02%)p 0.62(  3.75%)d14.98( 90.22%)
    57. (0.00003) RY*( 7) C   4           s( 41.77%)p 0.02(  1.01%)d 1.37( 57.22%)
    58. (0.00002) RY*( 8) C   4           s( 20.71%)p 0.12(  2.53%)d 3.71( 76.76%)
    59. (0.00000) RY*( 9) C   4           s(  0.00%)p 1.00( 11.00%)d 8.09( 89.00%)
    60. (0.00000) RY*(10) C   4           s( 38.34%)p 0.01(  0.39%)d 1.60( 61.27%)
    61. (0.00505) RY*( 1) C   5           s(  4.94%)p16.80( 82.93%)d 2.46( 12.13%)
                                           -0.0000 -0.0115  0.2213  0.0158  0.0000
                                            0.0000 -0.0264 -0.6768 -0.0208  0.6084
                                            0.0000  0.0000 -0.0174  0.1943  0.2886
    62. (0.00317) RY*( 2) C   5           s(  0.14%)p99.99( 97.11%)d19.51(  2.75%)
                                            0.0000 -0.0149  0.0069  0.0337 -0.0000
                                           -0.0000 -0.0187 -0.6108  0.0397 -0.7721
                                           -0.0000 -0.0000  0.0389  0.1121  0.1156
    63. (0.00059) RY*( 3) C   5           s( 64.13%)p 0.17( 11.08%)d 0.39( 24.79%)
                                            0.0000  0.0066  0.8005  0.0211  0.0000
                                            0.0000  0.0138  0.3005 -0.0027 -0.1424
                                            0.0000  0.0000  0.3609  0.1761  0.2944
    64. (0.00059) RY*( 4) C   5           s(  0.00%)p 1.00( 15.47%)d 5.46( 84.53%)
                                            0.0000  0.0000  0.0000  0.0000 -0.0107
                                           -0.3932  0.0000  0.0000  0.0000  0.0000
                                           -0.1654  0.9044  0.0000  0.0000  0.0000
    65. (0.00048) RY*( 5) C   5           s(  0.00%)p 1.00( 75.62%)d 0.32( 24.38%)
                                            0.0000  0.0000  0.0000  0.0000  0.0033
                                            0.8696  0.0000  0.0000  0.0000  0.0000
                                            0.2526  0.4243  0.0000  0.0000  0.0000
    66. (0.00012) RY*( 6) C   5           s( 28.61%)p 0.16(  4.58%)d 2.33( 66.80%)
                                            0.0000 -0.0045  0.5336 -0.0371 -0.0000
                                           -0.0000  0.0156 -0.2135  0.0038  0.0023
                                           -0.0000 -0.0000 -0.2702 -0.3845 -0.6687
    67. (0.00007) RY*( 7) C   5           s( 26.00%)p 0.08(  2.10%)d 2.77( 71.91%)
    68. (0.00001) RY*( 8) C   5           s(  3.57%)p 0.29(  1.03%)d26.73( 95.40%)
    69. (0.00000) RY*( 9) C   5           s(  0.00%)p 1.00(  8.96%)d10.16( 91.04%)
    70. (0.00001) RY*(10) C   5           s( 72.67%)p 0.02(  1.23%)d 0.36( 26.10%)
    71. (0.00437) RY*( 1) C   6           s(  1.36%)p67.22( 91.72%)d 5.07(  6.91%)
                                            0.0000 -0.0115  0.1162  0.0032  0.0000
                                            0.0000  0.0140  0.4474  0.0223  0.8464
                                            0.0000  0.0000 -0.2219 -0.0390 -0.1355
    72. (0.00254) RY*( 2) C   6           s(  0.71%)p99.99( 97.50%)d 2.50(  1.79%)
                                            0.0000  0.0012  0.0845  0.0016  0.0000
                                            0.0000 -0.0321  0.8643  0.0158 -0.4761
                                            0.0000  0.0000  0.0482 -0.0559 -0.1115
    73. (0.00065) RY*( 3) C   6           s(  0.00%)p 1.00(  0.28%)d99.99( 99.72%)
                                            0.0000  0.0000  0.0000  0.0000 -0.0112
                                            0.0518  0.0000  0.0000  0.0000  0.0000
                                            0.8315 -0.5529  0.0000  0.0000  0.0000
    74. (0.00061) RY*( 4) C   6           s( 84.55%)p 0.05(  4.08%)d 0.13( 11.37%)
                                           -0.0000  0.0076  0.9131  0.1082  0.0000
                                            0.0000  0.0010 -0.1816 -0.0170 -0.0866
                                            0.0000  0.0000 -0.0085 -0.0299 -0.3358
    75. (0.00038) RY*( 5) C   6           s(  0.00%)p 1.00( 85.42%)d 0.17( 14.58%)
                                            0.0000  0.0000  0.0000  0.0000  0.0069
                                            0.9242  0.0000  0.0000  0.0000  0.0000
                                           -0.2496 -0.2890  0.0000  0.0000  0.0000
    76. (0.00010) RY*( 6) C   6           s(  9.00%)p 0.12(  1.10%)d 9.99( 89.90%)
    77. (0.00004) RY*( 7) C   6           s(  2.25%)p 2.43(  5.47%)d40.99( 92.28%)
    78. (0.00004) RY*( 8) C   6           s( 70.05%)p 0.00(  0.05%)d 0.43( 29.90%)
    79. (0.00000) RY*( 9) C   6           s( 32.10%)p 0.01(  0.18%)d 2.11( 67.73%)
    80. (0.00000) RY*(10) C   6           s(  0.00%)p 1.00( 14.34%)d 5.98( 85.66%)
    81. (0.00077) RY*( 1) H   7           s( 99.97%)p 0.00(  0.03%)
                                           -0.0012  0.9999  0.0000 -0.0167 -0.0042
    82. (0.00013) RY*( 2) H   7           s(  0.00%)p 1.00(100.00%)
                                            0.0000  0.0000  1.0000  0.0000  0.0000
    83. (0.00007) RY*( 3) H   7           s(  0.03%)p99.99( 99.97%)
    84. (0.00001) RY*( 4) H   7           s(  0.05%)p99.99( 99.95%)
    85. (0.00099) RY*( 1) H   8           s( 99.63%)p 0.00(  0.37%)
                                           -0.0021  0.9982  0.0000  0.0404  0.0449
    86. (0.00011) RY*( 2) H   8           s(  0.00%)p 1.00(100.00%)
                                            0.0000  0.0000  1.0000  0.0000  0.0000
    87. (0.00004) RY*( 3) H   8           s(  0.17%)p99.99( 99.83%)
    88. (0.00002) RY*( 4) H   8           s(  0.25%)p99.99( 99.75%)
    89. (0.00099) RY*( 1) H   9           s( 99.63%)p 0.00(  0.37%)
                                           -0.0021  0.9982  0.0000 -0.0404  0.0449
    90. (0.00011) RY*( 2) H   9           s(  0.00%)p 1.00(100.00%)
                                            0.0000  0.0000  1.0000  0.0000  0.0000
    91. (0.00004) RY*( 3) H   9           s(  0.17%)p99.99( 99.83%)
    92. (0.00002) RY*( 4) H   9           s(  0.25%)p99.99( 99.75%)
    93. (0.00077) RY*( 1) H  10           s( 99.97%)p 0.00(  0.03%)
                                           -0.0012  0.9999  0.0000  0.0167 -0.0042
    94. (0.00013) RY*( 2) H  10           s(  0.00%)p 1.00(100.00%)
                                            0.0000  0.0000  1.0000  0.0000  0.0000
    95. (0.00007) RY*( 3) H  10           s(  0.03%)p99.99( 99.97%)
    96. (0.00001) RY*( 4) H  10           s(  0.05%)p99.99( 99.95%)
    97. (0.01882) BD*( 1) C   1 - C   3  
                ( 49.66%)   0.7047* C   1 s( 49.63%)p 1.01( 50.33%)d 0.00(  0.04%)
                                            0.0003 -0.7045  0.0006  0.0003 -0.0000
                                           -0.0000 -0.5980 -0.0157 -0.3814 -0.0068
                                           -0.0000 -0.0000 -0.0161  0.0057 -0.0085
                ( 50.34%)  -0.7095* C   3 s( 31.79%)p 2.14( 68.16%)d 0.00(  0.05%)
                                            0.0002 -0.5638  0.0057 -0.0005 -0.0000
                                           -0.0000  0.3822 -0.0290  0.7305  0.0341
                                           -0.0000 -0.0000 -0.0171  0.0045 -0.0150
    98. (0.01255) BD*( 1) C   1 - C   4  
                ( 50.00%)   0.7071* C   1 s( 50.03%)p 1.00( 49.93%)d 0.00(  0.05%)
                                           -0.0002  0.7072 -0.0091  0.0003  0.0000
                                            0.0000 -0.6325 -0.0231 -0.3137 -0.0173
                                            0.0000  0.0000  0.0059 -0.0169 -0.0122
                ( 50.00%)  -0.7071* C   4 s( 50.03%)p 1.00( 49.93%)d 0.00(  0.05%)
                                           -0.0002  0.7072 -0.0091  0.0003  0.0000
                                            0.0000  0.6325  0.0231 -0.3137 -0.0173
                                            0.0000  0.0000 -0.0059 -0.0169 -0.0122
    99. (0.07973) BD*( 2) C   1 - C   4  
                ( 50.00%)   0.7071* C   1 s(  0.48%)p99.99( 99.44%)d 0.15(  0.07%)
                                           -0.0001  0.0540  0.0437  0.0002  0.0000
                                            0.0000  0.4885  0.0179 -0.8680  0.0448
                                            0.0000  0.0000  0.0250  0.0088 -0.0062
                ( 50.00%)  -0.7071* C   4 s(  0.48%)p99.99( 99.44%)d 0.15(  0.07%)
                                           -0.0001  0.0540  0.0437  0.0002  0.0000
                                            0.0000 -0.4885 -0.0179 -0.8680  0.0448
                                            0.0000  0.0000 -0.0250  0.0088 -0.0062
   100. (0.24598) BD*( 3) C   1 - C   4  
                ( 50.00%)   0.7071* C   1 s(  0.00%)p 1.00( 99.92%)d 0.00(  0.08%)
                                            0.0000  0.0000  0.0000  0.0000  0.9996
                                           -0.0027  0.0000  0.0000  0.0000  0.0000
                                           -0.0236  0.0148  0.0000  0.0000  0.0000
                ( 50.00%)  -0.7071* C   4 s(  0.00%)p 1.00( 99.92%)d 0.00(  0.08%)
                                            0.0000  0.0000  0.0000  0.0000  0.9996
                                           -0.0027  0.0000  0.0000  0.0000  0.0000
                                            0.0236  0.0148  0.0000  0.0000  0.0000
   101. (0.01922) BD*( 1) C   2 - C   5  
                ( 50.14%)   0.7081* C   2 s( 35.05%)p 1.85( 64.91%)d 0.00(  0.04%)
                                            0.0002  0.5920 -0.0076  0.0014  0.0000
                                            0.0000 -0.4430 -0.0311 -0.6722  0.0009
                                            0.0000  0.0000  0.0145 -0.0058  0.0123
                ( 49.86%)  -0.7061* C   5 s( 36.55%)p 1.73( 63.41%)d 0.00(  0.04%)
                                           -0.0007  0.6046 -0.0056  0.0011  0.0000
                                            0.0000  0.4111 -0.0203  0.6810  0.0305
                                            0.0000  0.0000  0.0158 -0.0077  0.0095
   102. (0.33223) BD*( 2) C   2 - C   5  
                ( 50.51%)   0.7107* C   2 s(  0.00%)p 1.00( 99.96%)d 0.00(  0.04%)
                                            0.0000  0.0000  0.0000  0.0000  0.9997
                                           -0.0131  0.0000  0.0000  0.0000  0.0000
                                           -0.0015 -0.0192  0.0000  0.0000  0.0000
                ( 49.49%)  -0.7035* C   5 s(  0.00%)p 1.00( 99.95%)d 0.00(  0.05%)
                                            0.0000  0.0000  0.0000  0.0000  0.9996
                                           -0.0144  0.0000  0.0000  0.0000  0.0000
                                            0.0208  0.0094  0.0000  0.0000  0.0000
   103. (0.01341) BD*( 1) C   2 - C   6  
                ( 50.00%)   0.7071* C   2 s( 35.92%)p 1.78( 64.04%)d 0.00(  0.04%)
                                            0.0001 -0.5993  0.0085 -0.0013 -0.0000
                                           -0.0000 -0.7996 -0.0160 -0.0001 -0.0292
                                           -0.0000 -0.0000  0.0018  0.0179  0.0090
                ( 50.00%)  -0.7071* C   6 s( 35.92%)p 1.78( 64.04%)d 0.00(  0.04%)
                                            0.0001 -0.5993  0.0085 -0.0013 -0.0000
                                           -0.0000  0.7996  0.0160 -0.0001 -0.0292
                                           -0.0000 -0.0000 -0.0018  0.0179  0.0090
   104. (0.01133) BD*( 1) C   2 - H   7  
                ( 37.65%)   0.6136* C   2 s( 29.00%)p 2.45( 70.96%)d 0.00(  0.04%)
                                            0.0005 -0.5384 -0.0116  0.0025 -0.0000
                                           -0.0000  0.4032 -0.0062 -0.7395  0.0116
                                           -0.0000 -0.0000  0.0141  0.0049 -0.0133
                ( 62.35%)  -0.7896* H   7 s( 99.95%)p 0.00(  0.05%)
                                           -0.9997 -0.0013 -0.0000 -0.0113  0.0200
   105. (0.01922) BD*( 1) C   3 - C   6  
                ( 49.86%)   0.7061* C   3 s( 36.55%)p 1.73( 63.41%)d 0.00(  0.04%)
                                            0.0007 -0.6046  0.0056 -0.0011 -0.0000
                                           -0.0000  0.4111 -0.0203 -0.6810 -0.0305
                                           -0.0000 -0.0000  0.0158  0.0077 -0.0095
                ( 50.14%)  -0.7081* C   6 s( 35.05%)p 1.85( 64.91%)d 0.00(  0.04%)
                                           -0.0002 -0.5920  0.0076 -0.0014 -0.0000
                                           -0.0000 -0.4430 -0.0311  0.6722 -0.0009
                                           -0.0000 -0.0000  0.0145  0.0058 -0.0123
   106. (0.33223) BD*( 2) C   3 - C   6  
                ( 49.49%)   0.7035* C   3 s(  0.00%)p 1.00( 99.95%)d 0.00(  0.05%)
                                           -0.0000 -0.0000 -0.0000 -0.0000 -0.9996
                                            0.0144 -0.0000 -0.0000 -0.0000 -0.0000
                                            0.0208 -0.0094 -0.0000 -0.0000 -0.0000
                ( 50.51%)  -0.7107* C   6 s(  0.00%)p 1.00( 99.96%)d 0.00(  0.04%)
                                           -0.0000 -0.0000 -0.0000 -0.0000 -0.9997
                                            0.0131 -0.0000 -0.0000 -0.0000 -0.0000
                                           -0.0015  0.0192 -0.0000 -0.0000 -0.0000
   107. (0.02063) BD*( 1) C   3 - H   8  
                ( 37.05%)   0.6087* C   3 s( 31.60%)p 2.16( 68.37%)d 0.00(  0.04%)
                                            0.0002 -0.5620 -0.0108  0.0011 -0.0000
                                           -0.0000 -0.8267  0.0132 -0.0007  0.0049
                                           -0.0000 -0.0000  0.0004  0.0163  0.0094
                ( 62.95%)  -0.7934* H   8 s( 99.94%)p 0.00(  0.06%)
                                           -0.9997 -0.0031 -0.0000  0.0236  0.0001
   108. (0.01882) BD*( 1) C   4 - C   5  
                ( 49.66%)   0.7047* C   4 s( 49.63%)p 1.01( 50.33%)d 0.00(  0.04%)
                                           -0.0003  0.7045 -0.0006 -0.0003 -0.0000
                                           -0.0000 -0.5980 -0.0157  0.3814  0.0068
                                           -0.0000 -0.0000 -0.0161 -0.0057  0.0085
                ( 50.34%)  -0.7095* C   5 s( 31.79%)p 2.14( 68.16%)d 0.00(  0.05%)
                                           -0.0002  0.5638 -0.0057  0.0005 -0.0000
                                           -0.0000  0.3822 -0.0290 -0.7305 -0.0341
                                           -0.0000 -0.0000 -0.0171 -0.0045  0.0150
   109. (0.02063) BD*( 1) C   5 - H   9  
                ( 37.05%)   0.6087* C   5 s( 31.60%)p 2.16( 68.37%)d 0.00(  0.04%)
                                           -0.0002  0.5620  0.0108 -0.0011 -0.0000
                                           -0.0000 -0.8267  0.0132  0.0007 -0.0049
                                           -0.0000 -0.0000  0.0004 -0.0163 -0.0094
                ( 62.95%)  -0.7934* H   9 s( 99.94%)p 0.00(  0.06%)
                                            0.9997  0.0031 -0.0000  0.0236 -0.0001
   110. (0.01133) BD*( 1) C   6 - H  10  
                ( 37.65%)   0.6136* C   6 s( 29.00%)p 2.45( 70.96%)d 0.00(  0.04%)
                                            0.0005 -0.5384 -0.0116  0.0025 -0.0000
                                           -0.0000 -0.4032  0.0062 -0.7395  0.0116
                                           -0.0000 -0.0000 -0.0141  0.0049 -0.0133
                ( 62.35%)  -0.7896* H  10 s( 99.95%)p 0.00(  0.05%)
                                           -0.9997 -0.0013 -0.0000  0.0113  0.0200


 NHO Directionality and "Bond Bending" (deviations from line of nuclear centers)

         [Thresholds for printing:  angular deviation  >  1.0 degree]
                                    hybrid p-character > 25.0%
                                    orbital occupancy  >  0.10e

                                Line of Centers        Hybrid 1              Hybrid 2
                                ---------------  -------------------   ------------------
                NBO               Theta   Phi    Theta   Phi    Dev    Theta   Phi    Dev
 ========================================================================================
     1. BD (   1) C   1 - C   3    37.1   90.0    57.7   90.0  20.5    155.2  270.0  12.4
     2. BD (   1) C   1 - C   4    90.0  270.0   116.8  270.0  26.8    116.8   90.0  26.8
     3. BD (   2) C   1 - C   4    90.0  270.0   148.4   90.0 121.6    148.4  270.0 121.6
     4. BD (   3) C   1 - C   4    90.0  270.0    90.0    0.0  90.0     90.0    0.0  90.0
     5. BD (   1) C   2 - C   5   147.5  270.0   144.8  270.0   2.8     28.8   90.0   3.7
     6. BD (   2) C   2 - C   5   147.5  270.0    90.0    0.0  90.0     90.0    0.0  90.0
     7. BD (   1) C   2 - C   6    90.0   90.0    87.9   90.0   2.1     87.9  270.0   2.1
     9. BD (   1) C   3 - C   6    32.5  270.0    28.8  270.0   3.7    144.8   90.0   2.8
    10. BD (   2) C   3 - C   6    32.5  270.0    90.0    0.0  90.0     90.0    0.0  90.0
    12. BD (   1) C   4 - C   5    37.1  270.0    57.7  270.0  20.5    155.2   90.0  12.4
   100. BD*(   3) C   1 - C   4    90.0  270.0    90.0    0.0  90.0     90.0    0.0  90.0
   102. BD*(   2) C   2 - C   5   147.5  270.0    90.0    0.0  90.0     90.0    0.0  90.0
   106. BD*(   2) C   3 - C   6    32.5  270.0    90.0    0.0  90.0     90.0    0.0  90.0


 Second Order Perturbation Theory Analysis of Fock Matrix in NBO Basis

     Threshold for printing:   0.50 kcal/mol
                                                                              E(2)  E(j)-E(i) F(i,j)
         Donor NBO (i)                     Acceptor NBO (j)                 kcal/mol   a.u.    a.u. 
 ===================================================================================================

 within unit  1
   1. BD (   1) C   1 - C   3        / 51. RY*(   1) C   4                    2.88    1.48    0.058
   1. BD (   1) C   1 - C   3        / 71. RY*(   1) C   6                    0.57    1.96    0.030
   1. BD (   1) C   1 - C   3        / 72. RY*(   2) C   6                    1.22    1.44    0.038
   1. BD (   1) C   1 - C   3        / 98. BD*(   1) C   1 - C   4            4.20    1.47    0.070
   1. BD (   1) C   1 - C   3        / 99. BD*(   2) C   1 - C   4            3.62    0.82    0.049
   1. BD (   1) C   1 - C   3        /105. BD*(   1) C   3 - C   6            0.50    1.26    0.022
   1. BD (   1) C   1 - C   3        /107. BD*(   1) C   3 - H   8            1.76    1.19    0.041
   1. BD (   1) C   1 - C   3        /108. BD*(   1) C   4 - C   5            1.48    1.27    0.039
   1. BD (   1) C   1 - C   3        /110. BD*(   1) C   6 - H  10            2.36    1.19    0.047
   2. BD (   1) C   1 - C   4        / 42. RY*(   2) C   3                    1.68    1.61    0.047
   2. BD (   1) C   1 - C   4        / 62. RY*(   2) C   5                    1.68    1.61    0.047
   2. BD (   1) C   1 - C   4        / 97. BD*(   1) C   1 - C   3            2.08    1.35    0.047
   2. BD (   1) C   1 - C   4        /107. BD*(   1) C   3 - H   8            1.09    1.27    0.033
   2. BD (   1) C   1 - C   4        /108. BD*(   1) C   4 - C   5            2.08    1.35    0.047
   2. BD (   1) C   1 - C   4        /109. BD*(   1) C   5 - H   9            1.09    1.27    0.033
   3. BD (   2) C   1 - C   4        / 41. RY*(   1) C   3                    1.42    1.44    0.041
   3. BD (   2) C   1 - C   4        / 61. RY*(   1) C   5                    1.42    1.44    0.041
   3. BD (   2) C   1 - C   4        / 97. BD*(   1) C   1 - C   3            4.61    0.85    0.057
   3. BD (   2) C   1 - C   4        /101. BD*(   1) C   2 - C   5            3.31    0.84    0.048
   3. BD (   2) C   1 - C   4        /104. BD*(   1) C   2 - H   7            0.85    0.77    0.023
   3. BD (   2) C   1 - C   4        /105. BD*(   1) C   3 - C   6            3.31    0.84    0.048
   3. BD (   2) C   1 - C   4        /107. BD*(   1) C   3 - H   8            6.64    0.77    0.065
   3. BD (   2) C   1 - C   4        /108. BD*(   1) C   4 - C   5            4.61    0.85    0.057
   3. BD (   2) C   1 - C   4        /109. BD*(   1) C   5 - H   9            6.64    0.77    0.065
   3. BD (   2) C   1 - C   4        /110. BD*(   1) C   6 - H  10            0.85    0.77    0.023
   4. BD (   3) C   1 - C   4        / 44. RY*(   4) C   3                    0.83    1.97    0.040
   4. BD (   3) C   1 - C   4        / 64. RY*(   4) C   5                    0.83    1.97    0.040
   4. BD (   3) C   1 - C   4        /102. BD*(   2) C   2 - C   5           18.45    0.28    0.065
   4. BD (   3) C   1 - C   4        /106. BD*(   2) C   3 - C   6           18.45    0.28    0.065
   5. BD (   1) C   2 - C   5        / 52. RY*(   2) C   4                    1.16    1.47    0.037
   5. BD (   1) C   2 - C   5        / 71. RY*(   1) C   6                    0.76    1.94    0.035
   5. BD (   1) C   2 - C   5        / 72. RY*(   2) C   6                    1.38    1.41    0.040
   5. BD (   1) C   2 - C   5        / 98. BD*(   1) C   1 - C   4            1.42    1.45    0.041
   5. BD (   1) C   2 - C   5        / 99. BD*(   2) C   1 - C   4            6.18    0.80    0.063
   5. BD (   1) C   2 - C   5        /103. BD*(   1) C   2 - C   6            2.06    1.25    0.046
   5. BD (   1) C   2 - C   5        /104. BD*(   1) C   2 - H   7            1.05    1.17    0.031
   5. BD (   1) C   2 - C   5        /108. BD*(   1) C   4 - C   5            3.27    1.25    0.057
   5. BD (   1) C   2 - C   5        /109. BD*(   1) C   5 - H   9            1.19    1.17    0.033
   5. BD (   1) C   2 - C   5        /110. BD*(   1) C   6 - H  10            1.77    1.17    0.041
   6. BD (   2) C   2 - C   5        / 54. RY*(   4) C   4                    1.58    1.06    0.040
   6. BD (   2) C   2 - C   5        / 75. RY*(   5) C   6                    1.28    1.03    0.035
   6. BD (   2) C   2 - C   5        /100. BD*(   3) C   1 - C   4           17.99    0.36    0.073
   6. BD (   2) C   2 - C   5        /106. BD*(   2) C   3 - C   6           20.27    0.27    0.067
   7. BD (   1) C   2 - C   6        / 41. RY*(   1) C   3                    1.30    1.84    0.044
   7. BD (   1) C   2 - C   6        / 61. RY*(   1) C   5                    1.30    1.84    0.044
   7. BD (   1) C   2 - C   6        /101. BD*(   1) C   2 - C   5            2.20    1.24    0.047
   7. BD (   1) C   2 - C   6        /104. BD*(   1) C   2 - H   7            1.13    1.17    0.033
   7. BD (   1) C   2 - C   6        /105. BD*(   1) C   3 - C   6            2.20    1.24    0.047
   7. BD (   1) C   2 - C   6        /107. BD*(   1) C   3 - H   8            1.97    1.17    0.043
   7. BD (   1) C   2 - C   6        /109. BD*(   1) C   5 - H   9            1.97    1.17    0.043
   7. BD (   1) C   2 - C   6        /110. BD*(   1) C   6 - H  10            1.13    1.17    0.033
   8. BD (   1) C   2 - H   7        / 61. RY*(   1) C   5                    0.75    1.67    0.032
   8. BD (   1) C   2 - H   7        / 62. RY*(   2) C   5                    0.53    1.34    0.024
   8. BD (   1) C   2 - H   7        / 71. RY*(   1) C   6                    1.14    1.77    0.040
   8. BD (   1) C   2 - H   7        /103. BD*(   1) C   2 - C   6            0.67    1.08    0.024
   8. BD (   1) C   2 - H   7        /105. BD*(   1) C   3 - C   6            4.07    1.07    0.059
   8. BD (   1) C   2 - H   7        /108. BD*(   1) C   4 - C   5            3.28    1.08    0.053
   9. BD (   1) C   3 - C   6        / 22. RY*(   2) C   1                    1.16    1.47    0.037
   9. BD (   1) C   3 - C   6        / 31. RY*(   1) C   2                    0.76    1.94    0.035
   9. BD (   1) C   3 - C   6        / 32. RY*(   2) C   2                    1.38    1.41    0.040
   9. BD (   1) C   3 - C   6        / 97. BD*(   1) C   1 - C   3            3.27    1.25    0.057
   9. BD (   1) C   3 - C   6        / 98. BD*(   1) C   1 - C   4            1.42    1.45    0.041
   9. BD (   1) C   3 - C   6        / 99. BD*(   2) C   1 - C   4            6.18    0.80    0.063
   9. BD (   1) C   3 - C   6        /103. BD*(   1) C   2 - C   6            2.06    1.25    0.046
   9. BD (   1) C   3 - C   6        /104. BD*(   1) C   2 - H   7            1.77    1.17    0.041
   9. BD (   1) C   3 - C   6        /107. BD*(   1) C   3 - H   8            1.19    1.17    0.033
   9. BD (   1) C   3 - C   6        /110. BD*(   1) C   6 - H  10            1.05    1.17    0.031
  10. BD (   2) C   3 - C   6        / 24. RY*(   4) C   1                    1.58    1.06    0.040
  10. BD (   2) C   3 - C   6        / 35. RY*(   5) C   2                    1.28    1.03    0.035
  10. BD (   2) C   3 - C   6        /100. BD*(   3) C   1 - C   4           17.99    0.36    0.073
  10. BD (   2) C   3 - C   6        /102. BD*(   2) C   2 - C   5           20.27    0.27    0.067
  11. BD (   1) C   3 - H   8        / 22. RY*(   2) C   1                    1.00    1.32    0.032
  11. BD (   1) C   3 - H   8        / 71. RY*(   1) C   6                    1.18    1.79    0.041
  11. BD (   1) C   3 - H   8        / 98. BD*(   1) C   1 - C   4            2.43    1.30    0.050
  11. BD (   1) C   3 - H   8        /103. BD*(   1) C   2 - C   6            3.31    1.10    0.054
  11. BD (   1) C   3 - H   8        /105. BD*(   1) C   3 - C   6            0.89    1.09    0.028
  12. BD (   1) C   4 - C   5        / 21. RY*(   1) C   1                    2.88    1.48    0.058
  12. BD (   1) C   4 - C   5        / 31. RY*(   1) C   2                    0.57    1.96    0.030
  12. BD (   1) C   4 - C   5        / 32. RY*(   2) C   2                    1.22    1.44    0.038
  12. BD (   1) C   4 - C   5        / 97. BD*(   1) C   1 - C   3            1.48    1.27    0.039
  12. BD (   1) C   4 - C   5        / 98. BD*(   1) C   1 - C   4            4.20    1.47    0.070
  12. BD (   1) C   4 - C   5        / 99. BD*(   2) C   1 - C   4            3.62    0.82    0.049
  12. BD (   1) C   4 - C   5        /101. BD*(   1) C   2 - C   5            0.50    1.26    0.022
  12. BD (   1) C   4 - C   5        /104. BD*(   1) C   2 - H   7            2.36    1.19    0.047
  12. BD (   1) C   4 - C   5        /109. BD*(   1) C   5 - H   9            1.76    1.19    0.041
  13. BD (   1) C   5 - H   9        / 31. RY*(   1) C   2                    1.18    1.79    0.041
  13. BD (   1) C   5 - H   9        / 52. RY*(   2) C   4                    1.00    1.32    0.032
  13. BD (   1) C   5 - H   9        / 98. BD*(   1) C   1 - C   4            2.43    1.30    0.050
  13. BD (   1) C   5 - H   9        /101. BD*(   1) C   2 - C   5            0.89    1.09    0.028
  13. BD (   1) C   5 - H   9        /103. BD*(   1) C   2 - C   6            3.31    1.10    0.054
  14. BD (   1) C   6 - H  10        / 31. RY*(   1) C   2                    1.14    1.77    0.040
  14. BD (   1) C   6 - H  10        / 41. RY*(   1) C   3                    0.75    1.67    0.032
  14. BD (   1) C   6 - H  10        / 42. RY*(   2) C   3                    0.53    1.34    0.024
  14. BD (   1) C   6 - H  10        / 97. BD*(   1) C   1 - C   3            3.28    1.08    0.053
  14. BD (   1) C   6 - H  10        /101. BD*(   1) C   2 - C   5            4.07    1.07    0.059
  14. BD (   1) C   6 - H  10        /103. BD*(   1) C   2 - C   6            0.67    1.08    0.024
  15. CR (   1) C   1                / 41. RY*(   1) C   3                    1.59   11.20    0.119
  15. CR (   1) C   1                / 51. RY*(   1) C   4                    2.48   10.81    0.146
  15. CR (   1) C   1                / 52. RY*(   2) C   4                    1.04   10.83    0.095
  15. CR (   1) C   1                / 99. BD*(   2) C   1 - C   4            8.68   10.15    0.270
  15. CR (   1) C   1                /107. BD*(   1) C   3 - H   8            1.20   10.52    0.101
  15. CR (   1) C   1                /108. BD*(   1) C   4 - C   5            2.07   10.60    0.133
  16. CR (   1) C   2                / 62. RY*(   2) C   5                    1.72   10.88    0.122
  16. CR (   1) C   2                / 72. RY*(   2) C   6                    1.77   10.79    0.123
  16. CR (   1) C   2                /105. BD*(   1) C   3 - C   6            0.85   10.61    0.085
  16. CR (   1) C   2                /108. BD*(   1) C   4 - C   5            0.62   10.62    0.073
  16. CR (   1) C   2                /109. BD*(   1) C   5 - H   9            0.70   10.54    0.077
  16. CR (   1) C   2                /110. BD*(   1) C   6 - H  10            0.59   10.54    0.071
  17. CR (   1) C   3                / 21. RY*(   1) C   1                    1.31   10.84    0.107
  17. CR (   1) C   3                / 72. RY*(   2) C   6                    1.48   10.81    0.113
  17. CR (   1) C   3                / 98. BD*(   1) C   1 - C   4            2.07   10.84    0.134
  17. CR (   1) C   3                / 99. BD*(   2) C   1 - C   4            1.40   10.19    0.109
  17. CR (   1) C   3                /103. BD*(   1) C   2 - C   6            0.76   10.64    0.080
  17. CR (   1) C   3                /110. BD*(   1) C   6 - H  10            0.58   10.56    0.070
  18. CR (   1) C   4                / 21. RY*(   1) C   1                    2.48   10.81    0.146
  18. CR (   1) C   4                / 22. RY*(   2) C   1                    1.04   10.83    0.095
  18. CR (   1) C   4                / 61. RY*(   1) C   5                    1.59   11.20    0.119
  18. CR (   1) C   4                / 97. BD*(   1) C   1 - C   3            2.07   10.60    0.133
  18. CR (   1) C   4                / 99. BD*(   2) C   1 - C   4            8.68   10.15    0.270
  18. CR (   1) C   4                /109. BD*(   1) C   5 - H   9            1.20   10.52    0.101
  19. CR (   1) C   5                / 32. RY*(   2) C   2                    1.48   10.81    0.113
  19. CR (   1) C   5                / 51. RY*(   1) C   4                    1.31   10.84    0.107
  19. CR (   1) C   5                / 98. BD*(   1) C   1 - C   4            2.07   10.84    0.134
  19. CR (   1) C   5                / 99. BD*(   2) C   1 - C   4            1.40   10.19    0.109
  19. CR (   1) C   5                /103. BD*(   1) C   2 - C   6            0.76   10.64    0.080
  19. CR (   1) C   5                /104. BD*(   1) C   2 - H   7            0.58   10.56    0.070
  20. CR (   1) C   6                / 32. RY*(   2) C   2                    1.77   10.79    0.123
  20. CR (   1) C   6                / 42. RY*(   2) C   3                    1.72   10.88    0.122
  20. CR (   1) C   6                / 97. BD*(   1) C   1 - C   3            0.62   10.62    0.073
  20. CR (   1) C   6                /101. BD*(   1) C   2 - C   5            0.85   10.61    0.085
  20. CR (   1) C   6                /104. BD*(   1) C   2 - H   7            0.59   10.54    0.071
  20. CR (   1) C   6                /107. BD*(   1) C   3 - H   8            0.70   10.54    0.077
 100. BD*(   3) C   1 - C   4        / 23. RY*(   3) C   1                    0.71    1.85    0.092
 100. BD*(   3) C   1 - C   4        / 24. RY*(   4) C   1                    1.75    0.70    0.089
 100. BD*(   3) C   1 - C   4        / 53. RY*(   3) C   4                    0.71    1.85    0.092
 100. BD*(   3) C   1 - C   4        / 54. RY*(   4) C   4                    1.75    0.70    0.089
 102. BD*(   2) C   2 - C   5        / 35. RY*(   5) C   2                    1.60    0.75    0.076
 102. BD*(   2) C   2 - C   5        / 65. RY*(   5) C   5                    2.04    0.88    0.093
 102. BD*(   2) C   2 - C   5        /100. BD*(   3) C   1 - C   4           29.24    0.09    0.084
 106. BD*(   2) C   3 - C   6        / 45. RY*(   5) C   3                    2.04    0.88    0.093
 106. BD*(   2) C   3 - C   6        / 75. RY*(   5) C   6                    1.60    0.75    0.076
 106. BD*(   2) C   3 - C   6        /100. BD*(   3) C   1 - C   4           29.24    0.09    0.084


 Natural Bond Orbitals (Summary):

                                                            Principal Delocalizations
           NBO                        Occupancy    Energy   (geminal,vicinal,remote)
 ====================================================================================
 Molecular unit  1  (C6H4)
     1. BD (   1) C   1 - C   3          1.98085    -0.70990  98(g),99(g),51(v),110(v)
                                                    107(g),108(v),72(v),71(v)
     2. BD (   1) C   1 - C   4          1.98993    -0.79327  97(g),108(g),42(v),62(v)
                                                    107(v),109(v)
     3. BD (   2) C   1 - C   4          1.92916    -0.29085  107(v),109(v),97(g),108(g)
                                                    101(v),105(v),41(v),61(v)
                                                    104(r),110(r)
     4. BD (   3) C   1 - C   4          1.67693    -0.26193  102(v),106(v),44(v),64(v)
     5. BD (   1) C   2 - C   5          1.96110    -0.68872  99(v),108(g),103(g),110(v)
                                                    98(v),72(v),109(g),52(v)
                                                    104(g),71(v)
     6. BD (   2) C   2 - C   5          1.70284    -0.25201  106(v),100(v),54(v),75(v)
     7. BD (   1) C   2 - C   6          1.98425    -0.69377  101(g),105(g),107(v),109(v)
                                                    41(v),61(v),104(g),110(g)
     8. BD (   1) C   2 - H   7          1.97374    -0.52149  105(v),108(v),71(v),61(v)
                                                    103(g),62(v)
     9. BD (   1) C   3 - C   6          1.96110    -0.68872  99(v),97(g),103(g),104(v)
                                                    98(v),32(v),107(g),22(v)
                                                    110(g),31(v)
    10. BD (   2) C   3 - C   6          1.70284    -0.25201  102(v),100(v),24(v),35(v)
    11. BD (   1) C   3 - H   8          1.98829    -0.53952  103(v),98(v),71(v),22(v)
                                                    105(g)
    12. BD (   1) C   4 - C   5          1.98085    -0.70990  98(g),99(g),21(v),104(v)
                                                    109(g),97(v),32(v),31(v)
    13. BD (   1) C   5 - H   9          1.98829    -0.53952  103(v),98(v),31(v),52(v)
                                                    101(g)
    14. BD (   1) C   6 - H  10          1.97374    -0.52149  101(v),97(v),31(v),41(v)
                                                    103(g),42(v)
    15. CR (   1) C   1                  1.99797   -10.04582  99(g),51(v),108(v),41(v)
                                                    107(v),52(v)
    16. CR (   1) C   2                  1.99912   -10.06125  72(v),62(v),105(v),109(v)
                                                    108(v),110(v)
    17. CR (   1) C   3                  1.99896   -10.07935  98(v),72(v),99(v),21(v)
                                                    103(v),110(v)
    18. CR (   1) C   4                  1.99797   -10.04582  99(g),21(v),97(v),61(v)
                                                    109(v),22(v)
    19. CR (   1) C   5                  1.99896   -10.07935  98(v),32(v),99(v),51(v)
                                                    103(v),104(v)
    20. CR (   1) C   6                  1.99912   -10.06125  32(v),42(v),101(v),107(v)
                                                    97(v),104(v)
    21. RY*(   1) C   1                  0.00388     0.76516   
    22. RY*(   2) C   1                  0.00260     0.78063   
    23. RY*(   3) C   1                  0.00072     1.96110   
    24. RY*(   4) C   1                  0.00042     0.80938   
    25. RY*(   5) C   1                  0.00024     1.21610   
    26. RY*(   6) C   1                  0.00007     2.31141   
    27. RY*(   7) C   1                  0.00003     3.38723   
    28. RY*(   8) C   1                  0.00002     2.51106   
    29. RY*(   9) C   1                  0.00000     1.73735   
    30. RY*(  10) C   1                  0.00000     2.73184   
    31. RY*(   1) C   2                  0.00437     1.24799   
    32. RY*(   2) C   2                  0.00254     0.72612   
    33. RY*(   3) C   2                  0.00065     1.92912   
    34. RY*(   4) C   2                  0.00061     1.06728   
    35. RY*(   5) C   2                  0.00038     0.77496   
    36. RY*(   6) C   2                  0.00010     2.27775   
    37. RY*(   7) C   2                  0.00004     2.40369   
    38. RY*(   8) C   2                  0.00004     3.77599   
    39. RY*(   9) C   2                  0.00000     2.78810   
    40. RY*(  10) C   2                  0.00000     1.73080   
    41. RY*(   1) C   3                  0.00505     1.15044   
    42. RY*(   2) C   3                  0.00317     0.81881   
    43. RY*(   3) C   3                  0.00059     1.33756   
    44. RY*(   4) C   3                  0.00059     1.70819   
    45. RY*(   5) C   3                  0.00048     0.90313   
    46. RY*(   6) C   3                  0.00012     2.06939   
    47. RY*(   7) C   3                  0.00007     2.90206   
    48. RY*(   8) C   3                  0.00001     2.36901   
    49. RY*(   9) C   3                  0.00000     1.82652   
    50. RY*(  10) C   3                  0.00001     3.55004   
    51. RY*(   1) C   4                  0.00388     0.76516   
    52. RY*(   2) C   4                  0.00260     0.78063   
    53. RY*(   3) C   4                  0.00072     1.96110   
    54. RY*(   4) C   4                  0.00042     0.80938   
    55. RY*(   5) C   4                  0.00024     1.21610   
    56. RY*(   6) C   4                  0.00007     2.31141   
    57. RY*(   7) C   4                  0.00003     3.38723   
    58. RY*(   8) C   4                  0.00002     2.51106   
    59. RY*(   9) C   4                  0.00000     1.73735   
    60. RY*(  10) C   4                  0.00000     2.73184   
    61. RY*(   1) C   5                  0.00505     1.15044   
    62. RY*(   2) C   5                  0.00317     0.81881   
    63. RY*(   3) C   5                  0.00059     1.33756   
    64. RY*(   4) C   5                  0.00059     1.70819   
    65. RY*(   5) C   5                  0.00048     0.90313   
    66. RY*(   6) C   5                  0.00012     2.06939   
    67. RY*(   7) C   5                  0.00007     2.90206   
    68. RY*(   8) C   5                  0.00001     2.36901   
    69. RY*(   9) C   5                  0.00000     1.82652   
    70. RY*(  10) C   5                  0.00001     3.55004   
    71. RY*(   1) C   6                  0.00437     1.24799   
    72. RY*(   2) C   6                  0.00254     0.72612   
    73. RY*(   3) C   6                  0.00065     1.92912   
    74. RY*(   4) C   6                  0.00061     1.06728   
    75. RY*(   5) C   6                  0.00038     0.77496   
    76. RY*(   6) C   6                  0.00010     2.27775   
    77. RY*(   7) C   6                  0.00004     2.40369   
    78. RY*(   8) C   6                  0.00004     3.77599   
    79. RY*(   9) C   6                  0.00000     2.78810   
    80. RY*(  10) C   6                  0.00000     1.73080   
    81. RY*(   1) H   7                  0.00077     0.56635   
    82. RY*(   2) H   7                  0.00013     2.22239   
    83. RY*(   3) H   7                  0.00007     2.52072   
    84. RY*(   4) H   7                  0.00001     3.00896   
    85. RY*(   1) H   8                  0.00099     0.54943   
    86. RY*(   2) H   8                  0.00011     2.22653   
    87. RY*(   3) H   8                  0.00004     2.49873   
    88. RY*(   4) H   8                  0.00002     3.01494   
    89. RY*(   1) H   9                  0.00099     0.54943   
    90. RY*(   2) H   9                  0.00011     2.22653   
    91. RY*(   3) H   9                  0.00004     2.49873   
    92. RY*(   4) H   9                  0.00002     3.01494   
    93. RY*(   1) H  10                  0.00077     0.56635   
    94. RY*(   2) H  10                  0.00013     2.22239   
    95. RY*(   3) H  10                  0.00007     2.52072   
    96. RY*(   4) H  10                  0.00001     3.00896   
    97. BD*(   1) C   1 - C   3          0.01882     0.55637   
    98. BD*(   1) C   1 - C   4          0.01255     0.75886   
    99. BD*(   2) C   1 - C   4          0.07973     0.10732   
   100. BD*(   3) C   1 - C   4          0.24598     0.10768  102(v),106(v),24(g),54(g)
                                                    23(g),53(g)
   101. BD*(   1) C   2 - C   5          0.01922     0.54599   
   102. BD*(   2) C   2 - C   5          0.33223     0.02112  106(v),100(v),65(g),35(g)
   103. BD*(   1) C   2 - C   6          0.01341     0.56057   
   104. BD*(   1) C   2 - H   7          0.01133     0.47669   
   105. BD*(   1) C   3 - C   6          0.01922     0.54599   
   106. BD*(   2) C   3 - C   6          0.33223     0.02112  102(v),100(v),45(g),75(g)
   107. BD*(   1) C   3 - H   8          0.02063     0.47759   
   108. BD*(   1) C   4 - C   5          0.01882     0.55637   
   109. BD*(   1) C   5 - H   9          0.02063     0.47759   
   110. BD*(   1) C   6 - H  10          0.01133     0.47669   
       -------------------------------
              Total Lewis   38.78601  ( 96.9650%)
        Valence non-Lewis    1.15612  (  2.8903%)
        Rydberg non-Lewis    0.05786  (  0.1447%)
       -------------------------------
            Total unit  1   40.00000  (100.0000%)
           Charge unit  1    0.00000
 1\1\GINC-N6043\FOpt\RB3LYP\6-31G(d,p)\C6H4\JIAMINGD\22-Apr-2025\0\\# o
 pt freq b3lyp/6-31g(d,p) geom=connectivity pop=nboread\\M0001\\0,1\C,0
 .6254289554,0.,-1.5500211778\C,-0.7036117937,0.,0.745279487\C,1.461731
 6715,0.,-0.4461173727\C,-0.6254289554,0.,-1.5500211778\C,-1.4617316715
 ,0.,-0.4461173727\C,0.7036117937,0.,0.745279487\H,-1.2281964173,0.,1.6
 977220631\H,2.5462730815,0.,-0.4467629996\H,-2.5462730815,0.,-0.446762
 9996\H,1.2281964173,0.,1.6977220631\\Version=ES64L-G16RevA.03\State=1-
 A1\HF=-230.9163015\RMSD=6.080e-09\RMSF=1.614e-04\Dipole=0.,0.,0.570714
 9\Quadrupole=3.0226878,-2.6466241,-0.3760637,0.,0.,0.\PG=C02V [SGV(C6H
 4)]\\@


 In the beginning there was nothing, which exploded.
 Job cpu time:       0 days  0 hours  1 minutes 39.6 seconds.
 Elapsed time:       0 days  0 hours  0 minutes 13.0 seconds.
 File lengths (MBytes):  RWF=     10 Int=      0 D2E=      0 Chk=      2 Scr=      1
 Normal termination of Gaussian 16 at Tue Apr 22 21:38:37 2025.
 Link1:  Proceeding to internal job step number  2.
 ----------------------------------------------------------------------
 #N Geom=AllCheck Guess=TCheck SCRF=Check GenChk RB3LYP/6-31G(d,p) Freq
 ----------------------------------------------------------------------
 1/10=4,29=7,30=1,38=1,40=1/1,3;
 2/12=2,40=1/2;
 3/5=1,6=6,7=101,11=2,14=-4,25=1,30=1,70=2,71=2,74=-5,116=1,140=1/1,2,3;
 4/5=101/1;
 5/5=2,38=6,98=1/2;
 8/6=4,10=90,11=11/1;
 11/6=1,8=1,9=11,15=111,16=1/1,2,10;
 10/6=1/2;
 6/7=2,8=2,9=2,10=2,28=1,40=2/1,7;
 7/8=1,10=1,25=1/1,2,3,16;
 1/10=4,30=1/3;
 99//99;
 Structure from the checkpoint file:  "benzyne-1.chk"
 -----
 M0001
 -----
 Charge =  0 Multiplicity = 1
 Redundant internal coordinates found in file.  (old form).
 C,0,0.6254289554,0.,-1.5500211778
 C,0,-0.7036117937,0.,0.745279487
 C,0,1.4617316715,0.,-0.4461173727
 C,0,-0.6254289554,0.,-1.5500211778
 C,0,-1.4617316715,0.,-0.4461173727
 C,0,0.7036117937,0.,0.745279487
 H,0,-1.2281964173,0.,1.6977220631
 H,0,2.5462730815,0.,-0.4467629996
 H,0,-2.5462730815,0.,-0.4467629996
 H,0,1.2281964173,0.,1.6977220631
 Recover connectivity data from disk.

 GradGradGradGradGradGradGradGradGradGradGradGradGradGradGradGradGradGrad
 Berny optimization.
 Initialization pass.
                           ----------------------------
                           !    Initial Parameters    !
                           ! (Angstroms and Degrees)  !
 --------------------------                            --------------------------
 ! Name  Definition              Value          Derivative Info.                !
 --------------------------------------------------------------------------------
 ! R1    R(1,3)                  1.3849         calculate D2E/DX2 analytically  !
 ! R2    R(1,4)                  1.2509         calculate D2E/DX2 analytically  !
 ! R3    R(2,5)                  1.4122         calculate D2E/DX2 analytically  !
 ! R4    R(2,6)                  1.4072         calculate D2E/DX2 analytically  !
 ! R5    R(2,7)                  1.0874         calculate D2E/DX2 analytically  !
 ! R6    R(3,6)                  1.4122         calculate D2E/DX2 analytically  !
 ! R7    R(3,8)                  1.0845         calculate D2E/DX2 analytically  !
 ! R8    R(4,5)                  1.3849         calculate D2E/DX2 analytically  !
 ! R9    R(5,9)                  1.0845         calculate D2E/DX2 analytically  !
 ! R10   R(6,10)                 1.0874         calculate D2E/DX2 analytically  !
 ! A1    A(3,1,4)              127.1471         calculate D2E/DX2 analytically  !
 ! A2    A(5,2,6)              122.4698         calculate D2E/DX2 analytically  !
 ! A3    A(5,2,7)              118.6852         calculate D2E/DX2 analytically  !
 ! A4    A(6,2,7)              118.845          calculate D2E/DX2 analytically  !
 ! A5    A(1,3,6)              110.3832         calculate D2E/DX2 analytically  !
 ! A6    A(1,3,8)              127.113          calculate D2E/DX2 analytically  !
 ! A7    A(6,3,8)              122.5039         calculate D2E/DX2 analytically  !
 ! A8    A(1,4,5)              127.1471         calculate D2E/DX2 analytically  !
 ! A9    A(2,5,4)              110.3832         calculate D2E/DX2 analytically  !
 ! A10   A(2,5,9)              122.5039         calculate D2E/DX2 analytically  !
 ! A11   A(4,5,9)              127.113          calculate D2E/DX2 analytically  !
 ! A12   A(2,6,3)              122.4698         calculate D2E/DX2 analytically  !
 ! A13   A(2,6,10)             118.845          calculate D2E/DX2 analytically  !
 ! A14   A(3,6,10)             118.6852         calculate D2E/DX2 analytically  !
 ! D1    D(4,1,3,6)              0.0            calculate D2E/DX2 analytically  !
 ! D2    D(4,1,3,8)            180.0            calculate D2E/DX2 analytically  !
 ! D3    D(3,1,4,5)              0.0            calculate D2E/DX2 analytically  !
 ! D4    D(6,2,5,4)              0.0            calculate D2E/DX2 analytically  !
 ! D5    D(6,2,5,9)            180.0            calculate D2E/DX2 analytically  !
 ! D6    D(7,2,5,4)            180.0            calculate D2E/DX2 analytically  !
 ! D7    D(7,2,5,9)              0.0            calculate D2E/DX2 analytically  !
 ! D8    D(5,2,6,3)              0.0            calculate D2E/DX2 analytically  !
 ! D9    D(5,2,6,10)           180.0            calculate D2E/DX2 analytically  !
 ! D10   D(7,2,6,3)            180.0            calculate D2E/DX2 analytically  !
 ! D11   D(7,2,6,10)             0.0            calculate D2E/DX2 analytically  !
 ! D12   D(1,3,6,2)              0.0            calculate D2E/DX2 analytically  !
 ! D13   D(1,3,6,10)           180.0            calculate D2E/DX2 analytically  !
 ! D14   D(8,3,6,2)            180.0            calculate D2E/DX2 analytically  !
 ! D15   D(8,3,6,10)             0.0            calculate D2E/DX2 analytically  !
 ! D16   D(1,4,5,2)              0.0            calculate D2E/DX2 analytically  !
 ! D17   D(1,4,5,9)            180.0            calculate D2E/DX2 analytically  !
 --------------------------------------------------------------------------------
 Trust Radius=3.00D-01 FncErr=1.00D-07 GrdErr=1.00D-07 EigMax=2.50D+02 EigMin=1.00D-04
 Number of steps in this run=      2 maximum allowed number of steps=      2.
 GradGradGradGradGradGradGradGradGradGradGradGradGradGradGradGradGradGrad

                          Input orientation:                          
 ---------------------------------------------------------------------
 Center     Atomic      Atomic             Coordinates (Angstroms)
 Number     Number       Type             X           Y           Z
 ---------------------------------------------------------------------
      1          6           0        0.625429   -0.000000   -1.550021
      2          6           0       -0.703612    0.000000    0.745279
      3          6           0        1.461732   -0.000000   -0.446117
      4          6           0       -0.625429    0.000000   -1.550021
      5          6           0       -1.461732    0.000000   -0.446117
      6          6           0        0.703612   -0.000000    0.745279
      7          1           0       -1.228196    0.000000    1.697722
      8          1           0        2.546273   -0.000000   -0.446763
      9          1           0       -2.546273    0.000000   -0.446763
     10          1           0        1.228196   -0.000000    1.697722
 ---------------------------------------------------------------------
                    Distance matrix (angstroms):
                    1          2          3          4          5
     1  C    0.000000
     2  C    2.652311   0.000000
     3  C    1.384921   2.471465   0.000000
     4  C    1.250858   2.296632   2.361111   0.000000
     5  C    2.361111   1.412152   2.923463   1.384921   0.000000
     6  C    2.296632   1.407224   1.412152   2.652311   2.471465
     7  H    3.739487   1.087353   3.439733   3.303205   2.156522
     8  H    2.215134   3.461606   1.084542   3.358105   4.008005
     9  H    3.358105   2.194622   4.008005   2.215134   1.084542
    10  H    3.303205   2.153841   2.156522   3.739487   3.439733
                    6          7          8          9         10
     6  C    0.000000
     7  H    2.153841   0.000000
     8  H    2.194622   4.341133   0.000000
     9  H    3.461606   2.517169   5.092546   0.000000
    10  H    1.087353   2.456393   2.517169   4.341133   0.000000
 Stoichiometry    C6H4
 Framework group  C2V[SGV(C6H4)]
 Deg. of freedom     9
 Full point group                 C2V     NOp   4
 Largest Abelian subgroup         C2V     NOp   4
 Largest concise Abelian subgroup C2      NOp   2
                         Standard orientation:                         
 ---------------------------------------------------------------------
 Center     Atomic      Atomic             Coordinates (Angstroms)
 Number     Number       Type             X           Y           Z
 ---------------------------------------------------------------------
      1          6           0       -0.000000    0.625429   -1.237311
      2          6           0        0.000000   -0.703612    1.057989
      3          6           0       -0.000000    1.461732   -0.133408
      4          6           0       -0.000000   -0.625429   -1.237311
      5          6           0       -0.000000   -1.461732   -0.133408
      6          6           0        0.000000    0.703612    1.057989
      7          1           0        0.000000   -1.228196    2.010432
      8          1           0       -0.000000    2.546273   -0.134053
      9          1           0       -0.000000   -2.546273   -0.134053
     10          1           0        0.000000    1.228196    2.010432
 ---------------------------------------------------------------------
 Rotational constants (GHZ):           7.0157728           5.7002953           3.1449955
 Standard basis: 6-31G(d,p) (6D, 7F)
 There are    41 symmetry adapted cartesian basis functions of A1  symmetry.
 There are    14 symmetry adapted cartesian basis functions of A2  symmetry.
 There are    14 symmetry adapted cartesian basis functions of B1  symmetry.
 There are    41 symmetry adapted cartesian basis functions of B2  symmetry.
 There are    41 symmetry adapted basis functions of A1  symmetry.
 There are    14 symmetry adapted basis functions of A2  symmetry.
 There are    14 symmetry adapted basis functions of B1  symmetry.
 There are    41 symmetry adapted basis functions of B2  symmetry.
   110 basis functions,   196 primitive gaussians,   110 cartesian basis functions
    20 alpha electrons       20 beta electrons
       nuclear repulsion energy       187.3918344194 Hartrees.
 NAtoms=   10 NActive=   10 NUniq=    5 SFac= 4.00D+00 NAtFMM=   60 NAOKFM=F Big=F
 Integral buffers will be    131072 words long.
 Raffenetti 2 integral format.
 Two-electron integral symmetry is turned on.
 One-electron integrals computed using PRISM.
 NBasis=   110 RedAO= T EigKep=  7.01D-04  NBF=    41    14    14    41
 NBsUse=   110 1.00D-06 EigRej= -1.00D+00 NBFU=    41    14    14    41
 Initial guess from the checkpoint file:  "benzyne-1.chk"
 B after Tr=     0.000000    0.000000   -0.000000
         Rot=    1.000000   -0.000000   -0.000000    0.000000 Ang=   0.00 deg.
 Initial guess orbital symmetries:
       Occupied  (B2) (A1) (A1) (B2) (A1) (B2) (A1) (B2) (A1) (A1)
                 (B2) (A1) (B2) (A1) (B2) (A1) (B1) (A2) (A1) (B1)
       Virtual   (B2) (B1) (A2) (A1) (B2) (A1) (A2) (B2) (B2) (A1)
                 (A1) (B2) (A1) (B2) (A1) (B1) (A1) (B2) (A2) (B1)
                 (A1) (A1) (B2) (B1) (A2) (B2) (B2) (A2) (A1) (B2)
                 (A1) (B2) (A1) (A1) (B2) (B2) (A1) (B2) (B2) (B1)
                 (B1) (B2) (A1) (A2) (B1) (A2) (B1) (A1) (B2) (A1)
                 (A1) (B2) (A1) (A2) (A1) (B2) (B1) (B2) (A1) (A2)
                 (B1) (B2) (A1) (A2) (B1) (A1) (B2) (A1) (A2) (B2)
                 (B2) (B1) (A2) (A1) (A2) (B2) (A1) (B2) (B2) (A1)
                 (B2) (B2) (A1) (B2) (A1) (A1) (B2) (B2) (A1) (B2)
 Keep R1 ints in memory in symmetry-blocked form, NReq=26123501.
 Requested convergence on RMS density matrix=1.00D-08 within 128 cycles.
 Requested convergence on MAX density matrix=1.00D-06.
 Requested convergence on             energy=1.00D-06.
 No special actions if energy rises.
 SCF Done:  E(RB3LYP) =  -230.916301466     A.U. after    1 cycles
            NFock=  1  Conv=0.92D-09     -V/T= 2.0099
 DoSCS=F DFT=T ScalE2(SS,OS)=  1.000000  1.000000
 Range of M.O.s used for correlation:     1   110
 NBasis=   110 NAE=    20 NBE=    20 NFC=     0 NFV=     0
 NROrb=    110 NOA=    20 NOB=    20 NVA=    90 NVB=    90

 **** Warning!!: The largest alpha MO coefficient is  0.10610776D+02

 Symmetrizing basis deriv contribution to polar:
 IMax=3 JMax=2 DiffMx= 0.00D+00
 G2DrvN: will do    11 centers at a time, making    1 passes.
 Calling FoFCou, ICntrl=  3107 FMM=F I1Cent=   0 AccDes= 0.00D+00.
 End of G2Drv F.D. properties file   721 does not exist.
 End of G2Drv F.D. properties file   722 does not exist.
 End of G2Drv F.D. properties file   788 does not exist.
          IDoAtm=1111111111
          Differentiating once with respect to electric field.
                with respect to dipole field.
          Differentiating once with respect to nuclear coordinates.
 Keep R1 ints in memory in symmetry-blocked form, NReq=26105146.
          There are    18 degrees of freedom in the 1st order CPHF.  IDoFFX=4 NUNeed=    18.
     18 vectors produced by pass  0 Test12= 1.00D-14 5.56D-09 XBig12= 1.43D+02 7.39D+00.
 AX will form    18 AO Fock derivatives at one time.
     18 vectors produced by pass  1 Test12= 1.00D-14 5.56D-09 XBig12= 1.01D+02 2.92D+00.
     18 vectors produced by pass  2 Test12= 1.00D-14 5.56D-09 XBig12= 2.96D+00 4.25D-01.
     18 vectors produced by pass  3 Test12= 1.00D-14 5.56D-09 XBig12= 5.54D-02 6.17D-02.
     18 vectors produced by pass  4 Test12= 1.00D-14 5.56D-09 XBig12= 3.67D-04 3.61D-03.
     18 vectors produced by pass  5 Test12= 1.00D-14 5.56D-09 XBig12= 6.59D-07 1.36D-04.
     10 vectors produced by pass  6 Test12= 1.00D-14 5.56D-09 XBig12= 7.58D-10 3.85D-06.
      2 vectors produced by pass  7 Test12= 1.00D-14 5.56D-09 XBig12= 8.13D-13 1.32D-07.
 InvSVY:  IOpt=1 It=  1 EMax= 3.55D-15
 Solved reduced A of dimension   120 with    18 vectors.
 Isotropic polarizability for W=    0.000000       52.07 Bohr**3.
 End of Minotr F.D. properties file   721 does not exist.
 End of Minotr F.D. properties file   722 does not exist.
 End of Minotr F.D. properties file   788 does not exist.

 **********************************************************************

            Population analysis using the SCF density.

 **********************************************************************

 Orbital symmetries:
       Occupied  (B2) (A1) (A1) (B2) (A1) (B2) (A1) (B2) (A1) (A1)
                 (B2) (A1) (B2) (A1) (B2) (A1) (B1) (A2) (A1) (B1)
       Virtual   (B2) (B1) (A2) (A1) (B2) (A1) (A2) (B2) (B2) (A1)
                 (A1) (B2) (A1) (B2) (A1) (B1) (A1) (B2) (A2) (B1)
                 (A1) (A1) (B2) (B1) (A2) (B2) (B2) (A2) (A1) (B2)
                 (A1) (B2) (A1) (A1) (B2) (B2) (A1) (B2) (B2) (B1)
                 (B1) (B2) (A1) (A2) (B1) (A2) (B1) (A1) (B2) (A1)
                 (A1) (B2) (A1) (A2) (A1) (B2) (B1) (B2) (A1) (A2)
                 (B1) (B2) (A1) (A2) (B1) (A1) (B2) (A1) (A2) (B2)
                 (B2) (B1) (A2) (A1) (A2) (B2) (A1) (B2) (B2) (A1)
                 (B2) (B2) (A1) (B2) (A1) (A1) (B2) (B2) (A1) (B2)
 The electronic state is 1-A1.
 Alpha  occ. eigenvalues --  -10.22094 -10.22094 -10.20416 -10.20365 -10.19756
 Alpha  occ. eigenvalues --  -10.19587  -0.86654  -0.75547  -0.73985  -0.61689
 Alpha  occ. eigenvalues --   -0.57908  -0.50607  -0.46376  -0.45239  -0.39277
 Alpha  occ. eigenvalues --   -0.38562  -0.37883  -0.26060  -0.25877  -0.25874
 Alpha virt. eigenvalues --   -0.07014  -0.01910   0.01568   0.10460   0.13909
 Alpha virt. eigenvalues --    0.16600   0.17486   0.17522   0.27448   0.28502
 Alpha virt. eigenvalues --    0.32637   0.36144   0.48467   0.49051   0.49785
 Alpha virt. eigenvalues --    0.51474   0.55073   0.58595   0.58847   0.58942
 Alpha virt. eigenvalues --    0.59447   0.61862   0.63106   0.65262   0.66931
 Alpha virt. eigenvalues --    0.67465   0.69331   0.75251   0.81127   0.82004
 Alpha virt. eigenvalues --    0.82909   0.84135   0.88514   0.92857   0.93127
 Alpha virt. eigenvalues --    1.00997   1.09111   1.13362   1.15804   1.25635
 Alpha virt. eigenvalues --    1.29916   1.31310   1.32804   1.38836   1.39908
 Alpha virt. eigenvalues --    1.50775   1.53919   1.59746   1.72726   1.75120
 Alpha virt. eigenvalues --    1.80097   1.86164   1.89123   1.97080   1.97864
 Alpha virt. eigenvalues --    1.98259   1.98821   2.12632   2.13675   2.18924
 Alpha virt. eigenvalues --    2.23778   2.35325   2.35705   2.36351   2.37734
 Alpha virt. eigenvalues --    2.44028   2.45529   2.46223   2.48400   2.50773
 Alpha virt. eigenvalues --    2.56827   2.57332   2.68510   2.72498   2.74335
 Alpha virt. eigenvalues --    2.82142   2.96472   2.98010   3.17093   3.22847
 Alpha virt. eigenvalues --    3.26507   3.35659   3.46223   3.79689   4.10919
 Alpha virt. eigenvalues --    4.13475   4.17187   4.39739   4.41692   4.75978
          Condensed to atoms (all electrons):
               1          2          3          4          5          6
     1  C    4.907024  -0.062665   0.549192   0.764082  -0.059166  -0.052760
     2  C   -0.062665   4.856547  -0.034333  -0.052760   0.548392   0.552267
     3  C    0.549192  -0.034333   4.787241  -0.059166  -0.024166   0.548392
     4  C    0.764082  -0.052760  -0.059166   4.907024   0.549192  -0.062665
     5  C   -0.059166   0.548392  -0.024166   0.549192   4.787241  -0.034333
     6  C   -0.052760   0.552267   0.548392  -0.062665  -0.034333   4.856547
     7  H    0.002343   0.360393   0.004347   0.006151  -0.042728  -0.036524
     8  H   -0.040336   0.003954   0.364517   0.006415   0.000073  -0.049281
     9  H    0.006415  -0.049281   0.000073  -0.040336   0.364517   0.003954
    10  H    0.006151  -0.036524  -0.042728   0.002343   0.004347   0.360393
               7          8          9         10
     1  C    0.002343  -0.040336   0.006415   0.006151
     2  C    0.360393   0.003954  -0.049281  -0.036524
     3  C    0.004347   0.364517   0.000073  -0.042728
     4  C    0.006151   0.006415  -0.040336   0.002343
     5  C   -0.042728   0.000073   0.364517   0.004347
     6  C   -0.036524  -0.049281   0.003954   0.360393
     7  H    0.615387  -0.000098  -0.003426  -0.003268
     8  H   -0.000098   0.615948   0.000018  -0.003426
     9  H   -0.003426   0.000018   0.615948  -0.000098
    10  H   -0.003268  -0.003426  -0.000098   0.615387
 Mulliken charges:
               1
     1  C   -0.020279
     2  C   -0.085990
     3  C   -0.093370
     4  C   -0.020279
     5  C   -0.093370
     6  C   -0.085990
     7  H    0.097422
     8  H    0.102216
     9  H    0.102216
    10  H    0.097422
 Sum of Mulliken charges =  -0.00000
 Mulliken charges with hydrogens summed into heavy atoms:
               1
     1  C   -0.020279
     2  C    0.011432
     3  C    0.008847
     4  C   -0.020279
     5  C    0.008847
     6  C    0.011432
 APT charges:
               1
     1  C   -0.207179
     2  C   -0.053789
     3  C    0.189011
     4  C   -0.207179
     5  C    0.189011
     6  C   -0.053789
     7  H    0.041740
     8  H    0.030217
     9  H    0.030217
    10  H    0.041740
 Sum of APT charges =   0.00000
 APT charges with hydrogens summed into heavy atoms:
               1
     1  C   -0.207179
     2  C   -0.012049
     3  C    0.219228
     4  C   -0.207179
     5  C    0.219228
     6  C   -0.012049
 Electronic spatial extent (au):  <R**2>=            403.7827
 Charge=              0.0000 electrons
 Dipole moment (field-independent basis, Debye):
    X=             -0.0000    Y=             -0.0000    Z=              1.4506  Tot=              1.4506
 Quadrupole moment (field-independent basis, Debye-Ang):
   XX=            -36.6626   YY=            -29.0372   ZZ=            -33.6087
   XY=              0.0000   XZ=              0.0000   YZ=              0.0000
 Traceless Quadrupole moment (field-independent basis, Debye-Ang):
   XX=             -3.5598   YY=              4.0656   ZZ=             -0.5058
   XY=              0.0000   XZ=              0.0000   YZ=              0.0000
 Octapole moment (field-independent basis, Debye-Ang**2):
  XXX=              0.0000  YYY=             -0.0000  ZZZ=             11.5968  XYY=              0.0000
  XXY=             -0.0000  XXZ=              0.3072  XZZ=              0.0000  YZZ=             -0.0000
  YYZ=              2.3744  XYZ=              0.0000
 Hexadecapole moment (field-independent basis, Debye-Ang**3):
 XXXX=            -37.8836 YYYY=           -252.3450 ZZZZ=           -234.8157 XXXY=             -0.0000
 XXXZ=             -0.0000 YYYX=             -0.0000 YYYZ=             -0.0000 ZZZX=             -0.0000
 ZZZY=              0.0000 XXYY=            -58.5406 XXZZ=            -48.9289 YYZZ=            -84.5510
 XXYZ=             -0.0000 YYXZ=             -0.0000 ZZXY=             -0.0000
 N-N= 1.873918344194D+02 E-N=-9.091872979720D+02  KE= 2.286414097155D+02
 Symmetry A1   KE= 1.153245838966D+02
 Symmetry A2   KE= 2.255078708477D+00
 Symmetry B1   KE= 4.234460807712D+00
 Symmetry B2   KE= 1.068272863027D+02
  Exact polarizability:  20.530   0.000  75.177  -0.000  -0.000  60.492
 Approx polarizability:  30.313   0.000 158.637   0.000  -0.000 111.668
 ******************************Gaussian NBO Version 3.1******************************
             N A T U R A L   A T O M I C   O R B I T A L   A N D
          N A T U R A L   B O N D   O R B I T A L   A N A L Y S I S
 ******************************Gaussian NBO Version 3.1******************************

       /RESON  / : Allow strongly delocalized NBO set
       /BNDIDX / : Print bond indices based on the NAO density matrix

 Analyzing the SCF density

 Job title: M0001                                                           

 Storage needed:     36824 in NPA,     48845 in NBO (2147483068 available)
 GSVD:  LWork=        7108 too small for GESVD, short by        2444 words or        2444 for optimal perf.


 NATURAL POPULATIONS:  Natural atomic orbital occupancies 
                                                          
   NAO  Atom  No  lang   Type(AO)    Occupancy      Energy
 ----------------------------------------------------------
     1    C    1  S      Cor( 1S)     1.99797     -10.04526
     2    C    1  S      Val( 2S)     0.95636      -0.13569
     3    C    1  S      Ryd( 3S)     0.00220       1.20020
     4    C    1  S      Ryd( 4S)     0.00002       4.01046
     5    C    1  px     Val( 2p)     0.96095      -0.07816
     6    C    1  px     Ryd( 3p)     0.00041       0.63354
     7    C    1  py     Val( 2p)     1.10869      -0.01546
     8    C    1  py     Ryd( 3p)     0.00394       0.74875
     9    C    1  pz     Val( 2p)     0.94106      -0.05322
    10    C    1  pz     Ryd( 3p)     0.00493       0.64743
    11    C    1  dxy    Ryd( 3d)     0.00070       2.02826
    12    C    1  dxz    Ryd( 3d)     0.00054       1.84707
    13    C    1  dyz    Ryd( 3d)     0.00103       2.40069
    14    C    1  dx2y2  Ryd( 3d)     0.00041       2.49067
    15    C    1  dz2    Ryd( 3d)     0.00047       2.22370

    16    C    2  S      Cor( 1S)     1.99912     -10.06095
    17    C    2  S      Val( 2S)     0.97727      -0.19009
    18    C    2  S      Ryd( 3S)     0.00089       1.03480
    19    C    2  S      Ryd( 4S)     0.00005       4.18315
    20    C    2  px     Val( 2p)     1.01013      -0.11109
    21    C    2  px     Ryd( 3p)     0.00055       0.61765
    22    C    2  py     Val( 2p)     1.09339      -0.04946
    23    C    2  py     Ryd( 3p)     0.00396       0.78560
    24    C    2  pz     Val( 2p)     1.14687      -0.05926
    25    C    2  pz     Ryd( 3p)     0.00457       1.00405
    26    C    2  dxy    Ryd( 3d)     0.00045       1.92460
    27    C    2  dxz    Ryd( 3d)     0.00037       1.89187
    28    C    2  dyz    Ryd( 3d)     0.00070       2.52054
    29    C    2  dx2y2  Ryd( 3d)     0.00041       2.36016
    30    C    2  dz2    Ryd( 3d)     0.00066       2.41700

    31    C    3  S      Cor( 1S)     1.99897     -10.07833
    32    C    3  S      Val( 2S)     0.99302      -0.19616
    33    C    3  S      Ryd( 3S)     0.00094       1.06671
    34    C    3  S      Ryd( 4S)     0.00003       4.12982
    35    C    3  px     Val( 2p)     1.02396      -0.11841
    36    C    3  px     Ryd( 3p)     0.00072       0.60687
    37    C    3  py     Val( 2p)     1.21836      -0.07371
    38    C    3  py     Ryd( 3p)     0.00445       1.04650
    39    C    3  pz     Val( 2p)     1.02959      -0.05834
    40    C    3  pz     Ryd( 3p)     0.00572       0.63185
    41    C    3  dxy    Ryd( 3d)     0.00048       1.91699
    42    C    3  dxz    Ryd( 3d)     0.00049       1.91335
    43    C    3  dyz    Ryd( 3d)     0.00070       2.47167
    44    C    3  dx2y2  Ryd( 3d)     0.00066       2.45941
    45    C    3  dz2    Ryd( 3d)     0.00086       2.40907

    46    C    4  S      Cor( 1S)     1.99797     -10.04526
    47    C    4  S      Val( 2S)     0.95636      -0.13569
    48    C    4  S      Ryd( 3S)     0.00220       1.20020
    49    C    4  S      Ryd( 4S)     0.00002       4.01046
    50    C    4  px     Val( 2p)     0.96095      -0.07816
    51    C    4  px     Ryd( 3p)     0.00041       0.63354
    52    C    4  py     Val( 2p)     1.10869      -0.01546
    53    C    4  py     Ryd( 3p)     0.00394       0.74875
    54    C    4  pz     Val( 2p)     0.94106      -0.05322
    55    C    4  pz     Ryd( 3p)     0.00493       0.64743
    56    C    4  dxy    Ryd( 3d)     0.00070       2.02826
    57    C    4  dxz    Ryd( 3d)     0.00054       1.84707
    58    C    4  dyz    Ryd( 3d)     0.00103       2.40069
    59    C    4  dx2y2  Ryd( 3d)     0.00041       2.49067
    60    C    4  dz2    Ryd( 3d)     0.00047       2.22370

    61    C    5  S      Cor( 1S)     1.99897     -10.07833
    62    C    5  S      Val( 2S)     0.99302      -0.19616
    63    C    5  S      Ryd( 3S)     0.00094       1.06671
    64    C    5  S      Ryd( 4S)     0.00003       4.12982
    65    C    5  px     Val( 2p)     1.02396      -0.11841
    66    C    5  px     Ryd( 3p)     0.00072       0.60687
    67    C    5  py     Val( 2p)     1.21836      -0.07371
    68    C    5  py     Ryd( 3p)     0.00445       1.04650
    69    C    5  pz     Val( 2p)     1.02959      -0.05834
    70    C    5  pz     Ryd( 3p)     0.00572       0.63185
    71    C    5  dxy    Ryd( 3d)     0.00048       1.91699
    72    C    5  dxz    Ryd( 3d)     0.00049       1.91335
    73    C    5  dyz    Ryd( 3d)     0.00070       2.47167
    74    C    5  dx2y2  Ryd( 3d)     0.00066       2.45941
    75    C    5  dz2    Ryd( 3d)     0.00086       2.40907

    76    C    6  S      Cor( 1S)     1.99912     -10.06095
    77    C    6  S      Val( 2S)     0.97727      -0.19009
    78    C    6  S      Ryd( 3S)     0.00089       1.03480
    79    C    6  S      Ryd( 4S)     0.00005       4.18315
    80    C    6  px     Val( 2p)     1.01013      -0.11109
    81    C    6  px     Ryd( 3p)     0.00055       0.61765
    82    C    6  py     Val( 2p)     1.09339      -0.04946
    83    C    6  py     Ryd( 3p)     0.00396       0.78560
    84    C    6  pz     Val( 2p)     1.14687      -0.05926
    85    C    6  pz     Ryd( 3p)     0.00457       1.00405
    86    C    6  dxy    Ryd( 3d)     0.00045       1.92460
    87    C    6  dxz    Ryd( 3d)     0.00037       1.89187
    88    C    6  dyz    Ryd( 3d)     0.00070       2.52054
    89    C    6  dx2y2  Ryd( 3d)     0.00041       2.36016
    90    C    6  dz2    Ryd( 3d)     0.00066       2.41700

    91    H    7  S      Val( 1S)     0.74982       0.09007
    92    H    7  S      Ryd( 2S)     0.00077       0.56765
    93    H    7  px     Ryd( 2p)     0.00013       2.22239
    94    H    7  py     Ryd( 2p)     0.00015       2.63616
    95    H    7  pz     Ryd( 2p)     0.00033       2.89820

    96    H    8  S      Val( 1S)     0.74919       0.09308
    97    H    8  S      Ryd( 2S)     0.00097       0.55326
    98    H    8  px     Ryd( 2p)     0.00011       2.22653
    99    H    8  py     Ryd( 2p)     0.00045       3.01935
   100    H    8  pz     Ryd( 2p)     0.00004       2.49774

   101    H    9  S      Val( 1S)     0.74919       0.09308
   102    H    9  S      Ryd( 2S)     0.00097       0.55326
   103    H    9  px     Ryd( 2p)     0.00011       2.22653
   104    H    9  py     Ryd( 2p)     0.00045       3.01935
   105    H    9  pz     Ryd( 2p)     0.00004       2.49774

   106    H   10  S      Val( 1S)     0.74982       0.09007
   107    H   10  S      Ryd( 2S)     0.00077       0.56765
   108    H   10  px     Ryd( 2p)     0.00013       2.22239
   109    H   10  py     Ryd( 2p)     0.00015       2.63616
   110    H   10  pz     Ryd( 2p)     0.00033       2.89820

 WARNING:  1 low occupancy (<1.9990e) core orbital  found on  C    1
           1 low occupancy (<1.9990e) core orbital  found on  C    3
           1 low occupancy (<1.9990e) core orbital  found on  C    4
           1 low occupancy (<1.9990e) core orbital  found on  C    5


 Summary of Natural Population Analysis:                  
                                                          
                                       Natural Population 
                Natural  -----------------------------------------------
    Atom  No    Charge         Core      Valence    Rydberg      Total
 -----------------------------------------------------------------------
      C    1    0.02031      1.99797     3.96706    0.01466     5.97969
      C    2   -0.23940      1.99912     4.22767    0.01262     6.23940
      C    3   -0.27894      1.99897     4.26493    0.01504     6.27894
      C    4    0.02031      1.99797     3.96706    0.01466     5.97969
      C    5   -0.27894      1.99897     4.26493    0.01504     6.27894
      C    6   -0.23940      1.99912     4.22767    0.01262     6.23940
      H    7    0.24880      0.00000     0.74982    0.00139     0.75120
      H    8    0.24923      0.00000     0.74919    0.00158     0.75077
      H    9    0.24923      0.00000     0.74919    0.00158     0.75077
      H   10    0.24880      0.00000     0.74982    0.00139     0.75120
 =======================================================================
   * Total *   -0.00000     11.99211    27.91734    0.09056    40.00000

                                 Natural Population      
 --------------------------------------------------------
   Core                      11.99211 ( 99.9342% of  12)
   Valence                   27.91734 ( 99.7048% of  28)
   Natural Minimal Basis     39.90944 ( 99.7736% of  40)
   Natural Rydberg Basis      0.09056 (  0.2264% of  40)
 --------------------------------------------------------

    Atom  No          Natural Electron Configuration
 ----------------------------------------------------------------------------
      C    1      [core]2S( 0.96)2p( 3.01)3p( 0.01)
      C    2      [core]2S( 0.98)2p( 3.25)3p( 0.01)
      C    3      [core]2S( 0.99)2p( 3.27)3p( 0.01)
      C    4      [core]2S( 0.96)2p( 3.01)3p( 0.01)
      C    5      [core]2S( 0.99)2p( 3.27)3p( 0.01)
      C    6      [core]2S( 0.98)2p( 3.25)3p( 0.01)
      H    7            1S( 0.75)
      H    8            1S( 0.75)
      H    9            1S( 0.75)
      H   10            1S( 0.75)


 Wiberg bond index matrix in the NAO basis:                                    

     Atom    1       2       3       4       5       6       7       8       9
     ---- ------  ------  ------  ------  ------  ------  ------  ------  ------
   1.  C  0.0000  0.1292  1.4032  2.3563  0.0301  0.0200  0.0107  0.0084  0.0145
   2.  C  0.1292  0.0000  0.0110  0.0200  1.4391  1.4338  0.9048  0.0073  0.0030
   3.  C  1.4032  0.0110  0.0000  0.0301  0.1455  1.4391  0.0069  0.9039  0.0002
   4.  C  2.3563  0.0200  0.0301  0.0000  1.4032  0.1292  0.0081  0.0145  0.0084
   5.  C  0.0301  1.4391  0.1455  1.4032  0.0000  0.0110  0.0033  0.0002  0.9039
   6.  C  0.0200  1.4338  1.4391  0.1292  0.0110  0.0000  0.0034  0.0030  0.0073
   7.  H  0.0107  0.9048  0.0069  0.0081  0.0033  0.0034  0.0000  0.0001  0.0013
   8.  H  0.0084  0.0073  0.9039  0.0145  0.0002  0.0030  0.0001  0.0000  0.0010
   9.  H  0.0145  0.0030  0.0002  0.0084  0.9039  0.0073  0.0013  0.0010  0.0000
  10.  H  0.0081  0.0034  0.0033  0.0107  0.0069  0.9048  0.0011  0.0013  0.0001

     Atom   10
     ---- ------
   1.  C  0.0081
   2.  C  0.0034
   3.  C  0.0033
   4.  C  0.0107
   5.  C  0.0069
   6.  C  0.9048
   7.  H  0.0011
   8.  H  0.0013
   9.  H  0.0001
  10.  H  0.0000


 Wiberg bond index, Totals by atom:                                            

     Atom    1
     ---- ------
   1.  C  3.9806
   2.  C  3.9516
   3.  C  3.9431
   4.  C  3.9806
   5.  C  3.9431
   6.  C  3.9516
   7.  H  0.9396
   8.  H  0.9396
   9.  H  0.9396
  10.  H  0.9396


 Atom-atom overlap-weighted NAO bond order:                                    

     Atom    1       2       3       4       5       6       7       8       9
     ---- ------  ------  ------  ------  ------  ------  ------  ------  ------
   1.  C  0.0000 -0.0665  1.1679  1.6019  0.0478  0.0223  0.0027  0.0064  0.0065
   2.  C -0.0665  0.0000  0.0091  0.0223  1.1354  1.1508  0.7693  0.0040  0.0065
   3.  C  1.1679  0.0091  0.0000  0.0478 -0.0231  1.1354  0.0044  0.7730 -0.0001
   4.  C  1.6019  0.0223  0.0478  0.0000  1.1679 -0.0665  0.0044  0.0065  0.0064
   5.  C  0.0478  1.1354 -0.0231  1.1679  0.0000  0.0091  0.0100 -0.0001  0.7730
   6.  C  0.0223  1.1508  1.1354 -0.0665  0.0091  0.0000  0.0111  0.0065  0.0040
   7.  H  0.0027  0.7693  0.0044  0.0044  0.0100  0.0111  0.0000 -0.0000 -0.0039
   8.  H  0.0064  0.0040  0.7730  0.0065 -0.0001  0.0065 -0.0000  0.0000  0.0000
   9.  H  0.0065  0.0065 -0.0001  0.0064  0.7730  0.0040 -0.0039  0.0000  0.0000
  10.  H  0.0044  0.0111  0.0100  0.0027  0.0044  0.7693 -0.0041 -0.0039 -0.0000

     Atom   10
     ---- ------
   1.  C  0.0044
   2.  C  0.0111
   3.  C  0.0100
   4.  C  0.0027
   5.  C  0.0044
   6.  C  0.7693
   7.  H -0.0041
   8.  H -0.0039
   9.  H -0.0000
  10.  H  0.0000


 Atom-atom overlap-weighted NAO bond order, Totals by atom:                    

     Atom    1
     ---- ------
   1.  C  2.7933
   2.  C  3.0420
   3.  C  3.1244
   4.  C  2.7933
   5.  C  3.1244
   6.  C  3.0420
   7.  H  0.7939
   8.  H  0.7924
   9.  H  0.7924
  10.  H  0.7939


 MO bond order:                                                                

     Atom    1       2       3       4       5       6       7       8       9
     ---- ------  ------  ------  ------  ------  ------  ------  ------  ------
   1.  C  0.0000 -0.2317 -0.2825  0.7311  0.0001  0.0355  0.0334  0.0540 -0.0173
   2.  C -0.2317  0.0000  0.0720 -0.2027 -0.2158  0.5390  0.8338  0.1010 -0.0451
   3.  C -0.2825  0.0720  0.0000 -0.2337 -0.2717  1.4258  0.0582  1.2531 -0.0212
   4.  C  0.7311 -0.2027 -0.2337  0.0000  1.1765 -0.3157  0.0101  0.1183  0.0441
   5.  C  0.0001 -0.2158 -0.2717  1.1765  0.0000  0.0276  0.0685 -0.0003 -0.2402
   6.  C  0.0355  0.5390  1.4258 -0.3157  0.0276  0.0000  0.0062  0.0346 -0.0167
   7.  H  0.0334  0.8338  0.0582  0.0101  0.0685  0.0062  0.0000  0.0005 -0.0272
   8.  H  0.0540  0.1010  1.2531  0.1183 -0.0003  0.0346  0.0005  0.0000  0.0188
   9.  H -0.0173 -0.0451 -0.0212  0.0441 -0.2402 -0.0167 -0.0272  0.0188  0.0000
  10.  H  0.1054  0.1046  0.0987  0.0786  0.1088  1.5614 -0.0185 -0.0215 -0.0007

     Atom   10
     ---- ------
   1.  C  0.1054
   2.  C  0.1046
   3.  C  0.0987
   4.  C  0.0786
   5.  C  0.1088
   6.  C  1.5614
   7.  H -0.0185
   8.  H -0.0215
   9.  H -0.0007
  10.  H  0.0000


 MO atomic valencies:                                                          

     Atom    1
     ---- ------
   1.  C  0.4280
   2.  C  0.9551
   3.  C  2.0987
   4.  C  1.4067
   5.  C  0.6536
   6.  C  3.2977
   7.  H  0.9650
   8.  H  1.5586
   9.  H -0.3053
  10.  H  2.0168


 NATURAL BOND ORBITAL ANALYSIS:

                       Occupancies       Lewis Structure    Low   High
           Occ.    -------------------  -----------------   occ   occ
  Cycle   Thresh.   Lewis   Non-Lewis     CR  BD  3C  LP    (L)   (NL)   Dev
 =============================================================================
   1(1)    1.90    36.76334   3.23666      6  11   0   3     3      3    0.44
   2(2)    1.90    36.76334   3.23666      6  11   0   3     3      3    0.44
   3(1)    1.80    36.76334   3.23666      6  11   0   3     3      3    0.44
   4(2)    1.80    36.76334   3.23666      6  11   0   3     3      3    0.44
   5(1)    1.70    38.07063   1.92937      6  13   0   1     1      3    0.43
   6(2)    1.70    38.07063   1.92937      6  13   0   1     1      3    0.43
   7(1)    1.60    38.07277   1.92723      6  13   0   1     1      3    0.44
   8(2)    1.60    38.78601   1.21399      6  14   0   0     0      3    0.43
   9(3)    1.60    38.07277   1.92723      6  13   0   1     1      3    0.44
  10(4)    1.60    38.78601   1.21399      6  14   0   0     0      3    0.43
  11(1)    1.50    38.78601   1.21399      6  14   0   0     0      3    0.43
  12(2)    1.50    38.07277   1.92723      6  13   0   1     1      3    0.44
  13(3)    1.50    38.78601   1.21399      6  14   0   0     0      3    0.43
  14(1)    1.60    38.78601   1.21399      6  14   0   0     0      3    0.43
 -----------------------------------------------------------------------------

 Structure accepted: RESONANCE keyword permits strongly delocalized structure

 WARNING:  1 low occupancy (<1.9990e) core orbital  found on  C    1
           1 low occupancy (<1.9990e) core orbital  found on  C    3
           1 low occupancy (<1.9990e) core orbital  found on  C    4
           1 low occupancy (<1.9990e) core orbital  found on  C    5

 --------------------------------------------------------
   Core                     11.99211 ( 99.934% of  12)
   Valence Lewis            26.79391 ( 95.693% of  28)
  ==================       ============================
   Total Lewis              38.78601 ( 96.965% of  40)
  -----------------------------------------------------
   Valence non-Lewis         1.15612 (  2.890% of  40)
   Rydberg non-Lewis         0.05786 (  0.145% of  40)
  ==================       ============================
   Total non-Lewis           1.21399 (  3.035% of  40)
 --------------------------------------------------------


       (Occupancy)   Bond orbital/ Coefficients/ Hybrids
 ---------------------------------------------------------------------------------
     1. (1.98085) BD ( 1) C   1 - C   3  
                ( 50.34%)   0.7095* C   1 s( 49.63%)p 1.01( 50.33%)d 0.00(  0.04%)
                                           -0.0003  0.7045 -0.0006 -0.0003  0.0000
                                            0.0000  0.5980  0.0157  0.3814  0.0068
                                            0.0000  0.0000  0.0161 -0.0057  0.0085
                ( 49.66%)   0.7047* C   3 s( 31.79%)p 2.14( 68.16%)d 0.00(  0.05%)
                                           -0.0002  0.5638 -0.0057  0.0005  0.0000
                                            0.0000 -0.3822  0.0290 -0.7305 -0.0341
                                            0.0000  0.0000  0.0171 -0.0045  0.0150
     2. (1.98993) BD ( 1) C   1 - C   4  
                ( 50.00%)   0.7071* C   1 s( 50.03%)p 1.00( 49.93%)d 0.00(  0.05%)
                                           -0.0002  0.7072 -0.0091  0.0003  0.0000
                                            0.0000 -0.6325 -0.0231 -0.3137 -0.0173
                                            0.0000  0.0000  0.0059 -0.0169 -0.0122
                ( 50.00%)   0.7071* C   4 s( 50.03%)p 1.00( 49.93%)d 0.00(  0.05%)
                                           -0.0002  0.7072 -0.0091  0.0003  0.0000
                                            0.0000  0.6325  0.0231 -0.3137 -0.0173
                                            0.0000  0.0000 -0.0059 -0.0169 -0.0122
     3. (1.92916) BD ( 2) C   1 - C   4  
                ( 50.00%)   0.7071* C   1 s(  0.48%)p99.99( 99.44%)d 0.15(  0.07%)
                                           -0.0001  0.0540  0.0437  0.0002  0.0000
                                            0.0000  0.4885  0.0179 -0.8680  0.0448
                                            0.0000  0.0000  0.0250  0.0088 -0.0062
                ( 50.00%)   0.7071* C   4 s(  0.48%)p99.99( 99.44%)d 0.15(  0.07%)
                                           -0.0001  0.0540  0.0437  0.0002  0.0000
                                            0.0000 -0.4885 -0.0179 -0.8680  0.0448
                                            0.0000  0.0000 -0.0250  0.0088 -0.0062
     4. (1.67693) BD ( 3) C   1 - C   4  
                ( 50.00%)   0.7071* C   1 s(  0.00%)p 1.00( 99.92%)d 0.00(  0.08%)
                                            0.0000  0.0000  0.0000  0.0000  0.9996
                                           -0.0027  0.0000  0.0000  0.0000  0.0000
                                           -0.0236  0.0148  0.0000  0.0000  0.0000
                ( 50.00%)   0.7071* C   4 s(  0.00%)p 1.00( 99.92%)d 0.00(  0.08%)
                                            0.0000  0.0000  0.0000  0.0000  0.9996
                                           -0.0027  0.0000  0.0000  0.0000  0.0000
                                            0.0236  0.0148  0.0000  0.0000  0.0000
     5. (1.96110) BD ( 1) C   2 - C   5  
                ( 49.86%)   0.7061* C   2 s( 35.05%)p 1.85( 64.91%)d 0.00(  0.04%)
                                            0.0002  0.5920 -0.0076  0.0014  0.0000
                                            0.0000 -0.4430 -0.0311 -0.6722  0.0009
                                            0.0000  0.0000  0.0145 -0.0058  0.0123
                ( 50.14%)   0.7081* C   5 s( 36.55%)p 1.73( 63.41%)d 0.00(  0.04%)
                                           -0.0007  0.6046 -0.0056  0.0011  0.0000
                                            0.0000  0.4111 -0.0203  0.6810  0.0305
                                            0.0000  0.0000  0.0158 -0.0077  0.0095
     6. (1.70284) BD ( 2) C   2 - C   5  
                ( 49.49%)   0.7035* C   2 s(  0.00%)p 1.00( 99.96%)d 0.00(  0.04%)
                                            0.0000  0.0000  0.0000  0.0000  0.9997
                                           -0.0131  0.0000  0.0000  0.0000  0.0000
                                           -0.0015 -0.0192  0.0000  0.0000  0.0000
                ( 50.51%)   0.7107* C   5 s(  0.00%)p 1.00( 99.95%)d 0.00(  0.05%)
                                            0.0000  0.0000  0.0000  0.0000  0.9996
                                           -0.0144  0.0000  0.0000  0.0000  0.0000
                                            0.0208  0.0094  0.0000  0.0000  0.0000
     7. (1.98425) BD ( 1) C   2 - C   6  
                ( 50.00%)   0.7071* C   2 s( 35.92%)p 1.78( 64.04%)d 0.00(  0.04%)
                                           -0.0001  0.5993 -0.0085  0.0013  0.0000
                                            0.0000  0.7996  0.0160  0.0001  0.0292
                                            0.0000  0.0000 -0.0018 -0.0179 -0.0090
                ( 50.00%)   0.7071* C   6 s( 35.92%)p 1.78( 64.04%)d 0.00(  0.04%)
                                           -0.0001  0.5993 -0.0085  0.0013  0.0000
                                            0.0000 -0.7996 -0.0160  0.0001  0.0292
                                            0.0000  0.0000  0.0018 -0.0179 -0.0090
     8. (1.97374) BD ( 1) C   2 - H   7  
                ( 62.35%)   0.7896* C   2 s( 29.00%)p 2.45( 70.96%)d 0.00(  0.04%)
                                           -0.0005  0.5384  0.0116 -0.0025  0.0000
                                            0.0000 -0.4032  0.0062  0.7395 -0.0116
                                            0.0000  0.0000 -0.0141 -0.0049  0.0133
                ( 37.65%)   0.6136* H   7 s( 99.95%)p 0.00(  0.05%)
                                            0.9997  0.0013  0.0000  0.0113 -0.0200
     9. (1.96110) BD ( 1) C   3 - C   6  
                ( 50.14%)   0.7081* C   3 s( 36.55%)p 1.73( 63.41%)d 0.00(  0.04%)
                                           -0.0007  0.6046 -0.0056  0.0011  0.0000
                                            0.0000 -0.4111  0.0203  0.6810  0.0305
                                            0.0000  0.0000 -0.0158 -0.0077  0.0095
                ( 49.86%)   0.7061* C   6 s( 35.05%)p 1.85( 64.91%)d 0.00(  0.04%)
                                            0.0002  0.5920 -0.0076  0.0014  0.0000
                                            0.0000  0.4430  0.0311 -0.6722  0.0009
                                            0.0000  0.0000 -0.0145 -0.0058  0.0123
    10. (1.70284) BD ( 2) C   3 - C   6  
                ( 50.51%)   0.7107* C   3 s(  0.00%)p 1.00( 99.95%)d 0.00(  0.05%)
                                            0.0000  0.0000  0.0000  0.0000  0.9996
                                           -0.0144  0.0000  0.0000  0.0000  0.0000
                                           -0.0208  0.0094  0.0000  0.0000  0.0000
                ( 49.49%)   0.7035* C   6 s(  0.00%)p 1.00( 99.96%)d 0.00(  0.04%)
                                            0.0000  0.0000  0.0000  0.0000  0.9997
                                           -0.0131  0.0000  0.0000  0.0000  0.0000
                                            0.0015 -0.0192  0.0000  0.0000  0.0000
    11. (1.98829) BD ( 1) C   3 - H   8  
                ( 62.95%)   0.7934* C   3 s( 31.60%)p 2.16( 68.37%)d 0.00(  0.04%)
                                           -0.0002  0.5620  0.0108 -0.0011  0.0000
                                            0.0000  0.8267 -0.0132  0.0007 -0.0049
                                            0.0000  0.0000 -0.0004 -0.0163 -0.0094
                ( 37.05%)   0.6087* H   8 s( 99.94%)p 0.00(  0.06%)
                                            0.9997  0.0031  0.0000 -0.0236 -0.0001
    12. (1.98085) BD ( 1) C   4 - C   5  
                ( 50.34%)   0.7095* C   4 s( 49.63%)p 1.01( 50.33%)d 0.00(  0.04%)
                                            0.0003 -0.7045  0.0006  0.0003  0.0000
                                            0.0000  0.5980  0.0157 -0.3814 -0.0068
                                            0.0000  0.0000  0.0161  0.0057 -0.0085
                ( 49.66%)   0.7047* C   5 s( 31.79%)p 2.14( 68.16%)d 0.00(  0.05%)
                                            0.0002 -0.5638  0.0057 -0.0005  0.0000
                                            0.0000 -0.3822  0.0290  0.7305  0.0341
                                            0.0000  0.0000  0.0171  0.0045 -0.0150
    13. (1.98829) BD ( 1) C   5 - H   9  
                ( 62.95%)   0.7934* C   5 s( 31.60%)p 2.16( 68.37%)d 0.00(  0.04%)
                                            0.0002 -0.5620 -0.0108  0.0011  0.0000
                                            0.0000  0.8267 -0.0132 -0.0007  0.0049
                                            0.0000  0.0000 -0.0004  0.0163  0.0094
                ( 37.05%)   0.6087* H   9 s( 99.94%)p 0.00(  0.06%)
                                           -0.9997 -0.0031  0.0000 -0.0236  0.0001
    14. (1.97374) BD ( 1) C   6 - H  10  
                ( 62.35%)   0.7896* C   6 s( 29.00%)p 2.45( 70.96%)d 0.00(  0.04%)
                                           -0.0005  0.5384  0.0116 -0.0025  0.0000
                                            0.0000  0.4032 -0.0062  0.7395 -0.0116
                                            0.0000  0.0000  0.0141 -0.0049  0.0133
                ( 37.65%)   0.6136* H  10 s( 99.95%)p 0.00(  0.05%)
                                            0.9997  0.0013  0.0000 -0.0113 -0.0200
    15. (1.99797) CR ( 1) C   1           s(100.00%)
                                            1.0000  0.0004  0.0000 -0.0000  0.0000
                                            0.0000  0.0001  0.0000 -0.0000  0.0000
                                            0.0000  0.0000  0.0000 -0.0000 -0.0000
    16. (1.99912) CR ( 1) C   2           s(100.00%)p 0.00(  0.00%)
                                            1.0000  0.0002  0.0000 -0.0000  0.0000
                                            0.0000 -0.0000  0.0000  0.0005 -0.0000
                                            0.0000  0.0000 -0.0000 -0.0000  0.0000
    17. (1.99896) CR ( 1) C   3           s(100.00%)p 0.00(  0.00%)
                                            1.0000  0.0007 -0.0000  0.0000  0.0000
                                            0.0000 -0.0002  0.0000  0.0004  0.0000
                                            0.0000  0.0000 -0.0000 -0.0000  0.0000
    18. (1.99797) CR ( 1) C   4           s(100.00%)
                                            1.0000  0.0004  0.0000 -0.0000  0.0000
                                            0.0000 -0.0001 -0.0000 -0.0000  0.0000
                                            0.0000  0.0000 -0.0000 -0.0000 -0.0000
    19. (1.99896) CR ( 1) C   5           s(100.00%)p 0.00(  0.00%)
                                            1.0000  0.0007 -0.0000  0.0000  0.0000
                                            0.0000  0.0002 -0.0000  0.0004  0.0000
                                            0.0000  0.0000  0.0000 -0.0000  0.0000
    20. (1.99912) CR ( 1) C   6           s(100.00%)p 0.00(  0.00%)
                                            1.0000  0.0002  0.0000 -0.0000  0.0000
                                            0.0000  0.0000 -0.0000  0.0005 -0.0000
                                            0.0000  0.0000  0.0000 -0.0000  0.0000
    21. (0.00388) RY*( 1) C   1           s(  2.94%)p32.99( 96.99%)d 0.03(  0.07%)
                                           -0.0000  0.0073  0.1678 -0.0347  0.0000
                                            0.0000 -0.0526  0.7091  0.0283  0.6808
                                            0.0000  0.0000 -0.0183 -0.0189  0.0069
    22. (0.00260) RY*( 2) C   1           s(  2.64%)p34.57( 91.15%)d 2.36(  6.22%)
                                           -0.0000 -0.0026  0.1623 -0.0038 -0.0000
                                           -0.0000  0.0029  0.6421 -0.0112 -0.7065
                                           -0.0000 -0.0000  0.0467 -0.0685 -0.2352
    23. (0.00072) RY*( 3) C   1           s(  0.00%)p 1.00(  5.35%)d17.68( 94.65%)
                                            0.0000  0.0000  0.0000  0.0000  0.0130
                                           -0.2310  0.0000  0.0000  0.0000  0.0000
                                            0.8613  0.4524  0.0000  0.0000  0.0000
    24. (0.00042) RY*( 4) C   1           s(  0.00%)p 1.00( 83.72%)d 0.19( 16.28%)
                                            0.0000  0.0000  0.0000  0.0000 -0.0027
                                            0.9150  0.0000  0.0000  0.0000  0.0000
                                            0.0343  0.4020  0.0000  0.0000  0.0000
    25. (0.00024) RY*( 5) C   1           s( 87.44%)p 0.05(  4.49%)d 0.09(  8.08%)
                                            0.0000  0.0021  0.9350  0.0080  0.0000
                                            0.0000 -0.0247 -0.2072  0.0356 -0.0089
                                            0.0000  0.0000  0.2227  0.1398  0.1077
    26. (0.00007) RY*( 6) C   1           s(  6.02%)p 0.62(  3.75%)d14.98( 90.22%)
    27. (0.00003) RY*( 7) C   1           s( 41.77%)p 0.02(  1.01%)d 1.37( 57.22%)
    28. (0.00002) RY*( 8) C   1           s( 20.71%)p 0.12(  2.53%)d 3.71( 76.76%)
    29. (0.00000) RY*( 9) C   1           s(  0.00%)p 1.00( 11.00%)d 8.09( 89.00%)
    30. (0.00000) RY*(10) C   1           s( 38.34%)p 0.01(  0.39%)d 1.60( 61.27%)
    31. (0.00437) RY*( 1) C   2           s(  1.36%)p67.22( 91.72%)d 5.07(  6.91%)
                                            0.0000 -0.0115  0.1162  0.0032  0.0000
                                            0.0000 -0.0140 -0.4474  0.0223  0.8464
                                            0.0000  0.0000  0.2219 -0.0390 -0.1355
    32. (0.00254) RY*( 2) C   2           s(  0.71%)p99.99( 97.50%)d 2.50(  1.79%)
                                           -0.0000  0.0012  0.0845  0.0016 -0.0000
                                           -0.0000  0.0321 -0.8643  0.0158 -0.4761
                                           -0.0000 -0.0000 -0.0482 -0.0559 -0.1115
    33. (0.00065) RY*( 3) C   2           s(  0.00%)p 1.00(  0.28%)d99.99( 99.72%)
                                            0.0000  0.0000  0.0000  0.0000  0.0112
                                           -0.0518  0.0000  0.0000  0.0000  0.0000
                                            0.8315  0.5529  0.0000  0.0000  0.0000
    34. (0.00061) RY*( 4) C   2           s( 84.55%)p 0.05(  4.08%)d 0.13( 11.37%)
                                           -0.0000  0.0076  0.9131  0.1082  0.0000
                                            0.0000 -0.0010  0.1816 -0.0170 -0.0866
                                            0.0000  0.0000  0.0085 -0.0299 -0.3358
    35. (0.00038) RY*( 5) C   2           s(  0.00%)p 1.00( 85.42%)d 0.17( 14.58%)
                                            0.0000  0.0000  0.0000  0.0000  0.0069
                                            0.9242  0.0000  0.0000  0.0000  0.0000
                                            0.2496 -0.2890  0.0000  0.0000  0.0000
    36. (0.00010) RY*( 6) C   2           s(  9.00%)p 0.12(  1.10%)d 9.99( 89.90%)
    37. (0.00004) RY*( 7) C   2           s(  2.25%)p 2.43(  5.47%)d40.99( 92.28%)
    38. (0.00004) RY*( 8) C   2           s( 70.05%)p 0.00(  0.05%)d 0.43( 29.90%)
    39. (0.00000) RY*( 9) C   2           s( 32.10%)p 0.01(  0.18%)d 2.11( 67.73%)
    40. (0.00000) RY*(10) C   2           s(  0.00%)p 1.00( 14.34%)d 5.98( 85.66%)
    41. (0.00505) RY*( 1) C   3           s(  4.94%)p16.80( 82.93%)d 2.46( 12.13%)
                                           -0.0000 -0.0115  0.2213  0.0158  0.0000
                                            0.0000  0.0264  0.6768 -0.0208  0.6084
                                            0.0000  0.0000  0.0174  0.1943  0.2886
    42. (0.00317) RY*( 2) C   3           s(  0.14%)p99.99( 97.11%)d19.51(  2.75%)
                                            0.0000 -0.0149  0.0069  0.0337  0.0000
                                            0.0000  0.0187  0.6108  0.0397 -0.7721
                                            0.0000  0.0000 -0.0389  0.1121  0.1156
    43. (0.00059) RY*( 3) C   3           s( 64.13%)p 0.17( 11.08%)d 0.39( 24.79%)
                                            0.0000  0.0066  0.8005  0.0211  0.0000
                                            0.0000 -0.0138 -0.3005 -0.0027 -0.1424
                                            0.0000  0.0000 -0.3609  0.1761  0.2944
    44. (0.00059) RY*( 4) C   3           s(  0.00%)p 1.00( 15.47%)d 5.46( 84.53%)
                                            0.0000  0.0000  0.0000  0.0000 -0.0107
                                           -0.3932  0.0000  0.0000  0.0000  0.0000
                                            0.1654  0.9044  0.0000  0.0000  0.0000
    45. (0.00048) RY*( 5) C   3           s(  0.00%)p 1.00( 75.62%)d 0.32( 24.38%)
                                            0.0000  0.0000  0.0000  0.0000  0.0033
                                            0.8696  0.0000  0.0000  0.0000  0.0000
                                           -0.2526  0.4243  0.0000  0.0000  0.0000
    46. (0.00012) RY*( 6) C   3           s( 28.61%)p 0.16(  4.58%)d 2.33( 66.80%)
                                            0.0000 -0.0045  0.5336 -0.0371 -0.0000
                                           -0.0000 -0.0156  0.2135  0.0038  0.0023
                                           -0.0000 -0.0000  0.2702 -0.3845 -0.6687
    47. (0.00007) RY*( 7) C   3           s( 26.00%)p 0.08(  2.10%)d 2.77( 71.91%)
    48. (0.00001) RY*( 8) C   3           s(  3.57%)p 0.29(  1.03%)d26.73( 95.40%)
    49. (0.00000) RY*( 9) C   3           s(  0.00%)p 1.00(  8.96%)d10.16( 91.04%)
    50. (0.00001) RY*(10) C   3           s( 72.67%)p 0.02(  1.23%)d 0.36( 26.10%)
    51. (0.00388) RY*( 1) C   4           s(  2.94%)p32.99( 96.99%)d 0.03(  0.07%)
                                           -0.0000  0.0073  0.1678 -0.0347 -0.0000
                                           -0.0000  0.0526 -0.7091  0.0283  0.6808
                                           -0.0000 -0.0000  0.0183 -0.0189  0.0069
    52. (0.00260) RY*( 2) C   4           s(  2.64%)p34.57( 91.15%)d 2.36(  6.22%)
                                           -0.0000 -0.0026  0.1623 -0.0038 -0.0000
                                           -0.0000 -0.0029 -0.6421 -0.0112 -0.7065
                                           -0.0000 -0.0000 -0.0467 -0.0685 -0.2352
    53. (0.00072) RY*( 3) C   4           s(  0.00%)p 1.00(  5.35%)d17.68( 94.65%)
                                            0.0000  0.0000  0.0000  0.0000 -0.0130
                                            0.2310  0.0000  0.0000  0.0000  0.0000
                                            0.8613 -0.4524  0.0000  0.0000  0.0000
    54. (0.00042) RY*( 4) C   4           s(  0.00%)p 1.00( 83.72%)d 0.19( 16.28%)
                                            0.0000  0.0000  0.0000  0.0000 -0.0027
                                            0.9150  0.0000  0.0000  0.0000  0.0000
                                           -0.0343  0.4020  0.0000  0.0000  0.0000
    55. (0.00024) RY*( 5) C   4           s( 87.44%)p 0.05(  4.49%)d 0.09(  8.08%)
                                           -0.0000  0.0021  0.9350  0.0080  0.0000
                                            0.0000  0.0247  0.2072  0.0356 -0.0089
                                            0.0000  0.0000 -0.2227  0.1398  0.1077
    56. (0.00007) RY*( 6) C   4           s(  6.02%)p 0.62(  3.75%)d14.98( 90.22%)
    57. (0.00003) RY*( 7) C   4           s( 41.77%)p 0.02(  1.01%)d 1.37( 57.22%)
    58. (0.00002) RY*( 8) C   4           s( 20.71%)p 0.12(  2.53%)d 3.71( 76.76%)
    59. (0.00000) RY*( 9) C   4           s(  0.00%)p 1.00( 11.00%)d 8.09( 89.00%)
    60. (0.00000) RY*(10) C   4           s( 38.34%)p 0.01(  0.39%)d 1.60( 61.27%)
    61. (0.00505) RY*( 1) C   5           s(  4.94%)p16.80( 82.93%)d 2.46( 12.13%)
                                           -0.0000 -0.0115  0.2213  0.0158  0.0000
                                            0.0000 -0.0264 -0.6768 -0.0208  0.6084
                                            0.0000  0.0000 -0.0174  0.1943  0.2886
    62. (0.00317) RY*( 2) C   5           s(  0.14%)p99.99( 97.11%)d19.51(  2.75%)
                                            0.0000 -0.0149  0.0069  0.0337 -0.0000
                                           -0.0000 -0.0187 -0.6108  0.0397 -0.7721
                                           -0.0000 -0.0000  0.0389  0.1121  0.1156
    63. (0.00059) RY*( 3) C   5           s( 64.13%)p 0.17( 11.08%)d 0.39( 24.79%)
                                            0.0000  0.0066  0.8005  0.0211  0.0000
                                            0.0000  0.0138  0.3005 -0.0027 -0.1424
                                            0.0000  0.0000  0.3609  0.1761  0.2944
    64. (0.00059) RY*( 4) C   5           s(  0.00%)p 1.00( 15.47%)d 5.46( 84.53%)
                                            0.0000  0.0000  0.0000  0.0000 -0.0107
                                           -0.3932  0.0000  0.0000  0.0000  0.0000
                                           -0.1654  0.9044  0.0000  0.0000  0.0000
    65. (0.00048) RY*( 5) C   5           s(  0.00%)p 1.00( 75.62%)d 0.32( 24.38%)
                                            0.0000  0.0000  0.0000  0.0000  0.0033
                                            0.8696  0.0000  0.0000  0.0000  0.0000
                                            0.2526  0.4243  0.0000  0.0000  0.0000
    66. (0.00012) RY*( 6) C   5           s( 28.61%)p 0.16(  4.58%)d 2.33( 66.80%)
                                            0.0000 -0.0045  0.5336 -0.0371 -0.0000
                                           -0.0000  0.0156 -0.2135  0.0038  0.0023
                                           -0.0000 -0.0000 -0.2702 -0.3845 -0.6687
    67. (0.00007) RY*( 7) C   5           s( 26.00%)p 0.08(  2.10%)d 2.77( 71.91%)
    68. (0.00001) RY*( 8) C   5           s(  3.57%)p 0.29(  1.03%)d26.73( 95.40%)
    69. (0.00000) RY*( 9) C   5           s(  0.00%)p 1.00(  8.96%)d10.16( 91.04%)
    70. (0.00001) RY*(10) C   5           s( 72.67%)p 0.02(  1.23%)d 0.36( 26.10%)
    71. (0.00437) RY*( 1) C   6           s(  1.36%)p67.22( 91.72%)d 5.07(  6.91%)
                                            0.0000 -0.0115  0.1162  0.0032  0.0000
                                            0.0000  0.0140  0.4474  0.0223  0.8464
                                            0.0000  0.0000 -0.2219 -0.0390 -0.1355
    72. (0.00254) RY*( 2) C   6           s(  0.71%)p99.99( 97.50%)d 2.50(  1.79%)
                                            0.0000  0.0012  0.0845  0.0016  0.0000
                                            0.0000 -0.0321  0.8643  0.0158 -0.4761
                                            0.0000  0.0000  0.0482 -0.0559 -0.1115
    73. (0.00065) RY*( 3) C   6           s(  0.00%)p 1.00(  0.28%)d99.99( 99.72%)
                                            0.0000  0.0000  0.0000  0.0000 -0.0112
                                            0.0518  0.0000  0.0000  0.0000  0.0000
                                            0.8315 -0.5529  0.0000  0.0000  0.0000
    74. (0.00061) RY*( 4) C   6           s( 84.55%)p 0.05(  4.08%)d 0.13( 11.37%)
                                           -0.0000  0.0076  0.9131  0.1082  0.0000
                                            0.0000  0.0010 -0.1816 -0.0170 -0.0866
                                            0.0000  0.0000 -0.0085 -0.0299 -0.3358
    75. (0.00038) RY*( 5) C   6           s(  0.00%)p 1.00( 85.42%)d 0.17( 14.58%)
                                            0.0000  0.0000  0.0000  0.0000  0.0069
                                            0.9242  0.0000  0.0000  0.0000  0.0000
                                           -0.2496 -0.2890  0.0000  0.0000  0.0000
    76. (0.00010) RY*( 6) C   6           s(  9.00%)p 0.12(  1.10%)d 9.99( 89.90%)
    77. (0.00004) RY*( 7) C   6           s(  2.25%)p 2.43(  5.47%)d40.99( 92.28%)
    78. (0.00004) RY*( 8) C   6           s( 70.05%)p 0.00(  0.05%)d 0.43( 29.90%)
    79. (0.00000) RY*( 9) C   6           s( 32.10%)p 0.01(  0.18%)d 2.11( 67.73%)
    80. (0.00000) RY*(10) C   6           s(  0.00%)p 1.00( 14.34%)d 5.98( 85.66%)
    81. (0.00077) RY*( 1) H   7           s( 99.97%)p 0.00(  0.03%)
                                           -0.0012  0.9999  0.0000 -0.0167 -0.0042
    82. (0.00013) RY*( 2) H   7           s(  0.00%)p 1.00(100.00%)
                                            0.0000  0.0000  1.0000  0.0000  0.0000
    83. (0.00007) RY*( 3) H   7           s(  0.03%)p99.99( 99.97%)
    84. (0.00001) RY*( 4) H   7           s(  0.05%)p99.99( 99.95%)
    85. (0.00099) RY*( 1) H   8           s( 99.63%)p 0.00(  0.37%)
                                           -0.0021  0.9982  0.0000  0.0404  0.0449
    86. (0.00011) RY*( 2) H   8           s(  0.00%)p 1.00(100.00%)
                                            0.0000  0.0000  1.0000  0.0000  0.0000
    87. (0.00004) RY*( 3) H   8           s(  0.17%)p99.99( 99.83%)
    88. (0.00002) RY*( 4) H   8           s(  0.25%)p99.99( 99.75%)
    89. (0.00099) RY*( 1) H   9           s( 99.63%)p 0.00(  0.37%)
                                           -0.0021  0.9982  0.0000 -0.0404  0.0449
    90. (0.00011) RY*( 2) H   9           s(  0.00%)p 1.00(100.00%)
                                            0.0000  0.0000  1.0000  0.0000  0.0000
    91. (0.00004) RY*( 3) H   9           s(  0.17%)p99.99( 99.83%)
    92. (0.00002) RY*( 4) H   9           s(  0.25%)p99.99( 99.75%)
    93. (0.00077) RY*( 1) H  10           s( 99.97%)p 0.00(  0.03%)
                                           -0.0012  0.9999  0.0000  0.0167 -0.0042
    94. (0.00013) RY*( 2) H  10           s(  0.00%)p 1.00(100.00%)
                                            0.0000  0.0000  1.0000  0.0000  0.0000
    95. (0.00007) RY*( 3) H  10           s(  0.03%)p99.99( 99.97%)
    96. (0.00001) RY*( 4) H  10           s(  0.05%)p99.99( 99.95%)
    97. (0.01882) BD*( 1) C   1 - C   3  
                ( 49.66%)   0.7047* C   1 s( 49.63%)p 1.01( 50.33%)d 0.00(  0.04%)
                                            0.0003 -0.7045  0.0006  0.0003 -0.0000
                                           -0.0000 -0.5980 -0.0157 -0.3814 -0.0068
                                           -0.0000 -0.0000 -0.0161  0.0057 -0.0085
                ( 50.34%)  -0.7095* C   3 s( 31.79%)p 2.14( 68.16%)d 0.00(  0.05%)
                                            0.0002 -0.5638  0.0057 -0.0005 -0.0000
                                           -0.0000  0.3822 -0.0290  0.7305  0.0341
                                           -0.0000 -0.0000 -0.0171  0.0045 -0.0150
    98. (0.01255) BD*( 1) C   1 - C   4  
                ( 50.00%)   0.7071* C   1 s( 50.03%)p 1.00( 49.93%)d 0.00(  0.05%)
                                           -0.0002  0.7072 -0.0091  0.0003  0.0000
                                            0.0000 -0.6325 -0.0231 -0.3137 -0.0173
                                            0.0000  0.0000  0.0059 -0.0169 -0.0122
                ( 50.00%)  -0.7071* C   4 s( 50.03%)p 1.00( 49.93%)d 0.00(  0.05%)
                                           -0.0002  0.7072 -0.0091  0.0003  0.0000
                                            0.0000  0.6325  0.0231 -0.3137 -0.0173
                                            0.0000  0.0000 -0.0059 -0.0169 -0.0122
    99. (0.07973) BD*( 2) C   1 - C   4  
                ( 50.00%)   0.7071* C   1 s(  0.48%)p99.99( 99.44%)d 0.15(  0.07%)
                                           -0.0001  0.0540  0.0437  0.0002  0.0000
                                            0.0000  0.4885  0.0179 -0.8680  0.0448
                                            0.0000  0.0000  0.0250  0.0088 -0.0062
                ( 50.00%)  -0.7071* C   4 s(  0.48%)p99.99( 99.44%)d 0.15(  0.07%)
                                           -0.0001  0.0540  0.0437  0.0002  0.0000
                                            0.0000 -0.4885 -0.0179 -0.8680  0.0448
                                            0.0000  0.0000 -0.0250  0.0088 -0.0062
   100. (0.24598) BD*( 3) C   1 - C   4  
                ( 50.00%)   0.7071* C   1 s(  0.00%)p 1.00( 99.92%)d 0.00(  0.08%)
                                            0.0000  0.0000  0.0000  0.0000  0.9996
                                           -0.0027  0.0000  0.0000  0.0000  0.0000
                                           -0.0236  0.0148  0.0000  0.0000  0.0000
                ( 50.00%)  -0.7071* C   4 s(  0.00%)p 1.00( 99.92%)d 0.00(  0.08%)
                                            0.0000  0.0000  0.0000  0.0000  0.9996
                                           -0.0027  0.0000  0.0000  0.0000  0.0000
                                            0.0236  0.0148  0.0000  0.0000  0.0000
   101. (0.01922) BD*( 1) C   2 - C   5  
                ( 50.14%)   0.7081* C   2 s( 35.05%)p 1.85( 64.91%)d 0.00(  0.04%)
                                            0.0002  0.5920 -0.0076  0.0014  0.0000
                                            0.0000 -0.4430 -0.0311 -0.6722  0.0009
                                            0.0000  0.0000  0.0145 -0.0058  0.0123
                ( 49.86%)  -0.7061* C   5 s( 36.55%)p 1.73( 63.41%)d 0.00(  0.04%)
                                           -0.0007  0.6046 -0.0056  0.0011  0.0000
                                            0.0000  0.4111 -0.0203  0.6810  0.0305
                                            0.0000  0.0000  0.0158 -0.0077  0.0095
   102. (0.33223) BD*( 2) C   2 - C   5  
                ( 50.51%)   0.7107* C   2 s(  0.00%)p 1.00( 99.96%)d 0.00(  0.04%)
                                            0.0000  0.0000  0.0000  0.0000  0.9997
                                           -0.0131  0.0000  0.0000  0.0000  0.0000
                                           -0.0015 -0.0192  0.0000  0.0000  0.0000
                ( 49.49%)  -0.7035* C   5 s(  0.00%)p 1.00( 99.95%)d 0.00(  0.05%)
                                            0.0000  0.0000  0.0000  0.0000  0.9996
                                           -0.0144  0.0000  0.0000  0.0000  0.0000
                                            0.0208  0.0094  0.0000  0.0000  0.0000
   103. (0.01341) BD*( 1) C   2 - C   6  
                ( 50.00%)   0.7071* C   2 s( 35.92%)p 1.78( 64.04%)d 0.00(  0.04%)
                                            0.0001 -0.5993  0.0085 -0.0013 -0.0000
                                           -0.0000 -0.7996 -0.0160 -0.0001 -0.0292
                                           -0.0000 -0.0000  0.0018  0.0179  0.0090
                ( 50.00%)  -0.7071* C   6 s( 35.92%)p 1.78( 64.04%)d 0.00(  0.04%)
                                            0.0001 -0.5993  0.0085 -0.0013 -0.0000
                                           -0.0000  0.7996  0.0160 -0.0001 -0.0292
                                           -0.0000 -0.0000 -0.0018  0.0179  0.0090
   104. (0.01133) BD*( 1) C   2 - H   7  
                ( 37.65%)   0.6136* C   2 s( 29.00%)p 2.45( 70.96%)d 0.00(  0.04%)
                                            0.0005 -0.5384 -0.0116  0.0025 -0.0000
                                           -0.0000  0.4032 -0.0062 -0.7395  0.0116
                                           -0.0000 -0.0000  0.0141  0.0049 -0.0133
                ( 62.35%)  -0.7896* H   7 s( 99.95%)p 0.00(  0.05%)
                                           -0.9997 -0.0013 -0.0000 -0.0113  0.0200
   105. (0.01922) BD*( 1) C   3 - C   6  
                ( 49.86%)   0.7061* C   3 s( 36.55%)p 1.73( 63.41%)d 0.00(  0.04%)
                                            0.0007 -0.6046  0.0056 -0.0011 -0.0000
                                           -0.0000  0.4111 -0.0203 -0.6810 -0.0305
                                           -0.0000 -0.0000  0.0158  0.0077 -0.0095
                ( 50.14%)  -0.7081* C   6 s( 35.05%)p 1.85( 64.91%)d 0.00(  0.04%)
                                           -0.0002 -0.5920  0.0076 -0.0014 -0.0000
                                           -0.0000 -0.4430 -0.0311  0.6722 -0.0009
                                           -0.0000 -0.0000  0.0145  0.0058 -0.0123
   106. (0.33223) BD*( 2) C   3 - C   6  
                ( 49.49%)   0.7035* C   3 s(  0.00%)p 1.00( 99.95%)d 0.00(  0.05%)
                                           -0.0000 -0.0000 -0.0000 -0.0000 -0.9996
                                            0.0144 -0.0000 -0.0000 -0.0000 -0.0000
                                            0.0208 -0.0094 -0.0000 -0.0000 -0.0000
                ( 50.51%)  -0.7107* C   6 s(  0.00%)p 1.00( 99.96%)d 0.00(  0.04%)
                                           -0.0000 -0.0000 -0.0000 -0.0000 -0.9997
                                            0.0131 -0.0000 -0.0000 -0.0000 -0.0000
                                           -0.0015  0.0192 -0.0000 -0.0000 -0.0000
   107. (0.02063) BD*( 1) C   3 - H   8  
                ( 37.05%)   0.6087* C   3 s( 31.60%)p 2.16( 68.37%)d 0.00(  0.04%)
                                            0.0002 -0.5620 -0.0108  0.0011 -0.0000
                                           -0.0000 -0.8267  0.0132 -0.0007  0.0049
                                           -0.0000 -0.0000  0.0004  0.0163  0.0094
                ( 62.95%)  -0.7934* H   8 s( 99.94%)p 0.00(  0.06%)
                                           -0.9997 -0.0031 -0.0000  0.0236  0.0001
   108. (0.01882) BD*( 1) C   4 - C   5  
                ( 49.66%)   0.7047* C   4 s( 49.63%)p 1.01( 50.33%)d 0.00(  0.04%)
                                           -0.0003  0.7045 -0.0006 -0.0003 -0.0000
                                           -0.0000 -0.5980 -0.0157  0.3814  0.0068
                                           -0.0000 -0.0000 -0.0161 -0.0057  0.0085
                ( 50.34%)  -0.7095* C   5 s( 31.79%)p 2.14( 68.16%)d 0.00(  0.05%)
                                           -0.0002  0.5638 -0.0057  0.0005 -0.0000
                                           -0.0000  0.3822 -0.0290 -0.7305 -0.0341
                                           -0.0000 -0.0000 -0.0171 -0.0045  0.0150
   109. (0.02063) BD*( 1) C   5 - H   9  
                ( 37.05%)   0.6087* C   5 s( 31.60%)p 2.16( 68.37%)d 0.00(  0.04%)
                                           -0.0002  0.5620  0.0108 -0.0011 -0.0000
                                           -0.0000 -0.8267  0.0132  0.0007 -0.0049
                                           -0.0000 -0.0000  0.0004 -0.0163 -0.0094
                ( 62.95%)  -0.7934* H   9 s( 99.94%)p 0.00(  0.06%)
                                            0.9997  0.0031 -0.0000  0.0236 -0.0001
   110. (0.01133) BD*( 1) C   6 - H  10  
                ( 37.65%)   0.6136* C   6 s( 29.00%)p 2.45( 70.96%)d 0.00(  0.04%)
                                            0.0005 -0.5384 -0.0116  0.0025 -0.0000
                                           -0.0000 -0.4032  0.0062 -0.7395  0.0116
                                           -0.0000 -0.0000 -0.0141  0.0049 -0.0133
                ( 62.35%)  -0.7896* H  10 s( 99.95%)p 0.00(  0.05%)
                                           -0.9997 -0.0013 -0.0000  0.0113  0.0200


 NHO Directionality and "Bond Bending" (deviations from line of nuclear centers)

         [Thresholds for printing:  angular deviation  >  1.0 degree]
                                    hybrid p-character > 25.0%
                                    orbital occupancy  >  0.10e

                                Line of Centers        Hybrid 1              Hybrid 2
                                ---------------  -------------------   ------------------
                NBO               Theta   Phi    Theta   Phi    Dev    Theta   Phi    Dev
 ========================================================================================
     1. BD (   1) C   1 - C   3    37.1   90.0    57.7   90.0  20.5    155.2  270.0  12.4
     2. BD (   1) C   1 - C   4    90.0  270.0   116.8  270.0  26.8    116.8   90.0  26.8
     3. BD (   2) C   1 - C   4    90.0  270.0   148.4   90.0 121.6    148.4  270.0 121.6
     4. BD (   3) C   1 - C   4    90.0  270.0    90.0    0.0  90.0     90.0    0.0  90.0
     5. BD (   1) C   2 - C   5   147.5  270.0   144.8  270.0   2.8     28.8   90.0   3.7
     6. BD (   2) C   2 - C   5   147.5  270.0    90.0    0.0  90.0     90.0    0.0  90.0
     7. BD (   1) C   2 - C   6    90.0   90.0    87.9   90.0   2.1     87.9  270.0   2.1
     9. BD (   1) C   3 - C   6    32.5  270.0    28.8  270.0   3.7    144.8   90.0   2.8
    10. BD (   2) C   3 - C   6    32.5  270.0    90.0    0.0  90.0     90.0    0.0  90.0
    12. BD (   1) C   4 - C   5    37.1  270.0    57.7  270.0  20.5    155.2   90.0  12.4
   100. BD*(   3) C   1 - C   4    90.0  270.0    90.0    0.0  90.0     90.0    0.0  90.0
   102. BD*(   2) C   2 - C   5   147.5  270.0    90.0    0.0  90.0     90.0    0.0  90.0
   106. BD*(   2) C   3 - C   6    32.5  270.0    90.0    0.0  90.0     90.0    0.0  90.0


 Second Order Perturbation Theory Analysis of Fock Matrix in NBO Basis

     Threshold for printing:   0.50 kcal/mol
                                                                              E(2)  E(j)-E(i) F(i,j)
         Donor NBO (i)                     Acceptor NBO (j)                 kcal/mol   a.u.    a.u. 
 ===================================================================================================

 within unit  1
   1. BD (   1) C   1 - C   3        / 51. RY*(   1) C   4                    2.88    1.48    0.058
   1. BD (   1) C   1 - C   3        / 71. RY*(   1) C   6                    0.57    1.96    0.030
   1. BD (   1) C   1 - C   3        / 72. RY*(   2) C   6                    1.22    1.44    0.038
   1. BD (   1) C   1 - C   3        / 98. BD*(   1) C   1 - C   4            4.20    1.47    0.070
   1. BD (   1) C   1 - C   3        / 99. BD*(   2) C   1 - C   4            3.62    0.82    0.049
   1. BD (   1) C   1 - C   3        /105. BD*(   1) C   3 - C   6            0.50    1.26    0.022
   1. BD (   1) C   1 - C   3        /107. BD*(   1) C   3 - H   8            1.76    1.19    0.041
   1. BD (   1) C   1 - C   3        /108. BD*(   1) C   4 - C   5            1.48    1.27    0.039
   1. BD (   1) C   1 - C   3        /110. BD*(   1) C   6 - H  10            2.36    1.19    0.047
   2. BD (   1) C   1 - C   4        / 42. RY*(   2) C   3                    1.68    1.61    0.047
   2. BD (   1) C   1 - C   4        / 62. RY*(   2) C   5                    1.68    1.61    0.047
   2. BD (   1) C   1 - C   4        / 97. BD*(   1) C   1 - C   3            2.08    1.35    0.047
   2. BD (   1) C   1 - C   4        /107. BD*(   1) C   3 - H   8            1.09    1.27    0.033
   2. BD (   1) C   1 - C   4        /108. BD*(   1) C   4 - C   5            2.08    1.35    0.047
   2. BD (   1) C   1 - C   4        /109. BD*(   1) C   5 - H   9            1.09    1.27    0.033
   3. BD (   2) C   1 - C   4        / 41. RY*(   1) C   3                    1.42    1.44    0.041
   3. BD (   2) C   1 - C   4        / 61. RY*(   1) C   5                    1.42    1.44    0.041
   3. BD (   2) C   1 - C   4        / 97. BD*(   1) C   1 - C   3            4.61    0.85    0.057
   3. BD (   2) C   1 - C   4        /101. BD*(   1) C   2 - C   5            3.31    0.84    0.048
   3. BD (   2) C   1 - C   4        /104. BD*(   1) C   2 - H   7            0.85    0.77    0.023
   3. BD (   2) C   1 - C   4        /105. BD*(   1) C   3 - C   6            3.31    0.84    0.048
   3. BD (   2) C   1 - C   4        /107. BD*(   1) C   3 - H   8            6.64    0.77    0.065
   3. BD (   2) C   1 - C   4        /108. BD*(   1) C   4 - C   5            4.61    0.85    0.057
   3. BD (   2) C   1 - C   4        /109. BD*(   1) C   5 - H   9            6.64    0.77    0.065
   3. BD (   2) C   1 - C   4        /110. BD*(   1) C   6 - H  10            0.85    0.77    0.023
   4. BD (   3) C   1 - C   4        / 44. RY*(   4) C   3                    0.83    1.97    0.040
   4. BD (   3) C   1 - C   4        / 64. RY*(   4) C   5                    0.83    1.97    0.040
   4. BD (   3) C   1 - C   4        /102. BD*(   2) C   2 - C   5           18.45    0.28    0.065
   4. BD (   3) C   1 - C   4        /106. BD*(   2) C   3 - C   6           18.45    0.28    0.065
   5. BD (   1) C   2 - C   5        / 52. RY*(   2) C   4                    1.16    1.47    0.037
   5. BD (   1) C   2 - C   5        / 71. RY*(   1) C   6                    0.76    1.94    0.035
   5. BD (   1) C   2 - C   5        / 72. RY*(   2) C   6                    1.38    1.41    0.040
   5. BD (   1) C   2 - C   5        / 98. BD*(   1) C   1 - C   4            1.42    1.45    0.041
   5. BD (   1) C   2 - C   5        / 99. BD*(   2) C   1 - C   4            6.18    0.80    0.063
   5. BD (   1) C   2 - C   5        /103. BD*(   1) C   2 - C   6            2.06    1.25    0.046
   5. BD (   1) C   2 - C   5        /104. BD*(   1) C   2 - H   7            1.05    1.17    0.031
   5. BD (   1) C   2 - C   5        /108. BD*(   1) C   4 - C   5            3.27    1.25    0.057
   5. BD (   1) C   2 - C   5        /109. BD*(   1) C   5 - H   9            1.19    1.17    0.033
   5. BD (   1) C   2 - C   5        /110. BD*(   1) C   6 - H  10            1.77    1.17    0.041
   6. BD (   2) C   2 - C   5        / 54. RY*(   4) C   4                    1.58    1.06    0.040
   6. BD (   2) C   2 - C   5        / 75. RY*(   5) C   6                    1.28    1.03    0.035
   6. BD (   2) C   2 - C   5        /100. BD*(   3) C   1 - C   4           17.99    0.36    0.073
   6. BD (   2) C   2 - C   5        /106. BD*(   2) C   3 - C   6           20.27    0.27    0.067
   7. BD (   1) C   2 - C   6        / 41. RY*(   1) C   3                    1.30    1.84    0.044
   7. BD (   1) C   2 - C   6        / 61. RY*(   1) C   5                    1.30    1.84    0.044
   7. BD (   1) C   2 - C   6        /101. BD*(   1) C   2 - C   5            2.20    1.24    0.047
   7. BD (   1) C   2 - C   6        /104. BD*(   1) C   2 - H   7            1.13    1.17    0.033
   7. BD (   1) C   2 - C   6        /105. BD*(   1) C   3 - C   6            2.20    1.24    0.047
   7. BD (   1) C   2 - C   6        /107. BD*(   1) C   3 - H   8            1.97    1.17    0.043
   7. BD (   1) C   2 - C   6        /109. BD*(   1) C   5 - H   9            1.97    1.17    0.043
   7. BD (   1) C   2 - C   6        /110. BD*(   1) C   6 - H  10            1.13    1.17    0.033
   8. BD (   1) C   2 - H   7        / 61. RY*(   1) C   5                    0.75    1.67    0.032
   8. BD (   1) C   2 - H   7        / 62. RY*(   2) C   5                    0.53    1.34    0.024
   8. BD (   1) C   2 - H   7        / 71. RY*(   1) C   6                    1.14    1.77    0.040
   8. BD (   1) C   2 - H   7        /103. BD*(   1) C   2 - C   6            0.67    1.08    0.024
   8. BD (   1) C   2 - H   7        /105. BD*(   1) C   3 - C   6            4.07    1.07    0.059
   8. BD (   1) C   2 - H   7        /108. BD*(   1) C   4 - C   5            3.28    1.08    0.053
   9. BD (   1) C   3 - C   6        / 22. RY*(   2) C   1                    1.16    1.47    0.037
   9. BD (   1) C   3 - C   6        / 31. RY*(   1) C   2                    0.76    1.94    0.035
   9. BD (   1) C   3 - C   6        / 32. RY*(   2) C   2                    1.38    1.41    0.040
   9. BD (   1) C   3 - C   6        / 97. BD*(   1) C   1 - C   3            3.27    1.25    0.057
   9. BD (   1) C   3 - C   6        / 98. BD*(   1) C   1 - C   4            1.42    1.45    0.041
   9. BD (   1) C   3 - C   6        / 99. BD*(   2) C   1 - C   4            6.18    0.80    0.063
   9. BD (   1) C   3 - C   6        /103. BD*(   1) C   2 - C   6            2.06    1.25    0.046
   9. BD (   1) C   3 - C   6        /104. BD*(   1) C   2 - H   7            1.77    1.17    0.041
   9. BD (   1) C   3 - C   6        /107. BD*(   1) C   3 - H   8            1.19    1.17    0.033
   9. BD (   1) C   3 - C   6        /110. BD*(   1) C   6 - H  10            1.05    1.17    0.031
  10. BD (   2) C   3 - C   6        / 24. RY*(   4) C   1                    1.58    1.06    0.040
  10. BD (   2) C   3 - C   6        / 35. RY*(   5) C   2                    1.28    1.03    0.035
  10. BD (   2) C   3 - C   6        /100. BD*(   3) C   1 - C   4           17.99    0.36    0.073
  10. BD (   2) C   3 - C   6        /102. BD*(   2) C   2 - C   5           20.27    0.27    0.067
  11. BD (   1) C   3 - H   8        / 22. RY*(   2) C   1                    1.00    1.32    0.032
  11. BD (   1) C   3 - H   8        / 71. RY*(   1) C   6                    1.18    1.79    0.041
  11. BD (   1) C   3 - H   8        / 98. BD*(   1) C   1 - C   4            2.43    1.30    0.050
  11. BD (   1) C   3 - H   8        /103. BD*(   1) C   2 - C   6            3.31    1.10    0.054
  11. BD (   1) C   3 - H   8        /105. BD*(   1) C   3 - C   6            0.89    1.09    0.028
  12. BD (   1) C   4 - C   5        / 21. RY*(   1) C   1                    2.88    1.48    0.058
  12. BD (   1) C   4 - C   5        / 31. RY*(   1) C   2                    0.57    1.96    0.030
  12. BD (   1) C   4 - C   5        / 32. RY*(   2) C   2                    1.22    1.44    0.038
  12. BD (   1) C   4 - C   5        / 97. BD*(   1) C   1 - C   3            1.48    1.27    0.039
  12. BD (   1) C   4 - C   5        / 98. BD*(   1) C   1 - C   4            4.20    1.47    0.070
  12. BD (   1) C   4 - C   5        / 99. BD*(   2) C   1 - C   4            3.62    0.82    0.049
  12. BD (   1) C   4 - C   5        /101. BD*(   1) C   2 - C   5            0.50    1.26    0.022
  12. BD (   1) C   4 - C   5        /104. BD*(   1) C   2 - H   7            2.36    1.19    0.047
  12. BD (   1) C   4 - C   5        /109. BD*(   1) C   5 - H   9            1.76    1.19    0.041
  13. BD (   1) C   5 - H   9        / 31. RY*(   1) C   2                    1.18    1.79    0.041
  13. BD (   1) C   5 - H   9        / 52. RY*(   2) C   4                    1.00    1.32    0.032
  13. BD (   1) C   5 - H   9        / 98. BD*(   1) C   1 - C   4            2.43    1.30    0.050
  13. BD (   1) C   5 - H   9        /101. BD*(   1) C   2 - C   5            0.89    1.09    0.028
  13. BD (   1) C   5 - H   9        /103. BD*(   1) C   2 - C   6            3.31    1.10    0.054
  14. BD (   1) C   6 - H  10        / 31. RY*(   1) C   2                    1.14    1.77    0.040
  14. BD (   1) C   6 - H  10        / 41. RY*(   1) C   3                    0.75    1.67    0.032
  14. BD (   1) C   6 - H  10        / 42. RY*(   2) C   3                    0.53    1.34    0.024
  14. BD (   1) C   6 - H  10        / 97. BD*(   1) C   1 - C   3            3.28    1.08    0.053
  14. BD (   1) C   6 - H  10        /101. BD*(   1) C   2 - C   5            4.07    1.07    0.059
  14. BD (   1) C   6 - H  10        /103. BD*(   1) C   2 - C   6            0.67    1.08    0.024
  15. CR (   1) C   1                / 41. RY*(   1) C   3                    1.59   11.20    0.119
  15. CR (   1) C   1                / 51. RY*(   1) C   4                    2.48   10.81    0.146
  15. CR (   1) C   1                / 52. RY*(   2) C   4                    1.04   10.83    0.095
  15. CR (   1) C   1                / 99. BD*(   2) C   1 - C   4            8.68   10.15    0.270
  15. CR (   1) C   1                /107. BD*(   1) C   3 - H   8            1.20   10.52    0.101
  15. CR (   1) C   1                /108. BD*(   1) C   4 - C   5            2.07   10.60    0.133
  16. CR (   1) C   2                / 62. RY*(   2) C   5                    1.72   10.88    0.122
  16. CR (   1) C   2                / 72. RY*(   2) C   6                    1.77   10.79    0.123
  16. CR (   1) C   2                /105. BD*(   1) C   3 - C   6            0.85   10.61    0.085
  16. CR (   1) C   2                /108. BD*(   1) C   4 - C   5            0.62   10.62    0.073
  16. CR (   1) C   2                /109. BD*(   1) C   5 - H   9            0.70   10.54    0.077
  16. CR (   1) C   2                /110. BD*(   1) C   6 - H  10            0.59   10.54    0.071
  17. CR (   1) C   3                / 21. RY*(   1) C   1                    1.31   10.84    0.107
  17. CR (   1) C   3                / 72. RY*(   2) C   6                    1.48   10.81    0.113
  17. CR (   1) C   3                / 98. BD*(   1) C   1 - C   4            2.07   10.84    0.134
  17. CR (   1) C   3                / 99. BD*(   2) C   1 - C   4            1.40   10.19    0.109
  17. CR (   1) C   3                /103. BD*(   1) C   2 - C   6            0.76   10.64    0.080
  17. CR (   1) C   3                /110. BD*(   1) C   6 - H  10            0.58   10.56    0.070
  18. CR (   1) C   4                / 21. RY*(   1) C   1                    2.48   10.81    0.146
  18. CR (   1) C   4                / 22. RY*(   2) C   1                    1.04   10.83    0.095
  18. CR (   1) C   4                / 61. RY*(   1) C   5                    1.59   11.20    0.119
  18. CR (   1) C   4                / 97. BD*(   1) C   1 - C   3            2.07   10.60    0.133
  18. CR (   1) C   4                / 99. BD*(   2) C   1 - C   4            8.68   10.15    0.270
  18. CR (   1) C   4                /109. BD*(   1) C   5 - H   9            1.20   10.52    0.101
  19. CR (   1) C   5                / 32. RY*(   2) C   2                    1.48   10.81    0.113
  19. CR (   1) C   5                / 51. RY*(   1) C   4                    1.31   10.84    0.107
  19. CR (   1) C   5                / 98. BD*(   1) C   1 - C   4            2.07   10.84    0.134
  19. CR (   1) C   5                / 99. BD*(   2) C   1 - C   4            1.40   10.19    0.109
  19. CR (   1) C   5                /103. BD*(   1) C   2 - C   6            0.76   10.64    0.080
  19. CR (   1) C   5                /104. BD*(   1) C   2 - H   7            0.58   10.56    0.070
  20. CR (   1) C   6                / 32. RY*(   2) C   2                    1.77   10.79    0.123
  20. CR (   1) C   6                / 42. RY*(   2) C   3                    1.72   10.88    0.122
  20. CR (   1) C   6                / 97. BD*(   1) C   1 - C   3            0.62   10.62    0.073
  20. CR (   1) C   6                /101. BD*(   1) C   2 - C   5            0.85   10.61    0.085
  20. CR (   1) C   6                /104. BD*(   1) C   2 - H   7            0.59   10.54    0.071
  20. CR (   1) C   6                /107. BD*(   1) C   3 - H   8            0.70   10.54    0.077
 100. BD*(   3) C   1 - C   4        / 23. RY*(   3) C   1                    0.71    1.85    0.092
 100. BD*(   3) C   1 - C   4        / 24. RY*(   4) C   1                    1.75    0.70    0.089
 100. BD*(   3) C   1 - C   4        / 53. RY*(   3) C   4                    0.71    1.85    0.092
 100. BD*(   3) C   1 - C   4        / 54. RY*(   4) C   4                    1.75    0.70    0.089
 102. BD*(   2) C   2 - C   5        / 35. RY*(   5) C   2                    1.60    0.75    0.076
 102. BD*(   2) C   2 - C   5        / 65. RY*(   5) C   5                    2.04    0.88    0.093
 102. BD*(   2) C   2 - C   5        /100. BD*(   3) C   1 - C   4           29.24    0.09    0.084
 106. BD*(   2) C   3 - C   6        / 45. RY*(   5) C   3                    2.04    0.88    0.093
 106. BD*(   2) C   3 - C   6        / 75. RY*(   5) C   6                    1.60    0.75    0.076
 106. BD*(   2) C   3 - C   6        /100. BD*(   3) C   1 - C   4           29.24    0.09    0.084


 Natural Bond Orbitals (Summary):

                                                            Principal Delocalizations
           NBO                        Occupancy    Energy   (geminal,vicinal,remote)
 ====================================================================================
 Molecular unit  1  (C6H4)
     1. BD (   1) C   1 - C   3          1.98085    -0.70990  98(g),99(g),51(v),110(v)
                                                    107(g),108(v),72(v),71(v)
     2. BD (   1) C   1 - C   4          1.98993    -0.79327  97(g),108(g),42(v),62(v)
                                                    107(v),109(v)
     3. BD (   2) C   1 - C   4          1.92916    -0.29085  107(v),109(v),97(g),108(g)
                                                    101(v),105(v),41(v),61(v)
                                                    104(r),110(r)
     4. BD (   3) C   1 - C   4          1.67693    -0.26193  102(v),106(v),44(v),64(v)
     5. BD (   1) C   2 - C   5          1.96110    -0.68872  99(v),108(g),103(g),110(v)
                                                    98(v),72(v),109(g),52(v)
                                                    104(g),71(v)
     6. BD (   2) C   2 - C   5          1.70284    -0.25201  106(v),100(v),54(v),75(v)
     7. BD (   1) C   2 - C   6          1.98425    -0.69377  101(g),105(g),107(v),109(v)
                                                    41(v),61(v),104(g),110(g)
     8. BD (   1) C   2 - H   7          1.97374    -0.52149  105(v),108(v),71(v),61(v)
                                                    103(g),62(v)
     9. BD (   1) C   3 - C   6          1.96110    -0.68872  99(v),97(g),103(g),104(v)
                                                    98(v),32(v),107(g),22(v)
                                                    110(g),31(v)
    10. BD (   2) C   3 - C   6          1.70284    -0.25201  102(v),100(v),24(v),35(v)
    11. BD (   1) C   3 - H   8          1.98829    -0.53952  103(v),98(v),71(v),22(v)
                                                    105(g)
    12. BD (   1) C   4 - C   5          1.98085    -0.70990  98(g),99(g),21(v),104(v)
                                                    109(g),97(v),32(v),31(v)
    13. BD (   1) C   5 - H   9          1.98829    -0.53952  103(v),98(v),31(v),52(v)
                                                    101(g)
    14. BD (   1) C   6 - H  10          1.97374    -0.52149  101(v),97(v),31(v),41(v)
                                                    103(g),42(v)
    15. CR (   1) C   1                  1.99797   -10.04582  99(g),51(v),108(v),41(v)
                                                    107(v),52(v)
    16. CR (   1) C   2                  1.99912   -10.06125  72(v),62(v),105(v),109(v)
                                                    108(v),110(v)
    17. CR (   1) C   3                  1.99896   -10.07935  98(v),72(v),99(v),21(v)
                                                    103(v),110(v)
    18. CR (   1) C   4                  1.99797   -10.04582  99(g),21(v),97(v),61(v)
                                                    109(v),22(v)
    19. CR (   1) C   5                  1.99896   -10.07935  98(v),32(v),99(v),51(v)
                                                    103(v),104(v)
    20. CR (   1) C   6                  1.99912   -10.06125  32(v),42(v),101(v),107(v)
                                                    97(v),104(v)
    21. RY*(   1) C   1                  0.00388     0.76516   
    22. RY*(   2) C   1                  0.00260     0.78063   
    23. RY*(   3) C   1                  0.00072     1.96110   
    24. RY*(   4) C   1                  0.00042     0.80938   
    25. RY*(   5) C   1                  0.00024     1.21610   
    26. RY*(   6) C   1                  0.00007     2.31141   
    27. RY*(   7) C   1                  0.00003     3.38723   
    28. RY*(   8) C   1                  0.00002     2.51106   
    29. RY*(   9) C   1                  0.00000     1.73735   
    30. RY*(  10) C   1                  0.00000     2.73184   
    31. RY*(   1) C   2                  0.00437     1.24799   
    32. RY*(   2) C   2                  0.00254     0.72612   
    33. RY*(   3) C   2                  0.00065     1.92912   
    34. RY*(   4) C   2                  0.00061     1.06728   
    35. RY*(   5) C   2                  0.00038     0.77496   
    36. RY*(   6) C   2                  0.00010     2.27775   
    37. RY*(   7) C   2                  0.00004     2.40369   
    38. RY*(   8) C   2                  0.00004     3.77599   
    39. RY*(   9) C   2                  0.00000     2.78810   
    40. RY*(  10) C   2                  0.00000     1.73080   
    41. RY*(   1) C   3                  0.00505     1.15044   
    42. RY*(   2) C   3                  0.00317     0.81881   
    43. RY*(   3) C   3                  0.00059     1.33756   
    44. RY*(   4) C   3                  0.00059     1.70819   
    45. RY*(   5) C   3                  0.00048     0.90313   
    46. RY*(   6) C   3                  0.00012     2.06939   
    47. RY*(   7) C   3                  0.00007     2.90206   
    48. RY*(   8) C   3                  0.00001     2.36901   
    49. RY*(   9) C   3                  0.00000     1.82652   
    50. RY*(  10) C   3                  0.00001     3.55004   
    51. RY*(   1) C   4                  0.00388     0.76516   
    52. RY*(   2) C   4                  0.00260     0.78063   
    53. RY*(   3) C   4                  0.00072     1.96110   
    54. RY*(   4) C   4                  0.00042     0.80938   
    55. RY*(   5) C   4                  0.00024     1.21610   
    56. RY*(   6) C   4                  0.00007     2.31141   
    57. RY*(   7) C   4                  0.00003     3.38723   
    58. RY*(   8) C   4                  0.00002     2.51106   
    59. RY*(   9) C   4                  0.00000     1.73735   
    60. RY*(  10) C   4                  0.00000     2.73184   
    61. RY*(   1) C   5                  0.00505     1.15044   
    62. RY*(   2) C   5                  0.00317     0.81881   
    63. RY*(   3) C   5                  0.00059     1.33756   
    64. RY*(   4) C   5                  0.00059     1.70819   
    65. RY*(   5) C   5                  0.00048     0.90313   
    66. RY*(   6) C   5                  0.00012     2.06939   
    67. RY*(   7) C   5                  0.00007     2.90206   
    68. RY*(   8) C   5                  0.00001     2.36901   
    69. RY*(   9) C   5                  0.00000     1.82652   
    70. RY*(  10) C   5                  0.00001     3.55004   
    71. RY*(   1) C   6                  0.00437     1.24799   
    72. RY*(   2) C   6                  0.00254     0.72612   
    73. RY*(   3) C   6                  0.00065     1.92912   
    74. RY*(   4) C   6                  0.00061     1.06728   
    75. RY*(   5) C   6                  0.00038     0.77496   
    76. RY*(   6) C   6                  0.00010     2.27775   
    77. RY*(   7) C   6                  0.00004     2.40369   
    78. RY*(   8) C   6                  0.00004     3.77599   
    79. RY*(   9) C   6                  0.00000     2.78810   
    80. RY*(  10) C   6                  0.00000     1.73080   
    81. RY*(   1) H   7                  0.00077     0.56635   
    82. RY*(   2) H   7                  0.00013     2.22239   
    83. RY*(   3) H   7                  0.00007     2.52072   
    84. RY*(   4) H   7                  0.00001     3.00896   
    85. RY*(   1) H   8                  0.00099     0.54943   
    86. RY*(   2) H   8                  0.00011     2.22653   
    87. RY*(   3) H   8                  0.00004     2.49873   
    88. RY*(   4) H   8                  0.00002     3.01494   
    89. RY*(   1) H   9                  0.00099     0.54943   
    90. RY*(   2) H   9                  0.00011     2.22653   
    91. RY*(   3) H   9                  0.00004     2.49873   
    92. RY*(   4) H   9                  0.00002     3.01494   
    93. RY*(   1) H  10                  0.00077     0.56635   
    94. RY*(   2) H  10                  0.00013     2.22239   
    95. RY*(   3) H  10                  0.00007     2.52072   
    96. RY*(   4) H  10                  0.00001     3.00896   
    97. BD*(   1) C   1 - C   3          0.01882     0.55637   
    98. BD*(   1) C   1 - C   4          0.01255     0.75886   
    99. BD*(   2) C   1 - C   4          0.07973     0.10732   
   100. BD*(   3) C   1 - C   4          0.24598     0.10768  102(v),106(v),24(g),54(g)
                                                    23(g),53(g)
   101. BD*(   1) C   2 - C   5          0.01922     0.54599   
   102. BD*(   2) C   2 - C   5          0.33223     0.02112  106(v),100(v),65(g),35(g)
   103. BD*(   1) C   2 - C   6          0.01341     0.56057   
   104. BD*(   1) C   2 - H   7          0.01133     0.47669   
   105. BD*(   1) C   3 - C   6          0.01922     0.54599   
   106. BD*(   2) C   3 - C   6          0.33223     0.02112  102(v),100(v),45(g),75(g)
   107. BD*(   1) C   3 - H   8          0.02063     0.47759   
   108. BD*(   1) C   4 - C   5          0.01882     0.55637   
   109. BD*(   1) C   5 - H   9          0.02063     0.47759   
   110. BD*(   1) C   6 - H  10          0.01133     0.47669   
       -------------------------------
              Total Lewis   38.78601  ( 96.9650%)
        Valence non-Lewis    1.15612  (  2.8903%)
        Rydberg non-Lewis    0.05786  (  0.1447%)
       -------------------------------
            Total unit  1   40.00000  (100.0000%)
           Charge unit  1    0.00000
 Calling FoFJK, ICntrl=    100127 FMM=F ISym2X=1 I1Cent= 0 IOpClX= 0 NMat=1 NMatS=1 NMatT=0.
 Full mass-weighted force constant matrix:
 Low frequencies ---   -0.0025   -0.0007   -0.0003    0.8025    6.3876    6.5642
 Low frequencies ---  395.2128  405.5139  437.7206
 Diagonal vibrational polarizability:
        3.3405912      19.5506355       0.7099274
 Harmonic frequencies (cm**-1), IR intensities (KM/Mole), Raman scattering
 activities (A**4/AMU), depolarization ratios for plane and unpolarized
 incident light, reduced masses (AMU), force constants (mDyne/A),
 and normal coordinates:
                      1                      2                      3
                     B1                     B2                     A2
 Frequencies --    395.2124               405.5138               437.7203
 Red. masses --      2.7473                10.6247                 9.6143
 Frc consts  --      0.2528                 1.0294                 1.0853
 IR Inten    --      3.7607               110.8518                 0.0000
  Atom  AN      X      Y      Z        X      Y      Z        X      Y      Z
     1   6    -0.14   0.00  -0.00    -0.00  -0.29   0.55     0.57  -0.00   0.00
     2   6    -0.12  -0.00   0.00    -0.00   0.14  -0.09     0.24   0.00   0.00
     3   6     0.21  -0.00  -0.00     0.00   0.14   0.08    -0.10  -0.00   0.00
     4   6    -0.14   0.00   0.00    -0.00  -0.29  -0.55    -0.57  -0.00  -0.00
     5   6     0.21  -0.00   0.00     0.00   0.14  -0.08     0.10   0.00  -0.00
     6   6    -0.12  -0.00  -0.00    -0.00   0.14   0.09    -0.24  -0.00   0.00
     7   1    -0.10  -0.00   0.00    -0.00   0.10  -0.11     0.33  -0.00  -0.00
     8   1     0.64  -0.00   0.00     0.00   0.12  -0.16    -0.03  -0.00   0.00
     9   1     0.64  -0.00  -0.00     0.00   0.12   0.16     0.03   0.00   0.00
    10   1    -0.10  -0.00  -0.00    -0.00   0.10   0.11    -0.33   0.00  -0.00
                      4                      5                      6
                     A2                     A1                     B1
 Frequencies --    596.6676               622.2375               756.3741
 Red. masses --      3.1763                 7.2332                 1.2307
 Frc consts  --      0.6662                 1.6500                 0.4148
 IR Inten    --      0.0000                 0.4866                57.2013
  Atom  AN      X      Y      Z        X      Y      Z        X      Y      Z
     1   6    -0.10  -0.00  -0.00    -0.00   0.00   0.29     0.04   0.00   0.00
     2   6     0.24   0.00   0.00     0.00  -0.04  -0.24    -0.05   0.00  -0.00
     3   6     0.18  -0.00   0.00     0.00   0.37  -0.04    -0.08  -0.00   0.00
     4   6     0.10   0.00  -0.00     0.00  -0.00   0.29     0.04   0.00  -0.00
     5   6    -0.18   0.00   0.00    -0.00  -0.37  -0.04    -0.08  -0.00  -0.00
     6   6    -0.24  -0.00   0.00    -0.00   0.04  -0.24    -0.05   0.00   0.00
     7   1     0.62  -0.00   0.00     0.00   0.26  -0.07     0.57   0.00  -0.00
     8   1     0.11  -0.00   0.00     0.00   0.37  -0.10     0.41  -0.00  -0.00
     9   1    -0.11   0.00   0.00    -0.00  -0.37  -0.10     0.41  -0.00   0.00
    10   1    -0.62   0.00   0.00    -0.00  -0.26  -0.07     0.57   0.00   0.00
                      7                      8                      9
                     B2                     A2                     B1
 Frequencies --    842.4516               872.3242               917.9766
 Red. masses --      6.2451                 1.2768                 1.3605
 Frc consts  --      2.6114                 0.5724                 0.6755
 IR Inten    --     28.2494                 0.0000                 0.0606
  Atom  AN      X      Y      Z        X      Y      Z        X      Y      Z
     1   6     0.00   0.04   0.12    -0.03  -0.00   0.00     0.01  -0.00  -0.00
     2   6     0.00  -0.24   0.34     0.09   0.00  -0.00     0.08   0.00  -0.00
     3   6    -0.00   0.19  -0.11    -0.06  -0.00  -0.00    -0.10   0.00  -0.00
     4   6     0.00   0.04  -0.12     0.03   0.00   0.00     0.01  -0.00   0.00
     5   6    -0.00   0.19   0.11     0.06   0.00  -0.00    -0.10  -0.00  -0.00
     6   6    -0.00  -0.24  -0.34    -0.09  -0.00  -0.00     0.08   0.00   0.00
     7   1    -0.00  -0.05   0.45    -0.37   0.00  -0.00    -0.46  -0.00  -0.00
     8   1     0.00   0.18   0.16     0.59  -0.00  -0.00     0.52   0.00  -0.00
     9   1     0.00   0.18  -0.16    -0.59   0.00   0.00     0.52   0.00   0.00
    10   1     0.00  -0.05  -0.45     0.37  -0.00  -0.00    -0.46  -0.00   0.00
                     10                     11                     12
                     A2                     A1                     A1
 Frequencies --    965.8719              1006.4754              1085.0731
 Red. masses --      1.2756                 2.5140                 3.9233
 Frc consts  --      0.7012                 1.5005                 2.7216
 IR Inten    --      0.0000                 4.7058                21.9142
  Atom  AN      X      Y      Z        X      Y      Z        X      Y      Z
     1   6     0.00   0.00  -0.00    -0.00  -0.00  -0.01    -0.00  -0.07   0.24
     2   6    -0.09  -0.00   0.00     0.00  -0.12   0.17    -0.00   0.08  -0.04
     3   6    -0.07   0.00  -0.00     0.00   0.10  -0.12    -0.00  -0.21  -0.14
     4   6    -0.00  -0.00  -0.00     0.00   0.00  -0.01     0.00   0.07   0.24
     5   6     0.07  -0.00  -0.00    -0.00  -0.10  -0.12     0.00   0.21  -0.14
     6   6     0.09   0.00   0.00    -0.00   0.12   0.17     0.00  -0.08  -0.04
     7   1     0.55  -0.00   0.00    -0.00  -0.30   0.09     0.00  -0.07  -0.14
     8   1     0.43   0.00  -0.00    -0.00   0.11  -0.57     0.00  -0.23  -0.54
     9   1    -0.43  -0.00  -0.00     0.00  -0.11  -0.57    -0.00   0.23  -0.54
    10   1    -0.55   0.00   0.00     0.00   0.30   0.09    -0.00   0.07  -0.14
                     13                     14                     15
                     B2                     A1                     B2
 Frequencies --   1113.7086              1166.8572              1281.3021
 Red. masses --      1.4712                 1.1703                 1.4258
 Frc consts  --      1.0751                 0.9388                 1.3791
 IR Inten    --      1.0798                 0.1181                 0.0123
  Atom  AN      X      Y      Z        X      Y      Z        X      Y      Z
     1   6     0.00   0.02   0.03    -0.00   0.01  -0.02    -0.00  -0.09  -0.06
     2   6     0.00   0.05   0.06     0.00   0.07   0.04    -0.00   0.03  -0.00
     3   6    -0.00  -0.10   0.06     0.00   0.01  -0.02     0.00   0.07  -0.01
     4   6     0.00   0.02  -0.03    -0.00  -0.01  -0.02    -0.00  -0.09   0.06
     5   6    -0.00  -0.10  -0.06     0.00  -0.01  -0.02     0.00   0.07   0.01
     6   6     0.00   0.05  -0.06    -0.00  -0.07   0.04    -0.00   0.03   0.00
     7   1    -0.00   0.47   0.29     0.00   0.59   0.32     0.00  -0.20  -0.14
     8   1     0.00  -0.11   0.40    -0.00   0.01  -0.21    -0.00   0.08   0.64
     9   1     0.00  -0.11  -0.40    -0.00  -0.01  -0.21    -0.00   0.08  -0.64
    10   1    -0.00   0.47  -0.29     0.00  -0.59   0.32     0.00  -0.20   0.14
                     16                     17                     18
                     A1                     B2                     B2
 Frequencies --   1327.2581              1433.4778              1483.6170
 Red. masses --      2.5110                 2.6914                 3.6844
 Frc consts  --      2.6062                 3.2585                 4.7782
 IR Inten    --      0.6512                 4.6476                12.4960
  Atom  AN      X      Y      Z        X      Y      Z        X      Y      Z
     1   6     0.00  -0.04  -0.04    -0.00  -0.11  -0.11     0.00  -0.05  -0.05
     2   6    -0.00  -0.13  -0.10    -0.00  -0.09  -0.06    -0.00   0.12   0.22
     3   6    -0.00  -0.05   0.19     0.00   0.14   0.15    -0.00  -0.02   0.24
     4   6    -0.00   0.04  -0.04    -0.00  -0.11   0.11     0.00  -0.05   0.05
     5   6    -0.00   0.05   0.19     0.00   0.14  -0.15    -0.00  -0.02  -0.24
     6   6     0.00   0.13  -0.10    -0.00  -0.09   0.06     0.00   0.12  -0.22
     7   1    -0.00   0.10   0.02     0.00   0.52   0.27    -0.00  -0.51  -0.11
     8   1     0.00  -0.05  -0.65    -0.00   0.16  -0.23     0.00  -0.04  -0.32
     9   1     0.00   0.05  -0.65    -0.00   0.16   0.23     0.00  -0.04   0.32
    10   1    -0.00  -0.10   0.02     0.00   0.52  -0.27    -0.00  -0.51   0.11
                     19                     20                     21
                     A1                     A1                     B2
 Frequencies --   1496.6428              2027.0327              3173.7357
 Red. masses --      2.6626                11.2452                 1.0851
 Frc consts  --      3.5139                27.2233                 6.4399
 IR Inten    --      0.5242                 0.1765                 1.3080
  Atom  AN      X      Y      Z        X      Y      Z        X      Y      Z
     1   6    -0.00   0.06  -0.04    -0.00   0.66   0.08    -0.00  -0.00   0.00
     2   6     0.00   0.24   0.02     0.00  -0.11  -0.05    -0.00   0.03  -0.05
     3   6     0.00   0.08   0.08     0.00  -0.10  -0.03     0.00  -0.01  -0.00
     4   6    -0.00  -0.06  -0.04     0.00  -0.66   0.08    -0.00  -0.00  -0.00
     5   6    -0.00  -0.08   0.08    -0.00   0.10  -0.03     0.00  -0.01   0.00
     6   6    -0.00  -0.24   0.02    -0.00   0.11  -0.05    -0.00   0.03   0.05
     7   1    -0.00  -0.35  -0.32    -0.00   0.05   0.05     0.00  -0.33   0.60
     8   1     0.00   0.08  -0.44     0.00  -0.13  -0.12     0.00   0.15   0.00
     9   1    -0.00  -0.08  -0.44    -0.00   0.13  -0.12     0.00   0.15  -0.00
    10   1     0.00   0.35  -0.32     0.00  -0.05   0.05     0.00  -0.33  -0.60
                     22                     23                     24
                     A1                     B2                     A1
 Frequencies --   3189.2584              3210.4832              3214.5011
 Red. masses --      1.0912                 1.0933                 1.0954
 Frc consts  --      6.5394                 6.6392                 6.6691
 IR Inten    --      6.3467                37.3678                 5.2509
  Atom  AN      X      Y      Z        X      Y      Z        X      Y      Z
     1   6    -0.00  -0.00  -0.00    -0.00   0.00   0.00     0.00   0.00   0.00
     2   6    -0.00   0.03  -0.05    -0.00  -0.00   0.01     0.00   0.01  -0.02
     3   6    -0.00   0.02   0.00     0.00  -0.06   0.00     0.00  -0.06   0.00
     4   6     0.00   0.00  -0.00    -0.00   0.00  -0.00    -0.00  -0.00   0.00
     5   6     0.00  -0.02   0.00     0.00  -0.06  -0.00    -0.00   0.06   0.00
     6   6     0.00  -0.03  -0.05    -0.00  -0.00  -0.01    -0.00  -0.01  -0.02
     7   1     0.00  -0.33   0.58     0.00   0.07  -0.13    -0.00  -0.11   0.20
     8   1    -0.00  -0.23  -0.00     0.00   0.69  -0.00     0.00   0.67  -0.00
     9   1     0.00   0.23  -0.00     0.00   0.69   0.00    -0.00  -0.67  -0.00
    10   1    -0.00   0.33   0.58     0.00   0.07   0.13     0.00   0.11   0.20

 -------------------
 - Thermochemistry -
 -------------------
 Temperature   298.150 Kelvin.  Pressure   1.00000 Atm.
 Atom     1 has atomic number  6 and mass  12.00000
 Atom     2 has atomic number  6 and mass  12.00000
 Atom     3 has atomic number  6 and mass  12.00000
 Atom     4 has atomic number  6 and mass  12.00000
 Atom     5 has atomic number  6 and mass  12.00000
 Atom     6 has atomic number  6 and mass  12.00000
 Atom     7 has atomic number  1 and mass   1.00783
 Atom     8 has atomic number  1 and mass   1.00783
 Atom     9 has atomic number  1 and mass   1.00783
 Atom    10 has atomic number  1 and mass   1.00783
 Molecular mass:    76.03130 amu.
 Principal axes and moments of inertia in atomic units:
                           1         2         3
     Eigenvalues --   257.24054 316.60486 573.84541
           X            0.00000   0.00000   1.00000
           Y            1.00000   0.00000   0.00000
           Z            0.00000   1.00000   0.00000
 This molecule is an asymmetric top.
 Rotational symmetry number  2.
 Rotational temperatures (Kelvin)      0.33670     0.27357     0.15094
 Rotational constants (GHZ):           7.01577     5.70030     3.14500
 Zero-point vibrational energy     197514.1 (Joules/Mol)
                                   47.20699 (Kcal/Mol)
 Warning -- explicit consideration of   4 degrees of freedom as
           vibrations may cause significant error
 Vibrational temperatures:    568.62   583.44   629.78   858.47   895.26
          (Kelvin)           1088.25  1212.10  1255.08  1320.76  1389.67
                             1448.09  1561.18  1602.38  1678.85  1843.51
                             1909.63  2062.45  2134.59  2153.34  2916.45
                             4566.30  4588.63  4619.17  4624.95
 
 Zero-point correction=                           0.075229 (Hartree/Particle)
 Thermal correction to Energy=                    0.079720
 Thermal correction to Enthalpy=                  0.080664
 Thermal correction to Gibbs Free Energy=         0.048511
 Sum of electronic and zero-point Energies=           -230.841072
 Sum of electronic and thermal Energies=              -230.836582
 Sum of electronic and thermal Enthalpies=            -230.835637
 Sum of electronic and thermal Free Energies=         -230.867791
 
                     E (Thermal)             CV                S
                      KCal/Mol        Cal/Mol-Kelvin    Cal/Mol-Kelvin
 Total                   50.025             16.764             67.672
 Electronic               0.000              0.000              0.000
 Translational            0.889              2.981             38.901
 Rotational               0.889              2.981             23.973
 Vibrational             48.248             10.802              4.799
 Vibration     1          0.762              1.480              0.980
 Vibration     2          0.770              1.458              0.943
 Vibration     3          0.798              1.388              0.834
 Vibration     4          0.955              1.039              0.455
                       Q            Log10(Q)             Ln(Q)
 Total Bot       0.485956D-22        -22.313403        -51.378508
 Total V=0       0.194790D+13         12.289567         28.297773
 Vib (Bot)       0.481962D-34        -34.316987        -79.017782
 Vib (Bot)    1  0.452563D+00         -0.344321         -0.792829
 Vib (Bot)    2  0.437750D+00         -0.358773         -0.826106
 Vib (Bot)    3  0.395650D+00         -0.402689         -0.927225
 Vib (Bot)    4  0.251113D+00         -0.600131         -1.381852
 Vib (V=0)       0.193189D+01          0.285982          0.658499
 Vib (V=0)    1  0.117440D+01          0.069815          0.160756
 Vib (V=0)    2  0.116455D+01          0.066158          0.152334
 Vib (V=0)    3  0.113760D+01          0.055991          0.128924
 Vib (V=0)    4  0.105952D+01          0.025107          0.057812
 Electronic      0.100000D+01          0.000000          0.000000
 Translational   0.260581D+08          7.415943         17.075839
 Rotational      0.386938D+05          4.587642         10.563435
 ***** Axes restored to original set *****
 -------------------------------------------------------------------
 Center     Atomic                   Forces (Hartrees/Bohr)
 Number     Number              X              Y              Z
 -------------------------------------------------------------------
      1        6           0.000286052    0.000000000    0.000139227
      2        6           0.000394522    0.000000000    0.000184725
      3        6          -0.000084544   -0.000000000   -0.000300042
      4        6          -0.000286052    0.000000000    0.000139227
      5        6           0.000084544   -0.000000000   -0.000300042
      6        6          -0.000394522    0.000000000    0.000184725
      7        1          -0.000042858   -0.000000000   -0.000024994
      8        1           0.000015617    0.000000000    0.000001085
      9        1          -0.000015617   -0.000000000    0.000001085
     10        1           0.000042858    0.000000000   -0.000024994
 -------------------------------------------------------------------
 Cartesian Forces:  Max     0.000394522 RMS     0.000161423
 FormGI is forming the generalized inverse of G from B-inverse, IUseBI=4.

 GradGradGradGradGradGradGradGradGradGradGradGradGradGradGradGradGradGrad
 Berny optimization.
 Internal  Forces:  Max     0.000273433 RMS     0.000078996
 Search for a local minimum.
 Step number   1 out of a maximum of    2
 All quantities printed in internal units (Hartrees-Bohrs-Radians)
 Second derivative matrix not updated -- analytic derivatives used.
 ITU=  0
     Eigenvalues ---    0.01311   0.01713   0.01823   0.02383   0.02679
     Eigenvalues ---    0.03234   0.04624   0.05144   0.10649   0.11282
     Eigenvalues ---    0.11803   0.11922   0.19536   0.20001   0.28333
     Eigenvalues ---    0.35770   0.35770   0.36148   0.36401   0.40072
     Eigenvalues ---    0.40147   0.49876   0.50116   0.82568
 Angle between quadratic step and forces=  26.03 degrees.
 Linear search not attempted -- first point.
 Iteration  1 RMS(Cart)=  0.00027536 RMS(Int)=  0.00000012
 Iteration  2 RMS(Cart)=  0.00000011 RMS(Int)=  0.00000001
 ClnCor:  largest displacement from symmetrization is 1.11D-12 for atom     7.
 Variable       Old X    -DE/DX   Delta X   Delta X   Delta X     New X
                                 (Linear)    (Quad)   (Total)
    R1        2.61712  -0.00020   0.00000  -0.00072  -0.00072   2.61640
    R2        2.36378   0.00014   0.00000   0.00032   0.00032   2.36410
    R3        2.66858   0.00018   0.00000   0.00078   0.00078   2.66936
    R4        2.65927  -0.00027   0.00000  -0.00100  -0.00100   2.65827
    R5        2.05480  -0.00000   0.00000  -0.00002  -0.00002   2.05478
    R6        2.66858   0.00018   0.00000   0.00078   0.00078   2.66936
    R7        2.04949   0.00002   0.00000   0.00006   0.00006   2.04954
    R8        2.61712  -0.00020   0.00000  -0.00072  -0.00072   2.61640
    R9        2.04949   0.00002   0.00000   0.00006   0.00006   2.04954
   R10        2.05480  -0.00000   0.00000  -0.00002  -0.00002   2.05478
    A1        2.21914  -0.00002   0.00000  -0.00005  -0.00005   2.21909
    A2        2.13750  -0.00002   0.00000  -0.00013  -0.00013   2.13737
    A3        2.07145  -0.00004   0.00000  -0.00058  -0.00058   2.07087
    A4        2.07424   0.00006   0.00000   0.00071   0.00071   2.07495
    A5        1.92655   0.00004   0.00000   0.00018   0.00018   1.92673
    A6        2.21854  -0.00002   0.00000   0.00012   0.00012   2.21866
    A7        2.13810  -0.00002   0.00000  -0.00030  -0.00030   2.13779
    A8        2.21914  -0.00002   0.00000  -0.00005  -0.00005   2.21909
    A9        1.92655   0.00004   0.00000   0.00018   0.00018   1.92673
   A10        2.13810  -0.00002   0.00000  -0.00030  -0.00030   2.13779
   A11        2.21854  -0.00002   0.00000   0.00012   0.00012   2.21866
   A12        2.13750  -0.00002   0.00000  -0.00013  -0.00013   2.13737
   A13        2.07424   0.00006   0.00000   0.00071   0.00071   2.07495
   A14        2.07145  -0.00004   0.00000  -0.00058  -0.00058   2.07087
    D1        0.00000  -0.00000   0.00000  -0.00000   0.00000   0.00000
    D2        3.14159  -0.00000   0.00000  -0.00000   0.00000   3.14159
    D3        0.00000   0.00000   0.00000   0.00000   0.00000   0.00000
    D4        0.00000  -0.00000   0.00000  -0.00000   0.00000   0.00000
    D5        3.14159  -0.00000   0.00000  -0.00000   0.00000   3.14159
    D6        3.14159  -0.00000   0.00000  -0.00000   0.00000   3.14159
    D7       -0.00000  -0.00000   0.00000  -0.00000   0.00000   0.00000
    D8       -0.00000   0.00000   0.00000   0.00000   0.00000   0.00000
    D9        3.14159   0.00000   0.00000   0.00000   0.00000   3.14159
   D10        3.14159  -0.00000   0.00000  -0.00000   0.00000   3.14159
   D11        0.00000  -0.00000   0.00000  -0.00000   0.00000   0.00000
   D12       -0.00000   0.00000   0.00000   0.00000   0.00000   0.00000
   D13        3.14159   0.00000   0.00000   0.00000   0.00000   3.14159
   D14        3.14159   0.00000   0.00000   0.00000   0.00000   3.14159
   D15        0.00000  -0.00000   0.00000   0.00000   0.00000   0.00000
   D16       -0.00000   0.00000   0.00000   0.00000   0.00000   0.00000
   D17        3.14159   0.00000   0.00000   0.00000   0.00000   3.14159
         Item               Value     Threshold  Converged?
 Maximum Force            0.000273     0.000450     YES
 RMS     Force            0.000079     0.000300     YES
 Maximum Displacement     0.000770     0.001800     YES
 RMS     Displacement     0.000275     0.001200     YES
 Predicted change in Energy=-5.265467D-07
 Optimization completed.
    -- Stationary point found.
                           ----------------------------
                           !   Optimized Parameters   !
                           ! (Angstroms and Degrees)  !
 --------------------------                            --------------------------
 ! Name  Definition              Value          Derivative Info.                !
 --------------------------------------------------------------------------------
 ! R1    R(1,3)                  1.3849         -DE/DX =   -0.0002              !
 ! R2    R(1,4)                  1.2509         -DE/DX =    0.0001              !
 ! R3    R(2,5)                  1.4122         -DE/DX =    0.0002              !
 ! R4    R(2,6)                  1.4072         -DE/DX =   -0.0003              !
 ! R5    R(2,7)                  1.0874         -DE/DX =    0.0                 !
 ! R6    R(3,6)                  1.4122         -DE/DX =    0.0002              !
 ! R7    R(3,8)                  1.0845         -DE/DX =    0.0                 !
 ! R8    R(4,5)                  1.3849         -DE/DX =   -0.0002              !
 ! R9    R(5,9)                  1.0845         -DE/DX =    0.0                 !
 ! R10   R(6,10)                 1.0874         -DE/DX =    0.0                 !
 ! A1    A(3,1,4)              127.1471         -DE/DX =    0.0                 !
 ! A2    A(5,2,6)              122.4698         -DE/DX =    0.0                 !
 ! A3    A(5,2,7)              118.6852         -DE/DX =    0.0                 !
 ! A4    A(6,2,7)              118.845          -DE/DX =    0.0001              !
 ! A5    A(1,3,6)              110.3832         -DE/DX =    0.0                 !
 ! A6    A(1,3,8)              127.113          -DE/DX =    0.0                 !
 ! A7    A(6,3,8)              122.5039         -DE/DX =    0.0                 !
 ! A8    A(1,4,5)              127.1471         -DE/DX =    0.0                 !
 ! A9    A(2,5,4)              110.3832         -DE/DX =    0.0                 !
 ! A10   A(2,5,9)              122.5039         -DE/DX =    0.0                 !
 ! A11   A(4,5,9)              127.113          -DE/DX =    0.0                 !
 ! A12   A(2,6,3)              122.4698         -DE/DX =    0.0                 !
 ! A13   A(2,6,10)             118.845          -DE/DX =    0.0001              !
 ! A14   A(3,6,10)             118.6852         -DE/DX =    0.0                 !
 ! D1    D(4,1,3,6)              0.0            -DE/DX =    0.0                 !
 ! D2    D(4,1,3,8)            180.0            -DE/DX =    0.0                 !
 ! D3    D(3,1,4,5)              0.0            -DE/DX =    0.0                 !
 ! D4    D(6,2,5,4)              0.0            -DE/DX =    0.0                 !
 ! D5    D(6,2,5,9)            180.0            -DE/DX =    0.0                 !
 ! D6    D(7,2,5,4)            180.0            -DE/DX =    0.0                 !
 ! D7    D(7,2,5,9)              0.0            -DE/DX =    0.0                 !
 ! D8    D(5,2,6,3)              0.0            -DE/DX =    0.0                 !
 ! D9    D(5,2,6,10)           180.0            -DE/DX =    0.0                 !
 ! D10   D(7,2,6,3)            180.0            -DE/DX =    0.0                 !
 ! D11   D(7,2,6,10)             0.0            -DE/DX =    0.0                 !
 ! D12   D(1,3,6,2)              0.0            -DE/DX =    0.0                 !
 ! D13   D(1,3,6,10)           180.0            -DE/DX =    0.0                 !
 ! D14   D(8,3,6,2)            180.0            -DE/DX =    0.0                 !
 ! D15   D(8,3,6,10)             0.0            -DE/DX =    0.0                 !
 ! D16   D(1,4,5,2)              0.0            -DE/DX =    0.0                 !
 ! D17   D(1,4,5,9)            180.0            -DE/DX =    0.0                 !
 --------------------------------------------------------------------------------
 GradGradGradGradGradGradGradGradGradGradGradGradGradGradGradGradGradGrad


 ----------------------------------------------------------------------

 Electric dipole moment (input orientation):
 (Debye = 10**-18 statcoulomb cm , SI units = C m)
                  (au)            (Debye)         (10**-30 SI)
   Tot        0.570715D+00      0.145061D+01      0.483872D+01
   x          0.000000D+00      0.000000D+00      0.000000D+00
   y          0.000000D+00      0.000000D+00      0.000000D+00
   z          0.570715D+00      0.145061D+01      0.483872D+01

 Dipole polarizability, Alpha (input orientation).
 (esu units = cm**3 , SI units = C**2 m**2 J**-1)
 Alpha(0;0):
               (au)            (10**-24 esu)      (10**-40 SI)
   iso        0.520665D+02      0.771545D+01      0.858460D+01
   aniso      0.489835D+02      0.725861D+01      0.807629D+01
   xx         0.751765D+02      0.111400D+02      0.123949D+02
   yx         0.000000D+00      0.000000D+00      0.000000D+00
   yy         0.205305D+02      0.304230D+01      0.338502D+01
   zx         0.000000D+00      0.000000D+00      0.000000D+00
   zy         0.000000D+00      0.000000D+00      0.000000D+00
   zz         0.604924D+02      0.896405D+01      0.997385D+01

 ----------------------------------------------------------------------

 Dipole orientation:
     6          1.18188944         -0.00000000         -2.92911551
     6         -1.32963359          0.00000000          1.40837412
     6          2.76227253         -0.00000000         -0.84303965
     6         -1.18188944          0.00000000         -2.92911551
     6         -2.76227253          0.00000000         -0.84303965
     6          1.32963359         -0.00000000          1.40837412
     1         -2.32095486          0.00000000          3.20822973
     1          4.81175876         -0.00000000         -0.84425971
     1         -4.81175876          0.00000000         -0.84425971
     1          2.32095486         -0.00000000          3.20822973

 Electric dipole moment (dipole orientation):
 (Debye = 10**-18 statcoulomb cm , SI units = C m)
                  (au)            (Debye)         (10**-30 SI)
   Tot        0.570715D+00      0.145061D+01      0.483872D+01
   x          0.000000D+00      0.000000D+00      0.000000D+00
   y          0.000000D+00      0.000000D+00      0.000000D+00
   z          0.570715D+00      0.145061D+01      0.483872D+01

 Dipole polarizability, Alpha (dipole orientation).
 (esu units = cm**3 , SI units = C**2 m**2 J**-1)
 Alpha(0;0):
               (au)            (10**-24 esu)      (10**-40 SI)
   iso        0.520665D+02      0.771545D+01      0.858460D+01
   aniso      0.489835D+02      0.725861D+01      0.807629D+01
   xx         0.751765D+02      0.111400D+02      0.123949D+02
   yx         0.000000D+00      0.000000D+00      0.000000D+00
   yy         0.205305D+02      0.304230D+01      0.338502D+01
   zx         0.000000D+00      0.000000D+00      0.000000D+00
   zy         0.000000D+00      0.000000D+00      0.000000D+00
   zz         0.604924D+02      0.896405D+01      0.997385D+01

 ----------------------------------------------------------------------
 1\1\GINC-N6043\Freq\RB3LYP\6-31G(d,p)\C6H4\JIAMINGD\22-Apr-2025\0\\#N 
 Geom=AllCheck Guess=TCheck SCRF=Check GenChk RB3LYP/6-31G(d,p) Freq\\M
 0001\\0,1\C,0.6254289554,0.,-1.5500211778\C,-0.7036117937,0.,0.7452794
 87\C,1.4617316715,0.,-0.4461173727\C,-0.6254289554,0.,-1.5500211778\C,
 -1.4617316715,0.,-0.4461173727\C,0.7036117937,0.,0.745279487\H,-1.2281
 964173,0.,1.6977220631\H,2.5462730815,0.,-0.4467629996\H,-2.5462730815
 ,0.,-0.4467629996\H,1.2281964173,0.,1.6977220631\\Version=ES64L-G16Rev
 A.03\State=1-A1\HF=-230.9163015\RMSD=9.175e-10\RMSF=1.614e-04\ZeroPoin
 t=0.0752291\Thermal=0.0797199\Dipole=0.,0.,0.5707145\DipoleDeriv=-0.37
 02847,0.,0.0457467,0.,-0.0123597,0.,0.7467773,0.,-0.2388929,-0.0919992
 ,0.,0.0240166,0.,-0.1248034,0.,-0.0323692,0.,0.0554359,0.5035606,0.,0.
 1629453,0.,-0.1062919,0.,-0.0935297,0.,0.1697648,-0.3702847,0.,-0.0457
 467,0.,-0.0123597,0.,-0.7467773,0.,-0.2388929,0.5035607,0.,-0.1629453,
 0.,-0.1062919,0.,0.0935297,0.,0.1697648,-0.0919992,0.,-0.0240166,0.,-0
 .1248034,0.,0.0323692,0.,0.0554359,0.052338,0.,0.0368804,0.,0.1334623,
 0.,0.0940179,0.,-0.0605808,-0.0936147,0.,-0.0171332,0.,0.1099927,0.,0.
 0089442,0.,0.074273,-0.0936148,0.,0.0171332,0.,0.1099927,0.,-0.0089442
 ,0.,0.074273,0.052338,0.,-0.0368804,0.,0.1334623,0.,-0.0940179,0.,-0.0
 605808\Polar=75.1765258,0.,20.5304869,0.,0.,60.4924001\Quadrupole=3.02
 26872,-2.6466243,-0.3760629,0.,0.,0.\PG=C02V [SGV(C6H4)]\NImag=0\\1.01
 449403,0.,0.05474969,0.15657330,0.,0.27115440,-0.07349767,0.,-0.016228
 20,0.64560950,0.,-0.00415796,0.,0.,0.12969098,-0.02436633,0.,-0.020922
 36,-0.04721180,0.,0.68359898,-0.19843440,0.,-0.17640393,-0.01947625,0.
 ,0.02079718,0.76800194,0.,-0.03354088,0.,0.,0.00530886,0.,0.,0.1109561
 4,-0.12041798,0.,-0.19943494,0.07797058,0.,0.01901116,0.03976676,0.,0.
 53830583,-0.77090286,0.,0.01842359,0.06408883,0.,0.04760178,-0.0247541
 2,0.,-0.07791612,1.01449403,0.,-0.03204169,0.,0.,0.01068520,0.,0.,-0.0
 0980608,0.,0.,0.05474969,-0.01842359,0.,0.02244001,-0.02646012,0.,-0.0
 6953109,0.00636205,0.,0.00331749,-0.15657330,0.,0.27115440,-0.02475412
 ,0.,-0.00636205,-0.17439521,0.,-0.12559807,-0.01129686,0.,0.00402603,-
 0.19843440,0.,0.17640393,0.76800194,0.,-0.00980608,0.,0.,-0.05505108,0
 .,0.,0.01177843,0.,0.,-0.03354088,0.,0.,0.11095614,0.07791612,0.,0.003
 31749,-0.05494633,0.,-0.23099410,-0.00402603,0.,-0.05603751,0.12041798
 ,0.,-0.19943494,-0.03976676,0.,0.53830583,0.06408883,0.,0.02646012,-0.
 30238049,0.,0.03236620,-0.17439521,0.,0.05494633,-0.07349767,0.,0.0162
 2820,-0.01947625,0.,-0.07797058,0.64560950,0.,0.01068520,0.,0.,-0.0664
 7823,0.,0.,-0.05505108,0.,0.,-0.00415796,0.,0.,0.00530886,0.,0.,0.1296
 9098,-0.04760178,0.,-0.06953109,-0.03236620,0.,-0.11611662,0.12559807,
 0.,-0.23099410,0.02436633,0.,-0.02092236,-0.02079718,0.,0.01901116,0.0
 4721180,0.,0.68359898,0.00087320,0.,-0.00366099,-0.12213303,0.,0.11825
 581,-0.00643542,0.,0.00064586,0.00067302,0.,-0.00187590,0.00842605,0.,
 -0.01501553,-0.00902165,0.,0.02745163,0.12703183,0.,0.00547512,0.,0.,-
 0.03304506,0.,0.,0.00176668,0.,0.,0.00255654,0.,0.,0.00362208,0.,0.,0.
 00123010,0.,0.,0.02435705,0.00024586,0.,-0.00260651,0.11983620,0.,-0.2
 7000325,-0.00239140,0.,0.00038007,0.00014558,0.,-0.00307856,0.01356788
 ,0.,-0.01720100,-0.00397247,0.,0.00371853,-0.12735438,0.,0.28700590,-0
 .01196396,0.,-0.00245352,0.00113264,0.,0.00272626,-0.34244813,0.,0.005
 26975,-0.00057606,0.,-0.00177577,0.00081241,0.,-0.00069326,-0.00992666
 ,0.,-0.00288058,-0.00047011,0.,-0.00016236,0.36300485,0.,-0.00218460,0
 .,0.,0.00920391,0.,0.,-0.03516653,0.,0.,0.00826466,0.,0.,0.00013240,0.
 ,0.,0.00261328,0.,0.,0.00021224,0.,0.,0.02353741,-0.02748278,0.,-0.002
 50804,0.00134338,0.,-0.00296439,0.00389900,0.,-0.05489812,-0.00370275,
 0.,0.00116958,0.00003382,0.,-0.00244888,0.02590998,0.,0.00420313,0.001
 19095,0.,0.00026088,-0.00038724,0.,0.05586563,-0.00057606,0.,0.0017757
 7,-0.00992666,0.,0.00288058,0.00081241,0.,0.00069326,-0.01196396,0.,0.
 00245352,-0.34244813,0.,-0.00526975,0.00113264,0.,-0.00272626,0.000638
 91,0.,-0.00022276,-0.00020389,0.,-0.00013396,0.36300485,0.,0.00826466,
 0.,0.,0.00261328,0.,0.,0.00013240,0.,0.,-0.00218460,0.,0.,-0.03516653,
 0.,0.,0.00920391,0.,0.,-0.00364276,0.,0.,-0.00297001,0.,0.,0.02353741,
 0.00370275,0.,0.00116958,-0.02590998,0.,0.00420313,-0.00003382,0.,-0.0
 0244888,0.02748278,0.,-0.00250804,-0.00389900,0.,-0.05489812,-0.001343
 38,0.,-0.00296439,0.00067040,0.,0.00089014,0.00013396,0.,0.00043005,0.
 00038724,0.,0.05586563,0.00067302,0.,0.00187590,-0.00902165,0.,-0.0274
 5163,0.00842605,0.,0.01501553,0.00087320,0.,0.00366099,-0.00643542,0.,
 -0.00064586,-0.12213303,0.,-0.11825581,0.00041720,0.,0.00030786,0.0006
 3891,0.,-0.00067040,-0.00047011,0.,-0.00119095,0.12703183,0.,0.0025565
 4,0.,0.,0.00123010,0.,0.,0.00362208,0.,0.,0.00547512,0.,0.,0.00176668,
 0.,0.,-0.03304506,0.,0.,-0.00253198,0.,0.,-0.00364276,0.,0.,0.00021224
 ,0.,0.,0.02435705,-0.00014558,0.,-0.00307856,0.00397247,0.,0.00371853,
 -0.01356788,0.,-0.01720100,-0.00024586,0.,-0.00260651,0.00239140,0.,0.
 00038007,-0.11983620,0.,-0.27000325,-0.00030786,0.,0.00063377,0.000222
 76,0.,0.00089014,0.00016236,0.,0.00026088,0.12735438,0.,0.28700590\\-0
 .00028605,0.,-0.00013923,-0.00039452,0.,-0.00018473,0.00008454,0.,0.00
 030004,0.00028605,0.,-0.00013923,-0.00008454,0.,0.00030004,0.00039452,
 0.,-0.00018473,0.00004286,0.,0.00002499,-0.00001562,0.,-0.00000108,0.0
 0001562,0.,-0.00000108,-0.00004286,0.,0.00002499\\\@


 ON A CLEAR DISK YOU CAN SEEK FOREVER.
 Job cpu time:       0 days  0 hours  2 minutes 10.5 seconds.
 Elapsed time:       0 days  0 hours  0 minutes 16.6 seconds.
 File lengths (MBytes):  RWF=     13 Int=      0 D2E=      0 Chk=      2 Scr=      1
 Normal termination of Gaussian 16 at Tue Apr 22 21:38:56 2025.
