# Supplementary material for: Hyperpyramidalized alkenes with bond orders near 1.5 as synthetic building blocks
Source: Nat Chem. 2026 Jan 21;18(5):913–22. doi: 10.1038/s41557-025-02055-9 (PMC12859755; doi:10.1038/s41557-025-02055-9)
Supplement: Supplementary file 2 — Output files for reported computations. [file 41557_2025_2055_MOESM2_ESM.zip › Computation data/Benzyne 75/m062x-def2tzvp/benzyne-3.out]

 Entering Gaussian System, Link 0=/u/local/apps/gaussian/16_sse4/g16
 Initial command:
 /u/local/apps/gaussian/16_sse4/l1.exe "/work/8374934.1.msa_smp.q/Gau-25701.inp" -scrdir="/work/8374934.1.msa_smp.q/"
 Entering Link 1 = /u/local/apps/gaussian/16_sse4/l1.exe PID=     25702.
  
 Copyright (c) 1988,1990,1992,1993,1995,1998,2003,2009,2016,
            Gaussian, Inc.  All Rights Reserved.
  
 This is part of the Gaussian(R) 16 program.  It is based on
 the Gaussian(R) 09 system (copyright 2009, Gaussian, Inc.),
 the Gaussian(R) 03 system (copyright 2003, Gaussian, Inc.),
 the Gaussian(R) 98 system (copyright 1998, Gaussian, Inc.),
 the Gaussian(R) 94 system (copyright 1995, Gaussian, Inc.),
 the Gaussian 92(TM) system (copyright 1992, Gaussian, Inc.),
 the Gaussian 90(TM) system (copyright 1990, Gaussian, Inc.),
 the Gaussian 88(TM) system (copyright 1988, Gaussian, Inc.),
 the Gaussian 86(TM) system (copyright 1986, Carnegie Mellon
 University), and the Gaussian 82(TM) system (copyright 1983,
 Carnegie Mellon University). Gaussian is a federally registered
 trademark of Gaussian, Inc.
  
 This software contains proprietary and confidential information,
 including trade secrets, belonging to Gaussian, Inc.
  
 This software is provided under written license and may be
 used, copied, transmitted, or stored only in accord with that
 written license.
  
 The following legend is applicable only to US Government
 contracts under FAR:
  
                    RESTRICTED RIGHTS LEGEND
  
 Use, reproduction and disclosure by the US Government is
 subject to restrictions as set forth in subparagraphs (a)
 and (c) of the Commercial Computer Software - Restricted
 Rights clause in FAR 52.227-19.
  
 Gaussian, Inc.
 340 Quinnipiac St., Bldg. 40, Wallingford CT 06492
  
  
 ---------------------------------------------------------------
 Warning -- This program may not be used in any manner that
 competes with the business of Gaussian, Inc. or will provide
 assistance to any competitor of Gaussian, Inc.  The licensee
 of this program is prohibited from giving any competitor of
 Gaussian, Inc. access to this program.  By using this program,
 the user acknowledges that Gaussian, Inc. is engaged in the
 business of creating and licensing software in the field of
 computational chemistry and represents and warrants to the
 licensee that it is not a competitor of Gaussian, Inc. and that
 it will not use this program in any manner prohibited above.
 ---------------------------------------------------------------
  

 Cite this work as:
 Gaussian 16, Revision A.03,
 M. J. Frisch, G. W. Trucks, H. B. Schlegel, G. E. Scuseria, 
 M. A. Robb, J. R. Cheeseman, G. Scalmani, V. Barone, 
 G. A. Petersson, H. Nakatsuji, X. Li, M. Caricato, A. V. Marenich, 
 J. Bloino, B. G. Janesko, R. Gomperts, B. Mennucci, H. P. Hratchian, 
 J. V. Ortiz, A. F. Izmaylov, J. L. Sonnenberg, D. Williams-Young, 
 F. Ding, F. Lipparini, F. Egidi, J. Goings, B. Peng, A. Petrone, 
 T. Henderson, D. Ranasinghe, V. G. Zakrzewski, J. Gao, N. Rega, 
 G. Zheng, W. Liang, M. Hada, M. Ehara, K. Toyota, R. Fukuda, 
 J. Hasegawa, M. Ishida, T. Nakajima, Y. Honda, O. Kitao, H. Nakai, 
 T. Vreven, K. Throssell, J. A. Montgomery, Jr., J. E. Peralta, 
 F. Ogliaro, M. J. Bearpark, J. J. Heyd, E. N. Brothers, K. N. Kudin, 
 V. N. Staroverov, T. A. Keith, R. Kobayashi, J. Normand, 
 K. Raghavachari, A. P. Rendell, J. C. Burant, S. S. Iyengar, 
 J. Tomasi, M. Cossi, J. M. Millam, M. Klene, C. Adamo, R. Cammi, 
 J. W. Ochterski, R. L. Martin, K. Morokuma, O. Farkas, 
 J. B. Foresman, and D. J. Fox, Gaussian, Inc., Wallingford CT, 2016.
 
 ******************************************
 Gaussian 16:  ES64L-G16RevA.03 25-Dec-2016
                22-Apr-2025 
 ******************************************
 %nproc=8
 Will use up to    8 processors via shared memory.
 %mem=16GB
 %chk=benzyne-3.chk
 -------------------------------------------------------
 # opt freq m062x def2tzvp geom=connectivity pop=nboread
 -------------------------------------------------------
 1/18=20,19=15,26=3,38=1,57=2/1,3;
 2/9=110,12=2,17=6,18=5,40=1/2;
 3/5=44,7=101,11=2,25=1,30=1,71=1,74=-55/1,2,3;
 4//1;
 5/5=2,38=5/2;
 6/7=2,8=2,9=2,10=2,28=1,40=2/1,7;
 7//1,2,3,16;
 1/18=20,19=15,26=3/3(2);
 2/9=110/2;
 99//99;
 2/9=110/2;
 3/5=44,7=101,11=2,25=1,30=1,71=1,74=-55/1,2,3;
 4/5=5,16=3,69=1/1;
 5/5=2,38=5/2;
 7//1,2,3,16;
 1/18=20,19=15,26=3/3(-5);
 2/9=110/2;
 6/7=2,8=2,9=2,10=2,19=2,28=1,40=2/1,7;
 99/9=1/99;
 -----
 M0001
 -----
 Symbolic Z-matrix:
 Charge =  0 Multiplicity = 1
 C                     0.6183    0.       -1.5378 
 C                    -0.6999    0.        0.7382 
 C                     1.4541    0.       -0.4431 
 C                    -0.6183    0.       -1.5378 
 C                    -1.4541    0.       -0.4431 
 C                     0.6999    0.        0.7382 
 H                    -1.2223    0.        1.6877 
 H                     2.5347    0.       -0.4449 
 H                    -2.5347    0.       -0.4449 
 H                     1.2223    0.        1.6877 
 

 GradGradGradGradGradGradGradGradGradGradGradGradGradGradGradGradGradGrad
 Berny optimization.
 Initialization pass.
                           ----------------------------
                           !    Initial Parameters    !
                           ! (Angstroms and Degrees)  !
 --------------------------                            --------------------------
 ! Name  Definition              Value          Derivative Info.                !
 --------------------------------------------------------------------------------
 ! R1    R(1,3)                  1.3773         estimate D2E/DX2                !
 ! R2    R(1,4)                  1.2366         estimate D2E/DX2                !
 ! R3    R(2,5)                  1.4015         estimate D2E/DX2                !
 ! R4    R(2,6)                  1.3998         estimate D2E/DX2                !
 ! R5    R(2,7)                  1.0837         estimate D2E/DX2                !
 ! R6    R(3,6)                  1.4015         estimate D2E/DX2                !
 ! R7    R(3,8)                  1.0806         estimate D2E/DX2                !
 ! R8    R(4,5)                  1.3773         estimate D2E/DX2                !
 ! R9    R(5,9)                  1.0806         estimate D2E/DX2                !
 ! R10   R(6,10)                 1.0837         estimate D2E/DX2                !
 ! A1    A(3,1,4)              127.3616         estimate D2E/DX2                !
 ! A2    A(5,2,6)              122.5562         estimate D2E/DX2                !
 ! A3    A(5,2,7)              118.6249         estimate D2E/DX2                !
 ! A4    A(6,2,7)              118.8189         estimate D2E/DX2                !
 ! A5    A(1,3,6)              110.0822         estimate D2E/DX2                !
 ! A6    A(1,3,8)              127.2662         estimate D2E/DX2                !
 ! A7    A(6,3,8)              122.6516         estimate D2E/DX2                !
 ! A8    A(1,4,5)              127.3616         estimate D2E/DX2                !
 ! A9    A(2,5,4)              110.0822         estimate D2E/DX2                !
 ! A10   A(2,5,9)              122.6516         estimate D2E/DX2                !
 ! A11   A(4,5,9)              127.2662         estimate D2E/DX2                !
 ! A12   A(2,6,3)              122.5562         estimate D2E/DX2                !
 ! A13   A(2,6,10)             118.8189         estimate D2E/DX2                !
 ! A14   A(3,6,10)             118.6249         estimate D2E/DX2                !
 ! D1    D(4,1,3,6)              0.0            estimate D2E/DX2                !
 ! D2    D(4,1,3,8)            180.0            estimate D2E/DX2                !
 ! D3    D(3,1,4,5)              0.0            estimate D2E/DX2                !
 ! D4    D(6,2,5,4)              0.0            estimate D2E/DX2                !
 ! D5    D(6,2,5,9)            180.0            estimate D2E/DX2                !
 ! D6    D(7,2,5,4)            180.0            estimate D2E/DX2                !
 ! D7    D(7,2,5,9)              0.0            estimate D2E/DX2                !
 ! D8    D(5,2,6,3)              0.0            estimate D2E/DX2                !
 ! D9    D(5,2,6,10)           180.0            estimate D2E/DX2                !
 ! D10   D(7,2,6,3)            180.0            estimate D2E/DX2                !
 ! D11   D(7,2,6,10)             0.0            estimate D2E/DX2                !
 ! D12   D(1,3,6,2)              0.0            estimate D2E/DX2                !
 ! D13   D(1,3,6,10)           180.0            estimate D2E/DX2                !
 ! D14   D(8,3,6,2)            180.0            estimate D2E/DX2                !
 ! D15   D(8,3,6,10)             0.0            estimate D2E/DX2                !
 ! D16   D(1,4,5,2)              0.0            estimate D2E/DX2                !
 ! D17   D(1,4,5,9)            180.0            estimate D2E/DX2                !
 --------------------------------------------------------------------------------
 Trust Radius=3.00D-01 FncErr=1.00D-07 GrdErr=1.00D-06 EigMax=2.50D+02 EigMin=1.00D-04
 Number of steps in this run=     51 maximum allowed number of steps=    100.
 GradGradGradGradGradGradGradGradGradGradGradGradGradGradGradGradGradGrad

                          Input orientation:                          
 ---------------------------------------------------------------------
 Center     Atomic      Atomic             Coordinates (Angstroms)
 Number     Number       Type             X           Y           Z
 ---------------------------------------------------------------------
      1          6           0        0.618300    0.000000   -1.537800
      2          6           0       -0.699900    0.000000    0.738200
      3          6           0        1.454100    0.000000   -0.443100
      4          6           0       -0.618300    0.000000   -1.537800
      5          6           0       -1.454100    0.000000   -0.443100
      6          6           0        0.699900    0.000000    0.738200
      7          1           0       -1.222300    0.000000    1.687700
      8          1           0        2.534700    0.000000   -0.444900
      9          1           0       -2.534700    0.000000   -0.444900
     10          1           0        1.222300    0.000000    1.687700
 ---------------------------------------------------------------------
                    Distance matrix (angstroms):
                    1          2          3          4          5
     1  C    0.000000
     2  C    2.630176   0.000000
     3  C    1.377291   2.456661   0.000000
     4  C    1.236600   2.277462   2.343760   0.000000
     5  C    2.343760   1.401530   2.908200   1.377291   0.000000
     6  C    2.277462   1.399800   1.401530   2.630176   2.456661
     7  H    3.713712   1.083721   3.421027   3.281565   2.143371
     8  H    2.206132   3.444178   1.080601   3.337041   3.988800
     9  H    3.337041   2.183167   3.988800   2.206132   1.080601
    10  H    3.281565   2.143922   2.143371   3.713712   3.421027
                    6          7          8          9         10
     6  C    0.000000
     7  H    2.143922   0.000000
     8  H    2.183167   4.320073   0.000000
     9  H    3.444178   2.504072   5.069400   0.000000
    10  H    1.083721   2.444600   2.504072   4.320073   0.000000
 Stoichiometry    C6H4
 Framework group  C2V[SGV(C6H4)]
 Deg. of freedom     9
 Full point group                 C2V     NOp   4
 Largest Abelian subgroup         C2V     NOp   4
 Largest concise Abelian subgroup C2      NOp   2
                         Standard orientation:                         
 ---------------------------------------------------------------------
 Center     Atomic      Atomic             Coordinates (Angstroms)
 Number     Number       Type             X           Y           Z
 ---------------------------------------------------------------------
      1          6           0        0.000000    0.618300   -1.227130
      2          6           0        0.000000   -0.699900    1.048870
      3          6           0        0.000000    1.454100   -0.132430
      4          6           0       -0.000000   -0.618300   -1.227130
      5          6           0       -0.000000   -1.454100   -0.132430
      6          6           0        0.000000    0.699900    1.048870
      7          1           0        0.000000   -1.222300    1.998370
      8          1           0        0.000000    2.534700   -0.134230
      9          1           0       -0.000000   -2.534700   -0.134230
     10          1           0        0.000000    1.222300    1.998370
 ---------------------------------------------------------------------
 Rotational constants (GHZ):           7.1310563           5.7666092           3.1883301
 Standard basis: def2TZVP (5D, 7F)
 There are    85 symmetry adapted cartesian basis functions of A1  symmetry.
 There are    35 symmetry adapted cartesian basis functions of A2  symmetry.
 There are    35 symmetry adapted cartesian basis functions of B1  symmetry.
 There are    85 symmetry adapted cartesian basis functions of B2  symmetry.
 There are    73 symmetry adapted basis functions of A1  symmetry.
 There are    32 symmetry adapted basis functions of A2  symmetry.
 There are    32 symmetry adapted basis functions of B1  symmetry.
 There are    73 symmetry adapted basis functions of B2  symmetry.
   210 basis functions,   338 primitive gaussians,   240 cartesian basis functions
    20 alpha electrons       20 beta electrons
       nuclear repulsion energy       188.6710046927 Hartrees.
 NAtoms=   10 NActive=   10 NUniq=    5 SFac= 4.00D+00 NAtFMM=   60 NAOKFM=F Big=F
 Integral buffers will be    131072 words long.
 Raffenetti 2 integral format.
 Two-electron integral symmetry is turned on.
 One-electron integrals computed using PRISM.
   4 Symmetry operations used in ECPInt.
 ECPInt:  NShTT=    3403 NPrTT=   10584 LenC2=    3391 LenP2D=    8945.
 LDataN:  DoStor=T MaxTD1= 6 Len=  172
 NBasis=   210 RedAO= T EigKep=  1.75D-05  NBF=    73    32    32    73
 NBsUse=   210 1.00D-06 EigRej= -1.00D+00 NBFU=    73    32    32    73
 ExpMin= 9.52D-02 ExpMax= 1.36D+04 ExpMxC= 4.63D+02 IAcc=3 IRadAn=         5 AccDes= 0.00D+00
 Harris functional with IExCor= 1009 and IRadAn=       5 diagonalized for initial guess.
 HarFok:  IExCor= 1009 AccDes= 0.00D+00 IRadAn=         5 IDoV= 1 UseB2=F ITyADJ=14
 ICtDFT=  3500011 ScaDFX=  1.000000  1.000000  1.000000  1.000000
 FoFCou: FMM=F IPFlag=           0 FMFlag=      100000 FMFlg1=           0
         NFxFlg=           0 DoJE=T BraDBF=F KetDBF=T FulRan=T
         wScrn=  0.000000 ICntrl=       500 IOpCl=  0 I1Cent=   200000004 NGrid=           0
         NMat0=    1 NMatS0=      1 NMatT0=    0 NMatD0=    1 NMtDS0=    0 NMtDT0=    0
 Petite list used in FoFCou.
 Initial guess orbital symmetries:
       Occupied  (A1) (B2) (B2) (A1) (A1) (B2) (A1) (B2) (A1) (A1)
                 (B2) (A1) (A1) (B2) (B2) (A1) (B1) (B1) (A2) (A1)
       Virtual   (B2) (B1) (A2) (A1) (A2) (B2) (A1) (B2) (A1) (B2)
                 (A1) (A1) (B1) (A1) (B2) (A2) (B1) (B2) (A1) (A1)
                 (B2) (A1) (B1) (A2) (B2) (B2) (A1) (B1) (B2) (A2)
                 (A1) (B2) (A1) (A1) (A1) (B2) (B2) (B2) (B1) (B2)
                 (B2) (A2) (B2) (A1) (A1) (B1) (B1) (A1) (A2) (B2)
                 (A1) (B2) (A1) (A1) (B2) (B1) (A2) (B2) (A1) (B2)
                 (A1) (A2) (A1) (B1) (A2) (B2) (A1) (B2) (B1) (A1)
                 (B2) (B1) (A2) (A1) (B2) (B2) (A1) (B2) (A2) (B1)
                 (B2) (A2) (A1) (B1) (A1) (B2) (A2) (A1) (A2) (B1)
                 (B2) (A1) (A1) (B2) (A1) (B2) (B2) (A1) (B1) (A2)
                 (A1) (B1) (B2) (A1) (A1) (B2) (B1) (A2) (A1) (A1)
                 (B1) (B2) (B2) (A2) (A1) (A1) (B2) (B1) (B1) (B2)
                 (A2) (A1) (B2) (B1) (B2) (A1) (B1) (A2) (A1) (A2)
                 (B2) (B1) (A1) (B2) (A1) (B1) (B2) (A1) (A2) (A1)
                 (B1) (A2) (B2) (B2) (A2) (A1) (B1) (A2) (B2) (B2)
                 (A1) (B2) (A2) (B2) (A1) (B1) (B2) (A1) (A2) (A1)
                 (B2) (A1) (B1) (B2) (B1) (A2) (A1) (B2) (A2) (A1)
                 (B2) (B2) (A1) (A2) (A2) (A1) (B2) (A1) (B2) (B2)
                 (A1) (B2) (B2) (B2) (A1) (A1) (B2) (A1) (B2) (B2)
 The electronic state of the initial guess is 1-A1.
 Keep R1 ints in memory in symmetry-blocked form, NReq=308356185.
 Requested convergence on RMS density matrix=1.00D-08 within 128 cycles.
 Requested convergence on MAX density matrix=1.00D-06.
 Requested convergence on             energy=1.00D-06.
 No special actions if energy rises.
 Integral accuracy reduced to 1.0D-05 until final iterations.
 Initial convergence to 1.0D-05 achieved.  Increase integral accuracy.
 SCF Done:  E(RM062X) =  -230.894057620     A.U. after   13 cycles
            NFock= 13  Conv=0.52D-08     -V/T= 2.0048

 **********************************************************************

            Population analysis using the SCF density.

 **********************************************************************

 Orbital symmetries:
       Occupied  (B2) (A1) (A1) (B2) (A1) (B2) (A1) (B2) (A1) (A1)
                 (B2) (A1) (B2) (A1) (B1) (B2) (A1) (A2) (B1) (A1)
       Virtual   (B2) (B1) (A2) (A1) (B2) (A1) (B2) (A1) (A2) (B2)
                 (A1) (B1) (A1) (B2) (A1) (A2) (B1) (A1) (B2) (A1)
                 (B2) (B1) (A2) (A1) (B2) (B2) (A1) (A2) (B2) (A1)
                 (A1) (B1) (B2) (B2) (A1) (B2) (A1) (B2) (B2) (B1)
                 (B2) (A1) (A2) (A1) (B2) (B1) (B2) (B1) (A1) (A1)
                 (A2) (A1) (B2) (B2) (A1) (B1) (A2) (B2) (A1) (B2)
                 (A1) (A2) (B1) (A1) (B2) (A2) (A1) (B2) (B2) (B1)
                 (A1) (A1) (B2) (A2) (B1) (B2) (A1) (B2) (A2) (B1)
                 (B2) (A2) (A1) (B1) (B2) (A1) (A2) (A1) (A2) (B1)
                 (B2) (A1) (A1) (B2) (A1) (B2) (B2) (A1) (A2) (B1)
                 (A1) (B2) (B1) (A1) (A1) (B2) (B1) (A1) (A2) (B2)
                 (A1) (B1) (B2) (A2) (A1) (B2) (B1) (A1) (B2) (B1)
                 (A2) (A1) (B2) (B1) (B2) (A1) (B1) (A2) (A1) (A2)
                 (B2) (B1) (A1) (B2) (A1) (B1) (B2) (A1) (A2) (A1)
                 (B2) (A2) (B1) (B2) (A2) (A1) (B1) (A2) (B2) (B2)
                 (A1) (B2) (A2) (B2) (A1) (B1) (B2) (A1) (A2) (A1)
                 (B2) (A1) (B1) (B1) (B2) (A2) (B2) (A1) (A2) (A1)
                 (B2) (A1) (B2) (A2) (A2) (A1) (B2) (A1) (B2) (B2)
                 (A1) (B2) (B2) (B2) (A1) (A1) (B2) (A1) (B2) (B2)
 The electronic state is 1-A1.
 Alpha  occ. eigenvalues --  -10.57663 -10.57660 -10.55863 -10.55788 -10.55258
 Alpha  occ. eigenvalues --  -10.55035  -0.98396  -0.86019  -0.84386  -0.70766
 Alpha  occ. eigenvalues --   -0.66475  -0.58961  -0.54007  -0.52842  -0.46418
 Alpha  occ. eigenvalues --   -0.45989  -0.45354  -0.32439  -0.32431  -0.32418
 Alpha virt. eigenvalues --   -0.03480   0.00173   0.03778   0.08509   0.10527
 Alpha virt. eigenvalues --    0.12294   0.13813   0.17455   0.20694   0.21206
 Alpha virt. eigenvalues --    0.21413   0.23316   0.24300   0.25616   0.25892
 Alpha virt. eigenvalues --    0.27849   0.28156   0.30325   0.32269   0.34052
 Alpha virt. eigenvalues --    0.35481   0.35856   0.37090   0.37560   0.40936
 Alpha virt. eigenvalues --    0.41671   0.42955   0.45425   0.45496   0.46151
 Alpha virt. eigenvalues --    0.48748   0.50367   0.51286   0.52697   0.53012
 Alpha virt. eigenvalues --    0.54871   0.54929   0.58402   0.68021   0.69195
 Alpha virt. eigenvalues --    0.74023   0.74246   0.77403   0.81618   0.82255
 Alpha virt. eigenvalues --    0.82814   0.86511   0.90383   0.90460   0.90592
 Alpha virt. eigenvalues --    0.90904   1.01331   1.02527   1.06070   1.06443
 Alpha virt. eigenvalues --    1.09110   1.11092   1.14841   1.17960   1.21343
 Alpha virt. eigenvalues --    1.22025   1.24022   1.26921   1.28202   1.29239
 Alpha virt. eigenvalues --    1.29886   1.34980   1.35310   1.42108   1.43831
 Alpha virt. eigenvalues --    1.43931   1.52179   1.52272   1.53133   1.53565
 Alpha virt. eigenvalues --    1.56845   1.61962   1.62930   1.63057   1.69205
 Alpha virt. eigenvalues --    1.71869   1.72986   1.75680   1.80501   1.80949
 Alpha virt. eigenvalues --    1.84949   1.86655   1.91159   1.97744   2.01632
 Alpha virt. eigenvalues --    2.05489   2.09167   2.11565   2.11945   2.23287
 Alpha virt. eigenvalues --    2.26870   2.28831   2.29744   2.33148   2.35145
 Alpha virt. eigenvalues --    2.40556   2.46625   2.47671   2.48951   2.57595
 Alpha virt. eigenvalues --    2.58709   2.60314   2.61633   2.61849   2.65508
 Alpha virt. eigenvalues --    2.66661   2.66751   2.69182   2.70390   2.72901
 Alpha virt. eigenvalues --    2.78825   2.80933   2.81114   2.81800   2.83452
 Alpha virt. eigenvalues --    2.83857   2.84722   2.85567   2.94187   2.98297
 Alpha virt. eigenvalues --    2.99313   3.04533   3.05830   3.10323   3.11746
 Alpha virt. eigenvalues --    3.14072   3.15679   3.17095   3.19029   3.20748
 Alpha virt. eigenvalues --    3.23346   3.24907   3.26920   3.28887   3.30926
 Alpha virt. eigenvalues --    3.32199   3.34522   3.34739   3.38296   3.43174
 Alpha virt. eigenvalues --    3.49153   3.53825   3.53983   3.54324   3.56805
 Alpha virt. eigenvalues --    3.57596   3.60043   3.68564   3.75803   3.81532
 Alpha virt. eigenvalues --    3.84269   3.92918   3.96972   4.00676   4.04704
 Alpha virt. eigenvalues --    4.08553   4.11851   4.12730   4.19488   4.21720
 Alpha virt. eigenvalues --    4.23918   4.28739   4.29304   4.31369   4.37641
 Alpha virt. eigenvalues --    4.52812   4.62049   4.62334   4.63619   4.69040
 Alpha virt. eigenvalues --    4.72044   4.80895   4.87068   4.99425   5.11547
 Alpha virt. eigenvalues --    5.15404   5.24940   5.27462   5.42524  21.90932
 Alpha virt. eigenvalues --   22.49098  22.64202  22.64556  22.95827  23.23241
          Condensed to atoms (all electrons):
               1          2          3          4          5          6
     1  C    4.942417  -0.055028   0.505977   0.817345  -0.077222  -0.085002
     2  C   -0.055028   4.922953  -0.054015  -0.085002   0.528396   0.545496
     3  C    0.505977  -0.054015   4.873279  -0.077222  -0.006897   0.528396
     4  C    0.817345  -0.085002  -0.077222   4.942417   0.505977  -0.055028
     5  C   -0.077222   0.528396  -0.006897   0.505977   4.873279  -0.054015
     6  C   -0.085002   0.545496   0.528396  -0.055028  -0.054015   4.922953
     7  H    0.003495   0.396564   0.002348   0.003484  -0.030499  -0.030042
     8  H   -0.026549   0.002077   0.404296   0.004701  -0.001331  -0.043751
     9  H    0.004701  -0.043751  -0.001331  -0.026549   0.404296   0.002077
    10  H    0.003484  -0.030042  -0.030499   0.003495   0.002348   0.396564
               7          8          9         10
     1  C    0.003495  -0.026549   0.004701   0.003484
     2  C    0.396564   0.002077  -0.043751  -0.030042
     3  C    0.002348   0.404296  -0.001331  -0.030499
     4  C    0.003484   0.004701  -0.026549   0.003495
     5  C   -0.030499  -0.001331   0.404296   0.002348
     6  C   -0.030042  -0.043751   0.002077   0.396564
     7  H    0.506646  -0.000001  -0.000218  -0.000984
     8  H   -0.000001   0.504270   0.000109  -0.000218
     9  H   -0.000218   0.000109   0.504270  -0.000001
    10  H   -0.000984  -0.000218  -0.000001   0.506646
 Mulliken charges:
               1
     1  C   -0.033620
     2  C   -0.127649
     3  C   -0.144335
     4  C   -0.033620
     5  C   -0.144335
     6  C   -0.127649
     7  H    0.149206
     8  H    0.156398
     9  H    0.156398
    10  H    0.149206
 Sum of Mulliken charges =  -0.00000
 Mulliken charges with hydrogens summed into heavy atoms:
               1
     1  C   -0.033620
     2  C    0.021556
     3  C    0.012063
     4  C   -0.033620
     5  C    0.012063
     6  C    0.021556
 Electronic spatial extent (au):  <R**2>=            401.5054
 Charge=             -0.0000 electrons
 Dipole moment (field-independent basis, Debye):
    X=             -0.0000    Y=              0.0000    Z=              1.7066  Tot=              1.7066
 Quadrupole moment (field-independent basis, Debye-Ang):
   XX=            -38.0270   YY=            -29.1290   ZZ=            -34.9199
   XY=              0.0000   XZ=              0.0000   YZ=              0.0000
 Traceless Quadrupole moment (field-independent basis, Debye-Ang):
   XX=             -4.0017   YY=              4.8963   ZZ=             -0.8946
   XY=              0.0000   XZ=              0.0000   YZ=              0.0000
 Octapole moment (field-independent basis, Debye-Ang**2):
  XXX=              0.0000  YYY=             -0.0000  ZZZ=             15.2864  XYY=              0.0000
  XXY=              0.0000  XXZ=              0.6784  XZZ=              0.0000  YZZ=             -0.0000
  YYZ=              2.8398  XYZ=              0.0000
 Hexadecapole moment (field-independent basis, Debye-Ang**3):
 XXXX=            -44.8961 YYYY=           -249.6240 ZZZZ=           -246.1121 XXXY=             -0.0000
 XXXZ=             -0.0000 YYYX=             -0.0000 YYYZ=              0.0000 ZZZX=             -0.0000
 ZZZY=             -0.0000 XXYY=            -61.2029 XXZZ=            -52.4384 YYZZ=            -86.1757
 XXYZ=             -0.0000 YYXZ=             -0.0000 ZZXY=             -0.0000
 N-N= 1.886710046927D+02 E-N=-9.125360745653D+02  KE= 2.297831793805D+02
 Symmetry A1   KE= 1.159697787352D+02
 Symmetry A2   KE= 2.220539911211D+00
 Symmetry B1   KE= 4.205394604686D+00
 Symmetry B2   KE= 1.073874661294D+02
 ******************************Gaussian NBO Version 3.1******************************
             N A T U R A L   A T O M I C   O R B I T A L   A N D
          N A T U R A L   B O N D   O R B I T A L   A N A L Y S I S
 ******************************Gaussian NBO Version 3.1******************************

       /RESON  / : Allow strongly delocalized NBO set
       /BNDIDX / : Print bond indices based on the NAO density matrix

 Analyzing the SCF density

 Job title: M0001                                                           

 Storage needed:    133260 in NPA,    177161 in NBO (2147483068 available)
 GSVD:  LWork=       15308 too small for GESVD, short by       41214 words or       41214 for optimal perf.


 NATURAL POPULATIONS:  Natural atomic orbital occupancies 
                                                          
   NAO  Atom  No  lang   Type(AO)    Occupancy      Energy
 ----------------------------------------------------------
     1    C    1  S      Cor( 1S)     1.99782     -10.38396
     2    C    1  S      Val( 2S)     0.95585      -0.16509
     3    C    1  S      Ryd( 3S)     0.00316       1.09750
     4    C    1  S      Ryd( 4S)     0.00024       1.57706
     5    C    1  S      Ryd( 5S)     0.00000      20.56208
     6    C    1  px     Val( 2p)     0.96444      -0.09541
     7    C    1  px     Ryd( 3p)     0.00088       0.88404
     8    C    1  px     Ryd( 4p)     0.00021       1.18756
     9    C    1  py     Val( 2p)     1.10034      -0.05536
    10    C    1  py     Ryd( 3p)     0.00366       1.08273
    11    C    1  py     Ryd( 4p)     0.00031       2.34025
    12    C    1  pz     Val( 2p)     0.94035      -0.06509
    13    C    1  pz     Ryd( 3p)     0.00574       0.99095
    14    C    1  pz     Ryd( 4p)     0.00009       1.81363
    15    C    1  dxy    Ryd( 3d)     0.00037       1.35107
    16    C    1  dxy    Ryd( 4d)     0.00033       3.18917
    17    C    1  dxz    Ryd( 3d)     0.00077       1.21959
    18    C    1  dxz    Ryd( 4d)     0.00007       2.99495
    19    C    1  dyz    Ryd( 3d)     0.00135       1.68721
    20    C    1  dyz    Ryd( 4d)     0.00024       3.55264
    21    C    1  dx2y2  Ryd( 3d)     0.00218       1.90557
    22    C    1  dx2y2  Ryd( 4d)     0.00016       3.48005
    23    C    1  dz2    Ryd( 3d)     0.00277       1.64409
    24    C    1  dz2    Ryd( 4d)     0.00046       3.28934
    25    C    1  f(0)   Ryd( 4f)     0.00011       3.60385
    26    C    1  f(C1)  Ryd( 4f)     0.00001       3.17046
    27    C    1  f(S1)  Ryd( 4f)     0.00011       4.24075
    28    C    1  f(C2)  Ryd( 4f)     0.00015       3.66523
    29    C    1  f(S2)  Ryd( 4f)     0.00006       3.41787
    30    C    1  f(C3)  Ryd( 4f)     0.00021       3.50234
    31    C    1  f(S3)  Ryd( 4f)     0.00012       3.94118

    32    C    2  S      Cor( 1S)     1.99924     -10.40118
    33    C    2  S      Val( 2S)     0.98914      -0.25893
    34    C    2  S      Ryd( 3S)     0.00191       1.02559
    35    C    2  S      Ryd( 4S)     0.00020       1.46623
    36    C    2  S      Ryd( 5S)     0.00001      21.59546
    37    C    2  px     Val( 2p)     1.00895      -0.13026
    38    C    2  px     Ryd( 3p)     0.00130       0.72677
    39    C    2  px     Ryd( 4p)     0.00034       1.26353
    40    C    2  py     Val( 2p)     1.07370      -0.08031
    41    C    2  py     Ryd( 3p)     0.00351       1.05636
    42    C    2  py     Ryd( 4p)     0.00027       2.17336
    43    C    2  pz     Val( 2p)     1.12488      -0.08421
    44    C    2  pz     Ryd( 3p)     0.00420       1.16720
    45    C    2  pz     Ryd( 4p)     0.00017       1.96866
    46    C    2  dxy    Ryd( 3d)     0.00008       1.34765
    47    C    2  dxy    Ryd( 4d)     0.00020       2.97477
    48    C    2  dxz    Ryd( 3d)     0.00028       1.26900
    49    C    2  dxz    Ryd( 4d)     0.00012       2.88321
    50    C    2  dyz    Ryd( 3d)     0.00145       1.84407
    51    C    2  dyz    Ryd( 4d)     0.00067       3.53727
    52    C    2  dx2y2  Ryd( 3d)     0.00107       1.60814
    53    C    2  dx2y2  Ryd( 4d)     0.00018       3.41464
    54    C    2  dz2    Ryd( 3d)     0.00163       1.62171
    55    C    2  dz2    Ryd( 4d)     0.00046       3.39164
    56    C    2  f(0)   Ryd( 4f)     0.00011       3.72719
    57    C    2  f(C1)  Ryd( 4f)     0.00006       3.25382
    58    C    2  f(S1)  Ryd( 4f)     0.00012       4.21000
    59    C    2  f(C2)  Ryd( 4f)     0.00020       3.69988
    60    C    2  f(S2)  Ryd( 4f)     0.00001       3.33931
    61    C    2  f(C3)  Ryd( 4f)     0.00016       3.41027
    62    C    2  f(S3)  Ryd( 4f)     0.00021       3.59758

    63    C    3  S      Cor( 1S)     1.99903     -10.41958
    64    C    3  S      Val( 2S)     1.00060      -0.25903
    65    C    3  S      Ryd( 3S)     0.00218       0.95346
    66    C    3  S      Ryd( 4S)     0.00015       1.44189
    67    C    3  S      Ryd( 5S)     0.00000      21.44008
    68    C    3  px     Val( 2p)     1.01831      -0.13826
    69    C    3  px     Ryd( 3p)     0.00127       0.74772
    70    C    3  px     Ryd( 4p)     0.00037       1.25828
    71    C    3  py     Val( 2p)     1.19168      -0.10120
    72    C    3  py     Ryd( 3p)     0.00486       1.16459
    73    C    3  py     Ryd( 4p)     0.00014       2.09672
    74    C    3  pz     Val( 2p)     1.02014      -0.08770
    75    C    3  pz     Ryd( 3p)     0.00463       0.93739
    76    C    3  pz     Ryd( 4p)     0.00038       2.16663
    77    C    3  dxy    Ryd( 3d)     0.00048       1.43944
    78    C    3  dxy    Ryd( 4d)     0.00005       2.73310
    79    C    3  dxz    Ryd( 3d)     0.00012       1.51094
    80    C    3  dxz    Ryd( 4d)     0.00015       2.82107
    81    C    3  dyz    Ryd( 3d)     0.00240       1.67943
    82    C    3  dyz    Ryd( 4d)     0.00049       3.27577
    83    C    3  dx2y2  Ryd( 3d)     0.00097       1.75339
    84    C    3  dx2y2  Ryd( 4d)     0.00037       3.19866
    85    C    3  dz2    Ryd( 3d)     0.00118       1.87634
    86    C    3  dz2    Ryd( 4d)     0.00047       3.35565
    87    C    3  f(0)   Ryd( 4f)     0.00008       3.69094
    88    C    3  f(C1)  Ryd( 4f)     0.00012       3.35824
    89    C    3  f(S1)  Ryd( 4f)     0.00014       4.20308
    90    C    3  f(C2)  Ryd( 4f)     0.00010       3.71970
    91    C    3  f(S2)  Ryd( 4f)     0.00000       3.48691
    92    C    3  f(C3)  Ryd( 4f)     0.00013       3.26663
    93    C    3  f(S3)  Ryd( 4f)     0.00031       3.55640

    94    C    4  S      Cor( 1S)     1.99782     -10.38396
    95    C    4  S      Val( 2S)     0.95585      -0.16509
    96    C    4  S      Ryd( 3S)     0.00316       1.09750
    97    C    4  S      Ryd( 4S)     0.00024       1.57706
    98    C    4  S      Ryd( 5S)     0.00000      20.56208
    99    C    4  px     Val( 2p)     0.96444      -0.09541
   100    C    4  px     Ryd( 3p)     0.00088       0.88404
   101    C    4  px     Ryd( 4p)     0.00021       1.18756
   102    C    4  py     Val( 2p)     1.10034      -0.05536
   103    C    4  py     Ryd( 3p)     0.00366       1.08273
   104    C    4  py     Ryd( 4p)     0.00031       2.34025
   105    C    4  pz     Val( 2p)     0.94035      -0.06509
   106    C    4  pz     Ryd( 3p)     0.00574       0.99095
   107    C    4  pz     Ryd( 4p)     0.00009       1.81363
   108    C    4  dxy    Ryd( 3d)     0.00037       1.35107
   109    C    4  dxy    Ryd( 4d)     0.00033       3.18917
   110    C    4  dxz    Ryd( 3d)     0.00077       1.21959
   111    C    4  dxz    Ryd( 4d)     0.00007       2.99495
   112    C    4  dyz    Ryd( 3d)     0.00135       1.68721
   113    C    4  dyz    Ryd( 4d)     0.00024       3.55264
   114    C    4  dx2y2  Ryd( 3d)     0.00218       1.90557
   115    C    4  dx2y2  Ryd( 4d)     0.00016       3.48005
   116    C    4  dz2    Ryd( 3d)     0.00277       1.64409
   117    C    4  dz2    Ryd( 4d)     0.00046       3.28934
   118    C    4  f(0)   Ryd( 4f)     0.00011       3.60385
   119    C    4  f(C1)  Ryd( 4f)     0.00001       3.17046
   120    C    4  f(S1)  Ryd( 4f)     0.00011       4.24075
   121    C    4  f(C2)  Ryd( 4f)     0.00015       3.66523
   122    C    4  f(S2)  Ryd( 4f)     0.00006       3.41787
   123    C    4  f(C3)  Ryd( 4f)     0.00021       3.50234
   124    C    4  f(S3)  Ryd( 4f)     0.00012       3.94118

   125    C    5  S      Cor( 1S)     1.99903     -10.41958
   126    C    5  S      Val( 2S)     1.00060      -0.25903
   127    C    5  S      Ryd( 3S)     0.00218       0.95346
   128    C    5  S      Ryd( 4S)     0.00015       1.44189
   129    C    5  S      Ryd( 5S)     0.00000      21.44008
   130    C    5  px     Val( 2p)     1.01831      -0.13826
   131    C    5  px     Ryd( 3p)     0.00127       0.74772
   132    C    5  px     Ryd( 4p)     0.00037       1.25828
   133    C    5  py     Val( 2p)     1.19168      -0.10120
   134    C    5  py     Ryd( 3p)     0.00486       1.16459
   135    C    5  py     Ryd( 4p)     0.00014       2.09672
   136    C    5  pz     Val( 2p)     1.02014      -0.08770
   137    C    5  pz     Ryd( 3p)     0.00463       0.93739
   138    C    5  pz     Ryd( 4p)     0.00038       2.16663
   139    C    5  dxy    Ryd( 3d)     0.00048       1.43944
   140    C    5  dxy    Ryd( 4d)     0.00005       2.73310
   141    C    5  dxz    Ryd( 3d)     0.00012       1.51094
   142    C    5  dxz    Ryd( 4d)     0.00015       2.82107
   143    C    5  dyz    Ryd( 3d)     0.00240       1.67943
   144    C    5  dyz    Ryd( 4d)     0.00049       3.27577
   145    C    5  dx2y2  Ryd( 3d)     0.00097       1.75339
   146    C    5  dx2y2  Ryd( 4d)     0.00037       3.19866
   147    C    5  dz2    Ryd( 3d)     0.00118       1.87634
   148    C    5  dz2    Ryd( 4d)     0.00047       3.35565
   149    C    5  f(0)   Ryd( 4f)     0.00008       3.69094
   150    C    5  f(C1)  Ryd( 4f)     0.00012       3.35824
   151    C    5  f(S1)  Ryd( 4f)     0.00014       4.20308
   152    C    5  f(C2)  Ryd( 4f)     0.00010       3.71970
   153    C    5  f(S2)  Ryd( 4f)     0.00000       3.48691
   154    C    5  f(C3)  Ryd( 4f)     0.00013       3.26663
   155    C    5  f(S3)  Ryd( 4f)     0.00031       3.55640

   156    C    6  S      Cor( 1S)     1.99924     -10.40118
   157    C    6  S      Val( 2S)     0.98914      -0.25893
   158    C    6  S      Ryd( 3S)     0.00191       1.02559
   159    C    6  S      Ryd( 4S)     0.00020       1.46623
   160    C    6  S      Ryd( 5S)     0.00001      21.59546
   161    C    6  px     Val( 2p)     1.00895      -0.13026
   162    C    6  px     Ryd( 3p)     0.00130       0.72677
   163    C    6  px     Ryd( 4p)     0.00034       1.26353
   164    C    6  py     Val( 2p)     1.07370      -0.08031
   165    C    6  py     Ryd( 3p)     0.00351       1.05636
   166    C    6  py     Ryd( 4p)     0.00027       2.17336
   167    C    6  pz     Val( 2p)     1.12488      -0.08421
   168    C    6  pz     Ryd( 3p)     0.00420       1.16720
   169    C    6  pz     Ryd( 4p)     0.00017       1.96866
   170    C    6  dxy    Ryd( 3d)     0.00008       1.34765
   171    C    6  dxy    Ryd( 4d)     0.00020       2.97477
   172    C    6  dxz    Ryd( 3d)     0.00028       1.26900
   173    C    6  dxz    Ryd( 4d)     0.00012       2.88321
   174    C    6  dyz    Ryd( 3d)     0.00145       1.84407
   175    C    6  dyz    Ryd( 4d)     0.00067       3.53727
   176    C    6  dx2y2  Ryd( 3d)     0.00107       1.60814
   177    C    6  dx2y2  Ryd( 4d)     0.00018       3.41464
   178    C    6  dz2    Ryd( 3d)     0.00163       1.62171
   179    C    6  dz2    Ryd( 4d)     0.00046       3.39164
   180    C    6  f(0)   Ryd( 4f)     0.00011       3.72719
   181    C    6  f(C1)  Ryd( 4f)     0.00006       3.25382
   182    C    6  f(S1)  Ryd( 4f)     0.00012       4.21000
   183    C    6  f(C2)  Ryd( 4f)     0.00020       3.69988
   184    C    6  f(S2)  Ryd( 4f)     0.00001       3.33931
   185    C    6  f(C3)  Ryd( 4f)     0.00016       3.41027
   186    C    6  f(S3)  Ryd( 4f)     0.00021       3.59758

   187    H    7  S      Val( 1S)     0.77646       0.03971
   188    H    7  S      Ryd( 2S)     0.00025       0.80681
   189    H    7  S      Ryd( 3S)     0.00016       1.93459
   190    H    7  px     Ryd( 2p)     0.00007       2.16178
   191    H    7  py     Ryd( 2p)     0.00014       2.79791
   192    H    7  pz     Ryd( 2p)     0.00034       2.93217

   193    H    8  S      Val( 1S)     0.77263       0.04473
   194    H    8  S      Ryd( 2S)     0.00040       1.02167
   195    H    8  S      Ryd( 3S)     0.00022       1.66623
   196    H    8  px     Ryd( 2p)     0.00006       2.17991
   197    H    8  py     Ryd( 2p)     0.00047       2.99892
   198    H    8  pz     Ryd( 2p)     0.00006       2.64828

   199    H    9  S      Val( 1S)     0.77263       0.04473
   200    H    9  S      Ryd( 2S)     0.00040       1.02167
   201    H    9  S      Ryd( 3S)     0.00022       1.66623
   202    H    9  px     Ryd( 2p)     0.00006       2.17991
   203    H    9  py     Ryd( 2p)     0.00047       2.99892
   204    H    9  pz     Ryd( 2p)     0.00006       2.64828

   205    H   10  S      Val( 1S)     0.77646       0.03971
   206    H   10  S      Ryd( 2S)     0.00025       0.80681
   207    H   10  S      Ryd( 3S)     0.00016       1.93459
   208    H   10  px     Ryd( 2p)     0.00007       2.16178
   209    H   10  py     Ryd( 2p)     0.00014       2.79791
   210    H   10  pz     Ryd( 2p)     0.00034       2.93217

 WARNING:  1 low occupancy (<1.9990e) core orbital  found on  C    1
           1 low occupancy (<1.9990e) core orbital  found on  C    4

 WARNING:  Population inversion found on atom  C    2
           Population inversion found on atom  C    3
           Population inversion found on atom  C    5
           Population inversion found on atom  C    6


 Summary of Natural Population Analysis:                  
                                                          
                                       Natural Population 
                Natural  -----------------------------------------------
    Atom  No    Charge         Core      Valence    Rydberg      Total
 -----------------------------------------------------------------------
      C    1    0.01743      1.99782     3.96098    0.02377     5.98257
      C    2   -0.21485      1.99924     4.19667    0.01894     6.21485
      C    3   -0.25132      1.99903     4.23073    0.02156     6.25132
      C    4    0.01743      1.99782     3.96098    0.02377     5.98257
      C    5   -0.25132      1.99903     4.23073    0.02156     6.25132
      C    6   -0.21485      1.99924     4.19667    0.01894     6.21485
      H    7    0.22259      0.00000     0.77646    0.00095     0.77741
      H    8    0.22616      0.00000     0.77263    0.00121     0.77384
      H    9    0.22616      0.00000     0.77263    0.00121     0.77384
      H   10    0.22259      0.00000     0.77646    0.00095     0.77741
 =======================================================================
   * Total *   -0.00000     11.99219    27.87495    0.13286    40.00000

                                 Natural Population      
 --------------------------------------------------------
   Core                      11.99219 ( 99.9349% of  12)
   Valence                   27.87495 ( 99.5534% of  28)
   Natural Minimal Basis     39.86714 ( 99.6679% of  40)
   Natural Rydberg Basis      0.13286 (  0.3321% of  40)
 --------------------------------------------------------

    Atom  No          Natural Electron Configuration
 ----------------------------------------------------------------------------
      C    1      [core]2S( 0.96)2p( 3.01)3p( 0.01)3d( 0.01)
      C    2      [core]2S( 0.99)2p( 3.21)3p( 0.01)
      C    3      [core]2S( 1.00)2p( 3.23)3p( 0.01)3d( 0.01)
      C    4      [core]2S( 0.96)2p( 3.01)3p( 0.01)3d( 0.01)
      C    5      [core]2S( 1.00)2p( 3.23)3p( 0.01)3d( 0.01)
      C    6      [core]2S( 0.99)2p( 3.21)3p( 0.01)
      H    7            1S( 0.78)
      H    8            1S( 0.77)
      H    9            1S( 0.77)
      H   10            1S( 0.78)


 Wiberg bond index matrix in the NAO basis:                                    

     Atom    1       2       3       4       5       6       7       8       9
     ---- ------  ------  ------  ------  ------  ------  ------  ------  ------
   1.  C  0.0000  0.1316  1.3995  2.3721  0.0286  0.0182  0.0094  0.0081  0.0141
   2.  C  0.1316  0.0000  0.0095  0.0182  1.4580  1.4305  0.9138  0.0082  0.0031
   3.  C  1.3995  0.0095  0.0000  0.0286  0.1466  1.4580  0.0081  0.9125  0.0004
   4.  C  2.3721  0.0182  0.0286  0.0000  1.3995  0.1316  0.0089  0.0141  0.0081
   5.  C  0.0286  1.4580  0.1466  1.3995  0.0000  0.0095  0.0032  0.0004  0.9125
   6.  C  0.0182  1.4305  1.4580  0.1316  0.0095  0.0000  0.0036  0.0031  0.0082
   7.  H  0.0094  0.9138  0.0081  0.0089  0.0032  0.0036  0.0000  0.0000  0.0023
   8.  H  0.0081  0.0082  0.9125  0.0141  0.0004  0.0031  0.0000  0.0000  0.0013
   9.  H  0.0141  0.0031  0.0004  0.0081  0.9125  0.0082  0.0023  0.0013  0.0000
  10.  H  0.0089  0.0036  0.0032  0.0094  0.0081  0.9138  0.0019  0.0023  0.0000

     Atom   10
     ---- ------
   1.  C  0.0089
   2.  C  0.0036
   3.  C  0.0032
   4.  C  0.0094
   5.  C  0.0081
   6.  C  0.9138
   7.  H  0.0019
   8.  H  0.0023
   9.  H  0.0000
  10.  H  0.0000


 Wiberg bond index, Totals by atom:                                            

     Atom    1
     ---- ------
   1.  C  3.9905
   2.  C  3.9765
   3.  C  3.9665
   4.  C  3.9905
   5.  C  3.9665
   6.  C  3.9765
   7.  H  0.9513
   8.  H  0.9500
   9.  H  0.9500
  10.  H  0.9513


 Atom-atom overlap-weighted NAO bond order:                                    

     Atom    1       2       3       4       5       6       7       8       9
     ---- ------  ------  ------  ------  ------  ------  ------  ------  ------
   1.  C  0.0000 -0.0213  1.1547  1.5139  0.0463  0.0471  0.0010 -0.0065  0.0065
   2.  C -0.0213  0.0000  0.0158  0.0471  1.1391  1.1329  0.7826  0.0043 -0.0001
   3.  C  1.1547  0.0158  0.0000  0.0463 -0.0060  1.1391  0.0028  0.7869 -0.0004
   4.  C  1.5139  0.0471  0.0463  0.0000  1.1547 -0.0213  0.0011  0.0065 -0.0065
   5.  C  0.0463  1.1391 -0.0060  1.1547  0.0000  0.0158  0.0003 -0.0004  0.7869
   6.  C  0.0471  1.1329  1.1391 -0.0213  0.0158  0.0000  0.0015 -0.0001  0.0043
   7.  H  0.0010  0.7826  0.0028  0.0011  0.0003  0.0015  0.0000 -0.0000  0.0000
   8.  H -0.0065  0.0043  0.7869  0.0065 -0.0004 -0.0001 -0.0000  0.0000  0.0001
   9.  H  0.0065 -0.0001 -0.0004 -0.0065  0.7869  0.0043  0.0000  0.0001  0.0000
  10.  H  0.0011  0.0015  0.0003  0.0010  0.0028  0.7826 -0.0002  0.0000 -0.0000

     Atom   10
     ---- ------
   1.  C  0.0011
   2.  C  0.0015
   3.  C  0.0003
   4.  C  0.0010
   5.  C  0.0028
   6.  C  0.7826
   7.  H -0.0002
   8.  H  0.0000
   9.  H -0.0000
  10.  H  0.0000


 Atom-atom overlap-weighted NAO bond order, Totals by atom:                    

     Atom    1
     ---- ------
   1.  C  2.7428
   2.  C  3.1018
   3.  C  3.1395
   4.  C  2.7428
   5.  C  3.1395
   6.  C  3.1018
   7.  H  0.7891
   8.  H  0.7908
   9.  H  0.7908
  10.  H  0.7891


 MO bond order:                                                                

     Atom    1       2       3       4       5       6       7       8       9
     ---- ------  ------  ------  ------  ------  ------  ------  ------  ------
   1.  C  0.0000 -0.1831 -0.2757  0.8033  0.0142 -0.0150  0.0438  0.0037 -0.0154
   2.  C -0.1831  0.0000 -0.0110 -0.1268 -0.2097  0.4475  0.7986  0.1252  0.0268
   3.  C -0.2757 -0.0110  0.0000 -0.1826 -0.3009  1.3437  0.0559  1.1965  0.0052
   4.  C  0.8033 -0.1268 -0.1826  0.0000  1.2117 -0.3151 -0.0008  0.1627  0.0788
   5.  C  0.0142 -0.2097 -0.3009  1.2117  0.0000  0.0313 -0.0072 -0.0060 -0.2767
   6.  C -0.0150  0.4475  1.3437 -0.3151  0.0313  0.0000  0.0249  0.0184 -0.0370
   7.  H  0.0438  0.7986  0.0559 -0.0008 -0.0072  0.0249  0.0000 -0.0016 -0.0371
   8.  H  0.0037  0.1252  1.1965  0.1627 -0.0060  0.0184 -0.0016  0.0000  0.0550
   9.  H -0.0154  0.0268  0.0052  0.0788 -0.2767 -0.0370 -0.0371  0.0550  0.0000
  10.  H  0.1058  0.0241  0.0458  0.0853  0.1432  1.5541 -0.0274 -0.0273 -0.0030

     Atom   10
     ---- ------
   1.  C  0.1058
   2.  C  0.0241
   3.  C  0.0458
   4.  C  0.0853
   5.  C  0.1432
   6.  C  1.5541
   7.  H -0.0274
   8.  H -0.0273
   9.  H -0.0030
  10.  H  0.0000


 MO atomic valencies:                                                          

     Atom    1
     ---- ------
   1.  C  0.4816
   2.  C  0.8915
   3.  C  1.8768
   4.  C  1.7165
   5.  C  0.6000
   6.  C  3.0529
   7.  H  0.8490
   8.  H  1.5266
   9.  H -0.2032
  10.  H  1.9005


 NATURAL BOND ORBITAL ANALYSIS:

                       Occupancies       Lewis Structure    Low   High
           Occ.    -------------------  -----------------   occ   occ
  Cycle   Thresh.   Lewis   Non-Lewis     CR  BD  3C  LP    (L)   (NL)   Dev
 =============================================================================
   1(1)    1.90    36.75106   3.24894      6  11   0   3     3      3    0.46
   2(2)    1.90    36.75106   3.24894      6  11   0   3     3      3    0.46
   3(1)    1.80    36.75106   3.24894      6  11   0   3     3      3    0.46
   4(2)    1.80    36.75106   3.24894      6  11   0   3     3      3    0.46
   5(1)    1.70    38.08250   1.91750      6  13   0   1     1      3    0.43
   6(2)    1.70    38.08250   1.91750      6  13   0   1     1      3    0.43
   7(1)    1.60    38.06688   1.93312      6  13   0   1     1      3    0.46
   8(2)    1.60    38.80349   1.19651      6  14   0   0     0      3    0.43
   9(3)    1.60    38.57708   1.42292      6  14   0   0     0      3    0.46
  10(4)    1.60    38.80349   1.19651      6  14   0   0     0      3    0.43
  11(1)    1.50    38.80349   1.19651      6  14   0   0     0      3    0.43
  12(2)    1.50    38.57708   1.42292      6  14   0   0     0      3    0.46
  13(3)    1.50    38.80349   1.19651      6  14   0   0     0      3    0.43
  14(1)    1.60    38.80349   1.19651      6  14   0   0     0      3    0.43
 -----------------------------------------------------------------------------

 Structure accepted: RESONANCE keyword permits strongly delocalized structure

 WARNING:  1 low occupancy (<1.9990e) core orbital  found on  C    1
           1 low occupancy (<1.9990e) core orbital  found on  C    4

 --------------------------------------------------------
   Core                     11.99220 ( 99.935% of  12)
   Valence Lewis            26.81130 ( 95.755% of  28)
  ==================       ============================
   Total Lewis              38.80349 ( 97.009% of  40)
  -----------------------------------------------------
   Valence non-Lewis         1.12311 (  2.808% of  40)
   Rydberg non-Lewis         0.07340 (  0.184% of  40)
  ==================       ============================
   Total non-Lewis           1.19651 (  2.991% of  40)
 --------------------------------------------------------


       (Occupancy)   Bond orbital/ Coefficients/ Hybrids
 ---------------------------------------------------------------------------------
     1. (1.98249) BD ( 1) C   1 - C   3  
                ( 50.46%)   0.7103* C   1 s( 49.42%)p 1.02( 50.40%)d 0.00(  0.16%)
                                                  f 0.00(  0.01%)
                                           -0.0003  0.7030  0.0017 -0.0018  0.0004
                                            0.0000  0.0000  0.0000  0.6070  0.0132
                                           -0.0089  0.3677  0.0125 -0.0019  0.0000
                                            0.0000  0.0000  0.0000  0.0279  0.0067
                                           -0.0028 -0.0049  0.0278  0.0007 -0.0022
                                            0.0000  0.0053 -0.0094  0.0000  0.0000
                                           -0.0053
                ( 49.54%)   0.7039* C   3 s( 32.48%)p 2.07( 67.34%)d 0.01(  0.17%)
                                                  f 0.00(  0.01%)
                                           -0.0001  0.5699  0.0017  0.0003 -0.0003
                                            0.0000  0.0000  0.0000 -0.3740  0.0263
                                            0.0046 -0.7291 -0.0334  0.0081  0.0000
                                            0.0000  0.0000  0.0000  0.0314  0.0028
                                           -0.0207  0.0061  0.0149  0.0072 -0.0051
                                            0.0000 -0.0069  0.0060  0.0000  0.0000
                                            0.0045
     2. (1.99069) BD ( 1) C   1 - C   4  
                ( 50.00%)   0.7071* C   1 s( 50.09%)p 0.99( 49.71%)d 0.00(  0.19%)
                                                  f 0.00(  0.01%)
                                           -0.0001  0.7077  0.0097  0.0017 -0.0004
                                            0.0000  0.0000  0.0000 -0.6427 -0.0258
                                            0.0068 -0.2884 -0.0132  0.0017  0.0000
                                            0.0000  0.0000  0.0000 -0.0079  0.0053
                                           -0.0355 -0.0059 -0.0224 -0.0029  0.0024
                                            0.0000  0.0025  0.0042  0.0000  0.0000
                                            0.0087
                ( 50.00%)   0.7071* C   4 s( 50.09%)p 0.99( 49.71%)d 0.00(  0.19%)
                                                  f 0.00(  0.01%)
                                           -0.0001  0.7077  0.0097  0.0017 -0.0004
                                            0.0000  0.0000  0.0000  0.6427  0.0258
                                           -0.0068 -0.2884 -0.0132  0.0017  0.0000
                                            0.0000  0.0000  0.0000  0.0079 -0.0053
                                           -0.0355 -0.0059 -0.0224 -0.0029  0.0024
                                            0.0000 -0.0025  0.0042  0.0000  0.0000
                                           -0.0087
     3. (1.92579) BD ( 2) C   1 - C   4  
                ( 50.00%)   0.7071* C   1 s(  0.63%)p99.99( 99.12%)d 0.39(  0.24%)
                                                  f 0.02(  0.01%)
                                           -0.0001  0.0626 -0.0485 -0.0024  0.0004
                                            0.0000  0.0000  0.0000  0.4606  0.0305
                                            0.0032 -0.8807  0.0489  0.0011  0.0000
                                            0.0000  0.0000  0.0000  0.0132  0.0108
                                            0.0285  0.0041 -0.0341  0.0121 -0.0061
                                            0.0000 -0.0080  0.0060  0.0000  0.0000
                                           -0.0021
                ( 50.00%)   0.7071* C   4 s(  0.63%)p99.99( 99.12%)d 0.39(  0.24%)
                                                  f 0.02(  0.01%)
                                           -0.0001  0.0626 -0.0485 -0.0024  0.0004
                                            0.0000  0.0000  0.0000 -0.4606 -0.0305
                                           -0.0032 -0.8807  0.0489  0.0011  0.0000
                                            0.0000  0.0000  0.0000 -0.0132 -0.0108
                                            0.0285  0.0041 -0.0341  0.0121 -0.0061
                                            0.0000  0.0080  0.0060  0.0000  0.0000
                                            0.0021
     4. (1.68691) BD ( 3) C   1 - C   4  
                ( 50.00%)   0.7071* C   1 s(  0.00%)p 1.00( 99.86%)d 0.00(  0.11%)
                                                  f 0.00(  0.02%)
                                            0.0000  0.0000  0.0000  0.0000  0.0000
                                            0.9992 -0.0041  0.0134  0.0000  0.0000
                                            0.0000  0.0000  0.0000  0.0000 -0.0201
                                           -0.0106  0.0246 -0.0011  0.0000  0.0000
                                            0.0000  0.0000  0.0000  0.0000  0.0000
                                            0.0034  0.0000  0.0000  0.0072 -0.0132
                                            0.0000
                ( 50.00%)   0.7071* C   4 s(  0.00%)p 1.00( 99.86%)d 0.00(  0.11%)
                                                  f 0.00(  0.02%)
                                            0.0000  0.0000  0.0000  0.0000  0.0000
                                            0.9992 -0.0041  0.0134  0.0000  0.0000
                                            0.0000  0.0000  0.0000  0.0000  0.0201
                                            0.0106  0.0246 -0.0011  0.0000  0.0000
                                            0.0000  0.0000  0.0000  0.0000  0.0000
                                            0.0034  0.0000  0.0000 -0.0072 -0.0132
                                            0.0000
     5. (1.96609) BD ( 1) C   2 - C   5  
                ( 49.82%)   0.7058* C   2 s( 35.61%)p 1.80( 64.27%)d 0.00(  0.10%)
                                                  f 0.00(  0.01%)
                                            0.0003  0.5967  0.0067  0.0031 -0.0003
                                            0.0000  0.0000  0.0000 -0.4450 -0.0296
                                            0.0044 -0.6661 -0.0075  0.0039  0.0000
                                            0.0000  0.0000  0.0000  0.0175  0.0090
                                           -0.0070 -0.0025  0.0225  0.0049 -0.0018
                                            0.0000 -0.0069  0.0090  0.0000  0.0000
                                            0.0035
                ( 50.18%)   0.7084* C   5 s( 36.91%)p 1.70( 62.93%)d 0.00(  0.14%)
                                                  f 0.00(  0.01%)
                                           -0.0007  0.6076  0.0012  0.0031 -0.0007
                                            0.0000  0.0000  0.0000  0.4048 -0.0150
                                           -0.0017  0.6813  0.0323 -0.0041  0.0000
                                            0.0000  0.0000  0.0000  0.0280  0.0039
                                           -0.0189  0.0019  0.0136  0.0059  0.0065
                                            0.0000  0.0067 -0.0063  0.0000  0.0000
                                           -0.0044
     6. (1.70741) BD ( 2) C   2 - C   5  
                ( 49.66%)   0.7047* C   2 s(  0.00%)p 1.00( 99.95%)d 0.00(  0.03%)
                                                  f 0.00(  0.02%)
                                            0.0000  0.0000  0.0000  0.0000  0.0000
                                            0.9995 -0.0181  0.0164  0.0000  0.0000
                                            0.0000  0.0000  0.0000  0.0000  0.0017
                                           -0.0019 -0.0130 -0.0096  0.0000  0.0000
                                            0.0000  0.0000  0.0000  0.0000  0.0000
                                            0.0077  0.0000  0.0000  0.0023 -0.0126
                                            0.0000
                ( 50.34%)   0.7095* C   5 s(  0.00%)p 1.00( 99.93%)d 0.00(  0.05%)
                                                  f 0.00(  0.02%)
                                            0.0000  0.0000  0.0000  0.0000  0.0000
                                            0.9994 -0.0140  0.0177  0.0000  0.0000
                                            0.0000  0.0000  0.0000  0.0000  0.0195
                                            0.0059  0.0034  0.0054  0.0000  0.0000
                                            0.0000  0.0000  0.0000  0.0000  0.0000
                                            0.0099  0.0000  0.0000 -0.0021 -0.0117
                                            0.0000
     7. (1.98654) BD ( 1) C   2 - C   6  
                ( 50.00%)   0.7071* C   2 s( 36.30%)p 1.75( 63.57%)d 0.00(  0.11%)
                                                  f 0.00(  0.01%)
                                           -0.0000  0.6025  0.0062  0.0034 -0.0004
                                            0.0000  0.0000  0.0000  0.7966  0.0225
                                           -0.0065  0.0059  0.0226 -0.0004  0.0000
                                            0.0000  0.0000  0.0000 -0.0089  0.0011
                                           -0.0279 -0.0085 -0.0129 -0.0050 -0.0015
                                            0.0000 -0.0040 -0.0012  0.0000  0.0000
                                           -0.0113
                ( 50.00%)   0.7071* C   6 s( 36.30%)p 1.75( 63.57%)d 0.00(  0.11%)
                                                  f 0.00(  0.01%)
                                           -0.0000  0.6025  0.0062  0.0034 -0.0004
                                            0.0000  0.0000  0.0000 -0.7966 -0.0225
                                            0.0065  0.0059  0.0226 -0.0004  0.0000
                                            0.0000  0.0000  0.0000  0.0089 -0.0011
                                           -0.0279 -0.0085 -0.0129 -0.0050 -0.0015
                                            0.0000  0.0040 -0.0012  0.0000  0.0000
                                            0.0113
     8. (1.96997) BD ( 1) C   2 - H   7  
                ( 60.92%)   0.7805* C   2 s( 28.04%)p 2.56( 71.88%)d 0.00(  0.07%)
                                                  f 0.00(  0.02%)
                                           -0.0005  0.5294 -0.0081 -0.0064  0.0007
                                            0.0000  0.0000  0.0000 -0.4053  0.0088
                                            0.0032  0.7444 -0.0142 -0.0058  0.0000
                                            0.0000  0.0000  0.0000 -0.0201 -0.0068
                                            0.0059 -0.0013  0.0132  0.0056  0.0072
                                            0.0000 -0.0029 -0.0084  0.0000  0.0000
                                            0.0061
                ( 39.08%)   0.6251* H   7 s( 99.95%)p 0.00(  0.05%)
                                            0.9998  0.0001  0.0008  0.0000  0.0103
                                           -0.0197
     9. (1.96609) BD ( 1) C   3 - C   6  
                ( 50.18%)   0.7084* C   3 s( 36.91%)p 1.70( 62.93%)d 0.00(  0.14%)
                                                  f 0.00(  0.01%)
                                           -0.0007  0.6076  0.0012  0.0031 -0.0007
                                            0.0000  0.0000  0.0000 -0.4048  0.0150
                                            0.0017  0.6813  0.0323 -0.0041  0.0000
                                            0.0000  0.0000  0.0000 -0.0280 -0.0039
                                           -0.0189  0.0019  0.0136  0.0059  0.0065
                                            0.0000 -0.0067 -0.0063  0.0000  0.0000
                                            0.0044
                ( 49.82%)   0.7058* C   6 s( 35.61%)p 1.80( 64.27%)d 0.00(  0.10%)
                                                  f 0.00(  0.01%)
                                            0.0003  0.5967  0.0067  0.0031 -0.0003
                                            0.0000  0.0000  0.0000  0.4450  0.0296
                                           -0.0044 -0.6661 -0.0075  0.0039  0.0000
                                            0.0000  0.0000  0.0000 -0.0175 -0.0090
                                           -0.0070 -0.0025  0.0225  0.0049 -0.0018
                                            0.0000  0.0069  0.0090  0.0000  0.0000
                                           -0.0035
    10. (1.70741) BD ( 2) C   3 - C   6  
                ( 50.34%)   0.7095* C   3 s(  0.00%)p 1.00( 99.93%)d 0.00(  0.05%)
                                                  f 0.00(  0.02%)
                                            0.0000  0.0000  0.0000  0.0000  0.0000
                                            0.9994 -0.0140  0.0177  0.0000  0.0000
                                            0.0000  0.0000  0.0000  0.0000 -0.0195
                                           -0.0059  0.0034  0.0054  0.0000  0.0000
                                            0.0000  0.0000  0.0000  0.0000  0.0000
                                            0.0099  0.0000  0.0000  0.0021 -0.0117
                                            0.0000
                ( 49.66%)   0.7047* C   6 s(  0.00%)p 1.00( 99.95%)d 0.00(  0.03%)
                                                  f 0.00(  0.02%)
                                            0.0000  0.0000  0.0000  0.0000  0.0000
                                            0.9995 -0.0181  0.0164  0.0000  0.0000
                                            0.0000  0.0000  0.0000  0.0000 -0.0017
                                            0.0019 -0.0130 -0.0096  0.0000  0.0000
                                            0.0000  0.0000  0.0000  0.0000  0.0000
                                            0.0077  0.0000  0.0000 -0.0023 -0.0126
                                            0.0000
    11. (1.98472) BD ( 1) C   3 - H   8  
                ( 61.69%)   0.7854* C   3 s( 30.50%)p 2.28( 69.42%)d 0.00(  0.06%)
                                                  f 0.00(  0.02%)
                                           -0.0003  0.5522 -0.0052 -0.0036  0.0008
                                            0.0000  0.0000  0.0000  0.8329 -0.0192
                                           -0.0060  0.0032 -0.0036 -0.0006  0.0000
                                            0.0000  0.0000  0.0000 -0.0036 -0.0000
                                           -0.0078 -0.0084 -0.0211 -0.0020 -0.0001
                                            0.0000 -0.0004 -0.0009  0.0000  0.0000
                                           -0.0144
                ( 38.31%)   0.6189* H   8 s( 99.95%)p 0.00(  0.05%)
                                            0.9997 -0.0013  0.0014  0.0000 -0.0231
                                            0.0005
    12. (1.98249) BD ( 1) C   4 - C   5  
                ( 50.46%)   0.7103* C   4 s( 49.42%)p 1.02( 50.40%)d 0.00(  0.16%)
                                                  f 0.00(  0.01%)
                                            0.0003 -0.7030 -0.0017  0.0018 -0.0004
                                            0.0000  0.0000  0.0000  0.6070  0.0132
                                           -0.0089 -0.3677 -0.0125  0.0019  0.0000
                                            0.0000  0.0000  0.0000  0.0279  0.0067
                                            0.0028  0.0049 -0.0278 -0.0007  0.0022
                                            0.0000  0.0053  0.0094  0.0000  0.0000
                                           -0.0053
                ( 49.54%)   0.7039* C   5 s( 32.48%)p 2.07( 67.34%)d 0.01(  0.17%)
                                                  f 0.00(  0.01%)
                                            0.0001 -0.5699 -0.0017 -0.0003  0.0003
                                            0.0000  0.0000  0.0000 -0.3740  0.0263
                                            0.0046  0.7291  0.0334 -0.0081  0.0000
                                            0.0000  0.0000  0.0000  0.0314  0.0028
                                            0.0207 -0.0061 -0.0149 -0.0072  0.0051
                                            0.0000 -0.0069 -0.0060  0.0000  0.0000
                                            0.0045
    13. (1.98472) BD ( 1) C   5 - H   9  
                ( 61.69%)   0.7854* C   5 s( 30.50%)p 2.28( 69.42%)d 0.00(  0.06%)
                                                  f 0.00(  0.02%)
                                            0.0003 -0.5522  0.0052  0.0036 -0.0008
                                            0.0000  0.0000  0.0000  0.8329 -0.0192
                                           -0.0060 -0.0032  0.0036  0.0006  0.0000
                                            0.0000  0.0000  0.0000 -0.0036 -0.0000
                                            0.0078  0.0084  0.0211  0.0020  0.0001
                                            0.0000 -0.0004  0.0009  0.0000  0.0000
                                           -0.0144
                ( 38.31%)   0.6189* H   9 s( 99.95%)p 0.00(  0.05%)
                                           -0.9997  0.0013 -0.0014  0.0000 -0.0231
                                           -0.0005
    14. (1.96997) BD ( 1) C   6 - H  10  
                ( 60.92%)   0.7805* C   6 s( 28.04%)p 2.56( 71.88%)d 0.00(  0.07%)
                                                  f 0.00(  0.02%)
                                           -0.0005  0.5294 -0.0081 -0.0064  0.0007
                                            0.0000  0.0000  0.0000  0.4053 -0.0088
                                           -0.0032  0.7444 -0.0142 -0.0058  0.0000
                                            0.0000  0.0000  0.0000  0.0201  0.0068
                                            0.0059 -0.0013  0.0132  0.0056  0.0072
                                            0.0000  0.0029 -0.0084  0.0000  0.0000
                                           -0.0061
                ( 39.08%)   0.6251* H  10 s( 99.95%)p 0.00(  0.05%)
                                            0.9998  0.0001  0.0008  0.0000 -0.0103
                                           -0.0197
    15. (1.99783) CR ( 1) C   1           s(100.00%)p 0.00(  0.00%)
                                            1.0000  0.0003 -0.0000 -0.0000  0.0000
                                            0.0000  0.0000  0.0000  0.0001  0.0000
                                           -0.0000  0.0000  0.0000 -0.0000  0.0000
                                            0.0000  0.0000  0.0000  0.0000  0.0000
                                           -0.0000 -0.0000  0.0000  0.0000 -0.0000
                                            0.0000  0.0000 -0.0000  0.0000  0.0000
                                           -0.0000
    16. (1.99925) CR ( 1) C   2           s(100.00%)p 0.00(  0.00%)
                                            1.0000  0.0001 -0.0000 -0.0000  0.0000
                                            0.0000  0.0000  0.0000 -0.0000  0.0000
                                            0.0000  0.0005 -0.0000 -0.0000  0.0000
                                            0.0000  0.0000  0.0000 -0.0000 -0.0000
                                            0.0000 -0.0000 -0.0000  0.0000  0.0000
                                            0.0000  0.0000 -0.0000  0.0000  0.0000
                                            0.0000
    17. (1.99903) CR ( 1) C   3           s(100.00%)p 0.00(  0.00%)
                                            1.0000  0.0006 -0.0000  0.0000 -0.0000
                                            0.0000  0.0000  0.0000 -0.0001  0.0000
                                           -0.0000  0.0004  0.0000 -0.0000  0.0000
                                            0.0000  0.0000  0.0000 -0.0000 -0.0000
                                           -0.0000 -0.0000  0.0000  0.0000  0.0000
                                            0.0000 -0.0000 -0.0000  0.0000  0.0000
                                           -0.0000
    18. (1.99783) CR ( 1) C   4           s(100.00%)p 0.00(  0.00%)
                                            1.0000  0.0003 -0.0000 -0.0000  0.0000
                                            0.0000  0.0000  0.0000 -0.0001 -0.0000
                                            0.0000  0.0000  0.0000 -0.0000  0.0000
                                            0.0000  0.0000  0.0000 -0.0000 -0.0000
                                           -0.0000 -0.0000  0.0000  0.0000 -0.0000
                                            0.0000 -0.0000 -0.0000  0.0000  0.0000
                                            0.0000
    19. (1.99903) CR ( 1) C   5           s(100.00%)p 0.00(  0.00%)
                                            1.0000  0.0006 -0.0000  0.0000 -0.0000
                                            0.0000  0.0000  0.0000  0.0001 -0.0000
                                            0.0000  0.0004  0.0000 -0.0000  0.0000
                                            0.0000  0.0000  0.0000  0.0000  0.0000
                                           -0.0000 -0.0000  0.0000  0.0000  0.0000
                                            0.0000  0.0000 -0.0000  0.0000  0.0000
                                            0.0000
    20. (1.99925) CR ( 1) C   6           s(100.00%)p 0.00(  0.00%)
                                            1.0000  0.0001 -0.0000 -0.0000  0.0000
                                            0.0000  0.0000  0.0000  0.0000 -0.0000
                                           -0.0000  0.0005 -0.0000 -0.0000  0.0000
                                            0.0000  0.0000  0.0000  0.0000  0.0000
                                            0.0000 -0.0000 -0.0000  0.0000  0.0000
                                            0.0000 -0.0000 -0.0000  0.0000  0.0000
                                           -0.0000
    21. (0.00463) RY*( 1) C   1           s(  0.70%)p99.99( 86.42%)d18.22( 12.67%)
                                                  f 0.32(  0.22%)
                                            0.0000 -0.0003  0.0772 -0.0311 -0.0042
                                           -0.0000 -0.0000 -0.0000  0.0442 -0.3562
                                           -0.1312 -0.0520 -0.8452 -0.0324 -0.0000
                                           -0.0000 -0.0000 -0.0000 -0.0293  0.0179
                                            0.0753 -0.1188  0.2449 -0.2139  0.0444
                                           -0.0000  0.0108 -0.0014 -0.0000 -0.0000
                                           -0.0107
    22. (0.00249) RY*( 2) C   1           s( 25.02%)p 2.60( 65.02%)d 0.38(  9.53%)
                                                  f 0.02(  0.44%)
                                            0.0000 -0.0067  0.4988  0.0290  0.0217
                                           -0.0000 -0.0000 -0.0000  0.0394 -0.7487
                                           -0.0954 -0.0130  0.2729  0.0657 -0.0000
                                           -0.0000 -0.0000 -0.0000 -0.1715  0.0391
                                           -0.0586  0.0904 -0.1606  0.1641 -0.0388
                                           -0.0000 -0.0432 -0.0042 -0.0000 -0.0000
                                            0.0320
    23. (0.00106) RY*( 3) C   1           s(  0.00%)p 1.00( 80.97%)d 0.21( 17.32%)
                                                  f 0.02(  1.71%)
                                            0.0000  0.0000  0.0000  0.0000  0.0000
                                           -0.0052  0.8829 -0.1735  0.0000  0.0000
                                            0.0000  0.0000  0.0000  0.0000 -0.1263
                                           -0.0875  0.3636 -0.1319  0.0000  0.0000
                                            0.0000  0.0000  0.0000  0.0000  0.0000
                                            0.0649  0.0000  0.0000 -0.0671  0.0917
                                            0.0000
    24. (0.00101) RY*( 4) C   1           s( 52.93%)p 0.41( 21.46%)d 0.46( 24.23%)
                                                  f 0.03(  1.39%)
                                            0.0000  0.0055  0.6304 -0.3630 -0.0011
                                            0.0000  0.0000  0.0000  0.0008  0.4111
                                            0.0029 -0.0296  0.0479  0.2059  0.0000
                                            0.0000  0.0000  0.0000 -0.3287  0.1080
                                            0.0919 -0.0435  0.2935 -0.1616  0.0610
                                            0.0000 -0.0855  0.0018  0.0000  0.0000
                                           -0.0530
    25. (0.00046) RY*( 5) C   1           s(  0.00%)p 1.00(  3.12%)d30.65( 95.74%)
                                                  f 0.36(  1.14%)
                                            0.0000  0.0000  0.0000  0.0000  0.0000
                                            0.0041 -0.0075 -0.1765  0.0000  0.0000
                                            0.0000  0.0000  0.0000  0.0000  0.0374
                                            0.8630  0.3007  0.3476  0.0000  0.0000
                                            0.0000  0.0000  0.0000  0.0000  0.0000
                                            0.0004  0.0000  0.0000 -0.0306 -0.1022
                                            0.0000
    26. (0.00031) RY*( 6) C   1           s(  2.78%)p 7.12( 19.77%)d26.70( 74.12%)
                                                  f 1.20(  3.33%)
                                           -0.0000 -0.0076  0.0078  0.1500  0.0717
                                            0.0000  0.0000  0.0000 -0.0232 -0.1723
                                           -0.1166 -0.0298  0.3713 -0.1232  0.0000
                                            0.0000  0.0000  0.0000  0.3455 -0.2144
                                           -0.0115 -0.0571  0.6831 -0.3253  0.1819
                                            0.0000  0.0131 -0.0024  0.0000  0.0000
                                            0.0048
    27. (0.00014) RY*( 7) C   1           s( 66.62%)p 0.13(  8.64%)d 0.23( 15.05%)
                                                  f 0.15(  9.69%)
                                            0.0000  0.0035  0.3859  0.7190 -0.0158
                                            0.0000  0.0000  0.0000  0.0016  0.1808
                                            0.1823 -0.0055 -0.0816 -0.1175  0.0000
                                            0.0000  0.0000  0.0000  0.0910  0.0792
                                            0.2752 -0.1960 -0.1198  0.0864  0.2460
                                            0.0000  0.1272  0.1292  0.0000  0.0000
                                           -0.0588
    28. (0.00008) RY*( 8) C   1           s(  2.17%)p40.30( 87.64%)d 1.74(  3.79%)
                                                  f 2.94(  6.39%)
    29. (0.00005) RY*( 9) C   1           s(  5.97%)p 0.62(  3.69%)d14.00( 83.52%)
                                                  f 1.14(  6.83%)
    30. (0.00005) RY*(10) C   1           s(  6.67%)p 0.13(  0.87%)d10.08( 67.21%)
                                                  f 3.79( 25.25%)
    31. (0.00002) RY*(11) C   1           s(  5.60%)p 4.94( 27.69%)d10.60( 59.37%)
                                                  f 1.31(  7.34%)
    32. (0.00002) RY*(12) C   1           s(  5.48%)p 1.19(  6.51%)d 5.56( 30.47%)
                                                  f10.49( 57.54%)
    33. (0.00000) RY*(13) C   1           s(  0.00%)p 1.00(  1.57%)d62.67( 98.43%)
                                                  f 0.00(  0.00%)
    34. (0.00000) RY*(14) C   1           s( 97.34%)p 0.00(  0.46%)d 0.02(  1.70%)
                                                  f 0.01(  0.50%)
    35. (0.00000) RY*(15) C   1           s(  1.36%)p 2.64(  3.59%)d68.99( 94.01%)
                                                  f 0.76(  1.04%)
    36. (0.00000) RY*(16) C   1           s( 20.18%)p 3.03( 61.18%)d 0.64( 12.97%)
                                                  f 0.28(  5.67%)
    37. (0.00000) RY*(17) C   1           s(  3.93%)p 0.71(  2.79%)d23.69( 93.06%)
                                                  f 0.05(  0.21%)
    38. (0.00000) RY*(18) C   1           s(  0.00%)p 1.00(  1.95%)d50.16( 98.05%)
                                                  f 0.00(  0.00%)
    39. (0.00000) RY*(19) C   1           s(  0.00%)p 1.00( 96.90%)d 0.03(  3.09%)
                                                  f 0.00(  0.00%)
    40. (0.00000) RY*(20) C   1           s(  0.00%)p 1.00( 14.17%)d 6.06( 85.83%)
                                                  f 0.00(  0.00%)
    41. (0.00000) RY*(21) C   1           s(  0.00%)p 1.00(  0.35%)d 0.21(  0.07%)
                                                  f99.99( 99.57%)
    42. (0.00000) RY*(22) C   1           s(  1.93%)p 0.74(  1.43%)d 4.09(  7.90%)
                                                  f45.93( 88.74%)
    43. (0.00000) RY*(23) C   1           s(  0.72%)p 1.06(  0.76%)d 7.63(  5.48%)
                                                  f99.99( 93.04%)
    44. (0.00000) RY*(24) C   1           s(  0.00%)p 1.00(  0.39%)d 0.41(  0.16%)
                                                  f99.99( 99.45%)
    45. (0.00000) RY*(25) C   1           s(  0.00%)p 1.00(  0.71%)d 1.69(  1.19%)
                                                  f99.99( 98.10%)
    46. (0.00000) RY*(26) C   1           s(  0.48%)p 5.89(  2.84%)d 8.96(  4.33%)
                                                  f99.99( 92.34%)
    47. (0.00519) RY*( 1) C   2           s( 10.82%)p 7.47( 80.83%)d 0.75(  8.14%)
                                                  f 0.02(  0.20%)
                                           -0.0000  0.0018  0.3244  0.0544  0.0017
                                           -0.0000 -0.0000 -0.0000  0.0081  0.4511
                                            0.0236 -0.0159 -0.7742 -0.0676 -0.0000
                                           -0.0000 -0.0000 -0.0000  0.0195 -0.2330
                                            0.0280  0.0596 -0.0457  0.1425  0.0010
                                           -0.0000  0.0335 -0.0216 -0.0000 -0.0000
                                            0.0205
    48. (0.00224) RY*( 2) C   2           s( 42.49%)p 0.44( 18.54%)d 0.86( 36.65%)
                                                  f 0.05(  2.32%)
                                            0.0000 -0.0061  0.6427 -0.1084  0.0058
                                            0.0000  0.0000  0.0000 -0.0037  0.2386
                                            0.1736 -0.0005  0.2949  0.1068  0.0000
                                            0.0000  0.0000  0.0000 -0.1668  0.0988
                                            0.1568 -0.0710  0.4849 -0.2532 -0.0834
                                            0.0000  0.0872 -0.0769  0.0000  0.0000
                                            0.0526
    49. (0.00190) RY*( 3) C   2           s( 14.73%)p 4.06( 59.78%)d 1.70( 25.00%)
                                                  f 0.03(  0.49%)
                                            0.0000 -0.0042  0.3773 -0.0695  0.0083
                                           -0.0000 -0.0000 -0.0000  0.0198 -0.6716
                                           -0.1933  0.0124 -0.3014 -0.1345 -0.0000
                                           -0.0000 -0.0000 -0.0000 -0.3701  0.2757
                                           -0.1260  0.1192  0.0014  0.0833  0.0028
                                           -0.0000  0.0689 -0.0046 -0.0000 -0.0000
                                            0.0104
    50. (0.00111) RY*( 4) C   2           s(  0.00%)p 1.00( 78.47%)d 0.27( 21.00%)
                                                  f 0.01(  0.52%)
                                            0.0000  0.0000  0.0000  0.0000  0.0000
                                            0.0143  0.8669 -0.1815  0.0000  0.0000
                                            0.0000  0.0000  0.0000  0.0000  0.1542
                                           -0.0833 -0.4127  0.0949  0.0000  0.0000
                                            0.0000  0.0000  0.0000  0.0000  0.0000
                                            0.0260  0.0000  0.0000 -0.0509  0.0443
                                            0.0000
    51. (0.00086) RY*( 5) C   2           s(  0.83%)p31.65( 26.35%)d83.37( 69.41%)
                                                  f 4.10(  3.41%)
                                           -0.0000 -0.0029  0.0878  0.0239  0.0054
                                           -0.0000 -0.0000 -0.0000 -0.0343  0.4360
                                            0.0108 -0.0167  0.2679  0.0075 -0.0000
                                           -0.0000 -0.0000 -0.0000 -0.4162  0.3650
                                           -0.2456  0.2334 -0.3857  0.3522  0.1385
                                           -0.0000  0.0655  0.0394 -0.0000 -0.0000
                                           -0.0953
    52. (0.00035) RY*( 6) C   2           s(  0.00%)p 1.00(  1.21%)d81.52( 98.35%)
                                                  f 0.36(  0.44%)
                                            0.0000  0.0000  0.0000  0.0000  0.0000
                                            0.0107  0.1074  0.0203  0.0000  0.0000
                                            0.0000  0.0000  0.0000  0.0000  0.3424
                                            0.7824  0.2904  0.4122  0.0000  0.0000
                                            0.0000  0.0000  0.0000  0.0000  0.0000
                                            0.0355  0.0000  0.0000 -0.0027  0.0559
                                            0.0000
    53. (0.00014) RY*( 7) C   2           s( 37.13%)p 0.72( 26.60%)d 0.90( 33.46%)
                                                  f 0.08(  2.81%)
                                            0.0000 -0.0115 -0.1457  0.5721  0.1504
                                            0.0000  0.0000  0.0000  0.0056 -0.0594
                                            0.3244  0.0123 -0.1569  0.3640  0.0000
                                            0.0000  0.0000  0.0000 -0.0579  0.1345
                                           -0.4132  0.1064  0.3617 -0.0152 -0.0515
                                            0.0000 -0.0424  0.0325  0.0000  0.0000
                                           -0.1504
    54. (0.00007) RY*( 8) C   2           s(  8.05%)p 5.77( 46.47%)d 4.73( 38.10%)
                                                  f 0.92(  7.39%)
    55. (0.00007) RY*( 9) C   2           s( 46.28%)p 0.17(  7.91%)d 0.86( 40.01%)
                                                  f 0.13(  5.80%)
    56. (0.00002) RY*(10) C   2           s( 17.32%)p 0.85( 14.79%)d 3.58( 61.97%)
                                                  f 0.34(  5.92%)
    57. (0.00003) RY*(11) C   2           s(  1.45%)p 5.29(  7.68%)d 6.96( 10.11%)
                                                  f55.65( 80.76%)
    58. (0.00000) RY*(12) C   2           s(  0.00%)p 1.00( 14.43%)d 5.93( 85.57%)
                                                  f 0.00(  0.00%)
    59. (0.00000) RY*(13) C   2           s(  0.00%)p 1.00(  1.97%)d49.69( 98.02%)
                                                  f 0.00(  0.01%)
    60. (0.00000) RY*(14) C   2           s( 95.86%)p 0.00(  0.35%)d 0.02(  2.19%)
                                                  f 0.02(  1.61%)
    61. (0.00001) RY*(15) C   2           s( 13.31%)p 0.44(  5.80%)d 5.99( 79.69%)
                                                  f 0.09(  1.20%)
    62. (0.00000) RY*(16) C   2           s(  6.25%)p11.89( 74.34%)d 1.59(  9.94%)
                                                  f 1.51(  9.47%)
    63. (0.00000) RY*(17) C   2           s(  2.06%)p 5.32( 10.95%)d41.40( 85.27%)
                                                  f 0.83(  1.72%)
    64. (0.00000) RY*(18) C   2           s(  0.00%)p 1.00(  3.63%)d26.54( 96.37%)
                                                  f 0.00(  0.00%)
    65. (0.00000) RY*(19) C   2           s(  0.41%)p40.68( 16.72%)d99.99( 82.72%)
                                                  f 0.35(  0.14%)
    66. (0.00000) RY*(20) C   2           s(  0.86%)p 1.14(  0.98%)d 2.85(  2.44%)
                                                  f99.99( 95.72%)
    67. (0.00000) RY*(21) C   2           s(  0.00%)p 1.00(  0.08%)d 1.58(  0.12%)
                                                  f99.99( 99.80%)
    68. (0.00000) RY*(22) C   2           s(  1.89%)p 0.87(  1.64%)d 4.24(  8.01%)
                                                  f46.76( 88.46%)
    69. (0.00000) RY*(23) C   2           s(  0.00%)p 1.00( 99.83%)d 0.00(  0.17%)
                                                  f 0.00(  0.00%)
    70. (0.00000) RY*(24) C   2           s(  0.00%)p 1.00(  0.21%)d 0.25(  0.05%)
                                                  f99.99( 99.74%)
    71. (0.00000) RY*(25) C   2           s(  0.00%)p 1.00(  0.22%)d 1.39(  0.31%)
                                                  f99.99( 99.47%)
    72. (0.00000) RY*(26) C   2           s(  0.32%)p 1.71(  0.55%)d20.66(  6.61%)
                                                  f99.99( 92.53%)
    73. (0.00614) RY*( 1) C   3           s( 20.67%)p 3.26( 67.41%)d 0.55( 11.43%)
                                                  f 0.02(  0.49%)
                                            0.0000  0.0127  0.4523  0.0432  0.0100
                                           -0.0000 -0.0000 -0.0000 -0.0300 -0.7446
                                           -0.0029  0.0026 -0.3396 -0.0589 -0.0000
                                           -0.0000 -0.0000 -0.0000 -0.1229  0.0812
                                           -0.0012 -0.1689 -0.1147 -0.2256  0.0140
                                           -0.0000  0.0661 -0.0150 -0.0000 -0.0000
                                           -0.0115
    74. (0.00307) RY*( 2) C   3           s(  1.41%)p54.95( 77.30%)d14.91( 20.98%)
                                                  f 0.23(  0.32%)
                                            0.0000 -0.0100  0.1181  0.0045 -0.0010
                                           -0.0000 -0.0000 -0.0000  0.0106  0.4499
                                            0.0306  0.0263 -0.7247 -0.2089 -0.0000
                                           -0.0000 -0.0000 -0.0000 -0.2693  0.2758
                                           -0.1210  0.1115 -0.1244  0.1367 -0.0045
                                           -0.0000  0.0425 -0.0364 -0.0000 -0.0000
                                            0.0050
    75. (0.00137) RY*( 3) C   3           s( 57.48%)p 0.41( 23.80%)d 0.29( 16.73%)
                                                  f 0.03(  1.99%)
                                           -0.0000 -0.0055  0.7420 -0.1556 -0.0065
                                            0.0000  0.0000  0.0000  0.0080  0.2276
                                           -0.0552 -0.0143  0.4019  0.1461  0.0000
                                            0.0000  0.0000  0.0000 -0.0067  0.1098
                                           -0.1847  0.1635 -0.2631  0.1585 -0.0140
                                            0.0000  0.1336 -0.0427  0.0000  0.0000
                                            0.0049
    76. (0.00117) RY*( 4) C   3           s(  0.00%)p 1.00( 88.71%)d 0.12( 10.56%)
                                                  f 0.01(  0.74%)
                                            0.0000  0.0000  0.0000  0.0000  0.0000
                                            0.0118  0.9279 -0.1609  0.0000  0.0000
                                            0.0000  0.0000  0.0000  0.0000 -0.3012
                                            0.0855 -0.0611 -0.0619  0.0000  0.0000
                                            0.0000  0.0000  0.0000  0.0000  0.0000
                                           -0.0843  0.0000  0.0000 -0.0126 -0.0101
                                            0.0000
    77. (0.00053) RY*( 5) C   3           s(  9.07%)p 2.12( 19.21%)d 7.70( 69.86%)
                                                  f 0.21(  1.87%)
                                            0.0000  0.0038  0.2771 -0.1015 -0.0597
                                            0.0000  0.0000  0.0000  0.0039  0.1677
                                           -0.2094  0.0387 -0.3443  0.0057  0.0000
                                            0.0000  0.0000  0.0000  0.5601 -0.5686
                                            0.2299 -0.0803  0.0393  0.0244  0.0090
                                            0.0000  0.0056  0.1308  0.0000  0.0000
                                           -0.0379
    78. (0.00030) RY*( 6) C   3           s(  0.00%)p 1.00(  0.95%)d99.99( 98.06%)
                                                  f 1.04(  0.99%)
                                            0.0000  0.0000  0.0000  0.0000  0.0000
                                           -0.0032  0.0905 -0.0368  0.0000  0.0000
                                            0.0000  0.0000  0.0000  0.0000  0.0400
                                            0.0330  0.6527  0.7428  0.0000  0.0000
                                            0.0000  0.0000  0.0000  0.0000  0.0000
                                           -0.0681  0.0000  0.0000  0.0660 -0.0298
                                            0.0000
    79. (0.00014) RY*( 7) C   3           s( 14.35%)p 0.70( 10.11%)d 4.80( 68.81%)
                                                  f 0.47(  6.73%)
                                            0.0000 -0.0115 -0.1432  0.3448  0.0628
                                           -0.0000 -0.0000 -0.0000  0.0023 -0.2452
                                            0.0854  0.0238 -0.1291  0.1285 -0.0000
                                           -0.0000 -0.0000 -0.0000  0.3782 -0.0632
                                           -0.5095  0.3634 -0.1923  0.3352 -0.1751
                                           -0.0000  0.0175 -0.0157 -0.0000 -0.0000
                                            0.1900
    80. (0.00012) RY*( 8) C   3           s(  0.08%)p99.99( 92.05%)d51.99(  4.34%)
                                                  f42.17(  3.52%)
                                           -0.0000  0.0025 -0.0049  0.0266 -0.0100
                                           -0.0000 -0.0000 -0.0000 -0.0055 -0.0647
                                           -0.0822 -0.0137  0.2220 -0.9274 -0.0000
                                           -0.0000 -0.0000 -0.0000  0.1106 -0.0265
                                           -0.0452  0.0738 -0.1328  0.0734  0.0699
                                           -0.0000  0.0640  0.1620 -0.0000 -0.0000
                                            0.0016
    81. (0.00007) RY*( 9) C   3           s( 57.00%)p 0.15(  8.60%)d 0.44( 24.87%)
                                                  f 0.17(  9.54%)
    82. (0.00008) RY*(10) C   3           s( 22.32%)p 1.60( 35.65%)d 1.79( 39.90%)
                                                  f 0.10(  2.13%)
    83. (0.00003) RY*(11) C   3           s(  6.17%)p 1.96( 12.11%)d11.71( 72.31%)
                                                  f 1.52(  9.41%)
    84. (0.00002) RY*(12) C   3           s(  1.84%)p 0.74(  1.35%)d49.48( 90.95%)
                                                  f 3.19(  5.86%)
    85. (0.00000) RY*(13) C   3           s( 98.69%)p 0.00(  0.35%)d 0.01(  0.85%)
                                                  f 0.00(  0.11%)
    86. (0.00000) RY*(14) C   3           s(  0.00%)p 1.00( 99.96%)d 0.00(  0.04%)
                                                  f 0.00(  0.00%)
    87. (0.00000) RY*(15) C   3           s(  0.00%)p 1.00(  8.94%)d10.19( 91.06%)
                                                  f 0.00(  0.00%)
    88. (0.00000) RY*(16) C   3           s(  0.00%)p 1.00(  0.71%)d99.99( 99.28%)
                                                  f 0.01(  0.01%)
    89. (0.00000) RY*(17) C   3           s(  1.96%)p19.61( 38.38%)d30.33( 59.36%)
                                                  f 0.15(  0.30%)
    90. (0.00000) RY*(18) C   3           s(  0.00%)p 0.00(  0.00%)d 1.00(100.00%)
                                                  f 0.00(  0.00%)
    91. (0.00000) RY*(19) C   3           s(  3.41%)p 2.67(  9.08%)d25.67( 87.40%)
                                                  f 0.03(  0.12%)
    92. (0.00000) RY*(20) C   3           s(  1.97%)p 0.85(  1.67%)d 2.24(  4.43%)
                                                  f46.58( 91.93%)
    93. (0.00000) RY*(21) C   3           s(  0.00%)p 1.00(  0.77%)d 0.55(  0.43%)
                                                  f99.99( 98.80%)
    94. (0.00000) RY*(22) C   3           s(  3.36%)p 0.11(  0.37%)d 4.42( 14.84%)
                                                  f24.26( 81.43%)
    95. (0.00000) RY*(23) C   3           s(  0.14%)p16.88(  2.42%)d45.07(  6.46%)
                                                  f99.99( 90.97%)
    96. (0.00000) RY*(24) C   3           s(  0.00%)p 0.00(  0.00%)d 1.00(  0.45%)
                                                  f99.99( 99.55%)
    97. (0.00000) RY*(25) C   3           s(  0.00%)p 1.00(  0.03%)d 2.87(  0.08%)
                                                  f99.99( 99.89%)
    98. (0.00000) RY*(26) C   3           s(  0.18%)p 2.50(  0.46%)d33.38(  6.12%)
                                                  f99.99( 93.24%)
    99. (0.00463) RY*( 1) C   4           s(  0.70%)p99.99( 86.42%)d18.22( 12.67%)
                                                  f 0.32(  0.22%)
                                            0.0000 -0.0003  0.0772 -0.0311 -0.0042
                                           -0.0000 -0.0000 -0.0000 -0.0442  0.3562
                                            0.1312 -0.0520 -0.8452 -0.0324 -0.0000
                                           -0.0000 -0.0000 -0.0000  0.0293 -0.0179
                                            0.0753 -0.1188  0.2449 -0.2139  0.0444
                                           -0.0000 -0.0108 -0.0014 -0.0000 -0.0000
                                            0.0107
   100. (0.00249) RY*( 2) C   4           s( 25.02%)p 2.60( 65.02%)d 0.38(  9.53%)
                                                  f 0.02(  0.44%)
                                            0.0000 -0.0067  0.4988  0.0290  0.0217
                                            0.0000  0.0000  0.0000 -0.0394  0.7487
                                            0.0954 -0.0130  0.2729  0.0657  0.0000
                                            0.0000  0.0000  0.0000  0.1715 -0.0391
                                           -0.0586  0.0904 -0.1606  0.1641 -0.0388
                                            0.0000  0.0432 -0.0042  0.0000  0.0000
                                           -0.0320
   101. (0.00106) RY*( 3) C   4           s(  0.00%)p 1.00( 80.97%)d 0.21( 17.32%)
                                                  f 0.02(  1.71%)
                                            0.0000  0.0000  0.0000  0.0000  0.0000
                                           -0.0052  0.8829 -0.1735  0.0000  0.0000
                                            0.0000  0.0000  0.0000  0.0000  0.1263
                                            0.0875  0.3636 -0.1319  0.0000  0.0000
                                            0.0000  0.0000  0.0000  0.0000  0.0000
                                            0.0649  0.0000  0.0000  0.0671  0.0917
                                            0.0000
   102. (0.00101) RY*( 4) C   4           s( 52.93%)p 0.41( 21.46%)d 0.46( 24.23%)
                                                  f 0.03(  1.39%)
                                           -0.0000  0.0055  0.6304 -0.3630 -0.0011
                                            0.0000  0.0000  0.0000 -0.0008 -0.4111
                                           -0.0029 -0.0296  0.0479  0.2059  0.0000
                                            0.0000  0.0000  0.0000  0.3287 -0.1080
                                            0.0919 -0.0435  0.2935 -0.1616  0.0610
                                            0.0000  0.0855  0.0018  0.0000  0.0000
                                            0.0530
   103. (0.00046) RY*( 5) C   4           s(  0.00%)p 1.00(  3.12%)d30.65( 95.74%)
                                                  f 0.36(  1.14%)
                                            0.0000  0.0000  0.0000  0.0000  0.0000
                                           -0.0041  0.0075  0.1765  0.0000  0.0000
                                            0.0000  0.0000  0.0000  0.0000  0.0374
                                            0.8630 -0.3007 -0.3476  0.0000  0.0000
                                            0.0000  0.0000  0.0000  0.0000  0.0000
                                           -0.0004  0.0000  0.0000 -0.0306  0.1022
                                            0.0000
   104. (0.00031) RY*( 6) C   4           s(  2.78%)p 7.12( 19.77%)d26.70( 74.12%)
                                                  f 1.20(  3.33%)
                                           -0.0000 -0.0076  0.0078  0.1500  0.0717
                                            0.0000  0.0000  0.0000  0.0232  0.1723
                                            0.1166 -0.0298  0.3713 -0.1232  0.0000
                                            0.0000  0.0000  0.0000 -0.3455  0.2144
                                           -0.0115 -0.0571  0.6831 -0.3253  0.1819
                                            0.0000 -0.0131 -0.0024  0.0000  0.0000
                                           -0.0048
   105. (0.00014) RY*( 7) C   4           s( 66.62%)p 0.13(  8.64%)d 0.23( 15.05%)
                                                  f 0.15(  9.69%)
                                            0.0000  0.0035  0.3859  0.7190 -0.0158
                                            0.0000  0.0000  0.0000 -0.0016 -0.1808
                                           -0.1823 -0.0055 -0.0816 -0.1175  0.0000
                                            0.0000  0.0000  0.0000 -0.0910 -0.0792
                                            0.2752 -0.1960 -0.1198  0.0864  0.2460
                                            0.0000 -0.1272  0.1292  0.0000  0.0000
                                            0.0588
   106. (0.00008) RY*( 8) C   4           s(  2.17%)p40.30( 87.64%)d 1.74(  3.79%)
                                                  f 2.94(  6.39%)
   107. (0.00005) RY*( 9) C   4           s(  5.97%)p 0.62(  3.69%)d14.00( 83.52%)
                                                  f 1.14(  6.83%)
   108. (0.00005) RY*(10) C   4           s(  6.67%)p 0.13(  0.87%)d10.08( 67.21%)
                                                  f 3.79( 25.25%)
   109. (0.00002) RY*(11) C   4           s(  5.60%)p 4.94( 27.69%)d10.60( 59.37%)
                                                  f 1.31(  7.34%)
   110. (0.00002) RY*(12) C   4           s(  5.48%)p 1.19(  6.51%)d 5.56( 30.47%)
                                                  f10.49( 57.54%)
   111. (0.00000) RY*(13) C   4           s(  0.00%)p 1.00(  1.57%)d62.67( 98.43%)
                                                  f 0.00(  0.00%)
   112. (0.00000) RY*(14) C   4           s( 97.34%)p 0.00(  0.46%)d 0.02(  1.70%)
                                                  f 0.01(  0.50%)
   113. (0.00000) RY*(15) C   4           s(  1.36%)p 2.64(  3.59%)d68.99( 94.01%)
                                                  f 0.76(  1.04%)
   114. (0.00000) RY*(16) C   4           s( 20.18%)p 3.03( 61.18%)d 0.64( 12.97%)
                                                  f 0.28(  5.67%)
   115. (0.00000) RY*(17) C   4           s(  3.93%)p 0.71(  2.79%)d23.69( 93.06%)
                                                  f 0.05(  0.21%)
   116. (0.00000) RY*(18) C   4           s(  0.00%)p 1.00(  1.95%)d50.16( 98.05%)
                                                  f 0.00(  0.00%)
   117. (0.00000) RY*(19) C   4           s(  0.00%)p 1.00( 96.90%)d 0.03(  3.09%)
                                                  f 0.00(  0.00%)
   118. (0.00000) RY*(20) C   4           s(  0.00%)p 1.00( 14.17%)d 6.06( 85.83%)
                                                  f 0.00(  0.00%)
   119. (0.00000) RY*(21) C   4           s(  0.00%)p 1.00(  0.35%)d 0.21(  0.07%)
                                                  f99.99( 99.57%)
   120. (0.00000) RY*(22) C   4           s(  1.93%)p 0.74(  1.43%)d 4.09(  7.90%)
                                                  f45.93( 88.74%)
   121. (0.00000) RY*(23) C   4           s(  0.72%)p 1.06(  0.76%)d 7.63(  5.48%)
                                                  f99.99( 93.04%)
   122. (0.00000) RY*(24) C   4           s(  0.00%)p 1.00(  0.39%)d 0.41(  0.16%)
                                                  f99.99( 99.45%)
   123. (0.00000) RY*(25) C   4           s(  0.00%)p 1.00(  0.71%)d 1.69(  1.19%)
                                                  f99.99( 98.10%)
   124. (0.00000) RY*(26) C   4           s(  0.48%)p 5.89(  2.84%)d 8.96(  4.33%)
                                                  f99.99( 92.34%)
   125. (0.00614) RY*( 1) C   5           s( 20.67%)p 3.26( 67.41%)d 0.55( 11.43%)
                                                  f 0.02(  0.49%)
                                            0.0000  0.0127  0.4523  0.0432  0.0100
                                            0.0000  0.0000  0.0000  0.0300  0.7446
                                            0.0029  0.0026 -0.3396 -0.0589  0.0000
                                            0.0000  0.0000  0.0000  0.1229 -0.0812
                                           -0.0012 -0.1689 -0.1147 -0.2256  0.0140
                                            0.0000 -0.0661 -0.0150  0.0000  0.0000
                                            0.0115
   126. (0.00307) RY*( 2) C   5           s(  1.41%)p54.95( 77.30%)d14.91( 20.98%)
                                                  f 0.23(  0.32%)
                                            0.0000 -0.0100  0.1181  0.0045 -0.0010
                                           -0.0000 -0.0000 -0.0000 -0.0106 -0.4499
                                           -0.0306  0.0263 -0.7247 -0.2089 -0.0000
                                           -0.0000 -0.0000 -0.0000  0.2693 -0.2758
                                           -0.1210  0.1115 -0.1244  0.1367 -0.0045
                                           -0.0000 -0.0425 -0.0364 -0.0000 -0.0000
                                           -0.0050
   127. (0.00137) RY*( 3) C   5           s( 57.48%)p 0.41( 23.80%)d 0.29( 16.73%)
                                                  f 0.03(  1.99%)
                                           -0.0000 -0.0055  0.7420 -0.1556 -0.0065
                                            0.0000  0.0000  0.0000 -0.0080 -0.2276
                                            0.0552 -0.0143  0.4019  0.1461  0.0000
                                            0.0000  0.0000  0.0000  0.0067 -0.1098
                                           -0.1847  0.1635 -0.2631  0.1585 -0.0140
                                            0.0000 -0.1336 -0.0427  0.0000  0.0000
                                           -0.0049
   128. (0.00117) RY*( 4) C   5           s(  0.00%)p 1.00( 88.71%)d 0.12( 10.56%)
                                                  f 0.01(  0.74%)
                                            0.0000  0.0000  0.0000  0.0000  0.0000
                                            0.0118  0.9279 -0.1609  0.0000  0.0000
                                            0.0000  0.0000  0.0000  0.0000  0.3012
                                           -0.0855 -0.0611 -0.0619  0.0000  0.0000
                                            0.0000  0.0000  0.0000  0.0000  0.0000
                                           -0.0843  0.0000  0.0000  0.0126 -0.0101
                                            0.0000
   129. (0.00053) RY*( 5) C   5           s(  9.07%)p 2.12( 19.21%)d 7.70( 69.86%)
                                                  f 0.21(  1.87%)
                                            0.0000  0.0038  0.2771 -0.1015 -0.0597
                                           -0.0000 -0.0000 -0.0000 -0.0039 -0.1677
                                            0.2094  0.0387 -0.3443  0.0057 -0.0000
                                           -0.0000 -0.0000 -0.0000 -0.5601  0.5686
                                            0.2299 -0.0803  0.0393  0.0244  0.0090
                                           -0.0000 -0.0056  0.1308 -0.0000 -0.0000
                                            0.0379
   130. (0.00030) RY*( 6) C   5           s(  0.00%)p 1.00(  0.95%)d99.99( 98.06%)
                                                  f 1.04(  0.99%)
                                            0.0000  0.0000  0.0000  0.0000  0.0000
                                           -0.0032  0.0905 -0.0368  0.0000  0.0000
                                            0.0000  0.0000  0.0000  0.0000 -0.0400
                                           -0.0330  0.6527  0.7428  0.0000  0.0000
                                            0.0000  0.0000  0.0000  0.0000  0.0000
                                           -0.0681  0.0000  0.0000 -0.0660 -0.0298
                                            0.0000
   131. (0.00014) RY*( 7) C   5           s( 14.35%)p 0.70( 10.11%)d 4.80( 68.81%)
                                                  f 0.47(  6.73%)
                                            0.0000 -0.0115 -0.1432  0.3448  0.0628
                                           -0.0000 -0.0000 -0.0000 -0.0023  0.2452
                                           -0.0854  0.0238 -0.1291  0.1285 -0.0000
                                           -0.0000 -0.0000 -0.0000 -0.3782  0.0632
                                           -0.5095  0.3634 -0.1923  0.3352 -0.1751
                                           -0.0000 -0.0175 -0.0157 -0.0000 -0.0000
                                           -0.1900
   132. (0.00012) RY*( 8) C   5           s(  0.08%)p99.99( 92.05%)d51.99(  4.34%)
                                                  f42.17(  3.52%)
                                           -0.0000  0.0025 -0.0049  0.0266 -0.0100
                                           -0.0000 -0.0000 -0.0000  0.0055  0.0647
                                            0.0822 -0.0137  0.2220 -0.9274 -0.0000
                                           -0.0000 -0.0000 -0.0000 -0.1106  0.0265
                                           -0.0452  0.0738 -0.1328  0.0734  0.0699
                                           -0.0000 -0.0640  0.1620 -0.0000 -0.0000
                                           -0.0016
   133. (0.00007) RY*( 9) C   5           s( 57.00%)p 0.15(  8.60%)d 0.44( 24.87%)
                                                  f 0.17(  9.54%)
   134. (0.00008) RY*(10) C   5           s( 22.32%)p 1.60( 35.65%)d 1.79( 39.90%)
                                                  f 0.10(  2.13%)
   135. (0.00003) RY*(11) C   5           s(  6.17%)p 1.96( 12.11%)d11.71( 72.31%)
                                                  f 1.52(  9.41%)
   136. (0.00002) RY*(12) C   5           s(  1.84%)p 0.74(  1.35%)d49.48( 90.95%)
                                                  f 3.19(  5.86%)
   137. (0.00000) RY*(13) C   5           s( 98.69%)p 0.00(  0.35%)d 0.01(  0.85%)
                                                  f 0.00(  0.11%)
   138. (0.00000) RY*(14) C   5           s(  0.00%)p 1.00( 99.96%)d 0.00(  0.04%)
                                                  f 0.00(  0.00%)
   139. (0.00000) RY*(15) C   5           s(  0.00%)p 1.00(  8.94%)d10.19( 91.06%)
                                                  f 0.00(  0.00%)
   140. (0.00000) RY*(16) C   5           s(  0.00%)p 1.00(  0.71%)d99.99( 99.28%)
                                                  f 0.01(  0.01%)
   141. (0.00000) RY*(17) C   5           s(  1.96%)p19.61( 38.38%)d30.33( 59.36%)
                                                  f 0.15(  0.30%)
   142. (0.00000) RY*(18) C   5           s(  0.00%)p 0.00(  0.00%)d 1.00(100.00%)
                                                  f 0.00(  0.00%)
   143. (0.00000) RY*(19) C   5           s(  3.41%)p 2.67(  9.08%)d25.67( 87.40%)
                                                  f 0.03(  0.12%)
   144. (0.00000) RY*(20) C   5           s(  1.97%)p 0.85(  1.67%)d 2.24(  4.43%)
                                                  f46.58( 91.93%)
   145. (0.00000) RY*(21) C   5           s(  0.00%)p 1.00(  0.77%)d 0.55(  0.43%)
                                                  f99.99( 98.80%)
   146. (0.00000) RY*(22) C   5           s(  3.36%)p 0.11(  0.37%)d 4.42( 14.84%)
                                                  f24.26( 81.43%)
   147. (0.00000) RY*(23) C   5           s(  0.14%)p16.88(  2.42%)d45.07(  6.46%)
                                                  f99.99( 90.97%)
   148. (0.00000) RY*(24) C   5           s(  0.00%)p 0.00(  0.00%)d 1.00(  0.45%)
                                                  f99.99( 99.55%)
   149. (0.00000) RY*(25) C   5           s(  0.00%)p 1.00(  0.03%)d 2.87(  0.08%)
                                                  f99.99( 99.89%)
   150. (0.00000) RY*(26) C   5           s(  0.18%)p 2.50(  0.46%)d33.38(  6.12%)
                                                  f99.99( 93.24%)
   151. (0.00519) RY*( 1) C   6           s( 10.82%)p 7.47( 80.83%)d 0.75(  8.14%)
                                                  f 0.02(  0.20%)
                                           -0.0000  0.0018  0.3244  0.0544  0.0017
                                           -0.0000 -0.0000 -0.0000 -0.0081 -0.4511
                                           -0.0236 -0.0159 -0.7742 -0.0676 -0.0000
                                           -0.0000 -0.0000 -0.0000 -0.0195  0.2330
                                            0.0280  0.0596 -0.0457  0.1425  0.0010
                                           -0.0000 -0.0335 -0.0216 -0.0000 -0.0000
                                           -0.0205
   152. (0.00224) RY*( 2) C   6           s( 42.49%)p 0.44( 18.54%)d 0.86( 36.65%)
                                                  f 0.05(  2.32%)
                                            0.0000 -0.0061  0.6427 -0.1084  0.0058
                                            0.0000  0.0000  0.0000  0.0037 -0.2386
                                           -0.1736 -0.0005  0.2949  0.1068  0.0000
                                            0.0000  0.0000  0.0000  0.1668 -0.0988
                                            0.1568 -0.0710  0.4849 -0.2532 -0.0834
                                            0.0000 -0.0872 -0.0769  0.0000  0.0000
                                           -0.0526
   153. (0.00190) RY*( 3) C   6           s( 14.73%)p 4.06( 59.78%)d 1.70( 25.00%)
                                                  f 0.03(  0.49%)
                                            0.0000 -0.0042  0.3773 -0.0695  0.0083
                                            0.0000  0.0000  0.0000 -0.0198  0.6716
                                            0.1933  0.0124 -0.3014 -0.1345  0.0000
                                            0.0000  0.0000  0.0000  0.3701 -0.2757
                                           -0.1260  0.1192  0.0014  0.0833  0.0028
                                            0.0000 -0.0689 -0.0046  0.0000  0.0000
                                           -0.0104
   154. (0.00111) RY*( 4) C   6           s(  0.00%)p 1.00( 78.47%)d 0.27( 21.00%)
                                                  f 0.01(  0.52%)
                                            0.0000  0.0000  0.0000  0.0000  0.0000
                                            0.0143  0.8669 -0.1815  0.0000  0.0000
                                            0.0000  0.0000  0.0000  0.0000 -0.1542
                                            0.0833 -0.4127  0.0949  0.0000  0.0000
                                            0.0000  0.0000  0.0000  0.0000  0.0000
                                            0.0260  0.0000  0.0000  0.0509  0.0443
                                            0.0000
   155. (0.00086) RY*( 5) C   6           s(  0.83%)p31.65( 26.35%)d83.37( 69.41%)
                                                  f 4.10(  3.41%)
                                           -0.0000 -0.0029  0.0878  0.0239  0.0054
                                            0.0000  0.0000  0.0000  0.0343 -0.4360
                                           -0.0108 -0.0167  0.2679  0.0075  0.0000
                                            0.0000  0.0000  0.0000  0.4162 -0.3650
                                           -0.2456  0.2334 -0.3857  0.3522  0.1385
                                            0.0000 -0.0655  0.0394  0.0000  0.0000
                                            0.0953
   156. (0.00035) RY*( 6) C   6           s(  0.00%)p 1.00(  1.21%)d81.52( 98.35%)
                                                  f 0.36(  0.44%)
                                            0.0000  0.0000  0.0000  0.0000  0.0000
                                           -0.0107 -0.1074 -0.0203  0.0000  0.0000
                                            0.0000  0.0000  0.0000  0.0000  0.3424
                                            0.7824 -0.2904 -0.4122  0.0000  0.0000
                                            0.0000  0.0000  0.0000  0.0000  0.0000
                                           -0.0355  0.0000  0.0000 -0.0027 -0.0559
                                            0.0000
   157. (0.00014) RY*( 7) C   6           s( 37.13%)p 0.72( 26.60%)d 0.90( 33.46%)
                                                  f 0.08(  2.81%)
                                            0.0000 -0.0115 -0.1457  0.5721  0.1504
                                            0.0000  0.0000  0.0000 -0.0056  0.0594
                                           -0.3244  0.0123 -0.1569  0.3640  0.0000
                                            0.0000  0.0000  0.0000  0.0579 -0.1345
                                           -0.4132  0.1064  0.3617 -0.0152 -0.0515
                                            0.0000  0.0424  0.0325  0.0000  0.0000
                                            0.1504
   158. (0.00007) RY*( 8) C   6           s(  8.05%)p 5.77( 46.47%)d 4.73( 38.10%)
                                                  f 0.92(  7.39%)
   159. (0.00007) RY*( 9) C   6           s( 46.28%)p 0.17(  7.91%)d 0.86( 40.01%)
                                                  f 0.13(  5.80%)
   160. (0.00002) RY*(10) C   6           s( 17.32%)p 0.85( 14.79%)d 3.58( 61.97%)
                                                  f 0.34(  5.92%)
   161. (0.00003) RY*(11) C   6           s(  1.45%)p 5.29(  7.68%)d 6.96( 10.11%)
                                                  f55.65( 80.76%)
   162. (0.00000) RY*(12) C   6           s(  0.00%)p 1.00( 14.43%)d 5.93( 85.57%)
                                                  f 0.00(  0.00%)
   163. (0.00000) RY*(13) C   6           s(  0.00%)p 1.00(  1.97%)d49.69( 98.02%)
                                                  f 0.00(  0.01%)
   164. (0.00000) RY*(14) C   6           s( 95.86%)p 0.00(  0.35%)d 0.02(  2.19%)
                                                  f 0.02(  1.61%)
   165. (0.00001) RY*(15) C   6           s( 13.31%)p 0.44(  5.80%)d 5.99( 79.69%)
                                                  f 0.09(  1.20%)
   166. (0.00000) RY*(16) C   6           s(  6.25%)p11.89( 74.34%)d 1.59(  9.94%)
                                                  f 1.51(  9.47%)
   167. (0.00000) RY*(17) C   6           s(  2.06%)p 5.32( 10.95%)d41.40( 85.27%)
                                                  f 0.83(  1.72%)
   168. (0.00000) RY*(18) C   6           s(  0.00%)p 1.00(  3.63%)d26.54( 96.37%)
                                                  f 0.00(  0.00%)
   169. (0.00000) RY*(19) C   6           s(  0.41%)p40.68( 16.72%)d99.99( 82.72%)
                                                  f 0.35(  0.14%)
   170. (0.00000) RY*(20) C   6           s(  0.86%)p 1.14(  0.98%)d 2.85(  2.44%)
                                                  f99.99( 95.72%)
   171. (0.00000) RY*(21) C   6           s(  0.00%)p 1.00(  0.08%)d 1.58(  0.12%)
                                                  f99.99( 99.80%)
   172. (0.00000) RY*(22) C   6           s(  1.89%)p 0.87(  1.64%)d 4.24(  8.01%)
                                                  f46.76( 88.46%)
   173. (0.00000) RY*(23) C   6           s(  0.00%)p 1.00( 99.83%)d 0.00(  0.17%)
                                                  f 0.00(  0.00%)
   174. (0.00000) RY*(24) C   6           s(  0.00%)p 1.00(  0.21%)d 0.25(  0.05%)
                                                  f99.99( 99.74%)
   175. (0.00000) RY*(25) C   6           s(  0.00%)p 1.00(  0.22%)d 1.39(  0.31%)
                                                  f99.99( 99.47%)
   176. (0.00000) RY*(26) C   6           s(  0.32%)p 1.71(  0.55%)d20.66(  6.61%)
                                                  f99.99( 92.53%)
   177. (0.00025) RY*( 1) H   7           s( 98.65%)p 0.01(  1.35%)
                                           -0.0022  0.9932 -0.0093  0.0000  0.1031
                                           -0.0534
   178. (0.00016) RY*( 2) H   7           s( 99.56%)p 0.00(  0.44%)
                                            0.0002  0.0170  0.9977  0.0000 -0.0634
                                            0.0192
   179. (0.00007) RY*( 3) H   7           s(  0.00%)p 1.00(100.00%)
   180. (0.00007) RY*( 4) H   7           s(  0.54%)p99.99( 99.46%)
   181. (0.00002) RY*( 5) H   7           s(  1.30%)p75.94( 98.70%)
   182. (0.00041) RY*( 1) H   8           s( 97.67%)p 0.02(  2.33%)
                                           -0.0022  0.9881 -0.0155  0.0000 -0.1521
                                            0.0143
   183. (0.00023) RY*( 2) H   8           s( 98.34%)p 0.02(  1.66%)
                                           -0.0006  0.0226  0.9914  0.0000  0.0343
                                           -0.1242
   184. (0.00006) RY*( 3) H   8           s(  0.00%)p 1.00(100.00%)
   185. (0.00006) RY*( 4) H   8           s(  1.81%)p54.40( 98.19%)
   186. (0.00002) RY*( 5) H   8           s(  2.24%)p43.60( 97.76%)
   187. (0.00041) RY*( 1) H   9           s( 97.67%)p 0.02(  2.33%)
                                           -0.0022  0.9881 -0.0155  0.0000  0.1521
                                            0.0143
   188. (0.00023) RY*( 2) H   9           s( 98.34%)p 0.02(  1.66%)
                                           -0.0006  0.0226  0.9914  0.0000 -0.0343
                                           -0.1242
   189. (0.00006) RY*( 3) H   9           s(  0.00%)p 1.00(100.00%)
   190. (0.00006) RY*( 4) H   9           s(  1.81%)p54.40( 98.19%)
   191. (0.00002) RY*( 5) H   9           s(  2.24%)p43.60( 97.76%)
   192. (0.00025) RY*( 1) H  10           s( 98.65%)p 0.01(  1.35%)
                                           -0.0022  0.9932 -0.0093  0.0000 -0.1031
                                           -0.0534
   193. (0.00016) RY*( 2) H  10           s( 99.56%)p 0.00(  0.44%)
                                            0.0002  0.0170  0.9977  0.0000  0.0634
                                            0.0192
   194. (0.00007) RY*( 3) H  10           s(  0.00%)p 1.00(100.00%)
   195. (0.00007) RY*( 4) H  10           s(  0.54%)p99.99( 99.46%)
   196. (0.00002) RY*( 5) H  10           s(  1.30%)p75.94( 98.70%)
   197. (0.01748) BD*( 1) C   1 - C   3  
                ( 49.54%)   0.7039* C   1 s( 49.42%)p 1.02( 50.40%)d 0.00(  0.16%)
                                                  f 0.00(  0.01%)
                                            0.0003 -0.7030 -0.0017  0.0018 -0.0004
                                           -0.0000 -0.0000 -0.0000 -0.6070 -0.0132
                                            0.0089 -0.3677 -0.0125  0.0019 -0.0000
                                           -0.0000 -0.0000 -0.0000 -0.0279 -0.0067
                                            0.0028  0.0049 -0.0278 -0.0007  0.0022
                                           -0.0000 -0.0053  0.0094 -0.0000 -0.0000
                                            0.0053
                ( 50.46%)  -0.7103* C   3 s( 32.48%)p 2.07( 67.34%)d 0.01(  0.17%)
                                                  f 0.00(  0.01%)
                                            0.0001 -0.5699 -0.0017 -0.0003  0.0003
                                           -0.0000 -0.0000 -0.0000  0.3740 -0.0263
                                           -0.0046  0.7291  0.0334 -0.0081 -0.0000
                                           -0.0000 -0.0000 -0.0000 -0.0314 -0.0028
                                            0.0207 -0.0061 -0.0149 -0.0072  0.0051
                                           -0.0000  0.0069 -0.0060 -0.0000 -0.0000
                                           -0.0045
   198. (0.01060) BD*( 1) C   1 - C   4  
                ( 50.00%)   0.7071* C   1 s( 50.09%)p 0.99( 49.71%)d 0.00(  0.19%)
                                                  f 0.00(  0.01%)
                                           -0.0001  0.7077  0.0097  0.0017 -0.0004
                                            0.0000  0.0000  0.0000 -0.6427 -0.0258
                                            0.0068 -0.2884 -0.0132  0.0017  0.0000
                                            0.0000  0.0000  0.0000 -0.0079  0.0053
                                           -0.0355 -0.0059 -0.0224 -0.0029  0.0024
                                            0.0000  0.0025  0.0042  0.0000  0.0000
                                            0.0087
                ( 50.00%)  -0.7071* C   4 s( 50.09%)p 0.99( 49.71%)d 0.00(  0.19%)
                                                  f 0.00(  0.01%)
                                           -0.0001  0.7077  0.0097  0.0017 -0.0004
                                            0.0000  0.0000  0.0000  0.6427  0.0258
                                           -0.0068 -0.2884 -0.0132  0.0017  0.0000
                                            0.0000  0.0000  0.0000  0.0079 -0.0053
                                           -0.0355 -0.0059 -0.0224 -0.0029  0.0024
                                            0.0000 -0.0025  0.0042  0.0000  0.0000
                                           -0.0087
   199. (0.07221) BD*( 2) C   1 - C   4  
                ( 50.00%)   0.7071* C   1 s(  0.63%)p99.99( 99.12%)d 0.39(  0.24%)
                                                  f 0.02(  0.01%)
                                           -0.0001  0.0626 -0.0485 -0.0024  0.0004
                                            0.0000  0.0000  0.0000  0.4606  0.0305
                                            0.0032 -0.8807  0.0489  0.0011  0.0000
                                            0.0000  0.0000  0.0000  0.0132  0.0108
                                            0.0285  0.0041 -0.0341  0.0121 -0.0061
                                            0.0000 -0.0080  0.0060  0.0000  0.0000
                                           -0.0021
                ( 50.00%)  -0.7071* C   4 s(  0.63%)p99.99( 99.12%)d 0.39(  0.24%)
                                                  f 0.02(  0.01%)
                                           -0.0001  0.0626 -0.0485 -0.0024  0.0004
                                            0.0000  0.0000  0.0000 -0.4606 -0.0305
                                           -0.0032 -0.8807  0.0489  0.0011  0.0000
                                            0.0000  0.0000  0.0000 -0.0132 -0.0108
                                            0.0285  0.0041 -0.0341  0.0121 -0.0061
                                            0.0000  0.0080  0.0060  0.0000  0.0000
                                            0.0021
   200. (0.24477) BD*( 3) C   1 - C   4  
                ( 50.00%)   0.7071* C   1 s(  0.00%)p 1.00( 99.86%)d 0.00(  0.11%)
                                                  f 0.00(  0.02%)
                                            0.0000  0.0000  0.0000  0.0000  0.0000
                                            0.9992 -0.0041  0.0134  0.0000  0.0000
                                            0.0000  0.0000  0.0000  0.0000 -0.0201
                                           -0.0106  0.0246 -0.0011  0.0000  0.0000
                                            0.0000  0.0000  0.0000  0.0000  0.0000
                                            0.0034  0.0000  0.0000  0.0072 -0.0132
                                            0.0000
                ( 50.00%)  -0.7071* C   4 s(  0.00%)p 1.00( 99.86%)d 0.00(  0.11%)
                                                  f 0.00(  0.02%)
                                            0.0000  0.0000  0.0000  0.0000  0.0000
                                            0.9992 -0.0041  0.0134  0.0000  0.0000
                                            0.0000  0.0000  0.0000  0.0000  0.0201
                                            0.0106  0.0246 -0.0011  0.0000  0.0000
                                            0.0000  0.0000  0.0000  0.0000  0.0000
                                            0.0034  0.0000  0.0000 -0.0072 -0.0132
                                            0.0000
   201. (0.01959) BD*( 1) C   2 - C   5  
                ( 50.18%)   0.7084* C   2 s( 35.61%)p 1.80( 64.27%)d 0.00(  0.10%)
                                                  f 0.00(  0.01%)
                                            0.0003  0.5967  0.0067  0.0031 -0.0003
                                            0.0000  0.0000  0.0000 -0.4450 -0.0296
                                            0.0044 -0.6661 -0.0075  0.0039  0.0000
                                            0.0000  0.0000  0.0000  0.0175  0.0090
                                           -0.0070 -0.0025  0.0225  0.0049 -0.0018
                                            0.0000 -0.0069  0.0090  0.0000  0.0000
                                            0.0035
                ( 49.82%)  -0.7058* C   5 s( 36.91%)p 1.70( 62.93%)d 0.00(  0.14%)
                                                  f 0.00(  0.01%)
                                           -0.0007  0.6076  0.0012  0.0031 -0.0007
                                            0.0000  0.0000  0.0000  0.4048 -0.0150
                                           -0.0017  0.6813  0.0323 -0.0041  0.0000
                                            0.0000  0.0000  0.0000  0.0280  0.0039
                                           -0.0189  0.0019  0.0136  0.0059  0.0065
                                            0.0000  0.0067 -0.0063  0.0000  0.0000
                                           -0.0044
   202. (0.32217) BD*( 2) C   2 - C   5  
                ( 50.34%)   0.7095* C   2 s(  0.00%)p 1.00( 99.95%)d 0.00(  0.03%)
                                                  f 0.00(  0.02%)
                                            0.0000  0.0000  0.0000  0.0000  0.0000
                                            0.9995 -0.0181  0.0164  0.0000  0.0000
                                            0.0000  0.0000  0.0000  0.0000  0.0017
                                           -0.0019 -0.0130 -0.0096  0.0000  0.0000
                                            0.0000  0.0000  0.0000  0.0000  0.0000
                                            0.0077  0.0000  0.0000  0.0023 -0.0126
                                            0.0000
                ( 49.66%)  -0.7047* C   5 s(  0.00%)p 1.00( 99.93%)d 0.00(  0.05%)
                                                  f 0.00(  0.02%)
                                            0.0000  0.0000  0.0000  0.0000  0.0000
                                            0.9994 -0.0140  0.0177  0.0000  0.0000
                                            0.0000  0.0000  0.0000  0.0000  0.0195
                                            0.0059  0.0034  0.0054  0.0000  0.0000
                                            0.0000  0.0000  0.0000  0.0000  0.0000
                                            0.0099  0.0000  0.0000 -0.0021 -0.0117
                                            0.0000
   203. (0.01290) BD*( 1) C   2 - C   6  
                ( 50.00%)   0.7071* C   2 s( 36.30%)p 1.75( 63.57%)d 0.00(  0.11%)
                                                  f 0.00(  0.01%)
                                           -0.0000  0.6025  0.0062  0.0034 -0.0004
                                            0.0000  0.0000  0.0000  0.7966  0.0225
                                           -0.0065  0.0059  0.0226 -0.0004  0.0000
                                            0.0000  0.0000  0.0000 -0.0089  0.0011
                                           -0.0279 -0.0085 -0.0129 -0.0050 -0.0015
                                            0.0000 -0.0040 -0.0012  0.0000  0.0000
                                           -0.0113
                ( 50.00%)  -0.7071* C   6 s( 36.30%)p 1.75( 63.57%)d 0.00(  0.11%)
                                                  f 0.00(  0.01%)
                                           -0.0000  0.6025  0.0062  0.0034 -0.0004
                                            0.0000  0.0000  0.0000 -0.7966 -0.0225
                                            0.0065  0.0059  0.0226 -0.0004  0.0000
                                            0.0000  0.0000  0.0000  0.0089 -0.0011
                                           -0.0279 -0.0085 -0.0129 -0.0050 -0.0015
                                            0.0000  0.0040 -0.0012  0.0000  0.0000
                                            0.0113
   204. (0.01145) BD*( 1) C   2 - H   7  
                ( 39.08%)   0.6251* C   2 s( 28.04%)p 2.56( 71.88%)d 0.00(  0.07%)
                                                  f 0.00(  0.02%)
                                            0.0005 -0.5294  0.0081  0.0064 -0.0007
                                           -0.0000 -0.0000 -0.0000  0.4053 -0.0088
                                           -0.0032 -0.7444  0.0142  0.0058 -0.0000
                                           -0.0000 -0.0000 -0.0000  0.0201  0.0068
                                           -0.0059  0.0013 -0.0132 -0.0056 -0.0072
                                           -0.0000  0.0029  0.0084 -0.0000 -0.0000
                                           -0.0061
                ( 60.92%)  -0.7805* H   7 s( 99.95%)p 0.00(  0.05%)
                                           -0.9998 -0.0001 -0.0008 -0.0000 -0.0103
                                            0.0197
   205. (0.01959) BD*( 1) C   3 - C   6  
                ( 49.82%)   0.7058* C   3 s( 36.91%)p 1.70( 62.93%)d 0.00(  0.14%)
                                                  f 0.00(  0.01%)
                                            0.0007 -0.6076 -0.0012 -0.0031  0.0007
                                           -0.0000 -0.0000 -0.0000  0.4048 -0.0150
                                           -0.0017 -0.6813 -0.0323  0.0041 -0.0000
                                           -0.0000 -0.0000 -0.0000  0.0280  0.0039
                                            0.0189 -0.0019 -0.0136 -0.0059 -0.0065
                                           -0.0000  0.0067  0.0063 -0.0000 -0.0000
                                           -0.0044
                ( 50.18%)  -0.7084* C   6 s( 35.61%)p 1.80( 64.27%)d 0.00(  0.10%)
                                                  f 0.00(  0.01%)
                                           -0.0003 -0.5967 -0.0067 -0.0031  0.0003
                                           -0.0000 -0.0000 -0.0000 -0.4450 -0.0296
                                            0.0044  0.6661  0.0075 -0.0039 -0.0000
                                           -0.0000 -0.0000 -0.0000  0.0175  0.0090
                                            0.0070  0.0025 -0.0225 -0.0049  0.0018
                                           -0.0000 -0.0069 -0.0090 -0.0000 -0.0000
                                            0.0035
   206. (0.32217) BD*( 2) C   3 - C   6  
                ( 49.66%)   0.7047* C   3 s(  0.00%)p 1.00( 99.93%)d 0.00(  0.05%)
                                                  f 0.00(  0.02%)
                                           -0.0000 -0.0000 -0.0000 -0.0000 -0.0000
                                           -0.9994  0.0140 -0.0177 -0.0000 -0.0000
                                           -0.0000 -0.0000 -0.0000 -0.0000  0.0195
                                            0.0059 -0.0034 -0.0054 -0.0000 -0.0000
                                           -0.0000 -0.0000 -0.0000 -0.0000 -0.0000
                                           -0.0099 -0.0000 -0.0000 -0.0021  0.0117
                                           -0.0000
                ( 50.34%)  -0.7095* C   6 s(  0.00%)p 1.00( 99.95%)d 0.00(  0.03%)
                                                  f 0.00(  0.02%)
                                           -0.0000 -0.0000 -0.0000 -0.0000 -0.0000
                                           -0.9995  0.0181 -0.0164 -0.0000 -0.0000
                                           -0.0000 -0.0000 -0.0000 -0.0000  0.0017
                                           -0.0019  0.0130  0.0096 -0.0000 -0.0000
                                           -0.0000 -0.0000 -0.0000 -0.0000 -0.0000
                                           -0.0077 -0.0000 -0.0000  0.0023  0.0126
                                           -0.0000
   207. (0.02063) BD*( 1) C   3 - H   8  
                ( 38.31%)   0.6189* C   3 s( 30.50%)p 2.28( 69.42%)d 0.00(  0.06%)
                                                  f 0.00(  0.02%)
                                            0.0003 -0.5522  0.0052  0.0036 -0.0008
                                           -0.0000 -0.0000 -0.0000 -0.8329  0.0192
                                            0.0060 -0.0032  0.0036  0.0006 -0.0000
                                           -0.0000 -0.0000 -0.0000  0.0036  0.0000
                                            0.0078  0.0084  0.0211  0.0020  0.0001
                                           -0.0000  0.0004  0.0009 -0.0000 -0.0000
                                            0.0144
                ( 61.69%)  -0.7854* H   8 s( 99.95%)p 0.00(  0.05%)
                                           -0.9997  0.0013 -0.0014 -0.0000  0.0231
                                           -0.0005
   208. (0.01748) BD*( 1) C   4 - C   5  
                ( 49.54%)   0.7039* C   4 s( 49.42%)p 1.02( 50.40%)d 0.00(  0.16%)
                                                  f 0.00(  0.01%)
                                           -0.0003  0.7030  0.0017 -0.0018  0.0004
                                           -0.0000 -0.0000 -0.0000 -0.6070 -0.0132
                                            0.0089  0.3677  0.0125 -0.0019 -0.0000
                                           -0.0000 -0.0000 -0.0000 -0.0279 -0.0067
                                           -0.0028 -0.0049  0.0278  0.0007 -0.0022
                                           -0.0000 -0.0053 -0.0094 -0.0000 -0.0000
                                            0.0053
                ( 50.46%)  -0.7103* C   5 s( 32.48%)p 2.07( 67.34%)d 0.01(  0.17%)
                                                  f 0.00(  0.01%)
                                           -0.0001  0.5699  0.0017  0.0003 -0.0003
                                           -0.0000 -0.0000 -0.0000  0.3740 -0.0263
                                           -0.0046 -0.7291 -0.0334  0.0081 -0.0000
                                           -0.0000 -0.0000 -0.0000 -0.0314 -0.0028
                                           -0.0207  0.0061  0.0149  0.0072 -0.0051
                                           -0.0000  0.0069  0.0060 -0.0000 -0.0000
                                           -0.0045
   209. (0.02063) BD*( 1) C   5 - H   9  
                ( 38.31%)   0.6189* C   5 s( 30.50%)p 2.28( 69.42%)d 0.00(  0.06%)
                                                  f 0.00(  0.02%)
                                           -0.0003  0.5522 -0.0052 -0.0036  0.0008
                                           -0.0000 -0.0000 -0.0000 -0.8329  0.0192
                                            0.0060  0.0032 -0.0036 -0.0006 -0.0000
                                           -0.0000 -0.0000 -0.0000  0.0036  0.0000
                                           -0.0078 -0.0084 -0.0211 -0.0020 -0.0001
                                           -0.0000  0.0004 -0.0009 -0.0000 -0.0000
                                            0.0144
                ( 61.69%)  -0.7854* H   9 s( 99.95%)p 0.00(  0.05%)
                                            0.9997 -0.0013  0.0014 -0.0000  0.0231
                                            0.0005
   210. (0.01145) BD*( 1) C   6 - H  10  
                ( 39.08%)   0.6251* C   6 s( 28.04%)p 2.56( 71.88%)d 0.00(  0.07%)
                                                  f 0.00(  0.02%)
                                            0.0005 -0.5294  0.0081  0.0064 -0.0007
                                           -0.0000 -0.0000 -0.0000 -0.4053  0.0088
                                            0.0032 -0.7444  0.0142  0.0058 -0.0000
                                           -0.0000 -0.0000 -0.0000 -0.0201 -0.0068
                                           -0.0059  0.0013 -0.0132 -0.0056 -0.0072
                                           -0.0000 -0.0029  0.0084 -0.0000 -0.0000
                                            0.0061
                ( 60.92%)  -0.7805* H  10 s( 99.95%)p 0.00(  0.05%)
                                           -0.9998 -0.0001 -0.0008 -0.0000  0.0103
                                            0.0197


 NHO Directionality and "Bond Bending" (deviations from line of nuclear centers)

         [Thresholds for printing:  angular deviation  >  1.0 degree]
                                    hybrid p-character > 25.0%
                                    orbital occupancy  >  0.10e

                                Line of Centers        Hybrid 1              Hybrid 2
                                ---------------  -------------------   ------------------
                NBO               Theta   Phi    Theta   Phi    Dev    Theta   Phi    Dev
 ========================================================================================
     1. BD (   1) C   1 - C   3    37.4   90.0    58.2   90.0  20.9    155.5  270.0  12.9
     2. BD (   1) C   1 - C   4    90.0  270.0   114.4  270.0  24.4    114.4   90.0  24.4
     3. BD (   2) C   1 - C   4    90.0  270.0   149.2   90.0 120.8    149.2  270.0 120.8
     4. BD (   3) C   1 - C   4    90.0  270.0    90.0    0.0  90.0     90.0    0.0  90.0
     5. BD (   1) C   2 - C   5   147.4  270.0   144.9  270.0   2.5     28.7   90.0   3.9
     6. BD (   2) C   2 - C   5   147.4  270.0    90.0    0.0  90.0     90.0    0.0  90.0
     7. BD (   1) C   2 - C   6    90.0   90.0    88.0   90.0   2.0     88.0  270.0   2.0
     9. BD (   1) C   3 - C   6    32.6  270.0    28.7  270.0   3.9    144.9   90.0   2.5
    10. BD (   2) C   3 - C   6    32.6  270.0    90.0    0.0  90.0     90.0    0.0  90.0
    12. BD (   1) C   4 - C   5    37.4  270.0    58.2  270.0  20.9    155.5   90.0  12.9
   200. BD*(   3) C   1 - C   4    90.0  270.0    90.0    0.0  90.0     90.0    0.0  90.0
   202. BD*(   2) C   2 - C   5   147.4  270.0    90.0    0.0  90.0     90.0    0.0  90.0
   206. BD*(   2) C   3 - C   6    32.6  270.0    90.0    0.0  90.0     90.0    0.0  90.0


 Second Order Perturbation Theory Analysis of Fock Matrix in NBO Basis

     Threshold for printing:   0.50 kcal/mol
                                                                              E(2)  E(j)-E(i) F(i,j)
         Donor NBO (i)                     Acceptor NBO (j)                 kcal/mol   a.u.    a.u. 
 ===================================================================================================

 within unit  1
   1. BD (   1) C   1 - C   3        / 99. RY*(   1) C   4                    3.21    2.29    0.077
   1. BD (   1) C   1 - C   3        /100. RY*(   2) C   4                    0.70    2.05    0.034
   1. BD (   1) C   1 - C   3        /151. RY*(   1) C   6                    1.01    2.35    0.044
   1. BD (   1) C   1 - C   3        /153. RY*(   3) C   6                    0.51    2.29    0.031
   1. BD (   1) C   1 - C   3        /198. BD*(   1) C   1 - C   4            4.10    1.65    0.073
   1. BD (   1) C   1 - C   3        /199. BD*(   2) C   1 - C   4            3.24    0.95    0.050
   1. BD (   1) C   1 - C   3        /207. BD*(   1) C   3 - H   8            1.12    1.27    0.034
   1. BD (   1) C   1 - C   3        /208. BD*(   1) C   4 - C   5            1.70    1.39    0.043
   1. BD (   1) C   1 - C   3        /210. BD*(   1) C   6 - H  10            2.83    1.27    0.054
   2. BD (   1) C   1 - C   4        / 74. RY*(   2) C   3                    2.07    2.37    0.063
   2. BD (   1) C   1 - C   4        /126. RY*(   2) C   5                    2.07    2.37    0.063
   2. BD (   1) C   1 - C   4        /197. BD*(   1) C   1 - C   3            2.25    1.50    0.052
   2. BD (   1) C   1 - C   4        /207. BD*(   1) C   3 - H   8            1.40    1.38    0.039
   2. BD (   1) C   1 - C   4        /208. BD*(   1) C   4 - C   5            2.25    1.50    0.052
   2. BD (   1) C   1 - C   4        /209. BD*(   1) C   5 - H   9            1.40    1.38    0.039
   3. BD (   2) C   1 - C   4        / 73. RY*(   1) C   3                    4.06    1.87    0.079
   3. BD (   2) C   1 - C   4        /125. RY*(   1) C   5                    4.06    1.87    0.079
   3. BD (   2) C   1 - C   4        /182. RY*(   1) H   8                    0.55    1.32    0.024
   3. BD (   2) C   1 - C   4        /187. RY*(   1) H   9                    0.55    1.32    0.024
   3. BD (   2) C   1 - C   4        /197. BD*(   1) C   1 - C   3            4.37    0.94    0.058
   3. BD (   2) C   1 - C   4        /201. BD*(   1) C   2 - C   5            4.10    0.92    0.055
   3. BD (   2) C   1 - C   4        /204. BD*(   1) C   2 - H   7            1.04    0.82    0.026
   3. BD (   2) C   1 - C   4        /205. BD*(   1) C   3 - C   6            4.10    0.92    0.055
   3. BD (   2) C   1 - C   4        /207. BD*(   1) C   3 - H   8            8.08    0.82    0.074
   3. BD (   2) C   1 - C   4        /208. BD*(   1) C   4 - C   5            4.37    0.94    0.058
   3. BD (   2) C   1 - C   4        /209. BD*(   1) C   5 - H   9            8.08    0.82    0.074
   3. BD (   2) C   1 - C   4        /210. BD*(   1) C   6 - H  10            1.04    0.82    0.026
   4. BD (   3) C   1 - C   4        / 76. RY*(   4) C   3                    1.85    0.91    0.040
   4. BD (   3) C   1 - C   4        /128. RY*(   4) C   5                    1.85    0.91    0.040
   4. BD (   3) C   1 - C   4        /202. BD*(   2) C   2 - C   5           25.94    0.36    0.087
   4. BD (   3) C   1 - C   4        /206. BD*(   2) C   3 - C   6           25.94    0.36    0.087
   5. BD (   1) C   2 - C   5        /100. RY*(   2) C   4                    0.83    2.03    0.037
   5. BD (   1) C   2 - C   5        /102. RY*(   4) C   4                    0.57    1.92    0.030
   5. BD (   1) C   2 - C   5        /151. RY*(   1) C   6                    0.70    2.34    0.036
   5. BD (   1) C   2 - C   5        /152. RY*(   2) C   6                    1.31    2.13    0.048
   5. BD (   1) C   2 - C   5        /198. BD*(   1) C   1 - C   4            1.13    1.63    0.039
   5. BD (   1) C   2 - C   5        /199. BD*(   2) C   1 - C   4            7.61    0.93    0.076
   5. BD (   1) C   2 - C   5        /203. BD*(   1) C   2 - C   6            1.34    1.36    0.038
   5. BD (   1) C   2 - C   5        /204. BD*(   1) C   2 - H   7            0.52    1.25    0.023
   5. BD (   1) C   2 - C   5        /208. BD*(   1) C   4 - C   5            2.58    1.37    0.053
   5. BD (   1) C   2 - C   5        /209. BD*(   1) C   5 - H   9            0.66    1.26    0.026
   5. BD (   1) C   2 - C   5        /210. BD*(   1) C   6 - H  10            2.33    1.25    0.049
   6. BD (   2) C   2 - C   5        /101. RY*(   3) C   4                    0.91    1.02    0.029
   6. BD (   2) C   2 - C   5        /154. RY*(   4) C   6                    1.21    0.85    0.031
   6. BD (   2) C   2 - C   5        /200. BD*(   3) C   1 - C   4           24.36    0.44    0.094
   6. BD (   2) C   2 - C   5        /206. BD*(   2) C   3 - C   6           28.27    0.35    0.089
   7. BD (   1) C   2 - C   6        / 73. RY*(   1) C   3                    0.90    2.31    0.041
   7. BD (   1) C   2 - C   6        / 75. RY*(   3) C   3                    1.36    1.87    0.045
   7. BD (   1) C   2 - C   6        /125. RY*(   1) C   5                    0.90    2.31    0.041
   7. BD (   1) C   2 - C   6        /127. RY*(   3) C   5                    1.36    1.87    0.045
   7. BD (   1) C   2 - C   6        /201. BD*(   1) C   2 - C   5            1.51    1.36    0.040
   7. BD (   1) C   2 - C   6        /204. BD*(   1) C   2 - H   7            0.56    1.26    0.024
   7. BD (   1) C   2 - C   6        /205. BD*(   1) C   3 - C   6            1.51    1.36    0.040
   7. BD (   1) C   2 - C   6        /207. BD*(   1) C   3 - H   8            2.57    1.26    0.051
   7. BD (   1) C   2 - C   6        /209. BD*(   1) C   5 - H   9            2.57    1.26    0.051
   7. BD (   1) C   2 - C   6        /210. BD*(   1) C   6 - H  10            0.56    1.26    0.024
   8. BD (   1) C   2 - H   7        /125. RY*(   1) C   5                    1.20    2.12    0.045
   8. BD (   1) C   2 - H   7        /126. RY*(   2) C   5                    1.15    2.06    0.044
   8. BD (   1) C   2 - H   7        /151. RY*(   1) C   6                    1.94    2.14    0.058
   8. BD (   1) C   2 - H   7        /177. RY*(   1) H   7                    0.56    1.37    0.025
   8. BD (   1) C   2 - H   7        /187. RY*(   1) H   9                    0.61    1.56    0.028
   8. BD (   1) C   2 - H   7        /192. RY*(   1) H  10                    0.55    1.37    0.025
   8. BD (   1) C   2 - H   7        /205. BD*(   1) C   3 - C   6            5.26    1.16    0.070
   8. BD (   1) C   2 - H   7        /208. BD*(   1) C   4 - C   5            4.34    1.18    0.064
   8. BD (   1) C   2 - H   7        /210. BD*(   1) C   6 - H  10            0.54    1.06    0.021
   9. BD (   1) C   3 - C   6        / 22. RY*(   2) C   1                    0.83    2.03    0.037
   9. BD (   1) C   3 - C   6        / 24. RY*(   4) C   1                    0.57    1.92    0.030
   9. BD (   1) C   3 - C   6        / 47. RY*(   1) C   2                    0.70    2.34    0.036
   9. BD (   1) C   3 - C   6        / 48. RY*(   2) C   2                    1.31    2.13    0.048
   9. BD (   1) C   3 - C   6        /197. BD*(   1) C   1 - C   3            2.58    1.37    0.053
   9. BD (   1) C   3 - C   6        /198. BD*(   1) C   1 - C   4            1.13    1.63    0.039
   9. BD (   1) C   3 - C   6        /199. BD*(   2) C   1 - C   4            7.61    0.93    0.076
   9. BD (   1) C   3 - C   6        /203. BD*(   1) C   2 - C   6            1.34    1.36    0.038
   9. BD (   1) C   3 - C   6        /204. BD*(   1) C   2 - H   7            2.33    1.25    0.049
   9. BD (   1) C   3 - C   6        /207. BD*(   1) C   3 - H   8            0.66    1.26    0.026
   9. BD (   1) C   3 - C   6        /210. BD*(   1) C   6 - H  10            0.52    1.25    0.023
  10. BD (   2) C   3 - C   6        / 23. RY*(   3) C   1                    0.91    1.02    0.029
  10. BD (   2) C   3 - C   6        / 50. RY*(   4) C   2                    1.21    0.85    0.031
  10. BD (   2) C   3 - C   6        /200. BD*(   3) C   1 - C   4           24.36    0.44    0.094
  10. BD (   2) C   3 - C   6        /202. BD*(   2) C   2 - C   5           28.27    0.35    0.089
  11. BD (   1) C   3 - H   8        / 21. RY*(   1) C   1                    1.80    2.10    0.055
  11. BD (   1) C   3 - H   8        / 22. RY*(   2) C   1                    0.96    1.86    0.038
  11. BD (   1) C   3 - H   8        /151. RY*(   1) C   6                    1.72    2.16    0.055
  11. BD (   1) C   3 - H   8        /198. BD*(   1) C   1 - C   4            2.81    1.46    0.057
  11. BD (   1) C   3 - H   8        /203. BD*(   1) C   2 - C   6            4.34    1.19    0.064
  12. BD (   1) C   4 - C   5        / 21. RY*(   1) C   1                    3.21    2.29    0.077
  12. BD (   1) C   4 - C   5        / 22. RY*(   2) C   1                    0.70    2.05    0.034
  12. BD (   1) C   4 - C   5        / 47. RY*(   1) C   2                    1.01    2.35    0.044
  12. BD (   1) C   4 - C   5        / 49. RY*(   3) C   2                    0.51    2.29    0.031
  12. BD (   1) C   4 - C   5        /197. BD*(   1) C   1 - C   3            1.70    1.39    0.043
  12. BD (   1) C   4 - C   5        /198. BD*(   1) C   1 - C   4            4.10    1.65    0.073
  12. BD (   1) C   4 - C   5        /199. BD*(   2) C   1 - C   4            3.24    0.95    0.050
  12. BD (   1) C   4 - C   5        /204. BD*(   1) C   2 - H   7            2.83    1.27    0.054
  12. BD (   1) C   4 - C   5        /209. BD*(   1) C   5 - H   9            1.12    1.27    0.034
  13. BD (   1) C   5 - H   9        / 47. RY*(   1) C   2                    1.72    2.16    0.055
  13. BD (   1) C   5 - H   9        / 99. RY*(   1) C   4                    1.80    2.10    0.055
  13. BD (   1) C   5 - H   9        /100. RY*(   2) C   4                    0.96    1.86    0.038
  13. BD (   1) C   5 - H   9        /198. BD*(   1) C   1 - C   4            2.81    1.46    0.057
  13. BD (   1) C   5 - H   9        /203. BD*(   1) C   2 - C   6            4.34    1.19    0.064
  14. BD (   1) C   6 - H  10        / 47. RY*(   1) C   2                    1.94    2.14    0.058
  14. BD (   1) C   6 - H  10        / 73. RY*(   1) C   3                    1.20    2.12    0.045
  14. BD (   1) C   6 - H  10        / 74. RY*(   2) C   3                    1.15    2.06    0.044
  14. BD (   1) C   6 - H  10        /177. RY*(   1) H   7                    0.55    1.37    0.025
  14. BD (   1) C   6 - H  10        /182. RY*(   1) H   8                    0.61    1.56    0.028
  14. BD (   1) C   6 - H  10        /192. RY*(   1) H  10                    0.56    1.37    0.025
  14. BD (   1) C   6 - H  10        /197. BD*(   1) C   1 - C   3            4.34    1.18    0.064
  14. BD (   1) C   6 - H  10        /201. BD*(   1) C   2 - C   5            5.26    1.16    0.070
  14. BD (   1) C   6 - H  10        /204. BD*(   1) C   2 - H   7            0.54    1.06    0.021
  15. CR (   1) C   1                / 73. RY*(   1) C   3                    0.91   11.90    0.093
  15. CR (   1) C   1                / 99. RY*(   1) C   4                    0.72   11.87    0.082
  15. CR (   1) C   1                /100. RY*(   2) C   4                    3.00   11.62    0.167
  15. CR (   1) C   1                /198. BD*(   1) C   1 - C   4            0.63   11.22    0.075
  15. CR (   1) C   1                /199. BD*(   2) C   1 - C   4            9.56   10.53    0.288
  15. CR (   1) C   1                /207. BD*(   1) C   3 - H   8            0.99   10.85    0.093
  15. CR (   1) C   1                /208. BD*(   1) C   4 - C   5            2.04   10.97    0.134
  16. CR (   1) C   2                /126. RY*(   2) C   5                    0.96   11.86    0.095
  16. CR (   1) C   2                /153. RY*(   3) C   6                    0.56   11.89    0.073
  16. CR (   1) C   2                /155. RY*(   5) C   6                    0.65   11.84    0.078
  16. CR (   1) C   2                /178. RY*(   2) H   7                    0.58   12.32    0.075
  16. CR (   1) C   2                /205. BD*(   1) C   3 - C   6            0.71   10.96    0.079
  17. CR (   1) C   3                / 21. RY*(   1) C   1                    0.86   11.90    0.091
  17. CR (   1) C   3                /153. RY*(   3) C   6                    0.99   11.91    0.097
  17. CR (   1) C   3                /155. RY*(   5) C   6                    0.51   11.86    0.069
  17. CR (   1) C   3                /183. RY*(   2) H   8                    0.51   12.08    0.070
  17. CR (   1) C   3                /198. BD*(   1) C   1 - C   4            1.74   11.26    0.125
  17. CR (   1) C   3                /199. BD*(   2) C   1 - C   4            1.88   10.56    0.128
  17. CR (   1) C   3                /203. BD*(   1) C   2 - C   6            0.63   10.99    0.075
  18. CR (   1) C   4                / 21. RY*(   1) C   1                    0.72   11.87    0.082
  18. CR (   1) C   4                / 22. RY*(   2) C   1                    3.00   11.62    0.167
  18. CR (   1) C   4                /125. RY*(   1) C   5                    0.91   11.90    0.093
  18. CR (   1) C   4                /197. BD*(   1) C   1 - C   3            2.04   10.97    0.134
  18. CR (   1) C   4                /198. BD*(   1) C   1 - C   4            0.63   11.22    0.075
  18. CR (   1) C   4                /199. BD*(   2) C   1 - C   4            9.56   10.53    0.288
  18. CR (   1) C   4                /209. BD*(   1) C   5 - H   9            0.99   10.85    0.093
  19. CR (   1) C   5                / 49. RY*(   3) C   2                    0.99   11.91    0.097
  19. CR (   1) C   5                / 51. RY*(   5) C   2                    0.51   11.86    0.069
  19. CR (   1) C   5                / 99. RY*(   1) C   4                    0.86   11.90    0.091
  19. CR (   1) C   5                /188. RY*(   2) H   9                    0.51   12.08    0.070
  19. CR (   1) C   5                /198. BD*(   1) C   1 - C   4            1.74   11.26    0.125
  19. CR (   1) C   5                /199. BD*(   2) C   1 - C   4            1.88   10.56    0.128
  19. CR (   1) C   5                /203. BD*(   1) C   2 - C   6            0.63   10.99    0.075
  20. CR (   1) C   6                / 49. RY*(   3) C   2                    0.56   11.89    0.073
  20. CR (   1) C   6                / 51. RY*(   5) C   2                    0.65   11.84    0.078
  20. CR (   1) C   6                / 74. RY*(   2) C   3                    0.96   11.86    0.095
  20. CR (   1) C   6                /193. RY*(   2) H  10                    0.58   12.32    0.075
  20. CR (   1) C   6                /201. BD*(   1) C   2 - C   5            0.71   10.96    0.079
 200. BD*(   3) C   1 - C   4        / 23. RY*(   3) C   1                    2.85    0.57    0.103
 200. BD*(   3) C   1 - C   4        /101. RY*(   3) C   4                    2.85    0.57    0.103
 202. BD*(   2) C   2 - C   5        / 50. RY*(   4) C   2                    2.31    0.50    0.076
 202. BD*(   2) C   2 - C   5        /128. RY*(   4) C   5                    1.81    0.54    0.070
 202. BD*(   2) C   2 - C   5        /200. BD*(   3) C   1 - C   4           34.16    0.09    0.095
 206. BD*(   2) C   3 - C   6        / 76. RY*(   4) C   3                    1.81    0.54    0.070
 206. BD*(   2) C   3 - C   6        /154. RY*(   4) C   6                    2.31    0.50    0.076
 206. BD*(   2) C   3 - C   6        /200. BD*(   3) C   1 - C   4           34.16    0.09    0.095


 Natural Bond Orbitals (Summary):

                                                            Principal Delocalizations
           NBO                        Occupancy    Energy   (geminal,vicinal,remote)
 ====================================================================================
 Molecular unit  1  (C6H4)
     1. BD (   1) C   1 - C   3          1.98249    -0.80897  198(g),199(g),99(v),210(v)
                                                    208(v),207(g),151(v),100(v)
                                                    153(v)
     2. BD (   1) C   1 - C   4          1.99069    -0.91176  197(g),208(g),74(v),126(v)
                                                    207(v),209(v)
     3. BD (   2) C   1 - C   4          1.92579    -0.35592  207(v),209(v),197(g),208(g)
                                                    201(v),205(v),73(v),125(v)
                                                    204(r),210(r),182(r),187(r)
     4. BD (   3) C   1 - C   4          1.68691    -0.32319  202(v),206(v),76(v),128(v)
     5. BD (   1) C   2 - C   5          1.96609    -0.79120  199(v),208(g),210(v),203(g)
                                                    152(v),198(v),100(v),151(v)
                                                    209(g),102(v),204(g)
     6. BD (   2) C   2 - C   5          1.70741    -0.30925  206(v),200(v),154(v),101(v)
     7. BD (   1) C   2 - C   6          1.98654    -0.79520  207(v),209(v),201(g),205(g)
                                                    75(v),127(v),73(v),125(v)
                                                    204(g),210(g)
     8. BD (   1) C   2 - H   7          1.96997    -0.59727  205(v),208(v),151(v),125(v)
                                                    126(v),187(r),177(g),192(r)
                                                    210(v)
     9. BD (   1) C   3 - C   6          1.96609    -0.79120  199(v),197(g),204(v),203(g)
                                                    48(v),198(v),22(v),47(v)
                                                    207(g),24(v),210(g)
    10. BD (   2) C   3 - C   6          1.70741    -0.30925  202(v),200(v),50(v),23(v)
    11. BD (   1) C   3 - H   8          1.98472    -0.61844  203(v),198(v),21(v),151(v)
                                                    22(v)
    12. BD (   1) C   4 - C   5          1.98249    -0.80897  198(g),199(g),21(v),204(v)
                                                    197(v),209(g),47(v),22(v)
                                                    49(v)
    13. BD (   1) C   5 - H   9          1.98472    -0.61844  203(v),198(v),99(v),47(v)
                                                    100(v)
    14. BD (   1) C   6 - H  10          1.96997    -0.59727  201(v),197(v),47(v),73(v)
                                                    74(v),182(r),192(g),177(r)
                                                    204(v)
    15. CR (   1) C   1                  1.99783   -10.38444  199(g),100(v),208(v),207(v)
                                                    73(v),99(v),198(g)
    16. CR (   1) C   2                  1.99925   -10.40138  126(v),205(v),155(v),178(v)
                                                    153(v)
    17. CR (   1) C   3                  1.99903   -10.42061  199(v),198(v),153(v),21(v)
                                                    203(v),183(v),155(v)
    18. CR (   1) C   4                  1.99783   -10.38444  199(g),22(v),197(v),209(v)
                                                    125(v),21(v),198(g)
    19. CR (   1) C   5                  1.99903   -10.42061  199(v),198(v),49(v),99(v)
                                                    203(v),188(v),51(v)
    20. CR (   1) C   6                  1.99925   -10.40138  74(v),201(v),51(v),193(v)
                                                    49(v)
    21. RY*(   1) C   1                  0.00463     1.48428   
    22. RY*(   2) C   1                  0.00249     1.24004   
    23. RY*(   3) C   1                  0.00106     0.70591   
    24. RY*(   4) C   1                  0.00101     1.12968   
    25. RY*(   5) C   1                  0.00046     3.12200   
    26. RY*(   6) C   1                  0.00031     1.55598   
    27. RY*(   7) C   1                  0.00014     2.14735   
    28. RY*(   8) C   1                  0.00008     2.22982   
    29. RY*(   9) C   1                  0.00005     2.58799   
    30. RY*(  10) C   1                  0.00005     3.81220   
    31. RY*(  11) C   1                  0.00002     1.81479   
    32. RY*(  12) C   1                  0.00002     3.00175   
    33. RY*(  13) C   1                  0.00000     2.89851   
    34. RY*(  14) C   1                  0.00000    20.34707   
    35. RY*(  15) C   1                  0.00000     3.39887   
    36. RY*(  16) C   1                  0.00000     1.57894   
    37. RY*(  17) C   1                  0.00000     3.20163   
    38. RY*(  18) C   1                  0.00000     1.30369   
    39. RY*(  19) C   1                  0.00000     1.44685   
    40. RY*(  20) C   1                  0.00000     1.36279   
    41. RY*(  21) C   1                  0.00000     3.16147   
    42. RY*(  22) C   1                  0.00000     3.84915   
    43. RY*(  23) C   1                  0.00000     3.22149   
    44. RY*(  24) C   1                  0.00000     3.41022   
    45. RY*(  25) C   1                  0.00000     3.50573   
    46. RY*(  26) C   1                  0.00000     3.84254   
    47. RY*(   1) C   2                  0.00519     1.54536   
    48. RY*(   2) C   2                  0.00224     1.34276   
    49. RY*(   3) C   2                  0.00190     1.48454   
    50. RY*(   4) C   2                  0.00111     0.53887   
    51. RY*(   5) C   2                  0.00086     1.43581   
    52. RY*(   6) C   2                  0.00035     3.21218   
    53. RY*(   7) C   2                  0.00014     1.90968   
    54. RY*(   8) C   2                  0.00007     2.82863   
    55. RY*(   9) C   2                  0.00007     1.83554   
    56. RY*(  10) C   2                  0.00002     2.33050   
    57. RY*(  11) C   2                  0.00003     3.72227   
    58. RY*(  12) C   2                  0.00000     1.44189   
    59. RY*(  13) C   2                  0.00000     2.74619   
    60. RY*(  14) C   2                  0.00000    20.85202   
    61. RY*(  15) C   2                  0.00001     2.94888   
    62. RY*(  16) C   2                  0.00000     2.27038   
    63. RY*(  17) C   2                  0.00000     2.86215   
    64. RY*(  18) C   2                  0.00000     1.07908   
    65. RY*(  19) C   2                  0.00000     2.87052   
    66. RY*(  20) C   2                  0.00000     3.46958   
    67. RY*(  21) C   2                  0.00000     3.25119   
    68. RY*(  22) C   2                  0.00000     3.90989   
    69. RY*(  23) C   2                  0.00000     1.45501   
    70. RY*(  24) C   2                  0.00000     3.33548   
    71. RY*(  25) C   2                  0.00000     3.41033   
    72. RY*(  26) C   2                  0.00000     3.46746   
    73. RY*(   1) C   3                  0.00614     1.51799   
    74. RY*(   2) C   3                  0.00307     1.46000   
    75. RY*(   3) C   3                  0.00137     1.07073   
    76. RY*(   4) C   3                  0.00117     0.58184   
    77. RY*(   5) C   3                  0.00053     1.49206   
    78. RY*(   6) C   3                  0.00030     3.08282   
    79. RY*(   7) C   3                  0.00014     1.87027   
    80. RY*(   8) C   3                  0.00012     1.87431   
    81. RY*(   9) C   3                  0.00007     1.85373   
    82. RY*(  10) C   3                  0.00008     2.37041   
    83. RY*(  11) C   3                  0.00003     2.19920   
    84. RY*(  12) C   3                  0.00002     3.28439   
    85. RY*(  13) C   3                  0.00000    21.42861   
    86. RY*(  14) C   3                  0.00000     1.43096   
    87. RY*(  15) C   3                  0.00000     1.42691   
    88. RY*(  16) C   3                  0.00000     2.77684   
    89. RY*(  17) C   3                  0.00000     2.71195   
    90. RY*(  18) C   3                  0.00000     1.22371   
    91. RY*(  19) C   3                  0.00000     3.09600   
    92. RY*(  20) C   3                  0.00000     3.41669   
    93. RY*(  21) C   3                  0.00000     3.34648   
    94. RY*(  22) C   3                  0.00000     3.77100   
    95. RY*(  23) C   3                  0.00000     3.64001   
    96. RY*(  24) C   3                  0.00000     3.48808   
    97. RY*(  25) C   3                  0.00000     3.26584   
    98. RY*(  26) C   3                  0.00000     3.43748   
    99. RY*(   1) C   4                  0.00463     1.48428   
   100. RY*(   2) C   4                  0.00249     1.24004   
   101. RY*(   3) C   4                  0.00106     0.70591   
   102. RY*(   4) C   4                  0.00101     1.12968   
   103. RY*(   5) C   4                  0.00046     3.12200   
   104. RY*(   6) C   4                  0.00031     1.55598   
   105. RY*(   7) C   4                  0.00014     2.14735   
   106. RY*(   8) C   4                  0.00008     2.22982   
   107. RY*(   9) C   4                  0.00005     2.58799   
   108. RY*(  10) C   4                  0.00005     3.81220   
   109. RY*(  11) C   4                  0.00002     1.81479   
   110. RY*(  12) C   4                  0.00002     3.00175   
   111. RY*(  13) C   4                  0.00000     2.89851   
   112. RY*(  14) C   4                  0.00000    20.34707   
   113. RY*(  15) C   4                  0.00000     3.39887   
   114. RY*(  16) C   4                  0.00000     1.57894   
   115. RY*(  17) C   4                  0.00000     3.20163   
   116. RY*(  18) C   4                  0.00000     1.30369   
   117. RY*(  19) C   4                  0.00000     1.44685   
   118. RY*(  20) C   4                  0.00000     1.36279   
   119. RY*(  21) C   4                  0.00000     3.16147   
   120. RY*(  22) C   4                  0.00000     3.84915   
   121. RY*(  23) C   4                  0.00000     3.22149   
   122. RY*(  24) C   4                  0.00000     3.41022   
   123. RY*(  25) C   4                  0.00000     3.50573   
   124. RY*(  26) C   4                  0.00000     3.84254   
   125. RY*(   1) C   5                  0.00614     1.51799   
   126. RY*(   2) C   5                  0.00307     1.46000   
   127. RY*(   3) C   5                  0.00137     1.07073   
   128. RY*(   4) C   5                  0.00117     0.58184   
   129. RY*(   5) C   5                  0.00053     1.49206   
   130. RY*(   6) C   5                  0.00030     3.08282   
   131. RY*(   7) C   5                  0.00014     1.87027   
   132. RY*(   8) C   5                  0.00012     1.87431   
   133. RY*(   9) C   5                  0.00007     1.85373   
   134. RY*(  10) C   5                  0.00008     2.37041   
   135. RY*(  11) C   5                  0.00003     2.19920   
   136. RY*(  12) C   5                  0.00002     3.28439   
   137. RY*(  13) C   5                  0.00000    21.42861   
   138. RY*(  14) C   5                  0.00000     1.43096   
   139. RY*(  15) C   5                  0.00000     1.42691   
   140. RY*(  16) C   5                  0.00000     2.77684   
   141. RY*(  17) C   5                  0.00000     2.71195   
   142. RY*(  18) C   5                  0.00000     1.22371   
   143. RY*(  19) C   5                  0.00000     3.09600   
   144. RY*(  20) C   5                  0.00000     3.41669   
   145. RY*(  21) C   5                  0.00000     3.34648   
   146. RY*(  22) C   5                  0.00000     3.77100   
   147. RY*(  23) C   5                  0.00000     3.64001   
   148. RY*(  24) C   5                  0.00000     3.48808   
   149. RY*(  25) C   5                  0.00000     3.26584   
   150. RY*(  26) C   5                  0.00000     3.43748   
   151. RY*(   1) C   6                  0.00519     1.54536   
   152. RY*(   2) C   6                  0.00224     1.34276   
   153. RY*(   3) C   6                  0.00190     1.48454   
   154. RY*(   4) C   6                  0.00111     0.53887   
   155. RY*(   5) C   6                  0.00086     1.43581   
   156. RY*(   6) C   6                  0.00035     3.21218   
   157. RY*(   7) C   6                  0.00014     1.90968   
   158. RY*(   8) C   6                  0.00007     2.82863   
   159. RY*(   9) C   6                  0.00007     1.83554   
   160. RY*(  10) C   6                  0.00002     2.33050   
   161. RY*(  11) C   6                  0.00003     3.72227   
   162. RY*(  12) C   6                  0.00000     1.44189   
   163. RY*(  13) C   6                  0.00000     2.74619   
   164. RY*(  14) C   6                  0.00000    20.85202   
   165. RY*(  15) C   6                  0.00001     2.94888   
   166. RY*(  16) C   6                  0.00000     2.27038   
   167. RY*(  17) C   6                  0.00000     2.86215   
   168. RY*(  18) C   6                  0.00000     1.07908   
   169. RY*(  19) C   6                  0.00000     2.87052   
   170. RY*(  20) C   6                  0.00000     3.46958   
   171. RY*(  21) C   6                  0.00000     3.25119   
   172. RY*(  22) C   6                  0.00000     3.90989   
   173. RY*(  23) C   6                  0.00000     1.45501   
   174. RY*(  24) C   6                  0.00000     3.33548   
   175. RY*(  25) C   6                  0.00000     3.41033   
   176. RY*(  26) C   6                  0.00000     3.46746   
   177. RY*(   1) H   7                  0.00025     0.77017   
   178. RY*(   2) H   7                  0.00016     1.91825   
   179. RY*(   3) H   7                  0.00007     2.16178   
   180. RY*(   4) H   7                  0.00007     2.71987   
   181. RY*(   5) H   7                  0.00002     3.06156   
   182. RY*(   1) H   8                  0.00041     0.96392   
   183. RY*(   2) H   8                  0.00023     1.66158   
   184. RY*(   3) H   8                  0.00006     2.17991   
   185. RY*(   4) H   8                  0.00006     2.65000   
   186. RY*(   5) H   8                  0.00002     3.05691   
   187. RY*(   1) H   9                  0.00041     0.96392   
   188. RY*(   2) H   9                  0.00023     1.66158   
   189. RY*(   3) H   9                  0.00006     2.17991   
   190. RY*(   4) H   9                  0.00006     2.65000   
   191. RY*(   5) H   9                  0.00002     3.05691   
   192. RY*(   1) H  10                  0.00025     0.77017   
   193. RY*(   2) H  10                  0.00016     1.91825   
   194. RY*(   3) H  10                  0.00007     2.16178   
   195. RY*(   4) H  10                  0.00007     2.71987   
   196. RY*(   5) H  10                  0.00002     3.06156   
   197. BD*(   1) C   1 - C   3          0.01748     0.58377   
   198. BD*(   1) C   1 - C   4          0.01060     0.83816   
   199. BD*(   2) C   1 - C   4          0.07221     0.14217   
   200. BD*(   3) C   1 - C   4          0.24477     0.13210  202(v),206(v),23(g),101(g)
   201. BD*(   1) C   2 - C   5          0.01959     0.56031   
   202. BD*(   2) C   2 - C   5          0.32217     0.03767  206(v),200(v),50(g),128(g)
   203. BD*(   1) C   2 - C   6          0.01290     0.57066   
   204. BD*(   1) C   2 - H   7          0.01145     0.46164   
   205. BD*(   1) C   3 - C   6          0.01959     0.56031   
   206. BD*(   2) C   3 - C   6          0.32217     0.03767  202(v),200(v),154(g),76(g)
   207. BD*(   1) C   3 - H   8          0.02063     0.46449   
   208. BD*(   1) C   4 - C   5          0.01748     0.58377   
   209. BD*(   1) C   5 - H   9          0.02063     0.46449   
   210. BD*(   1) C   6 - H  10          0.01145     0.46164   
       -------------------------------
              Total Lewis   38.80349  ( 97.0087%)
        Valence non-Lewis    1.12311  (  2.8078%)
        Rydberg non-Lewis    0.07340  (  0.1835%)
       -------------------------------
            Total unit  1   40.00000  (100.0000%)
           Charge unit  1    0.00000
   4 Symmetry operations used in ECPInt.
 ECPInt:  NShTT=    3403 NPrTT=   10584 LenC2=    3391 LenP2D=    8945.
 LDataN:  DoStor=T MaxTD1= 7 Len=  274
 Calling FoFJK, ICntrl=      2127 FMM=F ISym2X=1 I1Cent= 0 IOpClX= 0 NMat=1 NMatS=1 NMatT=0.
 ***** Axes restored to original set *****
 -------------------------------------------------------------------
 Center     Atomic                   Forces (Hartrees/Bohr)
 Number     Number              X              Y              Z
 -------------------------------------------------------------------
      1        6          -0.001207759    0.000000000   -0.000834646
      2        6          -0.000525261    0.000000000    0.000893209
      3        6           0.002001298   -0.000000000    0.000062079
      4        6           0.001207759    0.000000000   -0.000834646
      5        6          -0.002001298   -0.000000000    0.000062079
      6        6           0.000525261    0.000000000    0.000893209
      7        1           0.000112482    0.000000000   -0.000246293
      8        1          -0.000188385   -0.000000000    0.000125651
      9        1           0.000188385   -0.000000000    0.000125651
     10        1          -0.000112482    0.000000000   -0.000246293
 -------------------------------------------------------------------
 Cartesian Forces:  Max     0.002001298 RMS     0.000700603

 GradGradGradGradGradGradGradGradGradGradGradGradGradGradGradGradGradGrad
 Berny optimization.
 FormGI is forming the generalized inverse of G from B-inverse, IUseBI=4.
 Internal  Forces:  Max     0.001336546 RMS     0.000426393
 Search for a local minimum.
 Step number   1 out of a maximum of   51
 All quantities printed in internal units (Hartrees-Bohrs-Radians)
 Mixed Optimization -- En-DIIS/RFO-DIIS
 Second derivative matrix not updated -- first step.
 ITU=  0
     Eigenvalues ---    0.02076   0.02082   0.02088   0.02184   0.02193
     Eigenvalues ---    0.02217   0.03196   0.16000   0.16000   0.16000
     Eigenvalues ---    0.16000   0.22000   0.22378   0.24448   0.35548
     Eigenvalues ---    0.35548   0.35922   0.35922   0.42837   0.43014
     Eigenvalues ---    0.45478   0.48403   0.48888   0.85083
 RFO step:  Lambda=-1.75286479D-05 EMin= 2.07604860D-02
 Linear search not attempted -- first point.
 Iteration  1 RMS(Cart)=  0.00117400 RMS(Int)=  0.00000063
 Iteration  2 RMS(Cart)=  0.00000079 RMS(Int)=  0.00000004
 ClnCor:  largest displacement from symmetrization is 4.60D-13 for atom    10.
 Variable       Old X    -DE/DX   Delta X   Delta X   Delta X     New X
                                 (Linear)    (Quad)   (Total)
    R1        2.60270   0.00134   0.00000   0.00268   0.00268   2.60539
    R2        2.33684  -0.00010   0.00000  -0.00012  -0.00012   2.33671
    R3        2.64851   0.00092   0.00000   0.00205   0.00205   2.65056
    R4        2.64524   0.00112   0.00000   0.00246   0.00247   2.64770
    R5        2.04794  -0.00027   0.00000  -0.00076  -0.00076   2.04718
    R6        2.64851   0.00092   0.00000   0.00205   0.00205   2.65056
    R7        2.04204  -0.00019   0.00000  -0.00052  -0.00052   2.04152
    R8        2.60270   0.00134   0.00000   0.00268   0.00268   2.60539
    R9        2.04204  -0.00019   0.00000  -0.00052  -0.00052   2.04152
   R10        2.04794  -0.00027   0.00000  -0.00076  -0.00076   2.04718
    A1        2.22288   0.00027   0.00000   0.00106   0.00106   2.22394
    A2        2.13901   0.00012   0.00000   0.00064   0.00064   2.13965
    A3        2.07040  -0.00008   0.00000  -0.00045  -0.00045   2.06994
    A4        2.07378  -0.00004   0.00000  -0.00019  -0.00019   2.07359
    A5        1.92130  -0.00039   0.00000  -0.00171  -0.00171   1.91959
    A6        2.22121   0.00032   0.00000   0.00165   0.00165   2.22287
    A7        2.14067   0.00007   0.00000   0.00005   0.00005   2.14073
    A8        2.22288   0.00027   0.00000   0.00106   0.00106   2.22394
    A9        1.92130  -0.00039   0.00000  -0.00171  -0.00171   1.91959
   A10        2.14067   0.00007   0.00000   0.00005   0.00005   2.14073
   A11        2.22121   0.00032   0.00000   0.00165   0.00165   2.22287
   A12        2.13901   0.00012   0.00000   0.00064   0.00064   2.13965
   A13        2.07378  -0.00004   0.00000  -0.00019  -0.00019   2.07359
   A14        2.07040  -0.00008   0.00000  -0.00045  -0.00045   2.06994
    D1        0.00000  -0.00000   0.00000  -0.00000   0.00000   0.00000
    D2        3.14159  -0.00000   0.00000  -0.00000   0.00000   3.14159
    D3        0.00000  -0.00000   0.00000  -0.00000   0.00000   0.00000
    D4        0.00000  -0.00000   0.00000  -0.00000   0.00000   0.00000
    D5        3.14159  -0.00000   0.00000  -0.00000   0.00000   3.14159
    D6        3.14159  -0.00000   0.00000  -0.00000   0.00000   3.14159
    D7       -0.00000  -0.00000   0.00000  -0.00000   0.00000   0.00000
    D8       -0.00000  -0.00000   0.00000  -0.00000   0.00000   0.00000
    D9        3.14159   0.00000   0.00000   0.00000   0.00000   3.14159
   D10        3.14159  -0.00000   0.00000  -0.00000   0.00000   3.14159
   D11        0.00000  -0.00000   0.00000  -0.00000  -0.00000   0.00000
   D12       -0.00000   0.00000   0.00000   0.00000   0.00000   0.00000
   D13        3.14159   0.00000   0.00000   0.00000   0.00000   3.14159
   D14        3.14159   0.00000   0.00000   0.00000   0.00000   3.14159
   D15        0.00000   0.00000   0.00000   0.00000   0.00000   0.00000
   D16       -0.00000   0.00000   0.00000   0.00000   0.00000   0.00000
   D17        3.14159   0.00000   0.00000   0.00000   0.00000   3.14159
         Item               Value     Threshold  Converged?
 Maximum Force            0.001337     0.000450     NO 
 RMS     Force            0.000426     0.000300     NO 
 Maximum Displacement     0.003771     0.001800     NO 
 RMS     Displacement     0.001174     0.001200     YES
 Predicted change in Energy=-8.764314D-06
 GradGradGradGradGradGradGradGradGradGradGradGradGradGradGradGradGradGrad

                          Input orientation:                          
 ---------------------------------------------------------------------
 Center     Atomic      Atomic             Coordinates (Angstroms)
 Number     Number       Type             X           Y           Z
 ---------------------------------------------------------------------
      1          6           0        0.618268   -0.000000   -1.538238
      2          6           0       -0.700552    0.000000    0.738427
      3          6           0        1.456096   -0.000000   -0.443300
      4          6           0       -0.618268    0.000000   -1.538238
      5          6           0       -1.456096    0.000000   -0.443300
      6          6           0        0.700552   -0.000000    0.738427
      7          1           0       -1.222576    0.000000    1.687675
      8          1           0        2.536419   -0.000000   -0.444463
      9          1           0       -2.536419    0.000000   -0.444463
     10          1           0        1.222576   -0.000000    1.687675
 ---------------------------------------------------------------------
                    Distance matrix (angstroms):
                    1          2          3          4          5
     1  C    0.000000
     2  C    2.631062   0.000000
     3  C    1.378711   2.459189   0.000000
     4  C    1.236536   2.278151   2.345607   0.000000
     5  C    2.345607   1.402614   2.912192   1.378711   0.000000
     6  C    2.278151   1.401104   1.402614   2.631062   2.459189
     7  H    3.714191   1.083319   3.422914   3.282027   2.143732
     8  H    2.208086   3.446333   1.080324   3.338920   3.992515
     9  H    3.338920   2.183949   3.992515   2.208086   1.080324
    10  H    3.282027   2.144643   2.143732   3.714191   3.422914
                    6          7          8          9         10
     6  C    0.000000
     7  H    2.144643   0.000000
     8  H    2.183949   4.321580   0.000000
     9  H    3.446333   2.504436   5.072838   0.000000
    10  H    1.083319   2.445151   2.504436   4.321580   0.000000
 Stoichiometry    C6H4
 Framework group  C2V[SGV(C6H4)]
 Deg. of freedom     9
 Full point group                 C2V     NOp   4
 Largest Abelian subgroup         C2V     NOp   4
 Largest concise Abelian subgroup C2      NOp   2
                         Standard orientation:                         
 ---------------------------------------------------------------------
 Center     Atomic      Atomic             Coordinates (Angstroms)
 Number     Number       Type             X           Y           Z
 ---------------------------------------------------------------------
      1          6           0        0.000000    0.618268   -1.227465
      2          6           0       -0.000000   -0.700552    1.049200
      3          6           0        0.000000    1.456096   -0.132528
      4          6           0       -0.000000   -0.618268   -1.227465
      5          6           0       -0.000000   -1.456096   -0.132528
      6          6           0        0.000000    0.700552    1.049200
      7          1           0       -0.000000   -1.222576    1.998448
      8          1           0        0.000000    2.536419   -0.133691
      9          1           0       -0.000000   -2.536419   -0.133691
     10          1           0        0.000000    1.222576    1.998448
 ---------------------------------------------------------------------
 Rotational constants (GHZ):           7.1273193           5.7548362           3.1839823
 Standard basis: def2TZVP (5D, 7F)
 There are    85 symmetry adapted cartesian basis functions of A1  symmetry.
 There are    35 symmetry adapted cartesian basis functions of A2  symmetry.
 There are    35 symmetry adapted cartesian basis functions of B1  symmetry.
 There are    85 symmetry adapted cartesian basis functions of B2  symmetry.
 There are    73 symmetry adapted basis functions of A1  symmetry.
 There are    32 symmetry adapted basis functions of A2  symmetry.
 There are    32 symmetry adapted basis functions of B1  symmetry.
 There are    73 symmetry adapted basis functions of B2  symmetry.
   210 basis functions,   338 primitive gaussians,   240 cartesian basis functions
    20 alpha electrons       20 beta electrons
       nuclear repulsion energy       188.5551084404 Hartrees.
 NAtoms=   10 NActive=   10 NUniq=    5 SFac= 4.00D+00 NAtFMM=   60 NAOKFM=F Big=F
 Integral buffers will be    131072 words long.
 Raffenetti 2 integral format.
 Two-electron integral symmetry is turned on.
 One-electron integrals computed using PRISM.
   4 Symmetry operations used in ECPInt.
 ECPInt:  NShTT=    3403 NPrTT=   10584 LenC2=    3391 LenP2D=    8941.
 LDataN:  DoStor=T MaxTD1= 6 Len=  172
 NBasis=   210 RedAO= T EigKep=  1.76D-05  NBF=    73    32    32    73
 NBsUse=   210 1.00D-06 EigRej= -1.00D+00 NBFU=    73    32    32    73
 Initial guess from the checkpoint file:  "benzyne-3.chk"
 B after Tr=    -0.000000   -0.000000   -0.000000
         Rot=    1.000000    0.000000   -0.000000    0.000000 Ang=   0.00 deg.
 Initial guess orbital symmetries:
       Occupied  (B2) (A1) (A1) (B2) (A1) (B2) (A1) (B2) (A1) (A1)
                 (B2) (A1) (B2) (A1) (B1) (B2) (A1) (A2) (B1) (A1)
       Virtual   (B2) (B1) (A2) (A1) (B2) (A1) (B2) (A1) (A2) (B2)
                 (A1) (B1) (A1) (B2) (A1) (A2) (B1) (A1) (B2) (A1)
                 (B2) (B1) (A2) (A1) (B2) (B2) (A1) (A2) (B2) (A1)
                 (A1) (B1) (B2) (B2) (A1) (B2) (A1) (B2) (B2) (B1)
                 (B2) (A1) (A2) (A1) (B2) (B1) (B2) (B1) (A1) (A1)
                 (A2) (A1) (B2) (B2) (A1) (B1) (A2) (B2) (A1) (B2)
                 (A1) (A2) (B1) (A1) (B2) (A2) (A1) (B2) (B2) (B1)
                 (A1) (A1) (B2) (A2) (B1) (B2) (A1) (B2) (A2) (B1)
                 (B2) (A2) (A1) (B1) (B2) (A1) (A2) (A1) (A2) (B1)
                 (B2) (A1) (A1) (B2) (A1) (B2) (B2) (A1) (A2) (B1)
                 (A1) (B2) (B1) (A1) (A1) (B2) (B1) (A1) (A2) (B2)
                 (A1) (B1) (B2) (A2) (A1) (B2) (B1) (A1) (B2) (B1)
                 (A2) (A1) (B2) (B1) (B2) (A1) (B1) (A2) (A1) (A2)
                 (B2) (B1) (A1) (B2) (A1) (B1) (B2) (A1) (A2) (A1)
                 (B2) (A2) (B1) (B2) (A2) (A1) (B1) (A2) (B2) (B2)
                 (A1) (B2) (A2) (B2) (A1) (B1) (B2) (A1) (A2) (A1)
                 (B2) (A1) (B1) (B1) (B2) (A2) (B2) (A1) (A2) (A1)
                 (B2) (A1) (B2) (A2) (A2) (A1) (B2) (A1) (B2) (B2)
                 (A1) (B2) (B2) (B2) (A1) (A1) (B2) (A1) (B2) (B2)
 Keep R1 ints in memory in symmetry-blocked form, NReq=308356185.
 Requested convergence on RMS density matrix=1.00D-08 within 128 cycles.
 Requested convergence on MAX density matrix=1.00D-06.
 Requested convergence on             energy=1.00D-06.
 No special actions if energy rises.
 SCF Done:  E(RM062X) =  -230.894066575     A.U. after    9 cycles
            NFock=  9  Conv=0.27D-08     -V/T= 2.0049
   4 Symmetry operations used in ECPInt.
 ECPInt:  NShTT=    3403 NPrTT=   10584 LenC2=    3391 LenP2D=    8941.
 LDataN:  DoStor=T MaxTD1= 7 Len=  274
 Calling FoFJK, ICntrl=      2127 FMM=F ISym2X=1 I1Cent= 0 IOpClX= 0 NMat=1 NMatS=1 NMatT=0.
 ***** Axes restored to original set *****
 -------------------------------------------------------------------
 Center     Atomic                   Forces (Hartrees/Bohr)
 Number     Number              X              Y              Z
 -------------------------------------------------------------------
      1        6          -0.000429701    0.000000000   -0.000004576
      2        6          -0.000037257    0.000000000   -0.000143567
      3        6           0.000107658   -0.000000000    0.000115084
      4        6           0.000429701    0.000000000   -0.000004576
      5        6          -0.000107658   -0.000000000    0.000115084
      6        6           0.000037257    0.000000000   -0.000143567
      7        1           0.000017032    0.000000000    0.000016980
      8        1          -0.000055663   -0.000000000    0.000016079
      9        1           0.000055663   -0.000000000    0.000016079
     10        1          -0.000017032    0.000000000    0.000016980
 -------------------------------------------------------------------
 Cartesian Forces:  Max     0.000429701 RMS     0.000125282

 GradGradGradGradGradGradGradGradGradGradGradGradGradGradGradGradGradGrad
 Berny optimization.
 Using GEDIIS/GDIIS optimizer.
 FormGI is forming the generalized inverse of G from B-inverse, IUseBI=4.
 Internal  Forces:  Max     0.000341258 RMS     0.000067525
 Search for a local minimum.
 Step number   2 out of a maximum of   51
 All quantities printed in internal units (Hartrees-Bohrs-Radians)
 Mixed Optimization -- En-DIIS/RFO-DIIS
 Swapping is turned off.
 Update second derivatives using D2CorX and points    1    2
 DE= -8.95D-06 DEPred=-8.76D-06 R= 1.02D+00
 TightC=F SS=  1.41D+00  RLast= 6.74D-03 DXNew= 5.0454D-01 2.0229D-02
 Trust test= 1.02D+00 RLast= 6.74D-03 DXMaxT set to 3.00D-01
 ITU=  1  0
     Eigenvalues ---    0.02076   0.02082   0.02088   0.02184   0.02194
     Eigenvalues ---    0.02217   0.03197   0.15848   0.16000   0.16000
     Eigenvalues ---    0.16047   0.21090   0.22000   0.24449   0.35483
     Eigenvalues ---    0.35548   0.35755   0.35922   0.42845   0.43919
     Eigenvalues ---    0.45409   0.48405   0.49711   0.86224
 En-DIIS/RFO-DIIS/Sim-DIIS IScMMF=       -3 using points:     2    1
 RFO step:  Lambda=-3.64009673D-07.
 DidBck=F Rises=F RFO-DIIS coefs:    1.06781   -0.06781
 Iteration  1 RMS(Cart)=  0.00017185 RMS(Int)=  0.00000002
 Iteration  2 RMS(Cart)=  0.00000002 RMS(Int)=  0.00000001
 ClnCor:  largest displacement from symmetrization is 2.79D-13 for atom    10.
 Variable       Old X    -DE/DX   Delta X   Delta X   Delta X     New X
                                 (Linear)    (Quad)   (Total)
    R1        2.60539   0.00006   0.00018  -0.00002   0.00016   2.60555
    R2        2.33671  -0.00034  -0.00001  -0.00040  -0.00041   2.33631
    R3        2.65056  -0.00013   0.00014  -0.00037  -0.00023   2.65032
    R4        2.64770  -0.00002   0.00017  -0.00014   0.00003   2.64773
    R5        2.04718   0.00001  -0.00005   0.00006   0.00000   2.04718
    R6        2.65056  -0.00013   0.00014  -0.00037  -0.00023   2.65032
    R7        2.04152  -0.00006  -0.00004  -0.00013  -0.00017   2.04135
    R8        2.60539   0.00006   0.00018  -0.00002   0.00016   2.60555
    R9        2.04152  -0.00006  -0.00004  -0.00013  -0.00017   2.04135
   R10        2.04718   0.00001  -0.00005   0.00006   0.00000   2.04718
    A1        2.22394   0.00005   0.00007   0.00011   0.00018   2.22413
    A2        2.13965   0.00002   0.00004   0.00013   0.00017   2.13983
    A3        2.06994   0.00001  -0.00003   0.00009   0.00006   2.07001
    A4        2.07359  -0.00003  -0.00001  -0.00022  -0.00024   2.07335
    A5        1.91959  -0.00007  -0.00012  -0.00024  -0.00036   1.91923
    A6        2.22287   0.00005   0.00011   0.00019   0.00030   2.22317
    A7        2.14073   0.00002   0.00000   0.00005   0.00006   2.14079
    A8        2.22394   0.00005   0.00007   0.00011   0.00018   2.22413
    A9        1.91959  -0.00007  -0.00012  -0.00024  -0.00036   1.91923
   A10        2.14073   0.00002   0.00000   0.00005   0.00006   2.14079
   A11        2.22287   0.00005   0.00011   0.00019   0.00030   2.22317
   A12        2.13965   0.00002   0.00004   0.00013   0.00017   2.13983
   A13        2.07359  -0.00003  -0.00001  -0.00022  -0.00024   2.07335
   A14        2.06994   0.00001  -0.00003   0.00009   0.00006   2.07001
    D1        0.00000  -0.00000   0.00000  -0.00000   0.00000   0.00000
    D2        3.14159  -0.00000   0.00000  -0.00000   0.00000   3.14159
    D3        0.00000  -0.00000   0.00000  -0.00000   0.00000   0.00000
    D4        0.00000  -0.00000   0.00000  -0.00000   0.00000   0.00000
    D5        3.14159  -0.00000   0.00000  -0.00000   0.00000   3.14159
    D6        3.14159  -0.00000   0.00000  -0.00000   0.00000   3.14159
    D7       -0.00000  -0.00000   0.00000  -0.00000   0.00000   0.00000
    D8        0.00000  -0.00000   0.00000  -0.00000   0.00000   0.00000
    D9        3.14159   0.00000   0.00000   0.00000   0.00000   3.14159
   D10        3.14159  -0.00000   0.00000  -0.00000   0.00000   3.14159
   D11       -0.00000  -0.00000   0.00000  -0.00000   0.00000   0.00000
   D12       -0.00000   0.00000   0.00000   0.00000   0.00000   0.00000
   D13        3.14159   0.00000   0.00000   0.00000   0.00000   3.14159
   D14        3.14159   0.00000   0.00000   0.00000   0.00000   3.14159
   D15        0.00000   0.00000   0.00000   0.00000   0.00000   0.00000
   D16       -0.00000   0.00000   0.00000   0.00000   0.00000   0.00000
   D17        3.14159   0.00000   0.00000   0.00000   0.00000   3.14159
         Item               Value     Threshold  Converged?
 Maximum Force            0.000341     0.000450     YES
 RMS     Force            0.000068     0.000300     YES
 Maximum Displacement     0.000406     0.001800     YES
 RMS     Displacement     0.000172     0.001200     YES
 Predicted change in Energy=-1.820042D-07
 Optimization completed.
    -- Stationary point found.
                           ----------------------------
                           !   Optimized Parameters   !
                           ! (Angstroms and Degrees)  !
 --------------------------                            --------------------------
 ! Name  Definition              Value          Derivative Info.                !
 --------------------------------------------------------------------------------
 ! R1    R(1,3)                  1.3787         -DE/DX =    0.0001              !
 ! R2    R(1,4)                  1.2365         -DE/DX =   -0.0003              !
 ! R3    R(2,5)                  1.4026         -DE/DX =   -0.0001              !
 ! R4    R(2,6)                  1.4011         -DE/DX =    0.0                 !
 ! R5    R(2,7)                  1.0833         -DE/DX =    0.0                 !
 ! R6    R(3,6)                  1.4026         -DE/DX =   -0.0001              !
 ! R7    R(3,8)                  1.0803         -DE/DX =   -0.0001              !
 ! R8    R(4,5)                  1.3787         -DE/DX =    0.0001              !
 ! R9    R(5,9)                  1.0803         -DE/DX =   -0.0001              !
 ! R10   R(6,10)                 1.0833         -DE/DX =    0.0                 !
 ! A1    A(3,1,4)              127.4226         -DE/DX =    0.0001              !
 ! A2    A(5,2,6)              122.593          -DE/DX =    0.0                 !
 ! A3    A(5,2,7)              118.5991         -DE/DX =    0.0                 !
 ! A4    A(6,2,7)              118.8079         -DE/DX =    0.0                 !
 ! A5    A(1,3,6)              109.9843         -DE/DX =   -0.0001              !
 ! A6    A(1,3,8)              127.3609         -DE/DX =    0.0001              !
 ! A7    A(6,3,8)              122.6547         -DE/DX =    0.0                 !
 ! A8    A(1,4,5)              127.4226         -DE/DX =    0.0001              !
 ! A9    A(2,5,4)              109.9843         -DE/DX =   -0.0001              !
 ! A10   A(2,5,9)              122.6547         -DE/DX =    0.0                 !
 ! A11   A(4,5,9)              127.3609         -DE/DX =    0.0001              !
 ! A12   A(2,6,3)              122.593          -DE/DX =    0.0                 !
 ! A13   A(2,6,10)             118.8079         -DE/DX =    0.0                 !
 ! A14   A(3,6,10)             118.5991         -DE/DX =    0.0                 !
 ! D1    D(4,1,3,6)              0.0            -DE/DX =    0.0                 !
 ! D2    D(4,1,3,8)            180.0            -DE/DX =    0.0                 !
 ! D3    D(3,1,4,5)              0.0            -DE/DX =    0.0                 !
 ! D4    D(6,2,5,4)              0.0            -DE/DX =    0.0                 !
 ! D5    D(6,2,5,9)            180.0            -DE/DX =    0.0                 !
 ! D6    D(7,2,5,4)            180.0            -DE/DX =    0.0                 !
 ! D7    D(7,2,5,9)              0.0            -DE/DX =    0.0                 !
 ! D8    D(5,2,6,3)              0.0            -DE/DX =    0.0                 !
 ! D9    D(5,2,6,10)           180.0            -DE/DX =    0.0                 !
 ! D10   D(7,2,6,3)            180.0            -DE/DX =    0.0                 !
 ! D11   D(7,2,6,10)             0.0            -DE/DX =    0.0                 !
 ! D12   D(1,3,6,2)              0.0            -DE/DX =    0.0                 !
 ! D13   D(1,3,6,10)           180.0            -DE/DX =    0.0                 !
 ! D14   D(8,3,6,2)            180.0            -DE/DX =    0.0                 !
 ! D15   D(8,3,6,10)             0.0            -DE/DX =    0.0                 !
 ! D16   D(1,4,5,2)              0.0            -DE/DX =    0.0                 !
 ! D17   D(1,4,5,9)            180.0            -DE/DX =    0.0                 !
 --------------------------------------------------------------------------------
 GradGradGradGradGradGradGradGradGradGradGradGradGradGradGradGradGradGrad

                          Input orientation:                          
 ---------------------------------------------------------------------
 Center     Atomic      Atomic             Coordinates (Angstroms)
 Number     Number       Type             X           Y           Z
 ---------------------------------------------------------------------
      1          6           0        0.618268   -0.000000   -1.538238
      2          6           0       -0.700552    0.000000    0.738427
      3          6           0        1.456096   -0.000000   -0.443300
      4          6           0       -0.618268    0.000000   -1.538238
      5          6           0       -1.456096    0.000000   -0.443300
      6          6           0        0.700552   -0.000000    0.738427
      7          1           0       -1.222576    0.000000    1.687675
      8          1           0        2.536419   -0.000000   -0.444463
      9          1           0       -2.536419    0.000000   -0.444463
     10          1           0        1.222576   -0.000000    1.687675
 ---------------------------------------------------------------------
                    Distance matrix (angstroms):
                    1          2          3          4          5
     1  C    0.000000
     2  C    2.631062   0.000000
     3  C    1.378711   2.459189   0.000000
     4  C    1.236536   2.278151   2.345607   0.000000
     5  C    2.345607   1.402614   2.912192   1.378711   0.000000
     6  C    2.278151   1.401104   1.402614   2.631062   2.459189
     7  H    3.714191   1.083319   3.422914   3.282027   2.143732
     8  H    2.208086   3.446333   1.080324   3.338920   3.992515
     9  H    3.338920   2.183949   3.992515   2.208086   1.080324
    10  H    3.282027   2.144643   2.143732   3.714191   3.422914
                    6          7          8          9         10
     6  C    0.000000
     7  H    2.144643   0.000000
     8  H    2.183949   4.321580   0.000000
     9  H    3.446333   2.504436   5.072838   0.000000
    10  H    1.083319   2.445151   2.504436   4.321580   0.000000
 Stoichiometry    C6H4
 Framework group  C2V[SGV(C6H4)]
 Deg. of freedom     9
 Full point group                 C2V     NOp   4
 Largest Abelian subgroup         C2V     NOp   4
 Largest concise Abelian subgroup C2      NOp   2
                         Standard orientation:                         
 ---------------------------------------------------------------------
 Center     Atomic      Atomic             Coordinates (Angstroms)
 Number     Number       Type             X           Y           Z
 ---------------------------------------------------------------------
      1          6           0       -0.000000    0.618268   -1.227465
      2          6           0        0.000000   -0.700552    1.049200
      3          6           0       -0.000000    1.456096   -0.132528
      4          6           0       -0.000000   -0.618268   -1.227465
      5          6           0       -0.000000   -1.456096   -0.132528
      6          6           0        0.000000    0.700552    1.049200
      7          1           0        0.000000   -1.222576    1.998448
      8          1           0       -0.000000    2.536419   -0.133691
      9          1           0       -0.000000   -2.536419   -0.133691
     10          1           0        0.000000    1.222576    1.998448
 ---------------------------------------------------------------------
 Rotational constants (GHZ):           7.1273193           5.7548362           3.1839823

 **********************************************************************

            Population analysis using the SCF density.

 **********************************************************************

 Orbital symmetries:
       Occupied  (B2) (A1) (A1) (B2) (A1) (B2) (A1) (B2) (A1) (A1)
                 (B2) (A1) (B2) (A1) (B1) (B2) (A1) (A1) (A2) (B1)
       Virtual   (B2) (B1) (A2) (A1) (B2) (A1) (B2) (A1) (A2) (B2)
                 (A1) (B1) (A1) (B2) (A1) (A2) (B1) (A1) (B2) (A1)
                 (B2) (B1) (A2) (A1) (B2) (B2) (A1) (A2) (B2) (A1)
                 (A1) (B1) (B2) (B2) (A1) (B2) (A1) (B2) (B2) (B1)
                 (B2) (A1) (A2) (A1) (B2) (B1) (B2) (B1) (A1) (A1)
                 (A2) (A1) (B2) (B2) (A1) (B1) (A2) (B2) (A1) (B2)
                 (A1) (A2) (B1) (A1) (B2) (A2) (A1) (B2) (B2) (B1)
                 (A1) (A1) (B2) (A2) (B1) (B2) (A1) (B2) (A2) (B1)
                 (B2) (A2) (A1) (B1) (B2) (A1) (A2) (A1) (A2) (B1)
                 (B2) (A1) (A1) (B2) (A1) (B2) (B2) (A1) (A2) (B1)
                 (A1) (B2) (B1) (A1) (A1) (B2) (B1) (A1) (A2) (B2)
                 (A1) (B1) (B2) (A2) (A1) (B2) (B1) (A1) (B2) (B1)
                 (A2) (A1) (B2) (B1) (B2) (A1) (B1) (A2) (A1) (A2)
                 (B2) (B1) (A1) (B2) (A1) (B1) (B2) (A1) (A2) (A1)
                 (B2) (A2) (B1) (B2) (A2) (A1) (B1) (A2) (B2) (B2)
                 (A1) (B2) (A2) (B2) (A1) (B1) (B2) (A1) (A2) (A1)
                 (B2) (A1) (B1) (B1) (B2) (A2) (B2) (A1) (A2) (A1)
                 (B2) (A1) (B2) (A2) (A2) (A1) (B2) (A1) (B2) (B2)
                 (A1) (B2) (B2) (B2) (A1) (A1) (B2) (A1) (B2) (B2)
 The electronic state is 1-A1.
 Alpha  occ. eigenvalues --  -10.57700 -10.57697 -10.55892 -10.55817 -10.55270
 Alpha  occ. eigenvalues --  -10.55047  -0.98341  -0.85996  -0.84362  -0.70770
 Alpha  occ. eigenvalues --   -0.66455  -0.58948  -0.54043  -0.52802  -0.46380
 Alpha  occ. eigenvalues --   -0.45987  -0.45362  -0.32426  -0.32422  -0.32416
 Alpha virt. eigenvalues --   -0.03464   0.00134   0.03767   0.08515   0.10523
 Alpha virt. eigenvalues --    0.12289   0.13804   0.17458   0.20649   0.21180
 Alpha virt. eigenvalues --    0.21420   0.23325   0.24291   0.25608   0.25855
 Alpha virt. eigenvalues --    0.27854   0.28163   0.30330   0.32252   0.34034
 Alpha virt. eigenvalues --    0.35467   0.35845   0.37087   0.37502   0.40902
 Alpha virt. eigenvalues --    0.41652   0.42963   0.45408   0.45489   0.46148
 Alpha virt. eigenvalues --    0.48739   0.50366   0.51229   0.52676   0.52957
 Alpha virt. eigenvalues --    0.54852   0.54857   0.58383   0.67964   0.69160
 Alpha virt. eigenvalues --    0.73891   0.74229   0.77351   0.81582   0.82218
 Alpha virt. eigenvalues --    0.82798   0.86462   0.90320   0.90465   0.90587
 Alpha virt. eigenvalues --    0.90844   1.01340   1.02531   1.06060   1.06444
 Alpha virt. eigenvalues --    1.09074   1.11067   1.14842   1.17961   1.21288
 Alpha virt. eigenvalues --    1.21980   1.23973   1.26844   1.28133   1.29181
 Alpha virt. eigenvalues --    1.29841   1.34893   1.35282   1.42022   1.43837
 Alpha virt. eigenvalues --    1.43859   1.52157   1.52209   1.53140   1.53564
 Alpha virt. eigenvalues --    1.56799   1.61937   1.62929   1.62974   1.69148
 Alpha virt. eigenvalues --    1.71777   1.72975   1.75633   1.80521   1.80882
 Alpha virt. eigenvalues --    1.84934   1.86582   1.91168   1.97751   2.01600
 Alpha virt. eigenvalues --    2.05474   2.09159   2.11355   2.11934   2.23267
 Alpha virt. eigenvalues --    2.26836   2.28803   2.29693   2.33100   2.35121
 Alpha virt. eigenvalues --    2.40573   2.46642   2.47695   2.48956   2.57503
 Alpha virt. eigenvalues --    2.58485   2.60254   2.61616   2.61821   2.65430
 Alpha virt. eigenvalues --    2.66640   2.66694   2.69089   2.70354   2.72867
 Alpha virt. eigenvalues --    2.78779   2.80949   2.81048   2.81767   2.83380
 Alpha virt. eigenvalues --    2.83848   2.84703   2.85515   2.94145   2.98339
 Alpha virt. eigenvalues --    2.99305   3.04575   3.05863   3.10182   3.11735
 Alpha virt. eigenvalues --    3.14079   3.15702   3.17008   3.18902   3.20611
 Alpha virt. eigenvalues --    3.23341   3.24843   3.26827   3.28846   3.30820
 Alpha virt. eigenvalues --    3.32099   3.34456   3.34590   3.38197   3.43115
 Alpha virt. eigenvalues --    3.49076   3.53632   3.53778   3.54188   3.56724
 Alpha virt. eigenvalues --    3.57371   3.59970   3.68334   3.75565   3.81387
 Alpha virt. eigenvalues --    3.84166   3.92706   3.96989   4.00346   4.04397
 Alpha virt. eigenvalues --    4.08347   4.11654   4.12439   4.19229   4.21390
 Alpha virt. eigenvalues --    4.23734   4.28660   4.29004   4.31228   4.37509
 Alpha virt. eigenvalues --    4.52555   4.62094   4.62252   4.63379   4.68902
 Alpha virt. eigenvalues --    4.71908   4.80884   4.86895   4.99400   5.11356
 Alpha virt. eigenvalues --    5.15115   5.24785   5.27208   5.42392  21.91193
 Alpha virt. eigenvalues --   22.48649  22.63774  22.64067  22.95491  23.23043
          Condensed to atoms (all electrons):
               1          2          3          4          5          6
     1  C    4.942377  -0.054844   0.505307   0.817915  -0.077066  -0.085164
     2  C   -0.054844   4.923171  -0.053821  -0.085164   0.528431   0.545009
     3  C    0.505307  -0.053821   4.873522  -0.077066  -0.006742   0.528431
     4  C    0.817915  -0.085164  -0.077066   4.942377   0.505307  -0.054844
     5  C   -0.077066   0.528431  -0.006742   0.505307   4.873522  -0.053821
     6  C   -0.085164   0.545009   0.528431  -0.054844  -0.053821   4.923171
     7  H    0.003494   0.396642   0.002338   0.003529  -0.030632  -0.030105
     8  H   -0.026439   0.002076   0.404368   0.004659  -0.001317  -0.043696
     9  H    0.004659  -0.043696  -0.001317  -0.026439   0.404368   0.002076
    10  H    0.003529  -0.030105  -0.030632   0.003494   0.002338   0.396642
               7          8          9         10
     1  C    0.003494  -0.026439   0.004659   0.003529
     2  C    0.396642   0.002076  -0.043696  -0.030105
     3  C    0.002338   0.404368  -0.001317  -0.030632
     4  C    0.003529   0.004659  -0.026439   0.003494
     5  C   -0.030632  -0.001317   0.404368   0.002338
     6  C   -0.030105  -0.043696   0.002076   0.396642
     7  H    0.506654  -0.000001  -0.000188  -0.000946
     8  H   -0.000001   0.503789   0.000107  -0.000188
     9  H   -0.000188   0.000107   0.503789  -0.000001
    10  H   -0.000946  -0.000188  -0.000001   0.506654
 Mulliken charges:
               1
     1  C   -0.033768
     2  C   -0.127700
     3  C   -0.144389
     4  C   -0.033768
     5  C   -0.144389
     6  C   -0.127700
     7  H    0.149214
     8  H    0.156642
     9  H    0.156642
    10  H    0.149214
 Sum of Mulliken charges =  -0.00000
 Mulliken charges with hydrogens summed into heavy atoms:
               1
     1  C   -0.033768
     2  C    0.021514
     3  C    0.012253
     4  C   -0.033768
     5  C    0.012253
     6  C    0.021514
 Electronic spatial extent (au):  <R**2>=            401.9272
 Charge=             -0.0000 electrons
 Dipole moment (field-independent basis, Debye):
    X=             -0.0000    Y=             -0.0000    Z=              1.7102  Tot=              1.7102
 Quadrupole moment (field-independent basis, Debye-Ang):
   XX=            -38.0412   YY=            -29.1033   ZZ=            -34.9330
   XY=              0.0000   XZ=              0.0000   YZ=              0.0000
 Traceless Quadrupole moment (field-independent basis, Debye-Ang):
   XX=             -4.0154   YY=              4.9225   ZZ=             -0.9071
   XY=              0.0000   XZ=              0.0000   YZ=              0.0000
 Octapole moment (field-independent basis, Debye-Ang**2):
  XXX=              0.0000  YYY=              0.0000  ZZZ=             15.3074  XYY=              0.0000
  XXY=              0.0000  XXZ=              0.6787  XZZ=              0.0000  YZZ=              0.0000
  YYZ=              2.8485  XYZ=              0.0000
 Hexadecapole moment (field-independent basis, Debye-Ang**3):
 XXXX=            -44.9344 YYYY=           -249.8063 ZZZZ=           -246.2749 XXXY=             -0.0000
 XXXZ=             -0.0000 YYYX=             -0.0000 YYYZ=             -0.0000 ZZZX=             -0.0000
 ZZZY=              0.0000 XXYY=            -61.3055 XXZZ=            -52.4725 YYZZ=            -86.2869
 XXYZ=              0.0000 YYXZ=             -0.0000 ZZXY=             -0.0000
 N-N= 1.885551084404D+02 E-N=-9.122924303194D+02  KE= 2.297693307015D+02
 Symmetry A1   KE= 1.159629693650D+02
 Symmetry A2   KE= 2.219389038533D+00
 Symmetry B1   KE= 4.204536044504D+00
 Symmetry B2   KE= 1.073824362534D+02
 ******************************Gaussian NBO Version 3.1******************************
             N A T U R A L   A T O M I C   O R B I T A L   A N D
          N A T U R A L   B O N D   O R B I T A L   A N A L Y S I S
 ******************************Gaussian NBO Version 3.1******************************

       /RESON  / : Allow strongly delocalized NBO set
       /BNDIDX / : Print bond indices based on the NAO density matrix

 Analyzing the SCF density

 Job title: M0001                                                           

 Storage needed:    133260 in NPA,    177161 in NBO (2147483068 available)
 GSVD:  LWork=       15308 too small for GESVD, short by       41214 words or       41214 for optimal perf.


 NATURAL POPULATIONS:  Natural atomic orbital occupancies 
                                                          
   NAO  Atom  No  lang   Type(AO)    Occupancy      Energy
 ----------------------------------------------------------
     1    C    1  S      Cor( 1S)     1.99782     -10.38431
     2    C    1  S      Val( 2S)     0.95620      -0.16565
     3    C    1  S      Ryd( 3S)     0.00317       1.09834
     4    C    1  S      Ryd( 4S)     0.00024       1.57981
     5    C    1  S      Ryd( 5S)     0.00000      20.56846
     6    C    1  px     Val( 2p)     0.96453      -0.09543
     7    C    1  px     Ryd( 3p)     0.00088       0.88332
     8    C    1  px     Ryd( 4p)     0.00021       1.18834
     9    C    1  py     Val( 2p)     1.10033      -0.05554
    10    C    1  py     Ryd( 3p)     0.00365       1.08154
    11    C    1  py     Ryd( 4p)     0.00031       2.34078
    12    C    1  pz     Val( 2p)     0.94044      -0.06510
    13    C    1  pz     Ryd( 3p)     0.00571       0.99070
    14    C    1  pz     Ryd( 4p)     0.00009       1.81211
    15    C    1  dxy    Ryd( 3d)     0.00037       1.35090
    16    C    1  dxy    Ryd( 4d)     0.00033       3.18900
    17    C    1  dxz    Ryd( 3d)     0.00076       1.21918
    18    C    1  dxz    Ryd( 4d)     0.00007       2.99413
    19    C    1  dyz    Ryd( 3d)     0.00135       1.68450
    20    C    1  dyz    Ryd( 4d)     0.00024       3.55272
    21    C    1  dx2y2  Ryd( 3d)     0.00217       1.90324
    22    C    1  dx2y2  Ryd( 4d)     0.00016       3.47997
    23    C    1  dz2    Ryd( 3d)     0.00276       1.64295
    24    C    1  dz2    Ryd( 4d)     0.00046       3.28838
    25    C    1  f(0)   Ryd( 4f)     0.00011       3.60187
    26    C    1  f(C1)  Ryd( 4f)     0.00001       3.16842
    27    C    1  f(S1)  Ryd( 4f)     0.00011       4.23705
    28    C    1  f(C2)  Ryd( 4f)     0.00015       3.66429
    29    C    1  f(S2)  Ryd( 4f)     0.00006       3.41746
    30    C    1  f(C3)  Ryd( 4f)     0.00021       3.50198
    31    C    1  f(S3)  Ryd( 4f)     0.00012       3.94035

    32    C    2  S      Cor( 1S)     1.99925     -10.40183
    33    C    2  S      Val( 2S)     0.98986      -0.25980
    34    C    2  S      Ryd( 3S)     0.00191       1.02571
    35    C    2  S      Ryd( 4S)     0.00020       1.46971
    36    C    2  S      Ryd( 5S)     0.00001      21.59286
    37    C    2  px     Val( 2p)     1.00899      -0.13039
    38    C    2  px     Ryd( 3p)     0.00130       0.72515
    39    C    2  px     Ryd( 4p)     0.00034       1.26473
    40    C    2  py     Val( 2p)     1.07323      -0.08040
    41    C    2  py     Ryd( 3p)     0.00350       1.05508
    42    C    2  py     Ryd( 4p)     0.00027       2.17289
    43    C    2  pz     Val( 2p)     1.12462      -0.08425
    44    C    2  pz     Ryd( 3p)     0.00419       1.16551
    45    C    2  pz     Ryd( 4p)     0.00017       1.96903
    46    C    2  dxy    Ryd( 3d)     0.00008       1.34647
    47    C    2  dxy    Ryd( 4d)     0.00020       2.97454
    48    C    2  dxz    Ryd( 3d)     0.00028       1.26782
    49    C    2  dxz    Ryd( 4d)     0.00012       2.88302
    50    C    2  dyz    Ryd( 3d)     0.00145       1.84012
    51    C    2  dyz    Ryd( 4d)     0.00067       3.53679
    52    C    2  dx2y2  Ryd( 3d)     0.00107       1.60666
    53    C    2  dx2y2  Ryd( 4d)     0.00018       3.41455
    54    C    2  dz2    Ryd( 3d)     0.00163       1.62007
    55    C    2  dz2    Ryd( 4d)     0.00046       3.39181
    56    C    2  f(0)   Ryd( 4f)     0.00011       3.72573
    57    C    2  f(C1)  Ryd( 4f)     0.00006       3.25241
    58    C    2  f(S1)  Ryd( 4f)     0.00012       4.20632
    59    C    2  f(C2)  Ryd( 4f)     0.00020       3.69851
    60    C    2  f(S2)  Ryd( 4f)     0.00001       3.33813
    61    C    2  f(C3)  Ryd( 4f)     0.00016       3.40922
    62    C    2  f(S3)  Ryd( 4f)     0.00021       3.59513

    63    C    3  S      Cor( 1S)     1.99903     -10.42033
    64    C    3  S      Val( 2S)     1.00136      -0.25999
    65    C    3  S      Ryd( 3S)     0.00218       0.95319
    66    C    3  S      Ryd( 4S)     0.00015       1.44626
    67    C    3  S      Ryd( 5S)     0.00000      21.44089
    68    C    3  px     Val( 2p)     1.01820      -0.13841
    69    C    3  px     Ryd( 3p)     0.00128       0.74673
    70    C    3  px     Ryd( 4p)     0.00037       1.25882
    71    C    3  py     Val( 2p)     1.19139      -0.10113
    72    C    3  py     Ryd( 3p)     0.00484       1.16304
    73    C    3  py     Ryd( 4p)     0.00014       2.09850
    74    C    3  pz     Val( 2p)     1.01944      -0.08786
    75    C    3  pz     Ryd( 3p)     0.00461       0.93630
    76    C    3  pz     Ryd( 4p)     0.00038       2.16584
    77    C    3  dxy    Ryd( 3d)     0.00048       1.43837
    78    C    3  dxy    Ryd( 4d)     0.00005       2.73352
    79    C    3  dxz    Ryd( 3d)     0.00012       1.50912
    80    C    3  dxz    Ryd( 4d)     0.00015       2.82061
    81    C    3  dyz    Ryd( 3d)     0.00239       1.67690
    82    C    3  dyz    Ryd( 4d)     0.00049       3.27703
    83    C    3  dx2y2  Ryd( 3d)     0.00097       1.75283
    84    C    3  dx2y2  Ryd( 4d)     0.00037       3.19971
    85    C    3  dz2    Ryd( 3d)     0.00118       1.87065
    86    C    3  dz2    Ryd( 4d)     0.00047       3.35422
    87    C    3  f(0)   Ryd( 4f)     0.00008       3.68845
    88    C    3  f(C1)  Ryd( 4f)     0.00012       3.35606
    89    C    3  f(S1)  Ryd( 4f)     0.00014       4.19755
    90    C    3  f(C2)  Ryd( 4f)     0.00010       3.71817
    91    C    3  f(S2)  Ryd( 4f)     0.00000       3.48601
    92    C    3  f(C3)  Ryd( 4f)     0.00013       3.26642
    93    C    3  f(S3)  Ryd( 4f)     0.00031       3.55569

    94    C    4  S      Cor( 1S)     1.99782     -10.38431
    95    C    4  S      Val( 2S)     0.95620      -0.16565
    96    C    4  S      Ryd( 3S)     0.00317       1.09834
    97    C    4  S      Ryd( 4S)     0.00024       1.57981
    98    C    4  S      Ryd( 5S)     0.00000      20.56846
    99    C    4  px     Val( 2p)     0.96453      -0.09543
   100    C    4  px     Ryd( 3p)     0.00088       0.88332
   101    C    4  px     Ryd( 4p)     0.00021       1.18834
   102    C    4  py     Val( 2p)     1.10033      -0.05554
   103    C    4  py     Ryd( 3p)     0.00365       1.08154
   104    C    4  py     Ryd( 4p)     0.00031       2.34078
   105    C    4  pz     Val( 2p)     0.94044      -0.06510
   106    C    4  pz     Ryd( 3p)     0.00571       0.99070
   107    C    4  pz     Ryd( 4p)     0.00009       1.81211
   108    C    4  dxy    Ryd( 3d)     0.00037       1.35090
   109    C    4  dxy    Ryd( 4d)     0.00033       3.18900
   110    C    4  dxz    Ryd( 3d)     0.00076       1.21918
   111    C    4  dxz    Ryd( 4d)     0.00007       2.99413
   112    C    4  dyz    Ryd( 3d)     0.00135       1.68450
   113    C    4  dyz    Ryd( 4d)     0.00024       3.55272
   114    C    4  dx2y2  Ryd( 3d)     0.00217       1.90324
   115    C    4  dx2y2  Ryd( 4d)     0.00016       3.47997
   116    C    4  dz2    Ryd( 3d)     0.00276       1.64295
   117    C    4  dz2    Ryd( 4d)     0.00046       3.28838
   118    C    4  f(0)   Ryd( 4f)     0.00011       3.60187
   119    C    4  f(C1)  Ryd( 4f)     0.00001       3.16842
   120    C    4  f(S1)  Ryd( 4f)     0.00011       4.23705
   121    C    4  f(C2)  Ryd( 4f)     0.00015       3.66429
   122    C    4  f(S2)  Ryd( 4f)     0.00006       3.41746
   123    C    4  f(C3)  Ryd( 4f)     0.00021       3.50198
   124    C    4  f(S3)  Ryd( 4f)     0.00012       3.94035

   125    C    5  S      Cor( 1S)     1.99903     -10.42033
   126    C    5  S      Val( 2S)     1.00136      -0.25999
   127    C    5  S      Ryd( 3S)     0.00218       0.95319
   128    C    5  S      Ryd( 4S)     0.00015       1.44626
   129    C    5  S      Ryd( 5S)     0.00000      21.44089
   130    C    5  px     Val( 2p)     1.01820      -0.13841
   131    C    5  px     Ryd( 3p)     0.00128       0.74673
   132    C    5  px     Ryd( 4p)     0.00037       1.25882
   133    C    5  py     Val( 2p)     1.19139      -0.10113
   134    C    5  py     Ryd( 3p)     0.00484       1.16304
   135    C    5  py     Ryd( 4p)     0.00014       2.09850
   136    C    5  pz     Val( 2p)     1.01944      -0.08786
   137    C    5  pz     Ryd( 3p)     0.00461       0.93630
   138    C    5  pz     Ryd( 4p)     0.00038       2.16584
   139    C    5  dxy    Ryd( 3d)     0.00048       1.43837
   140    C    5  dxy    Ryd( 4d)     0.00005       2.73352
   141    C    5  dxz    Ryd( 3d)     0.00012       1.50912
   142    C    5  dxz    Ryd( 4d)     0.00015       2.82061
   143    C    5  dyz    Ryd( 3d)     0.00239       1.67690
   144    C    5  dyz    Ryd( 4d)     0.00049       3.27703
   145    C    5  dx2y2  Ryd( 3d)     0.00097       1.75283
   146    C    5  dx2y2  Ryd( 4d)     0.00037       3.19971
   147    C    5  dz2    Ryd( 3d)     0.00118       1.87065
   148    C    5  dz2    Ryd( 4d)     0.00047       3.35422
   149    C    5  f(0)   Ryd( 4f)     0.00008       3.68845
   150    C    5  f(C1)  Ryd( 4f)     0.00012       3.35606
   151    C    5  f(S1)  Ryd( 4f)     0.00014       4.19755
   152    C    5  f(C2)  Ryd( 4f)     0.00010       3.71817
   153    C    5  f(S2)  Ryd( 4f)     0.00000       3.48601
   154    C    5  f(C3)  Ryd( 4f)     0.00013       3.26642
   155    C    5  f(S3)  Ryd( 4f)     0.00031       3.55569

   156    C    6  S      Cor( 1S)     1.99925     -10.40183
   157    C    6  S      Val( 2S)     0.98986      -0.25980
   158    C    6  S      Ryd( 3S)     0.00191       1.02571
   159    C    6  S      Ryd( 4S)     0.00020       1.46971
   160    C    6  S      Ryd( 5S)     0.00001      21.59286
   161    C    6  px     Val( 2p)     1.00899      -0.13039
   162    C    6  px     Ryd( 3p)     0.00130       0.72515
   163    C    6  px     Ryd( 4p)     0.00034       1.26473
   164    C    6  py     Val( 2p)     1.07323      -0.08040
   165    C    6  py     Ryd( 3p)     0.00350       1.05508
   166    C    6  py     Ryd( 4p)     0.00027       2.17289
   167    C    6  pz     Val( 2p)     1.12462      -0.08425
   168    C    6  pz     Ryd( 3p)     0.00419       1.16551
   169    C    6  pz     Ryd( 4p)     0.00017       1.96903
   170    C    6  dxy    Ryd( 3d)     0.00008       1.34647
   171    C    6  dxy    Ryd( 4d)     0.00020       2.97454
   172    C    6  dxz    Ryd( 3d)     0.00028       1.26782
   173    C    6  dxz    Ryd( 4d)     0.00012       2.88302
   174    C    6  dyz    Ryd( 3d)     0.00145       1.84012
   175    C    6  dyz    Ryd( 4d)     0.00067       3.53679
   176    C    6  dx2y2  Ryd( 3d)     0.00107       1.60666
   177    C    6  dx2y2  Ryd( 4d)     0.00018       3.41455
   178    C    6  dz2    Ryd( 3d)     0.00163       1.62007
   179    C    6  dz2    Ryd( 4d)     0.00046       3.39181
   180    C    6  f(0)   Ryd( 4f)     0.00011       3.72573
   181    C    6  f(C1)  Ryd( 4f)     0.00006       3.25241
   182    C    6  f(S1)  Ryd( 4f)     0.00012       4.20632
   183    C    6  f(C2)  Ryd( 4f)     0.00020       3.69851
   184    C    6  f(S2)  Ryd( 4f)     0.00001       3.33813
   185    C    6  f(C3)  Ryd( 4f)     0.00016       3.40922
   186    C    6  f(S3)  Ryd( 4f)     0.00021       3.59513

   187    H    7  S      Val( 1S)     0.77655       0.03988
   188    H    7  S      Ryd( 2S)     0.00025       0.80649
   189    H    7  S      Ryd( 3S)     0.00016       1.93405
   190    H    7  px     Ryd( 2p)     0.00007       2.16190
   191    H    7  py     Ryd( 2p)     0.00014       2.79755
   192    H    7  pz     Ryd( 2p)     0.00034       2.93199

   193    H    8  S      Val( 1S)     0.77248       0.04481
   194    H    8  S      Ryd( 2S)     0.00040       1.02066
   195    H    8  S      Ryd( 3S)     0.00022       1.66679
   196    H    8  px     Ryd( 2p)     0.00006       2.17993
   197    H    8  py     Ryd( 2p)     0.00047       2.99838
   198    H    8  pz     Ryd( 2p)     0.00006       2.64673

   199    H    9  S      Val( 1S)     0.77248       0.04481
   200    H    9  S      Ryd( 2S)     0.00040       1.02066
   201    H    9  S      Ryd( 3S)     0.00022       1.66679
   202    H    9  px     Ryd( 2p)     0.00006       2.17993
   203    H    9  py     Ryd( 2p)     0.00047       2.99838
   204    H    9  pz     Ryd( 2p)     0.00006       2.64673

   205    H   10  S      Val( 1S)     0.77655       0.03988
   206    H   10  S      Ryd( 2S)     0.00025       0.80649
   207    H   10  S      Ryd( 3S)     0.00016       1.93405
   208    H   10  px     Ryd( 2p)     0.00007       2.16190
   209    H   10  py     Ryd( 2p)     0.00014       2.79755
   210    H   10  pz     Ryd( 2p)     0.00034       2.93199

 WARNING:  1 low occupancy (<1.9990e) core orbital  found on  C    1
           1 low occupancy (<1.9990e) core orbital  found on  C    4

 WARNING:  Population inversion found on atom  C    2
           Population inversion found on atom  C    3
           Population inversion found on atom  C    5
           Population inversion found on atom  C    6


 Summary of Natural Population Analysis:                  
                                                          
                                       Natural Population 
                Natural  -----------------------------------------------
    Atom  No    Charge         Core      Valence    Rydberg      Total
 -----------------------------------------------------------------------
      C    1    0.01697      1.99782     3.96149    0.02371     5.98303
      C    2   -0.21484      1.99925     4.19670    0.01889     6.21484
      C    3   -0.25093      1.99903     4.23040    0.02150     6.25093
      C    4    0.01697      1.99782     3.96149    0.02371     5.98303
      C    5   -0.25093      1.99903     4.23040    0.02150     6.25093
      C    6   -0.21484      1.99925     4.19670    0.01889     6.21484
      H    7    0.22249      0.00000     0.77655    0.00095     0.77751
      H    8    0.22631      0.00000     0.77248    0.00121     0.77369
      H    9    0.22631      0.00000     0.77248    0.00121     0.77369
      H   10    0.22249      0.00000     0.77655    0.00095     0.77751
 =======================================================================
   * Total *   -0.00000     11.99221    27.87525    0.13254    40.00000

                                 Natural Population      
 --------------------------------------------------------
   Core                      11.99221 ( 99.9351% of  12)
   Valence                   27.87525 ( 99.5545% of  28)
   Natural Minimal Basis     39.86746 ( 99.6687% of  40)
   Natural Rydberg Basis      0.13254 (  0.3313% of  40)
 --------------------------------------------------------

    Atom  No          Natural Electron Configuration
 ----------------------------------------------------------------------------
      C    1      [core]2S( 0.96)2p( 3.01)3p( 0.01)3d( 0.01)
      C    2      [core]2S( 0.99)2p( 3.21)3p( 0.01)
      C    3      [core]2S( 1.00)2p( 3.23)3p( 0.01)3d( 0.01)
      C    4      [core]2S( 0.96)2p( 3.01)3p( 0.01)3d( 0.01)
      C    5      [core]2S( 1.00)2p( 3.23)3p( 0.01)3d( 0.01)
      C    6      [core]2S( 0.99)2p( 3.21)3p( 0.01)
      H    7            1S( 0.78)
      H    8            1S( 0.77)
      H    9            1S( 0.77)
      H   10            1S( 0.78)


 Wiberg bond index matrix in the NAO basis:                                    

     Atom    1       2       3       4       5       6       7       8       9
     ---- ------  ------  ------  ------  ------  ------  ------  ------  ------
   1.  C  0.0000  0.1314  1.3984  2.3737  0.0285  0.0181  0.0094  0.0080  0.0141
   2.  C  0.1314  0.0000  0.0095  0.0181  1.4589  1.4298  0.9140  0.0082  0.0031
   3.  C  1.3984  0.0095  0.0000  0.0285  0.1468  1.4589  0.0081  0.9127  0.0004
   4.  C  2.3737  0.0181  0.0285  0.0000  1.3984  0.1314  0.0089  0.0141  0.0080
   5.  C  0.0285  1.4589  0.1468  1.3984  0.0000  0.0095  0.0032  0.0004  0.9127
   6.  C  0.0181  1.4298  1.4589  0.1314  0.0095  0.0000  0.0036  0.0031  0.0082
   7.  H  0.0094  0.9140  0.0081  0.0089  0.0032  0.0036  0.0000  0.0000  0.0022
   8.  H  0.0080  0.0082  0.9127  0.0141  0.0004  0.0031  0.0000  0.0000  0.0013
   9.  H  0.0141  0.0031  0.0004  0.0080  0.9127  0.0082  0.0022  0.0013  0.0000
  10.  H  0.0089  0.0036  0.0032  0.0094  0.0081  0.9140  0.0019  0.0022  0.0000

     Atom   10
     ---- ------
   1.  C  0.0089
   2.  C  0.0036
   3.  C  0.0032
   4.  C  0.0094
   5.  C  0.0081
   6.  C  0.9140
   7.  H  0.0019
   8.  H  0.0022
   9.  H  0.0000
  10.  H  0.0000


 Wiberg bond index, Totals by atom:                                            

     Atom    1
     ---- ------
   1.  C  3.9905
   2.  C  3.9766
   3.  C  3.9665
   4.  C  3.9905
   5.  C  3.9665
   6.  C  3.9766
   7.  H  0.9514
   8.  H  0.9500
   9.  H  0.9500
  10.  H  0.9514


 Atom-atom overlap-weighted NAO bond order:                                    

     Atom    1       2       3       4       5       6       7       8       9
     ---- ------  ------  ------  ------  ------  ------  ------  ------  ------
   1.  C  0.0000 -0.0212  1.1538  1.5153  0.0461  0.0471  0.0010 -0.0065  0.0065
   2.  C -0.0212  0.0000  0.0155  0.0471  1.1389  1.1322  0.7829  0.0043 -0.0001
   3.  C  1.1538  0.0155  0.0000  0.0461 -0.0060  1.1389  0.0028  0.7873 -0.0004
   4.  C  1.5153  0.0471  0.0461  0.0000  1.1538 -0.0212  0.0011  0.0065 -0.0065
   5.  C  0.0461  1.1389 -0.0060  1.1538  0.0000  0.0155  0.0003 -0.0004  0.7873
   6.  C  0.0471  1.1322  1.1389 -0.0212  0.0155  0.0000  0.0015 -0.0001  0.0043
   7.  H  0.0010  0.7829  0.0028  0.0011  0.0003  0.0015  0.0000 -0.0000  0.0000
   8.  H -0.0065  0.0043  0.7873  0.0065 -0.0004 -0.0001 -0.0000  0.0000  0.0001
   9.  H  0.0065 -0.0001 -0.0004 -0.0065  0.7873  0.0043  0.0000  0.0001  0.0000
  10.  H  0.0011  0.0015  0.0003  0.0010  0.0028  0.7829 -0.0002  0.0000 -0.0000

     Atom   10
     ---- ------
   1.  C  0.0011
   2.  C  0.0015
   3.  C  0.0003
   4.  C  0.0010
   5.  C  0.0028
   6.  C  0.7829
   7.  H -0.0002
   8.  H  0.0000
   9.  H -0.0000
  10.  H  0.0000


 Atom-atom overlap-weighted NAO bond order, Totals by atom:                    

     Atom    1
     ---- ------
   1.  C  2.7431
   2.  C  3.1011
   3.  C  3.1383
   4.  C  2.7431
   5.  C  3.1383
   6.  C  3.1011
   7.  H  0.7893
   8.  H  0.7911
   9.  H  0.7911
  10.  H  0.7893


 MO bond order:                                                                

     Atom    1       2       3       4       5       6       7       8       9
     ---- ------  ------  ------  ------  ------  ------  ------  ------  ------
   1.  C  0.0000 -0.1828 -0.2769  0.8060  0.0144 -0.0156  0.0438  0.0036 -0.0152
   2.  C -0.1828  0.0000 -0.0115 -0.1269 -0.2099  0.4459  0.7995  0.1250  0.0268
   3.  C -0.2769 -0.0115  0.0000 -0.1821 -0.3011  1.3436  0.0557  1.1971  0.0053
   4.  C  0.8060 -0.1269 -0.1821  0.0000  1.2100 -0.3153 -0.0009  0.1622  0.0786
   5.  C  0.0144 -0.2099 -0.3011  1.2100  0.0000  0.0318 -0.0076 -0.0061 -0.2758
   6.  C -0.0156  0.4459  1.3436 -0.3153  0.0318  0.0000  0.0249  0.0187 -0.0368
   7.  H  0.0438  0.7995  0.0557 -0.0009 -0.0076  0.0249  0.0000 -0.0016 -0.0368
   8.  H  0.0036  0.1250  1.1971  0.1622 -0.0061  0.0187 -0.0016  0.0000  0.0548
   9.  H -0.0152  0.0268  0.0053  0.0786 -0.2758 -0.0368 -0.0368  0.0548  0.0000
  10.  H  0.1055  0.0238  0.0457  0.0853  0.1431  1.5547 -0.0272 -0.0270 -0.0029

     Atom   10
     ---- ------
   1.  C  0.1055
   2.  C  0.0238
   3.  C  0.0457
   4.  C  0.0853
   5.  C  0.1431
   6.  C  1.5547
   7.  H -0.0272
   8.  H -0.0270
   9.  H -0.0029
  10.  H  0.0000


 MO atomic valencies:                                                          

     Atom    1
     ---- ------
   1.  C  0.4828
   2.  C  0.8900
   3.  C  1.8757
   4.  C  1.7168
   5.  C  0.5988
   6.  C  3.0518
   7.  H  0.8501
   8.  H  1.5267
   9.  H -0.2020
  10.  H  1.9009


 NATURAL BOND ORBITAL ANALYSIS:

                       Occupancies       Lewis Structure    Low   High
           Occ.    -------------------  -----------------   occ   occ
  Cycle   Thresh.   Lewis   Non-Lewis     CR  BD  3C  LP    (L)   (NL)   Dev
 =============================================================================
   1(1)    1.90    36.75175   3.24825      6  11   0   3     3      3    0.46
   2(2)    1.90    36.75175   3.24825      6  11   0   3     3      3    0.46
   3(1)    1.80    36.75175   3.24825      6  11   0   3     3      3    0.46
   4(2)    1.80    36.75175   3.24825      6  11   0   3     3      3    0.46
   5(1)    1.70    38.08463   1.91537      6  13   0   1     1      3    0.43
   6(2)    1.70    38.08463   1.91537      6  13   0   1     1      3    0.43
   7(1)    1.60    38.06802   1.93198      6  13   0   1     1      3    0.46
   8(2)    1.60    38.80645   1.19355      6  14   0   0     0      3    0.43
   9(3)    1.60    38.06802   1.93198      6  13   0   1     1      3    0.46
  10(4)    1.60    38.80645   1.19355      6  14   0   0     0      3    0.43
  11(1)    1.50    38.80645   1.19355      6  14   0   0     0      3    0.43
  12(2)    1.50    38.06802   1.93198      6  13   0   1     1      3    0.46
  13(3)    1.50    38.80645   1.19355      6  14   0   0     0      3    0.43
  14(1)    1.60    38.80645   1.19355      6  14   0   0     0      3    0.43
 -----------------------------------------------------------------------------

 Structure accepted: RESONANCE keyword permits strongly delocalized structure

 WARNING:  1 low occupancy (<1.9990e) core orbital  found on  C    1
           1 low occupancy (<1.9990e) core orbital  found on  C    4

 --------------------------------------------------------
   Core                     11.99221 ( 99.935% of  12)
   Valence Lewis            26.81424 ( 95.765% of  28)
  ==================       ============================
   Total Lewis              38.80645 ( 97.016% of  40)
  -----------------------------------------------------
   Valence non-Lewis         1.12028 (  2.801% of  40)
   Rydberg non-Lewis         0.07327 (  0.183% of  40)
  ==================       ============================
   Total non-Lewis           1.19355 (  2.984% of  40)
 --------------------------------------------------------


       (Occupancy)   Bond orbital/ Coefficients/ Hybrids
 ---------------------------------------------------------------------------------
     1. (1.98252) BD ( 1) C   1 - C   3  
                ( 50.47%)   0.7104* C   1 s( 49.40%)p 1.02( 50.43%)d 0.00(  0.16%)
                                                  f 0.00(  0.02%)
                                           -0.0003  0.7028  0.0016 -0.0018  0.0004
                                            0.0000  0.0000  0.0000  0.6076  0.0131
                                           -0.0089  0.3671  0.0124 -0.0019  0.0000
                                            0.0000  0.0000  0.0000  0.0279  0.0066
                                           -0.0028 -0.0049  0.0277  0.0007 -0.0022
                                            0.0000  0.0053 -0.0094  0.0000  0.0000
                                           -0.0053
                ( 49.53%)   0.7038* C   3 s( 32.44%)p 2.08( 67.37%)d 0.01(  0.17%)
                                                  f 0.00(  0.01%)
                                           -0.0001  0.5696  0.0016  0.0003 -0.0002
                                            0.0000  0.0000  0.0000 -0.3745  0.0263
                                            0.0046 -0.7291 -0.0334  0.0081  0.0000
                                            0.0000  0.0000  0.0000  0.0314  0.0029
                                           -0.0207  0.0061  0.0149  0.0072 -0.0050
                                            0.0000 -0.0069  0.0060  0.0000  0.0000
                                            0.0045
     2. (1.99073) BD ( 1) C   1 - C   4  
                ( 50.00%)   0.7071* C   1 s( 50.11%)p 0.99( 49.69%)d 0.00(  0.19%)
                                                  f 0.00(  0.01%)
                                           -0.0001  0.7078  0.0097  0.0018 -0.0004
                                            0.0000  0.0000  0.0000 -0.6429 -0.0258
                                            0.0068 -0.2876 -0.0132  0.0017  0.0000
                                            0.0000  0.0000  0.0000 -0.0079  0.0053
                                           -0.0354 -0.0060 -0.0224 -0.0029  0.0024
                                            0.0000  0.0025  0.0042  0.0000  0.0000
                                            0.0087
                ( 50.00%)   0.7071* C   4 s( 50.11%)p 0.99( 49.69%)d 0.00(  0.19%)
                                                  f 0.00(  0.01%)
                                           -0.0001  0.7078  0.0097  0.0018 -0.0004
                                            0.0000  0.0000  0.0000  0.6429  0.0258
                                           -0.0068 -0.2876 -0.0132  0.0017  0.0000
                                            0.0000  0.0000  0.0000  0.0079 -0.0053
                                           -0.0354 -0.0060 -0.0224 -0.0029  0.0024
                                            0.0000 -0.0025  0.0042  0.0000  0.0000
                                           -0.0087
     3. (1.92606) BD ( 2) C   1 - C   4  
                ( 50.00%)   0.7071* C   1 s(  0.63%)p99.99( 99.12%)d 0.39(  0.24%)
                                                  f 0.02(  0.01%)
                                           -0.0001  0.0626 -0.0484 -0.0023  0.0004
                                            0.0000  0.0000  0.0000  0.4596  0.0305
                                            0.0032 -0.8813  0.0487  0.0011  0.0000
                                            0.0000  0.0000  0.0000  0.0132  0.0109
                                            0.0284  0.0041 -0.0340  0.0121 -0.0060
                                            0.0000 -0.0080  0.0061  0.0000  0.0000
                                           -0.0021
                ( 50.00%)   0.7071* C   4 s(  0.63%)p99.99( 99.12%)d 0.39(  0.24%)
                                                  f 0.02(  0.01%)
                                           -0.0001  0.0626 -0.0484 -0.0023  0.0004
                                            0.0000  0.0000  0.0000 -0.4596 -0.0305
                                           -0.0032 -0.8813  0.0487  0.0011  0.0000
                                            0.0000  0.0000  0.0000 -0.0132 -0.0109
                                            0.0284  0.0041 -0.0340  0.0121 -0.0060
                                            0.0000  0.0080  0.0061  0.0000  0.0000
                                            0.0021
     4. (1.68782) BD ( 3) C   1 - C   4  
                ( 50.00%)   0.7071* C   1 s(  0.00%)p 1.00( 99.86%)d 0.00(  0.11%)
                                                  f 0.00(  0.02%)
                                            0.0000  0.0000  0.0000  0.0000  0.0000
                                            0.9992 -0.0040  0.0134  0.0000  0.0000
                                            0.0000  0.0000  0.0000  0.0000 -0.0201
                                           -0.0106  0.0245 -0.0011  0.0000  0.0000
                                            0.0000  0.0000  0.0000  0.0000  0.0000
                                            0.0034  0.0000  0.0000  0.0072 -0.0132
                                            0.0000
                ( 50.00%)   0.7071* C   4 s(  0.00%)p 1.00( 99.86%)d 0.00(  0.11%)
                                                  f 0.00(  0.02%)
                                            0.0000  0.0000  0.0000  0.0000  0.0000
                                            0.9992 -0.0040  0.0134  0.0000  0.0000
                                            0.0000  0.0000  0.0000  0.0000  0.0201
                                            0.0106  0.0245 -0.0011  0.0000  0.0000
                                            0.0000  0.0000  0.0000  0.0000  0.0000
                                            0.0034  0.0000  0.0000 -0.0072 -0.0132
                                            0.0000
     5. (1.96617) BD ( 1) C   2 - C   5  
                ( 49.82%)   0.7058* C   2 s( 35.60%)p 1.81( 64.29%)d 0.00(  0.10%)
                                                  f 0.00(  0.01%)
                                            0.0003  0.5966  0.0067  0.0031 -0.0003
                                            0.0000  0.0000  0.0000 -0.4452 -0.0295
                                            0.0044 -0.6661 -0.0075  0.0039  0.0000
                                            0.0000  0.0000  0.0000  0.0175  0.0090
                                           -0.0069 -0.0025  0.0224  0.0049 -0.0018
                                            0.0000 -0.0069  0.0090  0.0000  0.0000
                                            0.0035
                ( 50.18%)   0.7084* C   5 s( 36.87%)p 1.71( 62.97%)d 0.00(  0.14%)
                                                  f 0.00(  0.01%)
                                           -0.0007  0.6072  0.0012  0.0031 -0.0007
                                            0.0000  0.0000  0.0000  0.4053 -0.0150
                                           -0.0017  0.6813  0.0323 -0.0041  0.0000
                                            0.0000  0.0000  0.0000  0.0279  0.0040
                                           -0.0189  0.0019  0.0136  0.0059  0.0065
                                            0.0000  0.0067 -0.0063  0.0000  0.0000
                                           -0.0044
     6. (1.70800) BD ( 2) C   2 - C   5  
                ( 49.66%)   0.7047* C   2 s(  0.00%)p 1.00( 99.95%)d 0.00(  0.03%)
                                                  f 0.00(  0.02%)
                                            0.0000  0.0000  0.0000  0.0000  0.0000
                                            0.9995 -0.0181  0.0164  0.0000  0.0000
                                            0.0000  0.0000  0.0000  0.0000  0.0017
                                           -0.0019 -0.0129 -0.0096  0.0000  0.0000
                                            0.0000  0.0000  0.0000  0.0000  0.0000
                                            0.0077  0.0000  0.0000  0.0023 -0.0126
                                            0.0000
                ( 50.34%)   0.7095* C   5 s(  0.00%)p 1.00( 99.93%)d 0.00(  0.05%)
                                                  f 0.00(  0.02%)
                                            0.0000  0.0000  0.0000  0.0000  0.0000
                                            0.9994 -0.0141  0.0177  0.0000  0.0000
                                            0.0000  0.0000  0.0000  0.0000  0.0194
                                            0.0059  0.0035  0.0054  0.0000  0.0000
                                            0.0000  0.0000  0.0000  0.0000  0.0000
                                            0.0099  0.0000  0.0000 -0.0021 -0.0117
                                            0.0000
     7. (1.98663) BD ( 1) C   2 - C   6  
                ( 50.00%)   0.7071* C   2 s( 36.29%)p 1.75( 63.59%)d 0.00(  0.11%)
                                                  f 0.00(  0.01%)
                                           -0.0000  0.6024  0.0062  0.0034 -0.0004
                                            0.0000  0.0000  0.0000  0.7967  0.0224
                                           -0.0065  0.0054  0.0226 -0.0004  0.0000
                                            0.0000  0.0000  0.0000 -0.0088  0.0011
                                           -0.0278 -0.0085 -0.0129 -0.0050 -0.0014
                                            0.0000 -0.0040 -0.0012  0.0000  0.0000
                                           -0.0113
                ( 50.00%)   0.7071* C   6 s( 36.29%)p 1.75( 63.59%)d 0.00(  0.11%)
                                                  f 0.00(  0.01%)
                                           -0.0000  0.6024  0.0062  0.0034 -0.0004
                                            0.0000  0.0000  0.0000 -0.7967 -0.0224
                                            0.0065  0.0054  0.0226 -0.0004  0.0000
                                            0.0000  0.0000  0.0000  0.0088 -0.0011
                                           -0.0278 -0.0085 -0.0129 -0.0050 -0.0014
                                            0.0000  0.0040 -0.0012  0.0000  0.0000
                                            0.0113
     8. (1.97004) BD ( 1) C   2 - H   7  
                ( 60.91%)   0.7805* C   2 s( 28.06%)p 2.56( 71.85%)d 0.00(  0.07%)
                                                  f 0.00(  0.02%)
                                           -0.0005  0.5297 -0.0081 -0.0063  0.0007
                                            0.0000  0.0000  0.0000 -0.4050  0.0087
                                            0.0032  0.7444 -0.0141 -0.0057  0.0000
                                            0.0000  0.0000  0.0000 -0.0201 -0.0068
                                            0.0059 -0.0013  0.0133  0.0056  0.0072
                                            0.0000 -0.0029 -0.0084  0.0000  0.0000
                                            0.0061
                ( 39.09%)   0.6252* H   7 s( 99.95%)p 0.00(  0.05%)
                                            0.9998  0.0001  0.0008  0.0000  0.0103
                                           -0.0197
     9. (1.96617) BD ( 1) C   3 - C   6  
                ( 50.18%)   0.7084* C   3 s( 36.87%)p 1.71( 62.97%)d 0.00(  0.14%)
                                                  f 0.00(  0.01%)
                                           -0.0007  0.6072  0.0012  0.0031 -0.0007
                                            0.0000  0.0000  0.0000 -0.4053  0.0150
                                            0.0017  0.6813  0.0323 -0.0041  0.0000
                                            0.0000  0.0000  0.0000 -0.0279 -0.0040
                                           -0.0189  0.0019  0.0136  0.0059  0.0065
                                            0.0000 -0.0067 -0.0063  0.0000  0.0000
                                            0.0044
                ( 49.82%)   0.7058* C   6 s( 35.60%)p 1.81( 64.29%)d 0.00(  0.10%)
                                                  f 0.00(  0.01%)
                                            0.0003  0.5966  0.0067  0.0031 -0.0003
                                            0.0000  0.0000  0.0000  0.4452  0.0295
                                           -0.0044 -0.6661 -0.0075  0.0039  0.0000
                                            0.0000  0.0000  0.0000 -0.0175 -0.0090
                                           -0.0069 -0.0025  0.0224  0.0049 -0.0018
                                            0.0000  0.0069  0.0090  0.0000  0.0000
                                           -0.0035
    10. (1.70800) BD ( 2) C   3 - C   6  
                ( 50.34%)   0.7095* C   3 s(  0.00%)p 1.00( 99.93%)d 0.00(  0.05%)
                                                  f 0.00(  0.02%)
                                            0.0000  0.0000  0.0000  0.0000  0.0000
                                            0.9994 -0.0141  0.0177  0.0000  0.0000
                                            0.0000  0.0000  0.0000  0.0000 -0.0194
                                           -0.0059  0.0035  0.0054  0.0000  0.0000
                                            0.0000  0.0000  0.0000  0.0000  0.0000
                                            0.0099  0.0000  0.0000  0.0021 -0.0117
                                            0.0000
                ( 49.66%)   0.7047* C   6 s(  0.00%)p 1.00( 99.95%)d 0.00(  0.03%)
                                                  f 0.00(  0.02%)
                                            0.0000  0.0000  0.0000  0.0000  0.0000
                                            0.9995 -0.0181  0.0164  0.0000  0.0000
                                            0.0000  0.0000  0.0000  0.0000 -0.0017
                                            0.0019 -0.0129 -0.0096  0.0000  0.0000
                                            0.0000  0.0000  0.0000  0.0000  0.0000
                                            0.0077  0.0000  0.0000 -0.0023 -0.0126
                                            0.0000
    11. (1.98478) BD ( 1) C   3 - H   8  
                ( 61.69%)   0.7855* C   3 s( 30.58%)p 2.27( 69.34%)d 0.00(  0.06%)
                                                  f 0.00(  0.02%)
                                           -0.0003  0.5529 -0.0051 -0.0036  0.0008
                                            0.0000  0.0000  0.0000  0.8325 -0.0190
                                           -0.0060  0.0032 -0.0036 -0.0006  0.0000
                                            0.0000  0.0000  0.0000 -0.0036  0.0000
                                           -0.0078 -0.0084 -0.0211 -0.0020 -0.0001
                                            0.0000 -0.0004 -0.0009  0.0000  0.0000
                                           -0.0144
                ( 38.31%)   0.6189* H   8 s( 99.95%)p 0.00(  0.05%)
                                            0.9997 -0.0013  0.0014  0.0000 -0.0231
                                            0.0004
    12. (1.98252) BD ( 1) C   4 - C   5  
                ( 50.47%)   0.7104* C   4 s( 49.40%)p 1.02( 50.43%)d 0.00(  0.16%)
                                                  f 0.00(  0.02%)
                                            0.0003 -0.7028 -0.0016  0.0018 -0.0004
                                            0.0000  0.0000  0.0000  0.6076  0.0131
                                           -0.0089 -0.3671 -0.0124  0.0019  0.0000
                                            0.0000  0.0000  0.0000  0.0279  0.0066
                                            0.0028  0.0049 -0.0277 -0.0007  0.0022
                                            0.0000  0.0053  0.0094  0.0000  0.0000
                                           -0.0053
                ( 49.53%)   0.7038* C   5 s( 32.44%)p 2.08( 67.37%)d 0.01(  0.17%)
                                                  f 0.00(  0.01%)
                                            0.0001 -0.5696 -0.0016 -0.0003  0.0002
                                            0.0000  0.0000  0.0000 -0.3745  0.0263
                                            0.0046  0.7291  0.0334 -0.0081  0.0000
                                            0.0000  0.0000  0.0000  0.0314  0.0029
                                            0.0207 -0.0061 -0.0149 -0.0072  0.0050
                                            0.0000 -0.0069 -0.0060  0.0000  0.0000
                                            0.0045
    13. (1.98478) BD ( 1) C   5 - H   9  
                ( 61.69%)   0.7855* C   5 s( 30.58%)p 2.27( 69.34%)d 0.00(  0.06%)
                                                  f 0.00(  0.02%)
                                            0.0003 -0.5529  0.0051  0.0036 -0.0008
                                            0.0000  0.0000  0.0000  0.8325 -0.0190
                                           -0.0060 -0.0032  0.0036  0.0006  0.0000
                                            0.0000  0.0000  0.0000 -0.0036  0.0000
                                            0.0078  0.0084  0.0211  0.0020  0.0001
                                            0.0000 -0.0004  0.0009  0.0000  0.0000
                                           -0.0144
                ( 38.31%)   0.6189* H   9 s( 99.95%)p 0.00(  0.05%)
                                           -0.9997  0.0013 -0.0014  0.0000 -0.0231
                                           -0.0004
    14. (1.97004) BD ( 1) C   6 - H  10  
                ( 60.91%)   0.7805* C   6 s( 28.06%)p 2.56( 71.85%)d 0.00(  0.07%)
                                                  f 0.00(  0.02%)
                                           -0.0005  0.5297 -0.0081 -0.0063  0.0007
                                            0.0000  0.0000  0.0000  0.4050 -0.0087
                                           -0.0032  0.7444 -0.0141 -0.0057  0.0000
                                            0.0000  0.0000  0.0000  0.0201  0.0068
                                            0.0059 -0.0013  0.0133  0.0056  0.0072
                                            0.0000  0.0029 -0.0084  0.0000  0.0000
                                           -0.0061
                ( 39.09%)   0.6252* H  10 s( 99.95%)p 0.00(  0.05%)
                                            0.9998  0.0001  0.0008  0.0000 -0.0103
                                           -0.0197
    15. (1.99783) CR ( 1) C   1           s(100.00%)p 0.00(  0.00%)
                                            1.0000  0.0003 -0.0000 -0.0000  0.0000
                                            0.0000  0.0000  0.0000  0.0001  0.0000
                                           -0.0000  0.0000  0.0000 -0.0000  0.0000
                                            0.0000  0.0000  0.0000  0.0000  0.0000
                                           -0.0000 -0.0000  0.0000  0.0000 -0.0000
                                            0.0000  0.0000 -0.0000  0.0000  0.0000
                                           -0.0000
    16. (1.99925) CR ( 1) C   2           s(100.00%)p 0.00(  0.00%)
                                            1.0000  0.0001 -0.0000 -0.0000  0.0000
                                            0.0000  0.0000  0.0000 -0.0000  0.0000
                                            0.0000  0.0005 -0.0000 -0.0000  0.0000
                                            0.0000  0.0000  0.0000 -0.0000 -0.0000
                                            0.0000 -0.0000 -0.0000  0.0000  0.0000
                                            0.0000  0.0000 -0.0000  0.0000  0.0000
                                            0.0000
    17. (1.99903) CR ( 1) C   3           s(100.00%)p 0.00(  0.00%)
                                            1.0000  0.0006 -0.0000  0.0000 -0.0000
                                            0.0000  0.0000  0.0000 -0.0001  0.0000
                                           -0.0000  0.0004  0.0000 -0.0000  0.0000
                                            0.0000  0.0000  0.0000 -0.0000 -0.0000
                                           -0.0000 -0.0000  0.0000  0.0000  0.0000
                                            0.0000 -0.0000 -0.0000  0.0000  0.0000
                                           -0.0000
    18. (1.99783) CR ( 1) C   4           s(100.00%)p 0.00(  0.00%)
                                            1.0000  0.0003 -0.0000 -0.0000  0.0000
                                            0.0000  0.0000  0.0000 -0.0001 -0.0000
                                            0.0000  0.0000  0.0000 -0.0000  0.0000
                                            0.0000  0.0000  0.0000 -0.0000 -0.0000
                                           -0.0000 -0.0000  0.0000  0.0000 -0.0000
                                            0.0000 -0.0000 -0.0000  0.0000  0.0000
                                            0.0000
    19. (1.99903) CR ( 1) C   5           s(100.00%)p 0.00(  0.00%)
                                            1.0000  0.0006 -0.0000  0.0000 -0.0000
                                            0.0000  0.0000  0.0000  0.0001 -0.0000
                                            0.0000  0.0004  0.0000 -0.0000  0.0000
                                            0.0000  0.0000  0.0000  0.0000  0.0000
                                           -0.0000 -0.0000  0.0000  0.0000  0.0000
                                            0.0000  0.0000 -0.0000  0.0000  0.0000
                                            0.0000
    20. (1.99925) CR ( 1) C   6           s(100.00%)p 0.00(  0.00%)
                                            1.0000  0.0001 -0.0000 -0.0000  0.0000
                                            0.0000  0.0000  0.0000  0.0000 -0.0000
                                           -0.0000  0.0005 -0.0000 -0.0000  0.0000
                                            0.0000  0.0000  0.0000  0.0000  0.0000
                                            0.0000 -0.0000 -0.0000  0.0000  0.0000
                                            0.0000 -0.0000 -0.0000  0.0000  0.0000
                                           -0.0000
    21. (0.00461) RY*( 1) C   1           s(  0.71%)p99.99( 86.41%)d17.86( 12.66%)
                                                  f 0.31(  0.22%)
                                            0.0000 -0.0004  0.0781 -0.0312 -0.0041
                                           -0.0000 -0.0000 -0.0000  0.0440 -0.3576
                                           -0.1318 -0.0520 -0.8445 -0.0319 -0.0000
                                           -0.0000 -0.0000 -0.0000 -0.0286  0.0173
                                            0.0754 -0.1188  0.2448 -0.2139  0.0441
                                           -0.0000  0.0110 -0.0016 -0.0000 -0.0000
                                           -0.0106
    22. (0.00250) RY*( 2) C   1           s( 25.24%)p 2.57( 64.77%)d 0.38(  9.55%)
                                                  f 0.02(  0.44%)
                                            0.0000 -0.0068  0.5011  0.0287  0.0215
                                           -0.0000 -0.0000 -0.0000  0.0393 -0.7467
                                           -0.0946 -0.0131  0.2741  0.0659 -0.0000
                                           -0.0000 -0.0000 -0.0000 -0.1721  0.0398
                                           -0.0583  0.0905 -0.1605  0.1642 -0.0384
                                           -0.0000 -0.0434 -0.0040 -0.0000 -0.0000
                                            0.0321
    23. (0.00105) RY*( 3) C   1           s(  0.00%)p 1.00( 80.99%)d 0.21( 17.30%)
                                                  f 0.02(  1.71%)
                                            0.0000  0.0000  0.0000  0.0000  0.0000
                                           -0.0052  0.8831 -0.1734  0.0000  0.0000
                                            0.0000  0.0000  0.0000  0.0000 -0.1254
                                           -0.0878  0.3634 -0.1320  0.0000  0.0000
                                            0.0000  0.0000  0.0000  0.0000  0.0000
                                            0.0651  0.0000  0.0000 -0.0667  0.0918
                                            0.0000
    24. (0.00100) RY*( 4) C   1           s( 52.81%)p 0.41( 21.56%)d 0.46( 24.24%)
                                                  f 0.03(  1.39%)
                                           -0.0000  0.0056  0.6283 -0.3652 -0.0013
                                            0.0000  0.0000  0.0000  0.0007  0.4126
                                            0.0026 -0.0295  0.0474  0.2054  0.0000
                                            0.0000  0.0000  0.0000 -0.3278  0.1076
                                            0.0930 -0.0437  0.2941 -0.1621  0.0613
                                            0.0000 -0.0854  0.0017  0.0000  0.0000
                                           -0.0535
    25. (0.00046) RY*( 5) C   1           s(  0.00%)p 1.00(  3.18%)d30.12( 95.68%)
                                                  f 0.36(  1.14%)
                                            0.0000  0.0000  0.0000  0.0000  0.0000
                                            0.0041 -0.0084 -0.1780  0.0000  0.0000
                                            0.0000  0.0000  0.0000  0.0000  0.0380
                                            0.8626  0.3028  0.3460  0.0000  0.0000
                                            0.0000  0.0000  0.0000  0.0000  0.0000
                                            0.0008  0.0000  0.0000 -0.0300 -0.1024
                                            0.0000
    26. (0.00031) RY*( 6) C   1           s(  2.75%)p 7.19( 19.79%)d26.91( 74.09%)
                                                  f 1.22(  3.36%)
                                           -0.0000 -0.0075  0.0077  0.1492  0.0719
                                            0.0000  0.0000  0.0000 -0.0232 -0.1726
                                           -0.1156 -0.0297  0.3719 -0.1227  0.0000
                                            0.0000  0.0000  0.0000  0.3466 -0.2138
                                           -0.0113 -0.0566  0.6831 -0.3242  0.1827
                                            0.0000  0.0139 -0.0016  0.0000  0.0000
                                            0.0051
    27. (0.00014) RY*( 7) C   1           s( 66.35%)p 0.13(  8.61%)d 0.23( 15.33%)
                                                  f 0.15(  9.72%)
                                            0.0000  0.0036  0.3867  0.7167 -0.0156
                                            0.0000  0.0000  0.0000  0.0013  0.1830
                                            0.1770 -0.0054 -0.0818 -0.1207  0.0000
                                            0.0000  0.0000  0.0000  0.0918  0.0798
                                            0.2793 -0.1960 -0.1190  0.0888  0.2460
                                            0.0000  0.1273  0.1302  0.0000  0.0000
                                           -0.0590
    28. (0.00008) RY*( 8) C   1           s(  2.06%)p42.65( 87.71%)d 1.89(  3.88%)
                                                  f 3.09(  6.36%)
    29. (0.00005) RY*( 9) C   1           s(  5.98%)p 0.62(  3.72%)d13.97( 83.45%)
                                                  f 1.15(  6.86%)
    30. (0.00005) RY*(10) C   1           s(  6.92%)p 0.12(  0.84%)d 9.73( 67.36%)
                                                  f 3.59( 24.87%)
    31. (0.00002) RY*(11) C   1           s(  5.60%)p 4.94( 27.63%)d10.60( 59.34%)
                                                  f 1.33(  7.44%)
    32. (0.00002) RY*(12) C   1           s(  5.61%)p 1.18(  6.60%)d 5.38( 30.16%)
                                                  f10.28( 57.63%)
    33. (0.00000) RY*(13) C   1           s(  0.00%)p 1.00(  1.58%)d62.27( 98.42%)
                                                  f 0.00(  0.00%)
    34. (0.00000) RY*(14) C   1           s( 97.32%)p 0.00(  0.46%)d 0.02(  1.72%)
                                                  f 0.01(  0.49%)
    35. (0.00000) RY*(15) C   1           s(  1.36%)p 2.65(  3.61%)d68.98( 93.95%)
                                                  f 0.79(  1.08%)
    36. (0.00000) RY*(16) C   1           s( 20.09%)p 3.05( 61.19%)d 0.64( 12.87%)
                                                  f 0.29(  5.86%)
    37. (0.00000) RY*(17) C   1           s(  3.92%)p 0.72(  2.81%)d23.72( 93.03%)
                                                  f 0.06(  0.24%)
    38. (0.00000) RY*(18) C   1           s(  0.00%)p 1.00(  1.93%)d50.82( 98.07%)
                                                  f 0.00(  0.00%)
    39. (0.00000) RY*(19) C   1           s(  0.00%)p 1.00( 96.85%)d 0.03(  3.15%)
                                                  f 0.00(  0.00%)
    40. (0.00000) RY*(20) C   1           s(  0.00%)p 1.00( 14.16%)d 6.06( 85.84%)
                                                  f 0.00(  0.00%)
    41. (0.00000) RY*(21) C   1           s(  0.00%)p 1.00(  0.36%)d 0.21(  0.07%)
                                                  f99.99( 99.57%)
    42. (0.00000) RY*(22) C   1           s(  1.93%)p 0.75(  1.44%)d 4.08(  7.89%)
                                                  f45.94( 88.74%)
    43. (0.00000) RY*(23) C   1           s(  0.72%)p 1.06(  0.76%)d 7.63(  5.50%)
                                                  f99.99( 93.02%)
    44. (0.00000) RY*(24) C   1           s(  0.00%)p 1.00(  0.38%)d 0.41(  0.16%)
                                                  f99.99( 99.46%)
    45. (0.00000) RY*(25) C   1           s(  0.00%)p 1.00(  0.71%)d 1.69(  1.20%)
                                                  f99.99( 98.09%)
    46. (0.00000) RY*(26) C   1           s(  0.50%)p 5.74(  2.86%)d 8.81(  4.39%)
                                                  f99.99( 92.25%)
    47. (0.00519) RY*( 1) C   2           s( 10.88%)p 7.43( 80.80%)d 0.75(  8.12%)
                                                  f 0.02(  0.20%)
                                           -0.0000  0.0019  0.3253  0.0544  0.0015
                                           -0.0000 -0.0000 -0.0000  0.0080  0.4509
                                            0.0236 -0.0158 -0.7741 -0.0678 -0.0000
                                           -0.0000 -0.0000 -0.0000  0.0191 -0.2327
                                            0.0281  0.0596 -0.0453  0.1424  0.0009
                                           -0.0000  0.0339 -0.0217 -0.0000 -0.0000
                                            0.0206
    48. (0.00223) RY*( 2) C   2           s( 42.58%)p 0.43( 18.30%)d 0.86( 36.79%)
                                                  f 0.05(  2.33%)
                                            0.0000 -0.0061  0.6434 -0.1083  0.0059
                                            0.0000  0.0000  0.0000 -0.0035  0.2350
                                            0.1729 -0.0005  0.2941  0.1069  0.0000
                                            0.0000  0.0000  0.0000 -0.1665  0.0990
                                            0.1577 -0.0711  0.4862 -0.2532 -0.0835
                                            0.0000  0.0870 -0.0769  0.0000  0.0000
                                            0.0529
    49. (0.00189) RY*( 3) C   2           s( 14.57%)p 4.10( 59.71%)d 1.73( 25.23%)
                                                  f 0.03(  0.48%)
                                            0.0000 -0.0042  0.3754 -0.0690  0.0084
                                           -0.0000 -0.0000 -0.0000  0.0196 -0.6709
                                           -0.1944  0.0123 -0.3008 -0.1349 -0.0000
                                           -0.0000 -0.0000 -0.0000 -0.3714  0.2768
                                           -0.1274  0.1199 -0.0013  0.0846  0.0031
                                           -0.0000  0.0687 -0.0045 -0.0000 -0.0000
                                            0.0100
    50. (0.00111) RY*( 4) C   2           s(  0.00%)p 1.00( 78.46%)d 0.27( 21.02%)
                                                  f 0.01(  0.52%)
                                            0.0000  0.0000  0.0000  0.0000  0.0000
                                            0.0143  0.8670 -0.1809  0.0000  0.0000
                                            0.0000  0.0000  0.0000  0.0000  0.1541
                                           -0.0827 -0.4130  0.0953  0.0000  0.0000
                                            0.0000  0.0000  0.0000  0.0000  0.0000
                                            0.0261  0.0000  0.0000 -0.0506  0.0443
                                            0.0000
    51. (0.00086) RY*( 5) C   2           s(  0.83%)p32.13( 26.68%)d83.21( 69.10%)
                                                  f 4.09(  3.39%)
                                           -0.0000 -0.0029  0.0877  0.0241  0.0053
                                           -0.0000 -0.0000 -0.0000 -0.0342  0.4388
                                            0.0124 -0.0167  0.2694  0.0084 -0.0000
                                           -0.0000 -0.0000 -0.0000 -0.4162  0.3644
                                           -0.2446  0.2326 -0.3845  0.3509  0.1380
                                           -0.0000  0.0656  0.0387 -0.0000 -0.0000
                                           -0.0953
    52. (0.00035) RY*( 6) C   2           s(  0.00%)p 1.00(  1.21%)d81.06( 98.35%)
                                                  f 0.36(  0.43%)
                                            0.0000  0.0000  0.0000  0.0000  0.0000
                                            0.0107  0.1077  0.0205  0.0000  0.0000
                                            0.0000  0.0000  0.0000  0.0000  0.3436
                                            0.7817  0.2925  0.4109  0.0000  0.0000
                                            0.0000  0.0000  0.0000  0.0000  0.0000
                                            0.0352  0.0000  0.0000 -0.0027  0.0557
                                            0.0000
    53. (0.00014) RY*( 7) C   2           s( 37.35%)p 0.71( 26.52%)d 0.89( 33.32%)
                                                  f 0.08(  2.81%)
                                            0.0000 -0.0115 -0.1461  0.5741  0.1499
                                            0.0000  0.0000  0.0000  0.0056 -0.0596
                                            0.3233  0.0122 -0.1569  0.3638  0.0000
                                            0.0000  0.0000  0.0000 -0.0588  0.1342
                                           -0.4114  0.1055  0.3621 -0.0143 -0.0519
                                            0.0000 -0.0427  0.0313  0.0000  0.0000
                                           -0.1503
    54. (0.00007) RY*( 8) C   2           s(  8.01%)p 5.79( 46.41%)d 4.76( 38.15%)
                                                  f 0.93(  7.43%)
    55. (0.00007) RY*( 9) C   2           s( 46.30%)p 0.17(  7.92%)d 0.86( 40.01%)
                                                  f 0.12(  5.77%)
    56. (0.00002) RY*(10) C   2           s( 17.25%)p 0.86( 14.78%)d 3.59( 61.99%)
                                                  f 0.35(  5.98%)
    57. (0.00003) RY*(11) C   2           s(  1.45%)p 5.45(  7.88%)d 7.02( 10.16%)
                                                  f55.68( 80.51%)
    58. (0.00000) RY*(12) C   2           s(  0.00%)p 1.00( 14.44%)d 5.92( 85.56%)
                                                  f 0.00(  0.00%)
    59. (0.00000) RY*(13) C   2           s(  0.00%)p 1.00(  1.98%)d49.44( 98.01%)
                                                  f 0.00(  0.01%)
    60. (0.00000) RY*(14) C   2           s( 95.87%)p 0.00(  0.34%)d 0.02(  2.17%)
                                                  f 0.02(  1.61%)
    61. (0.00001) RY*(15) C   2           s( 13.23%)p 0.44(  5.79%)d 6.02( 79.67%)
                                                  f 0.10(  1.32%)
    62. (0.00000) RY*(16) C   2           s(  6.22%)p11.93( 74.20%)d 1.59(  9.90%)
                                                  f 1.56(  9.69%)
    63. (0.00000) RY*(17) C   2           s(  2.04%)p 5.37( 10.97%)d41.75( 85.34%)
                                                  f 0.80(  1.64%)
    64. (0.00000) RY*(18) C   2           s(  0.00%)p 1.00(  3.62%)d26.62( 96.38%)
                                                  f 0.00(  0.00%)
    65. (0.00000) RY*(19) C   2           s(  0.41%)p41.32( 16.80%)d99.99( 82.65%)
                                                  f 0.36(  0.15%)
    66. (0.00000) RY*(20) C   2           s(  0.85%)p 1.17(  0.99%)d 2.90(  2.45%)
                                                  f99.99( 95.72%)
    67. (0.00000) RY*(21) C   2           s(  0.00%)p 1.00(  0.08%)d 1.54(  0.12%)
                                                  f99.99( 99.80%)
    68. (0.00000) RY*(22) C   2           s(  1.89%)p 0.86(  1.63%)d 4.24(  8.02%)
                                                  f46.78( 88.46%)
    69. (0.00000) RY*(23) C   2           s(  0.00%)p 1.00( 99.83%)d 0.00(  0.17%)
                                                  f 0.00(  0.00%)
    70. (0.00000) RY*(24) C   2           s(  0.00%)p 1.00(  0.21%)d 0.25(  0.05%)
                                                  f99.99( 99.74%)
    71. (0.00000) RY*(25) C   2           s(  0.00%)p 1.00(  0.22%)d 1.38(  0.30%)
                                                  f99.99( 99.48%)
    72. (0.00000) RY*(26) C   2           s(  0.31%)p 1.76(  0.55%)d21.30(  6.66%)
                                                  f99.99( 92.47%)
    73. (0.00612) RY*( 1) C   3           s( 20.74%)p 3.25( 67.31%)d 0.55( 11.46%)
                                                  f 0.02(  0.49%)
                                            0.0000  0.0128  0.4530  0.0436  0.0098
                                           -0.0000 -0.0000 -0.0000 -0.0299 -0.7442
                                           -0.0030  0.0025 -0.3390 -0.0588 -0.0000
                                           -0.0000 -0.0000 -0.0000 -0.1235  0.0812
                                           -0.0004 -0.1693 -0.1145 -0.2257  0.0139
                                           -0.0000  0.0663 -0.0152 -0.0000 -0.0000
                                           -0.0114
    74. (0.00306) RY*( 2) C   3           s(  1.41%)p54.72( 77.12%)d15.00( 21.15%)
                                                  f 0.23(  0.32%)
                                            0.0000 -0.0100  0.1182  0.0051 -0.0010
                                           -0.0000 -0.0000 -0.0000  0.0105  0.4496
                                            0.0307  0.0262 -0.7235 -0.2093 -0.0000
                                           -0.0000 -0.0000 -0.0000 -0.2713  0.2764
                                           -0.1210  0.1116 -0.1249  0.1369 -0.0044
                                           -0.0000  0.0427 -0.0367 -0.0000 -0.0000
                                            0.0049
    75. (0.00137) RY*( 3) C   3           s( 57.49%)p 0.42( 23.88%)d 0.29( 16.63%)
                                                  f 0.03(  1.99%)
                                           -0.0000 -0.0055  0.7421 -0.1553 -0.0063
                                            0.0000  0.0000  0.0000  0.0080  0.2282
                                           -0.0551 -0.0143  0.4025  0.1463  0.0000
                                            0.0000  0.0000  0.0000 -0.0062  0.1097
                                           -0.1838  0.1632 -0.2623  0.1583 -0.0140
                                            0.0000  0.1337 -0.0427  0.0000  0.0000
                                            0.0049
    76. (0.00116) RY*( 4) C   3           s(  0.00%)p 1.00( 88.74%)d 0.12( 10.52%)
                                                  f 0.01(  0.73%)
                                            0.0000  0.0000  0.0000  0.0000  0.0000
                                            0.0118  0.9282 -0.1606  0.0000  0.0000
                                            0.0000  0.0000  0.0000  0.0000 -0.3005
                                            0.0848 -0.0623 -0.0625  0.0000  0.0000
                                            0.0000  0.0000  0.0000  0.0000  0.0000
                                           -0.0841  0.0000  0.0000 -0.0126 -0.0099
                                            0.0000
    77. (0.00053) RY*( 5) C   3           s(  9.10%)p 2.12( 19.33%)d 7.65( 69.69%)
                                                  f 0.21(  1.87%)
                                            0.0000  0.0039  0.2773 -0.1030 -0.0595
                                            0.0000  0.0000  0.0000  0.0038  0.1690
                                           -0.2090  0.0387 -0.3458  0.0046  0.0000
                                            0.0000  0.0000  0.0000  0.5594 -0.5672
                                            0.2314 -0.0810  0.0396  0.0236  0.0089
                                            0.0000  0.0060  0.1309  0.0000  0.0000
                                           -0.0381
    78. (0.00030) RY*( 6) C   3           s(  0.00%)p 1.00(  0.98%)d99.81( 98.03%)
                                                  f 1.01(  0.99%)
                                            0.0000  0.0000  0.0000  0.0000  0.0000
                                           -0.0031  0.0919 -0.0370  0.0000  0.0000
                                            0.0000  0.0000  0.0000  0.0000  0.0404
                                            0.0328  0.6550  0.7407  0.0000  0.0000
                                            0.0000  0.0000  0.0000  0.0000  0.0000
                                           -0.0686  0.0000  0.0000  0.0656 -0.0297
                                            0.0000
    79. (0.00015) RY*( 7) C   3           s( 14.01%)p 0.71(  9.90%)d 4.95( 69.44%)
                                                  f 0.47(  6.65%)
                                            0.0000 -0.0114 -0.1443  0.3396  0.0621
                                           -0.0000 -0.0000 -0.0000  0.0020 -0.2459
                                            0.0865  0.0238 -0.1283  0.1185 -0.0000
                                           -0.0000 -0.0000 -0.0000  0.3824 -0.0643
                                           -0.5108  0.3628 -0.1999  0.3339 -0.1734
                                           -0.0000  0.0205 -0.0127 -0.0000 -0.0000
                                            0.1893
    80. (0.00012) RY*( 8) C   3           s(  0.07%)p99.99( 92.29%)d61.05(  4.08%)
                                                  f53.47(  3.57%)
                                           -0.0000  0.0027 -0.0038  0.0229 -0.0110
                                           -0.0000 -0.0000 -0.0000 -0.0056 -0.0621
                                           -0.0831 -0.0140  0.2239 -0.9283 -0.0000
                                           -0.0000 -0.0000 -0.0000  0.1067 -0.0252
                                           -0.0385  0.0688 -0.1331  0.0693  0.0723
                                           -0.0000  0.0647  0.1621 -0.0000 -0.0000
                                           -0.0009
    81. (0.00007) RY*( 9) C   3           s( 57.47%)p 0.15(  8.52%)d 0.43( 24.52%)
                                                  f 0.16(  9.48%)
    82. (0.00008) RY*(10) C   3           s( 22.11%)p 1.62( 35.87%)d 1.80( 39.90%)
                                                  f 0.10(  2.12%)
    83. (0.00003) RY*(11) C   3           s(  6.17%)p 1.95( 12.01%)d11.73( 72.37%)
                                                  f 1.53(  9.45%)
    84. (0.00002) RY*(12) C   3           s(  1.88%)p 0.73(  1.37%)d48.21( 90.85%)
                                                  f 3.13(  5.89%)
    85. (0.00000) RY*(13) C   3           s( 98.71%)p 0.00(  0.34%)d 0.01(  0.84%)
                                                  f 0.00(  0.11%)
    86. (0.00000) RY*(14) C   3           s(  0.00%)p 1.00( 99.69%)d 0.00(  0.29%)
                                                  f 0.00(  0.03%)
    87. (0.00000) RY*(15) C   3           s(  0.00%)p 1.00(  9.14%)d 9.94( 90.86%)
                                                  f 0.00(  0.00%)
    88. (0.00000) RY*(16) C   3           s(  0.00%)p 1.00(  0.70%)d99.99( 99.29%)
                                                  f 0.01(  0.01%)
    89. (0.00000) RY*(17) C   3           s(  1.94%)p19.78( 38.42%)d30.54( 59.33%)
                                                  f 0.16(  0.30%)
    90. (0.00000) RY*(18) C   3           s(  0.00%)p 0.00(  0.00%)d 1.00(100.00%)
                                                  f 0.00(  0.00%)
    91. (0.00000) RY*(19) C   3           s(  3.34%)p 2.71(  9.03%)d26.23( 87.51%)
                                                  f 0.04(  0.12%)
    92. (0.00000) RY*(20) C   3           s(  1.96%)p 0.85(  1.67%)d 2.21(  4.34%)
                                                  f46.84( 92.03%)
    93. (0.00000) RY*(21) C   3           s(  0.00%)p 1.00(  0.78%)d 0.56(  0.44%)
                                                  f99.99( 98.78%)
    94. (0.00000) RY*(22) C   3           s(  3.36%)p 0.11(  0.36%)d 4.44( 14.93%)
                                                  f24.22( 81.35%)
    95. (0.00000) RY*(23) C   3           s(  0.14%)p17.03(  2.41%)d45.53(  6.45%)
                                                  f99.99( 90.99%)
    96. (0.00000) RY*(24) C   3           s(  0.00%)p 0.00(  0.00%)d 1.00(  0.44%)
                                                  f99.99( 99.55%)
    97. (0.00000) RY*(25) C   3           s(  0.00%)p 1.00(  0.03%)d 2.89(  0.08%)
                                                  f99.99( 99.89%)
    98. (0.00000) RY*(26) C   3           s(  0.18%)p 2.55(  0.46%)d33.80(  6.15%)
                                                  f99.99( 93.21%)
    99. (0.00461) RY*( 1) C   4           s(  0.71%)p99.99( 86.41%)d17.86( 12.66%)
                                                  f 0.31(  0.22%)
                                            0.0000 -0.0004  0.0781 -0.0312 -0.0041
                                           -0.0000 -0.0000 -0.0000 -0.0440  0.3576
                                            0.1318 -0.0520 -0.8445 -0.0319 -0.0000
                                           -0.0000 -0.0000 -0.0000  0.0286 -0.0173
                                            0.0754 -0.1188  0.2448 -0.2139  0.0441
                                           -0.0000 -0.0110 -0.0016 -0.0000 -0.0000
                                            0.0106
   100. (0.00250) RY*( 2) C   4           s( 25.24%)p 2.57( 64.77%)d 0.38(  9.55%)
                                                  f 0.02(  0.44%)
                                            0.0000 -0.0068  0.5011  0.0287  0.0215
                                            0.0000  0.0000  0.0000 -0.0393  0.7467
                                            0.0946 -0.0131  0.2741  0.0659  0.0000
                                            0.0000  0.0000  0.0000  0.1721 -0.0398
                                           -0.0583  0.0905 -0.1605  0.1642 -0.0384
                                            0.0000  0.0434 -0.0040  0.0000  0.0000
                                           -0.0321
   101. (0.00105) RY*( 3) C   4           s(  0.00%)p 1.00( 80.99%)d 0.21( 17.30%)
                                                  f 0.02(  1.71%)
                                            0.0000  0.0000  0.0000  0.0000  0.0000
                                           -0.0052  0.8831 -0.1734  0.0000  0.0000
                                            0.0000  0.0000  0.0000  0.0000  0.1254
                                            0.0878  0.3634 -0.1320  0.0000  0.0000
                                            0.0000  0.0000  0.0000  0.0000  0.0000
                                            0.0651  0.0000  0.0000  0.0667  0.0918
                                            0.0000
   102. (0.00100) RY*( 4) C   4           s( 52.81%)p 0.41( 21.56%)d 0.46( 24.24%)
                                                  f 0.03(  1.39%)
                                           -0.0000  0.0056  0.6283 -0.3652 -0.0013
                                            0.0000  0.0000  0.0000 -0.0007 -0.4126
                                           -0.0026 -0.0295  0.0474  0.2054  0.0000
                                            0.0000  0.0000  0.0000  0.3278 -0.1076
                                            0.0930 -0.0437  0.2941 -0.1621  0.0613
                                            0.0000  0.0854  0.0017  0.0000  0.0000
                                            0.0535
   103. (0.00046) RY*( 5) C   4           s(  0.00%)p 1.00(  3.18%)d30.12( 95.68%)
                                                  f 0.36(  1.14%)
                                            0.0000  0.0000  0.0000  0.0000  0.0000
                                           -0.0041  0.0084  0.1780  0.0000  0.0000
                                            0.0000  0.0000  0.0000  0.0000  0.0380
                                            0.8626 -0.3028 -0.3460  0.0000  0.0000
                                            0.0000  0.0000  0.0000  0.0000  0.0000
                                           -0.0008  0.0000  0.0000 -0.0300  0.1024
                                            0.0000
   104. (0.00031) RY*( 6) C   4           s(  2.75%)p 7.19( 19.79%)d26.91( 74.09%)
                                                  f 1.22(  3.36%)
                                           -0.0000 -0.0075  0.0077  0.1492  0.0719
                                            0.0000  0.0000  0.0000  0.0232  0.1726
                                            0.1156 -0.0297  0.3719 -0.1227  0.0000
                                            0.0000  0.0000  0.0000 -0.3466  0.2138
                                           -0.0113 -0.0566  0.6831 -0.3242  0.1827
                                            0.0000 -0.0139 -0.0016  0.0000  0.0000
                                           -0.0051
   105. (0.00014) RY*( 7) C   4           s( 66.35%)p 0.13(  8.61%)d 0.23( 15.33%)
                                                  f 0.15(  9.72%)
                                            0.0000  0.0036  0.3867  0.7167 -0.0156
                                            0.0000  0.0000  0.0000 -0.0013 -0.1830
                                           -0.1770 -0.0054 -0.0818 -0.1207  0.0000
                                            0.0000  0.0000  0.0000 -0.0918 -0.0798
                                            0.2793 -0.1960 -0.1190  0.0888  0.2460
                                            0.0000 -0.1273  0.1302  0.0000  0.0000
                                            0.0590
   106. (0.00008) RY*( 8) C   4           s(  2.06%)p42.65( 87.71%)d 1.89(  3.88%)
                                                  f 3.09(  6.36%)
   107. (0.00005) RY*( 9) C   4           s(  5.98%)p 0.62(  3.72%)d13.97( 83.45%)
                                                  f 1.15(  6.86%)
   108. (0.00005) RY*(10) C   4           s(  6.92%)p 0.12(  0.84%)d 9.73( 67.36%)
                                                  f 3.59( 24.87%)
   109. (0.00002) RY*(11) C   4           s(  5.60%)p 4.94( 27.63%)d10.60( 59.34%)
                                                  f 1.33(  7.44%)
   110. (0.00002) RY*(12) C   4           s(  5.61%)p 1.18(  6.60%)d 5.38( 30.16%)
                                                  f10.28( 57.63%)
   111. (0.00000) RY*(13) C   4           s(  0.00%)p 1.00(  1.58%)d62.27( 98.42%)
                                                  f 0.00(  0.00%)
   112. (0.00000) RY*(14) C   4           s( 97.32%)p 0.00(  0.46%)d 0.02(  1.72%)
                                                  f 0.01(  0.49%)
   113. (0.00000) RY*(15) C   4           s(  1.36%)p 2.65(  3.61%)d68.98( 93.95%)
                                                  f 0.79(  1.08%)
   114. (0.00000) RY*(16) C   4           s( 20.09%)p 3.05( 61.19%)d 0.64( 12.87%)
                                                  f 0.29(  5.86%)
   115. (0.00000) RY*(17) C   4           s(  3.92%)p 0.72(  2.81%)d23.72( 93.03%)
                                                  f 0.06(  0.24%)
   116. (0.00000) RY*(18) C   4           s(  0.00%)p 1.00(  1.93%)d50.82( 98.07%)
                                                  f 0.00(  0.00%)
   117. (0.00000) RY*(19) C   4           s(  0.00%)p 1.00( 96.85%)d 0.03(  3.15%)
                                                  f 0.00(  0.00%)
   118. (0.00000) RY*(20) C   4           s(  0.00%)p 1.00( 14.16%)d 6.06( 85.84%)
                                                  f 0.00(  0.00%)
   119. (0.00000) RY*(21) C   4           s(  0.00%)p 1.00(  0.36%)d 0.21(  0.07%)
                                                  f99.99( 99.57%)
   120. (0.00000) RY*(22) C   4           s(  1.93%)p 0.75(  1.44%)d 4.08(  7.89%)
                                                  f45.94( 88.74%)
   121. (0.00000) RY*(23) C   4           s(  0.72%)p 1.06(  0.76%)d 7.63(  5.50%)
                                                  f99.99( 93.02%)
   122. (0.00000) RY*(24) C   4           s(  0.00%)p 1.00(  0.38%)d 0.41(  0.16%)
                                                  f99.99( 99.46%)
   123. (0.00000) RY*(25) C   4           s(  0.00%)p 1.00(  0.71%)d 1.69(  1.20%)
                                                  f99.99( 98.09%)
   124. (0.00000) RY*(26) C   4           s(  0.50%)p 5.74(  2.86%)d 8.81(  4.39%)
                                                  f99.99( 92.25%)
   125. (0.00612) RY*( 1) C   5           s( 20.74%)p 3.25( 67.31%)d 0.55( 11.46%)
                                                  f 0.02(  0.49%)
                                            0.0000  0.0128  0.4530  0.0436  0.0098
                                            0.0000  0.0000  0.0000  0.0299  0.7442
                                            0.0030  0.0025 -0.3390 -0.0588  0.0000
                                            0.0000  0.0000  0.0000  0.1235 -0.0812
                                           -0.0004 -0.1693 -0.1145 -0.2257  0.0139
                                            0.0000 -0.0663 -0.0152  0.0000  0.0000
                                            0.0114
   126. (0.00306) RY*( 2) C   5           s(  1.41%)p54.72( 77.12%)d15.00( 21.15%)
                                                  f 0.23(  0.32%)
                                            0.0000 -0.0100  0.1182  0.0051 -0.0010
                                           -0.0000 -0.0000 -0.0000 -0.0105 -0.4496
                                           -0.0307  0.0262 -0.7235 -0.2093 -0.0000
                                           -0.0000 -0.0000 -0.0000  0.2713 -0.2764
                                           -0.1210  0.1116 -0.1249  0.1369 -0.0044
                                           -0.0000 -0.0427 -0.0367 -0.0000 -0.0000
                                           -0.0049
   127. (0.00137) RY*( 3) C   5           s( 57.49%)p 0.42( 23.88%)d 0.29( 16.63%)
                                                  f 0.03(  1.99%)
                                           -0.0000 -0.0055  0.7421 -0.1553 -0.0063
                                            0.0000  0.0000  0.0000 -0.0080 -0.2282
                                            0.0551 -0.0143  0.4025  0.1463  0.0000
                                            0.0000  0.0000  0.0000  0.0062 -0.1097
                                           -0.1838  0.1632 -0.2623  0.1583 -0.0140
                                            0.0000 -0.1337 -0.0427  0.0000  0.0000
                                           -0.0049
   128. (0.00116) RY*( 4) C   5           s(  0.00%)p 1.00( 88.74%)d 0.12( 10.52%)
                                                  f 0.01(  0.73%)
                                            0.0000  0.0000  0.0000  0.0000  0.0000
                                            0.0118  0.9282 -0.1606  0.0000  0.0000
                                            0.0000  0.0000  0.0000  0.0000  0.3005
                                           -0.0848 -0.0623 -0.0625  0.0000  0.0000
                                            0.0000  0.0000  0.0000  0.0000  0.0000
                                           -0.0841  0.0000  0.0000  0.0126 -0.0099
                                            0.0000
   129. (0.00053) RY*( 5) C   5           s(  9.10%)p 2.12( 19.33%)d 7.65( 69.69%)
                                                  f 0.21(  1.87%)
                                            0.0000  0.0039  0.2773 -0.1030 -0.0595
                                           -0.0000 -0.0000 -0.0000 -0.0038 -0.1690
                                            0.2090  0.0387 -0.3458  0.0046 -0.0000
                                           -0.0000 -0.0000 -0.0000 -0.5594  0.5672
                                            0.2314 -0.0810  0.0396  0.0236  0.0089
                                           -0.0000 -0.0060  0.1309 -0.0000 -0.0000
                                            0.0381
   130. (0.00030) RY*( 6) C   5           s(  0.00%)p 1.00(  0.98%)d99.81( 98.03%)
                                                  f 1.01(  0.99%)
                                            0.0000  0.0000  0.0000  0.0000  0.0000
                                           -0.0031  0.0919 -0.0370  0.0000  0.0000
                                            0.0000  0.0000  0.0000  0.0000 -0.0404
                                           -0.0328  0.6550  0.7407  0.0000  0.0000
                                            0.0000  0.0000  0.0000  0.0000  0.0000
                                           -0.0686  0.0000  0.0000 -0.0656 -0.0297
                                            0.0000
   131. (0.00015) RY*( 7) C   5           s( 14.01%)p 0.71(  9.90%)d 4.95( 69.44%)
                                                  f 0.47(  6.65%)
                                            0.0000 -0.0114 -0.1443  0.3396  0.0621
                                           -0.0000 -0.0000 -0.0000 -0.0020  0.2459
                                           -0.0865  0.0238 -0.1283  0.1185 -0.0000
                                           -0.0000 -0.0000 -0.0000 -0.3824  0.0643
                                           -0.5108  0.3628 -0.1999  0.3339 -0.1734
                                           -0.0000 -0.0205 -0.0127 -0.0000 -0.0000
                                           -0.1893
   132. (0.00012) RY*( 8) C   5           s(  0.07%)p99.99( 92.29%)d61.05(  4.08%)
                                                  f53.47(  3.57%)
                                           -0.0000  0.0027 -0.0038  0.0229 -0.0110
                                           -0.0000 -0.0000 -0.0000  0.0056  0.0621
                                            0.0831 -0.0140  0.2239 -0.9283 -0.0000
                                           -0.0000 -0.0000 -0.0000 -0.1067  0.0252
                                           -0.0385  0.0688 -0.1331  0.0693  0.0723
                                           -0.0000 -0.0647  0.1621 -0.0000 -0.0000
                                            0.0009
   133. (0.00007) RY*( 9) C   5           s( 57.47%)p 0.15(  8.52%)d 0.43( 24.52%)
                                                  f 0.16(  9.48%)
   134. (0.00008) RY*(10) C   5           s( 22.11%)p 1.62( 35.87%)d 1.80( 39.90%)
                                                  f 0.10(  2.12%)
   135. (0.00003) RY*(11) C   5           s(  6.17%)p 1.95( 12.01%)d11.73( 72.37%)
                                                  f 1.53(  9.45%)
   136. (0.00002) RY*(12) C   5           s(  1.88%)p 0.73(  1.37%)d48.21( 90.85%)
                                                  f 3.13(  5.89%)
   137. (0.00000) RY*(13) C   5           s( 98.71%)p 0.00(  0.34%)d 0.01(  0.84%)
                                                  f 0.00(  0.11%)
   138. (0.00000) RY*(14) C   5           s(  0.00%)p 1.00( 99.69%)d 0.00(  0.29%)
                                                  f 0.00(  0.03%)
   139. (0.00000) RY*(15) C   5           s(  0.00%)p 1.00(  9.14%)d 9.94( 90.86%)
                                                  f 0.00(  0.00%)
   140. (0.00000) RY*(16) C   5           s(  0.00%)p 1.00(  0.70%)d99.99( 99.29%)
                                                  f 0.01(  0.01%)
   141. (0.00000) RY*(17) C   5           s(  1.94%)p19.78( 38.42%)d30.54( 59.33%)
                                                  f 0.16(  0.30%)
   142. (0.00000) RY*(18) C   5           s(  0.00%)p 0.00(  0.00%)d 1.00(100.00%)
                                                  f 0.00(  0.00%)
   143. (0.00000) RY*(19) C   5           s(  3.34%)p 2.71(  9.03%)d26.23( 87.51%)
                                                  f 0.04(  0.12%)
   144. (0.00000) RY*(20) C   5           s(  1.96%)p 0.85(  1.67%)d 2.21(  4.34%)
                                                  f46.84( 92.03%)
   145. (0.00000) RY*(21) C   5           s(  0.00%)p 1.00(  0.78%)d 0.56(  0.44%)
                                                  f99.99( 98.78%)
   146. (0.00000) RY*(22) C   5           s(  3.36%)p 0.11(  0.36%)d 4.44( 14.93%)
                                                  f24.22( 81.35%)
   147. (0.00000) RY*(23) C   5           s(  0.14%)p17.03(  2.41%)d45.53(  6.45%)
                                                  f99.99( 90.99%)
   148. (0.00000) RY*(24) C   5           s(  0.00%)p 0.00(  0.00%)d 1.00(  0.44%)
                                                  f99.99( 99.55%)
   149. (0.00000) RY*(25) C   5           s(  0.00%)p 1.00(  0.03%)d 2.89(  0.08%)
                                                  f99.99( 99.89%)
   150. (0.00000) RY*(26) C   5           s(  0.18%)p 2.55(  0.46%)d33.80(  6.15%)
                                                  f99.99( 93.21%)
   151. (0.00519) RY*( 1) C   6           s( 10.88%)p 7.43( 80.80%)d 0.75(  8.12%)
                                                  f 0.02(  0.20%)
                                           -0.0000  0.0019  0.3253  0.0544  0.0015
                                           -0.0000 -0.0000 -0.0000 -0.0080 -0.4509
                                           -0.0236 -0.0158 -0.7741 -0.0678 -0.0000
                                           -0.0000 -0.0000 -0.0000 -0.0191  0.2327
                                            0.0281  0.0596 -0.0453  0.1424  0.0009
                                           -0.0000 -0.0339 -0.0217 -0.0000 -0.0000
                                           -0.0206
   152. (0.00223) RY*( 2) C   6           s( 42.58%)p 0.43( 18.30%)d 0.86( 36.79%)
                                                  f 0.05(  2.33%)
                                           -0.0000 -0.0061  0.6434 -0.1083  0.0059
                                            0.0000  0.0000  0.0000  0.0035 -0.2350
                                           -0.1729 -0.0005  0.2941  0.1069  0.0000
                                            0.0000  0.0000  0.0000  0.1665 -0.0990
                                            0.1577 -0.0711  0.4862 -0.2532 -0.0835
                                            0.0000 -0.0870 -0.0769  0.0000  0.0000
                                           -0.0529
   153. (0.00189) RY*( 3) C   6           s( 14.57%)p 4.10( 59.71%)d 1.73( 25.23%)
                                                  f 0.03(  0.48%)
                                           -0.0000 -0.0042  0.3754 -0.0690  0.0084
                                            0.0000  0.0000  0.0000 -0.0196  0.6709
                                            0.1944  0.0123 -0.3008 -0.1349  0.0000
                                            0.0000  0.0000  0.0000  0.3714 -0.2768
                                           -0.1274  0.1199 -0.0013  0.0846  0.0031
                                            0.0000 -0.0687 -0.0045  0.0000  0.0000
                                           -0.0100
   154. (0.00111) RY*( 4) C   6           s(  0.00%)p 1.00( 78.46%)d 0.27( 21.02%)
                                                  f 0.01(  0.52%)
                                            0.0000  0.0000  0.0000  0.0000  0.0000
                                            0.0143  0.8670 -0.1809  0.0000  0.0000
                                            0.0000  0.0000  0.0000  0.0000 -0.1541
                                            0.0827 -0.4130  0.0953  0.0000  0.0000
                                            0.0000  0.0000  0.0000  0.0000  0.0000
                                            0.0261  0.0000  0.0000  0.0506  0.0443
                                            0.0000
   155. (0.00086) RY*( 5) C   6           s(  0.83%)p32.13( 26.68%)d83.21( 69.10%)
                                                  f 4.09(  3.39%)
                                           -0.0000 -0.0029  0.0877  0.0241  0.0053
                                            0.0000  0.0000  0.0000  0.0342 -0.4388
                                           -0.0124 -0.0167  0.2694  0.0084  0.0000
                                            0.0000  0.0000  0.0000  0.4162 -0.3644
                                           -0.2446  0.2326 -0.3845  0.3509  0.1380
                                            0.0000 -0.0656  0.0387  0.0000  0.0000
                                            0.0953
   156. (0.00035) RY*( 6) C   6           s(  0.00%)p 1.00(  1.21%)d81.06( 98.35%)
                                                  f 0.36(  0.43%)
                                            0.0000  0.0000  0.0000  0.0000  0.0000
                                           -0.0107 -0.1077 -0.0205  0.0000  0.0000
                                            0.0000  0.0000  0.0000  0.0000  0.3436
                                            0.7817 -0.2925 -0.4109  0.0000  0.0000
                                            0.0000  0.0000  0.0000  0.0000  0.0000
                                           -0.0352  0.0000  0.0000 -0.0027 -0.0557
                                            0.0000
   157. (0.00014) RY*( 7) C   6           s( 37.35%)p 0.71( 26.52%)d 0.89( 33.32%)
                                                  f 0.08(  2.81%)
                                            0.0000 -0.0115 -0.1461  0.5741  0.1499
                                            0.0000  0.0000  0.0000 -0.0056  0.0596
                                           -0.3233  0.0122 -0.1569  0.3638  0.0000
                                            0.0000  0.0000  0.0000  0.0588 -0.1342
                                           -0.4114  0.1055  0.3621 -0.0143 -0.0519
                                            0.0000  0.0427  0.0313  0.0000  0.0000
                                            0.1503
   158. (0.00007) RY*( 8) C   6           s(  8.01%)p 5.79( 46.41%)d 4.76( 38.15%)
                                                  f 0.93(  7.43%)
   159. (0.00007) RY*( 9) C   6           s( 46.30%)p 0.17(  7.92%)d 0.86( 40.01%)
                                                  f 0.12(  5.77%)
   160. (0.00002) RY*(10) C   6           s( 17.25%)p 0.86( 14.78%)d 3.59( 61.99%)
                                                  f 0.35(  5.98%)
   161. (0.00003) RY*(11) C   6           s(  1.45%)p 5.45(  7.88%)d 7.02( 10.16%)
                                                  f55.68( 80.51%)
   162. (0.00000) RY*(12) C   6           s(  0.00%)p 1.00( 14.44%)d 5.92( 85.56%)
                                                  f 0.00(  0.00%)
   163. (0.00000) RY*(13) C   6           s(  0.00%)p 1.00(  1.98%)d49.44( 98.01%)
                                                  f 0.00(  0.01%)
   164. (0.00000) RY*(14) C   6           s( 95.87%)p 0.00(  0.34%)d 0.02(  2.17%)
                                                  f 0.02(  1.61%)
   165. (0.00001) RY*(15) C   6           s( 13.23%)p 0.44(  5.79%)d 6.02( 79.67%)
                                                  f 0.10(  1.32%)
   166. (0.00000) RY*(16) C   6           s(  6.22%)p11.93( 74.20%)d 1.59(  9.90%)
                                                  f 1.56(  9.69%)
   167. (0.00000) RY*(17) C   6           s(  2.04%)p 5.37( 10.97%)d41.75( 85.34%)
                                                  f 0.80(  1.64%)
   168. (0.00000) RY*(18) C   6           s(  0.00%)p 1.00(  3.62%)d26.62( 96.38%)
                                                  f 0.00(  0.00%)
   169. (0.00000) RY*(19) C   6           s(  0.41%)p41.32( 16.80%)d99.99( 82.65%)
                                                  f 0.36(  0.15%)
   170. (0.00000) RY*(20) C   6           s(  0.85%)p 1.17(  0.99%)d 2.90(  2.45%)
                                                  f99.99( 95.72%)
   171. (0.00000) RY*(21) C   6           s(  0.00%)p 1.00(  0.08%)d 1.54(  0.12%)
                                                  f99.99( 99.80%)
   172. (0.00000) RY*(22) C   6           s(  1.89%)p 0.86(  1.63%)d 4.24(  8.02%)
                                                  f46.78( 88.46%)
   173. (0.00000) RY*(23) C   6           s(  0.00%)p 1.00( 99.83%)d 0.00(  0.17%)
                                                  f 0.00(  0.00%)
   174. (0.00000) RY*(24) C   6           s(  0.00%)p 1.00(  0.21%)d 0.25(  0.05%)
                                                  f99.99( 99.74%)
   175. (0.00000) RY*(25) C   6           s(  0.00%)p 1.00(  0.22%)d 1.38(  0.30%)
                                                  f99.99( 99.48%)
   176. (0.00000) RY*(26) C   6           s(  0.31%)p 1.76(  0.55%)d21.30(  6.66%)
                                                  f99.99( 92.47%)
   177. (0.00025) RY*( 1) H   7           s( 98.65%)p 0.01(  1.35%)
                                           -0.0022  0.9932 -0.0093  0.0000  0.1035
                                           -0.0527
   178. (0.00016) RY*( 2) H   7           s( 99.56%)p 0.00(  0.44%)
                                            0.0002  0.0170  0.9976  0.0000 -0.0639
                                            0.0183
   179. (0.00007) RY*( 3) H   7           s(  0.00%)p 1.00(100.00%)
   180. (0.00007) RY*( 4) H   7           s(  0.55%)p99.99( 99.45%)
   181. (0.00002) RY*( 5) H   7           s(  1.28%)p76.82( 98.72%)
   182. (0.00041) RY*( 1) H   8           s( 97.68%)p 0.02(  2.32%)
                                           -0.0022  0.9882 -0.0154  0.0000 -0.1517
                                            0.0130
   183. (0.00023) RY*( 2) H   8           s( 98.38%)p 0.02(  1.62%)
                                           -0.0005  0.0224  0.9916  0.0000  0.0344
                                           -0.1225
   184. (0.00006) RY*( 3) H   8           s(  0.00%)p 1.00(100.00%)
   185. (0.00006) RY*( 4) H   8           s(  1.75%)p56.01( 98.25%)
   186. (0.00002) RY*( 5) H   8           s(  2.24%)p43.71( 97.76%)
   187. (0.00041) RY*( 1) H   9           s( 97.68%)p 0.02(  2.32%)
                                           -0.0022  0.9882 -0.0154  0.0000  0.1517
                                            0.0130
   188. (0.00023) RY*( 2) H   9           s( 98.38%)p 0.02(  1.62%)
                                           -0.0005  0.0224  0.9916  0.0000 -0.0344
                                           -0.1225
   189. (0.00006) RY*( 3) H   9           s(  0.00%)p 1.00(100.00%)
   190. (0.00006) RY*( 4) H   9           s(  1.75%)p56.01( 98.25%)
   191. (0.00002) RY*( 5) H   9           s(  2.24%)p43.71( 97.76%)
   192. (0.00025) RY*( 1) H  10           s( 98.65%)p 0.01(  1.35%)
                                           -0.0022  0.9932 -0.0093  0.0000 -0.1035
                                           -0.0527
   193. (0.00016) RY*( 2) H  10           s( 99.56%)p 0.00(  0.44%)
                                            0.0002  0.0170  0.9976  0.0000  0.0639
                                            0.0183
   194. (0.00007) RY*( 3) H  10           s(  0.00%)p 1.00(100.00%)
   195. (0.00007) RY*( 4) H  10           s(  0.55%)p99.99( 99.45%)
   196. (0.00002) RY*( 5) H  10           s(  1.28%)p76.82( 98.72%)
   197. (0.01744) BD*( 1) C   1 - C   3  
                ( 49.53%)   0.7038* C   1 s( 49.40%)p 1.02( 50.43%)d 0.00(  0.16%)
                                                  f 0.00(  0.02%)
                                            0.0003 -0.7028 -0.0016  0.0018 -0.0004
                                           -0.0000 -0.0000 -0.0000 -0.6076 -0.0131
                                            0.0089 -0.3671 -0.0124  0.0019 -0.0000
                                           -0.0000 -0.0000 -0.0000 -0.0279 -0.0066
                                            0.0028  0.0049 -0.0277 -0.0007  0.0022
                                           -0.0000 -0.0053  0.0094 -0.0000 -0.0000
                                            0.0053
                ( 50.47%)  -0.7104* C   3 s( 32.44%)p 2.08( 67.37%)d 0.01(  0.17%)
                                                  f 0.00(  0.01%)
                                            0.0001 -0.5696 -0.0016 -0.0003  0.0002
                                           -0.0000 -0.0000 -0.0000  0.3745 -0.0263
                                           -0.0046  0.7291  0.0334 -0.0081 -0.0000
                                           -0.0000 -0.0000 -0.0000 -0.0314 -0.0029
                                            0.0207 -0.0061 -0.0149 -0.0072  0.0050
                                           -0.0000  0.0069 -0.0060 -0.0000 -0.0000
                                           -0.0045
   198. (0.01057) BD*( 1) C   1 - C   4  
                ( 50.00%)   0.7071* C   1 s( 50.11%)p 0.99( 49.69%)d 0.00(  0.19%)
                                                  f 0.00(  0.01%)
                                           -0.0001  0.7078  0.0097  0.0018 -0.0004
                                            0.0000  0.0000  0.0000 -0.6429 -0.0258
                                            0.0068 -0.2876 -0.0132  0.0017  0.0000
                                            0.0000  0.0000  0.0000 -0.0079  0.0053
                                           -0.0354 -0.0060 -0.0224 -0.0029  0.0024
                                            0.0000  0.0025  0.0042  0.0000  0.0000
                                            0.0087
                ( 50.00%)  -0.7071* C   4 s( 50.11%)p 0.99( 49.69%)d 0.00(  0.19%)
                                                  f 0.00(  0.01%)
                                           -0.0001  0.7078  0.0097  0.0018 -0.0004
                                            0.0000  0.0000  0.0000  0.6429  0.0258
                                           -0.0068 -0.2876 -0.0132  0.0017  0.0000
                                            0.0000  0.0000  0.0000  0.0079 -0.0053
                                           -0.0354 -0.0060 -0.0224 -0.0029  0.0024
                                            0.0000 -0.0025  0.0042  0.0000  0.0000
                                           -0.0087
   199. (0.07216) BD*( 2) C   1 - C   4  
                ( 50.00%)   0.7071* C   1 s(  0.63%)p99.99( 99.12%)d 0.39(  0.24%)
                                                  f 0.02(  0.01%)
                                           -0.0001  0.0626 -0.0484 -0.0023  0.0004
                                            0.0000  0.0000  0.0000  0.4596  0.0305
                                            0.0032 -0.8813  0.0487  0.0011  0.0000
                                            0.0000  0.0000  0.0000  0.0132  0.0109
                                            0.0284  0.0041 -0.0340  0.0121 -0.0060
                                            0.0000 -0.0080  0.0061  0.0000  0.0000
                                           -0.0021
                ( 50.00%)  -0.7071* C   4 s(  0.63%)p99.99( 99.12%)d 0.39(  0.24%)
                                                  f 0.02(  0.01%)
                                           -0.0001  0.0626 -0.0484 -0.0023  0.0004
                                            0.0000  0.0000  0.0000 -0.4596 -0.0305
                                           -0.0032 -0.8813  0.0487  0.0011  0.0000
                                            0.0000  0.0000  0.0000 -0.0132 -0.0109
                                            0.0284  0.0041 -0.0340  0.0121 -0.0060
                                            0.0000  0.0080  0.0061  0.0000  0.0000
                                            0.0021
   200. (0.24402) BD*( 3) C   1 - C   4  
                ( 50.00%)   0.7071* C   1 s(  0.00%)p 1.00( 99.86%)d 0.00(  0.11%)
                                                  f 0.00(  0.02%)
                                            0.0000  0.0000  0.0000  0.0000  0.0000
                                            0.9992 -0.0040  0.0134  0.0000  0.0000
                                            0.0000  0.0000  0.0000  0.0000 -0.0201
                                           -0.0106  0.0245 -0.0011  0.0000  0.0000
                                            0.0000  0.0000  0.0000  0.0000  0.0000
                                            0.0034  0.0000  0.0000  0.0072 -0.0132
                                            0.0000
                ( 50.00%)  -0.7071* C   4 s(  0.00%)p 1.00( 99.86%)d 0.00(  0.11%)
                                                  f 0.00(  0.02%)
                                            0.0000  0.0000  0.0000  0.0000  0.0000
                                            0.9992 -0.0040  0.0134  0.0000  0.0000
                                            0.0000  0.0000  0.0000  0.0000  0.0201
                                            0.0106  0.0245 -0.0011  0.0000  0.0000
                                            0.0000  0.0000  0.0000  0.0000  0.0000
                                            0.0034  0.0000  0.0000 -0.0072 -0.0132
                                            0.0000
   201. (0.01951) BD*( 1) C   2 - C   5  
                ( 50.18%)   0.7084* C   2 s( 35.60%)p 1.81( 64.29%)d 0.00(  0.10%)
                                                  f 0.00(  0.01%)
                                            0.0003  0.5966  0.0067  0.0031 -0.0003
                                            0.0000  0.0000  0.0000 -0.4452 -0.0295
                                            0.0044 -0.6661 -0.0075  0.0039  0.0000
                                            0.0000  0.0000  0.0000  0.0175  0.0090
                                           -0.0069 -0.0025  0.0224  0.0049 -0.0018
                                            0.0000 -0.0069  0.0090  0.0000  0.0000
                                            0.0035
                ( 49.82%)  -0.7058* C   5 s( 36.87%)p 1.71( 62.97%)d 0.00(  0.14%)
                                                  f 0.00(  0.01%)
                                           -0.0007  0.6072  0.0012  0.0031 -0.0007
                                            0.0000  0.0000  0.0000  0.4053 -0.0150
                                           -0.0017  0.6813  0.0323 -0.0041  0.0000
                                            0.0000  0.0000  0.0000  0.0279  0.0040
                                           -0.0189  0.0019  0.0136  0.0059  0.0065
                                            0.0000  0.0067 -0.0063  0.0000  0.0000
                                           -0.0044
   202. (0.32151) BD*( 2) C   2 - C   5  
                ( 50.34%)   0.7095* C   2 s(  0.00%)p 1.00( 99.95%)d 0.00(  0.03%)
                                                  f 0.00(  0.02%)
                                            0.0000  0.0000  0.0000  0.0000  0.0000
                                            0.9995 -0.0181  0.0164  0.0000  0.0000
                                            0.0000  0.0000  0.0000  0.0000  0.0017
                                           -0.0019 -0.0129 -0.0096  0.0000  0.0000
                                            0.0000  0.0000  0.0000  0.0000  0.0000
                                            0.0077  0.0000  0.0000  0.0023 -0.0126
                                            0.0000
                ( 49.66%)  -0.7047* C   5 s(  0.00%)p 1.00( 99.93%)d 0.00(  0.05%)
                                                  f 0.00(  0.02%)
                                            0.0000  0.0000  0.0000  0.0000  0.0000
                                            0.9994 -0.0141  0.0177  0.0000  0.0000
                                            0.0000  0.0000  0.0000  0.0000  0.0194
                                            0.0059  0.0035  0.0054  0.0000  0.0000
                                            0.0000  0.0000  0.0000  0.0000  0.0000
                                            0.0099  0.0000  0.0000 -0.0021 -0.0117
                                            0.0000
   203. (0.01285) BD*( 1) C   2 - C   6  
                ( 50.00%)   0.7071* C   2 s( 36.29%)p 1.75( 63.59%)d 0.00(  0.11%)
                                                  f 0.00(  0.01%)
                                            0.0000 -0.6024 -0.0062 -0.0034  0.0004
                                           -0.0000 -0.0000 -0.0000 -0.7967 -0.0224
                                            0.0065 -0.0054 -0.0226  0.0004 -0.0000
                                           -0.0000 -0.0000 -0.0000  0.0088 -0.0011
                                            0.0278  0.0085  0.0129  0.0050  0.0014
                                           -0.0000  0.0040  0.0012 -0.0000 -0.0000
                                            0.0113
                ( 50.00%)  -0.7071* C   6 s( 36.29%)p 1.75( 63.59%)d 0.00(  0.11%)
                                                  f 0.00(  0.01%)
                                            0.0000 -0.6024 -0.0062 -0.0034  0.0004
                                           -0.0000 -0.0000 -0.0000  0.7967  0.0224
                                           -0.0065 -0.0054 -0.0226  0.0004 -0.0000
                                           -0.0000 -0.0000 -0.0000 -0.0088  0.0011
                                            0.0278  0.0085  0.0129  0.0050  0.0014
                                           -0.0000 -0.0040  0.0012 -0.0000 -0.0000
                                           -0.0113
   204. (0.01140) BD*( 1) C   2 - H   7  
                ( 39.09%)   0.6252* C   2 s( 28.06%)p 2.56( 71.85%)d 0.00(  0.07%)
                                                  f 0.00(  0.02%)
                                            0.0005 -0.5297  0.0081  0.0063 -0.0007
                                           -0.0000 -0.0000 -0.0000  0.4050 -0.0087
                                           -0.0032 -0.7444  0.0141  0.0057 -0.0000
                                           -0.0000 -0.0000 -0.0000  0.0201  0.0068
                                           -0.0059  0.0013 -0.0133 -0.0056 -0.0072
                                           -0.0000  0.0029  0.0084 -0.0000 -0.0000
                                           -0.0061
                ( 60.91%)  -0.7805* H   7 s( 99.95%)p 0.00(  0.05%)
                                           -0.9998 -0.0001 -0.0008 -0.0000 -0.0103
                                            0.0197
   205. (0.01951) BD*( 1) C   3 - C   6  
                ( 49.82%)   0.7058* C   3 s( 36.87%)p 1.71( 62.97%)d 0.00(  0.14%)
                                                  f 0.00(  0.01%)
                                            0.0007 -0.6072 -0.0012 -0.0031  0.0007
                                           -0.0000 -0.0000 -0.0000  0.4053 -0.0150
                                           -0.0017 -0.6813 -0.0323  0.0041 -0.0000
                                           -0.0000 -0.0000 -0.0000  0.0279  0.0040
                                            0.0189 -0.0019 -0.0136 -0.0059 -0.0065
                                           -0.0000  0.0067  0.0063 -0.0000 -0.0000
                                           -0.0044
                ( 50.18%)  -0.7084* C   6 s( 35.60%)p 1.81( 64.29%)d 0.00(  0.10%)
                                                  f 0.00(  0.01%)
                                           -0.0003 -0.5966 -0.0067 -0.0031  0.0003
                                           -0.0000 -0.0000 -0.0000 -0.4452 -0.0295
                                            0.0044  0.6661  0.0075 -0.0039 -0.0000
                                           -0.0000 -0.0000 -0.0000  0.0175  0.0090
                                            0.0069  0.0025 -0.0224 -0.0049  0.0018
                                           -0.0000 -0.0069 -0.0090 -0.0000 -0.0000
                                            0.0035
   206. (0.32151) BD*( 2) C   3 - C   6  
                ( 49.66%)   0.7047* C   3 s(  0.00%)p 1.00( 99.93%)d 0.00(  0.05%)
                                                  f 0.00(  0.02%)
                                           -0.0000 -0.0000 -0.0000 -0.0000 -0.0000
                                           -0.9994  0.0141 -0.0177 -0.0000 -0.0000
                                           -0.0000 -0.0000 -0.0000 -0.0000  0.0194
                                            0.0059 -0.0035 -0.0054 -0.0000 -0.0000
                                           -0.0000 -0.0000 -0.0000 -0.0000 -0.0000
                                           -0.0099 -0.0000 -0.0000 -0.0021  0.0117
                                           -0.0000
                ( 50.34%)  -0.7095* C   6 s(  0.00%)p 1.00( 99.95%)d 0.00(  0.03%)
                                                  f 0.00(  0.02%)
                                           -0.0000 -0.0000 -0.0000 -0.0000 -0.0000
                                           -0.9995  0.0181 -0.0164 -0.0000 -0.0000
                                           -0.0000 -0.0000 -0.0000 -0.0000  0.0017
                                           -0.0019  0.0129  0.0096 -0.0000 -0.0000
                                           -0.0000 -0.0000 -0.0000 -0.0000 -0.0000
                                           -0.0077 -0.0000 -0.0000  0.0023  0.0126
                                           -0.0000
   207. (0.02049) BD*( 1) C   3 - H   8  
                ( 38.31%)   0.6189* C   3 s( 30.58%)p 2.27( 69.34%)d 0.00(  0.06%)
                                                  f 0.00(  0.02%)
                                            0.0003 -0.5529  0.0051  0.0036 -0.0008
                                           -0.0000 -0.0000 -0.0000 -0.8325  0.0190
                                            0.0060 -0.0032  0.0036  0.0006 -0.0000
                                           -0.0000 -0.0000 -0.0000  0.0036 -0.0000
                                            0.0078  0.0084  0.0211  0.0020  0.0001
                                           -0.0000  0.0004  0.0009 -0.0000 -0.0000
                                            0.0144
                ( 61.69%)  -0.7855* H   8 s( 99.95%)p 0.00(  0.05%)
                                           -0.9997  0.0013 -0.0014 -0.0000  0.0231
                                           -0.0004
   208. (0.01744) BD*( 1) C   4 - C   5  
                ( 49.53%)   0.7038* C   4 s( 49.40%)p 1.02( 50.43%)d 0.00(  0.16%)
                                                  f 0.00(  0.02%)
                                           -0.0003  0.7028  0.0016 -0.0018  0.0004
                                           -0.0000 -0.0000 -0.0000 -0.6076 -0.0131
                                            0.0089  0.3671  0.0124 -0.0019 -0.0000
                                           -0.0000 -0.0000 -0.0000 -0.0279 -0.0066
                                           -0.0028 -0.0049  0.0277  0.0007 -0.0022
                                           -0.0000 -0.0053 -0.0094 -0.0000 -0.0000
                                            0.0053
                ( 50.47%)  -0.7104* C   5 s( 32.44%)p 2.08( 67.37%)d 0.01(  0.17%)
                                                  f 0.00(  0.01%)
                                           -0.0001  0.5696  0.0016  0.0003 -0.0002
                                           -0.0000 -0.0000 -0.0000  0.3745 -0.0263
                                           -0.0046 -0.7291 -0.0334  0.0081 -0.0000
                                           -0.0000 -0.0000 -0.0000 -0.0314 -0.0029
                                           -0.0207  0.0061  0.0149  0.0072 -0.0050
                                           -0.0000  0.0069  0.0060 -0.0000 -0.0000
                                           -0.0045
   209. (0.02049) BD*( 1) C   5 - H   9  
                ( 38.31%)   0.6189* C   5 s( 30.58%)p 2.27( 69.34%)d 0.00(  0.06%)
                                                  f 0.00(  0.02%)
                                           -0.0003  0.5529 -0.0051 -0.0036  0.0008
                                           -0.0000 -0.0000 -0.0000 -0.8325  0.0190
                                            0.0060  0.0032 -0.0036 -0.0006 -0.0000
                                           -0.0000 -0.0000 -0.0000  0.0036 -0.0000
                                           -0.0078 -0.0084 -0.0211 -0.0020 -0.0001
                                           -0.0000  0.0004 -0.0009 -0.0000 -0.0000
                                            0.0144
                ( 61.69%)  -0.7855* H   9 s( 99.95%)p 0.00(  0.05%)
                                            0.9997 -0.0013  0.0014 -0.0000  0.0231
                                            0.0004
   210. (0.01140) BD*( 1) C   6 - H  10  
                ( 39.09%)   0.6252* C   6 s( 28.06%)p 2.56( 71.85%)d 0.00(  0.07%)
                                                  f 0.00(  0.02%)
                                            0.0005 -0.5297  0.0081  0.0063 -0.0007
                                           -0.0000 -0.0000 -0.0000 -0.4050  0.0087
                                            0.0032 -0.7444  0.0141  0.0057 -0.0000
                                           -0.0000 -0.0000 -0.0000 -0.0201 -0.0068
                                           -0.0059  0.0013 -0.0133 -0.0056 -0.0072
                                           -0.0000 -0.0029  0.0084 -0.0000 -0.0000
                                            0.0061
                ( 60.91%)  -0.7805* H  10 s( 99.95%)p 0.00(  0.05%)
                                           -0.9998 -0.0001 -0.0008 -0.0000  0.0103
                                            0.0197


 NHO Directionality and "Bond Bending" (deviations from line of nuclear centers)

         [Thresholds for printing:  angular deviation  >  1.0 degree]
                                    hybrid p-character > 25.0%
                                    orbital occupancy  >  0.10e

                                Line of Centers        Hybrid 1              Hybrid 2
                                ---------------  -------------------   ------------------
                NBO               Theta   Phi    Theta   Phi    Dev    Theta   Phi    Dev
 ========================================================================================
     1. BD (   1) C   1 - C   3    37.4   90.0    58.3   90.0  20.9    155.5  270.0  12.9
     2. BD (   1) C   1 - C   4    90.0  270.0   114.3  270.0  24.3    114.3   90.0  24.3
     3. BD (   2) C   1 - C   4    90.0  270.0   149.3   90.0 120.7    149.3  270.0 120.7
     4. BD (   3) C   1 - C   4    90.0  270.0    90.0    0.0  90.0     90.0    0.0  90.0
     5. BD (   1) C   2 - C   5   147.4  270.0   144.9  270.0   2.5     28.7   90.0   3.9
     6. BD (   2) C   2 - C   5   147.4  270.0    90.0    0.0  90.0     90.0    0.0  90.0
     7. BD (   1) C   2 - C   6    90.0   90.0    88.1   90.0   1.9     88.1  270.0   1.9
     9. BD (   1) C   3 - C   6    32.6  270.0    28.7  270.0   3.9    144.9   90.0   2.5
    10. BD (   2) C   3 - C   6    32.6  270.0    90.0    0.0  90.0     90.0    0.0  90.0
    12. BD (   1) C   4 - C   5    37.4  270.0    58.3  270.0  20.9    155.5   90.0  12.9
   200. BD*(   3) C   1 - C   4    90.0  270.0    90.0    0.0  90.0     90.0    0.0  90.0
   202. BD*(   2) C   2 - C   5   147.4  270.0    90.0    0.0  90.0     90.0    0.0  90.0
   206. BD*(   2) C   3 - C   6    32.6  270.0    90.0    0.0  90.0     90.0    0.0  90.0


 Second Order Perturbation Theory Analysis of Fock Matrix in NBO Basis

     Threshold for printing:   0.50 kcal/mol
                                                                              E(2)  E(j)-E(i) F(i,j)
         Donor NBO (i)                     Acceptor NBO (j)                 kcal/mol   a.u.    a.u. 
 ===================================================================================================

 within unit  1
   1. BD (   1) C   1 - C   3        / 99. RY*(   1) C   4                    3.21    2.29    0.077
   1. BD (   1) C   1 - C   3        /100. RY*(   2) C   4                    0.70    2.05    0.034
   1. BD (   1) C   1 - C   3        /151. RY*(   1) C   6                    1.01    2.35    0.044
   1. BD (   1) C   1 - C   3        /153. RY*(   3) C   6                    0.51    2.30    0.031
   1. BD (   1) C   1 - C   3        /198. BD*(   1) C   1 - C   4            4.08    1.65    0.073
   1. BD (   1) C   1 - C   3        /199. BD*(   2) C   1 - C   4            3.22    0.95    0.050
   1. BD (   1) C   1 - C   3        /207. BD*(   1) C   3 - H   8            1.11    1.27    0.034
   1. BD (   1) C   1 - C   3        /208. BD*(   1) C   4 - C   5            1.71    1.39    0.044
   1. BD (   1) C   1 - C   3        /210. BD*(   1) C   6 - H  10            2.83    1.27    0.054
   2. BD (   1) C   1 - C   4        / 74. RY*(   2) C   3                    2.07    2.37    0.063
   2. BD (   1) C   1 - C   4        /126. RY*(   2) C   5                    2.07    2.37    0.063
   2. BD (   1) C   1 - C   4        /197. BD*(   1) C   1 - C   3            2.23    1.49    0.052
   2. BD (   1) C   1 - C   4        /207. BD*(   1) C   3 - H   8            1.40    1.38    0.039
   2. BD (   1) C   1 - C   4        /208. BD*(   1) C   4 - C   5            2.23    1.49    0.052
   2. BD (   1) C   1 - C   4        /209. BD*(   1) C   5 - H   9            1.40    1.38    0.039
   3. BD (   2) C   1 - C   4        / 73. RY*(   1) C   3                    4.05    1.87    0.079
   3. BD (   2) C   1 - C   4        /125. RY*(   1) C   5                    4.05    1.87    0.079
   3. BD (   2) C   1 - C   4        /182. RY*(   1) H   8                    0.55    1.32    0.024
   3. BD (   2) C   1 - C   4        /187. RY*(   1) H   9                    0.55    1.32    0.024
   3. BD (   2) C   1 - C   4        /197. BD*(   1) C   1 - C   3            4.36    0.94    0.058
   3. BD (   2) C   1 - C   4        /201. BD*(   1) C   2 - C   5            4.08    0.91    0.055
   3. BD (   2) C   1 - C   4        /204. BD*(   1) C   2 - H   7            1.05    0.82    0.027
   3. BD (   2) C   1 - C   4        /205. BD*(   1) C   3 - C   6            4.08    0.91    0.055
   3. BD (   2) C   1 - C   4        /207. BD*(   1) C   3 - H   8            8.03    0.82    0.073
   3. BD (   2) C   1 - C   4        /208. BD*(   1) C   4 - C   5            4.36    0.94    0.058
   3. BD (   2) C   1 - C   4        /209. BD*(   1) C   5 - H   9            8.03    0.82    0.073
   3. BD (   2) C   1 - C   4        /210. BD*(   1) C   6 - H  10            1.05    0.82    0.027
   4. BD (   3) C   1 - C   4        / 76. RY*(   4) C   3                    1.85    0.91    0.040
   4. BD (   3) C   1 - C   4        /128. RY*(   4) C   5                    1.85    0.91    0.040
   4. BD (   3) C   1 - C   4        /202. BD*(   2) C   2 - C   5           25.80    0.36    0.086
   4. BD (   3) C   1 - C   4        /206. BD*(   2) C   3 - C   6           25.80    0.36    0.086
   5. BD (   1) C   2 - C   5        /100. RY*(   2) C   4                    0.83    2.03    0.037
   5. BD (   1) C   2 - C   5        /102. RY*(   4) C   4                    0.56    1.92    0.030
   5. BD (   1) C   2 - C   5        /151. RY*(   1) C   6                    0.69    2.33    0.036
   5. BD (   1) C   2 - C   5        /152. RY*(   2) C   6                    1.31    2.13    0.048
   5. BD (   1) C   2 - C   5        /198. BD*(   1) C   1 - C   4            1.13    1.63    0.038
   5. BD (   1) C   2 - C   5        /199. BD*(   2) C   1 - C   4            7.61    0.93    0.076
   5. BD (   1) C   2 - C   5        /203. BD*(   1) C   2 - C   6            1.32    1.36    0.038
   5. BD (   1) C   2 - C   5        /204. BD*(   1) C   2 - H   7            0.51    1.25    0.023
   5. BD (   1) C   2 - C   5        /208. BD*(   1) C   4 - C   5            2.54    1.37    0.053
   5. BD (   1) C   2 - C   5        /209. BD*(   1) C   5 - H   9            0.66    1.26    0.026
   5. BD (   1) C   2 - C   5        /210. BD*(   1) C   6 - H  10            2.32    1.25    0.048
   6. BD (   2) C   2 - C   5        /101. RY*(   3) C   4                    0.90    1.01    0.029
   6. BD (   2) C   2 - C   5        /154. RY*(   4) C   6                    1.20    0.85    0.031
   6. BD (   2) C   2 - C   5        /200. BD*(   3) C   1 - C   4           24.27    0.44    0.094
   6. BD (   2) C   2 - C   5        /206. BD*(   2) C   3 - C   6           28.21    0.35    0.089
   7. BD (   1) C   2 - C   6        / 73. RY*(   1) C   3                    0.90    2.31    0.041
   7. BD (   1) C   2 - C   6        / 75. RY*(   3) C   3                    1.36    1.86    0.045
   7. BD (   1) C   2 - C   6        /125. RY*(   1) C   5                    0.90    2.31    0.041
   7. BD (   1) C   2 - C   6        /127. RY*(   3) C   5                    1.36    1.86    0.045
   7. BD (   1) C   2 - C   6        /201. BD*(   1) C   2 - C   5            1.48    1.35    0.040
   7. BD (   1) C   2 - C   6        /204. BD*(   1) C   2 - H   7            0.56    1.26    0.024
   7. BD (   1) C   2 - C   6        /205. BD*(   1) C   3 - C   6            1.48    1.35    0.040
   7. BD (   1) C   2 - C   6        /207. BD*(   1) C   3 - H   8            2.56    1.26    0.051
   7. BD (   1) C   2 - C   6        /209. BD*(   1) C   5 - H   9            2.56    1.26    0.051
   7. BD (   1) C   2 - C   6        /210. BD*(   1) C   6 - H  10            0.56    1.26    0.024
   8. BD (   1) C   2 - H   7        /125. RY*(   1) C   5                    1.21    2.12    0.045
   8. BD (   1) C   2 - H   7        /126. RY*(   2) C   5                    1.15    2.06    0.044
   8. BD (   1) C   2 - H   7        /151. RY*(   1) C   6                    1.94    2.14    0.058
   8. BD (   1) C   2 - H   7        /177. RY*(   1) H   7                    0.56    1.37    0.025
   8. BD (   1) C   2 - H   7        /187. RY*(   1) H   9                    0.61    1.56    0.028
   8. BD (   1) C   2 - H   7        /192. RY*(   1) H  10                    0.55    1.37    0.025
   8. BD (   1) C   2 - H   7        /205. BD*(   1) C   3 - C   6            5.25    1.16    0.070
   8. BD (   1) C   2 - H   7        /208. BD*(   1) C   4 - C   5            4.33    1.18    0.064
   8. BD (   1) C   2 - H   7        /210. BD*(   1) C   6 - H  10            0.53    1.06    0.021
   9. BD (   1) C   3 - C   6        / 22. RY*(   2) C   1                    0.83    2.03    0.037
   9. BD (   1) C   3 - C   6        / 24. RY*(   4) C   1                    0.56    1.92    0.030
   9. BD (   1) C   3 - C   6        / 47. RY*(   1) C   2                    0.69    2.33    0.036
   9. BD (   1) C   3 - C   6        / 48. RY*(   2) C   2                    1.31    2.13    0.048
   9. BD (   1) C   3 - C   6        /197. BD*(   1) C   1 - C   3            2.54    1.37    0.053
   9. BD (   1) C   3 - C   6        /198. BD*(   1) C   1 - C   4            1.13    1.63    0.038
   9. BD (   1) C   3 - C   6        /199. BD*(   2) C   1 - C   4            7.61    0.93    0.076
   9. BD (   1) C   3 - C   6        /203. BD*(   1) C   2 - C   6            1.32    1.36    0.038
   9. BD (   1) C   3 - C   6        /204. BD*(   1) C   2 - H   7            2.32    1.25    0.048
   9. BD (   1) C   3 - C   6        /207. BD*(   1) C   3 - H   8            0.66    1.26    0.026
   9. BD (   1) C   3 - C   6        /210. BD*(   1) C   6 - H  10            0.51    1.25    0.023
  10. BD (   2) C   3 - C   6        / 23. RY*(   3) C   1                    0.90    1.01    0.029
  10. BD (   2) C   3 - C   6        / 50. RY*(   4) C   2                    1.20    0.85    0.031
  10. BD (   2) C   3 - C   6        /200. BD*(   3) C   1 - C   4           24.27    0.44    0.094
  10. BD (   2) C   3 - C   6        /202. BD*(   2) C   2 - C   5           28.21    0.35    0.089
  11. BD (   1) C   3 - H   8        / 21. RY*(   1) C   1                    1.79    2.10    0.055
  11. BD (   1) C   3 - H   8        / 22. RY*(   2) C   1                    0.97    1.86    0.038
  11. BD (   1) C   3 - H   8        /151. RY*(   1) C   6                    1.72    2.16    0.055
  11. BD (   1) C   3 - H   8        /198. BD*(   1) C   1 - C   4            2.80    1.46    0.057
  11. BD (   1) C   3 - H   8        /203. BD*(   1) C   2 - C   6            4.34    1.19    0.064
  12. BD (   1) C   4 - C   5        / 21. RY*(   1) C   1                    3.21    2.29    0.077
  12. BD (   1) C   4 - C   5        / 22. RY*(   2) C   1                    0.70    2.05    0.034
  12. BD (   1) C   4 - C   5        / 47. RY*(   1) C   2                    1.01    2.35    0.044
  12. BD (   1) C   4 - C   5        / 49. RY*(   3) C   2                    0.51    2.30    0.031
  12. BD (   1) C   4 - C   5        /197. BD*(   1) C   1 - C   3            1.71    1.39    0.044
  12. BD (   1) C   4 - C   5        /198. BD*(   1) C   1 - C   4            4.08    1.65    0.073
  12. BD (   1) C   4 - C   5        /199. BD*(   2) C   1 - C   4            3.22    0.95    0.050
  12. BD (   1) C   4 - C   5        /204. BD*(   1) C   2 - H   7            2.83    1.27    0.054
  12. BD (   1) C   4 - C   5        /209. BD*(   1) C   5 - H   9            1.11    1.27    0.034
  13. BD (   1) C   5 - H   9        / 47. RY*(   1) C   2                    1.72    2.16    0.055
  13. BD (   1) C   5 - H   9        / 99. RY*(   1) C   4                    1.79    2.10    0.055
  13. BD (   1) C   5 - H   9        /100. RY*(   2) C   4                    0.97    1.86    0.038
  13. BD (   1) C   5 - H   9        /198. BD*(   1) C   1 - C   4            2.80    1.46    0.057
  13. BD (   1) C   5 - H   9        /203. BD*(   1) C   2 - C   6            4.34    1.19    0.064
  14. BD (   1) C   6 - H  10        / 47. RY*(   1) C   2                    1.94    2.14    0.058
  14. BD (   1) C   6 - H  10        / 73. RY*(   1) C   3                    1.21    2.12    0.045
  14. BD (   1) C   6 - H  10        / 74. RY*(   2) C   3                    1.15    2.06    0.044
  14. BD (   1) C   6 - H  10        /177. RY*(   1) H   7                    0.55    1.37    0.025
  14. BD (   1) C   6 - H  10        /182. RY*(   1) H   8                    0.61    1.56    0.028
  14. BD (   1) C   6 - H  10        /192. RY*(   1) H  10                    0.56    1.37    0.025
  14. BD (   1) C   6 - H  10        /197. BD*(   1) C   1 - C   3            4.33    1.18    0.064
  14. BD (   1) C   6 - H  10        /201. BD*(   1) C   2 - C   5            5.25    1.16    0.070
  14. BD (   1) C   6 - H  10        /204. BD*(   1) C   2 - H   7            0.53    1.06    0.021
  15. CR (   1) C   1                / 73. RY*(   1) C   3                    0.91   11.90    0.093
  15. CR (   1) C   1                / 99. RY*(   1) C   4                    0.72   11.87    0.083
  15. CR (   1) C   1                /100. RY*(   2) C   4                    3.00   11.62    0.167
  15. CR (   1) C   1                /198. BD*(   1) C   1 - C   4            0.64   11.22    0.076
  15. CR (   1) C   1                /199. BD*(   2) C   1 - C   4            9.52   10.53    0.288
  15. CR (   1) C   1                /207. BD*(   1) C   3 - H   8            0.98   10.85    0.093
  15. CR (   1) C   1                /208. BD*(   1) C   4 - C   5            2.05   10.97    0.134
  16. CR (   1) C   2                /126. RY*(   2) C   5                    0.95   11.86    0.095
  16. CR (   1) C   2                /153. RY*(   3) C   6                    0.55   11.89    0.073
  16. CR (   1) C   2                /155. RY*(   5) C   6                    0.65   11.83    0.078
  16. CR (   1) C   2                /178. RY*(   2) H   7                    0.58   12.32    0.076
  16. CR (   1) C   2                /205. BD*(   1) C   3 - C   6            0.71   10.96    0.079
  17. CR (   1) C   3                / 21. RY*(   1) C   1                    0.86   11.90    0.090
  17. CR (   1) C   3                /153. RY*(   3) C   6                    0.98   11.91    0.097
  17. CR (   1) C   3                /155. RY*(   5) C   6                    0.51   11.85    0.070
  17. CR (   1) C   3                /183. RY*(   2) H   8                    0.52   12.08    0.070
  17. CR (   1) C   3                /198. BD*(   1) C   1 - C   4            1.73   11.26    0.125
  17. CR (   1) C   3                /199. BD*(   2) C   1 - C   4            1.87   10.56    0.128
  17. CR (   1) C   3                /203. BD*(   1) C   2 - C   6            0.63   10.99    0.075
  18. CR (   1) C   4                / 21. RY*(   1) C   1                    0.72   11.87    0.083
  18. CR (   1) C   4                / 22. RY*(   2) C   1                    3.00   11.62    0.167
  18. CR (   1) C   4                /125. RY*(   1) C   5                    0.91   11.90    0.093
  18. CR (   1) C   4                /197. BD*(   1) C   1 - C   3            2.05   10.97    0.134
  18. CR (   1) C   4                /198. BD*(   1) C   1 - C   4            0.64   11.22    0.076
  18. CR (   1) C   4                /199. BD*(   2) C   1 - C   4            9.52   10.53    0.288
  18. CR (   1) C   4                /209. BD*(   1) C   5 - H   9            0.98   10.85    0.093
  19. CR (   1) C   5                / 49. RY*(   3) C   2                    0.98   11.91    0.097
  19. CR (   1) C   5                / 51. RY*(   5) C   2                    0.51   11.85    0.070
  19. CR (   1) C   5                / 99. RY*(   1) C   4                    0.86   11.90    0.090
  19. CR (   1) C   5                /188. RY*(   2) H   9                    0.52   12.08    0.070
  19. CR (   1) C   5                /198. BD*(   1) C   1 - C   4            1.73   11.26    0.125
  19. CR (   1) C   5                /199. BD*(   2) C   1 - C   4            1.87   10.56    0.128
  19. CR (   1) C   5                /203. BD*(   1) C   2 - C   6            0.63   10.99    0.075
  20. CR (   1) C   6                / 49. RY*(   3) C   2                    0.55   11.89    0.073
  20. CR (   1) C   6                / 51. RY*(   5) C   2                    0.65   11.83    0.078
  20. CR (   1) C   6                / 74. RY*(   2) C   3                    0.95   11.86    0.095
  20. CR (   1) C   6                /193. RY*(   2) H  10                    0.58   12.32    0.076
  20. CR (   1) C   6                /201. BD*(   1) C   2 - C   5            0.71   10.96    0.079
 200. BD*(   3) C   1 - C   4        / 23. RY*(   3) C   1                    2.85    0.57    0.103
 200. BD*(   3) C   1 - C   4        /101. RY*(   3) C   4                    2.85    0.57    0.103
 202. BD*(   2) C   2 - C   5        / 50. RY*(   4) C   2                    2.30    0.50    0.075
 202. BD*(   2) C   2 - C   5        /128. RY*(   4) C   5                    1.80    0.54    0.070
 202. BD*(   2) C   2 - C   5        /200. BD*(   3) C   1 - C   4           33.73    0.09    0.095
 206. BD*(   2) C   3 - C   6        / 76. RY*(   4) C   3                    1.80    0.54    0.070
 206. BD*(   2) C   3 - C   6        /154. RY*(   4) C   6                    2.30    0.50    0.075
 206. BD*(   2) C   3 - C   6        /200. BD*(   3) C   1 - C   4           33.73    0.09    0.095


 Natural Bond Orbitals (Summary):

                                                            Principal Delocalizations
           NBO                        Occupancy    Energy   (geminal,vicinal,remote)
 ====================================================================================
 Molecular unit  1  (C6H4)
     1. BD (   1) C   1 - C   3          1.98252    -0.80801  198(g),199(g),99(v),210(v)
                                                    208(v),207(g),151(v),100(v)
                                                    153(v)
     2. BD (   1) C   1 - C   4          1.99073    -0.91203  197(g),208(g),74(v),126(v)
                                                    207(v),209(v)
     3. BD (   2) C   1 - C   4          1.92606    -0.35587  207(v),209(v),197(g),208(g)
                                                    201(v),205(v),73(v),125(v)
                                                    204(r),210(r),182(r),187(r)
     4. BD (   3) C   1 - C   4          1.68782    -0.32328  202(v),206(v),76(v),128(v)
     5. BD (   1) C   2 - C   5          1.96617    -0.79049  199(v),208(g),210(v),152(v)
                                                    203(g),198(v),100(v),151(v)
                                                    209(g),102(v),204(g)
     6. BD (   2) C   2 - C   5          1.70800    -0.30917  206(v),200(v),154(v),101(v)
     7. BD (   1) C   2 - C   6          1.98663    -0.79442  207(v),209(v),201(g),205(g)
                                                    75(v),127(v),73(v),125(v)
                                                    204(g),210(g)
     8. BD (   1) C   2 - H   7          1.97004    -0.59754  205(v),208(v),151(v),125(v)
                                                    126(v),187(r),177(g),192(r)
                                                    210(v)
     9. BD (   1) C   3 - C   6          1.96617    -0.79049  199(v),197(g),204(v),48(v)
                                                    203(g),198(v),22(v),47(v)
                                                    207(g),24(v),210(g)
    10. BD (   2) C   3 - C   6          1.70800    -0.30917  202(v),200(v),50(v),23(v)
    11. BD (   1) C   3 - H   8          1.98478    -0.61893  203(v),198(v),21(v),151(v)
                                                    22(v)
    12. BD (   1) C   4 - C   5          1.98252    -0.80801  198(g),199(g),21(v),204(v)
                                                    197(v),209(g),47(v),22(v)
                                                    49(v)
    13. BD (   1) C   5 - H   9          1.98478    -0.61893  203(v),198(v),99(v),47(v)
                                                    100(v)
    14. BD (   1) C   6 - H  10          1.97004    -0.59754  201(v),197(v),47(v),73(v)
                                                    74(v),182(r),192(g),177(r)
                                                    204(v)
    15. CR (   1) C   1                  1.99783   -10.38479  199(g),100(v),208(v),207(v)
                                                    73(v),99(v),198(g)
    16. CR (   1) C   2                  1.99925   -10.40203  126(v),205(v),155(v),178(v)
                                                    153(v)
    17. CR (   1) C   3                  1.99903   -10.42136  199(v),198(v),153(v),21(v)
                                                    203(v),183(v),155(v)
    18. CR (   1) C   4                  1.99783   -10.38479  199(g),22(v),197(v),209(v)
                                                    125(v),21(v),198(g)
    19. CR (   1) C   5                  1.99903   -10.42136  199(v),198(v),49(v),99(v)
                                                    203(v),188(v),51(v)
    20. CR (   1) C   6                  1.99925   -10.40203  74(v),201(v),51(v),193(v)
                                                    49(v)
    21. RY*(   1) C   1                  0.00461     1.48336   
    22. RY*(   2) C   1                  0.00250     1.23985   
    23. RY*(   3) C   1                  0.00105     0.70570   
    24. RY*(   4) C   1                  0.00100     1.12940   
    25. RY*(   5) C   1                  0.00046     3.11933   
    26. RY*(   6) C   1                  0.00031     1.55305   
    27. RY*(   7) C   1                  0.00014     2.15024   
    28. RY*(   8) C   1                  0.00008     2.23261   
    29. RY*(   9) C   1                  0.00005     2.58626   
    30. RY*(  10) C   1                  0.00005     3.80539   
    31. RY*(  11) C   1                  0.00002     1.81782   
    32. RY*(  12) C   1                  0.00002     2.99848   
    33. RY*(  13) C   1                  0.00000     2.89704   
    34. RY*(  14) C   1                  0.00000    20.35219   
    35. RY*(  15) C   1                  0.00000     3.39888   
    36. RY*(  16) C   1                  0.00000     1.58335   
    37. RY*(  17) C   1                  0.00000     3.19998   
    38. RY*(  18) C   1                  0.00000     1.30305   
    39. RY*(  19) C   1                  0.00000     1.44825   
    40. RY*(  20) C   1                  0.00000     1.36497   
    41. RY*(  21) C   1                  0.00000     3.15936   
    42. RY*(  22) C   1                  0.00000     3.84506   
    43. RY*(  23) C   1                  0.00000     3.21845   
    44. RY*(  24) C   1                  0.00000     3.40989   
    45. RY*(  25) C   1                  0.00000     3.50529   
    46. RY*(  26) C   1                  0.00000     3.84227   
    47. RY*(   1) C   2                  0.00519     1.54353   
    48. RY*(   2) C   2                  0.00223     1.34208   
    49. RY*(   3) C   2                  0.00189     1.48794   
    50. RY*(   4) C   2                  0.00111     0.53826   
    51. RY*(   5) C   2                  0.00086     1.43241   
    52. RY*(   6) C   2                  0.00035     3.20929   
    53. RY*(   7) C   2                  0.00014     1.90921   
    54. RY*(   8) C   2                  0.00007     2.83061   
    55. RY*(   9) C   2                  0.00007     1.83145   
    56. RY*(  10) C   2                  0.00002     2.32649   
    57. RY*(  11) C   2                  0.00003     3.71280   
    58. RY*(  12) C   2                  0.00000     1.44353   
    59. RY*(  13) C   2                  0.00000     2.74498   
    60. RY*(  14) C   2                  0.00000    20.85266   
    61. RY*(  15) C   2                  0.00001     2.95018   
    62. RY*(  16) C   2                  0.00000     2.27679   
    63. RY*(  17) C   2                  0.00000     2.85886   
    64. RY*(  18) C   2                  0.00000     1.07881   
    65. RY*(  19) C   2                  0.00000     2.87167   
    66. RY*(  20) C   2                  0.00000     3.46844   
    67. RY*(  21) C   2                  0.00000     3.24971   
    68. RY*(  22) C   2                  0.00000     3.90783   
    69. RY*(  23) C   2                  0.00000     1.45523   
    70. RY*(  24) C   2                  0.00000     3.33435   
    71. RY*(  25) C   2                  0.00000     3.40922   
    72. RY*(  26) C   2                  0.00000     3.46464   
    73. RY*(   1) C   3                  0.00612     1.51762   
    74. RY*(   2) C   3                  0.00306     1.46037   
    75. RY*(   3) C   3                  0.00137     1.07049   
    76. RY*(   4) C   3                  0.00116     0.58195   
    77. RY*(   5) C   3                  0.00053     1.48964   
    78. RY*(   6) C   3                  0.00030     3.07691   
    79. RY*(   7) C   3                  0.00015     1.85921   
    80. RY*(   8) C   3                  0.00012     1.87709   
    81. RY*(   9) C   3                  0.00007     1.85211   
    82. RY*(  10) C   3                  0.00008     2.37431   
    83. RY*(  11) C   3                  0.00003     2.19419   
    84. RY*(  12) C   3                  0.00002     3.28351   
    85. RY*(  13) C   3                  0.00000    21.43586   
    86. RY*(  14) C   3                  0.00000     1.40866   
    87. RY*(  15) C   3                  0.00000     1.45569   
    88. RY*(  16) C   3                  0.00000     2.77686   
    89. RY*(  17) C   3                  0.00000     2.71422   
    90. RY*(  18) C   3                  0.00000     1.22679   
    91. RY*(  19) C   3                  0.00000     3.09407   
    92. RY*(  20) C   3                  0.00000     3.41723   
    93. RY*(  21) C   3                  0.00000     3.33722   
    94. RY*(  22) C   3                  0.00000     3.76537   
    95. RY*(  23) C   3                  0.00000     3.63891   
    96. RY*(  24) C   3                  0.00000     3.48706   
    97. RY*(  25) C   3                  0.00000     3.26569   
    98. RY*(  26) C   3                  0.00000     3.43585   
    99. RY*(   1) C   4                  0.00461     1.48336   
   100. RY*(   2) C   4                  0.00250     1.23985   
   101. RY*(   3) C   4                  0.00105     0.70570   
   102. RY*(   4) C   4                  0.00100     1.12940   
   103. RY*(   5) C   4                  0.00046     3.11933   
   104. RY*(   6) C   4                  0.00031     1.55305   
   105. RY*(   7) C   4                  0.00014     2.15024   
   106. RY*(   8) C   4                  0.00008     2.23261   
   107. RY*(   9) C   4                  0.00005     2.58626   
   108. RY*(  10) C   4                  0.00005     3.80539   
   109. RY*(  11) C   4                  0.00002     1.81782   
   110. RY*(  12) C   4                  0.00002     2.99848   
   111. RY*(  13) C   4                  0.00000     2.89704   
   112. RY*(  14) C   4                  0.00000    20.35219   
   113. RY*(  15) C   4                  0.00000     3.39888   
   114. RY*(  16) C   4                  0.00000     1.58335   
   115. RY*(  17) C   4                  0.00000     3.19998   
   116. RY*(  18) C   4                  0.00000     1.30305   
   117. RY*(  19) C   4                  0.00000     1.44825   
   118. RY*(  20) C   4                  0.00000     1.36497   
   119. RY*(  21) C   4                  0.00000     3.15936   
   120. RY*(  22) C   4                  0.00000     3.84506   
   121. RY*(  23) C   4                  0.00000     3.21845   
   122. RY*(  24) C   4                  0.00000     3.40989   
   123. RY*(  25) C   4                  0.00000     3.50529   
   124. RY*(  26) C   4                  0.00000     3.84227   
   125. RY*(   1) C   5                  0.00612     1.51762   
   126. RY*(   2) C   5                  0.00306     1.46037   
   127. RY*(   3) C   5                  0.00137     1.07049   
   128. RY*(   4) C   5                  0.00116     0.58195   
   129. RY*(   5) C   5                  0.00053     1.48964   
   130. RY*(   6) C   5                  0.00030     3.07691   
   131. RY*(   7) C   5                  0.00015     1.85921   
   132. RY*(   8) C   5                  0.00012     1.87709   
   133. RY*(   9) C   5                  0.00007     1.85211   
   134. RY*(  10) C   5                  0.00008     2.37431   
   135. RY*(  11) C   5                  0.00003     2.19419   
   136. RY*(  12) C   5                  0.00002     3.28351   
   137. RY*(  13) C   5                  0.00000    21.43586   
   138. RY*(  14) C   5                  0.00000     1.40866   
   139. RY*(  15) C   5                  0.00000     1.45569   
   140. RY*(  16) C   5                  0.00000     2.77686   
   141. RY*(  17) C   5                  0.00000     2.71422   
   142. RY*(  18) C   5                  0.00000     1.22679   
   143. RY*(  19) C   5                  0.00000     3.09407   
   144. RY*(  20) C   5                  0.00000     3.41723   
   145. RY*(  21) C   5                  0.00000     3.33722   
   146. RY*(  22) C   5                  0.00000     3.76537   
   147. RY*(  23) C   5                  0.00000     3.63891   
   148. RY*(  24) C   5                  0.00000     3.48706   
   149. RY*(  25) C   5                  0.00000     3.26569   
   150. RY*(  26) C   5                  0.00000     3.43585   
   151. RY*(   1) C   6                  0.00519     1.54353   
   152. RY*(   2) C   6                  0.00223     1.34208   
   153. RY*(   3) C   6                  0.00189     1.48794   
   154. RY*(   4) C   6                  0.00111     0.53826   
   155. RY*(   5) C   6                  0.00086     1.43241   
   156. RY*(   6) C   6                  0.00035     3.20929   
   157. RY*(   7) C   6                  0.00014     1.90921   
   158. RY*(   8) C   6                  0.00007     2.83061   
   159. RY*(   9) C   6                  0.00007     1.83145   
   160. RY*(  10) C   6                  0.00002     2.32649   
   161. RY*(  11) C   6                  0.00003     3.71280   
   162. RY*(  12) C   6                  0.00000     1.44353   
   163. RY*(  13) C   6                  0.00000     2.74498   
   164. RY*(  14) C   6                  0.00000    20.85266   
   165. RY*(  15) C   6                  0.00001     2.95018   
   166. RY*(  16) C   6                  0.00000     2.27679   
   167. RY*(  17) C   6                  0.00000     2.85886   
   168. RY*(  18) C   6                  0.00000     1.07881   
   169. RY*(  19) C   6                  0.00000     2.87167   
   170. RY*(  20) C   6                  0.00000     3.46844   
   171. RY*(  21) C   6                  0.00000     3.24971   
   172. RY*(  22) C   6                  0.00000     3.90783   
   173. RY*(  23) C   6                  0.00000     1.45523   
   174. RY*(  24) C   6                  0.00000     3.33435   
   175. RY*(  25) C   6                  0.00000     3.40922   
   176. RY*(  26) C   6                  0.00000     3.46464   
   177. RY*(   1) H   7                  0.00025     0.77023   
   178. RY*(   2) H   7                  0.00016     1.91793   
   179. RY*(   3) H   7                  0.00007     2.16190   
   180. RY*(   4) H   7                  0.00007     2.71921   
   181. RY*(   5) H   7                  0.00002     3.06108   
   182. RY*(   1) H   8                  0.00041     0.96303   
   183. RY*(   2) H   8                  0.00023     1.66203   
   184. RY*(   3) H   8                  0.00006     2.17993   
   185. RY*(   4) H   8                  0.00006     2.64891   
   186. RY*(   5) H   8                  0.00002     3.05592   
   187. RY*(   1) H   9                  0.00041     0.96303   
   188. RY*(   2) H   9                  0.00023     1.66203   
   189. RY*(   3) H   9                  0.00006     2.17993   
   190. RY*(   4) H   9                  0.00006     2.64891   
   191. RY*(   5) H   9                  0.00002     3.05592   
   192. RY*(   1) H  10                  0.00025     0.77023   
   193. RY*(   2) H  10                  0.00016     1.91793   
   194. RY*(   3) H  10                  0.00007     2.16190   
   195. RY*(   4) H  10                  0.00007     2.71921   
   196. RY*(   5) H  10                  0.00002     3.06108   
   197. BD*(   1) C   1 - C   3          0.01744     0.58138   
   198. BD*(   1) C   1 - C   4          0.01057     0.83845   
   199. BD*(   2) C   1 - C   4          0.07216     0.14217   
   200. BD*(   3) C   1 - C   4          0.24402     0.13217  202(v),206(v),23(g),101(g)
   201. BD*(   1) C   2 - C   5          0.01951     0.55850   
   202. BD*(   2) C   2 - C   5          0.32151     0.03730  206(v),200(v),50(g),128(g)
   203. BD*(   1) C   2 - C   6          0.01285     0.56863   
   204. BD*(   1) C   2 - H   7          0.01140     0.46220   
   205. BD*(   1) C   3 - C   6          0.01951     0.55850   
   206. BD*(   2) C   3 - C   6          0.32151     0.03730  202(v),200(v),154(g),76(g)
   207. BD*(   1) C   3 - H   8          0.02049     0.46486   
   208. BD*(   1) C   4 - C   5          0.01744     0.58138   
   209. BD*(   1) C   5 - H   9          0.02049     0.46486   
   210. BD*(   1) C   6 - H  10          0.01140     0.46220   
       -------------------------------
              Total Lewis   38.80645  ( 97.0161%)
        Valence non-Lewis    1.12028  (  2.8007%)
        Rydberg non-Lewis    0.07327  (  0.1832%)
       -------------------------------
            Total unit  1   40.00000  (100.0000%)
           Charge unit  1    0.00000
 1\1\GINC-N7063\FOpt\RM062X\def2TZVP\C6H4\JIAMINGD\22-Apr-2025\0\\# opt
  freq m062x def2tzvp geom=connectivity pop=nboread\\M0001\\0,1\C,0.618
 2678197,0.,-1.5382377717\C,-0.7005522142,0.,0.7384266335\C,1.456095761
 6,0.,-0.4433004531\C,-0.6182678197,0.,-1.5382377717\C,-1.4560957616,0.
 ,-0.4433004531\C,0.7005522142,0.,0.7384266335\H,-1.2225755882,0.,1.687
 6750888\H,2.5364188234,0.,-0.4444634975\H,-2.5364188234,0.,-0.44446349
 75\H,1.2225755882,0.,1.6876750888\\Version=ES64L-G16RevA.03\State=1-A1
 \HF=-230.8940666\RMSD=2.675e-09\RMSF=1.253e-04\Dipole=0.,0.,0.6728539\
 Quadrupole=3.6597587,-2.9853256,-0.6744331,0.,0.,0.\PG=C02V [SGV(C6H4)
 ]\\@


 When cryptography is outlawed, bayl bhgynjf jvyy unir cevinpl.
 Job cpu time:       0 days  0 hours  3 minutes 34.7 seconds.
 Elapsed time:       0 days  0 hours  0 minutes 27.2 seconds.
 File lengths (MBytes):  RWF=     24 Int=      0 D2E=      0 Chk=      4 Scr=      1
 Normal termination of Gaussian 16 at Tue Apr 22 21:41:04 2025.
 Link1:  Proceeding to internal job step number  2.
 --------------------------------------------------------------------
 #N Geom=AllCheck Guess=TCheck SCRF=Check GenChk RM062X/def2TZVP Freq
 --------------------------------------------------------------------
 1/10=4,29=7,30=1,38=1,40=1/1,3;
 2/12=2,40=1/2;
 3/5=44,7=101,11=2,14=-4,25=1,30=1,70=2,71=2,74=-55,116=1,140=1/1,2,3;
 4/5=101/1;
 5/5=2,38=6,98=1/2;
 8/6=4,10=90,11=11/1;
 11/6=1,8=1,9=11,15=111,16=1/1,2,10;
 10/6=1/2;
 6/7=2,8=2,9=2,10=2,28=1,40=2/1,7;
 7/8=1,10=1,25=1/1,2,3,16;
 1/10=4,30=1/3;
 99//99;
 Structure from the checkpoint file:  "benzyne-3.chk"
 -----
 M0001
 -----
 Charge =  0 Multiplicity = 1
 Redundant internal coordinates found in file.  (old form).
 C,0,0.6182678197,0.,-1.5382377717
 C,0,-0.7005522142,0.,0.7384266335
 C,0,1.4560957616,0.,-0.4433004531
 C,0,-0.6182678197,0.,-1.5382377717
 C,0,-1.4560957616,0.,-0.4433004531
 C,0,0.7005522142,0.,0.7384266335
 H,0,-1.2225755882,0.,1.6876750888
 H,0,2.5364188234,0.,-0.4444634975
 H,0,-2.5364188234,0.,-0.4444634975
 H,0,1.2225755882,0.,1.6876750888
 Recover connectivity data from disk.

 GradGradGradGradGradGradGradGradGradGradGradGradGradGradGradGradGradGrad
 Berny optimization.
 Initialization pass.
                           ----------------------------
                           !    Initial Parameters    !
                           ! (Angstroms and Degrees)  !
 --------------------------                            --------------------------
 ! Name  Definition              Value          Derivative Info.                !
 --------------------------------------------------------------------------------
 ! R1    R(1,3)                  1.3787         calculate D2E/DX2 analytically  !
 ! R2    R(1,4)                  1.2365         calculate D2E/DX2 analytically  !
 ! R3    R(2,5)                  1.4026         calculate D2E/DX2 analytically  !
 ! R4    R(2,6)                  1.4011         calculate D2E/DX2 analytically  !
 ! R5    R(2,7)                  1.0833         calculate D2E/DX2 analytically  !
 ! R6    R(3,6)                  1.4026         calculate D2E/DX2 analytically  !
 ! R7    R(3,8)                  1.0803         calculate D2E/DX2 analytically  !
 ! R8    R(4,5)                  1.3787         calculate D2E/DX2 analytically  !
 ! R9    R(5,9)                  1.0803         calculate D2E/DX2 analytically  !
 ! R10   R(6,10)                 1.0833         calculate D2E/DX2 analytically  !
 ! A1    A(3,1,4)              127.4226         calculate D2E/DX2 analytically  !
 ! A2    A(5,2,6)              122.593          calculate D2E/DX2 analytically  !
 ! A3    A(5,2,7)              118.5991         calculate D2E/DX2 analytically  !
 ! A4    A(6,2,7)              118.8079         calculate D2E/DX2 analytically  !
 ! A5    A(1,3,6)              109.9843         calculate D2E/DX2 analytically  !
 ! A6    A(1,3,8)              127.3609         calculate D2E/DX2 analytically  !
 ! A7    A(6,3,8)              122.6547         calculate D2E/DX2 analytically  !
 ! A8    A(1,4,5)              127.4226         calculate D2E/DX2 analytically  !
 ! A9    A(2,5,4)              109.9843         calculate D2E/DX2 analytically  !
 ! A10   A(2,5,9)              122.6547         calculate D2E/DX2 analytically  !
 ! A11   A(4,5,9)              127.3609         calculate D2E/DX2 analytically  !
 ! A12   A(2,6,3)              122.593          calculate D2E/DX2 analytically  !
 ! A13   A(2,6,10)             118.8079         calculate D2E/DX2 analytically  !
 ! A14   A(3,6,10)             118.5991         calculate D2E/DX2 analytically  !
 ! D1    D(4,1,3,6)              0.0            calculate D2E/DX2 analytically  !
 ! D2    D(4,1,3,8)            180.0            calculate D2E/DX2 analytically  !
 ! D3    D(3,1,4,5)              0.0            calculate D2E/DX2 analytically  !
 ! D4    D(6,2,5,4)              0.0            calculate D2E/DX2 analytically  !
 ! D5    D(6,2,5,9)            180.0            calculate D2E/DX2 analytically  !
 ! D6    D(7,2,5,4)            180.0            calculate D2E/DX2 analytically  !
 ! D7    D(7,2,5,9)              0.0            calculate D2E/DX2 analytically  !
 ! D8    D(5,2,6,3)              0.0            calculate D2E/DX2 analytically  !
 ! D9    D(5,2,6,10)           180.0            calculate D2E/DX2 analytically  !
 ! D10   D(7,2,6,3)            180.0            calculate D2E/DX2 analytically  !
 ! D11   D(7,2,6,10)             0.0            calculate D2E/DX2 analytically  !
 ! D12   D(1,3,6,2)              0.0            calculate D2E/DX2 analytically  !
 ! D13   D(1,3,6,10)           180.0            calculate D2E/DX2 analytically  !
 ! D14   D(8,3,6,2)            180.0            calculate D2E/DX2 analytically  !
 ! D15   D(8,3,6,10)             0.0            calculate D2E/DX2 analytically  !
 ! D16   D(1,4,5,2)              0.0            calculate D2E/DX2 analytically  !
 ! D17   D(1,4,5,9)            180.0            calculate D2E/DX2 analytically  !
 --------------------------------------------------------------------------------
 Trust Radius=3.00D-01 FncErr=1.00D-07 GrdErr=1.00D-07 EigMax=2.50D+02 EigMin=1.00D-04
 Number of steps in this run=      2 maximum allowed number of steps=      2.
 GradGradGradGradGradGradGradGradGradGradGradGradGradGradGradGradGradGrad

                          Input orientation:                          
 ---------------------------------------------------------------------
 Center     Atomic      Atomic             Coordinates (Angstroms)
 Number     Number       Type             X           Y           Z
 ---------------------------------------------------------------------
      1          6           0        0.618268   -0.000000   -1.538238
      2          6           0       -0.700552    0.000000    0.738427
      3          6           0        1.456096   -0.000000   -0.443300
      4          6           0       -0.618268    0.000000   -1.538238
      5          6           0       -1.456096    0.000000   -0.443300
      6          6           0        0.700552   -0.000000    0.738427
      7          1           0       -1.222576    0.000000    1.687675
      8          1           0        2.536419   -0.000000   -0.444463
      9          1           0       -2.536419    0.000000   -0.444463
     10          1           0        1.222576   -0.000000    1.687675
 ---------------------------------------------------------------------
                    Distance matrix (angstroms):
                    1          2          3          4          5
     1  C    0.000000
     2  C    2.631062   0.000000
     3  C    1.378711   2.459189   0.000000
     4  C    1.236536   2.278151   2.345607   0.000000
     5  C    2.345607   1.402614   2.912192   1.378711   0.000000
     6  C    2.278151   1.401104   1.402614   2.631062   2.459189
     7  H    3.714191   1.083319   3.422914   3.282027   2.143732
     8  H    2.208086   3.446333   1.080324   3.338920   3.992515
     9  H    3.338920   2.183949   3.992515   2.208086   1.080324
    10  H    3.282027   2.144643   2.143732   3.714191   3.422914
                    6          7          8          9         10
     6  C    0.000000
     7  H    2.144643   0.000000
     8  H    2.183949   4.321580   0.000000
     9  H    3.446333   2.504436   5.072838   0.000000
    10  H    1.083319   2.445151   2.504436   4.321580   0.000000
 Stoichiometry    C6H4
 Framework group  C2V[SGV(C6H4)]
 Deg. of freedom     9
 Full point group                 C2V     NOp   4
 Largest Abelian subgroup         C2V     NOp   4
 Largest concise Abelian subgroup C2      NOp   2
                         Standard orientation:                         
 ---------------------------------------------------------------------
 Center     Atomic      Atomic             Coordinates (Angstroms)
 Number     Number       Type             X           Y           Z
 ---------------------------------------------------------------------
      1          6           0        0.000000    0.618268   -1.227465
      2          6           0       -0.000000   -0.700552    1.049200
      3          6           0        0.000000    1.456096   -0.132528
      4          6           0       -0.000000   -0.618268   -1.227465
      5          6           0       -0.000000   -1.456096   -0.132528
      6          6           0        0.000000    0.700552    1.049200
      7          1           0       -0.000000   -1.222576    1.998448
      8          1           0        0.000000    2.536419   -0.133691
      9          1           0       -0.000000   -2.536419   -0.133691
     10          1           0        0.000000    1.222576    1.998448
 ---------------------------------------------------------------------
 Rotational constants (GHZ):           7.1273193           5.7548362           3.1839823
 Standard basis: def2TZVP (5D, 7F)
 There are    85 symmetry adapted cartesian basis functions of A1  symmetry.
 There are    35 symmetry adapted cartesian basis functions of A2  symmetry.
 There are    35 symmetry adapted cartesian basis functions of B1  symmetry.
 There are    85 symmetry adapted cartesian basis functions of B2  symmetry.
 There are    73 symmetry adapted basis functions of A1  symmetry.
 There are    32 symmetry adapted basis functions of A2  symmetry.
 There are    32 symmetry adapted basis functions of B1  symmetry.
 There are    73 symmetry adapted basis functions of B2  symmetry.
   210 basis functions,   338 primitive gaussians,   240 cartesian basis functions
    20 alpha electrons       20 beta electrons
       nuclear repulsion energy       188.5551084404 Hartrees.
 NAtoms=   10 NActive=   10 NUniq=    5 SFac= 4.00D+00 NAtFMM=   60 NAOKFM=F Big=F
 Integral buffers will be    131072 words long.
 Raffenetti 2 integral format.
 Two-electron integral symmetry is turned on.
 One-electron integrals computed using PRISM.
   4 Symmetry operations used in ECPInt.
 ECPInt:  NShTT=    3403 NPrTT=   10584 LenC2=    3391 LenP2D=    8941.
 LDataN:  DoStor=T MaxTD1= 6 Len=  172
 NBasis=   210 RedAO= T EigKep=  1.76D-05  NBF=    73    32    32    73
 NBsUse=   210 1.00D-06 EigRej= -1.00D+00 NBFU=    73    32    32    73
 Initial guess from the checkpoint file:  "benzyne-3.chk"
 B after Tr=     0.000000    0.000000    0.000000
         Rot=    1.000000    0.000000   -0.000000    0.000000 Ang=   0.00 deg.
 Initial guess orbital symmetries:
       Occupied  (B2) (A1) (A1) (B2) (A1) (B2) (A1) (B2) (A1) (A1)
                 (B2) (A1) (B2) (A1) (B1) (B2) (A1) (A1) (A2) (B1)
       Virtual   (B2) (B1) (A2) (A1) (B2) (A1) (B2) (A1) (A2) (B2)
                 (A1) (B1) (A1) (B2) (A1) (A2) (B1) (A1) (B2) (A1)
                 (B2) (B1) (A2) (A1) (B2) (B2) (A1) (A2) (B2) (A1)
                 (A1) (B1) (B2) (B2) (A1) (B2) (A1) (B2) (B2) (B1)
                 (B2) (A1) (A2) (A1) (B2) (B1) (B2) (B1) (A1) (A1)
                 (A2) (A1) (B2) (B2) (A1) (B1) (A2) (B2) (A1) (B2)
                 (A1) (A2) (B1) (A1) (B2) (A2) (A1) (B2) (B2) (B1)
                 (A1) (A1) (B2) (A2) (B1) (B2) (A1) (B2) (A2) (B1)
                 (B2) (A2) (A1) (B1) (B2) (A1) (A2) (A1) (A2) (B1)
                 (B2) (A1) (A1) (B2) (A1) (B2) (B2) (A1) (A2) (B1)
                 (A1) (B2) (B1) (A1) (A1) (B2) (B1) (A1) (A2) (B2)
                 (A1) (B1) (B2) (A2) (A1) (B2) (B1) (A1) (B2) (B1)
                 (A2) (A1) (B2) (B1) (B2) (A1) (B1) (A2) (A1) (A2)
                 (B2) (B1) (A1) (B2) (A1) (B1) (B2) (A1) (A2) (A1)
                 (B2) (A2) (B1) (B2) (A2) (A1) (B1) (A2) (B2) (B2)
                 (A1) (B2) (A2) (B2) (A1) (B1) (B2) (A1) (A2) (A1)
                 (B2) (A1) (B1) (B1) (B2) (A2) (B2) (A1) (A2) (A1)
                 (B2) (A1) (B2) (A2) (A2) (A1) (B2) (A1) (B2) (B2)
                 (A1) (B2) (B2) (B2) (A1) (A1) (B2) (A1) (B2) (B2)
 Keep R1 ints in memory in symmetry-blocked form, NReq=308356185.
 Requested convergence on RMS density matrix=1.00D-08 within 128 cycles.
 Requested convergence on MAX density matrix=1.00D-06.
 Requested convergence on             energy=1.00D-06.
 No special actions if energy rises.
 SCF Done:  E(RM062X) =  -230.894066575     A.U. after    1 cycles
            NFock=  1  Conv=0.31D-09     -V/T= 2.0049
 DoSCS=F DFT=T ScalE2(SS,OS)=  1.000000  1.000000
 Range of M.O.s used for correlation:     1   210
 NBasis=   210 NAE=    20 NBE=    20 NFC=     0 NFV=     0
 NROrb=    210 NOA=    20 NOB=    20 NVA=   190 NVB=   190

 **** Warning!!: The largest alpha MO coefficient is  0.50887459D+02

   4 Symmetry operations used in ECPInt.
 ECPInt:  NShTT=    3403 NPrTT=   10584 LenC2=    3391 LenP2D=    8941.
 LDataN:  DoStor=T MaxTD1= 7 Len=  274
 Symmetrizing basis deriv contribution to polar:
 IMax=3 JMax=2 DiffMx= 0.00D+00
 G2DrvN: will do    11 centers at a time, making    1 passes.
 Calling FoFCou, ICntrl=  3107 FMM=F I1Cent=   0 AccDes= 0.00D+00.
 End of G2Drv F.D. properties file   721 does not exist.
 End of G2Drv F.D. properties file   722 does not exist.
 End of G2Drv F.D. properties file   788 does not exist.
          IDoAtm=1111111111
          Differentiating once with respect to electric field.
                with respect to dipole field.
          Differentiating once with respect to nuclear coordinates.
 Keep R1 ints in memory in symmetry-blocked form, NReq=308360748.
          There are    18 degrees of freedom in the 1st order CPHF.  IDoFFX=4 NUNeed=    18.
     18 vectors produced by pass  0 Test12= 2.11D-14 5.56D-09 XBig12= 7.83D+01 5.01D+00.
 AX will form    18 AO Fock derivatives at one time.
     18 vectors produced by pass  1 Test12= 2.11D-14 5.56D-09 XBig12= 2.99D+01 1.28D+00.
     18 vectors produced by pass  2 Test12= 2.11D-14 5.56D-09 XBig12= 1.27D+00 2.14D-01.
     18 vectors produced by pass  3 Test12= 2.11D-14 5.56D-09 XBig12= 3.20D-02 5.11D-02.
     18 vectors produced by pass  4 Test12= 2.11D-14 5.56D-09 XBig12= 7.56D-04 6.34D-03.
     18 vectors produced by pass  5 Test12= 2.11D-14 5.56D-09 XBig12= 6.13D-06 4.91D-04.
     18 vectors produced by pass  6 Test12= 2.11D-14 5.56D-09 XBig12= 3.83D-08 2.83D-05.
     11 vectors produced by pass  7 Test12= 2.11D-14 5.56D-09 XBig12= 2.12D-10 1.89D-06.
      3 vectors produced by pass  8 Test12= 2.11D-14 5.56D-09 XBig12= 1.08D-12 1.56D-07.
      1 vectors produced by pass  9 Test12= 2.11D-14 5.56D-09 XBig12= 5.84D-15 1.11D-08.
 InvSVY:  IOpt=1 It=  1 EMax= 2.98D-15
 Solved reduced A of dimension   141 with    18 vectors.
 Isotropic polarizability for W=    0.000000       61.78 Bohr**3.
 End of Minotr F.D. properties file   721 does not exist.
 End of Minotr F.D. properties file   722 does not exist.
 End of Minotr F.D. properties file   788 does not exist.

 **********************************************************************

            Population analysis using the SCF density.

 **********************************************************************

 Orbital symmetries:
       Occupied  (B2) (A1) (A1) (B2) (A1) (B2) (A1) (B2) (A1) (A1)
                 (B2) (A1) (B2) (A1) (B1) (B2) (A1) (A1) (A2) (B1)
       Virtual   (B2) (B1) (A2) (A1) (B2) (A1) (B2) (A1) (A2) (B2)
                 (A1) (B1) (A1) (B2) (A1) (A2) (B1) (A1) (B2) (A1)
                 (B2) (B1) (A2) (A1) (B2) (B2) (A1) (A2) (B2) (A1)
                 (A1) (B1) (B2) (B2) (A1) (B2) (A1) (B2) (B2) (B1)
                 (B2) (A1) (A2) (A1) (B2) (B1) (B2) (B1) (A1) (A1)
                 (A2) (A1) (B2) (B2) (A1) (B1) (A2) (B2) (A1) (B2)
                 (A1) (A2) (B1) (A1) (B2) (A2) (A1) (B2) (B2) (B1)
                 (A1) (A1) (B2) (A2) (B1) (B2) (A1) (B2) (A2) (B1)
                 (B2) (A2) (A1) (B1) (B2) (A1) (A2) (A1) (A2) (B1)
                 (B2) (A1) (A1) (B2) (A1) (B2) (B2) (A1) (A2) (B1)
                 (A1) (B2) (B1) (A1) (A1) (B2) (B1) (A1) (A2) (B2)
                 (A1) (B1) (B2) (A2) (A1) (B2) (B1) (A1) (B2) (B1)
                 (A2) (A1) (B2) (B1) (B2) (A1) (B1) (A2) (A1) (A2)
                 (B2) (B1) (A1) (B2) (A1) (B1) (B2) (A1) (A2) (A1)
                 (B2) (A2) (B1) (B2) (A2) (A1) (B1) (A2) (B2) (B2)
                 (A1) (B2) (A2) (B2) (A1) (B1) (B2) (A1) (A2) (A1)
                 (B2) (A1) (B1) (B1) (B2) (A2) (B2) (A1) (A2) (A1)
                 (B2) (A1) (B2) (A2) (A2) (A1) (B2) (A1) (B2) (B2)
                 (A1) (B2) (B2) (B2) (A1) (A1) (B2) (A1) (B2) (B2)
 The electronic state is 1-A1.
 Alpha  occ. eigenvalues --  -10.57700 -10.57697 -10.55892 -10.55817 -10.55270
 Alpha  occ. eigenvalues --  -10.55047  -0.98341  -0.85996  -0.84362  -0.70770
 Alpha  occ. eigenvalues --   -0.66455  -0.58948  -0.54043  -0.52802  -0.46380
 Alpha  occ. eigenvalues --   -0.45987  -0.45362  -0.32426  -0.32422  -0.32416
 Alpha virt. eigenvalues --   -0.03464   0.00134   0.03767   0.08515   0.10523
 Alpha virt. eigenvalues --    0.12289   0.13804   0.17458   0.20649   0.21180
 Alpha virt. eigenvalues --    0.21420   0.23325   0.24291   0.25608   0.25855
 Alpha virt. eigenvalues --    0.27854   0.28163   0.30330   0.32252   0.34034
 Alpha virt. eigenvalues --    0.35467   0.35845   0.37087   0.37502   0.40902
 Alpha virt. eigenvalues --    0.41652   0.42963   0.45408   0.45489   0.46148
 Alpha virt. eigenvalues --    0.48739   0.50366   0.51229   0.52676   0.52957
 Alpha virt. eigenvalues --    0.54852   0.54857   0.58383   0.67964   0.69160
 Alpha virt. eigenvalues --    0.73891   0.74229   0.77351   0.81582   0.82218
 Alpha virt. eigenvalues --    0.82798   0.86462   0.90320   0.90465   0.90587
 Alpha virt. eigenvalues --    0.90844   1.01340   1.02531   1.06060   1.06444
 Alpha virt. eigenvalues --    1.09074   1.11067   1.14842   1.17961   1.21288
 Alpha virt. eigenvalues --    1.21980   1.23973   1.26844   1.28133   1.29181
 Alpha virt. eigenvalues --    1.29841   1.34893   1.35282   1.42022   1.43837
 Alpha virt. eigenvalues --    1.43859   1.52157   1.52209   1.53140   1.53564
 Alpha virt. eigenvalues --    1.56799   1.61937   1.62929   1.62974   1.69148
 Alpha virt. eigenvalues --    1.71777   1.72975   1.75633   1.80521   1.80882
 Alpha virt. eigenvalues --    1.84934   1.86582   1.91168   1.97751   2.01600
 Alpha virt. eigenvalues --    2.05474   2.09159   2.11355   2.11934   2.23267
 Alpha virt. eigenvalues --    2.26836   2.28803   2.29693   2.33100   2.35121
 Alpha virt. eigenvalues --    2.40573   2.46642   2.47695   2.48956   2.57503
 Alpha virt. eigenvalues --    2.58485   2.60254   2.61616   2.61821   2.65430
 Alpha virt. eigenvalues --    2.66640   2.66694   2.69089   2.70354   2.72867
 Alpha virt. eigenvalues --    2.78779   2.80949   2.81048   2.81767   2.83380
 Alpha virt. eigenvalues --    2.83848   2.84703   2.85515   2.94145   2.98339
 Alpha virt. eigenvalues --    2.99305   3.04575   3.05863   3.10182   3.11735
 Alpha virt. eigenvalues --    3.14079   3.15702   3.17008   3.18902   3.20611
 Alpha virt. eigenvalues --    3.23341   3.24843   3.26827   3.28846   3.30820
 Alpha virt. eigenvalues --    3.32099   3.34456   3.34590   3.38197   3.43115
 Alpha virt. eigenvalues --    3.49076   3.53632   3.53778   3.54188   3.56724
 Alpha virt. eigenvalues --    3.57371   3.59970   3.68334   3.75565   3.81387
 Alpha virt. eigenvalues --    3.84166   3.92706   3.96989   4.00346   4.04397
 Alpha virt. eigenvalues --    4.08347   4.11654   4.12439   4.19229   4.21390
 Alpha virt. eigenvalues --    4.23734   4.28660   4.29004   4.31228   4.37509
 Alpha virt. eigenvalues --    4.52555   4.62094   4.62252   4.63379   4.68902
 Alpha virt. eigenvalues --    4.71908   4.80884   4.86895   4.99400   5.11356
 Alpha virt. eigenvalues --    5.15115   5.24785   5.27208   5.42392  21.91193
 Alpha virt. eigenvalues --   22.48649  22.63774  22.64067  22.95491  23.23043
          Condensed to atoms (all electrons):
               1          2          3          4          5          6
     1  C    4.942377  -0.054844   0.505307   0.817915  -0.077066  -0.085164
     2  C   -0.054844   4.923171  -0.053821  -0.085164   0.528431   0.545009
     3  C    0.505307  -0.053821   4.873522  -0.077066  -0.006742   0.528431
     4  C    0.817915  -0.085164  -0.077066   4.942377   0.505307  -0.054844
     5  C   -0.077066   0.528431  -0.006742   0.505307   4.873522  -0.053821
     6  C   -0.085164   0.545009   0.528431  -0.054844  -0.053821   4.923171
     7  H    0.003494   0.396642   0.002338   0.003529  -0.030632  -0.030105
     8  H   -0.026439   0.002076   0.404368   0.004659  -0.001317  -0.043696
     9  H    0.004659  -0.043696  -0.001317  -0.026439   0.404368   0.002076
    10  H    0.003529  -0.030105  -0.030632   0.003494   0.002338   0.396642
               7          8          9         10
     1  C    0.003494  -0.026439   0.004659   0.003529
     2  C    0.396642   0.002076  -0.043696  -0.030105
     3  C    0.002338   0.404368  -0.001317  -0.030632
     4  C    0.003529   0.004659  -0.026439   0.003494
     5  C   -0.030632  -0.001317   0.404368   0.002338
     6  C   -0.030105  -0.043696   0.002076   0.396642
     7  H    0.506654  -0.000001  -0.000188  -0.000946
     8  H   -0.000001   0.503789   0.000107  -0.000188
     9  H   -0.000188   0.000107   0.503789  -0.000001
    10  H   -0.000946  -0.000188  -0.000001   0.506654
 Mulliken charges:
               1
     1  C   -0.033768
     2  C   -0.127700
     3  C   -0.144389
     4  C   -0.033768
     5  C   -0.144389
     6  C   -0.127700
     7  H    0.149214
     8  H    0.156642
     9  H    0.156642
    10  H    0.149214
 Sum of Mulliken charges =  -0.00000
 Mulliken charges with hydrogens summed into heavy atoms:
               1
     1  C   -0.033768
     2  C    0.021514
     3  C    0.012253
     4  C   -0.033768
     5  C    0.012253
     6  C    0.021514
 APT charges:
               1
     1  C   -0.206067
     2  C   -0.079521
     3  C    0.165116
     4  C   -0.206067
     5  C    0.165116
     6  C   -0.079521
     7  H    0.063197
     8  H    0.057276
     9  H    0.057276
    10  H    0.063197
 Sum of APT charges =   0.00000
 APT charges with hydrogens summed into heavy atoms:
               1
     1  C   -0.206067
     2  C   -0.016324
     3  C    0.222392
     4  C   -0.206067
     5  C    0.222392
     6  C   -0.016324
 Electronic spatial extent (au):  <R**2>=            401.9272
 Charge=              0.0000 electrons
 Dipole moment (field-independent basis, Debye):
    X=             -0.0000    Y=             -0.0000    Z=              1.7102  Tot=              1.7102
 Quadrupole moment (field-independent basis, Debye-Ang):
   XX=            -38.0412   YY=            -29.1033   ZZ=            -34.9330
   XY=              0.0000   XZ=              0.0000   YZ=             -0.0000
 Traceless Quadrupole moment (field-independent basis, Debye-Ang):
   XX=             -4.0154   YY=              4.9225   ZZ=             -0.9071
   XY=              0.0000   XZ=              0.0000   YZ=             -0.0000
 Octapole moment (field-independent basis, Debye-Ang**2):
  XXX=              0.0000  YYY=              0.0000  ZZZ=             15.3074  XYY=              0.0000
  XXY=             -0.0000  XXZ=              0.6787  XZZ=              0.0000  YZZ=             -0.0000
  YYZ=              2.8485  XYZ=              0.0000
 Hexadecapole moment (field-independent basis, Debye-Ang**3):
 XXXX=            -44.9344 YYYY=           -249.8063 ZZZZ=           -246.2749 XXXY=             -0.0000
 XXXZ=             -0.0000 YYYX=             -0.0000 YYYZ=              0.0000 ZZZX=             -0.0000
 ZZZY=             -0.0000 XXYY=            -61.3055 XXZZ=            -52.4725 YYZZ=            -86.2869
 XXYZ=              0.0000 YYXZ=             -0.0000 ZZXY=             -0.0000
 N-N= 1.885551084404D+02 E-N=-9.122924301882D+02  KE= 2.297693306467D+02
 Symmetry A1   KE= 1.159629693200D+02
 Symmetry A2   KE= 2.219389035604D+00
 Symmetry B1   KE= 4.204536046577D+00
 Symmetry B2   KE= 1.073824362445D+02
  Exact polarizability:  36.455  -0.000  80.323  -0.000   0.000  68.564
 Approx polarizability:  47.824   0.000 123.663   0.000  -0.000  95.160
 ******************************Gaussian NBO Version 3.1******************************
             N A T U R A L   A T O M I C   O R B I T A L   A N D
          N A T U R A L   B O N D   O R B I T A L   A N A L Y S I S
 ******************************Gaussian NBO Version 3.1******************************

       /RESON  / : Allow strongly delocalized NBO set
       /BNDIDX / : Print bond indices based on the NAO density matrix

 Analyzing the SCF density

 Job title: M0001                                                           

 Storage needed:    133260 in NPA,    177161 in NBO (2147483068 available)
 GSVD:  LWork=       15308 too small for GESVD, short by       41214 words or       41214 for optimal perf.


 NATURAL POPULATIONS:  Natural atomic orbital occupancies 
                                                          
   NAO  Atom  No  lang   Type(AO)    Occupancy      Energy
 ----------------------------------------------------------
     1    C    1  S      Cor( 1S)     1.99782     -10.38431
     2    C    1  S      Val( 2S)     0.95620      -0.16565
     3    C    1  S      Ryd( 3S)     0.00317       1.09834
     4    C    1  S      Ryd( 4S)     0.00024       1.57981
     5    C    1  S      Ryd( 5S)     0.00000      20.56846
     6    C    1  px     Val( 2p)     0.96453      -0.09543
     7    C    1  px     Ryd( 3p)     0.00088       0.88332
     8    C    1  px     Ryd( 4p)     0.00021       1.18834
     9    C    1  py     Val( 2p)     1.10033      -0.05554
    10    C    1  py     Ryd( 3p)     0.00365       1.08154
    11    C    1  py     Ryd( 4p)     0.00031       2.34078
    12    C    1  pz     Val( 2p)     0.94044      -0.06510
    13    C    1  pz     Ryd( 3p)     0.00571       0.99070
    14    C    1  pz     Ryd( 4p)     0.00009       1.81211
    15    C    1  dxy    Ryd( 3d)     0.00037       1.35090
    16    C    1  dxy    Ryd( 4d)     0.00033       3.18900
    17    C    1  dxz    Ryd( 3d)     0.00076       1.21918
    18    C    1  dxz    Ryd( 4d)     0.00007       2.99413
    19    C    1  dyz    Ryd( 3d)     0.00135       1.68450
    20    C    1  dyz    Ryd( 4d)     0.00024       3.55272
    21    C    1  dx2y2  Ryd( 3d)     0.00217       1.90324
    22    C    1  dx2y2  Ryd( 4d)     0.00016       3.47997
    23    C    1  dz2    Ryd( 3d)     0.00276       1.64295
    24    C    1  dz2    Ryd( 4d)     0.00046       3.28838
    25    C    1  f(0)   Ryd( 4f)     0.00011       3.60187
    26    C    1  f(C1)  Ryd( 4f)     0.00001       3.16842
    27    C    1  f(S1)  Ryd( 4f)     0.00011       4.23705
    28    C    1  f(C2)  Ryd( 4f)     0.00015       3.66429
    29    C    1  f(S2)  Ryd( 4f)     0.00006       3.41746
    30    C    1  f(C3)  Ryd( 4f)     0.00021       3.50198
    31    C    1  f(S3)  Ryd( 4f)     0.00012       3.94035

    32    C    2  S      Cor( 1S)     1.99925     -10.40183
    33    C    2  S      Val( 2S)     0.98986      -0.25980
    34    C    2  S      Ryd( 3S)     0.00191       1.02571
    35    C    2  S      Ryd( 4S)     0.00020       1.46971
    36    C    2  S      Ryd( 5S)     0.00001      21.59286
    37    C    2  px     Val( 2p)     1.00899      -0.13039
    38    C    2  px     Ryd( 3p)     0.00130       0.72515
    39    C    2  px     Ryd( 4p)     0.00034       1.26473
    40    C    2  py     Val( 2p)     1.07323      -0.08040
    41    C    2  py     Ryd( 3p)     0.00350       1.05508
    42    C    2  py     Ryd( 4p)     0.00027       2.17289
    43    C    2  pz     Val( 2p)     1.12462      -0.08425
    44    C    2  pz     Ryd( 3p)     0.00419       1.16551
    45    C    2  pz     Ryd( 4p)     0.00017       1.96903
    46    C    2  dxy    Ryd( 3d)     0.00008       1.34647
    47    C    2  dxy    Ryd( 4d)     0.00020       2.97454
    48    C    2  dxz    Ryd( 3d)     0.00028       1.26782
    49    C    2  dxz    Ryd( 4d)     0.00012       2.88302
    50    C    2  dyz    Ryd( 3d)     0.00145       1.84012
    51    C    2  dyz    Ryd( 4d)     0.00067       3.53679
    52    C    2  dx2y2  Ryd( 3d)     0.00107       1.60666
    53    C    2  dx2y2  Ryd( 4d)     0.00018       3.41455
    54    C    2  dz2    Ryd( 3d)     0.00163       1.62007
    55    C    2  dz2    Ryd( 4d)     0.00046       3.39181
    56    C    2  f(0)   Ryd( 4f)     0.00011       3.72573
    57    C    2  f(C1)  Ryd( 4f)     0.00006       3.25241
    58    C    2  f(S1)  Ryd( 4f)     0.00012       4.20632
    59    C    2  f(C2)  Ryd( 4f)     0.00020       3.69851
    60    C    2  f(S2)  Ryd( 4f)     0.00001       3.33813
    61    C    2  f(C3)  Ryd( 4f)     0.00016       3.40922
    62    C    2  f(S3)  Ryd( 4f)     0.00021       3.59513

    63    C    3  S      Cor( 1S)     1.99903     -10.42033
    64    C    3  S      Val( 2S)     1.00136      -0.25999
    65    C    3  S      Ryd( 3S)     0.00218       0.95319
    66    C    3  S      Ryd( 4S)     0.00015       1.44626
    67    C    3  S      Ryd( 5S)     0.00000      21.44089
    68    C    3  px     Val( 2p)     1.01820      -0.13841
    69    C    3  px     Ryd( 3p)     0.00128       0.74673
    70    C    3  px     Ryd( 4p)     0.00037       1.25882
    71    C    3  py     Val( 2p)     1.19139      -0.10113
    72    C    3  py     Ryd( 3p)     0.00484       1.16304
    73    C    3  py     Ryd( 4p)     0.00014       2.09850
    74    C    3  pz     Val( 2p)     1.01944      -0.08786
    75    C    3  pz     Ryd( 3p)     0.00461       0.93630
    76    C    3  pz     Ryd( 4p)     0.00038       2.16584
    77    C    3  dxy    Ryd( 3d)     0.00048       1.43837
    78    C    3  dxy    Ryd( 4d)     0.00005       2.73352
    79    C    3  dxz    Ryd( 3d)     0.00012       1.50912
    80    C    3  dxz    Ryd( 4d)     0.00015       2.82061
    81    C    3  dyz    Ryd( 3d)     0.00239       1.67690
    82    C    3  dyz    Ryd( 4d)     0.00049       3.27703
    83    C    3  dx2y2  Ryd( 3d)     0.00097       1.75283
    84    C    3  dx2y2  Ryd( 4d)     0.00037       3.19971
    85    C    3  dz2    Ryd( 3d)     0.00118       1.87065
    86    C    3  dz2    Ryd( 4d)     0.00047       3.35422
    87    C    3  f(0)   Ryd( 4f)     0.00008       3.68845
    88    C    3  f(C1)  Ryd( 4f)     0.00012       3.35606
    89    C    3  f(S1)  Ryd( 4f)     0.00014       4.19755
    90    C    3  f(C2)  Ryd( 4f)     0.00010       3.71817
    91    C    3  f(S2)  Ryd( 4f)     0.00000       3.48601
    92    C    3  f(C3)  Ryd( 4f)     0.00013       3.26642
    93    C    3  f(S3)  Ryd( 4f)     0.00031       3.55569

    94    C    4  S      Cor( 1S)     1.99782     -10.38431
    95    C    4  S      Val( 2S)     0.95620      -0.16565
    96    C    4  S      Ryd( 3S)     0.00317       1.09834
    97    C    4  S      Ryd( 4S)     0.00024       1.57981
    98    C    4  S      Ryd( 5S)     0.00000      20.56846
    99    C    4  px     Val( 2p)     0.96453      -0.09543
   100    C    4  px     Ryd( 3p)     0.00088       0.88332
   101    C    4  px     Ryd( 4p)     0.00021       1.18834
   102    C    4  py     Val( 2p)     1.10033      -0.05554
   103    C    4  py     Ryd( 3p)     0.00365       1.08154
   104    C    4  py     Ryd( 4p)     0.00031       2.34078
   105    C    4  pz     Val( 2p)     0.94044      -0.06510
   106    C    4  pz     Ryd( 3p)     0.00571       0.99070
   107    C    4  pz     Ryd( 4p)     0.00009       1.81211
   108    C    4  dxy    Ryd( 3d)     0.00037       1.35090
   109    C    4  dxy    Ryd( 4d)     0.00033       3.18900
   110    C    4  dxz    Ryd( 3d)     0.00076       1.21918
   111    C    4  dxz    Ryd( 4d)     0.00007       2.99413
   112    C    4  dyz    Ryd( 3d)     0.00135       1.68450
   113    C    4  dyz    Ryd( 4d)     0.00024       3.55272
   114    C    4  dx2y2  Ryd( 3d)     0.00217       1.90324
   115    C    4  dx2y2  Ryd( 4d)     0.00016       3.47997
   116    C    4  dz2    Ryd( 3d)     0.00276       1.64295
   117    C    4  dz2    Ryd( 4d)     0.00046       3.28838
   118    C    4  f(0)   Ryd( 4f)     0.00011       3.60187
   119    C    4  f(C1)  Ryd( 4f)     0.00001       3.16842
   120    C    4  f(S1)  Ryd( 4f)     0.00011       4.23705
   121    C    4  f(C2)  Ryd( 4f)     0.00015       3.66429
   122    C    4  f(S2)  Ryd( 4f)     0.00006       3.41746
   123    C    4  f(C3)  Ryd( 4f)     0.00021       3.50198
   124    C    4  f(S3)  Ryd( 4f)     0.00012       3.94035

   125    C    5  S      Cor( 1S)     1.99903     -10.42033
   126    C    5  S      Val( 2S)     1.00136      -0.25999
   127    C    5  S      Ryd( 3S)     0.00218       0.95319
   128    C    5  S      Ryd( 4S)     0.00015       1.44626
   129    C    5  S      Ryd( 5S)     0.00000      21.44089
   130    C    5  px     Val( 2p)     1.01820      -0.13841
   131    C    5  px     Ryd( 3p)     0.00128       0.74673
   132    C    5  px     Ryd( 4p)     0.00037       1.25882
   133    C    5  py     Val( 2p)     1.19139      -0.10113
   134    C    5  py     Ryd( 3p)     0.00484       1.16304
   135    C    5  py     Ryd( 4p)     0.00014       2.09850
   136    C    5  pz     Val( 2p)     1.01944      -0.08786
   137    C    5  pz     Ryd( 3p)     0.00461       0.93630
   138    C    5  pz     Ryd( 4p)     0.00038       2.16584
   139    C    5  dxy    Ryd( 3d)     0.00048       1.43837
   140    C    5  dxy    Ryd( 4d)     0.00005       2.73352
   141    C    5  dxz    Ryd( 3d)     0.00012       1.50912
   142    C    5  dxz    Ryd( 4d)     0.00015       2.82061
   143    C    5  dyz    Ryd( 3d)     0.00239       1.67690
   144    C    5  dyz    Ryd( 4d)     0.00049       3.27703
   145    C    5  dx2y2  Ryd( 3d)     0.00097       1.75283
   146    C    5  dx2y2  Ryd( 4d)     0.00037       3.19971
   147    C    5  dz2    Ryd( 3d)     0.00118       1.87065
   148    C    5  dz2    Ryd( 4d)     0.00047       3.35422
   149    C    5  f(0)   Ryd( 4f)     0.00008       3.68845
   150    C    5  f(C1)  Ryd( 4f)     0.00012       3.35606
   151    C    5  f(S1)  Ryd( 4f)     0.00014       4.19755
   152    C    5  f(C2)  Ryd( 4f)     0.00010       3.71817
   153    C    5  f(S2)  Ryd( 4f)     0.00000       3.48601
   154    C    5  f(C3)  Ryd( 4f)     0.00013       3.26642
   155    C    5  f(S3)  Ryd( 4f)     0.00031       3.55569

   156    C    6  S      Cor( 1S)     1.99925     -10.40183
   157    C    6  S      Val( 2S)     0.98986      -0.25980
   158    C    6  S      Ryd( 3S)     0.00191       1.02571
   159    C    6  S      Ryd( 4S)     0.00020       1.46971
   160    C    6  S      Ryd( 5S)     0.00001      21.59286
   161    C    6  px     Val( 2p)     1.00899      -0.13039
   162    C    6  px     Ryd( 3p)     0.00130       0.72515
   163    C    6  px     Ryd( 4p)     0.00034       1.26473
   164    C    6  py     Val( 2p)     1.07323      -0.08040
   165    C    6  py     Ryd( 3p)     0.00350       1.05508
   166    C    6  py     Ryd( 4p)     0.00027       2.17289
   167    C    6  pz     Val( 2p)     1.12462      -0.08425
   168    C    6  pz     Ryd( 3p)     0.00419       1.16551
   169    C    6  pz     Ryd( 4p)     0.00017       1.96903
   170    C    6  dxy    Ryd( 3d)     0.00008       1.34647
   171    C    6  dxy    Ryd( 4d)     0.00020       2.97454
   172    C    6  dxz    Ryd( 3d)     0.00028       1.26782
   173    C    6  dxz    Ryd( 4d)     0.00012       2.88302
   174    C    6  dyz    Ryd( 3d)     0.00145       1.84012
   175    C    6  dyz    Ryd( 4d)     0.00067       3.53679
   176    C    6  dx2y2  Ryd( 3d)     0.00107       1.60666
   177    C    6  dx2y2  Ryd( 4d)     0.00018       3.41455
   178    C    6  dz2    Ryd( 3d)     0.00163       1.62007
   179    C    6  dz2    Ryd( 4d)     0.00046       3.39181
   180    C    6  f(0)   Ryd( 4f)     0.00011       3.72573
   181    C    6  f(C1)  Ryd( 4f)     0.00006       3.25241
   182    C    6  f(S1)  Ryd( 4f)     0.00012       4.20632
   183    C    6  f(C2)  Ryd( 4f)     0.00020       3.69851
   184    C    6  f(S2)  Ryd( 4f)     0.00001       3.33813
   185    C    6  f(C3)  Ryd( 4f)     0.00016       3.40922
   186    C    6  f(S3)  Ryd( 4f)     0.00021       3.59513

   187    H    7  S      Val( 1S)     0.77655       0.03988
   188    H    7  S      Ryd( 2S)     0.00025       0.80649
   189    H    7  S      Ryd( 3S)     0.00016       1.93405
   190    H    7  px     Ryd( 2p)     0.00007       2.16190
   191    H    7  py     Ryd( 2p)     0.00014       2.79755
   192    H    7  pz     Ryd( 2p)     0.00034       2.93199

   193    H    8  S      Val( 1S)     0.77248       0.04481
   194    H    8  S      Ryd( 2S)     0.00040       1.02066
   195    H    8  S      Ryd( 3S)     0.00022       1.66679
   196    H    8  px     Ryd( 2p)     0.00006       2.17993
   197    H    8  py     Ryd( 2p)     0.00047       2.99838
   198    H    8  pz     Ryd( 2p)     0.00006       2.64673

   199    H    9  S      Val( 1S)     0.77248       0.04481
   200    H    9  S      Ryd( 2S)     0.00040       1.02066
   201    H    9  S      Ryd( 3S)     0.00022       1.66679
   202    H    9  px     Ryd( 2p)     0.00006       2.17993
   203    H    9  py     Ryd( 2p)     0.00047       2.99838
   204    H    9  pz     Ryd( 2p)     0.00006       2.64673

   205    H   10  S      Val( 1S)     0.77655       0.03988
   206    H   10  S      Ryd( 2S)     0.00025       0.80649
   207    H   10  S      Ryd( 3S)     0.00016       1.93405
   208    H   10  px     Ryd( 2p)     0.00007       2.16190
   209    H   10  py     Ryd( 2p)     0.00014       2.79755
   210    H   10  pz     Ryd( 2p)     0.00034       2.93199

 WARNING:  1 low occupancy (<1.9990e) core orbital  found on  C    1
           1 low occupancy (<1.9990e) core orbital  found on  C    4

 WARNING:  Population inversion found on atom  C    2
           Population inversion found on atom  C    3
           Population inversion found on atom  C    5
           Population inversion found on atom  C    6


 Summary of Natural Population Analysis:                  
                                                          
                                       Natural Population 
                Natural  -----------------------------------------------
    Atom  No    Charge         Core      Valence    Rydberg      Total
 -----------------------------------------------------------------------
      C    1    0.01697      1.99782     3.96149    0.02371     5.98303
      C    2   -0.21484      1.99925     4.19670    0.01889     6.21484
      C    3   -0.25093      1.99903     4.23040    0.02150     6.25093
      C    4    0.01697      1.99782     3.96149    0.02371     5.98303
      C    5   -0.25093      1.99903     4.23040    0.02150     6.25093
      C    6   -0.21484      1.99925     4.19670    0.01889     6.21484
      H    7    0.22249      0.00000     0.77655    0.00095     0.77751
      H    8    0.22631      0.00000     0.77248    0.00121     0.77369
      H    9    0.22631      0.00000     0.77248    0.00121     0.77369
      H   10    0.22249      0.00000     0.77655    0.00095     0.77751
 =======================================================================
   * Total *    0.00000     11.99221    27.87525    0.13254    40.00000

                                 Natural Population      
 --------------------------------------------------------
   Core                      11.99221 ( 99.9351% of  12)
   Valence                   27.87525 ( 99.5545% of  28)
   Natural Minimal Basis     39.86746 ( 99.6687% of  40)
   Natural Rydberg Basis      0.13254 (  0.3313% of  40)
 --------------------------------------------------------

    Atom  No          Natural Electron Configuration
 ----------------------------------------------------------------------------
      C    1      [core]2S( 0.96)2p( 3.01)3p( 0.01)3d( 0.01)
      C    2      [core]2S( 0.99)2p( 3.21)3p( 0.01)
      C    3      [core]2S( 1.00)2p( 3.23)3p( 0.01)3d( 0.01)
      C    4      [core]2S( 0.96)2p( 3.01)3p( 0.01)3d( 0.01)
      C    5      [core]2S( 1.00)2p( 3.23)3p( 0.01)3d( 0.01)
      C    6      [core]2S( 0.99)2p( 3.21)3p( 0.01)
      H    7            1S( 0.78)
      H    8            1S( 0.77)
      H    9            1S( 0.77)
      H   10            1S( 0.78)


 Wiberg bond index matrix in the NAO basis:                                    

     Atom    1       2       3       4       5       6       7       8       9
     ---- ------  ------  ------  ------  ------  ------  ------  ------  ------
   1.  C  0.0000  0.1314  1.3984  2.3737  0.0285  0.0181  0.0094  0.0080  0.0141
   2.  C  0.1314  0.0000  0.0095  0.0181  1.4589  1.4298  0.9140  0.0082  0.0031
   3.  C  1.3984  0.0095  0.0000  0.0285  0.1468  1.4589  0.0081  0.9127  0.0004
   4.  C  2.3737  0.0181  0.0285  0.0000  1.3984  0.1314  0.0089  0.0141  0.0080
   5.  C  0.0285  1.4589  0.1468  1.3984  0.0000  0.0095  0.0032  0.0004  0.9127
   6.  C  0.0181  1.4298  1.4589  0.1314  0.0095  0.0000  0.0036  0.0031  0.0082
   7.  H  0.0094  0.9140  0.0081  0.0089  0.0032  0.0036  0.0000  0.0000  0.0022
   8.  H  0.0080  0.0082  0.9127  0.0141  0.0004  0.0031  0.0000  0.0000  0.0013
   9.  H  0.0141  0.0031  0.0004  0.0080  0.9127  0.0082  0.0022  0.0013  0.0000
  10.  H  0.0089  0.0036  0.0032  0.0094  0.0081  0.9140  0.0019  0.0022  0.0000

     Atom   10
     ---- ------
   1.  C  0.0089
   2.  C  0.0036
   3.  C  0.0032
   4.  C  0.0094
   5.  C  0.0081
   6.  C  0.9140
   7.  H  0.0019
   8.  H  0.0022
   9.  H  0.0000
  10.  H  0.0000


 Wiberg bond index, Totals by atom:                                            

     Atom    1
     ---- ------
   1.  C  3.9905
   2.  C  3.9766
   3.  C  3.9665
   4.  C  3.9905
   5.  C  3.9665
   6.  C  3.9766
   7.  H  0.9514
   8.  H  0.9500
   9.  H  0.9500
  10.  H  0.9514


 Atom-atom overlap-weighted NAO bond order:                                    

     Atom    1       2       3       4       5       6       7       8       9
     ---- ------  ------  ------  ------  ------  ------  ------  ------  ------
   1.  C  0.0000 -0.0212  1.1538  1.5153  0.0461  0.0471  0.0010 -0.0065  0.0065
   2.  C -0.0212  0.0000  0.0155  0.0471  1.1389  1.1322  0.7829  0.0043 -0.0001
   3.  C  1.1538  0.0155  0.0000  0.0461 -0.0060  1.1389  0.0028  0.7873 -0.0004
   4.  C  1.5153  0.0471  0.0461  0.0000  1.1538 -0.0212  0.0011  0.0065 -0.0065
   5.  C  0.0461  1.1389 -0.0060  1.1538  0.0000  0.0155  0.0003 -0.0004  0.7873
   6.  C  0.0471  1.1322  1.1389 -0.0212  0.0155  0.0000  0.0015 -0.0001  0.0043
   7.  H  0.0010  0.7829  0.0028  0.0011  0.0003  0.0015  0.0000 -0.0000  0.0000
   8.  H -0.0065  0.0043  0.7873  0.0065 -0.0004 -0.0001 -0.0000  0.0000  0.0001
   9.  H  0.0065 -0.0001 -0.0004 -0.0065  0.7873  0.0043  0.0000  0.0001  0.0000
  10.  H  0.0011  0.0015  0.0003  0.0010  0.0028  0.7829 -0.0002  0.0000 -0.0000

     Atom   10
     ---- ------
   1.  C  0.0011
   2.  C  0.0015
   3.  C  0.0003
   4.  C  0.0010
   5.  C  0.0028
   6.  C  0.7829
   7.  H -0.0002
   8.  H  0.0000
   9.  H -0.0000
  10.  H  0.0000


 Atom-atom overlap-weighted NAO bond order, Totals by atom:                    

     Atom    1
     ---- ------
   1.  C  2.7431
   2.  C  3.1011
   3.  C  3.1383
   4.  C  2.7431
   5.  C  3.1383
   6.  C  3.1011
   7.  H  0.7893
   8.  H  0.7911
   9.  H  0.7911
  10.  H  0.7893


 MO bond order:                                                                

     Atom    1       2       3       4       5       6       7       8       9
     ---- ------  ------  ------  ------  ------  ------  ------  ------  ------
   1.  C  0.0000 -0.1828 -0.2769  0.8060  0.0144 -0.0156  0.0438  0.0036 -0.0152
   2.  C -0.1828  0.0000 -0.0115 -0.1269 -0.2099  0.4459  0.7995  0.1250  0.0268
   3.  C -0.2769 -0.0115  0.0000 -0.1821 -0.3011  1.3436  0.0557  1.1971  0.0053
[truncated: 161,173 more chars]
