# Supplementary material for: Hyperpyramidalized alkenes with bond orders near 1.5 as synthetic building blocks
Source: Nat Chem. 2026 Jan 21;18(5):913–22. doi: 10.1038/s41557-025-02055-9 (PMC12859755; doi:10.1038/s41557-025-02055-9)
Supplement: Supplementary file 2 — Output files for reported computations. [file 41557_2025_2055_MOESM2_ESM.zip › Computation data/Benzyne 75/m062x-def2tzvp/benzyne-3.fchk]

M0001                                                                   
Freq      RM062X                                                      def2TZVP            
Number of atoms                            I               10
Info1-9                                    I   N=           9
          31          31        1002           0           0         100
           6          18        -502
Full Title                                 C   N=           1
M0001       
Route                                      C   N=           5
# opt freq m062x def2tzvp geom=connectivity pop=nboread     
Charge                                     I                0
Multiplicity                               I                1
Number of electrons                        I               40
Number of alpha electrons                  I               20
Number of beta electrons                   I               20
Number of basis functions                  I              210
Number of independent functions            I              210
Number of point charges in /Mol/           I                0
Number of translation vectors              I                0
Atomic numbers                             I   N=          10
           6           6           6           6           6           6
           1           1           1           1
Nuclear charges                            R   N=          10
  6.00000000E+00  6.00000000E+00  6.00000000E+00  6.00000000E+00  6.00000000E+00
  6.00000000E+00  1.00000000E+00  1.00000000E+00  1.00000000E+00  1.00000000E+00
Current cartesian coordinates              R   N=          30
 -1.97215226E-31  1.16835685E+00 -2.31957244E+00 -2.07075988E-30 -1.32385182E+00
  1.98269976E+00  4.67153567E-30  2.75162220E+00 -2.50440783E-01 -1.43082448E-16
 -1.16835685E+00 -2.31957244E+00 -3.36976532E-16 -2.75162220E+00 -2.50440783E-01
  1.62125089E-16  1.32385182E+00  1.98269976E+00 -9.86076132E-31 -2.31033303E+00
  3.77651937E+00  6.61903603E-30  4.79313691E+00 -2.52638619E-01 -5.86989978E-16
 -4.79313691E+00 -2.52638619E-01  2.82934195E-16  2.31033303E+00  3.77651937E+00
Number of symbols in /Mol/                 I                0
Int Atom Types                             I   N=          10
           0           0           0           0           0           0
           0           0           0           0
Force Field                                I                0
Atom Types                                 C   N=          10
                                                            
                                                            
MM charges                                 R   N=          10
  0.00000000E+00  0.00000000E+00  0.00000000E+00  0.00000000E+00  0.00000000E+00
  0.00000000E+00  0.00000000E+00  0.00000000E+00  0.00000000E+00  0.00000000E+00
Integer atomic weights                     I   N=          10
          12          12          12          12          12          12
           1           1           1           1
Real atomic weights                        R   N=          10
  1.20000000E+01  1.20000000E+01  1.20000000E+01  1.20000000E+01  1.20000000E+01
  1.20000000E+01  1.00782504E+00  1.00782504E+00  1.00782504E+00  1.00782504E+00
Atom fragment info                         I   N=          10
           0           0           0           0           0           0
           0           0           0           0
Atom residue num                           I   N=          10
           0           0           0           0           0           0
           0           0           0           0
Nuclear spins                              I   N=          10
           0           0           0           0           0           0
           1           1           1           1
Nuclear ZEff                               R   N=          10
 -3.60000000E+00 -3.60000000E+00 -3.60000000E+00 -3.60000000E+00 -3.60000000E+00
 -3.60000000E+00 -1.00000000E+00 -1.00000000E+00 -1.00000000E+00 -1.00000000E+00
Nuclear ZNuc                               R   N=          10
  6.00000000E+00  6.00000000E+00  6.00000000E+00  6.00000000E+00  6.00000000E+00
  6.00000000E+00  1.00000000E+00  1.00000000E+00  1.00000000E+00  1.00000000E+00
Nuclear QMom                               R   N=          10
  0.00000000E+00  0.00000000E+00  0.00000000E+00  0.00000000E+00  0.00000000E+00
  0.00000000E+00  0.00000000E+00  0.00000000E+00  0.00000000E+00  0.00000000E+00
Nuclear GFac                               R   N=          10
  0.00000000E+00  0.00000000E+00  0.00000000E+00  0.00000000E+00  0.00000000E+00
  0.00000000E+00  2.79284600E+00  2.79284600E+00  2.79284600E+00  2.79284600E+00
MicOpt                                     I   N=          10
          -1          -1          -1          -1          -1          -1
          -1          -1          -1          -1
Number of residues                         I                0
Number of secondary structures             I                0
Redundant internal dimensions              I   N=           4
          41          10          14          17
Redundant internal coordinate indices      I   N=         164
           1           3           0           0           1           4
           0           0           2           5           0           0
           2           6           0           0           2           7
           0           0           3           6           0           0
           3           8           0           0           4           5
           0           0           5           9           0           0
           6          10           0           0           3           1
           4           0           5           2           6           0
           5           2           7           0           6           2
           7           0           1           3           6           0
           1           3           8           0           6           3
           8           0           1           4           5           0
           2           5           4           0           2           5
           9           0           4           5           9           0
           2           6           3           0           2           6
          10           0           3           6          10           0
           4           1           3           6           4           1
           3           8           3           1           4           5
           6           2           5           4           6           2
           5           9           7           2           5           4
           7           2           5           9           5           2
           6           3           5           2           6          10
           7           2           6           3           7           2
           6          10           1           3           6           2
           1           3           6          10           8           3
           6           2           8           3           6          10
           1           4           5           2           1           4
           5           9
Redundant internal coordinates             R   N=          41
  2.60538576E+00  2.33671370E+00  2.65055560E+00  2.64770364E+00  2.04717707E+00
  2.65055560E+00  2.04151590E+00  2.60538576E+00  2.04151590E+00  2.04717707E+00
  2.22394425E+00  2.13965206E+00  2.06994489E+00  2.07358836E+00  1.91958899E+00
  2.22286768E+00  2.14072863E+00  2.22394425E+00  1.91958899E+00  2.14072863E+00
  2.22286768E+00  2.13965206E+00  2.07358836E+00  2.06994489E+00  0.00000000E+00
  3.14159265E+00  0.00000000E+00  0.00000000E+00  3.14159265E+00  3.14159265E+00
 -0.00000000E+00  0.00000000E+00  3.14159265E+00  3.14159265E+00 -0.00000000E+00
 -0.00000000E+00  3.14159265E+00  3.14159265E+00  0.00000000E+00 -0.00000000E+00
  3.14159265E+00
ZRed-IntVec                                I   N=          41
           0           0           0           0           0           0
           0           0           0           0           0           0
           0           0           0           0           0           0
           0           0           0           0           0           0
           0           0           0           0           0           0
           0           0           0           0           0           0
           0           0           0           0           0
ZRed-FPVec                                 R   N=          41
  0.00000000E+00  0.00000000E+00  0.00000000E+00  0.00000000E+00  0.00000000E+00
  0.00000000E+00  0.00000000E+00  0.00000000E+00  0.00000000E+00  0.00000000E+00
  0.00000000E+00  0.00000000E+00  0.00000000E+00  0.00000000E+00  0.00000000E+00
  0.00000000E+00  0.00000000E+00  0.00000000E+00  0.00000000E+00  0.00000000E+00
  0.00000000E+00  0.00000000E+00  0.00000000E+00  0.00000000E+00  0.00000000E+00
  0.00000000E+00  0.00000000E+00  0.00000000E+00  0.00000000E+00  0.00000000E+00
  0.00000000E+00  0.00000000E+00  0.00000000E+00  0.00000000E+00  0.00000000E+00
  0.00000000E+00  0.00000000E+00  0.00000000E+00  0.00000000E+00  0.00000000E+00
  0.00000000E+00
ZRed-Constraint1                           R   N=          41
  2.60538576E+00  2.33671370E+00  2.65055560E+00  2.64770364E+00  2.04717707E+00
  2.65055560E+00  2.04151590E+00  2.60538576E+00  2.04151590E+00  2.04717707E+00
  2.22394425E+00  2.13965206E+00  2.06994489E+00  2.07358836E+00  1.91958899E+00
  2.22286768E+00  2.14072863E+00  2.22394425E+00  1.91958899E+00  2.14072863E+00
  2.22286768E+00  2.13965206E+00  2.07358836E+00  2.06994489E+00  0.00000000E+00
  3.14159265E+00 -0.00000000E+00  0.00000000E+00  3.14159265E+00  3.14159265E+00
 -0.00000000E+00  0.00000000E+00  3.14159265E+00  3.14159265E+00  0.00000000E+00
 -0.00000000E+00  3.14159265E+00  3.14159265E+00  0.00000000E+00 -0.00000000E+00
  3.14159265E+00
ZRed-Constraint2                           R   N=          41
  2.60270226E+00  2.33683533E+00  2.64850852E+00  2.64523863E+00  2.04793659E+00
  2.64850852E+00  2.04204088E+00  2.60270226E+00  2.04204088E+00  2.04793659E+00
  2.22287961E+00  2.13900855E+00  2.07039573E+00  2.07378103E+00  1.92129715E+00
  2.22121387E+00  2.14067429E+00  2.22287961E+00  1.92129715E+00  2.14067429E+00
  2.22121387E+00  2.13900855E+00  2.07378103E+00  2.07039573E+00  0.00000000E+00
  3.14159265E+00  0.00000000E+00  0.00000000E+00  3.14159265E+00  3.14159265E+00
  0.00000000E+00  0.00000000E+00  3.14159265E+00  3.14159265E+00  0.00000000E+00
  0.00000000E+00  3.14159265E+00  3.14159265E+00  0.00000000E+00  0.00000000E+00
  3.14159265E+00
SymInf integers                            I   N=          26
           2           4           1           1           1          -1
          -1           1          -1           1           1           1
          -1           1           0           0           0           0
           0           0           0           0           0           0
           0           0
RotTr to input orientation                 R   N=          12
 -2.74865235E-15 -1.00000000E+00 -2.63661096E-16  1.00000000E+00 -2.74865235E-15
  5.66553890E-16 -5.66553890E-16 -2.63661096E-16  1.00000000E+00  9.99200722E-17
  1.65886341E-16 -5.87275664E-01
Number of contracted shells                I               82
Number of primitive shells                 I              144
Pure/Cartesian d shells                    I                0
Pure/Cartesian f shells                    I                0
Highest angular momentum                   I                3
Largest degree of contraction              I                6
Shell types                                I   N=          82
           0           0           0           0           0           1
           1           1          -2          -2          -3           0
           0           0           0           0           1           1
           1          -2          -2          -3           0           0
           0           0           0           1           1           1
          -2          -2          -3           0           0           0
           0           0           1           1           1          -2
          -2          -3           0           0           0           0
           0           1           1           1          -2          -2
          -3           0           0           0           0           0
           1           1           1          -2          -2          -3
           0           0           0           1           0           0
           0           1           0           0           0           1
           0           0           0           1
Number of primitives per shell             I   N=          82
           6           2           1           1           1           4
           1           1           1           1           1           6
           2           1           1           1           4           1
           1           1           1           1           6           2
           1           1           1           4           1           1
           1           1           1           6           2           1
           1           1           4           1           1           1
           1           1           6           2           1           1
           1           4           1           1           1           1
           1           6           2           1           1           1
           4           1           1           1           1           1
           3           1           1           1           3           1
           1           1           3           1           1           1
           3           1           1           1
Shell to atom map                          I   N=          82
           1           1           1           1           1           1
           1           1           1           1           1           2
           2           2           2           2           2           2
           2           2           2           2           3           3
           3           3           3           3           3           3
           3           3           3           4           4           4
           4           4           4           4           4           4
           4           4           5           5           5           5
           5           5           5           5           5           5
           5           6           6           6           6           6
           6           6           6           6           6           6
           7           7           7           7           8           8
           8           8           9           9           9           9
          10          10          10          10
Primitive exponents                        R   N=         144
  1.35753497E+04  2.03523337E+03  4.63225624E+02  1.31200196E+02  4.28530159E+01
  1.55841858E+01  6.20671385E+00  2.57648965E+00  5.76963394E-01  2.29728314E-01
  9.51644400E-02  3.46972322E+01  7.95826228E+00  2.37808269E+00  8.14332082E-01
  2.88875473E-01  1.00568237E-01  1.09700000E+00  3.18000000E-01  7.61000000E-01
  1.35753497E+04  2.03523337E+03  4.63225624E+02  1.31200196E+02  4.28530159E+01
  1.55841858E+01  6.20671385E+00  2.57648965E+00  5.76963394E-01  2.29728314E-01
  9.51644400E-02  3.46972322E+01  7.95826228E+00  2.37808269E+00  8.14332082E-01
  2.88875473E-01  1.00568237E-01  1.09700000E+00  3.18000000E-01  7.61000000E-01
  1.35753497E+04  2.03523337E+03  4.63225624E+02  1.31200196E+02  4.28530159E+01
  1.55841858E+01  6.20671385E+00  2.57648965E+00  5.76963394E-01  2.29728314E-01
  9.51644400E-02  3.46972322E+01  7.95826228E+00  2.37808269E+00  8.14332082E-01
  2.88875473E-01  1.00568237E-01  1.09700000E+00  3.18000000E-01  7.61000000E-01
  1.35753497E+04  2.03523337E+03  4.63225624E+02  1.31200196E+02  4.28530159E+01
  1.55841858E+01  6.20671385E+00  2.57648965E+00  5.76963394E-01  2.29728314E-01
  9.51644400E-02  3.46972322E+01  7.95826228E+00  2.37808269E+00  8.14332082E-01
  2.88875473E-01  1.00568237E-01  1.09700000E+00  3.18000000E-01  7.61000000E-01
  1.35753497E+04  2.03523337E+03  4.63225624E+02  1.31200196E+02  4.28530159E+01
  1.55841858E+01  6.20671385E+00  2.57648965E+00  5.76963394E-01  2.29728314E-01
  9.51644400E-02  3.46972322E+01  7.95826228E+00  2.37808269E+00  8.14332082E-01
  2.88875473E-01  1.00568237E-01  1.09700000E+00  3.18000000E-01  7.61000000E-01
  1.35753497E+04  2.03523337E+03  4.63225624E+02  1.31200196E+02  4.28530159E+01
  1.55841858E+01  6.20671385E+00  2.57648965E+00  5.76963394E-01  2.29728314E-01
  9.51644400E-02  3.46972322E+01  7.95826228E+00  2.37808269E+00  8.14332082E-01
  2.88875473E-01  1.00568237E-01  1.09700000E+00  3.18000000E-01  7.61000000E-01
  3.40613410E+01  5.12357460E+00  1.16466260E+00  3.27230410E-01  1.03072410E-01
  8.00000000E-01  3.40613410E+01  5.12357460E+00  1.16466260E+00  3.27230410E-01
  1.03072410E-01  8.00000000E-01  3.40613410E+01  5.12357460E+00  1.16466260E+00
  3.27230410E-01  1.03072410E-01  8.00000000E-01  3.40613410E+01  5.12357460E+00
  1.16466260E+00  3.27230410E-01  1.03072410E-01  8.00000000E-01
Contraction coefficients                   R   N=         144
  6.06455036E-04  4.69790889E-03  2.43324776E-02  9.73999683E-02  3.01955843E-01
  6.62336091E-01  6.55953085E-01  3.75856333E-01  1.00000000E+00  1.00000000E+00
  1.00000000E+00  1.13272200E-02  7.61696592E-02  3.01922522E-01  7.27850273E-01
  1.00000000E+00  1.00000000E+00  1.00000000E+00  1.00000000E+00  1.00000000E+00
  6.06455036E-04  4.69790889E-03  2.43324776E-02  9.73999683E-02  3.01955843E-01
  6.62336091E-01  6.55953085E-01  3.75856333E-01  1.00000000E+00  1.00000000E+00
  1.00000000E+00  1.13272200E-02  7.61696592E-02  3.01922522E-01  7.27850273E-01
  1.00000000E+00  1.00000000E+00  1.00000000E+00  1.00000000E+00  1.00000000E+00
  6.06455036E-04  4.69790889E-03  2.43324776E-02  9.73999683E-02  3.01955843E-01
  6.62336091E-01  6.55953085E-01  3.75856333E-01  1.00000000E+00  1.00000000E+00
  1.00000000E+00  1.13272200E-02  7.61696592E-02  3.01922522E-01  7.27850273E-01
  1.00000000E+00  1.00000000E+00  1.00000000E+00  1.00000000E+00  1.00000000E+00
  6.06455036E-04  4.69790889E-03  2.43324776E-02  9.73999683E-02  3.01955843E-01
  6.62336091E-01  6.55953085E-01  3.75856333E-01  1.00000000E+00  1.00000000E+00
  1.00000000E+00  1.13272200E-02  7.61696592E-02  3.01922522E-01  7.27850273E-01
  1.00000000E+00  1.00000000E+00  1.00000000E+00  1.00000000E+00  1.00000000E+00
  6.06455036E-04  4.69790889E-03  2.43324776E-02  9.73999683E-02  3.01955843E-01
  6.62336091E-01  6.55953085E-01  3.75856333E-01  1.00000000E+00  1.00000000E+00
  1.00000000E+00  1.13272200E-02  7.61696592E-02  3.01922522E-01  7.27850273E-01
  1.00000000E+00  1.00000000E+00  1.00000000E+00  1.00000000E+00  1.00000000E+00
  6.06455036E-04  4.69790889E-03  2.43324776E-02  9.73999683E-02  3.01955843E-01
  6.62336091E-01  6.55953085E-01  3.75856333E-01  1.00000000E+00  1.00000000E+00
  1.00000000E+00  1.13272200E-02  7.61696592E-02  3.01922522E-01  7.27850273E-01
  1.00000000E+00  1.00000000E+00  1.00000000E+00  1.00000000E+00  1.00000000E+00
  2.54393072E-02  1.90085949E-01  8.52441130E-01  1.00000000E+00  1.00000000E+00
  1.00000000E+00  2.54393072E-02  1.90085949E-01  8.52441130E-01  1.00000000E+00
  1.00000000E+00  1.00000000E+00  2.54393072E-02  1.90085949E-01  8.52441130E-01
  1.00000000E+00  1.00000000E+00  1.00000000E+00  2.54393072E-02  1.90085949E-01
  8.52441130E-01  1.00000000E+00  1.00000000E+00  1.00000000E+00
Coordinates of each shell                  R   N=         246
  1.97215226E-31  1.16835685E+00 -2.31957244E+00  1.97215226E-31  1.16835685E+00
 -2.31957244E+00  1.97215226E-31  1.16835685E+00 -2.31957244E+00  1.97215226E-31
  1.16835685E+00 -2.31957244E+00  1.97215226E-31  1.16835685E+00 -2.31957244E+00
  1.97215226E-31  1.16835685E+00 -2.31957244E+00  1.97215226E-31  1.16835685E+00
 -2.31957244E+00  1.97215226E-31  1.16835685E+00 -2.31957244E+00  1.97215226E-31
  1.16835685E+00 -2.31957244E+00  1.97215226E-31  1.16835685E+00 -2.31957244E+00
  1.97215226E-31  1.16835685E+00 -2.31957244E+00 -1.28189897E-30 -1.32385182E+00
  1.98269976E+00 -1.28189897E-30 -1.32385182E+00  1.98269976E+00 -1.28189897E-30
 -1.32385182E+00  1.98269976E+00 -1.28189897E-30 -1.32385182E+00  1.98269976E+00
 -1.28189897E-30 -1.32385182E+00  1.98269976E+00 -1.28189897E-30 -1.32385182E+00
  1.98269976E+00 -1.28189897E-30 -1.32385182E+00  1.98269976E+00 -1.28189897E-30
 -1.32385182E+00  1.98269976E+00 -1.28189897E-30 -1.32385182E+00  1.98269976E+00
 -1.28189897E-30 -1.32385182E+00  1.98269976E+00 -1.28189897E-30 -1.32385182E+00
  1.98269976E+00  3.09381386E-30  2.75162220E+00 -2.50440783E-01  3.09381386E-30
  2.75162220E+00 -2.50440783E-01  3.09381386E-30  2.75162220E+00 -2.50440783E-01
  3.09381386E-30  2.75162220E+00 -2.50440783E-01  3.09381386E-30  2.75162220E+00
 -2.50440783E-01  3.09381386E-30  2.75162220E+00 -2.50440783E-01  3.09381386E-30
  2.75162220E+00 -2.50440783E-01  3.09381386E-30  2.75162220E+00 -2.50440783E-01
  3.09381386E-30  2.75162220E+00 -2.50440783E-01  3.09381386E-30  2.75162220E+00
 -2.50440783E-01  3.09381386E-30  2.75162220E+00 -2.50440783E-01 -1.43082448E-16
 -1.16835685E+00 -2.31957244E+00 -1.43082448E-16 -1.16835685E+00 -2.31957244E+00
 -1.43082448E-16 -1.16835685E+00 -2.31957244E+00 -1.43082448E-16 -1.16835685E+00
 -2.31957244E+00 -1.43082448E-16 -1.16835685E+00 -2.31957244E+00 -1.43082448E-16
 -1.16835685E+00 -2.31957244E+00 -1.43082448E-16 -1.16835685E+00 -2.31957244E+00
 -1.43082448E-16 -1.16835685E+00 -2.31957244E+00 -1.43082448E-16 -1.16835685E+00
 -2.31957244E+00 -1.43082448E-16 -1.16835685E+00 -2.31957244E+00 -1.43082448E-16
 -1.16835685E+00 -2.31957244E+00 -3.36976532E-16 -2.75162220E+00 -2.50440783E-01
 -3.36976532E-16 -2.75162220E+00 -2.50440783E-01 -3.36976532E-16 -2.75162220E+00
 -2.50440783E-01 -3.36976532E-16 -2.75162220E+00 -2.50440783E-01 -3.36976532E-16
 -2.75162220E+00 -2.50440783E-01 -3.36976532E-16 -2.75162220E+00 -2.50440783E-01
 -3.36976532E-16 -2.75162220E+00 -2.50440783E-01 -3.36976532E-16 -2.75162220E+00
 -2.50440783E-01 -3.36976532E-16 -2.75162220E+00 -2.50440783E-01 -3.36976532E-16
 -2.75162220E+00 -2.50440783E-01 -3.36976532E-16 -2.75162220E+00 -2.50440783E-01
  1.62125089E-16  1.32385182E+00  1.98269976E+00  1.62125089E-16  1.32385182E+00
  1.98269976E+00  1.62125089E-16  1.32385182E+00  1.98269976E+00  1.62125089E-16
  1.32385182E+00  1.98269976E+00  1.62125089E-16  1.32385182E+00  1.98269976E+00
  1.62125089E-16  1.32385182E+00  1.98269976E+00  1.62125089E-16  1.32385182E+00
  1.98269976E+00  1.62125089E-16  1.32385182E+00  1.98269976E+00  1.62125089E-16
  1.32385182E+00  1.98269976E+00  1.62125089E-16  1.32385182E+00  1.98269976E+00
  1.62125089E-16  1.32385182E+00  1.98269976E+00 -9.86076132E-31 -2.31033303E+00
  3.77651937E+00 -9.86076132E-31 -2.31033303E+00  3.77651937E+00 -9.86076132E-31
 -2.31033303E+00  3.77651937E+00 -9.86076132E-31 -2.31033303E+00  3.77651937E+00
  5.04131422E-30  4.79313691E+00 -2.52638619E-01  5.04131422E-30  4.79313691E+00
 -2.52638619E-01  5.04131422E-30  4.79313691E+00 -2.52638619E-01  5.04131422E-30
  4.79313691E+00 -2.52638619E-01 -5.86989978E-16 -4.79313691E+00 -2.52638619E-01
 -5.86989978E-16 -4.79313691E+00 -2.52638619E-01 -5.86989978E-16 -4.79313691E+00
 -2.52638619E-01 -5.86989978E-16 -4.79313691E+00 -2.52638619E-01  2.82934195E-16
  2.31033303E+00  3.77651937E+00  2.82934195E-16  2.31033303E+00  3.77651937E+00
  2.82934195E-16  2.31033303E+00  3.77651937E+00  2.82934195E-16  2.31033303E+00
  3.77651937E+00
Num ILSW                                   I              100
ILSW                                       I   N=         100
           0           0           0           0           2           0
           0           0           0           0        4336          -1
           5           0           0           0           2           0
           0           0           1           0           1           0
           1           0           0           0           0           0
           0           0      100000           0          -1           0
           0           0           0           0           0           0
           0           0           0           1           0           0
           0 -2000000000           1           0           0           0
           0           0           4          52           0           0
           0           0          55           0           0           0
           0           0           0           0           0           1
           0           0           0           0           0           0
           0           0           0           0           0           0
           0           0           0           0           0           0
           0           0           0           0           0           0
           0           0           0           0
Num RLSW                                   I               52
RLSW                                       R   N=          52
  1.00000000E+00  1.00000000E+00  1.00000000E+00  1.00000000E+00  5.40000000E-01
  0.00000000E+00  0.00000000E+00  1.00000000E+00  0.00000000E+00  0.00000000E+00
  0.00000000E+00  0.00000000E+00  1.00000000E+00  0.00000000E+00  0.00000000E+00
  0.00000000E+00  0.00000000E+00  1.00000000E+00  0.00000000E+00  0.00000000E+00
  0.00000000E+00  0.00000000E+00  1.00000000E+00  0.00000000E+00  0.00000000E+00
  0.00000000E+00  0.00000000E+00  1.00000000E+00  0.00000000E+00  0.00000000E+00
  0.00000000E+00  0.00000000E+00  1.00000000E+00  0.00000000E+00  0.00000000E+00
  0.00000000E+00  0.00000000E+00  0.00000000E+00  1.00000000E+00  1.00000000E+00
  0.00000000E+00  1.00000000E+00  0.00000000E+00  0.00000000E+00  0.00000000E+00
  0.00000000E+00  0.00000000E+00  0.00000000E+00  0.00000000E+00  0.00000000E+00
  0.00000000E+00  0.00000000E+00
ECP-MxAtEC                                 I           250000
ECP-MaxLECP                                I               10
ECP-MaxAtL                                 I          2250000
ECP-MxTECP                                 I         11250000
ECP-LenNCZ                                 I                0
ECP-KFirst                                 I   N=         100
           0           0           0           0           0           0
           0           0           0           0           0           0
           0           0           0           0           0           0
           0           0           0           0           0           0
           0           0           0           0           0           0
           0           0           0           0           0           0
           0           0           0           0           0           0
           0           0           0           0           0           0
           0           0           0           0           0           0
           0           0           0           0           0           0
           0           0           0           0           0           0
           0           0           0           0           0           0
           0           0           0           0           0           0
           0           0           0           0           0           0
           0           0           0           0           0           0
           0           0           0           0           0           0
           0           0           0           0
ECP-KLast                                  I   N=         100
           0           0           0           0           0           0
           0           0           0           0           0           0
           0           0           0           0           0           0
           0           0           0           0           0           0
           0           0           0           0           0           0
           0           0           0           0           0           0
           0           0           0           0           0           0
           0           0           0           0           0           0
           0           0           0           0           0           0
           0           0           0           0           0           0
           0           0           0           0           0           0
           0           0           0           0           0           0
           0           0           0           0           0           0
           0           0           0           0           0           0
           0           0           0           0           0           0
           0           0           0           0           0           0
           0           0           0           0
ECP-LMax                                   I   N=          10
           0           0           0           0           0           0
           0           0           0           0
ECP-LPSkip                                 I   N=          10
           1           1           1           1           1           1
           1           1           1           1
ECP-RNFroz                                 R   N=          10
  0.00000000E+00  0.00000000E+00  0.00000000E+00  0.00000000E+00  0.00000000E+00
  0.00000000E+00  0.00000000E+00  0.00000000E+00  0.00000000E+00  0.00000000E+00
ECP-NLP                                    I                0
ECP-CLP1                                   R      0.000000000000000E+00
ECP-CLP2                                   R      0.000000000000000E+00
ECP-ZLP                                    R      0.000000000000000E+00
MxBond                                     I                3
NBond                                      I   N=          10
           2           3           3           2           3           3
           1           1           1           1
IBond                                      I   N=          30
           3           4           0           5           6           7
           1           6           8           1           5           0
           2           4           9           2           3          10
           2           0           0           3           0           0
           5           0           0           6           0           0
RBond                                      R   N=          30
  1.00000000E+00  3.00000000E+00  0.00000000E+00  2.00000000E+00  1.00000000E+00
  1.00000000E+00  1.00000000E+00  2.00000000E+00  1.00000000E+00  3.00000000E+00
  1.00000000E+00  0.00000000E+00  2.00000000E+00  1.00000000E+00  1.00000000E+00
  1.00000000E+00  2.00000000E+00  1.00000000E+00  1.00000000E+00  0.00000000E+00
  0.00000000E+00  1.00000000E+00  0.00000000E+00  0.00000000E+00  1.00000000E+00
  0.00000000E+00  0.00000000E+00  1.00000000E+00  0.00000000E+00  0.00000000E+00
Virial Ratio                               R      2.004895065522525E+00
SCF Energy                                 R     -2.308940665752849E+02
Total Energy                               R     -2.308940665752849E+02
RMS Force                                  R      1.252868396544774E-04
RMS Density                                R      3.050097761043734E-10
NImag                                      I                0
Job Status                                 I                1
Nuclear derivative order                   I                2
External E-field                           R   N=          35
  0.00000000E+00  0.00000000E+00  0.00000000E+00  0.00000000E+00  0.00000000E+00
  0.00000000E+00  0.00000000E+00  0.00000000E+00  0.00000000E+00  0.00000000E+00
  0.00000000E+00  0.00000000E+00  0.00000000E+00  0.00000000E+00  0.00000000E+00
  0.00000000E+00  0.00000000E+00  0.00000000E+00  0.00000000E+00  0.00000000E+00
  0.00000000E+00  0.00000000E+00  0.00000000E+00  0.00000000E+00  0.00000000E+00
  0.00000000E+00  0.00000000E+00  0.00000000E+00  0.00000000E+00  0.00000000E+00
  0.00000000E+00  0.00000000E+00  0.00000000E+00  0.00000000E+00  0.00000000E+00
IOpCl                                      I                0
IROHF                                      I                0
Alpha Orbital Energies                     R   N=         210
 -1.05769954E+01 -1.05769747E+01 -1.05589191E+01 -1.05581718E+01 -1.05526993E+01
 -1.05504737E+01 -9.83407919E-01 -8.59956843E-01 -8.43617001E-01 -7.07703270E-01
 -6.64546650E-01 -5.89478612E-01 -5.40425565E-01 -5.28016185E-01 -4.63804453E-01
 -4.59874219E-01 -4.53621377E-01 -3.24260921E-01 -3.24224950E-01 -3.24162954E-01
 -3.46390392E-02  1.33713453E-03  3.76707993E-02  8.51512109E-02  1.05226373E-01
  1.22889803E-01  1.38036287E-01  1.74583583E-01  2.06492088E-01  2.11801463E-01
  2.14202801E-01  2.33254257E-01  2.42909533E-01  2.56078159E-01  2.58548576E-01
  2.78538326E-01  2.81629714E-01  3.03301184E-01  3.22516696E-01  3.40343825E-01
  3.54670776E-01  3.58452941E-01  3.70870970E-01  3.75018711E-01  4.09023499E-01
  4.16519059E-01  4.29629204E-01  4.54080801E-01  4.54887368E-01  4.61478869E-01
  4.87390144E-01  5.03663850E-01  5.12290973E-01  5.26757712E-01  5.29571247E-01
  5.48518778E-01  5.48571417E-01  5.83831724E-01  6.79640247E-01  6.91599986E-01
  7.38907516E-01  7.42291449E-01  7.73509846E-01  8.15819153E-01  8.22183785E-01
  8.27982158E-01  8.64618097E-01  9.03202754E-01  9.04652186E-01  9.05874872E-01
  9.08443130E-01  1.01340176E+00  1.02530581E+00  1.06060213E+00  1.06444329E+00
  1.09074155E+00  1.11067314E+00  1.14842268E+00  1.17960677E+00  1.21287502E+00
  1.21979916E+00  1.23972845E+00  1.26844048E+00  1.28132827E+00  1.29180658E+00
  1.29841198E+00  1.34892795E+00  1.35282439E+00  1.42021724E+00  1.43836708E+00
  1.43859282E+00  1.52157020E+00  1.52208839E+00  1.53139888E+00  1.53563533E+00
  1.56798589E+00  1.61936791E+00  1.62928664E+00  1.62974130E+00  1.69147774E+00
  1.71776505E+00  1.72974573E+00  1.75632895E+00  1.80520851E+00  1.80881716E+00
  1.84933743E+00  1.86582360E+00  1.91168184E+00  1.97751119E+00  2.01600028E+00
  2.05473824E+00  2.09158523E+00  2.11355434E+00  2.11933589E+00  2.23267052E+00
  2.26836074E+00  2.28803184E+00  2.29693185E+00  2.33100097E+00  2.35121291E+00
  2.40572986E+00  2.46642146E+00  2.47695024E+00  2.48956477E+00  2.57502725E+00
  2.58485079E+00  2.60253874E+00  2.61616050E+00  2.61821158E+00  2.65429715E+00
  2.66640302E+00  2.66693628E+00  2.69088667E+00  2.70354308E+00  2.72866646E+00
  2.78779137E+00  2.80949072E+00  2.81048242E+00  2.81766850E+00  2.83379837E+00
  2.83848043E+00  2.84702696E+00  2.85514918E+00  2.94144560E+00  2.98338825E+00
  2.99304661E+00  3.04574624E+00  3.05862839E+00  3.10181902E+00  3.11735457E+00
  3.14079257E+00  3.15702021E+00  3.17008193E+00  3.18901556E+00  3.20610899E+00
  3.23340590E+00  3.24843220E+00  3.26827239E+00  3.28845915E+00  3.30820140E+00
  3.32099146E+00  3.34456193E+00  3.34590144E+00  3.38197479E+00  3.43114552E+00
  3.49076106E+00  3.53631973E+00  3.53778326E+00  3.54187889E+00  3.56723766E+00
  3.57370543E+00  3.59970019E+00  3.68333749E+00  3.75564955E+00  3.81387133E+00
  3.84166026E+00  3.92705740E+00  3.96988550E+00  4.00346160E+00  4.04397304E+00
  4.08346837E+00  4.11654314E+00  4.12439119E+00  4.19229393E+00  4.21390066E+00
  4.23734104E+00  4.28659622E+00  4.29003894E+00  4.31227699E+00  4.37508913E+00
  4.52555229E+00  4.62094067E+00  4.62252032E+00  4.63378953E+00  4.68902218E+00
  4.71908164E+00  4.80884379E+00  4.86894682E+00  4.99400022E+00  5.11356038E+00
  5.15115252E+00  5.24784556E+00  5.27207557E+00  5.42391937E+00  2.19119262E+01
  2.24864857E+01  2.26377433E+01  2.26406699E+01  2.29549139E+01  2.32304279E+01
Alpha MO coefficients                      R   N=       44100
  5.00205752E-03  6.53399679E-03  4.17443937E-04  1.88387563E-02 -2.79918904E-02
  0.00000000E+00  5.03308540E-04  1.24971759E-04  0.00000000E+00 -2.04033492E-02
 -2.46902505E-03  0.00000000E+00  3.66097286E-03 -5.09288490E-03 -1.04689528E-04
  0.00000000E+00 -1.46928119E-04 -7.94076516E-05  0.00000000E+00 -3.63109436E-03
  0.00000000E+00 -4.39408622E-03 -2.78063062E-03  0.00000000E+00  9.70363724E-05
  0.00000000E+00 -7.17484524E-04  6.30854615E-04  0.00000000E+00  0.00000000E+00
  5.36652107E-04 -6.50695170E-03 -8.57334669E-03 -1.39303920E-04 -6.12211778E-03
  1.84044584E-02  0.00000000E+00  4.77738974E-04  1.79100217E-04  0.00000000E+00
 -1.11677449E-02 -2.52515967E-03  0.00000000E+00  5.61134293E-04 -5.32029207E-03
  1.16304627E-04  0.00000000E+00  7.00894724E-05  7.12182147E-06  0.00000000E+00
  3.03637993E-03  0.00000000E+00  4.24322149E-03  1.71947480E-03  0.00000000E+00
 -3.77400515E-05  0.00000000E+00 -5.99132739E-04  3.77275363E-04  0.00000000E+00
  0.00000000E+00  3.54398751E-04  3.30497120E-01  4.31000455E-01  2.21306891E-02
  8.14730521E-04  2.51856385E-02  0.00000000E+00 -7.94157771E-04 -3.68896185E-04
  0.00000000E+00 -4.09626115E-03 -1.96410086E-04  0.00000000E+00 -6.31082392E-03
  6.29151172E-04  4.64584529E-04  0.00000000E+00  1.81452034E-04 -6.66321616E-04
  0.00000000E+00  2.28676447E-03  0.00000000E+00  1.92614529E-04  2.88009977E-04
  0.00000000E+00  2.90521574E-05  0.00000000E+00 -8.18460589E-04  5.23514131E-05
  0.00000000E+00  0.00000000E+00 -2.87672042E-04 -5.00205752E-03 -6.53399679E-03
 -4.17443937E-04 -1.88387563E-02  2.79918904E-02  0.00000000E+00  5.03308540E-04
 -1.24971759E-04  0.00000000E+00 -2.04033492E-02  2.46902505E-03  0.00000000E+00
  3.66097286E-03  5.09288490E-03  1.04689528E-04  0.00000000E+00 -1.46928119E-04
  7.94076516E-05  0.00000000E+00  3.63109436E-03  0.00000000E+00 -4.39408622E-03
  2.78063062E-03  0.00000000E+00 -9.70363724E-05  0.00000000E+00 -7.17484524E-04
 -6.30854615E-04  0.00000000E+00  0.00000000E+00  5.36652107E-04 -3.30497120E-01
 -4.31000455E-01 -2.21306891E-02 -8.14730521E-04 -2.51856385E-02  0.00000000E+00
 -7.94157771E-04  3.68896185E-04  0.00000000E+00 -4.09626115E-03  1.96410086E-04
  0.00000000E+00 -6.31082392E-03 -6.29151172E-04 -4.64584529E-04  0.00000000E+00
  1.81452034E-04  6.66321616E-04  0.00000000E+00 -2.28676447E-03  0.00000000E+00
  1.92614529E-04 -2.88009977E-04  0.00000000E+00 -2.90521574E-05  0.00000000E+00
 -8.18460589E-04 -5.23514131E-05  0.00000000E+00  0.00000000E+00 -2.87672042E-04
  6.50695170E-03  8.57334669E-03  1.39303920E-04  6.12211778E-03 -1.84044584E-02
  0.00000000E+00  4.77738974E-04 -1.79100217E-04  0.00000000E+00 -1.11677449E-02
  2.52515967E-03  0.00000000E+00  5.61134293E-04  5.32029207E-03 -1.16304627E-04
  0.00000000E+00  7.00894724E-05 -7.12182147E-06  0.00000000E+00 -3.03637993E-03
  0.00000000E+00  4.24322149E-03 -1.71947480E-03  0.00000000E+00  3.77400515E-05
  0.00000000E+00 -5.99132739E-04 -3.77275363E-04  0.00000000E+00  0.00000000E+00
  3.54398751E-04 -5.03968332E-05  4.06489525E-04 -8.16244634E-05  0.00000000E+00
 -4.18443228E-04 -1.80585936E-04 -1.09436199E-04  4.54457586E-04 -7.28148588E-04
  0.00000000E+00  9.94555423E-04  9.55920869E-06  1.09436199E-04 -4.54457586E-04
  7.28148588E-04  0.00000000E+00  9.94555423E-04 -9.55920869E-06  5.03968332E-05
 -4.06489525E-04  8.16244634E-05  0.00000000E+00 -4.18443228E-04  1.80585936E-04
  5.26376075E-03  7.00107500E-03  6.51629131E-04  1.23985854E-04 -6.21390031E-03
  0.00000000E+00  1.62000616E-04  4.87856722E-05  0.00000000E+00 -1.09105398E-03
 -5.62976562E-04  0.00000000E+00 -8.83484262E-04 -1.75367145E-03 -1.44328014E-04
  0.00000000E+00 -2.51407495E-04  1.34428797E-04  0.00000000E+00 -2.86912519E-05
  0.00000000E+00 -1.16024292E-03  4.85032627E-04  0.00000000E+00  1.32343151E-04
  0.00000000E+00 -4.71277763E-04  3.81883301E-04  0.00000000E+00  0.00000000E+00
  1.66842986E-04  6.49097942E-03  8.60981619E-03  4.41023950E-04 -1.10647021E-03
 -5.89925173E-03  0.00000000E+00 -1.25321130E-04 -1.29158240E-04  0.00000000E+00
  1.34143268E-03  2.86106853E-03  0.00000000E+00  9.34198113E-04  1.19810247E-03
 -1.49293753E-04  0.00000000E+00 -1.41247114E-04  1.19705927E-04  0.00000000E+00
 -9.68940312E-05  0.00000000E+00 -2.10576978E-03  2.53880367E-04  0.00000000E+00
 -3.19381179E-07  0.00000000E+00  4.30260300E-04 -4.08301452E-04  0.00000000E+00
  0.00000000E+00 -6.88718193E-05  3.30470574E-01  4.31163529E-01  2.16056416E-02
 -8.16025262E-03  1.47500706E-02  0.00000000E+00 -6.42011435E-04 -3.55671872E-04
  0.00000000E+00  5.29390123E-04  1.54259818E-03  0.00000000E+00 -2.60050019E-03
 -9.18713204E-06  2.53051299E-04  0.00000000E+00  1.25400330E-04 -5.80951143E-04
  0.00000000E+00  9.52269718E-04  0.00000000E+00 -6.68477557E-04  3.23020507E-04
  0.00000000E+00  4.81187718E-05  0.00000000E+00 -5.91642107E-04  9.54202736E-06
  0.00000000E+00  0.00000000E+00 -3.78574581E-04  5.26376075E-03  7.00107500E-03
  6.51629131E-04  1.23985854E-04 -6.21390031E-03  0.00000000E+00 -1.62000616E-04
  4.87856722E-05  0.00000000E+00  1.09105398E-03 -5.62976562E-04  0.00000000E+00
  8.83484262E-04 -1.75367145E-03 -1.44328014E-04  0.00000000E+00  2.51407495E-04
  1.34428797E-04  0.00000000E+00 -2.86912519E-05  0.00000000E+00  1.16024292E-03
  4.85032627E-04  0.00000000E+00  1.32343151E-04  0.00000000E+00  4.71277763E-04
  3.81883301E-04  0.00000000E+00  0.00000000E+00 -1.66842986E-04  3.30470574E-01
  4.31163529E-01  2.16056416E-02 -8.16025262E-03  1.47500706E-02  0.00000000E+00
  6.42011435E-04 -3.55671872E-04  0.00000000E+00 -5.29390123E-04  1.54259818E-03
  0.00000000E+00  2.60050019E-03 -9.18713204E-06  2.53051299E-04  0.00000000E+00
 -1.25400330E-04 -5.80951143E-04  0.00000000E+00  9.52269718E-04  0.00000000E+00
  6.68477557E-04  3.23020507E-04  0.00000000E+00  4.81187718E-05  0.00000000E+00
  5.91642107E-04  9.54202736E-06  0.00000000E+00  0.00000000E+00  3.78574581E-04
  6.49097942E-03  8.60981619E-03  4.41023950E-04 -1.10647021E-03 -5.89925173E-03
  0.00000000E+00  1.25321130E-04 -1.29158240E-04  0.00000000E+00 -1.34143268E-03
  2.86106853E-03  0.00000000E+00 -9.34198113E-04  1.19810247E-03 -1.49293753E-04
  0.00000000E+00  1.41247114E-04  1.19705927E-04  0.00000000E+00 -9.68940312E-05
  0.00000000E+00  2.10576978E-03  2.53880367E-04  0.00000000E+00 -3.19381179E-07
  0.00000000E+00 -4.30260300E-04 -4.08301452E-04  0.00000000E+00  0.00000000E+00
  6.88718193E-05 -1.42998914E-04 -1.52985562E-03  9.03312479E-04  0.00000000E+00
 -5.87625615E-07  3.20230121E-04 -2.37884937E-04 -4.42026060E-04 -1.02151575E-03
  0.00000000E+00  1.13239495E-03  7.22792339E-05 -2.37884937E-04 -4.42026060E-04
 -1.02151575E-03  0.00000000E+00 -1.13239495E-03  7.22792339E-05 -1.42998914E-04
 -1.52985562E-03  9.03312479E-04  0.00000000E+00  5.87625615E-07  3.20230121E-04
 -1.24163130E-03 -1.51351980E-03 -3.85471485E-04 -6.35905845E-03  2.52960941E-03
  0.00000000E+00  1.79458776E-04 -1.50641408E-04  0.00000000E+00 -3.33277546E-03
 -3.36256802E-03  0.00000000E+00 -4.26792545E-06  9.12622773E-04 -8.43689093E-05
  0.00000000E+00  1.41086057E-05  6.81630052E-05  0.00000000E+00 -2.19159641E-04
  0.00000000E+00 -1.60718603E-03  2.55271427E-04  0.00000000E+00  1.30689947E-04
  0.00000000E+00 -5.19424718E-05  4.15492775E-05  0.00000000E+00  0.00000000E+00
  9.68010745E-05  3.30452678E-01  4.31183349E-01  2.17506426E-02 -1.48731316E-03
  8.39243897E-03  0.00000000E+00  5.45695043E-04 -1.75246926E-04  0.00000000E+00
 -3.87242180E-03 -4.18674655E-03  0.00000000E+00 -9.74154110E-04 -2.02494017E-03
  2.86459504E-04  0.00000000E+00  2.25132897E-04 -4.92619803E-04  0.00000000E+00
  3.07721591E-03  0.00000000E+00  9.62820566E-04  1.43528825E-03  0.00000000E+00
  2.56959973E-05  0.00000000E+00 -2.91249853E-04 -7.05422191E-06  0.00000000E+00
  0.00000000E+00  5.01783860E-04 -6.58244216E-03 -8.46458629E-03 -2.46385809E-04
 -1.47552429E-05 -8.30866339E-03  0.00000000E+00 -1.49337446E-04  4.88653258E-04
  0.00000000E+00  2.50774626E-03 -8.96376251E-03  0.00000000E+00  2.49385026E-03
 -1.58790175E-03 -2.46520858E-04  0.00000000E+00  1.58843959E-04  8.34519857E-05
  0.00000000E+00 -6.58233840E-05  0.00000000E+00  4.95503429E-03  3.63212519E-04
  0.00000000E+00 -2.73334771E-04  0.00000000E+00  4.56285615E-04  4.80166062E-04
  0.00000000E+00  0.00000000E+00 -1.83734010E-04 -1.24163130E-03 -1.51351980E-03
 -3.85471485E-04 -6.35905845E-03  2.52960941E-03  0.00000000E+00 -1.79458776E-04
 -1.50641408E-04  0.00000000E+00  3.33277546E-03 -3.36256802E-03  0.00000000E+00
  4.26792545E-06  9.12622773E-04 -8.43689093E-05  0.00000000E+00 -1.41086057E-05
  6.81630052E-05  0.00000000E+00 -2.19159641E-04  0.00000000E+00  1.60718603E-03
  2.55271427E-04  0.00000000E+00  1.30689947E-04  0.00000000E+00  5.19424718E-05
  4.15492775E-05  0.00000000E+00  0.00000000E+00 -9.68010745E-05 -6.58244216E-03
 -8.46458629E-03 -2.46385809E-04 -1.47552429E-05 -8.30866339E-03  0.00000000E+00
  1.49337446E-04  4.88653258E-04  0.00000000E+00 -2.50774626E-03 -8.96376251E-03
  0.00000000E+00 -2.49385026E-03 -1.58790175E-03 -2.46520858E-04  0.00000000E+00
 -1.58843959E-04  8.34519857E-05  0.00000000E+00 -6.58233840E-05  0.00000000E+00
 -4.95503429E-03  3.63212519E-04  0.00000000E+00 -2.73334771E-04  0.00000000E+00
 -4.56285615E-04  4.80166062E-04  0.00000000E+00  0.00000000E+00  1.83734010E-04
  3.30452678E-01  4.31183349E-01  2.17506426E-02 -1.48731316E-03  8.39243897E-03
  0.00000000E+00 -5.45695043E-04 -1.75246926E-04  0.00000000E+00  3.87242180E-03
 -4.18674655E-03  0.00000000E+00  9.74154110E-04 -2.02494017E-03  2.86459504E-04
  0.00000000E+00 -2.25132897E-04 -4.92619803E-04  0.00000000E+00  3.07721591E-03
  0.00000000E+00 -9.62820566E-04  1.43528825E-03  0.00000000E+00  2.56959973E-05
  0.00000000E+00  2.91249853E-04 -7.05422191E-06  0.00000000E+00  0.00000000E+00
 -5.01783860E-04 -2.65438875E-04 -1.40597758E-03 -3.33725297E-04  0.00000000E+00
 -9.03864051E-04  8.50309162E-04  9.91448393E-06 -1.06239044E-03 -6.83285109E-07
  0.00000000E+00  2.48594482E-04 -4.63057693E-04  9.91448393E-06 -1.06239044E-03
 -6.83285109E-07  0.00000000E+00 -2.48594482E-04 -4.63057693E-04 -2.65438875E-04
 -1.40597758E-03 -3.33725297E-04  0.00000000E+00  9.03864051E-04  8.50309162E-04
 -1.22706860E-04 -1.25663986E-04 -4.30373113E-04 -2.47227869E-04 -1.25620827E-02
  0.00000000E+00 -8.20141239E-05 -4.55434392E-05  0.00000000E+00  5.06650991E-03
  2.34122188E-03  0.00000000E+00  1.43516898E-03 -2.97017323E-03  1.00726012E-04
  0.00000000E+00  1.03900481E-05  5.60213300E-05  0.00000000E+00  1.27379909E-03
  0.00000000E+00  1.28260484E-03  8.43396809E-04  0.00000000E+00  1.10925444E-04
  0.00000000E+00  6.27803396E-05  1.16680392E-04  0.00000000E+00  0.00000000E+00
 -8.83541673E-05  3.30561730E-01  4.31104002E-01  2.28526366E-02 -1.42983864E-02
  3.19633753E-02  0.00000000E+00 -1.66708423E-04 -5.32463744E-04  0.00000000E+00
  5.63433799E-03  3.69987835E-03  0.00000000E+00  4.15174021E-03 -5.07741179E-03
  1.85231536E-04  0.00000000E+00  1.94208543E-04 -8.00926132E-04  0.00000000E+00
 -3.02456693E-03  0.00000000E+00 -1.69575983E-03 -1.40810504E-03  0.00000000E+00
  1.28884167E-04  0.00000000E+00 -8.88303014E-04 -1.99267027E-04  0.00000000E+00
  0.00000000E+00 -6.41486392E-04  6.61147066E-03  8.54359585E-03  1.25556417E-03
 -1.19407585E-02  1.88288595E-02  0.00000000E+00 -3.01242440E-05 -2.04358951E-04
  0.00000000E+00  4.45164673E-03 -1.69503911E-04  0.00000000E+00 -5.46921726E-03
  1.73170880E-03  7.18703003E-05  0.00000000E+00 -1.32791023E-04 -3.10597289E-05
  0.00000000E+00 -5.26385103E-05  0.00000000E+00 -8.77369394E-04  6.65681764E-04
  0.00000000E+00  1.07730632E-04  0.00000000E+00 -4.83810924E-04 -2.77284254E-04
  0.00000000E+00  0.00000000E+00 -5.55455832E-05  1.22706860E-04  1.25663986E-04
  4.30373113E-04  2.47227869E-04  1.25620827E-02  0.00000000E+00 -8.20141239E-05
  4.55434392E-05  0.00000000E+00  5.06650991E-03 -2.34122188E-03  0.00000000E+00
  1.43516898E-03  2.97017323E-03 -1.00726012E-04  0.00000000E+00  1.03900481E-05
 -5.60213300E-05  0.00000000E+00 -1.27379909E-03  0.00000000E+00  1.28260484E-03
 -8.43396809E-04  0.00000000E+00 -1.10925444E-04  0.00000000E+00  6.27803396E-05
 -1.16680392E-04  0.00000000E+00  0.00000000E+00 -8.83541673E-05 -6.61147066E-03
 -8.54359585E-03 -1.25556417E-03  1.19407585E-02 -1.88288595E-02  0.00000000E+00
 -3.01242440E-05  2.04358951E-04  0.00000000E+00  4.45164673E-03  1.69503911E-04
  0.00000000E+00 -5.46921726E-03 -1.73170880E-03 -7.18703003E-05  0.00000000E+00
 -1.32791023E-04  3.10597289E-05  0.00000000E+00  5.26385103E-05  0.00000000E+00
 -8.77369394E-04 -6.65681764E-04  0.00000000E+00 -1.07730632E-04  0.00000000E+00
 -4.83810924E-04  2.77284254E-04  0.00000000E+00  0.00000000E+00 -5.55455832E-05
 -3.30561730E-01 -4.31104002E-01 -2.28526366E-02  1.42983864E-02 -3.19633753E-02
  0.00000000E+00 -1.66708423E-04  5.32463744E-04  0.00000000E+00  5.63433799E-03
 -3.69987835E-03  0.00000000E+00  4.15174021E-03  5.07741179E-03 -1.85231536E-04
  0.00000000E+00  1.94208543E-04  8.00926132E-04  0.00000000E+00  3.02456693E-03
  0.00000000E+00 -1.69575983E-03  1.40810504E-03  0.00000000E+00 -1.28884167E-04
  0.00000000E+00 -8.88303014E-04  1.99267027E-04  0.00000000E+00  0.00000000E+00
 -6.41486392E-04 -2.71995795E-04  4.62738840E-04 -1.45630160E-03  0.00000000E+00
 -9.53405693E-05  9.91330607E-04 -1.45587359E-04  2.66561083E-04  1.17682948E-04
  0.00000000E+00  6.41375864E-05  1.91317795E-04  1.45587359E-04 -2.66561083E-04
 -1.17682948E-04  0.00000000E+00  6.41375864E-05 -1.91317795E-04  2.71995795E-04
 -4.62738840E-04  1.45630160E-03  0.00000000E+00 -9.53405693E-05 -9.91330607E-04
  3.30337204E-01  4.31195163E-01  2.24315422E-02 -6.35037932E-04  8.96212799E-03
  0.00000000E+00 -3.46299197E-04 -9.50990569E-05  0.00000000E+00  4.83336619E-03
  6.94635877E-03  0.00000000E+00  1.31810957E-03  2.18387090E-03  1.26183018E-04
  0.00000000E+00  5.72177620E-04 -4.58041626E-04  0.00000000E+00  2.94747259E-03
  0.00000000E+00  1.84191180E-03  1.62334086E-03  0.00000000E+00  1.43274572E-04
  0.00000000E+00  2.61714666E-04 -2.03217291E-04  0.00000000E+00  0.00000000E+00
 -2.70351185E-04  1.11907642E-03  1.54881182E-03 -6.82291779E-05 -5.65300826E-03
  2.22173115E-03  0.00000000E+00 -1.00799864E-04  5.44569904E-05  0.00000000E+00
  2.87694372E-03  4.17603940E-03  0.00000000E+00 -9.71950921E-05 -8.16274417E-04
 -7.11472782E-05  0.00000000E+00  5.17795096E-05  5.70789898E-05  0.00000000E+00
  1.78628327E-05  0.00000000E+00 -2.11507914E-03  3.20476075E-04  0.00000000E+00
 -9.04215354E-05  0.00000000E+00  5.77937828E-05 -1.35519184E-04  0.00000000E+00
  0.00000000E+00 -1.40457743E-05 -5.40773278E-03 -6.92109735E-03  1.80183059E-04
 -3.04716856E-03 -8.75699833E-03  0.00000000E+00 -1.86612750E-04 -4.16932812E-04
  0.00000000E+00  4.35948972E-03  1.00552584E-02  0.00000000E+00  2.83686885E-03
  1.66176789E-03 -2.84455103E-04  0.00000000E+00 -2.56195138E-04  7.97662727E-05
  0.00000000E+00  9.78542061E-04  0.00000000E+00 -5.37110447E-03  1.48992292E-03
  0.00000000E+00  1.58501843E-04  0.00000000E+00  4.75355083E-04 -5.23298243E-04
  0.00000000E+00  0.00000000E+00 -2.31364033E-04  3.30337204E-01  4.31195163E-01
  2.24315422E-02 -6.35037932E-04  8.96212799E-03  0.00000000E+00  3.46299197E-04
 -9.50990569E-05  0.00000000E+00 -4.83336619E-03  6.94635877E-03  0.00000000E+00
 -1.31810957E-03  2.18387090E-03  1.26183018E-04  0.00000000E+00 -5.72177620E-04
 -4.58041626E-04  0.00000000E+00  2.94747259E-03  0.00000000E+00 -1.84191180E-03
  1.62334086E-03  0.00000000E+00  1.43274572E-04  0.00000000E+00 -2.61714666E-04
 -2.03217291E-04  0.00000000E+00  0.00000000E+00  2.70351185E-04 -5.40773278E-03
 -6.92109735E-03  1.80183059E-04 -3.04716856E-03 -8.75699833E-03  0.00000000E+00
  1.86612750E-04 -4.16932812E-04  0.00000000E+00 -4.35948972E-03  1.00552584E-02
  0.00000000E+00 -2.83686885E-03  1.66176789E-03 -2.84455103E-04  0.00000000E+00
  2.56195138E-04  7.97662727E-05  0.00000000E+00  9.78542061E-04  0.00000000E+00
  5.37110447E-03  1.48992292E-03  0.00000000E+00  1.58501843E-04  0.00000000E+00
 -4.75355083E-04 -5.23298243E-04  0.00000000E+00  0.00000000E+00  2.31364033E-04
  1.11907642E-03  1.54881182E-03 -6.82291779E-05 -5.65300826E-03  2.22173115E-03
  0.00000000E+00  1.00799864E-04  5.44569904E-05  0.00000000E+00 -2.87694372E-03
  4.17603940E-03  0.00000000E+00  9.71950921E-05 -8.16274417E-04 -7.11472782E-05
  0.00000000E+00 -5.17795096E-05  5.70789898E-05  0.00000000E+00  1.78628327E-05
  0.00000000E+00  2.11507914E-03  3.20476075E-04  0.00000000E+00 -9.04215354E-05
  0.00000000E+00 -5.77937828E-05 -1.35519184E-04  0.00000000E+00  0.00000000E+00
  1.40457743E-05 -1.60913103E-04 -1.04222396E-03  2.20927383E-04  0.00000000E+00
 -9.09316150E-05  1.22300234E-04  8.56570498E-05 -3.09335052E-04 -3.20246654E-04
  0.00000000E+00  1.67259915E-04  4.74419772E-04  8.56570498E-05 -3.09335052E-04
 -3.20246654E-04  0.00000000E+00 -1.67259915E-04  4.74419772E-04 -1.60913103E-04
 -1.04222396E-03  2.20927383E-04  0.00000000E+00  9.09316150E-05  1.22300234E-04
  3.30592917E-01  4.31085706E-01  2.17156701E-02  2.88985072E-02  3.61695386E-02
  0.00000000E+00  2.62312656E-04  2.98577143E-05  0.00000000E+00 -4.23913930E-02
 -1.46733558E-03  0.00000000E+00 -6.81506561E-03  5.65831625E-03 -4.43361841E-04
  0.00000000E+00  6.96128349E-04 -1.45745074E-03  0.00000000E+00 -6.67730542E-03
  0.00000000E+00 -7.14166063E-03 -8.20596189E-03  0.00000000E+00  9.51342969E-05
  0.00000000E+00  7.40943670E-04  6.21160990E-05  0.00000000E+00  0.00000000E+00
  1.35005448E-03  2.15514637E-04  2.99732717E-04  5.80270569E-04 -3.87060046E-03
 -7.06885580E-03  0.00000000E+00 -8.24148169E-05 -1.30911961E-04  0.00000000E+00
  6.21314279E-03  5.40926765E-03  0.00000000E+00  1.15819106E-04  9.40671161E-04
 -1.67160062E-05  0.00000000E+00 -9.17062997E-05  3.21175718E-05  0.00000000E+00
 -2.77464976E-03  0.00000000E+00 -1.27904882E-03 -7.99542171E-04  0.00000000E+00
  3.10766552E-05  0.00000000E+00  1.08118067E-04 -2.09337964E-04  0.00000000E+00
  0.00000000E+00 -9.54874115E-05 -5.08757943E-03 -6.66097004E-03  1.21772637E-03
  3.49222090E-03 -1.63303462E-02  0.00000000E+00 -3.48156787E-04 -1.09265923E-05
  0.00000000E+00 -5.21172896E-04 -1.15208970E-02  0.00000000E+00  5.86680969E-03
  9.56338563E-04 -1.40759019E-04  0.00000000E+00 -1.00661184E-04 -8.08191037E-06
  0.00000000E+00  1.21524355E-03  0.00000000E+00  3.75132732E-03  1.84647170E-03
  0.00000000E+00 -2.39962548E-04  0.00000000E+00  4.61176568E-04 -3.13804906E-04
  0.00000000E+00  0.00000000E+00 -2.03293454E-04 -3.30592917E-01 -4.31085706E-01
 -2.17156701E-02 -2.88985072E-02 -3.61695386E-02  0.00000000E+00  2.62312656E-04
 -2.98577143E-05  0.00000000E+00 -4.23913930E-02  1.46733558E-03  0.00000000E+00
 -6.81506561E-03 -5.65831625E-03  4.43361841E-04  0.00000000E+00  6.96128349E-04
  1.45745074E-03  0.00000000E+00  6.67730542E-03  0.00000000E+00 -7.14166063E-03
  8.20596189E-03  0.00000000E+00 -9.51342969E-05  0.00000000E+00  7.40943670E-04
 -6.21160990E-05  0.00000000E+00  0.00000000E+00  1.35005448E-03  5.08757943E-03
  6.66097004E-03 -1.21772637E-03 -3.49222090E-03  1.63303462E-02  0.00000000E+00
 -3.48156787E-04  1.09265923E-05  0.00000000E+00 -5.21172896E-04  1.15208970E-02
  0.00000000E+00  5.86680969E-03 -9.56338563E-04  1.40759019E-04  0.00000000E+00
 -1.00661184E-04  8.08191037E-06  0.00000000E+00 -1.21524355E-03  0.00000000E+00
  3.75132732E-03 -1.84647170E-03  0.00000000E+00  2.39962548E-04  0.00000000E+00
  4.61176568E-04  3.13804906E-04  0.00000000E+00  0.00000000E+00 -2.03293454E-04
 -2.15514637E-04 -2.99732717E-04 -5.80270569E-04  3.87060046E-03  7.06885580E-03
  0.00000000E+00 -8.24148169E-05  1.30911961E-04  0.00000000E+00  6.21314279E-03
 -5.40926765E-03  0.00000000E+00  1.15819106E-04 -9.40671161E-04  1.67160062E-05
  0.00000000E+00 -9.17062997E-05 -3.21175718E-05  0.00000000E+00  2.77464976E-03
  0.00000000E+00 -1.27904882E-03  7.99542171E-04  0.00000000E+00 -3.10766552E-05
  0.00000000E+00  1.08118067E-04  2.09337964E-04  0.00000000E+00  0.00000000E+00
 -9.54874115E-05  7.31313022E-07  5.44526609E-04  6.60758829E-04  0.00000000E+00
  1.54872801E-04  2.51991142E-05  2.44816455E-04  1.13128077E-03 -9.56026484E-04
  0.00000000E+00 -1.25251866E-04 -9.95952677E-05 -2.44816455E-04 -1.13128077E-03
  9.56026484E-04  0.00000000E+00 -1.25251866E-04  9.95952677E-05 -7.31313022E-07
 -5.44526609E-04 -6.60758829E-04  0.00000000E+00  1.54872801E-04 -2.51991142E-05
 -4.82701377E-02 -1.03804889E-01  1.59445430E-01  1.43700554E-01  1.44134798E-02
  0.00000000E+00 -3.98431418E-02  5.13116529E-02  0.00000000E+00 -1.10423341E-02
  3.50148948E-02  0.00000000E+00 -1.64988478E-03  2.00427271E-03  1.01467857E-03
  0.00000000E+00  2.13104552E-03 -6.53352998E-03  0.00000000E+00  4.02148285E-03
  0.00000000E+00  3.72147900E-03 -3.77915779E-03  0.00000000E+00  1.07887730E-03
  0.00000000E+00  2.18267326E-03 -1.38744773E-03  0.00000000E+00  0.00000000E+00
  1.00520438E-03 -4.23100350E-02 -9.12152059E-02  1.40650402E-01  1.25077175E-01
  1.71826937E-02  0.00000000E+00  1.96904864E-02 -4.06678890E-02  0.00000000E+00
  1.32611948E-02 -2.31088228E-02  0.00000000E+00 -6.28461410E-04  1.38844304E-03
  2.75935653E-03  0.00000000E+00  7.79400241E-04 -5.01496252E-03  0.00000000E+00
  1.25889929E-03  0.00000000E+00  7.55327214E-04 -4.52360866E-03  0.00000000E+00
 -8.93271075E-04  0.00000000E+00 -1.37750852E-03  1.11045294E-03  0.00000000E+00
  0.00000000E+00 -1.15607206E-03 -4.31719081E-02 -9.30208352E-02  1.44175066E-01
  1.23421567E-01  2.08386047E-02  0.00000000E+00 -5.35210623E-02 -1.46702483E-04
  0.00000000E+00 -2.97456097E-02  6.74203332E-03  0.00000000E+00 -2.29352355E-04
  2.43190452E-04  2.26768904E-03  0.00000000E+00  4.76929381E-04 -5.23404423E-03
  0.00000000E+00  1.30185207E-03  0.00000000E+00 -2.54841596E-03 -4.77560479E-03
  0.00000000E+00  3.73548201E-04  0.00000000E+00 -1.34632410E-03 -2.68595188E-05
  0.00000000E+00  0.00000000E+00  1.75637392E-03 -4.82701377E-02 -1.03804889E-01
  1.59445430E-01  1.43700554E-01  1.44134798E-02  0.00000000E+00  3.98431418E-02
  5.13116529E-02  0.00000000E+00  1.10423341E-02  3.50148948E-02  0.00000000E+00
  1.64988478E-03  2.00427271E-03  1.01467857E-03  0.00000000E+00 -2.13104552E-03
 -6.53352998E-03  0.00000000E+00  4.02148285E-03  0.00000000E+00 -3.72147900E-03
 -3.77915779E-03  0.00000000E+00  1.07887730E-03  0.00000000E+00 -2.18267326E-03
 -1.38744773E-03  0.00000000E+00  0.00000000E+00 -1.00520438E-03 -4.31719081E-02
 -9.30208352E-02  1.44175066E-01  1.23421567E-01  2.08386047E-02  0.00000000E+00
  5.35210623E-02 -1.46702483E-04  0.00000000E+00  2.97456097E-02  6.74203332E-03
  0.00000000E+00  2.29352355E-04  2.43190452E-04  2.26768904E-03  0.00000000E+00
 -4.76929381E-04 -5.23404423E-03  0.00000000E+00  1.30185207E-03  0.00000000E+00
  2.54841596E-03 -4.77560479E-03  0.00000000E+00  3.73548201E-04  0.00000000E+00
  1.34632410E-03 -2.68595188E-05  0.00000000E+00  0.00000000E+00 -1.75637392E-03
 -4.23100350E-02 -9.12152059E-02  1.40650402E-01  1.25077175E-01  1.71826937E-02
  0.00000000E+00 -1.96904864E-02 -4.06678890E-02  0.00000000E+00 -1.32611948E-02
 -2.31088228E-02  0.00000000E+00  6.28461410E-04  1.38844304E-03  2.75935653E-03
  0.00000000E+00 -7.79400241E-04 -5.01496252E-03  0.00000000E+00  1.25889929E-03
  0.00000000E+00 -7.55327214E-04 -4.52360866E-03  0.00000000E+00 -8.93271075E-04
  0.00000000E+00  1.37750852E-03  1.11045294E-03  0.00000000E+00  0.00000000E+00
  1.15607206E-03  2.03272261E-02  2.00072956E-02 -2.32092032E-03  0.00000000E+00
  1.80464975E-03 -3.20241322E-03  1.94330624E-02  1.87440056E-02 -1.72032908E-03
  0.00000000E+00 -3.74052223E-03  2.72815197E-04  1.94330624E-02  1.87440056E-02
 -1.72032908E-03  0.00000000E+00  3.74052223E-03  2.72815197E-04  2.03272261E-02
  2.00072956E-02 -2.32092032E-03  0.00000000E+00 -1.80464975E-03 -3.20241322E-03
 -2.67762814E-02 -5.79822844E-02  9.02256328E-02  8.85937661E-02  2.11858640E-02
  0.00000000E+00  5.87529984E-02  4.90055051E-02  0.00000000E+00  3.19611289E-02
  2.95960379E-02  0.00000000E+00 -2.03291533E-03  1.37023300E-03  3.51171115E-03
  0.00000000E+00  6.26482650E-03 -1.22616656E-03  0.00000000E+00  4.00376208E-03
  0.00000000E+00  2.94079033E-03 -8.58224493E-04  0.00000000E+00  5.20926282E-04
  0.00000000E+00  1.57087987E-03 -1.51794228E-03  0.00000000E+00  0.00000000E+00
 -7.44366672E-04  3.26996321E-02  7.09233242E-02 -1.08906047E-01 -1.21459137E-01
 -1.32741919E-02  0.00000000E+00  6.13860845E-02  4.56668059E-02  0.00000000E+00
  2.24027672E-02  2.56067674E-02  0.00000000E+00  7.00135153E-03 -9.63765058E-04
 -5.16809066E-03  0.00000000E+00 -4.41250626E-03  1.49438024E-03  0.00000000E+00
 -1.62774050E-03  0.00000000E+00 -1.71476209E-03  4.51759480E-03  0.00000000E+00
  1.03204497E-03  0.00000000E+00  1.71963958E-03 -8.23980778E-04  0.00000000E+00
  0.00000000E+00 -2.35981434E-04 -6.30253711E-02 -1.36845646E-01  2.15099693E-01
  2.15567586E-01  4.45449613E-02  0.00000000E+00 -3.07038927E-02  6.23961599E-03
  0.00000000E+00 -1.90432429E-02  6.21077852E-03  0.00000000E+00 -4.98393221E-04
 -2.84496517E-04  4.94698253E-03  0.00000000E+00  2.03321820E-04 -5.64339275E-03
  0.00000000E+00  7.76782982E-03  0.00000000E+00 -8.04757791E-04 -2.75296960E-03
  0.00000000E+00  7.16040865E-04  0.00000000E+00 -3.00456141E-03 -5.41315896E-05
  0.00000000E+00  0.00000000E+00  5.74513587E-04  2.67762814E-02  5.79822844E-02
 -9.02256328E-02 -8.85937661E-02 -2.11858640E-02  0.00000000E+00  5.87529984E-02
 -4.90055051E-02  0.00000000E+00  3.19611289E-02 -2.95960379E-02  0.00000000E+00
 -2.03291533E-03 -1.37023300E-03 -3.51171115E-03  0.00000000E+00  6.26482650E-03
  1.22616656E-03  0.00000000E+00 -4.00376208E-03  0.00000000E+00  2.94079033E-03
  8.58224493E-04  0.00000000E+00 -5.20926282E-04  0.00000000E+00  1.57087987E-03
  1.51794228E-03  0.00000000E+00  0.00000000E+00 -7.44366672E-04  6.30253711E-02
  1.36845646E-01 -2.15099693E-01 -2.15567586E-01 -4.45449613E-02  0.00000000E+00
 -3.07038927E-02 -6.23961599E-03  0.00000000E+00 -1.90432429E-02 -6.21077852E-03
  0.00000000E+00 -4.98393221E-04  2.84496517E-04 -4.94698253E-03  0.00000000E+00
  2.03321820E-04  5.64339275E-03  0.00000000E+00 -7.76782982E-03  0.00000000E+00
 -8.04757791E-04  2.75296960E-03  0.00000000E+00 -7.16040865E-04  0.00000000E+00
 -3.00456141E-03  5.41315896E-05  0.00000000E+00  0.00000000E+00  5.74513587E-04
 -3.26996321E-02 -7.09233242E-02  1.08906047E-01  1.21459137E-01  1.32741919E-02
  0.00000000E+00  6.13860845E-02 -4.56668059E-02  0.00000000E+00  2.24027672E-02
 -2.56067674E-02  0.00000000E+00  7.00135153E-03  9.63765058E-04  5.16809066E-03
  0.00000000E+00 -4.41250626E-03 -1.49438024E-03  0.00000000E+00  1.62774050E-03
  0.00000000E+00 -1.71476209E-03 -4.51759480E-03  0.00000000E+00 -1.03204497E-03
  0.00000000E+00  1.71963958E-03  8.23980778E-04  0.00000000E+00  0.00000000E+00
 -2.35981434E-04 -2.55916142E-02 -2.67283114E-02 -7.79943690E-04  0.00000000E+00
 -8.84800975E-04  4.22827011E-03  4.71930118E-02  5.15357865E-02  2.87796871E-03
  0.00000000E+00 -7.77504017E-03  3.80177351E-04 -4.71930118E-02 -5.15357865E-02
 -2.87796871E-03  0.00000000E+00 -7.77504017E-03 -3.80177351E-04  2.55916142E-02
  2.67283114E-02  7.79943690E-04  0.00000000E+00 -8.84800975E-04 -4.22827011E-03
  5.52616642E-02  1.19658969E-01 -1.86883389E-01 -1.94419609E-01 -3.23782431E-02
  0.00000000E+00  8.45256594E-02 -7.68092901E-03  0.00000000E+00  2.65370548E-02
 -1.83232332E-02  0.00000000E+00  3.57867648E-03 -1.74034597E-03  3.76062591E-03
  0.00000000E+00 -3.09343751E-03  8.83791423E-03  0.00000000E+00 -3.05409173E-03
  0.00000000E+00 -7.17561280E-03  4.24415698E-03  0.00000000E+00 -6.86961161E-04
  0.00000000E+00 -2.42209475E-03  5.72010804E-04  0.00000000E+00  0.00000000E+00
 -1.31691588E-03 -5.54073853E-02 -1.20354365E-01  1.86738262E-01  2.02240679E-01
  3.45071770E-02  0.00000000E+00  4.31266904E-02  1.69531583E-02  0.00000000E+00
  2.01274084E-02  5.93778939E-04  0.00000000E+00  9.60125788E-04  5.23226904E-03
 -7.20590215E-04  0.00000000E+00  1.07525856E-03 -7.67143542E-03  0.00000000E+00
 -6.04475855E-04  0.00000000E+00  6.66152525E-03 -7.73038264E-03  0.00000000E+00
  6.15849425E-05  0.00000000E+00 -2.27641438E-03  5.29751262E-04  0.00000000E+00
  0.00000000E+00 -1.66672621E-03 -1.55121927E-03 -3.44221885E-03  5.10229932E-03
  1.39159516E-02  6.48522268E-03  0.00000000E+00  8.61277037E-03  7.58905103E-02
  0.00000000E+00 -1.41925166E-03  2.42595638E-02  0.00000000E+00 -2.99113397E-03
  4.16968610E-03  9.24336164E-04  0.00000000E+00 -5.99366229E-03  2.39610845E-04
  0.00000000E+00  1.68988188E-04  0.00000000E+00  3.46562557E-03 -5.92341528E-04
  0.00000000E+00  4.87604517E-04  0.00000000E+00 -1.30150995E-04 -9.11781425E-04
  0.00000000E+00  0.00000000E+00 -1.08862901E-04  5.52616642E-02  1.19658969E-01
 -1.86883389E-01 -1.94419609E-01 -3.23782431E-02  0.00000000E+00 -8.45256594E-02
 -7.68092901E-03  0.00000000E+00 -2.65370548E-02 -1.83232332E-02  0.00000000E+00
 -3.57867648E-03 -1.74034597E-03  3.76062591E-03  0.00000000E+00  3.09343751E-03
  8.83791423E-03  0.00000000E+00 -3.05409173E-03  0.00000000E+00  7.17561280E-03
  4.24415698E-03  0.00000000E+00 -6.86961161E-04  0.00000000E+00  2.42209475E-03
  5.72010804E-04  0.00000000E+00  0.00000000E+00  1.31691588E-03 -1.55121927E-03
 -3.44221885E-03  5.10229932E-03  1.39159516E-02  6.48522268E-03  0.00000000E+00
 -8.61277037E-03  7.58905103E-02  0.00000000E+00  1.41925166E-03  2.42595638E-02
  0.00000000E+00  2.99113397E-03  4.16968610E-03  9.24336164E-04  0.00000000E+00
  5.99366229E-03  2.39610845E-04  0.00000000E+00  1.68988188E-04  0.00000000E+00
 -3.46562557E-03 -5.92341528E-04  0.00000000E+00  4.87604517E-04  0.00000000E+00
  1.30150995E-04 -9.11781425E-04  0.00000000E+00  0.00000000E+00  1.08862901E-04
 -5.54073853E-02 -1.20354365E-01  1.86738262E-01  2.02240679E-01  3.45071770E-02
  0.00000000E+00 -4.31266904E-02  1.69531583E-02  0.00000000E+00 -2.01274084E-02
  5.93778939E-04  0.00000000E+00 -9.60125788E-04  5.23226904E-03 -7.20590215E-04
  0.00000000E+00 -1.07525856E-03 -7.67143542E-03  0.00000000E+00 -6.04475855E-04
  0.00000000E+00 -6.66152525E-03 -7.73038264E-03  0.00000000E+00  6.15849425E-05
  0.00000000E+00  2.27641438E-03  5.29751262E-04  0.00000000E+00  0.00000000E+00
  1.66672621E-03  4.82445899E-02  5.38297904E-02  2.95540166E-03  0.00000000E+00
  4.57962804E-03 -6.50119840E-03  3.91713515E-03  5.19968683E-03  1.54893248E-03
  0.00000000E+00 -7.97212799E-04  9.97877492E-04  3.91713515E-03  5.19968683E-03
  1.54893248E-03  0.00000000E+00  7.97212799E-04  9.97877492E-04  4.82445899E-02
  5.38297904E-02  2.95540166E-03  0.00000000E+00 -4.57962804E-03 -6.50119840E-03
  2.48459827E-02  5.40908197E-02 -8.64066962E-02 -1.05018786E-01 -1.02559097E-02
  0.00000000E+00  1.55066848E-01  5.07855788E-02  0.00000000E+00  7.03043254E-02
  1.39522838E-02  0.00000000E+00  1.18656040E-02  6.63834952E-03  4.47784543E-03
  0.00000000E+00  1.95387091E-03  5.56918673E-03  0.00000000E+00 -4.29166420E-03
  0.00000000E+00 -4.47387865E-03  5.36614236E-04  0.00000000E+00 -1.80630028E-03
  0.00000000E+00 -1.18887763E-03 -1.64265264E-03  0.00000000E+00  0.00000000E+00
 -1.78334453E-03  2.29495282E-02  5.02529309E-02 -7.75335338E-02 -1.03677787E-01
 -1.33142966E-02  0.00000000E+00 -1.00846865E-01 -7.01825843E-02  0.00000000E+00
 -5.93486222E-02 -3.68744939E-02  0.00000000E+00 -9.41885994E-03 -1.42619762E-02
  2.30712638E-03  0.00000000E+00  3.15752236E-03  4.28245062E-03  0.00000000E+00
 -1.95500544E-03  0.00000000E+00 -1.59464857E-03  3.28914791E-03  0.00000000E+00
  5.59178856E-04  0.00000000E+00  8.67653038E-04  1.28197902E-03  0.00000000E+00
  0.00000000E+00  1.96033619E-03 -5.03599990E-02 -1.10355710E-01  1.72792383E-01
  2.36966287E-01  3.58358841E-02  0.00000000E+00  5.53314679E-02 -8.18249398E-03
  0.00000000E+00  1.93093399E-02 -1.21548282E-02  0.00000000E+00  1.96490938E-02
 -1.04355762E-03  2.48415392E-03  0.00000000E+00  5.14933914E-04 -4.77986448E-03
  0.00000000E+00  8.10864711E-03  0.00000000E+00  4.01160312E-03 -3.96042338E-03
  0.00000000E+00  2.37857784E-04  0.00000000E+00 -3.11745763E-03  1.44986727E-04
  0.00000000E+00  0.00000000E+00 -7.47412660E-04  2.48459827E-02  5.40908197E-02
 -8.64066962E-02 -1.05018786E-01 -1.02559097E-02  0.00000000E+00 -1.55066848E-01
  5.07855788E-02  0.00000000E+00 -7.03043254E-02  1.39522838E-02  0.00000000E+00
 -1.18656040E-02  6.63834952E-03  4.47784543E-03  0.00000000E+00 -1.95387091E-03
  5.56918673E-03  0.00000000E+00 -4.29166420E-03  0.00000000E+00  4.47387865E-03
  5.36614236E-04  0.00000000E+00 -1.80630028E-03  0.00000000E+00  1.18887763E-03
 -1.64265264E-03  0.00000000E+00  0.00000000E+00  1.78334453E-03 -5.03599990E-02
 -1.10355710E-01  1.72792383E-01  2.36966287E-01  3.58358841E-02  0.00000000E+00
 -5.53314679E-02 -8.18249398E-03  0.00000000E+00 -1.93093399E-02 -1.21548282E-02
  0.00000000E+00 -1.96490938E-02 -1.04355762E-03  2.48415392E-03  0.00000000E+00
 -5.14933914E-04 -4.77986448E-03  0.00000000E+00  8.10864711E-03  0.00000000E+00
 -4.01160312E-03 -3.96042338E-03  0.00000000E+00  2.37857784E-04  0.00000000E+00
  3.11745763E-03  1.44986727E-04  0.00000000E+00  0.00000000E+00  7.47412660E-04
  2.29495282E-02  5.02529309E-02 -7.75335338E-02 -1.03677787E-01 -1.33142966E-02
  0.00000000E+00  1.00846865E-01 -7.01825843E-02  0.00000000E+00  5.93486222E-02
 -3.68744939E-02  0.00000000E+00  9.41885994E-03 -1.42619762E-02  2.30712638E-03
  0.00000000E+00 -3.15752236E-03  4.28245062E-03  0.00000000E+00 -1.95500544E-03
  0.00000000E+00  1.59464857E-03  3.28914791E-03  0.00000000E+00  5.59178856E-04
  0.00000000E+00 -8.67653038E-04  1.28197902E-03  0.00000000E+00  0.00000000E+00
 -1.96033619E-03 -2.98605098E-02 -3.50414976E-02 -4.97287921E-03  0.00000000E+00
 -4.63184036E-03  2.18843464E-03  7.60694986E-02  9.23795191E-02  1.18453810E-02
  0.00000000E+00 -1.09482827E-02 -3.72687690E-04  7.60694986E-02  9.23795191E-02
  1.18453810E-02  0.00000000E+00  1.09482827E-02 -3.72687690E-04 -2.98605098E-02
 -3.50414976E-02 -4.97287921E-03  0.00000000E+00  4.63184036E-03  2.18843464E-03
 -3.49345938E-02 -7.65844151E-02  1.22790647E-01  1.30151960E-01  5.53848761E-02
  0.00000000E+00  8.62651241E-02  4.17902110E-02  0.00000000E+00  7.40572361E-02
  3.20868945E-02  0.00000000E+00  7.40089175E-04  4.22020115E-03  1.59029231E-03
  0.00000000E+00  6.72624569E-03 -2.56689606E-03  0.00000000E+00  3.97553124E-03
  0.00000000E+00  4.55287116E-03  7.77203454E-04  0.00000000E+00 -1.26339857E-03
  0.00000000E+00  1.57081602E-03 -2.60314508E-03  0.00000000E+00  0.00000000E+00
 -1.13706394E-03 -4.49380475E-02 -9.86469185E-02  1.52880557E-01  2.22627038E-01
  6.63201656E-03  0.00000000E+00 -9.35089028E-02  2.76216196E-02  0.00000000E+00
 -5.39233608E-02  1.17410574E-02  0.00000000E+00 -2.33082777E-02  3.14555601E-02
  4.45524346E-03  0.00000000E+00 -6.55629564E-04 -2.71796516E-03  0.00000000E+00
 -2.38809511E-03  0.00000000E+00  6.85607367E-03 -9.71306025E-03  0.00000000E+00
  1.55702217E-03  0.00000000E+00 -2.84321545E-03  1.59696313E-03  0.00000000E+00
  0.00000000E+00  5.18472924E-04 -1.23480751E-02 -2.70725278E-02  4.30985037E-02
  5.30231720E-02 -1.03809359E-02  0.00000000E+00 -8.74712227E-03 -1.61318115E-01
  0.00000000E+00 -2.29295902E-03 -8.82400771E-02  0.00000000E+00  1.12146703E-02
 -2.75322931E-02 -6.36493616E-04  0.00000000E+00  8.53116980E-03 -1.84686976E-03
  0.00000000E+00  3.02774477E-03  0.00000000E+00 -2.44955443E-03  1.93283255E-04
  0.00000000E+00 -1.61491167E-03  0.00000000E+00 -9.89571393E-04  9.90472960E-04
  0.00000000E+00  0.00000000E+00 -5.49845306E-05  3.49345938E-02  7.65844151E-02
 -1.22790647E-01 -1.30151960E-01 -5.53848761E-02  0.00000000E+00  8.62651241E-02
 -4.17902110E-02  0.00000000E+00  7.40572361E-02 -3.20868945E-02  0.00000000E+00
  7.40089175E-04 -4.22020115E-03 -1.59029231E-03  0.00000000E+00  6.72624569E-03
  2.56689606E-03  0.00000000E+00 -3.97553124E-03  0.00000000E+00  4.55287116E-03
 -7.77203454E-04  0.00000000E+00  1.26339857E-03  0.00000000E+00  1.57081602E-03
  2.60314508E-03  0.00000000E+00  0.00000000E+00 -1.13706394E-03  1.23480751E-02
  2.70725278E-02 -4.30985037E-02 -5.30231720E-02  1.03809359E-02  0.00000000E+00
 -8.74712227E-03  1.61318115E-01  0.00000000E+00 -2.29295902E-03  8.82400771E-02
  0.00000000E+00  1.12146703E-02  2.75322931E-02  6.36493616E-04  0.00000000E+00
  8.53116980E-03  1.84686976E-03  0.00000000E+00 -3.02774477E-03  0.00000000E+00
 -2.44955443E-03 -1.93283255E-04  0.00000000E+00  1.61491167E-03  0.00000000E+00
 -9.89571393E-04 -9.90472960E-04  0.00000000E+00  0.00000000E+00 -5.49845306E-05
  4.49380475E-02  9.86469185E-02 -1.52880557E-01 -2.22627038E-01 -6.63201656E-03
  0.00000000E+00 -9.35089028E-02 -2.76216196E-02  0.00000000E+00 -5.39233608E-02
 -1.17410574E-02  0.00000000E+00 -2.33082777E-02 -3.14555601E-02 -4.45524346E-03
  0.00000000E+00 -6.55629564E-04  2.71796516E-03  0.00000000E+00  2.38809511E-03
  0.00000000E+00  6.85607367E-03  9.71306025E-03  0.00000000E+00 -1.55702217E-03
  0.00000000E+00 -2.84321545E-03 -1.59696313E-03  0.00000000E+00  0.00000000E+00
  5.18472924E-04  8.01592724E-02  9.98375185E-02  1.24480209E-02  0.00000000E+00
  3.40648305E-03 -1.04979288E-02  1.12495176E-02  1.32933948E-02  3.55503817E-04
  0.00000000E+00 -1.34440962E-03 -3.53752051E-03 -1.12495176E-02 -1.32933948E-02
 -3.55503817E-04  0.00000000E+00 -1.34440962E-03  3.53752051E-03 -8.01592724E-02
 -9.98375185E-02 -1.24480209E-02  0.00000000E+00  3.40648305E-03  1.04979288E-02
 -1.68237062E-02 -3.66035011E-02  5.94232999E-02  6.19522650E-02  4.01678225E-02
  0.00000000E+00 -6.28568897E-02 -1.06672604E-01  0.00000000E+00 -3.17074341E-02
 -7.55593302E-02  0.00000000E+00 -7.96615530E-03 -1.22055060E-02 -7.57283072E-03
  0.00000000E+00  3.78654117E-03 -4.11641171E-03  0.00000000E+00 -2.69134522E-03
  0.00000000E+00  4.58898032E-03 -8.21307815E-05  0.00000000E+00  2.91477873E-04
  0.00000000E+00 -2.28607895E-04  1.84860030E-03  0.00000000E+00  0.00000000E+00
  2.90775359E-04 -7.83511990E-04 -1.37073675E-03 -1.65250337E-03  1.74051413E-02
  1.32369668E-02  0.00000000E+00 -8.87617653E-02  1.58140744E-01  0.00000000E+00
 -6.33077845E-02  1.03993205E-01  0.00000000E+00 -1.61454400E-02  3.07284147E-02
  7.27645690E-05  0.00000000E+00  7.74288604E-05  1.15531515E-03  0.00000000E+00
  4.57344620E-04  0.00000000E+00  7.70206940E-03 -1.18593973E-03  0.00000000E+00
  8.64664526E-04  0.00000000E+00  3.45118538E-05 -2.31349782E-03  0.00000000E+00
  0.00000000E+00  1.42054788E-03 -1.77799287E-03 -3.72560368E-03  4.28877240E-03
  8.52919457E-03  7.66479091E-03  0.00000000E+00  1.54680546E-01  7.35956981E-04
  0.00000000E+00  1.12964723E-01 -7.74369637E-03  0.00000000E+00  3.45239527E-02
  3.61359861E-03 -1.84325617E-04  0.00000000E+00  1.50499513E-03  1.13638252E-03
  0.00000000E+00  9.50853267E-03  0.00000000E+00  5.81695616E-03  6.86189380E-03
  0.00000000E+00  7.14724036E-04  0.00000000E+00 -6.92268684E-04  5.04950984E-04
  0.00000000E+00  0.00000000E+00 -3.25355430E-03 -1.68237062E-02 -3.66035011E-02
  5.94232999E-02  6.19522650E-02  4.01678225E-02  0.00000000E+00  6.28568897E-02
 -1.06672604E-01  0.00000000E+00  3.17074341E-02 -7.55593302E-02  0.00000000E+00
  7.96615530E-03 -1.22055060E-02 -7.57283072E-03  0.00000000E+00 -3.78654117E-03
 -4.11641171E-03  0.00000000E+00 -2.69134522E-03  0.00000000E+00 -4.58898032E-03
 -8.21307815E-05  0.00000000E+00  2.91477873E-04  0.00000000E+00  2.28607895E-04
  1.84860030E-03  0.00000000E+00  0.00000000E+00 -2.90775359E-04 -1.77799287E-03
 -3.72560368E-03  4.28877240E-03  8.52919457E-03  7.66479091E-03  0.00000000E+00
 -1.54680546E-01  7.35956981E-04  0.00000000E+00 -1.12964723E-01 -7.74369637E-03
  0.00000000E+00 -3.45239527E-02  3.61359861E-03 -1.84325617E-04  0.00000000E+00
 -1.50499513E-03  1.13638252E-03  0.00000000E+00  9.50853267E-03  0.00000000E+00
 -5.81695616E-03  6.86189380E-03  0.00000000E+00  7.14724036E-04  0.00000000E+00
  6.92268684E-04  5.04950984E-04  0.00000000E+00  0.00000000E+00  3.25355430E-03
 -7.83511990E-04 -1.37073675E-03 -1.65250337E-03  1.74051413E-02  1.32369668E-02
  0.00000000E+00  8.87617653E-02  1.58140744E-01  0.00000000E+00  6.33077845E-02
  1.03993205E-01  0.00000000E+00  1.61454400E-02  3.07284147E-02  7.27645690E-05
  0.00000000E+00 -7.74288604E-05  1.15531515E-03  0.00000000E+00  4.57344620E-04
  0.00000000E+00 -7.70206940E-03 -1.18593973E-03  0.00000000E+00  8.64664526E-04
  0.00000000E+00 -3.45118538E-05 -2.31349782E-03  0.00000000E+00  0.00000000E+00
 -1.42054788E-03  8.30842597E-02  1.11815568E-01  3.07167865E-02  0.00000000E+00
  4.81287402E-03 -8.96165823E-03  7.08572012E-02  9.54975989E-02  2.32438545E-02
  0.00000000E+00 -8.24735991E-03  3.57228100E-04  7.08572012E-02  9.54975989E-02
  2.32438545E-02  0.00000000E+00  8.24735991E-03  3.57228100E-04  8.30842597E-02
  1.11815568E-01  3.07167865E-02  0.00000000E+00 -4.81287402E-03 -8.96165823E-03
  2.46050331E-02  5.44067489E-02 -8.68377223E-02 -1.18123118E-01  4.86085458E-02
  0.00000000E+00 -4.56586345E-02 -5.18771509E-02  0.00000000E+00 -4.56131383E-02
 -4.04018557E-02  0.00000000E+00 -2.47810867E-02  6.40154137E-03 -5.85075187E-03
  0.00000000E+00 -5.22255990E-03 -1.02998014E-03  0.00000000E+00 -8.45706251E-03
  0.00000000E+00 -1.12742227E-02 -1.18207642E-03  0.00000000E+00 -1.45111528E-03
  0.00000000E+00 -2.44907555E-03  3.08703556E-04  0.00000000E+00  0.00000000E+00
  4.78712642E-05 -1.87466052E-02 -4.15197788E-02  6.52559019E-02  9.65705046E-02
 -2.65698686E-02  0.00000000E+00 -1.83993796E-02 -2.08198747E-02  0.00000000E+00
 -1.38056185E-02 -1.73458123E-02  0.00000000E+00 -2.56566011E-02  1.50465827E-02
  6.62868859E-03  0.00000000E+00 -2.02973966E-04  1.79748427E-03  0.00000000E+00
  8.12376683E-03  0.00000000E+00  2.79248892E-03  1.57287079E-03  0.00000000E+00
 -2.39457721E-03  0.00000000E+00 -1.75308061E-03 -1.05937114E-03  0.00000000E+00
  0.00000000E+00 -5.52858909E-04 -1.26881526E-02 -2.78926313E-02  3.95859900E-02
  1.06867068E-01 -1.29589232E-02  0.00000000E+00  2.30891958E-01  2.76701225E-02
  0.00000000E+00  1.46127039E-01  1.06424621E-02  0.00000000E+00  9.20974155E-02
  1.32676845E-02 -7.57985765E-03  0.00000000E+00 -2.29520838E-03 -4.79334508E-03
  0.00000000E+00  4.22306052E-03  0.00000000E+00  2.59640611E-03 -1.03389770E-03
  0.00000000E+00 -2.37887382E-04  0.00000000E+00 -9.35921348E-04 -4.39844153E-04
  0.00000000E+00  0.00000000E+00 -3.00494009E-03 -2.46050331E-02 -5.44067489E-02
  8.68377223E-02  1.18123118E-01 -4.86085458E-02  0.00000000E+00 -4.56586345E-02
  5.18771509E-02  0.00000000E+00 -4.56131383E-02  4.04018557E-02  0.00000000E+00
 -2.47810867E-02 -6.40154137E-03  5.85075187E-03  0.00000000E+00 -5.22255990E-03
  1.02998014E-03  0.00000000E+00  8.45706251E-03  0.00000000E+00 -1.12742227E-02
  1.18207642E-03  0.00000000E+00  1.45111528E-03  0.00000000E+00 -2.44907555E-03
 -3.08703556E-04  0.00000000E+00  0.00000000E+00  4.78712642E-05  1.26881526E-02
  2.78926313E-02 -3.95859900E-02 -1.06867068E-01  1.29589232E-02  0.00000000E+00
  2.30891958E-01 -2.76701225E-02  0.00000000E+00  1.46127039E-01 -1.06424621E-02
  0.00000000E+00  9.20974155E-02 -1.32676845E-02  7.57985765E-03  0.00000000E+00
 -2.29520838E-03  4.79334508E-03  0.00000000E+00 -4.22306052E-03  0.00000000E+00
  2.59640611E-03  1.03389770E-03  0.00000000E+00  2.37887382E-04  0.00000000E+00
 -9.35921348E-04  4.39844153E-04  0.00000000E+00  0.00000000E+00 -3.00494009E-03
  1.87466052E-02  4.15197788E-02 -6.52559019E-02 -9.65705046E-02  2.65698686E-02
  0.00000000E+00 -1.83993796E-02  2.08198747E-02  0.00000000E+00 -1.38056185E-02
  1.73458123E-02  0.00000000E+00 -2.56566011E-02 -1.50465827E-02 -6.62868859E-03
  0.00000000E+00 -2.02973966E-04 -1.79748427E-03  0.00000000E+00 -8.12376683E-03
  0.00000000E+00  2.79248892E-03 -1.57287079E-03  0.00000000E+00  2.39457721E-03
  0.00000000E+00 -1.75308061E-03  1.05937114E-03  0.00000000E+00  0.00000000E+00
 -5.52858909E-04  2.18432638E-02  2.67192367E-02  4.66596587E-03  0.00000000E+00
  1.49839262E-03 -1.87007256E-03  1.31623794E-01  1.81244852E-01  4.37956111E-02
  0.00000000E+00 -1.52721868E-02  3.57534038E-04 -1.31623794E-01 -1.81244852E-01
 -4.37956111E-02  0.00000000E+00 -1.52721868E-02 -3.57534038E-04 -2.18432638E-02
 -2.67192367E-02 -4.66596587E-03  0.00000000E+00  1.49839262E-03  1.87007256E-03
  5.67576110E-03  1.28184757E-02 -1.73293044E-02 -3.70290552E-02  7.13322376E-03
  0.00000000E+00 -1.93543012E-01 -6.05188167E-02  0.00000000E+00 -1.16405184E-01
 -2.93071367E-02  0.00000000E+00 -2.60283851E-02  2.81925513E-04 -3.12222400E-03
  0.00000000E+00 -5.44462159E-03 -2.01705008E-03  0.00000000E+00  5.76104890E-03
  0.00000000E+00 -8.07691745E-04  4.73708366E-03  0.00000000E+00  2.94195084E-03
  0.00000000E+00  2.37003157E-04  3.03944278E-03  0.00000000E+00  0.00000000E+00
  2.04918939E-03 -6.54148889E-04 -1.54277849E-03  3.47975690E-03 -3.24333849E-03
  1.00141081E-02  0.00000000E+00 -1.65080197E-01 -1.25836181E-01  0.00000000E+00
 -1.12385376E-01 -8.48974370E-02  0.00000000E+00 -3.03546986E-02 -3.42595707E-02
  4.60689829E-03  0.00000000E+00  4.36873162E-03  2.43191353E-03  0.00000000E+00
 -2.36260074E-03  0.00000000E+00 -2.45689138E-03 -7.59099980E-04  0.00000000E+00
  1.07871555E-03  0.00000000E+00 -3.28846435E-04  2.88777126E-03  0.00000000E+00
  0.00000000E+00  2.36841284E-03 -1.12690548E-03 -2.60486725E-03  4.79596434E-03
  4.86614021E-03 -3.54915425E-02  0.00000000E+00 -8.47394181E-03  2.15301343E-01
  0.00000000E+00 -5.21264836E-03  1.53820165E-01  0.00000000E+00  1.50446945E-02
  5.02260308E-02 -4.42050839E-04  0.00000000E+00 -1.05092370E-02 -4.38991598E-04
  0.00000000E+00 -5.65950054E-04  0.00000000E+00 -4.31020809E-03 -2.02811556E-04
  0.00000000E+00  1.93871606E-03  0.00000000E+00  2.20408976E-04 -1.83081549E-03
  0.00000000E+00  0.00000000E+00  2.57667116E-04  5.67576110E-03  1.28184757E-02
 -1.73293044E-02 -3.70290552E-02  7.13322376E-03  0.00000000E+00  1.93543012E-01
 -6.05188167E-02  0.00000000E+00  1.16405184E-01 -2.93071367E-02  0.00000000E+00
  2.60283851E-02  2.81925513E-04 -3.12222400E-03  0.00000000E+00  5.44462159E-03
 -2.01705008E-03  0.00000000E+00  5.76104890E-03  0.00000000E+00  8.07691745E-04
  4.73708366E-03  0.00000000E+00  2.94195084E-03  0.00000000E+00 -2.37003157E-04
  3.03944278E-03  0.00000000E+00  0.00000000E+00 -2.04918939E-03 -1.12690548E-03
 -2.60486725E-03  4.79596434E-03  4.86614021E-03 -3.54915425E-02  0.00000000E+00
  8.47394181E-03  2.15301343E-01  0.00000000E+00  5.21264836E-03  1.53820165E-01
  0.00000000E+00 -1.50446945E-02  5.02260308E-02 -4.42050839E-04  0.00000000E+00
  1.05092370E-02 -4.38991598E-04  0.00000000E+00 -5.65950054E-04  0.00000000E+00
  4.31020809E-03 -2.02811556E-04  0.00000000E+00  1.93871606E-03  0.00000000E+00
 -2.20408976E-04 -1.83081549E-03  0.00000000E+00  0.00000000E+00 -2.57667116E-04
 -6.54148889E-04 -1.54277849E-03  3.47975690E-03 -3.24333849E-03  1.00141081E-02
  0.00000000E+00  1.65080197E-01 -1.25836181E-01  0.00000000E+00  1.12385376E-01
 -8.48974370E-02  0.00000000E+00  3.03546986E-02 -3.42595707E-02  4.60689829E-03
  0.00000000E+00 -4.36873162E-03  2.43191353E-03  0.00000000E+00 -2.36260074E-03
  0.00000000E+00  2.45689138E-03 -7.59099980E-04  0.00000000E+00  1.07871555E-03
  0.00000000E+00  3.28846435E-04  2.88777126E-03  0.00000000E+00  0.00000000E+00
 -2.36841284E-03 -1.45991624E-02 -2.00613114E-02 -4.53248251E-03  0.00000000E+00
 -5.91858638E-03 -1.43379846E-03 -2.05613754E-03 -3.63041516E-03 -6.36526134E-03
  0.00000000E+00  2.44068537E-04  5.53702632E-03 -2.05613754E-03 -3.63041516E-03
 -6.36526134E-03  0.00000000E+00 -2.44068537E-04  5.53702632E-03 -1.45991624E-02
 -2.00613114E-02 -4.53248251E-03  0.00000000E+00  5.91858638E-03 -1.43379846E-03
  0.00000000E+00  0.00000000E+00  0.00000000E+00  0.00000000E+00  0.00000000E+00
  1.82032720E-01  0.00000000E+00  0.00000000E+00  1.54495321E-01  0.00000000E+00
  0.00000000E+00  5.13807437E-02  0.00000000E+00  0.00000000E+00  0.00000000E+00
  5.58156352E-03  0.00000000E+00  0.00000000E+00 -4.96858671E-03  0.00000000E+00
  1.03334421E-02  0.00000000E+00  0.00000000E+00 -5.57845477E-03  0.00000000E+00
  2.00997193E-03  0.00000000E+00  0.00000000E+00  1.79920920E-03 -4.12548864E-03
  0.00000000E+00  0.00000000E+00  0.00000000E+00  0.00000000E+00  0.00000000E+00
  0.00000000E+00  1.44899773E-01  0.00000000E+00  0.00000000E+00  1.30749528E-01
  0.00000000E+00  0.00000000E+00  4.91286129E-02  0.00000000E+00  0.00000000E+00
  0.00000000E+00 -5.07726401E-03  0.00000000E+00  0.00000000E+00  2.21650090E-03
  0.00000000E+00 -8.26918127E-03  0.00000000E+00  0.00000000E+00  3.24892289E-03
  0.00000000E+00  2.46156127E-03  0.00000000E+00  0.00000000E+00  7.60409719E-04
 -3.33490006E-03  0.00000000E+00  0.00000000E+00  0.00000000E+00  0.00000000E+00
  0.00000000E+00  0.00000000E+00  1.58825506E-01  0.00000000E+00  0.00000000E+00
  1.41016054E-01  0.00000000E+00  0.00000000E+00  5.34367899E-02  0.00000000E+00
  0.00000000E+00  0.00000000E+00 -1.03189942E-03  0.00000000E+00  0.00000000E+00
 -7.31135872E-03  0.00000000E+00 -1.00173717E-03  0.00000000E+00  0.00000000E+00
 -9.52797299E-03  0.00000000E+00  2.43722186E-03  0.00000000E+00  0.00000000E+00
  5.94174739E-04 -3.46211956E-03  0.00000000E+00  0.00000000E+00  0.00000000E+00
  0.00000000E+00  0.00000000E+00  0.00000000E+00  1.82032720E-01  0.00000000E+00
  0.00000000E+00  1.54495321E-01  0.00000000E+00  0.00000000E+00  5.13807437E-02
  0.00000000E+00  0.00000000E+00  0.00000000E+00  5.58156352E-03  0.00000000E+00
  0.00000000E+00  4.96858671E-03  0.00000000E+00  1.03334421E-02  0.00000000E+00
  0.00000000E+00  5.57845477E-03  0.00000000E+00  2.00997193E-03  0.00000000E+00
  0.00000000E+00 -1.79920920E-03 -4.12548864E-03  0.00000000E+00  0.00000000E+00
  0.00000000E+00  0.00000000E+00  0.00000000E+00  0.00000000E+00  1.58825506E-01
  0.00000000E+00  0.00000000E+00  1.41016054E-01  0.00000000E+00  0.00000000E+00
  5.34367899E-02  0.00000000E+00  0.00000000E+00  0.00000000E+00 -1.03189942E-03
  0.00000000E+00  0.00000000E+00  7.31135872E-03  0.00000000E+00 -1.00173717E-03
  0.00000000E+00  0.00000000E+00  9.52797299E-03  0.00000000E+00  2.43722186E-03
  0.00000000E+00  0.00000000E+00 -5.94174739E-04 -3.46211956E-03  0.00000000E+00
  0.00000000E+00  0.00000000E+00  0.00000000E+00  0.00000000E+00  0.00000000E+00
  1.44899773E-01  0.00000000E+00  0.00000000E+00  1.30749528E-01  0.00000000E+00
  0.00000000E+00  4.91286129E-02  0.00000000E+00  0.00000000E+00  0.00000000E+00
 -5.07726401E-03  0.00000000E+00  0.00000000E+00 -2.21650090E-03  0.00000000E+00
 -8.26918127E-03  0.00000000E+00  0.00000000E+00 -3.24892289E-03  0.00000000E+00
  2.46156127E-03  0.00000000E+00  0.00000000E+00 -7.60409719E-04 -3.33490006E-03
  0.00000000E+00  0.00000000E+00  0.00000000E+00  0.00000000E+00  4.81164065E-03
  0.00000000E+00  0.00000000E+00  0.00000000E+00  0.00000000E+00  0.00000000E+00
  4.71555910E-03  0.00000000E+00  0.00000000E+00  0.00000000E+00  0.00000000E+00
  0.00000000E+00  4.71555910E-03  0.00000000E+00  0.00000000E+00  0.00000000E+00
  0.00000000E+00  0.00000000E+00  4.81164065E-03  0.00000000E+00  0.00000000E+00
  2.08066503E-02  4.60639449E-02 -7.51171704E-02 -9.19581896E-02 -2.37531278E-02
  0.00000000E+00 -6.19290542E-02  1.14577816E-02  0.00000000E+00 -5.38869398E-02
  7.47872826E-03  0.00000000E+00 -2.10418681E-03  1.60386106E-02  2.80981201E-03
  0.00000000E+00 -1.38080121E-03  2.54362826E-03  0.00000000E+00  3.82963066E-03
  0.00000000E+00  4.81134948E-03  4.92098567E-04  0.00000000E+00  2.94870838E-03
  0.00000000E+00  1.06221434E-04  2.64377269E-03  0.00000000E+00  0.00000000E+00
  1.02476569E-03 -4.95129664E-03 -1.07784596E-02  1.16963489E-02  6.15131629E-02
 -3.17350316E-02  0.00000000E+00 -5.49229280E-03  2.18417477E-01  0.00000000E+00
  9.27249793E-03  1.53674516E-01  0.00000000E+00 -3.25253048E-02  1.02471245E-01
  7.18968353E-04  0.00000000E+00 -1.70799295E-02  5.39118470E-04  0.00000000E+00
 -3.61020712E-03  0.00000000E+00 -1.08706193E-02 -4.73739412E-03  0.00000000E+00
  2.55462825E-03  0.00000000E+00 -5.86572265E-04 -9.51070486E-04  0.00000000E+00
  0.00000000E+00 -3.68230160E-04 -1.67511542E-02 -3.74563571E-02  6.25243047E-02
  7.69626018E-02 -2.20579335E-02  0.00000000E+00 -7.07065991E-02  1.53213521E-01
  0.00000000E+00 -5.35675981E-02  1.11524804E-01  0.00000000E+00  8.18577701E-04
  4.96985250E-02 -1.06947567E-03  0.00000000E+00 -9.03552388E-03 -2.35990751E-03
  0.00000000E+00 -6.50417275E-03  0.00000000E+00 -4.38656107E-03 -4.03973493E-03
  0.00000000E+00  6.20112585E-04  0.00000000E+00 -7.38815940E-04 -1.68303761E-03
  0.00000000E+00  0.00000000E+00  1.22769111E-03 -2.08066503E-02 -4.60639449E-02
  7.51171704E-02  9.19581896E-02  2.37531278E-02  0.00000000E+00 -6.19290542E-02
 -1.14577816E-02  0.00000000E+00 -5.38869398E-02 -7.47872826E-03  0.00000000E+00
 -2.10418681E-03 -1.60386106E-02 -2.80981201E-03  0.00000000E+00 -1.38080121E-03
 -2.54362826E-03  0.00000000E+00 -3.82963066E-03  0.00000000E+00  4.81134948E-03
 -4.92098567E-04  0.00000000E+00 -2.94870838E-03  0.00000000E+00  1.06221434E-04
 -2.64377269E-03  0.00000000E+00  0.00000000E+00  1.02476569E-03  1.67511542E-02
  3.74563571E-02 -6.25243047E-02 -7.69626018E-02  2.20579335E-02  0.00000000E+00
 -7.07065991E-02 -1.53213521E-01  0.00000000E+00 -5.35675981E-02 -1.11524804E-01
  0.00000000E+00  8.18577701E-04 -4.96985250E-02  1.06947567E-03  0.00000000E+00
 -9.03552388E-03  2.35990751E-03  0.00000000E+00  6.50417275E-03  0.00000000E+00
 -4.38656107E-03  4.03973493E-03  0.00000000E+00 -6.20112585E-04  0.00000000E+00
 -7.38815940E-04  1.68303761E-03  0.00000000E+00  0.00000000E+00  1.22769111E-03
  4.95129664E-03  1.07784596E-02 -1.16963489E-02 -6.15131629E-02  3.17350316E-02
  0.00000000E+00 -5.49229280E-03 -2.18417477E-01  0.00000000E+00  9.27249793E-03
 -1.53674516E-01  0.00000000E+00 -3.25253048E-02 -1.02471245E-01 -7.18968353E-04
  0.00000000E+00 -1.70799295E-02 -5.39118470E-04  0.00000000E+00  3.61020712E-03
  0.00000000E+00 -1.08706193E-02  4.73739412E-03  0.00000000E+00 -2.55462825E-03
  0.00000000E+00 -5.86572265E-04  9.51070486E-04  0.00000000E+00  0.00000000E+00
 -3.68230160E-04  1.20084686E-01  1.73069035E-01  6.24130743E-02  0.00000000E+00
  7.16778407E-03 -9.88826958E-03 -1.13533373E-02 -1.87061308E-02 -1.03267110E-02
  0.00000000E+00  8.66159055E-04  3.27467155E-03  1.13533373E-02  1.87061308E-02
  1.03267110E-02  0.00000000E+00  8.66159055E-04 -3.27467155E-03 -1.20084686E-01
 -1.73069035E-01 -6.24130743E-02  0.00000000E+00  7.16778407E-03  9.88826958E-03
  2.16857728E-03  5.05702436E-03 -8.14231509E-03 -3.10403480E-03  1.81658742E-02
  0.00000000E+00 -8.17861633E-02 -1.13194613E-01  0.00000000E+00 -4.55929321E-02
 -7.76816094E-02  0.00000000E+00 -1.69258680E-02 -2.17874140E-02 -4.48780319E-03
  0.00000000E+00  4.66842678E-04 -1.92683740E-03  0.00000000E+00  2.07482565E-04
  0.00000000E+00  4.33440072E-03  5.77523724E-04  0.00000000E+00  1.30368582E-03
  0.00000000E+00 -1.02318136E-03  2.53536228E-03  0.00000000E+00  0.00000000E+00
  5.13910972E-04 -8.60587126E-03 -1.93778314E-02  3.57260701E-02  1.82037106E-02
  1.44615008E-02  0.00000000E+00  2.23169270E-01 -7.68116463E-02  0.00000000E+00
  1.62956087E-01 -5.12976254E-02  0.00000000E+00  7.38456559E-02 -4.25043356E-02
 -1.24319549E-02  0.00000000E+00  2.22124832E-03 -8.05829148E-03  0.00000000E+00
 -8.58463893E-03  0.00000000E+00 -3.58974427E-03 -3.04288261E-03  0.00000000E+00
  5.38950619E-04  0.00000000E+00  4.67173362E-04  1.52335228E-03  0.00000000E+00
  0.00000000E+00 -2.69570628E-03  1.22150127E-03  2.79009714E-03 -6.91047348E-03
  1.06930531E-02 -1.28198648E-02  0.00000000E+00  1.43707657E-01  2.92410897E-02
  0.00000000E+00  9.98204317E-02  2.78541191E-02  0.00000000E+00  7.31152671E-02
  1.46524149E-02 -8.99974708E-03  0.00000000E+00 -6.40318330E-03 -4.35342227E-03
  0.00000000E+00 -3.01300512E-03  0.00000000E+00 -1.11359060E-02 -8.43435063E-04
  0.00000000E+00 -2.63306818E-03  0.00000000E+00  1.17717773E-05 -2.32804344E-03
  0.00000000E+00  0.00000000E+00 -1.75399585E-03  2.16857728E-03  5.05702436E-03
 -8.14231509E-03 -3.10403480E-03  1.81658742E-02  0.00000000E+00  8.17861633E-02
 -1.13194613E-01  0.00000000E+00  4.55929321E-02 -7.76816094E-02  0.00000000E+00
  1.69258680E-02 -2.17874140E-02 -4.48780319E-03  0.00000000E+00 -4.66842678E-04
 -1.92683740E-03  0.00000000E+00  2.07482565E-04  0.00000000E+00 -4.33440072E-03
  5.77523724E-04  0.00000000E+00  1.30368582E-03  0.00000000E+00  1.02318136E-03
  2.53536228E-03  0.00000000E+00  0.00000000E+00 -5.13910972E-04  1.22150127E-03
  2.79009714E-03 -6.91047348E-03  1.06930531E-02 -1.28198648E-02  0.00000000E+00
 -1.43707657E-01  2.92410897E-02  0.00000000E+00 -9.98204317E-02  2.78541191E-02
  0.00000000E+00 -7.31152671E-02  1.46524149E-02 -8.99974708E-03  0.00000000E+00
  6.40318330E-03 -4.35342227E-03  0.00000000E+00 -3.01300512E-03  0.00000000E+00
  1.11359060E-02 -8.43435063E-04  0.00000000E+00 -2.63306818E-03  0.00000000E+00
 -1.17717773E-05 -2.32804344E-03  0.00000000E+00  0.00000000E+00  1.75399585E-03
 -8.60587126E-03 -1.93778314E-02  3.57260701E-02  1.82037106E-02  1.44615008E-02
  0.00000000E+00 -2.23169270E-01 -7.68116463E-02  0.00000000E+00 -1.62956087E-01
 -5.12976254E-02  0.00000000E+00 -7.38456559E-02 -4.25043356E-02 -1.24319549E-02
  0.00000000E+00 -2.22124832E-03 -8.05829148E-03  0.00000000E+00 -8.58463893E-03
  0.00000000E+00  3.58974427E-03 -3.04288261E-03  0.00000000E+00  5.38950619E-04
  0.00000000E+00 -4.67173362E-04  1.52335228E-03  0.00000000E+00  0.00000000E+00
  2.69570628E-03 -8.84736709E-02 -1.29322135E-01 -5.14807908E-02  0.00000000E+00
 -1.64521275E-03  8.84070702E-03  8.15748887E-02  1.19702449E-01  3.96677829E-02
  0.00000000E+00 -8.30764768E-03 -3.87174698E-04  8.15748887E-02  1.19702449E-01
  3.96677829E-02  0.00000000E+00  8.30764768E-03 -3.87174698E-04 -8.84736709E-02
 -1.29322135E-01 -5.14807908E-02  0.00000000E+00  1.64521275E-03  8.84070702E-03
  7.62905266E-03  1.67709246E-02 -1.83185878E-02 -6.41352325E-02 -6.43626929E-02
  0.00000000E+00 -1.99704648E-01  2.25112903E-01  0.00000000E+00 -1.36428957E-01
  2.09392139E-01  0.00000000E+00 -6.85859897E-02  1.29167454E-01 -4.35583248E-03
  0.00000000E+00 -1.20071139E-02 -6.98077488E-03  0.00000000E+00  1.84654501E-03
  0.00000000E+00 -1.51474154E-02 -1.54371424E-04  0.00000000E+00 -6.36519645E-04
  0.00000000E+00  1.33771791E-03 -2.98732208E-03  0.00000000E+00  0.00000000E+00
  1.10550964E-03  1.09658494E-02  2.46391338E-02 -4.30286167E-02 -5.61265210E-02
 -5.79348516E-02  0.00000000E+00  4.73471672E-02  7.78577051E-02  0.00000000E+00
  3.76358859E-02  6.47324670E-02  0.00000000E+00  3.20167232E-02  2.79179197E-02
  2.78482774E-05  0.00000000E+00 -2.50434601E-03  5.54502640E-05  0.00000000E+00
  5.42994217E-03  0.00000000E+00 -3.09619990E-03 -6.54269714E-04  0.00000000E+00
 -5.53426301E-04  0.00000000E+00  1.07373306E-03 -1.81777731E-03  0.00000000E+00
  0.00000000E+00 -2.99916844E-04  7.03592158E-04  1.90132475E-03 -4.75330334E-03
 -4.95014689E-03 -4.11642635E-02  0.00000000E+00  6.18672206E-02 -3.79079086E-02
  0.00000000E+00  4.90149283E-02 -1.11644961E-02  0.00000000E+00  4.38330457E-02
  9.78619402E-03 -1.23045972E-02  0.00000000E+00  6.95006767E-03 -7.28897714E-03
  0.00000000E+00 -1.67617227E-02  0.00000000E+00  2.68246818E-03 -1.05099751E-02
  0.00000000E+00  3.00667843E-03  0.00000000E+00  1.76049647E-03  2.27150575E-03
  0.00000000E+00  0.00000000E+00  4.31794308E-04  7.62905266E-03  1.67709246E-02
 -1.83185878E-02 -6.41352325E-02 -6.43626929E-02  0.00000000E+00  1.99704648E-01
  2.25112903E-01  0.00000000E+00  1.36428957E-01  2.09392139E-01  0.00000000E+00
  6.85859897E-02  1.29167454E-01 -4.35583248E-03  0.00000000E+00  1.20071139E-02
 -6.98077488E-03  0.00000000E+00  1.84654501E-03  0.00000000E+00  1.51474154E-02
 -1.54371424E-04  0.00000000E+00 -6.36519645E-04  0.00000000E+00 -1.33771791E-03
 -2.98732208E-03  0.00000000E+00  0.00000000E+00 -1.10550964E-03  7.03592158E-04
  1.90132475E-03 -4.75330334E-03 -4.95014689E-03 -4.11642635E-02  0.00000000E+00
 -6.18672206E-02 -3.79079086E-02  0.00000000E+00 -4.90149283E-02 -1.11644961E-02
  0.00000000E+00 -4.38330457E-02  9.78619402E-03 -1.23045972E-02  0.00000000E+00
 -6.95006767E-03 -7.28897714E-03  0.00000000E+00 -1.67617227E-02  0.00000000E+00
 -2.68246818E-03 -1.05099751E-02  0.00000000E+00  3.00667843E-03  0.00000000E+00
 -1.76049647E-03  2.27150575E-03  0.00000000E+00  0.00000000E+00 -4.31794308E-04
  1.09658494E-02  2.46391338E-02 -4.30286167E-02 -5.61265210E-02 -5.79348516E-02
  0.00000000E+00 -4.73471672E-02  7.78577051E-02  0.00000000E+00 -3.76358859E-02
  6.47324670E-02  0.00000000E+00 -3.20167232E-02  2.79179197E-02  2.78482774E-05
  0.00000000E+00  2.50434601E-03  5.54502640E-05  0.00000000E+00  5.42994217E-03
  0.00000000E+00  3.09619990E-03 -6.54269714E-04  0.00000000E+00 -5.53426301E-04
  0.00000000E+00 -1.07373306E-03 -1.81777731E-03  0.00000000E+00  0.00000000E+00
  2.99916844E-04  1.41400378E-02  1.87855103E-02  3.17015101E-02  0.00000000E+00
  2.30269542E-03  1.48056246E-03  5.53933574E-02  8.59966295E-02  7.06211784E-02
  0.00000000E+00 -3.77733589E-03  8.47535448E-04  5.53933574E-02  8.59966295E-02
  7.06211784E-02  0.00000000E+00  3.77733589E-03  8.47535448E-04  1.41400378E-02
  1.87855103E-02  3.17015101E-02  0.00000000E+00 -2.30269542E-03  1.48056246E-03
  0.00000000E+00  0.00000000E+00  0.00000000E+00  0.00000000E+00  0.00000000E+00
  1.04820113E-01  0.00000000E+00  0.00000000E+00  9.90189153E-02  0.00000000E+00
  0.00000000E+00  4.35169407E-02  0.00000000E+00  0.00000000E+00  0.00000000E+00
  6.80502428E-03  0.00000000E+00  0.00000000E+00  8.80528118E-03  0.00000000E+00
  1.44431168E-02  0.00000000E+00  0.00000000E+00  1.72501061E-02  0.00000000E+00
  2.84328964E-03  0.00000000E+00  0.00000000E+00  3.62467425E-03 -1.09726417E-03
  0.00000000E+00  0.00000000E+00  0.00000000E+00  0.00000000E+00  0.00000000E+00
  0.00000000E+00 -1.25566427E-01  0.00000000E+00  0.00000000E+00 -1.16923246E-01
  0.00000000E+00  0.00000000E+00 -7.22187087E-02  0.00000000E+00  0.00000000E+00
  0.00000000E+00  6.98506806E-03  0.00000000E+00  0.00000000E+00  7.93673685E-03
  0.00000000E+00  1.21741861E-02  0.00000000E+00  0.00000000E+00  1.85990160E-02
  0.00000000E+00 -3.29037666E-03  0.00000000E+00  0.00000000E+00 -2.50407560E-03
  5.76362743E-04  0.00000000E+00  0.00000000E+00  0.00000000E+00  0.00000000E+00
  0.00000000E+00  0.00000000E+00  2.49496706E-01  0.00000000E+00  0.00000000E+00
  2.28184156E-01  0.00000000E+00  0.00000000E+00  1.42980978E-01  0.00000000E+00
  0.00000000E+00  0.00000000E+00  4.55499326E-05  0.00000000E+00  0.00000000E+00
 -5.95063430E-03  0.00000000E+00  1.49878893E-03  0.00000000E+00  0.00000000E+00
 -3.45173406E-03  0.00000000E+00  3.06432391E-03  0.00000000E+00  0.00000000E+00
  7.70667941E-05 -3.10751804E-03  0.00000000E+00  0.00000000E+00  0.00000000E+00
  0.00000000E+00  0.00000000E+00  0.00000000E+00 -1.04820113E-01  0.00000000E+00
  0.00000000E+00 -9.90189153E-02  0.00000000E+00  0.00000000E+00 -4.35169407E-02
  0.00000000E+00  0.00000000E+00  0.00000000E+00 -6.80502428E-03  0.00000000E+00
  0.00000000E+00  8.80528118E-03  0.00000000E+00 -1.44431168E-02  0.00000000E+00
  0.00000000E+00  1.72501061E-02  0.00000000E+00 -2.84328964E-03  0.00000000E+00
  0.00000000E+00  3.62467425E-03  1.09726417E-03  0.00000000E+00  0.00000000E+00
  0.00000000E+00  0.00000000E+00  0.00000000E+00  0.00000000E+00 -2.49496706E-01
  0.00000000E+00  0.00000000E+00 -2.28184156E-01  0.00000000E+00  0.00000000E+00
 -1.42980978E-01  0.00000000E+00  0.00000000E+00  0.00000000E+00 -4.55499326E-05
  0.00000000E+00  0.00000000E+00 -5.95063430E-03  0.00000000E+00 -1.49878893E-03
  0.00000000E+00  0.00000000E+00 -3.45173406E-03  0.00000000E+00 -3.06432391E-03
  0.00000000E+00  0.00000000E+00  7.70667941E-05  3.10751804E-03  0.00000000E+00
  0.00000000E+00  0.00000000E+00  0.00000000E+00  0.00000000E+00  0.00000000E+00
  1.25566427E-01  0.00000000E+00  0.00000000E+00  1.16923246E-01  0.00000000E+00
  0.00000000E+00  7.22187087E-02  0.00000000E+00  0.00000000E+00  0.00000000E+00
 -6.98506806E-03  0.00000000E+00  0.00000000E+00  7.93673685E-03  0.00000000E+00
 -1.21741861E-02  0.00000000E+00  0.00000000E+00  1.85990160E-02  0.00000000E+00
  3.29037666E-03  0.00000000E+00  0.00000000E+00 -2.50407560E-03 -5.76362743E-04
  0.00000000E+00  0.00000000E+00  0.00000000E+00  0.00000000E+00 -5.01773908E-03
  0.00000000E+00  0.00000000E+00  0.00000000E+00  0.00000000E+00  0.00000000E+00
  9.29316826E-03  0.00000000E+00  0.00000000E+00  0.00000000E+00  0.00000000E+00
  0.00000000E+00 -9.29316826E-03  0.00000000E+00  0.00000000E+00  0.00000000E+00
  0.00000000E+00  0.00000000E+00  5.01773908E-03  0.00000000E+00  0.00000000E+00
  0.00000000E+00  0.00000000E+00  0.00000000E+00  0.00000000E+00  0.00000000E+00
 -2.10850818E-01  0.00000000E+00  0.00000000E+00 -1.83968876E-01  0.00000000E+00
  0.00000000E+00 -1.02100547E-01  0.00000000E+00  0.00000000E+00  0.00000000E+00
  1.53747838E-04  0.00000000E+00  0.00000000E+00  9.49458207E-03  0.00000000E+00
  1.44810105E-03  0.00000000E+00  0.00000000E+00  1.33221235E-02  0.00000000E+00
  3.84624841E-04  0.00000000E+00  0.00000000E+00 -1.23406062E-03  4.15840810E-03
  0.00000000E+00  0.00000000E+00  0.00000000E+00  0.00000000E+00  0.00000000E+00
  0.00000000E+00  2.19422088E-01  0.00000000E+00  0.00000000E+00  2.03158713E-01
  0.00000000E+00  0.00000000E+00  1.25239307E-01  0.00000000E+00  0.00000000E+00
  0.00000000E+00 -6.15021477E-04  0.00000000E+00  0.00000000E+00  6.73033883E-03
  0.00000000E+00  4.75808876E-03  0.00000000E+00  0.00000000E+00  1.08597927E-02
  0.00000000E+00  6.74120448E-04  0.00000000E+00  0.00000000E+00  3.90259644E-04
 -4.50628629E-03  0.00000000E+00  0.00000000E+00  0.00000000E+00  0.00000000E+00
  0.00000000E+00  0.00000000E+00  1.52491614E-02  0.00000000E+00  0.00000000E+00
  1.52263165E-02  0.00000000E+00  0.00000000E+00  6.02660123E-03  0.00000000E+00
  0.00000000E+00  0.00000000E+00  1.09495056E-02  0.00000000E+00  0.00000000E+00
  1.61834435E-04  0.00000000E+00  2.39226430E-02  0.00000000E+00  0.00000000E+00
  1.08972827E-03  0.00000000E+00  4.97371066E-04  0.00000000E+00  0.00000000E+00
 -3.91663692E-03 -3.20483371E-05  0.00000000E+00  0.00000000E+00  0.00000000E+00
  0.00000000E+00  0.00000000E+00  0.00000000E+00 -2.10850818E-01  0.00000000E+00
  0.00000000E+00 -1.83968876E-01  0.00000000E+00  0.00000000E+00 -1.02100547E-01
  0.00000000E+00  0.00000000E+00  0.00000000E+00  1.53747838E-04  0.00000000E+00
  0.00000000E+00 -9.49458207E-03  0.00000000E+00  1.44810105E-03  0.00000000E+00
  0.00000000E+00 -1.33221235E-02  0.00000000E+00  3.84624841E-04  0.00000000E+00
  0.00000000E+00  1.23406062E-03  4.15840810E-03  0.00000000E+00  0.00000000E+00
  0.00000000E+00  0.00000000E+00  0.00000000E+00  0.00000000E+00  1.52491614E-02
  0.00000000E+00  0.00000000E+00  1.52263165E-02  0.00000000E+00  0.00000000E+00
  6.02660123E-03  0.00000000E+00  0.00000000E+00  0.00000000E+00  1.09495056E-02
  0.00000000E+00  0.00000000E+00 -1.61834435E-04  0.00000000E+00  2.39226430E-02
  0.00000000E+00  0.00000000E+00 -1.08972827E-03  0.00000000E+00  4.97371066E-04
  0.00000000E+00  0.00000000E+00  3.91663692E-03 -3.20483371E-05  0.00000000E+00
  0.00000000E+00  0.00000000E+00  0.00000000E+00  0.00000000E+00  0.00000000E+00
  2.19422088E-01  0.00000000E+00  0.00000000E+00  2.03158713E-01  0.00000000E+00
  0.00000000E+00  1.25239307E-01  0.00000000E+00  0.00000000E+00  0.00000000E+00
 -6.15021477E-04  0.00000000E+00  0.00000000E+00 -6.73033883E-03  0.00000000E+00
  4.75808876E-03  0.00000000E+00  0.00000000E+00 -1.08597927E-02  0.00000000E+00
  6.74120448E-04  0.00000000E+00  0.00000000E+00 -3.90259644E-04 -4.50628629E-03
  0.00000000E+00  0.00000000E+00  0.00000000E+00  0.00000000E+00  8.61789547E-03
  0.00000000E+00  0.00000000E+00  0.00000000E+00  0.00000000E+00  0.00000000E+00
  7.46901894E-04  0.00000000E+00  0.00000000E+00  0.00000000E+00  0.00000000E+00
  0.00000000E+00  7.46901894E-04  0.00000000E+00  0.00000000E+00  0.00000000E+00
  0.00000000E+00  0.00000000E+00  8.61789547E-03  0.00000000E+00  0.00000000E+00
  2.91137137E-02  6.51338278E-02 -1.23736969E-01  1.35344500E-01  4.12564204E-01
  0.00000000E+00 -5.95693991E-02  2.42489014E-01  0.00000000E+00 -2.52391846E-01
  2.27960587E-01  0.00000000E+00 -2.45052404E-01  4.98556028E-01  1.67387846E-03
  0.00000000E+00  1.73897492E-02 -5.10963275E-03  0.00000000E+00 -2.37324744E-02
  0.00000000E+00  2.27321593E-02 -5.94777483E-02  0.00000000E+00  2.03705562E-03
  0.00000000E+00  3.70894564E-03  3.90708675E-04  0.00000000E+00  0.00000000E+00
  3.51331288E-03 -8.11095823E-03 -1.84042366E-02  3.44033340E-02  3.93719832E-02
 -3.26285931E-01  0.00000000E+00 -4.35153950E-02 -5.42988916E-02  0.00000000E+00
 -4.19146817E-02 -5.08250603E-02  0.00000000E+00 -2.29550412E-01  1.06680732E-01
 -4.95800157E-03  0.00000000E+00  5.78502922E-03 -2.52915316E-03  0.00000000E+00
 -1.08873107E-02  0.00000000E+00  6.18476954E-03 -6.09591756E-04  0.00000000E+00
  1.44715300E-03  0.00000000E+00  7.42400934E-04  1.95054380E-03  0.00000000E+00
  0.00000000E+00  7.22739761E-04 -1.82802763E-02 -4.13669836E-02  7.48281558E-02
  1.11653322E-01 -3.31014787E-01  0.00000000E+00 -5.25543461E-02 -1.30884877E-01
  0.00000000E+00 -4.41692563E-02 -9.76138530E-02  0.00000000E+00  2.07428687E-01
 -9.15046421E-03 -8.12643860E-03  0.00000000E+00  8.32639975E-03 -5.58724625E-03
  0.00000000E+00 -2.09987611E-02  0.00000000E+00 -3.07481509E-03  9.31498978E-04
  0.00000000E+00  1.52165387E-03  0.00000000E+00 -1.18143509E-05  1.49378209E-03
  0.00000000E+00  0.00000000E+00  1.03661736E-03 -2.91137137E-02 -6.51338278E-02
  1.23736969E-01 -1.35344500E-01 -4.12564204E-01  0.00000000E+00 -5.95693991E-02
 -2.42489014E-01  0.00000000E+00 -2.52391846E-01 -2.27960587E-01  0.00000000E+00
 -2.45052404E-01 -4.98556028E-01 -1.67387846E-03  0.00000000E+00  1.73897492E-02
  5.10963275E-03  0.00000000E+00  2.37324744E-02  0.00000000E+00  2.27321593E-02
  5.94777483E-02  0.00000000E+00 -2.03705562E-03  0.00000000E+00  3.70894564E-03
 -3.90708675E-04  0.00000000E+00  0.00000000E+00  3.51331288E-03  1.82802763E-02
  4.13669836E-02 -7.48281558E-02 -1.11653322E-01  3.31014787E-01  0.00000000E+00
 -5.25543461E-02  1.30884877E-01  0.00000000E+00 -4.41692563E-02  9.76138530E-02
  0.00000000E+00  2.07428687E-01  9.15046421E-03  8.12643860E-03  0.00000000E+00
  8.32639975E-03  5.58724625E-03  0.00000000E+00  2.09987611E-02  0.00000000E+00
 -3.07481509E-03 -9.31498978E-04  0.00000000E+00 -1.52165387E-03  0.00000000E+00
 -1.18143509E-05 -1.49378209E-03  0.00000000E+00  0.00000000E+00  1.03661736E-03
  8.11095823E-03  1.84042366E-02 -3.44033340E-02 -3.93719832E-02  3.26285931E-01
  0.00000000E+00 -4.35153950E-02  5.42988916E-02  0.00000000E+00 -4.19146817E-02
  5.08250603E-02  0.00000000E+00 -2.29550412E-01 -1.06680732E-01  4.95800157E-03
  0.00000000E+00  5.78502922E-03  2.52915316E-03  0.00000000E+00  1.08873107E-02
  0.00000000E+00  6.18476954E-03  6.09591756E-04  0.00000000E+00 -1.44715300E-03
  0.00000000E+00  7.42400934E-04 -1.95054380E-03  0.00000000E+00  0.00000000E+00
  7.22739761E-04 -2.81826798E-02 -4.87403633E-02 -2.15870466E-01  0.00000000E+00
 -1.84203002E-03 -3.62311137E-03  1.53637471E-02  3.67186628E-02 -4.66373617E-02
  0.00000000E+00 -2.12585455E-03 -2.96083701E-03 -1.53637471E-02 -3.67186628E-02
  4.66373617E-02  0.00000000E+00 -2.12585455E-03  2.96083701E-03  2.81826798E-02
  4.87403633E-02  2.15870466E-01  0.00000000E+00 -1.84203002E-03  3.62311137E-03
  0.00000000E+00  0.00000000E+00  0.00000000E+00  0.00000000E+00  0.00000000E+00
 -1.30163950E-01  0.00000000E+00  0.00000000E+00 -1.16568985E-01  0.00000000E+00
  0.00000000E+00 -2.08461091E-01  0.00000000E+00  0.00000000E+00  0.00000000E+00
  8.76494742E-03  0.00000000E+00  0.00000000E+00  1.47706404E-02  0.00000000E+00
  1.67737622E-02  0.00000000E+00  0.00000000E+00  2.57390414E-02  0.00000000E+00
  1.80639164E-03  0.00000000E+00  0.00000000E+00  1.60925025E-03  1.45378768E-03
  0.00000000E+00  0.00000000E+00  0.00000000E+00  0.00000000E+00  0.00000000E+00
  0.00000000E+00 -1.25324895E-01  0.00000000E+00  0.00000000E+00 -1.14307999E-01
  0.00000000E+00  0.00000000E+00 -2.40821028E-01  0.00000000E+00  0.00000000E+00
  0.00000000E+00 -8.84981644E-03  0.00000000E+00  0.00000000E+00 -1.19787107E-02
  0.00000000E+00 -2.42527660E-02  0.00000000E+00  0.00000000E+00 -2.45876949E-02
  0.00000000E+00  1.60926497E-03  0.00000000E+00  0.00000000E+00  2.06610768E-03
  1.79477561E-03  0.00000000E+00  0.00000000E+00  0.00000000E+00  0.00000000E+00
  0.00000000E+00  0.00000000E+00  2.58351991E-01  0.00000000E+00  0.00000000E+00
  2.38261971E-01  0.00000000E+00  0.00000000E+00  4.80954625E-01  0.00000000E+00
  0.00000000E+00  0.00000000E+00 -1.08088134E-03  0.00000000E+00  0.00000000E+00
  4.66616673E-03  0.00000000E+00 -2.38985503E-05  0.00000000E+00  0.00000000E+00
  2.58091186E-02  0.00000000E+00  6.05153840E-04  0.00000000E+00  0.00000000E+00
  4.24867250E-04 -4.74913700E-04  0.00000000E+00  0.00000000E+00  0.00000000E+00
  0.00000000E+00  0.00000000E+00  0.00000000E+00 -1.30163950E-01  0.00000000E+00
  0.00000000E+00 -1.16568985E-01  0.00000000E+00  0.00000000E+00 -2.08461091E-01
  0.00000000E+00  0.00000000E+00  0.00000000E+00  8.76494742E-03  0.00000000E+00
  0.00000000E+00 -1.47706404E-02  0.00000000E+00  1.67737622E-02  0.00000000E+00
  0.00000000E+00 -2.57390414E-02  0.00000000E+00  1.80639164E-03  0.00000000E+00
  0.00000000E+00 -1.60925025E-03  1.45378768E-03  0.00000000E+00  0.00000000E+00
  0.00000000E+00  0.00000000E+00  0.00000000E+00  0.00000000E+00  2.58351991E-01
  0.00000000E+00  0.00000000E+00  2.38261971E-01  0.00000000E+00  0.00000000E+00
  4.80954625E-01  0.00000000E+00  0.00000000E+00  0.00000000E+00 -1.08088134E-03
  0.00000000E+00  0.00000000E+00 -4.66616673E-03  0.00000000E+00 -2.38985503E-05
  0.00000000E+00  0.00000000E+00 -2.58091186E-02  0.00000000E+00  6.05153840E-04
  0.00000000E+00  0.00000000E+00 -4.24867250E-04 -4.74913700E-04  0.00000000E+00
  0.00000000E+00  0.00000000E+00  0.00000000E+00  0.00000000E+00  0.00000000E+00
 -1.25324895E-01  0.00000000E+00  0.00000000E+00 -1.14307999E-01  0.00000000E+00
  0.00000000E+00 -2.40821028E-01  0.00000000E+00  0.00000000E+00  0.00000000E+00
 -8.84981644E-03  0.00000000E+00  0.00000000E+00  1.19787107E-02  0.00000000E+00
 -2.42527660E-02  0.00000000E+00  0.00000000E+00  2.45876949E-02  0.00000000E+00
  1.60926497E-03  0.00000000E+00  0.00000000E+00 -2.06610768E-03  1.79477561E-03
  0.00000000E+00  0.00000000E+00  0.00000000E+00  0.00000000E+00 -7.54638009E-03
  0.00000000E+00  0.00000000E+00  0.00000000E+00  0.00000000E+00  0.00000000E+00
  1.59451782E-02  0.00000000E+00  0.00000000E+00  0.00000000E+00  0.00000000E+00
  0.00000000E+00  1.59451782E-02  0.00000000E+00  0.00000000E+00  0.00000000E+00
  0.00000000E+00  0.00000000E+00 -7.54638009E-03  0.00000000E+00  0.00000000E+00
  0.00000000E+00  0.00000000E+00  0.00000000E+00  0.00000000E+00  0.00000000E+00
  1.85986621E-01  0.00000000E+00  0.00000000E+00  1.73412508E-01  0.00000000E+00
  0.00000000E+00  3.83044991E-01  0.00000000E+00  0.00000000E+00  0.00000000E+00
  1.59454821E-03  0.00000000E+00  0.00000000E+00  1.18234198E-02  0.00000000E+00
  3.37700691E-03  0.00000000E+00  0.00000000E+00  2.44850801E-02  0.00000000E+00
  1.25274352E-03  0.00000000E+00  0.00000000E+00  2.00535252E-03  1.44944135E-04
  0.00000000E+00  0.00000000E+00  0.00000000E+00  0.00000000E+00  0.00000000E+00
  0.00000000E+00  2.43330390E-01  0.00000000E+00  0.00000000E+00  2.19287747E-01
  0.00000000E+00  0.00000000E+00  5.84271852E-01  0.00000000E+00  0.00000000E+00
  0.00000000E+00  1.18542915E-03  0.00000000E+00  0.00000000E+00 -9.90333971E-03
  0.00000000E+00  1.36870000E-02  0.00000000E+00  0.00000000E+00 -2.83320584E-02
  0.00000000E+00  1.33924567E-03  0.00000000E+00  0.00000000E+00 -2.56018746E-05
  1.18443431E-03  0.00000000E+00  0.00000000E+00  0.00000000E+00  0.00000000E+00
  0.00000000E+00  0.00000000E+00  4.70789416E-02  0.00000000E+00  0.00000000E+00
  4.33953103E-02  0.00000000E+00  0.00000000E+00  1.14364961E-01  0.00000000E+00
  0.00000000E+00  0.00000000E+00 -1.75628785E-02  0.00000000E+00  0.00000000E+00
  1.89817215E-04  0.00000000E+00 -4.15198743E-02  0.00000000E+00  0.00000000E+00
  2.44714035E-03  0.00000000E+00 -4.28806810E-04  0.00000000E+00  0.00000000E+00
  4.55055204E-03 -8.92701176E-06  0.00000000E+00  0.00000000E+00  0.00000000E+00
  0.00000000E+00  0.00000000E+00  0.00000000E+00 -1.85986621E-01  0.00000000E+00
  0.00000000E+00 -1.73412508E-01  0.00000000E+00  0.00000000E+00 -3.83044991E-01
  0.00000000E+00  0.00000000E+00  0.00000000E+00 -1.59454821E-03  0.00000000E+00
  0.00000000E+00  1.18234198E-02  0.00000000E+00 -3.37700691E-03  0.00000000E+00
  0.00000000E+00  2.44850801E-02  0.00000000E+00 -1.25274352E-03  0.00000000E+00
  0.00000000E+00  2.00535252E-03 -1.44944135E-04  0.00000000E+00  0.00000000E+00
  0.00000000E+00  0.00000000E+00  0.00000000E+00  0.00000000E+00 -4.70789416E-02
  0.00000000E+00  0.00000000E+00 -4.33953103E-02  0.00000000E+00  0.00000000E+00
 -1.14364961E-01  0.00000000E+00  0.00000000E+00  0.00000000E+00  1.75628785E-02
  0.00000000E+00  0.00000000E+00  1.89817215E-04  0.00000000E+00  4.15198743E-02
  0.00000000E+00  0.00000000E+00  2.44714035E-03  0.00000000E+00  4.28806810E-04
  0.00000000E+00  0.00000000E+00  4.55055204E-03  8.92701176E-06  0.00000000E+00
  0.00000000E+00  0.00000000E+00  0.00000000E+00  0.00000000E+00  0.00000000E+00
 -2.43330390E-01  0.00000000E+00  0.00000000E+00 -2.19287747E-01  0.00000000E+00
  0.00000000E+00 -5.84271852E-01  0.00000000E+00  0.00000000E+00  0.00000000E+00
 -1.18542915E-03  0.00000000E+00  0.00000000E+00 -9.90333971E-03  0.00000000E+00
 -1.36870000E-02  0.00000000E+00  0.00000000E+00 -2.83320584E-02  0.00000000E+00
 -1.33924567E-03  0.00000000E+00  0.00000000E+00 -2.56018746E-05 -1.18443431E-03
  0.00000000E+00  0.00000000E+00  0.00000000E+00  0.00000000E+00  1.57500654E-02
  0.00000000E+00  0.00000000E+00  0.00000000E+00  0.00000000E+00  0.00000000E+00
  2.37190867E-03  0.00000000E+00  0.00000000E+00  0.00000000E+00  0.00000000E+00
  0.00000000E+00 -2.37190867E-03  0.00000000E+00  0.00000000E+00  0.00000000E+00
  0.00000000E+00  0.00000000E+00 -1.57500654E-02  0.00000000E+00  0.00000000E+00
  4.82189915E-03  9.57356863E-03 -2.06817112E-02  1.69405131E-01 -9.43306566E-02
  0.00000000E+00  2.16813812E-02 -2.31798053E-03  0.00000000E+00  1.03144402E-01
  7.98850355E-02  0.00000000E+00  3.34423214E-01 -2.73691587E-01  8.53934803E-03
  0.00000000E+00 -6.24523028E-03  2.86071090E-04  0.00000000E+00 -9.20823364E-03
  0.00000000E+00  5.58354212E-02 -4.43340240E-03  0.00000000E+00 -2.15786824E-03
  0.00000000E+00  1.26647523E-03 -1.63630835E-03  0.00000000E+00  0.00000000E+00
 -1.36650610E-03  1.33587250E-02  2.78946553E-02 -2.93907885E-02 -2.46294843E-01
 -1.43000656E+00  0.00000000E+00  4.54280758E-02 -1.17470607E-01  0.00000000E+00
  2.26561364E-02  1.48473516E-01  0.00000000E+00  4.39591791E-01 -5.75641974E-01
  6.71717173E-03  0.00000000E+00 -1.21905646E-02 -7.67303930E-04  0.00000000E+00
  9.54923517E-03  0.00000000E+00 -1.02500188E-01 -5.60584412E-03  0.00000000E+00
  7.94617716E-03  0.00000000E+00 -6.91563828E-03 -4.73331533E-03  0.00000000E+00
  0.00000000E+00  1.24070423E-03  1.62015101E-02  3.52144320E-02 -6.58865538E-02
 -7.55098730E-02 -5.40217451E-01  0.00000000E+00 -7.00152945E-02 -1.99742418E-03
  0.00000000E+00  2.24131503E-02  2.00588738E-01  0.00000000E+00 -7.44258748E-01
  2.86545685E-01 -3.15227519E-03  0.00000000E+00 -2.41299913E-03 -6.87420603E-03
  0.00000000E+00 -6.02912335E-02  0.00000000E+00 -9.07473591E-02 -6.75348382E-02
  0.00000000E+00 -2.02345329E-04  0.00000000E+00 -3.31280375E-03 -4.05276877E-03
  0.00000000E+00  0.00000000E+00 -4.89106348E-03  4.82189915E-03  9.57356863E-03
 -2.06817112E-02  1.69405131E-01 -9.43306566E-02  0.00000000E+00 -2.16813812E-02
 -2.31798053E-03  0.00000000E+00 -1.03144402E-01  7.98850355E-02  0.00000000E+00
 -3.34423214E-01 -2.73691587E-01  8.53934803E-03  0.00000000E+00  6.24523028E-03
  2.86071090E-04  0.00000000E+00 -9.20823364E-03  0.00000000E+00 -5.58354212E-02
 -4.43340240E-03  0.00000000E+00 -2.15786824E-03  0.00000000E+00 -1.26647523E-03
 -1.63630835E-03  0.00000000E+00  0.00000000E+00  1.36650610E-03  1.62015101E-02
  3.52144320E-02 -6.58865538E-02 -7.55098730E-02 -5.40217451E-01  0.00000000E+00
  7.00152945E-02 -1.99742418E-03  0.00000000E+00 -2.24131503E-02  2.00588738E-01
  0.00000000E+00  7.44258748E-01  2.86545685E-01 -3.15227519E-03  0.00000000E+00
  2.41299913E-03 -6.87420603E-03  0.00000000E+00 -6.02912335E-02  0.00000000E+00
  9.07473591E-02 -6.75348382E-02  0.00000000E+00 -2.02345329E-04  0.00000000E+00
  3.31280375E-03 -4.05276877E-03  0.00000000E+00  0.00000000E+00  4.89106348E-03
  1.33587250E-02  2.78946553E-02 -2.93907885E-02 -2.46294843E-01 -1.43000656E+00
  0.00000000E+00 -4.54280758E-02 -1.17470607E-01  0.00000000E+00 -2.26561364E-02
  1.48473516E-01  0.00000000E+00 -4.39591791E-01 -5.75641974E-01  6.71717173E-03
  0.00000000E+00  1.21905646E-02 -7.67303930E-04  0.00000000E+00  9.54923517E-03
  0.00000000E+00  1.02500188E-01 -5.60584412E-03  0.00000000E+00  7.94617716E-03
  0.00000000E+00  6.91563828E-03 -4.73331533E-03  0.00000000E+00  0.00000000E+00
 -1.24070423E-03  2.51156483E-02 -2.29906944E-01  1.80641519E+00  0.00000000E+00
 -2.43884380E-02  4.62656358E-02  1.79682157E-02 -1.73262444E-01  1.39843544E+00
  0.00000000E+00  3.75393387E-02  3.85124829E-03  1.79682157E-02 -1.73262444E-01
  1.39843544E+00  0.00000000E+00 -3.75393387E-02  3.85124829E-03  2.51156483E-02
 -2.29906944E-01  1.80641519E+00  0.00000000E+00  2.43884380E-02  4.62656358E-02
  5.03441543E-03  1.11631479E-02 -6.91754854E-02  9.66770727E-01  4.18672443E+00
  0.00000000E+00  1.81348391E-02 -2.12161233E-02  0.00000000E+00 -9.23779232E-01
 -6.86048150E-02  0.00000000E+00 -1.27217920E+00  7.32819418E-01 -8.88334940E-03
  0.00000000E+00  1.70319845E-03 -9.73689730E-03  0.00000000E+00 -1.42890958E-01
  0.00000000E+00 -1.80984015E-01 -1.70203459E-01  0.00000000E+00 -4.77896637E-03
  0.00000000E+00  1.57032431E-03 -2.24040600E-03  0.00000000E+00  0.00000000E+00
  1.39025878E-02  7.78566449E-03  1.69135538E-02 -2.42761180E-04 -4.46058564E-01
 -3.93203965E+00  0.00000000E+00  3.70792921E-02 -6.53052040E-02  0.00000000E+00
 -4.52617615E-01  2.28650271E-02  0.00000000E+00 -9.10740358E-01 -2.89531277E-01
  1.17015094E-03  0.00000000E+00 -1.90834954E-03  1.58781516E-03  0.00000000E+00
  1.62115479E-01  0.00000000E+00 -3.32703310E-03  1.03496978E-01  0.00000000E+00
  1.49149313E-03  0.00000000E+00 -4.68823597E-03 -4.26356130E-03  0.00000000E+00
  0.00000000E+00  1.05157787E-02 -1.71293050E-02 -3.78999396E-02  5.46285075E-02
  6.35060436E-01 -2.99107028E-01  0.00000000E+00  1.26041872E-01 -1.74680357E-02
  0.00000000E+00 -3.02716031E-01 -1.42115949E-01  0.00000000E+00  2.70619712E+00
 -1.18219706E-01  4.64798050E-03  0.00000000E+00 -2.16071405E-03  7.25065186E-04
  0.00000000E+00  1.40164614E-01  0.00000000E+00  5.31958031E-02  1.27586417E-01
  0.00000000E+00 -2.57916504E-03  0.00000000E+00  1.97893144E-03  3.36778630E-04
  0.00000000E+00  0.00000000E+00  1.25070210E-02 -5.03441543E-03 -1.11631479E-02
  6.91754854E-02 -9.66770727E-01 -4.18672443E+00  0.00000000E+00  1.81348391E-02
  2.12161233E-02  0.00000000E+00 -9.23779232E-01  6.86048150E-02  0.00000000E+00
 -1.27217920E+00 -7.32819418E-01  8.88334940E-03  0.00000000E+00  1.70319845E-03
  9.73689730E-03  0.00000000E+00  1.42890958E-01  0.00000000E+00 -1.80984015E-01
  1.70203459E-01  0.00000000E+00  4.77896637E-03  0.00000000E+00  1.57032431E-03
  2.24040600E-03  0.00000000E+00  0.00000000E+00  1.39025878E-02  1.71293050E-02
  3.78999396E-02 -5.46285075E-02 -6.35060436E-01  2.99107028E-01  0.00000000E+00
  1.26041872E-01  1.74680357E-02  0.00000000E+00 -3.02716031E-01  1.42115949E-01
  0.00000000E+00  2.70619712E+00  1.18219706E-01 -4.64798050E-03  0.00000000E+00
 -2.16071405E-03 -7.25065186E-04  0.00000000E+00 -1.40164614E-01  0.00000000E+00
  5.31958031E-02 -1.27586417E-01  0.00000000E+00  2.57916504E-03  0.00000000E+00
  1.97893144E-03 -3.36778630E-04  0.00000000E+00  0.00000000E+00  1.25070210E-02
 -7.78566449E-03 -1.69135538E-02  2.42761180E-04  4.46058564E-01  3.93203965E+00
  0.00000000E+00  3.70792921E-02  6.53052040E-02  0.00000000E+00 -4.52617615E-01
 -2.28650271E-02  0.00000000E+00 -9.10740358E-01  2.89531277E-01 -1.17015094E-03
  0.00000000E+00 -1.90834954E-03 -1.58781516E-03  0.00000000E+00 -1.62115479E-01
  0.00000000E+00 -3.32703310E-03 -1.03496978E-01  0.00000000E+00 -1.49149313E-03
  0.00000000E+00 -4.68823597E-03  4.26356130E-03  0.00000000E+00  0.00000000E+00
  1.05157787E-02  8.19903151E-04 -2.39746644E-01  1.21777363E+00  0.00000000E+00
 -2.71010811E-02  3.40827266E-02 -7.02972515E-03  3.64423635E-01 -3.02077485E+00
  0.00000000E+00 -7.47280685E-02 -5.93163536E-03  7.02972515E-03 -3.64423635E-01
  3.02077485E+00  0.00000000E+00 -7.47280685E-02  5.93163536E-03 -8.19903151E-04
  2.39746644E-01 -1.21777363E+00  0.00000000E+00 -2.71010811E-02 -3.40827266E-02
 -7.85647189E-04 -2.85255728E-03  2.12083686E-02 -2.08221339E-01 -8.28040200E-01
  0.00000000E+00  2.18503432E-02  4.08214654E-02  0.00000000E+00 -1.88776295E-02
 -3.94134132E-03  0.00000000E+00  2.54899278E-01 -3.45249559E-01 -9.83511665E-04
  0.00000000E+00 -9.04195440E-03  1.81790079E-03  0.00000000E+00 -1.99661085E-02
  0.00000000E+00  5.55996048E-04 -8.90182528E-03  0.00000000E+00 -7.19011839E-04
  0.00000000E+00 -1.55216321E-03 -1.81827000E-03  0.00000000E+00  0.00000000E+00
 -2.04240216E-03 -1.26895729E-02 -2.79277714E-02  2.41554197E-02  4.44661289E-01
  1.34533689E+00  0.00000000E+00 -6.51591635E-02  6.38446729E-02  0.00000000E+00
 -1.01080414E-01 -3.09968798E-01  0.00000000E+00 -1.41597558E+00  1.08195352E+00
 -3.83147190E-03  0.00000000E+00 -3.64702453E-03 -1.69103485E-03  0.00000000E+00
 -5.92949312E-03  0.00000000E+00  1.72371204E-01  1.29119589E-03  0.00000000E+00
 -5.50496266E-03  0.00000000E+00  3.58098989E-03  1.09705860E-02  0.00000000E+00
  0.00000000E+00  2.46248258E-03  2.20533660E-02  4.97924718E-02 -8.28207397E-02
 -4.60333643E-01 -8.69268047E-01  0.00000000E+00 -7.85926125E-02  1.39955436E-03
  0.00000000E+00  2.32673311E-01 -2.63878615E-01  0.00000000E+00 -2.42306113E+00
 -5.54619005E-01  1.88478647E-03  0.00000000E+00  1.20247201E-03  1.64615916E-03
  0.00000000E+00 -1.36755127E-01  0.00000000E+00  1.16535782E-01 -1.19087621E-01
  0.00000000E+00 -7.72848671E-04  0.00000000E+00 -3.76295995E-03  5.81397174E-03
  0.00000000E+00  0.00000000E+00 -1.20875580E-02 -7.85647189E-04 -2.85255728E-03
  2.12083686E-02 -2.08221339E-01 -8.28040200E-01  0.00000000E+00 -2.18503432E-02
  4.08214654E-02  0.00000000E+00  1.88776295E-02 -3.94134132E-03  0.00000000E+00
 -2.54899278E-01 -3.45249559E-01 -9.83511665E-04  0.00000000E+00  9.04195440E-03
  1.81790079E-03  0.00000000E+00 -1.99661085E-02  0.00000000E+00 -5.55996048E-04
 -8.90182528E-03  0.00000000E+00 -7.19011839E-04  0.00000000E+00  1.55216321E-03
 -1.81827000E-03  0.00000000E+00  0.00000000E+00  2.04240216E-03  2.20533660E-02
  4.97924718E-02 -8.28207397E-02 -4.60333643E-01 -8.69268047E-01  0.00000000E+00
  7.85926125E-02  1.39955436E-03  0.00000000E+00 -2.32673311E-01 -2.63878615E-01
  0.00000000E+00  2.42306113E+00 -5.54619005E-01  1.88478647E-03  0.00000000E+00
 -1.20247201E-03  1.64615916E-03  0.00000000E+00 -1.36755127E-01  0.00000000E+00
 -1.16535782E-01 -1.19087621E-01  0.00000000E+00 -7.72848671E-04  0.00000000E+00
  3.76295995E-03  5.81397174E-03  0.00000000E+00  0.00000000E+00  1.20875580E-02
 -1.26895729E-02 -2.79277714E-02  2.41554197E-02  4.44661289E-01  1.34533689E+00
  0.00000000E+00  6.51591635E-02  6.38446729E-02  0.00000000E+00  1.01080414E-01
 -3.09968798E-01  0.00000000E+00  1.41597558E+00  1.08195352E+00 -3.83147190E-03
  0.00000000E+00  3.64702453E-03 -1.69103485E-03  0.00000000E+00 -5.92949312E-03
  0.00000000E+00 -1.72371204E-01  1.29119589E-03  0.00000000E+00 -5.50496266E-03
  0.00000000E+00 -3.58098989E-03  1.09705860E-02  0.00000000E+00  0.00000000E+00
 -2.46248258E-03  5.14233250E-03  2.71249780E-01 -2.18963668E+00  0.00000000E+00
  1.78388295E-02 -5.15054586E-02 -1.87442657E-03 -3.16810355E-01  2.89426369E+00
  0.00000000E+00  6.54560380E-02 -5.55271374E-03 -1.87442657E-03 -3.16810355E-01
  2.89426369E+00  0.00000000E+00 -6.54560380E-02 -5.55271374E-03  5.14233250E-03
  2.71249780E-01 -2.18963668E+00  0.00000000E+00 -1.78388295E-02 -5.15054586E-02
 -7.55638638E-03 -1.71123069E-02 -2.76749426E-02  5.89503824E-01  1.06288426E+01
  0.00000000E+00  1.25317991E-02 -3.57858896E-02  0.00000000E+00 -4.76209307E-02
  2.06218087E-01  0.00000000E+00 -8.83891664E-01  2.71185009E+00 -5.25530317E-04
  0.00000000E+00  2.52682562E-03 -2.35758761E-04  0.00000000E+00  4.78729550E-02
  0.00000000E+00 -5.65091986E-03 -5.48647973E-02  0.00000000E+00 -4.79184412E-04
  0.00000000E+00  5.56011223E-03 -5.14326298E-03  0.00000000E+00  0.00000000E+00
  4.65405304E-03 -2.75951559E-02 -6.29125233E-02  1.35808364E-01  3.30668031E-01
 -7.00385342E+00  0.00000000E+00 -1.35757699E-02  6.78651634E-02  0.00000000E+00
  1.05847579E-01 -6.83238012E-02  0.00000000E+00 -2.95727132E+00  5.54608565E+00
  5.79862583E-03  0.00000000E+00 -3.86110934E-03  5.10445864E-03  0.00000000E+00
 -1.32344917E-01  0.00000000E+00  1.53568415E-01 -1.09208817E-04  0.00000000E+00
 -4.13192509E-03  0.00000000E+00  1.05615746E-02  2.70963660E-03  0.00000000E+00
  0.00000000E+00 -2.94678751E-03 -1.03690450E-02 -2.43915789E-02  1.05029697E-01
 -1.41726322E-01 -8.37000534E+00  0.00000000E+00  4.00693034E-02  4.07352939E-02
  0.00000000E+00  1.28967623E-01  1.53114371E-01  0.00000000E+00  5.28505996E+00
  1.05594002E+00 -1.58161330E-03  0.00000000E+00  8.37658476E-03 -4.01059868E-04
  0.00000000E+00  6.29162546E-02  0.00000000E+00 -7.57814735E-02  1.35302599E-01
  0.00000000E+00  3.16059856E-03  0.00000000E+00  6.70286590E-03 -5.44260713E-03
  0.00000000E+00  0.00000000E+00  9.38251078E-05  7.55638638E-03  1.71123069E-02
  2.76749426E-02 -5.89503824E-01 -1.06288426E+01  0.00000000E+00  1.25317991E-02
  3.57858896E-02  0.00000000E+00 -4.76209307E-02 -2.06218087E-01  0.00000000E+00
 -8.83891664E-01 -2.71185009E+00  5.25530317E-04  0.00000000E+00  2.52682562E-03
  2.35758761E-04  0.00000000E+00 -4.78729550E-02  0.00000000E+00 -5.65091986E-03
  5.48647973E-02  0.00000000E+00  4.79184412E-04  0.00000000E+00  5.56011223E-03
  5.14326298E-03  0.00000000E+00  0.00000000E+00  4.65405304E-03  1.03690450E-02
  2.43915789E-02 -1.05029697E-01  1.41726322E-01  8.37000534E+00  0.00000000E+00
  4.00693034E-02 -4.07352939E-02  0.00000000E+00  1.28967623E-01 -1.53114371E-01
  0.00000000E+00  5.28505996E+00 -1.05594002E+00  1.58161330E-03  0.00000000E+00
  8.37658476E-03  4.01059868E-04  0.00000000E+00 -6.29162546E-02  0.00000000E+00
 -7.57814735E-02 -1.35302599E-01  0.00000000E+00 -3.16059856E-03  0.00000000E+00
  6.70286590E-03  5.44260713E-03  0.00000000E+00  0.00000000E+00  9.38251078E-05
  2.75951559E-02  6.29125233E-02 -1.35808364E-01 -3.30668031E-01  7.00385342E+00
  0.00000000E+00 -1.35757699E-02 -6.78651634E-02  0.00000000E+00  1.05847579E-01
  6.83238012E-02  0.00000000E+00 -2.95727132E+00 -5.54608565E+00 -5.79862583E-03
  0.00000000E+00 -3.86110934E-03 -5.10445864E-03  0.00000000E+00  1.32344917E-01
  0.00000000E+00  1.53568415E-01  1.09208817E-04  0.00000000E+00  4.13192509E-03
  0.00000000E+00  1.05615746E-02 -2.70963660E-03  0.00000000E+00  0.00000000E+00
 -2.94678751E-03  1.00467100E-02  2.48087637E-01 -4.12537162E+00  0.00000000E+00
  3.65181028E-02 -5.27083663E-02 -4.76268315E-03  7.85839821E-02 -2.75477461E+00
  0.00000000E+00 -3.03100798E-02  1.20295335E-02  4.76268315E-03 -7.85839821E-02
  2.75477461E+00  0.00000000E+00 -3.03100798E-02 -1.20295335E-02 -1.00467100E-02
 -2.48087637E-01  4.12537162E+00  0.00000000E+00  3.65181028E-02  5.27083663E-02
  1.69862321E-02  3.18611589E-02  4.08765325E-02 -7.85136928E-01  4.71666442E-01
  0.00000000E+00 -1.65489662E-02  3.04021045E-02  0.00000000E+00 -6.36302693E-04
  1.63800676E-02  0.00000000E+00 -2.89968669E-01  8.55456904E-02 -1.32108907E-03
  0.00000000E+00 -8.53310946E-03  1.43568716E-02  0.00000000E+00 -5.54497565E-02
  0.00000000E+00  2.23520769E-02 -2.60892963E-02  0.00000000E+00 -6.43447596E-03
  0.00000000E+00  4.05043632E-04 -1.70208733E-03  0.00000000E+00  0.00000000E+00
 -5.01496113E-04  1.60698457E-02  2.94976017E-02  7.31362747E-02 -8.99935729E-01
  1.23705291E+00  0.00000000E+00 -7.01171367E-03  1.95505898E-02  0.00000000E+00
 -1.38881503E-02 -3.43294718E-03  0.00000000E+00 -3.19361030E-02  1.69105518E-01
 -4.94762733E-03  0.00000000E+00 -2.67139479E-04  1.54892322E-02  0.00000000E+00
 -6.52685530E-02  0.00000000E+00  4.51019831E-02 -7.83487518E-03  0.00000000E+00
  2.11956627E-03  0.00000000E+00  3.76319942E-03  3.17347464E-03  0.00000000E+00
  0.00000000E+00 -1.13421022E-03  1.18938624E-02  2.08979617E-02  7.32162641E-02
 -7.61392858E-01  1.39493735E+00  0.00000000E+00  3.85949140E-02  8.28157595E-03
  0.00000000E+00 -8.64364770E-02  2.42828335E-02  0.00000000E+00  4.78968206E-01
 -1.61378375E-01 -5.61683957E-03  0.00000000E+00 -1.42804828E-04  1.39914991E-02
  0.00000000E+00 -3.33437848E-02  0.00000000E+00  2.50074700E-03  1.38591809E-02
  0.00000000E+00  1.38614502E-03  0.00000000E+00  6.70070769E-03  6.48732325E-04
  0.00000000E+00  0.00000000E+00  7.19346779E-03  1.69862321E-02  3.18611589E-02
  4.08765325E-02 -7.85136928E-01  4.71666442E-01  0.00000000E+00  1.65489662E-02
  3.04021045E-02  0.00000000E+00  6.36302693E-04  1.63800676E-02  0.00000000E+00
  2.89968669E-01  8.55456904E-02 -1.32108907E-03  0.00000000E+00  8.53310946E-03
  1.43568716E-02  0.00000000E+00 -5.54497565E-02  0.00000000E+00 -2.23520769E-02
 -2.60892963E-02  0.00000000E+00 -6.43447596E-03  0.00000000E+00 -4.05043632E-04
 -1.70208733E-03  0.00000000E+00  0.00000000E+00  5.01496113E-04  1.18938624E-02
  2.08979617E-02  7.32162641E-02 -7.61392858E-01  1.39493735E+00  0.00000000E+00
 -3.85949140E-02  8.28157595E-03  0.00000000E+00  8.64364770E-02  2.42828335E-02
  0.00000000E+00 -4.78968206E-01 -1.61378375E-01 -5.61683957E-03  0.00000000E+00
  1.42804828E-04  1.39914991E-02  0.00000000E+00 -3.33437848E-02  0.00000000E+00
 -2.50074700E-03  1.38591809E-02  0.00000000E+00  1.38614502E-03  0.00000000E+00
 -6.70070769E-03  6.48732325E-04  0.00000000E+00  0.00000000E+00 -7.19346779E-03
  1.60698457E-02  2.94976017E-02  7.31362747E-02 -8.99935729E-01  1.23705291E+00
  0.00000000E+00  7.01171367E-03  1.95505898E-02  0.00000000E+00  1.38881503E-02
 -3.43294718E-03  0.00000000E+00  3.19361030E-02  1.69105518E-01 -4.94762733E-03
  0.00000000E+00  2.67139479E-04  1.54892322E-02  0.00000000E+00 -6.52685530E-02
  0.00000000E+00 -4.51019831E-02 -7.83487518E-03  0.00000000E+00  2.11956627E-03
  0.00000000E+00 -3.76319942E-03  3.17347464E-03  0.00000000E+00  0.00000000E+00
  1.13421022E-03 -1.30166069E-02  1.35686834E-03 -6.09482896E-01  0.00000000E+00
  1.23164927E-02 -1.25356568E-02 -1.28447094E-02  2.72608673E-02 -9.77866879E-01
  0.00000000E+00 -2.51865454E-02 -5.64635906E-05 -1.28447094E-02  2.72608673E-02
 -9.77866879E-01  0.00000000E+00  2.51865454E-02 -5.64635906E-05 -1.30166069E-02
  1.35686834E-03 -6.09482896E-01  0.00000000E+00 -1.23164927E-02 -1.25356568E-02
  0.00000000E+00  0.00000000E+00  0.00000000E+00  0.00000000E+00  0.00000000E+00
  2.33268390E-01  0.00000000E+00  0.00000000E+00  2.20510241E-01  0.00000000E+00
  0.00000000E+00  1.21580005E+00  0.00000000E+00  0.00000000E+00  0.00000000E+00
 -6.37187617E-03  0.00000000E+00  0.00000000E+00  9.93634333E-03  0.00000000E+00
 -9.39706074E-04  0.00000000E+00  0.00000000E+00  2.07423098E-02  0.00000000E+00
  4.83648632E-04  0.00000000E+00  0.00000000E+00 -3.21746497E-03  4.55983793E-03
  0.00000000E+00  0.00000000E+00  0.00000000E+00  0.00000000E+00  0.00000000E+00
  0.00000000E+00 -1.59012537E-01  0.00000000E+00  0.00000000E+00 -1.60273870E-01
  0.00000000E+00  0.00000000E+00 -8.31003874E-01  0.00000000E+00  0.00000000E+00
  0.00000000E+00 -6.58207343E-03  0.00000000E+00  0.00000000E+00  2.45008168E-03
  0.00000000E+00 -1.47694259E-02  0.00000000E+00  0.00000000E+00  8.91937056E-03
  0.00000000E+00 -2.90787941E-04  0.00000000E+00  0.00000000E+00  2.65871206E-03
 -2.86577248E-03  0.00000000E+00  0.00000000E+00  0.00000000E+00  0.00000000E+00
  0.00000000E+00  0.00000000E+00 -1.64806878E-01  0.00000000E+00  0.00000000E+00
 -1.19266596E-01  0.00000000E+00  0.00000000E+00 -1.07803930E+00  0.00000000E+00
  0.00000000E+00  0.00000000E+00 -3.53694862E-03  0.00000000E+00  0.00000000E+00
 -1.24124305E-02  0.00000000E+00 -1.50013267E-02  0.00000000E+00  0.00000000E+00
 -3.58937755E-02  0.00000000E+00  3.87378331E-03  0.00000000E+00  0.00000000E+00
  1.29875156E-03 -3.96831289E-04  0.00000000E+00  0.00000000E+00  0.00000000E+00
  0.00000000E+00  0.00000000E+00  0.00000000E+00 -2.33268390E-01  0.00000000E+00
  0.00000000E+00 -2.20510241E-01  0.00000000E+00  0.00000000E+00 -1.21580005E+00
  0.00000000E+00  0.00000000E+00  0.00000000E+00  6.37187617E-03  0.00000000E+00
  0.00000000E+00  9.93634333E-03  0.00000000E+00  9.39706074E-04  0.00000000E+00
  0.00000000E+00  2.07423098E-02  0.00000000E+00 -4.83648632E-04  0.00000000E+00
  0.00000000E+00 -3.21746497E-03 -4.55983793E-03  0.00000000E+00  0.00000000E+00
  0.00000000E+00  0.00000000E+00  0.00000000E+00  0.00000000E+00  1.64806878E-01
  0.00000000E+00  0.00000000E+00  1.19266596E-01  0.00000000E+00  0.00000000E+00
  1.07803930E+00  0.00000000E+00  0.00000000E+00  0.00000000E+00  3.53694862E-03
  0.00000000E+00  0.00000000E+00 -1.24124305E-02  0.00000000E+00  1.50013267E-02
  0.00000000E+00  0.00000000E+00 -3.58937755E-02  0.00000000E+00 -3.87378331E-03
  0.00000000E+00  0.00000000E+00  1.29875156E-03  3.96831289E-04  0.00000000E+00
  0.00000000E+00  0.00000000E+00  0.00000000E+00  0.00000000E+00  0.00000000E+00
  1.59012537E-01  0.00000000E+00  0.00000000E+00  1.60273870E-01  0.00000000E+00
  0.00000000E+00  8.31003874E-01  0.00000000E+00  0.00000000E+00  0.00000000E+00
  6.58207343E-03  0.00000000E+00  0.00000000E+00  2.45008168E-03  0.00000000E+00
  1.47694259E-02  0.00000000E+00  0.00000000E+00  8.91937056E-03  0.00000000E+00
  2.90787941E-04  0.00000000E+00  0.00000000E+00  2.65871206E-03  2.86577248E-03
  0.00000000E+00  0.00000000E+00  0.00000000E+00  0.00000000E+00 -1.34543456E-02
  0.00000000E+00  0.00000000E+00  0.00000000E+00  0.00000000E+00  0.00000000E+00
 -2.05369762E-02  0.00000000E+00  0.00000000E+00  0.00000000E+00  0.00000000E+00
  0.00000000E+00  2.05369762E-02  0.00000000E+00  0.00000000E+00  0.00000000E+00
  0.00000000E+00  0.00000000E+00  1.34543456E-02  0.00000000E+00  0.00000000E+00
 -2.95452972E-02 -6.65435065E-02 -3.65233765E-02  2.02845286E+00  8.45757653E-01
  0.00000000E+00  5.54163555E-02  8.91829177E-04  0.00000000E+00 -7.79232056E-01
  1.04436458E-01  0.00000000E+00  9.56363885E-01  1.43796377E+00 -5.63952616E-03
  0.00000000E+00  7.47035560E-03 -2.15553458E-03  0.00000000E+00 -7.64155959E-02
  0.00000000E+00 -1.99422652E-02 -2.82185897E-01  0.00000000E+00 -2.90345510E-04
  0.00000000E+00  1.25619381E-02 -7.89750189E-03  0.00000000E+00  0.00000000E+00
  1.83636381E-02 -9.30292382E-03 -2.16731093E-02 -2.27917565E-02  2.98462109E-01
  8.21497757E+00  0.00000000E+00  4.52540019E-02 -6.52368410E-02  0.00000000E+00
 -2.01280985E-02 -1.06721562E-01  0.00000000E+00  2.46526557E+00 -4.37326240E+00
  4.96114171E-03  0.00000000E+00  5.92331328E-03  7.05827416E-03  0.00000000E+00
  1.05823623E-01  0.00000000E+00 -4.99416176E-02 -4.96152775E-02  0.00000000E+00
  1.86317893E-03  0.00000000E+00 -1.41745843E-02  5.47971675E-04  0.00000000E+00
  0.00000000E+00 -5.27642380E-03  5.85506364E-03  1.37594938E-02 -2.58914468E-02
 -2.00045868E-02  1.61292119E+00  0.00000000E+00 -5.49714383E-04  1.02000527E-02
  0.00000000E+00  3.70380523E-02  2.01421379E-01  0.00000000E+00 -2.01378448E+00
  2.43088510E+00  5.04274752E-03  0.00000000E+00  2.08000546E-02 -2.41801614E-03
  0.00000000E+00  3.06551914E-03  0.00000000E+00 -9.89982600E-02  2.55309506E-03
  0.00000000E+00  1.45144756E-03  0.00000000E+00 -4.17379676E-03 -1.03860192E-02
  0.00000000E+00  0.00000000E+00 -3.12560116E-03  2.95452972E-02  6.65435065E-02
  3.65233765E-02 -2.02845286E+00 -8.45757653E-01  0.00000000E+00  5.54163555E-02
 -8.91829177E-04  0.00000000E+00 -7.79232056E-01 -1.04436458E-01  0.00000000E+00
  9.56363885E-01 -1.43796377E+00  5.63952616E-03  0.00000000E+00  7.47035560E-03
  2.15553458E-03  0.00000000E+00  7.64155959E-02  0.00000000E+00 -1.99422652E-02
  2.82185897E-01  0.00000000E+00  2.90345510E-04  0.00000000E+00  1.25619381E-02
  7.89750189E-03  0.00000000E+00  0.00000000E+00  1.83636381E-02 -5.85506364E-03
 -1.37594938E-02  2.58914468E-02  2.00045868E-02 -1.61292119E+00  0.00000000E+00
 -5.49714383E-04 -1.02000527E-02  0.00000000E+00  3.70380523E-02 -2.01421379E-01
  0.00000000E+00 -2.01378448E+00 -2.43088510E+00 -5.04274752E-03  0.00000000E+00
  2.08000546E-02  2.41801614E-03  0.00000000E+00 -3.06551914E-03  0.00000000E+00
 -9.89982600E-02 -2.55309506E-03  0.00000000E+00 -1.45144756E-03  0.00000000E+00
 -4.17379676E-03  1.03860192E-02  0.00000000E+00  0.00000000E+00 -3.12560116E-03
  9.30292382E-03  2.16731093E-02  2.27917565E-02 -2.98462109E-01 -8.21497757E+00
  0.00000000E+00  4.52540019E-02  6.52368410E-02  0.00000000E+00 -2.01280985E-02
  1.06721562E-01  0.00000000E+00  2.46526557E+00  4.37326240E+00 -4.96114171E-03
  0.00000000E+00  5.92331328E-03 -7.05827416E-03  0.00000000E+00 -1.05823623E-01
  0.00000000E+00 -4.99416176E-02  4.96152775E-02  0.00000000E+00 -1.86317893E-03
  0.00000000E+00 -1.41745843E-02 -5.47971675E-04  0.00000000E+00  0.00000000E+00
 -5.27642380E-03  1.74213092E-03 -1.16088913E-01  2.78534486E+00  0.00000000E+00
 -9.88500562E-03  3.50172140E-02  1.50125111E-03  5.34791966E-02  1.29585638E+00
  0.00000000E+00  7.75568194E-03  2.16193869E-02 -1.50125111E-03 -5.34791966E-02
 -1.29585638E+00  0.00000000E+00  7.75568194E-03 -2.16193869E-02 -1.74213092E-03
  1.16088913E-01 -2.78534486E+00  0.00000000E+00 -9.88500562E-03 -3.50172140E-02
  1.88072005E-02  4.01709773E-02  2.07271251E-02 -8.58991871E-01 -1.79063229E+00
  0.00000000E+00 -6.03125350E-02  5.76636556E-02  0.00000000E+00 -3.80681664E-01
 -8.32413730E-02  0.00000000E+00  1.27439761E-01 -1.20879272E+00  7.03450567E-03
  0.00000000E+00 -1.27618519E-02  7.61681229E-04  0.00000000E+00 -6.30379687E-02
  0.00000000E+00 -1.01736184E-01  4.16150940E-02  0.00000000E+00 -1.45048890E-03
  0.00000000E+00 -1.12497902E-02  5.78592085E-03  0.00000000E+00  0.00000000E+00
  8.36241595E-04  6.25184427E-04  4.72991808E-03 -6.22099885E-02  3.32075682E-01
 -2.40416182E+00  0.00000000E+00 -3.70112154E-02  1.45652699E-02  0.00000000E+00
 -1.49610324E-01 -5.35198843E-02  0.00000000E+00  8.19930112E-01  8.42782850E-01
  1.64000320E-02  0.00000000E+00  1.17771142E-02  3.66224225E-03  0.00000000E+00
  1.37988334E-02  0.00000000E+00  8.56227061E-03 -2.76517243E-02  0.00000000E+00
  4.58999142E-04  0.00000000E+00 -1.78647480E-03 -1.13704062E-03  0.00000000E+00
  0.00000000E+00 -3.72930230E-03 -1.32244534E-02 -2.83622668E-02 -2.70156754E-02
  5.76374809E-01  3.45776704E+00  0.00000000E+00 -1.38636723E-02  5.49877973E-02
  0.00000000E+00 -1.87157331E-01 -1.98986734E-01  0.00000000E+00 -1.90686608E+00
 -2.54947346E-01 -2.96311671E-03  0.00000000E+00 -9.65354812E-03 -1.54773577E-03
  0.00000000E+00  1.72472179E-02  0.00000000E+00  1.68113864E-01 -8.22560863E-02
  0.00000000E+00 -4.59850251E-03  0.00000000E+00 -7.11797710E-03  8.71420298E-03
  0.00000000E+00  0.00000000E+00  4.11776026E-03  1.88072005E-02  4.01709773E-02
  2.07271251E-02 -8.58991871E-01 -1.79063229E+00  0.00000000E+00  6.03125350E-02
  5.76636556E-02  0.00000000E+00  3.80681664E-01 -8.32413730E-02  0.00000000E+00
 -1.27439761E-01 -1.20879272E+00  7.03450567E-03  0.00000000E+00  1.27618519E-02
  7.61681229E-04  0.00000000E+00 -6.30379687E-02  0.00000000E+00  1.01736184E-01
  4.16150940E-02  0.00000000E+00 -1.45048890E-03  0.00000000E+00  1.12497902E-02
  5.78592085E-03  0.00000000E+00  0.00000000E+00 -8.36241595E-04 -1.32244534E-02
 -2.83622668E-02 -2.70156754E-02  5.76374809E-01  3.45776704E+00  0.00000000E+00
  1.38636723E-02  5.49877973E-02  0.00000000E+00  1.87157331E-01 -1.98986734E-01
  0.00000000E+00  1.90686608E+00 -2.54947346E-01 -2.96311671E-03  0.00000000E+00
  9.65354812E-03 -1.54773577E-03  0.00000000E+00  1.72472179E-02  0.00000000E+00
 -1.68113864E-01 -8.22560863E-02  0.00000000E+00 -4.59850251E-03  0.00000000E+00
  7.11797710E-03  8.71420298E-03  0.00000000E+00  0.00000000E+00 -4.11776026E-03
  6.25184427E-04  4.72991808E-03 -6.22099885E-02  3.32075682E-01 -2.40416182E+00
  0.00000000E+00  3.70112154E-02  1.45652699E-02  0.00000000E+00  1.49610324E-01
 -5.35198843E-02  0.00000000E+00 -8.19930112E-01  8.42782850E-01  1.64000320E-02
  0.00000000E+00 -1.17771142E-02  3.66224225E-03  0.00000000E+00  1.37988334E-02
  0.00000000E+00 -8.56227061E-03 -2.76517243E-02  0.00000000E+00  4.58999142E-04
  0.00000000E+00  1.78647480E-03 -1.13704062E-03  0.00000000E+00  0.00000000E+00
  3.72930230E-03  9.57350663E-03  7.61309073E-02  1.35925279E-01  0.00000000E+00
  1.38497457E-02  1.00533580E-02  7.60709460E-03  7.63740369E-02  7.05614505E-01
  0.00000000E+00 -2.99527815E-04 -2.09949290E-02  7.60709460E-03  7.63740369E-02
  7.05614505E-01  0.00000000E+00  2.99527815E-04 -2.09949290E-02  9.57350663E-03
  7.61309073E-02  1.35925279E-01  0.00000000E+00 -1.38497457E-02  1.00533580E-02
  0.00000000E+00  0.00000000E+00  0.00000000E+00  0.00000000E+00  0.00000000E+00
 -7.08122575E-02  0.00000000E+00  0.00000000E+00 -2.34003371E-01  0.00000000E+00
  0.00000000E+00  2.37104537E-01  0.00000000E+00  0.00000000E+00  0.00000000E+00
 -4.81438046E-05  0.00000000E+00  0.00000000E+00  1.45086812E-03  0.00000000E+00
 -4.60667917E-02  0.00000000E+00  0.00000000E+00  5.09722756E-03  0.00000000E+00
 -3.28829577E-03  0.00000000E+00  0.00000000E+00  9.26108414E-06  4.55334006E-04
  0.00000000E+00  0.00000000E+00  0.00000000E+00  0.00000000E+00  0.00000000E+00
  0.00000000E+00 -9.29435264E-02  0.00000000E+00  0.00000000E+00 -3.00015260E-01
  0.00000000E+00  0.00000000E+00  3.27581032E-01  0.00000000E+00  0.00000000E+00
  0.00000000E+00 -1.81735851E-04  0.00000000E+00  0.00000000E+00  9.27764386E-05
  0.00000000E+00  4.94538784E-02  0.00000000E+00  0.00000000E+00 -1.73324516E-02
  0.00000000E+00 -2.86948388E-03  0.00000000E+00  0.00000000E+00  5.92765332E-04
 -1.83052939E-04  0.00000000E+00  0.00000000E+00  0.00000000E+00  0.00000000E+00
  0.00000000E+00  0.00000000E+00 -1.04514934E-01  0.00000000E+00  0.00000000E+00
 -2.89290013E-01  0.00000000E+00  0.00000000E+00  4.07882493E-01  0.00000000E+00
  0.00000000E+00  0.00000000E+00  1.29122635E-04  0.00000000E+00  0.00000000E+00
  2.84677632E-03  0.00000000E+00 -6.61434818E-03  0.00000000E+00  0.00000000E+00
  2.20760102E-02  0.00000000E+00  2.16523179E-03  0.00000000E+00  0.00000000E+00
 -1.38100631E-04  5.43872926E-05  0.00000000E+00  0.00000000E+00  0.00000000E+00
  0.00000000E+00  0.00000000E+00  0.00000000E+00 -7.08122575E-02  0.00000000E+00
  0.00000000E+00 -2.34003371E-01  0.00000000E+00  0.00000000E+00  2.37104537E-01
  0.00000000E+00  0.00000000E+00  0.00000000E+00 -4.81438046E-05  0.00000000E+00
  0.00000000E+00 -1.45086812E-03  0.00000000E+00 -4.60667917E-02  0.00000000E+00
  0.00000000E+00 -5.09722756E-03  0.00000000E+00 -3.28829577E-03  0.00000000E+00
  0.00000000E+00 -9.26108414E-06  4.55334006E-04  0.00000000E+00  0.00000000E+00
  0.00000000E+00  0.00000000E+00  0.00000000E+00  0.00000000E+00 -1.04514934E-01
  0.00000000E+00  0.00000000E+00 -2.89290013E-01  0.00000000E+00  0.00000000E+00
  4.07882493E-01  0.00000000E+00  0.00000000E+00  0.00000000E+00  1.29122635E-04
  0.00000000E+00  0.00000000E+00 -2.84677632E-03  0.00000000E+00 -6.61434818E-03
  0.00000000E+00  0.00000000E+00 -2.20760102E-02  0.00000000E+00  2.16523179E-03
  0.00000000E+00  0.00000000E+00  1.38100631E-04  5.43872926E-05  0.00000000E+00
  0.00000000E+00  0.00000000E+00  0.00000000E+00  0.00000000E+00  0.00000000E+00
 -9.29435264E-02  0.00000000E+00  0.00000000E+00 -3.00015260E-01  0.00000000E+00
  0.00000000E+00  3.27581032E-01  0.00000000E+00  0.00000000E+00  0.00000000E+00
 -1.81735851E-04  0.00000000E+00  0.00000000E+00 -9.27764386E-05  0.00000000E+00
  4.94538784E-02  0.00000000E+00  0.00000000E+00  1.73324516E-02  0.00000000E+00
 -2.86948388E-03  0.00000000E+00  0.00000000E+00 -5.92765332E-04 -1.83052939E-04
  0.00000000E+00  0.00000000E+00  0.00000000E+00  0.00000000E+00  2.32420279E-03
  0.00000000E+00  0.00000000E+00  0.00000000E+00  0.00000000E+00  0.00000000E+00
  4.19625199E-03  0.00000000E+00  0.00000000E+00  0.00000000E+00  0.00000000E+00
  0.00000000E+00  4.19625199E-03  0.00000000E+00  0.00000000E+00  0.00000000E+00
  0.00000000E+00  0.00000000E+00  2.32420279E-03  0.00000000E+00  0.00000000E+00
  7.14850252E-03  1.27533321E-02  2.37850012E-02 -4.16779536E-01  3.68848838E+00
  0.00000000E+00  3.47265757E-02  9.64021568E-02  0.00000000E+00 -3.31550891E-02
  2.16707787E-01  0.00000000E+00  7.51591761E-01  5.08304093E-01  8.26478583E-03
  0.00000000E+00 -9.40621069E-03  9.80374958E-03  0.00000000E+00 -2.18006599E-02
  0.00000000E+00 -3.30332802E-02 -4.39984153E-03  0.00000000E+00 -8.10104765E-04
  0.00000000E+00 -2.72404208E-03  1.77493128E-03  0.00000000E+00  0.00000000E+00
  2.32971939E-03 -5.04706093E-03 -7.63976461E-03 -7.29665155E-02  5.81089503E-01
 -1.22597180E+00  0.00000000E+00  7.23957153E-02  4.57172893E-02  0.00000000E+00
  5.54670807E-02  2.12890197E-02  0.00000000E+00  4.13315468E-01 -1.14427384E+00
 -1.07434104E-02  0.00000000E+00 -8.60593219E-03 -1.56300702E-02  0.00000000E+00
  8.15079977E-02  0.00000000E+00  3.44865450E-02 -8.20166806E-03  0.00000000E+00
 -1.47401141E-03  0.00000000E+00 -6.40074010E-03  4.66105310E-03  0.00000000E+00
  0.00000000E+00  3.21027551E-03  4.86076617E-03  1.26563021E-02 -8.88873083E-03
 -1.21478822E-01 -2.24277019E+00  0.00000000E+00  4.75092129E-02  5.42272164E-03
  0.00000000E+00  3.52157935E-03 -2.24716986E-01  0.00000000E+00  1.91898260E+00
  1.92752461E+00 -3.58406131E-03  0.00000000E+00  1.93917975E-02 -3.35614005E-03
  0.00000000E+00  1.21654676E-02  0.00000000E+00  4.73199516E-02  4.32705834E-02
  0.00000000E+00  2.97487837E-03  0.00000000E+00  7.76746180E-03  4.22343302E-04
  0.00000000E+00  0.00000000E+00  4.40446819E-03  7.14850252E-03  1.27533321E-02
  2.37850012E-02 -4.16779536E-01  3.68848838E+00  0.00000000E+00 -3.47265757E-02
  9.64021568E-02  0.00000000E+00  3.31550891E-02  2.16707787E-01  0.00000000E+00
 -7.51591761E-01  5.08304093E-01  8.26478583E-03  0.00000000E+00  9.40621069E-03
  9.80374958E-03  0.00000000E+00 -2.18006599E-02  0.00000000E+00  3.30332802E-02
 -4.39984153E-03  0.00000000E+00 -8.10104765E-04  0.00000000E+00  2.72404208E-03
  1.77493128E-03  0.00000000E+00  0.00000000E+00 -2.32971939E-03  4.86076617E-03
  1.26563021E-02 -8.88873083E-03 -1.21478822E-01 -2.24277019E+00  0.00000000E+00
 -4.75092129E-02  5.42272164E-03  0.00000000E+00 -3.52157935E-03 -2.24716986E-01
  0.00000000E+00 -1.91898260E+00  1.92752461E+00 -3.58406131E-03  0.00000000E+00
 -1.93917975E-02 -3.35614005E-03  0.00000000E+00  1.21654676E-02  0.00000000E+00
 -4.73199516E-02  4.32705834E-02  0.00000000E+00  2.97487837E-03  0.00000000E+00
 -7.76746180E-03  4.22343302E-04  0.00000000E+00  0.00000000E+00 -4.40446819E-03
 -5.04706093E-03 -7.63976461E-03 -7.29665155E-02  5.81089503E-01 -1.22597180E+00
  0.00000000E+00 -7.23957153E-02  4.57172893E-02  0.00000000E+00 -5.54670807E-02
  2.12890197E-02  0.00000000E+00 -4.13315468E-01 -1.14427384E+00 -1.07434104E-02
  0.00000000E+00  8.60593219E-03 -1.56300702E-02  0.00000000E+00  8.15079977E-02
  0.00000000E+00 -3.44865450E-02 -8.20166806E-03  0.00000000E+00 -1.47401141E-03
  0.00000000E+00  6.40074010E-03  4.66105310E-03  0.00000000E+00  0.00000000E+00
 -3.21027551E-03  7.34212447E-03  9.79504044E-02  1.10292922E+00  0.00000000E+00
 -2.25602131E-02 -2.67814394E-03  9.59474422E-03  1.51127900E-01 -1.42220728E+00
  0.00000000E+00 -2.38621790E-02  1.11130042E-02  9.59474422E-03  1.51127900E-01
 -1.42220728E+00  0.00000000E+00  2.38621790E-02  1.11130042E-02  7.34212447E-03
  9.79504044E-02  1.10292922E+00  0.00000000E+00  2.25602131E-02 -2.67814394E-03
  9.37181113E-03  2.00969676E-02  4.38428993E-02 -1.57587847E+00  6.46718159E+00
  0.00000000E+00 -4.69211987E-02  1.71627407E-02  0.00000000E+00  1.31698685E+00
  3.12693284E-01  0.00000000E+00 -3.40584941E+00 -2.94809647E-01  3.42436763E-03
  0.00000000E+00  3.09727522E-04  1.57068441E-02  0.00000000E+00  2.28514131E-01
  0.00000000E+00  2.08734457E-01  2.13482063E-01  0.00000000E+00 -5.27617344E-03
  0.00000000E+00 -2.53995491E-03 -9.80252328E-03  0.00000000E+00  0.00000000E+00
 -1.89875246E-02 -1.13949337E-02 -2.25575525E-02 -7.22441590E-02  1.00556725E+00
 -1.27372499E+00  0.00000000E+00 -3.54765129E-02 -5.00222768E-02  0.00000000E+00
  4.60349042E-01  7.74964820E-02  0.00000000E+00 -4.65609757E-01 -1.93072429E+00
  9.15301497E-03  0.00000000E+00  2.87613273E-03 -9.73366641E-03  0.00000000E+00
 -1.25344589E-01  0.00000000E+00 -8.89706209E-02 -1.29473260E-01  0.00000000E+00
 -2.67890091E-03  0.00000000E+00 -7.93332790E-03 -3.35407076E-03  0.00000000E+00
  0.00000000E+00 -1.17760585E-02  1.05873970E-02  1.82767206E-02  1.38792140E-01
 -1.70784912E+00  5.19399874E+00  0.00000000E+00  3.22237614E-03 -2.54806178E-02
  0.00000000E+00  3.10744469E-01  2.01490954E-01  0.00000000E+00  4.57498764E-01
 -2.79977982E-02 -1.05120577E-02  0.00000000E+00  4.68596520E-03  2.56587759E-02
  0.00000000E+00 -1.44320471E-01  0.00000000E+00 -1.09265315E-01 -1.62192326E-02
  0.00000000E+00  4.15942395E-03  0.00000000E+00  1.74660941E-02 -2.71815660E-03
  0.00000000E+00  0.00000000E+00 -2.93399833E-03 -9.37181113E-03 -2.00969676E-02
 -4.38428993E-02  1.57587847E+00 -6.46718159E+00  0.00000000E+00 -4.69211987E-02
 -1.71627407E-02  0.00000000E+00  1.31698685E+00 -3.12693284E-01  0.00000000E+00
 -3.40584941E+00  2.94809647E-01 -3.42436763E-03  0.00000000E+00  3.09727522E-04
 -1.57068441E-02  0.00000000E+00 -2.28514131E-01  0.00000000E+00  2.08734457E-01
 -2.13482063E-01  0.00000000E+00  5.27617344E-03  0.00000000E+00 -2.53995491E-03
  9.80252328E-03  0.00000000E+00  0.00000000E+00 -1.89875246E-02 -1.05873970E-02
 -1.82767206E-02 -1.38792140E-01  1.70784912E+00 -5.19399874E+00  0.00000000E+00
  3.22237614E-03  2.54806178E-02  0.00000000E+00  3.10744469E-01 -2.01490954E-01
  0.00000000E+00  4.57498764E-01  2.79977982E-02  1.05120577E-02  0.00000000E+00
  4.68596520E-03 -2.56587759E-02  0.00000000E+00  1.44320471E-01  0.00000000E+00
 -1.09265315E-01  1.62192326E-02  0.00000000E+00 -4.15942395E-03  0.00000000E+00
  1.74660941E-02  2.71815660E-03  0.00000000E+00  0.00000000E+00 -2.93399833E-03
  1.13949337E-02  2.25575525E-02  7.22441590E-02 -1.00556725E+00  1.27372499E+00
  0.00000000E+00 -3.54765129E-02  5.00222768E-02  0.00000000E+00  4.60349042E-01
 -7.74964820E-02  0.00000000E+00 -4.65609757E-01  1.93072429E+00 -9.15301497E-03
  0.00000000E+00  2.87613273E-03  9.73366641E-03  0.00000000E+00  1.25344589E-01
  0.00000000E+00 -8.89706209E-02  1.29473260E-01  0.00000000E+00  2.67890091E-03
  0.00000000E+00 -7.93332790E-03  3.35407076E-03  0.00000000E+00  0.00000000E+00
 -1.17760585E-02  1.31700339E-02  1.22634593E-01  1.51307763E+00  0.00000000E+00
  9.14761822E-03  1.42423640E-02 -3.56745043E-02 -3.80409169E-01 -1.36132237E+00
  0.00000000E+00  8.28603697E-03  1.08997871E-02  3.56745043E-02  3.80409169E-01
  1.36132237E+00  0.00000000E+00  8.28603697E-03 -1.08997871E-02 -1.31700339E-02
 -1.22634593E-01 -1.51307763E+00  0.00000000E+00  9.14761822E-03 -1.42423640E-02
 -3.18307436E-03 -5.88758495E-03 -2.37651983E-02  2.19872498E-01 -1.37336221E+00
  0.00000000E+00  8.10622259E-02  1.01436753E-02  0.00000000E+00  1.78857119E-01
  1.03678859E-02  0.00000000E+00 -1.65065890E-01 -8.32094902E-01  1.56772102E-02
  0.00000000E+00  9.58401504E-03  9.87966075E-03  0.00000000E+00 -3.86323824E-02
  0.00000000E+00  2.85119525E-02 -2.64277660E-02  0.00000000E+00 -4.61541497E-03
  0.00000000E+00  2.49621067E-03 -1.42940262E-03  0.00000000E+00  0.00000000E+00
  5.02560092E-03  1.40361767E-02  3.07643414E-02  3.21456955E-02 -7.58661158E-01
 -3.89123196E+00  0.00000000E+00  2.55952164E-02  7.43566553E-02  0.00000000E+00
  1.98065227E-01  3.43441641E-01  0.00000000E+00  7.73142328E-01  2.33104069E+00
  2.93475857E-03  0.00000000E+00  1.80972227E-02  3.70917298E-03  0.00000000E+00
 -9.73679192E-02  0.00000000E+00 -5.18989557E-02  1.92661191E-02  0.00000000E+00
  3.71573229E-03  0.00000000E+00  1.28206993E-02 -5.41965217E-03  0.00000000E+00
  0.00000000E+00 -1.39101926E-03 -1.70359862E-02 -3.88914717E-02 -8.95076044E-03
  5.82357355E-01  4.50710909E+00  0.00000000E+00 -7.29825143E-02  4.85297980E-02
  0.00000000E+00 -1.27211378E-01  2.98575804E-01  0.00000000E+00 -3.07925193E+00
  2.01152698E+00 -1.04618818E-03  0.00000000E+00  1.85456233E-02  1.48737446E-03
  0.00000000E+00 -6.53548647E-03  0.00000000E+00 -1.33561162E-01 -1.02078855E-01
  0.00000000E+00  7.56361464E-03  0.00000000E+00 -1.46997018E-02 -6.01023703E-03
  0.00000000E+00  0.00000000E+00 -2.58741393E-03 -3.18307436E-03 -5.88758495E-03
 -2.37651983E-02  2.19872498E-01 -1.37336221E+00  0.00000000E+00 -8.10622259E-02
  1.01436753E-02  0.00000000E+00 -1.78857119E-01  1.03678859E-02  0.00000000E+00
  1.65065890E-01 -8.32094902E-01  1.56772102E-02  0.00000000E+00 -9.58401504E-03
  9.87966075E-03  0.00000000E+00 -3.86323824E-02  0.00000000E+00 -2.85119525E-02
 -2.64277660E-02  0.00000000E+00 -4.61541497E-03  0.00000000E+00 -2.49621067E-03
 -1.42940262E-03  0.00000000E+00  0.00000000E+00 -5.02560092E-03 -1.70359862E-02
 -3.88914717E-02 -8.95076044E-03  5.82357355E-01  4.50710909E+00  0.00000000E+00
  7.29825143E-02  4.85297980E-02  0.00000000E+00  1.27211378E-01  2.98575804E-01
  0.00000000E+00  3.07925193E+00  2.01152698E+00 -1.04618818E-03  0.00000000E+00
 -1.85456233E-02  1.48737446E-03  0.00000000E+00 -6.53548647E-03  0.00000000E+00
  1.33561162E-01 -1.02078855E-01  0.00000000E+00  7.56361464E-03  0.00000000E+00
  1.46997018E-02 -6.01023703E-03  0.00000000E+00  0.00000000E+00  2.58741393E-03
  1.40361767E-02  3.07643414E-02  3.21456955E-02 -7.58661158E-01 -3.89123196E+00
  0.00000000E+00 -2.55952164E-02  7.43566553E-02  0.00000000E+00 -1.98065227E-01
  3.43441641E-01  0.00000000E+00 -7.73142328E-01  2.33104069E+00  2.93475857E-03
  0.00000000E+00 -1.80972227E-02  3.70917298E-03  0.00000000E+00 -9.73679192E-02
  0.00000000E+00  5.18989557E-02  1.92661191E-02  0.00000000E+00  3.71573229E-03
  0.00000000E+00 -1.28206993E-02 -5.41965217E-03  0.00000000E+00  0.00000000E+00
  1.39101926E-03 -3.68853925E-02 -1.29081414E-01 -1.01468044E+00  0.00000000E+00
  1.96899605E-02  9.87760958E-04 -1.11991374E-03 -1.37390795E-01  1.96648854E+00
  0.00000000E+00  2.96067058E-02  2.74250180E-02 -1.11991374E-03 -1.37390795E-01
  1.96648854E+00  0.00000000E+00 -2.96067058E-02  2.74250180E-02 -3.68853925E-02
 -1.29081414E-01 -1.01468044E+00  0.00000000E+00 -1.96899605E-02  9.87760958E-04
  0.00000000E+00  0.00000000E+00  0.00000000E+00  0.00000000E+00  0.00000000E+00
 -6.50721780E-03  0.00000000E+00  0.00000000E+00 -1.33475477E-01  0.00000000E+00
  0.00000000E+00  2.88860818E-01  0.00000000E+00  0.00000000E+00  0.00000000E+00
 -3.74753222E-03  0.00000000E+00  0.00000000E+00  2.12031935E-03  0.00000000E+00
 -3.71369275E-02  0.00000000E+00  0.00000000E+00  9.28232111E-03  0.00000000E+00
  2.34921120E-03  0.00000000E+00  0.00000000E+00  2.20134260E-03  4.20531184E-03
  0.00000000E+00  0.00000000E+00  0.00000000E+00  0.00000000E+00  0.00000000E+00
  0.00000000E+00  4.62545500E-02  0.00000000E+00  0.00000000E+00  2.04539131E-01
  0.00000000E+00  0.00000000E+00 -4.36453932E-01  0.00000000E+00  0.00000000E+00
  0.00000000E+00 -3.69477728E-03  0.00000000E+00  0.00000000E+00  9.79301763E-04
  0.00000000E+00 -4.27464796E-02  0.00000000E+00  0.00000000E+00 -9.95900512E-03
  0.00000000E+00 -6.89062598E-04  0.00000000E+00  0.00000000E+00 -1.35313184E-03
 -1.08148812E-03  0.00000000E+00  0.00000000E+00  0.00000000E+00  0.00000000E+00
  0.00000000E+00  0.00000000E+00 -1.60006654E-01  0.00000000E+00  0.00000000E+00
 -4.64358364E-01  0.00000000E+00  0.00000000E+00  7.44876876E-01  0.00000000E+00
  0.00000000E+00  0.00000000E+00 -4.03762733E-04  0.00000000E+00  0.00000000E+00
  6.98674386E-03  0.00000000E+00 -6.18098062E-03  0.00000000E+00  0.00000000E+00
  2.47413116E-02  0.00000000E+00  2.19530968E-03  0.00000000E+00  0.00000000E+00
 -6.31486635E-04  7.85415663E-04  0.00000000E+00  0.00000000E+00  0.00000000E+00
  0.00000000E+00  0.00000000E+00  0.00000000E+00  6.50721780E-03  0.00000000E+00
  0.00000000E+00  1.33475477E-01  0.00000000E+00  0.00000000E+00 -2.88860818E-01
  0.00000000E+00  0.00000000E+00  0.00000000E+00  3.74753222E-03  0.00000000E+00
  0.00000000E+00  2.12031935E-03  0.00000000E+00  3.71369275E-02  0.00000000E+00
  0.00000000E+00  9.28232111E-03  0.00000000E+00 -2.34921120E-03  0.00000000E+00
  0.00000000E+00  2.20134260E-03 -4.20531184E-03  0.00000000E+00  0.00000000E+00
  0.00000000E+00  0.00000000E+00  0.00000000E+00  0.00000000E+00  1.60006654E-01
  0.00000000E+00  0.00000000E+00  4.64358364E-01  0.00000000E+00  0.00000000E+00
 -7.44876876E-01  0.00000000E+00  0.00000000E+00  0.00000000E+00  4.03762733E-04
  0.00000000E+00  0.00000000E+00  6.98674386E-03  0.00000000E+00  6.18098062E-03
  0.00000000E+00  0.00000000E+00  2.47413116E-02  0.00000000E+00 -2.19530968E-03
  0.00000000E+00  0.00000000E+00 -6.31486635E-04 -7.85415663E-04  0.00000000E+00
  0.00000000E+00  0.00000000E+00  0.00000000E+00  0.00000000E+00  0.00000000E+00
 -4.62545500E-02  0.00000000E+00  0.00000000E+00 -2.04539131E-01  0.00000000E+00
  0.00000000E+00  4.36453932E-01  0.00000000E+00  0.00000000E+00  0.00000000E+00
  3.69477728E-03  0.00000000E+00  0.00000000E+00  9.79301763E-04  0.00000000E+00
  4.27464796E-02  0.00000000E+00  0.00000000E+00 -9.95900512E-03  0.00000000E+00
  6.89062598E-04  0.00000000E+00  0.00000000E+00 -1.35313184E-03  1.08148812E-03
  0.00000000E+00  0.00000000E+00  0.00000000E+00  0.00000000E+00 -8.02408767E-03
  0.00000000E+00  0.00000000E+00  0.00000000E+00  0.00000000E+00  0.00000000E+00
  1.07800553E-02  0.00000000E+00  0.00000000E+00  0.00000000E+00  0.00000000E+00
  0.00000000E+00 -1.07800553E-02  0.00000000E+00  0.00000000E+00  0.00000000E+00
  0.00000000E+00  0.00000000E+00  8.02408767E-03  0.00000000E+00  0.00000000E+00
  0.00000000E+00  0.00000000E+00  0.00000000E+00  0.00000000E+00  0.00000000E+00
  1.03772040E-01  0.00000000E+00  0.00000000E+00  3.51035605E-01  0.00000000E+00
  0.00000000E+00 -6.45955545E-01  0.00000000E+00  0.00000000E+00  0.00000000E+00
  7.30945590E-03  0.00000000E+00  0.00000000E+00 -6.08397553E-03  0.00000000E+00
  1.79522589E-02  0.00000000E+00  0.00000000E+00 -1.30721114E-02  0.00000000E+00
 -9.61881775E-05  0.00000000E+00  0.00000000E+00  1.26803001E-03  1.34982681E-03
  0.00000000E+00  0.00000000E+00  0.00000000E+00  0.00000000E+00  0.00000000E+00
  0.00000000E+00 -1.11469730E-01  0.00000000E+00  0.00000000E+00 -3.68574300E-01
  0.00000000E+00  0.00000000E+00  6.78389611E-01  0.00000000E+00  0.00000000E+00
  0.00000000E+00  5.12835596E-03  0.00000000E+00  0.00000000E+00 -3.69630010E-03
  0.00000000E+00  1.55624174E-02  0.00000000E+00  0.00000000E+00 -3.17463624E-02
  0.00000000E+00 -5.39734658E-04  0.00000000E+00  0.00000000E+00  1.73688803E-04
 -1.48112417E-03  0.00000000E+00  0.00000000E+00  0.00000000E+00  0.00000000E+00
  0.00000000E+00  0.00000000E+00  2.29546472E-02  0.00000000E+00  0.00000000E+00
  5.00580989E-02  0.00000000E+00  0.00000000E+00 -8.11323016E-02  0.00000000E+00
  0.00000000E+00  0.00000000E+00 -7.07577146E-04  0.00000000E+00  0.00000000E+00
 -4.76791722E-04  0.00000000E+00 -1.65523576E-02  0.00000000E+00  0.00000000E+00
  4.60452968E-03  0.00000000E+00 -5.71199302E-04  0.00000000E+00  0.00000000E+00
 -2.23783179E-03 -2.56069702E-04  0.00000000E+00  0.00000000E+00  0.00000000E+00
  0.00000000E+00  0.00000000E+00  0.00000000E+00  1.03772040E-01  0.00000000E+00
  0.00000000E+00  3.51035605E-01  0.00000000E+00  0.00000000E+00 -6.45955545E-01
  0.00000000E+00  0.00000000E+00  0.00000000E+00  7.30945590E-03  0.00000000E+00
  0.00000000E+00  6.08397553E-03  0.00000000E+00  1.79522589E-02  0.00000000E+00
  0.00000000E+00  1.30721114E-02  0.00000000E+00 -9.61881775E-05  0.00000000E+00
  0.00000000E+00 -1.26803001E-03  1.34982681E-03  0.00000000E+00  0.00000000E+00
  0.00000000E+00  0.00000000E+00  0.00000000E+00  0.00000000E+00  2.29546472E-02
  0.00000000E+00  0.00000000E+00  5.00580989E-02  0.00000000E+00  0.00000000E+00
 -8.11323016E-02  0.00000000E+00  0.00000000E+00  0.00000000E+00 -7.07577146E-04
  0.00000000E+00  0.00000000E+00  4.76791722E-04  0.00000000E+00 -1.65523576E-02
  0.00000000E+00  0.00000000E+00 -4.60452968E-03  0.00000000E+00 -5.71199302E-04
  0.00000000E+00  0.00000000E+00  2.23783179E-03 -2.56069702E-04  0.00000000E+00
  0.00000000E+00  0.00000000E+00  0.00000000E+00  0.00000000E+00  0.00000000E+00
 -1.11469730E-01  0.00000000E+00  0.00000000E+00 -3.68574300E-01  0.00000000E+00
  0.00000000E+00  6.78389611E-01  0.00000000E+00  0.00000000E+00  0.00000000E+00
  5.12835596E-03  0.00000000E+00  0.00000000E+00  3.69630010E-03  0.00000000E+00
  1.55624174E-02  0.00000000E+00  0.00000000E+00  3.17463624E-02  0.00000000E+00
 -5.39734658E-04  0.00000000E+00  0.00000000E+00 -1.73688803E-04 -1.48112417E-03
  0.00000000E+00  0.00000000E+00  0.00000000E+00  0.00000000E+00  1.16435948E-02
  0.00000000E+00  0.00000000E+00  0.00000000E+00  0.00000000E+00  0.00000000E+00
  3.51521885E-04  0.00000000E+00  0.00000000E+00  0.00000000E+00  0.00000000E+00
  0.00000000E+00  3.51521885E-04  0.00000000E+00  0.00000000E+00  0.00000000E+00
  0.00000000E+00  0.00000000E+00  1.16435948E-02  0.00000000E+00  0.00000000E+00
 -2.62186409E-03 -2.91445920E-03 -7.28842111E-02  1.11247619E+00 -3.69785838E+00
  0.00000000E+00 -5.37692792E-02  3.64865797E-02  0.00000000E+00  1.38471719E-02
  3.51439132E-01  0.00000000E+00 -1.96257076E-01 -1.75150489E+00  1.41217950E-02
  0.00000000E+00  7.11552852E-03 -2.39931249E-02  0.00000000E+00  3.88306032E-02
  0.00000000E+00  3.84642140E-02  3.00076375E-02  0.00000000E+00 -1.61337714E-03
  0.00000000E+00  6.61708356E-04  2.08235368E-03  0.00000000E+00  0.00000000E+00
 -1.05212620E-03  4.37829385E-03  4.96679033E-03  1.30557191E-01 -1.43442024E+00
  4.37224536E+00  0.00000000E+00 -3.00426606E-02 -2.20683065E-02  0.00000000E+00
  2.30965759E-01  3.90380097E-01  0.00000000E+00 -1.24200429E+00 -9.34138777E-01
 -1.84689952E-02  0.00000000E+00 -5.49372972E-03  1.78086615E-02  0.00000000E+00
 -1.56334919E-02  0.00000000E+00 -1.94177191E-01 -4.78523794E-03  0.00000000E+00
  5.75752134E-04  0.00000000E+00  6.05640870E-03 -6.77416339E-03  0.00000000E+00
  0.00000000E+00  1.46833605E-03 -3.91431300E-03 -6.66373296E-03 -5.60577064E-02
  5.49476744E-01 -6.31702244E-01  0.00000000E+00  2.08764584E-02 -1.16880491E-01
  0.00000000E+00 -8.52010817E-02  3.25167139E-01  0.00000000E+00 -1.00007364E+00
 -1.69721471E+00  5.26028033E-03  0.00000000E+00  2.70173123E-03 -4.22533529E-03
  0.00000000E+00  8.51996247E-02  0.00000000E+00 -2.51735145E-01  7.69583571E-03
  0.00000000E+00  4.07693469E-03  0.00000000E+00 -5.37706719E-03 -7.74644310E-03
  0.00000000E+00  0.00000000E+00  3.30215016E-03 -2.62186409E-03 -2.91445920E-03
 -7.28842111E-02  1.11247619E+00 -3.69785838E+00  0.00000000E+00  5.37692792E-02
  3.64865797E-02  0.00000000E+00 -1.38471719E-02  3.51439132E-01  0.00000000E+00
  1.96257076E-01 -1.75150489E+00  1.41217950E-02  0.00000000E+00 -7.11552852E-03
 -2.39931249E-02  0.00000000E+00  3.88306032E-02  0.00000000E+00 -3.84642140E-02
  3.00076375E-02  0.00000000E+00 -1.61337714E-03  0.00000000E+00 -6.61708356E-04
  2.08235368E-03  0.00000000E+00  0.00000000E+00  1.05212620E-03 -3.91431300E-03
 -6.66373296E-03 -5.60577064E-02  5.49476744E-01 -6.31702244E-01  0.00000000E+00
 -2.08764584E-02 -1.16880491E-01  0.00000000E+00  8.52010817E-02  3.25167139E-01
  0.00000000E+00  1.00007364E+00 -1.69721471E+00  5.26028033E-03  0.00000000E+00
 -2.70173123E-03 -4.22533529E-03  0.00000000E+00  8.51996247E-02  0.00000000E+00
  2.51735145E-01  7.69583571E-03  0.00000000E+00  4.07693469E-03  0.00000000E+00
  5.37706719E-03 -7.74644310E-03  0.00000000E+00  0.00000000E+00 -3.30215016E-03
  4.37829385E-03  4.96679033E-03  1.30557191E-01 -1.43442024E+00  4.37224536E+00
  0.00000000E+00  3.00426606E-02 -2.20683065E-02  0.00000000E+00 -2.30965759E-01
  3.90380097E-01  0.00000000E+00  1.24200429E+00 -9.34138777E-01 -1.84689952E-02
  0.00000000E+00  5.49372972E-03  1.78086615E-02  0.00000000E+00 -1.56334919E-02
  0.00000000E+00  1.94177191E-01 -4.78523794E-03  0.00000000E+00  5.75752134E-04
  0.00000000E+00 -6.05640870E-03 -6.77416339E-03  0.00000000E+00  0.00000000E+00
 -1.46833605E-03 -1.55143441E-02 -2.85167897E-01 -5.60377348E-01  0.00000000E+00
 -1.18521178E-02  1.05765677E-02 -2.02654165E-03  1.66350489E-01  5.18439128E-01
  0.00000000E+00 -1.17060782E-02  1.05537262E-02 -2.02654165E-03  1.66350489E-01
  5.18439128E-01  0.00000000E+00  1.17060782E-02  1.05537262E-02 -1.55143441E-02
 -2.85167897E-01 -5.60377348E-01  0.00000000E+00  1.18521178E-02  1.05765677E-02
 -1.99338773E-02 -4.32658551E-02 -1.15369859E-01  2.17785128E+00  1.73061097E+01
  0.00000000E+00  8.71387028E-04 -1.30911500E-01  0.00000000E+00 -8.72824236E-01
  2.58230155E-02  0.00000000E+00 -4.51869461E+00  3.64404513E+00 -6.10069991E-03
  0.00000000E+00  2.59533726E-03  5.70212528E-03  0.00000000E+00 -5.64253715E-02
  0.00000000E+00 -8.70598508E-02 -3.23343527E-01  0.00000000E+00 -6.75036613E-04
  0.00000000E+00  1.11757004E-02 -1.17361511E-02  0.00000000E+00  0.00000000E+00
  2.01814832E-02  2.17995781E-02  5.10625187E-02 -5.48740511E-02 -3.30785196E-01
 -1.45432979E+01  0.00000000E+00 -1.06096224E-01  2.43581444E-02  0.00000000E+00
 -1.01960617E-01  1.10373005E-01  0.00000000E+00 -6.58471440E+00  2.68875897E+00
 -1.27454521E-02  0.00000000E+00 -3.68842067E-03 -1.83255798E-02  0.00000000E+00
 -3.72389120E-02  0.00000000E+00  3.06890349E-02  4.13779839E-02  0.00000000E+00
  3.97895616E-04  0.00000000E+00  6.34464776E-03 -7.16888053E-04  0.00000000E+00
  0.00000000E+00  4.24896962E-03  1.36831214E-02  2.87174755E-02  5.13839904E-02
 -5.67157953E-01 -6.61012431E+00  0.00000000E+00 -2.52485763E-02  2.96390941E-02
  0.00000000E+00  1.37251806E-01  1.05220031E-01  0.00000000E+00  5.17188468E+00
  5.61897173E-01 -1.59914574E-02  0.00000000E+00 -1.04172285E-02 -9.00104107E-03
  0.00000000E+00 -2.29907537E-02  0.00000000E+00 -3.57472092E-02  9.67646694E-02
  0.00000000E+00 -4.03647767E-03  0.00000000E+00  1.20456378E-03 -6.30070312E-03
  0.00000000E+00  0.00000000E+00 -8.22417926E-03  1.99338773E-02  4.32658551E-02
  1.15369859E-01 -2.17785128E+00 -1.73061097E+01  0.00000000E+00  8.71387028E-04
  1.30911500E-01  0.00000000E+00 -8.72824236E-01 -2.58230155E-02  0.00000000E+00
 -4.51869461E+00 -3.64404513E+00  6.10069991E-03  0.00000000E+00  2.59533726E-03
 -5.70212528E-03  0.00000000E+00  5.64253715E-02  0.00000000E+00 -8.70598508E-02
  3.23343527E-01  0.00000000E+00  6.75036613E-04  0.00000000E+00  1.11757004E-02
  1.17361511E-02  0.00000000E+00  0.00000000E+00  2.01814832E-02 -1.36831214E-02
 -2.87174755E-02 -5.13839904E-02  5.67157953E-01  6.61012431E+00  0.00000000E+00
 -2.52485763E-02 -2.96390941E-02  0.00000000E+00  1.37251806E-01 -1.05220031E-01
  0.00000000E+00  5.17188468E+00 -5.61897173E-01  1.59914574E-02  0.00000000E+00
 -1.04172285E-02  9.00104107E-03  0.00000000E+00  2.29907537E-02  0.00000000E+00
 -3.57472092E-02 -9.67646694E-02  0.00000000E+00  4.03647767E-03  0.00000000E+00
  1.20456378E-03  6.30070312E-03  0.00000000E+00  0.00000000E+00 -8.22417926E-03
 -2.17995781E-02 -5.10625187E-02  5.48740511E-02  3.30785196E-01  1.45432979E+01
  0.00000000E+00 -1.06096224E-01 -2.43581444E-02  0.00000000E+00 -1.01960617E-01
 -1.10373005E-01  0.00000000E+00 -6.58471440E+00 -2.68875897E+00  1.27454521E-02
  0.00000000E+00 -3.68842067E-03  1.83255798E-02  0.00000000E+00  3.72389120E-02
  0.00000000E+00  3.06890349E-02 -4.13779839E-02  0.00000000E+00 -3.97895616E-04
  0.00000000E+00  6.34464776E-03  7.16888053E-04  0.00000000E+00  0.00000000E+00
  4.24896962E-03  2.90494666E-03  6.91396628E-02 -1.65203686E+00  0.00000000E+00
 -9.50383930E-03 -1.90745313E-02  5.85030924E-02  1.42595425E-01 -1.75939906E+00
  0.00000000E+00  3.68441408E-03 -7.25637422E-03 -5.85030924E-02 -1.42595425E-01
  1.75939906E+00  0.00000000E+00  3.68441408E-03  7.25637422E-03 -2.90494666E-03
 -6.91396628E-02  1.65203686E+00  0.00000000E+00 -9.50383930E-03  1.90745313E-02
 -1.60841550E-02 -3.64890657E-02 -2.98185964E-03  1.17646712E+00  3.64821141E+00
  0.00000000E+00 -2.05457403E-02  6.24776494E-02  0.00000000E+00  1.13367353E-01
  4.34072333E-01  0.00000000E+00  2.40032973E+00  9.18435779E-01 -9.70307660E-03
  0.00000000E+00 -1.62586131E-02 -1.83201301E-02  0.00000000E+00  7.77274027E-02
  0.00000000E+00  1.30252804E-01  4.07552433E-02  0.00000000E+00  2.72319099E-03
  0.00000000E+00  1.07366397E-02 -4.34442099E-03  0.00000000E+00  0.00000000E+00
 -6.97078336E-03 -2.54491489E-03 -6.93709424E-03  4.12168205E-03 -4.95840001E-02
 -1.49362045E+00  0.00000000E+00  3.00603247E-02  6.53774269E-02  0.00000000E+00
 -2.53682449E-02  3.74433349E-01  0.00000000E+00  1.20137064E+00 -3.61318221E-01
 -1.12722638E-02  0.00000000E+00  2.93349340E-02 -6.12988461E-03  0.00000000E+00
  3.19027709E-02  0.00000000E+00 -7.60258463E-02 -1.53650716E-02  0.00000000E+00
  4.65216157E-03  0.00000000E+00 -7.48907695E-03 -9.18574073E-03  0.00000000E+00
  0.00000000E+00  1.61479276E-03 -2.21684986E-03 -6.16264565E-03  5.33122012E-02
 -2.58235870E-01 -2.36228600E+00  0.00000000E+00  7.44017447E-03  1.20612970E-01
  0.00000000E+00  2.27675496E-01  5.66309873E-01  0.00000000E+00  1.48503214E+00
  2.27565045E+00  1.27649308E-02  0.00000000E+00  7.03534350E-03  7.93209981E-03
  0.00000000E+00 -2.22785339E-02  0.00000000E+00 -1.44173306E-01  4.63139592E-02
  0.00000000E+00 -1.09939878E-03  0.00000000E+00  4.15517074E-03 -7.08004882E-03
  0.00000000E+00  0.00000000E+00 -7.12851881E-03 -1.60841550E-02 -3.64890657E-02
 -2.98185964E-03  1.17646712E+00  3.64821141E+00  0.00000000E+00  2.05457403E-02
  6.24776494E-02  0.00000000E+00 -1.13367353E-01  4.34072333E-01  0.00000000E+00
 -2.40032973E+00  9.18435779E-01 -9.70307660E-03  0.00000000E+00  1.62586131E-02
 -1.83201301E-02  0.00000000E+00  7.77274027E-02  0.00000000E+00 -1.30252804E-01
  4.07552433E-02  0.00000000E+00  2.72319099E-03  0.00000000E+00 -1.07366397E-02
 -4.34442099E-03  0.00000000E+00  0.00000000E+00  6.97078336E-03 -2.21684986E-03
 -6.16264565E-03  5.33122012E-02 -2.58235870E-01 -2.36228600E+00  0.00000000E+00
 -7.44017447E-03  1.20612970E-01  0.00000000E+00 -2.27675496E-01  5.66309873E-01
  0.00000000E+00 -1.48503214E+00  2.27565045E+00  1.27649308E-02  0.00000000E+00
 -7.03534350E-03  7.93209981E-03  0.00000000E+00 -2.22785339E-02  0.00000000E+00
  1.44173306E-01  4.63139592E-02  0.00000000E+00 -1.09939878E-03  0.00000000E+00
 -4.15517074E-03 -7.08004882E-03  0.00000000E+00  0.00000000E+00  7.12851881E-03
 -2.54491489E-03 -6.93709424E-03  4.12168205E-03 -4.95840001E-02 -1.49362045E+00
  0.00000000E+00 -3.00603247E-02  6.53774269E-02  0.00000000E+00  2.53682449E-02
  3.74433349E-01  0.00000000E+00 -1.20137064E+00 -3.61318221E-01 -1.12722638E-02
  0.00000000E+00 -2.93349340E-02 -6.12988461E-03  0.00000000E+00  3.19027709E-02
  0.00000000E+00  7.60258463E-02 -1.53650716E-02  0.00000000E+00  4.65216157E-03
  0.00000000E+00  7.48907695E-03 -9.18574073E-03  0.00000000E+00  0.00000000E+00
 -1.61479276E-03 -8.26291370E-02 -6.52185151E-01  1.03959983E+00  0.00000000E+00
 -1.37016856E-02  3.94508424E-02 -4.41449154E-02 -3.47268060E-01 -6.59670944E-01
  0.00000000E+00  1.02609393E-02  1.69988937E-02 -4.41449154E-02 -3.47268060E-01
 -6.59670944E-01  0.00000000E+00 -1.02609393E-02  1.69988937E-02 -8.26291370E-02
 -6.52185151E-01  1.03959983E+00  0.00000000E+00  1.37016856E-02  3.94508424E-02
 -5.47714475E-03 -1.70226482E-02  2.03857557E-01 -1.29987179E+00 -2.72470658E+00
  0.00000000E+00 -7.57645879E-02  6.76924072E-02  0.00000000E+00  1.40091369E-01
 -5.67991305E-02  0.00000000E+00 -6.10117343E-01 -3.48953708E+00  2.28677983E-02
  0.00000000E+00 -5.18933852E-03  1.53598315E-02  0.00000000E+00 -3.38895479E-02
  0.00000000E+00 -8.64077276E-02  2.13372920E-01  0.00000000E+00 -3.35403930E-03
  0.00000000E+00 -7.72312214E-03  9.05277550E-03  0.00000000E+00  0.00000000E+00
 -5.23738780E-03 -1.15210281E-02 -2.75964968E-02  4.52780209E-02 -1.39881021E-01
  6.86936487E+00  0.00000000E+00 -7.74744149E-02 -4.79255828E-02  0.00000000E+00
 -7.53568903E-01 -2.40321281E-01  0.00000000E+00 -2.37810881E+00 -5.68216703E+00
 -1.55793365E-02  0.00000000E+00  1.36560764E-03  1.12833849E-03  0.00000000E+00
  2.36365558E-01  0.00000000E+00  1.12069294E-01  8.73823453E-02  0.00000000E+00
 -5.30105526E-03  0.00000000E+00 -5.94422251E-03  8.20816202E-04  0.00000000E+00
  0.00000000E+00  1.19370112E-02 -8.05789784E-03 -1.63874065E-02 -9.81465777E-02
  1.17626496E+00  1.17954806E+01  0.00000000E+00 -4.07163857E-02  6.37437264E-02
  0.00000000E+00 -7.04652638E-01  1.17668086E-01  0.00000000E+00 -3.26712295E+00
  2.57803062E+00 -1.68641191E-02  0.00000000E+00  1.39940307E-02 -1.19115374E-02
  0.00000000E+00  1.10131548E-01  0.00000000E+00 -1.60625065E-02 -6.29448576E-02
  0.00000000E+00  2.24266555E-03  0.00000000E+00 -8.03623395E-03  6.23402048E-04
  0.00000000E+00  0.00000000E+00  1.62770311E-02  5.47714475E-03  1.70226482E-02
 -2.03857557E-01  1.29987179E+00  2.72470658E+00  0.00000000E+00 -7.57645879E-02
 -6.76924072E-02  0.00000000E+00  1.40091369E-01  5.67991305E-02  0.00000000E+00
 -6.10117343E-01  3.48953708E+00 -2.28677983E-02  0.00000000E+00 -5.18933852E-03
 -1.53598315E-02  0.00000000E+00  3.38895479E-02  0.00000000E+00 -8.64077276E-02
 -2.13372920E-01  0.00000000E+00  3.35403930E-03  0.00000000E+00 -7.72312214E-03
 -9.05277550E-03  0.00000000E+00  0.00000000E+00 -5.23738780E-03  8.05789784E-03
  1.63874065E-02  9.81465777E-02 -1.17626496E+00 -1.17954806E+01  0.00000000E+00
 -4.07163857E-02 -6.37437264E-02  0.00000000E+00 -7.04652638E-01 -1.17668086E-01
  0.00000000E+00 -3.26712295E+00 -2.57803062E+00  1.68641191E-02  0.00000000E+00
  1.39940307E-02  1.19115374E-02  0.00000000E+00 -1.10131548E-01  0.00000000E+00
 -1.60625065E-02  6.29448576E-02  0.00000000E+00 -2.24266555E-03  0.00000000E+00
 -8.03623395E-03 -6.23402048E-04  0.00000000E+00  0.00000000E+00  1.62770311E-02
  1.15210281E-02  2.75964968E-02 -4.52780209E-02  1.39881021E-01 -6.86936487E+00
  0.00000000E+00 -7.74744149E-02  4.79255828E-02  0.00000000E+00 -7.53568903E-01
  2.40321281E-01  0.00000000E+00 -2.37810881E+00  5.68216703E+00  1.55793365E-02
  0.00000000E+00  1.36560764E-03 -1.12833849E-03  0.00000000E+00 -2.36365558E-01
  0.00000000E+00  1.12069294E-01 -8.73823453E-02  0.00000000E+00  5.30105526E-03
  0.00000000E+00 -5.94422251E-03 -8.20816202E-04  0.00000000E+00  0.00000000E+00
  1.19370112E-02 -4.30857482E-02 -3.06139049E-01  1.38904369E+00  0.00000000E+00
 -2.82500139E-02  7.25781077E-03  5.35764175E-02  4.56575323E-01  9.38628116E-02
  0.00000000E+00 -3.24694442E-02  1.79257500E-02 -5.35764175E-02 -4.56575323E-01
 -9.38628116E-02  0.00000000E+00 -3.24694442E-02 -1.79257500E-02  4.30857482E-02
  3.06139049E-01 -1.38904369E+00  0.00000000E+00 -2.82500139E-02 -7.25781077E-03
  0.00000000E+00  0.00000000E+00  0.00000000E+00  0.00000000E+00  0.00000000E+00
  9.53721605E-02  0.00000000E+00  0.00000000E+00  2.58601613E-01  0.00000000E+00
  0.00000000E+00 -8.38085847E-01  0.00000000E+00  0.00000000E+00  0.00000000E+00
  2.85318098E-03  0.00000000E+00  0.00000000E+00 -4.05856211E-03  0.00000000E+00
 -4.10462020E-02  0.00000000E+00  0.00000000E+00 -4.42307941E-02  0.00000000E+00
 -1.44622549E-03  0.00000000E+00  0.00000000E+00 -1.36594165E-03 -6.82356627E-04
  0.00000000E+00  0.00000000E+00  0.00000000E+00  0.00000000E+00  0.00000000E+00
  0.00000000E+00  8.71632884E-02  0.00000000E+00  0.00000000E+00  2.38818911E-01
  0.00000000E+00  0.00000000E+00 -7.59011819E-01  0.00000000E+00  0.00000000E+00
  0.00000000E+00 -1.38658481E-03  0.00000000E+00  0.00000000E+00  6.63364597E-04
  0.00000000E+00  4.36808598E-02  0.00000000E+00  0.00000000E+00  3.79180424E-02
  0.00000000E+00 -1.20173771E-03  0.00000000E+00  0.00000000E+00 -2.53844325E-03
 -5.05274891E-04  0.00000000E+00  0.00000000E+00  0.00000000E+00  0.00000000E+00
  0.00000000E+00  0.00000000E+00 -1.61889398E-01  0.00000000E+00  0.00000000E+00
 -4.54113462E-01  0.00000000E+00  0.00000000E+00  1.58698356E+00  0.00000000E+00
  0.00000000E+00  0.00000000E+00  1.56288769E-04  0.00000000E+00  0.00000000E+00
  8.71797071E-03  0.00000000E+00  9.07311805E-03  0.00000000E+00  0.00000000E+00
 -3.53920620E-02  0.00000000E+00  2.26032937E-03  0.00000000E+00  0.00000000E+00
 -3.56140849E-04 -2.70968406E-04  0.00000000E+00  0.00000000E+00  0.00000000E+00
  0.00000000E+00  0.00000000E+00  0.00000000E+00  9.53721605E-02  0.00000000E+00
  0.00000000E+00  2.58601613E-01  0.00000000E+00  0.00000000E+00 -8.38085847E-01
  0.00000000E+00  0.00000000E+00  0.00000000E+00  2.85318098E-03  0.00000000E+00
  0.00000000E+00  4.05856211E-03  0.00000000E+00 -4.10462020E-02  0.00000000E+00
  0.00000000E+00  4.42307941E-02  0.00000000E+00 -1.44622549E-03  0.00000000E+00
  0.00000000E+00  1.36594165E-03 -6.82356627E-04  0.00000000E+00  0.00000000E+00
  0.00000000E+00  0.00000000E+00  0.00000000E+00  0.00000000E+00 -1.61889398E-01
  0.00000000E+00  0.00000000E+00 -4.54113462E-01  0.00000000E+00  0.00000000E+00
  1.58698356E+00  0.00000000E+00  0.00000000E+00  0.00000000E+00  1.56288769E-04
  0.00000000E+00  0.00000000E+00 -8.71797071E-03  0.00000000E+00  9.07311805E-03
  0.00000000E+00  0.00000000E+00  3.53920620E-02  0.00000000E+00  2.26032937E-03
  0.00000000E+00  0.00000000E+00  3.56140849E-04 -2.70968406E-04  0.00000000E+00
  0.00000000E+00  0.00000000E+00  0.00000000E+00  0.00000000E+00  0.00000000E+00
  8.71632884E-02  0.00000000E+00  0.00000000E+00  2.38818911E-01  0.00000000E+00
  0.00000000E+00 -7.59011819E-01  0.00000000E+00  0.00000000E+00  0.00000000E+00
 -1.38658481E-03  0.00000000E+00  0.00000000E+00 -6.63364597E-04  0.00000000E+00
  4.36808598E-02  0.00000000E+00  0.00000000E+00 -3.79180424E-02  0.00000000E+00
 -1.20173771E-03  0.00000000E+00  0.00000000E+00  2.53844325E-03 -5.05274891E-04
  0.00000000E+00  0.00000000E+00  0.00000000E+00  0.00000000E+00 -4.00121664E-03
  0.00000000E+00  0.00000000E+00  0.00000000E+00  0.00000000E+00  0.00000000E+00
  1.71131621E-02  0.00000000E+00  0.00000000E+00  0.00000000E+00  0.00000000E+00
  0.00000000E+00  1.71131621E-02  0.00000000E+00  0.00000000E+00  0.00000000E+00
  0.00000000E+00  0.00000000E+00 -4.00121664E-03  0.00000000E+00  0.00000000E+00
  0.00000000E+00  0.00000000E+00  0.00000000E+00  0.00000000E+00  0.00000000E+00
 -1.23754916E-01  0.00000000E+00  0.00000000E+00 -3.57255961E-01  0.00000000E+00
  0.00000000E+00  1.10360105E+00  0.00000000E+00  0.00000000E+00  0.00000000E+00
 -5.86164786E-03  0.00000000E+00  0.00000000E+00  1.77430485E-03  0.00000000E+00
 -2.60305604E-04  0.00000000E+00  0.00000000E+00 -4.66742791E-02  0.00000000E+00
  1.31146772E-04  0.00000000E+00  0.00000000E+00 -3.13154514E-03  6.50173471E-04
  0.00000000E+00  0.00000000E+00  0.00000000E+00  0.00000000E+00  0.00000000E+00
  0.00000000E+00 -1.76716148E-01  0.00000000E+00  0.00000000E+00 -4.86939282E-01
  0.00000000E+00  0.00000000E+00  1.80340886E+00  0.00000000E+00  0.00000000E+00
  0.00000000E+00  6.56026788E-03  0.00000000E+00  0.00000000E+00 -3.43689191E-03
  0.00000000E+00 -3.18691105E-02  0.00000000E+00  0.00000000E+00  5.24708415E-02
  0.00000000E+00 -7.42106438E-04  0.00000000E+00  0.00000000E+00 -2.76767844E-04
 -2.03783959E-03  0.00000000E+00  0.00000000E+00  0.00000000E+00  0.00000000E+00
  0.00000000E+00  0.00000000E+00 -3.95974520E-02  0.00000000E+00  0.00000000E+00
 -9.99284898E-02  0.00000000E+00  0.00000000E+00  4.53777398E-01  0.00000000E+00
  0.00000000E+00  0.00000000E+00  4.43902198E-04  0.00000000E+00  0.00000000E+00
  2.69998603E-03  0.00000000E+00  5.13847255E-02  0.00000000E+00  0.00000000E+00
 -1.67276171E-02  0.00000000E+00  9.25077298E-04  0.00000000E+00  0.00000000E+00
 -1.61306480E-03 -3.16192154E-04  0.00000000E+00  0.00000000E+00  0.00000000E+00
  0.00000000E+00  0.00000000E+00  0.00000000E+00  1.23754916E-01  0.00000000E+00
  0.00000000E+00  3.57255961E-01  0.00000000E+00  0.00000000E+00 -1.10360105E+00
  0.00000000E+00  0.00000000E+00  0.00000000E+00  5.86164786E-03  0.00000000E+00
  0.00000000E+00  1.77430485E-03  0.00000000E+00  2.60305604E-04  0.00000000E+00
  0.00000000E+00 -4.66742791E-02  0.00000000E+00 -1.31146772E-04  0.00000000E+00
  0.00000000E+00 -3.13154514E-03 -6.50173471E-04  0.00000000E+00  0.00000000E+00
  0.00000000E+00  0.00000000E+00  0.00000000E+00  0.00000000E+00  3.95974520E-02
  0.00000000E+00  0.00000000E+00  9.99284898E-02  0.00000000E+00  0.00000000E+00
 -4.53777398E-01  0.00000000E+00  0.00000000E+00  0.00000000E+00 -4.43902198E-04
  0.00000000E+00  0.00000000E+00  2.69998603E-03  0.00000000E+00 -5.13847255E-02
  0.00000000E+00  0.00000000E+00 -1.67276171E-02  0.00000000E+00 -9.25077298E-04
  0.00000000E+00  0.00000000E+00 -1.61306480E-03  3.16192154E-04  0.00000000E+00
  0.00000000E+00  0.00000000E+00  0.00000000E+00  0.00000000E+00  0.00000000E+00
  1.76716148E-01  0.00000000E+00  0.00000000E+00  4.86939282E-01  0.00000000E+00
  0.00000000E+00 -1.80340886E+00  0.00000000E+00  0.00000000E+00  0.00000000E+00
 -6.56026788E-03  0.00000000E+00  0.00000000E+00 -3.43689191E-03  0.00000000E+00
  3.18691105E-02  0.00000000E+00  0.00000000E+00  5.24708415E-02  0.00000000E+00
  7.42106438E-04  0.00000000E+00  0.00000000E+00 -2.76767844E-04  2.03783959E-03
  0.00000000E+00  0.00000000E+00  0.00000000E+00  0.00000000E+00  1.30434843E-02
  0.00000000E+00  0.00000000E+00  0.00000000E+00  0.00000000E+00  0.00000000E+00
  3.62809171E-03  0.00000000E+00  0.00000000E+00  0.00000000E+00  0.00000000E+00
  0.00000000E+00 -3.62809171E-03  0.00000000E+00  0.00000000E+00  0.00000000E+00
  0.00000000E+00  0.00000000E+00 -1.30434843E-02  0.00000000E+00  0.00000000E+00
  1.21547472E-02  2.88285432E-02 -8.46510853E-02  3.70882196E-01 -6.30790940E+00
  0.00000000E+00 -1.30199032E-01 -5.89958596E-02  0.00000000E+00 -1.53172845E-02
  3.48839048E-02  0.00000000E+00 -1.26886891E+00 -2.06606134E+00  5.31744511E-03
  0.00000000E+00  1.94973252E-02 -1.53317001E-02  0.00000000E+00 -4.60729540E-03
  0.00000000E+00  1.12921973E-01 -8.57150162E-03  0.00000000E+00 -4.41032635E-03
  0.00000000E+00  3.45350486E-03 -1.32939136E-03  0.00000000E+00  0.00000000E+00
 -5.54332643E-04 -5.82297468E-04  9.30640750E-04 -1.08068757E-01  9.98561127E-01
 -3.56349592E+00  0.00000000E+00  6.54267536E-02  6.67400974E-02  0.00000000E+00
 -6.49540826E-02 -1.01512520E-01  0.00000000E+00 -1.46114665E-01  5.32577932E-01
  2.91183074E-04  0.00000000E+00  2.19026790E-03 -1.44671546E-02  0.00000000E+00
  8.26400261E-02  0.00000000E+00  1.81477905E-01  1.09573109E-02  0.00000000E+00
  2.08646292E-03  0.00000000E+00 -1.44545904E-02  6.74302416E-03  0.00000000E+00
  0.00000000E+00  3.23028230E-03 -2.58899068E-02 -6.63762800E-02  2.67796692E-01
 -1.15641773E+00  8.94473685E+00  0.00000000E+00 -6.14796703E-02 -6.90320735E-02
  0.00000000E+00  3.90075471E-01 -2.62552762E-01  0.00000000E+00 -2.88570624E+00
 -1.14276533E+00 -6.16646872E-03  0.00000000E+00 -2.38204036E-03  2.88901389E-02
  0.00000000E+00 -2.12194692E-01  0.00000000E+00  4.35787778E-02 -7.09695573E-02
  0.00000000E+00 -8.75060406E-04  0.00000000E+00  6.67519540E-03  2.66466635E-03
  0.00000000E+00  0.00000000E+00 -1.06221185E-02  1.21547472E-02  2.88285432E-02
 -8.46510853E-02  3.70882196E-01 -6.30790940E+00  0.00000000E+00  1.30199032E-01
 -5.89958596E-02  0.00000000E+00  1.53172845E-02  3.48839048E-02  0.00000000E+00
  1.26886891E+00 -2.06606134E+00  5.31744511E-03  0.00000000E+00 -1.94973252E-02
 -1.53317001E-02  0.00000000E+00 -4.60729540E-03  0.00000000E+00 -1.12921973E-01
 -8.57150162E-03  0.00000000E+00 -4.41032635E-03  0.00000000E+00 -3.45350486E-03
 -1.32939136E-03  0.00000000E+00  0.00000000E+00  5.54332643E-04 -2.58899068E-02
 -6.63762800E-02  2.67796692E-01 -1.15641773E+00  8.94473685E+00  0.00000000E+00
  6.14796703E-02 -6.90320735E-02  0.00000000E+00 -3.90075471E-01 -2.62552762E-01
  0.00000000E+00  2.88570624E+00 -1.14276533E+00 -6.16646872E-03  0.00000000E+00
  2.38204036E-03  2.88901389E-02  0.00000000E+00 -2.12194692E-01  0.00000000E+00
 -4.35787778E-02 -7.09695573E-02  0.00000000E+00 -8.75060406E-04  0.00000000E+00
 -6.67519540E-03  2.66466635E-03  0.00000000E+00  0.00000000E+00  1.06221185E-02
 -5.82297468E-04  9.30640750E-04 -1.08068757E-01  9.98561127E-01 -3.56349592E+00
  0.00000000E+00 -6.54267536E-02  6.67400974E-02  0.00000000E+00  6.49540826E-02
 -1.01512520E-01  0.00000000E+00  1.46114665E-01  5.32577932E-01  2.91183074E-04
  0.00000000E+00 -2.19026790E-03 -1.44671546E-02  0.00000000E+00  8.26400261E-02
  0.00000000E+00 -1.81477905E-01  1.09573109E-02  0.00000000E+00  2.08646292E-03
  0.00000000E+00  1.44545904E-02  6.74302416E-03  0.00000000E+00  0.00000000E+00
 -3.23028230E-03  5.32301750E-03  2.28332414E-02  6.69625387E-01  0.00000000E+00
 -9.18821015E-03  2.78030556E-03 -7.11287993E-02 -7.83671812E-01  6.62107512E-01
  0.00000000E+00  4.10711032E-02 -9.56992732E-03 -7.11287993E-02 -7.83671812E-01
  6.62107512E-01  0.00000000E+00 -4.10711032E-02 -9.56992732E-03  5.32301750E-03
  2.28332414E-02  6.69625387E-01  0.00000000E+00  9.18821015E-03  2.78030556E-03
 -9.35520336E-04 -3.49949939E-03  1.55783803E-01 -1.94331699E+00  3.70441180E+00
  0.00000000E+00 -3.51578002E-02 -1.55146198E-02  0.00000000E+00  4.97543248E-01
 -3.90217760E-01  0.00000000E+00 -3.35894868E+00 -6.30077879E-02 -6.47780511E-03
  0.00000000E+00 -5.81072006E-03  2.27784208E-02  0.00000000E+00  4.23216849E-02
  0.00000000E+00  5.07242288E-02  1.26174215E-01  0.00000000E+00  1.05825204E-03
  0.00000000E+00 -1.29467953E-02  2.66477401E-03  0.00000000E+00  0.00000000E+00
 -9.57635167E-03 -2.80541101E-02 -6.94532348E-02  2.47142381E-01 -1.14739515E+00
  1.33614807E+01  0.00000000E+00  9.13222382E-02 -3.27228920E-02  0.00000000E+00
  9.77808613E-02  1.85586377E-01  0.00000000E+00  3.26031297E+00 -3.45178808E+00
 -1.42448354E-02  0.00000000E+00 -5.26739603E-04  2.53707886E-02  0.00000000E+00
  1.71183436E-01  0.00000000E+00 -2.62921265E-01  1.34103225E-01  0.00000000E+00
  1.58802637E-03  0.00000000E+00  6.83556644E-03 -2.40914260E-03  0.00000000E+00
  0.00000000E+00  5.92983612E-03 -1.63610115E-02 -3.81682099E-02  2.45509161E-02
 -2.30484141E-02  6.75536614E+00  0.00000000E+00  2.10227451E-02  1.27419833E-01
  0.00000000E+00  2.68628074E-01 -5.05315902E-02  0.00000000E+00 -3.80659472E+00
 -1.10366620E+00  1.26802448E-03  0.00000000E+00 -5.86491310E-03  1.78681037E-02
  0.00000000E+00 -1.83462349E-01  0.00000000E+00  2.44530911E-01 -1.94940234E-01
  0.00000000E+00 -2.97414506E-03  0.00000000E+00 -7.07284141E-03  9.26934897E-03
  0.00000000E+00  0.00000000E+00 -8.83429065E-03  9.35520336E-04  3.49949939E-03
 -1.55783803E-01  1.94331699E+00 -3.70441180E+00  0.00000000E+00 -3.51578002E-02
  1.55146198E-02  0.00000000E+00  4.97543248E-01  3.90217760E-01  0.00000000E+00
 -3.35894868E+00  6.30077879E-02  6.47780511E-03  0.00000000E+00 -5.81072006E-03
 -2.27784208E-02  0.00000000E+00 -4.23216849E-02  0.00000000E+00  5.07242288E-02
 -1.26174215E-01  0.00000000E+00 -1.05825204E-03  0.00000000E+00 -1.29467953E-02
 -2.66477401E-03  0.00000000E+00  0.00000000E+00 -9.57635167E-03  1.63610115E-02
  3.81682099E-02 -2.45509161E-02  2.30484141E-02 -6.75536614E+00  0.00000000E+00
  2.10227451E-02 -1.27419833E-01  0.00000000E+00  2.68628074E-01  5.05315902E-02
  0.00000000E+00 -3.80659472E+00  1.10366620E+00 -1.26802448E-03  0.00000000E+00
 -5.86491310E-03 -1.78681037E-02  0.00000000E+00  1.83462349E-01  0.00000000E+00
  2.44530911E-01  1.94940234E-01  0.00000000E+00  2.97414506E-03  0.00000000E+00
 -7.07284141E-03 -9.26934897E-03  0.00000000E+00  0.00000000E+00 -8.83429065E-03
  2.80541101E-02  6.94532348E-02 -2.47142381E-01  1.14739515E+00 -1.33614807E+01
  0.00000000E+00  9.13222382E-02  3.27228920E-02  0.00000000E+00  9.77808613E-02
 -1.85586377E-01  0.00000000E+00  3.26031297E+00  3.45178808E+00  1.42448354E-02
  0.00000000E+00 -5.26739603E-04 -2.53707886E-02  0.00000000E+00 -1.71183436E-01
  0.00000000E+00 -2.62921265E-01 -1.34103225E-01  0.00000000E+00 -1.58802637E-03
  0.00000000E+00  6.83556644E-03  2.40914260E-03  0.00000000E+00  0.00000000E+00
  5.92983612E-03 -5.67465639E-02 -5.72570535E-01  5.94125730E-01  0.00000000E+00
 -1.34575784E-02  1.81557154E-02 -4.87235137E-02 -6.54336593E-01  1.94956519E+00
  0.00000000E+00  5.34887355E-02 -8.35882272E-03  4.87235137E-02  6.54336593E-01
 -1.94956519E+00  0.00000000E+00  5.34887355E-02  8.35882272E-03  5.67465639E-02
  5.72570535E-01 -5.94125730E-01  0.00000000E+00 -1.34575784E-02 -1.81557154E-02
 -8.32606428E-03 -2.30283887E-02  9.41673905E-02 -4.04483250E-01  3.12368637E+01
  0.00000000E+00 -1.40024690E-02  7.49205683E-02  0.00000000E+00 -2.52955434E-01
  2.88761126E-01  0.00000000E+00 -5.50963740E+00  6.84363609E+00 -1.61099061E-03
  0.00000000E+00  5.25891769E-04  8.78840696E-03  0.00000000E+00  6.54599770E-02
  0.00000000E+00 -1.46129145E-01  1.59126684E-03  0.00000000E+00 -3.71106664E-04
  0.00000000E+00 -4.92845492E-03 -4.74634462E-03  0.00000000E+00  0.00000000E+00
  1.62278890E-03  1.00710502E-02  1.89669432E-02  1.43703869E-01 -1.48279632E+00
 -1.51744811E+01  0.00000000E+00  5.16288853E-02  6.41684476E-03  0.00000000E+00
 -3.62983312E-01  3.24620982E-01  0.00000000E+00 -1.18215384E+00  9.05644170E+00
 -3.40731336E-03  0.00000000E+00 -1.86917652E-03  1.09516054E-02  0.00000000E+00
  4.60764493E-02  0.00000000E+00 -6.83853912E-02  1.50426382E-01  0.00000000E+00
  1.08912046E-02  0.00000000E+00  5.56930874E-03 -6.06867261E-03  0.00000000E+00
  0.00000000E+00  1.10087146E-02  2.94335344E-02  6.56517322E-02  2.14992263E-02
 -5.89402850E-01 -2.04055742E+01  0.00000000E+00 -1.07738065E-01  2.97907868E-02
  0.00000000E+00 -5.36333638E-01 -2.14801248E-01  0.00000000E+00  1.32275330E+01
 -9.95045790E-01 -1.40563200E-03  0.00000000E+00 -1.36854853E-04 -2.12688426E-02
  0.00000000E+00  6.85399917E-02  0.00000000E+00  1.38273130E-01  2.10763483E-01
  0.00000000E+00 -5.52045327E-04  0.00000000E+00  2.13255363E-02  4.53095758E-03
  0.00000000E+00  0.00000000E+00  1.35739847E-02  8.32606428E-03  2.30283887E-02
 -9.41673905E-02  4.04483250E-01 -3.12368637E+01  0.00000000E+00 -1.40024690E-02
 -7.49205683E-02  0.00000000E+00 -2.52955434E-01 -2.88761126E-01  0.00000000E+00
 -5.50963740E+00 -6.84363609E+00  1.61099061E-03  0.00000000E+00  5.25891769E-04
 -8.78840696E-03  0.00000000E+00 -6.54599770E-02  0.00000000E+00 -1.46129145E-01
 -1.59126684E-03  0.00000000E+00  3.71106664E-04  0.00000000E+00 -4.92845492E-03
  4.74634462E-03  0.00000000E+00  0.00000000E+00  1.62278890E-03 -2.94335344E-02
 -6.56517322E-02 -2.14992263E-02  5.89402850E-01  2.04055742E+01  0.00000000E+00
 -1.07738065E-01 -2.97907868E-02  0.00000000E+00 -5.36333638E-01  2.14801248E-01
  0.00000000E+00  1.32275330E+01  9.95045790E-01  1.40563200E-03  0.00000000E+00
 -1.36854853E-04  2.12688426E-02  0.00000000E+00 -6.85399917E-02  0.00000000E+00
  1.38273130E-01 -2.10763483E-01  0.00000000E+00  5.52045327E-04  0.00000000E+00
  2.13255363E-02 -4.53095758E-03  0.00000000E+00  0.00000000E+00  1.35739847E-02
 -1.00710502E-02 -1.89669432E-02 -1.43703869E-01  1.48279632E+00  1.51744811E+01
  0.00000000E+00  5.16288853E-02 -6.41684476E-03  0.00000000E+00 -3.62983312E-01
 -3.24620982E-01  0.00000000E+00 -1.18215384E+00 -9.05644170E+00  3.40731336E-03
  0.00000000E+00 -1.86917652E-03 -1.09516054E-02  0.00000000E+00 -4.60764493E-02
  0.00000000E+00 -6.83853912E-02 -1.50426382E-01  0.00000000E+00 -1.08912046E-02
  0.00000000E+00  5.56930874E-03  6.06867261E-03  0.00000000E+00  0.00000000E+00
  1.10087146E-02  6.08129468E-03 -4.12497055E-01 -2.53981261E+00  0.00000000E+00
 -8.48482353E-03  2.94587294E-02  6.82350614E-02  6.48906399E-01 -6.15769104E+00
  0.00000000E+00 -6.56212957E-02 -4.03170273E-03 -6.82350614E-02 -6.48906399E-01
  6.15769104E+00  0.00000000E+00 -6.56212957E-02  4.03170273E-03 -6.08129468E-03
  4.12497055E-01  2.53981261E+00  0.00000000E+00 -8.48482353E-03 -2.94587294E-02
 -3.40973194E-03 -3.83088436E-03 -1.02902490E-01  7.86087886E-01  6.32512787E-01
  0.00000000E+00  1.40302911E-02 -3.58509433E-02  0.00000000E+00  2.99986667E-02
  2.77654403E-01  0.00000000E+00  1.37610215E-01  2.99725278E-01  1.00686174E-03
  0.00000000E+00  7.65639639E-03 -6.61828908E-03  0.00000000E+00  1.91978877E-01
  0.00000000E+00 -9.31785692E-03 -4.32706483E-03  0.00000000E+00  1.16638884E-02
  0.00000000E+00  2.45166774E-03 -1.53428385E-03  0.00000000E+00  0.00000000E+00
 -2.49542656E-03  1.40164098E-02  3.41349080E-02 -7.92686929E-02  7.36541235E-03
 -7.42944709E-01  0.00000000E+00  5.46308124E-02 -6.03690353E-02  0.00000000E+00
  1.85836603E-01 -8.12889193E-01  0.00000000E+00  4.46016780E-01  1.82722512E+00
  8.02433236E-03  0.00000000E+00  1.22275020E-03 -3.83481154E-03  0.00000000E+00
  9.46152590E-02  0.00000000E+00  7.52698228E-02 -1.77156434E-02  0.00000000E+00
 -1.64288600E-02  0.00000000E+00  1.72403738E-02  1.27505579E-02  0.00000000E+00
  0.00000000E+00 -1.86737397E-03  1.32622298E-02  2.62948713E-02  1.60662629E-01
 -1.65816945E+00  4.72631495E+00  0.00000000E+00 -1.04844525E-01  2.53165174E-02
  0.00000000E+00 -2.01382645E-01 -6.85735613E-02  0.00000000E+00  1.94946834E+00
  1.27795427E+00 -1.02971812E-02  0.00000000E+00  1.07365166E-03  2.19465453E-03
  0.00000000E+00 -1.15019538E-02  0.00000000E+00 -1.17284426E-03  8.08388302E-02
  0.00000000E+00 -4.83801280E-03  0.00000000E+00  2.35523451E-02 -3.61549629E-03
  0.00000000E+00  0.00000000E+00  8.47085397E-03 -3.40973194E-03 -3.83088436E-03
 -1.02902490E-01  7.86087886E-01  6.32512787E-01  0.00000000E+00 -1.40302911E-02
 -3.58509433E-02  0.00000000E+00 -2.99986667E-02  2.77654403E-01  0.00000000E+00
 -1.37610215E-01  2.99725278E-01  1.00686174E-03  0.00000000E+00 -7.65639639E-03
 -6.61828908E-03  0.00000000E+00  1.91978877E-01  0.00000000E+00  9.31785692E-03
 -4.32706483E-03  0.00000000E+00  1.16638884E-02  0.00000000E+00 -2.45166774E-03
 -1.53428385E-03  0.00000000E+00  0.00000000E+00  2.49542656E-03  1.32622298E-02
  2.62948713E-02  1.60662629E-01 -1.65816945E+00  4.72631495E+00  0.00000000E+00
  1.04844525E-01  2.53165174E-02  0.00000000E+00  2.01382645E-01 -6.85735613E-02
  0.00000000E+00 -1.94946834E+00  1.27795427E+00 -1.02971812E-02  0.00000000E+00
 -1.07365166E-03  2.19465453E-03  0.00000000E+00 -1.15019538E-02  0.00000000E+00
  1.17284426E-03  8.08388302E-02  0.00000000E+00 -4.83801280E-03  0.00000000E+00
 -2.35523451E-02 -3.61549629E-03  0.00000000E+00  0.00000000E+00 -8.47085397E-03
  1.40164098E-02  3.41349080E-02 -7.92686929E-02  7.36541235E-03 -7.42944709E-01
  0.00000000E+00 -5.46308124E-02 -6.03690353E-02  0.00000000E+00 -1.85836603E-01
 -8.12889193E-01  0.00000000E+00 -4.46016780E-01  1.82722512E+00  8.02433236E-03
  0.00000000E+00 -1.22275020E-03 -3.83481154E-03  0.00000000E+00  9.46152590E-02
  0.00000000E+00 -7.52698228E-02 -1.77156434E-02  0.00000000E+00 -1.64288600E-02
  0.00000000E+00 -1.72403738E-02  1.27505579E-02  0.00000000E+00  0.00000000E+00
  1.86737397E-03  4.15675509E-02  7.43190104E-01 -2.11365584E+00  0.00000000E+00
  3.18736227E-02 -5.37151440E-02  2.82183961E-02  3.70594096E-01 -2.98603379E+00
  0.00000000E+00 -4.24066287E-02  6.21923414E-03  2.82183961E-02  3.70594096E-01
 -2.98603379E+00  0.00000000E+00  4.24066287E-02  6.21923414E-03  4.15675509E-02
  7.43190104E-01 -2.11365584E+00  0.00000000E+00 -3.18736227E-02 -5.37151440E-02
  0.00000000E+00  0.00000000E+00  0.00000000E+00  0.00000000E+00  0.00000000E+00
 -1.95709253E-01  0.00000000E+00  0.00000000E+00 -5.21511294E-01  0.00000000E+00
  0.00000000E+00  2.79482857E+00  0.00000000E+00  0.00000000E+00  0.00000000E+00
 -8.38935289E-03  0.00000000E+00  0.00000000E+00  3.37406432E-03  0.00000000E+00
  8.07710936E-02  0.00000000E+00  0.00000000E+00 -3.59032266E-02  0.00000000E+00
  4.95260923E-03  0.00000000E+00  0.00000000E+00 -5.47046389E-03  5.20907521E-03
  0.00000000E+00  0.00000000E+00  0.00000000E+00  0.00000000E+00  0.00000000E+00
  0.00000000E+00  1.22195814E-01  0.00000000E+00  0.00000000E+00  3.13802819E-01
  0.00000000E+00  0.00000000E+00 -1.86720739E+00  0.00000000E+00  0.00000000E+00
  0.00000000E+00 -4.32365097E-03  0.00000000E+00  0.00000000E+00  2.39223200E-03
  0.00000000E+00  6.56601645E-02  0.00000000E+00  0.00000000E+00 -1.69777114E-02
  0.00000000E+00 -2.76908157E-03  0.00000000E+00  0.00000000E+00 -4.58064294E-05
 -1.33079819E-03  0.00000000E+00  0.00000000E+00  0.00000000E+00  0.00000000E+00
  0.00000000E+00  0.00000000E+00  1.39019472E-01  0.00000000E+00  0.00000000E+00
  3.24520724E-01  0.00000000E+00  0.00000000E+00 -2.10195415E+00  0.00000000E+00
  0.00000000E+00  0.00000000E+00  4.20470037E-04  0.00000000E+00  0.00000000E+00
 -6.46310768E-03  0.00000000E+00  8.12347347E-03  0.00000000E+00  0.00000000E+00
  1.10821483E-01  0.00000000E+00  1.70565269E-03  0.00000000E+00  0.00000000E+00
  1.90129734E-04  3.20137956E-03  0.00000000E+00  0.00000000E+00  0.00000000E+00
  0.00000000E+00  0.00000000E+00  0.00000000E+00  1.95709253E-01  0.00000000E+00
  0.00000000E+00  5.21511294E-01  0.00000000E+00  0.00000000E+00 -2.79482857E+00
  0.00000000E+00  0.00000000E+00  0.00000000E+00  8.38935289E-03  0.00000000E+00
  0.00000000E+00  3.37406432E-03  0.00000000E+00 -8.07710936E-02  0.00000000E+00
  0.00000000E+00 -3.59032266E-02  0.00000000E+00 -4.95260923E-03  0.00000000E+00
  0.00000000E+00 -5.47046389E-03 -5.20907521E-03  0.00000000E+00  0.00000000E+00
  0.00000000E+00  0.00000000E+00  0.00000000E+00  0.00000000E+00 -1.39019472E-01
  0.00000000E+00  0.00000000E+00 -3.24520724E-01  0.00000000E+00  0.00000000E+00
  2.10195415E+00  0.00000000E+00  0.00000000E+00  0.00000000E+00 -4.20470037E-04
  0.00000000E+00  0.00000000E+00 -6.46310768E-03  0.00000000E+00 -8.12347347E-03
  0.00000000E+00  0.00000000E+00  1.10821483E-01  0.00000000E+00 -1.70565269E-03
  0.00000000E+00  0.00000000E+00  1.90129734E-04 -3.20137956E-03  0.00000000E+00
  0.00000000E+00  0.00000000E+00  0.00000000E+00  0.00000000E+00  0.00000000E+00
 -1.22195814E-01  0.00000000E+00  0.00000000E+00 -3.13802819E-01  0.00000000E+00
  0.00000000E+00  1.86720739E+00  0.00000000E+00  0.00000000E+00  0.00000000E+00
  4.32365097E-03  0.00000000E+00  0.00000000E+00  2.39223200E-03  0.00000000E+00
 -6.56601645E-02  0.00000000E+00  0.00000000E+00 -1.69777114E-02  0.00000000E+00
  2.76908157E-03  0.00000000E+00  0.00000000E+00 -4.58064294E-05  1.33079819E-03
  0.00000000E+00  0.00000000E+00  0.00000000E+00  0.00000000E+00 -9.08951284E-03
  0.00000000E+00  0.00000000E+00  0.00000000E+00  0.00000000E+00  0.00000000E+00
 -1.35256435E-02  0.00000000E+00  0.00000000E+00  0.00000000E+00  0.00000000E+00
  0.00000000E+00  1.35256435E-02  0.00000000E+00  0.00000000E+00  0.00000000E+00
  0.00000000E+00  0.00000000E+00  9.08951284E-03  0.00000000E+00  0.00000000E+00
  1.25091042E-02  2.56766771E-02  1.23239227E-01 -2.56876311E+00  1.30451065E+01
  0.00000000E+00 -1.90411355E-02  2.33139010E-02  0.00000000E+00  1.74941172E+00
  3.36290803E-01  0.00000000E+00  1.26468183E+00  3.96519506E+00  2.26338507E-03
  0.00000000E+00  8.29530102E-04  1.37618200E-02  0.00000000E+00  3.12001448E-01
  0.00000000E+00  2.98989466E-01  3.02217898E-01  0.00000000E+00  6.15189293E-03
  0.00000000E+00 -4.69653970E-03  6.25566067E-04  0.00000000E+00  0.00000000E+00
 -2.09951181E-02  4.02372985E-02  8.72118695E-02 -4.65570613E-03 -9.20268355E-01
 -4.16262682E+00  0.00000000E+00 -1.13367705E-02 -1.19097656E-01  0.00000000E+00
  2.83899878E-01 -7.23842731E-01  0.00000000E+00 -4.82296499E+00  7.64962302E+00
  8.89294917E-03  0.00000000E+00  5.45307174E-04 -6.12347980E-03  0.00000000E+00
 -1.20257217E-01  0.00000000E+00  1.86128480E-01 -6.57592024E-02  0.00000000E+00
 -8.95202770E-03  0.00000000E+00  1.50247186E-02  5.71986271E-03  0.00000000E+00
  0.00000000E+00 -4.33062277E-03  9.73344859E-04  2.71729803E-03  3.30805563E-03
 -5.62935066E-01 -1.16226481E+01  0.00000000E+00  6.07842371E-02 -8.63071554E-02
  0.00000000E+00  6.64669686E-01  2.84727939E-01  0.00000000E+00  3.73401014E+00
  3.58046991E+00 -2.16881752E-03  0.00000000E+00  7.37579765E-03  8.68862175E-03
  0.00000000E+00 -5.74900124E-02  0.00000000E+00 -2.79995122E-01 -2.71659493E-02
  0.00000000E+00  4.23829813E-03  0.00000000E+00 -3.51772923E-03 -8.35290945E-03
  0.00000000E+00  0.00000000E+00 -1.33492600E-02 -1.25091042E-02 -2.56766771E-02
 -1.23239227E-01  2.56876311E+00 -1.30451065E+01  0.00000000E+00 -1.90411355E-02
 -2.33139010E-02  0.00000000E+00  1.74941172E+00 -3.36290803E-01  0.00000000E+00
  1.26468183E+00 -3.96519506E+00 -2.26338507E-03  0.00000000E+00  8.29530102E-04
 -1.37618200E-02  0.00000000E+00 -3.12001448E-01  0.00000000E+00  2.98989466E-01
 -3.02217898E-01  0.00000000E+00 -6.15189293E-03  0.00000000E+00 -4.69653970E-03
 -6.25566067E-04  0.00000000E+00  0.00000000E+00 -2.09951181E-02 -9.73344859E-04
 -2.71729803E-03 -3.30805563E-03  5.62935066E-01  1.16226481E+01  0.00000000E+00
  6.07842371E-02  8.63071554E-02  0.00000000E+00  6.64669686E-01 -2.84727939E-01
  0.00000000E+00  3.73401014E+00 -3.58046991E+00  2.16881752E-03  0.00000000E+00
  7.37579765E-03 -8.68862175E-03  0.00000000E+00  5.74900124E-02  0.00000000E+00
 -2.79995122E-01  2.71659493E-02  0.00000000E+00 -4.23829813E-03  0.00000000E+00
 -3.51772923E-03  8.35290945E-03  0.00000000E+00  0.00000000E+00 -1.33492600E-02
 -4.02372985E-02 -8.72118695E-02  4.65570613E-03  9.20268355E-01  4.16262682E+00
  0.00000000E+00 -1.13367705E-02  1.19097656E-01  0.00000000E+00  2.83899878E-01
  7.23842731E-01  0.00000000E+00 -4.82296499E+00 -7.64962302E+00 -8.89294917E-03
  0.00000000E+00  5.45307174E-04  6.12347980E-03  0.00000000E+00  1.20257217E-01
  0.00000000E+00  1.86128480E-01  6.57592024E-02  0.00000000E+00  8.95202770E-03
  0.00000000E+00  1.50247186E-02 -5.71986271E-03  0.00000000E+00  0.00000000E+00
 -4.33062277E-03  6.64920829E-02  5.54280897E-01 -5.74294725E+00  0.00000000E+00
  2.33369799E-02 -5.38358145E-02 -1.33589436E-02 -4.65777985E-01  2.06915535E-02
  0.00000000E+00  4.69219418E-02  1.25170447E-02  1.33589436E-02  4.65777985E-01
 -2.06915535E-02  0.00000000E+00  4.69219418E-02 -1.25170447E-02 -6.64920829E-02
 -5.54280897E-01  5.74294725E+00  0.00000000E+00  2.33369799E-02  5.38358145E-02
 -9.46927297E-03 -2.04723294E-02 -1.53811752E-02  7.27386323E-01 -1.20753649E+00
  0.00000000E+00  6.39821070E-02  4.27888872E-02  0.00000000E+00  1.75551822E-01
  1.34274549E-01  0.00000000E+00 -1.40936637E+00 -4.25305015E-01  1.29547733E-02
  0.00000000E+00  6.03577263E-03 -1.28999800E-03  0.00000000E+00 -1.03542928E-02
  0.00000000E+00 -4.28871221E-02  2.28274373E-02  0.00000000E+00 -4.30324746E-03
  0.00000000E+00  6.85721290E-04  2.14428576E-03  0.00000000E+00  0.00000000E+00
  2.20396456E-03 -2.11478123E-02 -4.72753476E-02  2.28318205E-02  2.36827615E-01
 -2.33170684E+00  0.00000000E+00 -1.27818925E-01  5.58146468E-02  0.00000000E+00
 -3.53140834E-01  7.21068244E-01  0.00000000E+00  3.07809894E+00 -2.92354509E+00
  1.16058345E-03  0.00000000E+00  7.56552264E-03  1.28340086E-02  0.00000000E+00
  3.77307559E-03  0.00000000E+00 -2.07590695E-01 -7.66556731E-03  0.00000000E+00
  7.45127596E-03  0.00000000E+00 -1.52470111E-02 -1.43010788E-02  0.00000000E+00
  0.00000000E+00 -2.07485281E-03  3.11209445E-02  6.67082527E-02  2.13925362E-02
 -8.50014766E-01  3.78878481E+00  0.00000000E+00 -8.21090906E-02 -2.68301685E-02
  0.00000000E+00 -6.44408041E-01  2.30793592E-01  0.00000000E+00  4.42677572E+00
  9.67404901E-02  3.73219196E-04  0.00000000E+00  2.91198576E-03 -8.74119181E-03
  0.00000000E+00  1.69799596E-01  0.00000000E+00 -1.10885061E-01  1.27811915E-01
  0.00000000E+00  2.49464912E-03  0.00000000E+00  1.18728108E-02 -2.89494519E-03
  0.00000000E+00  0.00000000E+00  1.73190050E-02 -9.46927297E-03 -2.04723294E-02
 -1.53811752E-02  7.27386323E-01 -1.20753649E+00  0.00000000E+00 -6.39821070E-02
  4.27888872E-02  0.00000000E+00 -1.75551822E-01  1.34274549E-01  0.00000000E+00
  1.40936637E+00 -4.25305015E-01  1.29547733E-02  0.00000000E+00 -6.03577263E-03
 -1.28999800E-03  0.00000000E+00 -1.03542928E-02  0.00000000E+00  4.28871221E-02
  2.28274373E-02  0.00000000E+00 -4.30324746E-03  0.00000000E+00 -6.85721290E-04
  2.14428576E-03  0.00000000E+00  0.00000000E+00 -2.20396456E-03  3.11209445E-02
  6.67082527E-02  2.13925362E-02 -8.50014766E-01  3.78878481E+00  0.00000000E+00
  8.21090906E-02 -2.68301685E-02  0.00000000E+00  6.44408041E-01  2.30793592E-01
  0.00000000E+00 -4.42677572E+00  9.67404901E-02  3.73219196E-04  0.00000000E+00
 -2.91198576E-03 -8.74119181E-03  0.00000000E+00  1.69799596E-01  0.00000000E+00
  1.10885061E-01  1.27811915E-01  0.00000000E+00  2.49464912E-03  0.00000000E+00
 -1.18728108E-02 -2.89494519E-03  0.00000000E+00  0.00000000E+00 -1.73190050E-02
 -2.11478123E-02 -4.72753476E-02  2.28318205E-02  2.36827615E-01 -2.33170684E+00
  0.00000000E+00  1.27818925E-01  5.58146468E-02  0.00000000E+00  3.53140834E-01
  7.21068244E-01  0.00000000E+00 -3.07809894E+00 -2.92354509E+00  1.16058345E-03
  0.00000000E+00 -7.56552264E-03  1.28340086E-02  0.00000000E+00  3.77307559E-03
  0.00000000E+00  2.07590695E-01 -7.66556731E-03  0.00000000E+00  7.45127596E-03
  0.00000000E+00  1.52470111E-02 -1.43010788E-02  0.00000000E+00  0.00000000E+00
  2.07485281E-03 -4.93680002E-02 -6.29232260E-01  3.74762421E+00  0.00000000E+00
 -2.95209880E-02  5.42712033E-02  5.83702489E-02  5.98648342E-01 -4.09220511E+00
  0.00000000E+00 -5.81229805E-02 -2.23825492E-04  5.83702489E-02  5.98648342E-01
 -4.09220511E+00  0.00000000E+00  5.81229805E-02 -2.23825492E-04 -4.93680002E-02
 -6.29232260E-01  3.74762421E+00  0.00000000E+00  2.95209880E-02  5.42712033E-02
  8.40266212E-03  1.45553006E-02  8.25790799E-02 -1.37248621E+00  1.64880854E+00
  0.00000000E+00 -1.27753540E-02  4.17116139E-02  0.00000000E+00 -1.65745016E-02
 -1.98388658E-04  0.00000000E+00 -2.92186467E+00  1.23074048E+00 -4.74772797E-04
  0.00000000E+00  1.92931833E-02  1.51901255E-02  0.00000000E+00 -5.14603529E-02
  0.00000000E+00 -7.78377269E-02 -7.06465259E-02  0.00000000E+00 -2.08228505E-04
  0.00000000E+00 -8.30033630E-03 -4.30354246E-03  0.00000000E+00  0.00000000E+00
  3.07224779E-03 -4.85215246E-03 -1.27039525E-02 -2.93284181E-02  8.56279822E-01
  9.03540557E+00  0.00000000E+00  2.49528668E-02  1.44320817E-02  0.00000000E+00
 -2.50836926E-02 -2.46614516E-01  0.00000000E+00 -2.82873751E+00 -1.23633448E+00
 -3.92751701E-03  0.00000000E+00  2.43166779E-02 -1.29489117E-02  0.00000000E+00
  1.50235061E-01  0.00000000E+00  1.96876043E-02  9.33902029E-03  0.00000000E+00
 -5.35234572E-03  0.00000000E+00 -1.16941839E-02 -6.42933822E-03  0.00000000E+00
  0.00000000E+00  4.21401143E-03 -1.34622730E-02 -3.02547699E-02  3.31079687E-02
  8.81916065E-01 -7.42385936E+00  0.00000000E+00 -9.92911142E-02  1.87623588E-02
  0.00000000E+00 -3.23424702E-01 -1.73364252E-01  0.00000000E+00  5.11363470E+00
 -4.30003491E+00  1.49274862E-02  0.00000000E+00 -4.21235126E-03 -9.80629823E-03
  0.00000000E+00 -5.03315280E-02  0.00000000E+00  2.15049019E-01  1.04797383E-01
  0.00000000E+00  9.72668338E-03  0.00000000E+00  9.57554594E-03  1.44177882E-02
  0.00000000E+00  0.00000000E+00  1.06353500E-03  8.40266212E-03  1.45553006E-02
  8.25790799E-02 -1.37248621E+00  1.64880854E+00  0.00000000E+00  1.27753540E-02
  4.17116139E-02  0.00000000E+00  1.65745016E-02 -1.98388658E-04  0.00000000E+00
  2.92186467E+00  1.23074048E+00 -4.74772797E-04  0.00000000E+00 -1.92931833E-02
  1.51901255E-02  0.00000000E+00 -5.14603529E-02  0.00000000E+00  7.78377269E-02
 -7.06465259E-02  0.00000000E+00 -2.08228505E-04  0.00000000E+00  8.30033630E-03
 -4.30354246E-03  0.00000000E+00  0.00000000E+00 -3.07224779E-03 -1.34622730E-02
 -3.02547699E-02  3.31079687E-02  8.81916065E-01 -7.42385936E+00  0.00000000E+00
  9.92911142E-02  1.87623588E-02  0.00000000E+00  3.23424702E-01 -1.73364252E-01
  0.00000000E+00 -5.11363470E+00 -4.30003491E+00  1.49274862E-02  0.00000000E+00
  4.21235126E-03 -9.80629823E-03  0.00000000E+00 -5.03315280E-02  0.00000000E+00
 -2.15049019E-01  1.04797383E-01  0.00000000E+00  9.72668338E-03  0.00000000E+00
 -9.57554594E-03  1.44177882E-02  0.00000000E+00  0.00000000E+00 -1.06353500E-03
 -4.85215246E-03 -1.27039525E-02 -2.93284181E-02  8.56279822E-01  9.03540557E+00
  0.00000000E+00 -2.49528668E-02  1.44320817E-02  0.00000000E+00  2.50836926E-02
 -2.46614516E-01  0.00000000E+00  2.82873751E+00 -1.23633448E+00 -3.92751701E-03
  0.00000000E+00 -2.43166779E-02 -1.29489117E-02  0.00000000E+00  1.50235061E-01
  0.00000000E+00 -1.96876043E-02  9.33902029E-03  0.00000000E+00 -5.35234572E-03
  0.00000000E+00  1.16941839E-02 -6.42933822E-03  0.00000000E+00  0.00000000E+00
 -4.21401143E-03 -3.98983953E-02 -6.30168612E-01 -1.16734321E+00  0.00000000E+00
 -1.31755751E-02  2.03554028E-02 -4.86953695E-03 -1.90970613E-02 -2.21284186E+00
  0.00000000E+00 -1.44447213E-02 -1.46458743E-02 -4.86953695E-03 -1.90970613E-02
 -2.21284186E+00  0.00000000E+00  1.44447213E-02 -1.46458743E-02 -3.98983953E-02
 -6.30168612E-01 -1.16734321E+00  0.00000000E+00  1.31755751E-02  2.03554028E-02
  0.00000000E+00  0.00000000E+00  0.00000000E+00  0.00000000E+00  0.00000000E+00
  4.53435340E-02  0.00000000E+00  0.00000000E+00  1.06360840E-01  0.00000000E+00
  0.00000000E+00  2.36242016E-02  0.00000000E+00  0.00000000E+00  0.00000000E+00
 -4.76045780E-04  0.00000000E+00  0.00000000E+00 -3.35043411E-03  0.00000000E+00
 -2.61903442E-01  0.00000000E+00  0.00000000E+00  1.09031658E-01  0.00000000E+00
 -4.35579163E-03  0.00000000E+00  0.00000000E+00  4.89849153E-03 -2.40680133E-03
  0.00000000E+00  0.00000000E+00  0.00000000E+00  0.00000000E+00  0.00000000E+00
  0.00000000E+00  4.64941182E-02  0.00000000E+00  0.00000000E+00  1.31136455E-01
  0.00000000E+00  0.00000000E+00 -3.23927246E-02  0.00000000E+00  0.00000000E+00
  0.00000000E+00 -3.02226729E-03  0.00000000E+00  0.00000000E+00  2.12786368E-03
  0.00000000E+00  3.05602721E-01  0.00000000E+00  0.00000000E+00 -1.41372486E-01
  0.00000000E+00 -1.18160813E-03  0.00000000E+00  0.00000000E+00  2.02547334E-03
 -5.15630188E-03  0.00000000E+00  0.00000000E+00  0.00000000E+00  0.00000000E+00
  0.00000000E+00  0.00000000E+00  4.59949665E-02  0.00000000E+00  0.00000000E+00
  1.86759044E-01  0.00000000E+00  0.00000000E+00 -1.37854932E-01  0.00000000E+00
  0.00000000E+00  0.00000000E+00 -5.70916697E-04  0.00000000E+00  0.00000000E+00
 -1.36741884E-03  0.00000000E+00  3.30057664E-03  0.00000000E+00  0.00000000E+00
  2.48560682E-01  0.00000000E+00  7.66559318E-03  0.00000000E+00  0.00000000E+00
 -1.53420964E-03 -3.95204341E-03  0.00000000E+00  0.00000000E+00  0.00000000E+00
  0.00000000E+00  0.00000000E+00  0.00000000E+00  4.53435340E-02  0.00000000E+00
  0.00000000E+00  1.06360840E-01  0.00000000E+00  0.00000000E+00  2.36242016E-02
  0.00000000E+00  0.00000000E+00  0.00000000E+00 -4.76045780E-04  0.00000000E+00
  0.00000000E+00  3.35043411E-03  0.00000000E+00 -2.61903442E-01  0.00000000E+00
  0.00000000E+00 -1.09031658E-01  0.00000000E+00 -4.35579163E-03  0.00000000E+00
  0.00000000E+00 -4.89849153E-03 -2.40680133E-03  0.00000000E+00  0.00000000E+00
  0.00000000E+00  0.00000000E+00  0.00000000E+00  0.00000000E+00  4.59949665E-02
  0.00000000E+00  0.00000000E+00  1.86759044E-01  0.00000000E+00  0.00000000E+00
 -1.37854932E-01  0.00000000E+00  0.00000000E+00  0.00000000E+00 -5.70916697E-04
  0.00000000E+00  0.00000000E+00  1.36741884E-03  0.00000000E+00  3.30057664E-03
  0.00000000E+00  0.00000000E+00 -2.48560682E-01  0.00000000E+00  7.66559318E-03
  0.00000000E+00  0.00000000E+00  1.53420964E-03 -3.95204341E-03  0.00000000E+00
  0.00000000E+00  0.00000000E+00  0.00000000E+00  0.00000000E+00  0.00000000E+00
  4.64941182E-02  0.00000000E+00  0.00000000E+00  1.31136455E-01  0.00000000E+00
  0.00000000E+00 -3.23927246E-02  0.00000000E+00  0.00000000E+00  0.00000000E+00
 -3.02226729E-03  0.00000000E+00  0.00000000E+00 -2.12786368E-03  0.00000000E+00
  3.05602721E-01  0.00000000E+00  0.00000000E+00  1.41372486E-01  0.00000000E+00
 -1.18160813E-03  0.00000000E+00  0.00000000E+00 -2.02547334E-03 -5.15630188E-03
  0.00000000E+00  0.00000000E+00  0.00000000E+00  0.00000000E+00  8.01824194E-03
  0.00000000E+00  0.00000000E+00  0.00000000E+00  0.00000000E+00  0.00000000E+00
  5.64209026E-03  0.00000000E+00  0.00000000E+00  0.00000000E+00  0.00000000E+00
  0.00000000E+00  5.64209026E-03  0.00000000E+00  0.00000000E+00  0.00000000E+00
  0.00000000E+00  0.00000000E+00  8.01824194E-03  0.00000000E+00  0.00000000E+00
  3.10864325E-02  6.95613867E-02 -1.10906010E-01 -6.11803731E-01  4.53857095E-01
  0.00000000E+00 -1.81026070E-02 -1.40310374E-01  0.00000000E+00  1.24006149E-01
  7.36422273E-02  0.00000000E+00  2.70386436E+00  2.29722917E+00 -1.42242394E-02
  0.00000000E+00 -6.85251092E-04 -5.62857284E-03  0.00000000E+00  1.51532041E-01
  0.00000000E+00  1.28436946E-01 -1.29655118E-01  0.00000000E+00  3.37208096E-03
  0.00000000E+00  4.51751732E-03 -8.10132725E-03  0.00000000E+00  0.00000000E+00
  4.63380055E-03  1.83986128E-02  4.15680426E-02 -1.86133056E-01  1.38602773E-01
  1.86669673E+01  0.00000000E+00 -1.68248191E-01  1.67218789E-01  0.00000000E+00
 -4.08191400E-01  1.54698805E-01  0.00000000E+00  5.69041631E+00 -7.85274602E+00
 -2.03194571E-02  0.00000000E+00  1.46840760E-02 -6.41024716E-03  0.00000000E+00
  1.76055440E-01  0.00000000E+00 -1.60897665E-01 -2.55379934E-01  0.00000000E+00
  1.02351048E-02  0.00000000E+00 -3.04446039E-02  5.97008205E-03  0.00000000E+00
  0.00000000E+00 -9.97323772E-03 -7.69013473E-03 -1.65956739E-02 -4.58672496E-04
 -3.06849218E-02  4.23546006E+00  0.00000000E+00  6.83145337E-03 -1.15799004E-01
  0.00000000E+00  1.47491594E-02  3.43932613E-01  0.00000000E+00 -3.84909316E+00
  3.07725345E+00 -3.52524890E-03  0.00000000E+00 -2.03358083E-02  2.86097312E-03
  0.00000000E+00 -5.32946967E-02  0.00000000E+00 -4.16418193E-01 -2.96708195E-02
  0.00000000E+00 -6.97762495E-03  0.00000000E+00  3.33139149E-05 -2.40366069E-02
  0.00000000E+00  0.00000000E+00  3.12812004E-03 -3.10864325E-02 -6.95613867E-02
  1.10906010E-01  6.11803731E-01 -4.53857095E-01  0.00000000E+00 -1.81026070E-02
  1.40310374E-01  0.00000000E+00  1.24006149E-01 -7.36422273E-02  0.00000000E+00
  2.70386436E+00 -2.29722917E+00  1.42242394E-02  0.00000000E+00 -6.85251092E-04
  5.62857284E-03  0.00000000E+00 -1.51532041E-01  0.00000000E+00  1.28436946E-01
  1.29655118E-01  0.00000000E+00 -3.37208096E-03  0.00000000E+00  4.51751732E-03
  8.10132725E-03  0.00000000E+00  0.00000000E+00  4.63380055E-03  7.69013473E-03
  1.65956739E-02  4.58672496E-04  3.06849218E-02 -4.23546006E+00  0.00000000E+00
  6.83145337E-03  1.15799004E-01  0.00000000E+00  1.47491594E-02 -3.43932613E-01
  0.00000000E+00 -3.84909316E+00 -3.07725345E+00  3.52524890E-03  0.00000000E+00
 -2.03358083E-02 -2.86097312E-03  0.00000000E+00  5.32946967E-02  0.00000000E+00
 -4.16418193E-01  2.96708195E-02  0.00000000E+00  6.97762495E-03  0.00000000E+00
  3.33139149E-05  2.40366069E-02  0.00000000E+00  0.00000000E+00  3.12812004E-03
 -1.83986128E-02 -4.15680426E-02  1.86133056E-01 -1.38602773E-01 -1.86669673E+01
  0.00000000E+00 -1.68248191E-01 -1.67218789E-01  0.00000000E+00 -4.08191400E-01
 -1.54698805E-01  0.00000000E+00  5.69041631E+00  7.85274602E+00  2.03194571E-02
  0.00000000E+00  1.46840760E-02  6.41024716E-03  0.00000000E+00 -1.76055440E-01
  0.00000000E+00 -1.60897665E-01  2.55379934E-01  0.00000000E+00 -1.02351048E-02
  0.00000000E+00 -3.04446039E-02 -5.97008205E-03  0.00000000E+00  0.00000000E+00
 -9.97323772E-03 -4.49079169E-02 -6.50953051E-01  3.79188342E+00  0.00000000E+00
 -3.12414150E-02  4.69540776E-02 -1.08464570E-02  6.01697016E-02  1.47455437E+00
  0.00000000E+00 -5.63293321E-03 -4.38309046E-04  1.08464570E-02 -6.01697016E-02
 -1.47455437E+00  0.00000000E+00 -5.63293321E-03  4.38309046E-04  4.49079169E-02
  6.50953051E-01 -3.79188342E+00  0.00000000E+00 -3.12414150E-02 -4.69540776E-02
 -4.80011471E-03 -1.50579147E-02  1.68121385E-01 -1.07101710E+00  2.40582567E+01
  0.00000000E+00 -6.75638662E-02  5.79629323E-04  0.00000000E+00 -2.71031060E-01
 -1.03779476E-01  0.00000000E+00 -1.72262023E+01 -3.60263293E+00  9.96654841E-03
  0.00000000E+00  3.15784358E-04  2.31441406E-02  0.00000000E+00 -9.59396312E-02
  0.00000000E+00 -2.30448849E-01  9.08638010E-03  0.00000000E+00 -1.32170041E-02
  0.00000000E+00 -1.09215527E-02 -1.14491839E-02  0.00000000E+00  0.00000000E+00
 -1.26297569E-03  2.57778552E-03  8.53515791E-03 -1.09670185E-01  8.37617678E-01
 -4.60257936E-01  0.00000000E+00  1.07008881E-02  2.45093603E-02  0.00000000E+00
  4.54414109E-01  4.62089725E-02  0.00000000E+00  1.19831075E+01  5.92313971E+00
  1.34040789E-02  0.00000000E+00  7.80290315E-03 -4.17547938E-03  0.00000000E+00
 -2.27877004E-01  0.00000000E+00 -4.14602433E-02 -1.85038081E-01  0.00000000E+00
  1.35593588E-02  0.00000000E+00 -1.77606348E-03  1.26437136E-02  0.00000000E+00
  0.00000000E+00 -7.11929173E-03  6.58099478E-04  5.26182940E-03 -1.11490944E-01
  7.86072055E-01 -6.28019487E+00  0.00000000E+00  4.74836467E-02 -5.95778757E-02
  0.00000000E+00  9.48292146E-02 -3.93797502E-01  0.00000000E+00 -6.53039144E-01
 -1.09531018E+01 -7.39207468E-03  0.00000000E+00 -4.85952700E-03 -8.91710678E-03
  0.00000000E+00  6.88971820E-02  0.00000000E+00  2.10180866E-01  4.51574390E-03
  0.00000000E+00  1.68489654E-02  0.00000000E+00 -7.36020054E-03  1.40723361E-02
  0.00000000E+00  0.00000000E+00  7.90323839E-04  4.80011471E-03  1.50579147E-02
 -1.68121385E-01  1.07101710E+00 -2.40582567E+01  0.00000000E+00 -6.75638662E-02
 -5.79629323E-04  0.00000000E+00 -2.71031060E-01  1.03779476E-01  0.00000000E+00
 -1.72262023E+01  3.60263293E+00 -9.96654841E-03  0.00000000E+00  3.15784358E-04
 -2.31441406E-02  0.00000000E+00  9.59396312E-02  0.00000000E+00 -2.30448849E-01
 -9.08638010E-03  0.00000000E+00  1.32170041E-02  0.00000000E+00 -1.09215527E-02
  1.14491839E-02  0.00000000E+00  0.00000000E+00 -1.26297569E-03 -6.58099478E-04
 -5.26182940E-03  1.11490944E-01 -7.86072055E-01  6.28019487E+00  0.00000000E+00
  4.74836467E-02  5.95778757E-02  0.00000000E+00  9.48292146E-02  3.93797502E-01
  0.00000000E+00 -6.53039144E-01  1.09531018E+01  7.39207468E-03  0.00000000E+00
 -4.85952700E-03  8.91710678E-03  0.00000000E+00 -6.88971820E-02  0.00000000E+00
  2.10180866E-01 -4.51574390E-03  0.00000000E+00 -1.68489654E-02  0.00000000E+00
 -7.36020054E-03 -1.40723361E-02  0.00000000E+00  0.00000000E+00  7.90323839E-04
 -2.57778552E-03 -8.53515791E-03  1.09670185E-01 -8.37617678E-01  4.60257936E-01
  0.00000000E+00  1.07008881E-02 -2.45093603E-02  0.00000000E+00  4.54414109E-01
 -4.62089725E-02  0.00000000E+00  1.19831075E+01 -5.92313971E+00 -1.34040789E-02
  0.00000000E+00  7.80290315E-03  4.17547938E-03  0.00000000E+00  2.27877004E-01
  0.00000000E+00 -4.14602433E-02  1.85038081E-01  0.00000000E+00 -1.35593588E-02
  0.00000000E+00 -1.77606348E-03 -1.26437136E-02  0.00000000E+00  0.00000000E+00
 -7.11929173E-03  1.18786889E-02  2.47029016E-01  5.20928593E-01  0.00000000E+00
  2.29428471E-02 -1.28864265E-03  2.73516711E-02  3.14634328E-01  1.61214422E+00
  0.00000000E+00  3.18422115E-03 -1.23676638E-02 -2.73516711E-02 -3.14634328E-01
 -1.61214422E+00  0.00000000E+00  3.18422115E-03  1.23676638E-02 -1.18786889E-02
 -2.47029016E-01 -5.20928593E-01  0.00000000E+00  2.29428471E-02  1.28864265E-03
  1.22278275E-03  4.21688074E-03 -2.99668088E-02  2.35435377E-01 -5.66178045E-01
  0.00000000E+00  6.21898727E-02 -5.71813729E-02  0.00000000E+00 -5.58330889E-02
 -1.50206493E-01  0.00000000E+00 -1.77474232E-01  8.11355287E-02  1.32454230E-02
  0.00000000E+00 -4.00292660E-03  3.99020302E-03  0.00000000E+00  1.31769201E-01
  0.00000000E+00 -3.61496798E-02  9.97526842E-02  0.00000000E+00  7.87371654E-03
  0.00000000E+00  1.98280180E-03  6.94002429E-03  0.00000000E+00  0.00000000E+00
 -4.87054601E-03  2.85836951E-02  6.40049395E-02 -1.22692736E-01 -2.25558080E-01
  5.68813479E+00  0.00000000E+00  1.14046309E-01  1.61807128E-01  0.00000000E+00
 -5.82668916E-04 -9.00073767E-02  0.00000000E+00 -1.20861827E+00 -3.11487760E+00
  8.38423227E-03  0.00000000E+00  9.16482461E-03  5.94963648E-04  0.00000000E+00
  3.02576762E-01  0.00000000E+00  2.80465254E-01 -3.97305140E-02  0.00000000E+00
 -1.48565574E-02  0.00000000E+00 -1.93627736E-02  4.53686341E-03  0.00000000E+00
  0.00000000E+00  3.15139103E-03 -1.73932310E-02 -4.06121366E-02  1.83675646E-01
 -4.72994849E-01 -5.59931029E+00  0.00000000E+00 -1.49775312E-01  2.00555320E-01
  0.00000000E+00 -5.31980162E-02 -1.13636567E-01  0.00000000E+00  1.80734785E+00
 -2.61582293E+00 -2.61074827E-02  0.00000000E+00  6.97106666E-03 -9.12278625E-03
  0.00000000E+00 -1.48610364E-03  0.00000000E+00  3.11124485E-01  2.49972196E-01
  0.00000000E+00 -3.77057901E-03  0.00000000E+00  1.92325578E-02  1.02340133E-02
  0.00000000E+00  0.00000000E+00  6.21573312E-03  1.22278275E-03  4.21688074E-03
 -2.99668088E-02  2.35435377E-01 -5.66178045E-01  0.00000000E+00 -6.21898727E-02
 -5.71813729E-02  0.00000000E+00  5.58330889E-02 -1.50206493E-01  0.00000000E+00
  1.77474232E-01  8.11355287E-02  1.32454230E-02  0.00000000E+00  4.00292660E-03
  3.99020302E-03  0.00000000E+00  1.31769201E-01  0.00000000E+00  3.61496798E-02
  9.97526842E-02  0.00000000E+00  7.87371654E-03  0.00000000E+00 -1.98280180E-03
  6.94002429E-03  0.00000000E+00  0.00000000E+00  4.87054601E-03 -1.73932310E-02
 -4.06121366E-02  1.83675646E-01 -4.72994849E-01 -5.59931029E+00  0.00000000E+00
  1.49775312E-01  2.00555320E-01  0.00000000E+00  5.31980162E-02 -1.13636567E-01
  0.00000000E+00 -1.80734785E+00 -2.61582293E+00 -2.61074827E-02  0.00000000E+00
 -6.97106666E-03 -9.12278625E-03  0.00000000E+00 -1.48610364E-03  0.00000000E+00
 -3.11124485E-01  2.49972196E-01  0.00000000E+00 -3.77057901E-03  0.00000000E+00
 -1.92325578E-02  1.02340133E-02  0.00000000E+00  0.00000000E+00 -6.21573312E-03
  2.85836951E-02  6.40049395E-02 -1.22692736E-01 -2.25558080E-01  5.68813479E+00
  0.00000000E+00 -1.14046309E-01  1.61807128E-01  0.00000000E+00  5.82668916E-04
 -9.00073767E-02  0.00000000E+00  1.20861827E+00 -3.11487760E+00  8.38423227E-03
  0.00000000E+00 -9.16482461E-03  5.94963648E-04  0.00000000E+00  3.02576762E-01
  0.00000000E+00 -2.80465254E-01 -3.97305140E-02  0.00000000E+00 -1.48565574E-02
  0.00000000E+00  1.93627736E-02  4.53686341E-03  0.00000000E+00  0.00000000E+00
 -3.15139103E-03  2.17858003E-02  2.02599456E-01  9.87472580E-01  0.00000000E+00
  6.09612553E-04  4.81327561E-03  3.47790318E-02  6.32775783E-01 -6.67586638E-01
  0.00000000E+00 -4.19290821E-02  3.16195103E-03  3.47790318E-02  6.32775783E-01
 -6.67586638E-01  0.00000000E+00  4.19290821E-02  3.16195103E-03  2.17858003E-02
  2.02599456E-01  9.87472580E-01  0.00000000E+00 -6.09612553E-04  4.81327561E-03
  2.84269768E-03  1.22381781E-02 -2.90535230E-01  3.93161418E+00 -1.26433479E+01
  0.00000000E+00  4.70678510E-02 -9.39343662E-02  0.00000000E+00 -1.60273548E+00
 -1.18667498E-01  0.00000000E+00 -9.44603430E+00 -1.09743401E+01  9.96670216E-03
  0.00000000E+00  9.22558679E-03 -2.55507170E-02  0.00000000E+00 -4.43314253E-01
  0.00000000E+00 -3.14537588E-01 -4.73530566E-01  0.00000000E+00 -2.98089563E-02
  0.00000000E+00  1.12360026E-02 -2.14259685E-02  0.00000000E+00  0.00000000E+00
  2.14066956E-02  9.23050947E-03  1.75187040E-02  5.95190583E-02 -1.15672211E+00
  1.80794263E+01  0.00000000E+00  5.41704986E-02  5.09229665E-02  0.00000000E+00
  8.36835987E-02 -3.93462683E-05  0.00000000E+00  4.83706553E+00 -2.13668842E+00
 -7.18661162E-03  0.00000000E+00  6.13978698E-03  1.17397748E-02  0.00000000E+00
  8.75751389E-02  0.00000000E+00 -9.03268618E-02 -3.07126945E-02  0.00000000E+00
  9.96913892E-04  0.00000000E+00  3.96362130E-03  3.44701281E-03  0.00000000E+00
  0.00000000E+00 -3.91404867E-04 -9.31824346E-04 -6.81789611E-03  9.36555615E-02
 -1.90431121E-01  2.57135195E+01  0.00000000E+00 -4.74181446E-02 -1.07314249E-01
  0.00000000E+00 -4.81680912E-01 -4.70005096E-01  0.00000000E+00 -4.93040941E+00
 -5.11492653E+00  1.61765270E-03  0.00000000E+00 -4.69534932E-03  6.74153790E-03
  0.00000000E+00 -5.72890259E-03  0.00000000E+00  1.24418223E-02 -7.35280321E-02
  0.00000000E+00  7.28760247E-03  0.00000000E+00  3.86365160E-03 -1.12572376E-03
  0.00000000E+00  0.00000000E+00  4.63415521E-03 -2.84269768E-03 -1.22381781E-02
  2.90535230E-01 -3.93161418E+00  1.26433479E+01  0.00000000E+00  4.70678510E-02
  9.39343662E-02  0.00000000E+00 -1.60273548E+00  1.18667498E-01  0.00000000E+00
 -9.44603430E+00  1.09743401E+01 -9.96670216E-03  0.00000000E+00  9.22558679E-03
  2.55507170E-02  0.00000000E+00  4.43314253E-01  0.00000000E+00 -3.14537588E-01
  4.73530566E-01  0.00000000E+00  2.98089563E-02  0.00000000E+00  1.12360026E-02
  2.14259685E-02  0.00000000E+00  0.00000000E+00  2.14066956E-02  9.31824346E-04
  6.81789611E-03 -9.36555615E-02  1.90431121E-01 -2.57135195E+01  0.00000000E+00
 -4.74181446E-02  1.07314249E-01  0.00000000E+00 -4.81680912E-01  4.70005096E-01
  0.00000000E+00 -4.93040941E+00  5.11492653E+00 -1.61765270E-03  0.00000000E+00
 -4.69534932E-03 -6.74153790E-03  0.00000000E+00  5.72890259E-03  0.00000000E+00
  1.24418223E-02  7.35280321E-02  0.00000000E+00 -7.28760247E-03  0.00000000E+00
  3.86365160E-03  1.12572376E-03  0.00000000E+00  0.00000000E+00  4.63415521E-03
 -9.23050947E-03 -1.75187040E-02 -5.95190583E-02  1.15672211E+00 -1.80794263E+01
  0.00000000E+00  5.41704986E-02 -5.09229665E-02  0.00000000E+00  8.36835987E-02
  3.93462683E-05  0.00000000E+00  4.83706553E+00  2.13668842E+00  7.18661162E-03
  0.00000000E+00  6.13978698E-03 -1.17397748E-02  0.00000000E+00 -8.75751389E-02
  0.00000000E+00 -9.03268618E-02  3.07126945E-02  0.00000000E+00 -9.96913892E-04
  0.00000000E+00  3.96362130E-03 -3.44701281E-03  0.00000000E+00  0.00000000E+00
 -3.91404867E-04 -1.45379686E-02 -2.66626578E-01 -5.34951312E-01  0.00000000E+00
  5.76492731E-03  8.01773711E-03 -7.89375175E-03 -1.86480197E-01 -1.20964930E+00
  0.00000000E+00 -1.02650375E-02 -9.44292409E-03  7.89375175E-03  1.86480197E-01
  1.20964930E+00  0.00000000E+00 -1.02650375E-02  9.44292409E-03  1.45379686E-02
  2.66626578E-01  5.34951312E-01  0.00000000E+00  5.76492731E-03 -8.01773711E-03
  2.22523269E-02  4.76924637E-02 -5.95653812E-02  1.49807698E-01  1.17274235E+01
  0.00000000E+00 -1.52196213E-01 -1.25377978E-01  0.00000000E+00  5.71004324E-02
  3.37947119E-01  0.00000000E+00  3.23697762E+00  3.46595406E+00  4.07356430E-03
  0.00000000E+00  2.01113728E-02 -9.20882738E-03  0.00000000E+00  2.19694397E-01
  0.00000000E+00  3.12008578E-01 -5.50949734E-02  0.00000000E+00  1.40052217E-02
  0.00000000E+00  1.87680369E-02 -1.65436746E-03  0.00000000E+00  0.00000000E+00
 -1.96644970E-03 -1.66583704E-04 -8.92341262E-04  2.91258673E-02 -5.40887095E-01
  1.43832244E-01  0.00000000E+00 -6.81806467E-02  3.01680865E-02  0.00000000E+00
 -1.03223420E-01  2.74558347E-01  0.00000000E+00  2.42351899E+00 -2.04410121E+00
  8.41906196E-03  0.00000000E+00  4.60229276E-04  1.43709749E-02  0.00000000E+00
  2.96722475E-02  0.00000000E+00 -5.70390264E-02  4.46542912E-02  0.00000000E+00
 -3.30265925E-03  0.00000000E+00  2.94322853E-04 -3.19352810E-03  0.00000000E+00
  0.00000000E+00  3.22560406E-04 -2.29495182E-02 -5.22457826E-02  1.43899405E-01
  2.42448048E-01 -1.12718862E+01  0.00000000E+00 -1.70762477E-01 -1.87815381E-01
  0.00000000E+00 -1.36915952E-01  1.65860405E-01  0.00000000E+00  6.04011404E+00
  4.75215084E+00 -1.03241456E-02  0.00000000E+00 -4.96708493E-03 -1.03126755E-02
  0.00000000E+00  9.94793949E-04  0.00000000E+00 -4.16138565E-01  2.70597552E-01
  0.00000000E+00 -4.30287230E-03  0.00000000E+00  1.38514480E-02 -1.73528986E-02
  0.00000000E+00  0.00000000E+00  1.50790002E-03  2.22523269E-02  4.76924637E-02
 -5.95653812E-02  1.49807698E-01  1.17274235E+01  0.00000000E+00  1.52196213E-01
 -1.25377978E-01  0.00000000E+00 -5.71004324E-02  3.37947119E-01  0.00000000E+00
 -3.23697762E+00  3.46595406E+00  4.07356430E-03  0.00000000E+00 -2.01113728E-02
 -9.20882738E-03  0.00000000E+00  2.19694397E-01  0.00000000E+00 -3.12008578E-01
 -5.50949734E-02  0.00000000E+00  1.40052217E-02  0.00000000E+00 -1.87680369E-02
 -1.65436746E-03  0.00000000E+00  0.00000000E+00  1.96644970E-03 -2.29495182E-02
 -5.22457826E-02  1.43899405E-01  2.42448048E-01 -1.12718862E+01  0.00000000E+00
  1.70762477E-01 -1.87815381E-01  0.00000000E+00  1.36915952E-01  1.65860405E-01
  0.00000000E+00 -6.04011404E+00  4.75215084E+00 -1.03241456E-02  0.00000000E+00
  4.96708493E-03 -1.03126755E-02  0.00000000E+00  9.94793949E-04  0.00000000E+00
  4.16138565E-01  2.70597552E-01  0.00000000E+00 -4.30287230E-03  0.00000000E+00
 -1.38514480E-02 -1.73528986E-02  0.00000000E+00  0.00000000E+00 -1.50790002E-03
 -1.66583704E-04 -8.92341262E-04  2.91258673E-02 -5.40887095E-01  1.43832244E-01
  0.00000000E+00  6.81806467E-02  3.01680865E-02  0.00000000E+00  1.03223420E-01
  2.74558347E-01  0.00000000E+00 -2.42351899E+00 -2.04410121E+00  8.41906196E-03
  0.00000000E+00 -4.60229276E-04  1.43709749E-02  0.00000000E+00  2.96722475E-02
  0.00000000E+00  5.70390264E-02  4.46542912E-02  0.00000000E+00 -3.30265925E-03
  0.00000000E+00 -2.94322853E-04 -3.19352810E-03  0.00000000E+00  0.00000000E+00
 -3.22560406E-04 -7.26932218E-03 -1.05252026E-02  1.46226859E+00  0.00000000E+00
  1.95849676E-03  4.27094294E-03  1.82158952E-02  3.38149711E-01 -2.19064219E+00
  0.00000000E+00 -3.04382509E-02  2.15965347E-03  1.82158952E-02  3.38149711E-01
 -2.19064219E+00  0.00000000E+00  3.04382509E-02  2.15965347E-03 -7.26932218E-03
 -1.05252026E-02  1.46226859E+00  0.00000000E+00 -1.95849676E-03  4.27094294E-03
  1.66990782E-02  3.37788269E-02  8.85919668E-02 -1.23742769E+00  2.78313174E+01
  0.00000000E+00  8.73669495E-02  6.97049930E-02  0.00000000E+00  5.33189100E-01
  3.40059925E-01  0.00000000E+00 -6.47654836E+00  3.58820819E+00 -5.32610566E-03
  0.00000000E+00  4.68354125E-03 -3.35668939E-04  0.00000000E+00 -2.65810949E-02
  0.00000000E+00  2.77528334E-02 -8.72106090E-02  0.00000000E+00 -1.23123466E-02
  0.00000000E+00 -3.17053758E-03 -1.36473582E-02  0.00000000E+00  0.00000000E+00
 -4.40910330E-03  2.43477202E-03  7.56139119E-03 -6.98680048E-02  1.18040687E-01
 -1.15971963E+01  0.00000000E+00  2.13791146E-01  1.42400488E-01  0.00000000E+00
 -3.39749091E-01 -1.23358279E-01  0.00000000E+00 -7.30536987E+00 -4.43787128E+00
  5.15899707E-03  0.00000000E+00 -7.55927049E-03  5.59293646E-03  0.00000000E+00
  4.06107094E-01  0.00000000E+00  3.96976353E-01  2.18466319E-01  0.00000000E+00
 -2.13501416E-02  0.00000000E+00 -6.14746825E-03  8.68614572E-04  0.00000000E+00
  0.00000000E+00  1.04339051E-02  4.77296760E-03  1.36236747E-02 -1.81288755E-01
  1.69228344E+00 -4.05459537E+00  0.00000000E+00  2.75104458E-02 -1.06233681E-01
  0.00000000E+00 -2.51118338E-01  5.53808765E-01  0.00000000E+00  5.05055830E+00
  3.11621157E+00  2.65714789E-02  0.00000000E+00 -6.50109085E-03 -9.51986728E-03
  0.00000000E+00  1.30470508E-01  0.00000000E+00 -3.48756206E-01 -1.06763122E-01
  0.00000000E+00  3.64334052E-03  0.00000000E+00 -1.69008930E-02 -9.60306178E-03
  0.00000000E+00  0.00000000E+00 -5.57900860E-03 -1.66990782E-02 -3.37788269E-02
 -8.85919668E-02  1.23742769E+00 -2.78313174E+01  0.00000000E+00  8.73669495E-02
 -6.97049930E-02  0.00000000E+00  5.33189100E-01 -3.40059925E-01  0.00000000E+00
 -6.47654836E+00 -3.58820819E+00  5.32610566E-03  0.00000000E+00  4.68354125E-03
  3.35668939E-04  0.00000000E+00  2.65810949E-02  0.00000000E+00  2.77528334E-02
  8.72106090E-02  0.00000000E+00  1.23123466E-02  0.00000000E+00 -3.17053758E-03
  1.36473582E-02  0.00000000E+00  0.00000000E+00 -4.40910330E-03 -4.77296760E-03
 -1.36236747E-02  1.81288755E-01 -1.69228344E+00  4.05459537E+00  0.00000000E+00
  2.75104458E-02  1.06233681E-01  0.00000000E+00 -2.51118338E-01 -5.53808765E-01
  0.00000000E+00  5.05055830E+00 -3.11621157E+00 -2.65714789E-02  0.00000000E+00
 -6.50109085E-03  9.51986728E-03  0.00000000E+00 -1.30470508E-01  0.00000000E+00
 -3.48756206E-01  1.06763122E-01  0.00000000E+00 -3.64334052E-03  0.00000000E+00
 -1.69008930E-02  9.60306178E-03  0.00000000E+00  0.00000000E+00 -5.57900860E-03
 -2.43477202E-03 -7.56139119E-03  6.98680048E-02 -1.18040687E-01  1.15971963E+01
  0.00000000E+00  2.13791146E-01 -1.42400488E-01  0.00000000E+00 -3.39749091E-01
  1.23358279E-01  0.00000000E+00 -7.30536987E+00  4.43787128E+00 -5.15899707E-03
  0.00000000E+00 -7.55927049E-03 -5.59293646E-03  0.00000000E+00 -4.06107094E-01
  0.00000000E+00  3.96976353E-01 -2.18466319E-01  0.00000000E+00  2.13501416E-02
  0.00000000E+00 -6.14746825E-03 -8.68614572E-04  0.00000000E+00  0.00000000E+00
  1.04339051E-02  1.72615913E-02  4.06579853E-01  1.68285244E+00  0.00000000E+00
  1.25659075E-03 -1.21098544E-02 -3.31311433E-03 -3.32520817E-01 -1.58210793E+00
  0.00000000E+00  2.68850385E-02  4.59334025E-03  3.31311433E-03  3.32520817E-01
  1.58210793E+00  0.00000000E+00  2.68850385E-02 -4.59334025E-03 -1.72615913E-02
 -4.06579853E-01 -1.68285244E+00  0.00000000E+00  1.25659075E-03  1.21098544E-02
 -5.49597942E-04 -4.15393121E-04 -6.90319849E-02  8.05527995E-01  3.30117052E+01
  0.00000000E+00 -2.08545716E-02 -3.74193669E-02  0.00000000E+00 -1.36360542E-01
  2.17235708E-01  0.00000000E+00 -1.14686670E+01  3.10874014E+00  8.37892619E-03
  0.00000000E+00  4.65376650E-04  3.03369586E-03  0.00000000E+00 -4.69037823E-02
  0.00000000E+00  1.06773185E-02 -1.67730503E-01  0.00000000E+00 -1.59845402E-02
  0.00000000E+00  1.73879887E-04 -1.90873227E-02  0.00000000E+00  0.00000000E+00
 -5.17745776E-03  9.31041738E-03  2.13497505E-02 -1.21579148E-02 -3.75208443E-01
 -1.46959018E+01  0.00000000E+00 -1.90591119E-01 -1.70087838E-01  0.00000000E+00
  8.57320139E-01  2.00751095E-01  0.00000000E+00  7.21393477E-01  3.07722587E+00
 -9.61132025E-03  0.00000000E+00 -1.11877858E-02 -3.26453332E-03  0.00000000E+00
 -4.65203297E-01  0.00000000E+00 -1.46620127E-01 -2.71301711E-01  0.00000000E+00
 -5.83876239E-03  0.00000000E+00  5.74446279E-03 -1.69065022E-03  0.00000000E+00
  0.00000000E+00 -2.28134605E-02 -3.47661237E-02 -7.86738393E-02  8.19202495E-02
  1.47374988E+00 -1.44868210E+01  0.00000000E+00 -3.66337232E-03  8.81892068E-02
  0.00000000E+00  4.73269366E-01 -3.13571514E-02  0.00000000E+00  1.03133290E+01
 -3.73115220E+00  5.99843448E-03  0.00000000E+00  3.44950486E-03 -4.68418308E-03
  0.00000000E+00 -3.75490446E-01  0.00000000E+00  2.29616079E-01 -1.33893076E-02
  0.00000000E+00  7.75006871E-03  0.00000000E+00  1.42474501E-02  1.05102430E-02
  0.00000000E+00  0.00000000E+00 -2.49995537E-02  5.49597942E-04  4.15393121E-04
  6.90319849E-02 -8.05527995E-01 -3.30117052E+01  0.00000000E+00 -2.08545716E-02
  3.74193669E-02  0.00000000E+00 -1.36360542E-01 -2.17235708E-01  0.00000000E+00
 -1.14686670E+01 -3.10874014E+00 -8.37892619E-03  0.00000000E+00  4.65376650E-04
 -3.03369586E-03  0.00000000E+00  4.69037823E-02  0.00000000E+00  1.06773185E-02
  1.67730503E-01  0.00000000E+00  1.59845402E-02  0.00000000E+00  1.73879887E-04
  1.90873227E-02  0.00000000E+00  0.00000000E+00 -5.17745776E-03  3.47661237E-02
  7.86738393E-02 -8.19202495E-02 -1.47374988E+00  1.44868210E+01  0.00000000E+00
 -3.66337232E-03 -8.81892068E-02  0.00000000E+00  4.73269366E-01  3.13571514E-02
  0.00000000E+00  1.03133290E+01  3.73115220E+00 -5.99843448E-03  0.00000000E+00
  3.44950486E-03  4.68418308E-03  0.00000000E+00  3.75490446E-01  0.00000000E+00
  2.29616079E-01  1.33893076E-02  0.00000000E+00 -7.75006871E-03  0.00000000E+00
  1.42474501E-02 -1.05102430E-02  0.00000000E+00  0.00000000E+00 -2.49995537E-02
 -9.31041738E-03 -2.13497505E-02  1.21579148E-02  3.75208443E-01  1.46959018E+01
  0.00000000E+00 -1.90591119E-01  1.70087838E-01  0.00000000E+00  8.57320139E-01
 -2.00751095E-01  0.00000000E+00  7.21393477E-01 -3.07722587E+00  9.61132025E-03
  0.00000000E+00 -1.11877858E-02  3.26453332E-03  0.00000000E+00  4.65203297E-01
  0.00000000E+00 -1.46620127E-01  2.71301711E-01  0.00000000E+00  5.83876239E-03
  0.00000000E+00  5.74446279E-03  1.69065022E-03  0.00000000E+00  0.00000000E+00
 -2.28134605E-02  2.59544025E-02  7.35131152E-01  7.14874767E-01  0.00000000E+00
 -1.17553832E-03 -3.03100598E-02 -4.51201923E-02 -1.28850217E+00 -3.47206438E+00
  0.00000000E+00  5.32528371E-02  1.85083690E-03  4.51201923E-02  1.28850217E+00
  3.47206438E+00  0.00000000E+00  5.32528371E-02 -1.85083690E-03 -2.59544025E-02
 -7.35131152E-01 -7.14874767E-01  0.00000000E+00 -1.17553832E-03  3.03100598E-02
  0.00000000E+00  0.00000000E+00  0.00000000E+00  0.00000000E+00  0.00000000E+00
  7.14019412E-03  0.00000000E+00  0.00000000E+00  1.94694002E-03  0.00000000E+00
  0.00000000E+00  6.91869994E-02  0.00000000E+00  0.00000000E+00  0.00000000E+00
 -4.99991222E-03  0.00000000E+00  0.00000000E+00 -1.04383460E-02  0.00000000E+00
 -8.79757973E-02  0.00000000E+00  0.00000000E+00 -2.04753998E-01  0.00000000E+00
  7.25080400E-03  0.00000000E+00  0.00000000E+00  8.83493694E-03  1.33029411E-03
  0.00000000E+00  0.00000000E+00  0.00000000E+00  0.00000000E+00  0.00000000E+00
  0.00000000E+00  4.37851624E-03  0.00000000E+00  0.00000000E+00  6.80786735E-04
  0.00000000E+00  0.00000000E+00  3.61906297E-03  0.00000000E+00  0.00000000E+00
  0.00000000E+00 -4.38583270E-03  0.00000000E+00  0.00000000E+00 -1.02864999E-02
  0.00000000E+00 -1.47012517E-01  0.00000000E+00  0.00000000E+00 -2.98586672E-01
  0.00000000E+00 -1.03407492E-02  0.00000000E+00  0.00000000E+00 -9.86391168E-03
 -7.69987162E-03  0.00000000E+00  0.00000000E+00  0.00000000E+00  0.00000000E+00
  0.00000000E+00  0.00000000E+00 -7.88523574E-03  0.00000000E+00  0.00000000E+00
 -3.38782855E-02  0.00000000E+00  0.00000000E+00 -6.02334406E-02  0.00000000E+00
  0.00000000E+00  0.00000000E+00  8.00343972E-03  0.00000000E+00  0.00000000E+00
 -4.01668194E-04  0.00000000E+00  3.86988679E-01  0.00000000E+00  0.00000000E+00
  2.02351671E-05  0.00000000E+00 -3.50953025E-03  0.00000000E+00  0.00000000E+00
  9.94102768E-03  9.03722854E-04  0.00000000E+00  0.00000000E+00  0.00000000E+00
  0.00000000E+00  0.00000000E+00  0.00000000E+00  7.14019412E-03  0.00000000E+00
  0.00000000E+00  1.94694002E-03  0.00000000E+00  0.00000000E+00  6.91869994E-02
  0.00000000E+00  0.00000000E+00  0.00000000E+00 -4.99991222E-03  0.00000000E+00
  0.00000000E+00  1.04383460E-02  0.00000000E+00 -8.79757973E-02  0.00000000E+00
  0.00000000E+00  2.04753998E-01  0.00000000E+00  7.25080400E-03  0.00000000E+00
  0.00000000E+00 -8.83493694E-03  1.33029411E-03  0.00000000E+00  0.00000000E+00
  0.00000000E+00  0.00000000E+00  0.00000000E+00  0.00000000E+00 -7.88523574E-03
  0.00000000E+00  0.00000000E+00 -3.38782855E-02  0.00000000E+00  0.00000000E+00
 -6.02334406E-02  0.00000000E+00  0.00000000E+00  0.00000000E+00  8.00343972E-03
  0.00000000E+00  0.00000000E+00  4.01668194E-04  0.00000000E+00  3.86988679E-01
  0.00000000E+00  0.00000000E+00 -2.02351671E-05  0.00000000E+00 -3.50953025E-03
  0.00000000E+00  0.00000000E+00 -9.94102768E-03  9.03722854E-04  0.00000000E+00
  0.00000000E+00  0.00000000E+00  0.00000000E+00  0.00000000E+00  0.00000000E+00
  4.37851624E-03  0.00000000E+00  0.00000000E+00  6.80786735E-04  0.00000000E+00
  0.00000000E+00  3.61906297E-03  0.00000000E+00  0.00000000E+00  0.00000000E+00
 -4.38583270E-03  0.00000000E+00  0.00000000E+00  1.02864999E-02  0.00000000E+00
 -1.47012517E-01  0.00000000E+00  0.00000000E+00  2.98586672E-01  0.00000000E+00
 -1.03407492E-02  0.00000000E+00  0.00000000E+00  9.86391168E-03 -7.69987162E-03
  0.00000000E+00  0.00000000E+00  0.00000000E+00  0.00000000E+00  2.52011737E-03
  0.00000000E+00  0.00000000E+00  0.00000000E+00  0.00000000E+00  0.00000000E+00
 -4.29487762E-03  0.00000000E+00  0.00000000E+00  0.00000000E+00  0.00000000E+00
  0.00000000E+00 -4.29487762E-03  0.00000000E+00  0.00000000E+00  0.00000000E+00
  0.00000000E+00  0.00000000E+00  2.52011737E-03  0.00000000E+00  0.00000000E+00
 -3.14192339E-02 -7.39434074E-02  2.44334815E-01 -5.18598915E-01 -3.61505164E+01
  0.00000000E+00  5.86685822E-02  2.23518764E-01  0.00000000E+00  2.73549866E-01
 -1.98649703E-01  0.00000000E+00  1.64585645E+00 -1.00833716E+01 -3.89896299E-03
  0.00000000E+00 -9.50211737E-03  1.07990144E-02  0.00000000E+00 -2.19195021E-01
  0.00000000E+00 -8.87792858E-02  2.44355829E-01  0.00000000E+00 -7.37030902E-03
  0.00000000E+00 -1.62472417E-02  8.20990911E-03  0.00000000E+00  0.00000000E+00
 -1.22470222E-02  3.68562692E-02  8.47656856E-02 -1.15062378E-01 -1.49737663E+00
  4.01277738E+01  0.00000000E+00 -1.53894928E-01  1.25701377E-01  0.00000000E+00
  1.91575490E-01  2.85474242E-01  0.00000000E+00  9.66842520E+00 -1.57160431E+01
 -1.72607809E-03  0.00000000E+00 -4.28131531E-04 -2.69101426E-03  0.00000000E+00
  1.19233764E-02  0.00000000E+00 -5.01250136E-02 -2.76888667E-01  0.00000000E+00
 -6.76678744E-03  0.00000000E+00 -7.03192559E-03  3.17463031E-03  0.00000000E+00
  0.00000000E+00 -1.00399218E-02  3.34972118E-02  7.84533778E-02 -2.00344036E-01
 -5.96736535E-01  3.77392052E+01  0.00000000E+00  2.36176789E-01  8.13164435E-02
  0.00000000E+00  9.86725268E-02 -1.00876778E-01  0.00000000E+00 -1.59762684E+01
 -1.81080522E+00  1.16374082E-02  0.00000000E+00  3.16603921E-03 -1.59172940E-03
  0.00000000E+00  2.55136047E-02  0.00000000E+00  3.31966021E-01 -3.79359556E-01
  0.00000000E+00  2.50516339E-03  0.00000000E+00 -1.18077357E-02  1.48657069E-02
  0.00000000E+00  0.00000000E+00  2.10409721E-03  3.14192339E-02  7.39434074E-02
 -2.44334815E-01  5.18598915E-01  3.61505164E+01  0.00000000E+00  5.86685822E-02
 -2.23518764E-01  0.00000000E+00  2.73549866E-01  1.98649703E-01  0.00000000E+00
  1.64585645E+00  1.00833716E+01  3.89896299E-03  0.00000000E+00 -9.50211737E-03
 -1.07990144E-02  0.00000000E+00  2.19195021E-01  0.00000000E+00 -8.87792858E-02
 -2.44355829E-01  0.00000000E+00  7.37030902E-03  0.00000000E+00 -1.62472417E-02
 -8.20990911E-03  0.00000000E+00  0.00000000E+00 -1.22470222E-02 -3.34972118E-02
 -7.84533778E-02  2.00344036E-01  5.96736535E-01 -3.77392052E+01  0.00000000E+00
  2.36176789E-01 -8.13164435E-02  0.00000000E+00  9.86725268E-02  1.00876778E-01
  0.00000000E+00 -1.59762684E+01  1.81080522E+00 -1.16374082E-02  0.00000000E+00
  3.16603921E-03  1.59172940E-03  0.00000000E+00 -2.55136047E-02  0.00000000E+00
  3.31966021E-01  3.79359556E-01  0.00000000E+00 -2.50516339E-03  0.00000000E+00
 -1.18077357E-02 -1.48657069E-02  0.00000000E+00  0.00000000E+00  2.10409721E-03
 -3.68562692E-02 -8.47656856E-02  1.15062378E-01  1.49737663E+00 -4.01277738E+01
  0.00000000E+00 -1.53894928E-01 -1.25701377E-01  0.00000000E+00  1.91575490E-01
 -2.85474242E-01  0.00000000E+00  9.66842520E+00  1.57160431E+01  1.72607809E-03
  0.00000000E+00 -4.28131531E-04  2.69101426E-03  0.00000000E+00 -1.19233764E-02
  0.00000000E+00 -5.01250136E-02  2.76888667E-01  0.00000000E+00  6.76678744E-03
  0.00000000E+00 -7.03192559E-03 -3.17463031E-03  0.00000000E+00  0.00000000E+00
 -1.00399218E-02  3.33182352E-02  4.37034595E-01  4.50705557E+00  0.00000000E+00
  3.83949524E-03 -9.74634537E-03  1.52402457E-02 -2.05764262E-01  3.61872474E+00
  0.00000000E+00  1.39745830E-02  3.81394479E-03 -1.52402457E-02  2.05764262E-01
 -3.61872474E+00  0.00000000E+00  1.39745830E-02 -3.81394479E-03 -3.33182352E-02
 -4.37034595E-01 -4.50705557E+00  0.00000000E+00  3.83949524E-03  9.74634537E-03
 -4.72345015E-03 -9.17135442E-03 -5.13980823E-02  2.83999969E-01  8.14324676E+00
  0.00000000E+00  2.71673179E-02  4.14398743E-02  0.00000000E+00  3.36629903E-01
  1.37718646E-01  0.00000000E+00 -5.90154424E-01  2.57057534E+00  3.26810761E-03
  0.00000000E+00 -1.28567534E-03  1.21916002E-03  0.00000000E+00 -1.15021347E-01
  0.00000000E+00  8.65661672E-04 -1.33722752E-01  0.00000000E+00 -9.58425719E-03
  0.00000000E+00 -4.59994004E-03 -5.73965345E-03  0.00000000E+00  0.00000000E+00
  1.04432943E-03  1.63072722E-02  3.90117870E-02 -9.03577272E-02 -5.28423345E-01
  4.46537295E+00  0.00000000E+00  4.16358269E-02 -2.31152350E-02  0.00000000E+00
 -6.36916955E-01 -7.28774208E-01  0.00000000E+00  4.20528423E+00 -5.47154365E+00
  7.08919065E-03  0.00000000E+00 -6.73434684E-03  1.10319870E-02  0.00000000E+00
 -8.05327543E-02  0.00000000E+00  3.38150019E-01 -1.67778830E-01  0.00000000E+00
  7.90382662E-04  0.00000000E+00 -5.16070044E-04  2.66554531E-02  0.00000000E+00
  0.00000000E+00 -4.03957781E-03 -1.41068977E-02 -3.07701354E-02 -5.25305328E-03
  9.06989055E-01 -1.11956669E+01  0.00000000E+00  1.13221862E-01  5.85860105E-02
  0.00000000E+00  6.18054971E-01 -4.24131862E-01  0.00000000E+00  1.14084867E+01
  1.39969565E+00  1.29671569E-02  0.00000000E+00  6.08968876E-03 -1.44564676E-05
  0.00000000E+00 -4.34766617E-01  0.00000000E+00  2.28563791E-01 -1.89213594E-01
  0.00000000E+00 -9.30830972E-03  0.00000000E+00  7.58675095E-03  5.92774820E-03
  0.00000000E+00  0.00000000E+00 -2.77495479E-02 -4.72345015E-03 -9.17135442E-03
 -5.13980823E-02  2.83999969E-01  8.14324676E+00  0.00000000E+00 -2.71673179E-02
  4.14398743E-02  0.00000000E+00 -3.36629903E-01  1.37718646E-01  0.00000000E+00
  5.90154424E-01  2.57057534E+00  3.26810761E-03  0.00000000E+00  1.28567534E-03
  1.21916002E-03  0.00000000E+00 -1.15021347E-01  0.00000000E+00 -8.65661672E-04
 -1.33722752E-01  0.00000000E+00 -9.58425719E-03  0.00000000E+00  4.59994004E-03
 -5.73965345E-03  0.00000000E+00  0.00000000E+00 -1.04432943E-03 -1.41068977E-02
 -3.07701354E-02 -5.25305328E-03  9.06989055E-01 -1.11956669E+01  0.00000000E+00
 -1.13221862E-01  5.85860105E-02  0.00000000E+00 -6.18054971E-01 -4.24131862E-01
  0.00000000E+00 -1.14084867E+01  1.39969565E+00  1.29671569E-02  0.00000000E+00
 -6.08968876E-03 -1.44564676E-05  0.00000000E+00 -4.34766617E-01  0.00000000E+00
 -2.28563791E-01 -1.89213594E-01  0.00000000E+00 -9.30830972E-03  0.00000000E+00
 -7.58675095E-03  5.92774820E-03  0.00000000E+00  0.00000000E+00  2.77495479E-02
  1.63072722E-02  3.90117870E-02 -9.03577272E-02 -5.28423345E-01  4.46537295E+00
  0.00000000E+00 -4.16358269E-02 -2.31152350E-02  0.00000000E+00  6.36916955E-01
 -7.28774208E-01  0.00000000E+00 -4.20528423E+00 -5.47154365E+00  7.08919065E-03
  0.00000000E+00  6.73434684E-03  1.10319870E-02  0.00000000E+00 -8.05327543E-02
  0.00000000E+00 -3.38150019E-01 -1.67778830E-01  0.00000000E+00  7.90382662E-04
  0.00000000E+00  5.16070044E-04  2.66554531E-02  0.00000000E+00  0.00000000E+00
  4.03957781E-03  3.98511136E-02  1.16289630E+00  2.98953806E+00  0.00000000E+00
  2.95957931E-02 -3.34263526E-02 -5.63351097E-02 -1.75936052E+00 -4.55632924E+00
  0.00000000E+00  7.17343929E-02  6.14032368E-03 -5.63351097E-02 -1.75936052E+00
 -4.55632924E+00  0.00000000E+00 -7.17343929E-02  6.14032368E-03  3.98511136E-02
  1.16289630E+00  2.98953806E+00  0.00000000E+00 -2.95957931E-02 -3.34263526E-02
  0.00000000E+00  0.00000000E+00  0.00000000E+00  0.00000000E+00  0.00000000E+00
  2.91090404E-02  0.00000000E+00  0.00000000E+00 -9.82786956E-04  0.00000000E+00
  0.00000000E+00 -4.07334883E-02  0.00000000E+00  0.00000000E+00  0.00000000E+00
 -9.19314427E-03  0.00000000E+00  0.00000000E+00 -1.97200276E-03  0.00000000E+00
 -1.03779483E-01  0.00000000E+00  0.00000000E+00  3.15121113E-01  0.00000000E+00
  1.73450066E-02  0.00000000E+00  0.00000000E+00  5.51703460E-03  1.38317364E-02
  0.00000000E+00  0.00000000E+00  0.00000000E+00  0.00000000E+00  0.00000000E+00
  0.00000000E+00 -2.68090526E-02  0.00000000E+00  0.00000000E+00 -1.27786454E-01
  0.00000000E+00  0.00000000E+00  1.08186863E-01  0.00000000E+00  0.00000000E+00
  0.00000000E+00 -9.18703486E-03  0.00000000E+00  0.00000000E+00 -6.55090267E-03
  0.00000000E+00 -2.19873450E-01  0.00000000E+00  0.00000000E+00  2.52808052E-01
  0.00000000E+00 -1.71207987E-02  0.00000000E+00  0.00000000E+00 -3.55763418E-03
 -5.37545369E-03  0.00000000E+00  0.00000000E+00  0.00000000E+00  0.00000000E+00
  0.00000000E+00  0.00000000E+00  1.59454528E-02  0.00000000E+00  0.00000000E+00
  7.43944864E-02  0.00000000E+00  0.00000000E+00 -3.50586960E-01  0.00000000E+00
  0.00000000E+00  0.00000000E+00 -2.11145136E-03  0.00000000E+00  0.00000000E+00
  4.69801769E-03  0.00000000E+00 -6.02567584E-02  0.00000000E+00  0.00000000E+00
  5.82316741E-01  0.00000000E+00 -6.34138500E-03  0.00000000E+00  0.00000000E+00
 -4.20112870E-03 -6.58677993E-03  0.00000000E+00  0.00000000E+00  0.00000000E+00
  0.00000000E+00  0.00000000E+00  0.00000000E+00 -2.91090404E-02  0.00000000E+00
  0.00000000E+00  9.82786956E-04  0.00000000E+00  0.00000000E+00  4.07334883E-02
  0.00000000E+00  0.00000000E+00  0.00000000E+00  9.19314427E-03  0.00000000E+00
  0.00000000E+00 -1.97200276E-03  0.00000000E+00  1.03779483E-01  0.00000000E+00
  0.00000000E+00  3.15121113E-01  0.00000000E+00 -1.73450066E-02  0.00000000E+00
  0.00000000E+00  5.51703460E-03 -1.38317364E-02  0.00000000E+00  0.00000000E+00
  0.00000000E+00  0.00000000E+00  0.00000000E+00  0.00000000E+00 -1.59454528E-02
  0.00000000E+00  0.00000000E+00 -7.43944864E-02  0.00000000E+00  0.00000000E+00
  3.50586960E-01  0.00000000E+00  0.00000000E+00  0.00000000E+00  2.11145136E-03
  0.00000000E+00  0.00000000E+00  4.69801769E-03  0.00000000E+00  6.02567584E-02
  0.00000000E+00  0.00000000E+00  5.82316741E-01  0.00000000E+00  6.34138500E-03
  0.00000000E+00  0.00000000E+00 -4.20112870E-03  6.58677993E-03  0.00000000E+00
  0.00000000E+00  0.00000000E+00  0.00000000E+00  0.00000000E+00  0.00000000E+00
  2.68090526E-02  0.00000000E+00  0.00000000E+00  1.27786454E-01  0.00000000E+00
  0.00000000E+00 -1.08186863E-01  0.00000000E+00  0.00000000E+00  0.00000000E+00
  9.18703486E-03  0.00000000E+00  0.00000000E+00 -6.55090267E-03  0.00000000E+00
  2.19873450E-01  0.00000000E+00  0.00000000E+00  2.52808052E-01  0.00000000E+00
  1.71207987E-02  0.00000000E+00  0.00000000E+00 -3.55763418E-03  5.37545369E-03
  0.00000000E+00  0.00000000E+00  0.00000000E+00  0.00000000E+00 -3.57701635E-02
  0.00000000E+00  0.00000000E+00  0.00000000E+00  0.00000000E+00  0.00000000E+00
  4.27051203E-02  0.00000000E+00  0.00000000E+00  0.00000000E+00  0.00000000E+00
  0.00000000E+00 -4.27051203E-02  0.00000000E+00  0.00000000E+00  0.00000000E+00
  0.00000000E+00  0.00000000E+00  3.57701635E-02  0.00000000E+00  0.00000000E+00
 -2.07087252E-02 -5.55967032E-02  3.57307191E-01 -1.04853322E+00 -7.29988927E-01
  0.00000000E+00 -1.59718519E-02  5.69404537E-02  0.00000000E+00 -5.50646178E-01
 -4.92398848E-01  0.00000000E+00  4.30773763E-01 -7.04826555E-01 -1.80206808E-02
  0.00000000E+00  1.54847904E-02 -4.13691053E-03  0.00000000E+00 -4.64459316E-01
  0.00000000E+00 -9.38976079E-02  2.05447818E-01  0.00000000E+00 -5.33803451E-03
  0.00000000E+00 -1.13161922E-02  9.00561429E-03  0.00000000E+00  0.00000000E+00
  9.15557821E-03 -1.81950888E-03 -7.63965935E-03  1.71870000E-01 -7.33449540E-01
 -6.34702793E-01  0.00000000E+00  1.04483044E-01 -1.26567314E-01  0.00000000E+00
  8.22820888E-02 -5.99155191E-01  0.00000000E+00  8.43039521E-01 -3.73064069E-01
 -8.95701357E-03  0.00000000E+00  9.92424144E-03  3.13129928E-03  0.00000000E+00
 -3.42321203E-01  0.00000000E+00  3.20495325E-01  2.76260012E-02  0.00000000E+00
 -8.65221894E-03  0.00000000E+00  4.81584542E-03  1.89751572E-02  0.00000000E+00
  0.00000000E+00 -1.22823430E-02 -6.98452711E-04 -2.91701610E-03  8.84129447E-04
  5.13970952E-01  1.17712744E+00  0.00000000E+00 -1.24801879E-01  2.47220942E-02
  0.00000000E+00 -9.68988774E-01 -7.44351895E-01  0.00000000E+00 -1.65504228E-01
  3.84690594E-01  1.61150313E-02  0.00000000E+00  5.08484249E-03  9.56097936E-03
  0.00000000E+00  1.96424358E-01  0.00000000E+00  4.22748789E-01  1.65008839E-01
  0.00000000E+00 -7.95278841E-03  0.00000000E+00 -8.79521452E-03  1.27429394E-02
  0.00000000E+00  0.00000000E+00  2.74272090E-02 -2.07087252E-02 -5.55967032E-02
  3.57307191E-01 -1.04853322E+00 -7.29988927E-01  0.00000000E+00  1.59718519E-02
  5.69404537E-02  0.00000000E+00  5.50646178E-01 -4.92398848E-01  0.00000000E+00
 -4.30773763E-01 -7.04826555E-01 -1.80206808E-02  0.00000000E+00 -1.54847904E-02
 -4.13691053E-03  0.00000000E+00 -4.64459316E-01  0.00000000E+00  9.38976079E-02
  2.05447818E-01  0.00000000E+00 -5.33803451E-03  0.00000000E+00  1.13161922E-02
  9.00561429E-03  0.00000000E+00  0.00000000E+00 -9.15557821E-03 -6.98452711E-04
 -2.91701610E-03  8.84129447E-04  5.13970952E-01  1.17712744E+00  0.00000000E+00
  1.24801879E-01  2.47220942E-02  0.00000000E+00  9.68988774E-01 -7.44351895E-01
  0.00000000E+00  1.65504228E-01  3.84690594E-01  1.61150313E-02  0.00000000E+00
 -5.08484249E-03  9.56097936E-03  0.00000000E+00  1.96424358E-01  0.00000000E+00
 -4.22748789E-01  1.65008839E-01  0.00000000E+00 -7.95278841E-03  0.00000000E+00
  8.79521452E-03  1.27429394E-02  0.00000000E+00  0.00000000E+00 -2.74272090E-02
 -1.81950888E-03 -7.63965935E-03  1.71870000E-01 -7.33449540E-01 -6.34702793E-01
  0.00000000E+00 -1.04483044E-01 -1.26567314E-01  0.00000000E+00 -8.22820888E-02
 -5.99155191E-01  0.00000000E+00 -8.43039521E-01 -3.73064069E-01 -8.95701357E-03
  0.00000000E+00 -9.92424144E-03  3.13129928E-03  0.00000000E+00 -3.42321203E-01
  0.00000000E+00 -3.20495325E-01  2.76260012E-02  0.00000000E+00 -8.65221894E-03
  0.00000000E+00 -4.81584542E-03  1.89751572E-02  0.00000000E+00  0.00000000E+00
  1.22823430E-02  1.01913620E-02  1.20834674E+00  1.86263123E-01  0.00000000E+00
  2.29155198E-02 -5.28404494E-02  4.80534854E-04  8.82016887E-01 -3.67692332E-01
  0.00000000E+00 -4.65485741E-02 -1.96535647E-03  4.80534854E-04  8.82016887E-01
 -3.67692332E-01  0.00000000E+00  4.65485741E-02 -1.96535647E-03  1.01913620E-02
  1.20834674E+00  1.86263123E-01  0.00000000E+00 -2.29155198E-02 -5.28404494E-02
  2.15049631E-02  4.80938919E-02  6.61079333E-03 -1.14741519E-01  2.91575800E+01
  0.00000000E+00  3.41854050E-01  8.68509384E-02  0.00000000E+00 -6.02488451E-01
 -5.44138743E-02  0.00000000E+00 -1.03307766E+01  2.09681836E+00 -1.86821638E-02
  0.00000000E+00 -2.10079065E-03 -2.12477285E-02  0.00000000E+00 -4.42595160E-01
  0.00000000E+00 -4.16993470E-01 -5.08507327E-01  0.00000000E+00 -1.77917814E-02
  0.00000000E+00 -6.16772165E-03 -1.50136220E-02  0.00000000E+00  0.00000000E+00
  1.07313665E-02 -7.68106512E-03 -1.67823797E-02 -9.57795609E-03  5.74968579E-01
 -2.24304612E+01  0.00000000E+00 -1.72136017E-01  2.80768926E-03  0.00000000E+00
 -4.58626933E-01  2.18613336E-01  0.00000000E+00 -9.59437035E-01  1.36984316E+01
 -4.52488656E-03  0.00000000E+00  2.91358073E-03 -8.75030932E-03  0.00000000E+00
 -2.83111794E-02  0.00000000E+00 -5.01067124E-01  8.00034053E-02  0.00000000E+00
  2.50248131E-02  0.00000000E+00 -3.87670549E-03 -4.08852917E-04  0.00000000E+00
  0.00000000E+00  8.33911749E-03 -6.04248098E-04 -1.58047896E-03 -1.26644312E-02
  2.76265389E-01 -1.99892040E+01  0.00000000E+00 -1.84051976E-02  1.66263518E-01
  0.00000000E+00 -1.25814186E-01 -5.13966009E-01  0.00000000E+00  8.44723504E+00
 -4.66465709E+00  7.75124503E-03  0.00000000E+00  1.06489462E-02  2.15332538E-03
  0.00000000E+00  7.90690408E-02  0.00000000E+00  4.24421535E-01 -6.20464339E-02
  0.00000000E+00  1.16298382E-03  0.00000000E+00 -7.02296283E-03  1.21006437E-02
  0.00000000E+00  0.00000000E+00  3.98761775E-03 -2.15049631E-02 -4.80938919E-02
 -6.61079333E-03  1.14741519E-01 -2.91575800E+01  0.00000000E+00  3.41854050E-01
 -8.68509384E-02  0.00000000E+00 -6.02488451E-01  5.44138743E-02  0.00000000E+00
 -1.03307766E+01 -2.09681836E+00  1.86821638E-02  0.00000000E+00 -2.10079065E-03
  2.12477285E-02  0.00000000E+00  4.42595160E-01  0.00000000E+00 -4.16993470E-01
  5.08507327E-01  0.00000000E+00  1.77917814E-02  0.00000000E+00 -6.16772165E-03
  1.50136220E-02  0.00000000E+00  0.00000000E+00  1.07313665E-02  6.04248098E-04
  1.58047896E-03  1.26644312E-02 -2.76265389E-01  1.99892040E+01  0.00000000E+00
 -1.84051976E-02 -1.66263518E-01  0.00000000E+00 -1.25814186E-01  5.13966009E-01
  0.00000000E+00  8.44723504E+00  4.66465709E+00 -7.75124503E-03  0.00000000E+00
  1.06489462E-02 -2.15332538E-03  0.00000000E+00 -7.90690408E-02  0.00000000E+00
  4.24421535E-01  6.20464339E-02  0.00000000E+00 -1.16298382E-03  0.00000000E+00
 -7.02296283E-03 -1.21006437E-02  0.00000000E+00  0.00000000E+00  3.98761775E-03
  7.68106512E-03  1.67823797E-02  9.57795609E-03 -5.74968579E-01  2.24304612E+01
  0.00000000E+00 -1.72136017E-01 -2.80768926E-03  0.00000000E+00 -4.58626933E-01
 -2.18613336E-01  0.00000000E+00 -9.59437035E-01 -1.36984316E+01  4.52488656E-03
  0.00000000E+00  2.91358073E-03  8.75030932E-03  0.00000000E+00  2.83111794E-02
  0.00000000E+00 -5.01067124E-01 -8.00034053E-02  0.00000000E+00 -2.50248131E-02
  0.00000000E+00 -3.87670549E-03  4.08852917E-04  0.00000000E+00  0.00000000E+00
  8.33911749E-03 -3.10428213E-02 -1.18504830E+00 -3.53483599E+00  0.00000000E+00
 -3.23202330E-02  3.88180550E-02 -8.12663530E-03 -2.82196696E-02 -1.76403626E+00
  0.00000000E+00  7.74908351E-03  2.17036521E-02  8.12663530E-03  2.82196696E-02
  1.76403626E+00  0.00000000E+00  7.74908351E-03 -2.17036521E-02  3.10428213E-02
  1.18504830E+00  3.53483599E+00  0.00000000E+00 -3.23202330E-02 -3.88180550E-02
  0.00000000E+00  0.00000000E+00  0.00000000E+00  0.00000000E+00  0.00000000E+00
 -1.36853420E-03  0.00000000E+00  0.00000000E+00 -7.41650935E-02  0.00000000E+00
  0.00000000E+00  2.34757049E-01  0.00000000E+00  0.00000000E+00  0.00000000E+00
  6.58473664E-03  0.00000000E+00  0.00000000E+00 -2.95607596E-03  0.00000000E+00
  4.83690431E-01  0.00000000E+00  0.00000000E+00 -1.77785978E-02  0.00000000E+00
 -8.76735088E-03  0.00000000E+00  0.00000000E+00  1.13329049E-02 -4.35115143E-04
  0.00000000E+00  0.00000000E+00  0.00000000E+00  0.00000000E+00  0.00000000E+00
  0.00000000E+00  1.89625454E-03  0.00000000E+00  0.00000000E+00  1.39406511E-01
  0.00000000E+00  0.00000000E+00 -2.93416860E-01  0.00000000E+00  0.00000000E+00
  0.00000000E+00  2.73151979E-04  0.00000000E+00  0.00000000E+00 -8.69884285E-03
  0.00000000E+00  4.60958331E-01  0.00000000E+00  0.00000000E+00 -2.50999861E-01
  0.00000000E+00  5.24315082E-03  0.00000000E+00  0.00000000E+00 -1.56074618E-02
 -6.39966076E-03  0.00000000E+00  0.00000000E+00  0.00000000E+00  0.00000000E+00
  0.00000000E+00  0.00000000E+00 -1.66744132E-02  0.00000000E+00  0.00000000E+00
 -8.34455310E-02  0.00000000E+00  0.00000000E+00  5.97011330E-02  0.00000000E+00
  0.00000000E+00  0.00000000E+00 -8.46003076E-03  0.00000000E+00  0.00000000E+00
 -1.50787191E-03  0.00000000E+00  1.29537931E-01  0.00000000E+00  0.00000000E+00
 -1.07579956E-01  0.00000000E+00 -1.13415975E-03  0.00000000E+00  0.00000000E+00
 -1.53469742E-02  2.41080105E-03  0.00000000E+00  0.00000000E+00  0.00000000E+00
  0.00000000E+00  0.00000000E+00  0.00000000E+00 -1.36853420E-03  0.00000000E+00
  0.00000000E+00 -7.41650935E-02  0.00000000E+00  0.00000000E+00  2.34757049E-01
  0.00000000E+00  0.00000000E+00  0.00000000E+00  6.58473664E-03  0.00000000E+00
  0.00000000E+00  2.95607596E-03  0.00000000E+00  4.83690431E-01  0.00000000E+00
  0.00000000E+00  1.77785978E-02  0.00000000E+00 -8.76735088E-03  0.00000000E+00
  0.00000000E+00 -1.13329049E-02 -4.35115143E-04  0.00000000E+00  0.00000000E+00
  0.00000000E+00  0.00000000E+00  0.00000000E+00  0.00000000E+00 -1.66744132E-02
  0.00000000E+00  0.00000000E+00 -8.34455310E-02  0.00000000E+00  0.00000000E+00
  5.97011330E-02  0.00000000E+00  0.00000000E+00  0.00000000E+00 -8.46003076E-03
  0.00000000E+00  0.00000000E+00  1.50787191E-03  0.00000000E+00  1.29537931E-01
  0.00000000E+00  0.00000000E+00  1.07579956E-01  0.00000000E+00 -1.13415975E-03
  0.00000000E+00  0.00000000E+00  1.53469742E-02  2.41080105E-03  0.00000000E+00
  0.00000000E+00  0.00000000E+00  0.00000000E+00  0.00000000E+00  0.00000000E+00
  1.89625454E-03  0.00000000E+00  0.00000000E+00  1.39406511E-01  0.00000000E+00
  0.00000000E+00 -2.93416860E-01  0.00000000E+00  0.00000000E+00  0.00000000E+00
  2.73151979E-04  0.00000000E+00  0.00000000E+00  8.69884285E-03  0.00000000E+00
  4.60958331E-01  0.00000000E+00  0.00000000E+00  2.50999861E-01  0.00000000E+00
  5.24315082E-03  0.00000000E+00  0.00000000E+00  1.56074618E-02 -6.39966076E-03
  0.00000000E+00  0.00000000E+00  0.00000000E+00  0.00000000E+00  5.65762345E-02
  0.00000000E+00  0.00000000E+00  0.00000000E+00  0.00000000E+00  0.00000000E+00
 -1.94889272E-02  0.00000000E+00  0.00000000E+00  0.00000000E+00  0.00000000E+00
  0.00000000E+00 -1.94889272E-02  0.00000000E+00  0.00000000E+00  0.00000000E+00
  0.00000000E+00  0.00000000E+00  5.65762345E-02  0.00000000E+00  0.00000000E+00
  2.37734762E-02  5.56669047E-02 -1.25082107E-01  1.56995867E-01 -4.07064880E+01
  0.00000000E+00  1.38203942E-01 -6.42469390E-02  0.00000000E+00 -8.10780139E-01
 -1.30727313E-01  0.00000000E+00  3.07019396E+00 -9.95120414E+00 -1.27438434E-02
  0.00000000E+00  6.07512138E-03 -2.42052370E-02  0.00000000E+00 -2.22719613E-02
  0.00000000E+00 -3.98509134E-01 -1.90480458E-01  0.00000000E+00  1.56579316E-03
  0.00000000E+00  1.01092271E-02 -4.50849325E-03  0.00000000E+00  0.00000000E+00
  2.09361026E-02  1.31170010E-03  3.69469165E-03 -1.13068817E-01  5.59559626E-01
  5.08874590E+01  0.00000000E+00  4.64738630E-02 -2.03866706E-01  0.00000000E+00
  7.41205965E-01 -8.27556840E-01  0.00000000E+00  1.40434590E+01 -2.12087503E+01
 -8.86025880E-04  0.00000000E+00 -1.63875691E-02  1.10657429E-02  0.00000000E+00
 -4.33823224E-01  0.00000000E+00  6.34207398E-01 -5.04662065E-01  0.00000000E+00
 -1.27046733E-02  0.00000000E+00  6.33422245E-03  2.13980879E-02  0.00000000E+00
  0.00000000E+00 -1.80021218E-02 -1.52059174E-03 -6.48143097E-03  8.39258959E-02
 -2.95273983E-01  4.25842275E+01  0.00000000E+00 -2.19616415E-01  8.39301152E-02
  0.00000000E+00 -1.00456220E+00  6.14076379E-01  0.00000000E+00 -2.08061366E+01
 -1.69672142E+00 -1.03510921E-02  0.00000000E+00  1.75394194E-04  4.11444905E-03
  0.00000000E+00  6.45847058E-01  0.00000000E+00 -6.48163872E-03  3.48311214E-01
  0.00000000E+00  1.30007611E-02  0.00000000E+00 -1.76666824E-03  6.41071194E-05
  0.00000000E+00  0.00000000E+00  2.58614120E-02 -2.37734762E-02 -5.56669047E-02
  1.25082107E-01 -1.56995867E-01  4.07064880E+01  0.00000000E+00  1.38203942E-01
  6.42469390E-02  0.00000000E+00 -8.10780139E-01  1.30727313E-01  0.00000000E+00
  3.07019396E+00  9.95120414E+00  1.27438434E-02  0.00000000E+00  6.07512138E-03
  2.42052370E-02  0.00000000E+00  2.22719613E-02  0.00000000E+00 -3.98509134E-01
  1.90480458E-01  0.00000000E+00 -1.56579316E-03  0.00000000E+00  1.01092271E-02
  4.50849325E-03  0.00000000E+00  0.00000000E+00  2.09361026E-02  1.52059174E-03
  6.48143097E-03 -8.39258959E-02  2.95273983E-01 -4.25842275E+01  0.00000000E+00
 -2.19616415E-01 -8.39301152E-02  0.00000000E+00 -1.00456220E+00 -6.14076379E-01
  0.00000000E+00 -2.08061366E+01  1.69672142E+00  1.03510921E-02  0.00000000E+00
  1.75394194E-04 -4.11444905E-03  0.00000000E+00 -6.45847058E-01  0.00000000E+00
 -6.48163872E-03 -3.48311214E-01  0.00000000E+00 -1.30007611E-02  0.00000000E+00
 -1.76666824E-03 -6.41071194E-05  0.00000000E+00  0.00000000E+00  2.58614120E-02
 -1.31170010E-03 -3.69469165E-03  1.13068817E-01 -5.59559626E-01 -5.08874590E+01
  0.00000000E+00  4.64738630E-02  2.03866706E-01  0.00000000E+00  7.41205965E-01
  8.27556840E-01  0.00000000E+00  1.40434590E+01  2.12087503E+01  8.86025880E-04
  0.00000000E+00 -1.63875691E-02 -1.10657429E-02  0.00000000E+00  4.33823224E-01
  0.00000000E+00  6.34207398E-01  5.04662065E-01  0.00000000E+00  1.27046733E-02
  0.00000000E+00  6.33422245E-03 -2.13980879E-02  0.00000000E+00  0.00000000E+00
 -1.80021218E-02  5.35260942E-02  2.00169007E+00  6.53426092E+00  0.00000000E+00
  3.62298719E-02 -7.20477166E-02  3.14539685E-02  1.86584421E+00  5.07417242E+00
  0.00000000E+00 -8.68559213E-02 -1.04768135E-03 -3.14539685E-02 -1.86584421E+00
 -5.07417242E+00  0.00000000E+00 -8.68559213E-02  1.04768135E-03 -5.35260942E-02
 -2.00169007E+00 -6.53426092E+00  0.00000000E+00  3.62298719E-02  7.20477166E-02
  0.00000000E+00  0.00000000E+00  0.00000000E+00  0.00000000E+00  0.00000000E+00
  1.10150301E-02  0.00000000E+00  0.00000000E+00  2.02873448E-01  0.00000000E+00
  0.00000000E+00 -1.69397609E-01  0.00000000E+00  0.00000000E+00  0.00000000E+00
  3.20400916E-03  0.00000000E+00  0.00000000E+00  1.15994410E-02  0.00000000E+00
 -1.29098151E-01  0.00000000E+00  0.00000000E+00  4.63249066E-01  0.00000000E+00
 -4.26731788E-03  0.00000000E+00  0.00000000E+00 -1.00731596E-02 -7.67579036E-03
  0.00000000E+00  0.00000000E+00  0.00000000E+00  0.00000000E+00  0.00000000E+00
  0.00000000E+00  4.80342779E-02  0.00000000E+00  0.00000000E+00  1.73513516E-01
  0.00000000E+00  0.00000000E+00  4.90630814E-02  0.00000000E+00  0.00000000E+00
  0.00000000E+00 -1.68226029E-03  0.00000000E+00  0.00000000E+00 -2.05807456E-03
  0.00000000E+00 -2.35867084E-01  0.00000000E+00  0.00000000E+00 -4.00390244E-01
  0.00000000E+00 -5.77140349E-03  0.00000000E+00  0.00000000E+00  5.34562569E-03
 -1.27181941E-02  0.00000000E+00  0.00000000E+00  0.00000000E+00  0.00000000E+00
  0.00000000E+00  0.00000000E+00 -6.47014976E-02  0.00000000E+00  0.00000000E+00
 -3.32061895E-01  0.00000000E+00  0.00000000E+00  1.15257472E-01  0.00000000E+00
  0.00000000E+00  0.00000000E+00  4.12589683E-03  0.00000000E+00  0.00000000E+00
 -7.80507320E-03  0.00000000E+00 -1.93249009E-01  0.00000000E+00  0.00000000E+00
 -2.54232608E-01  0.00000000E+00 -7.33765844E-03  0.00000000E+00  0.00000000E+00
  6.97694324E-03  1.13625036E-02  0.00000000E+00  0.00000000E+00  0.00000000E+00
  0.00000000E+00  0.00000000E+00  0.00000000E+00  1.10150301E-02  0.00000000E+00
  0.00000000E+00  2.02873448E-01  0.00000000E+00  0.00000000E+00 -1.69397609E-01
  0.00000000E+00  0.00000000E+00  0.00000000E+00  3.20400916E-03  0.00000000E+00
  0.00000000E+00 -1.15994410E-02  0.00000000E+00 -1.29098151E-01  0.00000000E+00
  0.00000000E+00 -4.63249066E-01  0.00000000E+00 -4.26731788E-03  0.00000000E+00
  0.00000000E+00  1.00731596E-02 -7.67579036E-03  0.00000000E+00  0.00000000E+00
  0.00000000E+00  0.00000000E+00  0.00000000E+00  0.00000000E+00 -6.47014976E-02
  0.00000000E+00  0.00000000E+00 -3.32061895E-01  0.00000000E+00  0.00000000E+00
  1.15257472E-01  0.00000000E+00  0.00000000E+00  0.00000000E+00  4.12589683E-03
  0.00000000E+00  0.00000000E+00  7.80507320E-03  0.00000000E+00 -1.93249009E-01
  0.00000000E+00  0.00000000E+00  2.54232608E-01  0.00000000E+00 -7.33765844E-03
  0.00000000E+00  0.00000000E+00 -6.97694324E-03  1.13625036E-02  0.00000000E+00
  0.00000000E+00  0.00000000E+00  0.00000000E+00  0.00000000E+00  0.00000000E+00
  4.80342779E-02  0.00000000E+00  0.00000000E+00  1.73513516E-01  0.00000000E+00
  0.00000000E+00  4.90630814E-02  0.00000000E+00  0.00000000E+00  0.00000000E+00
 -1.68226029E-03  0.00000000E+00  0.00000000E+00  2.05807456E-03  0.00000000E+00
 -2.35867084E-01  0.00000000E+00  0.00000000E+00  4.00390244E-01  0.00000000E+00
 -5.77140349E-03  0.00000000E+00  0.00000000E+00 -5.34562569E-03 -1.27181941E-02
  0.00000000E+00  0.00000000E+00  0.00000000E+00  0.00000000E+00  1.95016147E-02
  0.00000000E+00  0.00000000E+00  0.00000000E+00  0.00000000E+00  0.00000000E+00
 -8.27207572E-02  0.00000000E+00  0.00000000E+00  0.00000000E+00  0.00000000E+00
  0.00000000E+00 -8.27207572E-02  0.00000000E+00  0.00000000E+00  0.00000000E+00
  0.00000000E+00  0.00000000E+00  1.95016147E-02  0.00000000E+00  0.00000000E+00
  5.20682543E-03  1.85673591E-02 -3.39330784E-01  2.53916025E+00  3.36299498E-01
  0.00000000E+00 -3.10260715E-02 -1.98234471E-02  0.00000000E+00  7.93851439E-01
  1.05696374E+00  0.00000000E+00 -2.15442454E-01 -1.29615015E-01  2.57080073E-03
  0.00000000E+00  2.02197141E-03 -5.94374978E-04  0.00000000E+00 -9.75103497E-02
  0.00000000E+00  5.48383773E-02  4.77379764E-02  0.00000000E+00  1.06175464E-02
  0.00000000E+00  1.67434177E-02 -3.02809205E-03  0.00000000E+00  0.00000000E+00
 -7.02341513E-04  5.10779113E-03  1.62522889E-02 -1.33514786E-01  3.59209979E-01
  7.58332885E-01  0.00000000E+00 -9.37341039E-02 -6.78488302E-02  0.00000000E+00
  3.16076678E-01  6.23846099E-02  0.00000000E+00 -2.96711792E-01 -8.78469766E-01
 -8.74947092E-03  0.00000000E+00  2.46193492E-03 -3.67516084E-03  0.00000000E+00
  3.64413704E-01  0.00000000E+00  1.08882853E-01  3.82902539E-01  0.00000000E+00
 -5.08596971E-04  0.00000000E+00  2.85201028E-03  1.07804662E-02  0.00000000E+00
  0.00000000E+00  1.59555644E-02  9.35358497E-03  2.36928042E-02  7.88018452E-02
 -1.04398925E+00 -1.61797747E+00  0.00000000E+00  4.83172770E-02  1.30274614E-01
  0.00000000E+00  6.80940336E-01  7.22569598E-01  0.00000000E+00  1.46036749E+00
  5.97830942E-01 -5.32260670E-03  0.00000000E+00  2.40592198E-03 -1.86277850E-03
  0.00000000E+00 -2.41006171E-01  0.00000000E+00 -8.31196217E-01  3.25707976E-01
  0.00000000E+00  1.92637615E-02  0.00000000E+00  2.66073557E-02 -2.32440696E-02
  0.00000000E+00  0.00000000E+00 -1.30399384E-02  5.20682543E-03  1.85673591E-02
 -3.39330784E-01  2.53916025E+00  3.36299498E-01  0.00000000E+00  3.10260715E-02
 -1.98234471E-02  0.00000000E+00 -7.93851439E-01  1.05696374E+00  0.00000000E+00
  2.15442454E-01 -1.29615015E-01  2.57080073E-03  0.00000000E+00 -2.02197141E-03
 -5.94374978E-04  0.00000000E+00 -9.75103497E-02  0.00000000E+00 -5.48383773E-02
  4.77379764E-02  0.00000000E+00  1.06175464E-02  0.00000000E+00 -1.67434177E-02
 -3.02809205E-03  0.00000000E+00  0.00000000E+00  7.02341513E-04  9.35358497E-03
  2.36928042E-02  7.88018452E-02 -1.04398925E+00 -1.61797747E+00  0.00000000E+00
 -4.83172770E-02  1.30274614E-01  0.00000000E+00 -6.80940336E-01  7.22569598E-01
  0.00000000E+00 -1.46036749E+00  5.97830942E-01 -5.32260670E-03  0.00000000E+00
 -2.40592198E-03 -1.86277850E-03  0.00000000E+00 -2.41006171E-01  0.00000000E+00
  8.31196217E-01  3.25707976E-01  0.00000000E+00  1.92637615E-02  0.00000000E+00
 -2.66073557E-02 -2.32440696E-02  0.00000000E+00  0.00000000E+00  1.30399384E-02
  5.10779113E-03  1.62522889E-02 -1.33514786E-01  3.59209979E-01  7.58332885E-01
  0.00000000E+00  9.37341039E-02 -6.78488302E-02  0.00000000E+00 -3.16076678E-01
  6.23846099E-02  0.00000000E+00  2.96711792E-01 -8.78469766E-01 -8.74947092E-03
  0.00000000E+00 -2.46193492E-03 -3.67516084E-03  0.00000000E+00  3.64413704E-01
  0.00000000E+00 -1.08882853E-01  3.82902539E-01  0.00000000E+00 -5.08596971E-04
  0.00000000E+00 -2.85201028E-03  1.07804662E-02  0.00000000E+00  0.00000000E+00
 -1.59555644E-02  6.52387650E-03  4.66681902E-02  2.47225174E-01  0.00000000E+00
  1.33920804E-02  3.05498606E-02  7.80200369E-03 -6.57854541E-02 -6.60981679E-01
  0.00000000E+00  5.32613779E-03 -2.90206116E-03  7.80200369E-03 -6.57854541E-02
 -6.60981679E-01  0.00000000E+00 -5.32613779E-03 -2.90206116E-03  6.52387650E-03
  4.66681902E-02  2.47225174E-01  0.00000000E+00 -1.33920804E-02  3.05498606E-02
 -1.57925255E-02 -4.43826328E-02  2.56039263E-01 -1.48796875E+00 -1.31545367E+00
  0.00000000E+00 -7.30457178E-02  1.95431181E-02  0.00000000E+00 -1.95195486E-02
 -3.87404492E-01  0.00000000E+00 -8.29091497E-01 -5.53917552E-01  3.81722630E-03
  0.00000000E+00 -4.36090940E-03  3.29728807E-03  0.00000000E+00 -2.97317934E-01
  0.00000000E+00 -1.26335548E-01 -4.77844381E-01  0.00000000E+00 -9.44497364E-03
  0.00000000E+00  1.29635928E-02  8.27761398E-03  0.00000000E+00  0.00000000E+00
  2.31996433E-02 -1.17100222E-02 -3.60170493E-02  3.52472708E-01 -1.77959905E+00
 -4.71818187E-02  0.00000000E+00 -8.05941659E-03 -6.90817640E-02  0.00000000E+00
  2.64912713E-01  3.00472451E-01  0.00000000E+00 -2.22677067E-01 -8.43320160E-02
 -3.34568862E-03  0.00000000E+00 -1.29150907E-03  2.39720038E-03  0.00000000E+00
  2.87613843E-02  0.00000000E+00  3.17836679E-01 -2.62973860E-01  0.00000000E+00
  8.00926488E-03  0.00000000E+00  4.62904940E-03  1.49936720E-02  0.00000000E+00
  0.00000000E+00 -5.46987389E-03 -9.32305624E-03 -2.67841928E-02  8.47378892E-02
 -1.51384434E-01  2.44575367E+00  0.00000000E+00 -5.18603730E-02  7.95415914E-02
  0.00000000E+00 -4.94779144E-01 -1.28030967E-01  0.00000000E+00 -1.46321675E+00
 -1.05862234E-01  8.96225499E-03  0.00000000E+00  3.07649707E-03  4.22710621E-03
  0.00000000E+00  3.98257915E-01  0.00000000E+00 -2.33971521E-01 -3.21333921E-01
  0.00000000E+00  9.61726897E-03  0.00000000E+00 -1.90933242E-02 -2.77016713E-03
  0.00000000E+00  0.00000000E+00  1.75382511E-02 -1.57925255E-02 -4.43826328E-02
  2.56039263E-01 -1.48796875E+00 -1.31545367E+00  0.00000000E+00  7.30457178E-02
  1.95431181E-02  0.00000000E+00  1.95195486E-02 -3.87404492E-01  0.00000000E+00
  8.29091497E-01 -5.53917552E-01  3.81722630E-03  0.00000000E+00  4.36090940E-03
  3.29728807E-03  0.00000000E+00 -2.97317934E-01  0.00000000E+00  1.26335548E-01
 -4.77844381E-01  0.00000000E+00 -9.44497364E-03  0.00000000E+00 -1.29635928E-02
  8.27761398E-03  0.00000000E+00  0.00000000E+00 -2.31996433E-02 -9.32305624E-03
 -2.67841928E-02  8.47378892E-02 -1.51384434E-01  2.44575367E+00  0.00000000E+00
  5.18603730E-02  7.95415914E-02  0.00000000E+00  4.94779144E-01 -1.28030967E-01
  0.00000000E+00  1.46321675E+00 -1.05862234E-01  8.96225499E-03  0.00000000E+00
 -3.07649707E-03  4.22710621E-03  0.00000000E+00  3.98257915E-01  0.00000000E+00
  2.33971521E-01 -3.21333921E-01  0.00000000E+00  9.61726897E-03  0.00000000E+00
  1.90933242E-02 -2.77016713E-03  0.00000000E+00  0.00000000E+00 -1.75382511E-02
 -1.17100222E-02 -3.60170493E-02  3.52472708E-01 -1.77959905E+00 -4.71818187E-02
  0.00000000E+00  8.05941659E-03 -6.90817640E-02  0.00000000E+00 -2.64912713E-01
  3.00472451E-01  0.00000000E+00  2.22677067E-01 -8.43320160E-02 -3.34568862E-03
  0.00000000E+00  1.29150907E-03  2.39720038E-03  0.00000000E+00  2.87613843E-02
  0.00000000E+00 -3.17836679E-01 -2.62973860E-01  0.00000000E+00  8.00926488E-03
  0.00000000E+00 -4.62904940E-03  1.49936720E-02  0.00000000E+00  0.00000000E+00
  5.46987389E-03 -1.19050869E-02  3.70502290E-01 -1.03055674E-01  0.00000000E+00
  3.34555859E-02 -3.35551586E-02 -1.23455384E-02  2.47963361E-01  4.54160942E-01
  0.00000000E+00 -2.49522411E-02 -8.74112535E-03 -1.23455384E-02  2.47963361E-01
  4.54160942E-01  0.00000000E+00  2.49522411E-02 -8.74112535E-03 -1.19050869E-02
  3.70502290E-01 -1.03055674E-01  0.00000000E+00 -3.34555859E-02 -3.35551586E-02
  0.00000000E+00  0.00000000E+00  0.00000000E+00  0.00000000E+00  0.00000000E+00
  1.03850358E-01  0.00000000E+00  0.00000000E+00  4.72232672E-01  0.00000000E+00
  0.00000000E+00  3.56225977E-01  0.00000000E+00  0.00000000E+00  0.00000000E+00
 -9.10827787E-03  0.00000000E+00  0.00000000E+00 -4.89776402E-03  0.00000000E+00
 -1.53832909E-01  0.00000000E+00  0.00000000E+00 -8.56110416E-02  0.00000000E+00
  1.62711253E-02  0.00000000E+00  0.00000000E+00  1.75740376E-02 -2.14633241E-02
  0.00000000E+00  0.00000000E+00  0.00000000E+00  0.00000000E+00  0.00000000E+00
  0.00000000E+00  7.36828115E-02  0.00000000E+00  0.00000000E+00  3.44616687E-01
  0.00000000E+00  0.00000000E+00  5.70038318E-02  0.00000000E+00  0.00000000E+00
  0.00000000E+00  3.68762677E-03  0.00000000E+00  0.00000000E+00 -1.65467416E-03
  0.00000000E+00  2.22661900E-01  0.00000000E+00  0.00000000E+00  2.58912113E-01
  0.00000000E+00  8.46834998E-03  0.00000000E+00  0.00000000E+00  1.37019093E-02
 -1.57468634E-02  0.00000000E+00  0.00000000E+00  0.00000000E+00  0.00000000E+00
  0.00000000E+00  0.00000000E+00 -2.44781797E-02  0.00000000E+00  0.00000000E+00
 -6.09143696E-02  0.00000000E+00  0.00000000E+00 -2.06642079E-01  0.00000000E+00
  0.00000000E+00  0.00000000E+00  2.34400917E-03  0.00000000E+00  0.00000000E+00
 -1.27332838E-03  0.00000000E+00  6.83647149E-01  0.00000000E+00  0.00000000E+00
  1.67892031E-01  0.00000000E+00 -5.44541800E-03  0.00000000E+00  0.00000000E+00
  2.45553885E-03  2.40127843E-03  0.00000000E+00  0.00000000E+00  0.00000000E+00
  0.00000000E+00  0.00000000E+00  0.00000000E+00 -1.03850358E-01  0.00000000E+00
  0.00000000E+00 -4.72232672E-01  0.00000000E+00  0.00000000E+00 -3.56225977E-01
  0.00000000E+00  0.00000000E+00  0.00000000E+00  9.10827787E-03  0.00000000E+00
  0.00000000E+00 -4.89776402E-03  0.00000000E+00  1.53832909E-01  0.00000000E+00
  0.00000000E+00 -8.56110416E-02  0.00000000E+00 -1.62711253E-02  0.00000000E+00
  0.00000000E+00  1.75740376E-02  2.14633241E-02  0.00000000E+00  0.00000000E+00
  0.00000000E+00  0.00000000E+00  0.00000000E+00  0.00000000E+00  2.44781797E-02
  0.00000000E+00  0.00000000E+00  6.09143696E-02  0.00000000E+00  0.00000000E+00
  2.06642079E-01  0.00000000E+00  0.00000000E+00  0.00000000E+00 -2.34400917E-03
  0.00000000E+00  0.00000000E+00 -1.27332838E-03  0.00000000E+00 -6.83647149E-01
  0.00000000E+00  0.00000000E+00  1.67892031E-01  0.00000000E+00  5.44541800E-03
  0.00000000E+00  0.00000000E+00  2.45553885E-03 -2.40127843E-03  0.00000000E+00
  0.00000000E+00  0.00000000E+00  0.00000000E+00  0.00000000E+00  0.00000000E+00
 -7.36828115E-02  0.00000000E+00  0.00000000E+00 -3.44616687E-01  0.00000000E+00
  0.00000000E+00 -5.70038318E-02  0.00000000E+00  0.00000000E+00  0.00000000E+00
 -3.68762677E-03  0.00000000E+00  0.00000000E+00 -1.65467416E-03  0.00000000E+00
 -2.22661900E-01  0.00000000E+00  0.00000000E+00  2.58912113E-01  0.00000000E+00
 -8.46834998E-03  0.00000000E+00  0.00000000E+00  1.37019093E-02  1.57468634E-02
  0.00000000E+00  0.00000000E+00  0.00000000E+00  0.00000000E+00  5.64633267E-02
  0.00000000E+00  0.00000000E+00  0.00000000E+00  0.00000000E+00  0.00000000E+00
  5.08865921E-03  0.00000000E+00  0.00000000E+00  0.00000000E+00  0.00000000E+00
  0.00000000E+00 -5.08865921E-03  0.00000000E+00  0.00000000E+00  0.00000000E+00
  0.00000000E+00  0.00000000E+00 -5.64633267E-02  0.00000000E+00  0.00000000E+00
 -1.41836218E-02 -3.79808607E-02  2.20070250E-01 -1.96430176E+00  1.39333042E+00
  0.00000000E+00 -4.98151121E-02  1.17066494E-01  0.00000000E+00 -5.24174103E-02
 -4.38309882E-01  0.00000000E+00 -9.67394590E-01  1.00062774E+00 -6.12357521E-03
  0.00000000E+00 -7.97264049E-03  6.35034665E-03  0.00000000E+00  2.31988651E-01
  0.00000000E+00 -2.64911999E-01 -5.74137451E-01  0.00000000E+00 -1.50309830E-03
  0.00000000E+00  7.78905029E-03 -6.19636708E-03  0.00000000E+00  0.00000000E+00
  1.54731043E-02  1.68247368E-02  5.13817758E-02 -3.68067732E-01  2.17814513E+00
 -1.38450335E+00  0.00000000E+00  3.34753120E-03  6.61419377E-03  0.00000000E+00
  9.85472611E-02 -1.15903834E+00  0.00000000E+00 -1.55076762E+00  2.00460727E+00
 -5.61170413E-03  0.00000000E+00  1.07124043E-02 -7.63325903E-03  0.00000000E+00
 -2.70239624E-01  0.00000000E+00  5.19395740E-01  5.97570635E-01  0.00000000E+00
 -2.23270836E-02  0.00000000E+00  2.22017079E-02  2.45663683E-02  0.00000000E+00
  0.00000000E+00  6.74971158E-03  1.70975832E-03  4.03432044E-03  5.89094138E-02
 -5.84115697E-01  5.32063337E-01  0.00000000E+00 -7.20440164E-03  3.51094425E-02
  0.00000000E+00  1.52346152E-01 -6.35346884E-01  0.00000000E+00 -9.23620979E-01
 -6.21662793E-01 -4.18542415E-03  0.00000000E+00 -1.34675075E-03 -5.98829992E-04
  0.00000000E+00 -9.09447524E-02  0.00000000E+00  5.34671772E-01  9.39410448E-02
  0.00000000E+00 -6.57882219E-04  0.00000000E+00  8.90282048E-03  3.11311461E-02
  0.00000000E+00  0.00000000E+00  1.74581894E-03 -1.41836218E-02 -3.79808607E-02
  2.20070250E-01 -1.96430176E+00  1.39333042E+00  0.00000000E+00  4.98151121E-02
  1.17066494E-01  0.00000000E+00  5.24174103E-02 -4.38309882E-01  0.00000000E+00
  9.67394590E-01  1.00062774E+00 -6.12357521E-03  0.00000000E+00  7.97264049E-03
  6.35034665E-03  0.00000000E+00  2.31988651E-01  0.00000000E+00  2.64911999E-01
 -5.74137451E-01  0.00000000E+00 -1.50309830E-03  0.00000000E+00 -7.78905029E-03
 -6.19636708E-03  0.00000000E+00  0.00000000E+00 -1.54731043E-02  1.70975832E-03
  4.03432044E-03  5.89094138E-02 -5.84115697E-01  5.32063337E-01  0.00000000E+00
  7.20440164E-03  3.51094425E-02  0.00000000E+00 -1.52346152E-01 -6.35346884E-01
  0.00000000E+00  9.23620979E-01 -6.21662793E-01 -4.18542415E-03  0.00000000E+00
  1.34675075E-03 -5.98829992E-04  0.00000000E+00 -9.09447524E-02  0.00000000E+00
 -5.34671772E-01  9.39410448E-02  0.00000000E+00 -6.57882219E-04  0.00000000E+00
 -8.90282048E-03  3.11311461E-02  0.00000000E+00  0.00000000E+00 -1.74581894E-03
  1.68247368E-02  5.13817758E-02 -3.68067732E-01  2.17814513E+00 -1.38450335E+00
  0.00000000E+00 -3.34753120E-03  6.61419377E-03  0.00000000E+00 -9.85472611E-02
 -1.15903834E+00  0.00000000E+00  1.55076762E+00  2.00460727E+00 -5.61170413E-03
  0.00000000E+00 -1.07124043E-02 -7.63325903E-03  0.00000000E+00 -2.70239624E-01
  0.00000000E+00 -5.19395740E-01  5.97570635E-01  0.00000000E+00 -2.23270836E-02
  0.00000000E+00 -2.22017079E-02  2.45663683E-02  0.00000000E+00  0.00000000E+00
 -6.74971158E-03 -5.19877772E-02  9.49263332E-01 -1.42636711E+00  0.00000000E+00
  3.16660427E-02 -7.40966233E-02  3.85228703E-03  1.55679525E-01  5.27327242E-01
  0.00000000E+00  4.31225665E-04 -1.53358693E-02  3.85228703E-03  1.55679525E-01
  5.27327242E-01  0.00000000E+00 -4.31225665E-04 -1.53358693E-02 -5.19877772E-02
  9.49263332E-01 -1.42636711E+00  0.00000000E+00 -3.16660427E-02 -7.40966233E-02
  1.17252632E-02  2.66221290E-02  9.52877526E-02  1.64048409E-01  4.44307456E+00
  0.00000000E+00  8.49698980E-02 -5.96265241E-02  0.00000000E+00 -3.01478659E+00
 -1.36023292E+00  0.00000000E+00 -2.10264266E+00 -3.69861972E-01 -1.47606442E-02
  0.00000000E+00 -6.24529337E-03 -1.86124158E-02  0.00000000E+00 -9.22294794E-01
  0.00000000E+00 -7.99093334E-01 -6.74249195E-02  0.00000000E+00 -1.85090601E-02
  0.00000000E+00 -2.91995069E-02  2.46521052E-02  0.00000000E+00  0.00000000E+00
  3.45608243E-02 -4.56459592E-03 -2.15680521E-02  5.69599618E-01 -4.29016687E+00
 -1.67936916E+00  0.00000000E+00 -7.08906868E-02  2.54908962E-02  0.00000000E+00
 -2.04469199E+00  8.60711300E-01  0.00000000E+00 -4.81755419E-01 -1.20891705E+00
  2.21965342E-03  0.00000000E+00 -2.10131113E-02  5.83959738E-03  0.00000000E+00
  8.90409293E-01  0.00000000E+00  1.13355173E-01  4.59143622E-01  0.00000000E+00
 -9.25509676E-04  0.00000000E+00  6.86763850E-03 -1.10977239E-02  0.00000000E+00
  0.00000000E+00  6.41412954E-02  1.79808369E-02  5.69967646E-02 -5.77324906E-01
  4.10068679E+00 -1.90300008E+00  0.00000000E+00  1.00005588E-03 -9.84329459E-02
  0.00000000E+00 -2.01962782E+00 -1.68189402E+00  0.00000000E+00  3.20653206E+00
 -8.82384375E-01  1.83254218E-02  0.00000000E+00 -5.93815662E-03  4.28911008E-03
  0.00000000E+00  2.37385595E-01  0.00000000E+00  1.07227159E+00  6.54550343E-01
  0.00000000E+00 -1.87231369E-02  0.00000000E+00 -2.00673574E-03  4.09532661E-02
  0.00000000E+00  0.00000000E+00  4.13491689E-02 -1.17252632E-02 -2.66221290E-02
 -9.52877526E-02 -1.64048409E-01 -4.44307456E+00  0.00000000E+00  8.49698980E-02
  5.96265241E-02  0.00000000E+00 -3.01478659E+00  1.36023292E+00  0.00000000E+00
 -2.10264266E+00  3.69861972E-01  1.47606442E-02  0.00000000E+00 -6.24529337E-03
  1.86124158E-02  0.00000000E+00  9.22294794E-01  0.00000000E+00 -7.99093334E-01
  6.74249195E-02  0.00000000E+00  1.85090601E-02  0.00000000E+00 -2.91995069E-02
 -2.46521052E-02  0.00000000E+00  0.00000000E+00  3.45608243E-02 -1.79808369E-02
 -5.69967646E-02  5.77324906E-01 -4.10068679E+00  1.90300008E+00  0.00000000E+00
  1.00005588E-03  9.84329459E-02  0.00000000E+00 -2.01962782E+00  1.68189402E+00
  0.00000000E+00  3.20653206E+00  8.82384375E-01 -1.83254218E-02  0.00000000E+00
 -5.93815662E-03 -4.28911008E-03  0.00000000E+00 -2.37385595E-01  0.00000000E+00
  1.07227159E+00 -6.54550343E-01  0.00000000E+00  1.87231369E-02  0.00000000E+00
 -2.00673574E-03 -4.09532661E-02  0.00000000E+00  0.00000000E+00  4.13491689E-02
  4.56459592E-03  2.15680521E-02 -5.69599618E-01  4.29016687E+00  1.67936916E+00
  0.00000000E+00 -7.08906868E-02 -2.54908962E-02  0.00000000E+00 -2.04469199E+00
 -8.60711300E-01  0.00000000E+00 -4.81755419E-01  1.20891705E+00 -2.21965342E-03
  0.00000000E+00 -2.10131113E-02 -5.83959738E-03  0.00000000E+00 -8.90409293E-01
  0.00000000E+00  1.13355173E-01 -4.59143622E-01  0.00000000E+00  9.25509676E-04
  0.00000000E+00  6.86763850E-03  1.10977239E-02  0.00000000E+00  0.00000000E+00
  6.41412954E-02  6.17517688E-02 -5.78825287E-01  7.26171273E-01  0.00000000E+00
 -3.60421655E-02  3.40527925E-02 -7.52660796E-02  1.06161052E+00 -1.82601916E+00
  0.00000000E+00 -1.01026338E-01  2.94923685E-04  7.52660796E-02 -1.06161052E+00
  1.82601916E+00  0.00000000E+00 -1.01026338E-01 -2.94923685E-04 -6.17517688E-02
  5.78825287E-01 -7.26171273E-01  0.00000000E+00 -3.60421655E-02 -3.40527925E-02
 -1.55175727E-03  2.44434060E-03 -1.05367918E+00  1.26775900E+01  4.84457712E+00
  0.00000000E+00 -5.92661176E-02  1.60621831E-01  0.00000000E+00 -4.62773491E+00
  2.09885746E+00  0.00000000E+00 -3.37119304E+00 -1.29068499E+00 -1.91731502E-02
  0.00000000E+00  2.05016227E-02 -3.79793731E-02  0.00000000E+00 -8.71431709E-01
  0.00000000E+00 -2.33301399E-01 -1.45949125E+00  0.00000000E+00 -1.80545981E-02
  0.00000000E+00  6.84209483E-02 -3.88890032E-02  0.00000000E+00  0.00000000E+00
  9.03115769E-02 -9.86564799E-03 -2.09138009E-02 -4.18793201E-01  3.75873648E+00
 -3.20939668E+00  0.00000000E+00  9.98161996E-02 -1.85567722E-02  0.00000000E+00
  3.31965308E-01 -1.13302239E+00  0.00000000E+00  4.91626000E-01  1.64669874E+00
  3.57353179E-03  0.00000000E+00  9.69339172E-03 -1.08780948E-03  0.00000000E+00
  3.25002243E-02  0.00000000E+00  1.94744249E-01 -5.85904135E-01  0.00000000E+00
 -7.14800758E-03  0.00000000E+00 -4.79158486E-02  1.32174152E-02  0.00000000E+00
  0.00000000E+00 -3.10645084E-02  1.79271846E-02  4.85664439E-02 -1.14176749E-01
  3.69840484E-01 -2.46030939E+00  0.00000000E+00  6.87682989E-02  2.43762806E-01
  0.00000000E+00 -1.54038252E-01  1.98192282E+00  0.00000000E+00  3.04263841E+00
 -4.10411144E-01  4.65223109E-03  0.00000000E+00  1.61763850E-02 -2.78199789E-03
  0.00000000E+00  8.17896746E-02  0.00000000E+00 -1.40645413E+00  6.37387073E-01
  0.00000000E+00  2.74674007E-02  0.00000000E+00  1.77891539E-02 -6.63447499E-02
  0.00000000E+00  0.00000000E+00  6.48244178E-03  1.55175727E-03 -2.44434060E-03
  1.05367918E+00 -1.26775900E+01 -4.84457712E+00  0.00000000E+00 -5.92661176E-02
 -1.60621831E-01  0.00000000E+00 -4.62773491E+00 -2.09885746E+00  0.00000000E+00
 -3.37119304E+00  1.29068499E+00  1.91731502E-02  0.00000000E+00  2.05016227E-02
  3.79793731E-02  0.00000000E+00  8.71431709E-01  0.00000000E+00 -2.33301399E-01
  1.45949125E+00  0.00000000E+00  1.80545981E-02  0.00000000E+00  6.84209483E-02
  3.88890032E-02  0.00000000E+00  0.00000000E+00  9.03115769E-02 -1.79271846E-02
 -4.85664439E-02  1.14176749E-01 -3.69840484E-01  2.46030939E+00  0.00000000E+00
  6.87682989E-02 -2.43762806E-01  0.00000000E+00 -1.54038252E-01 -1.98192282E+00
  0.00000000E+00  3.04263841E+00  4.10411144E-01 -4.65223109E-03  0.00000000E+00
  1.61763850E-02  2.78199789E-03  0.00000000E+00 -8.17896746E-02  0.00000000E+00
 -1.40645413E+00 -6.37387073E-01  0.00000000E+00 -2.74674007E-02  0.00000000E+00
  1.77891539E-02  6.63447499E-02  0.00000000E+00  0.00000000E+00  6.48244178E-03
  9.86564799E-03  2.09138009E-02  4.18793201E-01 -3.75873648E+00  3.20939668E+00
  0.00000000E+00  9.98161996E-02  1.85567722E-02  0.00000000E+00  3.31965308E-01
  1.13302239E+00  0.00000000E+00  4.91626000E-01 -1.64669874E+00 -3.57353179E-03
  0.00000000E+00  9.69339172E-03  1.08780948E-03  0.00000000E+00 -3.25002243E-02
  0.00000000E+00  1.94744249E-01  5.85904135E-01  0.00000000E+00  7.14800758E-03
  0.00000000E+00 -4.79158486E-02 -1.32174152E-02  0.00000000E+00  0.00000000E+00
 -3.10645084E-02 -2.52405207E-02 -1.86125174E-01  4.05093611E-02  0.00000000E+00
 -3.59842263E-02 -2.97618987E-04 -4.08339357E-02  5.27703227E-01 -1.52651339E+00
  0.00000000E+00 -6.36679743E-02 -2.97179530E-02  4.08339357E-02 -5.27703227E-01
  1.52651339E+00  0.00000000E+00 -6.36679743E-02  2.97179530E-02  2.52405207E-02
  1.86125174E-01 -4.05093611E-02  0.00000000E+00 -3.59842263E-02  2.97618987E-04
  1.17235156E-02  3.35430265E-02 -5.26640759E-02 -1.13862773E+00  2.17816953E+00
  0.00000000E+00 -1.36585131E-01 -7.37928340E-02  0.00000000E+00 -9.56336956E-02
 -6.79671122E-01  0.00000000E+00 -7.55511624E-01  6.02139802E-01  7.73474732E-03
  0.00000000E+00  3.21468950E-03  1.07365503E-02  0.00000000E+00 -3.95165959E-01
  0.00000000E+00 -5.59362859E-01 -2.55188286E-01  0.00000000E+00 -1.17338671E-02
  0.00000000E+00 -1.37783070E-02  2.21667355E-02  0.00000000E+00  0.00000000E+00
  3.29359343E-02  6.26159510E-03  9.87155124E-03  4.60701716E-01 -4.21859480E+00
  9.18878045E-01  0.00000000E+00  1.32990257E-01  1.55284624E-01  0.00000000E+00
  1.01488018E+00  2.65292228E+00  0.00000000E+00  1.17149382E+00 -2.34984925E-01
  1.24331908E-02  0.00000000E+00  3.73841843E-03  1.07557239E-02  0.00000000E+00
 -8.37293438E-01  0.00000000E+00 -1.26360379E+00 -1.22610002E-01  0.00000000E+00
  3.14718628E-02  0.00000000E+00  4.82734943E-02 -5.94466076E-02  0.00000000E+00
  0.00000000E+00 -3.01536466E-02  7.23282414E-05  1.52837446E-02 -8.60861794E-01
  6.29327780E+00 -3.01035915E+00  0.00000000E+00 -9.58219411E-02  7.42148216E-02
  0.00000000E+00 -2.54104603E+00  1.75838244E+00  0.00000000E+00  2.19904637E+00
  6.30176353E-01  1.40529910E-02  0.00000000E+00  1.79247773E-03  5.50313334E-03
  0.00000000E+00  4.52003053E-01  0.00000000E+00 -8.42212775E-01  3.68287293E-02
  0.00000000E+00  2.08194191E-02  0.00000000E+00 -4.22806632E-02 -3.08803179E-02
  0.00000000E+00  0.00000000E+00  4.08071475E-02  1.17235156E-02  3.35430265E-02
 -5.26640759E-02 -1.13862773E+00  2.17816953E+00  0.00000000E+00  1.36585131E-01
 -7.37928340E-02  0.00000000E+00  9.56336956E-02 -6.79671122E-01  0.00000000E+00
  7.55511624E-01  6.02139802E-01  7.73474732E-03  0.00000000E+00 -3.21468950E-03
  1.07365503E-02  0.00000000E+00 -3.95165959E-01  0.00000000E+00  5.59362859E-01
 -2.55188286E-01  0.00000000E+00 -1.17338671E-02  0.00000000E+00  1.37783070E-02
  2.21667355E-02  0.00000000E+00  0.00000000E+00 -3.29359343E-02  7.23282414E-05
  1.52837446E-02 -8.60861794E-01  6.29327780E+00 -3.01035915E+00  0.00000000E+00
  9.58219411E-02  7.42148216E-02  0.00000000E+00  2.54104603E+00  1.75838244E+00
  0.00000000E+00 -2.19904637E+00  6.30176353E-01  1.40529910E-02  0.00000000E+00
 -1.79247773E-03  5.50313334E-03  0.00000000E+00  4.52003053E-01  0.00000000E+00
  8.42212775E-01  3.68287293E-02  0.00000000E+00  2.08194191E-02  0.00000000E+00
  4.22806632E-02 -3.08803179E-02  0.00000000E+00  0.00000000E+00 -4.08071475E-02
  6.26159510E-03  9.87155124E-03  4.60701716E-01 -4.21859480E+00  9.18878045E-01
  0.00000000E+00 -1.32990257E-01  1.55284624E-01  0.00000000E+00 -1.01488018E+00
  2.65292228E+00  0.00000000E+00 -1.17149382E+00 -2.34984925E-01  1.24331908E-02
  0.00000000E+00 -3.73841843E-03  1.07557239E-02  0.00000000E+00 -8.37293438E-01
  0.00000000E+00  1.26360379E+00 -1.22610002E-01  0.00000000E+00  3.14718628E-02
  0.00000000E+00 -4.82734943E-02 -5.94466076E-02  0.00000000E+00  0.00000000E+00
  3.01536466E-02  5.76954394E-02 -5.42389947E-01  2.48000359E-01  0.00000000E+00
 -4.69837669E-02  4.23862942E-02 -7.80055550E-02  5.00360025E-01 -7.69050450E-01
  0.00000000E+00 -3.38831660E-02  1.56894155E-02 -7.80055550E-02  5.00360025E-01
 -7.69050450E-01  0.00000000E+00  3.38831660E-02  1.56894155E-02  5.76954394E-02
 -5.42389947E-01  2.48000359E-01  0.00000000E+00  4.69837669E-02  4.23862942E-02
  0.00000000E+00  0.00000000E+00  0.00000000E+00  0.00000000E+00  0.00000000E+00
  6.00108374E-02  0.00000000E+00  0.00000000E+00  3.18091587E-01  0.00000000E+00
  0.00000000E+00  4.10356078E-01  0.00000000E+00  0.00000000E+00  0.00000000E+00
 -1.23718274E-02  0.00000000E+00  0.00000000E+00 -1.24028686E-02  0.00000000E+00
  5.60286553E-01  0.00000000E+00  0.00000000E+00  2.59463439E-01  0.00000000E+00
  1.05195844E-02  0.00000000E+00  0.00000000E+00  1.23605197E-02 -1.09353372E-02
  0.00000000E+00  0.00000000E+00  0.00000000E+00  0.00000000E+00  0.00000000E+00
  0.00000000E+00  8.48101806E-02  0.00000000E+00  0.00000000E+00  3.27200411E-01
  0.00000000E+00  0.00000000E+00  4.12839180E-01  0.00000000E+00  0.00000000E+00
  0.00000000E+00  1.81846429E-02  0.00000000E+00  0.00000000E+00  9.32303176E-03
  0.00000000E+00 -5.80846392E-01  0.00000000E+00  0.00000000E+00 -2.72595199E-01
  0.00000000E+00  1.14064299E-02  0.00000000E+00  0.00000000E+00  1.03942664E-02
 -1.51071825E-02  0.00000000E+00  0.00000000E+00  0.00000000E+00  0.00000000E+00
  0.00000000E+00  0.00000000E+00 -2.41365744E-01  0.00000000E+00  0.00000000E+00
 -4.28109050E-01  0.00000000E+00  0.00000000E+00 -9.30282932E-01  0.00000000E+00
  0.00000000E+00  0.00000000E+00  2.39682622E-03  0.00000000E+00  0.00000000E+00
 -1.81863952E-02  0.00000000E+00 -1.02518122E-01  0.00000000E+00  0.00000000E+00
  9.69307465E-01  0.00000000E+00 -3.34050491E-02  0.00000000E+00  0.00000000E+00
 -2.08814323E-03  8.92869235E-03  0.00000000E+00  0.00000000E+00  0.00000000E+00
  0.00000000E+00  0.00000000E+00  0.00000000E+00  6.00108374E-02  0.00000000E+00
  0.00000000E+00  3.18091587E-01  0.00000000E+00  0.00000000E+00  4.10356078E-01
  0.00000000E+00  0.00000000E+00  0.00000000E+00 -1.23718274E-02  0.00000000E+00
  0.00000000E+00  1.24028686E-02  0.00000000E+00  5.60286553E-01  0.00000000E+00
  0.00000000E+00 -2.59463439E-01  0.00000000E+00  1.05195844E-02  0.00000000E+00
  0.00000000E+00 -1.23605197E-02 -1.09353372E-02  0.00000000E+00  0.00000000E+00
  0.00000000E+00  0.00000000E+00  0.00000000E+00  0.00000000E+00 -2.41365744E-01
  0.00000000E+00  0.00000000E+00 -4.28109050E-01  0.00000000E+00  0.00000000E+00
 -9.30282932E-01  0.00000000E+00  0.00000000E+00  0.00000000E+00  2.39682622E-03
  0.00000000E+00  0.00000000E+00  1.81863952E-02  0.00000000E+00 -1.02518122E-01
  0.00000000E+00  0.00000000E+00 -9.69307465E-01  0.00000000E+00 -3.34050491E-02
  0.00000000E+00  0.00000000E+00  2.08814323E-03  8.92869235E-03  0.00000000E+00
  0.00000000E+00  0.00000000E+00  0.00000000E+00  0.00000000E+00  0.00000000E+00
  8.48101806E-02  0.00000000E+00  0.00000000E+00  3.27200411E-01  0.00000000E+00
  0.00000000E+00  4.12839180E-01  0.00000000E+00  0.00000000E+00  0.00000000E+00
  1.81846429E-02  0.00000000E+00  0.00000000E+00 -9.32303176E-03  0.00000000E+00
 -5.80846392E-01  0.00000000E+00  0.00000000E+00  2.72595199E-01  0.00000000E+00
  1.14064299E-02  0.00000000E+00  0.00000000E+00 -1.03942664E-02 -1.51071825E-02
  0.00000000E+00  0.00000000E+00  0.00000000E+00  0.00000000E+00 -4.11858504E-03
  0.00000000E+00  0.00000000E+00  0.00000000E+00  0.00000000E+00  0.00000000E+00
  6.74334221E-02  0.00000000E+00  0.00000000E+00  0.00000000E+00  0.00000000E+00
  0.00000000E+00  6.74334221E-02  0.00000000E+00  0.00000000E+00  0.00000000E+00
  0.00000000E+00  0.00000000E+00 -4.11858504E-03  0.00000000E+00  0.00000000E+00
  0.00000000E+00  0.00000000E+00  0.00000000E+00  0.00000000E+00  0.00000000E+00
  1.01427037E-01  0.00000000E+00  0.00000000E+00  3.19182990E-01  0.00000000E+00
  0.00000000E+00  3.86109661E-01  0.00000000E+00  0.00000000E+00  0.00000000E+00
 -1.39405261E-03  0.00000000E+00  0.00000000E+00  7.66465362E-03  0.00000000E+00
  4.24881875E-01  0.00000000E+00  0.00000000E+00 -4.88748725E-01  0.00000000E+00
 -1.18329321E-02  0.00000000E+00  0.00000000E+00  1.16194400E-02 -3.05639837E-02
  0.00000000E+00  0.00000000E+00  0.00000000E+00  0.00000000E+00  0.00000000E+00
  0.00000000E+00  2.24824792E-01  0.00000000E+00  0.00000000E+00  3.20947553E-01
  0.00000000E+00  0.00000000E+00  1.19525706E+00  0.00000000E+00  0.00000000E+00
  0.00000000E+00  1.46465800E-02  0.00000000E+00  0.00000000E+00 -1.58873431E-02
  0.00000000E+00 -7.78495469E-01  0.00000000E+00  0.00000000E+00  5.91513451E-01
  0.00000000E+00  2.14681027E-03  0.00000000E+00  0.00000000E+00  1.69677536E-02
 -2.11856244E-02  0.00000000E+00  0.00000000E+00  0.00000000E+00  0.00000000E+00
  0.00000000E+00  0.00000000E+00  5.59596253E-02  0.00000000E+00  0.00000000E+00
  7.69576663E-02  0.00000000E+00  0.00000000E+00  4.32121387E-01  0.00000000E+00
  0.00000000E+00  0.00000000E+00 -1.59069948E-02  0.00000000E+00  0.00000000E+00
  5.22554276E-03  0.00000000E+00  3.74237041E-01  0.00000000E+00  0.00000000E+00
 -2.77585788E-01  0.00000000E+00  3.14913172E-03  0.00000000E+00  0.00000000E+00
 -5.75629105E-04 -3.34297417E-03  0.00000000E+00  0.00000000E+00  0.00000000E+00
  0.00000000E+00  0.00000000E+00  0.00000000E+00 -1.01427037E-01  0.00000000E+00
  0.00000000E+00 -3.19182990E-01  0.00000000E+00  0.00000000E+00 -3.86109661E-01
  0.00000000E+00  0.00000000E+00  0.00000000E+00  1.39405261E-03  0.00000000E+00
  0.00000000E+00  7.66465362E-03  0.00000000E+00 -4.24881875E-01  0.00000000E+00
  0.00000000E+00 -4.88748725E-01  0.00000000E+00  1.18329321E-02  0.00000000E+00
  0.00000000E+00  1.16194400E-02  3.05639837E-02  0.00000000E+00  0.00000000E+00
  0.00000000E+00  0.00000000E+00  0.00000000E+00  0.00000000E+00 -5.59596253E-02
  0.00000000E+00  0.00000000E+00 -7.69576663E-02  0.00000000E+00  0.00000000E+00
 -4.32121387E-01  0.00000000E+00  0.00000000E+00  0.00000000E+00  1.59069948E-02
  0.00000000E+00  0.00000000E+00  5.22554276E-03  0.00000000E+00 -3.74237041E-01
  0.00000000E+00  0.00000000E+00 -2.77585788E-01  0.00000000E+00 -3.14913172E-03
  0.00000000E+00  0.00000000E+00 -5.75629105E-04  3.34297417E-03  0.00000000E+00
  0.00000000E+00  0.00000000E+00  0.00000000E+00  0.00000000E+00  0.00000000E+00
 -2.24824792E-01  0.00000000E+00  0.00000000E+00 -3.20947553E-01  0.00000000E+00
  0.00000000E+00 -1.19525706E+00  0.00000000E+00  0.00000000E+00  0.00000000E+00
 -1.46465800E-02  0.00000000E+00  0.00000000E+00 -1.58873431E-02  0.00000000E+00
  7.78495469E-01  0.00000000E+00  0.00000000E+00  5.91513451E-01  0.00000000E+00
 -2.14681027E-03  0.00000000E+00  0.00000000E+00  1.69677536E-02  2.11856244E-02
  0.00000000E+00  0.00000000E+00  0.00000000E+00  0.00000000E+00 -9.22968486E-02
  0.00000000E+00  0.00000000E+00  0.00000000E+00  0.00000000E+00  0.00000000E+00
 -2.42892727E-02  0.00000000E+00  0.00000000E+00  0.00000000E+00  0.00000000E+00
  0.00000000E+00  2.42892727E-02  0.00000000E+00  0.00000000E+00  0.00000000E+00
  0.00000000E+00  0.00000000E+00  9.22968486E-02  0.00000000E+00  0.00000000E+00
  1.26010236E-02  3.77059096E-02 -1.01595610E+00  1.27319900E+01  8.45350554E+00
  0.00000000E+00 -1.58444368E-01  2.44356143E-01  0.00000000E+00 -9.42247420E+00
 -1.99815657E-01  0.00000000E+00 -4.28823058E+00  9.35612945E-01 -3.14259938E-02
  0.00000000E+00  2.15503273E-02 -3.42248998E-02  0.00000000E+00 -1.06012245E+00
  0.00000000E+00 -1.39872367E+00 -2.60215137E+00  0.00000000E+00 -1.45670917E-02
  0.00000000E+00  5.87738208E-02 -8.31366460E-03  0.00000000E+00  0.00000000E+00
  1.33793239E-01 -9.62948476E-03 -2.98710405E-02  2.78335660E-01 -1.98894642E+00
  1.72792548E+00  0.00000000E+00 -8.92355049E-02 -6.92939409E-02  0.00000000E+00
 -2.61486122E+00 -5.57410425E-01  0.00000000E+00 -8.25949161E-01 -2.13443378E+00
 -1.15519760E-02  0.00000000E+00  6.79923643E-03 -2.87775096E-03  0.00000000E+00
  1.28814414E+00  0.00000000E+00  2.13738001E-01  5.48458776E-01  0.00000000E+00
  1.56810155E-03  0.00000000E+00 -1.90469747E-02  1.73628575E-02  0.00000000E+00
  0.00000000E+00  5.15637143E-02  1.05297146E-02  3.01063768E-02 -4.25580361E-01
  3.33041307E+00  1.90091933E+00  0.00000000E+00 -8.23494852E-03 -2.00710555E-02
  0.00000000E+00 -1.19183680E+00 -3.76299387E-02  0.00000000E+00  2.24820231E-01
 -1.67202488E-01 -1.24984436E-02  0.00000000E+00  6.08671780E-03 -1.98832741E-02
  0.00000000E+00  4.27495407E-01  0.00000000E+00  1.44195469E-01 -1.32223468E-01
  0.00000000E+00 -1.40229650E-02  0.00000000E+00 -4.65751360E-02 -8.07433566E-03
  0.00000000E+00  0.00000000E+00 -1.16627022E-02 -1.26010236E-02 -3.77059096E-02
  1.01595610E+00 -1.27319900E+01 -8.45350554E+00  0.00000000E+00 -1.58444368E-01
 -2.44356143E-01  0.00000000E+00 -9.42247420E+00  1.99815657E-01  0.00000000E+00
 -4.28823058E+00 -9.35612945E-01  3.14259938E-02  0.00000000E+00  2.15503273E-02
  3.42248998E-02  0.00000000E+00  1.06012245E+00  0.00000000E+00 -1.39872367E+00
  2.60215137E+00  0.00000000E+00  1.45670917E-02  0.00000000E+00  5.87738208E-02
  8.31366460E-03  0.00000000E+00  0.00000000E+00  1.33793239E-01 -1.05297146E-02
 -3.01063768E-02  4.25580361E-01 -3.33041307E+00 -1.90091933E+00  0.00000000E+00
 -8.23494852E-03  2.00710555E-02  0.00000000E+00 -1.19183680E+00  3.76299387E-02
  0.00000000E+00  2.24820231E-01  1.67202488E-01  1.24984436E-02  0.00000000E+00
  6.08671780E-03  1.98832741E-02  0.00000000E+00 -4.27495407E-01  0.00000000E+00
  1.44195469E-01  1.32223468E-01  0.00000000E+00  1.40229650E-02  0.00000000E+00
 -4.65751360E-02  8.07433566E-03  0.00000000E+00  0.00000000E+00 -1.16627022E-02
  9.62948476E-03  2.98710405E-02 -2.78335660E-01  1.98894642E+00 -1.72792548E+00
  0.00000000E+00 -8.92355049E-02  6.92939409E-02  0.00000000E+00 -2.61486122E+00
  5.57410425E-01  0.00000000E+00 -8.25949161E-01  2.13443378E+00  1.15519760E-02
  0.00000000E+00  6.79923643E-03  2.87775096E-03  0.00000000E+00 -1.28814414E+00
  0.00000000E+00  2.13738001E-01 -5.48458776E-01  0.00000000E+00 -1.56810155E-03
  0.00000000E+00 -1.90469747E-02 -1.73628575E-02  0.00000000E+00  0.00000000E+00
  5.15637143E-02  5.16112828E-02 -5.90198977E-01  5.08691885E-01  0.00000000E+00
 -3.76620198E-02  6.10547625E-02 -5.16267537E-02 -6.72273978E-02 -1.21977242E-02
  0.00000000E+00 -9.90021196E-03 -2.17749959E-02  5.16267537E-02  6.72273978E-02
  1.21977242E-02  0.00000000E+00 -9.90021196E-03  2.17749959E-02 -5.16112828E-02
  5.90198977E-01 -5.08691885E-01  0.00000000E+00 -3.76620198E-02 -6.10547625E-02
  2.16929227E-02  6.57252330E-02 -7.40202463E-01  5.32999922E+00  3.80510395E+00
  0.00000000E+00 -1.45997753E-02  3.12602345E-01  0.00000000E+00  1.40596330E+00
  2.22487417E+00  0.00000000E+00  2.18176224E+00  1.35237973E+00 -7.24567285E-03
  0.00000000E+00 -7.26282098E-03 -6.65711168E-03  0.00000000E+00  1.13894679E+00
  0.00000000E+00  8.66910454E-01  1.92886445E-01  0.00000000E+00  9.89939092E-03
  0.00000000E+00  7.60398426E-02 -2.97082289E-02  0.00000000E+00  0.00000000E+00
 -3.02206756E-02 -2.05130327E-02 -6.22650928E-02  6.74593465E-01 -3.60885653E+00
 -1.29126080E+00  0.00000000E+00  2.95539908E-02 -1.18448305E-02  0.00000000E+00
  7.96985087E-01  6.35252621E-01  0.00000000E+00  1.59231221E+00  2.00946419E-01
 -1.59585881E-02  0.00000000E+00  1.09551578E-02  1.53258751E-03  0.00000000E+00
 -7.00966179E-01  0.00000000E+00 -6.70881992E-02 -1.57761514E-01  0.00000000E+00
 -8.15312330E-03  0.00000000E+00  5.33927573E-02  8.18675896E-03  0.00000000E+00
  0.00000000E+00 -1.75992253E-02 -1.19118606E-03 -8.33243793E-03  4.26276601E-01
 -2.86359953E+00 -1.98842628E+00  0.00000000E+00  4.04148285E-02  6.79685940E-02
  0.00000000E+00  9.00271007E-01  2.85530683E+00  0.00000000E+00  1.29214897E+00
  3.24582423E+00 -6.60181921E-03  0.00000000E+00  1.46718452E-03  3.75248582E-04
  0.00000000E+00  2.13991254E-01  0.00000000E+00 -1.86578105E+00  6.21669076E-01
  0.00000000E+00 -3.67044008E-03  0.00000000E+00  2.32556931E-02 -7.98427494E-02
  0.00000000E+00  0.00000000E+00  4.91114972E-03  2.16929227E-02  6.57252330E-02
 -7.40202463E-01  5.32999922E+00  3.80510395E+00  0.00000000E+00  1.45997753E-02
  3.12602345E-01  0.00000000E+00 -1.40596330E+00  2.22487417E+00  0.00000000E+00
 -2.18176224E+00  1.35237973E+00 -7.24567285E-03  0.00000000E+00  7.26282098E-03
 -6.65711168E-03  0.00000000E+00  1.13894679E+00  0.00000000E+00 -8.66910454E-01
  1.92886445E-01  0.00000000E+00  9.89939092E-03  0.00000000E+00 -7.60398426E-02
 -2.97082289E-02  0.00000000E+00  0.00000000E+00  3.02206756E-02 -1.19118606E-03
 -8.33243793E-03  4.26276601E-01 -2.86359953E+00 -1.98842628E+00  0.00000000E+00
 -4.04148285E-02  6.79685940E-02  0.00000000E+00 -9.00271007E-01  2.85530683E+00
  0.00000000E+00 -1.29214897E+00  3.24582423E+00 -6.60181921E-03  0.00000000E+00
 -1.46718452E-03  3.75248582E-04  0.00000000E+00  2.13991254E-01  0.00000000E+00
  1.86578105E+00  6.21669076E-01  0.00000000E+00 -3.67044008E-03  0.00000000E+00
 -2.32556931E-02 -7.98427494E-02  0.00000000E+00  0.00000000E+00 -4.91114972E-03
 -2.05130327E-02 -6.22650928E-02  6.74593465E-01 -3.60885653E+00 -1.29126080E+00
  0.00000000E+00 -2.95539908E-02 -1.18448305E-02  0.00000000E+00 -7.96985087E-01
  6.35252621E-01  0.00000000E+00 -1.59231221E+00  2.00946419E-01 -1.59585881E-02
  0.00000000E+00 -1.09551578E-02  1.53258751E-03  0.00000000E+00 -7.00966179E-01
  0.00000000E+00  6.70881992E-02 -1.57761514E-01  0.00000000E+00 -8.15312330E-03
  0.00000000E+00 -5.33927573E-02  8.18675896E-03  0.00000000E+00  0.00000000E+00
  1.75992253E-02 -9.45675613E-03  1.04254677E+00 -1.81494560E-01  0.00000000E+00
  3.43750879E-02 -9.28129933E-02 -1.83876469E-02  6.04636685E-01 -6.23053739E-01
  0.00000000E+00 -7.03799712E-02 -2.09912226E-02 -1.83876469E-02  6.04636685E-01
 -6.23053739E-01  0.00000000E+00  7.03799712E-02 -2.09912226E-02 -9.45675613E-03
  1.04254677E+00 -1.81494560E-01  0.00000000E+00 -3.43750879E-02 -9.28129933E-02
 -1.09411891E-02 -2.56789728E-02  1.75642170E-02 -2.55217952E+00  9.33303269E+00
  0.00000000E+00  1.31285270E-01  1.02688413E-01  0.00000000E+00  5.33004639E+00
  1.94167743E+00  0.00000000E+00  5.74440737E-01  4.16984389E+00 -1.99028659E-03
  0.00000000E+00  7.28723951E-03  1.12262332E-02  0.00000000E+00  1.58464744E+00
  0.00000000E+00  9.46859130E-01  3.55619122E-01  0.00000000E+00  6.27214913E-03
  0.00000000E+00  1.81971979E-02 -6.00583362E-02  0.00000000E+00  0.00000000E+00
 -6.62442218E-02 -1.56325026E-02 -4.12240918E-02 -1.44598377E-01  2.14668094E+00
  4.84416666E+00  0.00000000E+00  1.95354157E-01 -1.20263302E-02  0.00000000E+00
  4.40039448E+00  1.59079050E+00  0.00000000E+00  3.30481611E+00 -5.82494291E-01
  1.32204633E-03  0.00000000E+00  5.46441047E-03  4.34370727E-03  0.00000000E+00
 -7.19387724E-01  0.00000000E+00 -1.08967785E+00 -1.55425500E+00  0.00000000E+00
  2.98347841E-02  0.00000000E+00 -4.58853375E-02 -2.79794548E-02  0.00000000E+00
  0.00000000E+00 -7.48058519E-02  1.93044670E-04 -9.34757403E-03  7.64579104E-01
 -6.19421431E+00 -6.48252105E+00  0.00000000E+00  4.85575421E-02 -2.70302114E-02
  0.00000000E+00  2.87840333E+00  8.45609827E-01  0.00000000E+00  2.21190660E+00
  6.50505429E-01 -2.24994033E-03  0.00000000E+00 -1.69538990E-03  5.60727486E-04
  0.00000000E+00 -1.30440893E+00  0.00000000E+00 -2.28901842E-01  3.47258940E-01
  0.00000000E+00 -9.87021841E-03  0.00000000E+00  6.65475773E-02 -5.95046946E-03
  0.00000000E+00  0.00000000E+00 -3.23800155E-02  1.09411891E-02  2.56789728E-02
 -1.75642170E-02  2.55217952E+00 -9.33303269E+00  0.00000000E+00  1.31285270E-01
 -1.02688413E-01  0.00000000E+00  5.33004639E+00 -1.94167743E+00  0.00000000E+00
  5.74440737E-01 -4.16984389E+00  1.99028659E-03  0.00000000E+00  7.28723951E-03
 -1.12262332E-02  0.00000000E+00 -1.58464744E+00  0.00000000E+00  9.46859130E-01
 -3.55619122E-01  0.00000000E+00 -6.27214913E-03  0.00000000E+00  1.81971979E-02
  6.00583362E-02  0.00000000E+00  0.00000000E+00 -6.62442218E-02 -1.93044670E-04
  9.34757403E-03 -7.64579104E-01  6.19421431E+00  6.48252105E+00  0.00000000E+00
  4.85575421E-02  2.70302114E-02  0.00000000E+00  2.87840333E+00 -8.45609827E-01
  0.00000000E+00  2.21190660E+00 -6.50505429E-01  2.24994033E-03  0.00000000E+00
 -1.69538990E-03 -5.60727486E-04  0.00000000E+00  1.30440893E+00  0.00000000E+00
 -2.28901842E-01 -3.47258940E-01  0.00000000E+00  9.87021841E-03  0.00000000E+00
  6.65475773E-02  5.95046946E-03  0.00000000E+00  0.00000000E+00 -3.23800155E-02
  1.56325026E-02  4.12240918E-02  1.44598377E-01 -2.14668094E+00 -4.84416666E+00
  0.00000000E+00  1.95354157E-01  1.20263302E-02  0.00000000E+00  4.40039448E+00
 -1.59079050E+00  0.00000000E+00  3.30481611E+00  5.82494291E-01 -1.32204633E-03
  0.00000000E+00  5.46441047E-03 -4.34370727E-03  0.00000000E+00  7.19387724E-01
  0.00000000E+00 -1.08967785E+00  1.55425500E+00  0.00000000E+00 -2.98347841E-02
  0.00000000E+00 -4.58853375E-02  2.79794548E-02  0.00000000E+00  0.00000000E+00
 -7.48058519E-02  1.05123760E-02 -7.97706039E-01  9.02969074E-01  0.00000000E+00
 -2.04026108E-02  7.30785195E-02  8.30923223E-02 -6.32005460E-01 -4.00962400E-01
  0.00000000E+00  7.22934798E-02  2.51046952E-03 -8.30923223E-02  6.32005460E-01
  4.00962400E-01  0.00000000E+00  7.22934798E-02 -2.51046952E-03 -1.05123760E-02
  7.97706039E-01 -9.02969074E-01  0.00000000E+00 -2.04026108E-02 -7.30785195E-02
 -1.84799233E-03 -6.25675677E-03 -4.42889763E-02  1.21291315E+00 -3.06151082E+00
  0.00000000E+00  6.20539148E-02 -5.50520799E-02  0.00000000E+00  6.21842181E-01
  4.29393060E-01  0.00000000E+00  4.46065626E-01 -1.22583525E+00  1.98699344E-02
  0.00000000E+00  2.64743574E-03  4.63842810E-03  0.00000000E+00 -2.49317524E-01
  0.00000000E+00  4.53130491E-01 -1.79699946E-02  0.00000000E+00 -1.23757386E-02
  0.00000000E+00  1.45045289E-02 -1.62329083E-02  0.00000000E+00  0.00000000E+00
 -1.04633823E-02  5.93251811E-03  8.49955426E-03  4.97802930E-01 -3.76974806E+00
 -6.27424544E+00  0.00000000E+00  3.71480682E-02  1.54842851E-01  0.00000000E+00
  1.26821936E+00  2.29647490E+00  0.00000000E+00  7.63386270E-01  2.84047287E+00
  1.46368784E-02  0.00000000E+00  5.41744931E-03  2.65254328E-03  0.00000000E+00
 -1.13551910E+00  0.00000000E+00 -7.32203698E-01  4.19832572E-01  0.00000000E+00
  2.85108030E-02  0.00000000E+00  6.18538169E-02 -9.57388063E-03  0.00000000E+00
  0.00000000E+00 -7.04973137E-03 -2.86934571E-02 -8.21876322E-02 -6.52384486E-02
  2.69294283E+00  8.89838645E+00  0.00000000E+00 -1.36967725E-01  1.42386179E-01
  0.00000000E+00 -4.81009645E-01  2.76377200E+00  0.00000000E+00 -4.23048233E+00
  1.82365321E+00  7.54698918E-03  0.00000000E+00  4.46135472E-03 -5.18106894E-03
  0.00000000E+00 -2.29085591E-01  0.00000000E+00 -1.34189823E+00 -1.56185926E+00
  0.00000000E+00  1.51357531E-02  0.00000000E+00 -8.52782364E-02 -4.70242609E-02
  0.00000000E+00  0.00000000E+00 -4.17825233E-02 -1.84799233E-03 -6.25675677E-03
 -4.42889763E-02  1.21291315E+00 -3.06151082E+00  0.00000000E+00 -6.20539148E-02
 -5.50520799E-02  0.00000000E+00 -6.21842181E-01  4.29393060E-01  0.00000000E+00
 -4.46065626E-01 -1.22583525E+00  1.98699344E-02  0.00000000E+00 -2.64743574E-03
  4.63842810E-03  0.00000000E+00 -2.49317524E-01  0.00000000E+00 -4.53130491E-01
 -1.79699946E-02  0.00000000E+00 -1.23757386E-02  0.00000000E+00 -1.45045289E-02
 -1.62329083E-02  0.00000000E+00  0.00000000E+00  1.04633823E-02 -2.86934571E-02
 -8.21876322E-02 -6.52384486E-02  2.69294283E+00  8.89838645E+00  0.00000000E+00
  1.36967725E-01  1.42386179E-01  0.00000000E+00  4.81009645E-01  2.76377200E+00
  0.00000000E+00  4.23048233E+00  1.82365321E+00  7.54698918E-03  0.00000000E+00
 -4.46135472E-03 -5.18106894E-03  0.00000000E+00 -2.29085591E-01  0.00000000E+00
  1.34189823E+00 -1.56185926E+00  0.00000000E+00  1.51357531E-02  0.00000000E+00
  8.52782364E-02 -4.70242609E-02  0.00000000E+00  0.00000000E+00  4.17825233E-02
  5.93251811E-03  8.49955426E-03  4.97802930E-01 -3.76974806E+00 -6.27424544E+00
  0.00000000E+00 -3.71480682E-02  1.54842851E-01  0.00000000E+00 -1.26821936E+00
  2.29647490E+00  0.00000000E+00 -7.63386270E-01  2.84047287E+00  1.46368784E-02
  0.00000000E+00 -5.41744931E-03  2.65254328E-03  0.00000000E+00 -1.13551910E+00
  0.00000000E+00  7.32203698E-01  4.19832572E-01  0.00000000E+00  2.85108030E-02
  0.00000000E+00 -6.18538169E-02 -9.57388063E-03  0.00000000E+00  0.00000000E+00
  7.04973137E-03  4.18092349E-02  2.98373568E-01 -6.60802634E-01  0.00000000E+00
 -1.18560796E-03 -4.82442438E-02  1.09424319E-01 -1.86011377E+00  1.66703224E+00
  0.00000000E+00  1.80546457E-01  1.90625719E-03  1.09424319E-01 -1.86011377E+00
  1.66703224E+00  0.00000000E+00 -1.80546457E-01  1.90625719E-03  4.18092349E-02
  2.98373568E-01 -6.60802634E-01  0.00000000E+00  1.18560796E-03 -4.82442438E-02
  0.00000000E+00  0.00000000E+00  0.00000000E+00  0.00000000E+00  0.00000000E+00
  2.40764241E-01  0.00000000E+00  0.00000000E+00  8.12728982E-01  0.00000000E+00
  0.00000000E+00  1.56847549E+00  0.00000000E+00  0.00000000E+00  0.00000000E+00
 -1.37680180E-02  0.00000000E+00  0.00000000E+00  1.86162192E-02  0.00000000E+00
  7.21943097E-01  0.00000000E+00  0.00000000E+00 -1.06316316E+00  0.00000000E+00
 -4.81200331E-04  0.00000000E+00  0.00000000E+00  2.42851094E-03 -4.81279714E-02
  0.00000000E+00  0.00000000E+00  0.00000000E+00  0.00000000E+00  0.00000000E+00
  0.00000000E+00 -1.38049061E-01  0.00000000E+00  0.00000000E+00 -2.90102336E-01
  0.00000000E+00  0.00000000E+00 -9.35311239E-01  0.00000000E+00  0.00000000E+00
  0.00000000E+00 -9.27279496E-03  0.00000000E+00  0.00000000E+00  1.51881838E-02
  0.00000000E+00  1.77599392E-01  0.00000000E+00  0.00000000E+00 -6.66315653E-01
  0.00000000E+00 -4.71876922E-03  0.00000000E+00  0.00000000E+00  5.23289563E-03
  1.58687235E-02  0.00000000E+00  0.00000000E+00  0.00000000E+00  0.00000000E+00
  0.00000000E+00  0.00000000E+00 -1.41786283E-01  0.00000000E+00  0.00000000E+00
  5.14144290E-02  0.00000000E+00  0.00000000E+00 -1.12568259E+00  0.00000000E+00
  0.00000000E+00  0.00000000E+00 -6.84801441E-03  0.00000000E+00  0.00000000E+00
 -1.85651882E-02  0.00000000E+00  1.29310068E-01  0.00000000E+00  0.00000000E+00
  6.29332122E-01  0.00000000E+00 -2.27662845E-03  0.00000000E+00  0.00000000E+00
 -1.71622910E-03  3.27359665E-03  0.00000000E+00  0.00000000E+00  0.00000000E+00
  0.00000000E+00  0.00000000E+00  0.00000000E+00 -2.40764241E-01  0.00000000E+00
  0.00000000E+00 -8.12728982E-01  0.00000000E+00  0.00000000E+00 -1.56847549E+00
  0.00000000E+00  0.00000000E+00  0.00000000E+00  1.37680180E-02  0.00000000E+00
  0.00000000E+00  1.86162192E-02  0.00000000E+00 -7.21943097E-01  0.00000000E+00
  0.00000000E+00 -1.06316316E+00  0.00000000E+00  4.81200331E-04  0.00000000E+00
  0.00000000E+00  2.42851094E-03  4.81279714E-02  0.00000000E+00  0.00000000E+00
  0.00000000E+00  0.00000000E+00  0.00000000E+00  0.00000000E+00  1.41786283E-01
  0.00000000E+00  0.00000000E+00 -5.14144290E-02  0.00000000E+00  0.00000000E+00
  1.12568259E+00  0.00000000E+00  0.00000000E+00  0.00000000E+00  6.84801441E-03
  0.00000000E+00  0.00000000E+00 -1.85651882E-02  0.00000000E+00 -1.29310068E-01
  0.00000000E+00  0.00000000E+00  6.29332122E-01  0.00000000E+00  2.27662845E-03
  0.00000000E+00  0.00000000E+00 -1.71622910E-03 -3.27359665E-03  0.00000000E+00
  0.00000000E+00  0.00000000E+00  0.00000000E+00  0.00000000E+00  0.00000000E+00
  1.38049061E-01  0.00000000E+00  0.00000000E+00  2.90102336E-01  0.00000000E+00
  0.00000000E+00  9.35311239E-01  0.00000000E+00  0.00000000E+00  0.00000000E+00
  9.27279496E-03  0.00000000E+00  0.00000000E+00  1.51881838E-02  0.00000000E+00
 -1.77599392E-01  0.00000000E+00  0.00000000E+00 -6.66315653E-01  0.00000000E+00
  4.71876922E-03  0.00000000E+00  0.00000000E+00  5.23289563E-03 -1.58687235E-02
  0.00000000E+00  0.00000000E+00  0.00000000E+00  0.00000000E+00  2.12750266E-02
  0.00000000E+00  0.00000000E+00  0.00000000E+00  0.00000000E+00  0.00000000E+00
  1.39121038E-01  0.00000000E+00  0.00000000E+00  0.00000000E+00  0.00000000E+00
  0.00000000E+00 -1.39121038E-01  0.00000000E+00  0.00000000E+00  0.00000000E+00
  0.00000000E+00  0.00000000E+00 -2.12750266E-02  0.00000000E+00  0.00000000E+00
  0.00000000E+00  0.00000000E+00  0.00000000E+00  0.00000000E+00  0.00000000E+00
  1.44516303E-01  0.00000000E+00  0.00000000E+00  6.33624470E-01  0.00000000E+00
  0.00000000E+00  1.06497016E-01  0.00000000E+00  0.00000000E+00  0.00000000E+00
 -4.91183891E-03  0.00000000E+00  0.00000000E+00 -4.62798497E-03  0.00000000E+00
  3.79440873E-01  0.00000000E+00  0.00000000E+00  7.23305860E-01  0.00000000E+00
  1.41405361E-02  0.00000000E+00  0.00000000E+00  2.31186084E-02 -2.66316217E-02
  0.00000000E+00  0.00000000E+00  0.00000000E+00  0.00000000E+00  0.00000000E+00
  0.00000000E+00 -1.78725938E-01  0.00000000E+00  0.00000000E+00 -3.90382115E-01
  0.00000000E+00  0.00000000E+00 -1.15056920E-01  0.00000000E+00  0.00000000E+00
  0.00000000E+00 -1.28722295E-02  0.00000000E+00  0.00000000E+00 -3.01786524E-03
  0.00000000E+00  3.80501269E-01  0.00000000E+00  0.00000000E+00  4.86711926E-01
  0.00000000E+00 -1.83316661E-02  0.00000000E+00  0.00000000E+00 -1.92061446E-02
  2.15677041E-02  0.00000000E+00  0.00000000E+00  0.00000000E+00  0.00000000E+00
  0.00000000E+00  0.00000000E+00 -5.67445527E-02  0.00000000E+00  0.00000000E+00
 -6.83223553E-02  0.00000000E+00  0.00000000E+00 -4.30192034E-02  0.00000000E+00
  0.00000000E+00  0.00000000E+00 -2.99695391E-02  0.00000000E+00  0.00000000E+00
 -5.93312509E-03  0.00000000E+00  1.29249730E+00  0.00000000E+00  0.00000000E+00
  8.35237023E-02  0.00000000E+00  2.21778760E-03  0.00000000E+00  0.00000000E+00
 -2.81593464E-02  8.59858409E-03  0.00000000E+00  0.00000000E+00  0.00000000E+00
  0.00000000E+00  0.00000000E+00  0.00000000E+00  1.44516303E-01  0.00000000E+00
  0.00000000E+00  6.33624470E-01  0.00000000E+00  0.00000000E+00  1.06497016E-01
  0.00000000E+00  0.00000000E+00  0.00000000E+00 -4.91183891E-03  0.00000000E+00
  0.00000000E+00  4.62798497E-03  0.00000000E+00  3.79440873E-01  0.00000000E+00
  0.00000000E+00 -7.23305860E-01  0.00000000E+00  1.41405361E-02  0.00000000E+00
  0.00000000E+00 -2.31186084E-02 -2.66316217E-02  0.00000000E+00  0.00000000E+00
  0.00000000E+00  0.00000000E+00  0.00000000E+00  0.00000000E+00 -5.67445527E-02
  0.00000000E+00  0.00000000E+00 -6.83223553E-02  0.00000000E+00  0.00000000E+00
 -4.30192034E-02  0.00000000E+00  0.00000000E+00  0.00000000E+00 -2.99695391E-02
  0.00000000E+00  0.00000000E+00  5.93312509E-03  0.00000000E+00  1.29249730E+00
  0.00000000E+00  0.00000000E+00 -8.35237023E-02  0.00000000E+00  2.21778760E-03
  0.00000000E+00  0.00000000E+00  2.81593464E-02  8.59858409E-03  0.00000000E+00
  0.00000000E+00  0.00000000E+00  0.00000000E+00  0.00000000E+00  0.00000000E+00
 -1.78725938E-01  0.00000000E+00  0.00000000E+00 -3.90382115E-01  0.00000000E+00
  0.00000000E+00 -1.15056920E-01  0.00000000E+00  0.00000000E+00  0.00000000E+00
 -1.28722295E-02  0.00000000E+00  0.00000000E+00  3.01786524E-03  0.00000000E+00
  3.80501269E-01  0.00000000E+00  0.00000000E+00 -4.86711926E-01  0.00000000E+00
 -1.83316661E-02  0.00000000E+00  0.00000000E+00  1.92061446E-02  2.15677041E-02
  0.00000000E+00  0.00000000E+00  0.00000000E+00  0.00000000E+00 -9.39612021E-02
  0.00000000E+00  0.00000000E+00  0.00000000E+00  0.00000000E+00  0.00000000E+00
 -1.48537833E-02  0.00000000E+00  0.00000000E+00  0.00000000E+00  0.00000000E+00
  0.00000000E+00 -1.48537833E-02  0.00000000E+00  0.00000000E+00  0.00000000E+00
  0.00000000E+00  0.00000000E+00 -9.39612021E-02  0.00000000E+00  0.00000000E+00
  4.48217249E-02  1.34305013E-01 -3.43976714E-01 -3.27714082E+00 -4.24117610E+00
  0.00000000E+00 -1.05502066E-01 -3.42017976E-02  0.00000000E+00 -1.95819021E+00
 -2.67509405E+00  0.00000000E+00 -6.05327811E-01 -1.33124771E+00 -1.07100815E-02
  0.00000000E+00 -7.98317735E-03  1.11157891E-02  0.00000000E+00 -4.37457303E-01
  0.00000000E+00 -1.20629872E+00  6.60426513E-01  0.00000000E+00  7.32860532E-03
  0.00000000E+00 -6.07736285E-02  4.66453659E-02  0.00000000E+00  0.00000000E+00
  8.35858051E-03  3.34201465E-02  1.14452382E-01 -8.77068157E-01  1.51980322E+00
 -2.38223996E+00  0.00000000E+00  1.80129427E-02 -3.47901417E-02  0.00000000E+00
 -3.16140736E-01 -9.18771009E-01  0.00000000E+00  1.79673868E-01  5.18895468E-01
 -1.40945570E-02  0.00000000E+00  1.48680012E-02  1.88468661E-02  0.00000000E+00
 -1.61179964E-01  0.00000000E+00  7.17369102E-01 -9.46513530E-02  0.00000000E+00
 -1.67168417E-02  0.00000000E+00  2.53118460E-02  1.88059850E-02  0.00000000E+00
  0.00000000E+00  1.01414462E-02  8.56346748E-03  4.24578748E-02 -9.11867263E-01
  4.00389134E+00  4.98155846E+00  0.00000000E+00 -1.71342294E-01 -1.20899777E-01
  0.00000000E+00 -9.97598790E-01 -3.31496067E+00  0.00000000E+00 -2.45012444E+00
 -5.94598654E-01 -1.64188872E-02  0.00000000E+00 -1.62147560E-03  1.10161529E-02
  0.00000000E+00  5.58093905E-01  0.00000000E+00  1.25164773E+00 -8.04622338E-01
  0.00000000E+00 -2.51421984E-02  0.00000000E+00 -4.64674443E-02  4.51810875E-02
  0.00000000E+00  0.00000000E+00 -2.05026018E-02  4.48217249E-02  1.34305013E-01
 -3.43976714E-01 -3.27714082E+00 -4.24117610E+00  0.00000000E+00  1.05502066E-01
 -3.42017976E-02  0.00000000E+00  1.95819021E+00 -2.67509405E+00  0.00000000E+00
  6.05327811E-01 -1.33124771E+00 -1.07100815E-02  0.00000000E+00  7.98317735E-03
  1.11157891E-02  0.00000000E+00 -4.37457303E-01  0.00000000E+00  1.20629872E+00
  6.60426513E-01  0.00000000E+00  7.32860532E-03  0.00000000E+00  6.07736285E-02
  4.66453659E-02  0.00000000E+00  0.00000000E+00 -8.35858051E-03  8.56346748E-03
  4.24578748E-02 -9.11867263E-01  4.00389134E+00  4.98155846E+00  0.00000000E+00
  1.71342294E-01 -1.20899777E-01  0.00000000E+00  9.97598790E-01 -3.31496067E+00
  0.00000000E+00  2.45012444E+00 -5.94598654E-01 -1.64188872E-02  0.00000000E+00
  1.62147560E-03  1.10161529E-02  0.00000000E+00  5.58093905E-01  0.00000000E+00
 -1.25164773E+00 -8.04622338E-01  0.00000000E+00 -2.51421984E-02  0.00000000E+00
  4.64674443E-02  4.51810875E-02  0.00000000E+00  0.00000000E+00  2.05026018E-02
  3.34201465E-02  1.14452382E-01 -8.77068157E-01  1.51980322E+00 -2.38223996E+00
  0.00000000E+00 -1.80129427E-02 -3.47901417E-02  0.00000000E+00  3.16140736E-01
 -9.18771009E-01  0.00000000E+00 -1.79673868E-01  5.18895468E-01 -1.40945570E-02
  0.00000000E+00 -1.48680012E-02  1.88468661E-02  0.00000000E+00 -1.61179964E-01
  0.00000000E+00 -7.17369102E-01 -9.46513530E-02  0.00000000E+00 -1.67168417E-02
  0.00000000E+00 -2.53118460E-02  1.88059850E-02  0.00000000E+00  0.00000000E+00
 -1.01414462E-02 -1.55185833E-01  9.15637736E-01 -1.34633592E-03  0.00000000E+00
 -1.53747891E-02 -4.72398596E-02 -3.89699853E-02 -6.15319340E-01  8.83935157E-01
  0.00000000E+00  1.25502797E-01 -5.16450361E-02 -3.89699853E-02 -6.15319340E-01
  8.83935157E-01  0.00000000E+00 -1.25502797E-01 -5.16450361E-02 -1.55185833E-01
  9.15637736E-01 -1.34633592E-03  0.00000000E+00  1.53747891E-02 -4.72398596E-02
 -2.31869908E-02 -6.78215044E-02  6.61883389E-01 -3.71069580E+00 -6.32948514E+00
  0.00000000E+00 -1.03346969E-01 -7.01119508E-02  0.00000000E+00  2.18985593E-01
 -9.48416923E-01  0.00000000E+00  2.22639464E+00 -8.44106149E-01 -8.74259259E-04
  0.00000000E+00 -4.09579091E-05  1.79829096E-02  0.00000000E+00  1.21453979E-01
  0.00000000E+00  2.43805429E-01  4.93803178E-01  0.00000000E+00  2.11706186E-02
  0.00000000E+00 -2.55880978E-02  2.84665417E-02  0.00000000E+00  0.00000000E+00
 -9.35994806E-03 -9.89727275E-03 -2.91593927E-02 -2.84029579E-01  2.27197383E+00
  1.00404407E+01  0.00000000E+00  4.39290462E-02 -1.35554173E-01  0.00000000E+00
 -2.24524603E+00 -9.81536747E-01  0.00000000E+00  2.08018774E+00 -1.91109771E+00
  1.86463729E-02  0.00000000E+00  2.76770772E-03 -4.57591339E-03  0.00000000E+00
  1.46566819E+00  0.00000000E+00 -1.14711293E+00 -2.79149601E-01  0.00000000E+00
  4.54163711E-02  0.00000000E+00 -1.06228637E-01  1.42919594E-04  0.00000000E+00
  0.00000000E+00  2.89062791E-02 -2.11642762E-02 -5.03962582E-02 -2.14990864E-01
  2.11529259E+00  6.17255093E+00  0.00000000E+00 -4.59219020E-02  1.15746012E-02
  0.00000000E+00 -1.83455375E+00  3.24251485E-01  0.00000000E+00 -3.02575505E+00
  1.26171906E+00  2.44867980E-02  0.00000000E+00  1.10023092E-02  2.99150180E-02
  0.00000000E+00  9.51485486E-01  0.00000000E+00 -4.34396526E-01 -5.14870932E-01
  0.00000000E+00 -1.35725389E-02  0.00000000E+00 -4.03928054E-02 -1.02968896E-02
  0.00000000E+00  0.00000000E+00  4.43972093E-02  2.31869908E-02  6.78215044E-02
 -6.61883389E-01  3.71069580E+00  6.32948514E+00  0.00000000E+00 -1.03346969E-01
  7.01119508E-02  0.00000000E+00  2.18985593E-01  9.48416923E-01  0.00000000E+00
  2.22639464E+00  8.44106149E-01  8.74259259E-04  0.00000000E+00 -4.09579091E-05
 -1.79829096E-02  0.00000000E+00 -1.21453979E-01  0.00000000E+00  2.43805429E-01
 -4.93803178E-01  0.00000000E+00 -2.11706186E-02  0.00000000E+00 -2.55880978E-02
 -2.84665417E-02  0.00000000E+00  0.00000000E+00 -9.35994806E-03  2.11642762E-02
  5.03962582E-02  2.14990864E-01 -2.11529259E+00 -6.17255093E+00  0.00000000E+00
 -4.59219020E-02 -1.15746012E-02  0.00000000E+00 -1.83455375E+00 -3.24251485E-01
  0.00000000E+00 -3.02575505E+00 -1.26171906E+00 -2.44867980E-02  0.00000000E+00
  1.10023092E-02 -2.99150180E-02  0.00000000E+00 -9.51485486E-01  0.00000000E+00
 -4.34396526E-01  5.14870932E-01  0.00000000E+00  1.35725389E-02  0.00000000E+00
 -4.03928054E-02  1.02968896E-02  0.00000000E+00  0.00000000E+00  4.43972093E-02
  9.89727275E-03  2.91593927E-02  2.84029579E-01 -2.27197383E+00 -1.00404407E+01
  0.00000000E+00  4.39290462E-02  1.35554173E-01  0.00000000E+00 -2.24524603E+00
  9.81536747E-01  0.00000000E+00  2.08018774E+00  1.91109771E+00 -1.86463729E-02
  0.00000000E+00  2.76770772E-03  4.57591339E-03  0.00000000E+00 -1.46566819E+00
  0.00000000E+00 -1.14711293E+00  2.79149601E-01  0.00000000E+00 -4.54163711E-02
  0.00000000E+00 -1.06228637E-01 -1.42919594E-04  0.00000000E+00  0.00000000E+00
  2.89062791E-02  1.32830462E-01 -2.51864034E+00  8.44769682E-01  0.00000000E+00
 -1.97782673E-01  1.93673011E-01 -5.18298256E-02  5.86177363E-01  4.28270812E-01
  0.00000000E+00 -5.68625241E-02 -3.17778891E-02  5.18298256E-02 -5.86177363E-01
 -4.28270812E-01  0.00000000E+00 -5.68625241E-02  3.17778891E-02 -1.32830462E-01
  2.51864034E+00 -8.44769682E-01  0.00000000E+00 -1.97782673E-01 -1.93673011E-01
  0.00000000E+00  0.00000000E+00  0.00000000E+00  0.00000000E+00  0.00000000E+00
 -2.94849120E-02  0.00000000E+00  0.00000000E+00 -3.96772943E-01  0.00000000E+00
  0.00000000E+00  5.69803367E-01  0.00000000E+00  0.00000000E+00  0.00000000E+00
 -1.49360667E-02  0.00000000E+00  0.00000000E+00 -8.90950534E-03  0.00000000E+00
  8.62822182E-01  0.00000000E+00  0.00000000E+00  8.13469190E-01  0.00000000E+00
  1.04811153E-02  0.00000000E+00  0.00000000E+00 -4.82615879E-04  4.07727862E-02
  0.00000000E+00  0.00000000E+00  0.00000000E+00  0.00000000E+00  0.00000000E+00
  0.00000000E+00  6.26205525E-02  0.00000000E+00  0.00000000E+00  1.04453896E-01
  0.00000000E+00  0.00000000E+00 -2.95933005E-01  0.00000000E+00  0.00000000E+00
  0.00000000E+00 -1.69827164E-02  0.00000000E+00  0.00000000E+00 -2.53454408E-02
  0.00000000E+00  7.03617132E-01  0.00000000E+00  0.00000000E+00  1.04750087E+00
  0.00000000E+00 -1.66325478E-02  0.00000000E+00  0.00000000E+00 -1.99856776E-03
 -2.64436083E-02  0.00000000E+00  0.00000000E+00  0.00000000E+00  0.00000000E+00
  0.00000000E+00  0.00000000E+00 -3.61722780E-01  0.00000000E+00  0.00000000E+00
 -5.46602057E-01  0.00000000E+00  0.00000000E+00 -6.79429279E-01  0.00000000E+00
  0.00000000E+00  0.00000000E+00  1.65698734E-04  0.00000000E+00  0.00000000E+00
 -2.44717502E-02  0.00000000E+00 -1.86606211E-01  0.00000000E+00  0.00000000E+00
  5.56686646E-01  0.00000000E+00 -2.91862917E-02  0.00000000E+00  0.00000000E+00
  5.48241126E-03  2.61393477E-02  0.00000000E+00  0.00000000E+00  0.00000000E+00
  0.00000000E+00  0.00000000E+00  0.00000000E+00  2.94849120E-02  0.00000000E+00
  0.00000000E+00  3.96772943E-01  0.00000000E+00  0.00000000E+00 -5.69803367E-01
  0.00000000E+00  0.00000000E+00  0.00000000E+00  1.49360667E-02  0.00000000E+00
  0.00000000E+00 -8.90950534E-03  0.00000000E+00 -8.62822182E-01  0.00000000E+00
  0.00000000E+00  8.13469190E-01  0.00000000E+00 -1.04811153E-02  0.00000000E+00
  0.00000000E+00 -4.82615879E-04 -4.07727862E-02  0.00000000E+00  0.00000000E+00
  0.00000000E+00  0.00000000E+00  0.00000000E+00  0.00000000E+00  3.61722780E-01
  0.00000000E+00  0.00000000E+00  5.46602057E-01  0.00000000E+00  0.00000000E+00
  6.79429279E-01  0.00000000E+00  0.00000000E+00  0.00000000E+00 -1.65698734E-04
  0.00000000E+00  0.00000000E+00 -2.44717502E-02  0.00000000E+00  1.86606211E-01
  0.00000000E+00  0.00000000E+00  5.56686646E-01  0.00000000E+00  2.91862917E-02
  0.00000000E+00  0.00000000E+00  5.48241126E-03 -2.61393477E-02  0.00000000E+00
  0.00000000E+00  0.00000000E+00  0.00000000E+00  0.00000000E+00  0.00000000E+00
 -6.26205525E-02  0.00000000E+00  0.00000000E+00 -1.04453896E-01  0.00000000E+00
  0.00000000E+00  2.95933005E-01  0.00000000E+00  0.00000000E+00  0.00000000E+00
  1.69827164E-02  0.00000000E+00  0.00000000E+00 -2.53454408E-02  0.00000000E+00
 -7.03617132E-01  0.00000000E+00  0.00000000E+00  1.04750087E+00  0.00000000E+00
  1.66325478E-02  0.00000000E+00  0.00000000E+00 -1.99856776E-03  2.64436083E-02
  0.00000000E+00  0.00000000E+00  0.00000000E+00  0.00000000E+00  6.17566743E-02
  0.00000000E+00  0.00000000E+00  0.00000000E+00  0.00000000E+00  0.00000000E+00
 -4.74289300E-02  0.00000000E+00  0.00000000E+00  0.00000000E+00  0.00000000E+00
  0.00000000E+00  4.74289300E-02  0.00000000E+00  0.00000000E+00  0.00000000E+00
  0.00000000E+00  0.00000000E+00 -6.17566743E-02  0.00000000E+00  0.00000000E+00
  1.16551674E-02  4.41725456E-02 -5.71244590E-01  2.46937157E+00 -7.25947809E-01
  0.00000000E+00  4.72749034E-02  6.48727762E-02  0.00000000E+00  3.97250095E-01
  1.60774027E+00  0.00000000E+00  1.00287721E+00 -3.26009804E-01 -1.16406529E-02
  0.00000000E+00 -4.22368090E-03  2.29250158E-03  0.00000000E+00  5.20309244E-01
  0.00000000E+00  8.78233347E-01 -4.91509349E-02  0.00000000E+00  2.80140943E-02
  0.00000000E+00  2.05792155E-02 -2.00810942E-03  0.00000000E+00  0.00000000E+00
 -1.09206089E-03  3.62231898E-02  1.06194047E-01 -3.92016313E-01 -2.17765768E+00
 -3.09799015E+00  0.00000000E+00  1.09991640E-01 -7.28923081E-02  0.00000000E+00
  1.74137376E+00  3.28658687E+00  0.00000000E+00 -1.52501310E-01  8.24407106E-01
 -1.17671614E-02  0.00000000E+00 -1.55253799E-02 -9.75397252E-03  0.00000000E+00
  2.11747816E-01  0.00000000E+00 -1.63203676E+00  6.26873675E-01  0.00000000E+00
  1.36293346E-02  0.00000000E+00  4.35645000E-03 -8.60924368E-02  0.00000000E+00
  0.00000000E+00  2.39573211E-03  1.43359411E-02  5.41458699E-02 -5.47136162E-01
  1.21971229E+00  2.50578104E+00  0.00000000E+00  3.78296291E-02  1.44079865E-01
  0.00000000E+00 -5.95026821E-01  3.82351263E+00  0.00000000E+00 -2.33690661E+00
  9.08728456E-01 -1.72086876E-02  0.00000000E+00  7.10670139E-03  8.23831686E-03
  0.00000000E+00  1.67512548E+00  0.00000000E+00 -1.40583919E+00  5.66697985E-01
  0.00000000E+00  2.62613433E-02  0.00000000E+00 -9.48980799E-05 -4.81349190E-02
  0.00000000E+00  0.00000000E+00  2.55589103E-02  1.16551674E-02  4.41725456E-02
 -5.71244590E-01  2.46937157E+00 -7.25947809E-01  0.00000000E+00 -4.72749034E-02
  6.48727762E-02  0.00000000E+00 -3.97250095E-01  1.60774027E+00  0.00000000E+00
 -1.00287721E+00 -3.26009804E-01 -1.16406529E-02  0.00000000E+00  4.22368090E-03
  2.29250158E-03  0.00000000E+00  5.20309244E-01  0.00000000E+00 -8.78233347E-01
 -4.91509349E-02  0.00000000E+00  2.80140943E-02  0.00000000E+00 -2.05792155E-02
 -2.00810942E-03  0.00000000E+00  0.00000000E+00  1.09206089E-03  1.43359411E-02
  5.41458699E-02 -5.47136162E-01  1.21971229E+00  2.50578104E+00  0.00000000E+00
 -3.78296291E-02  1.44079865E-01  0.00000000E+00  5.95026821E-01  3.82351263E+00
  0.00000000E+00  2.33690661E+00  9.08728456E-01 -1.72086876E-02  0.00000000E+00
 -7.10670139E-03  8.23831686E-03  0.00000000E+00  1.67512548E+00  0.00000000E+00
  1.40583919E+00  5.66697985E-01  0.00000000E+00  2.62613433E-02  0.00000000E+00
  9.48980799E-05 -4.81349190E-02  0.00000000E+00  0.00000000E+00 -2.55589103E-02
  3.62231898E-02  1.06194047E-01 -3.92016313E-01 -2.17765768E+00 -3.09799015E+00
  0.00000000E+00 -1.09991640E-01 -7.28923081E-02  0.00000000E+00 -1.74137376E+00
  3.28658687E+00  0.00000000E+00  1.52501310E-01  8.24407106E-01 -1.17671614E-02
  0.00000000E+00  1.55253799E-02 -9.75397252E-03  0.00000000E+00  2.11747816E-01
  0.00000000E+00  1.63203676E+00  6.26873675E-01  0.00000000E+00  1.36293346E-02
  0.00000000E+00 -4.35645000E-03 -8.60924368E-02  0.00000000E+00  0.00000000E+00
 -2.39573211E-03  5.42011130E-02 -1.57873981E+00  4.54589685E-01  0.00000000E+00
 -7.98141730E-02  2.30384095E-01 -1.02236169E-01  1.40035931E+00  5.79327009E-01
  0.00000000E+00 -1.08038989E-01  5.64054296E-02 -1.02236169E-01  1.40035931E+00
  5.79327009E-01  0.00000000E+00  1.08038989E-01  5.64054296E-02  5.42011130E-02
 -1.57873981E+00  4.54589685E-01  0.00000000E+00  7.98141730E-02  2.30384095E-01
  5.69361554E-03  2.28268574E-02 -6.32695623E-01  5.16607313E+00 -3.75004522E+00
  0.00000000E+00 -9.45849000E-02  1.51510895E-01  0.00000000E+00 -5.17291848E+00
  1.00880439E-01  0.00000000E+00 -1.21445803E+00 -7.83634290E-01 -4.17773825E-02
  0.00000000E+00  2.56319392E-02 -2.86877656E-02  0.00000000E+00  1.42725596E-02
  0.00000000E+00 -1.17478509E+00 -8.29572450E-01  0.00000000E+00  7.32211492E-03
  0.00000000E+00  1.77629044E-02 -1.34003568E-02  0.00000000E+00  0.00000000E+00
  6.67631099E-02  2.60108129E-02  7.01239396E-02 -5.30164558E-02 -1.24061722E+00
  1.34069651E+00  0.00000000E+00  1.11273903E-01  1.30410581E-01  0.00000000E+00
  2.80505333E+00  2.62527604E+00  0.00000000E+00  5.65041662E+00  1.99986207E+00
  2.67616303E-02  0.00000000E+00 -7.56985690E-03  5.67569681E-03  0.00000000E+00
 -2.20137743E+00  0.00000000E+00 -1.06703875E+00 -3.85212770E-01  0.00000000E+00
  8.25976268E-02  0.00000000E+00  4.07660579E-02  1.34397633E-02  0.00000000E+00
  0.00000000E+00 -3.03657313E-02  1.49524558E-03 -5.67859992E-03  8.24452152E-01
 -5.14902910E+00 -9.92653404E-01  0.00000000E+00  1.57506674E-01 -1.44940870E-01
  0.00000000E+00  8.20865936E-01 -3.42057207E+00  0.00000000E+00 -8.77600396E-01
 -3.88923518E+00 -5.70214211E-03  0.00000000E+00 -7.59972409E-03  5.30754626E-03
  0.00000000E+00  9.40303475E-01  0.00000000E+00  1.74897957E+00  1.60071515E+00
  0.00000000E+00  1.29742125E-02  0.00000000E+00  6.10472472E-02  4.80882642E-02
  0.00000000E+00  0.00000000E+00  3.94501251E-02 -5.69361554E-03 -2.28268574E-02
  6.32695623E-01 -5.16607313E+00  3.75004522E+00  0.00000000E+00 -9.45849000E-02
 -1.51510895E-01  0.00000000E+00 -5.17291848E+00 -1.00880439E-01  0.00000000E+00
 -1.21445803E+00  7.83634290E-01  4.17773825E-02  0.00000000E+00  2.56319392E-02
  2.86877656E-02  0.00000000E+00 -1.42725596E-02  0.00000000E+00 -1.17478509E+00
  8.29572450E-01  0.00000000E+00 -7.32211492E-03  0.00000000E+00  1.77629044E-02
  1.34003568E-02  0.00000000E+00  0.00000000E+00  6.67631099E-02 -1.49524558E-03
  5.67859992E-03 -8.24452152E-01  5.14902910E+00  9.92653404E-01  0.00000000E+00
  1.57506674E-01  1.44940870E-01  0.00000000E+00  8.20865936E-01  3.42057207E+00
  0.00000000E+00 -8.77600396E-01  3.88923518E+00  5.70214211E-03  0.00000000E+00
 -7.59972409E-03 -5.30754626E-03  0.00000000E+00 -9.40303475E-01  0.00000000E+00
  1.74897957E+00 -1.60071515E+00  0.00000000E+00 -1.29742125E-02  0.00000000E+00
  6.10472472E-02 -4.80882642E-02  0.00000000E+00  0.00000000E+00  3.94501251E-02
 -2.60108129E-02 -7.01239396E-02  5.30164558E-02  1.24061722E+00 -1.34069651E+00
  0.00000000E+00  1.11273903E-01 -1.30410581E-01  0.00000000E+00  2.80505333E+00
 -2.62527604E+00  0.00000000E+00  5.65041662E+00 -1.99986207E+00 -2.67616303E-02
  0.00000000E+00 -7.56985690E-03 -5.67569681E-03  0.00000000E+00  2.20137743E+00
  0.00000000E+00 -1.06703875E+00  3.85212770E-01  0.00000000E+00 -8.25976268E-02
  0.00000000E+00  4.07660579E-02 -1.34397633E-02  0.00000000E+00  0.00000000E+00
 -3.03657313E-02 -6.51980905E-03  4.27460825E-01  5.06584762E-01  0.00000000E+00
 -5.21121865E-02 -5.41853990E-02 -9.64271733E-02  2.33645358E+00 -2.13004748E-01
  0.00000000E+00 -2.42172934E-01  2.21348360E-02  9.64271733E-02 -2.33645358E+00
  2.13004748E-01  0.00000000E+00 -2.42172934E-01 -2.21348360E-02  6.51980905E-03
 -4.27460825E-01 -5.06584762E-01  0.00000000E+00 -5.21121865E-02  5.41853990E-02
 -3.03214028E-02 -8.83323150E-02  7.56113663E-01 -9.03410582E+00  1.27375120E+00
  0.00000000E+00  1.05226366E-01  4.07265053E-02  0.00000000E+00  1.03043272E+01
  3.13845641E+00  0.00000000E+00  7.47261528E+00  5.05994002E+00  6.14902908E-03
  0.00000000E+00  1.67923113E-02  2.47249566E-02  0.00000000E+00  3.05172300E+00
  0.00000000E+00  1.67896399E+00  1.91248058E+00  0.00000000E+00  6.01056669E-02
  0.00000000E+00  1.12466215E-02 -6.54627310E-03  0.00000000E+00  0.00000000E+00
 -9.22805740E-02  1.86187294E-02  4.82468420E-02  1.02066354E-01 -1.71768107E+00
 -2.71378456E+00  0.00000000E+00 -2.32370078E-01 -3.15520632E-02  0.00000000E+00
 -4.45925707E+00 -1.24148350E+00  0.00000000E+00 -4.76845300E+00 -2.58410590E+00
 -1.46944331E-05  0.00000000E+00 -2.66459260E-02 -7.66538059E-03  0.00000000E+00
  9.93561974E-01  0.00000000E+00  1.69304940E+00  1.27968210E+00  0.00000000E+00
 -5.30755907E-02  0.00000000E+00  1.02953745E-02 -2.86677197E-02  0.00000000E+00
  0.00000000E+00  4.76559108E-02 -9.95228703E-03 -3.73421121E-02  8.45703603E-01
 -4.45443512E+00 -4.63061784E+00  0.00000000E+00  1.64515070E-01  1.26520848E-01
  0.00000000E+00  8.43161694E-01  4.73464148E+00  0.00000000E+00  1.09787349E+00
  5.67898157E+00 -3.45366350E-03  0.00000000E+00  1.56316298E-02  9.85286658E-03
  0.00000000E+00  6.54204618E-01  0.00000000E+00 -2.49104848E+00  1.41605807E+00
  0.00000000E+00 -3.65362729E-02  0.00000000E+00  6.07477671E-02 -8.34562035E-02
  0.00000000E+00  0.00000000E+00  5.15218455E-02  3.03214028E-02  8.83323150E-02
 -7.56113663E-01  9.03410582E+00 -1.27375120E+00  0.00000000E+00  1.05226366E-01
 -4.07265053E-02  0.00000000E+00  1.03043272E+01 -3.13845641E+00  0.00000000E+00
  7.47261528E+00 -5.05994002E+00 -6.14902908E-03  0.00000000E+00  1.67923113E-02
 -2.47249566E-02  0.00000000E+00 -3.05172300E+00  0.00000000E+00  1.67896399E+00
 -1.91248058E+00  0.00000000E+00 -6.01056669E-02  0.00000000E+00  1.12466215E-02
  6.54627310E-03  0.00000000E+00  0.00000000E+00 -9.22805740E-02  9.95228703E-03
  3.73421121E-02 -8.45703603E-01  4.45443512E+00  4.63061784E+00  0.00000000E+00
  1.64515070E-01 -1.26520848E-01  0.00000000E+00  8.43161694E-01 -4.73464148E+00
  0.00000000E+00  1.09787349E+00 -5.67898157E+00  3.45366350E-03  0.00000000E+00
  1.56316298E-02 -9.85286658E-03  0.00000000E+00 -6.54204618E-01  0.00000000E+00
 -2.49104848E+00 -1.41605807E+00  0.00000000E+00  3.65362729E-02  0.00000000E+00
  6.07477671E-02  8.34562035E-02  0.00000000E+00  0.00000000E+00  5.15218455E-02
 -1.86187294E-02 -4.82468420E-02 -1.02066354E-01  1.71768107E+00  2.71378456E+00
  0.00000000E+00 -2.32370078E-01  3.15520632E-02  0.00000000E+00 -4.45925707E+00
  1.24148350E+00  0.00000000E+00 -4.76845300E+00  2.58410590E+00  1.46944331E-05
  0.00000000E+00 -2.66459260E-02  7.66538059E-03  0.00000000E+00 -9.93561974E-01
  0.00000000E+00  1.69304940E+00 -1.27968210E+00  0.00000000E+00  5.30755907E-02
  0.00000000E+00  1.02953745E-02  2.86677197E-02  0.00000000E+00  0.00000000E+00
  4.76559108E-02 -1.31303303E-02  6.17616290E-01  3.15399319E-01  0.00000000E+00
  8.71704886E-02 -1.36396502E-02 -8.36741859E-02  1.93160679E+00 -4.56596061E-01
  0.00000000E+00 -2.11081094E-01 -6.43754543E-02  8.36741859E-02 -1.93160679E+00
  4.56596061E-01  0.00000000E+00 -2.11081094E-01  6.43754543E-02  1.31303303E-02
 -6.17616290E-01 -3.15399319E-01  0.00000000E+00  8.71704886E-02  1.36396502E-02
  0.00000000E+00  0.00000000E+00  0.00000000E+00  0.00000000E+00  0.00000000E+00
 -5.40438134E-01  0.00000000E+00  0.00000000E+00  5.86954618E-01  0.00000000E+00
  0.00000000E+00 -2.75555578E-01  0.00000000E+00  0.00000000E+00  0.00000000E+00
 -1.22026137E-02  0.00000000E+00  0.00000000E+00  1.38703899E-02  0.00000000E+00
 -8.01200595E-02  0.00000000E+00  0.00000000E+00 -2.55359995E-02  0.00000000E+00
  1.49830732E-02  0.00000000E+00  0.00000000E+00 -2.43502263E-02  4.59331890E-02
  0.00000000E+00  0.00000000E+00  0.00000000E+00  0.00000000E+00  0.00000000E+00
  0.00000000E+00 -5.24268825E-01  0.00000000E+00  0.00000000E+00  5.78068924E-01
  0.00000000E+00  0.00000000E+00 -2.44105923E-01  0.00000000E+00  0.00000000E+00
  0.00000000E+00  1.01526462E-02  0.00000000E+00  0.00000000E+00 -5.46591227E-03
  0.00000000E+00  9.27509848E-03  0.00000000E+00  0.00000000E+00 -4.25989703E-03
  0.00000000E+00  9.32474503E-03  0.00000000E+00  0.00000000E+00 -2.93642376E-02
  3.29726265E-02  0.00000000E+00  0.00000000E+00  0.00000000E+00  0.00000000E+00
  0.00000000E+00  0.00000000E+00 -4.37140242E-01  0.00000000E+00  0.00000000E+00
  4.84860552E-01  0.00000000E+00  0.00000000E+00 -8.42959455E-02  0.00000000E+00
  0.00000000E+00  0.00000000E+00  9.24159390E-04  0.00000000E+00  0.00000000E+00
  8.18913898E-03  0.00000000E+00 -3.81523853E-02  0.00000000E+00  0.00000000E+00
 -2.47681155E-02  0.00000000E+00 -4.01636571E-02  0.00000000E+00  0.00000000E+00
 -2.39976597E-03  1.07980252E-02  0.00000000E+00  0.00000000E+00  0.00000000E+00
  0.00000000E+00  0.00000000E+00  0.00000000E+00 -5.40438134E-01  0.00000000E+00
  0.00000000E+00  5.86954618E-01  0.00000000E+00  0.00000000E+00 -2.75555578E-01
  0.00000000E+00  0.00000000E+00  0.00000000E+00 -1.22026137E-02  0.00000000E+00
  0.00000000E+00 -1.38703899E-02  0.00000000E+00 -8.01200595E-02  0.00000000E+00
  0.00000000E+00  2.55359995E-02  0.00000000E+00  1.49830732E-02  0.00000000E+00
  0.00000000E+00  2.43502263E-02  4.59331890E-02  0.00000000E+00  0.00000000E+00
  0.00000000E+00  0.00000000E+00  0.00000000E+00  0.00000000E+00 -4.37140242E-01
  0.00000000E+00  0.00000000E+00  4.84860552E-01  0.00000000E+00  0.00000000E+00
 -8.42959455E-02  0.00000000E+00  0.00000000E+00  0.00000000E+00  9.24159390E-04
  0.00000000E+00  0.00000000E+00 -8.18913898E-03  0.00000000E+00 -3.81523853E-02
  0.00000000E+00  0.00000000E+00  2.47681155E-02  0.00000000E+00 -4.01636571E-02
  0.00000000E+00  0.00000000E+00  2.39976597E-03  1.07980252E-02  0.00000000E+00
  0.00000000E+00  0.00000000E+00  0.00000000E+00  0.00000000E+00  0.00000000E+00
 -5.24268825E-01  0.00000000E+00  0.00000000E+00  5.78068924E-01  0.00000000E+00
  0.00000000E+00 -2.44105923E-01  0.00000000E+00  0.00000000E+00  0.00000000E+00
  1.01526462E-02  0.00000000E+00  0.00000000E+00  5.46591227E-03  0.00000000E+00
  9.27509848E-03  0.00000000E+00  0.00000000E+00  4.25989703E-03  0.00000000E+00
  9.32474503E-03  0.00000000E+00  0.00000000E+00  2.93642376E-02  3.29726265E-02
  0.00000000E+00  0.00000000E+00  0.00000000E+00  0.00000000E+00  8.38329851E-02
  0.00000000E+00  0.00000000E+00  0.00000000E+00  0.00000000E+00  0.00000000E+00
  4.25733878E-02  0.00000000E+00  0.00000000E+00  0.00000000E+00  0.00000000E+00
  0.00000000E+00  4.25733878E-02  0.00000000E+00  0.00000000E+00  0.00000000E+00
  0.00000000E+00  0.00000000E+00  8.38329851E-02  0.00000000E+00  0.00000000E+00
  4.00113752E-02  1.24980242E-01 -7.23399621E-01 -3.12521292E-01 -4.93242686E+00
  0.00000000E+00 -2.78164658E-01  2.39248481E-01  0.00000000E+00 -4.14077712E-01
 -1.16099515E+00  0.00000000E+00 -1.23328571E+00 -1.16872087E+00 -1.10977918E-02
  0.00000000E+00  1.72387757E-02 -7.20453628E-03  0.00000000E+00 -1.81195879E-01
  0.00000000E+00 -5.03035888E-01  1.88635061E-01  0.00000000E+00 -1.10184961E-02
  0.00000000E+00  1.33489090E-02 -1.64660980E-02  0.00000000E+00  0.00000000E+00
  6.93273174E-03 -2.66351664E-02 -9.68274826E-02  9.47147702E-01 -1.65678564E+00
  3.12113586E-01  0.00000000E+00 -6.45048099E-02  5.18041237E-03  0.00000000E+00
  9.33234186E-01  6.48269991E-01  0.00000000E+00 -1.07222147E+00  4.94247772E-01
  5.60767434E-03  0.00000000E+00 -1.51133020E-02 -1.85404439E-02  0.00000000E+00
  2.20783043E-01  0.00000000E+00 -5.08096364E-01  5.36779080E-01  0.00000000E+00
 -1.87143304E-02  0.00000000E+00 -5.11259743E-03 -2.98283131E-02  0.00000000E+00
  0.00000000E+00 -9.81541344E-03 -3.60020416E-02 -1.10419096E-01  6.12590749E-01
  7.90443650E-01  4.98564742E+00  0.00000000E+00  6.13716553E-02 -1.50637777E-01
  0.00000000E+00 -1.40829752E+00  2.85060825E-01  0.00000000E+00 -1.83700648E+00
 -2.00769198E+00 -4.59756551E-03  0.00000000E+00 -3.12819626E-02 -3.62921756E-03
  0.00000000E+00  9.56038999E-01  0.00000000E+00  4.61446117E-01  9.61205628E-02
  0.00000000E+00  4.93649682E-02  0.00000000E+00 -4.45923944E-03  1.04468819E-02
  0.00000000E+00  0.00000000E+00  4.02997941E-02  4.00113752E-02  1.24980242E-01
 -7.23399621E-01 -3.12521292E-01 -4.93242686E+00  0.00000000E+00  2.78164658E-01
  2.39248481E-01  0.00000000E+00  4.14077712E-01 -1.16099515E+00  0.00000000E+00
  1.23328571E+00 -1.16872087E+00 -1.10977918E-02  0.00000000E+00 -1.72387757E-02
 -7.20453628E-03  0.00000000E+00 -1.81195879E-01  0.00000000E+00  5.03035888E-01
  1.88635061E-01  0.00000000E+00 -1.10184961E-02  0.00000000E+00 -1.33489090E-02
 -1.64660980E-02  0.00000000E+00  0.00000000E+00 -6.93273174E-03 -3.60020416E-02
 -1.10419096E-01  6.12590749E-01  7.90443650E-01  4.98564742E+00  0.00000000E+00
 -6.13716553E-02 -1.50637777E-01  0.00000000E+00  1.40829752E+00  2.85060825E-01
  0.00000000E+00  1.83700648E+00 -2.00769198E+00 -4.59756551E-03  0.00000000E+00
  3.12819626E-02 -3.62921756E-03  0.00000000E+00  9.56038999E-01  0.00000000E+00
 -4.61446117E-01  9.61205628E-02  0.00000000E+00  4.93649682E-02  0.00000000E+00
  4.45923944E-03  1.04468819E-02  0.00000000E+00  0.00000000E+00 -4.02997941E-02
 -2.66351664E-02 -9.68274826E-02  9.47147702E-01 -1.65678564E+00  3.12113586E-01
  0.00000000E+00  6.45048099E-02  5.18041237E-03  0.00000000E+00 -9.33234186E-01
  6.48269991E-01  0.00000000E+00  1.07222147E+00  4.94247772E-01  5.60767434E-03
  0.00000000E+00  1.51133020E-02 -1.85404439E-02  0.00000000E+00  2.20783043E-01
  0.00000000E+00  5.08096364E-01  5.36779080E-01  0.00000000E+00 -1.87143304E-02
  0.00000000E+00  5.11259743E-03 -2.98283131E-02  0.00000000E+00  0.00000000E+00
  9.81541344E-03  9.80687805E-02 -2.67275834E-01 -3.09744586E-01  0.00000000E+00
  7.78095523E-02  1.43108936E-02 -9.80456530E-03  9.33406117E-01  2.02540942E-02
  0.00000000E+00 -1.60403640E-01  1.87741163E-01 -9.80456530E-03  9.33406117E-01
  2.02540942E-02  0.00000000E+00  1.60403640E-01  1.87741163E-01  9.80687805E-02
 -2.67275834E-01 -3.09744586E-01  0.00000000E+00 -7.78095523E-02  1.43108936E-02
 -1.39392411E-02 -6.06182682E-02  8.91413098E-01 -2.55889207E+00 -1.14459757E+00
  0.00000000E+00  9.31907424E-02 -2.54231323E-01  0.00000000E+00 -1.50602984E+00
 -8.32363203E-01  0.00000000E+00 -5.52952233E-02 -4.46323058E-01 -7.60095485E-03
  0.00000000E+00  1.38406647E-02 -1.80298325E-02  0.00000000E+00  2.57221601E-01
  0.00000000E+00 -8.67207187E-01  7.04394915E-01  0.00000000E+00  2.34127909E-02
  0.00000000E+00 -2.82639451E-02  3.87481494E-02  0.00000000E+00  0.00000000E+00
 -1.42677509E-02  1.99454224E-02  6.31285481E-02 -5.46523633E-01  1.04883926E+00
 -2.26102916E+00  0.00000000E+00  8.25003330E-02  3.56771906E-02  0.00000000E+00
  1.76585743E-01  4.90873093E-02  0.00000000E+00  2.06784884E-01  6.89758690E-01
 -4.79613721E-03  0.00000000E+00  2.73547997E-02 -5.92202902E-03  0.00000000E+00
  2.14961016E-01  0.00000000E+00 -2.58212687E-01  1.42092123E-01  0.00000000E+00
 -1.47282689E-02  0.00000000E+00 -1.70167247E-02 -5.14791636E-04  0.00000000E+00
  0.00000000E+00  4.34471536E-03 -5.46162439E-02 -1.70616449E-01  1.38469496E+00
 -1.32478694E+00  5.04321586E+00  0.00000000E+00  3.81981013E-01 -2.07487532E-02
  0.00000000E+00 -2.44438632E+00 -1.39760446E+00  0.00000000E+00 -4.95024332E-02
  2.51029787E-01 -2.75706180E-04  0.00000000E+00  1.48393486E-02  2.49141654E-02
  0.00000000E+00  1.45397790E+00  0.00000000E+00  3.82351217E-01  8.58903709E-01
  0.00000000E+00 -3.15511595E-02  0.00000000E+00  8.00777820E-02  1.54377044E-02
  0.00000000E+00  0.00000000E+00  1.00386188E-01 -1.39392411E-02 -6.06182682E-02
  8.91413098E-01 -2.55889207E+00 -1.14459757E+00  0.00000000E+00 -9.31907424E-02
 -2.54231323E-01  0.00000000E+00  1.50602984E+00 -8.32363203E-01  0.00000000E+00
  5.52952233E-02 -4.46323058E-01 -7.60095485E-03  0.00000000E+00 -1.38406647E-02
 -1.80298325E-02  0.00000000E+00  2.57221601E-01  0.00000000E+00  8.67207187E-01
  7.04394915E-01  0.00000000E+00  2.34127909E-02  0.00000000E+00  2.82639451E-02
  3.87481494E-02  0.00000000E+00  0.00000000E+00  1.42677509E-02 -5.46162439E-02
 -1.70616449E-01  1.38469496E+00 -1.32478694E+00  5.04321586E+00  0.00000000E+00
 -3.81981013E-01 -2.07487532E-02  0.00000000E+00  2.44438632E+00 -1.39760446E+00
  0.00000000E+00  4.95024332E-02  2.51029787E-01 -2.75706180E-04  0.00000000E+00
 -1.48393486E-02  2.49141654E-02  0.00000000E+00  1.45397790E+00  0.00000000E+00
 -3.82351217E-01  8.58903709E-01  0.00000000E+00 -3.15511595E-02  0.00000000E+00
 -8.00777820E-02  1.54377044E-02  0.00000000E+00  0.00000000E+00 -1.00386188E-01
  1.99454224E-02  6.31285481E-02 -5.46523633E-01  1.04883926E+00 -2.26102916E+00
  0.00000000E+00 -8.25003330E-02  3.56771906E-02  0.00000000E+00 -1.76585743E-01
  4.90873093E-02  0.00000000E+00 -2.06784884E-01  6.89758690E-01 -4.79613721E-03
  0.00000000E+00 -2.73547997E-02 -5.92202902E-03  0.00000000E+00  2.14961016E-01
  0.00000000E+00  2.58212687E-01  1.42092123E-01  0.00000000E+00 -1.47282689E-02
  0.00000000E+00  1.70167247E-02 -5.14791636E-04  0.00000000E+00  0.00000000E+00
 -4.34471536E-03 -2.53926854E-02 -3.56627237E-01  7.43905900E-02  0.00000000E+00
 -6.96295113E-02  3.40247422E-02 -1.40383824E-01  2.73913400E+00 -1.72586762E+00
  0.00000000E+00 -4.35785757E-01 -1.42471437E-01 -1.40383824E-01  2.73913400E+00
 -1.72586762E+00  0.00000000E+00  4.35785757E-01 -1.42471437E-01 -2.53926854E-02
 -3.56627237E-01  7.43905900E-02  0.00000000E+00  6.96295113E-02  3.40247422E-02
 -3.45524575E-02 -1.04160737E-01  8.87910265E-01 -3.59436944E+00 -7.86509652E+00
  0.00000000E+00 -9.87554483E-02 -1.11383267E-01  0.00000000E+00  3.58719123E-01
  3.11493395E-02  0.00000000E+00 -4.37604611E-01 -2.90392472E+00  1.51542806E-02
  0.00000000E+00 -1.32165275E-02  3.20013337E-02  0.00000000E+00  4.91610883E-01
  0.00000000E+00 -5.07125768E-03  2.77460609E-01  0.00000000E+00  2.21538586E-02
  0.00000000E+00 -3.14237570E-02  3.52260546E-02  0.00000000E+00  0.00000000E+00
 -2.20391522E-02 -4.94055404E-02 -1.44933851E-01  5.46188892E-01  3.95641996E+00
  2.13108243E+01  0.00000000E+00 -7.98074345E-02  3.35980166E-01  0.00000000E+00
  2.40062502E+00 -2.32863897E+00  0.00000000E+00  5.10000101E+00 -6.02809072E+00
  1.23785594E-02  0.00000000E+00 -1.37306964E-02  2.48624430E-02  0.00000000E+00
 -1.48667120E+00  0.00000000E+00  2.75100344E+00 -1.79426287E+00  0.00000000E+00
 -4.00153107E-02  0.00000000E+00  4.82456936E-02  7.40199034E-02  0.00000000E+00
  0.00000000E+00 -2.75215229E-02  1.02985743E-02  3.74620219E-02 -6.25782102E-01
  3.27308742E+00  1.35711226E+01  0.00000000E+00  1.84456573E-03  5.04151345E-02
  0.00000000E+00 -7.92216020E-01  1.93272559E+00  0.00000000E+00 -6.81821273E+00
 -4.41483046E-01 -1.29477173E-02  0.00000000E+00  1.49313539E-03 -1.15094114E-02
  0.00000000E+00  1.75006614E+00  0.00000000E+00 -2.87976485E-01  4.43101097E-01
  0.00000000E+00  4.15398319E-02  0.00000000E+00 -3.96793766E-02  1.80524200E-02
  0.00000000E+00  0.00000000E+00  1.89782233E-02  3.45524575E-02  1.04160737E-01
 -8.87910265E-01  3.59436944E+00  7.86509652E+00  0.00000000E+00 -9.87554483E-02
  1.11383267E-01  0.00000000E+00  3.58719123E-01 -3.11493395E-02  0.00000000E+00
 -4.37604611E-01  2.90392472E+00 -1.51542806E-02  0.00000000E+00 -1.32165275E-02
 -3.20013337E-02  0.00000000E+00 -4.91610883E-01  0.00000000E+00 -5.07125768E-03
 -2.77460609E-01  0.00000000E+00 -2.21538586E-02  0.00000000E+00 -3.14237570E-02
 -3.52260546E-02  0.00000000E+00  0.00000000E+00 -2.20391522E-02 -1.02985743E-02
 -3.74620219E-02  6.25782102E-01 -3.27308742E+00 -1.35711226E+01  0.00000000E+00
  1.84456573E-03 -5.04151345E-02  0.00000000E+00 -7.92216020E-01 -1.93272559E+00
  0.00000000E+00 -6.81821273E+00  4.41483046E-01  1.29477173E-02  0.00000000E+00
  1.49313539E-03  1.15094114E-02  0.00000000E+00 -1.75006614E+00  0.00000000E+00
 -2.87976485E-01 -4.43101097E-01  0.00000000E+00 -4.15398319E-02  0.00000000E+00
 -3.96793766E-02 -1.80524200E-02  0.00000000E+00  0.00000000E+00  1.89782233E-02
  4.94055404E-02  1.44933851E-01 -5.46188892E-01 -3.95641996E+00 -2.13108243E+01
  0.00000000E+00 -7.98074345E-02 -3.35980166E-01  0.00000000E+00  2.40062502E+00
  2.32863897E+00  0.00000000E+00  5.10000101E+00  6.02809072E+00 -1.23785594E-02
  0.00000000E+00 -1.37306964E-02 -2.48624430E-02  0.00000000E+00  1.48667120E+00
  0.00000000E+00  2.75100344E+00  1.79426287E+00  0.00000000E+00  4.00153107E-02
  0.00000000E+00  4.82456936E-02 -7.40199034E-02  0.00000000E+00  0.00000000E+00
 -2.75215229E-02 -1.17331336E-01  3.15980031E+00  2.77133125E-01  0.00000000E+00
  1.44283675E-01 -4.06834884E-01 -5.41471392E-02  9.85965500E-01  1.66006395E+00
  0.00000000E+00 -5.96357904E-02  3.66787126E-02  5.41471392E-02 -9.85965500E-01
 -1.66006395E+00  0.00000000E+00 -5.96357904E-02 -3.66787126E-02  1.17331336E-01
 -3.15980031E+00 -2.77133125E-01  0.00000000E+00  1.44283675E-01  4.06834884E-01
  0.00000000E+00  0.00000000E+00  0.00000000E+00  0.00000000E+00  0.00000000E+00
 -4.08662688E-01  0.00000000E+00  0.00000000E+00  8.57953183E-01  0.00000000E+00
  0.00000000E+00 -5.25508126E-01  0.00000000E+00  0.00000000E+00  0.00000000E+00
 -1.17675317E-03  0.00000000E+00  0.00000000E+00 -1.35176353E-02  0.00000000E+00
 -3.38330214E-01  0.00000000E+00  0.00000000E+00 -4.53404597E-01  0.00000000E+00
 -3.71387779E-02  0.00000000E+00  0.00000000E+00 -3.96965783E-02 -4.57131450E-02
  0.00000000E+00  0.00000000E+00  0.00000000E+00  0.00000000E+00  0.00000000E+00
  0.00000000E+00  3.81063921E-01  0.00000000E+00  0.00000000E+00 -6.08187181E-01
  0.00000000E+00  0.00000000E+00  3.62048947E-01  0.00000000E+00  0.00000000E+00
  0.00000000E+00  2.66735425E-03  0.00000000E+00  0.00000000E+00  9.64086355E-03
  0.00000000E+00 -3.07116101E-01  0.00000000E+00  0.00000000E+00 -6.00492101E-01
  0.00000000E+00  3.09360432E-02  0.00000000E+00  0.00000000E+00  3.06024186E-02
  1.05845407E-02  0.00000000E+00  0.00000000E+00  0.00000000E+00  0.00000000E+00
  0.00000000E+00  0.00000000E+00 -6.25134393E-01  0.00000000E+00  0.00000000E+00
  1.16781877E+00  0.00000000E+00  0.00000000E+00 -1.53175966E-01  0.00000000E+00
  0.00000000E+00  0.00000000E+00  9.02919804E-04  0.00000000E+00  0.00000000E+00
  1.29236569E-02  0.00000000E+00  1.15212548E-01  0.00000000E+00  0.00000000E+00
 -2.16628090E-01  0.00000000E+00 -3.66075848E-02  0.00000000E+00  0.00000000E+00
 -7.60895289E-03  8.67802154E-03  0.00000000E+00  0.00000000E+00  0.00000000E+00
  0.00000000E+00  0.00000000E+00  0.00000000E+00  4.08662688E-01  0.00000000E+00
  0.00000000E+00 -8.57953183E-01  0.00000000E+00  0.00000000E+00  5.25508126E-01
  0.00000000E+00  0.00000000E+00  0.00000000E+00  1.17675317E-03  0.00000000E+00
  0.00000000E+00 -1.35176353E-02  0.00000000E+00  3.38330214E-01  0.00000000E+00
  0.00000000E+00 -4.53404597E-01  0.00000000E+00  3.71387779E-02  0.00000000E+00
  0.00000000E+00 -3.96965783E-02  4.57131450E-02  0.00000000E+00  0.00000000E+00
  0.00000000E+00  0.00000000E+00  0.00000000E+00  0.00000000E+00  6.25134393E-01
  0.00000000E+00  0.00000000E+00 -1.16781877E+00  0.00000000E+00  0.00000000E+00
  1.53175966E-01  0.00000000E+00  0.00000000E+00  0.00000000E+00 -9.02919804E-04
  0.00000000E+00  0.00000000E+00  1.29236569E-02  0.00000000E+00 -1.15212548E-01
  0.00000000E+00  0.00000000E+00 -2.16628090E-01  0.00000000E+00  3.66075848E-02
  0.00000000E+00  0.00000000E+00 -7.60895289E-03 -8.67802154E-03  0.00000000E+00
  0.00000000E+00  0.00000000E+00  0.00000000E+00  0.00000000E+00  0.00000000E+00
 -3.81063921E-01  0.00000000E+00  0.00000000E+00  6.08187181E-01  0.00000000E+00
  0.00000000E+00 -3.62048947E-01  0.00000000E+00  0.00000000E+00  0.00000000E+00
 -2.66735425E-03  0.00000000E+00  0.00000000E+00  9.64086355E-03  0.00000000E+00
  3.07116101E-01  0.00000000E+00  0.00000000E+00 -6.00492101E-01  0.00000000E+00
 -3.09360432E-02  0.00000000E+00  0.00000000E+00  3.06024186E-02 -1.05845407E-02
  0.00000000E+00  0.00000000E+00  0.00000000E+00  0.00000000E+00 -8.02274068E-02
  0.00000000E+00  0.00000000E+00  0.00000000E+00  0.00000000E+00  0.00000000E+00
  9.60493923E-02  0.00000000E+00  0.00000000E+00  0.00000000E+00  0.00000000E+00
  0.00000000E+00 -9.60493923E-02  0.00000000E+00  0.00000000E+00  0.00000000E+00
  0.00000000E+00  0.00000000E+00  8.02274068E-02  0.00000000E+00  0.00000000E+00
  0.00000000E+00  0.00000000E+00  0.00000000E+00  0.00000000E+00  0.00000000E+00
  5.96750153E-01  0.00000000E+00  0.00000000E+00 -9.80264885E-01  0.00000000E+00
  0.00000000E+00  3.56944554E-01  0.00000000E+00  0.00000000E+00  0.00000000E+00
 -1.84818006E-03  0.00000000E+00  0.00000000E+00 -1.23380382E-02  0.00000000E+00
 -1.27111397E-01  0.00000000E+00  0.00000000E+00 -2.00815851E-01  0.00000000E+00
  3.36132363E-03  0.00000000E+00  0.00000000E+00 -1.01327059E-02 -5.21411657E-02
  0.00000000E+00  0.00000000E+00  0.00000000E+00  0.00000000E+00  0.00000000E+00
  0.00000000E+00 -6.26243676E-01  0.00000000E+00  0.00000000E+00  9.90127402E-01
  0.00000000E+00  0.00000000E+00 -3.46180757E-01  0.00000000E+00  0.00000000E+00
  0.00000000E+00  3.93343640E-03  0.00000000E+00  0.00000000E+00 -7.42379224E-04
  0.00000000E+00 -1.97046027E-01  0.00000000E+00  0.00000000E+00 -1.87139912E-01
  0.00000000E+00  1.39642508E-03  0.00000000E+00  0.00000000E+00  8.07737691E-06
  3.75932677E-02  0.00000000E+00  0.00000000E+00  0.00000000E+00  0.00000000E+00
  0.00000000E+00  0.00000000E+00  2.01643177E-02  0.00000000E+00  0.00000000E+00
 -3.18115861E-02  0.00000000E+00  0.00000000E+00 -1.19978058E-02  0.00000000E+00
  0.00000000E+00  0.00000000E+00  6.81890592E-03  0.00000000E+00  0.00000000E+00
  1.35207127E-03  0.00000000E+00 -4.69227662E-01  0.00000000E+00  0.00000000E+00
  4.32471015E-03  0.00000000E+00 -6.44682616E-03  0.00000000E+00  0.00000000E+00
  5.05676696E-02 -6.11813918E-03  0.00000000E+00  0.00000000E+00  0.00000000E+00
  0.00000000E+00  0.00000000E+00  0.00000000E+00  5.96750153E-01  0.00000000E+00
  0.00000000E+00 -9.80264885E-01  0.00000000E+00  0.00000000E+00  3.56944554E-01
  0.00000000E+00  0.00000000E+00  0.00000000E+00 -1.84818006E-03  0.00000000E+00
  0.00000000E+00  1.23380382E-02  0.00000000E+00 -1.27111397E-01  0.00000000E+00
  0.00000000E+00  2.00815851E-01  0.00000000E+00  3.36132363E-03  0.00000000E+00
  0.00000000E+00  1.01327059E-02 -5.21411657E-02  0.00000000E+00  0.00000000E+00
  0.00000000E+00  0.00000000E+00  0.00000000E+00  0.00000000E+00  2.01643177E-02
  0.00000000E+00  0.00000000E+00 -3.18115861E-02  0.00000000E+00  0.00000000E+00
 -1.19978058E-02  0.00000000E+00  0.00000000E+00  0.00000000E+00  6.81890592E-03
  0.00000000E+00  0.00000000E+00 -1.35207127E-03  0.00000000E+00 -4.69227662E-01
  0.00000000E+00  0.00000000E+00 -4.32471015E-03  0.00000000E+00 -6.44682616E-03
  0.00000000E+00  0.00000000E+00 -5.05676696E-02 -6.11813918E-03  0.00000000E+00
  0.00000000E+00  0.00000000E+00  0.00000000E+00  0.00000000E+00  0.00000000E+00
 -6.26243676E-01  0.00000000E+00  0.00000000E+00  9.90127402E-01  0.00000000E+00
  0.00000000E+00 -3.46180757E-01  0.00000000E+00  0.00000000E+00  0.00000000E+00
  3.93343640E-03  0.00000000E+00  0.00000000E+00  7.42379224E-04  0.00000000E+00
 -1.97046027E-01  0.00000000E+00  0.00000000E+00  1.87139912E-01  0.00000000E+00
  1.39642508E-03  0.00000000E+00  0.00000000E+00 -8.07737691E-06  3.75932677E-02
  0.00000000E+00  0.00000000E+00  0.00000000E+00  0.00000000E+00  8.29034990E-02
  0.00000000E+00  0.00000000E+00  0.00000000E+00  0.00000000E+00  0.00000000E+00
 -2.95519636E-03  0.00000000E+00  0.00000000E+00  0.00000000E+00  0.00000000E+00
  0.00000000E+00 -2.95519636E-03  0.00000000E+00  0.00000000E+00  0.00000000E+00
  0.00000000E+00  0.00000000E+00  8.29034990E-02  0.00000000E+00  0.00000000E+00
  6.78509404E-03  1.86744894E-02 -3.34093300E-01  3.87730898E+00 -1.49181224E+01
  0.00000000E+00 -1.41197512E-01 -1.09107417E-01  0.00000000E+00 -3.24384651E+00
  2.84554737E-01  0.00000000E+00 -6.59510951E-01 -4.88279990E+00  1.07924977E-02
  0.00000000E+00  1.57143487E-02 -5.27280941E-03  0.00000000E+00 -7.99447810E-01
  0.00000000E+00 -1.18180658E+00 -5.32327455E-01  0.00000000E+00 -6.18403146E-02
  0.00000000E+00  3.87274779E-03 -5.50832833E-02  0.00000000E+00  0.00000000E+00
  1.94134731E-02 -1.69103833E-04  1.22286473E-02 -5.92739512E-01  3.47051094E+00
  1.46924020E+01  0.00000000E+00  1.47920297E-02 -1.04995857E-01  0.00000000E+00
  1.87216646E+00  3.19586701E-01  0.00000000E+00  2.93940056E+00 -5.81660493E+00
 -1.53241458E-02  0.00000000E+00 -2.79785750E-02 -1.08836721E-03  0.00000000E+00
 -4.47931908E-01  0.00000000E+00  1.04038469E+00 -1.24821708E+00  0.00000000E+00
 -2.15717954E-02  0.00000000E+00 -1.71976213E-02 -3.15756555E-02  0.00000000E+00
  0.00000000E+00 -4.14665071E-02 -5.88629342E-02 -1.91139886E-01  1.66677299E+00
 -1.47901482E+00  1.83930782E+01  0.00000000E+00  3.73998087E-01  1.84411242E-02
  0.00000000E+00 -2.31164654E+00 -1.01970998E-01  0.00000000E+00 -4.51581555E+00
 -1.13494257E+00 -1.69255970E-02  0.00000000E+00 -1.53894069E-02  8.02100111E-03
  0.00000000E+00  9.99256414E-01  0.00000000E+00  4.30154034E-01  5.85770132E-01
  0.00000000E+00  3.15966344E-02  0.00000000E+00  8.72763592E-02  2.82625995E-03
  0.00000000E+00  0.00000000E+00  6.45311517E-02 -6.78509404E-03 -1.86744894E-02
  3.34093300E-01 -3.87730898E+00  1.49181224E+01  0.00000000E+00 -1.41197512E-01
  1.09107417E-01  0.00000000E+00 -3.24384651E+00 -2.84554737E-01  0.00000000E+00
 -6.59510951E-01  4.88279990E+00 -1.07924977E-02  0.00000000E+00  1.57143487E-02
  5.27280941E-03  0.00000000E+00  7.99447810E-01  0.00000000E+00 -1.18180658E+00
  5.32327455E-01  0.00000000E+00  6.18403146E-02  0.00000000E+00  3.87274779E-03
  5.50832833E-02  0.00000000E+00  0.00000000E+00  1.94134731E-02  5.88629342E-02
  1.91139886E-01 -1.66677299E+00  1.47901482E+00 -1.83930782E+01  0.00000000E+00
  3.73998087E-01 -1.84411242E-02  0.00000000E+00 -2.31164654E+00  1.01970998E-01
  0.00000000E+00 -4.51581555E+00  1.13494257E+00  1.69255970E-02  0.00000000E+00
 -1.53894069E-02 -8.02100111E-03  0.00000000E+00 -9.99256414E-01  0.00000000E+00
  4.30154034E-01 -5.85770132E-01  0.00000000E+00 -3.15966344E-02  0.00000000E+00
  8.72763592E-02 -2.82625995E-03  0.00000000E+00  0.00000000E+00  6.45311517E-02
  1.69103833E-04 -1.22286473E-02  5.92739512E-01 -3.47051094E+00 -1.46924020E+01
  0.00000000E+00  1.47920297E-02  1.04995857E-01  0.00000000E+00  1.87216646E+00
 -3.19586701E-01  0.00000000E+00  2.93940056E+00  5.81660493E+00  1.53241458E-02
  0.00000000E+00 -2.79785750E-02  1.08836721E-03  0.00000000E+00  4.47931908E-01
  0.00000000E+00  1.04038469E+00  1.24821708E+00  0.00000000E+00  2.15717954E-02
  0.00000000E+00 -1.71976213E-02  3.15756555E-02  0.00000000E+00  0.00000000E+00
 -4.14665071E-02 -2.31180262E-02  3.32428509E-01  1.40654511E+00  0.00000000E+00
  1.48578021E-01  7.30919531E-02 -3.93756656E-02  2.20696063E+00 -9.42339476E-01
  0.00000000E+00 -3.81078048E-01  1.08008697E-01  3.93756656E-02 -2.20696063E+00
  9.42339476E-01  0.00000000E+00 -3.81078048E-01 -1.08008697E-01  2.31180262E-02
 -3.32428509E-01 -1.40654511E+00  0.00000000E+00  1.48578021E-01 -7.30919531E-02
 -6.59214670E-03 -2.76234486E-02  2.73772687E-01  1.46331516E-01 -4.75606976E-01
  0.00000000E+00 -1.29086351E-01  3.33709977E-01  0.00000000E+00  5.32451025E-01
 -4.63703543E-01  0.00000000E+00 -1.71220611E-01 -3.15283267E-02  1.50303299E-02
  0.00000000E+00 -6.79374600E-03 -1.44180627E-02  0.00000000E+00 -1.33545362E-01
  0.00000000E+00 -2.27444242E-03 -2.29765568E-02  0.00000000E+00 -2.94036991E-02
  0.00000000E+00  4.89252357E-02 -2.09269462E-02  0.00000000E+00  0.00000000E+00
  7.02439281E-03  2.85511409E-02  8.70156067E-02 -9.67488164E-01  2.80580125E+00
 -2.01127979E+00  0.00000000E+00  2.92091560E-01 -5.57824770E-01  0.00000000E+00
 -1.37916630E+00  1.78071640E+00  0.00000000E+00  9.65511330E-01 -1.27728586E+00
  5.87901128E-02  0.00000000E+00 -3.77424175E-02 -1.72049530E-02  0.00000000E+00
  3.72237608E-01  0.00000000E+00 -4.88175380E-01 -2.99456303E-01  0.00000000E+00
  7.73078523E-02  0.00000000E+00 -1.59101967E-01 -2.13615782E-02  0.00000000E+00
  0.00000000E+00  4.78435303E-03 -1.47564203E-02 -5.55613345E-02  5.76876874E-01
 -9.01014910E-01  3.80355554E-01  0.00000000E+00 -1.36686438E-01 -1.06430902E-02
  0.00000000E+00  4.31240050E-01 -4.27382486E-02  0.00000000E+00  1.19020884E-02
  5.82476074E-02 -4.05125095E-03  0.00000000E+00  1.29955828E-02 -2.90730689E-02
  0.00000000E+00 -6.07392060E-01  0.00000000E+00 -5.64102056E-02 -1.76859427E-01
  0.00000000E+00 -1.83193526E-02  0.00000000E+00 -2.58307196E-02 -3.38940081E-04
  0.00000000E+00  0.00000000E+00 -7.74016972E-03 -6.59214670E-03 -2.76234486E-02
  2.73772687E-01  1.46331516E-01 -4.75606976E-01  0.00000000E+00  1.29086351E-01
  3.33709977E-01  0.00000000E+00 -5.32451025E-01 -4.63703543E-01  0.00000000E+00
  1.71220611E-01 -3.15283267E-02  1.50303299E-02  0.00000000E+00  6.79374600E-03
 -1.44180627E-02  0.00000000E+00 -1.33545362E-01  0.00000000E+00  2.27444242E-03
 -2.29765568E-02  0.00000000E+00 -2.94036991E-02  0.00000000E+00 -4.89252357E-02
 -2.09269462E-02  0.00000000E+00  0.00000000E+00 -7.02439281E-03 -1.47564203E-02
 -5.55613345E-02  5.76876874E-01 -9.01014910E-01  3.80355554E-01  0.00000000E+00
  1.36686438E-01 -1.06430902E-02  0.00000000E+00 -4.31240050E-01 -4.27382486E-02
  0.00000000E+00 -1.19020884E-02  5.82476074E-02 -4.05125095E-03  0.00000000E+00
 -1.29955828E-02 -2.90730689E-02  0.00000000E+00 -6.07392060E-01  0.00000000E+00
  5.64102056E-02 -1.76859427E-01  0.00000000E+00 -1.83193526E-02  0.00000000E+00
  2.58307196E-02 -3.38940081E-04  0.00000000E+00  0.00000000E+00  7.74016972E-03
  2.85511409E-02  8.70156067E-02 -9.67488164E-01  2.80580125E+00 -2.01127979E+00
  0.00000000E+00 -2.92091560E-01 -5.57824770E-01  0.00000000E+00  1.37916630E+00
  1.78071640E+00  0.00000000E+00 -9.65511330E-01 -1.27728586E+00  5.87901128E-02
  0.00000000E+00  3.77424175E-02 -1.72049530E-02  0.00000000E+00  3.72237608E-01
  0.00000000E+00  4.88175380E-01 -2.99456303E-01  0.00000000E+00  7.73078523E-02
  0.00000000E+00  1.59101967E-01 -2.13615782E-02  0.00000000E+00  0.00000000E+00
 -4.78435303E-03  1.95780451E-01 -2.45365883E+00  2.21208442E+00  0.00000000E+00
 -2.47953175E-01  3.02670860E-01  1.07245545E-01 -5.83832902E-01  2.28747545E-01
  0.00000000E+00  5.05638901E-02 -9.20106896E-02  1.07245545E-01 -5.83832902E-01
  2.28747545E-01  0.00000000E+00 -5.05638901E-02 -9.20106896E-02  1.95780451E-01
 -2.45365883E+00  2.21208442E+00  0.00000000E+00  2.47953175E-01  3.02670860E-01
 -6.22685102E-02 -1.93444806E-01  1.34170406E+00  2.09859916E+00  2.80206108E+01
  0.00000000E+00 -1.59933414E-01 -2.94233440E-01  0.00000000E+00 -4.05838119E+00
 -2.56097498E-01  0.00000000E+00 -7.70395501E+00  3.04709788E+00  4.88767176E-02
  0.00000000E+00 -3.29034427E-02  6.00264432E-02  0.00000000E+00 -1.32051273E+00
  0.00000000E+00 -7.05698403E-01 -1.63197920E+00  0.00000000E+00 -7.26697321E-02
  0.00000000E+00 -4.48636529E-02 -2.69921355E-02  0.00000000E+00  0.00000000E+00
 -2.46973085E-02  2.48516308E-02  7.99725970E-02 -6.91065862E-01  3.73256968E-01
 -1.65745873E+01  0.00000000E+00  1.82838511E-01 -1.80115479E-01  0.00000000E+00
 -8.98195329E-01  7.49778494E-01  0.00000000E+00 -9.36066348E-01  4.63734695E+00
 -4.35968822E-03  0.00000000E+00  1.82655917E-02 -1.03560078E-02  0.00000000E+00
  5.15282560E-01  0.00000000E+00 -9.03660971E-01  5.39799363E-01  0.00000000E+00
  6.84053668E-03  0.00000000E+00 -4.79566808E-02  5.45354982E-03  0.00000000E+00
  0.00000000E+00  1.36469535E-02  2.15974923E-02  6.97227919E-02 -7.39643912E-01
  2.82225983E+00 -1.58157710E+01  0.00000000E+00  1.03390064E-01 -3.40118174E-02
  0.00000000E+00 -1.02891470E+00 -1.15477775E+00  0.00000000E+00  6.52913451E+00
 -1.86043933E+00  6.52584650E-03  0.00000000E+00 -5.75418375E-03 -1.28854497E-04
  0.00000000E+00 -7.08105947E-01  0.00000000E+00  5.54023553E-01 -2.48165595E-01
  0.00000000E+00  2.67714112E-02  0.00000000E+00  4.66029880E-03  3.79822704E-02
  0.00000000E+00  0.00000000E+00  2.83132146E-02  6.22685102E-02  1.93444806E-01
 -1.34170406E+00 -2.09859916E+00 -2.80206108E+01  0.00000000E+00 -1.59933414E-01
  2.94233440E-01  0.00000000E+00 -4.05838119E+00  2.56097498E-01  0.00000000E+00
 -7.70395501E+00 -3.04709788E+00 -4.88767176E-02  0.00000000E+00 -3.29034427E-02
 -6.00264432E-02  0.00000000E+00  1.32051273E+00  0.00000000E+00 -7.05698403E-01
  1.63197920E+00  0.00000000E+00  7.26697321E-02  0.00000000E+00 -4.48636529E-02
  2.69921355E-02  0.00000000E+00  0.00000000E+00 -2.46973085E-02 -2.15974923E-02
 -6.97227919E-02  7.39643912E-01 -2.82225983E+00  1.58157710E+01  0.00000000E+00
  1.03390064E-01  3.40118174E-02  0.00000000E+00 -1.02891470E+00  1.15477775E+00
  0.00000000E+00  6.52913451E+00  1.86043933E+00 -6.52584650E-03  0.00000000E+00
 -5.75418375E-03  1.28854497E-04  0.00000000E+00  7.08105947E-01  0.00000000E+00
  5.54023553E-01  2.48165595E-01  0.00000000E+00 -2.67714112E-02  0.00000000E+00
  4.66029880E-03 -3.79822704E-02  0.00000000E+00  0.00000000E+00  2.83132146E-02
 -2.48516308E-02 -7.99725970E-02  6.91065862E-01 -3.73256968E-01  1.65745873E+01
  0.00000000E+00  1.82838511E-01  1.80115479E-01  0.00000000E+00 -8.98195329E-01
 -7.49778494E-01  0.00000000E+00 -9.36066348E-01 -4.63734695E+00  4.35968822E-03
  0.00000000E+00  1.82655917E-02  1.03560078E-02  0.00000000E+00 -5.15282560E-01
  0.00000000E+00 -9.03660971E-01 -5.39799363E-01  0.00000000E+00 -6.84053668E-03
  0.00000000E+00 -4.79566808E-02 -5.45354982E-03  0.00000000E+00  0.00000000E+00
  1.36469535E-02  2.80154914E-02 -1.26634658E+00  3.02498346E-01  0.00000000E+00
 -1.01251522E-01  1.96080318E-01 -4.18763003E-02 -2.85972571E-01 -1.11999849E+00
  0.00000000E+00  5.04907008E-03  7.82539586E-02  4.18763003E-02  2.85972571E-01
  1.11999849E+00  0.00000000E+00  5.04907008E-03 -7.82539586E-02 -2.80154914E-02
  1.26634658E+00 -3.02498346E-01  0.00000000E+00 -1.01251522E-01 -1.96080318E-01
  0.00000000E+00  0.00000000E+00  0.00000000E+00  0.00000000E+00  0.00000000E+00
 -1.90449441E-01  0.00000000E+00  0.00000000E+00 -4.14221063E-01  0.00000000E+00
  0.00000000E+00 -5.23269123E-02  0.00000000E+00  0.00000000E+00  0.00000000E+00
 -6.44293087E-03  0.00000000E+00  0.00000000E+00 -2.70333764E-02  0.00000000E+00
  9.72700633E-01  0.00000000E+00  0.00000000E+00  2.07608342E+00  0.00000000E+00
  3.20515508E-02  0.00000000E+00  0.00000000E+00  5.20776241E-02  4.34120820E-02
  0.00000000E+00  0.00000000E+00  0.00000000E+00  0.00000000E+00  0.00000000E+00
  0.00000000E+00 -2.39868565E-01  0.00000000E+00  0.00000000E+00  4.02458260E-01
  0.00000000E+00  0.00000000E+00 -1.79050396E-01  0.00000000E+00  0.00000000E+00
  0.00000000E+00  4.11106481E-03  0.00000000E+00  0.00000000E+00  1.98359064E-02
  0.00000000E+00 -7.37569817E-01  0.00000000E+00  0.00000000E+00 -1.21674783E+00
  0.00000000E+00  1.81943965E-02  0.00000000E+00  0.00000000E+00  3.04759308E-02
  1.27848600E-02  0.00000000E+00  0.00000000E+00  0.00000000E+00  0.00000000E+00
  0.00000000E+00  0.00000000E+00 -1.13591511E-03  0.00000000E+00  0.00000000E+00
 -2.51126236E-01  0.00000000E+00  0.00000000E+00 -2.88150610E-02  0.00000000E+00
  0.00000000E+00  0.00000000E+00 -4.57449950E-02  0.00000000E+00  0.00000000E+00
 -6.69535955E-03  0.00000000E+00  1.67608683E+00  0.00000000E+00  0.00000000E+00
  1.37871062E-01  0.00000000E+00  4.68447217E-03  0.00000000E+00  0.00000000E+00
 -5.61298549E-02  1.20079302E-02  0.00000000E+00  0.00000000E+00  0.00000000E+00
  0.00000000E+00  0.00000000E+00  0.00000000E+00  1.90449441E-01  0.00000000E+00
  0.00000000E+00  4.14221063E-01  0.00000000E+00  0.00000000E+00  5.23269123E-02
  0.00000000E+00  0.00000000E+00  0.00000000E+00  6.44293087E-03  0.00000000E+00
  0.00000000E+00 -2.70333764E-02  0.00000000E+00 -9.72700633E-01  0.00000000E+00
  0.00000000E+00  2.07608342E+00  0.00000000E+00 -3.20515508E-02  0.00000000E+00
  0.00000000E+00  5.20776241E-02 -4.34120820E-02  0.00000000E+00  0.00000000E+00
  0.00000000E+00  0.00000000E+00  0.00000000E+00  0.00000000E+00  1.13591511E-03
  0.00000000E+00  0.00000000E+00  2.51126236E-01  0.00000000E+00  0.00000000E+00
  2.88150610E-02  0.00000000E+00  0.00000000E+00  0.00000000E+00  4.57449950E-02
  0.00000000E+00  0.00000000E+00 -6.69535955E-03  0.00000000E+00 -1.67608683E+00
  0.00000000E+00  0.00000000E+00  1.37871062E-01  0.00000000E+00 -4.68447217E-03
  0.00000000E+00  0.00000000E+00 -5.61298549E-02 -1.20079302E-02  0.00000000E+00
  0.00000000E+00  0.00000000E+00  0.00000000E+00  0.00000000E+00  0.00000000E+00
  2.39868565E-01  0.00000000E+00  0.00000000E+00 -4.02458260E-01  0.00000000E+00
  0.00000000E+00  1.79050396E-01  0.00000000E+00  0.00000000E+00  0.00000000E+00
 -4.11106481E-03  0.00000000E+00  0.00000000E+00  1.98359064E-02  0.00000000E+00
  7.37569817E-01  0.00000000E+00  0.00000000E+00 -1.21674783E+00  0.00000000E+00
 -1.81943965E-02  0.00000000E+00  0.00000000E+00  3.04759308E-02 -1.27848600E-02
  0.00000000E+00  0.00000000E+00  0.00000000E+00  0.00000000E+00  2.47513832E-02
  0.00000000E+00  0.00000000E+00  0.00000000E+00  0.00000000E+00  0.00000000E+00
 -3.56029565E-02  0.00000000E+00  0.00000000E+00  0.00000000E+00  0.00000000E+00
  0.00000000E+00  3.56029565E-02  0.00000000E+00  0.00000000E+00  0.00000000E+00
  0.00000000E+00  0.00000000E+00 -2.47513832E-02  0.00000000E+00  0.00000000E+00
  0.00000000E+00  0.00000000E+00  0.00000000E+00  0.00000000E+00  0.00000000E+00
  3.04810413E-01  0.00000000E+00  0.00000000E+00 -8.39752106E-01  0.00000000E+00
  0.00000000E+00  2.60892919E-01  0.00000000E+00  0.00000000E+00  0.00000000E+00
  1.09050826E-02  0.00000000E+00  0.00000000E+00 -6.13757289E-03  0.00000000E+00
 -2.92360604E-01  0.00000000E+00  0.00000000E+00 -2.85188784E-01  0.00000000E+00
 -3.33754968E-02  0.00000000E+00  0.00000000E+00 -9.57914143E-03 -3.17524452E-03
  0.00000000E+00  0.00000000E+00  0.00000000E+00  0.00000000E+00  0.00000000E+00
  0.00000000E+00  2.58854243E-01  0.00000000E+00  0.00000000E+00 -5.76712631E-01
  0.00000000E+00  0.00000000E+00  2.05941356E-01  0.00000000E+00  0.00000000E+00
  0.00000000E+00 -1.37203767E-02  0.00000000E+00  0.00000000E+00 -1.22493429E-02
  0.00000000E+00  3.22779786E-01  0.00000000E+00  0.00000000E+00  1.19073714E-01
  0.00000000E+00 -2.99988252E-02  0.00000000E+00  0.00000000E+00  1.33686936E-02
  1.10303143E-02  0.00000000E+00  0.00000000E+00  0.00000000E+00  0.00000000E+00
  0.00000000E+00  0.00000000E+00 -7.61609050E-01  0.00000000E+00  0.00000000E+00
  1.66743638E+00  0.00000000E+00  0.00000000E+00 -5.29910581E-01  0.00000000E+00
  0.00000000E+00  0.00000000E+00  3.07123528E-03  0.00000000E+00  0.00000000E+00
 -9.03753139E-04  0.00000000E+00 -1.00897233E-01  0.00000000E+00  0.00000000E+00
 -3.86723824E-01  0.00000000E+00  1.14384695E-02  0.00000000E+00  0.00000000E+00
  4.84852644E-03  3.14594498E-02  0.00000000E+00  0.00000000E+00  0.00000000E+00
  0.00000000E+00  0.00000000E+00  0.00000000E+00  3.04810413E-01  0.00000000E+00
  0.00000000E+00 -8.39752106E-01  0.00000000E+00  0.00000000E+00  2.60892919E-01
  0.00000000E+00  0.00000000E+00  0.00000000E+00  1.09050826E-02  0.00000000E+00
  0.00000000E+00  6.13757289E-03  0.00000000E+00 -2.92360604E-01  0.00000000E+00
  0.00000000E+00  2.85188784E-01  0.00000000E+00 -3.33754968E-02  0.00000000E+00
  0.00000000E+00  9.57914143E-03 -3.17524452E-03  0.00000000E+00  0.00000000E+00
  0.00000000E+00  0.00000000E+00  0.00000000E+00  0.00000000E+00 -7.61609050E-01
  0.00000000E+00  0.00000000E+00  1.66743638E+00  0.00000000E+00  0.00000000E+00
 -5.29910581E-01  0.00000000E+00  0.00000000E+00  0.00000000E+00  3.07123528E-03
  0.00000000E+00  0.00000000E+00  9.03753139E-04  0.00000000E+00 -1.00897233E-01
  0.00000000E+00  0.00000000E+00  3.86723824E-01  0.00000000E+00  1.14384695E-02
  0.00000000E+00  0.00000000E+00 -4.84852644E-03  3.14594498E-02  0.00000000E+00
  0.00000000E+00  0.00000000E+00  0.00000000E+00  0.00000000E+00  0.00000000E+00
  2.58854243E-01  0.00000000E+00  0.00000000E+00 -5.76712631E-01  0.00000000E+00
  0.00000000E+00  2.05941356E-01  0.00000000E+00  0.00000000E+00  0.00000000E+00
 -1.37203767E-02  0.00000000E+00  0.00000000E+00  1.22493429E-02  0.00000000E+00
  3.22779786E-01  0.00000000E+00  0.00000000E+00 -1.19073714E-01  0.00000000E+00
 -2.99988252E-02  0.00000000E+00  0.00000000E+00 -1.33686936E-02  1.10303143E-02
  0.00000000E+00  0.00000000E+00  0.00000000E+00  0.00000000E+00 -1.50070739E-01
  0.00000000E+00  0.00000000E+00  0.00000000E+00  0.00000000E+00  0.00000000E+00
 -1.31109139E-01  0.00000000E+00  0.00000000E+00  0.00000000E+00  0.00000000E+00
  0.00000000E+00 -1.31109139E-01  0.00000000E+00  0.00000000E+00  0.00000000E+00
  0.00000000E+00  0.00000000E+00 -1.50070739E-01  0.00000000E+00  0.00000000E+00
 -9.56490896E-03 -1.04137436E-02 -9.25116888E-01  9.24619527E+00 -8.30994048E-01
  0.00000000E+00 -4.05539064E-01  1.71092835E-01  0.00000000E+00 -1.48505194E-01
  1.21385832E+00  0.00000000E+00  2.56997266E-01  2.91535769E-01  9.99407254E-03
  0.00000000E+00  2.66488923E-02  3.16824839E-02  0.00000000E+00 -8.83896227E-02
  0.00000000E+00  2.05700170E+00 -1.44769520E+00  0.00000000E+00  2.68127847E-02
  0.00000000E+00  6.63435318E-02 -6.28730818E-02  0.00000000E+00  0.00000000E+00
 -1.81425970E-02  3.04551638E-02  1.06042010E-01 -1.44925069E+00  6.12992829E+00
 -3.27731727E+00  0.00000000E+00 -2.73017963E-01  5.26521754E-02  0.00000000E+00
  4.17597238E+00  1.73007295E-01  0.00000000E+00 -2.56977109E-01  1.20240659E+00
 -8.05343607E-03  0.00000000E+00 -2.02067899E-02 -2.22217209E-02  0.00000000E+00
 -7.93765139E-01  0.00000000E+00  2.07814182E-01 -1.26936655E+00  0.00000000E+00
 -9.27255792E-03  0.00000000E+00 -2.28884191E-02 -3.72802382E-02  0.00000000E+00
  0.00000000E+00 -9.95892886E-02 -8.23495033E-03 -3.06636591E-02  5.81515115E-01
 -4.51842040E+00 -2.17302913E+00  0.00000000E+00 -4.63711902E-01  1.26540598E-02
  0.00000000E+00  3.11074185E+00  2.69500145E+00  0.00000000E+00 -5.49033229E-01
 -4.32958540E-01  3.01811550E-02  0.00000000E+00 -1.27325984E-02  2.02251734E-02
  0.00000000E+00 -1.04250939E+00  0.00000000E+00 -7.04323700E-01  2.62110647E-02
  0.00000000E+00  3.11795909E-02  0.00000000E+00 -5.39362280E-03 -3.29797953E-02
  0.00000000E+00  0.00000000E+00 -2.42391102E-02  9.56490896E-03  1.04137436E-02
  9.25116888E-01 -9.24619527E+00  8.30994048E-01  0.00000000E+00 -4.05539064E-01
 -1.71092835E-01  0.00000000E+00 -1.48505194E-01 -1.21385832E+00  0.00000000E+00
  2.56997266E-01 -2.91535769E-01 -9.99407254E-03  0.00000000E+00  2.66488923E-02
 -3.16824839E-02  0.00000000E+00  8.83896227E-02  0.00000000E+00  2.05700170E+00
  1.44769520E+00  0.00000000E+00 -2.68127847E-02  0.00000000E+00  6.63435318E-02
  6.28730818E-02  0.00000000E+00  0.00000000E+00 -1.81425970E-02  8.23495033E-03
  3.06636591E-02 -5.81515115E-01  4.51842040E+00  2.17302913E+00  0.00000000E+00
 -4.63711902E-01 -1.26540598E-02  0.00000000E+00  3.11074185E+00 -2.69500145E+00
  0.00000000E+00 -5.49033229E-01  4.32958540E-01 -3.01811550E-02  0.00000000E+00
 -1.27325984E-02 -2.02251734E-02  0.00000000E+00  1.04250939E+00  0.00000000E+00
 -7.04323700E-01 -2.62110647E-02  0.00000000E+00 -3.11795909E-02  0.00000000E+00
 -5.39362280E-03  3.29797953E-02  0.00000000E+00  0.00000000E+00 -2.42391102E-02
 -3.04551638E-02 -1.06042010E-01  1.44925069E+00 -6.12992829E+00  3.27731727E+00
  0.00000000E+00 -2.73017963E-01 -5.26521754E-02  0.00000000E+00  4.17597238E+00
 -1.73007295E-01  0.00000000E+00 -2.56977109E-01 -1.20240659E+00  8.05343607E-03
  0.00000000E+00 -2.02067899E-02  2.22217209E-02  0.00000000E+00  7.93765139E-01
  0.00000000E+00  2.07814182E-01  1.26936655E+00  0.00000000E+00  9.27255792E-03
  0.00000000E+00 -2.28884191E-02  3.72802382E-02  0.00000000E+00  0.00000000E+00
 -9.95892886E-02 -9.13011268E-02  1.97564278E-01 -2.84664339E-01  0.00000000E+00
  2.02565419E-01 -7.07325555E-03  8.92657250E-02 -1.11345578E+00  1.08515530E+00
  0.00000000E+00  3.09423469E-01  1.76639388E-01 -8.92657250E-02  1.11345578E+00
 -1.08515530E+00  0.00000000E+00  3.09423469E-01 -1.76639388E-01  9.13011268E-02
 -1.97564278E-01  2.84664339E-01  0.00000000E+00  2.02565419E-01  7.07325555E-03
  0.00000000E+00  0.00000000E+00  0.00000000E+00  0.00000000E+00  0.00000000E+00
 -5.78749600E-01  0.00000000E+00  0.00000000E+00  1.95516125E+00  0.00000000E+00
  0.00000000E+00 -4.25996839E-01  0.00000000E+00  0.00000000E+00  0.00000000E+00
  8.25618220E-03  0.00000000E+00  0.00000000E+00 -4.75363940E-03  0.00000000E+00
 -7.01096281E-02  0.00000000E+00  0.00000000E+00 -1.27241741E+00  0.00000000E+00
 -4.79232170E-02  0.00000000E+00  0.00000000E+00  1.36300181E-02 -1.00815613E-01
  0.00000000E+00  0.00000000E+00  0.00000000E+00  0.00000000E+00  0.00000000E+00
  0.00000000E+00 -6.20575306E-01  0.00000000E+00  0.00000000E+00  1.38308753E+00
  0.00000000E+00  0.00000000E+00 -4.30185995E-01  0.00000000E+00  0.00000000E+00
  0.00000000E+00 -8.66508771E-03  0.00000000E+00  0.00000000E+00 -1.45679216E-02
  0.00000000E+00  6.48995745E-02  0.00000000E+00  0.00000000E+00  8.14731121E-01
  0.00000000E+00 -2.73737486E-02  0.00000000E+00  0.00000000E+00  1.22779454E-02
 -9.25422121E-03  0.00000000E+00  0.00000000E+00  0.00000000E+00  0.00000000E+00
  0.00000000E+00  0.00000000E+00 -8.66237226E-03  0.00000000E+00  0.00000000E+00
  5.76913583E-02  0.00000000E+00  0.00000000E+00 -1.57062956E-02  0.00000000E+00
  0.00000000E+00  0.00000000E+00 -7.63644288E-03  0.00000000E+00  0.00000000E+00
 -3.12839345E-04  0.00000000E+00 -2.54803764E-01  0.00000000E+00  0.00000000E+00
 -2.25379212E-02  0.00000000E+00 -8.56323875E-03  0.00000000E+00  0.00000000E+00
 -6.27561832E-03  1.48600173E-03  0.00000000E+00  0.00000000E+00  0.00000000E+00
  0.00000000E+00  0.00000000E+00  0.00000000E+00  5.78749600E-01  0.00000000E+00
  0.00000000E+00 -1.95516125E+00  0.00000000E+00  0.00000000E+00  4.25996839E-01
  0.00000000E+00  0.00000000E+00  0.00000000E+00 -8.25618220E-03  0.00000000E+00
  0.00000000E+00 -4.75363940E-03  0.00000000E+00  7.01096281E-02  0.00000000E+00
  0.00000000E+00 -1.27241741E+00  0.00000000E+00  4.79232170E-02  0.00000000E+00
  0.00000000E+00  1.36300181E-02  1.00815613E-01  0.00000000E+00  0.00000000E+00
  0.00000000E+00  0.00000000E+00  0.00000000E+00  0.00000000E+00  8.66237226E-03
  0.00000000E+00  0.00000000E+00 -5.76913583E-02  0.00000000E+00  0.00000000E+00
  1.57062956E-02  0.00000000E+00  0.00000000E+00  0.00000000E+00  7.63644288E-03
  0.00000000E+00  0.00000000E+00 -3.12839345E-04  0.00000000E+00  2.54803764E-01
  0.00000000E+00  0.00000000E+00 -2.25379212E-02  0.00000000E+00  8.56323875E-03
  0.00000000E+00  0.00000000E+00 -6.27561832E-03 -1.48600173E-03  0.00000000E+00
  0.00000000E+00  0.00000000E+00  0.00000000E+00  0.00000000E+00  0.00000000E+00
  6.20575306E-01  0.00000000E+00  0.00000000E+00 -1.38308753E+00  0.00000000E+00
  0.00000000E+00  4.30185995E-01  0.00000000E+00  0.00000000E+00  0.00000000E+00
  8.66508771E-03  0.00000000E+00  0.00000000E+00 -1.45679216E-02  0.00000000E+00
 -6.48995745E-02  0.00000000E+00  0.00000000E+00  8.14731121E-01  0.00000000E+00
  2.73737486E-02  0.00000000E+00  0.00000000E+00  1.22779454E-02  9.25422121E-03
  0.00000000E+00  0.00000000E+00  0.00000000E+00  0.00000000E+00 -5.76231307E-02
  0.00000000E+00  0.00000000E+00  0.00000000E+00  0.00000000E+00  0.00000000E+00
  3.07055641E-02  0.00000000E+00  0.00000000E+00  0.00000000E+00  0.00000000E+00
  0.00000000E+00 -3.07055641E-02  0.00000000E+00  0.00000000E+00  0.00000000E+00
  0.00000000E+00  0.00000000E+00  5.76231307E-02  0.00000000E+00  0.00000000E+00
 -1.97656021E-02 -7.89985113E-02  1.33132587E+00 -4.81549347E+00  8.16835894E-01
  0.00000000E+00  2.03382331E-01  7.73973590E-03  0.00000000E+00 -2.10070738E+00
 -2.19032142E+00  0.00000000E+00  3.16641446E-01  2.07287060E-01  8.12455843E-03
  0.00000000E+00 -3.32014522E-02  2.64537398E-03  0.00000000E+00 -2.31229558E-02
  0.00000000E+00 -1.05799975E+00  7.39847149E-01  0.00000000E+00 -3.74010875E-03
  0.00000000E+00 -1.74972125E-02  3.36463984E-02  0.00000000E+00  0.00000000E+00
 -4.60620551E-02 -2.17792359E-02 -8.05114056E-02  1.17379056E+00 -4.36179416E+00
  8.08502509E-01  0.00000000E+00  1.90302664E-01 -8.48573526E-02  0.00000000E+00
  1.35767163E+00  2.43223978E+00  0.00000000E+00 -4.30109468E-01  1.03999774E-02
 -1.34045458E-02  0.00000000E+00 -2.55586313E-02 -4.47444646E-03  0.00000000E+00
 -2.71468704E-01  0.00000000E+00 -9.20474541E-01  5.73402064E-01  0.00000000E+00
  3.98157608E-02  0.00000000E+00  3.31857056E-02 -7.62721105E-02  0.00000000E+00
  0.00000000E+00 -9.40541021E-02  1.83829253E-02  7.11387178E-02 -1.64593358E+00
  9.17571643E+00 -2.29078690E+00  0.00000000E+00 -1.60113670E-01 -3.09623182E-01
  0.00000000E+00 -2.20580305E+00  3.66273421E-01  0.00000000E+00 -6.60575295E-01
 -1.70053147E-01  1.60286807E-02  0.00000000E+00  2.58985773E-03 -1.79021233E-02
  0.00000000E+00  1.45553405E+00  0.00000000E+00  1.24575060E-03 -5.09641147E-01
  0.00000000E+00 -2.31503646E-02  0.00000000E+00 -1.49058655E-01  6.20082850E-02
  0.00000000E+00  0.00000000E+00  2.02379766E-02 -1.97656021E-02 -7.89985113E-02
  1.33132587E+00 -4.81549347E+00  8.16835894E-01  0.00000000E+00 -2.03382331E-01
  7.73973590E-03  0.00000000E+00  2.10070738E+00 -2.19032142E+00  0.00000000E+00
 -3.16641446E-01  2.07287060E-01  8.12455843E-03  0.00000000E+00  3.32014522E-02
  2.64537398E-03  0.00000000E+00 -2.31229558E-02  0.00000000E+00  1.05799975E+00
  7.39847149E-01  0.00000000E+00 -3.74010875E-03  0.00000000E+00  1.74972125E-02
  3.36463984E-02  0.00000000E+00  0.00000000E+00  4.60620551E-02  1.83829253E-02
  7.11387178E-02 -1.64593358E+00  9.17571643E+00 -2.29078690E+00  0.00000000E+00
  1.60113670E-01 -3.09623182E-01  0.00000000E+00  2.20580305E+00  3.66273421E-01
  0.00000000E+00  6.60575295E-01 -1.70053147E-01  1.60286807E-02  0.00000000E+00
 -2.58985773E-03 -1.79021233E-02  0.00000000E+00  1.45553405E+00  0.00000000E+00
 -1.24575060E-03 -5.09641147E-01  0.00000000E+00 -2.31503646E-02  0.00000000E+00
  1.49058655E-01  6.20082850E-02  0.00000000E+00  0.00000000E+00 -2.02379766E-02
 -2.17792359E-02 -8.05114056E-02  1.17379056E+00 -4.36179416E+00  8.08502509E-01
  0.00000000E+00 -1.90302664E-01 -8.48573526E-02  0.00000000E+00 -1.35767163E+00
  2.43223978E+00  0.00000000E+00  4.30109468E-01  1.03999774E-02 -1.34045458E-02
  0.00000000E+00  2.55586313E-02 -4.47444646E-03  0.00000000E+00 -2.71468704E-01
  0.00000000E+00  9.20474541E-01  5.73402064E-01  0.00000000E+00  3.98157608E-02
  0.00000000E+00 -3.31857056E-02 -7.62721105E-02  0.00000000E+00  0.00000000E+00
  9.40541021E-02  1.04189380E-01 -3.79330762E-01 -5.84238323E-02  0.00000000E+00
  2.53165331E-01  2.28491955E-01 -6.80471124E-02 -3.24067477E-01  8.50332233E-01
  0.00000000E+00  2.86334190E-02 -1.42565044E-01 -6.80471124E-02 -3.24067477E-01
  8.50332233E-01  0.00000000E+00 -2.86334190E-02 -1.42565044E-01  1.04189380E-01
 -3.79330762E-01 -5.84238323E-02  0.00000000E+00 -2.53165331E-01  2.28491955E-01
  0.00000000E+00  0.00000000E+00  0.00000000E+00  0.00000000E+00  0.00000000E+00
 -1.58521731E-01  0.00000000E+00  0.00000000E+00  1.65161293E-01  0.00000000E+00
  0.00000000E+00 -3.18384038E-02  0.00000000E+00  0.00000000E+00  0.00000000E+00
  1.52063612E-02  0.00000000E+00  0.00000000E+00 -3.53407117E-02  0.00000000E+00
  1.40189454E-01  0.00000000E+00  0.00000000E+00 -9.42601668E-02  0.00000000E+00
 -6.97037037E-02  0.00000000E+00  0.00000000E+00  2.86362698E-02  9.05084500E-03
  0.00000000E+00  0.00000000E+00  0.00000000E+00  0.00000000E+00  0.00000000E+00
  0.00000000E+00 -2.32206658E-01  0.00000000E+00  0.00000000E+00  7.36987800E-01
  0.00000000E+00  0.00000000E+00 -1.32726520E-01  0.00000000E+00  0.00000000E+00
  0.00000000E+00  4.06734187E-03  0.00000000E+00  0.00000000E+00  8.63713046E-03
  0.00000000E+00  6.84401366E-03  0.00000000E+00  0.00000000E+00 -2.90845961E-01
  0.00000000E+00 -8.57642772E-02  0.00000000E+00  0.00000000E+00  7.72318314E-02
  1.55175122E-02  0.00000000E+00  0.00000000E+00  0.00000000E+00  0.00000000E+00
  0.00000000E+00  0.00000000E+00  1.50300254E-01  0.00000000E+00  0.00000000E+00
 -3.28003615E-01  0.00000000E+00  0.00000000E+00  6.03113582E-02  0.00000000E+00
  0.00000000E+00  0.00000000E+00 -1.66688971E-03  0.00000000E+00  0.00000000E+00
  8.28634509E-04  0.00000000E+00 -2.69559635E-01  0.00000000E+00  0.00000000E+00
  3.43930226E-01  0.00000000E+00  3.34837224E-02  0.00000000E+00  0.00000000E+00
  7.10757745E-03  6.11109171E-02  0.00000000E+00  0.00000000E+00  0.00000000E+00
  0.00000000E+00  0.00000000E+00  0.00000000E+00 -1.58521731E-01  0.00000000E+00
  0.00000000E+00  1.65161293E-01  0.00000000E+00  0.00000000E+00 -3.18384038E-02
  0.00000000E+00  0.00000000E+00  0.00000000E+00  1.52063612E-02  0.00000000E+00
  0.00000000E+00  3.53407117E-02  0.00000000E+00  1.40189454E-01  0.00000000E+00
  0.00000000E+00  9.42601668E-02  0.00000000E+00 -6.97037037E-02  0.00000000E+00
  0.00000000E+00 -2.86362698E-02  9.05084500E-03  0.00000000E+00  0.00000000E+00
  0.00000000E+00  0.00000000E+00  0.00000000E+00  0.00000000E+00  1.50300254E-01
  0.00000000E+00  0.00000000E+00 -3.28003615E-01  0.00000000E+00  0.00000000E+00
  6.03113582E-02  0.00000000E+00  0.00000000E+00  0.00000000E+00 -1.66688971E-03
  0.00000000E+00  0.00000000E+00 -8.28634509E-04  0.00000000E+00 -2.69559635E-01
  0.00000000E+00  0.00000000E+00 -3.43930226E-01  0.00000000E+00  3.34837224E-02
  0.00000000E+00  0.00000000E+00 -7.10757745E-03  6.11109171E-02  0.00000000E+00
  0.00000000E+00  0.00000000E+00  0.00000000E+00  0.00000000E+00  0.00000000E+00
 -2.32206658E-01  0.00000000E+00  0.00000000E+00  7.36987800E-01  0.00000000E+00
  0.00000000E+00 -1.32726520E-01  0.00000000E+00  0.00000000E+00  0.00000000E+00
  4.06734187E-03  0.00000000E+00  0.00000000E+00 -8.63713046E-03  0.00000000E+00
  6.84401366E-03  0.00000000E+00  0.00000000E+00  2.90845961E-01  0.00000000E+00
 -8.57642772E-02  0.00000000E+00  0.00000000E+00 -7.72318314E-02  1.55175122E-02
  0.00000000E+00  0.00000000E+00  0.00000000E+00  0.00000000E+00 -5.62763502E-01
  0.00000000E+00  0.00000000E+00  0.00000000E+00  0.00000000E+00  0.00000000E+00
 -3.63477053E-01  0.00000000E+00  0.00000000E+00  0.00000000E+00  0.00000000E+00
  0.00000000E+00 -3.63477053E-01  0.00000000E+00  0.00000000E+00  0.00000000E+00
  0.00000000E+00  0.00000000E+00 -5.62763502E-01  0.00000000E+00  0.00000000E+00
  1.73006585E-02  5.62502760E-02 -1.32678692E+00  1.33843131E+01 -8.38876025E+00
  0.00000000E+00  3.66024230E-01  4.47452732E-02  0.00000000E+00 -8.50156156E+00
 -1.42176330E+00  0.00000000E+00  3.22297858E+00 -1.70234078E-01 -6.85060404E-02
  0.00000000E+00 -3.50685371E-02 -9.05711544E-02  0.00000000E+00 -8.74394789E-01
  0.00000000E+00  1.72225963E+00 -2.09599707E+00  0.00000000E+00  5.59325097E-02
  0.00000000E+00  7.32055588E-02  1.15229216E-01  0.00000000E+00  0.00000000E+00
  1.40742314E-01  1.77438568E-02  7.26078032E-02 -1.84953986E+00  9.53306355E+00
  1.57692574E+00  0.00000000E+00  2.50112022E-01 -2.02519862E-01  0.00000000E+00
 -7.58416237E-01 -1.71397754E+00  0.00000000E+00  1.46223002E-01 -3.31343909E+00
  4.23562553E-03  0.00000000E+00  1.64253237E-02 -1.77186424E-02  0.00000000E+00
  4.59932512E-01  0.00000000E+00  1.76262876E+00 -1.32072304E+00  0.00000000E+00
 -3.02027509E-02  0.00000000E+00 -1.35472183E-01  3.74935881E-02  0.00000000E+00
  0.00000000E+00 -2.79289605E-02  2.44549107E-02  9.05665780E-02 -1.46922273E+00
  5.71247568E+00  2.65960334E+00  0.00000000E+00  1.52680252E-01  1.09913516E-01
  0.00000000E+00 -1.97344570E+00  3.35902522E+00  0.00000000E+00 -1.57625667E+00
  8.91802700E-01  6.09349807E-03  0.00000000E+00 -1.28063781E-02 -8.94098160E-03
  0.00000000E+00  1.19152399E+00  0.00000000E+00 -8.66506062E-01 -2.66353722E-01
  0.00000000E+00 -1.71053759E-03  0.00000000E+00 -9.49364010E-02 -4.27767551E-02
  0.00000000E+00  0.00000000E+00  4.77865527E-03 -1.73006585E-02 -5.62502760E-02
  1.32678692E+00 -1.33843131E+01  8.38876025E+00  0.00000000E+00  3.66024230E-01
 -4.47452732E-02  0.00000000E+00 -8.50156156E+00  1.42176330E+00  0.00000000E+00
  3.22297858E+00  1.70234078E-01  6.85060404E-02  0.00000000E+00 -3.50685371E-02
  9.05711544E-02  0.00000000E+00  8.74394789E-01  0.00000000E+00  1.72225963E+00
  2.09599707E+00  0.00000000E+00 -5.59325097E-02  0.00000000E+00  7.32055588E-02
 -1.15229216E-01  0.00000000E+00  0.00000000E+00  1.40742314E-01 -2.44549107E-02
 -9.05665780E-02  1.46922273E+00 -5.71247568E+00 -2.65960334E+00  0.00000000E+00
  1.52680252E-01 -1.09913516E-01  0.00000000E+00 -1.97344570E+00 -3.35902522E+00
  0.00000000E+00 -1.57625667E+00 -8.91802700E-01 -6.09349807E-03  0.00000000E+00
 -1.28063781E-02  8.94098160E-03  0.00000000E+00 -1.19152399E+00  0.00000000E+00
 -8.66506062E-01  2.66353722E-01  0.00000000E+00  1.71053759E-03  0.00000000E+00
 -9.49364010E-02  4.27767551E-02  0.00000000E+00  0.00000000E+00  4.77865527E-03
 -1.77438568E-02 -7.26078032E-02  1.84953986E+00 -9.53306355E+00 -1.57692574E+00
  0.00000000E+00  2.50112022E-01  2.02519862E-01  0.00000000E+00 -7.58416237E-01
  1.71397754E+00  0.00000000E+00  1.46223002E-01  3.31343909E+00 -4.23562553E-03
  0.00000000E+00  1.64253237E-02  1.77186424E-02  0.00000000E+00 -4.59932512E-01
  0.00000000E+00  1.76262876E+00  1.32072304E+00  0.00000000E+00  3.02027509E-02
  0.00000000E+00 -1.35472183E-01 -3.74935881E-02  0.00000000E+00  0.00000000E+00
 -2.79289605E-02 -3.32714062E-02 -5.15417773E-01  1.65136166E+00  0.00000000E+00
 -2.32486945E-02  1.64147900E-01 -8.00012744E-02  2.61631984E-01  3.75118610E-01
  0.00000000E+00 -9.47813118E-02  1.93588709E-01  8.00012744E-02 -2.61631984E-01
 -3.75118610E-01  0.00000000E+00 -9.47813118E-02 -1.93588709E-01  3.32714062E-02
  5.15417773E-01 -1.65136166E+00  0.00000000E+00 -2.32486945E-02 -1.64147900E-01
 -8.13699168E-03 -2.41730393E-02  2.65685619E-01 -1.35827860E+00  5.99808046E-02
  0.00000000E+00 -4.56609750E-02  4.59312469E-01  0.00000000E+00 -3.87340953E-01
 -1.27518173E+00  0.00000000E+00 -4.25542268E-02  1.57336689E-01 -3.87240864E-02
  0.00000000E+00  3.96908977E-02 -1.40669262E-02  0.00000000E+00 -3.47105586E-01
  0.00000000E+00 -2.87772155E-01  5.87652468E-02  0.00000000E+00  7.10258347E-02
  0.00000000E+00 -7.53679705E-03 -8.22998007E-02  0.00000000E+00  0.00000000E+00
  7.71568563E-03  2.20866518E-02  7.97652915E-02 -1.08340179E+00  4.60249080E+00
  3.19476369E-02  0.00000000E+00  9.28196739E-02  5.65073059E-01  0.00000000E+00
 -1.57752028E+00 -3.83544173E+00  0.00000000E+00 -2.63972760E-01  4.47925336E-01
  1.97771222E-02  0.00000000E+00 -4.14289867E-02  5.40743886E-03  0.00000000E+00
  5.65763704E-01  0.00000000E+00  1.15412719E+00 -3.61632480E-01  0.00000000E+00
  2.45368969E-02  0.00000000E+00 -5.65479589E-04  1.22105076E-02  0.00000000E+00
  0.00000000E+00 -6.09464550E-03 -6.23214091E-03 -2.40317170E-02  6.33506174E-01
 -3.60685877E+00  2.97483941E-01  0.00000000E+00 -4.10768304E-02  7.33142896E-02
  0.00000000E+00  1.13320988E+00 -3.31534841E+00  0.00000000E+00 -1.14422455E-01
 -6.34074747E-02 -1.13956461E-02  0.00000000E+00  4.68978041E-02  5.11273658E-03
  0.00000000E+00 -6.28400102E-01  0.00000000E+00  1.23767748E+00  1.38894980E-01
  0.00000000E+00 -6.72126070E-02  0.00000000E+00  7.25708029E-02  1.26411876E-01
  0.00000000E+00  0.00000000E+00 -1.28237678E-02 -8.13699168E-03 -2.41730393E-02
  2.65685619E-01 -1.35827860E+00  5.99808046E-02  0.00000000E+00  4.56609750E-02
  4.59312469E-01  0.00000000E+00  3.87340953E-01 -1.27518173E+00  0.00000000E+00
  4.25542268E-02  1.57336689E-01 -3.87240864E-02  0.00000000E+00 -3.96908977E-02
 -1.40669262E-02  0.00000000E+00 -3.47105586E-01  0.00000000E+00  2.87772155E-01
  5.87652468E-02  0.00000000E+00  7.10258347E-02  0.00000000E+00  7.53679705E-03
 -8.22998007E-02  0.00000000E+00  0.00000000E+00 -7.71568563E-03 -6.23214091E-03
 -2.40317170E-02  6.33506174E-01 -3.60685877E+00  2.97483941E-01  0.00000000E+00
  4.10768304E-02  7.33142896E-02  0.00000000E+00 -1.13320988E+00 -3.31534841E+00
  0.00000000E+00  1.14422455E-01 -6.34074747E-02 -1.13956461E-02  0.00000000E+00
 -4.68978041E-02  5.11273658E-03  0.00000000E+00 -6.28400102E-01  0.00000000E+00
 -1.23767748E+00  1.38894980E-01  0.00000000E+00 -6.72126070E-02  0.00000000E+00
 -7.25708029E-02  1.26411876E-01  0.00000000E+00  0.00000000E+00  1.28237678E-02
  2.20866518E-02  7.97652915E-02 -1.08340179E+00  4.60249080E+00  3.19476369E-02
  0.00000000E+00 -9.28196739E-02  5.65073059E-01  0.00000000E+00  1.57752028E+00
 -3.83544173E+00  0.00000000E+00  2.63972760E-01  4.47925336E-01  1.97771222E-02
  0.00000000E+00  4.14289867E-02  5.40743886E-03  0.00000000E+00  5.65763704E-01
  0.00000000E+00 -1.15412719E+00 -3.61632480E-01  0.00000000E+00  2.45368969E-02
  0.00000000E+00  5.65479589E-04  1.22105076E-02  0.00000000E+00  0.00000000E+00
  6.09464550E-03 -7.01320072E-02  8.00717002E-01 -5.73059665E-01  0.00000000E+00
  2.24299512E-01 -1.83080455E-01  3.43249554E-02 -4.65925823E-02  6.48246048E-02
  0.00000000E+00  3.16113861E-02 -2.71515988E-01  3.43249554E-02 -4.65925823E-02
  6.48246048E-02  0.00000000E+00 -3.16113861E-02 -2.71515988E-01 -7.01320072E-02
  8.00717002E-01 -5.73059665E-01  0.00000000E+00 -2.24299512E-01 -1.83080455E-01
  0.00000000E+00  0.00000000E+00  0.00000000E+00  0.00000000E+00  0.00000000E+00
  3.90210484E-01  0.00000000E+00  0.00000000E+00 -1.03341424E+00  0.00000000E+00
  0.00000000E+00  4.16079222E-01  0.00000000E+00  0.00000000E+00  0.00000000E+00
 -1.51529494E-02  0.00000000E+00  0.00000000E+00  6.55375157E-03  0.00000000E+00
 -4.75008250E-01  0.00000000E+00  0.00000000E+00 -1.30870538E-01  0.00000000E+00
 -1.77158682E-02  0.00000000E+00  0.00000000E+00 -2.57455711E-02  5.03801484E-02
  0.00000000E+00  0.00000000E+00  0.00000000E+00  0.00000000E+00  0.00000000E+00
  0.00000000E+00 -3.71591388E-01  0.00000000E+00  0.00000000E+00  8.86425620E-01
  0.00000000E+00  0.00000000E+00 -4.06714577E-01  0.00000000E+00  0.00000000E+00
  0.00000000E+00 -9.74882634E-03  0.00000000E+00  0.00000000E+00 -5.47879160E-04
  0.00000000E+00 -3.41853417E-01  0.00000000E+00  0.00000000E+00 -1.04779092E-01
  0.00000000E+00  1.83592864E-02  0.00000000E+00  0.00000000E+00  2.27331477E-04
 -2.64567620E-03  0.00000000E+00  0.00000000E+00  0.00000000E+00  0.00000000E+00
  0.00000000E+00  0.00000000E+00 -4.89662511E-01  0.00000000E+00  0.00000000E+00
  1.54129318E+00  0.00000000E+00  0.00000000E+00 -4.87571634E-01  0.00000000E+00
  0.00000000E+00  0.00000000E+00  7.74455721E-03  0.00000000E+00  0.00000000E+00
  2.90719691E-02  0.00000000E+00 -4.92057670E-02  0.00000000E+00  0.00000000E+00
 -2.07577358E-01  0.00000000E+00  1.57060272E-02  0.00000000E+00  0.00000000E+00
  1.04653196E-02  5.64480783E-02  0.00000000E+00  0.00000000E+00  0.00000000E+00
  0.00000000E+00  0.00000000E+00  0.00000000E+00 -3.90210484E-01  0.00000000E+00
  0.00000000E+00  1.03341424E+00  0.00000000E+00  0.00000000E+00 -4.16079222E-01
  0.00000000E+00  0.00000000E+00  0.00000000E+00  1.51529494E-02  0.00000000E+00
  0.00000000E+00  6.55375157E-03  0.00000000E+00  4.75008250E-01  0.00000000E+00
  0.00000000E+00 -1.30870538E-01  0.00000000E+00  1.77158682E-02  0.00000000E+00
  0.00000000E+00 -2.57455711E-02 -5.03801484E-02  0.00000000E+00  0.00000000E+00
  0.00000000E+00  0.00000000E+00  0.00000000E+00  0.00000000E+00  4.89662511E-01
  0.00000000E+00  0.00000000E+00 -1.54129318E+00  0.00000000E+00  0.00000000E+00
  4.87571634E-01  0.00000000E+00  0.00000000E+00  0.00000000E+00 -7.74455721E-03
  0.00000000E+00  0.00000000E+00  2.90719691E-02  0.00000000E+00  4.92057670E-02
  0.00000000E+00  0.00000000E+00 -2.07577358E-01  0.00000000E+00 -1.57060272E-02
  0.00000000E+00  0.00000000E+00  1.04653196E-02 -5.64480783E-02  0.00000000E+00
  0.00000000E+00  0.00000000E+00  0.00000000E+00  0.00000000E+00  0.00000000E+00
  3.71591388E-01  0.00000000E+00  0.00000000E+00 -8.86425620E-01  0.00000000E+00
  0.00000000E+00  4.06714577E-01  0.00000000E+00  0.00000000E+00  0.00000000E+00
  9.74882634E-03  0.00000000E+00  0.00000000E+00 -5.47879160E-04  0.00000000E+00
  3.41853417E-01  0.00000000E+00  0.00000000E+00 -1.04779092E-01  0.00000000E+00
 -1.83592864E-02  0.00000000E+00  0.00000000E+00  2.27331477E-04  2.64567620E-03
  0.00000000E+00  0.00000000E+00  0.00000000E+00  0.00000000E+00 -5.54717998E-02
  0.00000000E+00  0.00000000E+00  0.00000000E+00  0.00000000E+00  0.00000000E+00
 -4.57996122E-01  0.00000000E+00  0.00000000E+00  0.00000000E+00  0.00000000E+00
  0.00000000E+00  4.57996122E-01  0.00000000E+00  0.00000000E+00  0.00000000E+00
  0.00000000E+00  0.00000000E+00  5.54717998E-02  0.00000000E+00  0.00000000E+00
 -2.65978922E-02 -1.06525834E-01  2.06740532E+00 -8.34703031E+00 -9.29715330E-01
  0.00000000E+00 -1.46107882E-01  1.63867504E-01  0.00000000E+00 -3.23295598E+00
[truncated: 1,542,211 more chars]
