# Supplementary material for: Hyperpyramidalized alkenes with bond orders near 1.5 as synthetic building blocks
Source: Nat Chem. 2026 Jan 21;18(5):913–22. doi: 10.1038/s41557-025-02055-9 (PMC12859755; doi:10.1038/s41557-025-02055-9)
Supplement: Supplementary file 2 — Output files for reported computations. [file 41557_2025_2055_MOESM2_ESM.zip › Computation data/Benzyne 75/wb97xd-def2tzvp/benzyne-2.out]

 Entering Gaussian System, Link 0=/u/local/apps/gaussian/16_sse4/g16
 Initial command:
 /u/local/apps/gaussian/16_sse4/l1.exe "/work/8374922.1.pod_smp.q/Gau-1686.inp" -scrdir="/work/8374922.1.pod_smp.q/"
 Entering Link 1 = /u/local/apps/gaussian/16_sse4/l1.exe PID=      1687.
  
 Copyright (c) 1988,1990,1992,1993,1995,1998,2003,2009,2016,
            Gaussian, Inc.  All Rights Reserved.
  
 This is part of the Gaussian(R) 16 program.  It is based on
 the Gaussian(R) 09 system (copyright 2009, Gaussian, Inc.),
 the Gaussian(R) 03 system (copyright 2003, Gaussian, Inc.),
 the Gaussian(R) 98 system (copyright 1998, Gaussian, Inc.),
 the Gaussian(R) 94 system (copyright 1995, Gaussian, Inc.),
 the Gaussian 92(TM) system (copyright 1992, Gaussian, Inc.),
 the Gaussian 90(TM) system (copyright 1990, Gaussian, Inc.),
 the Gaussian 88(TM) system (copyright 1988, Gaussian, Inc.),
 the Gaussian 86(TM) system (copyright 1986, Carnegie Mellon
 University), and the Gaussian 82(TM) system (copyright 1983,
 Carnegie Mellon University). Gaussian is a federally registered
 trademark of Gaussian, Inc.
  
 This software contains proprietary and confidential information,
 including trade secrets, belonging to Gaussian, Inc.
  
 This software is provided under written license and may be
 used, copied, transmitted, or stored only in accord with that
 written license.
  
 The following legend is applicable only to US Government
 contracts under FAR:
  
                    RESTRICTED RIGHTS LEGEND
  
 Use, reproduction and disclosure by the US Government is
 subject to restrictions as set forth in subparagraphs (a)
 and (c) of the Commercial Computer Software - Restricted
 Rights clause in FAR 52.227-19.
  
 Gaussian, Inc.
 340 Quinnipiac St., Bldg. 40, Wallingford CT 06492
  
  
 ---------------------------------------------------------------
 Warning -- This program may not be used in any manner that
 competes with the business of Gaussian, Inc. or will provide
 assistance to any competitor of Gaussian, Inc.  The licensee
 of this program is prohibited from giving any competitor of
 Gaussian, Inc. access to this program.  By using this program,
 the user acknowledges that Gaussian, Inc. is engaged in the
 business of creating and licensing software in the field of
 computational chemistry and represents and warrants to the
 licensee that it is not a competitor of Gaussian, Inc. and that
 it will not use this program in any manner prohibited above.
 ---------------------------------------------------------------
  

 Cite this work as:
 Gaussian 16, Revision A.03,
 M. J. Frisch, G. W. Trucks, H. B. Schlegel, G. E. Scuseria, 
 M. A. Robb, J. R. Cheeseman, G. Scalmani, V. Barone, 
 G. A. Petersson, H. Nakatsuji, X. Li, M. Caricato, A. V. Marenich, 
 J. Bloino, B. G. Janesko, R. Gomperts, B. Mennucci, H. P. Hratchian, 
 J. V. Ortiz, A. F. Izmaylov, J. L. Sonnenberg, D. Williams-Young, 
 F. Ding, F. Lipparini, F. Egidi, J. Goings, B. Peng, A. Petrone, 
 T. Henderson, D. Ranasinghe, V. G. Zakrzewski, J. Gao, N. Rega, 
 G. Zheng, W. Liang, M. Hada, M. Ehara, K. Toyota, R. Fukuda, 
 J. Hasegawa, M. Ishida, T. Nakajima, Y. Honda, O. Kitao, H. Nakai, 
 T. Vreven, K. Throssell, J. A. Montgomery, Jr., J. E. Peralta, 
 F. Ogliaro, M. J. Bearpark, J. J. Heyd, E. N. Brothers, K. N. Kudin, 
 V. N. Staroverov, T. A. Keith, R. Kobayashi, J. Normand, 
 K. Raghavachari, A. P. Rendell, J. C. Burant, S. S. Iyengar, 
 J. Tomasi, M. Cossi, J. M. Millam, M. Klene, C. Adamo, R. Cammi, 
 J. W. Ochterski, R. L. Martin, K. Morokuma, O. Farkas, 
 J. B. Foresman, and D. J. Fox, Gaussian, Inc., Wallingford CT, 2016.
 
 ******************************************
 Gaussian 16:  ES64L-G16RevA.03 25-Dec-2016
                22-Apr-2025 
 ******************************************
 %nproc=8
 Will use up to    8 processors via shared memory.
 %mem=16GB
 %chk=benzyne-2.chk
 --------------------------------------------------------
 # opt freq wb97xd def2tzvp geom=connectivity pop=nboread
 --------------------------------------------------------
 1/18=20,19=15,26=3,38=1,57=2/1,3;
 2/9=110,12=2,17=6,18=5,40=1/2;
 3/5=44,7=101,11=2,25=1,30=1,71=1,74=-58/1,2,3;
 4//1;
 5/5=2,38=5/2;
 6/7=2,8=2,9=2,10=2,28=1,40=2/1,7;
 7//1,2,3,16;
 1/18=20,19=15,26=3/3(2);
 2/9=110/2;
 99//99;
 2/9=110/2;
 3/5=44,7=101,11=2,25=1,30=1,71=1,74=-58/1,2,3;
 4/5=5,16=3,69=1/1;
 5/5=2,38=5/2;
 7//1,2,3,16;
 1/18=20,19=15,26=3/3(-5);
 2/9=110/2;
 6/7=2,8=2,9=2,10=2,19=2,28=1,40=2/1,7;
 99/9=1/99;
 -----
 M0001
 -----
 Symbolic Z-matrix:
 Charge =  0 Multiplicity = 1
 C                     0.6183    0.       -1.5378 
 C                    -0.6999    0.        0.7382 
 C                     1.4541    0.       -0.4431 
 C                    -0.6183    0.       -1.5378 
 C                    -1.4541    0.       -0.4431 
 C                     0.6999    0.        0.7382 
 H                    -1.2223    0.        1.6877 
 H                     2.5347    0.       -0.4449 
 H                    -2.5347    0.       -0.4449 
 H                     1.2223    0.        1.6877 
 

 GradGradGradGradGradGradGradGradGradGradGradGradGradGradGradGradGradGrad
 Berny optimization.
 Initialization pass.
                           ----------------------------
                           !    Initial Parameters    !
                           ! (Angstroms and Degrees)  !
 --------------------------                            --------------------------
 ! Name  Definition              Value          Derivative Info.                !
 --------------------------------------------------------------------------------
 ! R1    R(1,3)                  1.3773         estimate D2E/DX2                !
 ! R2    R(1,4)                  1.2366         estimate D2E/DX2                !
 ! R3    R(2,5)                  1.4015         estimate D2E/DX2                !
 ! R4    R(2,6)                  1.3998         estimate D2E/DX2                !
 ! R5    R(2,7)                  1.0837         estimate D2E/DX2                !
 ! R6    R(3,6)                  1.4015         estimate D2E/DX2                !
 ! R7    R(3,8)                  1.0806         estimate D2E/DX2                !
 ! R8    R(4,5)                  1.3773         estimate D2E/DX2                !
 ! R9    R(5,9)                  1.0806         estimate D2E/DX2                !
 ! R10   R(6,10)                 1.0837         estimate D2E/DX2                !
 ! A1    A(3,1,4)              127.3616         estimate D2E/DX2                !
 ! A2    A(5,2,6)              122.5562         estimate D2E/DX2                !
 ! A3    A(5,2,7)              118.6249         estimate D2E/DX2                !
 ! A4    A(6,2,7)              118.8189         estimate D2E/DX2                !
 ! A5    A(1,3,6)              110.0822         estimate D2E/DX2                !
 ! A6    A(1,3,8)              127.2662         estimate D2E/DX2                !
 ! A7    A(6,3,8)              122.6516         estimate D2E/DX2                !
 ! A8    A(1,4,5)              127.3616         estimate D2E/DX2                !
 ! A9    A(2,5,4)              110.0822         estimate D2E/DX2                !
 ! A10   A(2,5,9)              122.6516         estimate D2E/DX2                !
 ! A11   A(4,5,9)              127.2662         estimate D2E/DX2                !
 ! A12   A(2,6,3)              122.5562         estimate D2E/DX2                !
 ! A13   A(2,6,10)             118.8189         estimate D2E/DX2                !
 ! A14   A(3,6,10)             118.6249         estimate D2E/DX2                !
 ! D1    D(4,1,3,6)              0.0            estimate D2E/DX2                !
 ! D2    D(4,1,3,8)            180.0            estimate D2E/DX2                !
 ! D3    D(3,1,4,5)              0.0            estimate D2E/DX2                !
 ! D4    D(6,2,5,4)              0.0            estimate D2E/DX2                !
 ! D5    D(6,2,5,9)            180.0            estimate D2E/DX2                !
 ! D6    D(7,2,5,4)            180.0            estimate D2E/DX2                !
 ! D7    D(7,2,5,9)              0.0            estimate D2E/DX2                !
 ! D8    D(5,2,6,3)              0.0            estimate D2E/DX2                !
 ! D9    D(5,2,6,10)           180.0            estimate D2E/DX2                !
 ! D10   D(7,2,6,3)            180.0            estimate D2E/DX2                !
 ! D11   D(7,2,6,10)             0.0            estimate D2E/DX2                !
 ! D12   D(1,3,6,2)              0.0            estimate D2E/DX2                !
 ! D13   D(1,3,6,10)           180.0            estimate D2E/DX2                !
 ! D14   D(8,3,6,2)            180.0            estimate D2E/DX2                !
 ! D15   D(8,3,6,10)             0.0            estimate D2E/DX2                !
 ! D16   D(1,4,5,2)              0.0            estimate D2E/DX2                !
 ! D17   D(1,4,5,9)            180.0            estimate D2E/DX2                !
 --------------------------------------------------------------------------------
 Trust Radius=3.00D-01 FncErr=1.00D-07 GrdErr=1.00D-06 EigMax=2.50D+02 EigMin=1.00D-04
 Number of steps in this run=     51 maximum allowed number of steps=    100.
 GradGradGradGradGradGradGradGradGradGradGradGradGradGradGradGradGradGrad

                          Input orientation:                          
 ---------------------------------------------------------------------
 Center     Atomic      Atomic             Coordinates (Angstroms)
 Number     Number       Type             X           Y           Z
 ---------------------------------------------------------------------
      1          6           0        0.618300    0.000000   -1.537800
      2          6           0       -0.699900    0.000000    0.738200
      3          6           0        1.454100    0.000000   -0.443100
      4          6           0       -0.618300    0.000000   -1.537800
      5          6           0       -1.454100    0.000000   -0.443100
      6          6           0        0.699900    0.000000    0.738200
      7          1           0       -1.222300    0.000000    1.687700
      8          1           0        2.534700    0.000000   -0.444900
      9          1           0       -2.534700    0.000000   -0.444900
     10          1           0        1.222300    0.000000    1.687700
 ---------------------------------------------------------------------
                    Distance matrix (angstroms):
                    1          2          3          4          5
     1  C    0.000000
     2  C    2.630176   0.000000
     3  C    1.377291   2.456661   0.000000
     4  C    1.236600   2.277462   2.343760   0.000000
     5  C    2.343760   1.401530   2.908200   1.377291   0.000000
     6  C    2.277462   1.399800   1.401530   2.630176   2.456661
     7  H    3.713712   1.083721   3.421027   3.281565   2.143371
     8  H    2.206132   3.444178   1.080601   3.337041   3.988800
     9  H    3.337041   2.183167   3.988800   2.206132   1.080601
    10  H    3.281565   2.143922   2.143371   3.713712   3.421027
                    6          7          8          9         10
     6  C    0.000000
     7  H    2.143922   0.000000
     8  H    2.183167   4.320073   0.000000
     9  H    3.444178   2.504072   5.069400   0.000000
    10  H    1.083721   2.444600   2.504072   4.320073   0.000000
 Stoichiometry    C6H4
 Framework group  C2V[SGV(C6H4)]
 Deg. of freedom     9
 Full point group                 C2V     NOp   4
 Largest Abelian subgroup         C2V     NOp   4
 Largest concise Abelian subgroup C2      NOp   2
                         Standard orientation:                         
 ---------------------------------------------------------------------
 Center     Atomic      Atomic             Coordinates (Angstroms)
 Number     Number       Type             X           Y           Z
 ---------------------------------------------------------------------
      1          6           0        0.000000    0.618300   -1.227130
      2          6           0        0.000000   -0.699900    1.048870
      3          6           0        0.000000    1.454100   -0.132430
      4          6           0       -0.000000   -0.618300   -1.227130
      5          6           0       -0.000000   -1.454100   -0.132430
      6          6           0        0.000000    0.699900    1.048870
      7          1           0        0.000000   -1.222300    1.998370
      8          1           0        0.000000    2.534700   -0.134230
      9          1           0       -0.000000   -2.534700   -0.134230
     10          1           0        0.000000    1.222300    1.998370
 ---------------------------------------------------------------------
 Rotational constants (GHZ):           7.1310563           5.7666092           3.1883301
 Standard basis: def2TZVP (5D, 7F)
 There are    85 symmetry adapted cartesian basis functions of A1  symmetry.
 There are    35 symmetry adapted cartesian basis functions of A2  symmetry.
 There are    35 symmetry adapted cartesian basis functions of B1  symmetry.
 There are    85 symmetry adapted cartesian basis functions of B2  symmetry.
 There are    73 symmetry adapted basis functions of A1  symmetry.
 There are    32 symmetry adapted basis functions of A2  symmetry.
 There are    32 symmetry adapted basis functions of B1  symmetry.
 There are    73 symmetry adapted basis functions of B2  symmetry.
   210 basis functions,   338 primitive gaussians,   240 cartesian basis functions
    20 alpha electrons       20 beta electrons
       nuclear repulsion energy       188.6710046927 Hartrees.
 NAtoms=   10 NActive=   10 NUniq=    5 SFac= 4.00D+00 NAtFMM=   60 NAOKFM=F Big=F
 Integral buffers will be    131072 words long.
 Raffenetti 2 integral format.
 Two-electron integral symmetry is turned on.
 Nuclear repulsion after empirical dispersion term =      188.6681545387 Hartrees.
 One-electron integrals computed using PRISM.
   4 Symmetry operations used in ECPInt.
 ECPInt:  NShTT=    3403 NPrTT=   10584 LenC2=    3391 LenP2D=    8945.
 LDataN:  DoStor=T MaxTD1= 6 Len=  172
 NBasis=   210 RedAO= T EigKep=  1.75D-05  NBF=    73    32    32    73
 NBsUse=   210 1.00D-06 EigRej= -1.00D+00 NBFU=    73    32    32    73
 ExpMin= 9.52D-02 ExpMax= 1.36D+04 ExpMxC= 4.63D+02 IAcc=3 IRadAn=         5 AccDes= 0.00D+00
 Harris functional with IExCor= 4639 and IRadAn=       5 diagonalized for initial guess.
 HarFok:  IExCor= 4639 AccDes= 0.00D+00 IRadAn=         5 IDoV= 1 UseB2=F ITyADJ=14
 ICtDFT=  3500011 ScaDFX=  1.000000  1.000000  1.000000  1.000000
 FoFCou: FMM=F IPFlag=           0 FMFlag=      100000 FMFlg1=           0
         NFxFlg=           0 DoJE=T BraDBF=F KetDBF=T FulRan=T
         wScrn=  0.000000 ICntrl=       500 IOpCl=  0 I1Cent=   200000004 NGrid=           0
         NMat0=    1 NMatS0=      1 NMatT0=    0 NMatD0=    1 NMtDS0=    0 NMtDT0=    0
 Petite list used in FoFCou.
 Initial guess orbital symmetries:
       Occupied  (A1) (B2) (B2) (A1) (A1) (B2) (A1) (B2) (A1) (A1)
                 (B2) (A1) (A1) (B2) (B1) (B2) (A1) (B1) (A2) (A1)
       Virtual   (B2) (B1) (A2) (A1) (B2) (A1) (B2) (A1) (A2) (B2)
                 (A1) (B1) (A1) (A1) (B2) (A2) (B1) (A1) (B2) (A1)
                 (B2) (B1) (A1) (A2) (B2) (B2) (A1) (A2) (B2) (A1)
                 (B1) (A1) (B2) (A1) (A1) (B2) (B2) (B2) (B1) (B2)
                 (B2) (A2) (A1) (A1) (B2) (B1) (B2) (A1) (B1) (A2)
                 (A1) (A1) (B2) (A1) (B2) (B1) (A2) (B2) (A1) (B2)
                 (A1) (A2) (B1) (A1) (B2) (A2) (A1) (B2) (B1) (B2)
                 (A1) (B1) (A2) (A1) (B2) (B2) (A1) (B2) (A2) (B1)
                 (B2) (A2) (A1) (B1) (B2) (A1) (A2) (A1) (A2) (B1)
                 (B2) (A1) (A1) (B2) (A1) (B2) (B2) (A1) (B1) (A2)
                 (A1) (B1) (B2) (A1) (A1) (B2) (B1) (A1) (A2) (A1)
                 (B1) (B2) (B2) (A2) (A1) (B2) (B1) (A1) (B1) (B2)
                 (A2) (A1) (B2) (B1) (B2) (A1) (B1) (A2) (A1) (A2)
                 (B2) (B1) (A1) (B2) (A1) (B1) (B2) (A1) (A2) (A1)
                 (B1) (B2) (A2) (B2) (A2) (A1) (B1) (A2) (B2) (B2)
                 (A1) (B2) (A2) (B2) (A1) (B1) (B2) (A1) (A2) (A1)
                 (B2) (A1) (B1) (B1) (B2) (A2) (A1) (B2) (A2) (A1)
                 (B2) (B2) (A1) (A2) (A2) (A1) (B2) (A1) (B2) (B2)
                 (A1) (B2) (B2) (B2) (A1) (A1) (B2) (A1) (B2) (B2)
 The electronic state of the initial guess is 1-A1.
 Keep R1 ints in memory in symmetry-blocked form, NReq=616661123.
 Requested convergence on RMS density matrix=1.00D-08 within 128 cycles.
 Requested convergence on MAX density matrix=1.00D-06.
 Requested convergence on             energy=1.00D-06.
 No special actions if energy rises.
 Integral accuracy reduced to 1.0D-05 until final iterations.
 Initial convergence to 1.0D-05 achieved.  Increase integral accuracy.
 SCF Done:  E(RwB97XD) =  -230.902491722     A.U. after   14 cycles
            NFock= 14  Conv=0.29D-08     -V/T= 2.0048

 **********************************************************************

            Population analysis using the SCF density.

 **********************************************************************

 Orbital symmetries:
       Occupied  (B2) (A1) (A1) (B2) (A1) (B2) (A1) (B2) (A1) (A1)
                 (B2) (A1) (B2) (A1) (B1) (B2) (A1) (A1) (A2) (B1)
       Virtual   (B2) (B1) (A2) (A1) (B2) (A1) (B2) (A1) (A2) (A1)
                 (B2) (B1) (A1) (B2) (A1) (A2) (B1) (A1) (B2) (A1)
                 (B2) (B1) (A2) (A1) (B2) (B2) (A1) (A2) (B2) (A1)
                 (A1) (B1) (B2) (A1) (B2) (A1) (B2) (B2) (B2) (B1)
                 (B2) (A1) (A2) (A1) (B2) (B1) (B2) (B1) (A1) (A2)
                 (A1) (A1) (B2) (B2) (A1) (B1) (A2) (B2) (A1) (B2)
                 (A1) (A2) (B1) (A1) (B2) (A2) (A1) (B2) (B2) (B1)
                 (A1) (A1) (A2) (B2) (B1) (B2) (A1) (B2) (A2) (B1)
                 (B2) (A2) (A1) (B1) (B2) (A1) (A2) (A1) (A2) (B1)
                 (B2) (A1) (A1) (B2) (A1) (B2) (B2) (A1) (A2) (B1)
                 (A1) (B2) (B1) (A1) (A1) (B2) (B1) (A1) (A2) (B2)
                 (A1) (B1) (B2) (A2) (A1) (B2) (B1) (A1) (B2) (B1)
                 (A2) (A1) (B2) (B1) (B2) (A1) (B1) (A2) (A1) (A2)
                 (B2) (B1) (A1) (B2) (A1) (B1) (B2) (A1) (A2) (A1)
                 (B2) (B1) (A2) (B2) (A2) (A1) (B1) (A2) (B2) (B2)
                 (A1) (B2) (A2) (B2) (A1) (B1) (B2) (A1) (A2) (A1)
                 (B2) (A1) (B1) (B1) (B2) (A2) (B2) (A1) (A2) (A1)
                 (B2) (B2) (A1) (A2) (A2) (A1) (B2) (A1) (B2) (B2)
                 (A1) (B2) (B2) (B2) (A1) (A1) (B2) (A1) (B2) (B2)
 The electronic state is 1-A1.
 Alpha  occ. eigenvalues --  -10.32328 -10.32325 -10.30538 -10.30483 -10.29932
 Alpha  occ. eigenvalues --  -10.29734  -0.98274  -0.86536  -0.84880  -0.72027
 Alpha  occ. eigenvalues --   -0.67997  -0.60742  -0.55858  -0.55183  -0.48381
 Alpha  occ. eigenvalues --   -0.48177  -0.47615  -0.34941  -0.34829  -0.34811
 Alpha virt. eigenvalues --   -0.00575   0.03574   0.07157   0.12944   0.15307
 Alpha virt. eigenvalues --    0.17085   0.18624   0.21828   0.23898   0.25617
 Alpha virt. eigenvalues --    0.25770   0.27713   0.28709   0.30014   0.30269
 Alpha virt. eigenvalues --    0.32173   0.32390   0.34648   0.36373   0.38036
 Alpha virt. eigenvalues --    0.39550   0.40187   0.41407   0.41441   0.45103
 Alpha virt. eigenvalues --    0.46301   0.47767   0.49666   0.49932   0.50366
 Alpha virt. eigenvalues --    0.53613   0.54074   0.55401   0.57053   0.57903
 Alpha virt. eigenvalues --    0.58930   0.59827   0.62863   0.72323   0.72933
 Alpha virt. eigenvalues --    0.77665   0.78990   0.81177   0.84956   0.85801
 Alpha virt. eigenvalues --    0.86808   0.90627   0.94074   0.94432   0.94882
 Alpha virt. eigenvalues --    0.95600   1.06174   1.07335   1.10517   1.10975
 Alpha virt. eigenvalues --    1.13378   1.15281   1.19484   1.22699   1.26531
 Alpha virt. eigenvalues --    1.26962   1.28361   1.31778   1.32947   1.33990
 Alpha virt. eigenvalues --    1.34614   1.39904   1.40047   1.47215   1.47617
 Alpha virt. eigenvalues --    1.48262   1.56885   1.57254   1.57299   1.57645
 Alpha virt. eigenvalues --    1.61743   1.66317   1.68150   1.69021   1.73541
 Alpha virt. eigenvalues --    1.76413   1.77706   1.80702   1.85113   1.86695
 Alpha virt. eigenvalues --    1.89735   1.91417   1.96775   2.03117   2.07109
 Alpha virt. eigenvalues --    2.12036   2.14646   2.16997   2.18688   2.29201
 Alpha virt. eigenvalues --    2.32970   2.34601   2.36042   2.39878   2.41678
 Alpha virt. eigenvalues --    2.46767   2.54297   2.54444   2.55599   2.64891
 Alpha virt. eigenvalues --    2.65570   2.67752   2.68755   2.69641   2.72901
 Alpha virt. eigenvalues --    2.73998   2.74370   2.76194   2.78325   2.79828
 Alpha virt. eigenvalues --    2.87094   2.88598   2.88761   2.89189   2.91070
 Alpha virt. eigenvalues --    2.91991   2.92197   2.93581   3.00736   3.05455
 Alpha virt. eigenvalues --    3.07156   3.12320   3.13213   3.18095   3.19164
 Alpha virt. eigenvalues --    3.22190   3.22989   3.25028   3.27382   3.29474
 Alpha virt. eigenvalues --    3.31627   3.32529   3.35044   3.36062   3.40458
 Alpha virt. eigenvalues --    3.41018   3.42145   3.42699   3.47598   3.51203
 Alpha virt. eigenvalues --    3.58766   3.62756   3.62926   3.63382   3.65708
 Alpha virt. eigenvalues --    3.67267   3.69875   3.78595   3.85008   3.89670
 Alpha virt. eigenvalues --    3.94510   4.02610   4.06428   4.10802   4.14760
 Alpha virt. eigenvalues --    4.18473   4.23276   4.25232   4.32613   4.33210
 Alpha virt. eigenvalues --    4.36828   4.41317   4.41629   4.44358   4.49540
 Alpha virt. eigenvalues --    4.65849   4.74397   4.77424   4.78192   4.83625
 Alpha virt. eigenvalues --    4.86895   4.95246   4.99367   5.14889   5.27101
 Alpha virt. eigenvalues --    5.29480   5.38748   5.43463   5.60375  21.90084
 Alpha virt. eigenvalues --   22.49335  22.64801  22.65247  22.97047  23.25164
          Condensed to atoms (all electrons):
               1          2          3          4          5          6
     1  C    4.921187  -0.058880   0.484001   0.785941  -0.049141  -0.053278
     2  C   -0.058880   4.887764  -0.022393  -0.053278   0.507964   0.521184
     3  C    0.484001  -0.022393   4.857975  -0.049141  -0.009271   0.507964
     4  C    0.785941  -0.053278  -0.049141   4.921187   0.484001  -0.058880
     5  C   -0.049141   0.507964  -0.009271   0.484001   4.857975  -0.022393
     6  C   -0.053278   0.521184   0.507964  -0.058880  -0.022393   4.887764
     7  H    0.000350   0.418191   0.006240   0.008519  -0.044589  -0.043221
     8  H   -0.035663   0.005510   0.422471   0.007701  -0.002602  -0.052149
     9  H    0.007701  -0.052149  -0.002602  -0.035663   0.422471   0.005510
    10  H    0.008519  -0.043221  -0.044589   0.000350   0.006240   0.418191
               7          8          9         10
     1  C    0.000350  -0.035663   0.007701   0.008519
     2  C    0.418191   0.005510  -0.052149  -0.043221
     3  C    0.006240   0.422471  -0.002602  -0.044589
     4  C    0.008519   0.007701  -0.035663   0.000350
     5  C   -0.044589  -0.002602   0.422471   0.006240
     6  C   -0.043221  -0.052149   0.005510   0.418191
     7  H    0.529253   0.000047  -0.002983  -0.003637
     8  H    0.000047   0.517346   0.000067  -0.002983
     9  H   -0.002983   0.000067   0.517346   0.000047
    10  H   -0.003637  -0.002983   0.000047   0.529253
 Mulliken charges:
               1
     1  C   -0.010737
     2  C   -0.110692
     3  C   -0.150655
     4  C   -0.010737
     5  C   -0.150655
     6  C   -0.110692
     7  H    0.131829
     8  H    0.140255
     9  H    0.140255
    10  H    0.131829
 Sum of Mulliken charges =  -0.00000
 Mulliken charges with hydrogens summed into heavy atoms:
               1
     1  C   -0.010737
     2  C    0.021138
     3  C   -0.010401
     4  C   -0.010737
     5  C   -0.010401
     6  C    0.021138
 Electronic spatial extent (au):  <R**2>=            401.0058
 Charge=             -0.0000 electrons
 Dipole moment (field-independent basis, Debye):
    X=             -0.0000    Y=              0.0000    Z=              1.7056  Tot=              1.7056
 Quadrupole moment (field-independent basis, Debye-Ang):
   XX=            -37.7398   YY=            -28.9405   ZZ=            -34.7235
   XY=              0.0000   XZ=              0.0000   YZ=             -0.0000
 Traceless Quadrupole moment (field-independent basis, Debye-Ang):
   XX=             -3.9386   YY=              4.8608   ZZ=             -0.9222
   XY=              0.0000   XZ=              0.0000   YZ=             -0.0000
 Octapole moment (field-independent basis, Debye-Ang**2):
  XXX=              0.0000  YYY=              0.0000  ZZZ=             15.3997  XYY=              0.0000
  XXY=              0.0000  XXZ=              0.7339  XZZ=              0.0000  YZZ=              0.0000
  YYZ=              2.9090  XYZ=              0.0000
 Hexadecapole moment (field-independent basis, Debye-Ang**3):
 XXXX=            -44.2544 YYYY=           -246.8277 ZZZZ=           -244.4211 XXXY=             -0.0000
 XXXZ=             -0.0000 YYYX=             -0.0000 YYYZ=              0.0000 ZZZX=             -0.0000
 ZZZY=             -0.0000 XXYY=            -60.6168 XXZZ=            -51.9956 YYZZ=            -85.4723
 XXYZ=             -0.0000 YYXZ=             -0.0000 ZZXY=             -0.0000
 N-N= 1.886681545387D+02 E-N=-9.127835094527D+02  KE= 2.298014329066D+02
 Symmetry A1   KE= 1.159877192546D+02
 Symmetry A2   KE= 2.248948771608D+00
 Symmetry B1   KE= 4.245891318023D+00
 Symmetry B2   KE= 1.073188735624D+02
 ******************************Gaussian NBO Version 3.1******************************
             N A T U R A L   A T O M I C   O R B I T A L   A N D
          N A T U R A L   B O N D   O R B I T A L   A N A L Y S I S
 ******************************Gaussian NBO Version 3.1******************************

       /RESON  / : Allow strongly delocalized NBO set
       /BNDIDX / : Print bond indices based on the NAO density matrix

 Analyzing the SCF density

 Job title: M0001                                                           

 Storage needed:    133260 in NPA,    177161 in NBO (2147483068 available)
 GSVD:  LWork=       15308 too small for GESVD, short by       41214 words or       41214 for optimal perf.


 NATURAL POPULATIONS:  Natural atomic orbital occupancies 
                                                          
   NAO  Atom  No  lang   Type(AO)    Occupancy      Energy
 ----------------------------------------------------------
     1    C    1  S      Cor( 1S)     1.99779     -10.13464
     2    C    1  S      Val( 2S)     0.95490      -0.14841
     3    C    1  S      Ryd( 3S)     0.00324       1.13651
     4    C    1  S      Ryd( 4S)     0.00023       1.66012
     5    C    1  S      Ryd( 5S)     0.00000      20.59894
     6    C    1  px     Val( 2p)     0.96421      -0.09108
     7    C    1  px     Ryd( 3p)     0.00079       0.91236
     8    C    1  px     Ryd( 4p)     0.00022       1.24533
     9    C    1  py     Val( 2p)     1.10236      -0.05172
    10    C    1  py     Ryd( 3p)     0.00358       1.11905
    11    C    1  py     Ryd( 4p)     0.00033       2.42070
    12    C    1  pz     Val( 2p)     0.93904      -0.05997
    13    C    1  pz     Ryd( 3p)     0.00567       1.02305
    14    C    1  pz     Ryd( 4p)     0.00010       1.89018
    15    C    1  dxy    Ryd( 3d)     0.00034       1.37248
    16    C    1  dxy    Ryd( 4d)     0.00035       3.30790
    17    C    1  dxz    Ryd( 3d)     0.00070       1.24282
    18    C    1  dxz    Ryd( 4d)     0.00007       3.09023
    19    C    1  dyz    Ryd( 3d)     0.00139       1.70593
    20    C    1  dyz    Ryd( 4d)     0.00023       3.68425
    21    C    1  dx2y2  Ryd( 3d)     0.00231       1.92375
    22    C    1  dx2y2  Ryd( 4d)     0.00015       3.58774
    23    C    1  dz2    Ryd( 3d)     0.00278       1.67249
    24    C    1  dz2    Ryd( 4d)     0.00046       3.39345
    25    C    1  f(0)   Ryd( 4f)     0.00009       3.71184
    26    C    1  f(C1)  Ryd( 4f)     0.00001       3.25745
    27    C    1  f(S1)  Ryd( 4f)     0.00011       4.34410
    28    C    1  f(C2)  Ryd( 4f)     0.00014       3.77848
    29    C    1  f(S2)  Ryd( 4f)     0.00006       3.51490
    30    C    1  f(C3)  Ryd( 4f)     0.00024       3.61058
    31    C    1  f(S3)  Ryd( 4f)     0.00009       4.03739

    32    C    2  S      Cor( 1S)     1.99923     -10.15108
    33    C    2  S      Val( 2S)     0.98760      -0.24384
    34    C    2  S      Ryd( 3S)     0.00189       1.07742
    35    C    2  S      Ryd( 4S)     0.00019       1.54878
    36    C    2  S      Ryd( 5S)     0.00001      21.58030
    37    C    2  px     Val( 2p)     1.00851      -0.12624
    38    C    2  px     Ryd( 3p)     0.00117       0.77013
    39    C    2  px     Ryd( 4p)     0.00037       1.30539
    40    C    2  py     Val( 2p)     1.07435      -0.07692
    41    C    2  py     Ryd( 3p)     0.00350       1.10407
    42    C    2  py     Ryd( 4p)     0.00028       2.24283
    43    C    2  pz     Val( 2p)     1.12447      -0.08338
    44    C    2  pz     Ryd( 3p)     0.00423       1.21477
    45    C    2  pz     Ryd( 4p)     0.00017       2.03785
    46    C    2  dxy    Ryd( 3d)     0.00008       1.41453
    47    C    2  dxy    Ryd( 4d)     0.00021       3.03719
    48    C    2  dxz    Ryd( 3d)     0.00026       1.33128
    49    C    2  dxz    Ryd( 4d)     0.00013       2.93804
    50    C    2  dyz    Ryd( 3d)     0.00161       1.90515
    51    C    2  dyz    Ryd( 4d)     0.00067       3.62573
    52    C    2  dx2y2  Ryd( 3d)     0.00115       1.67466
    53    C    2  dx2y2  Ryd( 4d)     0.00016       3.48272
    54    C    2  dz2    Ryd( 3d)     0.00174       1.68844
    55    C    2  dz2    Ryd( 4d)     0.00045       3.46331
    56    C    2  f(0)   Ryd( 4f)     0.00010       3.82075
    57    C    2  f(C1)  Ryd( 4f)     0.00008       3.34098
    58    C    2  f(S1)  Ryd( 4f)     0.00015       4.33569
    59    C    2  f(C2)  Ryd( 4f)     0.00017       3.79920
    60    C    2  f(S2)  Ryd( 4f)     0.00001       3.42883
    61    C    2  f(C3)  Ryd( 4f)     0.00019       3.51180
    62    C    2  f(S3)  Ryd( 4f)     0.00019       3.69460

    63    C    3  S      Cor( 1S)     1.99902     -10.16939
    64    C    3  S      Val( 2S)     0.99897      -0.24370
    65    C    3  S      Ryd( 3S)     0.00223       0.99905
    66    C    3  S      Ryd( 4S)     0.00015       1.51845
    67    C    3  S      Ryd( 5S)     0.00000      21.45358
    68    C    3  px     Val( 2p)     1.01922      -0.13465
    69    C    3  px     Ryd( 3p)     0.00113       0.79490
    70    C    3  px     Ryd( 4p)     0.00040       1.29524
    71    C    3  py     Val( 2p)     1.19065      -0.10218
    72    C    3  py     Ryd( 3p)     0.00490       1.21561
    73    C    3  py     Ryd( 4p)     0.00015       2.16228
    74    C    3  pz     Val( 2p)     1.02041      -0.08192
    75    C    3  pz     Ryd( 3p)     0.00471       0.98781
    76    C    3  pz     Ryd( 4p)     0.00038       2.22745
    77    C    3  dxy    Ryd( 3d)     0.00040       1.47932
    78    C    3  dxy    Ryd( 4d)     0.00006       2.80740
    79    C    3  dxz    Ryd( 3d)     0.00012       1.56338
    80    C    3  dxz    Ryd( 4d)     0.00015       2.90141
    81    C    3  dyz    Ryd( 3d)     0.00257       1.74140
    82    C    3  dyz    Ryd( 4d)     0.00047       3.36739
    83    C    3  dx2y2  Ryd( 3d)     0.00098       1.80664
    84    C    3  dx2y2  Ryd( 4d)     0.00037       3.27208
    85    C    3  dz2    Ryd( 3d)     0.00135       1.92740
    86    C    3  dz2    Ryd( 4d)     0.00046       3.45087
    87    C    3  f(0)   Ryd( 4f)     0.00006       3.79296
    88    C    3  f(C1)  Ryd( 4f)     0.00012       3.45622
    89    C    3  f(S1)  Ryd( 4f)     0.00016       4.33099
    90    C    3  f(C2)  Ryd( 4f)     0.00010       3.81290
    91    C    3  f(S2)  Ryd( 4f)     0.00000       3.59129
    92    C    3  f(C3)  Ryd( 4f)     0.00017       3.34656
    93    C    3  f(S3)  Ryd( 4f)     0.00027       3.64966

    94    C    4  S      Cor( 1S)     1.99779     -10.13464
    95    C    4  S      Val( 2S)     0.95490      -0.14841
    96    C    4  S      Ryd( 3S)     0.00324       1.13651
    97    C    4  S      Ryd( 4S)     0.00023       1.66012
    98    C    4  S      Ryd( 5S)     0.00000      20.59894
    99    C    4  px     Val( 2p)     0.96421      -0.09108
   100    C    4  px     Ryd( 3p)     0.00079       0.91236
   101    C    4  px     Ryd( 4p)     0.00022       1.24533
   102    C    4  py     Val( 2p)     1.10236      -0.05172
   103    C    4  py     Ryd( 3p)     0.00358       1.11905
   104    C    4  py     Ryd( 4p)     0.00033       2.42070
   105    C    4  pz     Val( 2p)     0.93904      -0.05997
   106    C    4  pz     Ryd( 3p)     0.00567       1.02305
   107    C    4  pz     Ryd( 4p)     0.00010       1.89018
   108    C    4  dxy    Ryd( 3d)     0.00034       1.37248
   109    C    4  dxy    Ryd( 4d)     0.00035       3.30790
   110    C    4  dxz    Ryd( 3d)     0.00070       1.24282
   111    C    4  dxz    Ryd( 4d)     0.00007       3.09023
   112    C    4  dyz    Ryd( 3d)     0.00139       1.70593
   113    C    4  dyz    Ryd( 4d)     0.00023       3.68425
   114    C    4  dx2y2  Ryd( 3d)     0.00231       1.92375
   115    C    4  dx2y2  Ryd( 4d)     0.00015       3.58774
   116    C    4  dz2    Ryd( 3d)     0.00278       1.67249
   117    C    4  dz2    Ryd( 4d)     0.00046       3.39345
   118    C    4  f(0)   Ryd( 4f)     0.00009       3.71184
   119    C    4  f(C1)  Ryd( 4f)     0.00001       3.25745
   120    C    4  f(S1)  Ryd( 4f)     0.00011       4.34410
   121    C    4  f(C2)  Ryd( 4f)     0.00014       3.77848
   122    C    4  f(S2)  Ryd( 4f)     0.00006       3.51490
   123    C    4  f(C3)  Ryd( 4f)     0.00024       3.61058
   124    C    4  f(S3)  Ryd( 4f)     0.00009       4.03739

   125    C    5  S      Cor( 1S)     1.99902     -10.16939
   126    C    5  S      Val( 2S)     0.99897      -0.24370
   127    C    5  S      Ryd( 3S)     0.00223       0.99905
   128    C    5  S      Ryd( 4S)     0.00015       1.51845
   129    C    5  S      Ryd( 5S)     0.00000      21.45358
   130    C    5  px     Val( 2p)     1.01922      -0.13465
   131    C    5  px     Ryd( 3p)     0.00113       0.79490
   132    C    5  px     Ryd( 4p)     0.00040       1.29524
   133    C    5  py     Val( 2p)     1.19065      -0.10218
   134    C    5  py     Ryd( 3p)     0.00490       1.21561
   135    C    5  py     Ryd( 4p)     0.00015       2.16228
   136    C    5  pz     Val( 2p)     1.02041      -0.08192
   137    C    5  pz     Ryd( 3p)     0.00471       0.98781
   138    C    5  pz     Ryd( 4p)     0.00038       2.22745
   139    C    5  dxy    Ryd( 3d)     0.00040       1.47932
   140    C    5  dxy    Ryd( 4d)     0.00006       2.80740
   141    C    5  dxz    Ryd( 3d)     0.00012       1.56338
   142    C    5  dxz    Ryd( 4d)     0.00015       2.90141
   143    C    5  dyz    Ryd( 3d)     0.00257       1.74140
   144    C    5  dyz    Ryd( 4d)     0.00047       3.36739
   145    C    5  dx2y2  Ryd( 3d)     0.00098       1.80664
   146    C    5  dx2y2  Ryd( 4d)     0.00037       3.27208
   147    C    5  dz2    Ryd( 3d)     0.00135       1.92740
   148    C    5  dz2    Ryd( 4d)     0.00046       3.45087
   149    C    5  f(0)   Ryd( 4f)     0.00006       3.79296
   150    C    5  f(C1)  Ryd( 4f)     0.00012       3.45622
   151    C    5  f(S1)  Ryd( 4f)     0.00016       4.33099
   152    C    5  f(C2)  Ryd( 4f)     0.00010       3.81290
   153    C    5  f(S2)  Ryd( 4f)     0.00000       3.59129
   154    C    5  f(C3)  Ryd( 4f)     0.00017       3.34656
   155    C    5  f(S3)  Ryd( 4f)     0.00027       3.64966

   156    C    6  S      Cor( 1S)     1.99923     -10.15108
   157    C    6  S      Val( 2S)     0.98760      -0.24384
   158    C    6  S      Ryd( 3S)     0.00189       1.07742
   159    C    6  S      Ryd( 4S)     0.00019       1.54878
   160    C    6  S      Ryd( 5S)     0.00001      21.58030
   161    C    6  px     Val( 2p)     1.00851      -0.12624
   162    C    6  px     Ryd( 3p)     0.00117       0.77013
   163    C    6  px     Ryd( 4p)     0.00037       1.30539
   164    C    6  py     Val( 2p)     1.07435      -0.07692
   165    C    6  py     Ryd( 3p)     0.00350       1.10407
   166    C    6  py     Ryd( 4p)     0.00028       2.24283
   167    C    6  pz     Val( 2p)     1.12447      -0.08338
   168    C    6  pz     Ryd( 3p)     0.00423       1.21477
   169    C    6  pz     Ryd( 4p)     0.00017       2.03785
   170    C    6  dxy    Ryd( 3d)     0.00008       1.41453
   171    C    6  dxy    Ryd( 4d)     0.00021       3.03719
   172    C    6  dxz    Ryd( 3d)     0.00026       1.33128
   173    C    6  dxz    Ryd( 4d)     0.00013       2.93804
   174    C    6  dyz    Ryd( 3d)     0.00161       1.90515
   175    C    6  dyz    Ryd( 4d)     0.00067       3.62573
   176    C    6  dx2y2  Ryd( 3d)     0.00115       1.67466
   177    C    6  dx2y2  Ryd( 4d)     0.00016       3.48272
   178    C    6  dz2    Ryd( 3d)     0.00174       1.68844
   179    C    6  dz2    Ryd( 4d)     0.00045       3.46331
   180    C    6  f(0)   Ryd( 4f)     0.00010       3.82075
   181    C    6  f(C1)  Ryd( 4f)     0.00008       3.34098
   182    C    6  f(S1)  Ryd( 4f)     0.00015       4.33569
   183    C    6  f(C2)  Ryd( 4f)     0.00017       3.79920
   184    C    6  f(S2)  Ryd( 4f)     0.00001       3.42883
   185    C    6  f(C3)  Ryd( 4f)     0.00019       3.51180
   186    C    6  f(S3)  Ryd( 4f)     0.00019       3.69460

   187    H    7  S      Val( 1S)     0.77802       0.04420
   188    H    7  S      Ryd( 2S)     0.00023       0.86847
   189    H    7  S      Ryd( 3S)     0.00015       1.99378
   190    H    7  px     Ryd( 2p)     0.00011       2.22689
   191    H    7  py     Ryd( 2p)     0.00017       2.88168
   192    H    7  pz     Ryd( 2p)     0.00036       3.02763

   193    H    8  S      Val( 1S)     0.77430       0.04894
   194    H    8  S      Ryd( 2S)     0.00033       1.00453
   195    H    8  S      Ryd( 3S)     0.00022       1.80597
   196    H    8  px     Ryd( 2p)     0.00010       2.24412
   197    H    8  py     Ryd( 2p)     0.00047       3.09445
   198    H    8  pz     Ryd( 2p)     0.00009       2.72347

   199    H    9  S      Val( 1S)     0.77430       0.04894
   200    H    9  S      Ryd( 2S)     0.00033       1.00453
   201    H    9  S      Ryd( 3S)     0.00022       1.80597
   202    H    9  px     Ryd( 2p)     0.00010       2.24412
   203    H    9  py     Ryd( 2p)     0.00047       3.09445
   204    H    9  pz     Ryd( 2p)     0.00009       2.72347

   205    H   10  S      Val( 1S)     0.77802       0.04420
   206    H   10  S      Ryd( 2S)     0.00023       0.86847
   207    H   10  S      Ryd( 3S)     0.00015       1.99378
   208    H   10  px     Ryd( 2p)     0.00011       2.22689
   209    H   10  py     Ryd( 2p)     0.00017       2.88168
   210    H   10  pz     Ryd( 2p)     0.00036       3.02763

 WARNING:  1 low occupancy (<1.9990e) core orbital  found on  C    1
           1 low occupancy (<1.9990e) core orbital  found on  C    4

 WARNING:  Population inversion found on atom  C    1
           Population inversion found on atom  C    2
           Population inversion found on atom  C    3
           Population inversion found on atom  C    4
           Population inversion found on atom  C    5
           Population inversion found on atom  C    6


 Summary of Natural Population Analysis:                  
                                                          
                                       Natural Population 
                Natural  -----------------------------------------------
    Atom  No    Charge         Core      Valence    Rydberg      Total
 -----------------------------------------------------------------------
      C    1    0.01799      1.99779     3.96051    0.02371     5.98201
      C    2   -0.21332      1.99923     4.19493    0.01916     6.21332
      C    3   -0.25013      1.99902     4.22925    0.02187     6.25013
      C    4    0.01799      1.99779     3.96051    0.02371     5.98201
      C    5   -0.25013      1.99902     4.22925    0.02187     6.25013
      C    6   -0.21332      1.99923     4.19493    0.01916     6.21332
      H    7    0.22096      0.00000     0.77802    0.00102     0.77904
      H    8    0.22450      0.00000     0.77430    0.00121     0.77550
      H    9    0.22450      0.00000     0.77430    0.00121     0.77550
      H   10    0.22096      0.00000     0.77802    0.00102     0.77904
 =======================================================================
   * Total *   -0.00000     11.99206    27.87401    0.13392    40.00000

                                 Natural Population      
 --------------------------------------------------------
   Core                      11.99206 ( 99.9339% of  12)
   Valence                   27.87401 ( 99.5500% of  28)
   Natural Minimal Basis     39.86608 ( 99.6652% of  40)
   Natural Rydberg Basis      0.13392 (  0.3348% of  40)
 --------------------------------------------------------

    Atom  No          Natural Electron Configuration
 ----------------------------------------------------------------------------
      C    1      [core]2S( 0.95)2p( 3.01)3p( 0.01)3d( 0.01)
      C    2      [core]2S( 0.99)2p( 3.21)3p( 0.01)
      C    3      [core]2S( 1.00)2p( 3.23)3p( 0.01)3d( 0.01)
      C    4      [core]2S( 0.95)2p( 3.01)3p( 0.01)3d( 0.01)
      C    5      [core]2S( 1.00)2p( 3.23)3p( 0.01)3d( 0.01)
      C    6      [core]2S( 0.99)2p( 3.21)3p( 0.01)
      H    7            1S( 0.78)
      H    8            1S( 0.77)
      H    9            1S( 0.77)
      H   10            1S( 0.78)


 Wiberg bond index matrix in the NAO basis:                                    

     Atom    1       2       3       4       5       6       7       8       9
     ---- ------  ------  ------  ------  ------  ------  ------  ------  ------
   1.  C  0.0000  0.1311  1.3996  2.3719  0.0289  0.0181  0.0092  0.0078  0.0138
   2.  C  0.1311  0.0000  0.0096  0.0181  1.4576  1.4305  0.9151  0.0080  0.0031
   3.  C  1.3996  0.0096  0.0000  0.0289  0.1456  1.4576  0.0080  0.9142  0.0005
   4.  C  2.3719  0.0181  0.0289  0.0000  1.3996  0.1311  0.0088  0.0138  0.0078
   5.  C  0.0289  1.4576  0.1456  1.3996  0.0000  0.0096  0.0032  0.0005  0.9142
   6.  C  0.0181  1.4305  1.4576  0.1311  0.0096  0.0000  0.0036  0.0031  0.0080
   7.  H  0.0092  0.9151  0.0080  0.0088  0.0032  0.0036  0.0000  0.0000  0.0023
   8.  H  0.0078  0.0080  0.9142  0.0138  0.0005  0.0031  0.0000  0.0000  0.0012
   9.  H  0.0138  0.0031  0.0005  0.0078  0.9142  0.0080  0.0023  0.0012  0.0000
  10.  H  0.0088  0.0036  0.0032  0.0092  0.0080  0.9151  0.0019  0.0023  0.0000

     Atom   10
     ---- ------
   1.  C  0.0088
   2.  C  0.0036
   3.  C  0.0032
   4.  C  0.0092
   5.  C  0.0080
   6.  C  0.9151
   7.  H  0.0019
   8.  H  0.0023
   9.  H  0.0000
  10.  H  0.0000


 Wiberg bond index, Totals by atom:                                            

     Atom    1
     ---- ------
   1.  C  3.9892
   2.  C  3.9766
   3.  C  3.9671
   4.  C  3.9892
   5.  C  3.9671
   6.  C  3.9766
   7.  H  0.9521
   8.  H  0.9508
   9.  H  0.9508
  10.  H  0.9521


 Atom-atom overlap-weighted NAO bond order:                                    

     Atom    1       2       3       4       5       6       7       8       9
     ---- ------  ------  ------  ------  ------  ------  ------  ------  ------
   1.  C  0.0000 -0.0215  1.1514  1.5059  0.0462  0.0465  0.0009 -0.0062  0.0060
   2.  C -0.0215  0.0000  0.0158  0.0465  1.1373  1.1323  0.7844  0.0040 -0.0001
   3.  C  1.1514  0.0158  0.0000  0.0462 -0.0065  1.1373  0.0026  0.7888 -0.0003
   4.  C  1.5059  0.0465  0.0462  0.0000  1.1514 -0.0215  0.0008  0.0060 -0.0062
   5.  C  0.0462  1.1373 -0.0065  1.1514  0.0000  0.0158  0.0002 -0.0003  0.7888
   6.  C  0.0465  1.1323  1.1373 -0.0215  0.0158  0.0000  0.0014 -0.0001  0.0040
   7.  H  0.0009  0.7844  0.0026  0.0008  0.0002  0.0014  0.0000 -0.0000 -0.0001
   8.  H -0.0062  0.0040  0.7888  0.0060 -0.0003 -0.0001 -0.0000  0.0000  0.0001
   9.  H  0.0060 -0.0001 -0.0003 -0.0062  0.7888  0.0040 -0.0001  0.0001  0.0000
  10.  H  0.0008  0.0014  0.0002  0.0009  0.0026  0.7844 -0.0003 -0.0001 -0.0000

     Atom   10
     ---- ------
   1.  C  0.0008
   2.  C  0.0014
   3.  C  0.0002
   4.  C  0.0009
   5.  C  0.0026
   6.  C  0.7844
   7.  H -0.0003
   8.  H -0.0001
   9.  H -0.0000
  10.  H  0.0000


 Atom-atom overlap-weighted NAO bond order, Totals by atom:                    

     Atom    1
     ---- ------
   1.  C  2.7300
   2.  C  3.1003
   3.  C  3.1356
   4.  C  2.7300
   5.  C  3.1356
   6.  C  3.1003
   7.  H  0.7900
   8.  H  0.7922
   9.  H  0.7922
  10.  H  0.7900


 MO bond order:                                                                

     Atom    1       2       3       4       5       6       7       8       9
     ---- ------  ------  ------  ------  ------  ------  ------  ------  ------
   1.  C  0.0000 -0.1865 -0.2743  0.7822  0.0070 -0.0117  0.0417  0.0006 -0.0156
   2.  C -0.1865  0.0000 -0.0142 -0.1250 -0.2109  0.4454  0.8028  0.1224  0.0229
   3.  C -0.2743 -0.0142  0.0000 -0.1819 -0.3051  1.3411  0.0548  1.1973  0.0032
   4.  C  0.7822 -0.1250 -0.1819  0.0000  1.2045 -0.3189 -0.0013  0.1557  0.0713
   5.  C  0.0070 -0.2109 -0.3051  1.2045  0.0000  0.0317 -0.0087 -0.0052 -0.2772
   6.  C -0.0117  0.4454  1.3411 -0.3189  0.0317  0.0000  0.0214  0.0178 -0.0344
   7.  H  0.0417  0.8028  0.0548 -0.0013 -0.0087  0.0214  0.0000 -0.0005 -0.0386
   8.  H  0.0006  0.1224  1.1973  0.1557 -0.0052  0.0178 -0.0005  0.0000  0.0508
   9.  H -0.0156  0.0229  0.0032  0.0713 -0.2772 -0.0344 -0.0386  0.0508  0.0000
  10.  H  0.1034  0.0228  0.0464  0.0816  0.1406  1.5577 -0.0298 -0.0296 -0.0025

     Atom   10
     ---- ------
   1.  C  0.1034
   2.  C  0.0228
   3.  C  0.0464
   4.  C  0.0816
   5.  C  0.1406
   6.  C  1.5577
   7.  H -0.0298
   8.  H -0.0296
   9.  H -0.0025
  10.  H  0.0000


 MO atomic valencies:                                                          

     Atom    1
     ---- ------
   1.  C  0.4468
   2.  C  0.8797
   3.  C  1.8674
   4.  C  1.6683
   5.  C  0.5768
   6.  C  3.0502
   7.  H  0.8418
   8.  H  1.5093
   9.  H -0.2201
  10.  H  1.8907


 NATURAL BOND ORBITAL ANALYSIS:

                       Occupancies       Lewis Structure    Low   High
           Occ.    -------------------  -----------------   occ   occ
  Cycle   Thresh.   Lewis   Non-Lewis     CR  BD  3C  LP    (L)   (NL)   Dev
 =============================================================================
   1(1)    1.90    36.75456   3.24544      6  11   0   3     3      3    0.46
   2(2)    1.90    36.75456   3.24544      6  11   0   3     3      3    0.46
   3(1)    1.80    36.75456   3.24544      6  11   0   3     3      3    0.46
   4(2)    1.80    36.75456   3.24544      6  11   0   3     3      3    0.46
   5(1)    1.70    38.08423   1.91577      6  13   0   1     1      3    0.43
   6(2)    1.70    38.08423   1.91577      6  13   0   1     1      3    0.43
   7(1)    1.60    38.06869   1.93131      6  13   0   1     1      3    0.46
   8(2)    1.60    38.80447   1.19553      6  14   0   0     0      3    0.43
   9(3)    1.60    38.06869   1.93131      6  13   0   1     1      3    0.46
  10(4)    1.60    38.80447   1.19553      6  14   0   0     0      3    0.43
  11(1)    1.50    38.80447   1.19553      6  14   0   0     0      3    0.43
  12(2)    1.50    38.06869   1.93131      6  13   0   1     1      3    0.46
  13(3)    1.50    38.80447   1.19553      6  14   0   0     0      3    0.43
  14(1)    1.60    38.80447   1.19553      6  14   0   0     0      3    0.43
 -----------------------------------------------------------------------------

 Structure accepted: RESONANCE keyword permits strongly delocalized structure

 WARNING:  1 low occupancy (<1.9990e) core orbital  found on  C    1
           1 low occupancy (<1.9990e) core orbital  found on  C    4

 --------------------------------------------------------
   Core                     11.99207 ( 99.934% of  12)
   Valence Lewis            26.81240 ( 95.759% of  28)
  ==================       ============================
   Total Lewis              38.80447 ( 97.011% of  40)
  -----------------------------------------------------
   Valence non-Lewis         1.12259 (  2.806% of  40)
   Rydberg non-Lewis         0.07294 (  0.182% of  40)
  ==================       ============================
   Total non-Lewis           1.19553 (  2.989% of  40)
 --------------------------------------------------------


       (Occupancy)   Bond orbital/ Coefficients/ Hybrids
 ---------------------------------------------------------------------------------
     1. (1.98230) BD ( 1) C   1 - C   3  
                ( 50.43%)   0.7101* C   1 s( 49.30%)p 1.02( 50.52%)d 0.00(  0.17%)
                                                  f 0.00(  0.01%)
                                           -0.0003  0.7021  0.0024 -0.0016  0.0003
                                            0.0000  0.0000  0.0000  0.6049  0.0130
                                           -0.0094  0.3726  0.0120 -0.0018  0.0000
                                            0.0000  0.0000  0.0000  0.0293  0.0061
                                           -0.0034 -0.0049  0.0282  0.0003 -0.0026
                                            0.0000  0.0052 -0.0085  0.0000  0.0000
                                           -0.0045
                ( 49.57%)   0.7041* C   3 s( 32.51%)p 2.07( 67.29%)d 0.01(  0.19%)
                                                  f 0.00(  0.01%)
                                           -0.0001  0.5701  0.0027  0.0003 -0.0002
                                            0.0000  0.0000  0.0000 -0.3748  0.0266
                                            0.0045 -0.7284 -0.0337  0.0085  0.0000
                                            0.0000  0.0000  0.0000  0.0330  0.0024
                                           -0.0207  0.0064  0.0159  0.0068 -0.0045
                                            0.0000 -0.0076  0.0060  0.0000  0.0000
                                            0.0033
     2. (1.99046) BD ( 1) C   1 - C   4  
                ( 50.00%)   0.7071* C   1 s( 50.13%)p 0.99( 49.65%)d 0.00(  0.21%)
                                                  f 0.00(  0.01%)
                                           -0.0001  0.7080  0.0097  0.0015 -0.0003
                                            0.0000  0.0000  0.0000 -0.6433 -0.0253
                                            0.0069 -0.2861 -0.0131  0.0021  0.0000
                                            0.0000  0.0000  0.0000 -0.0086  0.0046
                                           -0.0374 -0.0056 -0.0228 -0.0030  0.0018
                                            0.0000  0.0017  0.0038  0.0000  0.0000
                                            0.0075
                ( 50.00%)   0.7071* C   4 s( 50.13%)p 0.99( 49.65%)d 0.00(  0.21%)
                                                  f 0.00(  0.01%)
                                           -0.0001  0.7080  0.0097  0.0015 -0.0003
                                            0.0000  0.0000  0.0000  0.6433  0.0253
                                           -0.0069 -0.2861 -0.0131  0.0021  0.0000
                                            0.0000  0.0000  0.0000  0.0086 -0.0046
                                           -0.0374 -0.0056 -0.0228 -0.0030  0.0018
                                            0.0000 -0.0017  0.0038  0.0000  0.0000
                                           -0.0075
     3. (1.92700) BD ( 2) C   1 - C   4  
                ( 50.00%)   0.7071* C   1 s(  0.71%)p99.99( 99.04%)d 0.33(  0.23%)
                                                  f 0.02(  0.01%)
                                           -0.0001  0.0680 -0.0495 -0.0022  0.0003
                                            0.0000  0.0000  0.0000  0.4625  0.0300
                                            0.0029 -0.8793  0.0488  0.0007  0.0000
                                            0.0000  0.0000  0.0000  0.0106  0.0113
                                            0.0283  0.0043 -0.0335  0.0124 -0.0050
                                            0.0000 -0.0080  0.0070  0.0000  0.0000
                                           -0.0012
                ( 50.00%)   0.7071* C   4 s(  0.71%)p99.99( 99.04%)d 0.33(  0.23%)
                                                  f 0.02(  0.01%)
                                           -0.0001  0.0680 -0.0495 -0.0022  0.0003
                                            0.0000  0.0000  0.0000 -0.4625 -0.0300
                                           -0.0029 -0.8793  0.0488  0.0007  0.0000
                                            0.0000  0.0000  0.0000 -0.0106 -0.0113
                                            0.0283  0.0043 -0.0335  0.0124 -0.0050
                                            0.0000  0.0080  0.0070  0.0000  0.0000
                                            0.0012
     4. (1.68588) BD ( 3) C   1 - C   4  
                ( 50.00%)   0.7071* C   1 s(  0.00%)p 1.00( 99.87%)d 0.00(  0.10%)
                                                  f 0.00(  0.03%)
                                            0.0000  0.0000  0.0000  0.0000  0.0000
                                            0.9992 -0.0038  0.0138  0.0000  0.0000
                                            0.0000  0.0000  0.0000  0.0000 -0.0193
                                           -0.0113  0.0232 -0.0007  0.0000  0.0000
                                            0.0000  0.0000  0.0000  0.0000  0.0000
                                            0.0031  0.0000  0.0000  0.0074 -0.0143
                                            0.0000
                ( 50.00%)   0.7071* C   4 s(  0.00%)p 1.00( 99.87%)d 0.00(  0.10%)
                                                  f 0.00(  0.03%)
                                            0.0000  0.0000  0.0000  0.0000  0.0000
                                            0.9992 -0.0038  0.0138  0.0000  0.0000
                                            0.0000  0.0000  0.0000  0.0000  0.0193
                                            0.0113  0.0232 -0.0007  0.0000  0.0000
                                            0.0000  0.0000  0.0000  0.0000  0.0000
                                            0.0031  0.0000  0.0000 -0.0074 -0.0143
                                            0.0000
     5. (1.96624) BD ( 1) C   2 - C   5  
                ( 49.84%)   0.7060* C   2 s( 35.62%)p 1.80( 64.26%)d 0.00(  0.11%)
                                                  f 0.00(  0.01%)
                                            0.0003  0.5968  0.0072  0.0027 -0.0002
                                            0.0000  0.0000  0.0000 -0.4452 -0.0292
                                            0.0047 -0.6659 -0.0072  0.0039  0.0000
                                            0.0000  0.0000  0.0000  0.0197  0.0083
                                           -0.0067 -0.0021  0.0238  0.0038 -0.0014
                                            0.0000 -0.0078  0.0075  0.0000  0.0000
                                            0.0030
                ( 50.16%)   0.7082* C   5 s( 36.85%)p 1.71( 62.99%)d 0.00(  0.15%)
                                                  f 0.00(  0.01%)
                                           -0.0007  0.6070  0.0014  0.0026 -0.0006
                                            0.0000  0.0000  0.0000  0.4045 -0.0153
                                           -0.0016  0.6819  0.0320 -0.0042  0.0000
                                            0.0000  0.0000  0.0000  0.0294  0.0033
                                           -0.0185  0.0027  0.0142  0.0057  0.0053
                                            0.0000  0.0072 -0.0060  0.0000  0.0000
                                           -0.0030
     6. (1.70736) BD ( 2) C   2 - C   5  
                ( 49.61%)   0.7043* C   2 s(  0.00%)p 1.00( 99.95%)d 0.00(  0.02%)
                                                  f 0.00(  0.03%)
                                            0.0000  0.0000  0.0000  0.0000  0.0000
                                            0.9994 -0.0174  0.0173  0.0000  0.0000
                                            0.0000  0.0000  0.0000  0.0000  0.0008
                                           -0.0016 -0.0118 -0.0102  0.0000  0.0000
                                            0.0000  0.0000  0.0000  0.0000  0.0000
                                            0.0092  0.0000  0.0000  0.0020 -0.0137
                                            0.0000
                ( 50.39%)   0.7099* C   5 s(  0.00%)p 1.00( 99.93%)d 0.00(  0.04%)
                                                  f 0.00(  0.03%)
                                            0.0000  0.0000  0.0000  0.0000  0.0000
                                            0.9994 -0.0138  0.0186  0.0000  0.0000
                                            0.0000  0.0000  0.0000  0.0000  0.0175
                                            0.0066  0.0040  0.0058  0.0000  0.0000
                                            0.0000  0.0000  0.0000  0.0000  0.0000
                                            0.0101  0.0000  0.0000 -0.0015 -0.0133
                                            0.0000
     7. (1.98656) BD ( 1) C   2 - C   6  
                ( 50.00%)   0.7071* C   2 s( 36.31%)p 1.75( 63.55%)d 0.00(  0.12%)
                                                  f 0.00(  0.01%)
                                           -0.0000  0.6025  0.0066  0.0030 -0.0003
                                            0.0000  0.0000  0.0000  0.7965  0.0219
                                           -0.0066  0.0057  0.0227 -0.0005  0.0000
                                            0.0000  0.0000  0.0000 -0.0092  0.0015
                                           -0.0293 -0.0072 -0.0145 -0.0048 -0.0003
                                            0.0000 -0.0050 -0.0011  0.0000  0.0000
                                           -0.0102
                ( 50.00%)   0.7071* C   6 s( 36.31%)p 1.75( 63.55%)d 0.00(  0.12%)
                                                  f 0.00(  0.01%)
                                           -0.0000  0.6025  0.0066  0.0030 -0.0003
                                            0.0000  0.0000  0.0000 -0.7965 -0.0219
                                            0.0066  0.0057  0.0227 -0.0005  0.0000
                                            0.0000  0.0000  0.0000  0.0092 -0.0015
                                           -0.0293 -0.0072 -0.0145 -0.0048 -0.0003
                                            0.0000  0.0050 -0.0011  0.0000  0.0000
                                            0.0102
     8. (1.97037) BD ( 1) C   2 - H   7  
                ( 60.84%)   0.7800* C   2 s( 28.02%)p 2.57( 71.88%)d 0.00(  0.08%)
                                                  f 0.00(  0.02%)
                                           -0.0005  0.5293 -0.0089 -0.0057  0.0006
                                            0.0000  0.0000  0.0000 -0.4051  0.0086
                                            0.0036  0.7445 -0.0143 -0.0061  0.0000
                                            0.0000  0.0000  0.0000 -0.0221 -0.0063
                                            0.0063 -0.0016  0.0144  0.0053  0.0071
                                            0.0000 -0.0031 -0.0083  0.0000  0.0000
                                            0.0059
                ( 39.16%)   0.6258* H   7 s( 99.95%)p 0.00(  0.05%)
                                            0.9997  0.0003  0.0007  0.0000  0.0105
                                           -0.0201
     9. (1.96624) BD ( 1) C   3 - C   6  
                ( 50.16%)   0.7082* C   3 s( 36.85%)p 1.71( 62.99%)d 0.00(  0.15%)
                                                  f 0.00(  0.01%)
                                           -0.0007  0.6070  0.0014  0.0026 -0.0006
                                            0.0000  0.0000  0.0000 -0.4045  0.0153
                                            0.0016  0.6819  0.0320 -0.0042  0.0000
                                            0.0000  0.0000  0.0000 -0.0294 -0.0033
                                           -0.0185  0.0027  0.0142  0.0057  0.0053
                                            0.0000 -0.0072 -0.0060  0.0000  0.0000
                                            0.0030
                ( 49.84%)   0.7060* C   6 s( 35.62%)p 1.80( 64.26%)d 0.00(  0.11%)
                                                  f 0.00(  0.01%)
                                            0.0003  0.5968  0.0072  0.0027 -0.0002
                                            0.0000  0.0000  0.0000  0.4452  0.0292
                                           -0.0047 -0.6659 -0.0072  0.0039  0.0000
                                            0.0000  0.0000  0.0000 -0.0197 -0.0083
                                           -0.0067 -0.0021  0.0238  0.0038 -0.0014
                                            0.0000  0.0078  0.0075  0.0000  0.0000
                                           -0.0030
    10. (1.70736) BD ( 2) C   3 - C   6  
                ( 50.39%)   0.7099* C   3 s(  0.00%)p 1.00( 99.93%)d 0.00(  0.04%)
                                                  f 0.00(  0.03%)
                                            0.0000  0.0000  0.0000  0.0000  0.0000
                                            0.9994 -0.0138  0.0186  0.0000  0.0000
                                            0.0000  0.0000  0.0000  0.0000 -0.0175
                                           -0.0066  0.0040  0.0058  0.0000  0.0000
                                            0.0000  0.0000  0.0000  0.0000  0.0000
                                            0.0101  0.0000  0.0000  0.0015 -0.0133
                                            0.0000
                ( 49.61%)   0.7043* C   6 s(  0.00%)p 1.00( 99.95%)d 0.00(  0.02%)
                                                  f 0.00(  0.03%)
                                            0.0000  0.0000  0.0000  0.0000  0.0000
                                            0.9994 -0.0174  0.0173  0.0000  0.0000
                                            0.0000  0.0000  0.0000  0.0000 -0.0008
                                            0.0016 -0.0118 -0.0102  0.0000  0.0000
                                            0.0000  0.0000  0.0000  0.0000  0.0000
                                            0.0092  0.0000  0.0000 -0.0020 -0.0137
                                            0.0000
    11. (1.98498) BD ( 1) C   3 - H   8  
                ( 61.59%)   0.7848* C   3 s( 30.53%)p 2.27( 69.38%)d 0.00(  0.07%)
                                                  f 0.00(  0.02%)
                                           -0.0003  0.5525 -0.0062 -0.0031  0.0007
                                            0.0000  0.0000  0.0000  0.8327 -0.0193
                                           -0.0065  0.0028 -0.0034 -0.0009  0.0000
                                            0.0000  0.0000  0.0000 -0.0037  0.0000
                                           -0.0094 -0.0082 -0.0234 -0.0015 -0.0001
                                            0.0000 -0.0007 -0.0007  0.0000  0.0000
                                           -0.0141
                ( 38.41%)   0.6197* H   8 s( 99.95%)p 0.00(  0.05%)
                                            0.9997 -0.0009  0.0015  0.0000 -0.0232
                                            0.0006
    12. (1.98230) BD ( 1) C   4 - C   5  
                ( 50.43%)   0.7101* C   4 s( 49.30%)p 1.02( 50.52%)d 0.00(  0.17%)
                                                  f 0.00(  0.01%)
                                            0.0003 -0.7021 -0.0024  0.0016 -0.0003
                                            0.0000  0.0000  0.0000  0.6049  0.0130
                                           -0.0094 -0.3726 -0.0120  0.0018  0.0000
                                            0.0000  0.0000  0.0000  0.0293  0.0061
                                            0.0034  0.0049 -0.0282 -0.0003  0.0026
                                            0.0000  0.0052  0.0085  0.0000  0.0000
                                           -0.0045
                ( 49.57%)   0.7041* C   5 s( 32.51%)p 2.07( 67.29%)d 0.01(  0.19%)
                                                  f 0.00(  0.01%)
                                            0.0001 -0.5701 -0.0027 -0.0003  0.0002
                                            0.0000  0.0000  0.0000 -0.3748  0.0266
                                            0.0045  0.7284  0.0337 -0.0085  0.0000
                                            0.0000  0.0000  0.0000  0.0330  0.0024
                                            0.0207 -0.0064 -0.0159 -0.0068  0.0045
                                            0.0000 -0.0076 -0.0060  0.0000  0.0000
                                            0.0033
    13. (1.98498) BD ( 1) C   5 - H   9  
                ( 61.59%)   0.7848* C   5 s( 30.53%)p 2.27( 69.38%)d 0.00(  0.07%)
                                                  f 0.00(  0.02%)
                                            0.0003 -0.5525  0.0062  0.0031 -0.0007
                                            0.0000  0.0000  0.0000  0.8327 -0.0193
                                           -0.0065 -0.0028  0.0034  0.0009  0.0000
                                            0.0000  0.0000  0.0000 -0.0037  0.0000
                                            0.0094  0.0082  0.0234  0.0015  0.0001
                                            0.0000 -0.0007  0.0007  0.0000  0.0000
                                           -0.0141
                ( 38.41%)   0.6197* H   9 s( 99.95%)p 0.00(  0.05%)
                                           -0.9997  0.0009 -0.0015  0.0000 -0.0232
                                           -0.0006
    14. (1.97037) BD ( 1) C   6 - H  10  
                ( 60.84%)   0.7800* C   6 s( 28.02%)p 2.57( 71.88%)d 0.00(  0.08%)
                                                  f 0.00(  0.02%)
                                           -0.0005  0.5293 -0.0089 -0.0057  0.0006
                                            0.0000  0.0000  0.0000  0.4051 -0.0086
                                           -0.0036  0.7445 -0.0143 -0.0061  0.0000
                                            0.0000  0.0000  0.0000  0.0221  0.0063
                                            0.0063 -0.0016  0.0144  0.0053  0.0071
                                            0.0000  0.0031 -0.0083  0.0000  0.0000
                                           -0.0059
                ( 39.16%)   0.6258* H  10 s( 99.95%)p 0.00(  0.05%)
                                            0.9997  0.0003  0.0007  0.0000 -0.0105
                                           -0.0201
    15. (1.99780) CR ( 1) C   1           s(100.00%)p 0.00(  0.00%)
                                            1.0000  0.0003 -0.0000 -0.0000  0.0000
                                            0.0000  0.0000  0.0000  0.0001  0.0000
                                           -0.0000 -0.0000  0.0000 -0.0000  0.0000
                                            0.0000  0.0000  0.0000  0.0000  0.0000
                                           -0.0000 -0.0000  0.0000  0.0000 -0.0000
                                            0.0000  0.0000 -0.0000  0.0000  0.0000
                                           -0.0000
    16. (1.99923) CR ( 1) C   2           s(100.00%)p 0.00(  0.00%)
                                            1.0000  0.0001 -0.0000 -0.0000  0.0000
                                            0.0000  0.0000  0.0000 -0.0000  0.0000
                                            0.0000  0.0005 -0.0000 -0.0000  0.0000
                                            0.0000  0.0000  0.0000 -0.0000 -0.0000
                                            0.0000 -0.0000  0.0000  0.0000  0.0000
                                            0.0000  0.0000 -0.0000  0.0000  0.0000
                                            0.0000
    17. (1.99901) CR ( 1) C   3           s(100.00%)p 0.00(  0.00%)
                                            1.0000  0.0006 -0.0000  0.0000 -0.0000
                                            0.0000  0.0000  0.0000 -0.0001  0.0000
                                           -0.0000  0.0004  0.0000 -0.0000  0.0000
                                            0.0000  0.0000  0.0000 -0.0000 -0.0000
                                           -0.0000  0.0000  0.0000  0.0000  0.0000
                                            0.0000 -0.0000 -0.0000  0.0000  0.0000
                                           -0.0000
    18. (1.99780) CR ( 1) C   4           s(100.00%)p 0.00(  0.00%)
                                            1.0000  0.0003 -0.0000 -0.0000  0.0000
                                            0.0000  0.0000  0.0000 -0.0001 -0.0000
                                            0.0000 -0.0000  0.0000 -0.0000  0.0000
                                            0.0000  0.0000  0.0000 -0.0000 -0.0000
                                           -0.0000 -0.0000  0.0000  0.0000 -0.0000
                                            0.0000 -0.0000 -0.0000  0.0000  0.0000
                                            0.0000
    19. (1.99901) CR ( 1) C   5           s(100.00%)p 0.00(  0.00%)
                                            1.0000  0.0006 -0.0000  0.0000 -0.0000
                                            0.0000  0.0000  0.0000  0.0001 -0.0000
                                            0.0000  0.0004  0.0000 -0.0000  0.0000
                                            0.0000  0.0000  0.0000  0.0000  0.0000
                                           -0.0000  0.0000  0.0000  0.0000  0.0000
                                            0.0000  0.0000 -0.0000  0.0000  0.0000
                                            0.0000
    20. (1.99923) CR ( 1) C   6           s(100.00%)p 0.00(  0.00%)
                                            1.0000  0.0001 -0.0000 -0.0000  0.0000
                                            0.0000  0.0000  0.0000  0.0000 -0.0000
                                           -0.0000  0.0005 -0.0000 -0.0000  0.0000
                                            0.0000  0.0000  0.0000  0.0000  0.0000
                                            0.0000 -0.0000  0.0000  0.0000  0.0000
                                            0.0000 -0.0000 -0.0000  0.0000  0.0000
                                           -0.0000
    21. (0.00462) RY*( 1) C   1           s(  0.83%)p99.99( 86.45%)d15.04( 12.50%)
                                                  f 0.26(  0.22%)
                                            0.0000 -0.0001  0.0837 -0.0359 -0.0038
                                           -0.0000 -0.0000 -0.0000  0.0434 -0.3631
                                           -0.1322 -0.0524 -0.8425 -0.0296 -0.0000
                                           -0.0000 -0.0000 -0.0000 -0.0287  0.0184
                                            0.0741 -0.1109  0.2497 -0.2090  0.0405
                                           -0.0000  0.0055 -0.0088 -0.0000 -0.0000
                                           -0.0203
    22. (0.00244) RY*( 2) C   1           s( 24.20%)p 2.68( 64.89%)d 0.43( 10.43%)
                                                  f 0.02(  0.47%)
                                            0.0000 -0.0068  0.4897  0.0426  0.0190
                                           -0.0000 -0.0000 -0.0000  0.0391 -0.7460
                                           -0.1023 -0.0118  0.2744  0.0712 -0.0000
                                           -0.0000 -0.0000 -0.0000 -0.1661  0.0378
                                           -0.0692  0.1023 -0.1713  0.1753 -0.0365
                                           -0.0000 -0.0485  0.0001 -0.0000 -0.0000
                                            0.0322
    23. (0.00105) RY*( 3) C   1           s( 52.60%)p 0.40( 21.24%)d 0.47( 24.59%)
                                                  f 0.03(  1.57%)
                                           -0.0000  0.0058  0.6368 -0.3472 -0.0005
                                            0.0000  0.0000  0.0000  0.0015  0.4002
                                            0.0049 -0.0295  0.0574  0.2191  0.0000
                                            0.0000  0.0000  0.0000 -0.3348  0.0956
                                            0.0986 -0.0350  0.2955 -0.1625  0.0648
                                            0.0000 -0.0947  0.0032  0.0000  0.0000
                                           -0.0501
    24. (0.00096) RY*( 4) C   1           s(  0.00%)p 1.00( 79.84%)d 0.23( 18.17%)
                                                  f 0.02(  1.99%)
                                            0.0000  0.0000  0.0000  0.0000  0.0000
                                           -0.0050  0.8778 -0.1668  0.0000  0.0000
                                            0.0000  0.0000  0.0000  0.0000 -0.1313
                                           -0.1097  0.3664 -0.1348  0.0000  0.0000
                                            0.0000  0.0000  0.0000  0.0000  0.0000
                                            0.0716  0.0000  0.0000 -0.0772  0.0941
                                            0.0000
    25. (0.00048) RY*( 5) C   1           s(  0.00%)p 1.00(  3.02%)d31.81( 96.12%)
                                                  f 0.28(  0.86%)
                                            0.0000  0.0000  0.0000  0.0000  0.0000
                                            0.0049  0.0125 -0.1733  0.0000  0.0000
                                            0.0000  0.0000  0.0000  0.0000  0.0366
                                            0.8633  0.3058  0.3479  0.0000  0.0000
                                            0.0000  0.0000  0.0000  0.0000  0.0000
                                            0.0171  0.0000  0.0000 -0.0212 -0.0884
                                            0.0000
    26. (0.00030) RY*( 6) C   1           s(  2.18%)p 9.86( 21.49%)d33.79( 73.60%)
                                                  f 1.25(  2.73%)
                                           -0.0000 -0.0083 -0.0106  0.1265  0.0748
                                            0.0000  0.0000  0.0000 -0.0249 -0.1875
                                           -0.1344 -0.0303  0.3826 -0.1172  0.0000
                                            0.0000  0.0000  0.0000  0.3476 -0.1879
                                           -0.0152 -0.0754  0.6903 -0.3121  0.1602
                                            0.0000  0.0238 -0.0323  0.0000  0.0000
                                            0.0044
    27. (0.00013) RY*( 7) C   1           s( 68.93%)p 0.14(  9.50%)d 0.19( 12.99%)
                                                  f 0.12(  8.58%)
                                            0.0000  0.0042  0.3687  0.7436 -0.0202
                                            0.0000  0.0000  0.0000  0.0016  0.1681
                                            0.1878 -0.0069 -0.0681 -0.1637  0.0000
                                            0.0000  0.0000  0.0000  0.0589  0.0823
                                            0.2602 -0.2031 -0.0904  0.0501  0.2375
                                            0.0000  0.1082  0.1174  0.0000  0.0000
                                           -0.0622
    28. (0.00009) RY*( 8) C   1           s(  3.13%)p26.69( 83.47%)d 2.28(  7.12%)
                                                  f 2.01(  6.29%)
    29. (0.00006) RY*( 9) C   1           s(  6.76%)p 1.00(  6.75%)d11.77( 79.56%)
                                                  f 1.03(  6.94%)
    30. (0.00006) RY*(10) C   1           s(  5.69%)p 0.10(  0.57%)d12.42( 70.69%)
                                                  f 4.05( 23.05%)
    31. (0.00002) RY*(11) C   1           s(  2.47%)p12.46( 30.81%)d23.68( 58.55%)
                                                  f 3.30(  8.16%)
    32. (0.00002) RY*(12) C   1           s(  6.19%)p 1.14(  7.08%)d 4.51( 27.93%)
                                                  f 9.50( 58.80%)
    33. (0.00000) RY*(13) C   1           s(  0.00%)p 1.00(  1.45%)d68.01( 98.55%)
                                                  f 0.00(  0.00%)
    34. (0.00000) RY*(14) C   1           s( 97.45%)p 0.01(  0.63%)d 0.01(  0.98%)
                                                  f 0.01(  0.94%)
    35. (0.00000) RY*(15) C   1           s(  1.16%)p 2.95(  3.43%)d80.45( 93.39%)
                                                  f 1.74(  2.02%)
    36. (0.00000) RY*(16) C   1           s( 22.89%)p 2.51( 57.47%)d 0.65( 14.95%)
                                                  f 0.21(  4.70%)
    37. (0.00000) RY*(17) C   1           s(  3.03%)p 0.82(  2.50%)d30.85( 93.44%)
                                                  f 0.34(  1.03%)
    38. (0.00000) RY*(18) C   1           s(  0.00%)p 1.00(  2.10%)d46.52( 97.90%)
                                                  f 0.00(  0.00%)
    39. (0.00000) RY*(19) C   1           s(  0.00%)p 1.00( 97.15%)d 0.03(  2.85%)
                                                  f 0.00(  0.00%)
    40. (0.00000) RY*(20) C   1           s(  0.00%)p 1.00( 14.92%)d 5.70( 85.08%)
                                                  f 0.00(  0.00%)
    41. (0.00000) RY*(21) C   1           s(  0.00%)p 1.00(  0.44%)d 0.26(  0.11%)
                                                  f99.99( 99.45%)
    42. (0.00000) RY*(22) C   1           s(  1.35%)p 0.86(  1.15%)d 6.54(  8.80%)
                                                  f65.86( 88.70%)
    43. (0.00000) RY*(23) C   1           s(  0.71%)p 1.01(  0.72%)d 7.71(  5.51%)
                                                  f99.99( 93.06%)
    44. (0.00000) RY*(24) C   1           s(  0.00%)p 1.00(  0.51%)d 0.28(  0.14%)
                                                  f99.99( 99.35%)
    45. (0.00000) RY*(25) C   1           s(  0.00%)p 1.00(  0.70%)d 1.40(  0.98%)
                                                  f99.99( 98.32%)
    46. (0.00000) RY*(26) C   1           s(  0.29%)p 9.11(  2.64%)d15.01(  4.35%)
                                                  f99.99( 92.72%)
    47. (0.00519) RY*( 1) C   2           s( 10.40%)p 7.81( 81.18%)d 0.79(  8.22%)
                                                  f 0.02(  0.21%)
                                           -0.0000  0.0022  0.3168  0.0599  0.0009
                                           -0.0000 -0.0000 -0.0000  0.0082  0.4516
                                            0.0230 -0.0159 -0.7766 -0.0620 -0.0000
                                           -0.0000 -0.0000 -0.0000  0.0065 -0.2334
                                            0.0260  0.0629 -0.0420  0.1457  0.0013
                                           -0.0000  0.0372 -0.0191 -0.0000 -0.0000
                                            0.0188
    48. (0.00224) RY*( 2) C   2           s( 38.20%)p 0.67( 25.52%)d 0.89( 34.19%)
                                                  f 0.05(  2.09%)
                                            0.0000 -0.0059  0.6091 -0.1043  0.0062
                                            0.0000  0.0000  0.0000 -0.0051  0.3160
                                            0.1909 -0.0020  0.3256  0.1133  0.0000
                                            0.0000  0.0000  0.0000 -0.1508  0.0933
                                            0.1611 -0.0729  0.4644 -0.2521 -0.0752
                                            0.0000  0.0871 -0.0683  0.0000  0.0000
                                            0.0551
    49. (0.00189) RY*( 3) C   2           s( 18.61%)p 3.05( 56.85%)d 1.28( 23.85%)
                                                  f 0.04(  0.69%)
                                           -0.0000 -0.0046  0.4228 -0.0851  0.0093
                                           -0.0000 -0.0000 -0.0000  0.0198 -0.6622
                                           -0.1790  0.0117 -0.2864 -0.1242 -0.0000
                                           -0.0000 -0.0000 -0.0000 -0.3639  0.2817
                                           -0.0954  0.1064  0.0622  0.0493 -0.0126
                                           -0.0000  0.0791 -0.0203 -0.0000 -0.0000
                                            0.0109
    50. (0.00102) RY*( 4) C   2           s(  0.00%)p 1.00( 77.13%)d 0.29( 22.31%)
                                                  f 0.01(  0.56%)
                                            0.0000  0.0000  0.0000  0.0000  0.0000
                                            0.0142  0.8575 -0.1891  0.0000  0.0000
                                            0.0000  0.0000  0.0000  0.0000  0.1518
                                           -0.0928 -0.4270  0.0954  0.0000  0.0000
                                            0.0000  0.0000  0.0000  0.0000  0.0000
                                            0.0322  0.0000  0.0000 -0.0516  0.0436
                                            0.0000
    51. (0.00082) RY*( 5) C   2           s(  0.72%)p31.06( 22.34%)d99.99( 73.76%)
                                                  f 4.43(  3.19%)
                                            0.0000 -0.0028  0.0795  0.0292  0.0040
                                           -0.0000 -0.0000 -0.0000 -0.0349  0.3992
                                           -0.0105 -0.0167  0.2498 -0.0046 -0.0000
                                           -0.0000 -0.0000 -0.0000 -0.4025  0.3915
                                           -0.2520  0.2475 -0.3909  0.3804  0.1273
                                           -0.0000  0.0608  0.0226 -0.0000 -0.0000
                                           -0.1069
    52. (0.00038) RY*( 6) C   2           s(  0.00%)p 1.00(  1.45%)d68.01( 98.37%)
                                                  f 0.12(  0.18%)
                                            0.0000  0.0000  0.0000  0.0000  0.0000
                                            0.0108  0.1187  0.0161  0.0000  0.0000
                                            0.0000  0.0000  0.0000  0.0000  0.3786
                                            0.7683  0.2960  0.4031  0.0000  0.0000
                                            0.0000  0.0000  0.0000  0.0000  0.0000
                                           -0.0001  0.0000  0.0000 -0.0340  0.0251
                                            0.0000
    53. (0.00014) RY*( 7) C   2           s( 35.71%)p 0.70( 24.96%)d 1.01( 36.01%)
                                                  f 0.09(  3.33%)
                                            0.0000 -0.0125 -0.1491  0.5579  0.1532
                                            0.0000  0.0000  0.0000  0.0059 -0.0504
                                            0.2999  0.0123 -0.1593  0.3627  0.0000
                                            0.0000  0.0000  0.0000 -0.0456  0.1678
                                           -0.4246  0.0838  0.3764 -0.0297 -0.0572
                                            0.0000 -0.0602  0.0484  0.0000  0.0000
                                           -0.1550
    54. (0.00009) RY*( 8) C   2           s( 19.77%)p 1.41( 27.96%)d 2.44( 48.29%)
                                                  f 0.20(  3.98%)
    55. (0.00006) RY*( 9) C   2           s( 32.68%)p 0.73( 23.95%)d 1.08( 35.41%)
                                                  f 0.24(  7.96%)
    56. (0.00002) RY*(10) C   2           s( 19.05%)p 0.92( 17.59%)d 3.05( 58.16%)
                                                  f 0.27(  5.20%)
    57. (0.00003) RY*(11) C   2           s(  1.62%)p 5.08(  8.25%)d 4.86(  7.89%)
                                                  f50.66( 82.24%)
    58. (0.00000) RY*(12) C   2           s(  0.00%)p 1.00( 15.27%)d 5.55( 84.73%)
                                                  f 0.00(  0.00%)
    59. (0.00000) RY*(13) C   2           s(  0.00%)p 1.00(  2.05%)d47.72( 97.94%)
                                                  f 0.00(  0.00%)
    60. (0.00000) RY*(14) C   2           s( 95.09%)p 0.00(  0.35%)d 0.03(  2.41%)
                                                  f 0.02(  2.15%)
    61. (0.00001) RY*(15) C   2           s( 14.24%)p 0.43(  6.14%)d 5.48( 77.97%)
                                                  f 0.12(  1.65%)
    62. (0.00000) RY*(16) C   2           s(  7.16%)p10.02( 71.79%)d 1.57( 11.25%)
                                                  f 1.37(  9.80%)
    63. (0.00000) RY*(17) C   2           s(  2.18%)p 3.75(  8.17%)d40.50( 88.28%)
                                                  f 0.63(  1.37%)
    64. (0.00000) RY*(18) C   2           s(  0.00%)p 1.00(  3.80%)d25.35( 96.20%)
                                                  f 0.00(  0.00%)
    65. (0.00000) RY*(19) C   2           s(  0.57%)p38.33( 21.73%)d99.99( 77.46%)
                                                  f 0.44(  0.25%)
    66. (0.00000) RY*(20) C   2           s(  0.85%)p 1.12(  0.95%)d 3.24(  2.74%)
                                                  f99.99( 95.46%)
    67. (0.00000) RY*(21) C   2           s(  0.00%)p 1.00(  0.09%)d 0.27(  0.02%)
                                                  f99.99( 99.89%)
    68. (0.00000) RY*(22) C   2           s(  2.83%)p 0.74(  2.10%)d 2.52(  7.13%)
                                                  f31.08( 87.94%)
    69. (0.00000) RY*(23) C   2           s(  0.00%)p 1.00( 99.83%)d 0.00(  0.17%)
                                                  f 0.00(  0.00%)
    70. (0.00000) RY*(24) C   2           s(  0.00%)p 1.00(  0.25%)d 0.56(  0.14%)
                                                  f99.99( 99.61%)
    71. (0.00000) RY*(25) C   2           s(  0.00%)p 1.00(  0.19%)d 0.46(  0.09%)
                                                  f99.99( 99.73%)
    72. (0.00000) RY*(26) C   2           s(  0.38%)p 1.31(  0.50%)d17.62(  6.67%)
                                                  f99.99( 92.45%)
    73. (0.00613) RY*( 1) C   3           s( 20.70%)p 3.26( 67.54%)d 0.54( 11.25%)
                                                  f 0.03(  0.52%)
                                            0.0000  0.0129  0.4525  0.0439  0.0097
                                           -0.0000 -0.0000 -0.0000 -0.0298 -0.7440
                                           -0.0030  0.0028 -0.3420 -0.0624 -0.0000
                                           -0.0000 -0.0000 -0.0000 -0.1192  0.0817
                                           -0.0034 -0.1650 -0.1183 -0.2244  0.0134
                                           -0.0000  0.0681 -0.0166 -0.0000 -0.0000
                                           -0.0101
    74. (0.00312) RY*( 2) C   3           s(  1.37%)p57.99( 79.39%)d13.83( 18.93%)
                                                  f 0.23(  0.31%)
                                            0.0000 -0.0104  0.1165 -0.0001 -0.0012
                                           -0.0000 -0.0000 -0.0000  0.0110  0.4533
                                            0.0239  0.0269 -0.7391 -0.2017 -0.0000
                                           -0.0000 -0.0000 -0.0000 -0.2528  0.2631
                                           -0.1141  0.1120 -0.1109  0.1353 -0.0008
                                           -0.0000  0.0400 -0.0384 -0.0000 -0.0000
                                            0.0043
    75. (0.00139) RY*( 3) C   3           s( 58.59%)p 0.39( 23.11%)d 0.28( 16.25%)
                                                  f 0.04(  2.06%)
                                           -0.0000 -0.0056  0.7491 -0.1568 -0.0073
                                            0.0000  0.0000  0.0000  0.0082  0.2370
                                           -0.0639 -0.0129  0.3891  0.1386  0.0000
                                            0.0000  0.0000  0.0000  0.0071  0.1088
                                           -0.1711  0.1671 -0.2611  0.1589 -0.0114
                                            0.0000  0.1374 -0.0394  0.0000  0.0000
                                            0.0003
    76. (0.00103) RY*( 4) C   3           s(  0.00%)p 1.00( 87.76%)d 0.13( 11.51%)
                                                  f 0.01(  0.73%)
                                            0.0000  0.0000  0.0000  0.0000  0.0000
                                            0.0124  0.9218 -0.1665  0.0000  0.0000
                                            0.0000  0.0000  0.0000  0.0000 -0.3100
                                            0.0837 -0.0800 -0.0746  0.0000  0.0000
                                            0.0000  0.0000  0.0000  0.0000  0.0000
                                           -0.0840  0.0000  0.0000 -0.0105 -0.0116
                                            0.0000
    77. (0.00052) RY*( 5) C   3           s(  7.39%)p 2.49( 18.37%)d 9.78( 72.30%)
                                                  f 0.26(  1.94%)
                                            0.0000  0.0043  0.2519 -0.0841 -0.0580
                                            0.0000  0.0000  0.0000  0.0041  0.1545
                                           -0.2048  0.0405 -0.3393  0.0330  0.0000
                                            0.0000  0.0000  0.0000  0.5637 -0.5860
                                            0.2331 -0.0782  0.0363  0.0059 -0.0150
                                            0.0000  0.0164  0.1313  0.0000  0.0000
                                           -0.0411
    78. (0.00031) RY*( 6) C   3           s(  0.00%)p 1.00(  1.23%)d79.53( 98.14%)
                                                  f 0.51(  0.63%)
                                            0.0000  0.0000  0.0000  0.0000  0.0000
                                           -0.0043  0.1076 -0.0272  0.0000  0.0000
                                            0.0000  0.0000  0.0000  0.0000  0.0161
                                            0.0409  0.6627  0.7350  0.0000  0.0000
                                            0.0000  0.0000  0.0000  0.0000  0.0000
                                           -0.0656  0.0000  0.0000  0.0201 -0.0399
                                            0.0000
    79. (0.00015) RY*( 7) C   3           s( 12.65%)p 0.70(  8.82%)d 5.74( 72.55%)
                                                  f 0.47(  5.98%)
                                            0.0000 -0.0123 -0.1390  0.3226  0.0539
                                           -0.0000 -0.0000 -0.0000  0.0008 -0.2505
                                            0.1057  0.0231 -0.1053  0.0514 -0.0000
                                           -0.0000 -0.0000 -0.0000  0.3848 -0.0541
                                           -0.5278  0.3718 -0.1865  0.3507 -0.1573
                                           -0.0000  0.0003  0.0064 -0.0000 -0.0000
                                            0.1872
    80. (0.00012) RY*( 8) C   3           s(  0.35%)p99.99( 92.58%)d 8.78(  3.11%)
                                                  f11.17(  3.96%)
                                            0.0000 -0.0032  0.0011  0.0571  0.0165
                                            0.0000  0.0000  0.0000  0.0063  0.0355
                                            0.0564  0.0125 -0.2088  0.9368  0.0000
                                            0.0000  0.0000  0.0000 -0.1218  0.0183
                                            0.0177 -0.0347  0.1167 -0.0276 -0.0823
                                            0.0000 -0.0720 -0.1654  0.0000  0.0000
                                            0.0159
    81. (0.00008) RY*( 9) C   3           s( 55.83%)p 0.15(  8.16%)d 0.49( 27.14%)
                                                  f 0.16(  8.87%)
    82. (0.00008) RY*(10) C   3           s( 24.44%)p 1.46( 35.63%)d 1.54( 37.68%)
                                                  f 0.09(  2.25%)
    83. (0.00003) RY*(11) C   3           s(  5.32%)p 1.64(  8.71%)d14.40( 76.64%)
                                                  f 1.75(  9.33%)
    84. (0.00000) RY*(12) C   3           s(  0.00%)p 0.00(  0.01%)d 1.00( 99.99%)
                                                  f 0.00(  0.00%)
    85. (0.00000) RY*(13) C   3           s( 98.98%)p 0.00(  0.27%)d 0.01(  0.61%)
                                                  f 0.00(  0.14%)
    86. (0.00000) RY*(14) C   3           s(  0.00%)p 1.00( 99.69%)d 0.00(  0.29%)
                                                  f 0.00(  0.02%)
    87. (0.00001) RY*(15) C   3           s(  6.13%)p 5.71( 34.99%)d 9.42( 57.70%)
                                                  f 0.19(  1.18%)
    88. (0.00000) RY*(16) C   3           s(  0.00%)p 1.00(  9.86%)d 9.14( 90.14%)
                                                  f 0.00(  0.00%)
    89. (0.00001) RY*(17) C   3           s(  0.74%)p15.85( 11.81%)d99.99( 87.37%)
                                                  f 0.10(  0.07%)
    90. (0.00000) RY*(18) C   3           s(  0.00%)p 1.00(  0.70%)d99.99( 99.29%)
                                                  f 0.01(  0.01%)
    91. (0.00000) RY*(19) C   3           s(  2.24%)p 2.35(  5.27%)d41.25( 92.34%)
                                                  f 0.07(  0.15%)
    92. (0.00000) RY*(20) C   3           s(  1.56%)p 1.10(  1.72%)d 2.34(  3.64%)
                                                  f59.72( 93.08%)
    93. (0.00000) RY*(21) C   3           s(  0.00%)p 1.00(  0.77%)d 0.53(  0.41%)
                                                  f99.99( 98.82%)
    94. (0.00000) RY*(22) C   3           s(  3.41%)p 0.11(  0.36%)d 4.05( 13.79%)
                                                  f24.20( 82.44%)
    95. (0.00000) RY*(23) C   3           s(  0.11%)p27.35(  2.93%)d39.32(  4.21%)
                                                  f99.99( 92.76%)
    96. (0.00000) RY*(24) C   3           s(  0.00%)p 0.00(  0.01%)d 1.00(  0.05%)
                                                  f99.99( 99.95%)
    97. (0.00000) RY*(25) C   3           s(  0.00%)p 1.00(  0.04%)d 3.84(  0.15%)
                                                  f99.99( 99.81%)
    98. (0.00000) RY*(26) C   3           s(  0.31%)p 2.23(  0.69%)d13.32(  4.09%)
                                                  f99.99( 94.92%)
    99. (0.00462) RY*( 1) C   4           s(  0.83%)p99.99( 86.45%)d15.04( 12.50%)
                                                  f 0.26(  0.22%)
                                            0.0000 -0.0001  0.0837 -0.0359 -0.0038
                                           -0.0000 -0.0000 -0.0000 -0.0434  0.3631
                                            0.1322 -0.0524 -0.8425 -0.0296 -0.0000
                                           -0.0000 -0.0000 -0.0000  0.0287 -0.0184
                                            0.0741 -0.1109  0.2497 -0.2090  0.0405
                                           -0.0000 -0.0055 -0.0088 -0.0000 -0.0000
                                            0.0203
   100. (0.00244) RY*( 2) C   4           s( 24.20%)p 2.68( 64.89%)d 0.43( 10.43%)
                                                  f 0.02(  0.47%)
                                            0.0000 -0.0068  0.4897  0.0426  0.0190
                                            0.0000  0.0000  0.0000 -0.0391  0.7460
                                            0.1023 -0.0118  0.2744  0.0712  0.0000
                                            0.0000  0.0000  0.0000  0.1661 -0.0378
                                           -0.0692  0.1023 -0.1713  0.1753 -0.0365
                                            0.0000  0.0485  0.0001  0.0000  0.0000
                                           -0.0322
   101. (0.00105) RY*( 3) C   4           s( 52.60%)p 0.40( 21.24%)d 0.47( 24.59%)
                                                  f 0.03(  1.57%)
                                           -0.0000  0.0058  0.6368 -0.3472 -0.0005
                                            0.0000  0.0000  0.0000 -0.0015 -0.4002
                                           -0.0049 -0.0295  0.0574  0.2191  0.0000
                                            0.0000  0.0000  0.0000  0.3348 -0.0956
                                            0.0986 -0.0350  0.2955 -0.1625  0.0648
                                            0.0000  0.0947  0.0032  0.0000  0.0000
                                            0.0501
   102. (0.00096) RY*( 4) C   4           s(  0.00%)p 1.00( 79.84%)d 0.23( 18.17%)
                                                  f 0.02(  1.99%)
                                            0.0000  0.0000  0.0000  0.0000  0.0000
                                           -0.0050  0.8778 -0.1668  0.0000  0.0000
                                            0.0000  0.0000  0.0000  0.0000  0.1313
                                            0.1097  0.3664 -0.1348  0.0000  0.0000
                                            0.0000  0.0000  0.0000  0.0000  0.0000
                                            0.0716  0.0000  0.0000  0.0772  0.0941
                                            0.0000
   103. (0.00048) RY*( 5) C   4           s(  0.00%)p 1.00(  3.02%)d31.81( 96.12%)
                                                  f 0.28(  0.86%)
                                            0.0000  0.0000  0.0000  0.0000  0.0000
                                           -0.0049 -0.0125  0.1733  0.0000  0.0000
                                            0.0000  0.0000  0.0000  0.0000  0.0366
                                            0.8633 -0.3058 -0.3479  0.0000  0.0000
                                            0.0000  0.0000  0.0000  0.0000  0.0000
                                           -0.0171  0.0000  0.0000 -0.0212  0.0884
                                            0.0000
   104. (0.00030) RY*( 6) C   4           s(  2.18%)p 9.86( 21.49%)d33.79( 73.60%)
                                                  f 1.25(  2.73%)
                                           -0.0000 -0.0083 -0.0106  0.1265  0.0748
                                            0.0000  0.0000  0.0000  0.0249  0.1875
                                            0.1344 -0.0303  0.3826 -0.1172  0.0000
                                            0.0000  0.0000  0.0000 -0.3476  0.1879
                                           -0.0152 -0.0754  0.6903 -0.3121  0.1602
                                            0.0000 -0.0238 -0.0323  0.0000  0.0000
                                           -0.0044
   105. (0.00013) RY*( 7) C   4           s( 68.93%)p 0.14(  9.50%)d 0.19( 12.99%)
                                                  f 0.12(  8.58%)
                                            0.0000  0.0042  0.3687  0.7436 -0.0202
                                            0.0000  0.0000  0.0000 -0.0016 -0.1681
                                           -0.1878 -0.0069 -0.0681 -0.1637  0.0000
                                            0.0000  0.0000  0.0000 -0.0589 -0.0823
                                            0.2602 -0.2031 -0.0904  0.0501  0.2375
                                            0.0000 -0.1082  0.1174  0.0000  0.0000
                                            0.0622
   106. (0.00009) RY*( 8) C   4           s(  3.13%)p26.69( 83.47%)d 2.28(  7.12%)
                                                  f 2.01(  6.29%)
   107. (0.00006) RY*( 9) C   4           s(  6.76%)p 1.00(  6.75%)d11.77( 79.56%)
                                                  f 1.03(  6.94%)
   108. (0.00006) RY*(10) C   4           s(  5.69%)p 0.10(  0.57%)d12.42( 70.69%)
                                                  f 4.05( 23.05%)
   109. (0.00002) RY*(11) C   4           s(  2.47%)p12.46( 30.81%)d23.68( 58.55%)
                                                  f 3.30(  8.16%)
   110. (0.00002) RY*(12) C   4           s(  6.19%)p 1.14(  7.08%)d 4.51( 27.93%)
                                                  f 9.50( 58.80%)
   111. (0.00000) RY*(13) C   4           s(  0.00%)p 1.00(  1.45%)d68.01( 98.55%)
                                                  f 0.00(  0.00%)
   112. (0.00000) RY*(14) C   4           s( 97.45%)p 0.01(  0.63%)d 0.01(  0.98%)
                                                  f 0.01(  0.94%)
   113. (0.00000) RY*(15) C   4           s(  1.16%)p 2.95(  3.43%)d80.45( 93.39%)
                                                  f 1.74(  2.02%)
   114. (0.00000) RY*(16) C   4           s( 22.89%)p 2.51( 57.47%)d 0.65( 14.95%)
                                                  f 0.21(  4.70%)
   115. (0.00000) RY*(17) C   4           s(  3.03%)p 0.82(  2.50%)d30.85( 93.44%)
                                                  f 0.34(  1.03%)
   116. (0.00000) RY*(18) C   4           s(  0.00%)p 1.00(  2.10%)d46.52( 97.90%)
                                                  f 0.00(  0.00%)
   117. (0.00000) RY*(19) C   4           s(  0.00%)p 1.00( 97.15%)d 0.03(  2.85%)
                                                  f 0.00(  0.00%)
   118. (0.00000) RY*(20) C   4           s(  0.00%)p 1.00( 14.92%)d 5.70( 85.08%)
                                                  f 0.00(  0.00%)
   119. (0.00000) RY*(21) C   4           s(  0.00%)p 1.00(  0.44%)d 0.26(  0.11%)
                                                  f99.99( 99.45%)
   120. (0.00000) RY*(22) C   4           s(  1.35%)p 0.86(  1.15%)d 6.54(  8.80%)
                                                  f65.86( 88.70%)
   121. (0.00000) RY*(23) C   4           s(  0.71%)p 1.01(  0.72%)d 7.71(  5.51%)
                                                  f99.99( 93.06%)
   122. (0.00000) RY*(24) C   4           s(  0.00%)p 1.00(  0.51%)d 0.28(  0.14%)
                                                  f99.99( 99.35%)
   123. (0.00000) RY*(25) C   4           s(  0.00%)p 1.00(  0.70%)d 1.40(  0.98%)
                                                  f99.99( 98.32%)
   124. (0.00000) RY*(26) C   4           s(  0.29%)p 9.11(  2.64%)d15.01(  4.35%)
                                                  f99.99( 92.72%)
   125. (0.00613) RY*( 1) C   5           s( 20.70%)p 3.26( 67.54%)d 0.54( 11.25%)
                                                  f 0.03(  0.52%)
                                            0.0000  0.0129  0.4525  0.0439  0.0097
                                            0.0000  0.0000  0.0000  0.0298  0.7440
                                            0.0030  0.0028 -0.3420 -0.0624  0.0000
                                            0.0000  0.0000  0.0000  0.1192 -0.0817
                                           -0.0034 -0.1650 -0.1183 -0.2244  0.0134
                                            0.0000 -0.0681 -0.0166  0.0000  0.0000
                                            0.0101
   126. (0.00312) RY*( 2) C   5           s(  1.37%)p57.99( 79.39%)d13.83( 18.93%)
                                                  f 0.23(  0.31%)
                                            0.0000 -0.0104  0.1165 -0.0001 -0.0012
                                           -0.0000 -0.0000 -0.0000 -0.0110 -0.4533
                                           -0.0239  0.0269 -0.7391 -0.2017 -0.0000
                                           -0.0000 -0.0000 -0.0000  0.2528 -0.2631
                                           -0.1141  0.1120 -0.1109  0.1353 -0.0008
                                           -0.0000 -0.0400 -0.0384 -0.0000 -0.0000
                                           -0.0043
   127. (0.00139) RY*( 3) C   5           s( 58.59%)p 0.39( 23.11%)d 0.28( 16.25%)
                                                  f 0.04(  2.06%)
                                           -0.0000 -0.0056  0.7491 -0.1568 -0.0073
                                            0.0000  0.0000  0.0000 -0.0082 -0.2370
                                            0.0639 -0.0129  0.3891  0.1386  0.0000
                                            0.0000  0.0000  0.0000 -0.0071 -0.1088
                                           -0.1711  0.1671 -0.2611  0.1589 -0.0114
                                            0.0000 -0.1374 -0.0394  0.0000  0.0000
                                           -0.0003
   128. (0.00103) RY*( 4) C   5           s(  0.00%)p 1.00( 87.76%)d 0.13( 11.51%)
                                                  f 0.01(  0.73%)
                                            0.0000  0.0000  0.0000  0.0000  0.0000
                                            0.0124  0.9218 -0.1665  0.0000  0.0000
                                            0.0000  0.0000  0.0000  0.0000  0.3100
                                           -0.0837 -0.0800 -0.0746  0.0000  0.0000
                                            0.0000  0.0000  0.0000  0.0000  0.0000
                                           -0.0840  0.0000  0.0000  0.0105 -0.0116
                                            0.0000
   129. (0.00052) RY*( 5) C   5           s(  7.39%)p 2.49( 18.37%)d 9.78( 72.30%)
                                                  f 0.26(  1.94%)
                                            0.0000  0.0043  0.2519 -0.0841 -0.0580
                                           -0.0000 -0.0000 -0.0000 -0.0041 -0.1545
                                            0.2048  0.0405 -0.3393  0.0330 -0.0000
                                           -0.0000 -0.0000 -0.0000 -0.5637  0.5860
                                            0.2331 -0.0782  0.0363  0.0059 -0.0150
                                           -0.0000 -0.0164  0.1313 -0.0000 -0.0000
                                            0.0411
   130. (0.00031) RY*( 6) C   5           s(  0.00%)p 1.00(  1.23%)d79.53( 98.14%)
                                                  f 0.51(  0.63%)
                                            0.0000  0.0000  0.0000  0.0000  0.0000
                                           -0.0043  0.1076 -0.0272  0.0000  0.0000
                                            0.0000  0.0000  0.0000  0.0000 -0.0161
                                           -0.0409  0.6627  0.7350  0.0000  0.0000
                                            0.0000  0.0000  0.0000  0.0000  0.0000
                                           -0.0656  0.0000  0.0000 -0.0201 -0.0399
                                            0.0000
   131. (0.00015) RY*( 7) C   5           s( 12.65%)p 0.70(  8.82%)d 5.74( 72.55%)
                                                  f 0.47(  5.98%)
                                            0.0000 -0.0123 -0.1390  0.3226  0.0539
                                           -0.0000 -0.0000 -0.0000 -0.0008  0.2505
                                           -0.1057  0.0231 -0.1053  0.0514 -0.0000
                                           -0.0000 -0.0000 -0.0000 -0.3848  0.0541
                                           -0.5278  0.3718 -0.1865  0.3507 -0.1573
                                           -0.0000 -0.0003  0.0064 -0.0000 -0.0000
                                           -0.1872
   132. (0.00012) RY*( 8) C   5           s(  0.35%)p99.99( 92.58%)d 8.78(  3.11%)
                                                  f11.17(  3.96%)
                                            0.0000 -0.0032  0.0011  0.0571  0.0165
                                            0.0000  0.0000  0.0000 -0.0063 -0.0355
                                           -0.0564  0.0125 -0.2088  0.9368  0.0000
                                            0.0000  0.0000  0.0000  0.1218 -0.0183
                                            0.0177 -0.0347  0.1167 -0.0276 -0.0823
                                            0.0000  0.0720 -0.1654  0.0000  0.0000
                                           -0.0159
   133. (0.00008) RY*( 9) C   5           s( 55.83%)p 0.15(  8.16%)d 0.49( 27.14%)
                                                  f 0.16(  8.87%)
   134. (0.00008) RY*(10) C   5           s( 24.44%)p 1.46( 35.63%)d 1.54( 37.68%)
                                                  f 0.09(  2.25%)
   135. (0.00003) RY*(11) C   5           s(  5.32%)p 1.64(  8.71%)d14.40( 76.64%)
                                                  f 1.75(  9.33%)
   136. (0.00000) RY*(12) C   5           s(  0.00%)p 0.00(  0.01%)d 1.00( 99.99%)
                                                  f 0.00(  0.00%)
   137. (0.00000) RY*(13) C   5           s( 98.98%)p 0.00(  0.27%)d 0.01(  0.61%)
                                                  f 0.00(  0.14%)
   138. (0.00000) RY*(14) C   5           s(  0.00%)p 1.00( 99.69%)d 0.00(  0.29%)
                                                  f 0.00(  0.02%)
   139. (0.00001) RY*(15) C   5           s(  6.13%)p 5.71( 34.99%)d 9.42( 57.70%)
                                                  f 0.19(  1.18%)
   140. (0.00000) RY*(16) C   5           s(  0.00%)p 1.00(  9.86%)d 9.14( 90.14%)
                                                  f 0.00(  0.00%)
   141. (0.00001) RY*(17) C   5           s(  0.74%)p15.85( 11.81%)d99.99( 87.37%)
                                                  f 0.10(  0.07%)
   142. (0.00000) RY*(18) C   5           s(  0.00%)p 1.00(  0.70%)d99.99( 99.29%)
                                                  f 0.01(  0.01%)
   143. (0.00000) RY*(19) C   5           s(  2.24%)p 2.35(  5.27%)d41.25( 92.34%)
                                                  f 0.07(  0.15%)
   144. (0.00000) RY*(20) C   5           s(  1.56%)p 1.10(  1.72%)d 2.34(  3.64%)
                                                  f59.72( 93.08%)
   145. (0.00000) RY*(21) C   5           s(  0.00%)p 1.00(  0.77%)d 0.53(  0.41%)
                                                  f99.99( 98.82%)
   146. (0.00000) RY*(22) C   5           s(  3.41%)p 0.11(  0.36%)d 4.05( 13.79%)
                                                  f24.20( 82.44%)
   147. (0.00000) RY*(23) C   5           s(  0.11%)p27.35(  2.93%)d39.32(  4.21%)
                                                  f99.99( 92.76%)
   148. (0.00000) RY*(24) C   5           s(  0.00%)p 0.00(  0.01%)d 1.00(  0.05%)
                                                  f99.99( 99.95%)
   149. (0.00000) RY*(25) C   5           s(  0.00%)p 1.00(  0.04%)d 3.84(  0.15%)
                                                  f99.99( 99.81%)
   150. (0.00000) RY*(26) C   5           s(  0.31%)p 2.23(  0.69%)d13.32(  4.09%)
                                                  f99.99( 94.92%)
   151. (0.00519) RY*( 1) C   6           s( 10.40%)p 7.81( 81.18%)d 0.79(  8.22%)
                                                  f 0.02(  0.21%)
                                           -0.0000  0.0022  0.3168  0.0599  0.0009
                                           -0.0000 -0.0000 -0.0000 -0.0082 -0.4516
                                           -0.0230 -0.0159 -0.7766 -0.0620 -0.0000
                                           -0.0000 -0.0000 -0.0000 -0.0065  0.2334
                                            0.0260  0.0629 -0.0420  0.1457  0.0013
                                           -0.0000 -0.0372 -0.0191 -0.0000 -0.0000
                                           -0.0188
   152. (0.00224) RY*( 2) C   6           s( 38.20%)p 0.67( 25.52%)d 0.89( 34.19%)
                                                  f 0.05(  2.09%)
                                           -0.0000 -0.0059  0.6091 -0.1043  0.0062
                                            0.0000  0.0000  0.0000  0.0051 -0.3160
                                           -0.1909 -0.0020  0.3256  0.1133  0.0000
                                            0.0000  0.0000  0.0000  0.1508 -0.0933
                                            0.1611 -0.0729  0.4644 -0.2521 -0.0752
                                            0.0000 -0.0871 -0.0683  0.0000  0.0000
                                           -0.0551
   153. (0.00189) RY*( 3) C   6           s( 18.61%)p 3.05( 56.85%)d 1.28( 23.85%)
                                                  f 0.04(  0.69%)
                                           -0.0000 -0.0046  0.4228 -0.0851  0.0093
                                            0.0000  0.0000  0.0000 -0.0198  0.6622
                                            0.1790  0.0117 -0.2864 -0.1242  0.0000
                                            0.0000  0.0000  0.0000  0.3639 -0.2817
                                           -0.0954  0.1064  0.0622  0.0493 -0.0126
                                            0.0000 -0.0791 -0.0203  0.0000  0.0000
                                           -0.0109
   154. (0.00102) RY*( 4) C   6           s(  0.00%)p 1.00( 77.13%)d 0.29( 22.31%)
                                                  f 0.01(  0.56%)
                                            0.0000  0.0000  0.0000  0.0000  0.0000
                                            0.0142  0.8575 -0.1891  0.0000  0.0000
                                            0.0000  0.0000  0.0000  0.0000 -0.1518
                                            0.0928 -0.4270  0.0954  0.0000  0.0000
                                            0.0000  0.0000  0.0000  0.0000  0.0000
                                            0.0322  0.0000  0.0000  0.0516  0.0436
                                            0.0000
   155. (0.00082) RY*( 5) C   6           s(  0.72%)p31.06( 22.34%)d99.99( 73.76%)
                                                  f 4.43(  3.19%)
                                           -0.0000 -0.0028  0.0795  0.0292  0.0040
                                            0.0000  0.0000  0.0000  0.0349 -0.3992
                                            0.0105 -0.0167  0.2498 -0.0046  0.0000
                                            0.0000  0.0000  0.0000  0.4025 -0.3915
                                           -0.2520  0.2475 -0.3909  0.3804  0.1273
                                            0.0000 -0.0608  0.0226  0.0000  0.0000
                                            0.1069
   156. (0.00038) RY*( 6) C   6           s(  0.00%)p 1.00(  1.45%)d68.01( 98.37%)
                                                  f 0.12(  0.18%)
                                            0.0000  0.0000  0.0000  0.0000  0.0000
                                           -0.0108 -0.1187 -0.0161  0.0000  0.0000
                                            0.0000  0.0000  0.0000  0.0000  0.3786
                                            0.7683 -0.2960 -0.4031  0.0000  0.0000
                                            0.0000  0.0000  0.0000  0.0000  0.0000
                                            0.0001  0.0000  0.0000 -0.0340 -0.0251
                                            0.0000
   157. (0.00014) RY*( 7) C   6           s( 35.71%)p 0.70( 24.96%)d 1.01( 36.01%)
                                                  f 0.09(  3.33%)
                                           -0.0000 -0.0125 -0.1491  0.5579  0.1532
                                            0.0000  0.0000  0.0000 -0.0059  0.0504
                                           -0.2999  0.0123 -0.1593  0.3627  0.0000
                                            0.0000  0.0000  0.0000  0.0456 -0.1678
                                           -0.4246  0.0838  0.3764 -0.0297 -0.0572
                                            0.0000  0.0602  0.0484  0.0000  0.0000
                                            0.1550
   158. (0.00009) RY*( 8) C   6           s( 19.77%)p 1.41( 27.96%)d 2.44( 48.29%)
                                                  f 0.20(  3.98%)
   159. (0.00006) RY*( 9) C   6           s( 32.68%)p 0.73( 23.95%)d 1.08( 35.41%)
                                                  f 0.24(  7.96%)
   160. (0.00002) RY*(10) C   6           s( 19.05%)p 0.92( 17.59%)d 3.05( 58.16%)
                                                  f 0.27(  5.20%)
   161. (0.00003) RY*(11) C   6           s(  1.62%)p 5.08(  8.25%)d 4.86(  7.89%)
                                                  f50.66( 82.24%)
   162. (0.00000) RY*(12) C   6           s(  0.00%)p 1.00( 15.27%)d 5.55( 84.73%)
                                                  f 0.00(  0.00%)
   163. (0.00000) RY*(13) C   6           s(  0.00%)p 1.00(  2.05%)d47.72( 97.94%)
                                                  f 0.00(  0.00%)
   164. (0.00000) RY*(14) C   6           s( 95.09%)p 0.00(  0.35%)d 0.03(  2.41%)
                                                  f 0.02(  2.15%)
   165. (0.00001) RY*(15) C   6           s( 14.24%)p 0.43(  6.14%)d 5.48( 77.97%)
                                                  f 0.12(  1.65%)
   166. (0.00000) RY*(16) C   6           s(  7.16%)p10.02( 71.79%)d 1.57( 11.25%)
                                                  f 1.37(  9.80%)
   167. (0.00000) RY*(17) C   6           s(  2.18%)p 3.75(  8.17%)d40.50( 88.28%)
                                                  f 0.63(  1.37%)
   168. (0.00000) RY*(18) C   6           s(  0.00%)p 1.00(  3.80%)d25.35( 96.20%)
                                                  f 0.00(  0.00%)
   169. (0.00000) RY*(19) C   6           s(  0.57%)p38.33( 21.73%)d99.99( 77.46%)
                                                  f 0.44(  0.25%)
   170. (0.00000) RY*(20) C   6           s(  0.85%)p 1.12(  0.95%)d 3.24(  2.74%)
                                                  f99.99( 95.46%)
   171. (0.00000) RY*(21) C   6           s(  0.00%)p 1.00(  0.09%)d 0.27(  0.02%)
                                                  f99.99( 99.89%)
   172. (0.00000) RY*(22) C   6           s(  2.83%)p 0.74(  2.10%)d 2.52(  7.13%)
                                                  f31.08( 87.94%)
   173. (0.00000) RY*(23) C   6           s(  0.00%)p 1.00( 99.83%)d 0.00(  0.17%)
                                                  f 0.00(  0.00%)
   174. (0.00000) RY*(24) C   6           s(  0.00%)p 1.00(  0.25%)d 0.56(  0.14%)
                                                  f99.99( 99.61%)
   175. (0.00000) RY*(25) C   6           s(  0.00%)p 1.00(  0.19%)d 0.46(  0.09%)
                                                  f99.99( 99.73%)
   176. (0.00000) RY*(26) C   6           s(  0.38%)p 1.31(  0.50%)d17.62(  6.67%)
                                                  f99.99( 92.45%)
   177. (0.00023) RY*( 1) H   7           s( 98.35%)p 0.02(  1.65%)
                                           -0.0018  0.9917 -0.0109  0.0000  0.1281
                                           -0.0093
   178. (0.00015) RY*( 2) H   7           s( 98.80%)p 0.01(  1.20%)
                                            0.0001  0.0248  0.9937  0.0000 -0.1082
                                           -0.0169
   179. (0.00011) RY*( 3) H   7           s(  0.00%)p 1.00(100.00%)
                                            0.0000  0.0000  0.0000  1.0000  0.0000
                                            0.0000
   180. (0.00009) RY*( 4) H   7           s(  2.16%)p45.36( 97.84%)
   181. (0.00002) RY*( 5) H   7           s(  0.74%)p99.99( 99.26%)
   182. (0.00033) RY*( 1) H   8           s( 98.42%)p 0.02(  1.58%)
                                           -0.0020  0.9920 -0.0128  0.0000 -0.1230
                                           -0.0248
   183. (0.00022) RY*( 2) H   8           s( 96.61%)p 0.04(  3.39%)
                                           -0.0002  0.0142  0.9828  0.0000  0.0484
                                           -0.1777
   184. (0.00010) RY*( 3) H   8           s(  0.00%)p 1.00(100.00%)
   185. (0.00009) RY*( 4) H   8           s(  3.33%)p29.06( 96.67%)
   186. (0.00002) RY*( 5) H   8           s(  1.69%)p58.08( 98.31%)
   187. (0.00033) RY*( 1) H   9           s( 98.42%)p 0.02(  1.58%)
                                           -0.0020  0.9920 -0.0128  0.0000  0.1230
                                           -0.0248
   188. (0.00022) RY*( 2) H   9           s( 96.61%)p 0.04(  3.39%)
                                           -0.0002  0.0142  0.9828  0.0000 -0.0484
                                           -0.1777
   189. (0.00010) RY*( 3) H   9           s(  0.00%)p 1.00(100.00%)
   190. (0.00009) RY*( 4) H   9           s(  3.33%)p29.06( 96.67%)
   191. (0.00002) RY*( 5) H   9           s(  1.69%)p58.08( 98.31%)
   192. (0.00023) RY*( 1) H  10           s( 98.35%)p 0.02(  1.65%)
                                           -0.0018  0.9917 -0.0109  0.0000 -0.1281
                                           -0.0093
   193. (0.00015) RY*( 2) H  10           s( 98.80%)p 0.01(  1.20%)
                                            0.0001  0.0248  0.9937  0.0000  0.1082
                                           -0.0169
   194. (0.00011) RY*( 3) H  10           s(  0.00%)p 1.00(100.00%)
                                            0.0000  0.0000  0.0000  1.0000  0.0000
                                            0.0000
   195. (0.00009) RY*( 4) H  10           s(  2.16%)p45.36( 97.84%)
   196. (0.00002) RY*( 5) H  10           s(  0.74%)p99.99( 99.26%)
   197. (0.01759) BD*( 1) C   1 - C   3  
                ( 49.57%)   0.7041* C   1 s( 49.30%)p 1.02( 50.52%)d 0.00(  0.17%)
                                                  f 0.00(  0.01%)
                                            0.0003 -0.7021 -0.0024  0.0016 -0.0003
                                           -0.0000 -0.0000 -0.0000 -0.6049 -0.0130
                                            0.0094 -0.3726 -0.0120  0.0018 -0.0000
                                           -0.0000 -0.0000 -0.0000 -0.0293 -0.0061
                                            0.0034  0.0049 -0.0282 -0.0003  0.0026
                                           -0.0000 -0.0052  0.0085 -0.0000 -0.0000
                                            0.0045
                ( 50.43%)  -0.7101* C   3 s( 32.51%)p 2.07( 67.29%)d 0.01(  0.19%)
                                                  f 0.00(  0.01%)
                                            0.0001 -0.5701 -0.0027 -0.0003  0.0002
                                           -0.0000 -0.0000 -0.0000  0.3748 -0.0266
                                           -0.0045  0.7284  0.0337 -0.0085 -0.0000
                                           -0.0000 -0.0000 -0.0000 -0.0330 -0.0024
                                            0.0207 -0.0064 -0.0159 -0.0068  0.0045
                                           -0.0000  0.0076 -0.0060 -0.0000 -0.0000
                                           -0.0033
   198. (0.01072) BD*( 1) C   1 - C   4  
                ( 50.00%)   0.7071* C   1 s( 50.13%)p 0.99( 49.65%)d 0.00(  0.21%)
                                                  f 0.00(  0.01%)
                                           -0.0001  0.7080  0.0097  0.0015 -0.0003
                                            0.0000  0.0000  0.0000 -0.6433 -0.0253
                                            0.0069 -0.2861 -0.0131  0.0021  0.0000
                                            0.0000  0.0000  0.0000 -0.0086  0.0046
                                           -0.0374 -0.0056 -0.0228 -0.0030  0.0018
                                            0.0000  0.0017  0.0038  0.0000  0.0000
                                            0.0075
                ( 50.00%)  -0.7071* C   4 s( 50.13%)p 0.99( 49.65%)d 0.00(  0.21%)
                                                  f 0.00(  0.01%)
                                           -0.0001  0.7080  0.0097  0.0015 -0.0003
                                            0.0000  0.0000  0.0000  0.6433  0.0253
                                           -0.0069 -0.2861 -0.0131  0.0021  0.0000
                                            0.0000  0.0000  0.0000  0.0086 -0.0046
                                           -0.0374 -0.0056 -0.0228 -0.0030  0.0018
                                            0.0000 -0.0017  0.0038  0.0000  0.0000
                                           -0.0075
   199. (0.07200) BD*( 2) C   1 - C   4  
                ( 50.00%)   0.7071* C   1 s(  0.71%)p99.99( 99.04%)d 0.33(  0.23%)
                                                  f 0.02(  0.01%)
                                           -0.0001  0.0680 -0.0495 -0.0022  0.0003
                                            0.0000  0.0000  0.0000  0.4625  0.0300
                                            0.0029 -0.8793  0.0488  0.0007  0.0000
                                            0.0000  0.0000  0.0000  0.0106  0.0113
                                            0.0283  0.0043 -0.0335  0.0124 -0.0050
                                            0.0000 -0.0080  0.0070  0.0000  0.0000
                                           -0.0012
                ( 50.00%)  -0.7071* C   4 s(  0.71%)p99.99( 99.04%)d 0.33(  0.23%)
                                                  f 0.02(  0.01%)
                                           -0.0001  0.0680 -0.0495 -0.0022  0.0003
                                            0.0000  0.0000  0.0000 -0.4625 -0.0300
                                           -0.0029 -0.8793  0.0488  0.0007  0.0000
                                            0.0000  0.0000  0.0000 -0.0106 -0.0113
                                            0.0283  0.0043 -0.0335  0.0124 -0.0050
                                            0.0000  0.0080  0.0070  0.0000  0.0000
                                            0.0012
   200. (0.24523) BD*( 3) C   1 - C   4  
                ( 50.00%)   0.7071* C   1 s(  0.00%)p 1.00( 99.87%)d 0.00(  0.10%)
                                                  f 0.00(  0.03%)
                                            0.0000  0.0000  0.0000  0.0000  0.0000
                                            0.9992 -0.0038  0.0138  0.0000  0.0000
                                            0.0000  0.0000  0.0000  0.0000 -0.0193
                                           -0.0113  0.0232 -0.0007  0.0000  0.0000
                                            0.0000  0.0000  0.0000  0.0000  0.0000
                                            0.0031  0.0000  0.0000  0.0074 -0.0143
                                            0.0000
                ( 50.00%)  -0.7071* C   4 s(  0.00%)p 1.00( 99.87%)d 0.00(  0.10%)
                                                  f 0.00(  0.03%)
                                            0.0000  0.0000  0.0000  0.0000  0.0000
                                            0.9992 -0.0038  0.0138  0.0000  0.0000
                                            0.0000  0.0000  0.0000  0.0000  0.0193
                                            0.0113  0.0232 -0.0007  0.0000  0.0000
                                            0.0000  0.0000  0.0000  0.0000  0.0000
                                            0.0031  0.0000  0.0000 -0.0074 -0.0143
                                            0.0000
   201. (0.01928) BD*( 1) C   2 - C   5  
                ( 50.16%)   0.7082* C   2 s( 35.62%)p 1.80( 64.26%)d 0.00(  0.11%)
                                                  f 0.00(  0.01%)
                                            0.0003  0.5968  0.0072  0.0027 -0.0002
                                            0.0000  0.0000  0.0000 -0.4452 -0.0292
                                            0.0047 -0.6659 -0.0072  0.0039  0.0000
                                            0.0000  0.0000  0.0000  0.0197  0.0083
                                           -0.0067 -0.0021  0.0238  0.0038 -0.0014
                                            0.0000 -0.0078  0.0075  0.0000  0.0000
                                            0.0030
                ( 49.84%)  -0.7060* C   5 s( 36.85%)p 1.71( 62.99%)d 0.00(  0.15%)
                                                  f 0.00(  0.01%)
                                           -0.0007  0.6070  0.0014  0.0026 -0.0006
                                            0.0000  0.0000  0.0000  0.4045 -0.0153
                                           -0.0016  0.6819  0.0320 -0.0042  0.0000
                                            0.0000  0.0000  0.0000  0.0294  0.0033
                                           -0.0185  0.0027  0.0142  0.0057  0.0053
                                            0.0000  0.0072 -0.0060  0.0000  0.0000
                                           -0.0030
   202. (0.32270) BD*( 2) C   2 - C   5  
                ( 50.39%)   0.7099* C   2 s(  0.00%)p 1.00( 99.95%)d 0.00(  0.02%)
                                                  f 0.00(  0.03%)
                                            0.0000  0.0000  0.0000  0.0000  0.0000
                                            0.9994 -0.0174  0.0173  0.0000  0.0000
                                            0.0000  0.0000  0.0000  0.0000  0.0008
                                           -0.0016 -0.0118 -0.0102  0.0000  0.0000
                                            0.0000  0.0000  0.0000  0.0000  0.0000
                                            0.0092  0.0000  0.0000  0.0020 -0.0137
                                            0.0000
                ( 49.61%)  -0.7043* C   5 s(  0.00%)p 1.00( 99.93%)d 0.00(  0.04%)
                                                  f 0.00(  0.03%)
                                            0.0000  0.0000  0.0000  0.0000  0.0000
                                            0.9994 -0.0138  0.0186  0.0000  0.0000
                                            0.0000  0.0000  0.0000  0.0000  0.0175
                                            0.0066  0.0040  0.0058  0.0000  0.0000
                                            0.0000  0.0000  0.0000  0.0000  0.0000
                                            0.0101  0.0000  0.0000 -0.0015 -0.0133
                                            0.0000
   203. (0.01279) BD*( 1) C   2 - C   6  
                ( 50.00%)   0.7071* C   2 s( 36.31%)p 1.75( 63.55%)d 0.00(  0.12%)
                                                  f 0.00(  0.01%)
                                            0.0000 -0.6025 -0.0066 -0.0030  0.0003
                                           -0.0000 -0.0000 -0.0000 -0.7965 -0.0219
                                            0.0066 -0.0057 -0.0227  0.0005 -0.0000
                                           -0.0000 -0.0000 -0.0000  0.0092 -0.0015
                                            0.0293  0.0072  0.0145  0.0048  0.0003
                                           -0.0000  0.0050  0.0011 -0.0000 -0.0000
                                            0.0102
                ( 50.00%)  -0.7071* C   6 s( 36.31%)p 1.75( 63.55%)d 0.00(  0.12%)
                                                  f 0.00(  0.01%)
                                            0.0000 -0.6025 -0.0066 -0.0030  0.0003
                                           -0.0000 -0.0000 -0.0000  0.7965  0.0219
                                           -0.0066 -0.0057 -0.0227  0.0005 -0.0000
                                           -0.0000 -0.0000 -0.0000 -0.0092  0.0015
                                            0.0293  0.0072  0.0145  0.0048  0.0003
                                           -0.0000 -0.0050  0.0011 -0.0000 -0.0000
                                           -0.0102
   204. (0.01125) BD*( 1) C   2 - H   7  
                ( 39.16%)   0.6258* C   2 s( 28.02%)p 2.57( 71.88%)d 0.00(  0.08%)
                                                  f 0.00(  0.02%)
                                            0.0005 -0.5293  0.0089  0.0057 -0.0006
                                           -0.0000 -0.0000 -0.0000  0.4051 -0.0086
                                           -0.0036 -0.7445  0.0143  0.0061 -0.0000
                                           -0.0000 -0.0000 -0.0000  0.0221  0.0063
                                           -0.0063  0.0016 -0.0144 -0.0053 -0.0071
                                           -0.0000  0.0031  0.0083 -0.0000 -0.0000
                                           -0.0059
                ( 60.84%)  -0.7800* H   7 s( 99.95%)p 0.00(  0.05%)
                                           -0.9997 -0.0003 -0.0007 -0.0000 -0.0105
                                            0.0201
   205. (0.01928) BD*( 1) C   3 - C   6  
                ( 49.84%)   0.7060* C   3 s( 36.85%)p 1.71( 62.99%)d 0.00(  0.15%)
                                                  f 0.00(  0.01%)
                                            0.0007 -0.6070 -0.0014 -0.0026  0.0006
                                           -0.0000 -0.0000 -0.0000  0.4045 -0.0153
                                           -0.0016 -0.6819 -0.0320  0.0042 -0.0000
                                           -0.0000 -0.0000 -0.0000  0.0294  0.0033
                                            0.0185 -0.0027 -0.0142 -0.0057 -0.0053
                                           -0.0000  0.0072  0.0060 -0.0000 -0.0000
                                           -0.0030
                ( 50.16%)  -0.7082* C   6 s( 35.62%)p 1.80( 64.26%)d 0.00(  0.11%)
                                                  f 0.00(  0.01%)
                                           -0.0003 -0.5968 -0.0072 -0.0027  0.0002
                                           -0.0000 -0.0000 -0.0000 -0.4452 -0.0292
                                            0.0047  0.6659  0.0072 -0.0039 -0.0000
                                           -0.0000 -0.0000 -0.0000  0.0197  0.0083
                                            0.0067  0.0021 -0.0238 -0.0038  0.0014
                                           -0.0000 -0.0078 -0.0075 -0.0000 -0.0000
                                            0.0030
   206. (0.32270) BD*( 2) C   3 - C   6  
                ( 49.61%)   0.7043* C   3 s(  0.00%)p 1.00( 99.93%)d 0.00(  0.04%)
                                                  f 0.00(  0.03%)
                                           -0.0000 -0.0000 -0.0000 -0.0000 -0.0000
                                           -0.9994  0.0138 -0.0186 -0.0000 -0.0000
                                           -0.0000 -0.0000 -0.0000 -0.0000  0.0175
                                            0.0066 -0.0040 -0.0058 -0.0000 -0.0000
                                           -0.0000 -0.0000 -0.0000 -0.0000 -0.0000
                                           -0.0101 -0.0000 -0.0000 -0.0015  0.0133
                                           -0.0000
                ( 50.39%)  -0.7099* C   6 s(  0.00%)p 1.00( 99.95%)d 0.00(  0.02%)
                                                  f 0.00(  0.03%)
                                           -0.0000 -0.0000 -0.0000 -0.0000 -0.0000
                                           -0.9994  0.0174 -0.0173 -0.0000 -0.0000
                                           -0.0000 -0.0000 -0.0000 -0.0000  0.0008
                                           -0.0016  0.0118  0.0102 -0.0000 -0.0000
                                           -0.0000 -0.0000 -0.0000 -0.0000 -0.0000
                                           -0.0092 -0.0000 -0.0000  0.0020  0.0137
                                           -0.0000
   207. (0.02011) BD*( 1) C   3 - H   8  
                ( 38.41%)   0.6197* C   3 s( 30.53%)p 2.27( 69.38%)d 0.00(  0.07%)
                                                  f 0.00(  0.02%)
                                            0.0003 -0.5525  0.0062  0.0031 -0.0007
                                           -0.0000 -0.0000 -0.0000 -0.8327  0.0193
                                            0.0065 -0.0028  0.0034  0.0009 -0.0000
                                           -0.0000 -0.0000 -0.0000  0.0037 -0.0000
                                            0.0094  0.0082  0.0234  0.0015  0.0001
                                           -0.0000  0.0007  0.0007 -0.0000 -0.0000
                                            0.0141
                ( 61.59%)  -0.7848* H   8 s( 99.95%)p 0.00(  0.05%)
                                           -0.9997  0.0009 -0.0015 -0.0000  0.0232
                                           -0.0006
   208. (0.01759) BD*( 1) C   4 - C   5  
                ( 49.57%)   0.7041* C   4 s( 49.30%)p 1.02( 50.52%)d 0.00(  0.17%)
                                                  f 0.00(  0.01%)
                                           -0.0003  0.7021  0.0024 -0.0016  0.0003
                                           -0.0000 -0.0000 -0.0000 -0.6049 -0.0130
                                            0.0094  0.3726  0.0120 -0.0018 -0.0000
                                           -0.0000 -0.0000 -0.0000 -0.0293 -0.0061
                                           -0.0034 -0.0049  0.0282  0.0003 -0.0026
                                           -0.0000 -0.0052 -0.0085 -0.0000 -0.0000
                                            0.0045
                ( 50.43%)  -0.7101* C   5 s( 32.51%)p 2.07( 67.29%)d 0.01(  0.19%)
                                                  f 0.00(  0.01%)
                                           -0.0001  0.5701  0.0027  0.0003 -0.0002
                                           -0.0000 -0.0000 -0.0000  0.3748 -0.0266
                                           -0.0045 -0.7284 -0.0337  0.0085 -0.0000
                                           -0.0000 -0.0000 -0.0000 -0.0330 -0.0024
                                           -0.0207  0.0064  0.0159  0.0068 -0.0045
                                           -0.0000  0.0076  0.0060 -0.0000 -0.0000
                                           -0.0033
   209. (0.02011) BD*( 1) C   5 - H   9  
                ( 38.41%)   0.6197* C   5 s( 30.53%)p 2.27( 69.38%)d 0.00(  0.07%)
                                                  f 0.00(  0.02%)
                                           -0.0003  0.5525 -0.0062 -0.0031  0.0007
                                           -0.0000 -0.0000 -0.0000 -0.8327  0.0193
                                            0.0065  0.0028 -0.0034 -0.0009 -0.0000
                                           -0.0000 -0.0000 -0.0000  0.0037 -0.0000
                                           -0.0094 -0.0082 -0.0234 -0.0015 -0.0001
                                           -0.0000  0.0007 -0.0007 -0.0000 -0.0000
                                            0.0141
                ( 61.59%)  -0.7848* H   9 s( 99.95%)p 0.00(  0.05%)
                                            0.9997 -0.0009  0.0015 -0.0000  0.0232
                                            0.0006
   210. (0.01125) BD*( 1) C   6 - H  10  
                ( 39.16%)   0.6258* C   6 s( 28.02%)p 2.57( 71.88%)d 0.00(  0.08%)
                                                  f 0.00(  0.02%)
                                            0.0005 -0.5293  0.0089  0.0057 -0.0006
                                           -0.0000 -0.0000 -0.0000 -0.4051  0.0086
                                            0.0036 -0.7445  0.0143  0.0061 -0.0000
                                           -0.0000 -0.0000 -0.0000 -0.0221 -0.0063
                                           -0.0063  0.0016 -0.0144 -0.0053 -0.0071
                                           -0.0000 -0.0031  0.0083 -0.0000 -0.0000
                                            0.0059
                ( 60.84%)  -0.7800* H  10 s( 99.95%)p 0.00(  0.05%)
                                           -0.9997 -0.0003 -0.0007 -0.0000  0.0105
                                            0.0201


 NHO Directionality and "Bond Bending" (deviations from line of nuclear centers)

         [Thresholds for printing:  angular deviation  >  1.0 degree]
                                    hybrid p-character > 25.0%
                                    orbital occupancy  >  0.10e

                                Line of Centers        Hybrid 1              Hybrid 2
                                ---------------  -------------------   ------------------
                NBO               Theta   Phi    Theta   Phi    Dev    Theta   Phi    Dev
 ========================================================================================
     1. BD (   1) C   1 - C   3    37.4   90.0    57.8   90.0  20.5    155.5  270.0  12.8
     2. BD (   1) C   1 - C   4    90.0  270.0   114.2  270.0  24.2    114.2   90.0  24.2
     3. BD (   2) C   1 - C   4    90.0  270.0   149.2   90.0 120.8    149.2  270.0 120.8
     4. BD (   3) C   1 - C   4    90.0  270.0    90.0    0.0  90.0     90.0    0.0  90.0
     5. BD (   1) C   2 - C   5   147.4  270.0   144.9  270.0   2.5     28.6   90.0   3.9
     6. BD (   2) C   2 - C   5   147.4  270.0    90.0    0.0  90.0     90.0    0.0  90.0
     7. BD (   1) C   2 - C   6    90.0   90.0    88.0   90.0   2.0     88.0  270.0   2.0
     9. BD (   1) C   3 - C   6    32.6  270.0    28.6  270.0   3.9    144.9   90.0   2.5
    10. BD (   2) C   3 - C   6    32.6  270.0    90.0    0.0  90.0     90.0    0.0  90.0
    12. BD (   1) C   4 - C   5    37.4  270.0    57.8  270.0  20.5    155.5   90.0  12.8
   200. BD*(   3) C   1 - C   4    90.0  270.0    90.0    0.0  90.0     90.0    0.0  90.0
   202. BD*(   2) C   2 - C   5   147.4  270.0    90.0    0.0  90.0     90.0    0.0  90.0
   206. BD*(   2) C   3 - C   6    32.6  270.0    90.0    0.0  90.0     90.0    0.0  90.0


 Second Order Perturbation Theory Analysis of Fock Matrix in NBO Basis

     Threshold for printing:   0.50 kcal/mol
                                                                              E(2)  E(j)-E(i) F(i,j)
         Donor NBO (i)                     Acceptor NBO (j)                 kcal/mol   a.u.    a.u. 
 ===================================================================================================

 within unit  1
   1. BD (   1) C   1 - C   3        / 34. RY*(  14) C   1                    0.51   21.26    0.093
   1. BD (   1) C   1 - C   3        / 99. RY*(   1) C   4                    3.32    2.34    0.079
   1. BD (   1) C   1 - C   3        /100. RY*(   2) C   4                    0.65    2.12    0.033
   1. BD (   1) C   1 - C   3        /151. RY*(   1) C   6                    1.10    2.42    0.046
   1. BD (   1) C   1 - C   3        /153. RY*(   3) C   6                    0.59    2.30    0.033
   1. BD (   1) C   1 - C   3        /198. BD*(   1) C   1 - C   4            4.27    1.69    0.076
   1. BD (   1) C   1 - C   3        /199. BD*(   2) C   1 - C   4            3.59    0.99    0.054
   1. BD (   1) C   1 - C   3        /207. BD*(   1) C   3 - H   8            1.11    1.30    0.034
   1. BD (   1) C   1 - C   3        /208. BD*(   1) C   4 - C   5            1.60    1.44    0.043
   1. BD (   1) C   1 - C   3        /210. BD*(   1) C   6 - H  10            2.83    1.30    0.054
   2. BD (   1) C   1 - C   4        / 74. RY*(   2) C   3                    2.20    2.41    0.065
   2. BD (   1) C   1 - C   4        /126. RY*(   2) C   5                    2.20    2.41    0.065
   2. BD (   1) C   1 - C   4        /197. BD*(   1) C   1 - C   3            2.33    1.54    0.054
   2. BD (   1) C   1 - C   4        /207. BD*(   1) C   3 - H   8            1.34    1.40    0.039
   2. BD (   1) C   1 - C   4        /208. BD*(   1) C   4 - C   5            2.33    1.54    0.054
   2. BD (   1) C   1 - C   4        /209. BD*(   1) C   5 - H   9            1.34    1.40    0.039
   3. BD (   2) C   1 - C   4        / 73. RY*(   1) C   3                    4.33    1.96    0.084
   3. BD (   2) C   1 - C   4        /125. RY*(   1) C   5                    4.33    1.96    0.084
   3. BD (   2) C   1 - C   4        /182. RY*(   1) H   8                    0.58    1.33    0.025
   3. BD (   2) C   1 - C   4        /187. RY*(   1) H   9                    0.58    1.33    0.025
   3. BD (   2) C   1 - C   4        /197. BD*(   1) C   1 - C   3            4.66    0.99    0.062
   3. BD (   2) C   1 - C   4        /201. BD*(   1) C   2 - C   5            4.33    0.97    0.059
   3. BD (   2) C   1 - C   4        /204. BD*(   1) C   2 - H   7            1.08    0.86    0.028
   3. BD (   2) C   1 - C   4        /205. BD*(   1) C   3 - C   6            4.33    0.97    0.059
   3. BD (   2) C   1 - C   4        /207. BD*(   1) C   3 - H   8            8.29    0.86    0.076
   3. BD (   2) C   1 - C   4        /208. BD*(   1) C   4 - C   5            4.66    0.99    0.062
   3. BD (   2) C   1 - C   4        /209. BD*(   1) C   5 - H   9            8.29    0.86    0.076
   3. BD (   2) C   1 - C   4        /210. BD*(   1) C   6 - H  10            1.08    0.86    0.028
   4. BD (   3) C   1 - C   4        / 76. RY*(   4) C   3                    1.75    0.97    0.040
   4. BD (   3) C   1 - C   4        /128. RY*(   4) C   5                    1.75    0.97    0.040
   4. BD (   3) C   1 - C   4        /202. BD*(   2) C   2 - C   5           31.72    0.40    0.100
   4. BD (   3) C   1 - C   4        /206. BD*(   2) C   3 - C   6           31.72    0.40    0.100
   5. BD (   1) C   2 - C   5        /100. RY*(   2) C   4                    0.92    2.10    0.040
   5. BD (   1) C   2 - C   5        /101. RY*(   3) C   4                    0.58    1.99    0.031
   5. BD (   1) C   2 - C   5        /151. RY*(   1) C   6                    0.74    2.40    0.038
   5. BD (   1) C   2 - C   5        /152. RY*(   2) C   6                    1.46    2.24    0.051
   5. BD (   1) C   2 - C   5        /198. BD*(   1) C   1 - C   4            1.14    1.67    0.039
   5. BD (   1) C   2 - C   5        /199. BD*(   2) C   1 - C   4            8.09    0.97    0.080
   5. BD (   1) C   2 - C   5        /203. BD*(   1) C   2 - C   6            1.39    1.40    0.040
   5. BD (   1) C   2 - C   5        /204. BD*(   1) C   2 - H   7            0.51    1.28    0.023
   5. BD (   1) C   2 - C   5        /208. BD*(   1) C   4 - C   5            2.61    1.42    0.055
   5. BD (   1) C   2 - C   5        /209. BD*(   1) C   5 - H   9            0.65    1.28    0.026
   5. BD (   1) C   2 - C   5        /210. BD*(   1) C   6 - H  10            2.31    1.28    0.049
   6. BD (   2) C   2 - C   5        /102. RY*(   4) C   4                    0.73    1.09    0.027
   6. BD (   2) C   2 - C   5        /154. RY*(   4) C   6                    1.05    0.91    0.030
   6. BD (   2) C   2 - C   5        /200. BD*(   3) C   1 - C   4           28.69    0.48    0.106
   6. BD (   2) C   2 - C   5        /206. BD*(   2) C   3 - C   6           34.54    0.38    0.104
   7. BD (   1) C   2 - C   6        / 73. RY*(   1) C   3                    0.96    2.39    0.043
   7. BD (   1) C   2 - C   6        / 75. RY*(   3) C   3                    1.41    1.93    0.047
   7. BD (   1) C   2 - C   6        /125. RY*(   1) C   5                    0.96    2.39    0.043
   7. BD (   1) C   2 - C   6        /127. RY*(   3) C   5                    1.41    1.93    0.047
   7. BD (   1) C   2 - C   6        /201. BD*(   1) C   2 - C   5            1.56    1.40    0.042
   7. BD (   1) C   2 - C   6        /204. BD*(   1) C   2 - H   7            0.56    1.29    0.024
   7. BD (   1) C   2 - C   6        /205. BD*(   1) C   3 - C   6            1.56    1.40    0.042
   7. BD (   1) C   2 - C   6        /207. BD*(   1) C   3 - H   8            2.57    1.29    0.051
   7. BD (   1) C   2 - C   6        /209. BD*(   1) C   5 - H   9            2.57    1.29    0.051
   7. BD (   1) C   2 - C   6        /210. BD*(   1) C   6 - H  10            0.56    1.29    0.024
   8. BD (   1) C   2 - H   7        /125. RY*(   1) C   5                    1.24    2.19    0.047
   8. BD (   1) C   2 - H   7        /126. RY*(   2) C   5                    1.20    2.10    0.045
   8. BD (   1) C   2 - H   7        /151. RY*(   1) C   6                    1.97    2.21    0.059
   8. BD (   1) C   2 - H   7        /187. RY*(   1) H   9                    0.62    1.56    0.028
   8. BD (   1) C   2 - H   7        /205. BD*(   1) C   3 - C   6            5.38    1.20    0.072
   8. BD (   1) C   2 - H   7        /208. BD*(   1) C   4 - C   5            4.44    1.23    0.066
   8. BD (   1) C   2 - H   7        /210. BD*(   1) C   6 - H  10            0.58    1.09    0.023
   9. BD (   1) C   3 - C   6        / 22. RY*(   2) C   1                    0.92    2.10    0.040
   9. BD (   1) C   3 - C   6        / 23. RY*(   3) C   1                    0.58    1.99    0.031
   9. BD (   1) C   3 - C   6        / 47. RY*(   1) C   2                    0.74    2.40    0.038
   9. BD (   1) C   3 - C   6        / 48. RY*(   2) C   2                    1.46    2.24    0.051
   9. BD (   1) C   3 - C   6        /197. BD*(   1) C   1 - C   3            2.61    1.42    0.055
   9. BD (   1) C   3 - C   6        /198. BD*(   1) C   1 - C   4            1.14    1.67    0.039
   9. BD (   1) C   3 - C   6        /199. BD*(   2) C   1 - C   4            8.09    0.97    0.080
   9. BD (   1) C   3 - C   6        /203. BD*(   1) C   2 - C   6            1.39    1.40    0.040
   9. BD (   1) C   3 - C   6        /204. BD*(   1) C   2 - H   7            2.31    1.28    0.049
   9. BD (   1) C   3 - C   6        /207. BD*(   1) C   3 - H   8            0.65    1.28    0.026
   9. BD (   1) C   3 - C   6        /210. BD*(   1) C   6 - H  10            0.51    1.28    0.023
  10. BD (   2) C   3 - C   6        / 24. RY*(   4) C   1                    0.73    1.09    0.027
  10. BD (   2) C   3 - C   6        / 50. RY*(   4) C   2                    1.05    0.91    0.030
  10. BD (   2) C   3 - C   6        /200. BD*(   3) C   1 - C   4           28.69    0.48    0.106
  10. BD (   2) C   3 - C   6        /202. BD*(   2) C   2 - C   5           34.54    0.38    0.104
  11. BD (   1) C   3 - H   8        / 21. RY*(   1) C   1                    1.81    2.15    0.056
  11. BD (   1) C   3 - H   8        / 22. RY*(   2) C   1                    0.98    1.93    0.039
  11. BD (   1) C   3 - H   8        /151. RY*(   1) C   6                    1.79    2.24    0.057
  11. BD (   1) C   3 - H   8        /198. BD*(   1) C   1 - C   4            2.74    1.50    0.057
  11. BD (   1) C   3 - H   8        /203. BD*(   1) C   2 - C   6            4.36    1.23    0.065
  11. BD (   1) C   3 - H   8        /205. BD*(   1) C   3 - C   6            0.50    1.22    0.022
  12. BD (   1) C   4 - C   5        / 21. RY*(   1) C   1                    3.32    2.34    0.079
  12. BD (   1) C   4 - C   5        / 22. RY*(   2) C   1                    0.65    2.12    0.033
  12. BD (   1) C   4 - C   5        / 47. RY*(   1) C   2                    1.10    2.42    0.046
  12. BD (   1) C   4 - C   5        / 49. RY*(   3) C   2                    0.59    2.30    0.033
  12. BD (   1) C   4 - C   5        /112. RY*(  14) C   4                    0.51   21.26    0.093
  12. BD (   1) C   4 - C   5        /197. BD*(   1) C   1 - C   3            1.60    1.44    0.043
  12. BD (   1) C   4 - C   5        /198. BD*(   1) C   1 - C   4            4.27    1.69    0.076
  12. BD (   1) C   4 - C   5        /199. BD*(   2) C   1 - C   4            3.59    0.99    0.054
  12. BD (   1) C   4 - C   5        /204. BD*(   1) C   2 - H   7            2.83    1.30    0.054
  12. BD (   1) C   4 - C   5        /209. BD*(   1) C   5 - H   9            1.11    1.30    0.034
  13. BD (   1) C   5 - H   9        / 47. RY*(   1) C   2                    1.79    2.24    0.057
  13. BD (   1) C   5 - H   9        / 99. RY*(   1) C   4                    1.81    2.15    0.056
  13. BD (   1) C   5 - H   9        /100. RY*(   2) C   4                    0.98    1.93    0.039
  13. BD (   1) C   5 - H   9        /198. BD*(   1) C   1 - C   4            2.74    1.50    0.057
  13. BD (   1) C   5 - H   9        /201. BD*(   1) C   2 - C   5            0.50    1.22    0.022
  13. BD (   1) C   5 - H   9        /203. BD*(   1) C   2 - C   6            4.36    1.23    0.065
  14. BD (   1) C   6 - H  10        / 47. RY*(   1) C   2                    1.97    2.21    0.059
  14. BD (   1) C   6 - H  10        / 73. RY*(   1) C   3                    1.24    2.19    0.047
  14. BD (   1) C   6 - H  10        / 74. RY*(   2) C   3                    1.20    2.10    0.045
  14. BD (   1) C   6 - H  10        /182. RY*(   1) H   8                    0.62    1.56    0.028
  14. BD (   1) C   6 - H  10        /197. BD*(   1) C   1 - C   3            4.44    1.23    0.066
  14. BD (   1) C   6 - H  10        /201. BD*(   1) C   2 - C   5            5.38    1.20    0.072
  14. BD (   1) C   6 - H  10        /204. BD*(   1) C   2 - H   7            0.58    1.09    0.023
  15. CR (   1) C   1                / 73. RY*(   1) C   3                    0.93   11.72    0.093
  15. CR (   1) C   1                / 99. RY*(   1) C   4                    0.70   11.65    0.081
  15. CR (   1) C   1                /100. RY*(   2) C   4                    2.99   11.44    0.165
  15. CR (   1) C   1                /198. BD*(   1) C   1 - C   4            0.63   11.01    0.075
  15. CR (   1) C   1                /199. BD*(   2) C   1 - C   4            9.45   10.30    0.283
  15. CR (   1) C   1                /207. BD*(   1) C   3 - H   8            0.94   10.62    0.090
  15. CR (   1) C   1                /208. BD*(   1) C   4 - C   5            1.96   10.75    0.130
  16. CR (   1) C   2                /126. RY*(   2) C   5                    1.00   11.64    0.096
  16. CR (   1) C   2                /153. RY*(   3) C   6                    0.53   11.63    0.070
  16. CR (   1) C   2                /155. RY*(   5) C   6                    0.59   11.69    0.074
  16. CR (   1) C   2                /178. RY*(   2) H   7                    0.58   12.14    0.075
  16. CR (   1) C   2                /205. BD*(   1) C   3 - C   6            0.68   10.74    0.077
  17. CR (   1) C   3                / 21. RY*(   1) C   1                    0.86   11.69    0.090
  17. CR (   1) C   3                /153. RY*(   3) C   6                    0.97   11.65    0.095
  17. CR (   1) C   3                /183. RY*(   2) H   8                    0.54   11.99    0.072
  17. CR (   1) C   3                /198. BD*(   1) C   1 - C   4            1.66   11.04    0.121
  17. CR (   1) C   3                /199. BD*(   2) C   1 - C   4            1.78   10.34    0.123
  17. CR (   1) C   3                /203. BD*(   1) C   2 - C   6            0.60   10.77    0.072
  18. CR (   1) C   4                / 21. RY*(   1) C   1                    0.70   11.65    0.081
  18. CR (   1) C   4                / 22. RY*(   2) C   1                    2.99   11.44    0.165
  18. CR (   1) C   4                /125. RY*(   1) C   5                    0.93   11.72    0.093
  18. CR (   1) C   4                /197. BD*(   1) C   1 - C   3            1.96   10.75    0.130
  18. CR (   1) C   4                /198. BD*(   1) C   1 - C   4            0.63   11.01    0.075
  18. CR (   1) C   4                /199. BD*(   2) C   1 - C   4            9.45   10.30    0.283
  18. CR (   1) C   4                /209. BD*(   1) C   5 - H   9            0.94   10.62    0.090
  19. CR (   1) C   5                / 49. RY*(   3) C   2                    0.97   11.65    0.095
  19. CR (   1) C   5                / 99. RY*(   1) C   4                    0.86   11.69    0.090
  19. CR (   1) C   5                /188. RY*(   2) H   9                    0.54   11.99    0.072
  19. CR (   1) C   5                /198. BD*(   1) C   1 - C   4            1.66   11.04    0.121
  19. CR (   1) C   5                /199. BD*(   2) C   1 - C   4            1.78   10.34    0.123
  19. CR (   1) C   5                /203. BD*(   1) C   2 - C   6            0.60   10.77    0.072
  20. CR (   1) C   6                / 49. RY*(   3) C   2                    0.53   11.63    0.070
  20. CR (   1) C   6                / 51. RY*(   5) C   2                    0.59   11.69    0.074
  20. CR (   1) C   6                / 74. RY*(   2) C   3                    1.00   11.64    0.096
  20. CR (   1) C   6                /193. RY*(   2) H  10                    0.58   12.14    0.075
  20. CR (   1) C   6                /201. BD*(   1) C   2 - C   5            0.68   10.74    0.077
 200. BD*(   3) C   1 - C   4        / 24. RY*(   4) C   1                    2.59    0.61    0.102
 200. BD*(   3) C   1 - C   4        /102. RY*(   4) C   4                    2.59    0.61    0.102
 202. BD*(   2) C   2 - C   5        / 50. RY*(   4) C   2                    2.14    0.52    0.074
 202. BD*(   2) C   2 - C   5        /128. RY*(   4) C   5                    1.55    0.58    0.066
 202. BD*(   2) C   2 - C   5        /200. BD*(   3) C   1 - C   4           35.87    0.09    0.097
 206. BD*(   2) C   3 - C   6        / 76. RY*(   4) C   3                    1.55    0.58    0.066
 206. BD*(   2) C   3 - C   6        /154. RY*(   4) C   6                    2.14    0.52    0.074
 206. BD*(   2) C   3 - C   6        /200. BD*(   3) C   1 - C   4           35.87    0.09    0.097


 Natural Bond Orbitals (Summary):

                                                            Principal Delocalizations
           NBO                        Occupancy    Energy   (geminal,vicinal,remote)
 ====================================================================================
 Molecular unit  1  (C6H4)
     1. BD (   1) C   1 - C   3          1.98230    -0.82124  198(g),199(g),99(v),210(v)
                                                    208(v),207(g),151(v),100(v)
                                                    153(v),34(g)
     2. BD (   1) C   1 - C   4          1.99046    -0.91910  197(g),208(g),74(v),126(v)
                                                    207(v),209(v)
     3. BD (   2) C   1 - C   4          1.92700    -0.37561  207(v),209(v),197(g),208(g)
                                                    73(v),125(v),201(v),205(v)
                                                    204(r),210(r),182(r),187(r)
     4. BD (   3) C   1 - C   4          1.68588    -0.33592  202(v),206(v),76(v),128(v)
     5. BD (   1) C   2 - C   5          1.96624    -0.80165  199(v),208(g),210(v),152(v)
                                                    203(g),198(v),100(v),151(v)
                                                    209(g),101(v),204(g)
     6. BD (   2) C   2 - C   5          1.70736    -0.32377  206(v),200(v),154(v),102(v)
     7. BD (   1) C   2 - C   6          1.98656    -0.80585  207(v),209(v),201(g),205(g)
                                                    75(v),127(v),73(v),125(v)
                                                    204(g),210(g)
     8. BD (   1) C   2 - H   7          1.97037    -0.61159  205(v),208(v),151(v),125(v)
                                                    126(v),187(r),210(v)
     9. BD (   1) C   3 - C   6          1.96624    -0.80165  199(v),197(g),204(v),48(v)
                                                    203(g),198(v),22(v),47(v)
                                                    207(g),23(v),210(g)
    10. BD (   2) C   3 - C   6          1.70736    -0.32377  202(v),200(v),50(v),24(v)
    11. BD (   1) C   3 - H   8          1.98498    -0.63247  203(v),198(v),21(v),151(v)
                                                    22(v)
    12. BD (   1) C   4 - C   5          1.98230    -0.82124  198(g),199(g),21(v),204(v)
                                                    197(v),209(g),47(v),22(v)
                                                    49(v),112(g)
    13. BD (   1) C   5 - H   9          1.98498    -0.63247  203(v),198(v),99(v),47(v)
                                                    100(v)
    14. BD (   1) C   6 - H  10          1.97037    -0.61159  201(v),197(v),47(v),73(v)
                                                    74(v),182(r),204(v)
    15. CR (   1) C   1                  1.99780   -10.13508  199(g),100(v),208(v),207(v)
                                                    73(v),99(v),198(g)
    16. CR (   1) C   2                  1.99923   -10.15127  126(v),205(v),155(v),178(v)
                                                    153(v)
    17. CR (   1) C   3                  1.99901   -10.17038  199(v),198(v),153(v),21(v)
                                                    203(v),183(v)
    18. CR (   1) C   4                  1.99780   -10.13508  199(g),22(v),197(v),209(v)
                                                    125(v),21(v),198(g)
    19. CR (   1) C   5                  1.99901   -10.17038  199(v),198(v),49(v),99(v)
                                                    203(v),188(v)
    20. CR (   1) C   6                  1.99923   -10.15127  74(v),201(v),51(v),193(v)
                                                    49(v)
    21. RY*(   1) C   1                  0.00462     1.51828   
    22. RY*(   2) C   1                  0.00244     1.30153   
    23. RY*(   3) C   1                  0.00105     1.19251   
    24. RY*(   4) C   1                  0.00096     0.76785   
    25. RY*(   5) C   1                  0.00048     3.21892   
    26. RY*(   6) C   1                  0.00030     1.59531   
    27. RY*(   7) C   1                  0.00013     2.24151   
    28. RY*(   8) C   1                  0.00009     2.34635   
    29. RY*(   9) C   1                  0.00006     2.58811   
    30. RY*(  10) C   1                  0.00006     3.87000   
    31. RY*(  11) C   1                  0.00002     1.85573   
    32. RY*(  12) C   1                  0.00002     3.13407   
    33. RY*(  13) C   1                  0.00000     2.99386   
    34. RY*(  14) C   1                  0.00000    20.44019   
    35. RY*(  15) C   1                  0.00000     3.47730   
    36. RY*(  16) C   1                  0.00000     1.59160   
    37. RY*(  17) C   1                  0.00000     3.32159   
    38. RY*(  18) C   1                  0.00000     1.32551   
    39. RY*(  19) C   1                  0.00000     1.49664   
    40. RY*(  20) C   1                  0.00000     1.38884   
    41. RY*(  21) C   1                  0.00000     3.24403   
    42. RY*(  22) C   1                  0.00000     3.95674   
    43. RY*(  23) C   1                  0.00000     3.30355   
    44. RY*(  24) C   1                  0.00000     3.50482   
    45. RY*(  25) C   1                  0.00000     3.61355   
    46. RY*(  26) C   1                  0.00000     3.92151   
    47. RY*(   1) C   2                  0.00519     1.60287   
    48. RY*(   2) C   2                  0.00224     1.43450   
    49. RY*(   3) C   2                  0.00189     1.47626   
    50. RY*(   4) C   2                  0.00102     0.58410   
    51. RY*(   5) C   2                  0.00082     1.54352   
    52. RY*(   6) C   2                  0.00038     3.28293   
    53. RY*(   7) C   2                  0.00014     2.04339   
    54. RY*(   8) C   2                  0.00009     2.23584   
    55. RY*(   9) C   2                  0.00006     2.63850   
    56. RY*(  10) C   2                  0.00002     2.22639   
    57. RY*(  11) C   2                  0.00003     3.91256   
    58. RY*(  12) C   2                  0.00000     1.50733   
    59. RY*(  13) C   2                  0.00000     2.79740   
    60. RY*(  14) C   2                  0.00000    20.79779   
    61. RY*(  15) C   2                  0.00001     3.01473   
    62. RY*(  16) C   2                  0.00000     2.38191   
    63. RY*(  17) C   2                  0.00000     3.09055   
    64. RY*(  18) C   2                  0.00000     1.13194   
    65. RY*(  19) C   2                  0.00000     2.78971   
    66. RY*(  20) C   2                  0.00000     3.54127   
    67. RY*(  21) C   2                  0.00000     3.33695   
    68. RY*(  22) C   2                  0.00000     4.00358   
    69. RY*(  23) C   2                  0.00000     1.50366   
    70. RY*(  24) C   2                  0.00000     3.42393   
    71. RY*(  25) C   2                  0.00000     3.51175   
    72. RY*(  26) C   2                  0.00000     3.54344   
    73. RY*(   1) C   3                  0.00613     1.58341   
    74. RY*(   2) C   3                  0.00312     1.49265   
    75. RY*(   3) C   3                  0.00139     1.12158   
    76. RY*(   4) C   3                  0.00103     0.63510   
    77. RY*(   5) C   3                  0.00052     1.55919   
    78. RY*(   6) C   3                  0.00031     3.14329   
    79. RY*(   7) C   3                  0.00015     1.87857   
    80. RY*(   8) C   3                  0.00012     1.96017   
    81. RY*(   9) C   3                  0.00008     1.98547   
    82. RY*(  10) C   3                  0.00008     2.40838   
    83. RY*(  11) C   3                  0.00003     2.56766   
    84. RY*(  12) C   3                  0.00000     1.29038   
    85. RY*(  13) C   3                  0.00000    21.55994   
    86. RY*(  14) C   3                  0.00000     1.44671   
    87. RY*(  15) C   3                  0.00001     2.72337   
    88. RY*(  16) C   3                  0.00000     1.49340   
    89. RY*(  17) C   3                  0.00001     3.04166   
    90. RY*(  18) C   3                  0.00000     2.85362   
    91. RY*(  19) C   3                  0.00000     3.02530   
    92. RY*(  20) C   3                  0.00000     3.52459   
    93. RY*(  21) C   3                  0.00000     3.43644   
    94. RY*(  22) C   3                  0.00000     3.93665   
    95. RY*(  23) C   3                  0.00000     3.78820   
    96. RY*(  24) C   3                  0.00000     3.59233   
    97. RY*(  25) C   3                  0.00000     3.34561   
    98. RY*(  26) C   3                  0.00000     3.54359   
    99. RY*(   1) C   4                  0.00462     1.51828   
   100. RY*(   2) C   4                  0.00244     1.30153   
   101. RY*(   3) C   4                  0.00105     1.19251   
   102. RY*(   4) C   4                  0.00096     0.76785   
   103. RY*(   5) C   4                  0.00048     3.21892   
   104. RY*(   6) C   4                  0.00030     1.59531   
   105. RY*(   7) C   4                  0.00013     2.24151   
   106. RY*(   8) C   4                  0.00009     2.34635   
   107. RY*(   9) C   4                  0.00006     2.58811   
   108. RY*(  10) C   4                  0.00006     3.87000   
   109. RY*(  11) C   4                  0.00002     1.85573   
   110. RY*(  12) C   4                  0.00002     3.13407   
   111. RY*(  13) C   4                  0.00000     2.99386   
   112. RY*(  14) C   4                  0.00000    20.44019   
   113. RY*(  15) C   4                  0.00000     3.47730   
   114. RY*(  16) C   4                  0.00000     1.59160   
   115. RY*(  17) C   4                  0.00000     3.32159   
   116. RY*(  18) C   4                  0.00000     1.32551   
   117. RY*(  19) C   4                  0.00000     1.49664   
   118. RY*(  20) C   4                  0.00000     1.38884   
   119. RY*(  21) C   4                  0.00000     3.24403   
   120. RY*(  22) C   4                  0.00000     3.95674   
   121. RY*(  23) C   4                  0.00000     3.30355   
   122. RY*(  24) C   4                  0.00000     3.50482   
   123. RY*(  25) C   4                  0.00000     3.61355   
   124. RY*(  26) C   4                  0.00000     3.92151   
   125. RY*(   1) C   5                  0.00613     1.58341   
   126. RY*(   2) C   5                  0.00312     1.49265   
   127. RY*(   3) C   5                  0.00139     1.12158   
   128. RY*(   4) C   5                  0.00103     0.63510   
   129. RY*(   5) C   5                  0.00052     1.55919   
   130. RY*(   6) C   5                  0.00031     3.14329   
   131. RY*(   7) C   5                  0.00015     1.87857   
   132. RY*(   8) C   5                  0.00012     1.96017   
   133. RY*(   9) C   5                  0.00008     1.98547   
   134. RY*(  10) C   5                  0.00008     2.40838   
   135. RY*(  11) C   5                  0.00003     2.56766   
   136. RY*(  12) C   5                  0.00000     1.29038   
   137. RY*(  13) C   5                  0.00000    21.55994   
   138. RY*(  14) C   5                  0.00000     1.44671   
   139. RY*(  15) C   5                  0.00001     2.72337   
   140. RY*(  16) C   5                  0.00000     1.49340   
   141. RY*(  17) C   5                  0.00001     3.04166   
   142. RY*(  18) C   5                  0.00000     2.85362   
   143. RY*(  19) C   5                  0.00000     3.02530   
   144. RY*(  20) C   5                  0.00000     3.52459   
   145. RY*(  21) C   5                  0.00000     3.43644   
   146. RY*(  22) C   5                  0.00000     3.93665   
   147. RY*(  23) C   5                  0.00000     3.78820   
   148. RY*(  24) C   5                  0.00000     3.59233   
   149. RY*(  25) C   5                  0.00000     3.34561   
   150. RY*(  26) C   5                  0.00000     3.54359   
   151. RY*(   1) C   6                  0.00519     1.60287   
   152. RY*(   2) C   6                  0.00224     1.43450   
   153. RY*(   3) C   6                  0.00189     1.47626   
   154. RY*(   4) C   6                  0.00102     0.58410   
   155. RY*(   5) C   6                  0.00082     1.54352   
   156. RY*(   6) C   6                  0.00038     3.28293   
   157. RY*(   7) C   6                  0.00014     2.04339   
   158. RY*(   8) C   6                  0.00009     2.23584   
   159. RY*(   9) C   6                  0.00006     2.63850   
   160. RY*(  10) C   6                  0.00002     2.22639   
   161. RY*(  11) C   6                  0.00003     3.91256   
   162. RY*(  12) C   6                  0.00000     1.50733   
   163. RY*(  13) C   6                  0.00000     2.79740   
   164. RY*(  14) C   6                  0.00000    20.79779   
   165. RY*(  15) C   6                  0.00001     3.01473   
   166. RY*(  16) C   6                  0.00000     2.38191   
   167. RY*(  17) C   6                  0.00000     3.09055   
   168. RY*(  18) C   6                  0.00000     1.13194   
   169. RY*(  19) C   6                  0.00000     2.78971   
   170. RY*(  20) C   6                  0.00000     3.54127   
   171. RY*(  21) C   6                  0.00000     3.33695   
   172. RY*(  22) C   6                  0.00000     4.00358   
   173. RY*(  23) C   6                  0.00000     1.50366   
   174. RY*(  24) C   6                  0.00000     3.42393   
   175. RY*(  25) C   6                  0.00000     3.51175   
   176. RY*(  26) C   6                  0.00000     3.54344   
   177. RY*(   1) H   7                  0.00023     0.85423   
   178. RY*(   2) H   7                  0.00015     1.98919   
   179. RY*(   3) H   7                  0.00011     2.22689   
   180. RY*(   4) H   7                  0.00009     2.77530   
   181. RY*(   5) H   7                  0.00002     3.15109   
   182. RY*(   1) H   8                  0.00033     0.95117   
   183. RY*(   2) H   8                  0.00022     1.82266   
   184. RY*(   3) H   8                  0.00010     2.24412   
   185. RY*(   4) H   8                  0.00009     2.69562   
   186. RY*(   5) H   8                  0.00002     3.15630   
   187. RY*(   1) H   9                  0.00033     0.95117   
   188. RY*(   2) H   9                  0.00022     1.82266   
   189. RY*(   3) H   9                  0.00010     2.24412   
   190. RY*(   4) H   9                  0.00009     2.69562   
   191. RY*(   5) H   9                  0.00002     3.15630   
   192. RY*(   1) H  10                  0.00023     0.85423   
   193. RY*(   2) H  10                  0.00015     1.98919   
   194. RY*(   3) H  10                  0.00011     2.22689   
   195. RY*(   4) H  10                  0.00009     2.77530   
   196. RY*(   5) H  10                  0.00002     3.15109   
   197. BD*(   1) C   1 - C   3          0.01759     0.61789   
   198. BD*(   1) C   1 - C   4          0.01072     0.87169   
   199. BD*(   2) C   1 - C   4          0.07200     0.16703   
   200. BD*(   3) C   1 - C   4          0.24523     0.15380  202(v),206(v),24(g),102(g)
   201. BD*(   1) C   2 - C   5          0.01928     0.59233   
   202. BD*(   2) C   2 - C   5          0.32270     0.05989  206(v),200(v),50(g),128(g)
   203. BD*(   1) C   2 - C   6          0.01279     0.60126   
   204. BD*(   1) C   2 - H   7          0.01125     0.47990   
   205. BD*(   1) C   3 - C   6          0.01928     0.59233   
   206. BD*(   2) C   3 - C   6          0.32270     0.05989  202(v),200(v),154(g),76(g)
   207. BD*(   1) C   3 - H   8          0.02011     0.48191   
   208. BD*(   1) C   4 - C   5          0.01759     0.61789   
   209. BD*(   1) C   5 - H   9          0.02011     0.48191   
   210. BD*(   1) C   6 - H  10          0.01125     0.47990   
       -------------------------------
              Total Lewis   38.80447  ( 97.0112%)
        Valence non-Lewis    1.12259  (  2.8065%)
        Rydberg non-Lewis    0.07294  (  0.1824%)
       -------------------------------
            Total unit  1   40.00000  (100.0000%)
           Charge unit  1    0.00000
   4 Symmetry operations used in ECPInt.
 ECPInt:  NShTT=    3403 NPrTT=   10584 LenC2=    3391 LenP2D=    8945.
 LDataN:  DoStor=T MaxTD1= 7 Len=  274
 Calling FoFJK, ICntrl=      2127 FMM=F ISym2X=1 I1Cent= 0 IOpClX= 0 NMat=1 NMatS=1 NMatT=0.
 ***** Axes restored to original set *****
 -------------------------------------------------------------------
 Center     Atomic                   Forces (Hartrees/Bohr)
 Number     Number              X              Y              Z
 -------------------------------------------------------------------
      1        6           0.000116323    0.000000000    0.000015711
      2        6          -0.000241696    0.000000000    0.000105097
      3        6          -0.000128019   -0.000000000   -0.000102326
      4        6          -0.000116323    0.000000000    0.000015711
      5        6           0.000128019   -0.000000000   -0.000102326
      6        6           0.000241696    0.000000000    0.000105097
      7        1           0.000043260    0.000000000   -0.000008151
      8        1           0.000027904   -0.000000000   -0.000010331
      9        1          -0.000027904   -0.000000000   -0.000010331
     10        1          -0.000043260    0.000000000   -0.000008151
 -------------------------------------------------------------------
 Cartesian Forces:  Max     0.000241696 RMS     0.000086765

 GradGradGradGradGradGradGradGradGradGradGradGradGradGradGradGradGradGrad
 Berny optimization.
 FormGI is forming the generalized inverse of G from B-inverse, IUseBI=4.
 Internal  Forces:  Max     0.000165106 RMS     0.000042941
 Search for a local minimum.
 Step number   1 out of a maximum of   51
 All quantities printed in internal units (Hartrees-Bohrs-Radians)
 Mixed Optimization -- En-DIIS/RFO-DIIS
 Second derivative matrix not updated -- first step.
 ITU=  0
     Eigenvalues ---    0.02076   0.02082   0.02088   0.02184   0.02193
     Eigenvalues ---    0.02217   0.03196   0.16000   0.16000   0.16000
     Eigenvalues ---    0.16000   0.22000   0.22378   0.24448   0.35548
     Eigenvalues ---    0.35548   0.35922   0.35922   0.42837   0.43014
     Eigenvalues ---    0.45478   0.48403   0.48888   0.85083
 RFO step:  Lambda=-2.36932157D-07 EMin= 2.07604860D-02
 Linear search not attempted -- first point.
 Iteration  1 RMS(Cart)=  0.00015986 RMS(Int)=  0.00000002
 Iteration  2 RMS(Cart)=  0.00000002 RMS(Int)=  0.00000000
 ClnCor:  largest displacement from symmetrization is 5.62D-13 for atom     4.
 Variable       Old X    -DE/DX   Delta X   Delta X   Delta X     New X
                                 (Linear)    (Quad)   (Total)
    R1        2.60270  -0.00005   0.00000  -0.00012  -0.00012   2.60259
    R2        2.33684   0.00005   0.00000   0.00005   0.00005   2.33688
    R3        2.64851   0.00006   0.00000   0.00015   0.00015   2.64866
    R4        2.64524   0.00017   0.00000   0.00038   0.00038   2.64562
    R5        2.04794  -0.00003   0.00000  -0.00008  -0.00008   2.04786
    R6        2.64851   0.00006   0.00000   0.00015   0.00015   2.64866
    R7        2.04204   0.00003   0.00000   0.00008   0.00008   2.04212
    R8        2.60270  -0.00005   0.00000  -0.00012  -0.00012   2.60259
    R9        2.04204   0.00003   0.00000   0.00008   0.00008   2.04212
   R10        2.04794  -0.00003   0.00000  -0.00008  -0.00008   2.04786
    A1        2.22288  -0.00000   0.00000  -0.00008  -0.00008   2.22280
    A2        2.13901  -0.00006   0.00000  -0.00022  -0.00022   2.13879
    A3        2.07040   0.00006   0.00000   0.00033   0.00033   2.07072
    A4        2.07378  -0.00000   0.00000  -0.00011  -0.00011   2.07367
    A5        1.92130   0.00007   0.00000   0.00030   0.00030   1.92160
    A6        2.22121  -0.00004   0.00000  -0.00022  -0.00022   2.22100
    A7        2.14067  -0.00002   0.00000  -0.00008  -0.00008   2.14059
    A8        2.22288  -0.00000   0.00000  -0.00008  -0.00008   2.22280
    A9        1.92130   0.00007   0.00000   0.00030   0.00030   1.92160
   A10        2.14067  -0.00002   0.00000  -0.00008  -0.00008   2.14059
   A11        2.22121  -0.00004   0.00000  -0.00022  -0.00022   2.22100
   A12        2.13901  -0.00006   0.00000  -0.00022  -0.00022   2.13879
   A13        2.07378  -0.00000   0.00000  -0.00011  -0.00011   2.07367
   A14        2.07040   0.00006   0.00000   0.00033   0.00033   2.07072
    D1        0.00000  -0.00000   0.00000  -0.00000   0.00000   0.00000
    D2        3.14159  -0.00000   0.00000  -0.00000   0.00000   3.14159
    D3        0.00000  -0.00000   0.00000  -0.00000   0.00000   0.00000
    D4        0.00000  -0.00000   0.00000  -0.00000   0.00000   0.00000
    D5        3.14159  -0.00000   0.00000  -0.00000   0.00000   3.14159
    D6        3.14159  -0.00000   0.00000  -0.00000   0.00000   3.14159
    D7       -0.00000  -0.00000   0.00000  -0.00000   0.00000   0.00000
    D8       -0.00000  -0.00000   0.00000  -0.00000   0.00000   0.00000
    D9        3.14159   0.00000   0.00000   0.00000   0.00000   3.14159
   D10        3.14159  -0.00000   0.00000  -0.00000   0.00000   3.14159
   D11        0.00000  -0.00000   0.00000  -0.00000  -0.00000   0.00000
   D12       -0.00000   0.00000   0.00000   0.00000   0.00000   0.00000
   D13        3.14159   0.00000   0.00000   0.00000   0.00000   3.14159
   D14        3.14159   0.00000   0.00000   0.00000   0.00000   3.14159
   D15        0.00000   0.00000   0.00000   0.00000   0.00000   0.00000
   D16       -0.00000   0.00000   0.00000   0.00000   0.00000   0.00000
   D17        3.14159   0.00000   0.00000   0.00000   0.00000   3.14159
         Item               Value     Threshold  Converged?
 Maximum Force            0.000165     0.000450     YES
 RMS     Force            0.000043     0.000300     YES
 Maximum Displacement     0.000394     0.001800     YES
 RMS     Displacement     0.000160     0.001200     YES
 Predicted change in Energy=-1.184651D-07
 Optimization completed.
    -- Stationary point found.
                           ----------------------------
                           !   Optimized Parameters   !
                           ! (Angstroms and Degrees)  !
 --------------------------                            --------------------------
 ! Name  Definition              Value          Derivative Info.                !
 --------------------------------------------------------------------------------
 ! R1    R(1,3)                  1.3773         -DE/DX =   -0.0001              !
 ! R2    R(1,4)                  1.2366         -DE/DX =    0.0                 !
 ! R3    R(2,5)                  1.4015         -DE/DX =    0.0001              !
 ! R4    R(2,6)                  1.3998         -DE/DX =    0.0002              !
 ! R5    R(2,7)                  1.0837         -DE/DX =    0.0                 !
 ! R6    R(3,6)                  1.4015         -DE/DX =    0.0001              !
 ! R7    R(3,8)                  1.0806         -DE/DX =    0.0                 !
 ! R8    R(4,5)                  1.3773         -DE/DX =   -0.0001              !
 ! R9    R(5,9)                  1.0806         -DE/DX =    0.0                 !
 ! R10   R(6,10)                 1.0837         -DE/DX =    0.0                 !
 ! A1    A(3,1,4)              127.3616         -DE/DX =    0.0                 !
 ! A2    A(5,2,6)              122.5562         -DE/DX =   -0.0001              !
 ! A3    A(5,2,7)              118.6249         -DE/DX =    0.0001              !
 ! A4    A(6,2,7)              118.8189         -DE/DX =    0.0                 !
 ! A5    A(1,3,6)              110.0822         -DE/DX =    0.0001              !
 ! A6    A(1,3,8)              127.2662         -DE/DX =    0.0                 !
 ! A7    A(6,3,8)              122.6516         -DE/DX =    0.0                 !
 ! A8    A(1,4,5)              127.3616         -DE/DX =    0.0                 !
 ! A9    A(2,5,4)              110.0822         -DE/DX =    0.0001              !
 ! A10   A(2,5,9)              122.6516         -DE/DX =    0.0                 !
 ! A11   A(4,5,9)              127.2662         -DE/DX =    0.0                 !
 ! A12   A(2,6,3)              122.5562         -DE/DX =   -0.0001              !
 ! A13   A(2,6,10)             118.8189         -DE/DX =    0.0                 !
 ! A14   A(3,6,10)             118.6249         -DE/DX =    0.0001              !
 ! D1    D(4,1,3,6)              0.0            -DE/DX =    0.0                 !
 ! D2    D(4,1,3,8)            180.0            -DE/DX =    0.0                 !
 ! D3    D(3,1,4,5)              0.0            -DE/DX =    0.0                 !
 ! D4    D(6,2,5,4)              0.0            -DE/DX =    0.0                 !
 ! D5    D(6,2,5,9)            180.0            -DE/DX =    0.0                 !
 ! D6    D(7,2,5,4)            180.0            -DE/DX =    0.0                 !
 ! D7    D(7,2,5,9)              0.0            -DE/DX =    0.0                 !
 ! D8    D(5,2,6,3)              0.0            -DE/DX =    0.0                 !
 ! D9    D(5,2,6,10)           180.0            -DE/DX =    0.0                 !
 ! D10   D(7,2,6,3)            180.0            -DE/DX =    0.0                 !
 ! D11   D(7,2,6,10)             0.0            -DE/DX =    0.0                 !
 ! D12   D(1,3,6,2)              0.0            -DE/DX =    0.0                 !
 ! D13   D(1,3,6,10)           180.0            -DE/DX =    0.0                 !
 ! D14   D(8,3,6,2)            180.0            -DE/DX =    0.0                 !
 ! D15   D(8,3,6,10)             0.0            -DE/DX =    0.0                 !
 ! D16   D(1,4,5,2)              0.0            -DE/DX =    0.0                 !
 ! D17   D(1,4,5,9)            180.0            -DE/DX =    0.0                 !
 --------------------------------------------------------------------------------
 GradGradGradGradGradGradGradGradGradGradGradGradGradGradGradGradGradGrad

                          Input orientation:                          
 ---------------------------------------------------------------------
 Center     Atomic      Atomic             Coordinates (Angstroms)
 Number     Number       Type             X           Y           Z
 ---------------------------------------------------------------------
      1          6           0        0.618300   -0.000000   -1.537800
      2          6           0       -0.699900    0.000000    0.738200
      3          6           0        1.454100   -0.000000   -0.443100
      4          6           0       -0.618300    0.000000   -1.537800
      5          6           0       -1.454100    0.000000   -0.443100
      6          6           0        0.699900   -0.000000    0.738200
      7          1           0       -1.222300    0.000000    1.687700
      8          1           0        2.534700   -0.000000   -0.444900
      9          1           0       -2.534700    0.000000   -0.444900
     10          1           0        1.222300   -0.000000    1.687700
 ---------------------------------------------------------------------
                    Distance matrix (angstroms):
                    1          2          3          4          5
     1  C    0.000000
     2  C    2.630176   0.000000
     3  C    1.377291   2.456661   0.000000
     4  C    1.236600   2.277462   2.343760   0.000000
     5  C    2.343760   1.401530   2.908200   1.377291   0.000000
     6  C    2.277462   1.399800   1.401530   2.630176   2.456661
     7  H    3.713712   1.083721   3.421027   3.281565   2.143371
     8  H    2.206132   3.444178   1.080601   3.337041   3.988800
     9  H    3.337041   2.183167   3.988800   2.206132   1.080601
    10  H    3.281565   2.143922   2.143371   3.713712   3.421027
                    6          7          8          9         10
     6  C    0.000000
     7  H    2.143922   0.000000
     8  H    2.183167   4.320073   0.000000
     9  H    3.444178   2.504072   5.069400   0.000000
    10  H    1.083721   2.444600   2.504072   4.320073   0.000000
 Stoichiometry    C6H4
 Framework group  C2V[SGV(C6H4)]
 Deg. of freedom     9
 Full point group                 C2V     NOp   4
 Largest Abelian subgroup         C2V     NOp   4
 Largest concise Abelian subgroup C2      NOp   2
                         Standard orientation:                         
 ---------------------------------------------------------------------
 Center     Atomic      Atomic             Coordinates (Angstroms)
 Number     Number       Type             X           Y           Z
 ---------------------------------------------------------------------
      1          6           0        0.000000    0.618300   -1.227130
      2          6           0       -0.000000   -0.699900    1.048870
      3          6           0        0.000000    1.454100   -0.132430
      4          6           0       -0.000000   -0.618300   -1.227130
      5          6           0       -0.000000   -1.454100   -0.132430
      6          6           0        0.000000    0.699900    1.048870
      7          1           0       -0.000000   -1.222300    1.998370
      8          1           0        0.000000    2.534700   -0.134230
      9          1           0       -0.000000   -2.534700   -0.134230
     10          1           0        0.000000    1.222300    1.998370
 ---------------------------------------------------------------------
 Rotational constants (GHZ):           7.1310563           5.7666092           3.1883301
 1\1\GINC-N6034\FOpt\RwB97XD\def2TZVP\C6H4\JIAMINGD\22-Apr-2025\0\\# op
 t freq wb97xd def2tzvp geom=connectivity pop=nboread\\M0001\\0,1\C,0.6
 183,0.,-1.5378\C,-0.6999,0.,0.7382\C,1.4541,0.,-0.4431\C,-0.6183,0.,-1
 .5378\C,-1.4541,0.,-0.4431\C,0.6999,0.,0.7382\H,-1.2223,0.,1.6877\H,2.
 5347,0.,-0.4449\H,-2.5347,0.,-0.4449\H,1.2223,0.,1.6877\\Version=ES64L
 -G16RevA.03\State=1-A1\HF=-230.9024917\RMSD=2.852e-09\RMSF=8.677e-05\D
 ipole=0.,0.,0.6710208\Quadrupole=3.6138803,-2.9282304,-0.6856499,0.,0.
 ,0.\PG=C02V [SGV(C6H4)]\\@


 WHEN ALL ELSE FAILS, LOOK AT THE SCHRODINGER EQUATION.
     -- RUSSELL T. PACK, APRIL 1978
 Job cpu time:       0 days  0 hours  2 minutes 59.3 seconds.
 Elapsed time:       0 days  0 hours  0 minutes 22.7 seconds.
 File lengths (MBytes):  RWF=     24 Int=      0 D2E=      0 Chk=      4 Scr=      1
 Normal termination of Gaussian 16 at Tue Apr 22 21:41:00 2025.
 Link1:  Proceeding to internal job step number  2.
 ---------------------------------------------------------------------
 #N Geom=AllCheck Guess=TCheck SCRF=Check GenChk RwB97XD/def2TZVP Freq
 ---------------------------------------------------------------------
 1/10=4,29=7,30=1,38=1,40=1/1,3;
 2/12=2,40=1/2;
 3/5=44,7=101,11=2,14=-4,25=1,30=1,70=2,71=2,74=-58,116=1,140=1/1,2,3;
 4/5=101/1;
 5/5=2,38=6,98=1/2;
 8/6=4,10=90,11=11/1;
 11/6=1,8=1,9=11,15=111,16=1/1,2,10;
 10/6=1/2;
 6/7=2,8=2,9=2,10=2,28=1,40=2/1,7;
 7/8=1,10=1,25=1/1,2,3,16;
 1/10=4,30=1/3;
 99//99;
 Structure from the checkpoint file:  "benzyne-2.chk"
 -----
 M0001
 -----
 Charge =  0 Multiplicity = 1
 Redundant internal coordinates found in file.  (old form).
 C,0,0.6183,0.,-1.5378
 C,0,-0.6999,0.,0.7382
 C,0,1.4541,0.,-0.4431
 C,0,-0.6183,0.,-1.5378
 C,0,-1.4541,0.,-0.4431
 C,0,0.6999,0.,0.7382
 H,0,-1.2223,0.,1.6877
 H,0,2.5347,0.,-0.4449
 H,0,-2.5347,0.,-0.4449
 H,0,1.2223,0.,1.6877
 Recover connectivity data from disk.

 GradGradGradGradGradGradGradGradGradGradGradGradGradGradGradGradGradGrad
 Berny optimization.
 Initialization pass.
                           ----------------------------
                           !    Initial Parameters    !
                           ! (Angstroms and Degrees)  !
 --------------------------                            --------------------------
 ! Name  Definition              Value          Derivative Info.                !
 --------------------------------------------------------------------------------
 ! R1    R(1,3)                  1.3773         calculate D2E/DX2 analytically  !
 ! R2    R(1,4)                  1.2366         calculate D2E/DX2 analytically  !
 ! R3    R(2,5)                  1.4015         calculate D2E/DX2 analytically  !
 ! R4    R(2,6)                  1.3998         calculate D2E/DX2 analytically  !
 ! R5    R(2,7)                  1.0837         calculate D2E/DX2 analytically  !
 ! R6    R(3,6)                  1.4015         calculate D2E/DX2 analytically  !
 ! R7    R(3,8)                  1.0806         calculate D2E/DX2 analytically  !
 ! R8    R(4,5)                  1.3773         calculate D2E/DX2 analytically  !
 ! R9    R(5,9)                  1.0806         calculate D2E/DX2 analytically  !
 ! R10   R(6,10)                 1.0837         calculate D2E/DX2 analytically  !
 ! A1    A(3,1,4)              127.3616         calculate D2E/DX2 analytically  !
 ! A2    A(5,2,6)              122.5562         calculate D2E/DX2 analytically  !
 ! A3    A(5,2,7)              118.6249         calculate D2E/DX2 analytically  !
 ! A4    A(6,2,7)              118.8189         calculate D2E/DX2 analytically  !
 ! A5    A(1,3,6)              110.0822         calculate D2E/DX2 analytically  !
 ! A6    A(1,3,8)              127.2662         calculate D2E/DX2 analytically  !
 ! A7    A(6,3,8)              122.6516         calculate D2E/DX2 analytically  !
 ! A8    A(1,4,5)              127.3616         calculate D2E/DX2 analytically  !
 ! A9    A(2,5,4)              110.0822         calculate D2E/DX2 analytically  !
 ! A10   A(2,5,9)              122.6516         calculate D2E/DX2 analytically  !
 ! A11   A(4,5,9)              127.2662         calculate D2E/DX2 analytically  !
 ! A12   A(2,6,3)              122.5562         calculate D2E/DX2 analytically  !
 ! A13   A(2,6,10)             118.8189         calculate D2E/DX2 analytically  !
 ! A14   A(3,6,10)             118.6249         calculate D2E/DX2 analytically  !
 ! D1    D(4,1,3,6)              0.0            calculate D2E/DX2 analytically  !
 ! D2    D(4,1,3,8)            180.0            calculate D2E/DX2 analytically  !
 ! D3    D(3,1,4,5)              0.0            calculate D2E/DX2 analytically  !
 ! D4    D(6,2,5,4)              0.0            calculate D2E/DX2 analytically  !
 ! D5    D(6,2,5,9)            180.0            calculate D2E/DX2 analytically  !
 ! D6    D(7,2,5,4)            180.0            calculate D2E/DX2 analytically  !
 ! D7    D(7,2,5,9)              0.0            calculate D2E/DX2 analytically  !
 ! D8    D(5,2,6,3)              0.0            calculate D2E/DX2 analytically  !
 ! D9    D(5,2,6,10)           180.0            calculate D2E/DX2 analytically  !
 ! D10   D(7,2,6,3)            180.0            calculate D2E/DX2 analytically  !
 ! D11   D(7,2,6,10)             0.0            calculate D2E/DX2 analytically  !
 ! D12   D(1,3,6,2)              0.0            calculate D2E/DX2 analytically  !
 ! D13   D(1,3,6,10)           180.0            calculate D2E/DX2 analytically  !
 ! D14   D(8,3,6,2)            180.0            calculate D2E/DX2 analytically  !
 ! D15   D(8,3,6,10)             0.0            calculate D2E/DX2 analytically  !
 ! D16   D(1,4,5,2)              0.0            calculate D2E/DX2 analytically  !
 ! D17   D(1,4,5,9)            180.0            calculate D2E/DX2 analytically  !
 --------------------------------------------------------------------------------
 Trust Radius=3.00D-01 FncErr=1.00D-07 GrdErr=1.00D-07 EigMax=2.50D+02 EigMin=1.00D-04
 Number of steps in this run=      2 maximum allowed number of steps=      2.
 GradGradGradGradGradGradGradGradGradGradGradGradGradGradGradGradGradGrad

                          Input orientation:                          
 ---------------------------------------------------------------------
 Center     Atomic      Atomic             Coordinates (Angstroms)
 Number     Number       Type             X           Y           Z
 ---------------------------------------------------------------------
      1          6           0        0.618300   -0.000000   -1.537800
      2          6           0       -0.699900    0.000000    0.738200
      3          6           0        1.454100   -0.000000   -0.443100
      4          6           0       -0.618300    0.000000   -1.537800
      5          6           0       -1.454100    0.000000   -0.443100
      6          6           0        0.699900   -0.000000    0.738200
      7          1           0       -1.222300    0.000000    1.687700
      8          1           0        2.534700   -0.000000   -0.444900
      9          1           0       -2.534700    0.000000   -0.444900
     10          1           0        1.222300   -0.000000    1.687700
 ---------------------------------------------------------------------
                    Distance matrix (angstroms):
                    1          2          3          4          5
     1  C    0.000000
     2  C    2.630176   0.000000
     3  C    1.377291   2.456661   0.000000
     4  C    1.236600   2.277462   2.343760   0.000000
     5  C    2.343760   1.401530   2.908200   1.377291   0.000000
     6  C    2.277462   1.399800   1.401530   2.630176   2.456661
     7  H    3.713712   1.083721   3.421027   3.281565   2.143371
     8  H    2.206132   3.444178   1.080601   3.337041   3.988800
     9  H    3.337041   2.183167   3.988800   2.206132   1.080601
    10  H    3.281565   2.143922   2.143371   3.713712   3.421027
                    6          7          8          9         10
     6  C    0.000000
     7  H    2.143922   0.000000
     8  H    2.183167   4.320073   0.000000
     9  H    3.444178   2.504072   5.069400   0.000000
    10  H    1.083721   2.444600   2.504072   4.320073   0.000000
 Stoichiometry    C6H4
 Framework group  C2V[SGV(C6H4)]
 Deg. of freedom     9
 Full point group                 C2V     NOp   4
 Largest Abelian subgroup         C2V     NOp   4
 Largest concise Abelian subgroup C2      NOp   2
                         Standard orientation:                         
 ---------------------------------------------------------------------
 Center     Atomic      Atomic             Coordinates (Angstroms)
 Number     Number       Type             X           Y           Z
 ---------------------------------------------------------------------
      1          6           0        0.000000    0.618300   -1.227130
      2          6           0       -0.000000   -0.699900    1.048870
      3          6           0        0.000000    1.454100   -0.132430
      4          6           0       -0.000000   -0.618300   -1.227130
      5          6           0       -0.000000   -1.454100   -0.132430
      6          6           0        0.000000    0.699900    1.048870
      7          1           0       -0.000000   -1.222300    1.998370
      8          1           0        0.000000    2.534700   -0.134230
      9          1           0       -0.000000   -2.534700   -0.134230
     10          1           0        0.000000    1.222300    1.998370
 ---------------------------------------------------------------------
 Rotational constants (GHZ):           7.1310563           5.7666092           3.1883301
 Standard basis: def2TZVP (5D, 7F)
 There are    85 symmetry adapted cartesian basis functions of A1  symmetry.
 There are    35 symmetry adapted cartesian basis functions of A2  symmetry.
 There are    35 symmetry adapted cartesian basis functions of B1  symmetry.
 There are    85 symmetry adapted cartesian basis functions of B2  symmetry.
 There are    73 symmetry adapted basis functions of A1  symmetry.
 There are    32 symmetry adapted basis functions of A2  symmetry.
 There are    32 symmetry adapted basis functions of B1  symmetry.
 There are    73 symmetry adapted basis functions of B2  symmetry.
   210 basis functions,   338 primitive gaussians,   240 cartesian basis functions
    20 alpha electrons       20 beta electrons
       nuclear repulsion energy       188.6710046927 Hartrees.
 NAtoms=   10 NActive=   10 NUniq=    5 SFac= 4.00D+00 NAtFMM=   60 NAOKFM=F Big=F
 Integral buffers will be    131072 words long.
 Raffenetti 2 integral format.
 Two-electron integral symmetry is turned on.
 Nuclear repulsion after empirical dispersion term =      188.6681545387 Hartrees.
 One-electron integrals computed using PRISM.
   4 Symmetry operations used in ECPInt.
 ECPInt:  NShTT=    3403 NPrTT=   10584 LenC2=    3391 LenP2D=    8945.
 LDataN:  DoStor=T MaxTD1= 6 Len=  172
 NBasis=   210 RedAO= T EigKep=  1.75D-05  NBF=    73    32    32    73
 NBsUse=   210 1.00D-06 EigRej= -1.00D+00 NBFU=    73    32    32    73
 Initial guess from the checkpoint file:  "benzyne-2.chk"
 B after Tr=     0.000000    0.000000   -0.000000
         Rot=    1.000000   -0.000000   -0.000000    0.000000 Ang=   0.00 deg.
 Initial guess orbital symmetries:
       Occupied  (B2) (A1) (A1) (B2) (A1) (B2) (A1) (B2) (A1) (A1)
                 (B2) (A1) (B2) (A1) (B1) (B2) (A1) (A1) (A2) (B1)
       Virtual   (B2) (B1) (A2) (A1) (B2) (A1) (B2) (A1) (A2) (A1)
                 (B2) (B1) (A1) (B2) (A1) (A2) (B1) (A1) (B2) (A1)
                 (B2) (B1) (A2) (A1) (B2) (B2) (A1) (A2) (B2) (A1)
                 (A1) (B1) (B2) (A1) (B2) (A1) (B2) (B2) (B2) (B1)
                 (B2) (A1) (A2) (A1) (B2) (B1) (B2) (B1) (A1) (A2)
                 (A1) (A1) (B2) (B2) (A1) (B1) (A2) (B2) (A1) (B2)
                 (A1) (A2) (B1) (A1) (B2) (A2) (A1) (B2) (B2) (B1)
                 (A1) (A1) (A2) (B2) (B1) (B2) (A1) (B2) (A2) (B1)
                 (B2) (A2) (A1) (B1) (B2) (A1) (A2) (A1) (A2) (B1)
                 (B2) (A1) (A1) (B2) (A1) (B2) (B2) (A1) (A2) (B1)
                 (A1) (B2) (B1) (A1) (A1) (B2) (B1) (A1) (A2) (B2)
                 (A1) (B1) (B2) (A2) (A1) (B2) (B1) (A1) (B2) (B1)
                 (A2) (A1) (B2) (B1) (B2) (A1) (B1) (A2) (A1) (A2)
                 (B2) (B1) (A1) (B2) (A1) (B1) (B2) (A1) (A2) (A1)
                 (B2) (B1) (A2) (B2) (A2) (A1) (B1) (A2) (B2) (B2)
                 (A1) (B2) (A2) (B2) (A1) (B1) (B2) (A1) (A2) (A1)
                 (B2) (A1) (B1) (B1) (B2) (A2) (B2) (A1) (A2) (A1)
                 (B2) (B2) (A1) (A2) (A2) (A1) (B2) (A1) (B2) (B2)
                 (A1) (B2) (B2) (B2) (A1) (A1) (B2) (A1) (B2) (B2)
 Keep R1 ints in memory in symmetry-blocked form, NReq=616661123.
 Requested convergence on RMS density matrix=1.00D-08 within 128 cycles.
 Requested convergence on MAX density matrix=1.00D-06.
 Requested convergence on             energy=1.00D-06.
 No special actions if energy rises.
 SCF Done:  E(RwB97XD) =  -230.902491722     A.U. after    1 cycles
            NFock=  1  Conv=0.65D-09     -V/T= 2.0048
 DoSCS=F DFT=T ScalE2(SS,OS)=  1.000000  1.000000
 Range of M.O.s used for correlation:     1   210
 NBasis=   210 NAE=    20 NBE=    20 NFC=     0 NFV=     0
 NROrb=    210 NOA=    20 NOB=    20 NVA=   190 NVB=   190

 **** Warning!!: The largest alpha MO coefficient is  0.56573408D+02

   4 Symmetry operations used in ECPInt.
 ECPInt:  NShTT=    3403 NPrTT=   10584 LenC2=    3391 LenP2D=    8945.
 LDataN:  DoStor=T MaxTD1= 7 Len=  274
 Symmetrizing basis deriv contribution to polar:
 IMax=3 JMax=2 DiffMx= 0.00D+00
 G2DrvN: will do    11 centers at a time, making    1 passes.
 Calling FoFCou, ICntrl=  3107 FMM=F I1Cent=   0 AccDes= 0.00D+00.
 End of G2Drv F.D. properties file   721 does not exist.
 End of G2Drv F.D. properties file   722 does not exist.
 End of G2Drv F.D. properties file   788 does not exist.
          IDoAtm=1111111111
          Differentiating once with respect to electric field.
                with respect to dipole field.
          Differentiating once with respect to nuclear coordinates.
 Keep R1 ints in memory in symmetry-blocked form, NReq=616665686.
          There are    18 degrees of freedom in the 1st order CPHF.  IDoFFX=4 NUNeed=    18.
     18 vectors produced by pass  0 Test12= 2.11D-14 5.56D-09 XBig12= 5.81D+01 4.24D+00.
 AX will form    18 AO Fock derivatives at one time.
     18 vectors produced by pass  1 Test12= 2.11D-14 5.56D-09 XBig12= 1.87D+01 9.64D-01.
     18 vectors produced by pass  2 Test12= 2.11D-14 5.56D-09 XBig12= 1.20D+00 2.04D-01.
     18 vectors produced by pass  3 Test12= 2.11D-14 5.56D-09 XBig12= 3.17D-02 5.37D-02.
     18 vectors produced by pass  4 Test12= 2.11D-14 5.56D-09 XBig12= 8.36D-04 7.92D-03.
     18 vectors produced by pass  5 Test12= 2.11D-14 5.56D-09 XBig12= 9.16D-06 6.45D-04.
     18 vectors produced by pass  6 Test12= 2.11D-14 5.56D-09 XBig12= 8.07D-08 5.29D-05.
     15 vectors produced by pass  7 Test12= 2.11D-14 5.56D-09 XBig12= 5.58D-10 5.28D-06.
      4 vectors produced by pass  8 Test12= 2.11D-14 5.56D-09 XBig12= 3.87D-12 4.23D-07.
      3 vectors produced by pass  9 Test12= 2.11D-14 5.56D-09 XBig12= 2.96D-14 3.15D-08.
 InvSVY:  IOpt=1 It=  1 EMax= 2.66D-15
 Solved reduced A of dimension   148 with    18 vectors.
 Isotropic polarizability for W=    0.000000       62.31 Bohr**3.
 End of Minotr F.D. properties file   721 does not exist.
 End of Minotr F.D. properties file   722 does not exist.
 End of Minotr F.D. properties file   788 does not exist.

 **********************************************************************

            Population analysis using the SCF density.

 **********************************************************************

 Orbital symmetries:
       Occupied  (B2) (A1) (A1) (B2) (A1) (B2) (A1) (B2) (A1) (A1)
                 (B2) (A1) (B2) (A1) (B1) (B2) (A1) (A1) (A2) (B1)
       Virtual   (B2) (B1) (A2) (A1) (B2) (A1) (B2) (A1) (A2) (A1)
                 (B2) (B1) (A1) (B2) (A1) (A2) (B1) (A1) (B2) (A1)
                 (B2) (B1) (A2) (A1) (B2) (B2) (A1) (A2) (B2) (A1)
                 (A1) (B1) (B2) (A1) (B2) (A1) (B2) (B2) (B2) (B1)
                 (B2) (A1) (A2) (A1) (B2) (B1) (B2) (B1) (A1) (A2)
                 (A1) (A1) (B2) (B2) (A1) (B1) (A2) (B2) (A1) (B2)
                 (A1) (A2) (B1) (A1) (B2) (A2) (A1) (B2) (B2) (B1)
                 (A1) (A1) (A2) (B2) (B1) (B2) (A1) (B2) (A2) (B1)
                 (B2) (A2) (A1) (B1) (B2) (A1) (A2) (A1) (A2) (B1)
                 (B2) (A1) (A1) (B2) (A1) (B2) (B2) (A1) (A2) (B1)
                 (A1) (B2) (B1) (A1) (A1) (B2) (B1) (A1) (A2) (B2)
                 (A1) (B1) (B2) (A2) (A1) (B2) (B1) (A1) (B2) (B1)
                 (A2) (A1) (B2) (B1) (B2) (A1) (B1) (A2) (A1) (A2)
                 (B2) (B1) (A1) (B2) (A1) (B1) (B2) (A1) (A2) (A1)
                 (B2) (B1) (A2) (B2) (A2) (A1) (B1) (A2) (B2) (B2)
                 (A1) (B2) (A2) (B2) (A1) (B1) (B2) (A1) (A2) (A1)
                 (B2) (A1) (B1) (B1) (B2) (A2) (B2) (A1) (A2) (A1)
                 (B2) (B2) (A1) (A2) (A2) (A1) (B2) (A1) (B2) (B2)
                 (A1) (B2) (B2) (B2) (A1) (A1) (B2) (A1) (B2) (B2)
 The electronic state is 1-A1.
 Alpha  occ. eigenvalues --  -10.32328 -10.32325 -10.30538 -10.30483 -10.29932
 Alpha  occ. eigenvalues --  -10.29734  -0.98274  -0.86536  -0.84880  -0.72027
 Alpha  occ. eigenvalues --   -0.67997  -0.60742  -0.55858  -0.55183  -0.48381
 Alpha  occ. eigenvalues --   -0.48177  -0.47615  -0.34941  -0.34829  -0.34811
 Alpha virt. eigenvalues --   -0.00575   0.03574   0.07157   0.12944   0.15307
 Alpha virt. eigenvalues --    0.17085   0.18624   0.21828   0.23898   0.25617
 Alpha virt. eigenvalues --    0.25770   0.27713   0.28709   0.30014   0.30269
 Alpha virt. eigenvalues --    0.32173   0.32390   0.34648   0.36373   0.38036
 Alpha virt. eigenvalues --    0.39550   0.40187   0.41407   0.41441   0.45103
 Alpha virt. eigenvalues --    0.46301   0.47767   0.49666   0.49932   0.50366
 Alpha virt. eigenvalues --    0.53613   0.54074   0.55401   0.57053   0.57903
 Alpha virt. eigenvalues --    0.58930   0.59827   0.62863   0.72323   0.72933
 Alpha virt. eigenvalues --    0.77665   0.78990   0.81177   0.84956   0.85801
 Alpha virt. eigenvalues --    0.86808   0.90627   0.94074   0.94432   0.94882
 Alpha virt. eigenvalues --    0.95600   1.06174   1.07335   1.10517   1.10975
 Alpha virt. eigenvalues --    1.13378   1.15281   1.19484   1.22699   1.26531
 Alpha virt. eigenvalues --    1.26962   1.28361   1.31778   1.32947   1.33990
 Alpha virt. eigenvalues --    1.34614   1.39904   1.40047   1.47215   1.47617
 Alpha virt. eigenvalues --    1.48262   1.56885   1.57254   1.57299   1.57645
 Alpha virt. eigenvalues --    1.61743   1.66317   1.68150   1.69021   1.73541
 Alpha virt. eigenvalues --    1.76413   1.77706   1.80702   1.85113   1.86695
 Alpha virt. eigenvalues --    1.89735   1.91417   1.96775   2.03117   2.07109
 Alpha virt. eigenvalues --    2.12036   2.14646   2.16997   2.18688   2.29201
 Alpha virt. eigenvalues --    2.32970   2.34601   2.36042   2.39878   2.41678
 Alpha virt. eigenvalues --    2.46767   2.54297   2.54444   2.55599   2.64891
 Alpha virt. eigenvalues --    2.65570   2.67752   2.68755   2.69641   2.72901
 Alpha virt. eigenvalues --    2.73998   2.74370   2.76194   2.78325   2.79828
 Alpha virt. eigenvalues --    2.87094   2.88598   2.88761   2.89189   2.91070
 Alpha virt. eigenvalues --    2.91991   2.92197   2.93581   3.00736   3.05455
 Alpha virt. eigenvalues --    3.07156   3.12320   3.13213   3.18095   3.19164
 Alpha virt. eigenvalues --    3.22190   3.22989   3.25028   3.27382   3.29474
 Alpha virt. eigenvalues --    3.31627   3.32528   3.35044   3.36062   3.40458
 Alpha virt. eigenvalues --    3.41018   3.42145   3.42699   3.47598   3.51203
 Alpha virt. eigenvalues --    3.58766   3.62756   3.62926   3.63382   3.65708
 Alpha virt. eigenvalues --    3.67267   3.69875   3.78595   3.85008   3.89670
 Alpha virt. eigenvalues --    3.94510   4.02610   4.06428   4.10802   4.14760
 Alpha virt. eigenvalues --    4.18473   4.23276   4.25232   4.32613   4.33210
 Alpha virt. eigenvalues --    4.36828   4.41317   4.41629   4.44358   4.49540
 Alpha virt. eigenvalues --    4.65849   4.74397   4.77424   4.78192   4.83625
 Alpha virt. eigenvalues --    4.86895   4.95246   4.99367   5.14889   5.27101
 Alpha virt. eigenvalues --    5.29480   5.38748   5.43463   5.60375  21.90084
 Alpha virt. eigenvalues --   22.49335  22.64801  22.65247  22.97047  23.25164
          Condensed to atoms (all electrons):
               1          2          3          4          5          6
     1  C    4.921187  -0.058880   0.484002   0.785941  -0.049141  -0.053278
     2  C   -0.058880   4.887764  -0.022393  -0.053278   0.507964   0.521184
     3  C    0.484002  -0.022393   4.857975  -0.049141  -0.009271   0.507964
     4  C    0.785941  -0.053278  -0.049141   4.921187   0.484002  -0.058880
     5  C   -0.049141   0.507964  -0.009271   0.484002   4.857975  -0.022393
     6  C   -0.053278   0.521184   0.507964  -0.058880  -0.022393   4.887764
     7  H    0.000350   0.418191   0.006240   0.008519  -0.044589  -0.043221
     8  H   -0.035663   0.005510   0.422471   0.007701  -0.002602  -0.052149
     9  H    0.007701  -0.052149  -0.002602  -0.035663   0.422471   0.005510
    10  H    0.008519  -0.043221  -0.044589   0.000350   0.006240   0.418191
               7          8          9         10
     1  C    0.000350  -0.035663   0.007701   0.008519
     2  C    0.418191   0.005510  -0.052149  -0.043221
     3  C    0.006240   0.422471  -0.002602  -0.044589
     4  C    0.008519   0.007701  -0.035663   0.000350
     5  C   -0.044589  -0.002602   0.422471   0.006240
     6  C   -0.043221  -0.052149   0.005510   0.418191
     7  H    0.529253   0.000047  -0.002983  -0.003637
     8  H    0.000047   0.517346   0.000067  -0.002983
     9  H   -0.002983   0.000067   0.517346   0.000047
    10  H   -0.003637  -0.002983   0.000047   0.529253
 Mulliken charges:
               1
     1  C   -0.010737
     2  C   -0.110692
     3  C   -0.150655
     4  C   -0.010737
     5  C   -0.150655
     6  C   -0.110692
     7  H    0.131829
     8  H    0.140255
     9  H    0.140255
    10  H    0.131829
 Sum of Mulliken charges =   0.00000
 Mulliken charges with hydrogens summed into heavy atoms:
               1
     1  C   -0.010737
     2  C    0.021138
     3  C   -0.010401
     4  C   -0.010737
     5  C   -0.010401
     6  C    0.021138
 APT charges:
               1
     1  C   -0.210337
     2  C   -0.075223
     3  C    0.170948
     4  C   -0.210337
     5  C    0.170948
     6  C   -0.075223
     7  H    0.059155
     8  H    0.055457
     9  H    0.055457
    10  H    0.059155
 Sum of APT charges =  -0.00000
 APT charges with hydrogens summed into heavy atoms:
               1
     1  C   -0.210337
     2  C   -0.016068
     3  C    0.226405
     4  C   -0.210337
     5  C    0.226405
     6  C   -0.016068
 Electronic spatial extent (au):  <R**2>=            401.0058
 Charge=              0.0000 electrons
 Dipole moment (field-independent basis, Debye):
    X=             -0.0000    Y=              0.0000    Z=              1.7056  Tot=              1.7056
 Quadrupole moment (field-independent basis, Debye-Ang):
   XX=            -37.7398   YY=            -28.9405   ZZ=            -34.7235
   XY=              0.0000   XZ=              0.0000   YZ=             -0.0000
 Traceless Quadrupole moment (field-independent basis, Debye-Ang):
   XX=             -3.9386   YY=              4.8608   ZZ=             -0.9222
   XY=              0.0000   XZ=              0.0000   YZ=             -0.0000
 Octapole moment (field-independent basis, Debye-Ang**2):
  XXX=              0.0000  YYY=             -0.0000  ZZZ=             15.3997  XYY=              0.0000
  XXY=             -0.0000  XXZ=              0.7339  XZZ=              0.0000  YZZ=              0.0000
  YYZ=              2.9090  XYZ=              0.0000
 Hexadecapole moment (field-independent basis, Debye-Ang**3):
 XXXX=            -44.2544 YYYY=           -246.8276 ZZZZ=           -244.4211 XXXY=             -0.0000
 XXXZ=             -0.0000 YYYX=             -0.0000 YYYZ=              0.0000 ZZZX=             -0.0000
 ZZZY=              0.0000 XXYY=            -60.6168 XXZZ=            -51.9956 YYZZ=            -85.4723
 XXYZ=             -0.0000 YYXZ=             -0.0000 ZZXY=             -0.0000
 N-N= 1.886681545387D+02 E-N=-9.127835120581D+02  KE= 2.298014336288D+02
 Symmetry A1   KE= 1.159877196003D+02
 Symmetry A2   KE= 2.248948827318D+00
 Symmetry B1   KE= 4.245891412693D+00
 Symmetry B2   KE= 1.073188737885D+02
  Exact polarizability:  36.600  -0.000  81.200   0.000  -0.000  69.140
 Approx polarizability:  43.602   0.000 107.755   0.000   0.000  84.085
 ******************************Gaussian NBO Version 3.1******************************
             N A T U R A L   A T O M I C   O R B I T A L   A N D
          N A T U R A L   B O N D   O R B I T A L   A N A L Y S I S
 ******************************Gaussian NBO Version 3.1******************************

       /RESON  / : Allow strongly delocalized NBO set
       /BNDIDX / : Print bond indices based on the NAO density matrix

 Analyzing the SCF density

 Job title: M0001                                                           

 Storage needed:    133260 in NPA,    177161 in NBO (2147483068 available)
 GSVD:  LWork=       15308 too small for GESVD, short by       41214 words or       41214 for optimal perf.


 NATURAL POPULATIONS:  Natural atomic orbital occupancies 
                                                          
   NAO  Atom  No  lang   Type(AO)    Occupancy      Energy
 ----------------------------------------------------------
     1    C    1  S      Cor( 1S)     1.99779     -10.13464
     2    C    1  S      Val( 2S)     0.95490      -0.14841
     3    C    1  S      Ryd( 3S)     0.00324       1.13651
     4    C    1  S      Ryd( 4S)     0.00023       1.66012
     5    C    1  S      Ryd( 5S)     0.00000      20.59894
     6    C    1  px     Val( 2p)     0.96421      -0.09108
     7    C    1  px     Ryd( 3p)     0.00079       0.91236
     8    C    1  px     Ryd( 4p)     0.00022       1.24533
     9    C    1  py     Val( 2p)     1.10236      -0.05172
    10    C    1  py     Ryd( 3p)     0.00358       1.11905
    11    C    1  py     Ryd( 4p)     0.00033       2.42070
    12    C    1  pz     Val( 2p)     0.93904      -0.05997
    13    C    1  pz     Ryd( 3p)     0.00567       1.02305
    14    C    1  pz     Ryd( 4p)     0.00010       1.89018
    15    C    1  dxy    Ryd( 3d)     0.00034       1.37248
    16    C    1  dxy    Ryd( 4d)     0.00035       3.30790
    17    C    1  dxz    Ryd( 3d)     0.00070       1.24282
    18    C    1  dxz    Ryd( 4d)     0.00007       3.09023
    19    C    1  dyz    Ryd( 3d)     0.00139       1.70593
    20    C    1  dyz    Ryd( 4d)     0.00023       3.68425
    21    C    1  dx2y2  Ryd( 3d)     0.00231       1.92375
    22    C    1  dx2y2  Ryd( 4d)     0.00015       3.58774
    23    C    1  dz2    Ryd( 3d)     0.00278       1.67249
    24    C    1  dz2    Ryd( 4d)     0.00046       3.39345
    25    C    1  f(0)   Ryd( 4f)     0.00009       3.71184
    26    C    1  f(C1)  Ryd( 4f)     0.00001       3.25745
    27    C    1  f(S1)  Ryd( 4f)     0.00011       4.34410
    28    C    1  f(C2)  Ryd( 4f)     0.00014       3.77848
    29    C    1  f(S2)  Ryd( 4f)     0.00006       3.51490
    30    C    1  f(C3)  Ryd( 4f)     0.00024       3.61058
    31    C    1  f(S3)  Ryd( 4f)     0.00009       4.03739

    32    C    2  S      Cor( 1S)     1.99923     -10.15108
    33    C    2  S      Val( 2S)     0.98760      -0.24384
    34    C    2  S      Ryd( 3S)     0.00189       1.07742
    35    C    2  S      Ryd( 4S)     0.00019       1.54878
    36    C    2  S      Ryd( 5S)     0.00001      21.58030
    37    C    2  px     Val( 2p)     1.00851      -0.12624
    38    C    2  px     Ryd( 3p)     0.00117       0.77013
    39    C    2  px     Ryd( 4p)     0.00037       1.30539
    40    C    2  py     Val( 2p)     1.07435      -0.07692
    41    C    2  py     Ryd( 3p)     0.00350       1.10407
    42    C    2  py     Ryd( 4p)     0.00028       2.24283
    43    C    2  pz     Val( 2p)     1.12447      -0.08338
    44    C    2  pz     Ryd( 3p)     0.00423       1.21477
    45    C    2  pz     Ryd( 4p)     0.00017       2.03785
    46    C    2  dxy    Ryd( 3d)     0.00008       1.41453
    47    C    2  dxy    Ryd( 4d)     0.00021       3.03719
    48    C    2  dxz    Ryd( 3d)     0.00026       1.33128
    49    C    2  dxz    Ryd( 4d)     0.00013       2.93804
    50    C    2  dyz    Ryd( 3d)     0.00161       1.90515
    51    C    2  dyz    Ryd( 4d)     0.00067       3.62573
    52    C    2  dx2y2  Ryd( 3d)     0.00115       1.67466
    53    C    2  dx2y2  Ryd( 4d)     0.00016       3.48272
    54    C    2  dz2    Ryd( 3d)     0.00174       1.68844
    55    C    2  dz2    Ryd( 4d)     0.00045       3.46331
    56    C    2  f(0)   Ryd( 4f)     0.00010       3.82075
    57    C    2  f(C1)  Ryd( 4f)     0.00008       3.34098
    58    C    2  f(S1)  Ryd( 4f)     0.00015       4.33569
    59    C    2  f(C2)  Ryd( 4f)     0.00017       3.79920
    60    C    2  f(S2)  Ryd( 4f)     0.00001       3.42883
    61    C    2  f(C3)  Ryd( 4f)     0.00019       3.51180
    62    C    2  f(S3)  Ryd( 4f)     0.00019       3.69460

    63    C    3  S      Cor( 1S)     1.99902     -10.16939
    64    C    3  S      Val( 2S)     0.99897      -0.24370
    65    C    3  S      Ryd( 3S)     0.00223       0.99905
    66    C    3  S      Ryd( 4S)     0.00015       1.51845
    67    C    3  S      Ryd( 5S)     0.00000      21.45358
    68    C    3  px     Val( 2p)     1.01922      -0.13465
    69    C    3  px     Ryd( 3p)     0.00113       0.79490
    70    C    3  px     Ryd( 4p)     0.00040       1.29524
    71    C    3  py     Val( 2p)     1.19065      -0.10218
    72    C    3  py     Ryd( 3p)     0.00490       1.21561
    73    C    3  py     Ryd( 4p)     0.00015       2.16228
    74    C    3  pz     Val( 2p)     1.02041      -0.08192
    75    C    3  pz     Ryd( 3p)     0.00471       0.98781
    76    C    3  pz     Ryd( 4p)     0.00038       2.22745
    77    C    3  dxy    Ryd( 3d)     0.00040       1.47932
    78    C    3  dxy    Ryd( 4d)     0.00006       2.80740
    79    C    3  dxz    Ryd( 3d)     0.00012       1.56338
    80    C    3  dxz    Ryd( 4d)     0.00015       2.90141
    81    C    3  dyz    Ryd( 3d)     0.00257       1.74140
    82    C    3  dyz    Ryd( 4d)     0.00047       3.36739
    83    C    3  dx2y2  Ryd( 3d)     0.00098       1.80664
    84    C    3  dx2y2  Ryd( 4d)     0.00037       3.27208
    85    C    3  dz2    Ryd( 3d)     0.00135       1.92740
    86    C    3  dz2    Ryd( 4d)     0.00046       3.45087
    87    C    3  f(0)   Ryd( 4f)     0.00006       3.79296
    88    C    3  f(C1)  Ryd( 4f)     0.00012       3.45622
    89    C    3  f(S1)  Ryd( 4f)     0.00016       4.33099
    90    C    3  f(C2)  Ryd( 4f)     0.00010       3.81290
    91    C    3  f(S2)  Ryd( 4f)     0.00000       3.59129
    92    C    3  f(C3)  Ryd( 4f)     0.00017       3.34656
    93    C    3  f(S3)  Ryd( 4f)     0.00027       3.64966

    94    C    4  S      Cor( 1S)     1.99779     -10.13464
    95    C    4  S      Val( 2S)     0.95490      -0.14841
    96    C    4  S      Ryd( 3S)     0.00324       1.13651
    97    C    4  S      Ryd( 4S)     0.00023       1.66012
    98    C    4  S      Ryd( 5S)     0.00000      20.59894
    99    C    4  px     Val( 2p)     0.96421      -0.09108
   100    C    4  px     Ryd( 3p)     0.00079       0.91236
   101    C    4  px     Ryd( 4p)     0.00022       1.24533
   102    C    4  py     Val( 2p)     1.10236      -0.05172
   103    C    4  py     Ryd( 3p)     0.00358       1.11905
   104    C    4  py     Ryd( 4p)     0.00033       2.42070
   105    C    4  pz     Val( 2p)     0.93904      -0.05997
   106    C    4  pz     Ryd( 3p)     0.00567       1.02305
   107    C    4  pz     Ryd( 4p)     0.00010       1.89018
   108    C    4  dxy    Ryd( 3d)     0.00034       1.37248
   109    C    4  dxy    Ryd( 4d)     0.00035       3.30790
   110    C    4  dxz    Ryd( 3d)     0.00070       1.24282
   111    C    4  dxz    Ryd( 4d)     0.00007       3.09023
   112    C    4  dyz    Ryd( 3d)     0.00139       1.70593
   113    C    4  dyz    Ryd( 4d)     0.00023       3.68425
   114    C    4  dx2y2  Ryd( 3d)     0.00231       1.92375
   115    C    4  dx2y2  Ryd( 4d)     0.00015       3.58774
   116    C    4  dz2    Ryd( 3d)     0.00278       1.67249
   117    C    4  dz2    Ryd( 4d)     0.00046       3.39345
   118    C    4  f(0)   Ryd( 4f)     0.00009       3.71184
   119    C    4  f(C1)  Ryd( 4f)     0.00001       3.25745
   120    C    4  f(S1)  Ryd( 4f)     0.00011       4.34410
   121    C    4  f(C2)  Ryd( 4f)     0.00014       3.77848
   122    C    4  f(S2)  Ryd( 4f)     0.00006       3.51490
   123    C    4  f(C3)  Ryd( 4f)     0.00024       3.61058
   124    C    4  f(S3)  Ryd( 4f)     0.00009       4.03739

   125    C    5  S      Cor( 1S)     1.99902     -10.16939
   126    C    5  S      Val( 2S)     0.99897      -0.24370
   127    C    5  S      Ryd( 3S)     0.00223       0.99905
   128    C    5  S      Ryd( 4S)     0.00015       1.51845
   129    C    5  S      Ryd( 5S)     0.00000      21.45358
   130    C    5  px     Val( 2p)     1.01922      -0.13465
   131    C    5  px     Ryd( 3p)     0.00113       0.79490
   132    C    5  px     Ryd( 4p)     0.00040       1.29524
   133    C    5  py     Val( 2p)     1.19065      -0.10218
   134    C    5  py     Ryd( 3p)     0.00490       1.21561
   135    C    5  py     Ryd( 4p)     0.00015       2.16228
   136    C    5  pz     Val( 2p)     1.02041      -0.08192
   137    C    5  pz     Ryd( 3p)     0.00471       0.98781
   138    C    5  pz     Ryd( 4p)     0.00038       2.22745
   139    C    5  dxy    Ryd( 3d)     0.00040       1.47932
   140    C    5  dxy    Ryd( 4d)     0.00006       2.80740
   141    C    5  dxz    Ryd( 3d)     0.00012       1.56338
   142    C    5  dxz    Ryd( 4d)     0.00015       2.90141
   143    C    5  dyz    Ryd( 3d)     0.00257       1.74140
   144    C    5  dyz    Ryd( 4d)     0.00047       3.36739
   145    C    5  dx2y2  Ryd( 3d)     0.00098       1.80664
   146    C    5  dx2y2  Ryd( 4d)     0.00037       3.27208
   147    C    5  dz2    Ryd( 3d)     0.00135       1.92740
   148    C    5  dz2    Ryd( 4d)     0.00046       3.45087
   149    C    5  f(0)   Ryd( 4f)     0.00006       3.79296
   150    C    5  f(C1)  Ryd( 4f)     0.00012       3.45622
   151    C    5  f(S1)  Ryd( 4f)     0.00016       4.33099
   152    C    5  f(C2)  Ryd( 4f)     0.00010       3.81290
   153    C    5  f(S2)  Ryd( 4f)     0.00000       3.59129
   154    C    5  f(C3)  Ryd( 4f)     0.00017       3.34656
   155    C    5  f(S3)  Ryd( 4f)     0.00027       3.64966

   156    C    6  S      Cor( 1S)     1.99923     -10.15108
   157    C    6  S      Val( 2S)     0.98760      -0.24384
   158    C    6  S      Ryd( 3S)     0.00189       1.07742
   159    C    6  S      Ryd( 4S)     0.00019       1.54878
   160    C    6  S      Ryd( 5S)     0.00001      21.58030
   161    C    6  px     Val( 2p)     1.00851      -0.12624
   162    C    6  px     Ryd( 3p)     0.00117       0.77013
   163    C    6  px     Ryd( 4p)     0.00037       1.30539
   164    C    6  py     Val( 2p)     1.07435      -0.07692
   165    C    6  py     Ryd( 3p)     0.00350       1.10407
   166    C    6  py     Ryd( 4p)     0.00028       2.24283
   167    C    6  pz     Val( 2p)     1.12447      -0.08338
   168    C    6  pz     Ryd( 3p)     0.00423       1.21477
   169    C    6  pz     Ryd( 4p)     0.00017       2.03785
   170    C    6  dxy    Ryd( 3d)     0.00008       1.41453
   171    C    6  dxy    Ryd( 4d)     0.00021       3.03719
   172    C    6  dxz    Ryd( 3d)     0.00026       1.33128
   173    C    6  dxz    Ryd( 4d)     0.00013       2.93804
   174    C    6  dyz    Ryd( 3d)     0.00161       1.90515
   175    C    6  dyz    Ryd( 4d)     0.00067       3.62573
   176    C    6  dx2y2  Ryd( 3d)     0.00115       1.67466
   177    C    6  dx2y2  Ryd( 4d)     0.00016       3.48272
   178    C    6  dz2    Ryd( 3d)     0.00174       1.68844
   179    C    6  dz2    Ryd( 4d)     0.00045       3.46331
   180    C    6  f(0)   Ryd( 4f)     0.00010       3.82075
   181    C    6  f(C1)  Ryd( 4f)     0.00008       3.34098
   182    C    6  f(S1)  Ryd( 4f)     0.00015       4.33569
   183    C    6  f(C2)  Ryd( 4f)     0.00017       3.79920
   184    C    6  f(S2)  Ryd( 4f)     0.00001       3.42883
   185    C    6  f(C3)  Ryd( 4f)     0.00019       3.51180
   186    C    6  f(S3)  Ryd( 4f)     0.00019       3.69460

   187    H    7  S      Val( 1S)     0.77802       0.04420
   188    H    7  S      Ryd( 2S)     0.00023       0.86847
   189    H    7  S      Ryd( 3S)     0.00015       1.99378
   190    H    7  px     Ryd( 2p)     0.00011       2.22689
   191    H    7  py     Ryd( 2p)     0.00017       2.88168
   192    H    7  pz     Ryd( 2p)     0.00036       3.02763

   193    H    8  S      Val( 1S)     0.77430       0.04894
   194    H    8  S      Ryd( 2S)     0.00033       1.00453
   195    H    8  S      Ryd( 3S)     0.00022       1.80597
   196    H    8  px     Ryd( 2p)     0.00010       2.24412
   197    H    8  py     Ryd( 2p)     0.00047       3.09445
   198    H    8  pz     Ryd( 2p)     0.00009       2.72347

   199    H    9  S      Val( 1S)     0.77430       0.04894
   200    H    9  S      Ryd( 2S)     0.00033       1.00453
   201    H    9  S      Ryd( 3S)     0.00022       1.80597
   202    H    9  px     Ryd( 2p)     0.00010       2.24412
   203    H    9  py     Ryd( 2p)     0.00047       3.09445
   204    H    9  pz     Ryd( 2p)     0.00009       2.72347

   205    H   10  S      Val( 1S)     0.77802       0.04420
   206    H   10  S      Ryd( 2S)     0.00023       0.86847
   207    H   10  S      Ryd( 3S)     0.00015       1.99378
   208    H   10  px     Ryd( 2p)     0.00011       2.22689
   209    H   10  py     Ryd( 2p)     0.00017       2.88168
   210    H   10  pz     Ryd( 2p)     0.00036       3.02763

 WARNING:  1 low occupancy (<1.9990e) core orbital  found on  C    1
           1 low occupancy (<1.9990e) core orbital  found on  C    4

 WARNING:  Population inversion found on atom  C    1
           Population inversion found on atom  C    2
           Population inversion found on atom  C    3
           Population inversion found on atom  C    4
           Population inversion found on atom  C    5
           Population inversion found on atom  C    6


 Summary of Natural Population Analysis:                  
                                                          
                                       Natural Population 
                Natural  -----------------------------------------------
    Atom  No    Charge         Core      Valence    Rydberg      Total
 -----------------------------------------------------------------------
      C    1    0.01799      1.99779     3.96051    0.02371     5.98201
      C    2   -0.21332      1.99923     4.19493    0.01916     6.21332
      C    3   -0.25013      1.99902     4.22925    0.02187     6.25013
      C    4    0.01799      1.99779     3.96051    0.02371     5.98201
      C    5   -0.25013      1.99902     4.22925    0.02187     6.25013
      C    6   -0.21332      1.99923     4.19493    0.01916     6.21332
      H    7    0.22096      0.00000     0.77802    0.00102     0.77904
      H    8    0.22450      0.00000     0.77430    0.00121     0.77550
      H    9    0.22450      0.00000     0.77430    0.00121     0.77550
      H   10    0.22096      0.00000     0.77802    0.00102     0.77904
 =======================================================================
   * Total *    0.00000     11.99206    27.87401    0.13392    40.00000

                                 Natural Population      
 --------------------------------------------------------
   Core                      11.99206 ( 99.9339% of  12)
   Valence                   27.87401 ( 99.5500% of  28)
   Natural Minimal Basis     39.86608 ( 99.6652% of  40)
   Natural Rydberg Basis      0.13392 (  0.3348% of  40)
 --------------------------------------------------------

    Atom  No          Natural Electron Configuration
 ----------------------------------------------------------------------------
      C    1      [core]2S( 0.95)2p( 3.01)3p( 0.01)3d( 0.01)
      C    2      [core]2S( 0.99)2p( 3.21)3p( 0.01)
      C    3      [core]2S( 1.00)2p( 3.23)3p( 0.01)3d( 0.01)
      C    4      [core]2S( 0.95)2p( 3.01)3p( 0.01)3d( 0.01)
      C    5      [core]2S( 1.00)2p( 3.23)3p( 0.01)3d( 0.01)
      C    6      [core]2S( 0.99)2p( 3.21)3p( 0.01)
      H    7            1S( 0.78)
      H    8            1S( 0.77)
      H    9            1S( 0.77)
      H   10            1S( 0.78)


 Wiberg bond index matrix in the NAO basis:                                    

     Atom    1       2       3       4       5       6       7       8       9
     ---- ------  ------  ------  ------  ------  ------  ------  ------  ------
   1.  C  0.0000  0.1311  1.3996  2.3719  0.0289  0.0181  0.0092  0.0078  0.0138
   2.  C  0.1311  0.0000  0.0096  0.0181  1.4576  1.4305  0.9151  0.0080  0.0031
   3.  C  1.3996  0.0096  0.0000  0.0289  0.1456  1.4576  0.0080  0.9142  0.0005
   4.  C  2.3719  0.0181  0.0289  0.0000  1.3996  0.1311  0.0088  0.0138  0.0078
   5.  C  0.0289  1.4576  0.1456  1.3996  0.0000  0.0096  0.0032  0.0005  0.9142
   6.  C  0.0181  1.4305  1.4576  0.1311  0.0096  0.0000  0.0036  0.0031  0.0080
   7.  H  0.0092  0.9151  0.0080  0.0088  0.0032  0.0036  0.0000  0.0000  0.0023
   8.  H  0.0078  0.0080  0.9142  0.0138  0.0005  0.0031  0.0000  0.0000  0.0012
   9.  H  0.0138  0.0031  0.0005  0.0078  0.9142  0.0080  0.0023  0.0012  0.0000
  10.  H  0.0088  0.0036  0.0032  0.0092  0.0080  0.9151  0.0019  0.0023  0.0000

     Atom   10
     ---- ------
   1.  C  0.0088
   2.  C  0.0036
   3.  C  0.0032
   4.  C  0.0092
   5.  C  0.0080
   6.  C  0.9151
   7.  H  0.0019
   8.  H  0.0023
   9.  H  0.0000
  10.  H  0.0000


 Wiberg bond index, Totals by atom:                                            

     Atom    1
     ---- ------
   1.  C  3.9892
   2.  C  3.9766
   3.  C  3.9671
   4.  C  3.9892
   5.  C  3.9671
   6.  C  3.9766
   7.  H  0.9521
   8.  H  0.9508
   9.  H  0.9508
  10.  H  0.9521


 Atom-atom overlap-weighted NAO bond order:                                    

     Atom    1       2       3       4       5       6       7       8       9
     ---- ------  ------  ------  ------  ------  ------  ------  ------  ------
   1.  C  0.0000 -0.0215  1.1514  1.5059  0.0462  0.0465  0.0009 -0.0062  0.0060
   2.  C -0.0215  0.0000  0.0158  0.0465  1.1373  1.1323  0.7844  0.0040 -0.0001
   3.  C  1.1514  0.0158  0.0000  0.0462 -0.0065  1.1373  0.0026  0.7888 -0.0003
   4.  C  1.5059  0.0465  0.0462  0.0000  1.1514 -0.0215  0.0008  0.0060 -0.0062
   5.  C  0.0462  1.1373 -0.0065  1.1514  0.0000  0.0158  0.0002 -0.0003  0.7888
   6.  C  0.0465  1.1323  1.1373 -0.0215  0.0158  0.0000  0.0014 -0.0001  0.0040
   7.  H  0.0009  0.7844  0.0026  0.0008  0.0002  0.0014  0.0000 -0.0000 -0.0001
   8.  H -0.0062  0.0040  0.7888  0.0060 -0.0003 -0.0001 -0.0000  0.0000  0.0001
   9.  H  0.0060 -0.0001 -0.0003 -0.0062  0.7888  0.0040 -0.0001  0.0001  0.0000
  10.  H  0.0008  0.0014  0.0002  0.0009  0.0026  0.7844 -0.0003 -0.0001 -0.0000

     Atom   10
     ---- ------
   1.  C  0.0008
   2.  C  0.0014
   3.  C  0.0002
   4.  C  0.0009
   5.  C  0.0026
   6.  C  0.7844
   7.  H -0.0003
   8.  H -0.0001
   9.  H -0.0000
  10.  H  0.0000


 Atom-atom overlap-weighted NAO bond order, Totals by atom:                    

     Atom    1
     ---- ------
   1.  C  2.7300
   2.  C  3.1003
   3.  C  3.1356
   4.  C  2.7300
   5.  C  3.1356
   6.  C  3.1003
   7.  H  0.7900
   8.  H  0.7922
   9.  H  0.7922
  10.  H  0.7900


 MO bond order:                                                                

     Atom    1       2       3       4       5       6       7       8       9
     ---- ------  ------  ------  ------  ------  ------  ------  ------  ------
   1.  C  0.0000 -0.1865 -0.2743  0.7822  0.0070 -0.0117  0.0417  0.0006 -0.0156
   2.  C -0.1865  0.0000 -0.0142 -0.1250 -0.2109  0.4454  0.8028  0.1224  0.0229
   3.  C -0.2743 -0.0142  0.0000 -0.1819 -0.3051  1.3411  0.0548  1.1973  0.0032
   4.  C  0.7822 -0.1250 -0.1819  0.0000  1.2045 -0.3189 -0.0013  0.1557  0.0713
   5.  C  0.0070 -0.2109 -0.3051  1.2045  0.0000  0.0317 -0.0087 -0.0052 -0.2772
   6.  C -0.0117  0.4454  1.3411 -0.3189  0.0317  0.0000  0.0214  0.0178 -0.0344
   7.  H  0.0417  0.8028  0.0548 -0.0013 -0.0087  0.0214  0.0000 -0.0005 -0.0386
   8.  H  0.0006  0.1224  1.1973  0.1557 -0.0052  0.0178 -0.0005  0.0000  0.0508
   9.  H -0.0156  0.0229  0.0032  0.0713 -0.2772 -0.0344 -0.0386  0.0508  0.0000
  10.  H  0.1034  0.0228  0.0464  0.0816  0.1406  1.5577 -0.0298 -0.0296 -0.0025

     Atom   10
     ---- ------
   1.  C  0.1034
   2.  C  0.0228
   3.  C  0.0464
   4.  C  0.0816
   5.  C  0.1406
   6.  C  1.5577
   7.  H -0.0298
   8.  H -0.0296
   9.  H -0.0025
  10.  H  0.0000


 MO atomic valencies:                                                          

     Atom    1
     ---- ------
   1.  C  0.4468
   2.  C  0.8797
   3.  C  1.8674
   4.  C  1.6683
   5.  C  0.5768
   6.  C  3.0502
   7.  H  0.8418
   8.  H  1.5093
   9.  H -0.2201
  10.  H  1.8907


 NATURAL BOND ORBITAL ANALYSIS:

                       Occupancies       Lewis Structure    Low   High
           Occ.    -------------------  -----------------   occ   occ
  Cycle   Thresh.   Lewis   Non-Lewis     CR  BD  3C  LP    (L)   (NL)   Dev
 =============================================================================
   1(1)    1.90    36.75456   3.24544      6  11   0   3     3      3    0.46
   2(2)    1.90    36.75456   3.24544      6  11   0   3     3      3    0.46
   3(1)    1.80    36.75456   3.24544      6  11   0   3     3      3    0.46
   4(2)    1.80    36.75456   3.24544      6  11   0   3     3      3    0.46
   5(1)    1.70    38.08423   1.91577      6  13   0   1     1      3    0.43
   6(2)    1.70    38.08423   1.91577      6  13   0   1     1      3    0.43
   7(1)    1.60    38.06869   1.93131      6  13   0   1     1      3    0.46
   8(2)    1.60    38.80447   1.19553      6  14   0   0     0      3    0.43
   9(3)    1.60    38.06869   1.93131      6  13   0   1     1      3    0.46
  10(4)    1.60    38.80447   1.19553      6  14   0   0     0      3    0.43
  11(1)    1.50    38.80447   1.19553      6  14   0   0     0      3    0.43
  12(2)    1.50    38.06869   1.93131      6  13   0   1     1      3    0.46
  13(3)    1.50    38.80447   1.19553      6  14   0   0     0      3    0.43
  14(1)    1.60    38.80447   1.19553      6  14   0   0     0      3    0.43
 -----------------------------------------------------------------------------

 Structure accepted: RESONANCE keyword permits strongly delocalized structure

 WARNING:  1 low occupancy (<1.9990e) core orbital  found on  C    1
           1 low occupancy (<1.9990e) core orbital  found on  C    4

 --------------------------------------------------------
   Core                     11.99207 ( 99.934% of  12)
   Valence Lewis            26.81240 ( 95.759% of  28)
  ==================       ============================
   Total Lewis              38.80447 ( 97.011% of  40)
  -----------------------------------------------------
   Valence non-Lewis         1.12259 (  2.806% of  40)
   Rydberg non-Lewis         0.07294 (  0.182% of  40)
  ==================       ============================
   Total non-Lewis           1.19553 (  2.989% of  40)
 --------------------------------------------------------


       (Occupancy)   Bond orbital/ Coefficients/ Hybrids
 ---------------------------------------------------------------------------------
     1. (1.98230) BD ( 1) C   1 - C   3  
                ( 50.43%)   0.7101* C   1 s( 49.30%)p 1.02( 50.52%)d 0.00(  0.17%)
                                                  f 0.00(  0.01%)
                                           -0.0003  0.7021  0.0024 -0.0016  0.0003
                                            0.0000  0.0000  0.0000  0.6049  0.0130
                                           -0.0094  0.3726  0.0120 -0.0018  0.0000
                                            0.0000  0.0000  0.0000  0.0293  0.0061
                                           -0.0034 -0.0049  0.0282  0.0003 -0.0026
                                            0.0000  0.0052 -0.0085  0.0000  0.0000
                                           -0.0045
                ( 49.57%)   0.7041* C   3 s( 32.51%)p 2.07( 67.29%)d 0.01(  0.19%)
                                                  f 0.00(  0.01%)
                                           -0.0001  0.5701  0.0027  0.0003 -0.0002
                                            0.0000  0.0000  0.0000 -0.3748  0.0266
                                            0.0045 -0.7284 -0.0337  0.0085  0.0000
                                            0.0000  0.0000  0.0000  0.0330  0.0024
                                           -0.0207  0.0064  0.0159  0.0068 -0.0045
                                            0.0000 -0.0076  0.0060  0.0000  0.0000
                                            0.0033
     2. (1.99046) BD ( 1) C   1 - C   4  
                ( 50.00%)   0.7071* C   1 s( 50.13%)p 0.99( 49.65%)d 0.00(  0.21%)
                                                  f 0.00(  0.01%)
                                           -0.0001  0.7080  0.0097  0.0015 -0.0003
                                            0.0000  0.0000  0.0000 -0.6433 -0.0253
                                            0.0069 -0.2861 -0.0131  0.0021  0.0000
                                            0.0000  0.0000  0.0000 -0.0086  0.0046
                                           -0.0374 -0.0056 -0.0228 -0.0030  0.0018
                                            0.0000  0.0017  0.0038  0.0000  0.0000
                                            0.0075
                ( 50.00%)   0.7071* C   4 s( 50.13%)p 0.99( 49.65%)d 0.00(  0.21%)
                                                  f 0.00(  0.01%)
                                           -0.0001  0.7080  0.0097  0.0015 -0.0003
                                            0.0000  0.0000  0.0000  0.6433  0.0253
                                           -0.0069 -0.2861 -0.0131  0.0021  0.0000
                                            0.0000  0.0000  0.0000  0.0086 -0.0046
                                           -0.0374 -0.0056 -0.0228 -0.0030  0.0018
                                            0.0000 -0.0017  0.0038  0.0000  0.0000
                                           -0.0075
     3. (1.92700) BD ( 2) C   1 - C   4  
                ( 50.00%)   0.7071* C   1 s(  0.71%)p99.99( 99.04%)d 0.33(  0.23%)
                                                  f 0.02(  0.01%)
                                           -0.0001  0.0680 -0.0495 -0.0022  0.0003
                                            0.0000  0.0000  0.0000  0.4625  0.0300
                                            0.0029 -0.8793  0.0488  0.0007  0.0000
                                            0.0000  0.0000  0.0000  0.0106  0.0113
                                            0.0283  0.0043 -0.0335  0.0124 -0.0050
                                            0.0000 -0.0080  0.0070  0.0000  0.0000
                                           -0.0012
                ( 50.00%)   0.7071* C   4 s(  0.71%)p99.99( 99.04%)d 0.33(  0.23%)
                                                  f 0.02(  0.01%)
                                           -0.0001  0.0680 -0.0495 -0.0022  0.0003
                                            0.0000  0.0000  0.0000 -0.4625 -0.0300
                                           -0.0029 -0.8793  0.0488  0.0007  0.0000
                                            0.0000  0.0000  0.0000 -0.0106 -0.0113
                                            0.0283  0.0043 -0.0335  0.0124 -0.0050
                                            0.0000  0.0080  0.0070  0.0000  0.0000
                                            0.0012
     4. (1.68588) BD ( 3) C   1 - C   4  
                ( 50.00%)   0.7071* C   1 s(  0.00%)p 1.00( 99.87%)d 0.00(  0.10%)
                                                  f 0.00(  0.03%)
                                            0.0000 -0.0000 -0.0000  0.0000  0.0000
                                            0.9992 -0.0038  0.0138  0.0000  0.0000
                                            0.0000 -0.0000 -0.0000  0.0000 -0.0193
                                           -0.0113  0.0232 -0.0007  0.0000 -0.0000
                                            0.0000  0.0000 -0.0000  0.0000  0.0000
                                            0.0031 -0.0000 -0.0000  0.0074 -0.0143
                                            0.0000
                ( 50.00%)   0.7071* C   4 s(  0.00%)p 1.00( 99.87%)d 0.00(  0.10%)
                                                  f 0.00(  0.03%)
                                           -0.0000  0.0000  0.0000 -0.0000 -0.0000
                                            0.9992 -0.0038  0.0138  0.0000  0.0000
                                            0.0000 -0.0000  0.0000 -0.0000  0.0193
                                            0.0113  0.0232 -0.0007  0.0000 -0.0000
                                           -0.0000  0.0000  0.0000  0.0000  0.0000
                                            0.0031  0.0000  0.0000 -0.0074 -0.0143
                                           -0.0000
     5. (1.96624) BD ( 1) C   2 - C   5  
                ( 49.84%)   0.7060* C   2 s( 35.62%)p 1.80( 64.26%)d 0.00(  0.11%)
                                                  f 0.00(  0.01%)
                                            0.0003  0.5968  0.0072  0.0027 -0.0002
                                            0.0000  0.0000  0.0000 -0.4452 -0.0292
                                            0.0047 -0.6659 -0.0072  0.0039  0.0000
                                            0.0000  0.0000  0.0000  0.0197  0.0083
                                           -0.0067 -0.0021  0.0238  0.0038 -0.0014
                                            0.0000 -0.0078  0.0075  0.0000  0.0000
                                            0.0030
                ( 50.16%)   0.7082* C   5 s( 36.85%)p 1.71( 62.99%)d 0.00(  0.15%)
                                                  f 0.00(  0.01%)
                                           -0.0007  0.6070  0.0014  0.0026 -0.0006
                                            0.0000  0.0000  0.0000  0.4045 -0.0153
                                           -0.0016  0.6819  0.0320 -0.0042  0.0000
                                            0.0000  0.0000  0.0000  0.0294  0.0033
                                           -0.0185  0.0027  0.0142  0.0057  0.0053
                                            0.0000  0.0072 -0.0060  0.0000  0.0000
                                           -0.0030
     6. (1.70736) BD ( 2) C   2 - C   5  
                ( 49.61%)   0.7043* C   2 s(  0.00%)p 1.00( 99.95%)d 0.00(  0.02%)
                                                  f 0.00(  0.03%)
                                            0.0000  0.0000  0.0000  0.0000  0.0000
                                            0.9994 -0.0174  0.0173  0.0000  0.0000
                                            0.0000  0.0000  0.0000  0.0000  0.0008
                                           -0.0016 -0.0118 -0.0102  0.0000  0.0000
                                            0.0000  0.0000  0.0000  0.0000  0.0000
                                            0.0092  0.0000  0.0000  0.0020 -0.0137
                                            0.0000
                ( 50.39%)   0.7099* C   5 s(  0.00%)p 1.00( 99.93%)d 0.00(  0.04%)
                                                  f 0.00(  0.03%)
                                            0.0000  0.0000  0.0000  0.0000  0.0000
                                            0.9994 -0.0138  0.0186  0.0000  0.0000
                                            0.0000  0.0000  0.0000  0.0000  0.0175
                                            0.0066  0.0040  0.0058  0.0000  0.0000
                                            0.0000  0.0000  0.0000  0.0000  0.0000
                                            0.0101  0.0000  0.0000 -0.0015 -0.0133
                                            0.0000
     7. (1.98656) BD ( 1) C   2 - C   6  
                ( 50.00%)   0.7071* C   2 s( 36.31%)p 1.75( 63.55%)d 0.00(  0.12%)
                                                  f 0.00(  0.01%)
                                           -0.0000  0.6025  0.0066  0.0030 -0.0003
                                            0.0000  0.0000  0.0000  0.7965  0.0219
                                           -0.0066  0.0057  0.0227 -0.0005  0.0000
                                            0.0000  0.0000  0.0000 -0.0092  0.0015
                                           -0.0293 -0.0072 -0.0145 -0.0048 -0.0003
                                            0.0000 -0.0050 -0.0011  0.0000  0.0000
                                           -0.0102
                ( 50.00%)   0.7071* C   6 s( 36.31%)p 1.75( 63.55%)d 0.00(  0.12%)
                                                  f 0.00(  0.01%)
                                           -0.0000  0.6025  0.0066  0.0030 -0.0003
                                            0.0000  0.0000  0.0000 -0.7965 -0.0219
                                            0.0066  0.0057  0.0227 -0.0005  0.0000
                                            0.0000  0.0000  0.0000  0.0092 -0.0015
                                           -0.0293 -0.0072 -0.0145 -0.0048 -0.0003
                                            0.0000  0.0050 -0.0011  0.0000  0.0000
                                            0.0102
     8. (1.97037) BD ( 1) C   2 - H   7  
                ( 60.84%)   0.7800* C   2 s( 28.02%)p 2.57( 71.88%)d 0.00(  0.08%)
                                                  f 0.00(  0.02%)
                                           -0.0005  0.5293 -0.0089 -0.0057  0.0006
                                            0.0000  0.0000  0.0000 -0.4051  0.0086
                                            0.0036  0.7445 -0.0143 -0.0061  0.0000
                                            0.0000  0.0000  0.0000 -0.0221 -0.0063
                                            0.0063 -0.0016  0.0144  0.0053  0.0071
                                            0.0000 -0.0031 -0.0083  0.0000  0.0000
                                            0.0059
                ( 39.16%)   0.6258* H   7 s( 99.95%)p 0.00(  0.05%)
                                            0.9997  0.0003  0.0007  0.0000  0.0105
                                           -0.0201
     9. (1.96624) BD ( 1) C   3 - C   6  
                ( 50.16%)   0.7082* C   3 s( 36.85%)p 1.71( 62.99%)d 0.00(  0.15%)
                                                  f 0.00(  0.01%)
                                           -0.0007  0.6070  0.0014  0.0026 -0.0006
                                            0.0000  0.0000  0.0000 -0.4045  0.0153
                                            0.0016  0.6819  0.0320 -0.0042  0.0000
                                            0.0000  0.0000  0.0000 -0.0294 -0.0033
                                           -0.0185  0.0027  0.0142  0.0057  0.0053
                                            0.0000 -0.0072 -0.0060  0.0000  0.0000
                                            0.0030
                ( 49.84%)   0.7060* C   6 s( 35.62%)p 1.80( 64.26%)d 0.00(  0.11%)
                                                  f 0.00(  0.01%)
                                            0.0003  0.5968  0.0072  0.0027 -0.0002
                                            0.0000  0.0000  0.0000  0.4452  0.0292
                                           -0.0047 -0.6659 -0.0072  0.0039  0.0000
                                            0.0000  0.0000  0.0000 -0.0197 -0.0083
                                           -0.0067 -0.0021  0.0238  0.0038 -0.0014
                                            0.0000  0.0078  0.0075  0.0000  0.0000
                                           -0.0030
    10. (1.70736) BD ( 2) C   3 - C   6  
                ( 50.39%)   0.7099* C   3 s(  0.00%)p 1.00( 99.93%)d 0.00(  0.04%)
                                                  f 0.00(  0.03%)
                                            0.0000  0.0000  0.0000  0.0000  0.0000
                                            0.9994 -0.0138  0.0186  0.0000  0.0000
                                            0.0000  0.0000  0.0000  0.0000 -0.0175
                                           -0.0066  0.0040  0.0058  0.0000  0.0000
                                            0.0000  0.0000  0.0000  0.0000  0.0000
                                            0.0101  0.0000  0.0000  0.0015 -0.0133
                                            0.0000
                ( 49.61%)   0.7043* C   6 s(  0.00%)p 1.00( 99.95%)d 0.00(  0.02%)
                                                  f 0.00(  0.03%)
                                            0.0000  0.0000  0.0000  0.0000  0.0000
                                            0.9994 -0.0174  0.0173  0.0000  0.0000
                                            0.0000  0.0000  0.0000  0.0000 -0.0008
                                            0.0016 -0.0118 -0.0102  0.0000  0.0000
                                            0.0000  0.0000  0.0000  0.0000  0.0000
                                            0.0092  0.0000  0.0000 -0.0020 -0.0137
                                            0.0000
    11. (1.98498) BD ( 1) C   3 - H   8  
                ( 61.59%)   0.7848* C   3 s( 30.53%)p 2.27( 69.38%)d 0.00(  0.07%)
                                                  f 0.00(  0.02%)
                                           -0.0003  0.5525 -0.0062 -0.0031  0.0007
                                            0.0000  0.0000  0.0000  0.8327 -0.0193
                                           -0.0065  0.0028 -0.0034 -0.0009  0.0000
                                            0.0000  0.0000  0.0000 -0.0037  0.0000
                                           -0.0094 -0.0082 -0.0234 -0.0015 -0.0001
                                            0.0000 -0.0007 -0.0007  0.0000  0.0000
                                           -0.0141
                ( 38.41%)   0.6197* H   8 s( 99.95%)p 0.00(  0.05%)
                                            0.9997 -0.0009  0.0015  0.0000 -0.0232
                                            0.0006
    12. (1.98230) BD ( 1) C   4 - C   5  
                ( 50.43%)   0.7101* C   4 s( 49.30%)p 1.02( 50.52%)d 0.00(  0.17%)
                                                  f 0.00(  0.01%)
                                            0.0003 -0.7021 -0.0024  0.0016 -0.0003
                                            0.0000  0.0000  0.0000  0.6049  0.0130
                                           -0.0094 -0.3726 -0.0120  0.0018  0.0000
                                            0.0000  0.0000  0.0000  0.0293  0.0061
                                            0.0034  0.0049 -0.0282 -0.0003  0.0026
                                            0.0000  0.0052  0.0085  0.0000  0.0000
                                           -0.0045
                ( 49.57%)   0.7041* C   5 s( 32.51%)p 2.07( 67.29%)d 0.01(  0.19%)
                                                  f 0.00(  0.01%)
                                            0.0001 -0.5701 -0.0027 -0.0003  0.0002
                                            0.0000  0.0000  0.0000 -0.3748  0.0266
                                            0.0045  0.7284  0.0337 -0.0085  0.0000
                                            0.0000  0.0000  0.0000  0.0330  0.0024
                                            0.0207 -0.0064 -0.0159 -0.0068  0.0045
                                            0.0000 -0.0076 -0.0060  0.0000  0.0000
                                            0.0033
    13. (1.98498) BD ( 1) C   5 - H   9  
                ( 61.59%)   0.7848* C   5 s( 30.53%)p 2.27( 69.38%)d 0.00(  0.07%)
                                                  f 0.00(  0.02%)
                                            0.0003 -0.5525  0.0062  0.0031 -0.0007
                                            0.0000  0.0000  0.0000  0.8327 -0.0193
                                           -0.0065 -0.0028  0.0034  0.0009  0.0000
                                            0.0000  0.0000  0.0000 -0.0037  0.0000
                                            0.0094  0.0082  0.0234  0.0015  0.0001
                                            0.0000 -0.0007  0.0007  0.0000  0.0000
                                           -0.0141
                ( 38.41%)   0.6197* H   9 s( 99.95%)p 0.00(  0.05%)
                                           -0.9997  0.0009 -0.0015  0.0000 -0.0232
                                           -0.0006
    14. (1.97037) BD ( 1) C   6 - H  10  
                ( 60.84%)   0.7800* C   6 s( 28.02%)p 2.57( 71.88%)d 0.00(  0.08%)
                                                  f 0.00(  0.02%)
                                           -0.0005  0.5293 -0.0089 -0.0057  0.0006
                                            0.0000  0.0000  0.0000  0.4051 -0.0086
                                           -0.0036  0.7445 -0.0143 -0.0061  0.0000
                                            0.0000  0.0000  0.0000  0.0221  0.0063
                                            0.0063 -0.0016  0.0144  0.0053  0.0071
                                            0.0000  0.0031 -0.0083  0.0000  0.0000
                                           -0.0059
                ( 39.16%)   0.6258* H  10 s( 99.95%)p 0.00(  0.05%)
                                            0.9997  0.0003  0.0007  0.0000 -0.0105
                                           -0.0201
    15. (1.99780) CR ( 1) C   1           s(100.00%)p 0.00(  0.00%)
                                            1.0000  0.0003 -0.0000 -0.0000  0.0000
                                            0.0000  0.0000  0.0000  0.0001  0.0000
                                           -0.0000 -0.0000  0.0000 -0.0000  0.0000
                                            0.0000  0.0000  0.0000  0.0000  0.0000
                                           -0.0000 -0.0000  0.0000  0.0000 -0.0000
                                            0.0000  0.0000 -0.0000  0.0000  0.0000
                                           -0.0000
    16. (1.99923) CR ( 1) C   2           s(100.00%)p 0.00(  0.00%)
                                            1.0000  0.0001 -0.0000 -0.0000  0.0000
                                            0.0000  0.0000  0.0000 -0.0000  0.0000
                                            0.0000  0.0005 -0.0000 -0.0000  0.0000
                                            0.0000  0.0000  0.0000 -0.0000 -0.0000
                                            0.0000 -0.0000  0.0000  0.0000  0.0000
                                            0.0000  0.0000 -0.0000  0.0000  0.0000
                                            0.0000
    17. (1.99901) CR ( 1) C   3           s(100.00%)p 0.00(  0.00%)
                                            1.0000  0.0006 -0.0000  0.0000 -0.0000
                                            0.0000  0.0000  0.0000 -0.0001  0.0000
                                           -0.0000  0.0004  0.0000 -0.0000  0.0000
                                            0.0000  0.0000  0.0000 -0.0000 -0.0000
                                           -0.0000  0.0000  0.0000  0.0000  0.0000
                                            0.0000 -0.0000 -0.0000  0.0000  0.0000
                                           -0.0000
    18. (1.99780) CR ( 1) C   4           s(100.00%)p 0.00(  0.00%)
                                            1.0000  0.0003 -0.0000 -0.0000  0.0000
                                            0.0000  0.0000  0.0000 -0.0001 -0.0000
                                            0.0000 -0.0000  0.0000 -0.0000  0.0000
                                            0.0000  0.0000  0.0000 -0.0000 -0.0000
                                           -0.0000 -0.0000  0.0000  0.0000 -0.0000
                                            0.0000 -0.0000 -0.0000  0.0000  0.0000
                                            0.0000
    19. (1.99901) CR ( 1) C   5           s(100.00%)p 0.00(  0.00%)
                                            1.0000  0.0006 -0.0000  0.0000 -0.0000
                                            0.0000  0.0000  0.0000  0.0001 -0.0000
                                            0.0000  0.0004  0.0000 -0.0000  0.0000
                                            0.0000  0.0000  0.0000  0.0000  0.0000
                                           -0.0000  0.0000  0.0000  0.0000  0.0000
                                            0.0000  0.0000 -0.0000  0.0000  0.0000
                                            0.0000
    20. (1.99923) CR ( 1) C   6           s(100.00%)p 0.00(  0.00%)
                                            1.0000  0.0001 -0.0000 -0.0000  0.0000
                                            0.0000  0.0000  0.0000  0.0000 -0.0000
                                           -0.0000  0.0005 -0.0000 -0.0000  0.0000
                                            0.0000  0.0000  0.0000  0.0000  0.0000
                                            0.0000 -0.0000  0.0000  0.0000  0.0000
                                            0.0000 -0.0000 -0.0000  0.0000  0.0000
                                           -0.0000
    21. (0.00462) RY*( 1) C   1           s(  0.83%)p99.99( 86.45%)d15.04( 12.50%)
                                                  f 0.26(  0.22%)
                                            0.0000 -0.0001  0.0837 -0.0359 -0.0038
                                            0.0000 -0.0000  0.0000  0.0434 -0.3631
                                           -0.1322 -0.0524 -0.8425 -0.0296 -0.0000
                                           -0.0000  0.0000 -0.0000 -0.0287  0.0184
                                            0.0741 -0.1109  0.2497 -0.2090  0.0405
                                            0.0000  0.0055 -0.0088  0.0000 -0.0000
                                           -0.0203
    22. (0.00244) RY*( 2) C   1           s( 24.20%)p 2.68( 64.89%)d 0.43( 10.43%)
                                                  f 0.02(  0.47%)
                                            0.0000 -0.0068  0.4897  0.0426  0.0190
                                            0.0000 -0.0000  0.0000  0.0391 -0.7460
                                           -0.1023 -0.0118  0.2744  0.0712 -0.0000
                                           -0.0000  0.0000 -0.0000 -0.1661  0.0378
                                           -0.0692  0.1023 -0.1713  0.1753 -0.0365
                                            0.0000 -0.0485  0.0001  0.0000 -0.0000
                                            0.0322
    23. (0.00105) RY*( 3) C   1           s( 52.60%)p 0.40( 21.24%)d 0.47( 24.59%)
                                                  f 0.03(  1.57%)
                                           -0.0000  0.0058  0.6368 -0.3472 -0.0005
                                            0.0000 -0.0000  0.0000  0.0015  0.4002
                                            0.0049 -0.0295  0.0574  0.2191 -0.0000
                                           -0.0000  0.0000 -0.0000 -0.3348  0.0956
                                            0.0986 -0.0350  0.2955 -0.1625  0.0648
                                            0.0000 -0.0947  0.0032  0.0000 -0.0000
                                           -0.0501
    24. (0.00096) RY*( 4) C   1           s(  0.00%)p 1.00( 79.84%)d 0.23( 18.17%)
                                                  f 0.02(  1.99%)
                                           -0.0000  0.0000  0.0000  0.0000 -0.0000
                                           -0.0050  0.8778 -0.1668 -0.0000  0.0000
                                            0.0000  0.0000 -0.0000  0.0000 -0.1313
                                           -0.1097  0.3664 -0.1348 -0.0000  0.0000
                                           -0.0000 -0.0000  0.0000 -0.0000 -0.0000
                                            0.0716  0.0000  0.0000 -0.0772  0.0941
                                           -0.0000
    25. (0.00048) RY*( 5) C   1           s(  0.00%)p 1.00(  3.02%)d31.81( 96.12%)
                                                  f 0.28(  0.86%)
                                            0.0000 -0.0000 -0.0000 -0.0000  0.0000
                                            0.0049  0.0125 -0.1733  0.0000  0.0000
                                            0.0000 -0.0000 -0.0000  0.0000  0.0366
                                            0.8633  0.3058  0.3479  0.0000 -0.0000
                                            0.0000  0.0000 -0.0000  0.0000  0.0000
                                            0.0171 -0.0000 -0.0000 -0.0212 -0.0884
                                            0.0000
    26. (0.00030) RY*( 6) C   1           s(  2.18%)p 9.86( 21.49%)d33.79( 73.60%)
                                                  f 1.25(  2.73%)
                                           -0.0000 -0.0083 -0.0106  0.1265  0.0748
                                            0.0000  0.0000 -0.0000 -0.0249 -0.1875
                                           -0.1344 -0.0303  0.3826 -0.1172 -0.0000
                                           -0.0000  0.0000 -0.0000  0.3476 -0.1879
                                           -0.0152 -0.0754  0.6903 -0.3121  0.1602
                                            0.0000  0.0238 -0.0323  0.0000 -0.0000
                                            0.0044
    27. (0.00013) RY*( 7) C   1           s( 68.93%)p 0.14(  9.50%)d 0.19( 12.99%)
                                                  f 0.12(  8.58%)
                                            0.0000  0.0042  0.3687  0.7436 -0.0202
                                           -0.0000  0.0000 -0.0000  0.0016  0.1681
                                            0.1878 -0.0069 -0.0681 -0.1637  0.0000
                                            0.0000 -0.0000  0.0000  0.0589  0.0823
                                            0.2602 -0.2031 -0.0904  0.0501  0.2375
                                           -0.0000  0.1082  0.1174 -0.0000  0.0000
                                           -0.0622
    28. (0.00009) RY*( 8) C   1           s(  3.13%)p26.69( 83.47%)d 2.28(  7.12%)
                                                  f 2.01(  6.29%)
    29. (0.00006) RY*( 9) C   1           s(  6.76%)p 1.00(  6.75%)d11.77( 79.56%)
                                                  f 1.03(  6.94%)
    30. (0.00006) RY*(10) C   1           s(  5.69%)p 0.10(  0.57%)d12.42( 70.69%)
                                                  f 4.05( 23.05%)
    31. (0.00002) RY*(11) C   1           s(  2.47%)p12.46( 30.81%)d23.68( 58.55%)
                                                  f 3.30(  8.16%)
    32. (0.00002) RY*(12) C   1           s(  6.19%)p 1.14(  7.08%)d 4.51( 27.93%)
                                                  f 9.50( 58.80%)
    33. (0.00000) RY*(13) C   1           s(  0.00%)p 1.00(  1.45%)d68.01( 98.55%)
                                                  f 0.00(  0.00%)
    34. (0.00000) RY*(14) C   1           s( 97.45%)p 0.01(  0.63%)d 0.01(  0.98%)
                                                  f 0.01(  0.94%)
    35. (0.00000) RY*(15) C   1           s(  1.16%)p 2.95(  3.43%)d80.45( 93.39%)
                                                  f 1.74(  2.02%)
    36. (0.00000) RY*(16) C   1           s( 22.89%)p 2.51( 57.47%)d 0.65( 14.95%)
                                                  f 0.21(  4.70%)
    37. (0.00000) RY*(17) C   1           s(  3.03%)p 0.82(  2.50%)d30.85( 93.44%)
                                                  f 0.34(  1.03%)
    38. (0.00000) RY*(18) C   1           s(  0.00%)p 1.00(  2.10%)d46.52( 97.90%)
                                                  f 0.00(  0.00%)
    39. (0.00000) RY*(19) C   1           s(  0.00%)p 1.00( 97.15%)d 0.03(  2.85%)
                                                  f 0.00(  0.00%)
    40. (0.00000) RY*(20) C   1           s(  0.00%)p 1.00( 14.92%)d 5.70( 85.08%)
                                                  f 0.00(  0.00%)
    41. (0.00000) RY*(21) C   1           s(  0.00%)p 1.00(  0.44%)d 0.26(  0.11%)
                                                  f99.99( 99.45%)
    42. (0.00000) RY*(22) C   1           s(  1.35%)p 0.86(  1.15%)d 6.54(  8.80%)
                                                  f65.86( 88.70%)
    43. (0.00000) RY*(23) C   1           s(  0.71%)p 1.01(  0.72%)d 7.71(  5.51%)
                                                  f99.99( 93.06%)
    44. (0.00000) RY*(24) C   1           s(  0.00%)p 1.00(  0.51%)d 0.28(  0.14%)
                                                  f99.99( 99.35%)
    45. (0.00000) RY*(25) C   1           s(  0.00%)p 1.00(  0.70%)d 1.40(  0.98%)
                                                  f99.99( 98.32%)
    46. (0.00000) RY*(26) C   1           s(  0.29%)p 9.11(  2.64%)d15.01(  4.35%)
                                                  f99.99( 92.72%)
    47. (0.00519) RY*( 1) C   2           s( 10.40%)p 7.81( 81.18%)d 0.79(  8.22%)
                                                  f 0.02(  0.21%)
                                           -0.0000  0.0022  0.3168  0.0599  0.0009
                                           -0.0000 -0.0000 -0.0000  0.0082  0.4516
                                            0.0230 -0.0159 -0.7766 -0.0620 -0.0000
                                           -0.0000 -0.0000 -0.0000  0.0065 -0.2334
                                            0.0260  0.0629 -0.0420  0.1457  0.0013
                                           -0.0000  0.0372 -0.0191 -0.0000 -0.0000
                                            0.0188
    48. (0.00224) RY*( 2) C   2           s( 38.20%)p 0.67( 25.52%)d 0.89( 34.19%)
                                                  f 0.05(  2.09%)
                                            0.0000 -0.0059  0.6091 -0.1043  0.0062
                                            0.0000  0.0000  0.0000 -0.0051  0.3160
                                            0.1909 -0.0020  0.3256  0.1133  0.0000
                                            0.0000  0.0000  0.0000 -0.1508  0.0933
                                            0.1611 -0.0729  0.4644 -0.2521 -0.0752
                                            0.0000  0.0871 -0.0683  0.0000  0.0000
                                            0.0551
    49. (0.00189) RY*( 3) C   2           s( 18.61%)p 3.05( 56.85%)d 1.28( 23.85%)
                                                  f 0.04(  0.69%)
                                           -0.0000 -0.0046  0.4228 -0.0851  0.0093
                                           -0.0000 -0.0000 -0.0000  0.0198 -0.6622
                                           -0.1790  0.0117 -0.2864 -0.1242 -0.0000
                                           -0.0000 -0.0000 -0.0000 -0.3639  0.2817
                                           -0.0954  0.1064  0.0622  0.0493 -0.0126
                                           -0.0000  0.0791 -0.0203 -0.0000 -0.0000
                                            0.0109
    50. (0.00102) RY*( 4) C   2           s(  0.00%)p 1.00( 77.13%)d 0.29( 22.31%)
                                                  f 0.01(  0.56%)
                                            0.0000  0.0000  0.0000  0.0000  0.0000
                                            0.0142  0.8575 -0.1891  0.0000  0.0000
                                            0.0000  0.0000  0.0000  0.0000  0.1518
                                           -0.0928 -0.4270  0.0954  0.0000  0.0000
                                            0.0000  0.0000  0.0000  0.0000  0.0000
                                            0.0322  0.0000  0.0000 -0.0516  0.0436
                                            0.0000
    51. (0.00082) RY*( 5) C   2           s(  0.72%)p31.06( 22.34%)d99.99( 73.76%)
                                                  f 4.43(  3.19%)
                                            0.0000 -0.0028  0.0795  0.0292  0.0040
                                           -0.0000 -0.0000 -0.0000 -0.0349  0.3992
                                           -0.0105 -0.0167  0.2498 -0.0046 -0.0000
                                           -0.0000 -0.0000 -0.0000 -0.4025  0.3915
                                           -0.2520  0.2475 -0.3909  0.3804  0.1273
                                           -0.0000  0.0608  0.0226 -0.0000 -0.0000
                                           -0.1069
    52. (0.00038) RY*( 6) C   2           s(  0.00%)p 1.00(  1.45%)d68.01( 98.37%)
                                                  f 0.12(  0.18%)
                                            0.0000  0.0000  0.0000  0.0000  0.0000
                                            0.0108  0.1187  0.0161  0.0000  0.0000
                                            0.0000  0.0000  0.0000  0.0000  0.3786
                                            0.7683  0.2960  0.4031  0.0000  0.0000
                                            0.0000  0.0000  0.0000  0.0000  0.0000
                                           -0.0001  0.0000  0.0000 -0.0340  0.0251
                                            0.0000
    53. (0.00014) RY*( 7) C   2           s( 35.71%)p 0.70( 24.96%)d 1.01( 36.01%)
                                                  f 0.09(  3.33%)
                                            0.0000 -0.0125 -0.1491  0.5579  0.1532
                                            0.0000  0.0000  0.0000  0.0059 -0.0504
                                            0.2999  0.0123 -0.1593  0.3627  0.0000
                                            0.0000  0.0000  0.0000 -0.0456  0.1678
                                           -0.4246  0.0838  0.3764 -0.0297 -0.0572
                                            0.0000 -0.0602  0.0484  0.0000  0.0000
                                           -0.1550
    54. (0.00009) RY*( 8) C   2           s( 19.77%)p 1.41( 27.96%)d 2.44( 48.29%)
                                                  f 0.20(  3.98%)
    55. (0.00006) RY*( 9) C   2           s( 32.68%)p 0.73( 23.95%)d 1.08( 35.41%)
                                                  f 0.24(  7.96%)
    56. (0.00002) RY*(10) C   2           s( 19.05%)p 0.92( 17.59%)d 3.05( 58.16%)
                                                  f 0.27(  5.20%)
    57. (0.00003) RY*(11) C   2           s(  1.62%)p 5.08(  8.25%)d 4.86(  7.89%)
                                                  f50.66( 82.24%)
    58. (0.00000) RY*(12) C   2           s(  0.00%)p 1.00( 15.27%)d 5.55( 84.73%)
                                                  f 0.00(  0.00%)
    59. (0.00000) RY*(13) C   2           s(  0.00%)p 1.00(  2.05%)d47.72( 97.94%)
                                                  f 0.00(  0.00%)
    60. (0.00000) RY*(14) C   2           s( 95.09%)p 0.00(  0.35%)d 0.03(  2.41%)
                                                  f 0.02(  2.15%)
    61. (0.00001) RY*(15) C   2           s( 14.24%)p 0.43(  6.14%)d 5.48( 77.97%)
                                                  f 0.12(  1.65%)
    62. (0.00000) RY*(16) C   2           s(  7.16%)p10.02( 71.79%)d 1.57( 11.25%)
                                                  f 1.37(  9.80%)
    63. (0.00000) RY*(17) C   2           s(  2.18%)p 3.75(  8.17%)d40.50( 88.28%)
                                                  f 0.63(  1.37%)
    64. (0.00000) RY*(18) C   2           s(  0.00%)p 1.00(  3.80%)d25.35( 96.20%)
                                                  f 0.00(  0.00%)
    65. (0.00000) RY*(19) C   2           s(  0.57%)p38.33( 21.73%)d99.99( 77.46%)
                                                  f 0.44(  0.25%)
    66. (0.00000) RY*(20) C   2           s(  0.85%)p 1.12(  0.95%)d 3.24(  2.74%)
                                                  f99.99( 95.46%)
    67. (0.00000) RY*(21) C   2           s(  0.00%)p 1.00(  0.09%)d 0.27(  0.02%)
                                                  f99.99( 99.89%)
    68. (0.00000) RY*(22) C   2           s(  2.83%)p 0.74(  2.10%)d 2.52(  7.13%)
                                                  f31.08( 87.94%)
    69. (0.00000) RY*(23) C   2           s(  0.00%)p 1.00( 99.83%)d 0.00(  0.17%)
                                                  f 0.00(  0.00%)
    70. (0.00000) RY*(24) C   2           s(  0.00%)p 1.00(  0.25%)d 0.56(  0.14%)
                                                  f99.99( 99.61%)
    71. (0.00000) RY*(25) C   2           s(  0.00%)p 1.00(  0.19%)d 0.46(  0.09%)
                                                  f99.99( 99.73%)
    72. (0.00000) RY*(26) C   2           s(  0.38%)p 1.31(  0.50%)d17.62(  6.67%)
                                                  f99.99( 92.45%)
    73. (0.00613) RY*( 1) C   3           s( 20.70%)p 3.26( 67.54%)d 0.54( 11.25%)
                                                  f 0.03(  0.52%)
                                            0.0000  0.0129  0.4525  0.0439  0.0097
                                           -0.0000 -0.0000 -0.0000 -0.0298 -0.7440
                                           -0.0030  0.0028 -0.3420 -0.0624 -0.0000
                                           -0.0000 -0.0000 -0.0000 -0.1192  0.0817
                                           -0.0034 -0.1650 -0.1183 -0.2244  0.0134
                                           -0.0000  0.0681 -0.0166 -0.0000 -0.0000
                                           -0.0101
    74. (0.00312) RY*( 2) C   3           s(  1.37%)p57.99( 79.39%)d13.83( 18.93%)
                                                  f 0.23(  0.31%)
                                            0.0000 -0.0104  0.1165 -0.0001 -0.0012
                                           -0.0000 -0.0000 -0.0000  0.0110  0.4533
                                            0.0239  0.0269 -0.7391 -0.2017 -0.0000
                                           -0.0000 -0.0000 -0.0000 -0.2528  0.2631
                                           -0.1141  0.1120 -0.1109  0.1353 -0.0008
                                           -0.0000  0.0400 -0.0384 -0.0000 -0.0000
                                            0.0043
    75. (0.00139) RY*( 3) C   3           s( 58.59%)p 0.39( 23.11%)d 0.28( 16.25%)
                                                  f 0.04(  2.06%)
                                           -0.0000 -0.0056  0.7491 -0.1568 -0.0073
                                            0.0000  0.0000  0.0000  0.0082  0.2370
                                           -0.0639 -0.0129  0.3891  0.1386  0.0000
                                            0.0000  0.0000  0.0000  0.0071  0.1088
                                           -0.1711  0.1671 -0.2611  0.1589 -0.0114
                                            0.0000  0.1374 -0.0394  0.0000  0.0000
                                            0.0003
    76. (0.00103) RY*( 4) C   3           s(  0.00%)p 1.00( 87.76%)d 0.13( 11.51%)
                                                  f 0.01(  0.73%)
                                            0.0000  0.0000  0.0000  0.0000  0.0000
                                            0.0124  0.9218 -0.1665  0.0000  0.0000
                                            0.0000  0.0000  0.0000  0.0000 -0.3100
                                            0.0837 -0.0800 -0.0746  0.0000  0.0000
                                            0.0000  0.0000  0.0000  0.0000  0.0000
                                           -0.0840  0.0000  0.0000 -0.0105 -0.0116
                                            0.0000
    77. (0.00052) RY*( 5) C   3           s(  7.39%)p 2.49( 18.37%)d 9.78( 72.30%)
                                                  f 0.26(  1.94%)
                                            0.0000  0.0043  0.2519 -0.0841 -0.0580
                                            0.0000  0.0000  0.0000  0.0041  0.1545
                                           -0.2048  0.0405 -0.3393  0.0330  0.0000
                                            0.0000  0.0000  0.0000  0.5637 -0.5860
                                            0.2331 -0.0782  0.0363  0.0059 -0.0150
                                            0.0000  0.0164  0.1313  0.0000  0.0000
                                           -0.0411
    78. (0.00031) RY*( 6) C   3           s(  0.00%)p 1.00(  1.23%)d79.53( 98.14%)
                                                  f 0.51(  0.63%)
                                            0.0000  0.0000  0.0000  0.0000  0.0000
                                           -0.0043  0.1076 -0.0272  0.0000  0.0000
                                            0.0000  0.0000  0.0000  0.0000  0.0161
                                            0.0409  0.6627  0.7350  0.0000  0.0000
                                            0.0000  0.0000  0.0000  0.0000  0.0000
                                           -0.0656  0.0000  0.0000  0.0201 -0.0399
                                            0.0000
    79. (0.00015) RY*( 7) C   3           s( 12.65%)p 0.70(  8.82%)d 5.74( 72.55%)
                                                  f 0.47(  5.98%)
                                            0.0000 -0.0123 -0.1390  0.3226  0.0539
                                           -0.0000 -0.0000 -0.0000  0.0008 -0.2505
                                            0.1057  0.0231 -0.1053  0.0514 -0.0000
                                           -0.0000 -0.0000 -0.0000  0.3848 -0.0541
                                           -0.5278  0.3718 -0.1865  0.3507 -0.1573
                                           -0.0000  0.0003  0.0064 -0.0000 -0.0000
                                            0.1872
    80. (0.00012) RY*( 8) C   3           s(  0.35%)p99.99( 92.58%)d 8.78(  3.11%)
                                                  f11.17(  3.96%)
                                            0.0000 -0.0032  0.0011  0.0571  0.0165
                                            0.0000  0.0000  0.0000  0.0063  0.0355
                                            0.0564  0.0125 -0.2088  0.9368  0.0000
                                            0.0000  0.0000  0.0000 -0.1218  0.0183
                                            0.0177 -0.0347  0.1167 -0.0276 -0.0823
                                            0.0000 -0.0720 -0.1654  0.0000  0.0000
                                            0.0159
    81. (0.00008) RY*( 9) C   3           s( 55.83%)p 0.15(  8.16%)d 0.49( 27.14%)
                                                  f 0.16(  8.87%)
    82. (0.00008) RY*(10) C   3           s( 24.44%)p 1.46( 35.63%)d 1.54( 37.68%)
                                                  f 0.09(  2.25%)
    83. (0.00003) RY*(11) C   3           s(  5.32%)p 1.64(  8.71%)d14.40( 76.64%)
                                                  f 1.75(  9.33%)
    84. (0.00000) RY*(12) C   3           s(  0.00%)p 0.00(  0.01%)d 1.00( 99.99%)
                                                  f 0.00(  0.00%)
    85. (0.00000) RY*(13) C   3           s( 98.98%)p 0.00(  0.27%)d 0.01(  0.61%)
                                                  f 0.00(  0.14%)
    86. (0.00000) RY*(14) C   3           s(  0.00%)p 1.00( 99.69%)d 0.00(  0.29%)
                                                  f 0.00(  0.02%)
    87. (0.00001) RY*(15) C   3           s(  6.13%)p 5.71( 34.99%)d 9.42( 57.70%)
                                                  f 0.19(  1.18%)
    88. (0.00000) RY*(16) C   3           s(  0.00%)p 1.00(  9.86%)d 9.14( 90.14%)
                                                  f 0.00(  0.00%)
    89. (0.00001) RY*(17) C   3           s(  0.74%)p15.85( 11.81%)d99.99( 87.37%)
                                                  f 0.10(  0.07%)
    90. (0.00000) RY*(18) C   3           s(  0.00%)p 1.00(  0.70%)d99.99( 99.29%)
                                                  f 0.01(  0.01%)
    91. (0.00000) RY*(19) C   3           s(  2.24%)p 2.35(  5.27%)d41.25( 92.34%)
                                                  f 0.07(  0.15%)
    92. (0.00000) RY*(20) C   3           s(  1.56%)p 1.10(  1.72%)d 2.34(  3.64%)
                                                  f59.72( 93.08%)
    93. (0.00000) RY*(21) C   3           s(  0.00%)p 1.00(  0.77%)d 0.53(  0.41%)
                                                  f99.99( 98.82%)
    94. (0.00000) RY*(22) C   3           s(  3.41%)p 0.11(  0.36%)d 4.05( 13.79%)
                                                  f24.20( 82.44%)
    95. (0.00000) RY*(23) C   3           s(  0.11%)p27.35(  2.93%)d39.32(  4.21%)
                                                  f99.99( 92.76%)
    96. (0.00000) RY*(24) C   3           s(  0.00%)p 0.00(  0.01%)d 1.00(  0.05%)
                                                  f99.99( 99.95%)
    97. (0.00000) RY*(25) C   3           s(  0.00%)p 1.00(  0.04%)d 3.84(  0.15%)
                                                  f99.99( 99.81%)
    98. (0.00000) RY*(26) C   3           s(  0.31%)p 2.23(  0.69%)d13.32(  4.09%)
                                                  f99.99( 94.92%)
    99. (0.00462) RY*( 1) C   4           s(  0.83%)p99.99( 86.45%)d15.04( 12.50%)
                                                  f 0.26(  0.22%)
                                            0.0000 -0.0001  0.0837 -0.0359 -0.0038
                                           -0.0000  0.0000 -0.0000 -0.0434  0.3631
                                            0.1322 -0.0524 -0.8425 -0.0296 -0.0000
                                           -0.0000 -0.0000  0.0000  0.0287 -0.0184
                                            0.0741 -0.1109  0.2497 -0.2090  0.0405
                                           -0.0000 -0.0055 -0.0088  0.0000  0.0000
                                            0.0203
   100. (0.00244) RY*( 2) C   4           s( 24.20%)p 2.68( 64.89%)d 0.43( 10.43%)
                                                  f 0.02(  0.47%)
                                            0.0000 -0.0068  0.4897  0.0426  0.0190
                                           -0.0000  0.0000 -0.0000 -0.0391  0.7460
                                            0.1023 -0.0118  0.2744  0.0712 -0.0000
                                           -0.0000 -0.0000  0.0000  0.1661 -0.0378
                                           -0.0692  0.1023 -0.1713  0.1753 -0.0365
                                           -0.0000  0.0485  0.0001  0.0000  0.0000
                                           -0.0322
   101. (0.00105) RY*( 3) C   4           s( 52.60%)p 0.40( 21.24%)d 0.47( 24.59%)
                                                  f 0.03(  1.57%)
                                           -0.0000  0.0058  0.6368 -0.3472 -0.0005
                                           -0.0000  0.0000 -0.0000 -0.0015 -0.4002
                                           -0.0049 -0.0295  0.0574  0.2191 -0.0000
                                           -0.0000 -0.0000  0.0000  0.3348 -0.0956
                                            0.0986 -0.0350  0.2955 -0.1625  0.0648
                                           -0.0000  0.0947  0.0032  0.0000  0.0000
                                            0.0501
   102. (0.00096) RY*( 4) C   4           s(  0.00%)p 1.00( 79.84%)d 0.23( 18.17%)
                                                  f 0.02(  1.99%)
                                            0.0000 -0.0000 -0.0000 -0.0000  0.0000
                                           -0.0050  0.8778 -0.1668 -0.0000  0.0000
                                            0.0000 -0.0000  0.0000 -0.0000  0.1313
                                            0.1097  0.3664 -0.1348 -0.0000  0.0000
                                            0.0000 -0.0000 -0.0000 -0.0000 -0.0000
                                            0.0716 -0.0000 -0.0000  0.0772  0.0941
                                            0.0000
   103. (0.00048) RY*( 5) C   4           s(  0.00%)p 1.00(  3.02%)d31.81( 96.12%)
                                                  f 0.28(  0.86%)
                                            0.0000 -0.0000 -0.0000 -0.0000  0.0000
                                           -0.0049 -0.0125  0.1733 -0.0000 -0.0000
                                           -0.0000 -0.0000 -0.0000 -0.0000  0.0366
                                            0.8633 -0.3058 -0.3479 -0.0000  0.0000
                                            0.0000 -0.0000 -0.0000 -0.0000 -0.0000
                                           -0.0171 -0.0000 -0.0000 -0.0212  0.0884
                                            0.0000
   104. (0.00030) RY*( 6) C   4           s(  2.18%)p 9.86( 21.49%)d33.79( 73.60%)
                                                  f 1.25(  2.73%)
                                           -0.0000 -0.0083 -0.0106  0.1265  0.0748
                                           -0.0000 -0.0000  0.0000  0.0249  0.1875
                                            0.1344 -0.0303  0.3826 -0.1172 -0.0000
                                           -0.0000 -0.0000  0.0000 -0.3476  0.1879
                                           -0.0152 -0.0754  0.6903 -0.3121  0.1602
                                           -0.0000 -0.0238 -0.0323  0.0000  0.0000
                                           -0.0044
   105. (0.00013) RY*( 7) C   4           s( 68.93%)p 0.14(  9.50%)d 0.19( 12.99%)
                                                  f 0.12(  8.58%)
                                            0.0000  0.0042  0.3687  0.7436 -0.0202
                                            0.0000 -0.0000  0.0000 -0.0016 -0.1681
                                           -0.1878 -0.0069 -0.0681 -0.1637  0.0000
                                            0.0000  0.0000 -0.0000 -0.0589 -0.0823
                                            0.2602 -0.2031 -0.0904  0.0501  0.2375
                                            0.0000 -0.1082  0.1174 -0.0000 -0.0000
                                            0.0622
   106. (0.00009) RY*( 8) C   4           s(  3.13%)p26.69( 83.47%)d 2.28(  7.12%)
                                                  f 2.01(  6.29%)
   107. (0.00006) RY*( 9) C   4           s(  6.76%)p 1.00(  6.75%)d11.77( 79.56%)
                                                  f 1.03(  6.94%)
   108. (0.00006) RY*(10) C   4           s(  5.69%)p 0.10(  0.57%)d12.42( 70.69%)
                                                  f 4.05( 23.05%)
   109. (0.00002) RY*(11) C   4           s(  2.47%)p12.46( 30.81%)d23.68( 58.55%)
                                                  f 3.30(  8.16%)
   110. (0.00002) RY*(12) C   4           s(  6.19%)p 1.14(  7.08%)d 4.51( 27.93%)
                                                  f 9.50( 58.80%)
   111. (0.00000) RY*(13) C   4           s(  0.00%)p 1.00(  1.45%)d68.01( 98.55%)
                                                  f 0.00(  0.00%)
   112. (0.00000) RY*(14) C   4           s( 97.45%)p 0.01(  0.63%)d 0.01(  0.98%)
                                                  f 0.01(  0.94%)
   113. (0.00000) RY*(15) C   4           s(  1.16%)p 2.95(  3.43%)d80.45( 93.39%)
                                                  f 1.74(  2.02%)
   114. (0.00000) RY*(16) C   4           s( 22.89%)p 2.51( 57.47%)d 0.65( 14.95%)
                                                  f 0.21(  4.70%)
   115. (0.00000) RY*(17) C   4           s(  3.03%)p 0.82(  2.50%)d30.85( 93.44%)
                                                  f 0.34(  1.03%)
   116. (0.00000) RY*(18) C   4           s(  0.00%)p 1.00(  2.10%)d46.52( 97.90%)
                                                  f 0.00(  0.00%)
   117. (0.00000) RY*(19) C   4           s(  0.00%)p 1.00( 97.15%)d 0.03(  2.85%)
                                                  f 0.00(  0.00%)
   118. (0.00000) RY*(20) C   4           s(  0.00%)p 1.00( 14.92%)d 5.70( 85.08%)
                                                  f 0.00(  0.00%)
   119. (0.00000) RY*(21) C   4           s(  0.00%)p 1.00(  0.44%)d 0.26(  0.11%)
                                                  f99.99( 99.45%)
   120. (0.00000) RY*(22) C   4           s(  1.35%)p 0.86(  1.15%)d 6.54(  8.80%)
                                                  f65.86( 88.70%)
   121. (0.00000) RY*(23) C   4           s(  0.71%)p 1.01(  0.72%)d 7.71(  5.51%)
                                                  f99.99( 93.06%)
   122. (0.00000) RY*(24) C   4           s(  0.00%)p 1.00(  0.51%)d 0.28(  0.14%)
                                                  f99.99( 99.35%)
   123. (0.00000) RY*(25) C   4           s(  0.00%)p 1.00(  0.70%)d 1.40(  0.98%)
                                                  f99.99( 98.32%)
   124. (0.00000) RY*(26) C   4           s(  0.29%)p 9.11(  2.64%)d15.01(  4.35%)
                                                  f99.99( 92.72%)
   125. (0.00613) RY*( 1) C   5           s( 20.70%)p 3.26( 67.54%)d 0.54( 11.25%)
                                                  f 0.03(  0.52%)
                                            0.0000  0.0129  0.4525  0.0439  0.0097
                                            0.0000  0.0000  0.0000  0.0298  0.7440
                                            0.0030  0.0028 -0.3420 -0.0624  0.0000
                                            0.0000  0.0000  0.0000  0.1192 -0.0817
                                           -0.0034 -0.1650 -0.1183 -0.2244  0.0134
                                            0.0000 -0.0681 -0.0166  0.0000  0.0000
                                            0.0101
   126. (0.00312) RY*( 2) C   5           s(  1.37%)p57.99( 79.39%)d13.83( 18.93%)
                                                  f 0.23(  0.31%)
                                            0.0000 -0.0104  0.1165 -0.0001 -0.0012
                                           -0.0000 -0.0000 -0.0000 -0.0110 -0.4533
                                           -0.0239  0.0269 -0.7391 -0.2017 -0.0000
                                           -0.0000 -0.0000 -0.0000  0.2528 -0.2631
                                           -0.1141  0.1120 -0.1109  0.1353 -0.0008
                                           -0.0000 -0.0400 -0.0384 -0.0000 -0.0000
                                           -0.0043
   127. (0.00139) RY*( 3) C   5           s( 58.59%)p 0.39( 23.11%)d 0.28( 16.25%)
                                                  f 0.04(  2.06%)
                                           -0.0000 -0.0056  0.7491 -0.1568 -0.0073
                                            0.0000  0.0000  0.0000 -0.0082 -0.2370
                                            0.0639 -0.0129  0.3891  0.1386  0.0000
                                            0.0000  0.0000  0.0000 -0.0071 -0.1088
                                           -0.1711  0.1671 -0.2611  0.1589 -0.0114
                                            0.0000 -0.1374 -0.0394  0.0000  0.0000
                                           -0.0003
   128. (0.00103) RY*( 4) C   5           s(  0.00%)p 1.00( 87.76%)d 0.13( 11.51%)
                                                  f 0.01(  0.73%)
                                            0.0000  0.0000  0.0000  0.0000  0.0000
                                            0.0124  0.9218 -0.1665  0.0000  0.0000
                                            0.0000  0.0000  0.0000  0.0000  0.3100
                                           -0.0837 -0.0800 -0.0746  0.0000  0.0000
                                            0.0000  0.0000  0.0000  0.0000  0.0000
                                           -0.0840  0.0000  0.0000  0.0105 -0.0116
                                            0.0000
   129. (0.00052) RY*( 5) C   5           s(  7.39%)p 2.49( 18.37%)d 9.78( 72.30%)
                                                  f 0.26(  1.94%)
                                            0.0000  0.0043  0.2519 -0.0841 -0.0580
                                           -0.0000 -0.0000 -0.0000 -0.0041 -0.1545
                                            0.2048  0.0405 -0.3393  0.0330 -0.0000
                                           -0.0000 -0.0000 -0.0000 -0.5637  0.5860
                                            0.2331 -0.0782  0.0363  0.0059 -0.0150
                                           -0.0000 -0.0164  0.1313 -0.0000 -0.0000
                                            0.0411
   130. (0.00031) RY*( 6) C   5           s(  0.00%)p 1.00(  1.23%)d79.53( 98.14%)
                                                  f 0.51(  0.63%)
                                            0.0000  0.0000  0.0000  0.0000  0.0000
                                           -0.0043  0.1076 -0.0272  0.0000  0.0000
                                            0.0000  0.0000  0.0000  0.0000 -0.0161
                                           -0.0409  0.6627  0.7350  0.0000  0.0000
                                            0.0000  0.0000  0.0000  0.0000  0.0000
                                           -0.0656  0.0000  0.0000 -0.0201 -0.0399
                                            0.0000
   131. (0.00015) RY*( 7) C   5           s( 12.65%)p 0.70(  8.82%)d 5.74( 72.55%)
                                                  f 0.47(  5.98%)
                                            0.0000 -0.0123 -0.1390  0.3226  0.0539
                                           -0.0000 -0.0000 -0.0000 -0.0008  0.2505
                                           -0.1057  0.0231 -0.1053  0.0514 -0.0000
                                           -0.0000 -0.0000 -0.0000 -0.3848  0.0541
                                           -0.5278  0.3718 -0.1865  0.3507 -0.1573
                                           -0.0000 -0.0003  0.0064 -0.0000 -0.0000
                                           -0.1872
   132. (0.00012) RY*( 8) C   5           s(  0.35%)p99.99( 92.58%)d 8.78(  3.11%)
                                                  f11.17(  3.96%)
                                            0.0000 -0.0032  0.0011  0.0571  0.0165
                                            0.0000  0.0000  0.0000 -0.0063 -0.0355
                                           -0.0564  0.0125 -0.2088  0.9368  0.0000
                                            0.0000  0.0000  0.0000  0.1218 -0.0183
                                            0.0177 -0.0347  0.1167 -0.0276 -0.0823
                                            0.0000  0.0720 -0.1654  0.0000  0.0000
                                           -0.0159
   133. (0.00008) RY*( 9) C   5           s( 55.83%)p 0.15(  8.16%)d 0.49( 27.14%)
                                                  f 0.16(  8.87%)
   134. (0.00008) RY*(10) C   5           s( 24.44%)p 1.46( 35.63%)d 1.54( 37.68%)
                                                  f 0.09(  2.25%)
   135. (0.00003) RY*(11) C   5           s(  5.32%)p 1.64(  8.71%)d14.40( 76.64%)
                                                  f 1.75(  9.33%)
   136. (0.00000) RY*(12) C   5           s(  0.00%)p 0.00(  0.01%)d 1.00( 99.99%)
                                                  f 0.00(  0.00%)
   137. (0.00000) RY*(13) C   5           s( 98.98%)p 0.00(  0.27%)d 0.01(  0.61%)
                                                  f 0.00(  0.14%)
   138. (0.00000) RY*(14) C   5           s(  0.00%)p 1.00( 99.69%)d 0.00(  0.29%)
                                                  f 0.00(  0.02%)
   139. (0.00001) RY*(15) C   5           s(  6.13%)p 5.71( 34.99%)d 9.42( 57.70%)
                                                  f 0.19(  1.18%)
   140. (0.00000) RY*(16) C   5           s(  0.00%)p 1.00(  9.86%)d 9.14( 90.14%)
                                                  f 0.00(  0.00%)
   141. (0.00001) RY*(17) C   5           s(  0.74%)p15.85( 11.81%)d99.99( 87.37%)
                                                  f 0.10(  0.07%)
   142. (0.00000) RY*(18) C   5           s(  0.00%)p 1.00(  0.70%)d99.99( 99.29%)
                                                  f 0.01(  0.01%)
   143. (0.00000) RY*(19) C   5           s(  2.24%)p 2.35(  5.27%)d41.25( 92.34%)
                                                  f 0.07(  0.15%)
   144. (0.00000) RY*(20) C   5           s(  1.56%)p 1.10(  1.72%)d 2.34(  3.64%)
                                                  f59.72( 93.08%)
   145. (0.00000) RY*(21) C   5           s(  0.00%)p 1.00(  0.77%)d 0.53(  0.41%)
                                                  f99.99( 98.82%)
   146. (0.00000) RY*(22) C   5           s(  3.41%)p 0.11(  0.36%)d 4.05( 13.79%)
                                                  f24.20( 82.44%)
   147. (0.00000) RY*(23) C   5           s(  0.11%)p27.35(  2.93%)d39.32(  4.21%)
                                                  f99.99( 92.76%)
   148. (0.00000) RY*(24) C   5           s(  0.00%)p 0.00(  0.01%)d 1.00(  0.05%)
                                                  f99.99( 99.95%)
   149. (0.00000) RY*(25) C   5           s(  0.00%)p 1.00(  0.04%)d 3.84(  0.15%)
                                                  f99.99( 99.81%)
   150. (0.00000) RY*(26) C   5           s(  0.31%)p 2.23(  0.69%)d13.32(  4.09%)
                                                  f99.99( 94.92%)
   151. (0.00519) RY*( 1) C   6           s( 10.40%)p 7.81( 81.18%)d 0.79(  8.22%)
                                                  f 0.02(  0.21%)
                                           -0.0000  0.0022  0.3168  0.0599  0.0009
                                           -0.0000 -0.0000 -0.0000 -0.0082 -0.4516
                                           -0.0230 -0.0159 -0.7766 -0.0620 -0.0000
                                           -0.0000 -0.0000 -0.0000 -0.0065  0.2334
                                            0.0260  0.0629 -0.0420  0.1457  0.0013
                                           -0.0000 -0.0372 -0.0191 -0.0000 -0.0000
                                           -0.0188
   152. (0.00224) RY*( 2) C   6           s( 38.20%)p 0.67( 25.52%)d 0.89( 34.19%)
                                                  f 0.05(  2.09%)
                                           -0.0000 -0.0059  0.6091 -0.1043  0.0062
                                            0.0000  0.0000  0.0000  0.0051 -0.3160
                                           -0.1909 -0.0020  0.3256  0.1133  0.0000
                                            0.0000  0.0000  0.0000  0.1508 -0.0933
                                            0.1611 -0.0729  0.4644 -0.2521 -0.0752
                                            0.0000 -0.0871 -0.0683  0.0000  0.0000
                                           -0.0551
   153. (0.00189) RY*( 3) C   6           s( 18.61%)p 3.05( 56.85%)d 1.28( 23.85%)
                                                  f 0.04(  0.69%)
                                           -0.0000 -0.0046  0.4228 -0.0851  0.0093
                                            0.0000  0.0000  0.0000 -0.0198  0.6622
                                            0.1790  0.0117 -0.2864 -0.1242  0.0000
                                            0.0000  0.0000  0.0000  0.3639 -0.2817
                                           -0.0954  0.1064  0.0622  0.0493 -0.0126
                                            0.0000 -0.0791 -0.0203  0.0000  0.0000
                                           -0.0109
   154. (0.00102) RY*( 4) C   6           s(  0.00%)p 1.00( 77.13%)d 0.29( 22.31%)
                                                  f 0.01(  0.56%)
                                            0.0000  0.0000  0.0000  0.0000  0.0000
                                            0.0142  0.8575 -0.1891  0.0000  0.0000
                                            0.0000  0.0000  0.0000  0.0000 -0.1518
                                            0.0928 -0.4270  0.0954  0.0000  0.0000
                                            0.0000  0.0000  0.0000  0.0000  0.0000
                                            0.0322  0.0000  0.0000  0.0516  0.0436
                                            0.0000
   155. (0.00082) RY*( 5) C   6           s(  0.72%)p31.06( 22.34%)d99.99( 73.76%)
                                                  f 4.43(  3.19%)
                                           -0.0000 -0.0028  0.0795  0.0292  0.0040
                                            0.0000  0.0000  0.0000  0.0349 -0.3992
                                            0.0105 -0.0167  0.2498 -0.0046  0.0000
                                            0.0000  0.0000  0.0000  0.4025 -0.3915
                                           -0.2520  0.2475 -0.3909  0.3804  0.1273
                                            0.0000 -0.0608  0.0226  0.0000  0.0000
                                            0.1069
   156. (0.00038) RY*( 6) C   6           s(  0.00%)p 1.00(  1.45%)d68.01( 98.37%)
                                                  f 0.12(  0.18%)
                                            0.0000  0.0000  0.0000  0.0000  0.0000
                                           -0.0108 -0.1187 -0.0161  0.0000  0.0000
                                            0.0000  0.0000  0.0000  0.0000  0.3786
                                            0.7683 -0.2960 -0.4031  0.0000  0.0000
                                            0.0000  0.0000  0.0000  0.0000  0.0000
                                            0.0001  0.0000  0.0000 -0.0340 -0.0251
                                            0.0000
   157. (0.00014) RY*( 7) C   6           s( 35.71%)p 0.70( 24.96%)d 1.01( 36.01%)
                                                  f 0.09(  3.33%)
                                           -0.0000 -0.0125 -0.1491  0.5579  0.1532
                                            0.0000  0.0000  0.0000 -0.0059  0.0504
                                           -0.2999  0.0123 -0.1593  0.3627  0.0000
                                            0.0000  0.0000  0.0000  0.0456 -0.1678
                                           -0.4246  0.0838  0.3764 -0.0297 -0.0572
                                            0.0000  0.0602  0.0484  0.0000  0.0000
                                            0.1550
   158. (0.00009) RY*( 8) C   6           s( 19.77%)p 1.41( 27.96%)d 2.44( 48.29%)
                                                  f 0.20(  3.98%)
   159. (0.00006) RY*( 9) C   6           s( 32.68%)p 0.73( 23.95%)d 1.08( 35.41%)
                                                  f 0.24(  7.96%)
   160. (0.00002) RY*(10) C   6           s( 19.05%)p 0.92( 17.59%)d 3.05( 58.16%)
                                                  f 0.27(  5.20%)
   161. (0.00003) RY*(11) C   6           s(  1.62%)p 5.08(  8.25%)d 4.86(  7.89%)
                                                  f50.66( 82.24%)
   162. (0.00000) RY*(12) C   6           s(  0.00%)p 1.00( 15.27%)d 5.55( 84.73%)
                                                  f 0.00(  0.00%)
   163. (0.00000) RY*(13) C   6           s(  0.00%)p 1.00(  2.05%)d47.72( 97.94%)
                                                  f 0.00(  0.00%)
   164. (0.00000) RY*(14) C   6           s( 95.09%)p 0.00(  0.35%)d 0.03(  2.41%)
                                                  f 0.02(  2.15%)
   165. (0.00001) RY*(15) C   6           s( 14.24%)p 0.43(  6.14%)d 5.48( 77.97%)
                                                  f 0.12(  1.65%)
   166. (0.00000) RY*(16) C   6           s(  7.16%)p10.02( 71.79%)d 1.57( 11.25%)
                                                  f 1.37(  9.80%)
   167. (0.00000) RY*(17) C   6           s(  2.18%)p 3.75(  8.17%)d40.50( 88.28%)
                                                  f 0.63(  1.37%)
   168. (0.00000) RY*(18) C   6           s(  0.00%)p 1.00(  3.80%)d25.35( 96.20%)
                                                  f 0.00(  0.00%)
   169. (0.00000) RY*(19) C   6           s(  0.57%)p38.33( 21.73%)d99.99( 77.46%)
                                                  f 0.44(  0.25%)
   170. (0.00000) RY*(20) C   6           s(  0.85%)p 1.12(  0.95%)d 3.24(  2.74%)
                                                  f99.99( 95.46%)
   171. (0.00000) RY*(21) C   6           s(  0.00%)p 1.00(  0.09%)d 0.27(  0.02%)
                                                  f99.99( 99.89%)
   172. (0.00000) RY*(22) C   6           s(  2.83%)p 0.74(  2.10%)d 2.52(  7.13%)
                                                  f31.08( 87.94%)
   173. (0.00000) RY*(23) C   6           s(  0.00%)p 1.00( 99.83%)d 0.00(  0.17%)
                                                  f 0.00(  0.00%)
   174. (0.00000) RY*(24) C   6           s(  0.00%)p 1.00(  0.25%)d 0.56(  0.14%)
                                                  f99.99( 99.61%)
   175. (0.00000) RY*(25) C   6           s(  0.00%)p 1.00(  0.19%)d 0.46(  0.09%)
                                                  f99.99( 99.73%)
   176. (0.00000) RY*(26) C   6           s(  0.38%)p 1.31(  0.50%)d17.62(  6.67%)
                                                  f99.99( 92.45%)
   177. (0.00023) RY*( 1) H   7           s( 98.35%)p 0.02(  1.65%)
                                           -0.0018  0.9917 -0.0109  0.0000  0.1281
                                           -0.0093
   178. (0.00015) RY*( 2) H   7           s( 98.80%)p 0.01(  1.20%)
                                            0.0001  0.0248  0.9937  0.0000 -0.1082
                                           -0.0169
   179. (0.00011) RY*( 3) H   7           s(  0.00%)p 1.00(100.00%)
                                            0.0000  0.0000  0.0000  1.0000  0.0000
                                            0.0000
   180. (0.00009) RY*( 4) H   7           s(  2.16%)p45.36( 97.84%)
   181. (0.00002) RY*( 5) H   7           s(  0.74%)p99.99( 99.26%)
   182. (0.00033) RY*( 1) H   8           s( 98.42%)p 0.02(  1.58%)
                                           -0.0020  0.9920 -0.0128  0.0000 -0.1230
                                           -0.0248
   183. (0.00022) RY*( 2) H   8           s( 96.61%)p 0.04(  3.39%)
                                           -0.0002  0.0142  0.9828  0.0000  0.0484
                                           -0.1777
   184. (0.00010) RY*( 3) H   8           s(  0.00%)p 1.00(100.00%)
   185. (0.00009) RY*( 4) H   8           s(  3.33%)p29.06( 96.67%)
   186. (0.00002) RY*( 5) H   8           s(  1.69%)p58.08( 98.31%)
   187. (0.00033) RY*( 1) H   9           s( 98.42%)p 0.02(  1.58%)
                                           -0.0020  0.9920 -0.0128  0.0000  0.1230
                                           -0.0248
   188. (0.00022) RY*( 2) H   9           s( 96.61%)p 0.04(  3.39%)
                                           -0.0002  0.0142  0.9828  0.0000 -0.0484
                                           -0.1777
   189. (0.00010) RY*( 3) H   9           s(  0.00%)p 1.00(100.00%)
   190. (0.00009) RY*( 4) H   9           s(  3.33%)p29.06( 96.67%)
   191. (0.00002) RY*( 5) H   9           s(  1.69%)p58.08( 98.31%)
   192. (0.00023) RY*( 1) H  10           s( 98.35%)p 0.02(  1.65%)
                                           -0.0018  0.9917 -0.0109  0.0000 -0.1281
                                           -0.0093
   193. (0.00015) RY*( 2) H  10           s( 98.80%)p 0.01(  1.20%)
                                            0.0001  0.0248  0.9937  0.0000  0.1082
                                           -0.0169
   194. (0.00011) RY*( 3) H  10           s(  0.00%)p 1.00(100.00%)
                                            0.0000  0.0000  0.0000  1.0000  0.0000
                                            0.0000
   195. (0.00009) RY*( 4) H  10           s(  2.16%)p45.36( 97.84%)
   196. (0.00002) RY*( 5) H  10           s(  0.74%)p99.99( 99.26%)
   197. (0.01759) BD*( 1) C   1 - C   3  
                ( 49.57%)   0.7041* C   1 s( 49.30%)p 1.02( 50.52%)d 0.00(  0.17%)
                                                  f 0.00(  0.01%)
                                            0.0003 -0.7021 -0.0024  0.0016 -0.0003
                                           -0.0000 -0.0000 -0.0000 -0.6049 -0.0130
                                            0.0094 -0.3726 -0.0120  0.0018 -0.0000
                                           -0.0000 -0.0000 -0.0000 -0.0293 -0.0061
                                            0.0034  0.0049 -0.0282 -0.0003  0.0026
                                           -0.0000 -0.0052  0.0085 -0.0000 -0.0000
                                            0.0045
                ( 50.43%)  -0.7101* C   3 s( 32.51%)p 2.07( 67.29%)d 0.01(  0.19%)
                                                  f 0.00(  0.01%)
                                            0.0001 -0.5701 -0.0027 -0.0003  0.0002
                                           -0.0000 -0.0000 -0.0000  0.3748 -0.0266
                                           -0.0045  0.7284  0.0337 -0.0085 -0.0000
                                           -0.0000 -0.0000 -0.0000 -0.0330 -0.0024
                                            0.0207 -0.0064 -0.0159 -0.0068  0.0045
                                           -0.0000  0.0076 -0.0060 -0.0000 -0.0000
                                           -0.0033
   198. (0.01072) BD*( 1) C   1 - C   4  
                ( 50.00%)   0.7071* C   1 s( 50.13%)p 0.99( 49.65%)d 0.00(  0.21%)
                                                  f 0.00(  0.01%)
                                           -0.0001  0.7080  0.0097  0.0015 -0.0003
                                            0.0000  0.0000  0.0000 -0.6433 -0.0253
                                            0.0069 -0.2861 -0.0131  0.0021  0.0000
                                            0.0000  0.0000  0.0000 -0.0086  0.0046
                                           -0.0374 -0.0056 -0.0228 -0.0030  0.0018
                                            0.0000  0.0017  0.0038  0.0000  0.0000
                                            0.0075
                ( 50.00%)  -0.7071* C   4 s( 50.13%)p 0.99( 49.65%)d 0.00(  0.21%)
                                                  f 0.00(  0.01%)
                                           -0.0001  0.7080  0.0097  0.0015 -0.0003
                                            0.0000  0.0000  0.0000  0.6433  0.0253
                                           -0.0069 -0.2861 -0.0131  0.0021  0.0000
                                            0.0000  0.0000  0.0000  0.0086 -0.0046
                                           -0.0374 -0.0056 -0.0228 -0.0030  0.0018
                                            0.0000 -0.0017  0.0038  0.0000  0.0000
                                           -0.0075
   199. (0.07200) BD*( 2) C   1 - C   4  
                ( 50.00%)   0.7071* C   1 s(  0.71%)p99.99( 99.04%)d 0.33(  0.23%)
                                                  f 0.02(  0.01%)
                                           -0.0001  0.0680 -0.0495 -0.0022  0.0003
                                            0.0000  0.0000  0.0000  0.4625  0.0300
                                            0.0029 -0.8793  0.0488  0.0007  0.0000
                                            0.0000  0.0000  0.0000  0.0106  0.0113
                                            0.0283  0.0043 -0.0335  0.0124 -0.0050
                                            0.0000 -0.0080  0.0070  0.0000  0.0000
                                           -0.0012
                ( 50.00%)  -0.7071* C   4 s(  0.71%)p99.99( 99.04%)d 0.33(  0.23%)
                                                  f 0.02(  0.01%)
                                           -0.0001  0.0680 -0.0495 -0.0022  0.0003
                                            0.0000  0.0000  0.0000 -0.4625 -0.0300
                                           -0.0029 -0.8793  0.0488  0.0007  0.0000
                                            0.0000  0.0000  0.0000 -0.0106 -0.0113
                                            0.0283  0.0043 -0.0335  0.0124 -0.0050
                                            0.0000  0.0080  0.0070  0.0000  0.0000
                                            0.0012
   200. (0.24523) BD*( 3) C   1 - C   4  
                ( 50.00%)   0.7071* C   1 s(  0.00%)p 1.00( 99.87%)d 0.00(  0.10%)
                                                  f 0.00(  0.03%)
                                            0.0000 -0.0000 -0.0000  0.0000  0.0000
                                            0.9992 -0.0038  0.0138  0.0000  0.0000
                                            0.0000 -0.0000 -0.0000  0.0000 -0.0193
                                           -0.0113  0.0232 -0.0007  0.0000 -0.0000
                                            0.0000  0.0000 -0.0000  0.0000  0.0000
                                            0.0031 -0.0000 -0.0000  0.0074 -0.0143
                                            0.0000
                ( 50.00%)  -0.7071* C   4 s(  0.00%)p 1.00( 99.87%)d 0.00(  0.10%)
                                                  f 0.00(  0.03%)
                                           -0.0000  0.0000  0.0000 -0.0000 -0.0000
                                            0.9992 -0.0038  0.0138  0.0000  0.0000
                                            0.0000 -0.0000  0.0000 -0.0000  0.0193
                                            0.0113  0.0232 -0.0007  0.0000 -0.0000
                                           -0.0000  0.0000  0.0000  0.0000  0.0000
                                            0.0031  0.0000  0.0000 -0.0074 -0.0143
                                           -0.0000
   201. (0.01928) BD*( 1) C   2 - C   5  
                ( 50.16%)   0.7082* C   2 s( 35.62%)p 1.80( 64.26%)d 0.00(  0.11%)
                                                  f 0.00(  0.01%)
                                            0.0003  0.5968  0.0072  0.0027 -0.0002
                                            0.0000  0.0000  0.0000 -0.4452 -0.0292
                                            0.0047 -0.6659 -0.0072  0.0039  0.0000
                                            0.0000  0.0000  0.0000  0.0197  0.0083
                                           -0.0067 -0.0021  0.0238  0.0038 -0.0014
                                            0.0000 -0.0078  0.0075  0.0000  0.0000
                                            0.0030
                ( 49.84%)  -0.7060* C   5 s( 36.85%)p 1.71( 62.99%)d 0.00(  0.15%)
                                                  f 0.00(  0.01%)
                                           -0.0007  0.6070  0.0014  0.0026 -0.0006
                                            0.0000  0.0000  0.0000  0.4045 -0.0153
                                           -0.0016  0.6819  0.0320 -0.0042  0.0000
                                            0.0000  0.0000  0.0000  0.0294  0.0033
                                           -0.0185  0.0027  0.0142  0.0057  0.0053
                                            0.0000  0.0072 -0.0060  0.0000  0.0000
                                           -0.0030
   202. (0.32270) BD*( 2) C   2 - C   5  
                ( 50.39%)   0.7099* C   2 s(  0.00%)p 1.00( 99.95%)d 0.00(  0.02%)
                                                  f 0.00(  0.03%)
                                            0.0000  0.0000  0.0000  0.0000  0.0000
                                            0.9994 -0.0174  0.0173  0.0000  0.0000
                                            0.0000  0.0000  0.0000  0.0000  0.0008
                                           -0.0016 -0.0118 -0.0102  0.0000  0.0000
                                            0.0000  0.0000  0.0000  0.0000  0.0000
                                            0.0092  0.0000  0.0000  0.0020 -0.0137
                                            0.0000
                ( 49.61%)  -0.7043* C   5 s(  0.00%)p 1.00( 99.93%)d 0.00(  0.04%)
                                                  f 0.00(  0.03%)
                                            0.0000  0.0000  0.0000  0.0000  0.0000
                                            0.9994 -0.0138  0.0186  0.0000  0.0000
                                            0.0000  0.0000  0.0000  0.0000  0.0175
                                            0.0066  0.0040  0.0058  0.0000  0.0000
                                            0.0000  0.0000  0.0000  0.0000  0.0000
                                            0.0101  0.0000  0.0000 -0.0015 -0.0133
                                            0.0000
   203. (0.01279) BD*( 1) C   2 - C   6  
                ( 50.00%)   0.7071* C   2 s( 36.31%)p 1.75( 63.55%)d 0.00(  0.12%)
                                                  f 0.00(  0.01%)
                                            0.0000 -0.6025 -0.0066 -0.0030  0.0003
                                           -0.0000 -0.0000 -0.0000 -0.7965 -0.0219
                                            0.0066 -0.0057 -0.0227  0.0005 -0.0000
                                           -0.0000 -0.0000 -0.0000  0.0092 -0.0015
                                            0.0293  0.0072  0.0145  0.0048  0.0003
                                           -0.0000  0.0050  0.0011 -0.0000 -0.0000
                                            0.0102
                ( 50.00%)  -0.7071* C   6 s( 36.31%)p 1.75( 63.55%)d 0.00(  0.12%)
                                                  f 0.00(  0.01%)
                                            0.0000 -0.6025 -0.0066 -0.0030  0.0003
                                           -0.0000 -0.0000 -0.0000  0.7965  0.0219
                                           -0.0066 -0.0057 -0.0227  0.0005 -0.0000
                                           -0.0000 -0.0000 -0.0000 -0.0092  0.0015
                                            0.0293  0.0072  0.0145  0.0048  0.0003
                                           -0.0000 -0.0050  0.0011 -0.0000 -0.0000
                                           -0.0102
   204. (0.01125) BD*( 1) C   2 - H   7  
                ( 39.16%)   0.6258* C   2 s( 28.02%)p 2.57( 71.88%)d 0.00(  0.08%)
                                                  f 0.00(  0.02%)
                                            0.0005 -0.5293  0.0089  0.0057 -0.0006
                                           -0.0000 -0.0000 -0.0000  0.4051 -0.0086
                                           -0.0036 -0.7445  0.0143  0.0061 -0.0000
                                           -0.0000 -0.0000 -0.0000  0.0221  0.0063
                                           -0.0063  0.0016 -0.0144 -0.0053 -0.0071
                                           -0.0000  0.0031  0.0083 -0.0000 -0.0000
                                           -0.0059
                ( 60.84%)  -0.7800* H   7 s( 99.95%)p 0.00(  0.05%)
                                           -0.9997 -0.0003 -0.0007 -0.0000 -0.0105
                                            0.0201
   205. (0.01928) BD*( 1) C   3 - C   6  
                ( 49.84%)   0.7060* C   3 s( 36.85%)p 1.71( 62.99%)d 0.00(  0.15%)
                                                  f 0.00(  0.01%)
                                            0.0007 -0.6070 -0.0014 -0.0026  0.0006
                                           -0.0000 -0.0000 -0.0000  0.4045 -0.0153
                                           -0.0016 -0.6819 -0.0320  0.0042 -0.0000
                                           -0.0000 -0.0000 -0.0000  0.0294  0.0033
                                            0.0185 -0.0027 -0.0142 -0.0057 -0.0053
                                           -0.0000  0.0072  0.0060 -0.0000 -0.0000
                                           -0.0030
                ( 50.16%)  -0.7082* C   6 s( 35.62%)p 1.80( 64.26%)d 0.00(  0.11%)
                                                  f 0.00(  0.01%)
                                           -0.0003 -0.5968 -0.0072 -0.0027  0.0002
                                           -0.0000 -0.0000 -0.0000 -0.4452 -0.0292
                                            0.0047  0.6659  0.0072 -0.0039 -0.0000
                                           -0.0000 -0.0000 -0.0000  0.0197  0.0083
                                            0.0067  0.0021 -0.0238 -0.0038  0.0014
                                           -0.0000 -0.0078 -0.0075 -0.0000 -0.0000
                                            0.0030
   206. (0.32270) BD*( 2) C   3 - C   6  
                ( 49.61%)   0.7043* C   3 s(  0.00%)p 1.00( 99.93%)d 0.00(  0.04%)
                                                  f 0.00(  0.03%)
                                           -0.0000 -0.0000 -0.0000 -0.0000 -0.0000
                                           -0.9994  0.0138 -0.0186 -0.0000 -0.0000
                                           -0.0000 -0.0000 -0.0000 -0.0000  0.0175
                                            0.0066 -0.0040 -0.0058 -0.0000 -0.0000
                                           -0.0000 -0.0000 -0.0000 -0.0000 -0.0000
                                           -0.0101 -0.0000 -0.0000 -0.0015  0.0133
                                           -0.0000
                ( 50.39%)  -0.7099* C   6 s(  0.00%)p 1.00( 99.95%)d 0.00(  0.02%)
                                                  f 0.00(  0.03%)
                                           -0.0000 -0.0000 -0.0000 -0.0000 -0.0000
                                           -0.9994  0.0174 -0.0173 -0.0000 -0.0000
                                           -0.0000 -0.0000 -0.0000 -0.0000  0.0008
                                           -0.0016  0.0118  0.0102 -0.0000 -0.0000
                                           -0.0000 -0.0000 -0.0000 -0.0000 -0.0000
                                           -0.0092 -0.0000 -0.0000  0.0020  0.0137
                                           -0.0000
   207. (0.02011) BD*( 1) C   3 - H   8  
                ( 38.41%)   0.6197* C   3 s( 30.53%)p 2.27( 69.38%)d 0.00(  0.07%)
                                                  f 0.00(  0.02%)
                                            0.0003 -0.5525  0.0062  0.0031 -0.0007
                                           -0.0000 -0.0000 -0.0000 -0.8327  0.0193
                                            0.0065 -0.0028  0.0034  0.0009 -0.0000
                                           -0.0000 -0.0000 -0.0000  0.0037 -0.0000
                                            0.0094  0.0082  0.0234  0.0015  0.0001
                                           -0.0000  0.0007  0.0007 -0.0000 -0.0000
                                            0.0141
                ( 61.59%)  -0.7848* H   8 s( 99.95%)p 0.00(  0.05%)
                                           -0.9997  0.0009 -0.0015 -0.0000  0.0232
                                           -0.0006
   208. (0.01759) BD*( 1) C   4 - C   5  
                ( 49.57%)   0.7041* C   4 s( 49.30%)p 1.02( 50.52%)d 0.00(  0.17%)
                                                  f 0.00(  0.01%)
                                           -0.0003  0.7021  0.0024 -0.0016  0.0003
                                           -0.0000 -0.0000 -0.0000 -0.6049 -0.0130
                                            0.0094  0.3726  0.0120 -0.0018 -0.0000
                                           -0.0000 -0.0000 -0.0000 -0.0293 -0.0061
                                           -0.0034 -0.0049  0.0282  0.0003 -0.0026
                                           -0.0000 -0.0052 -0.0085 -0.0000 -0.0000
                                            0.0045
                ( 50.43%)  -0.7101* C   5 s( 32.51%)p 2.07( 67.29%)d 0.01(  0.19%)
                                                  f 0.00(  0.01%)
                                           -0.0001  0.5701  0.0027  0.0003 -0.0002
                                           -0.0000 -0.0000 -0.0000  0.3748 -0.0266
                                           -0.0045 -0.7284 -0.0337  0.0085 -0.0000
                                           -0.0000 -0.0000 -0.0000 -0.0330 -0.0024
                                           -0.0207  0.0064  0.0159  0.0068 -0.0045
                                           -0.0000  0.0076  0.0060 -0.0000 -0.0000
                                           -0.0033
   209. (0.02011) BD*( 1) C   5 - H   9  
                ( 38.41%)   0.6197* C   5 s( 30.53%)p 2.27( 69.38%)d 0.00(  0.07%)
                                                  f 0.00(  0.02%)
                                           -0.0003  0.5525 -0.0062 -0.0031  0.0007
                                           -0.0000 -0.0000 -0.0000 -0.8327  0.0193
                                            0.0065  0.0028 -0.0034 -0.0009 -0.0000
                                           -0.0000 -0.0000 -0.0000  0.0037 -0.0000
                                           -0.0094 -0.0082 -0.0234 -0.0015 -0.0001
                                           -0.0000  0.0007 -0.0007 -0.0000 -0.0000
                                            0.0141
                ( 61.59%)  -0.7848* H   9 s( 99.95%)p 0.00(  0.05%)
                                            0.9997 -0.0009  0.0015 -0.0000  0.0232
                                            0.0006
   210. (0.01125) BD*( 1) C   6 - H  10  
                ( 39.16%)   0.6258* C   6 s( 28.02%)p 2.57( 71.88%)d 0.00(  0.08%)
                                                  f 0.00(  0.02%)
                                            0.0005 -0.5293  0.0089  0.0057 -0.0006
                                           -0.0000 -0.0000 -0.0000 -0.4051  0.0086
                                            0.0036 -0.7445  0.0143  0.0061 -0.0000
                                           -0.0000 -0.0000 -0.0000 -0.0221 -0.0063
                                           -0.0063  0.0016 -0.0144 -0.0053 -0.0071
                                           -0.0000 -0.0031  0.0083 -0.0000 -0.0000
                                            0.0059
                ( 60.84%)  -0.7800* H  10 s( 99.95%)p 0.00(  0.05%)
                                           -0.9997 -0.0003 -0.0007 -0.0000  0.0105
                                            0.0201


 NHO Directionality and "Bond Bending" (deviations from line of nuclear centers)

         [Thresholds for printing:  angular deviation  >  1.0 degree]
                                    hybrid p-character > 25.0%
                                    orbital occupancy  >  0.10e

                                Line of Centers        Hybrid 1              Hybrid 2
                                ---------------  -------------------   ------------------
                NBO               Theta   Phi    Theta   Phi    Dev    Theta   Phi    Dev
 ========================================================================================
     1. BD (   1) C   1 - C   3    37.4   90.0    57.8   90.0  20.5    155.5  270.0  12.8
     2. BD (   1) C   1 - C   4    90.0  270.0   114.2  270.0  24.2    114.2   90.0  24.2
     3. BD (   2) C   1 - C   4    90.0  270.0   149.2   90.0 120.8    149.2  270.0 120.8
     4. BD (   3) C   1 - C   4    90.0  270.0    90.0    0.0  90.0     90.0    0.0  90.0
     5. BD (   1) C   2 - C   5   147.4  270.0   144.9  270.0   2.5     28.6   90.0   3.9
     6. BD (   2) C   2 - C   5   147.4  270.0    90.0    0.0  90.0     90.0    0.0  90.0
     7. BD (   1) C   2 - C   6    90.0   90.0    88.0   90.0   2.0     88.0  270.0   2.0
     9. BD (   1) C   3 - C   6    32.6  270.0    28.6  270.0   3.9    144.9   90.0   2.5
    10. BD (   2) C   3 - C   6    32.6  270.0    90.0    0.0  90.0     90.0    0.0  90.0
    12. BD (   1) C   4 - C   5    37.4  270.0    57.8  270.0  20.5    155.5   90.0  12.8
   200. BD*(   3) C   1 - C   4    90.0  270.0    90.0    0.0  90.0     90.0    0.0  90.0
   202. BD*(   2) C   2 - C   5   147.4  270.0    90.0    0.0  90.0     90.0    0.0  90.0
   206. BD*(   2) C   3 - C   6    32.6  270.0    90.0    0.0  90.0     90.0    0.0  90.0


 Second Order Perturbation Theory Analysis of Fock Matrix in NBO Basis

     Threshold for printing:   0.50 kcal/mol
                                                                              E(2)  E(j)-E(i) F(i,j)
         Donor NBO (i)                     Acceptor NBO (j)                 kcal/mol   a.u.    a.u. 
 ===================================================================================================

 within unit  1
   1. BD (   1) C   1 - C   3        / 34. RY*(  14) C   1                    0.51   21.26    0.093
   1. BD (   1) C   1 - C   3        / 99. RY*(   1) C   4                    3.32    2.34    0.079
   1. BD (   1) C   1 - C   3        /100. RY*(   2) C   4                    0.65    2.12    0.033
   1. BD (   1) C   1 - C   3        /151. RY*(   1) C   6                    1.10    2.42    0.046
   1. BD (   1) C   1 - C   3        /153. RY*(   3) C   6                    0.59    2.30    0.033
   1. BD (   1) C   1 - C   3        /198. BD*(   1) C   1 - C   4            4.27    1.69    0.076
   1. BD (   1) C   1 - C   3        /199. BD*(   2) C   1 - C   4            3.59    0.99    0.054
   1. BD (   1) C   1 - C   3        /207. BD*(   1) C   3 - H   8            1.11    1.30    0.034
   1. BD (   1) C   1 - C   3        /208. BD*(   1) C   4 - C   5            1.60    1.44    0.043
   1. BD (   1) C   1 - C   3        /210. BD*(   1) C   6 - H  10            2.83    1.30    0.054
   2. BD (   1) C   1 - C   4        / 74. RY*(   2) C   3                    2.20    2.41    0.065
   2. BD (   1) C   1 - C   4        /126. RY*(   2) C   5                    2.20    2.41    0.065
   2. BD (   1) C   1 - C   4        /197. BD*(   1) C   1 - C   3            2.33    1.54    0.054
   2. BD (   1) C   1 - C   4        /207. BD*(   1) C   3 - H   8            1.34    1.40    0.039
   2. BD (   1) C   1 - C   4        /208. BD*(   1) C   4 - C   5            2.33    1.54    0.054
   2. BD (   1) C   1 - C   4        /209. BD*(   1) C   5 - H   9            1.34    1.40    0.039
   3. BD (   2) C   1 - C   4        / 73. RY*(   1) C   3                    4.33    1.96    0.084
   3. BD (   2) C   1 - C   4        /125. RY*(   1) C   5                    4.33    1.96    0.084
   3. BD (   2) C   1 - C   4        /182. RY*(   1) H   8                    0.58    1.33    0.025
   3. BD (   2) C   1 - C   4        /187. RY*(   1) H   9                    0.58    1.33    0.025
   3. BD (   2) C   1 - C   4        /197. BD*(   1) C   1 - C   3            4.66    0.99    0.062
   3. BD (   2) C   1 - C   4        /201. BD*(   1) C   2 - C   5            4.33    0.97    0.059
   3. BD (   2) C   1 - C   4        /204. BD*(   1) C   2 - H   7            1.08    0.86    0.028
   3. BD (   2) C   1 - C   4        /205. BD*(   1) C   3 - C   6            4.33    0.97    0.059
   3. BD (   2) C   1 - C   4        /207. BD*(   1) C   3 - H   8            8.29    0.86    0.076
   3. BD (   2) C   1 - C   4        /208. BD*(   1) C   4 - C   5            4.66    0.99    0.062
   3. BD (   2) C   1 - C   4        /209. BD*(   1) C   5 - H   9            8.29    0.86    0.076
   3. BD (   2) C   1 - C   4        /210. BD*(   1) C   6 - H  10            1.08    0.86    0.028
   4. BD (   3) C   1 - C   4        / 76. RY*(   4) C   3                    1.75    0.97    0.040
   4. BD (   3) C   1 - C   4        /128. RY*(   4) C   5                    1.75    0.97    0.040
   4. BD (   3) C   1 - C   4        /202. BD*(   2) C   2 - C   5           31.72    0.40    0.100
   4. BD (   3) C   1 - C   4        /206. BD*(   2) C   3 - C   6           31.72    0.40    0.100
   5. BD (   1) C   2 - C   5        /100. RY*(   2) C   4                    0.92    2.10    0.040
   5. BD (   1) C   2 - C   5        /101. RY*(   3) C   4                    0.58    1.99    0.031
   5. BD (   1) C   2 - C   5        /151. RY*(   1) C   6                    0.74    2.40    0.038
   5. BD (   1) C   2 - C   5        /152. RY*(   2) C   6                    1.46    2.24    0.051
   5. BD (   1) C   2 - C   5        /198. BD*(   1) C   1 - C   4            1.14    1.67    0.039
   5. BD (   1) C   2 - C   5        /199. BD*(   2) C   1 - C   4            8.09    0.97    0.080
   5. BD (   1) C   2 - C   5        /203. BD*(   1) C   2 - C   6            1.39    1.40    0.040
   5. BD (   1) C   2 - C   5        /204. BD*(   1) C   2 - H   7            0.51    1.28    0.023
   5. BD (   1) C   2 - C   5        /208. BD*(   1) C   4 - C   5            2.61    1.42    0.055
   5. BD (   1) C   2 - C   5        /209. BD*(   1) C   5 - H   9            0.65    1.28    0.026
   5. BD (   1) C   2 - C   5        /210. BD*(   1) C   6 - H  10            2.31    1.28    0.049
   6. BD (   2) C   2 - C   5        /102. RY*(   4) C   4                    0.73    1.09    0.027
   6. BD (   2) C   2 - C   5        /154. RY*(   4) C   6                    1.05    0.91    0.030
   6. BD (   2) C   2 - C   5        /200. BD*(   3) C   1 - C   4           28.69    0.48    0.106
   6. BD (   2) C   2 - C   5        /206. BD*(   2) C   3 - C   6           34.54    0.38    0.104
   7. BD (   1) C   2 - C   6        / 73. RY*(   1) C   3                    0.96    2.39    0.043
   7. BD (   1) C   2 - C   6        / 75. RY*(   3) C   3                    1.41    1.93    0.047
   7. BD (   1) C   2 - C   6        /125. RY*(   1) C   5                    0.96    2.39    0.043
   7. BD (   1) C   2 - C   6        /127. RY*(   3) C   5                    1.41    1.93    0.047
   7. BD (   1) C   2 - C   6        /201. BD*(   1) C   2 - C   5            1.56    1.40    0.042
   7. BD (   1) C   2 - C   6        /204. BD*(   1) C   2 - H   7            0.56    1.29    0.024
   7. BD (   1) C   2 - C   6        /205. BD*(   1) C   3 - C   6            1.56    1.40    0.042
   7. BD (   1) C   2 - C   6        /207. BD*(   1) C   3 - H   8            2.57    1.29    0.051
   7. BD (   1) C   2 - C   6        /209. BD*(   1) C   5 - H   9            2.57    1.29    0.051
   7. BD (   1) C   2 - C   6        /210. BD*(   1) C   6 - H  10            0.56    1.29    0.024
   8. BD (   1) C   2 - H   7        /125. RY*(   1) C   5                    1.24    2.19    0.047
   8. BD (   1) C   2 - H   7        /126. RY*(   2) C   5                    1.20    2.10    0.045
   8. BD (   1) C   2 - H   7        /151. RY*(   1) C   6                    1.97    2.21    0.059
   8. BD (   1) C   2 - H   7        /187. RY*(   1) H   9                    0.62    1.56    0.028
   8. BD (   1) C   2 - H   7        /205. BD*(   1) C   3 - C   6            5.38    1.20    0.072
   8. BD (   1) C   2 - H   7        /208. BD*(   1) C   4 - C   5            4.44    1.23    0.066
   8. BD (   1) C   2 - H   7        /210. BD*(   1) C   6 - H  10            0.58    1.09    0.023
   9. BD (   1) C   3 - C   6        / 22. RY*(   2) C   1                    0.92    2.10    0.040
   9. BD (   1) C   3 - C   6        / 23. RY*(   3) C   1                    0.58    1.99    0.031
   9. BD (   1) C   3 - C   6        / 47. RY*(   1) C   2                    0.74    2.40    0.038
   9. BD (   1) C   3 - C   6        / 48. RY*(   2) C   2                    1.46    2.24    0.051
   9. BD (   1) C   3 - C   6        /197. BD*(   1) C   1 - C   3            2.61    1.42    0.055
   9. BD (   1) C   3 - C   6        /198. BD*(   1) C   1 - C   4            1.14    1.67    0.039
   9. BD (   1) C   3 - C   6        /199. BD*(   2) C   1 - C   4            8.09    0.97    0.080
   9. BD (   1) C   3 - C   6        /203. BD*(   1) C   2 - C   6            1.39    1.40    0.040
   9. BD (   1) C   3 - C   6        /204. BD*(   1) C   2 - H   7            2.31    1.28    0.049
   9. BD (   1) C   3 - C   6        /207. BD*(   1) C   3 - H   8            0.65    1.28    0.026
   9. BD (   1) C   3 - C   6        /210. BD*(   1) C   6 - H  10            0.51    1.28    0.023
  10. BD (   2) C   3 - C   6        / 24. RY*(   4) C   1                    0.73    1.09    0.027
  10. BD (   2) C   3 - C   6        / 50. RY*(   4) C   2                    1.05    0.91    0.030
  10. BD (   2) C   3 - C   6        /200. BD*(   3) C   1 - C   4           28.69    0.48    0.106
  10. BD (   2) C   3 - C   6        /202. BD*(   2) C   2 - C   5           34.54    0.38    0.104
  11. BD (   1) C   3 - H   8        / 21. RY*(   1) C   1                    1.81    2.15    0.056
  11. BD (   1) C   3 - H   8        / 22. RY*(   2) C   1                    0.98    1.93    0.039
  11. BD (   1) C   3 - H   8        /151. RY*(   1) C   6                    1.79    2.24    0.057
  11. BD (   1) C   3 - H   8        /198. BD*(   1) C   1 - C   4            2.74    1.50    0.057
  11. BD (   1) C   3 - H   8        /203. BD*(   1) C   2 - C   6            4.36    1.23    0.065
  11. BD (   1) C   3 - H   8        /205. BD*(   1) C   3 - C   6            0.50    1.22    0.022
  12. BD (   1) C   4 - C   5        / 21. RY*(   1) C   1                    3.32    2.34    0.079
  12. BD (   1) C   4 - C   5        / 22. RY*(   2) C   1                    0.65    2.12    0.033
  12. BD (   1) C   4 - C   5        / 47. RY*(   1) C   2                    1.10    2.42    0.046
  12. BD (   1) C   4 - C   5        / 49. RY*(   3) C   2                    0.59    2.30    0.033
  12. BD (   1) C   4 - C   5        /112. RY*(  14) C   4                    0.51   21.26    0.093
  12. BD (   1) C   4 - C   5        /197. BD*(   1) C   1 - C   3            1.60    1.44    0.043
  12. BD (   1) C   4 - C   5        /198. BD*(   1) C   1 - C   4            4.27    1.69    0.076
  12. BD (   1) C   4 - C   5        /199. BD*(   2) C   1 - C   4            3.59    0.99    0.054
  12. BD (   1) C   4 - C   5        /204. BD*(   1) C   2 - H   7            2.83    1.30    0.054
  12. BD (   1) C   4 - C   5        /209. BD*(   1) C   5 - H   9            1.11    1.30    0.034
  13. BD (   1) C   5 - H   9        / 47. RY*(   1) C   2                    1.79    2.24    0.057
  13. BD (   1) C   5 - H   9        / 99. RY*(   1) C   4                    1.81    2.15    0.056
  13. BD (   1) C   5 - H   9        /100. RY*(   2) C   4                    0.98    1.93    0.039
  13. BD (   1) C   5 - H   9        /198. BD*(   1) C   1 - C   4            2.74    1.50    0.057
  13. BD (   1) C   5 - H   9        /201. BD*(   1) C   2 - C   5            0.50    1.22    0.022
  13. BD (   1) C   5 - H   9        /203. BD*(   1) C   2 - C   6            4.36    1.23    0.065
  14. BD (   1) C   6 - H  10        / 47. RY*(   1) C   2                    1.97    2.21    0.059
  14. BD (   1) C   6 - H  10        / 73. RY*(   1) C   3                    1.24    2.19    0.047
  14. BD (   1) C   6 - H  10        / 74. RY*(   2) C   3                    1.20    2.10    0.045
  14. BD (   1) C   6 - H  10        /182. RY*(   1) H   8                    0.62    1.56    0.028
  14. BD (   1) C   6 - H  10        /197. BD*(   1) C   1 - C   3            4.44    1.23    0.066
  14. BD (   1) C   6 - H  10        /201. BD*(   1) C   2 - C   5            5.38    1.20    0.072
  14. BD (   1) C   6 - H  10        /204. BD*(   1) C   2 - H   7            0.58    1.09    0.023
  15. CR (   1) C   1                / 73. RY*(   1) C   3                    0.93   11.72    0.093
  15. CR (   1) C   1                / 99. RY*(   1) C   4                    0.70   11.65    0.081
  15. CR (   1) C   1                /100. RY*(   2) C   4                    2.99   11.44    0.165
  15. CR (   1) C   1                /198. BD*(   1) C   1 - C   4            0.63   11.01    0.075
  15. CR (   1) C   1                /199. BD*(   2) C   1 - C   4            9.45   10.30    0.283
  15. CR (   1) C   1                /207. BD*(   1) C   3 - H   8            0.94   10.62    0.090
  15. CR (   1) C   1                /208. BD*(   1) C   4 - C   5            1.96   10.75    0.130
  16. CR (   1) C   2                /126. RY*(   2) C   5                    1.00   11.64    0.096
  16. CR (   1) C   2                /153. RY*(   3) C   6                    0.53   11.63    0.070
  16. CR (   1) C   2                /155. RY*(   5) C   6                    0.59   11.69    0.074
  16. CR (   1) C   2                /178. RY*(   2) H   7                    0.58   12.14    0.075
  16. CR (   1) C   2                /205. BD*(   1) C   3 - C   6            0.68   10.74    0.077
  17. CR (   1) C   3                / 21. RY*(   1) C   1                    0.86   11.69    0.090
  17. CR (   1) C   3                /153. RY*(   3) C   6                    0.97   11.65    0.095
  17. CR (   1) C   3                /183. RY*(   2) H   8                    0.54   11.99    0.072
  17. CR (   1) C   3                /198. BD*(   1) C   1 - C   4            1.66   11.04    0.121
  17. CR (   1) C   3                /199. BD*(   2) C   1 - C   4            1.78   10.34    0.123
  17. CR (   1) C   3                /203. BD*(   1) C   2 - C   6            0.60   10.77    0.072
  18. CR (   1) C   4                / 21. RY*(   1) C   1                    0.70   11.65    0.081
  18. CR (   1) C   4                / 22. RY*(   2) C   1                    2.99   11.44    0.165
  18. CR (   1) C   4                /125. RY*(   1) C   5                    0.93   11.72    0.093
  18. CR (   1) C   4                /197. BD*(   1) C   1 - C   3            1.96   10.75    0.130
  18. CR (   1) C   4                /198. BD*(   1) C   1 - C   4            0.63   11.01    0.075
  18. CR (   1) C   4                /199. BD*(   2) C   1 - C   4            9.45   10.30    0.283
  18. CR (   1) C   4                /209. BD*(   1) C   5 - H   9            0.94   10.62    0.090
  19. CR (   1) C   5                / 49. RY*(   3) C   2                    0.97   11.65    0.095
  19. CR (   1) C   5                / 99. RY*(   1) C   4                    0.86   11.69    0.090
  19. CR (   1) C   5                /188. RY*(   2) H   9                    0.54   11.99    0.072
  19. CR (   1) C   5                /198. BD*(   1) C   1 - C   4            1.66   11.04    0.121
  19. CR (   1) C   5                /199. BD*(   2) C   1 - C   4            1.78   10.34    0.123
  19. CR (   1) C   5                /203. BD*(   1) C   2 - C   6            0.60   10.77    0.072
  20. CR (   1) C   6                / 49. RY*(   3) C   2                    0.53   11.63    0.070
  20. CR (   1) C   6                / 51. RY*(   5) C   2                    0.59   11.69    0.074
  20. CR (   1) C   6                / 74. RY*(   2) C   3                    1.00   11.64    0.096
  20. CR (   1) C   6                /193. RY*(   2) H  10                    0.58   12.14    0.075
  20. CR (   1) C   6                /201. BD*(   1) C   2 - C   5            0.68   10.74    0.077
 200. BD*(   3) C   1 - C   4        / 24. RY*(   4) C   1                    2.59    0.61    0.102
 200. BD*(   3) C   1 - C   4        /102. RY*(   4) C   4                    2.59    0.61    0.102
 202. BD*(   2) C   2 - C   5        / 50. RY*(   4) C   2                    2.14    0.52    0.074
 202. BD*(   2) C   2 - C   5        /128. RY*(   4) C   5                    1.55    0.58    0.066
 202. BD*(   2) C   2 - C   5        /200. BD*(   3) C   1 - C   4           35.87    0.09    0.097
 206. BD*(   2) C   3 - C   6        / 76. RY*(   4) C   3                    1.55    0.58    0.066
 206. BD*(   2) C   3 - C   6        /154. RY*(   4) C   6                    2.14    0.52    0.074
 206. BD*(   2) C   3 - C   6        /200. BD*(   3) C   1 - C   4           35.87    0.09    0.097


 Natural Bond Orbitals (Summary):

                                                            Principal Delocalizations
           NBO                        Occupancy    Energy   (geminal,vicinal,remote)
 ====================================================================================
 Molecular unit  1  (C6H4)
     1. BD (   1) C   1 - C   3          1.98230    -0.82124  198(g),199(g),99(v),210(v)
                                                    208(v),207(g),151(v),100(v)
                                                    153(v),34(g)
     2. BD (   1) C   1 - C   4          1.99046    -0.91910  197(g),208(g),74(v),126(v)
                                                    207(v),209(v)
     3. BD (   2) C   1 - C   4          1.92700    -0.37561  207(v),209(v),197(g),208(g)
                                                    73(v),125(v),201(v),205(v)
                                                    204(r),210(r),182(r),187(r)
     4. BD (   3) C   1 - C   4          1.68588    -0.33592  202(v),206(v),76(v),128(v)
     5. BD (   1) C   2 - C   5          1.96624    -0.80165  199(v),208(g),210(v),152(v)
                                                    203(g),198(v),100(v),151(v)
                                                    209(g),101(v),204(g)
     6. BD (   2) C   2 - C   5          1.70736    -0.32377  206(v),200(v),154(v),102(v)
     7. BD (   1) C   2 - C   6          1.98656    -0.80585  207(v),209(v),201(g),205(g)
                                                    75(v),127(v),73(v),125(v)
                                                    204(g),210(g)
     8. BD (   1) C   2 - H   7          1.97037    -0.61159  205(v),208(v),151(v),125(v)
                                                    126(v),187(r),210(v)
     9. BD (   1) C   3 - C   6          1.96624    -0.80165  199(v),197(g),204(v),48(v)
                                                    203(g),198(v),22(v),47(v)
                                                    207(g),23(v),210(g)
    10. BD (   2) C   3 - C   6          1.70736    -0.32377  202(v),200(v),50(v),24(v)
    11. BD (   1) C   3 - H   8          1.98498    -0.63247  203(v),198(v),21(v),151(v)
                                                    22(v)
    12. BD (   1) C   4 - C   5          1.98230    -0.82124  198(g),199(g),21(v),204(v)
                                                    197(v),209(g),47(v),22(v)
                                                    49(v),112(g)
    13. BD (   1) C   5 - H   9          1.98498    -0.63247  203(v),198(v),99(v),47(v)
                                                    100(v)
    14. BD (   1) C   6 - H  10          1.97037    -0.61159  201(v),197(v),47(v),73(v)
                                                    74(v),182(r),204(v)
    15. CR (   1) C   1                  1.99780   -10.13508  199(g),100(v),208(v),207(v)
                                                    73(v),99(v),198(g)
    16. CR (   1) C   2                  1.99923   -10.15127  126(v),205(v),155(v),178(v)
                                                    153(v)
    17. CR (   1) C   3                  1.99901   -10.17038  199(v),198(v),153(v),21(v)
                                                    203(v),183(v)
    18. CR (   1) C   4                  1.99780   -10.13508  199(g),22(v),197(v),209(v)
                                                    125(v),21(v),198(g)
    19. CR (   1) C   5                  1.99901   -10.17038  199(v),198(v),49(v),99(v)
                                                    203(v),188(v)
    20. CR (   1) C   6                  1.99923   -10.15127  74(v),201(v),51(v),193(v)
                                                    49(v)
    21. RY*(   1) C   1                  0.00462     1.51828   
    22. RY*(   2) C   1                  0.00244     1.30153   
    23. RY*(   3) C   1                  0.00105     1.19251   
    24. RY*(   4) C   1                  0.00096     0.76785   
    25. RY*(   5) C   1                  0.00048     3.21892   
    26. RY*(   6) C   1                  0.00030     1.59531   
    27. RY*(   7) C   1                  0.00013     2.24151   
    28. RY*(   8) C   1                  0.00009     2.34635   
    29. RY*(   9) C   1                  0.00006     2.58811   
    30. RY*(  10) C   1                  0.00006     3.87000   
    31. RY*(  11) C   1                  0.00002     1.85573   
    32. RY*(  12) C   1                  0.00002     3.13407   
    33. RY*(  13) C   1                  0.00000     2.99386   
    34. RY*(  14) C   1                  0.00000    20.44019   
    35. RY*(  15) C   1                  0.00000     3.47730   
    36. RY*(  16) C   1                  0.00000     1.59160   
    37. RY*(  17) C   1                  0.00000     3.32159   
    38. RY*(  18) C   1                  0.00000     1.32551   
    39. RY*(  19) C   1                  0.00000     1.49664   
    40. RY*(  20) C   1                  0.00000     1.38884   
    41. RY*(  21) C   1                  0.00000     3.24403   
    42. RY*(  22) C   1                  0.00000     3.95674   
    43. RY*(  23) C   1                  0.00000     3.30355   
    44. RY*(  24) C   1                  0.00000     3.50482   
    45. RY*(  25) C   1                  0.00000     3.61355   
    46. RY*(  26) C   1                  0.00000     3.92151   
    47. RY*(   1) C   2                  0.00519     1.60287   
    48. RY*(   2) C   2                  0.00224     1.43450   
    49. RY*(   3) C   2                  0.00189     1.47626   
    50. RY*(   4) C   2                  0.00102     0.58410   
    51. RY*(   5) C   2                  0.00082     1.54352   
    52. RY*(   6) C   2                  0.00038     3.28293   
    53. RY*(   7) C   2                  0.00014     2.04339   
    54. RY*(   8) C   2                  0.00009     2.23584   
    55. RY*(   9) C   2                  0.00006     2.63850   
    56. RY*(  10) C   2                  0.00002     2.22639   
    57. RY*(  11) C   2                  0.00003     3.91256   
    58. RY*(  12) C   2                  0.00000     1.50733   
    59. RY*(  13) C   2                  0.00000     2.79740   
    60. RY*(  14) C   2                  0.00000    20.79779   
    61. RY*(  15) C   2                  0.00001     3.01473   
    62. RY*(  16) C   2                  0.00000     2.38191   
    63. RY*(  17) C   2                  0.00000     3.09055   
    64. RY*(  18) C   2                  0.00000     1.13194   
    65. RY*(  19) C   2                  0.00000     2.78971   
    66. RY*(  20) C   2                  0.00000     3.54127   
    67. RY*(  21) C   2                  0.00000     3.33695   
    68. RY*(  22) C   2                  0.00000     4.00358   
    69. RY*(  23) C   2                  0.00000     1.50366   
    70. RY*(  24) C   2                  0.00000     3.42393   
    71. RY*(  25) C   2                  0.00000     3.51175   
    72. RY*(  26) C   2                  0.00000     3.54344   
    73. RY*(   1) C   3                  0.00613     1.58341   
    74. RY*(   2) C   3                  0.00312     1.49265   
    75. RY*(   3) C   3                  0.00139     1.12158   
    76. RY*(   4) C   3                  0.00103     0.63510   
    77. RY*(   5) C   3                  0.00052     1.55919   
    78. RY*(   6) C   3                  0.00031     3.14329   
    79. RY*(   7) C   3                  0.00015     1.87857   
    80. RY*(   8) C   3                  0.00012     1.96017   
    81. RY*(   9) C   3                  0.00008     1.98547   
    82. RY*(  10) C   3                  0.00008     2.40838   
    83. RY*(  11) C   3                  0.00003     2.56766   
    84. RY*(  12) C   3                  0.00000     1.29038   
    85. RY*(  13) C   3                  0.00000    21.55994   
    86. RY*(  14) C   3                  0.00000     1.44671   
    87. RY*(  15) C   3                  0.00001     2.72337   
    88. RY*(  16) C   3                  0.00000     1.49340   
    89. RY*(  17) C   3                  0.00001     3.04166   
    90. RY*(  18) C   3                  0.00000     2.85362   
    91. RY*(  19) C   3                  0.00000     3.02530   
    92. RY*(  20) C   3                  0.00000     3.52459   
    93. RY*(  21) C   3                  0.00000     3.43644   
    94. RY*(  22) C   3                  0.00000     3.93665   
    95. RY*(  23) C   3                  0.00000     3.78819   
    96. RY*(  24) C   3                  0.00000     3.59233   
    97. RY*(  25) C   3                  0.00000     3.34561   
    98. RY*(  26) C   3                  0.00000     3.54359   
    99. RY*(   1) C   4                  0.00462     1.51828   
   100. RY*(   2) C   4                  0.00244     1.30153   
   101. RY*(   3) C   4                  0.00105     1.19251   
   102. RY*(   4) C   4                  0.00096     0.76785   
   103. RY*(   5) C   4                  0.00048     3.21892   
   104. RY*(   6) C   4                  0.00030     1.59531   
   105. RY*(   7) C   4                  0.00013     2.24151   
   106. RY*(   8) C   4                  0.00009     2.34635   
   107. RY*(   9) C   4                  0.00006     2.58811   
   108. RY*(  10) C   4                  0.00006     3.87000   
   109. RY*(  11) C   4                  0.00002     1.85573   
   110. RY*(  12) C   4                  0.00002     3.13407   
   111. RY*(  13) C   4                  0.00000     2.99386   
   112. RY*(  14) C   4                  0.00000    20.44019   
   113. RY*(  15) C   4                  0.00000     3.47730   
   114. RY*(  16) C   4                  0.00000     1.59160   
   115. RY*(  17) C   4                  0.00000     3.32159   
   116. RY*(  18) C   4                  0.00000     1.32551   
   117. RY*(  19) C   4                  0.00000     1.49664   
   118. RY*(  20) C   4                  0.00000     1.38884   
   119. RY*(  21) C   4                  0.00000     3.24403   
   120. RY*(  22) C   4                  0.00000     3.95674   
   121. RY*(  23) C   4                  0.00000     3.30355   
   122. RY*(  24) C   4                  0.00000     3.50482   
   123. RY*(  25) C   4                  0.00000     3.61355   
   124. RY*(  26) C   4                  0.00000     3.92151   
   125. RY*(   1) C   5                  0.00613     1.58341   
   126. RY*(   2) C   5                  0.00312     1.49265   
   127. RY*(   3) C   5                  0.00139     1.12158   
   128. RY*(   4) C   5                  0.00103     0.63510   
   129. RY*(   5) C   5                  0.00052     1.55919   
   130. RY*(   6) C   5                  0.00031     3.14329   
   131. RY*(   7) C   5                  0.00015     1.87857   
   132. RY*(   8) C   5                  0.00012     1.96017   
   133. RY*(   9) C   5                  0.00008     1.98547   
   134. RY*(  10) C   5                  0.00008     2.40838   
   135. RY*(  11) C   5                  0.00003     2.56766   
   136. RY*(  12) C   5                  0.00000     1.29038   
   137. RY*(  13) C   5                  0.00000    21.55994   
   138. RY*(  14) C   5                  0.00000     1.44671   
   139. RY*(  15) C   5                  0.00001     2.72337   
   140. RY*(  16) C   5                  0.00000     1.49340   
   141. RY*(  17) C   5                  0.00001     3.04166   
   142. RY*(  18) C   5                  0.00000     2.85362   
   143. RY*(  19) C   5                  0.00000     3.02530   
   144. RY*(  20) C   5                  0.00000     3.52459   
   145. RY*(  21) C   5                  0.00000     3.43644   
   146. RY*(  22) C   5                  0.00000     3.93665   
   147. RY*(  23) C   5                  0.00000     3.78819   
   148. RY*(  24) C   5                  0.00000     3.59233   
   149. RY*(  25) C   5                  0.00000     3.34561   
   150. RY*(  26) C   5                  0.00000     3.54359   
   151. RY*(   1) C   6                  0.00519     1.60287   
   152. RY*(   2) C   6                  0.00224     1.43450   
   153. RY*(   3) C   6                  0.00189     1.47626   
   154. RY*(   4) C   6                  0.00102     0.58410   
   155. RY*(   5) C   6                  0.00082     1.54352   
   156. RY*(   6) C   6                  0.00038     3.28293   
   157. RY*(   7) C   6                  0.00014     2.04339   
   158. RY*(   8) C   6                  0.00009     2.23584   
   159. RY*(   9) C   6                  0.00006     2.63850   
   160. RY*(  10) C   6                  0.00002     2.22639   
   161. RY*(  11) C   6                  0.00003     3.91256   
   162. RY*(  12) C   6                  0.00000     1.50733   
   163. RY*(  13) C   6                  0.00000     2.79740   
   164. RY*(  14) C   6                  0.00000    20.79779   
   165. RY*(  15) C   6                  0.00001     3.01473   
   166. RY*(  16) C   6                  0.00000     2.38191   
   167. RY*(  17) C   6                  0.00000     3.09055   
   168. RY*(  18) C   6                  0.00000     1.13194   
   169. RY*(  19) C   6                  0.00000     2.78971   
   170. RY*(  20) C   6                  0.00000     3.54127   
   171. RY*(  21) C   6                  0.00000     3.33695   
   172. RY*(  22) C   6                  0.00000     4.00358   
   173. RY*(  23) C   6                  0.00000     1.50366   
   174. RY*(  24) C   6                  0.00000     3.42393   
   175. RY*(  25) C   6                  0.00000     3.51175   
   176. RY*(  26) C   6                  0.00000     3.54344   
   177. RY*(   1) H   7                  0.00023     0.85423   
   178. RY*(   2) H   7                  0.00015     1.98919   
   179. RY*(   3) H   7                  0.00011     2.22689   
   180. RY*(   4) H   7                  0.00009     2.77530   
   181. RY*(   5) H   7                  0.00002     3.15109   
   182. RY*(   1) H   8                  0.00033     0.95117   
   183. RY*(   2) H   8                  0.00022     1.82266   
   184. RY*(   3) H   8                  0.00010     2.24412   
   185. RY*(   4) H   8                  0.00009     2.69562   
   186. RY*(   5) H   8                  0.00002     3.15630   
   187. RY*(   1) H   9                  0.00033     0.95117   
   188. RY*(   2) H   9                  0.00022     1.82266   
   189. RY*(   3) H   9                  0.00010     2.24412   
   190. RY*(   4) H   9                  0.00009     2.69562   
   191. RY*(   5) H   9                  0.00002     3.15630   
   192. RY*(   1) H  10                  0.00023     0.85423   
   193. RY*(   2) H  10                  0.00015     1.98919   
   194. RY*(   3) H  10                  0.00011     2.22689   
   195. RY*(   4) H  10                  0.00009     2.77530   
   196. RY*(   5) H  10                  0.00002     3.15109   
   197. BD*(   1) C   1 - C   3          0.01759     0.61789   
   198. BD*(   1) C   1 - C   4          0.01072     0.87169   
   199. BD*(   2) C   1 - C   4          0.07200     0.16703   
   200. BD*(   3) C   1 - C   4          0.24523     0.15380  202(v),206(v),24(g),102(g)
   201. BD*(   1) C   2 - C   5          0.01928     0.59233   
   202. BD*(   2) C   2 - C   5          0.32270     0.05989  206(v),200(v),50(g),128(g)
   203. BD*(   1) C   2 - C   6          0.01279     0.60126   
   204. BD*(   1) C   2 - H   7          0.01125     0.47990   
   205. BD*(   1) C   3 - C   6          0.01928     0.59233   
   206. BD*(   2) C   3 - C   6          0.32270     0.05989  202(v),200(v),154(g),76(g)
   207. BD*(   1) C   3 - H   8          0.02011     0.48191   
   208. BD*(   1) C   4 - C   5          0.01759     0.61789   
   209. BD*(   1) C   5 - H   9          0.02011     0.48191   
   210. BD*(   1) C   6 - H  10          0.01125     0.47990   
       -------------------------------
              Total Lewis   38.80447  ( 97.0112%)
        Valence non-Lewis    1.12259  (  2.8065%)
        Rydberg non-Lewis    0.07294  (  0.1824%)
       -------------------------------
            Total unit  1   40.00000  (100.0000%)
           Charge unit  1    0.00000
   4 Symmetry operations used in ECPInt.
 ECPInt:  NShTT=    3403 NPrTT=   10584 LenC2=    3391 LenP2D=    8945.
 LDataN:  DoStor=T MaxTD1= 8 Len=  415
 Calling FoFJK, ICntrl=    100127 FMM=F ISym2X=1 I1Cent= 0 IOpClX= 0 NMat=1 NMatS=1 NMatT=0.
 Full mass-weighted force constant matrix:
 Low frequencies ---   -2.7672   -0.0007   -0.0006    0.0013    4.8677   13.7271
 Low frequencies ---  398.2191  409.8208  460.5074
 Diagonal vibrational polarizability:
        5.0908054      21.3317024       0.8155708
 Harmonic frequencies (cm**-1), IR intensities (KM/Mole), Raman scattering
 activities (A**4/AMU), depolarization ratios for plane and unpolarized
 incident light, reduced masses (AMU), force constants (mDyne/A),
 and normal coordinates:
                      1                      2                      3
                     B1                     B2                     A2
 Frequencies --    398.2188               409.8200               460.5073
 Red. masses --      2.6826                10.6186                 7.9972
 Frc consts  --      0.2506                 1.0508                 0.9992
 IR Inten    --      6.7455               123.5422                 0.0000
  Atom  AN      X      Y      Z        X      Y      Z        X      Y      Z
     1   6    -0.14   0.00  -0.00    -0.00  -0.29   0.55     0.50  -0.00   0.00
     2   6    -0.11  -0.00   0.00    -0.00   0.14  -0.09     0.24  -0.00   0.00
     3   6     0.21  -0.00  -0.00     0.00   0.13   0.08    -0.06   0.00  -0.00
     4   6    -0.14   0.00   0.00    -0.00  -0.29  -0.55    -0.50   0.00   0.00
     5   6     0.21  -0.00   0.00     0.00   0.13  -0.08     0.06  -0.00  -0.00
     6   6    -0.11  -0.00  -0.00    -0.00   0.14   0.09    -0.24   0.00   0.00
     7   1    -0.10  -0.00   0.00    -0.00   0.10  -0.11     0.43  -0.00   0.00
     8   1     0.64  -0.00   0.00     0.00   0.12  -0.16    -0.03   0.00  -0.00
     9   1     0.64  -0.00  -0.00     0.00   0.12   0.16     0.03  -0.00  -0.00
    10   1    -0.10  -0.00  -0.00    -0.00   0.10   0.11    -0.43   0.00   0.00
                      4                      5                      6
                     A2                     A1                     B1
 Frequencies --    615.8668               628.8689               762.5268
 Red. masses --      3.2858                 7.2511                 1.2306
 Frc consts  --      0.7343                 1.6896                 0.4216
 IR Inten    --      0.0000                 0.3669                85.2574
  Atom  AN      X      Y      Z        X      Y      Z        X      Y      Z
     1   6    -0.13  -0.00   0.00     0.00   0.00   0.29     0.04  -0.00   0.00
     2   6     0.23  -0.00  -0.00    -0.00  -0.04  -0.24    -0.05  -0.00   0.00
     3   6     0.19   0.00  -0.00    -0.00   0.37  -0.04    -0.08   0.00  -0.00
     4   6     0.13   0.00   0.00    -0.00  -0.00   0.29     0.04  -0.00  -0.00
     5   6    -0.19  -0.00  -0.00     0.00  -0.37  -0.04    -0.08   0.00   0.00
     6   6    -0.23   0.00  -0.00     0.00   0.04  -0.24    -0.05  -0.00  -0.00
     7   1     0.61   0.00  -0.00    -0.00   0.25  -0.07     0.58  -0.00  -0.00
     8   1     0.14   0.00  -0.00    -0.00   0.37  -0.10     0.40   0.00  -0.00
     9   1    -0.14  -0.00  -0.00     0.00  -0.37  -0.10     0.40   0.00   0.00
    10   1    -0.61  -0.00  -0.00     0.00  -0.25  -0.07     0.58  -0.00   0.00
                      7                      8                      9
                     B2                     A2                     B1
 Frequencies --    852.4292               886.5859               945.0239
 Red. masses --      6.2154                 1.2676                 1.3780
 Frc consts  --      2.6609                 0.5871                 0.7251
 IR Inten    --     32.9406                 0.0000                 0.0030
  Atom  AN      X      Y      Z        X      Y      Z        X      Y      Z
     1   6     0.00   0.04   0.12    -0.02   0.00  -0.00     0.01  -0.00   0.00
     2   6     0.00  -0.24   0.34     0.09   0.00  -0.00     0.08   0.00  -0.00
     3   6    -0.00   0.19  -0.11    -0.06  -0.00   0.00    -0.10  -0.00  -0.00
     4   6     0.00   0.04  -0.12     0.02  -0.00  -0.00     0.01  -0.00  -0.00
     5   6    -0.00   0.19   0.11     0.06   0.00   0.00    -0.10  -0.00   0.00
     6   6     0.00  -0.24  -0.34    -0.09  -0.00  -0.00     0.08   0.00   0.00
     7   1    -0.00  -0.05   0.45    -0.35   0.00  -0.00    -0.45  -0.00  -0.00
     8   1    -0.00   0.18   0.17     0.61  -0.00   0.00     0.53  -0.00  -0.00
     9   1    -0.00   0.18  -0.17    -0.61   0.00   0.00     0.53  -0.00   0.00
    10   1    -0.00  -0.05  -0.45     0.35  -0.00  -0.00    -0.45  -0.00   0.00
                     10                     11                     12
                     A2                     A1                     A1
 Frequencies --    986.6279              1013.1744              1083.1020
 Red. masses --      1.3032                 2.2835                 4.4332
 Frc consts  --      0.7474                 1.3811                 3.0641
 IR Inten    --      0.0000                 9.1744                22.0108
  Atom  AN      X      Y      Z        X      Y      Z        X      Y      Z
     1   6     0.00   0.00  -0.00     0.00   0.01  -0.00     0.00  -0.06   0.25
     2   6    -0.10   0.00  -0.00     0.00   0.11  -0.16    -0.00   0.12  -0.06
     3   6    -0.07  -0.00   0.00     0.00  -0.08   0.12    -0.00  -0.23  -0.14
     4   6    -0.00  -0.00  -0.00    -0.00  -0.01  -0.00    -0.00   0.06   0.25
     5   6     0.07   0.00   0.00    -0.00   0.08   0.12     0.00   0.23  -0.14
     6   6     0.10  -0.00  -0.00    -0.00  -0.11  -0.16     0.00  -0.12  -0.06
     7   1     0.57   0.00  -0.00    -0.00   0.29  -0.08     0.00   0.05  -0.11
     8   1     0.40  -0.00   0.00    -0.00  -0.08   0.59    -0.00  -0.25  -0.52
     9   1    -0.40   0.00   0.00     0.00   0.08   0.59     0.00   0.25  -0.52
    10   1    -0.57  -0.00  -0.00     0.00  -0.29  -0.08    -0.00  -0.05  -0.11
                     13                     14                     15
                     B2                     A1                     B2
 Frequencies --   1123.1743              1172.3169              1279.6313
 Red. masses --      1.4258                 1.1974                 1.4377
 Frc consts  --      1.0598                 0.9696                 1.3870
 IR Inten    --      1.9519                 0.0295                 0.1075
  Atom  AN      X      Y      Z        X      Y      Z        X      Y      Z
     1   6     0.00   0.02   0.03     0.00   0.02  -0.03     0.00  -0.10  -0.06
     2   6    -0.00   0.05   0.06     0.00   0.07   0.04    -0.00   0.03  -0.01
     3   6    -0.00  -0.09   0.06     0.00   0.02  -0.02    -0.00   0.07  -0.01
     4   6     0.00   0.02  -0.03    -0.00  -0.02  -0.03     0.00  -0.10   0.06
     5   6    -0.00  -0.09  -0.06    -0.00  -0.02  -0.02    -0.00   0.07   0.01
     6   6    -0.00   0.05  -0.06    -0.00  -0.07   0.04    -0.00   0.03   0.01
     7   1     0.00   0.46   0.29    -0.00   0.59   0.33     0.00  -0.22  -0.15
     8   1     0.00  -0.10   0.42    -0.00   0.03  -0.18     0.00   0.08   0.64
     9   1     0.00  -0.10  -0.42     0.00  -0.03  -0.18     0.00   0.08  -0.64
    10   1     0.00   0.46  -0.29     0.00  -0.59   0.33     0.00  -0.22   0.15
                     16                     17                     18
                     A1                     B2                     A1
 Frequencies --   1321.9341              1444.9014              1501.7749
 Red. masses --      2.4019                 2.6725                 2.7188
 Frc consts  --      2.4730                 3.2874                 3.6128
 IR Inten    --      1.0583                 4.0263                 0.3409
  Atom  AN      X      Y      Z        X      Y      Z        X      Y      Z
     1   6     0.00   0.04   0.03    -0.00  -0.11  -0.11     0.00   0.06  -0.04
     2   6     0.00   0.12   0.10    -0.00  -0.09  -0.06     0.00   0.24   0.02
     3   6     0.00   0.05  -0.19    -0.00   0.14   0.14     0.00   0.08   0.09
     4   6    -0.00  -0.04   0.03    -0.00  -0.11   0.11    -0.00  -0.06  -0.04
     5   6    -0.00  -0.05  -0.19    -0.00   0.14  -0.14    -0.00  -0.08   0.09
     6   6    -0.00  -0.12   0.10    -0.00  -0.09   0.06    -0.00  -0.24   0.02
     7   1    -0.00  -0.11  -0.02    -0.00   0.53   0.27    -0.00  -0.35  -0.33
     8   1    -0.00   0.06   0.65     0.00   0.16  -0.22    -0.00   0.09  -0.42
     9   1     0.00  -0.06   0.65     0.00   0.16   0.22     0.00  -0.09  -0.42
    10   1     0.00   0.11  -0.02    -0.00   0.53  -0.27     0.00   0.35  -0.33
                     19                     20                     21
                     B2                     A1                     B2
 Frequencies --   1502.0745              2059.7566              3192.2918
 Red. masses --      3.9494                11.2702                 1.0860
 Frc consts  --      5.2500                28.1717                 6.5204
 IR Inten    --     14.2245                 0.0958                 0.9749
  Atom  AN      X      Y      Z        X      Y      Z        X      Y      Z
     1   6    -0.00  -0.05  -0.06    -0.00   0.66   0.07     0.00  -0.00   0.00
     2   6     0.00   0.12   0.23     0.00  -0.12  -0.05     0.00   0.03  -0.05
     3   6     0.00  -0.02   0.25     0.00  -0.10  -0.02     0.00  -0.01  -0.00
     4   6    -0.00  -0.05   0.06     0.00  -0.66   0.07     0.00  -0.00  -0.00
     5   6     0.00  -0.02  -0.25    -0.00   0.10  -0.02     0.00  -0.01   0.00
     6   6     0.00   0.12  -0.23    -0.00   0.12  -0.05     0.00   0.03   0.05
     7   1    -0.00  -0.50  -0.10    -0.00   0.05   0.05    -0.00  -0.33   0.60
     8   1    -0.00  -0.04  -0.32    -0.00  -0.13  -0.11    -0.00   0.15   0.00
     9   1    -0.00  -0.04   0.32     0.00   0.13  -0.11    -0.00   0.15  -0.00
    10   1    -0.00  -0.50   0.10     0.00  -0.05   0.05    -0.00  -0.33  -0.60
                     22                     23                     24
                     A1                     B2                     A1
 Frequencies --   3208.0501              3230.0414              3233.5599
 Red. masses --      1.0918                 1.0943                 1.0964
 Frc consts  --      6.6200                 6.7265                 6.7546
 IR Inten    --      3.3376                18.9545                 5.7818
  Atom  AN      X      Y      Z        X      Y      Z        X      Y      Z
     1   6    -0.00  -0.00  -0.00    -0.00   0.00   0.00     0.00   0.00   0.00
     2   6    -0.00   0.03  -0.05    -0.00  -0.00   0.01    -0.00   0.01  -0.02
     3   6    -0.00   0.02   0.00    -0.00  -0.06   0.00     0.00  -0.06   0.00
     4   6     0.00   0.00  -0.00    -0.00   0.00  -0.00    -0.00  -0.00   0.00
     5   6     0.00  -0.02   0.00    -0.00  -0.06  -0.00    -0.00   0.06   0.00
     6   6     0.00  -0.03  -0.05    -0.00  -0.00  -0.01     0.00  -0.01  -0.02
     7   1     0.00  -0.33   0.58     0.00   0.07  -0.13    -0.00  -0.11   0.20
     8   1     0.00  -0.23  -0.00     0.00   0.69  -0.00    -0.00   0.67  -0.00
     9   1    -0.00   0.23  -0.00     0.00   0.69   0.00     0.00  -0.67  -0.00
    10   1    -0.00   0.33   0.58     0.00   0.07   0.13     0.00   0.11   0.20

 -------------------
 - Thermochemistry -
 -------------------
 Temperature   298.150 Kelvin.  Pressure   1.00000 Atm.
 Atom     1 has atomic number  6 and mass  12.00000
 Atom     2 has atomic number  6 and mass  12.00000
 Atom     3 has atomic number  6 and mass  12.00000
 Atom     4 has atomic number  6 and mass  12.00000
 Atom     5 has atomic number  6 and mass  12.00000
 Atom     6 has atomic number  6 and mass  12.00000
 Atom     7 has atomic number  1 and mass   1.00783
 Atom     8 has atomic number  1 and mass   1.00783
 Atom     9 has atomic number  1 and mass   1.00783
 Atom    10 has atomic number  1 and mass   1.00783
 Molecular mass:    76.03130 amu.
 Principal axes and moments of inertia in atomic units:
                           1         2         3
     Eigenvalues --   253.08189 312.96402 566.04591
           X            0.00000   0.00000   1.00000
           Y            1.00000   0.00000   0.00000
           Z            0.00000   1.00000   0.00000
 This molecule is an asymmetric top.
 Rotational symmetry number  2.
 Rotational temperatures (Kelvin)      0.34224     0.27675     0.15302
 Rotational constants (GHZ):           7.13106     5.76661     3.18833
 Zero-point vibrational energy     199251.6 (Joules/Mol)
                                   47.62227 (Kcal/Mol)
 Warning -- explicit consideration of   4 degrees of freedom as
           vibrations may cause significant error
 Vibrational temperatures:    572.95   589.64   662.57   886.09   904.80
          (Kelvin)           1097.11  1226.46  1275.60  1359.68  1419.54
                             1457.73  1558.34  1616.00  1686.70  1841.10
                             1901.97  2078.89  2160.72  2161.15  2963.53
                             4593.00  4615.67  4647.31  4652.37
 
 Zero-point correction=                           0.075891 (Hartree/Particle)
 Thermal correction to Energy=                    0.080323
 Thermal correction to Enthalpy=                  0.081267
 Thermal correction to Gibbs Free Energy=         0.049223
 Sum of electronic and zero-point Energies=           -230.826601
 Sum of electronic and thermal Energies=              -230.822169
 Sum of electronic and thermal Enthalpies=            -230.821224
 Sum of electronic and thermal Free Energies=         -230.853269
 
                     E (Thermal)             CV                S
                      KCal/Mol        Cal/Mol-Kelvin    Cal/Mol-Kelvin
 Total                   50.404             16.514             67.443
 Electronic               0.000              0.000              0.000
 Translational            0.889              2.981             38.901
 Rotational               0.889              2.981             23.931
 Vibrational             48.626             10.552              4.611
 Vibration     1          0.764              1.474              0.969
 Vibration     2          0.774              1.449              0.927
 Vibration     3          0.818              1.338              0.765
 Vibration     4          0.975              0.998              0.423
                       Q            Log10(Q)             Ln(Q)
 Total Bot       0.228575D-22        -22.640971        -52.132763
 Total V=0       0.184669D+13         12.266393         28.244415
 Vib (Bot)       0.231455D-34        -34.635533        -79.751262
 Vib (Bot)    1  0.448166D+00         -0.348561         -0.802591
 Vib (Bot)    2  0.431765D+00         -0.364753         -0.839875
 Vib (Bot)    3  0.369194D+00         -0.432746         -0.996434
 Vib (Bot)    4  0.238490D+00         -0.622530         -1.433429
 Vib (V=0)       0.186996D+01          0.271832          0.625916
 Vib (V=0)    1  0.117146D+01          0.068726          0.158247
 Vib (V=0)    2  0.116062D+01          0.064691          0.148956
 Vib (V=0)    3  0.112153D+01          0.049812          0.114697
 Vib (V=0)    4  0.105397D+01          0.022826          0.052559
 Electronic      0.100000D+01          0.000000          0.000000
 Translational   0.260581D+08          7.415943         17.075839
 Rotational      0.378983D+05          4.578619         10.542660
 ***** Axes restored to original set *****
 -------------------------------------------------------------------
 Center     Atomic                   Forces (Hartrees/Bohr)
 Number     Number              X              Y              Z
 -------------------------------------------------------------------
      1        6           0.000116397   -0.000000000    0.000015696
      2        6          -0.000241689   -0.000000000    0.000105131
      3        6          -0.000127996    0.000000000   -0.000102339
      4        6          -0.000116397    0.000000000    0.000015696
      5        6           0.000127996    0.000000000   -0.000102339
      6        6           0.000241689   -0.000000000    0.000105131
      7        1           0.000043264   -0.000000000   -0.000008156
      8        1           0.000027904    0.000000000   -0.000010331
      9        1          -0.000027904    0.000000000   -0.000010331
     10        1          -0.000043264   -0.000000000   -0.000008156
 -------------------------------------------------------------------
 Cartesian Forces:  Max     0.000241689 RMS     0.000086772
 FormGI is forming the generalized inverse of G from B-inverse, IUseBI=4.

 GradGradGradGradGradGradGradGradGradGradGradGradGradGradGradGradGradGrad
 Berny optimization.
 Internal  Forces:  Max     0.000165114 RMS     0.000042945
 Search for a local minimum.
 Step number   1 out of a maximum of    2
 All quantities printed in internal units (Hartrees-Bohrs-Radians)
 Second derivative matrix not updated -- analytic derivatives used.
 ITU=  0
     Eigenvalues ---    0.01472   0.01734   0.01864   0.02428   0.02739
     Eigenvalues ---    0.03313   0.04779   0.05182   0.10661   0.11150
     Eigenvalues ---    0.11696   0.11993   0.19826   0.20126   0.27703
     Eigenvalues ---    0.36179   0.36204   0.36582   0.36804   0.40595
     Eigenvalues ---    0.40935   0.50616   0.51234   0.85636
 Angle between quadratic step and forces=  24.91 degrees.
 Linear search not attempted -- first point.
 Iteration  1 RMS(Cart)=  0.00016649 RMS(Int)=  0.00000002
 Iteration  2 RMS(Cart)=  0.00000002 RMS(Int)=  0.00000000
 ClnCor:  largest displacement from symmetrization is 7.87D-13 for atom    10.
 Variable       Old X    -DE/DX   Delta X   Delta X   Delta X     New X
                                 (Linear)    (Quad)   (Total)
    R1        2.60270  -0.00005   0.00000  -0.00017  -0.00017   2.60253
    R2        2.33684   0.00005   0.00000   0.00007   0.00007   2.33690
    R3        2.64851   0.00006   0.00000   0.00011   0.00011   2.64862
    R4        2.64524   0.00017   0.00000   0.00045   0.00045   2.64569
    R5        2.04794  -0.00003   0.00000  -0.00010  -0.00010   2.04784
    R6        2.64851   0.00006   0.00000   0.00011   0.00011   2.64862
    R7        2.04204   0.00003   0.00000   0.00010   0.00010   2.04214
    R8        2.60270  -0.00005   0.00000  -0.00017  -0.00017   2.60253
    R9        2.04204   0.00003   0.00000   0.00010   0.00010   2.04214
   R10        2.04794  -0.00003   0.00000  -0.00010  -0.00010   2.04784
    A1        2.22288  -0.00000   0.00000  -0.00008  -0.00008   2.22280
    A2        2.13901  -0.00006   0.00000  -0.00023  -0.00023   2.13878
    A3        2.07040   0.00006   0.00000   0.00041   0.00041   2.07081
    A4        2.07378  -0.00000   0.00000  -0.00018  -0.00018   2.07360
    A5        1.92130   0.00007   0.00000   0.00031   0.00031   1.92160
    A6        2.22121  -0.00004   0.00000  -0.00021  -0.00021   2.22100
    A7        2.14067  -0.00002   0.00000  -0.00009  -0.00009   2.14058
    A8        2.22288  -0.00000   0.00000  -0.00008  -0.00008   2.22280
    A9        1.92130   0.00007   0.00000   0.00031   0.00031   1.92160
   A10        2.14067  -0.00002   0.00000  -0.00009  -0.00009   2.14058
   A11        2.22121  -0.00004   0.00000  -0.00021  -0.00021   2.22100
   A12        2.13901  -0.00006   0.00000  -0.00023  -0.00023   2.13878
   A13        2.07378  -0.00000   0.00000  -0.00018  -0.00018   2.07360
   A14        2.07040   0.00006   0.00000   0.00041   0.00041   2.07081
    D1        0.00000   0.00000   0.00000   0.00000   0.00000   0.00000
    D2        3.14159   0.00000   0.00000   0.00000   0.00000   3.14159
    D3        0.00000  -0.00000   0.00000  -0.00000  -0.00000   0.00000
    D4        0.00000   0.00000   0.00000   0.00000   0.00000   0.00000
    D5        3.14159   0.00000   0.00000   0.00000   0.00000   3.14159
    D6        3.14159   0.00000   0.00000   0.00000   0.00000   3.14159
    D7       -0.00000  -0.00000   0.00000  -0.00000   0.00000   0.00000
    D8        0.00000  -0.00000   0.00000  -0.00000  -0.00000   0.00000
    D9        3.14159  -0.00000   0.00000  -0.00000   0.00000   3.14159
   D10        3.14159   0.00000   0.00000   0.00000   0.00000   3.14159
   D11       -0.00000  -0.00000   0.00000  -0.00000   0.00000   0.00000
   D12       -0.00000  -0.00000   0.00000  -0.00000   0.00000   0.00000
   D13        3.14159  -0.00000   0.00000   0.00000   0.00000   3.14159
   D14        3.14159  -0.00000   0.00000  -0.00000   0.00000   3.14159
   D15        0.00000   0.00000   0.00000  -0.00000   0.00000   0.00000
   D16       -0.00000  -0.00000   0.00000  -0.00000   0.00000   0.00000
   D17        3.14159   0.00000   0.00000  -0.00000   0.00000   3.14159
         Item               Value     Threshold  Converged?
 Maximum Force            0.000165     0.000450     YES
 RMS     Force            0.000043     0.000300     YES
 Maximum Displacement     0.000413     0.001800     YES
 RMS     Displacement     0.000166     0.001200     YES
 Predicted change in Energy=-1.332622D-07
 Optimization completed.
    -- Stationary point found.
                           ----------------------------
                           !   Optimized Parameters   !
                           ! (Angstroms and Degrees)  !
 --------------------------                            --------------------------
 ! Name  Definition              Value          Derivative Info.                !
 --------------------------------------------------------------------------------
 ! R1    R(1,3)                  1.3773         -DE/DX =   -0.0001              !
 ! R2    R(1,4)                  1.2366         -DE/DX =    0.0                 !
 ! R3    R(2,5)                  1.4015         -DE/DX =    0.0001              !
 ! R4    R(2,6)                  1.3998         -DE/DX =    0.0002              !
 ! R5    R(2,7)                  1.0837         -DE/DX =    0.0                 !
 ! R6    R(3,6)                  1.4015         -DE/DX =    0.0001              !
 ! R7    R(3,8)                  1.0806         -DE/DX =    0.0                 !
 ! R8    R(4,5)                  1.3773         -DE/DX =   -0.0001              !
 ! R9    R(5,9)                  1.0806         -DE/DX =    0.0                 !
 ! R10   R(6,10)                 1.0837         -DE/DX =    0.0                 !
 ! A1    A(3,1,4)              127.3616         -DE/DX =    0.0                 !
 ! A2    A(5,2,6)              122.5562         -DE/DX =   -0.0001              !
 ! A3    A(5,2,7)              118.6249         -DE/DX =    0.0001              !
 ! A4    A(6,2,7)              118.8189         -DE/DX =    0.0                 !
 ! A5    A(1,3,6)              110.0822         -DE/DX =    0.0001              !
 ! A6    A(1,3,8)              127.2662         -DE/DX =    0.0                 !
 ! A7    A(6,3,8)              122.6516         -DE/DX =    0.0                 !
 ! A8    A(1,4,5)              127.3616         -DE/DX =    0.0                 !
 ! A9    A(2,5,4)              110.0822         -DE/DX =    0.0001              !
 ! A10   A(2,5,9)              122.6516         -DE/DX =    0.0                 !
 ! A11   A(4,5,9)              127.2662         -DE/DX =    0.0                 !
 ! A12   A(2,6,3)              122.5562         -DE/DX =   -0.0001              !
 ! A13   A(2,6,10)             118.8189         -DE/DX =    0.0                 !
 ! A14   A(3,6,10)             118.6249         -DE/DX =    0.0001              !
 ! D1    D(4,1,3,6)              0.0            -DE/DX =    0.0                 !
 ! D2    D(4,1,3,8)            180.0            -DE/DX =    0.0                 !
 ! D3    D(3,1,4,5)              0.0            -DE/DX =    0.0                 !
 ! D4    D(6,2,5,4)              0.0            -DE/DX =    0.0                 !
 ! D5    D(6,2,5,9)            180.0            -DE/DX =    0.0                 !
 ! D6    D(7,2,5,4)            180.0            -DE/DX =    0.0                 !
 ! D7    D(7,2,5,9)              0.0            -DE/DX =    0.0                 !
 ! D8    D(5,2,6,3)              0.0            -DE/DX =    0.0                 !
 ! D9    D(5,2,6,10)           180.0            -DE/DX =    0.0                 !
 ! D10   D(7,2,6,3)            180.0            -DE/DX =    0.0                 !
 ! D11   D(7,2,6,10)             0.0            -DE/DX =    0.0                 !
 ! D12   D(1,3,6,2)              0.0            -DE/DX =    0.0                 !
 ! D13   D(1,3,6,10)           180.0            -DE/DX =    0.0                 !
 ! D14   D(8,3,6,2)            180.0            -DE/DX =    0.0                 !
 ! D15   D(8,3,6,10)             0.0            -DE/DX =    0.0                 !
 ! D16   D(1,4,5,2)              0.0            -DE/DX =    0.0                 !
 ! D17   D(1,4,5,9)            180.0            -DE/DX =    0.0                 !
 --------------------------------------------------------------------------------
 GradGradGradGradGradGradGradGradGradGradGradGradGradGradGradGradGradGrad


 ----------------------------------------------------------------------

 Electric dipole moment (input orientation):
 (Debye = 10**-18 statcoulomb cm , SI units = C m)
                  (au)            (Debye)         (10**-30 SI)
   Tot        0.671021D+00      0.170557D+01      0.568915D+01
   x          0.000000D+00      0.000000D+00      0.000000D+00
   y          0.000000D+00      0.000000D+00      0.000000D+00
   z          0.671021D+00      0.170557D+01      0.568915D+01

 Dipole polarizability, Alpha (input orientation).
 (esu units = cm**3 , SI units = C**2 m**2 J**-1)
 Alpha(0;0):
               (au)            (10**-24 esu)      (10**-40 SI)
   iso        0.623131D+02      0.923385D+01      0.102740D+02
   aniso      0.399590D+02      0.592132D+01      0.658836D+01
   xx         0.811995D+02      0.120325D+02      0.133880D+02
   yx         0.000000D+00      0.000000D+00      0.000000D+00
   yy         0.365997D+02      0.542352D+01      0.603448D+01
   zx         0.000000D+00      0.000000D+00      0.000000D+00
   zy         0.000000D+00      0.000000D+00      0.000000D+00
   zz         0.691401D+02      0.102455D+02      0.113997D+02

 ----------------------------------------------------------------------

 Dipole orientation:
     6          1.16841766         -0.00000000         -2.90602083
     6         -1.32261931          0.00000000          1.39499583
     6          2.74785076         -0.00000000         -0.83733765
     6         -1.16841766          0.00000000         -2.90602083
     6         -2.74785076          0.00000000         -0.83733765
     6          1.32261931         -0.00000000          1.39499583
     1         -2.30981224          0.00000000          3.18929078
     1          4.78988881         -0.00000000         -0.84073915
     1         -4.78988881          0.00000000         -0.84073915
     1          2.30981224         -0.00000000          3.18929078

 Electric dipole moment (dipole orientation):
 (Debye = 10**-18 statcoulomb cm , SI units = C m)
                  (au)            (Debye)         (10**-30 SI)
   Tot        0.671021D+00      0.170557D+01      0.568915D+01
   x          0.000000D+00      0.000000D+00      0.000000D+00
   y          0.000000D+00      0.000000D+00      0.000000D+00
   z          0.671021D+00      0.170557D+01      0.568915D+01

 Dipole polarizability, Alpha (dipole orientation).
 (esu units = cm**3 , SI units = C**2 m**2 J**-1)
 Alpha(0;0):
               (au)            (10**-24 esu)      (10**-40 SI)
   iso        0.623131D+02      0.923385D+01      0.102740D+02
   aniso      0.399590D+02      0.592132D+01      0.658836D+01
   xx         0.811995D+02      0.120325D+02      0.133880D+02
   yx         0.000000D+00      0.000000D+00      0.000000D+00
   yy         0.365997D+02      0.542352D+01      0.603448D+01
   zx         0.000000D+00      0.000000D+00      0.000000D+00
   zy         0.000000D+00      0.000000D+00      0.000000D+00
   zz         0.691401D+02      0.102455D+02      0.113997D+02

 ----------------------------------------------------------------------
 1\1\GINC-N6034\Freq\RwB97XD\def2TZVP\C6H4\JIAMINGD\22-Apr-2025\0\\#N G
 eom=AllCheck Guess=TCheck SCRF=Check GenChk RwB97XD/def2TZVP Freq\\M00
 01\\0,1\C,0.6183,0.,-1.5378\C,-0.6999,0.,0.7382\C,1.4541,0.,-0.4431\C,
 -0.6183,0.,-1.5378\C,-1.4541,0.,-0.4431\C,0.6999,0.,0.7382\H,-1.2223,0
 .,1.6877\H,2.5347,0.,-0.4449\H,-2.5347,0.,-0.4449\H,1.2223,0.,1.6877\\
 Version=ES64L-G16RevA.03\State=1-A1\HF=-230.9024917\RMSD=6.455e-10\RMS
 F=8.677e-05\ZeroPoint=0.0758909\Thermal=0.0803232\Dipole=0.,0.,0.67102
 1\DipoleDeriv=-0.3745615,0.,0.0966942,0.,-0.0174429,0.,0.8099061,0.,-0
 .239008,-0.0957414,0.,0.0186752,0.,-0.1540941,0.,-0.0085705,0.,0.02416
 72,0.4636019,0.,0.1683588,0.,-0.1279701,0.,-0.1168364,0.,0.1772117,-0.
 3745612,0.,-0.0966942,0.,-0.0174429,0.,-0.8099061,0.,-0.239008,0.46360
 19,0.,-0.1683588,0.,-0.1279701,0.,0.1168365,0.,0.1772118,-0.0957412,0.
 ,-0.0186752,0.,-0.1540941,0.,0.0085704,0.,0.0241672,0.0638716,0.,0.036
 4369,0.,0.1599308,0.,0.088189,0.,-0.0463372,-0.0571708,0.,-0.0246308,0
 .,0.1395763,0.,0.0106186,0.,0.0839662,-0.0571708,0.,0.0246307,0.,0.139
 5763,0.,-0.0106186,0.,0.0839662,0.0638716,0.,-0.0364369,0.,0.1599308,0
 .,-0.0881889,0.,-0.0463372\Polar=81.1995293,0.,36.5997138,-0.0000001,0
 .,69.1400984\Quadrupole=3.6138812,-2.9282318,-0.6856494,0.,0.,0.\PG=C0
 2V [SGV(C6H4)]\NImag=0\\1.04599865,0.,0.06064917,0.15388478,0.,0.27217
 979,-0.08274337,0.,-0.02048729,0.65163367,0.,-0.00341158,0.,0.,0.13677
 439,-0.02849415,0.,-0.02379051,-0.04833706,0.,0.70013351,-0.20419902,0
 .,-0.17892421,-0.01832779,0.,0.02235168,0.78503616,0.,-0.03801737,0.,0
 .,0.00486429,0.,0.,0.11841921,-0.11563012,0.,-0.19776497,0.08457151,0.
 ,0.02374735,0.03850802,0.,0.54331681,-0.79759890,0.,0.02333144,0.07347
 236,0.,0.05118604,-0.02464323,0.,-0.08731014,1.04599865,0.,-0.03716062
 ,0.,0.,0.01078661,0.,0.,-0.00745750,0.,0.,0.06064917,-0.02333144,0.,0.
 02067935,-0.02946572,0.,-0.07277031,0.00588819,0.,0.00790683,-0.153884
 78,0.,0.27217979,-0.02464323,0.,-0.00588819,-0.18163147,0.,-0.12980657
 ,-0.01159227,0.,0.00527678,-0.20419902,0.,0.17892421,0.78503616,0.,-0.
 00745750,0.,0.,-0.05885503,0.,0.,0.01182513,0.,0.,-0.03801737,0.,0.,0.
 11841921,0.08731014,0.,0.00790683,-0.05279879,0.,-0.23785723,-0.005276
 78,0.,-0.06518112,0.11563012,0.,-0.19776497,-0.03850802,0.,0.54331681,
 0.07347236,0.,0.02946572,-0.30152294,0.,0.03505565,-0.18163147,0.,0.05
 279879,-0.08274337,0.,0.02048729,-0.01832779,0.,-0.08457151,0.65163367
 ,0.,0.01078661,0.,0.,-0.07030910,0.,0.,-0.05885503,0.,0.,-0.00341158,0
 .,0.,0.00486429,0.,0.,0.13677439,-0.05118604,0.,-0.07277031,-0.0350556
 5,0.,-0.12126283,0.12980657,0.,-0.23785723,0.02849415,0.,-0.02379051,-
 0.02235168,0.,0.02374735,0.04833706,0.,0.70013351,0.00052561,0.,-0.003
 71475,-0.12365598,0.,0.11976013,-0.00636822,0.,0.00106452,0.00092463,0
 .,-0.00209418,0.00871504,0.,-0.01521980,-0.00888995,0.,0.02750434,0.12
 831491,0.,0.00453581,0.,0.,-0.03494861,0.,0.,0.00249766,0.,0.,0.003416
 27,0.,0.,0.00409765,0.,0.,0.00187323,0.,0.,0.02517434,0.00033743,0.,-0
 .00275311,0.12120564,0.,-0.27387238,-0.00230919,0.,0.00060835,0.000101
 55,0.,-0.00297502,0.01355480,0.,-0.01710439,-0.00417095,0.,0.00398617,
 -0.12863040,0.,0.29049377,-0.01100273,0.,-0.00159226,0.00095810,0.,0.0
 0265019,-0.34776346,0.,0.00494783,-0.00073400,0.,-0.00183059,0.0007742
 5,0.,-0.00055302,-0.00929264,0.,-0.00313842,-0.00045763,0.,-0.00016486
 ,0.36709292,0.,-0.00154713,0.,0.,0.00980691,0.,0.,-0.03710065,0.,0.,0.
 00820635,0.,0.,-0.00027340,0.,0.,0.00341890,0.,0.,0.00002426,0.,0.,0.0
 2427249,-0.02662880,0.,-0.00186965,0.00183611,0.,-0.00285624,0.0034521
 8,0.,-0.05526327,-0.00383977,0.,0.00115758,-0.00005835,0.,-0.00240838,
 0.02563968,0.,0.00454247,0.00107459,0.,0.00021531,-0.00073150,0.,0.055
 36483,-0.00073400,0.,0.00183059,-0.00929264,0.,0.00313842,0.00077425,0
 .,0.00055302,-0.01100273,0.,0.00159226,-0.34776346,0.,-0.00494783,0.00
 095810,0.,-0.00265019,0.00056967,0.,-0.00031361,-0.00014449,0.,-0.0000
 9901,0.36709292,0.,0.00820635,0.,0.,0.00341890,0.,0.,-0.00027340,0.,0.
 ,-0.00154713,0.,0.,-0.03710065,0.,0.,0.00980691,0.,0.,-0.00391173,0.,0
 .,-0.00289599,0.,0.,0.02427249,0.00383977,0.,0.00115758,-0.02563968,0.
 ,0.00454247,0.00005835,0.,-0.00240838,0.02662880,0.,-0.00186965,-0.003
 45218,0.,-0.05526327,-0.00183611,0.,-0.00285624,0.00064512,0.,0.000797
 84,0.00009901,0.,0.00031951,0.00073150,0.,0.05536483,0.00092463,0.,0.0
 0209418,-0.00888995,0.,-0.02750434,0.00871504,0.,0.01521980,0.00052561
 ,0.,0.00371475,-0.00636822,0.,-0.00106452,-0.12365598,0.,-0.11976013,0
 .00032191,0.,0.00038958,0.00056967,0.,-0.00064512,-0.00045763,0.,-0.00
 107459,0.12831491,0.,0.00341627,0.,0.,0.00187323,0.,0.,0.00409765,0.,0
 .,0.00453581,0.,0.,0.00249766,0.,0.,-0.03494861,0.,0.,-0.00275888,0.,0
 .,-0.00391173,0.,0.,0.00002426,0.,0.,0.02517434,-0.00010155,0.,-0.0029
 7502,0.00417095,0.,0.00398617,-0.01355480,0.,-0.01710439,-0.00033743,0
 .,-0.00275311,0.00230919,0.,0.00060835,-0.12120564,0.,-0.27387238,-0.0
 0038958,0.,0.00060344,0.00031361,0.,0.00079784,0.00016486,0.,0.0002153
 1,0.12863040,0.,0.29049377\\-0.00011640,0.,-0.00001570,0.00024169,0.,-
 0.00010513,0.00012800,0.,0.00010234,0.00011640,0.,-0.00001570,-0.00012
 800,0.,0.00010234,-0.00024169,0.,-0.00010513,-0.00004326,0.,0.00000816
 ,-0.00002790,0.,0.00001033,0.00002790,0.,0.00001033,0.00004326,0.,0.00
 000816\\\@


 QUHEN THE CAUSS IS TAKEN AWAY THE EFFECT WANISHETH.
 -- PROVERBS AND REASONS OF THE YEAR 1585
           AS REPRINTED IN PAISLEY MAGAZINE 1828.
 Job cpu time:       0 days  0 hours 14 minutes 17.0 seconds.
 Elapsed time:       0 days  0 hours  1 minutes 47.0 seconds.
 File lengths (MBytes):  RWF=     32 Int=      0 D2E=      0 Chk=      5 Scr=      1
 Normal termination of Gaussian 16 at Tue Apr 22 21:42:52 2025.
