# Supplementary material for: Hyperpyramidalized alkenes with bond orders near 1.5 as synthetic building blocks
Source: Nat Chem. 2026 Jan 21;18(5):913–22. doi: 10.1038/s41557-025-02055-9 (PMC12859755; doi:10.1038/s41557-025-02055-9)
Supplement: Supplementary file 2 — Output files for reported computations. [file 41557_2025_2055_MOESM2_ESM.zip › Computation data/Benzyne 75/wb97xd-def2tzvp/benzyne-2.fchk]

M0001                                                                   
Freq      RwB97XD                                                     def2TZVP            
Number of atoms                            I               10
Info1-9                                    I   N=           9
          31          31        1002           0           0         100
           6          18        -802
Full Title                                 C   N=           1
M0001       
Route                                      C   N=           5
# opt freq wb97xd def2tzvp geom=connectivity pop=nboread    
Charge                                     I                0
Multiplicity                               I                1
Number of electrons                        I               40
Number of alpha electrons                  I               20
Number of beta electrons                   I               20
Number of basis functions                  I              210
Number of independent functions            I              210
Number of point charges in /Mol/           I                0
Number of translation vectors              I                0
Atomic numbers                             I   N=          10
           6           6           6           6           6           6
           1           1           1           1
Nuclear charges                            R   N=          10
  6.00000000E+00  6.00000000E+00  6.00000000E+00  6.00000000E+00  6.00000000E+00
  6.00000000E+00  1.00000000E+00  1.00000000E+00  1.00000000E+00  1.00000000E+00
Current cartesian coordinates              R   N=          30
 -4.93038066E-32  1.16841766E+00 -2.31893962E+00 -6.40949485E-31 -1.32261931E+00
  1.98207704E+00  3.57452598E-31  2.74785076E+00 -2.50256431E-01 -1.43089895E-16
 -1.16841766E+00 -2.31893962E+00 -3.36514663E-16 -2.74785076E+00 -2.50256431E-01
  1.61974151E-16  1.32261931E+00  1.98207704E+00 -9.86076132E-32 -2.30981224E+00
  3.77637200E+00  1.97215226E-31  4.78988881E+00 -2.53657938E-01 -5.86592200E-16
 -4.78988881E+00 -2.53657938E-01  2.82870417E-16  2.30981224E+00  3.77637200E+00
Number of symbols in /Mol/                 I                0
Int Atom Types                             I   N=          10
           0           0           0           0           0           0
           0           0           0           0
Force Field                                I                0
Atom Types                                 C   N=          10
                                                            
                                                            
MM charges                                 R   N=          10
  0.00000000E+00  0.00000000E+00  0.00000000E+00  0.00000000E+00  0.00000000E+00
  0.00000000E+00  0.00000000E+00  0.00000000E+00  0.00000000E+00  0.00000000E+00
Integer atomic weights                     I   N=          10
          12          12          12          12          12          12
           1           1           1           1
Real atomic weights                        R   N=          10
  1.20000000E+01  1.20000000E+01  1.20000000E+01  1.20000000E+01  1.20000000E+01
  1.20000000E+01  1.00782504E+00  1.00782504E+00  1.00782504E+00  1.00782504E+00
Atom fragment info                         I   N=          10
           0           0           0           0           0           0
           0           0           0           0
Atom residue num                           I   N=          10
           0           0           0           0           0           0
           0           0           0           0
Nuclear spins                              I   N=          10
           0           0           0           0           0           0
           1           1           1           1
Nuclear ZEff                               R   N=          10
 -3.60000000E+00 -3.60000000E+00 -3.60000000E+00 -3.60000000E+00 -3.60000000E+00
 -3.60000000E+00 -1.00000000E+00 -1.00000000E+00 -1.00000000E+00 -1.00000000E+00
Nuclear ZNuc                               R   N=          10
  6.00000000E+00  6.00000000E+00  6.00000000E+00  6.00000000E+00  6.00000000E+00
  6.00000000E+00  1.00000000E+00  1.00000000E+00  1.00000000E+00  1.00000000E+00
Nuclear QMom                               R   N=          10
  0.00000000E+00  0.00000000E+00  0.00000000E+00  0.00000000E+00  0.00000000E+00
  0.00000000E+00  0.00000000E+00  0.00000000E+00  0.00000000E+00  0.00000000E+00
Nuclear GFac                               R   N=          10
  0.00000000E+00  0.00000000E+00  0.00000000E+00  0.00000000E+00  0.00000000E+00
  0.00000000E+00  2.79284600E+00  2.79284600E+00  2.79284600E+00  2.79284600E+00
MicOpt                                     I   N=          10
          -1          -1          -1          -1          -1          -1
          -1          -1          -1          -1
Number of residues                         I                0
Number of secondary structures             I                0
Redundant internal dimensions              I   N=           4
          41          10          14          17
Redundant internal coordinate indices      I   N=         164
           1           3           0           0           1           4
           0           0           2           5           0           0
           2           6           0           0           2           7
           0           0           3           6           0           0
           3           8           0           0           4           5
           0           0           5           9           0           0
           6          10           0           0           3           1
           4           0           5           2           6           0
           5           2           7           0           6           2
           7           0           1           3           6           0
           1           3           8           0           6           3
           8           0           1           4           5           0
           2           5           4           0           2           5
           9           0           4           5           9           0
           2           6           3           0           2           6
          10           0           3           6          10           0
           4           1           3           6           4           1
           3           8           3           1           4           5
           6           2           5           4           6           2
           5           9           7           2           5           4
           7           2           5           9           5           2
           6           3           5           2           6          10
           7           2           6           3           7           2
           6          10           1           3           6           2
           1           3           6          10           8           3
           6           2           8           3           6          10
           1           4           5           2           1           4
           5           9
Redundant internal coordinates             R   N=          41
  2.60270226E+00  2.33683533E+00  2.64850852E+00  2.64523863E+00  2.04793659E+00
  2.64850852E+00  2.04204088E+00  2.60270226E+00  2.04204088E+00  2.04793659E+00
  2.22287961E+00  2.13900855E+00  2.07039573E+00  2.07378103E+00  1.92129715E+00
  2.22121387E+00  2.14067429E+00  2.22287961E+00  1.92129715E+00  2.14067429E+00
  2.22121387E+00  2.13900855E+00  2.07378103E+00  2.07039573E+00  0.00000000E+00
  3.14159265E+00  0.00000000E+00  0.00000000E+00  3.14159265E+00  3.14159265E+00
 -0.00000000E+00  0.00000000E+00  3.14159265E+00  3.14159265E+00 -0.00000000E+00
 -0.00000000E+00  3.14159265E+00  3.14159265E+00  0.00000000E+00 -0.00000000E+00
  3.14159265E+00
ZRed-IntVec                                I   N=          41
           0           0           0           0           0           0
           0           0           0           0           0           0
           0           0           0           0           0           0
           0           0           0           0           0           0
           0           0           0           0           0           0
           0           0           0           0           0           0
           0           0           0           0           0
ZRed-FPVec                                 R   N=          41
  0.00000000E+00  0.00000000E+00  0.00000000E+00  0.00000000E+00  0.00000000E+00
  0.00000000E+00  0.00000000E+00  0.00000000E+00  0.00000000E+00  0.00000000E+00
  0.00000000E+00  0.00000000E+00  0.00000000E+00  0.00000000E+00  0.00000000E+00
  0.00000000E+00  0.00000000E+00  0.00000000E+00  0.00000000E+00  0.00000000E+00
  0.00000000E+00  0.00000000E+00  0.00000000E+00  0.00000000E+00  0.00000000E+00
  0.00000000E+00  0.00000000E+00  0.00000000E+00  0.00000000E+00  0.00000000E+00
  0.00000000E+00  0.00000000E+00  0.00000000E+00  0.00000000E+00  0.00000000E+00
  0.00000000E+00  0.00000000E+00  0.00000000E+00  0.00000000E+00  0.00000000E+00
  0.00000000E+00
ZRed-Constraint1                           R   N=          41
  2.60270226E+00  2.33683533E+00  2.64850852E+00  2.64523863E+00  2.04793659E+00
  2.64850852E+00  2.04204088E+00  2.60270226E+00  2.04204088E+00  2.04793659E+00
  2.22287961E+00  2.13900855E+00  2.07039573E+00  2.07378103E+00  1.92129715E+00
  2.22121387E+00  2.14067429E+00  2.22287961E+00  1.92129715E+00  2.14067429E+00
  2.22121387E+00  2.13900855E+00  2.07378103E+00  2.07039573E+00  0.00000000E+00
  3.14159265E+00  0.00000000E+00  0.00000000E+00  3.14159265E+00  3.14159265E+00
 -0.00000000E+00 -0.00000000E+00  3.14159265E+00  3.14159265E+00  0.00000000E+00
 -0.00000000E+00  3.14159265E+00  3.14159265E+00  0.00000000E+00 -0.00000000E+00
  3.14159265E+00
ZRed-Constraint2                           R   N=          41
  2.60270226E+00  2.33683533E+00  2.64850852E+00  2.64523863E+00  2.04793659E+00
  2.64850852E+00  2.04204088E+00  2.60270226E+00  2.04204088E+00  2.04793659E+00
  2.22287961E+00  2.13900855E+00  2.07039573E+00  2.07378103E+00  1.92129715E+00
  2.22121387E+00  2.14067429E+00  2.22287961E+00  1.92129715E+00  2.14067429E+00
  2.22121387E+00  2.13900855E+00  2.07378103E+00  2.07039573E+00  0.00000000E+00
  3.14159265E+00  0.00000000E+00  0.00000000E+00  3.14159265E+00  3.14159265E+00
  0.00000000E+00  0.00000000E+00  3.14159265E+00  3.14159265E+00  0.00000000E+00
  0.00000000E+00  3.14159265E+00  3.14159265E+00  0.00000000E+00  0.00000000E+00
  3.14159265E+00
SymInf integers                            I   N=          26
           2           4           1           1           1          -1
          -1           1          -1           1           1           1
          -1           1           0           0           0           0
           0           0           0           0           0           0
           0           0
RotTr to input orientation                 R   N=          12
 -1.41638472E-15 -1.00000000E+00 -1.62439581E-16  1.00000000E+00 -1.41638472E-15
  2.37032020E-15 -2.37032020E-15 -1.62439581E-16  1.00000000E+00  5.55111512E-17
  1.10475211E-16 -5.87081215E-01
Number of contracted shells                I               82
Number of primitive shells                 I              144
Pure/Cartesian d shells                    I                0
Pure/Cartesian f shells                    I                0
Highest angular momentum                   I                3
Largest degree of contraction              I                6
Shell types                                I   N=          82
           0           0           0           0           0           1
           1           1          -2          -2          -3           0
           0           0           0           0           1           1
           1          -2          -2          -3           0           0
           0           0           0           1           1           1
          -2          -2          -3           0           0           0
           0           0           1           1           1          -2
          -2          -3           0           0           0           0
           0           1           1           1          -2          -2
          -3           0           0           0           0           0
           1           1           1          -2          -2          -3
           0           0           0           1           0           0
           0           1           0           0           0           1
           0           0           0           1
Number of primitives per shell             I   N=          82
           6           2           1           1           1           4
           1           1           1           1           1           6
           2           1           1           1           4           1
           1           1           1           1           6           2
           1           1           1           4           1           1
           1           1           1           6           2           1
           1           1           4           1           1           1
           1           1           6           2           1           1
           1           4           1           1           1           1
           1           6           2           1           1           1
           4           1           1           1           1           1
           3           1           1           1           3           1
           1           1           3           1           1           1
           3           1           1           1
Shell to atom map                          I   N=          82
           1           1           1           1           1           1
           1           1           1           1           1           2
           2           2           2           2           2           2
           2           2           2           2           3           3
           3           3           3           3           3           3
           3           3           3           4           4           4
           4           4           4           4           4           4
           4           4           5           5           5           5
           5           5           5           5           5           5
           5           6           6           6           6           6
           6           6           6           6           6           6
           7           7           7           7           8           8
           8           8           9           9           9           9
          10          10          10          10
Primitive exponents                        R   N=         144
  1.35753497E+04  2.03523337E+03  4.63225624E+02  1.31200196E+02  4.28530159E+01
  1.55841858E+01  6.20671385E+00  2.57648965E+00  5.76963394E-01  2.29728314E-01
  9.51644400E-02  3.46972322E+01  7.95826228E+00  2.37808269E+00  8.14332082E-01
  2.88875473E-01  1.00568237E-01  1.09700000E+00  3.18000000E-01  7.61000000E-01
  1.35753497E+04  2.03523337E+03  4.63225624E+02  1.31200196E+02  4.28530159E+01
  1.55841858E+01  6.20671385E+00  2.57648965E+00  5.76963394E-01  2.29728314E-01
  9.51644400E-02  3.46972322E+01  7.95826228E+00  2.37808269E+00  8.14332082E-01
  2.88875473E-01  1.00568237E-01  1.09700000E+00  3.18000000E-01  7.61000000E-01
  1.35753497E+04  2.03523337E+03  4.63225624E+02  1.31200196E+02  4.28530159E+01
  1.55841858E+01  6.20671385E+00  2.57648965E+00  5.76963394E-01  2.29728314E-01
  9.51644400E-02  3.46972322E+01  7.95826228E+00  2.37808269E+00  8.14332082E-01
  2.88875473E-01  1.00568237E-01  1.09700000E+00  3.18000000E-01  7.61000000E-01
  1.35753497E+04  2.03523337E+03  4.63225624E+02  1.31200196E+02  4.28530159E+01
  1.55841858E+01  6.20671385E+00  2.57648965E+00  5.76963394E-01  2.29728314E-01
  9.51644400E-02  3.46972322E+01  7.95826228E+00  2.37808269E+00  8.14332082E-01
  2.88875473E-01  1.00568237E-01  1.09700000E+00  3.18000000E-01  7.61000000E-01
  1.35753497E+04  2.03523337E+03  4.63225624E+02  1.31200196E+02  4.28530159E+01
  1.55841858E+01  6.20671385E+00  2.57648965E+00  5.76963394E-01  2.29728314E-01
  9.51644400E-02  3.46972322E+01  7.95826228E+00  2.37808269E+00  8.14332082E-01
  2.88875473E-01  1.00568237E-01  1.09700000E+00  3.18000000E-01  7.61000000E-01
  1.35753497E+04  2.03523337E+03  4.63225624E+02  1.31200196E+02  4.28530159E+01
  1.55841858E+01  6.20671385E+00  2.57648965E+00  5.76963394E-01  2.29728314E-01
  9.51644400E-02  3.46972322E+01  7.95826228E+00  2.37808269E+00  8.14332082E-01
  2.88875473E-01  1.00568237E-01  1.09700000E+00  3.18000000E-01  7.61000000E-01
  3.40613410E+01  5.12357460E+00  1.16466260E+00  3.27230410E-01  1.03072410E-01
  8.00000000E-01  3.40613410E+01  5.12357460E+00  1.16466260E+00  3.27230410E-01
  1.03072410E-01  8.00000000E-01  3.40613410E+01  5.12357460E+00  1.16466260E+00
  3.27230410E-01  1.03072410E-01  8.00000000E-01  3.40613410E+01  5.12357460E+00
  1.16466260E+00  3.27230410E-01  1.03072410E-01  8.00000000E-01
Contraction coefficients                   R   N=         144
  6.06455036E-04  4.69790889E-03  2.43324776E-02  9.73999683E-02  3.01955843E-01
  6.62336091E-01  6.55953085E-01  3.75856333E-01  1.00000000E+00  1.00000000E+00
  1.00000000E+00  1.13272200E-02  7.61696592E-02  3.01922522E-01  7.27850273E-01
  1.00000000E+00  1.00000000E+00  1.00000000E+00  1.00000000E+00  1.00000000E+00
  6.06455036E-04  4.69790889E-03  2.43324776E-02  9.73999683E-02  3.01955843E-01
  6.62336091E-01  6.55953085E-01  3.75856333E-01  1.00000000E+00  1.00000000E+00
  1.00000000E+00  1.13272200E-02  7.61696592E-02  3.01922522E-01  7.27850273E-01
  1.00000000E+00  1.00000000E+00  1.00000000E+00  1.00000000E+00  1.00000000E+00
  6.06455036E-04  4.69790889E-03  2.43324776E-02  9.73999683E-02  3.01955843E-01
  6.62336091E-01  6.55953085E-01  3.75856333E-01  1.00000000E+00  1.00000000E+00
  1.00000000E+00  1.13272200E-02  7.61696592E-02  3.01922522E-01  7.27850273E-01
  1.00000000E+00  1.00000000E+00  1.00000000E+00  1.00000000E+00  1.00000000E+00
  6.06455036E-04  4.69790889E-03  2.43324776E-02  9.73999683E-02  3.01955843E-01
  6.62336091E-01  6.55953085E-01  3.75856333E-01  1.00000000E+00  1.00000000E+00
  1.00000000E+00  1.13272200E-02  7.61696592E-02  3.01922522E-01  7.27850273E-01
  1.00000000E+00  1.00000000E+00  1.00000000E+00  1.00000000E+00  1.00000000E+00
  6.06455036E-04  4.69790889E-03  2.43324776E-02  9.73999683E-02  3.01955843E-01
  6.62336091E-01  6.55953085E-01  3.75856333E-01  1.00000000E+00  1.00000000E+00
  1.00000000E+00  1.13272200E-02  7.61696592E-02  3.01922522E-01  7.27850273E-01
  1.00000000E+00  1.00000000E+00  1.00000000E+00  1.00000000E+00  1.00000000E+00
  6.06455036E-04  4.69790889E-03  2.43324776E-02  9.73999683E-02  3.01955843E-01
  6.62336091E-01  6.55953085E-01  3.75856333E-01  1.00000000E+00  1.00000000E+00
  1.00000000E+00  1.13272200E-02  7.61696592E-02  3.01922522E-01  7.27850273E-01
  1.00000000E+00  1.00000000E+00  1.00000000E+00  1.00000000E+00  1.00000000E+00
  2.54393072E-02  1.90085949E-01  8.52441130E-01  1.00000000E+00  1.00000000E+00
  1.00000000E+00  2.54393072E-02  1.90085949E-01  8.52441130E-01  1.00000000E+00
  1.00000000E+00  1.00000000E+00  2.54393072E-02  1.90085949E-01  8.52441130E-01
  1.00000000E+00  1.00000000E+00  1.00000000E+00  2.54393072E-02  1.90085949E-01
  8.52441130E-01  1.00000000E+00  1.00000000E+00  1.00000000E+00
Coordinates of each shell                  R   N=         246
 -4.93038066E-32  1.16841766E+00 -2.31893962E+00 -4.93038066E-32  1.16841766E+00
 -2.31893962E+00 -4.93038066E-32  1.16841766E+00 -2.31893962E+00 -4.93038066E-32
  1.16841766E+00 -2.31893962E+00 -4.93038066E-32  1.16841766E+00 -2.31893962E+00
 -4.93038066E-32  1.16841766E+00 -2.31893962E+00 -4.93038066E-32  1.16841766E+00
 -2.31893962E+00 -4.93038066E-32  1.16841766E+00 -2.31893962E+00 -4.93038066E-32
  1.16841766E+00 -2.31893962E+00 -4.93038066E-32  1.16841766E+00 -2.31893962E+00
 -4.93038066E-32  1.16841766E+00 -2.31893962E+00 -2.46519033E-31 -1.32261931E+00
  1.98207704E+00 -2.46519033E-31 -1.32261931E+00  1.98207704E+00 -2.46519033E-31
 -1.32261931E+00  1.98207704E+00 -2.46519033E-31 -1.32261931E+00  1.98207704E+00
 -2.46519033E-31 -1.32261931E+00  1.98207704E+00 -2.46519033E-31 -1.32261931E+00
  1.98207704E+00 -2.46519033E-31 -1.32261931E+00  1.98207704E+00 -2.46519033E-31
 -1.32261931E+00  1.98207704E+00 -2.46519033E-31 -1.32261931E+00  1.98207704E+00
 -2.46519033E-31 -1.32261931E+00  1.98207704E+00 -2.46519033E-31 -1.32261931E+00
  1.98207704E+00  3.57452598E-31  2.74785076E+00 -2.50256431E-01  3.57452598E-31
  2.74785076E+00 -2.50256431E-01  3.57452598E-31  2.74785076E+00 -2.50256431E-01
  3.57452598E-31  2.74785076E+00 -2.50256431E-01  3.57452598E-31  2.74785076E+00
 -2.50256431E-01  3.57452598E-31  2.74785076E+00 -2.50256431E-01  3.57452598E-31
  2.74785076E+00 -2.50256431E-01  3.57452598E-31  2.74785076E+00 -2.50256431E-01
  3.57452598E-31  2.74785076E+00 -2.50256431E-01  3.57452598E-31  2.74785076E+00
 -2.50256431E-01  3.57452598E-31  2.74785076E+00 -2.50256431E-01 -1.43089895E-16
 -1.16841766E+00 -2.31893962E+00 -1.43089895E-16 -1.16841766E+00 -2.31893962E+00
 -1.43089895E-16 -1.16841766E+00 -2.31893962E+00 -1.43089895E-16 -1.16841766E+00
 -2.31893962E+00 -1.43089895E-16 -1.16841766E+00 -2.31893962E+00 -1.43089895E-16
 -1.16841766E+00 -2.31893962E+00 -1.43089895E-16 -1.16841766E+00 -2.31893962E+00
 -1.43089895E-16 -1.16841766E+00 -2.31893962E+00 -1.43089895E-16 -1.16841766E+00
 -2.31893962E+00 -1.43089895E-16 -1.16841766E+00 -2.31893962E+00 -1.43089895E-16
 -1.16841766E+00 -2.31893962E+00 -3.36514663E-16 -2.74785076E+00 -2.50256431E-01
 -3.36514663E-16 -2.74785076E+00 -2.50256431E-01 -3.36514663E-16 -2.74785076E+00
 -2.50256431E-01 -3.36514663E-16 -2.74785076E+00 -2.50256431E-01 -3.36514663E-16
 -2.74785076E+00 -2.50256431E-01 -3.36514663E-16 -2.74785076E+00 -2.50256431E-01
 -3.36514663E-16 -2.74785076E+00 -2.50256431E-01 -3.36514663E-16 -2.74785076E+00
 -2.50256431E-01 -3.36514663E-16 -2.74785076E+00 -2.50256431E-01 -3.36514663E-16
 -2.74785076E+00 -2.50256431E-01 -3.36514663E-16 -2.74785076E+00 -2.50256431E-01
  1.61974151E-16  1.32261931E+00  1.98207704E+00  1.61974151E-16  1.32261931E+00
  1.98207704E+00  1.61974151E-16  1.32261931E+00  1.98207704E+00  1.61974151E-16
  1.32261931E+00  1.98207704E+00  1.61974151E-16  1.32261931E+00  1.98207704E+00
  1.61974151E-16  1.32261931E+00  1.98207704E+00  1.61974151E-16  1.32261931E+00
  1.98207704E+00  1.61974151E-16  1.32261931E+00  1.98207704E+00  1.61974151E-16
  1.32261931E+00  1.98207704E+00  1.61974151E-16  1.32261931E+00  1.98207704E+00
  1.61974151E-16  1.32261931E+00  1.98207704E+00 -9.86076132E-32 -2.30981224E+00
  3.77637200E+00 -9.86076132E-32 -2.30981224E+00  3.77637200E+00 -9.86076132E-32
 -2.30981224E+00  3.77637200E+00 -9.86076132E-32 -2.30981224E+00  3.77637200E+00
  1.97215226E-31  4.78988881E+00 -2.53657938E-01  1.97215226E-31  4.78988881E+00
 -2.53657938E-01  1.97215226E-31  4.78988881E+00 -2.53657938E-01  1.97215226E-31
  4.78988881E+00 -2.53657938E-01 -5.86592200E-16 -4.78988881E+00 -2.53657938E-01
 -5.86592200E-16 -4.78988881E+00 -2.53657938E-01 -5.86592200E-16 -4.78988881E+00
 -2.53657938E-01 -5.86592200E-16 -4.78988881E+00 -2.53657938E-01  2.82870417E-16
  2.30981224E+00  3.77637200E+00  2.82870417E-16  2.30981224E+00  3.77637200E+00
  2.82870417E-16  2.30981224E+00  3.77637200E+00  2.82870417E-16  2.30981224E+00
  3.77637200E+00
Num ILSW                                   I              100
ILSW                                       I   N=         100
           0           0           0           0           2           0
           0           0           0           0        4639          -1
           5           0           0           0           2           0
           0           0           1           0           1           0
           1           0           0           0           0           0
           0           0      100000           0          -1           0
           0           0           0           0           0           0
           0           0           0           1           0           0
           0 -2000000000           1           0           0           0
           0           0         121          52           0           0
           0           0          58           0           0           0
           0           0           0           0           0           1
           0           0           0           0           0           0
           0           0           0           0           0           0
           0           0           0           0           0           0
           0           0           0           0           0           0
           0           0           0           0
Num RLSW                                   I               52
RLSW                                       R   N=          52
  1.00000000E+00  1.00000000E+00  1.00000000E+00  1.00000000E+00  1.00000000E+00
  0.00000000E+00  2.00000000E-01  2.22036000E-01  0.00000000E+00  7.77964000E-01
  0.00000000E+00  2.00000000E-01  0.00000000E+00  0.00000000E+00  1.00000000E+00
  0.00000000E+00  0.00000000E+00  1.00000000E+00  0.00000000E+00  0.00000000E+00
  0.00000000E+00  0.00000000E+00  1.00000000E+00  0.00000000E+00  0.00000000E+00
  0.00000000E+00  0.00000000E+00  1.00000000E+00  0.00000000E+00  0.00000000E+00
  0.00000000E+00  0.00000000E+00  1.00000000E+00  0.00000000E+00  0.00000000E+00
  0.00000000E+00  0.00000000E+00  0.00000000E+00  1.00000000E+00  1.00000000E+00
  0.00000000E+00  1.00000000E+00  0.00000000E+00  0.00000000E+00  0.00000000E+00
  0.00000000E+00  0.00000000E+00  0.00000000E+00  0.00000000E+00  0.00000000E+00
  0.00000000E+00  0.00000000E+00
ECP-MxAtEC                                 I           250000
ECP-MaxLECP                                I               10
ECP-MaxAtL                                 I          2250000
ECP-MxTECP                                 I         11250000
ECP-LenNCZ                                 I                0
ECP-KFirst                                 I   N=         100
           0           0           0           0           0           0
           0           0           0           0           0           0
           0           0           0           0           0           0
           0           0           0           0           0           0
           0           0           0           0           0           0
           0           0           0           0           0           0
           0           0           0           0           0           0
           0           0           0           0           0           0
           0           0           0           0           0           0
           0           0           0           0           0           0
           0           0           0           0           0           0
           0           0           0           0           0           0
           0           0           0           0           0           0
           0           0           0           0           0           0
           0           0           0           0           0           0
           0           0           0           0           0           0
           0           0           0           0
ECP-KLast                                  I   N=         100
           0           0           0           0           0           0
           0           0           0           0           0           0
           0           0           0           0           0           0
           0           0           0           0           0           0
           0           0           0           0           0           0
           0           0           0           0           0           0
           0           0           0           0           0           0
           0           0           0           0           0           0
           0           0           0           0           0           0
           0           0           0           0           0           0
           0           0           0           0           0           0
           0           0           0           0           0           0
           0           0           0           0           0           0
           0           0           0           0           0           0
           0           0           0           0           0           0
           0           0           0           0           0           0
           0           0           0           0
ECP-LMax                                   I   N=          10
           0           0           0           0           0           0
           0           0           0           0
ECP-LPSkip                                 I   N=          10
           1           1           1           1           1           1
           1           1           1           1
ECP-RNFroz                                 R   N=          10
  0.00000000E+00  0.00000000E+00  0.00000000E+00  0.00000000E+00  0.00000000E+00
  0.00000000E+00  0.00000000E+00  0.00000000E+00  0.00000000E+00  0.00000000E+00
ECP-NLP                                    I                0
ECP-CLP1                                   R      0.000000000000000E+00
ECP-CLP2                                   R      0.000000000000000E+00
ECP-ZLP                                    R      0.000000000000000E+00
MxBond                                     I                3
NBond                                      I   N=          10
           2           3           3           2           3           3
           1           1           1           1
IBond                                      I   N=          30
           3           4           0           5           6           7
           1           6           8           1           5           0
           2           4           9           2           3          10
           2           0           0           3           0           0
           5           0           0           6           0           0
RBond                                      R   N=          30
  1.00000000E+00  3.00000000E+00  0.00000000E+00  2.00000000E+00  1.00000000E+00
  1.00000000E+00  1.00000000E+00  2.00000000E+00  1.00000000E+00  3.00000000E+00
  1.00000000E+00  0.00000000E+00  2.00000000E+00  1.00000000E+00  1.00000000E+00
  1.00000000E+00  2.00000000E+00  1.00000000E+00  1.00000000E+00  0.00000000E+00
  0.00000000E+00  1.00000000E+00  0.00000000E+00  0.00000000E+00  1.00000000E+00
  0.00000000E+00  0.00000000E+00  1.00000000E+00  0.00000000E+00  0.00000000E+00
Virial Ratio                               R      2.004791345621190E+00
SCF Energy                                 R     -2.309024917215783E+02
Total Energy                               R     -2.309024917215783E+02
RMS Force                                  R      8.677196895558538E-05
RMS Density                                R      6.454675568190129E-10
NImag                                      I                0
Job Status                                 I                1
Nuclear derivative order                   I                2
External E-field                           R   N=          35
  0.00000000E+00  0.00000000E+00  0.00000000E+00  0.00000000E+00  0.00000000E+00
  0.00000000E+00  0.00000000E+00  0.00000000E+00  0.00000000E+00  0.00000000E+00
  0.00000000E+00  0.00000000E+00  0.00000000E+00  0.00000000E+00  0.00000000E+00
  0.00000000E+00  0.00000000E+00  0.00000000E+00  0.00000000E+00  0.00000000E+00
  0.00000000E+00  0.00000000E+00  0.00000000E+00  0.00000000E+00  0.00000000E+00
  0.00000000E+00  0.00000000E+00  0.00000000E+00  0.00000000E+00  0.00000000E+00
  0.00000000E+00  0.00000000E+00  0.00000000E+00  0.00000000E+00  0.00000000E+00
IOpCl                                      I                0
IROHF                                      I                0
Alpha Orbital Energies                     R   N=         210
 -1.03232785E+01 -1.03232533E+01 -1.03053797E+01 -1.03048328E+01 -1.02993160E+01
 -1.02973436E+01 -9.82743429E-01 -8.65362667E-01 -8.48800816E-01 -7.20267491E-01
 -6.79973693E-01 -6.07423447E-01 -5.58581648E-01 -5.51833086E-01 -4.83809213E-01
 -4.81772079E-01 -4.76148931E-01 -3.49413342E-01 -3.48285374E-01 -3.48112714E-01
 -5.75152756E-03  3.57379530E-02  7.15696617E-02  1.29435719E-01  1.53074193E-01
  1.70851724E-01  1.86241820E-01  2.18279031E-01  2.38980086E-01  2.56173416E-01
  2.57701243E-01  2.77131703E-01  2.87089666E-01  3.00138898E-01  3.02689840E-01
  3.21733494E-01  3.23896947E-01  3.46476210E-01  3.63726398E-01  3.80363739E-01
  3.95497772E-01  4.01865252E-01  4.14066504E-01  4.14414348E-01  4.51029393E-01
  4.63007785E-01  4.77666332E-01  4.96661967E-01  4.99321933E-01  5.03658034E-01
  5.36134517E-01  5.40742335E-01  5.54012636E-01  5.70531854E-01  5.79034808E-01
  5.89302962E-01  5.98271112E-01  6.28631208E-01  7.23232363E-01  7.29326980E-01
  7.76653465E-01  7.89896656E-01  8.11766155E-01  8.49564310E-01  8.58008562E-01
  8.68077324E-01  9.06266545E-01  9.40741004E-01  9.44318112E-01  9.48824921E-01
  9.56002242E-01  1.06174386E+00  1.07334604E+00  1.10516688E+00  1.10975182E+00
  1.13378026E+00  1.15280779E+00  1.19483889E+00  1.22699246E+00  1.26531283E+00
  1.26961826E+00  1.28360617E+00  1.31777991E+00  1.32947390E+00  1.33990178E+00
  1.34613895E+00  1.39903713E+00  1.40047097E+00  1.47215032E+00  1.47616909E+00
  1.48262036E+00  1.56884665E+00  1.57254247E+00  1.57298651E+00  1.57645099E+00
  1.61742523E+00  1.66316962E+00  1.68150099E+00  1.69021031E+00  1.73541370E+00
  1.76413263E+00  1.77705510E+00  1.80702470E+00  1.85113485E+00  1.86695470E+00
  1.89734825E+00  1.91417329E+00  1.96775058E+00  2.03117132E+00  2.07109406E+00
  2.12035978E+00  2.14645543E+00  2.16997438E+00  2.18687770E+00  2.29201114E+00
  2.32970292E+00  2.34601180E+00  2.36041831E+00  2.39878071E+00  2.41678131E+00
  2.46766679E+00  2.54296723E+00  2.54443617E+00  2.55598601E+00  2.64891263E+00
  2.65570344E+00  2.67752357E+00  2.68755395E+00  2.69641090E+00  2.72900691E+00
  2.73998469E+00  2.74369843E+00  2.76193939E+00  2.78325369E+00  2.79827920E+00
  2.87094041E+00  2.88598208E+00  2.88761252E+00  2.89189177E+00  2.91070289E+00
  2.91990781E+00  2.92196640E+00  2.93581100E+00  3.00736061E+00  3.05454969E+00
  3.07156495E+00  3.12320440E+00  3.13212885E+00  3.18095293E+00  3.19163907E+00
  3.22189972E+00  3.22988884E+00  3.25028211E+00  3.27381945E+00  3.29474143E+00
  3.31626618E+00  3.32528499E+00  3.35044321E+00  3.36062351E+00  3.40457882E+00
  3.41017668E+00  3.42144617E+00  3.42699488E+00  3.47598268E+00  3.51202930E+00
  3.58765989E+00  3.62756361E+00  3.62926102E+00  3.63382263E+00  3.65708471E+00
  3.67267320E+00  3.69874719E+00  3.78595332E+00  3.85007519E+00  3.89669641E+00
  3.94510007E+00  4.02610420E+00  4.06428163E+00  4.10802373E+00  4.14760180E+00
  4.18473232E+00  4.23275519E+00  4.25232406E+00  4.32613130E+00  4.33209601E+00
  4.36828143E+00  4.41317372E+00  4.41628835E+00  4.44358457E+00  4.49539846E+00
  4.65849256E+00  4.74397101E+00  4.77423625E+00  4.78192366E+00  4.83624969E+00
  4.86894798E+00  4.95246018E+00  4.99367406E+00  5.14889010E+00  5.27100880E+00
  5.29479731E+00  5.38748373E+00  5.43463460E+00  5.60374950E+00  2.19008367E+01
  2.24933535E+01  2.26480118E+01  2.26524671E+01  2.29704747E+01  2.32516358E+01
Alpha MO coefficients                      R   N=       44100
  4.12115383E-03  5.40756142E-03  3.86337895E-04  2.06425714E-02 -3.13918430E-02
  0.00000000E+00  5.08652712E-04  7.30161269E-05  0.00000000E+00 -2.37735982E-02
 -3.12655190E-03  0.00000000E+00  3.94178140E-03 -5.80553928E-03 -1.27855999E-04
  0.00000000E+00 -2.28568807E-04 -6.99431825E-05  0.00000000E+00 -4.21800421E-03
  0.00000000E+00 -5.37882138E-03 -3.05257360E-03  0.00000000E+00  1.09786871E-04
  0.00000000E+00 -8.29603169E-04  6.97168177E-04  0.00000000E+00  0.00000000E+00
  5.95327124E-04 -4.89553575E-03 -6.50310308E-03 -7.52859138E-05 -6.36836662E-03
  2.04743223E-02  0.00000000E+00  5.10880761E-04  1.28077538E-04  0.00000000E+00
 -1.35766645E-02 -3.40752512E-03  0.00000000E+00  3.66351671E-04 -5.80076037E-03
  1.66565937E-04  0.00000000E+00  1.38831003E-04 -7.76749735E-06  0.00000000E+00
  3.70797405E-03  0.00000000E+00  5.22376585E-03  1.94166067E-03  0.00000000E+00
 -4.92726987E-05  0.00000000E+00 -7.41243348E-04  4.38516299E-04  0.00000000E+00
  0.00000000E+00  4.05246270E-04  3.30349257E-01  4.30029103E-01  2.58003458E-02
  2.57953295E-03  2.85865558E-02  0.00000000E+00 -9.05709768E-04 -3.07074493E-04
  0.00000000E+00 -5.12707434E-03 -1.65889740E-04  0.00000000E+00 -6.99867707E-03
  7.02034715E-04  5.55518704E-04  0.00000000E+00  1.63294937E-04 -1.01480063E-03
  0.00000000E+00  2.96313789E-03  0.00000000E+00  2.35642067E-04  2.09580318E-04
  0.00000000E+00  4.25788339E-05  0.00000000E+00 -1.19260356E-03  6.84748889E-05
  0.00000000E+00  0.00000000E+00 -4.19805136E-04 -4.12115383E-03 -5.40756142E-03
 -3.86337895E-04 -2.06425714E-02  3.13918430E-02  0.00000000E+00  5.08652712E-04
 -7.30161269E-05  0.00000000E+00 -2.37735982E-02  3.12655190E-03  0.00000000E+00
  3.94178140E-03  5.80553928E-03  1.27855999E-04  0.00000000E+00 -2.28568807E-04
  6.99431825E-05  0.00000000E+00  4.21800421E-03  0.00000000E+00 -5.37882138E-03
  3.05257360E-03  0.00000000E+00 -1.09786871E-04  0.00000000E+00 -8.29603169E-04
 -6.97168177E-04  0.00000000E+00  0.00000000E+00  5.95327124E-04 -3.30349257E-01
 -4.30029103E-01 -2.58003458E-02 -2.57953295E-03 -2.85865558E-02  0.00000000E+00
 -9.05709768E-04  3.07074493E-04  0.00000000E+00 -5.12707434E-03  1.65889740E-04
  0.00000000E+00 -6.99867707E-03 -7.02034715E-04 -5.55518704E-04  0.00000000E+00
  1.63294937E-04  1.01480063E-03  0.00000000E+00 -2.96313789E-03  0.00000000E+00
  2.35642067E-04 -2.09580318E-04  0.00000000E+00 -4.25788339E-05  0.00000000E+00
 -1.19260356E-03 -6.84748889E-05  0.00000000E+00  0.00000000E+00 -4.19805136E-04
  4.89553575E-03  6.50310308E-03  7.52859138E-05  6.36836662E-03 -2.04743223E-02
  0.00000000E+00  5.10880761E-04 -1.28077538E-04  0.00000000E+00 -1.35766645E-02
  3.40752512E-03  0.00000000E+00  3.66351671E-04  5.80076037E-03 -1.66565937E-04
  0.00000000E+00  1.38831003E-04  7.76749735E-06  0.00000000E+00 -3.70797405E-03
  0.00000000E+00  5.22376585E-03 -1.94166067E-03  0.00000000E+00  4.92726987E-05
  0.00000000E+00 -7.41243348E-04 -4.38516299E-04  0.00000000E+00  0.00000000E+00
  4.05246270E-04 -5.79519386E-05  4.06272054E-04 -2.35700095E-04  0.00000000E+00
 -5.00858103E-04 -1.88128791E-04 -3.18902189E-04  2.18919269E-04 -8.64905371E-04
  0.00000000E+00  1.33713525E-03  7.68856098E-06  3.18902189E-04 -2.18919269E-04
  8.64905371E-04  0.00000000E+00  1.33713525E-03 -7.68856098E-06  5.79519386E-05
 -4.06272054E-04  2.35700095E-04  0.00000000E+00 -5.00858103E-04  1.88128791E-04
  4.21157900E-03  5.67124101E-03  5.44999596E-04 -4.43134559E-04 -7.30769198E-03
  0.00000000E+00  1.28552923E-04 -2.44557786E-05  0.00000000E+00 -1.64587224E-03
 -9.95437849E-04  0.00000000E+00 -1.03835622E-03 -2.05737213E-03 -1.76925755E-04
  0.00000000E+00 -3.31758993E-04  1.72684739E-04  0.00000000E+00 -5.95854859E-05
  0.00000000E+00 -1.50330733E-03  5.92176883E-04  0.00000000E+00  1.72451511E-04
  0.00000000E+00 -5.40462674E-04  4.37243125E-04  0.00000000E+00  0.00000000E+00
  2.02380511E-04  4.79099211E-03  6.43525357E-03  3.23905258E-04 -1.72151711E-03
 -6.96325663E-03  0.00000000E+00 -9.93022769E-05 -6.28986680E-05  0.00000000E+00
  1.83664503E-03  3.67201058E-03  0.00000000E+00  1.09015921E-03  1.41026491E-03
 -2.08661063E-04  0.00000000E+00 -2.15568755E-04  1.51971582E-04  0.00000000E+00
 -1.56908579E-04  0.00000000E+00 -2.61138905E-03  3.29210772E-04  0.00000000E+00
 -6.51084950E-06  0.00000000E+00  5.23957346E-04 -4.82727390E-04  0.00000000E+00
  0.00000000E+00 -8.68949355E-05  3.30324520E-01  4.30221918E-01  2.52599178E-02
 -8.49891626E-03  1.72432538E-02  0.00000000E+00 -7.34888700E-04 -2.94601289E-04
  0.00000000E+00  4.21075258E-04  1.69044792E-03  0.00000000E+00 -3.15688294E-03
 -2.50383189E-05  3.14222564E-04  0.00000000E+00  1.05029628E-04 -9.13703808E-04
  0.00000000E+00  1.33823924E-03  0.00000000E+00 -6.92915930E-04  2.95913873E-04
  0.00000000E+00  5.71420929E-05  0.00000000E+00 -9.21850184E-04  2.17187255E-05
  0.00000000E+00  0.00000000E+00 -5.31648224E-04  4.21157900E-03  5.67124101E-03
  5.44999596E-04 -4.43134559E-04 -7.30769198E-03  0.00000000E+00 -1.28552923E-04
 -2.44557786E-05  0.00000000E+00  1.64587224E-03 -9.95437849E-04  0.00000000E+00
  1.03835622E-03 -2.05737213E-03 -1.76925755E-04  0.00000000E+00  3.31758993E-04
  1.72684739E-04  0.00000000E+00 -5.95854859E-05  0.00000000E+00  1.50330733E-03
  5.92176883E-04  0.00000000E+00  1.72451511E-04  0.00000000E+00  5.40462674E-04
  4.37243125E-04  0.00000000E+00  0.00000000E+00 -2.02380511E-04  3.30324520E-01
  4.30221918E-01  2.52599178E-02 -8.49891626E-03  1.72432538E-02  0.00000000E+00
  7.34888700E-04 -2.94601289E-04  0.00000000E+00 -4.21075258E-04  1.69044792E-03
  0.00000000E+00  3.15688294E-03 -2.50383189E-05  3.14222564E-04  0.00000000E+00
 -1.05029628E-04 -9.13703808E-04  0.00000000E+00  1.33823924E-03  0.00000000E+00
  6.92915930E-04  2.95913873E-04  0.00000000E+00  5.71420929E-05  0.00000000E+00
  9.21850184E-04  2.17187255E-05  0.00000000E+00  0.00000000E+00  5.31648224E-04
  4.79099211E-03  6.43525357E-03  3.23905258E-04 -1.72151711E-03 -6.96325663E-03
  0.00000000E+00  9.93022769E-05 -6.28986680E-05  0.00000000E+00 -1.83664503E-03
  3.67201058E-03  0.00000000E+00 -1.09015921E-03  1.41026491E-03 -2.08661063E-04
  0.00000000E+00  2.15568755E-04  1.51971582E-04  0.00000000E+00 -1.56908579E-04
  0.00000000E+00  2.61138905E-03  3.29210772E-04  0.00000000E+00 -6.51084950E-06
  0.00000000E+00 -5.23957346E-04 -4.82727390E-04  0.00000000E+00  0.00000000E+00
  8.68949355E-05 -1.69852524E-04 -1.80675786E-03  1.07547903E-03  0.00000000E+00
  1.94374719E-06  3.65710755E-04 -4.73602446E-04 -7.65390133E-04 -1.06691491E-03
  0.00000000E+00  1.49026216E-03  7.44606970E-05 -4.73602446E-04 -7.65390133E-04
 -1.06691491E-03  0.00000000E+00 -1.49026216E-03  7.44606970E-05 -1.69852524E-04
 -1.80675786E-03  1.07547903E-03  0.00000000E+00 -1.94374719E-06  3.65710755E-04
 -1.20357331E-03 -1.43908876E-03 -4.82372621E-04 -7.58283254E-03  2.91321518E-03
  0.00000000E+00  2.14186380E-04 -1.87119279E-04  0.00000000E+00 -3.97251042E-03
 -4.01369896E-03  0.00000000E+00 -3.75496848E-05  1.06363875E-03 -1.05272303E-04
  0.00000000E+00  1.84754256E-05  8.27971470E-05  0.00000000E+00 -2.58594600E-04
  0.00000000E+00 -1.92649745E-03  2.90308678E-04  0.00000000E+00  1.57599909E-04
  0.00000000E+00 -6.63834955E-05  4.81432025E-05  0.00000000E+00  0.00000000E+00
  1.11507193E-04  3.30292036E-01  4.30265707E-01  2.53036871E-02 -8.24493782E-04
  9.75024280E-03  0.00000000E+00  5.39383040E-04 -2.01475789E-04  0.00000000E+00
 -5.04015919E-03 -5.31006070E-03  0.00000000E+00 -1.11426273E-03 -2.46981938E-03
  5.03998115E-04  0.00000000E+00  2.26000754E-04 -7.12946819E-04  0.00000000E+00
  3.78192282E-03  0.00000000E+00  1.29604461E-03  1.59770550E-03  0.00000000E+00
  4.85860055E-05  0.00000000E+00 -5.65372338E-04 -1.76399397E-05  0.00000000E+00
  0.00000000E+00  5.41517544E-04 -4.88050389E-03 -6.17821935E-03 -2.16930770E-04
 -8.67537072E-04 -9.67676308E-03  0.00000000E+00 -1.17827743E-04  4.85961637E-04
  0.00000000E+00  3.28025026E-03 -1.12017049E-02  0.00000000E+00  2.91777818E-03
 -1.91176761E-03 -3.19737416E-04  0.00000000E+00  2.43643809E-04  1.14524305E-04
  0.00000000E+00 -1.99947913E-04  0.00000000E+00  6.03351358E-03  4.40931203E-04
  0.00000000E+00 -3.10528664E-04  0.00000000E+00  5.46197353E-04  5.67809756E-04
  0.00000000E+00  0.00000000E+00 -2.12069736E-04 -1.20357331E-03 -1.43908876E-03
 -4.82372621E-04 -7.58283254E-03  2.91321518E-03  0.00000000E+00 -2.14186380E-04
 -1.87119279E-04  0.00000000E+00  3.97251042E-03 -4.01369896E-03  0.00000000E+00
  3.75496848E-05  1.06363875E-03 -1.05272303E-04  0.00000000E+00 -1.84754256E-05
  8.27971470E-05  0.00000000E+00 -2.58594600E-04  0.00000000E+00  1.92649745E-03
  2.90308678E-04  0.00000000E+00  1.57599909E-04  0.00000000E+00  6.63834955E-05
  4.81432025E-05  0.00000000E+00  0.00000000E+00 -1.11507193E-04 -4.88050389E-03
 -6.17821935E-03 -2.16930770E-04 -8.67537072E-04 -9.67676308E-03  0.00000000E+00
  1.17827743E-04  4.85961637E-04  0.00000000E+00 -3.28025026E-03 -1.12017049E-02
  0.00000000E+00 -2.91777818E-03 -1.91176761E-03 -3.19737416E-04  0.00000000E+00
 -2.43643809E-04  1.14524305E-04  0.00000000E+00 -1.99947913E-04  0.00000000E+00
 -6.03351358E-03  4.40931203E-04  0.00000000E+00 -3.10528664E-04  0.00000000E+00
 -5.46197353E-04  5.67809756E-04  0.00000000E+00  0.00000000E+00  2.12069736E-04
  3.30292036E-01  4.30265707E-01  2.53036871E-02 -8.24493782E-04  9.75024280E-03
  0.00000000E+00 -5.39383040E-04 -2.01475789E-04  0.00000000E+00  5.04015919E-03
 -5.31006070E-03  0.00000000E+00  1.11426273E-03 -2.46981938E-03  5.03998115E-04
  0.00000000E+00 -2.26000754E-04 -7.12946819E-04  0.00000000E+00  3.78192282E-03
  0.00000000E+00 -1.29604461E-03  1.59770550E-03  0.00000000E+00  4.85860055E-05
  0.00000000E+00  5.65372338E-04 -1.76399397E-05  0.00000000E+00  0.00000000E+00
 -5.41517544E-04 -4.97470626E-04 -1.91409068E-03 -2.47104044E-04  0.00000000E+00
 -1.12500061E-03  1.12470851E-03  7.14571290E-06 -1.27343976E-03  2.04402707E-06
  0.00000000E+00  2.95130436E-04 -5.39376758E-04  7.14571290E-06 -1.27343976E-03
  2.04402707E-06  0.00000000E+00 -2.95130436E-04 -5.39376758E-04 -4.97470626E-04
 -1.91409068E-03 -2.47104044E-04  0.00000000E+00  1.12500061E-03  1.12470851E-03
 -1.76690762E-04 -1.91002279E-04 -3.66243075E-04 -1.76114595E-03 -1.36276976E-02
  0.00000000E+00 -1.01229356E-04 -4.43031432E-05  0.00000000E+00  6.38183047E-03
  2.48599085E-03  0.00000000E+00  1.51920378E-03 -3.29222705E-03  1.19381412E-04
  0.00000000E+00  8.80495932E-06  7.21082110E-05  0.00000000E+00  1.51847101E-03
  0.00000000E+00  1.43350764E-03  1.19887144E-03  0.00000000E+00  1.24345839E-04
  0.00000000E+00  6.31509446E-05  1.46132780E-04  0.00000000E+00  0.00000000E+00
 -1.11298871E-04  3.30393916E-01  4.30069361E-01  2.65237179E-02 -1.32555331E-02
  3.64438731E-02  0.00000000E+00 -8.68649759E-05 -6.31759969E-04  0.00000000E+00
  7.93663670E-03  4.07150934E-03  0.00000000E+00  4.80402424E-03 -5.70118190E-03
  3.03112888E-04  0.00000000E+00  1.80741605E-04 -1.20953693E-03  0.00000000E+00
 -3.75343018E-03  0.00000000E+00 -1.74875168E-03 -2.32953029E-03  0.00000000E+00
  1.86479098E-04  0.00000000E+00 -1.32940254E-03 -2.34910669E-04  0.00000000E+00
  0.00000000E+00 -8.34545899E-04  4.99226016E-03  6.37688896E-03  1.24097787E-03
 -1.24449635E-02  2.11472624E-02  0.00000000E+00 -8.15825607E-05 -1.45503367E-04
  0.00000000E+00  4.75284181E-03  1.88287063E-04  0.00000000E+00 -6.10592232E-03
  2.00010196E-03  1.23797023E-04  0.00000000E+00 -2.13071892E-04 -5.07344713E-05
  0.00000000E+00  1.48208886E-04  0.00000000E+00 -1.09685776E-03  6.59381466E-04
  0.00000000E+00  1.34102265E-04  0.00000000E+00 -6.01220717E-04 -3.24956370E-04
  0.00000000E+00  0.00000000E+00 -6.67718746E-05  1.76690762E-04  1.91002279E-04
  3.66243075E-04  1.76114595E-03  1.36276976E-02  0.00000000E+00 -1.01229356E-04
  4.43031432E-05  0.00000000E+00  6.38183047E-03 -2.48599085E-03  0.00000000E+00
  1.51920378E-03  3.29222705E-03 -1.19381412E-04  0.00000000E+00  8.80495932E-06
 -7.21082110E-05  0.00000000E+00 -1.51847101E-03  0.00000000E+00  1.43350764E-03
 -1.19887144E-03  0.00000000E+00 -1.24345839E-04  0.00000000E+00  6.31509446E-05
 -1.46132780E-04  0.00000000E+00  0.00000000E+00 -1.11298871E-04 -4.99226016E-03
 -6.37688896E-03 -1.24097787E-03  1.24449635E-02 -2.11472624E-02  0.00000000E+00
 -8.15825607E-05  1.45503367E-04  0.00000000E+00  4.75284181E-03 -1.88287063E-04
  0.00000000E+00 -6.10592232E-03 -2.00010196E-03 -1.23797023E-04  0.00000000E+00
 -2.13071892E-04  5.07344713E-05  0.00000000E+00 -1.48208886E-04  0.00000000E+00
 -1.09685776E-03 -6.59381466E-04  0.00000000E+00 -1.34102265E-04  0.00000000E+00
 -6.01220717E-04  3.24956370E-04  0.00000000E+00  0.00000000E+00 -6.67718746E-05
 -3.30393916E-01 -4.30069361E-01 -2.65237179E-02  1.32555331E-02 -3.64438731E-02
  0.00000000E+00 -8.68649759E-05  6.31759969E-04  0.00000000E+00  7.93663670E-03
 -4.07150934E-03  0.00000000E+00  4.80402424E-03  5.70118190E-03 -3.03112888E-04
  0.00000000E+00  1.80741605E-04  1.20953693E-03  0.00000000E+00  3.75343018E-03
  0.00000000E+00 -1.74875168E-03  2.32953029E-03  0.00000000E+00 -1.86479098E-04
  0.00000000E+00 -1.32940254E-03  2.34910669E-04  0.00000000E+00  0.00000000E+00
 -8.34545899E-04 -4.97596000E-04  2.41211867E-04 -1.63981622E-03  0.00000000E+00
 -1.95894362E-04  1.30909408E-03 -1.71790582E-04  2.33449899E-04  1.14679659E-04
  0.00000000E+00  9.22415142E-05  2.14704625E-04  1.71790582E-04 -2.33449899E-04
 -1.14679659E-04  0.00000000E+00  9.22415142E-05 -2.14704625E-04  4.97596000E-04
 -2.41211867E-04  1.63981622E-03  0.00000000E+00 -1.95894362E-04 -1.30909408E-03
  3.30136767E-01  4.30303584E-01  2.62025837E-02 -6.45575340E-04  1.04491766E-02
  0.00000000E+00 -4.34874127E-04  1.77314793E-04  0.00000000E+00  5.97573890E-03
  8.18930204E-03  0.00000000E+00  1.64953070E-03  2.57194654E-03  7.40391810E-05
  0.00000000E+00  6.62574828E-04 -7.26594317E-04  0.00000000E+00  3.49459196E-03
  0.00000000E+00  2.34366655E-03  1.94052703E-03  0.00000000E+00  1.57565536E-04
  0.00000000E+00  3.84836658E-04 -2.47137921E-04  0.00000000E+00  0.00000000E+00
 -2.74991452E-04  1.11898204E-03  1.56758056E-03 -9.52968187E-05 -6.98748001E-03
  2.42493367E-03  0.00000000E+00 -1.23546813E-04  6.71516713E-05  0.00000000E+00
  3.48412424E-03  5.21055816E-03  0.00000000E+00 -5.63487032E-05 -9.61576422E-04
 -9.29172279E-05  0.00000000E+00  6.02093374E-05  7.28889683E-05  0.00000000E+00
 -9.15707571E-06  0.00000000E+00 -2.59811839E-03  3.65820354E-04  0.00000000E+00
 -1.06814703E-04  0.00000000E+00  7.18497848E-05 -1.64861356E-04  0.00000000E+00
  0.00000000E+00 -1.82221860E-05 -4.34319164E-03 -5.47553674E-03  9.19590204E-05
 -3.44201887E-03 -1.01823590E-02  0.00000000E+00 -1.52414535E-04 -4.34508069E-04
  0.00000000E+00  5.14152266E-03  1.22899535E-02  0.00000000E+00  3.11621098E-03
  2.02855771E-03 -3.33344534E-04  0.00000000E+00 -3.16965395E-04  1.07255728E-04
  0.00000000E+00  1.09289527E-03  0.00000000E+00 -6.46928645E-03  1.61148380E-03
  0.00000000E+00  1.94972138E-04  0.00000000E+00  5.24424895E-04 -5.88337457E-04
  0.00000000E+00  0.00000000E+00 -2.60379835E-04  3.30136767E-01  4.30303584E-01
  2.62025837E-02 -6.45575340E-04  1.04491766E-02  0.00000000E+00  4.34874127E-04
  1.77314793E-04  0.00000000E+00 -5.97573890E-03  8.18930204E-03  0.00000000E+00
 -1.64953070E-03  2.57194654E-03  7.40391810E-05  0.00000000E+00 -6.62574828E-04
 -7.26594317E-04  0.00000000E+00  3.49459196E-03  0.00000000E+00 -2.34366655E-03
  1.94052703E-03  0.00000000E+00  1.57565536E-04  0.00000000E+00 -3.84836658E-04
 -2.47137921E-04  0.00000000E+00  0.00000000E+00  2.74991452E-04 -4.34319164E-03
 -5.47553674E-03  9.19590204E-05 -3.44201887E-03 -1.01823590E-02  0.00000000E+00
  1.52414535E-04 -4.34508069E-04  0.00000000E+00 -5.14152266E-03  1.22899535E-02
  0.00000000E+00 -3.11621098E-03  2.02855771E-03 -3.33344534E-04  0.00000000E+00
  3.16965395E-04  1.07255728E-04  0.00000000E+00  1.09289527E-03  0.00000000E+00
  6.46928645E-03  1.61148380E-03  0.00000000E+00  1.94972138E-04  0.00000000E+00
 -5.24424895E-04 -5.88337457E-04  0.00000000E+00  0.00000000E+00  2.60379835E-04
  1.11898204E-03  1.56758056E-03 -9.52968187E-05 -6.98748001E-03  2.42493367E-03
  0.00000000E+00  1.23546813E-04  6.71516713E-05  0.00000000E+00 -3.48412424E-03
  5.21055816E-03  0.00000000E+00  5.63487032E-05 -9.61576422E-04 -9.29172279E-05
  0.00000000E+00 -6.02093374E-05  7.28889683E-05  0.00000000E+00 -9.15707571E-06
  0.00000000E+00  2.59811839E-03  3.65820354E-04  0.00000000E+00 -1.06814703E-04
  0.00000000E+00 -7.18497848E-05 -1.64861356E-04  0.00000000E+00  0.00000000E+00
  1.82221860E-05 -1.98520683E-04 -1.30481556E-03  3.34223638E-04  0.00000000E+00
 -1.10673681E-04  1.61235560E-04  8.34063100E-05 -4.91449998E-04 -2.24479222E-04
  0.00000000E+00  2.21318887E-04  5.64934977E-04  8.34063100E-05 -4.91449998E-04
 -2.24479222E-04  0.00000000E+00 -2.21318887E-04  5.64934977E-04 -1.98520683E-04
 -1.30481556E-03  3.34223638E-04  0.00000000E+00  1.10673681E-04  1.61235560E-04
  3.30385200E-01  4.30040399E-01  2.56924207E-02  3.44685306E-02  4.06705512E-02
  0.00000000E+00 -5.49728060E-05  3.91301515E-04  0.00000000E+00 -4.97829302E-02
 -2.06975496E-03  0.00000000E+00 -7.65227397E-03  6.36198842E-03 -6.38287023E-04
  0.00000000E+00  7.67526033E-04 -1.97180491E-03  0.00000000E+00 -8.01136707E-03
  0.00000000E+00 -8.00805387E-03 -9.81803654E-03  0.00000000E+00  3.81825210E-05
  0.00000000E+00  9.42726801E-04 -1.28525255E-06  0.00000000E+00  0.00000000E+00
  1.58836947E-03  2.31567783E-04  3.22082685E-04  6.94344930E-04 -4.63906895E-03
 -7.21630080E-03  0.00000000E+00 -8.30440195E-05 -1.45075643E-04  0.00000000E+00
  6.70278082E-03  5.98110384E-03  0.00000000E+00  3.56812077E-04  6.96908732E-04
 -1.91306484E-05  0.00000000E+00 -1.04406954E-04  3.65143565E-05  0.00000000E+00
 -3.05498376E-03  0.00000000E+00 -1.38038324E-03 -8.03439906E-04  0.00000000E+00
  4.85901394E-05  0.00000000E+00  1.25869469E-04 -2.25496674E-04  0.00000000E+00
  0.00000000E+00 -9.38989984E-05 -4.19692557E-03 -5.47100068E-03  1.33557155E-03
  4.31916364E-03 -1.81166950E-02  0.00000000E+00 -3.42489318E-04  4.27258159E-05
  0.00000000E+00 -8.26419597E-04 -1.28988443E-02  0.00000000E+00  6.31936754E-03
  1.09902744E-03 -1.78523304E-04  0.00000000E+00 -1.35588631E-04 -6.96930530E-06
  0.00000000E+00  1.28364639E-03  0.00000000E+00  4.20696846E-03  2.03164466E-03
  0.00000000E+00 -2.24035414E-04  0.00000000E+00  5.31506580E-04 -3.36570335E-04
  0.00000000E+00  0.00000000E+00 -2.22441658E-04 -3.30385200E-01 -4.30040399E-01
 -2.56924207E-02 -3.44685306E-02 -4.06705512E-02  0.00000000E+00 -5.49728060E-05
 -3.91301515E-04  0.00000000E+00 -4.97829302E-02  2.06975496E-03  0.00000000E+00
 -7.65227397E-03 -6.36198842E-03  6.38287023E-04  0.00000000E+00  7.67526033E-04
  1.97180491E-03  0.00000000E+00  8.01136707E-03  0.00000000E+00 -8.00805387E-03
  9.81803654E-03  0.00000000E+00 -3.81825210E-05  0.00000000E+00  9.42726801E-04
  1.28525255E-06  0.00000000E+00  0.00000000E+00  1.58836947E-03  4.19692557E-03
  5.47100068E-03 -1.33557155E-03 -4.31916364E-03  1.81166950E-02  0.00000000E+00
 -3.42489318E-04 -4.27258159E-05  0.00000000E+00 -8.26419597E-04  1.28988443E-02
  0.00000000E+00  6.31936754E-03 -1.09902744E-03  1.78523304E-04  0.00000000E+00
 -1.35588631E-04  6.96930530E-06  0.00000000E+00 -1.28364639E-03  0.00000000E+00
  4.20696846E-03 -2.03164466E-03  0.00000000E+00  2.24035414E-04  0.00000000E+00
  5.31506580E-04  3.36570335E-04  0.00000000E+00  0.00000000E+00 -2.22441658E-04
 -2.31567783E-04 -3.22082685E-04 -6.94344930E-04  4.63906895E-03  7.21630080E-03
  0.00000000E+00 -8.30440195E-05  1.45075643E-04  0.00000000E+00  6.70278082E-03
 -5.98110384E-03  0.00000000E+00  3.56812077E-04 -6.96908732E-04  1.91306484E-05
  0.00000000E+00 -1.04406954E-04 -3.65143565E-05  0.00000000E+00  3.05498376E-03
  0.00000000E+00 -1.38038324E-03  8.03439906E-04  0.00000000E+00 -4.85901394E-05
  0.00000000E+00  1.25869469E-04  2.25496674E-04  0.00000000E+00  0.00000000E+00
 -9.38989984E-05 -1.01756980E-06  6.78768189E-04  8.68820063E-04  0.00000000E+00
  1.70029324E-04  1.53311865E-05  2.74500783E-04  1.28492199E-03 -9.48908969E-04
  0.00000000E+00 -1.45847194E-04 -9.80410728E-05 -2.74500783E-04 -1.28492199E-03
  9.48908969E-04  0.00000000E+00 -1.45847194E-04  9.80410728E-05  1.01756980E-06
 -6.78768189E-04 -8.68820063E-04  0.00000000E+00  1.70029324E-04 -1.53311865E-05
 -4.91974825E-02 -1.03696631E-01  1.58260934E-01  1.38662151E-01  1.19809280E-02
  0.00000000E+00 -3.94892364E-02  5.20313673E-02  0.00000000E+00 -1.19016130E-02
  3.23766991E-02  0.00000000E+00 -2.93192231E-03  7.33377348E-04  7.75291089E-04
  0.00000000E+00  1.83831173E-03 -6.58200369E-03  0.00000000E+00  1.82891034E-03
  0.00000000E+00  3.94117690E-03 -5.77054312E-03  0.00000000E+00  4.81387419E-04
  0.00000000E+00  1.80599608E-03 -1.44442005E-03  0.00000000E+00  0.00000000E+00
  8.63922040E-04 -4.29350924E-02 -9.06337246E-02  1.38592485E-01  1.24171871E-01
  1.76306963E-02  0.00000000E+00  1.97658905E-02 -4.13777546E-02  0.00000000E+00
  1.31241312E-02 -2.53753983E-02  0.00000000E+00 -1.62414866E-03  4.16457106E-03
  2.66058453E-03  0.00000000E+00  8.48362667E-04 -4.80440947E-03  0.00000000E+00
  2.65974691E-04  0.00000000E+00  1.94890714E-03 -5.93954319E-03  0.00000000E+00
 -5.69456106E-04  0.00000000E+00 -1.90618930E-03  1.04468356E-03  0.00000000E+00
  0.00000000E+00 -1.19986839E-03 -4.40154763E-02 -9.29009675E-02  1.42447018E-01
  1.27198936E-01  2.66093817E-02  0.00000000E+00 -5.44745050E-02 -8.70300223E-04
  0.00000000E+00 -3.47728055E-02  4.14411176E-03  0.00000000E+00 -2.08691796E-03
 -7.39394966E-04  2.61210425E-03  0.00000000E+00  7.40526594E-04 -4.91006330E-03
  0.00000000E+00 -3.19446803E-04  0.00000000E+00 -1.28650031E-03 -7.33581994E-03
  0.00000000E+00  3.96584915E-04  0.00000000E+00 -2.16267998E-03  2.21756675E-04
  0.00000000E+00  0.00000000E+00  1.27782036E-03 -4.91974825E-02 -1.03696631E-01
  1.58260934E-01  1.38662151E-01  1.19809280E-02  0.00000000E+00  3.94892364E-02
  5.20313673E-02  0.00000000E+00  1.19016130E-02  3.23766991E-02  0.00000000E+00
  2.93192231E-03  7.33377348E-04  7.75291089E-04  0.00000000E+00 -1.83831173E-03
 -6.58200369E-03  0.00000000E+00  1.82891034E-03  0.00000000E+00 -3.94117690E-03
 -5.77054312E-03  0.00000000E+00  4.81387419E-04  0.00000000E+00 -1.80599608E-03
 -1.44442005E-03  0.00000000E+00  0.00000000E+00 -8.63922040E-04 -4.40154763E-02
 -9.29009675E-02  1.42447018E-01  1.27198936E-01  2.66093817E-02  0.00000000E+00
  5.44745050E-02 -8.70300223E-04  0.00000000E+00  3.47728055E-02  4.14411176E-03
  0.00000000E+00  2.08691796E-03 -7.39394966E-04  2.61210425E-03  0.00000000E+00
 -7.40526594E-04 -4.91006330E-03  0.00000000E+00 -3.19446803E-04  0.00000000E+00
  1.28650031E-03 -7.33581994E-03  0.00000000E+00  3.96584915E-04  0.00000000E+00
  2.16267998E-03  2.21756675E-04  0.00000000E+00  0.00000000E+00 -1.27782036E-03
 -4.29350924E-02 -9.06337246E-02  1.38592485E-01  1.24171871E-01  1.76306963E-02
  0.00000000E+00 -1.97658905E-02 -4.13777546E-02  0.00000000E+00 -1.31241312E-02
 -2.53753983E-02  0.00000000E+00  1.62414866E-03  4.16457106E-03  2.66058453E-03
  0.00000000E+00 -8.48362667E-04 -4.80440947E-03  0.00000000E+00  2.65974691E-04
  0.00000000E+00 -1.94890714E-03 -5.93954319E-03  0.00000000E+00 -5.69456106E-04
  0.00000000E+00  1.90618930E-03  1.04468356E-03  0.00000000E+00  0.00000000E+00
  1.19986839E-03  1.94860352E-02  2.16595916E-02 -5.65261804E-03  0.00000000E+00
  2.17098268E-03 -3.61899291E-03  1.83446996E-02  1.83247713E-02 -2.02081050E-03
  0.00000000E+00 -3.94947617E-03  2.10904330E-04  1.83446996E-02  1.83247713E-02
 -2.02081050E-03  0.00000000E+00  3.94947617E-03  2.10904330E-04  1.94860352E-02
  2.16595916E-02 -5.65261804E-03  0.00000000E+00 -2.17098268E-03 -3.61899291E-03
 -2.76106387E-02 -5.84772386E-02  9.17447330E-02  5.53111989E-02  1.77940151E-02
  0.00000000E+00  5.93406340E-02  5.03791198E-02  0.00000000E+00  6.87497906E-02
  3.08855478E-02  0.00000000E+00  3.28684121E-04  3.17206931E-04  3.75390129E-03
  0.00000000E+00  6.30352891E-03 -7.43786833E-04  0.00000000E+00  9.52224781E-03
  0.00000000E+00  1.22087795E-02  4.32864232E-03  0.00000000E+00  5.31526852E-04
  0.00000000E+00  1.42368975E-03 -1.19108622E-03  0.00000000E+00  0.00000000E+00
 -1.29781882E-03  3.31481684E-02  7.03906963E-02 -1.08939476E-01 -1.08591862E-01
 -6.52262950E-03  0.00000000E+00  6.08067891E-02  4.63933770E-02  0.00000000E+00
  4.03501802E-02  2.81248347E-02  0.00000000E+00  1.10157597E-02 -4.10671621E-04
 -5.25966499E-03  0.00000000E+00 -4.49542318E-03  1.08001841E-03  0.00000000E+00
 -6.43733878E-03  0.00000000E+00 -8.07883278E-03  1.43276085E-03  0.00000000E+00
  1.12396714E-03  0.00000000E+00  2.14508681E-03 -3.23264887E-04  0.00000000E+00
  0.00000000E+00 -5.84538870E-04 -6.42740006E-02 -1.36541110E-01  2.14585878E-01
  1.92768447E-01  5.02766742E-02  0.00000000E+00 -3.23566160E-02  4.99761671E-03
  0.00000000E+00 -1.20722676E-02  8.11071454E-03  0.00000000E+00 -6.30951043E-03
 -5.53856136E-04  4.98291931E-03  0.00000000E+00  4.37720033E-04 -5.00187950E-03
  0.00000000E+00  3.64665665E-03  0.00000000E+00 -1.84218249E-03 -5.11978070E-03
  0.00000000E+00  6.54579428E-04  0.00000000E+00 -3.44154598E-03  1.58339024E-04
  0.00000000E+00  0.00000000E+00 -2.76420061E-04  2.76106387E-02  5.84772386E-02
 -9.17447330E-02 -5.53111989E-02 -1.77940151E-02  0.00000000E+00  5.93406340E-02
 -5.03791198E-02  0.00000000E+00  6.87497906E-02 -3.08855478E-02  0.00000000E+00
  3.28684121E-04 -3.17206931E-04 -3.75390129E-03  0.00000000E+00  6.30352891E-03
  7.43786833E-04  0.00000000E+00 -9.52224781E-03  0.00000000E+00  1.22087795E-02
 -4.32864232E-03  0.00000000E+00 -5.31526852E-04  0.00000000E+00  1.42368975E-03
  1.19108622E-03  0.00000000E+00  0.00000000E+00 -1.29781882E-03  6.42740006E-02
  1.36541110E-01 -2.14585878E-01 -1.92768447E-01 -5.02766742E-02  0.00000000E+00
 -3.23566160E-02 -4.99761671E-03  0.00000000E+00 -1.20722676E-02 -8.11071454E-03
  0.00000000E+00 -6.30951043E-03  5.53856136E-04 -4.98291931E-03  0.00000000E+00
  4.37720033E-04  5.00187950E-03  0.00000000E+00 -3.64665665E-03  0.00000000E+00
 -1.84218249E-03  5.11978070E-03  0.00000000E+00 -6.54579428E-04  0.00000000E+00
 -3.44154598E-03 -1.58339024E-04  0.00000000E+00  0.00000000E+00 -2.76420061E-04
 -3.31481684E-02 -7.03906963E-02  1.08939476E-01  1.08591862E-01  6.52262950E-03
  0.00000000E+00  6.08067891E-02 -4.63933770E-02  0.00000000E+00  4.03501802E-02
 -2.81248347E-02  0.00000000E+00  1.10157597E-02  4.10671621E-04  5.25966499E-03
  0.00000000E+00 -4.49542318E-03 -1.08001841E-03  0.00000000E+00  6.43733878E-03
  0.00000000E+00 -8.07883278E-03 -1.43276085E-03  0.00000000E+00 -1.12396714E-03
  0.00000000E+00  2.14508681E-03  3.23264887E-04  0.00000000E+00  0.00000000E+00
 -5.84538870E-04 -2.45235616E-02 -2.69612951E-02 -7.80686608E-05  0.00000000E+00
 -1.94745141E-04  4.60912535E-03  4.50018777E-02  4.93313163E-02  4.90085407E-03
  0.00000000E+00 -7.65617701E-03  4.62358970E-04 -4.50018777E-02 -4.93313163E-02
 -4.90085407E-03  0.00000000E+00 -7.65617701E-03 -4.62358970E-04  2.45235616E-02
  2.69612951E-02  7.80686608E-05  0.00000000E+00 -1.94745141E-04 -4.60912535E-03
 -5.62613216E-02 -1.19373182E-01  1.87994411E-01  1.67157428E-01  2.99514901E-02
  0.00000000E+00 -8.47617680E-02  7.38662130E-03  0.00000000E+00 -3.58368328E-02
  3.54899153E-03  0.00000000E+00 -6.29106297E-03  3.59484859E-04 -4.22008840E-03
  0.00000000E+00  2.39702012E-03 -8.70411225E-03  0.00000000E+00 -1.52553148E-03
  0.00000000E+00  3.19080796E-03 -5.69037046E-03  0.00000000E+00  8.51871872E-06
  0.00000000E+00  1.43607082E-03 -3.56445091E-04  0.00000000E+00  0.00000000E+00
  9.39391579E-04  5.65564370E-02  1.20254500E-01 -1.87587151E-01 -1.81804565E-01
 -3.52456550E-02  0.00000000E+00 -4.33494265E-02 -1.62052163E-02  0.00000000E+00
 -2.66343787E-02 -1.10452095E-02  0.00000000E+00 -4.16599862E-03 -4.34621235E-03
  1.07353844E-03  0.00000000E+00 -1.01110197E-03  7.36233719E-03  0.00000000E+00
  3.78544453E-03  0.00000000E+00 -3.21163916E-03  9.03065283E-03  0.00000000E+00
 -6.89999980E-04  0.00000000E+00  2.80641040E-03 -1.46108725E-04  0.00000000E+00
  0.00000000E+00  1.57482387E-03  1.71815531E-03  3.66487508E-03 -5.94731475E-03
 -7.81420215E-03 -4.35248414E-03  0.00000000E+00 -8.51204151E-03 -7.62622330E-02
  0.00000000E+00 -2.03369502E-03 -4.68744850E-02  0.00000000E+00 -3.27286498E-04
 -9.18657696E-03 -8.19425995E-04  0.00000000E+00  6.58989680E-03 -3.38641655E-04
  0.00000000E+00 -1.33060045E-03  0.00000000E+00  8.48191344E-03 -1.02082782E-03
  0.00000000E+00  4.58700407E-05  0.00000000E+00 -6.80513950E-05  1.81054006E-03
  0.00000000E+00  0.00000000E+00  1.24677874E-04 -5.62613216E-02 -1.19373182E-01
  1.87994411E-01  1.67157428E-01  2.99514901E-02  0.00000000E+00  8.47617680E-02
  7.38662130E-03  0.00000000E+00  3.58368328E-02  3.54899153E-03  0.00000000E+00
  6.29106297E-03  3.59484859E-04 -4.22008840E-03  0.00000000E+00 -2.39702012E-03
 -8.70411225E-03  0.00000000E+00 -1.52553148E-03  0.00000000E+00 -3.19080796E-03
 -5.69037046E-03  0.00000000E+00  8.51871872E-06  0.00000000E+00 -1.43607082E-03
 -3.56445091E-04  0.00000000E+00  0.00000000E+00 -9.39391579E-04  1.71815531E-03
  3.66487508E-03 -5.94731475E-03 -7.81420215E-03 -4.35248414E-03  0.00000000E+00
  8.51204151E-03 -7.62622330E-02  0.00000000E+00  2.03369502E-03 -4.68744850E-02
  0.00000000E+00  3.27286498E-04 -9.18657696E-03 -8.19425995E-04  0.00000000E+00
 -6.58989680E-03 -3.38641655E-04  0.00000000E+00 -1.33060045E-03  0.00000000E+00
 -8.48191344E-03 -1.02082782E-03  0.00000000E+00  4.58700407E-05  0.00000000E+00
  6.80513950E-05  1.81054006E-03  0.00000000E+00  0.00000000E+00 -1.24677874E-04
  5.65564370E-02  1.20254500E-01 -1.87587151E-01 -1.81804565E-01 -3.52456550E-02
  0.00000000E+00  4.33494265E-02 -1.62052163E-02  0.00000000E+00  2.66343787E-02
 -1.10452095E-02  0.00000000E+00  4.16599862E-03 -4.34621235E-03  1.07353844E-03
  0.00000000E+00  1.01110197E-03  7.36233719E-03  0.00000000E+00  3.78544453E-03
  0.00000000E+00  3.21163916E-03  9.03065283E-03  0.00000000E+00 -6.89999980E-04
  0.00000000E+00 -2.80641040E-03 -1.46108725E-04  0.00000000E+00  0.00000000E+00
 -1.57482387E-03 -4.67283940E-02 -5.45752199E-02 -2.76798085E-03  0.00000000E+00
 -5.05280530E-03  6.50302249E-03 -3.97793561E-03 -6.16456352E-03  4.94353792E-04
  0.00000000E+00  9.97552819E-04 -2.00830393E-03 -3.97793561E-03 -6.16456352E-03
  4.94353792E-04  0.00000000E+00 -9.97552819E-04 -2.00830393E-03 -4.67283940E-02
 -5.45752199E-02 -2.76798085E-03  0.00000000E+00  5.05280530E-03  6.50302249E-03
  2.53327404E-02  5.40362941E-02 -8.86624544E-02 -9.10753668E-02 -1.50496060E-02
  0.00000000E+00  1.58594006E-01  5.35893141E-02  0.00000000E+00  7.75023251E-02
  2.30808982E-02  0.00000000E+00  1.26669775E-02  5.82103773E-03  4.75758728E-03
  0.00000000E+00  2.37745769E-03  5.46126294E-03  0.00000000E+00 -2.64947982E-03
  0.00000000E+00 -1.23206478E-03  2.06616182E-04  0.00000000E+00 -1.63630821E-03
  0.00000000E+00 -1.58616293E-04 -1.76376867E-03  0.00000000E+00  0.00000000E+00
 -1.14481418E-03  2.35383785E-02  5.04043878E-02 -7.93332725E-02 -9.14328951E-02
 -1.66578387E-02  0.00000000E+00 -1.02114372E-01 -7.11054406E-02  0.00000000E+00
 -6.48442284E-02 -4.40311895E-02  0.00000000E+00 -1.16022342E-02 -1.23700859E-02
  2.66695020E-03  0.00000000E+00  3.23018132E-03  4.14099585E-03  0.00000000E+00
 -1.88228801E-04  0.00000000E+00  2.01496758E-03  3.42578549E-03  0.00000000E+00
  4.62824568E-04  0.00000000E+00  6.97625430E-04  1.52784630E-03  0.00000000E+00
  0.00000000E+00  1.77174507E-03 -5.12149683E-02 -1.09732272E-01  1.74811430E-01
  2.09359545E-01  4.29850267E-02  0.00000000E+00  5.23908597E-02 -9.43243065E-03
  0.00000000E+00  2.67957089E-02 -1.28216430E-02  0.00000000E+00  1.39788277E-02
 -1.78488215E-03  2.21652845E-03  0.00000000E+00  5.39120732E-04 -4.19692064E-03
  0.00000000E+00  4.71733458E-03  0.00000000E+00  3.65409156E-03 -4.23254478E-03
  0.00000000E+00 -1.36099106E-04  0.00000000E+00 -2.78013384E-03  1.49773084E-04
  0.00000000E+00  0.00000000E+00 -1.23497404E-03  2.53327404E-02  5.40362941E-02
 -8.86624544E-02 -9.10753668E-02 -1.50496060E-02  0.00000000E+00 -1.58594006E-01
  5.35893141E-02  0.00000000E+00 -7.75023251E-02  2.30808982E-02  0.00000000E+00
 -1.26669775E-02  5.82103773E-03  4.75758728E-03  0.00000000E+00 -2.37745769E-03
  5.46126294E-03  0.00000000E+00 -2.64947982E-03  0.00000000E+00  1.23206478E-03
  2.06616182E-04  0.00000000E+00 -1.63630821E-03  0.00000000E+00  1.58616293E-04
 -1.76376867E-03  0.00000000E+00  0.00000000E+00  1.14481418E-03 -5.12149683E-02
 -1.09732272E-01  1.74811430E-01  2.09359545E-01  4.29850267E-02  0.00000000E+00
 -5.23908597E-02 -9.43243065E-03  0.00000000E+00 -2.67957089E-02 -1.28216430E-02
  0.00000000E+00 -1.39788277E-02 -1.78488215E-03  2.21652845E-03  0.00000000E+00
 -5.39120732E-04 -4.19692064E-03  0.00000000E+00  4.71733458E-03  0.00000000E+00
 -3.65409156E-03 -4.23254478E-03  0.00000000E+00 -1.36099106E-04  0.00000000E+00
  2.78013384E-03  1.49773084E-04  0.00000000E+00  0.00000000E+00  1.23497404E-03
  2.35383785E-02  5.04043878E-02 -7.93332725E-02 -9.14328951E-02 -1.66578387E-02
  0.00000000E+00  1.02114372E-01 -7.11054406E-02  0.00000000E+00  6.48442284E-02
 -4.40311895E-02  0.00000000E+00  1.16022342E-02 -1.23700859E-02  2.66695020E-03
  0.00000000E+00 -3.23018132E-03  4.14099585E-03  0.00000000E+00 -1.88228801E-04
  0.00000000E+00 -2.01496758E-03  3.42578549E-03  0.00000000E+00  4.62824568E-04
  0.00000000E+00 -6.97625430E-04  1.52784630E-03  0.00000000E+00  0.00000000E+00
 -1.77174507E-03 -2.93407099E-02 -3.54971854E-02 -5.58205086E-03  0.00000000E+00
 -5.42555893E-03  1.95123350E-03  7.30209207E-02  9.12973096E-02  1.22149363E-02
  0.00000000E+00 -1.08923045E-02 -4.45182313E-04  7.30209207E-02  9.12973096E-02
  1.22149363E-02  0.00000000E+00  1.08923045E-02 -4.45182313E-04 -2.93407099E-02
 -3.54971854E-02 -5.58205086E-03  0.00000000E+00  5.42555893E-03  1.95123350E-03
 -3.59459966E-02 -7.70529899E-02  1.24448835E-01  1.16879133E-01  2.86081204E-02
  0.00000000E+00  8.77225488E-02  4.25243932E-02  0.00000000E+00  8.23475889E-02
  2.62066420E-02  0.00000000E+00  1.25659122E-03 -4.44959584E-03  1.50988285E-03
  0.00000000E+00  6.46755421E-03 -2.11153949E-03  0.00000000E+00  4.02007350E-03
  0.00000000E+00  8.42453240E-03  8.05935134E-04  0.00000000E+00 -1.39587047E-03
  0.00000000E+00  8.08442812E-04 -2.12015827E-03  0.00000000E+00  0.00000000E+00
 -1.29307145E-03 -4.57055651E-02 -9.81075351E-02  1.55663144E-01  1.91369659E-01
  4.74311415E-02  0.00000000E+00 -9.41114410E-02  2.52327886E-02  0.00000000E+00
 -6.34523781E-02  1.07938335E-02  0.00000000E+00 -1.27721454E-02  1.29438792E-02
  4.18887030E-03  0.00000000E+00 -4.35286386E-04 -2.20887438E-03  0.00000000E+00
  2.34222352E-03  0.00000000E+00  2.71966394E-03 -4.64733069E-03  0.00000000E+00
  1.74440211E-03  0.00000000E+00 -2.45493888E-03  1.33910607E-03  0.00000000E+00
  0.00000000E+00  8.20000902E-04 -1.18768849E-02 -2.54895186E-02  4.10728448E-02
  4.46500171E-02  2.36677062E-02  0.00000000E+00 -1.04677464E-02 -1.64541713E-01
  0.00000000E+00 -5.15104131E-03 -9.49219092E-02  0.00000000E+00 -4.76797081E-03
 -2.99390124E-02 -5.18012603E-04  0.00000000E+00  9.10668829E-03 -1.70676725E-03
  0.00000000E+00 -9.17270230E-04  0.00000000E+00  1.27745766E-03 -1.94637066E-03
  0.00000000E+00 -1.40451530E-03  0.00000000E+00 -9.48536747E-04  1.20254381E-03
  0.00000000E+00  0.00000000E+00 -4.62650684E-05  3.59459966E-02  7.70529899E-02
 -1.24448835E-01 -1.16879133E-01 -2.86081204E-02  0.00000000E+00  8.77225488E-02
 -4.25243932E-02  0.00000000E+00  8.23475889E-02 -2.62066420E-02  0.00000000E+00
  1.25659122E-03  4.44959584E-03 -1.50988285E-03  0.00000000E+00  6.46755421E-03
  2.11153949E-03  0.00000000E+00 -4.02007350E-03  0.00000000E+00  8.42453240E-03
 -8.05935134E-04  0.00000000E+00  1.39587047E-03  0.00000000E+00  8.08442812E-04
  2.12015827E-03  0.00000000E+00  0.00000000E+00 -1.29307145E-03  1.18768849E-02
  2.54895186E-02 -4.10728448E-02 -4.46500171E-02 -2.36677062E-02  0.00000000E+00
 -1.04677464E-02  1.64541713E-01  0.00000000E+00 -5.15104131E-03  9.49219092E-02
  0.00000000E+00 -4.76797081E-03  2.99390124E-02  5.18012603E-04  0.00000000E+00
  9.10668829E-03  1.70676725E-03  0.00000000E+00  9.17270230E-04  0.00000000E+00
  1.27745766E-03  1.94637066E-03  0.00000000E+00  1.40451530E-03  0.00000000E+00
 -9.48536747E-04 -1.20254381E-03  0.00000000E+00  0.00000000E+00 -4.62650684E-05
  4.57055651E-02  9.81075351E-02 -1.55663144E-01 -1.91369659E-01 -4.74311415E-02
  0.00000000E+00 -9.41114410E-02 -2.52327886E-02  0.00000000E+00 -6.34523781E-02
 -1.07938335E-02  0.00000000E+00 -1.27721454E-02 -1.29438792E-02 -4.18887030E-03
  0.00000000E+00 -4.35286386E-04  2.20887438E-03  0.00000000E+00 -2.34222352E-03
  0.00000000E+00  2.71966394E-03  4.64733069E-03  0.00000000E+00 -1.74440211E-03
  0.00000000E+00 -2.45493888E-03 -1.33910607E-03  0.00000000E+00  0.00000000E+00
  8.20000902E-04  7.73157769E-02  9.99579797E-02  1.65502957E-02  0.00000000E+00
  3.01760093E-03 -1.10014926E-02  9.36505012E-03  1.10497301E-02  3.83291368E-03
  0.00000000E+00 -1.19786595E-03 -4.64006515E-03 -9.36505012E-03 -1.10497301E-02
 -3.83291368E-03  0.00000000E+00 -1.19786595E-03  4.64006515E-03 -7.73157769E-02
 -9.99579797E-02 -1.65502957E-02  0.00000000E+00  3.01760093E-03  1.10014926E-02
 -1.68514433E-02 -3.60405296E-02  5.94600581E-02  5.54184945E-02  3.29186227E-02
  0.00000000E+00 -6.43776496E-02 -1.07810989E-01  0.00000000E+00 -3.23938527E-02
 -7.85805016E-02  0.00000000E+00 -7.54319644E-03 -1.63127660E-02 -7.38643483E-03
  0.00000000E+00  3.29740176E-03 -4.09961390E-03  0.00000000E+00 -4.97715736E-03
  0.00000000E+00  4.37646203E-03 -1.43997444E-03  0.00000000E+00  3.89826608E-05
  0.00000000E+00 -6.57672537E-04  1.81203676E-03  0.00000000E+00  0.00000000E+00
 -1.98730820E-04 -9.39286230E-04 -1.70767197E-03 -4.99057380E-04  1.44731288E-02
  1.14309803E-02  0.00000000E+00 -9.18162891E-02  1.55551191E-01  0.00000000E+00
 -6.45241791E-02  1.01526662E-01  0.00000000E+00 -1.59171813E-02  2.96142786E-02
  3.79212244E-04  0.00000000E+00  5.90225097E-05  1.06163278E-03  0.00000000E+00
  5.08448702E-04  0.00000000E+00  7.34086940E-03 -1.05916033E-03  0.00000000E+00
  5.79625857E-04  0.00000000E+00  1.21393214E-05 -2.13712927E-03  0.00000000E+00
  0.00000000E+00  1.24081650E-03 -2.59234651E-03 -5.46748183E-03  6.93696747E-03
  1.28382333E-02  1.83222347E-02  0.00000000E+00  1.56374815E-01  4.50669212E-03
  0.00000000E+00  1.09857211E-01 -5.48213403E-03  0.00000000E+00  2.77364438E-02
  3.17136809E-03 -4.52277027E-04  0.00000000E+00  1.40821234E-03  6.13181142E-04
  0.00000000E+00  8.29218533E-03  0.00000000E+00  7.07036034E-03  5.51604102E-03
  0.00000000E+00  1.28385905E-03  0.00000000E+00 -9.17802383E-04  8.28686851E-04
  0.00000000E+00  0.00000000E+00 -2.82559135E-03 -1.68514433E-02 -3.60405296E-02
  5.94600581E-02  5.54184945E-02  3.29186227E-02  0.00000000E+00  6.43776496E-02
 -1.07810989E-01  0.00000000E+00  3.23938527E-02 -7.85805016E-02  0.00000000E+00
  7.54319644E-03 -1.63127660E-02 -7.38643483E-03  0.00000000E+00 -3.29740176E-03
 -4.09961390E-03  0.00000000E+00 -4.97715736E-03  0.00000000E+00 -4.37646203E-03
 -1.43997444E-03  0.00000000E+00  3.89826608E-05  0.00000000E+00  6.57672537E-04
  1.81203676E-03  0.00000000E+00  0.00000000E+00  1.98730820E-04 -2.59234651E-03
 -5.46748183E-03  6.93696747E-03  1.28382333E-02  1.83222347E-02  0.00000000E+00
 -1.56374815E-01  4.50669212E-03  0.00000000E+00 -1.09857211E-01 -5.48213403E-03
  0.00000000E+00 -2.77364438E-02  3.17136809E-03 -4.52277027E-04  0.00000000E+00
 -1.40821234E-03  6.13181142E-04  0.00000000E+00  8.29218533E-03  0.00000000E+00
 -7.07036034E-03  5.51604102E-03  0.00000000E+00  1.28385905E-03  0.00000000E+00
  9.17802383E-04  8.28686851E-04  0.00000000E+00  0.00000000E+00  2.82559135E-03
 -9.39286230E-04 -1.70767197E-03 -4.99057380E-04  1.44731288E-02  1.14309803E-02
  0.00000000E+00  9.18162891E-02  1.55551191E-01  0.00000000E+00  6.45241791E-02
  1.01526662E-01  0.00000000E+00  1.59171813E-02  2.96142786E-02  3.79212244E-04
  0.00000000E+00 -5.90225097E-05  1.06163278E-03  0.00000000E+00  5.08448702E-04
  0.00000000E+00 -7.34086940E-03 -1.05916033E-03  0.00000000E+00  5.79625857E-04
  0.00000000E+00 -1.21393214E-05 -2.13712927E-03  0.00000000E+00  0.00000000E+00
 -1.24081650E-03  8.13712722E-02  1.13983011E-01  2.94675365E-02  0.00000000E+00
  4.78583867E-03 -9.07669251E-03  7.11819581E-02  9.97417582E-02  2.43244079E-02
  0.00000000E+00 -8.48634096E-03  4.72182687E-04  7.11819581E-02  9.97417582E-02
  2.43244079E-02  0.00000000E+00  8.48634096E-03  4.72182687E-04  8.13712722E-02
  1.13983011E-01  2.94675365E-02  0.00000000E+00 -4.78583867E-03 -9.07669251E-03
  2.43992498E-02  5.26991076E-02 -8.84981997E-02 -6.69177069E-02 -5.65026547E-02
  0.00000000E+00 -4.47455594E-02 -5.18064491E-02  0.00000000E+00 -5.39637004E-02
 -3.34571315E-02  0.00000000E+00 -9.75736471E-03 -1.51291191E-02 -5.90441933E-03
  0.00000000E+00 -4.96612080E-03 -1.65746995E-03  0.00000000E+00 -1.14808358E-02
  0.00000000E+00 -7.04570545E-03 -8.54139612E-03  0.00000000E+00 -1.90924116E-03
  0.00000000E+00 -1.42282118E-03 -7.86830593E-04  0.00000000E+00  0.00000000E+00
  5.20834216E-05 -1.93963993E-02 -4.19964264E-02  7.02807650E-02  7.00520373E-02
  6.64637933E-02  0.00000000E+00 -1.93244600E-02 -2.07487709E-02  0.00000000E+00
 -1.94677335E-02 -1.58634024E-02  0.00000000E+00 -5.46630043E-03 -2.02366649E-02
  6.59641925E-03  0.00000000E+00 -1.99983583E-04  2.23648042E-03  0.00000000E+00
  1.10488289E-02  0.00000000E+00  9.27567119E-05  6.96023399E-03  0.00000000E+00
 -2.63389686E-03  0.00000000E+00 -1.16649742E-03 -1.60237579E-03  0.00000000E+00
  0.00000000E+00 -4.17611414E-04 -1.33226348E-02 -2.86085297E-02  4.47882000E-02
  7.62676036E-02  7.84304809E-02  0.00000000E+00  2.32404475E-01  2.59636426E-02
  0.00000000E+00  1.49763684E-01  1.44820968E-02  0.00000000E+00  4.83874112E-02
  1.16694456E-02 -8.35226307E-03  0.00000000E+00 -2.41381648E-03 -4.93060225E-03
  0.00000000E+00 -3.35950108E-03  0.00000000E+00 -1.02625811E-04 -1.84421098E-03
  0.00000000E+00 -2.20624433E-04  0.00000000E+00 -5.84441976E-05 -4.21877680E-04
  0.00000000E+00  0.00000000E+00 -2.32869444E-03 -2.43992498E-02 -5.26991076E-02
  8.84981997E-02  6.69177069E-02  5.65026547E-02  0.00000000E+00 -4.47455594E-02
  5.18064491E-02  0.00000000E+00 -5.39637004E-02  3.34571315E-02  0.00000000E+00
 -9.75736471E-03  1.51291191E-02  5.90441933E-03  0.00000000E+00 -4.96612080E-03
  1.65746995E-03  0.00000000E+00  1.14808358E-02  0.00000000E+00 -7.04570545E-03
  8.54139612E-03  0.00000000E+00  1.90924116E-03  0.00000000E+00 -1.42282118E-03
  7.86830593E-04  0.00000000E+00  0.00000000E+00  5.20834216E-05  1.33226348E-02
  2.86085297E-02 -4.47882000E-02 -7.62676036E-02 -7.84304809E-02  0.00000000E+00
  2.32404475E-01 -2.59636426E-02  0.00000000E+00  1.49763684E-01 -1.44820968E-02
  0.00000000E+00  4.83874112E-02 -1.16694456E-02  8.35226307E-03  0.00000000E+00
 -2.41381648E-03  4.93060225E-03  0.00000000E+00  3.35950108E-03  0.00000000E+00
 -1.02625811E-04  1.84421098E-03  0.00000000E+00  2.20624433E-04  0.00000000E+00
 -5.84441976E-05  4.21877680E-04  0.00000000E+00  0.00000000E+00 -2.32869444E-03
  1.93963993E-02  4.19964264E-02 -7.02807650E-02 -7.00520373E-02 -6.64637933E-02
  0.00000000E+00 -1.93244600E-02  2.07487709E-02  0.00000000E+00 -1.94677335E-02
  1.58634024E-02  0.00000000E+00 -5.46630043E-03  2.02366649E-02 -6.59641925E-03
  0.00000000E+00 -1.99983583E-04 -2.23648042E-03  0.00000000E+00 -1.10488289E-02
  0.00000000E+00  9.27567119E-05 -6.96023399E-03  0.00000000E+00  2.63389686E-03
  0.00000000E+00 -1.16649742E-03  1.60237579E-03  0.00000000E+00  0.00000000E+00
 -4.17611414E-04  2.19947267E-02  3.05370800E-02  1.37295830E-02  0.00000000E+00
  1.59930421E-03 -2.52614052E-03  1.30643280E-01  1.88435274E-01  5.11169918E-02
  0.00000000E+00 -1.58688173E-02  6.78867308E-04 -1.30643280E-01 -1.88435274E-01
 -5.11169918E-02  0.00000000E+00 -1.58688173E-02 -6.78867308E-04 -2.19947267E-02
 -3.05370800E-02 -1.37295830E-02  0.00000000E+00  1.59930421E-03  2.52614052E-03
  6.15287836E-03  1.35517654E-02 -1.82990014E-02 -3.54738964E-02  5.21124164E-03
  0.00000000E+00 -1.93562904E-01 -6.04601044E-02  0.00000000E+00 -1.13974042E-01
 -2.87744762E-02  0.00000000E+00 -2.52933333E-02  7.73588521E-04 -2.82529384E-03
  0.00000000E+00 -5.18605429E-03 -1.87830910E-03  0.00000000E+00  5.65149955E-03
  0.00000000E+00 -7.86426170E-04  4.71156407E-03  0.00000000E+00  2.70307155E-03
  0.00000000E+00 -1.23697318E-04  2.51498697E-03  0.00000000E+00  0.00000000E+00
  1.26690071E-03 -6.25720370E-04 -1.43707547E-03  3.07854329E-03 -2.96515253E-03
  9.72200797E-03  0.00000000E+00 -1.63549343E-01 -1.30228050E-01  0.00000000E+00
 -1.10218603E-01 -8.67256376E-02  0.00000000E+00 -2.95172232E-02 -3.36844285E-02
  4.47205726E-03  0.00000000E+00  4.36556903E-03  2.40250474E-03  0.00000000E+00
 -1.42878217E-03  0.00000000E+00 -1.61982847E-03 -2.30031149E-04  0.00000000E+00
  1.12030595E-03  0.00000000E+00 -3.01452599E-04  2.61380205E-03  0.00000000E+00
  0.00000000E+00  1.88587706E-03 -1.37980178E-03 -3.03624045E-03  5.15196973E-03
  4.90663722E-03 -3.43147936E-02  0.00000000E+00 -9.58214382E-03  2.16462930E-01
  0.00000000E+00 -5.09564682E-03  1.54375460E-01  0.00000000E+00  1.40233199E-02
  4.77296158E-02 -5.09148062E-04  0.00000000E+00 -1.06527510E-02 -2.62945392E-04
  0.00000000E+00 -1.34590885E-03  0.00000000E+00 -7.03620824E-03 -5.62069526E-04
  0.00000000E+00  1.77427206E-03  0.00000000E+00  3.70181440E-04 -1.58172048E-03
  0.00000000E+00  0.00000000E+00  2.49791695E-04  6.15287836E-03  1.35517654E-02
 -1.82990014E-02 -3.54738964E-02  5.21124164E-03  0.00000000E+00  1.93562904E-01
 -6.04601044E-02  0.00000000E+00  1.13974042E-01 -2.87744762E-02  0.00000000E+00
  2.52933333E-02  7.73588521E-04 -2.82529384E-03  0.00000000E+00  5.18605429E-03
 -1.87830910E-03  0.00000000E+00  5.65149955E-03  0.00000000E+00  7.86426170E-04
  4.71156407E-03  0.00000000E+00  2.70307155E-03  0.00000000E+00  1.23697318E-04
  2.51498697E-03  0.00000000E+00  0.00000000E+00 -1.26690071E-03 -1.37980178E-03
 -3.03624045E-03  5.15196973E-03  4.90663722E-03 -3.43147936E-02  0.00000000E+00
  9.58214382E-03  2.16462930E-01  0.00000000E+00  5.09564682E-03  1.54375460E-01
  0.00000000E+00 -1.40233199E-02  4.77296158E-02 -5.09148062E-04  0.00000000E+00
  1.06527510E-02 -2.62945392E-04  0.00000000E+00 -1.34590885E-03  0.00000000E+00
  7.03620824E-03 -5.62069526E-04  0.00000000E+00  1.77427206E-03  0.00000000E+00
 -3.70181440E-04 -1.58172048E-03  0.00000000E+00  0.00000000E+00 -2.49791695E-04
 -6.25720370E-04 -1.43707547E-03  3.07854329E-03 -2.96515253E-03  9.72200797E-03
  0.00000000E+00  1.63549343E-01 -1.30228050E-01  0.00000000E+00  1.10218603E-01
 -8.67256376E-02  0.00000000E+00  2.95172232E-02 -3.36844285E-02  4.47205726E-03
  0.00000000E+00 -4.36556903E-03  2.40250474E-03  0.00000000E+00 -1.42878217E-03
  0.00000000E+00  1.61982847E-03 -2.30031149E-04  0.00000000E+00  1.12030595E-03
  0.00000000E+00  3.01452599E-04  2.61380205E-03  0.00000000E+00  0.00000000E+00
 -1.88587706E-03 -1.66052049E-02 -2.38366024E-02 -5.48717347E-03  0.00000000E+00
 -7.01314840E-03 -1.68229469E-03 -2.39586195E-03 -4.86543561E-03 -5.87318034E-03
  0.00000000E+00  3.43383263E-04  6.84465433E-03 -2.39586195E-03 -4.86543561E-03
 -5.87318034E-03  0.00000000E+00 -3.43383263E-04  6.84465433E-03 -1.66052049E-02
 -2.38366024E-02 -5.48717347E-03  0.00000000E+00  7.01314840E-03 -1.68229469E-03
  0.00000000E+00  0.00000000E+00  0.00000000E+00  0.00000000E+00  0.00000000E+00
  1.82585104E-01  0.00000000E+00  0.00000000E+00  1.52512377E-01  0.00000000E+00
  0.00000000E+00  5.12985689E-02  0.00000000E+00  0.00000000E+00  0.00000000E+00
  5.46219251E-03  0.00000000E+00  0.00000000E+00 -4.83545190E-03  0.00000000E+00
  9.84726386E-03  0.00000000E+00  0.00000000E+00 -5.11299954E-03  0.00000000E+00
  1.91605803E-03  0.00000000E+00  0.00000000E+00  1.88187901E-03 -4.63936683E-03
  0.00000000E+00  0.00000000E+00  0.00000000E+00  0.00000000E+00  0.00000000E+00
  0.00000000E+00  1.46703075E-01  0.00000000E+00  0.00000000E+00  1.30570849E-01
  0.00000000E+00  0.00000000E+00  4.90597140E-02  0.00000000E+00  0.00000000E+00
  0.00000000E+00 -5.18986667E-03  0.00000000E+00  0.00000000E+00  2.32314846E-03
  0.00000000E+00 -7.72239014E-03  0.00000000E+00  0.00000000E+00  3.11486383E-03
  0.00000000E+00  2.77651821E-03  0.00000000E+00  0.00000000E+00  6.75770820E-04
 -3.86821180E-03  0.00000000E+00  0.00000000E+00  0.00000000E+00  0.00000000E+00
  0.00000000E+00  0.00000000E+00  1.60218378E-01  0.00000000E+00  0.00000000E+00
  1.40548103E-01  0.00000000E+00  0.00000000E+00  5.37980988E-02  0.00000000E+00
  0.00000000E+00  0.00000000E+00 -8.16067075E-04  0.00000000E+00  0.00000000E+00
 -7.10845250E-03  0.00000000E+00 -7.66845937E-04  0.00000000E+00  0.00000000E+00
 -9.34082759E-03  0.00000000E+00  2.58999789E-03  0.00000000E+00  0.00000000E+00
  5.01964936E-04 -4.03594384E-03  0.00000000E+00  0.00000000E+00  0.00000000E+00
  0.00000000E+00  0.00000000E+00  0.00000000E+00  1.82585104E-01  0.00000000E+00
  0.00000000E+00  1.52512377E-01  0.00000000E+00  0.00000000E+00  5.12985689E-02
  0.00000000E+00  0.00000000E+00  0.00000000E+00  5.46219251E-03  0.00000000E+00
  0.00000000E+00  4.83545190E-03  0.00000000E+00  9.84726386E-03  0.00000000E+00
  0.00000000E+00  5.11299954E-03  0.00000000E+00  1.91605803E-03  0.00000000E+00
  0.00000000E+00 -1.88187901E-03 -4.63936683E-03  0.00000000E+00  0.00000000E+00
  0.00000000E+00  0.00000000E+00  0.00000000E+00  0.00000000E+00  1.60218378E-01
  0.00000000E+00  0.00000000E+00  1.40548103E-01  0.00000000E+00  0.00000000E+00
  5.37980988E-02  0.00000000E+00  0.00000000E+00  0.00000000E+00 -8.16067075E-04
  0.00000000E+00  0.00000000E+00  7.10845250E-03  0.00000000E+00 -7.66845937E-04
  0.00000000E+00  0.00000000E+00  9.34082759E-03  0.00000000E+00  2.58999789E-03
  0.00000000E+00  0.00000000E+00 -5.01964936E-04 -4.03594384E-03  0.00000000E+00
  0.00000000E+00  0.00000000E+00  0.00000000E+00  0.00000000E+00  0.00000000E+00
  1.46703075E-01  0.00000000E+00  0.00000000E+00  1.30570849E-01  0.00000000E+00
  0.00000000E+00  4.90597140E-02  0.00000000E+00  0.00000000E+00  0.00000000E+00
 -5.18986667E-03  0.00000000E+00  0.00000000E+00 -2.32314846E-03  0.00000000E+00
 -7.72239014E-03  0.00000000E+00  0.00000000E+00 -3.11486383E-03  0.00000000E+00
  2.77651821E-03  0.00000000E+00  0.00000000E+00 -6.75770820E-04 -3.86821180E-03
  0.00000000E+00  0.00000000E+00  0.00000000E+00  0.00000000E+00  5.51096904E-03
  0.00000000E+00  0.00000000E+00  0.00000000E+00  0.00000000E+00  0.00000000E+00
  5.51729088E-03  0.00000000E+00  0.00000000E+00  0.00000000E+00  0.00000000E+00
  0.00000000E+00  5.51729088E-03  0.00000000E+00  0.00000000E+00  0.00000000E+00
  0.00000000E+00  0.00000000E+00  5.51096904E-03  0.00000000E+00  0.00000000E+00
  2.09301668E-02  4.52907955E-02 -7.60941600E-02 -6.39276422E-02 -8.93603110E-02
  0.00000000E+00 -6.16668934E-02  1.21660515E-02  0.00000000E+00 -6.28532591E-02
  1.02785384E-02  0.00000000E+00  6.56395480E-03  1.93021424E-03  2.87184101E-03
  0.00000000E+00 -9.00757274E-04  2.14897362E-03  0.00000000E+00  1.87267479E-03
  0.00000000E+00  5.21530343E-03 -3.08100342E-03  0.00000000E+00  2.85922676E-03
  0.00000000E+00  9.19350290E-04  2.22213294E-03  0.00000000E+00  0.00000000E+00
  1.21433816E-03 -5.65268672E-03 -1.20774894E-02  2.00333931E-02  2.33463368E-02
  5.52261427E-02  0.00000000E+00 -6.60160332E-03  2.20234722E-01  0.00000000E+00
  5.87972846E-03  1.53690216E-01  0.00000000E+00 -1.12906962E-02  6.72732455E-02
  8.72838265E-04  0.00000000E+00 -1.74611294E-02  7.66366790E-04  0.00000000E+00
 -3.25865407E-03  0.00000000E+00 -2.20158838E-02  1.49869522E-03  0.00000000E+00
  2.62387955E-03  0.00000000E+00  4.85729625E-04 -1.72872444E-05  0.00000000E+00
  0.00000000E+00  4.49033699E-05 -1.71755043E-02 -3.74064206E-02  6.53470301E-02
  5.32225073E-02  4.12301005E-02  0.00000000E+00 -7.04847258E-02  1.52396588E-01
  0.00000000E+00 -4.76746439E-02  1.01720300E-01  0.00000000E+00 -2.72716264E-02
  4.75865401E-02 -1.24566893E-03  0.00000000E+00 -8.94449216E-03 -1.72389056E-03
  0.00000000E+00 -1.12193806E-02  0.00000000E+00 -4.98866282E-03 -3.55776610E-03
  0.00000000E+00 -1.37681039E-04  0.00000000E+00  2.10083487E-05 -1.54754892E-03
  0.00000000E+00  0.00000000E+00  9.30850153E-04 -2.09301668E-02 -4.52907955E-02
  7.60941600E-02  6.39276422E-02  8.93603110E-02  0.00000000E+00 -6.16668934E-02
 -1.21660515E-02  0.00000000E+00 -6.28532591E-02 -1.02785384E-02  0.00000000E+00
  6.56395480E-03 -1.93021424E-03 -2.87184101E-03  0.00000000E+00 -9.00757274E-04
 -2.14897362E-03  0.00000000E+00 -1.87267479E-03  0.00000000E+00  5.21530343E-03
  3.08100342E-03  0.00000000E+00 -2.85922676E-03  0.00000000E+00  9.19350290E-04
 -2.22213294E-03  0.00000000E+00  0.00000000E+00  1.21433816E-03  1.71755043E-02
  3.74064206E-02 -6.53470301E-02 -5.32225073E-02 -4.12301005E-02  0.00000000E+00
 -7.04847258E-02 -1.52396588E-01  0.00000000E+00 -4.76746439E-02 -1.01720300E-01
  0.00000000E+00 -2.72716264E-02 -4.75865401E-02  1.24566893E-03  0.00000000E+00
 -8.94449216E-03  1.72389056E-03  0.00000000E+00  1.12193806E-02  0.00000000E+00
 -4.98866282E-03  3.55776610E-03  0.00000000E+00  1.37681039E-04  0.00000000E+00
  2.10083487E-05  1.54754892E-03  0.00000000E+00  0.00000000E+00  9.30850153E-04
  5.65268672E-03  1.20774894E-02 -2.00333931E-02 -2.33463368E-02 -5.52261427E-02
  0.00000000E+00 -6.60160332E-03 -2.20234722E-01  0.00000000E+00  5.87972846E-03
 -1.53690216E-01  0.00000000E+00 -1.12906962E-02 -6.72732455E-02 -8.72838265E-04
  0.00000000E+00 -1.74611294E-02 -7.66366790E-04  0.00000000E+00  3.25865407E-03
  0.00000000E+00 -2.20158838E-02 -1.49869522E-03  0.00000000E+00 -2.62387955E-03
  0.00000000E+00  4.85729625E-04  1.72872444E-05  0.00000000E+00  0.00000000E+00
  4.49033699E-05  1.19941866E-01  1.82317652E-01  6.71591662E-02  0.00000000E+00
  8.29106610E-03 -1.05643170E-02 -1.11038884E-02 -1.76256759E-02 -2.48894696E-03
  0.00000000E+00  4.36220065E-04  4.22881082E-03  1.11038884E-02  1.76256759E-02
  2.48894696E-03  0.00000000E+00  4.36220065E-04 -4.22881082E-03 -1.19941866E-01
 -1.82317652E-01 -6.71591662E-02  0.00000000E+00  8.29106610E-03  1.05643170E-02
  2.52557597E-03  5.62159498E-03 -1.01183991E-02  2.45805557E-03  6.22488004E-03
  0.00000000E+00 -7.93982527E-02 -1.11259756E-01  0.00000000E+00 -3.98368827E-02
 -7.22329770E-02  0.00000000E+00 -1.56543540E-02 -2.47826706E-02 -4.14783235E-03
  0.00000000E+00  6.04720792E-04 -1.90209952E-03  0.00000000E+00 -3.88103485E-04
  0.00000000E+00  5.19727053E-03 -1.22876246E-03  0.00000000E+00  1.19299481E-03
  0.00000000E+00 -1.24227545E-03  2.07962687E-03  0.00000000E+00  0.00000000E+00
 -3.73342916E-05 -8.43296428E-03 -1.85030459E-02  3.26508340E-02  2.27390496E-02
 -1.24805572E-05  0.00000000E+00  2.25394706E-01 -7.71465346E-02  0.00000000E+00
  1.58349050E-01 -4.96032111E-02  0.00000000E+00  6.91148548E-02 -3.42434815E-02
 -1.26716307E-02  0.00000000E+00  2.36535063E-03 -7.90134692E-03  0.00000000E+00
 -1.17587375E-02  0.00000000E+00 -2.45758153E-03 -6.36911983E-03  0.00000000E+00
  1.31787582E-03  0.00000000E+00  3.16314963E-06  1.76821698E-03  0.00000000E+00
  0.00000000E+00 -1.89527934E-03  7.05897359E-04  1.59577183E-03 -3.25317681E-03
 -2.07310715E-04  1.19730163E-02  0.00000000E+00  1.45046608E-01  2.76937370E-02
  0.00000000E+00  9.89607799E-02  2.78266390E-02  0.00000000E+00  5.67805876E-02
  1.33080776E-02 -9.48260221E-03  0.00000000E+00 -6.49746503E-03 -4.66025765E-03
  0.00000000E+00 -8.63899950E-03  0.00000000E+00 -1.35419301E-02 -2.45611192E-03
  0.00000000E+00 -2.90948154E-03  0.00000000E+00  3.04564079E-04 -2.38580533E-03
  0.00000000E+00  0.00000000E+00 -1.14811265E-03  2.52557597E-03  5.62159498E-03
 -1.01183991E-02  2.45805557E-03  6.22488004E-03  0.00000000E+00  7.93982527E-02
 -1.11259756E-01  0.00000000E+00  3.98368827E-02 -7.22329770E-02  0.00000000E+00
  1.56543540E-02 -2.47826706E-02 -4.14783235E-03  0.00000000E+00 -6.04720792E-04
 -1.90209952E-03  0.00000000E+00 -3.88103485E-04  0.00000000E+00 -5.19727053E-03
 -1.22876246E-03  0.00000000E+00  1.19299481E-03  0.00000000E+00  1.24227545E-03
  2.07962687E-03  0.00000000E+00  0.00000000E+00  3.73342916E-05  7.05897359E-04
  1.59577183E-03 -3.25317681E-03 -2.07310715E-04  1.19730163E-02  0.00000000E+00
 -1.45046608E-01  2.76937370E-02  0.00000000E+00 -9.89607799E-02  2.78266390E-02
  0.00000000E+00 -5.67805876E-02  1.33080776E-02 -9.48260221E-03  0.00000000E+00
  6.49746503E-03 -4.66025765E-03  0.00000000E+00 -8.63899950E-03  0.00000000E+00
  1.35419301E-02 -2.45611192E-03  0.00000000E+00 -2.90948154E-03  0.00000000E+00
 -3.04564079E-04 -2.38580533E-03  0.00000000E+00  0.00000000E+00  1.14811265E-03
 -8.43296428E-03 -1.85030459E-02  3.26508340E-02  2.27390496E-02 -1.24805572E-05
  0.00000000E+00 -2.25394706E-01 -7.71465346E-02  0.00000000E+00 -1.58349050E-01
 -4.96032111E-02  0.00000000E+00 -6.91148548E-02 -3.42434815E-02 -1.26716307E-02
  0.00000000E+00 -2.36535063E-03 -7.90134692E-03  0.00000000E+00 -1.17587375E-02
  0.00000000E+00  2.45758153E-03 -6.36911983E-03  0.00000000E+00  1.31787582E-03
  0.00000000E+00 -3.16314963E-06  1.76821698E-03  0.00000000E+00  0.00000000E+00
  1.89527934E-03 -8.82448973E-02 -1.35398190E-01 -4.95474644E-02  0.00000000E+00
 -1.05756784E-03  9.82512932E-03  8.15964124E-02  1.24403586E-01  4.11913031E-02
  0.00000000E+00 -8.60161062E-03 -1.16374203E-04  8.15964124E-02  1.24403586E-01
  4.11913031E-02  0.00000000E+00  8.60161062E-03 -1.16374203E-04 -8.82448973E-02
 -1.35398190E-01 -4.95474644E-02  0.00000000E+00  1.05756784E-03  9.82512932E-03
  7.95817944E-03  1.75623367E-02 -2.31043905E-02 -4.78954146E-02 -6.65326596E-02
  0.00000000E+00 -2.02760488E-01  2.27702734E-01  0.00000000E+00 -1.29372200E-01
  2.14087270E-01  0.00000000E+00 -6.62817723E-02  1.29772148E-01 -5.06988446E-03
  0.00000000E+00 -1.11634359E-02 -7.08938218E-03  0.00000000E+00  3.00571161E-03
  0.00000000E+00 -1.02983089E-02 -1.37049525E-03  0.00000000E+00 -1.48283784E-03
  0.00000000E+00  1.47045931E-03 -4.12987578E-03  0.00000000E+00  0.00000000E+00
  3.35314299E-04  1.12936110E-02  2.48110186E-02 -4.48718420E-02 -5.01269074E-02
 -4.59639734E-02  0.00000000E+00  4.55958493E-02  7.85687588E-02  0.00000000E+00
  3.45624516E-02  6.03058588E-02  0.00000000E+00  2.66591781E-02  2.72484725E-02
  3.62511895E-04  0.00000000E+00 -2.27719162E-03  3.26696306E-05  0.00000000E+00
  5.56987052E-03  0.00000000E+00 -2.86354533E-03 -1.04776025E-03  0.00000000E+00
 -8.31672722E-04  0.00000000E+00  1.25449646E-03 -1.47618610E-03  0.00000000E+00
  0.00000000E+00 -1.44564216E-04  4.24611700E-04  1.24829262E-03 -6.75938233E-04
 -2.50933194E-02 -3.93812038E-02  0.00000000E+00  6.11278285E-02 -3.91027699E-02
  0.00000000E+00  5.38237392E-02 -5.83044609E-03  0.00000000E+00  4.85569307E-02
  5.58014998E-03 -1.25585951E-02  0.00000000E+00  7.06143961E-03 -7.26194503E-03
  0.00000000E+00 -2.02218215E-02  0.00000000E+00  1.80361268E-03 -9.20414618E-03
  0.00000000E+00  3.69464330E-03  0.00000000E+00  2.43523035E-03  2.32877821E-03
  0.00000000E+00  0.00000000E+00  6.81283013E-04  7.95817944E-03  1.75623367E-02
 -2.31043905E-02 -4.78954146E-02 -6.65326596E-02  0.00000000E+00  2.02760488E-01
  2.27702734E-01  0.00000000E+00  1.29372200E-01  2.14087270E-01  0.00000000E+00
  6.62817723E-02  1.29772148E-01 -5.06988446E-03  0.00000000E+00  1.11634359E-02
 -7.08938218E-03  0.00000000E+00  3.00571161E-03  0.00000000E+00  1.02983089E-02
 -1.37049525E-03  0.00000000E+00 -1.48283784E-03  0.00000000E+00 -1.47045931E-03
 -4.12987578E-03  0.00000000E+00  0.00000000E+00 -3.35314299E-04  4.24611700E-04
  1.24829262E-03 -6.75938233E-04 -2.50933194E-02 -3.93812038E-02  0.00000000E+00
 -6.11278285E-02 -3.91027699E-02  0.00000000E+00 -5.38237392E-02 -5.83044609E-03
  0.00000000E+00 -4.85569307E-02  5.58014998E-03 -1.25585951E-02  0.00000000E+00
 -7.06143961E-03 -7.26194503E-03  0.00000000E+00 -2.02218215E-02  0.00000000E+00
 -1.80361268E-03 -9.20414618E-03  0.00000000E+00  3.69464330E-03  0.00000000E+00
 -2.43523035E-03  2.32877821E-03  0.00000000E+00  0.00000000E+00 -6.81283013E-04
  1.12936110E-02  2.48110186E-02 -4.48718420E-02 -5.01269074E-02 -4.59639734E-02
  0.00000000E+00 -4.55958493E-02  7.85687588E-02  0.00000000E+00 -3.45624516E-02
  6.03058588E-02  0.00000000E+00 -2.66591781E-02  2.72484725E-02  3.62511895E-04
  0.00000000E+00  2.27719162E-03  3.26696306E-05  0.00000000E+00  5.56987052E-03
  0.00000000E+00  2.86354533E-03 -1.04776025E-03  0.00000000E+00 -8.31672722E-04
  0.00000000E+00 -1.25449646E-03 -1.47618610E-03  0.00000000E+00  0.00000000E+00
  1.44564216E-04  1.46160432E-02  2.08356443E-02  2.61234144E-02  0.00000000E+00
  2.82071127E-03  1.44365368E-03  5.48326461E-02  8.86790809E-02  5.86590094E-02
  0.00000000E+00 -3.97396288E-03  9.17454928E-04  5.48326461E-02  8.86790809E-02
  5.86590094E-02  0.00000000E+00  3.97396288E-03  9.17454928E-04  1.46160432E-02
  2.08356443E-02  2.61234144E-02  0.00000000E+00 -2.82071127E-03  1.44365368E-03
  0.00000000E+00  0.00000000E+00  0.00000000E+00  0.00000000E+00  0.00000000E+00
  1.06785114E-01  0.00000000E+00  0.00000000E+00  9.80160584E-02  0.00000000E+00
  0.00000000E+00  4.35397727E-02  0.00000000E+00  0.00000000E+00  0.00000000E+00
  6.86125413E-03  0.00000000E+00  0.00000000E+00  9.20712561E-03  0.00000000E+00
  1.41695587E-02  0.00000000E+00  0.00000000E+00  1.85969775E-02  0.00000000E+00
  2.87875080E-03  0.00000000E+00  0.00000000E+00  4.18048155E-03 -1.11242733E-03
  0.00000000E+00  0.00000000E+00  0.00000000E+00  0.00000000E+00  0.00000000E+00
  0.00000000E+00 -1.27013782E-01  0.00000000E+00  0.00000000E+00 -1.15554910E-01
  0.00000000E+00  0.00000000E+00 -7.06204974E-02  0.00000000E+00  0.00000000E+00
  0.00000000E+00  7.12196880E-03  0.00000000E+00  0.00000000E+00  8.28146457E-03
  0.00000000E+00  1.20322259E-02  0.00000000E+00  0.00000000E+00  1.95245984E-02
  0.00000000E+00 -3.86320115E-03  0.00000000E+00  0.00000000E+00 -2.87177690E-03
  4.96240076E-04  0.00000000E+00  0.00000000E+00  0.00000000E+00  0.00000000E+00
  0.00000000E+00  0.00000000E+00  2.52701255E-01  0.00000000E+00  0.00000000E+00
  2.26764346E-01  0.00000000E+00  0.00000000E+00  1.39716576E-01  0.00000000E+00
  0.00000000E+00  0.00000000E+00  3.21949723E-04  0.00000000E+00  0.00000000E+00
 -5.53208199E-03  0.00000000E+00  1.76438713E-03  0.00000000E+00  0.00000000E+00
 -3.18195491E-03  0.00000000E+00  3.05367747E-03  0.00000000E+00  0.00000000E+00
 -2.27582397E-05 -3.78022666E-03  0.00000000E+00  0.00000000E+00  0.00000000E+00
  0.00000000E+00  0.00000000E+00  0.00000000E+00 -1.06785114E-01  0.00000000E+00
  0.00000000E+00 -9.80160584E-02  0.00000000E+00  0.00000000E+00 -4.35397727E-02
  0.00000000E+00  0.00000000E+00  0.00000000E+00 -6.86125413E-03  0.00000000E+00
  0.00000000E+00  9.20712561E-03  0.00000000E+00 -1.41695587E-02  0.00000000E+00
  0.00000000E+00  1.85969775E-02  0.00000000E+00 -2.87875080E-03  0.00000000E+00
  0.00000000E+00  4.18048155E-03  1.11242733E-03  0.00000000E+00  0.00000000E+00
  0.00000000E+00  0.00000000E+00  0.00000000E+00  0.00000000E+00 -2.52701255E-01
  0.00000000E+00  0.00000000E+00 -2.26764346E-01  0.00000000E+00  0.00000000E+00
 -1.39716576E-01  0.00000000E+00  0.00000000E+00  0.00000000E+00 -3.21949723E-04
  0.00000000E+00  0.00000000E+00 -5.53208199E-03  0.00000000E+00 -1.76438713E-03
  0.00000000E+00  0.00000000E+00 -3.18195491E-03  0.00000000E+00 -3.05367747E-03
  0.00000000E+00  0.00000000E+00 -2.27582397E-05  3.78022666E-03  0.00000000E+00
  0.00000000E+00  0.00000000E+00  0.00000000E+00  0.00000000E+00  0.00000000E+00
  1.27013782E-01  0.00000000E+00  0.00000000E+00  1.15554910E-01  0.00000000E+00
  0.00000000E+00  7.06204974E-02  0.00000000E+00  0.00000000E+00  0.00000000E+00
 -7.12196880E-03  0.00000000E+00  0.00000000E+00  8.28146457E-03  0.00000000E+00
 -1.20322259E-02  0.00000000E+00  0.00000000E+00  1.95245984E-02  0.00000000E+00
  3.86320115E-03  0.00000000E+00  0.00000000E+00 -2.87177690E-03 -4.96240076E-04
  0.00000000E+00  0.00000000E+00  0.00000000E+00  0.00000000E+00 -5.70933235E-03
  0.00000000E+00  0.00000000E+00  0.00000000E+00  0.00000000E+00  0.00000000E+00
  1.06593825E-02  0.00000000E+00  0.00000000E+00  0.00000000E+00  0.00000000E+00
  0.00000000E+00 -1.06593825E-02  0.00000000E+00  0.00000000E+00  0.00000000E+00
  0.00000000E+00  0.00000000E+00  5.70933235E-03  0.00000000E+00  0.00000000E+00
  0.00000000E+00  0.00000000E+00  0.00000000E+00  0.00000000E+00  0.00000000E+00
 -2.14054240E-01  0.00000000E+00  0.00000000E+00 -1.82352659E-01  0.00000000E+00
  0.00000000E+00 -1.01457766E-01  0.00000000E+00  0.00000000E+00  0.00000000E+00
  4.82291288E-04  0.00000000E+00  0.00000000E+00  9.61139735E-03  0.00000000E+00
  1.88725837E-03  0.00000000E+00  0.00000000E+00  1.31670550E-02  0.00000000E+00
  7.30399138E-04  0.00000000E+00  0.00000000E+00 -1.27241188E-03  4.68248187E-03
  0.00000000E+00  0.00000000E+00  0.00000000E+00  0.00000000E+00  0.00000000E+00
  0.00000000E+00  2.21919474E-01  0.00000000E+00  0.00000000E+00  2.01309686E-01
  0.00000000E+00  0.00000000E+00  1.22514332E-01  0.00000000E+00  0.00000000E+00
  0.00000000E+00 -4.23004385E-04  0.00000000E+00  0.00000000E+00  6.96727710E-03
  0.00000000E+00  5.52051983E-03  0.00000000E+00  0.00000000E+00  1.10225202E-02
  0.00000000E+00  7.69925829E-04  0.00000000E+00  0.00000000E+00  8.79897013E-05
 -5.19422766E-03  0.00000000E+00  0.00000000E+00  0.00000000E+00  0.00000000E+00
  0.00000000E+00  0.00000000E+00  1.46001017E-02  0.00000000E+00  0.00000000E+00
  1.45338494E-02  0.00000000E+00  0.00000000E+00  6.26836202E-03  0.00000000E+00
  0.00000000E+00  0.00000000E+00  1.13148350E-02  0.00000000E+00  0.00000000E+00
  2.20975626E-04  0.00000000E+00  2.45510326E-02  0.00000000E+00  0.00000000E+00
  9.17918118E-04  0.00000000E+00  5.90135163E-04  0.00000000E+00  0.00000000E+00
 -4.63131256E-03 -6.80821453E-05  0.00000000E+00  0.00000000E+00  0.00000000E+00
  0.00000000E+00  0.00000000E+00  0.00000000E+00 -2.14054240E-01  0.00000000E+00
  0.00000000E+00 -1.82352659E-01  0.00000000E+00  0.00000000E+00 -1.01457766E-01
  0.00000000E+00  0.00000000E+00  0.00000000E+00  4.82291288E-04  0.00000000E+00
  0.00000000E+00 -9.61139735E-03  0.00000000E+00  1.88725837E-03  0.00000000E+00
  0.00000000E+00 -1.31670550E-02  0.00000000E+00  7.30399138E-04  0.00000000E+00
  0.00000000E+00  1.27241188E-03  4.68248187E-03  0.00000000E+00  0.00000000E+00
  0.00000000E+00  0.00000000E+00  0.00000000E+00  0.00000000E+00  1.46001017E-02
  0.00000000E+00  0.00000000E+00  1.45338494E-02  0.00000000E+00  0.00000000E+00
  6.26836202E-03  0.00000000E+00  0.00000000E+00  0.00000000E+00  1.13148350E-02
  0.00000000E+00  0.00000000E+00 -2.20975626E-04  0.00000000E+00  2.45510326E-02
  0.00000000E+00  0.00000000E+00 -9.17918118E-04  0.00000000E+00  5.90135163E-04
  0.00000000E+00  0.00000000E+00  4.63131256E-03 -6.80821453E-05  0.00000000E+00
  0.00000000E+00  0.00000000E+00  0.00000000E+00  0.00000000E+00  0.00000000E+00
  2.21919474E-01  0.00000000E+00  0.00000000E+00  2.01309686E-01  0.00000000E+00
  0.00000000E+00  1.22514332E-01  0.00000000E+00  0.00000000E+00  0.00000000E+00
 -4.23004385E-04  0.00000000E+00  0.00000000E+00 -6.96727710E-03  0.00000000E+00
  5.52051983E-03  0.00000000E+00  0.00000000E+00 -1.10225202E-02  0.00000000E+00
  7.69925829E-04  0.00000000E+00  0.00000000E+00 -8.79897013E-05 -5.19422766E-03
  0.00000000E+00  0.00000000E+00  0.00000000E+00  0.00000000E+00  9.82337963E-03
  0.00000000E+00  0.00000000E+00  0.00000000E+00  0.00000000E+00  0.00000000E+00
  8.48118638E-04  0.00000000E+00  0.00000000E+00  0.00000000E+00  0.00000000E+00
  0.00000000E+00  8.48118638E-04  0.00000000E+00  0.00000000E+00  0.00000000E+00
  0.00000000E+00  0.00000000E+00  9.82337963E-03  0.00000000E+00  0.00000000E+00
  3.05413229E-02  6.69591914E-02 -1.31405959E-01  1.44070024E-01  2.15461339E-01
  0.00000000E+00 -6.23358998E-02  2.49306552E-01  0.00000000E+00 -2.39925901E-01
  2.35045233E-01  0.00000000E+00 -1.71317433E-01  4.62509509E-01  1.11832463E-03
  0.00000000E+00  1.89260349E-02 -5.94256794E-03  0.00000000E+00 -2.13727985E-02
  0.00000000E+00  3.34038681E-02 -5.99657347E-02  0.00000000E+00  2.35967736E-03
  0.00000000E+00  4.70875286E-03  4.90832396E-04  0.00000000E+00  0.00000000E+00
  3.78478223E-03 -8.21582860E-03 -1.81317125E-02  3.35998388E-02  3.83034899E-02
 -2.58641185E-01  0.00000000E+00 -4.33436334E-02 -5.43887166E-02  0.00000000E+00
 -3.91936448E-02 -4.36506947E-02  0.00000000E+00 -1.97180192E-01  7.02588676E-02
 -5.21748813E-03  0.00000000E+00  5.54760757E-03 -2.48804185E-03  0.00000000E+00
 -9.90399059E-03  0.00000000E+00  4.40112655E-03 -8.87865536E-04  0.00000000E+00
  1.49676470E-03  0.00000000E+00  7.26715537E-04  1.33511894E-03  0.00000000E+00
  0.00000000E+00  6.04366894E-04 -1.85757211E-02 -4.09482568E-02  7.85896196E-02
  7.71384215E-02 -2.69405605E-01  0.00000000E+00 -5.32636868E-02 -1.31995233E-01
  0.00000000E+00 -3.35873989E-02 -8.61145286E-02  0.00000000E+00  1.61534553E-01
 -5.07150972E-03 -8.30232199E-03  0.00000000E+00  7.85831605E-03 -4.95755921E-03
  0.00000000E+00 -2.49756362E-02  0.00000000E+00 -3.98165951E-03  1.01129718E-03
  0.00000000E+00  1.76519549E-03  0.00000000E+00  8.99846788E-04  1.08874772E-03
  0.00000000E+00  0.00000000E+00  6.40574761E-04 -3.05413229E-02 -6.69591914E-02
  1.31405959E-01 -1.44070024E-01 -2.15461339E-01  0.00000000E+00 -6.23358998E-02
 -2.49306552E-01  0.00000000E+00 -2.39925901E-01 -2.35045233E-01  0.00000000E+00
 -1.71317433E-01 -4.62509509E-01 -1.11832463E-03  0.00000000E+00  1.89260349E-02
  5.94256794E-03  0.00000000E+00  2.13727985E-02  0.00000000E+00  3.34038681E-02
  5.99657347E-02  0.00000000E+00 -2.35967736E-03  0.00000000E+00  4.70875286E-03
 -4.90832396E-04  0.00000000E+00  0.00000000E+00  3.78478223E-03  1.85757211E-02
  4.09482568E-02 -7.85896196E-02 -7.71384215E-02  2.69405605E-01  0.00000000E+00
 -5.32636868E-02  1.31995233E-01  0.00000000E+00 -3.35873989E-02  8.61145286E-02
  0.00000000E+00  1.61534553E-01  5.07150972E-03  8.30232199E-03  0.00000000E+00
  7.85831605E-03  4.95755921E-03  0.00000000E+00  2.49756362E-02  0.00000000E+00
 -3.98165951E-03 -1.01129718E-03  0.00000000E+00 -1.76519549E-03  0.00000000E+00
  8.99846788E-04 -1.08874772E-03  0.00000000E+00  0.00000000E+00  6.40574761E-04
  8.21582860E-03  1.81317125E-02 -3.35998388E-02 -3.83034899E-02  2.58641185E-01
  0.00000000E+00 -4.33436334E-02  5.43887166E-02  0.00000000E+00 -3.91936448E-02
  4.36506947E-02  0.00000000E+00 -1.97180192E-01 -7.02588676E-02  5.21748813E-03
  0.00000000E+00  5.54760757E-03  2.48804185E-03  0.00000000E+00  9.90399059E-03
  0.00000000E+00  4.40112655E-03  8.87865536E-04  0.00000000E+00 -1.49676470E-03
  0.00000000E+00  7.26715537E-04 -1.33511894E-03  0.00000000E+00  0.00000000E+00
  6.04366894E-04 -2.82485545E-02 -5.45499591E-02 -1.80267814E-01  0.00000000E+00
 -2.53886779E-03 -3.25656620E-03  1.52230937E-02  3.59607341E-02 -2.80387611E-02
  0.00000000E+00 -1.99263963E-03 -3.61118542E-03 -1.52230937E-02 -3.59607341E-02
  2.80387611E-02  0.00000000E+00 -1.99263963E-03  3.61118542E-03  2.82485545E-02
  5.45499591E-02  1.80267814E-01  0.00000000E+00 -2.53886779E-03  3.25656620E-03
  0.00000000E+00  0.00000000E+00  0.00000000E+00  0.00000000E+00  0.00000000E+00
 -1.32972306E-01  0.00000000E+00  0.00000000E+00 -1.15513758E-01  0.00000000E+00
  0.00000000E+00 -2.01524273E-01  0.00000000E+00  0.00000000E+00  0.00000000E+00
  9.21721976E-03  0.00000000E+00  0.00000000E+00  1.52596162E-02  0.00000000E+00
  1.75810725E-02  0.00000000E+00  0.00000000E+00  2.62504277E-02  0.00000000E+00
  1.99288880E-03  0.00000000E+00  0.00000000E+00  1.96238072E-03  1.63367008E-03
  0.00000000E+00  0.00000000E+00  0.00000000E+00  0.00000000E+00  0.00000000E+00
  0.00000000E+00 -1.28339183E-01  0.00000000E+00  0.00000000E+00 -1.15371672E-01
  0.00000000E+00  0.00000000E+00 -2.29632630E-01  0.00000000E+00  0.00000000E+00
  0.00000000E+00 -9.30248431E-03  0.00000000E+00  0.00000000E+00 -1.24315018E-02
  0.00000000E+00 -2.51395082E-02  0.00000000E+00  0.00000000E+00 -2.49915525E-02
  0.00000000E+00  1.70388245E-03  0.00000000E+00  0.00000000E+00  2.81855084E-03
  2.11913679E-03  0.00000000E+00  0.00000000E+00  0.00000000E+00  0.00000000E+00
  0.00000000E+00  0.00000000E+00  2.64138985E-01  0.00000000E+00  0.00000000E+00
  2.39168605E-01  0.00000000E+00  0.00000000E+00  4.60282363E-01  0.00000000E+00
  0.00000000E+00  0.00000000E+00 -8.19501604E-04  0.00000000E+00  0.00000000E+00
  5.55382597E-03  0.00000000E+00  1.01081616E-04  0.00000000E+00  0.00000000E+00
  2.72752630E-02  0.00000000E+00 -2.99377974E-05  0.00000000E+00  0.00000000E+00
  4.10951499E-04 -1.26623406E-03  0.00000000E+00  0.00000000E+00  0.00000000E+00
  0.00000000E+00  0.00000000E+00  0.00000000E+00 -1.32972306E-01  0.00000000E+00
  0.00000000E+00 -1.15513758E-01  0.00000000E+00  0.00000000E+00 -2.01524273E-01
  0.00000000E+00  0.00000000E+00  0.00000000E+00  9.21721976E-03  0.00000000E+00
  0.00000000E+00 -1.52596162E-02  0.00000000E+00  1.75810725E-02  0.00000000E+00
  0.00000000E+00 -2.62504277E-02  0.00000000E+00  1.99288880E-03  0.00000000E+00
  0.00000000E+00 -1.96238072E-03  1.63367008E-03  0.00000000E+00  0.00000000E+00
  0.00000000E+00  0.00000000E+00  0.00000000E+00  0.00000000E+00  2.64138985E-01
  0.00000000E+00  0.00000000E+00  2.39168605E-01  0.00000000E+00  0.00000000E+00
  4.60282363E-01  0.00000000E+00  0.00000000E+00  0.00000000E+00 -8.19501604E-04
  0.00000000E+00  0.00000000E+00 -5.55382597E-03  0.00000000E+00  1.01081616E-04
  0.00000000E+00  0.00000000E+00 -2.72752630E-02  0.00000000E+00 -2.99377974E-05
  0.00000000E+00  0.00000000E+00 -4.10951499E-04 -1.26623406E-03  0.00000000E+00
  0.00000000E+00  0.00000000E+00  0.00000000E+00  0.00000000E+00  0.00000000E+00
 -1.28339183E-01  0.00000000E+00  0.00000000E+00 -1.15371672E-01  0.00000000E+00
  0.00000000E+00 -2.29632630E-01  0.00000000E+00  0.00000000E+00  0.00000000E+00
 -9.30248431E-03  0.00000000E+00  0.00000000E+00  1.24315018E-02  0.00000000E+00
 -2.51395082E-02  0.00000000E+00  0.00000000E+00  2.49915525E-02  0.00000000E+00
  1.70388245E-03  0.00000000E+00  0.00000000E+00 -2.81855084E-03  2.11913679E-03
  0.00000000E+00  0.00000000E+00  0.00000000E+00  0.00000000E+00 -8.38889904E-03
  0.00000000E+00  0.00000000E+00  0.00000000E+00  0.00000000E+00  0.00000000E+00
  1.78431215E-02  0.00000000E+00  0.00000000E+00  0.00000000E+00  0.00000000E+00
  0.00000000E+00  1.78431215E-02  0.00000000E+00  0.00000000E+00  0.00000000E+00
  0.00000000E+00  0.00000000E+00 -8.38889904E-03  0.00000000E+00  0.00000000E+00
  0.00000000E+00  0.00000000E+00  0.00000000E+00  0.00000000E+00  0.00000000E+00
  1.91667969E-01  0.00000000E+00  0.00000000E+00  1.75016798E-01  0.00000000E+00
  0.00000000E+00  3.68064736E-01  0.00000000E+00  0.00000000E+00  0.00000000E+00
  1.42029613E-03  0.00000000E+00  0.00000000E+00  1.23572753E-02  0.00000000E+00
  2.40805480E-03  0.00000000E+00  0.00000000E+00  2.60352290E-02  0.00000000E+00
  1.14849849E-03  0.00000000E+00  0.00000000E+00  2.12877062E-03  2.93421981E-04
  0.00000000E+00  0.00000000E+00  0.00000000E+00  0.00000000E+00  0.00000000E+00
  0.00000000E+00  2.49370822E-01  0.00000000E+00  0.00000000E+00  2.21534449E-01
  0.00000000E+00  0.00000000E+00  5.52814222E-01  0.00000000E+00  0.00000000E+00
  0.00000000E+00  1.51471266E-03  0.00000000E+00  0.00000000E+00 -1.04633206E-02
  0.00000000E+00  1.45343304E-02  0.00000000E+00  0.00000000E+00 -2.97029955E-02
  0.00000000E+00  2.11445937E-03  0.00000000E+00  0.00000000E+00 -7.11136488E-04
  1.50372558E-03  0.00000000E+00  0.00000000E+00  0.00000000E+00  0.00000000E+00
  0.00000000E+00  0.00000000E+00  4.73335083E-02  0.00000000E+00  0.00000000E+00
  4.27376594E-02  0.00000000E+00  0.00000000E+00  1.05643102E-01  0.00000000E+00
  0.00000000E+00  0.00000000E+00 -1.81384566E-02  0.00000000E+00  0.00000000E+00
  3.15497478E-04  0.00000000E+00 -4.22733896E-02  0.00000000E+00  0.00000000E+00
  2.68921318E-03  0.00000000E+00 -7.19758093E-04  0.00000000E+00  0.00000000E+00
  5.25947611E-03 -2.47516589E-04  0.00000000E+00  0.00000000E+00  0.00000000E+00
  0.00000000E+00  0.00000000E+00  0.00000000E+00 -1.91667969E-01  0.00000000E+00
  0.00000000E+00 -1.75016798E-01  0.00000000E+00  0.00000000E+00 -3.68064736E-01
  0.00000000E+00  0.00000000E+00  0.00000000E+00 -1.42029613E-03  0.00000000E+00
  0.00000000E+00  1.23572753E-02  0.00000000E+00 -2.40805480E-03  0.00000000E+00
  0.00000000E+00  2.60352290E-02  0.00000000E+00 -1.14849849E-03  0.00000000E+00
  0.00000000E+00  2.12877062E-03 -2.93421981E-04  0.00000000E+00  0.00000000E+00
  0.00000000E+00  0.00000000E+00  0.00000000E+00  0.00000000E+00 -4.73335083E-02
  0.00000000E+00  0.00000000E+00 -4.27376594E-02  0.00000000E+00  0.00000000E+00
 -1.05643102E-01  0.00000000E+00  0.00000000E+00  0.00000000E+00  1.81384566E-02
  0.00000000E+00  0.00000000E+00  3.15497478E-04  0.00000000E+00  4.22733896E-02
  0.00000000E+00  0.00000000E+00  2.68921318E-03  0.00000000E+00  7.19758093E-04
  0.00000000E+00  0.00000000E+00  5.25947611E-03  2.47516589E-04  0.00000000E+00
  0.00000000E+00  0.00000000E+00  0.00000000E+00  0.00000000E+00  0.00000000E+00
 -2.49370822E-01  0.00000000E+00  0.00000000E+00 -2.21534449E-01  0.00000000E+00
  0.00000000E+00 -5.52814222E-01  0.00000000E+00  0.00000000E+00  0.00000000E+00
 -1.51471266E-03  0.00000000E+00  0.00000000E+00 -1.04633206E-02  0.00000000E+00
 -1.45343304E-02  0.00000000E+00  0.00000000E+00 -2.97029955E-02  0.00000000E+00
 -2.11445937E-03  0.00000000E+00  0.00000000E+00 -7.11136488E-04 -1.50372558E-03
  0.00000000E+00  0.00000000E+00  0.00000000E+00  0.00000000E+00  1.75429702E-02
  0.00000000E+00  0.00000000E+00  0.00000000E+00  0.00000000E+00  0.00000000E+00
  2.58676473E-03  0.00000000E+00  0.00000000E+00  0.00000000E+00  0.00000000E+00
  0.00000000E+00 -2.58676473E-03  0.00000000E+00  0.00000000E+00  0.00000000E+00
  0.00000000E+00  0.00000000E+00 -1.75429702E-02  0.00000000E+00  0.00000000E+00
  5.54992926E-03  1.09991512E-02 -2.23737375E-02  1.34080548E-01 -1.08592781E-01
  0.00000000E+00  2.24002893E-02 -2.18036312E-03  0.00000000E+00  8.85853718E-02
  7.55357776E-02  0.00000000E+00  3.00907015E-01 -2.76027600E-01  8.63066662E-03
  0.00000000E+00 -6.09128843E-03  8.33253582E-04  0.00000000E+00 -6.37703729E-03
  0.00000000E+00  4.61148701E-02 -2.86167474E-03  0.00000000E+00 -1.51557033E-03
  0.00000000E+00  9.08521604E-04 -1.22559530E-03  0.00000000E+00  0.00000000E+00
 -1.03794574E-03  1.46987008E-02  3.04272176E-02 -3.31506982E-02 -2.70736140E-01
 -1.30683096E+00  0.00000000E+00  4.71283405E-02 -1.23283512E-01  0.00000000E+00
  3.49912509E-02  1.04302742E-01  0.00000000E+00  3.96930890E-01 -5.29719448E-01
  6.32822321E-03  0.00000000E+00 -1.25560111E-02 -2.97718429E-04  0.00000000E+00
  6.41402003E-03  0.00000000E+00 -9.20823428E-02 -3.98595763E-03  0.00000000E+00
  6.79021997E-03  0.00000000E+00 -4.36910663E-03 -3.43245060E-03  0.00000000E+00
  0.00000000E+00  1.08516567E-03  1.77472808E-02  3.79313630E-02 -6.84500815E-02
 -1.10389568E-01 -4.58580455E-01  0.00000000E+00 -7.28648643E-02 -2.53592622E-03
  0.00000000E+00 -3.22384082E-03  1.77597118E-01  0.00000000E+00 -7.03501972E-01
  2.46846449E-01 -3.45108495E-03  0.00000000E+00 -2.87434453E-03 -6.68681447E-03
  0.00000000E+00 -5.15647656E-02  0.00000000E+00 -8.17153589E-02 -5.84074157E-02
  0.00000000E+00 -7.40570335E-04  0.00000000E+00 -1.78905831E-03 -4.14593781E-03
  0.00000000E+00  0.00000000E+00 -3.16177887E-03  5.54992926E-03  1.09991512E-02
 -2.23737375E-02  1.34080548E-01 -1.08592781E-01  0.00000000E+00 -2.24002893E-02
 -2.18036312E-03  0.00000000E+00 -8.85853718E-02  7.55357776E-02  0.00000000E+00
 -3.00907015E-01 -2.76027600E-01  8.63066662E-03  0.00000000E+00  6.09128843E-03
  8.33253582E-04  0.00000000E+00 -6.37703729E-03  0.00000000E+00 -4.61148701E-02
 -2.86167474E-03  0.00000000E+00 -1.51557033E-03  0.00000000E+00 -9.08521604E-04
 -1.22559530E-03  0.00000000E+00  0.00000000E+00  1.03794574E-03  1.77472808E-02
  3.79313630E-02 -6.84500815E-02 -1.10389568E-01 -4.58580455E-01  0.00000000E+00
  7.28648643E-02 -2.53592622E-03  0.00000000E+00  3.22384082E-03  1.77597118E-01
  0.00000000E+00  7.03501972E-01  2.46846449E-01 -3.45108495E-03  0.00000000E+00
  2.87434453E-03 -6.68681447E-03  0.00000000E+00 -5.15647656E-02  0.00000000E+00
  8.17153589E-02 -5.84074157E-02  0.00000000E+00 -7.40570335E-04  0.00000000E+00
  1.78905831E-03 -4.14593781E-03  0.00000000E+00  0.00000000E+00  3.16177887E-03
  1.46987008E-02  3.04272176E-02 -3.31506982E-02 -2.70736140E-01 -1.30683096E+00
  0.00000000E+00 -4.71283405E-02 -1.23283512E-01  0.00000000E+00 -3.49912509E-02
  1.04302742E-01  0.00000000E+00 -3.96930890E-01 -5.29719448E-01  6.32822321E-03
  0.00000000E+00  1.25560111E-02 -2.97718429E-04  0.00000000E+00  6.41402003E-03
  0.00000000E+00  9.20823428E-02 -3.98595763E-03  0.00000000E+00  6.79021997E-03
  0.00000000E+00  4.36910663E-03 -3.43245060E-03  0.00000000E+00  0.00000000E+00
 -1.08516567E-03  3.02089782E-02 -1.69310885E-01  1.69072377E+00  0.00000000E+00
 -2.21034282E-02  4.10456386E-02  2.17617283E-02 -1.23576645E-01  1.30965714E+00
  0.00000000E+00  3.30000159E-02  3.28361192E-03  2.17617283E-02 -1.23576645E-01
  1.30965714E+00  0.00000000E+00 -3.30000159E-02  3.28361192E-03  3.02089782E-02
 -1.69310885E-01  1.69072377E+00  0.00000000E+00  2.21034282E-02  4.10456386E-02
  5.55067309E-03  1.21048304E-02 -6.66607383E-02  8.76176299E-01  3.71560664E+00
  0.00000000E+00  1.88564036E-02 -2.12603293E-02  0.00000000E+00 -8.44113796E-01
 -7.53744079E-02  0.00000000E+00 -1.09301376E+00  7.11627767E-01 -9.09828562E-03
  0.00000000E+00  1.61057280E-03 -9.72049848E-03  0.00000000E+00 -1.34320267E-01
  0.00000000E+00 -1.62307981E-01 -1.57922628E-01  0.00000000E+00 -4.61408859E-03
  0.00000000E+00  1.34864687E-03 -2.11906296E-03  0.00000000E+00  0.00000000E+00
  1.26541483E-02  8.45098031E-03  1.79921653E-02 -2.67837119E-03 -4.32949345E-01
 -3.60763026E+00  0.00000000E+00  3.93789409E-02 -6.90481106E-02  0.00000000E+00
 -3.98637802E-01  5.16873783E-03  0.00000000E+00 -8.00574579E-01 -2.43105466E-01
  1.72899361E-03  0.00000000E+00 -1.30455557E-03  1.80272255E-03  0.00000000E+00
  1.45209230E-01  0.00000000E+00 -2.95888698E-03  9.50728616E-02  0.00000000E+00
  5.24531126E-04  0.00000000E+00 -3.44423735E-03 -4.09578853E-03  0.00000000E+00
  0.00000000E+00  9.50535473E-03 -1.88901171E-02 -4.08837448E-02  5.52649228E-02
  6.40762925E-01 -3.55651266E-01  0.00000000E+00  1.34244982E-01 -1.91020176E-02
  0.00000000E+00 -2.40083974E-01 -1.36994459E-01  0.00000000E+00  2.47822770E+00
 -1.16051484E-01  4.67873519E-03  0.00000000E+00 -2.15298982E-03  1.00417846E-03
  0.00000000E+00  1.21889683E-01  0.00000000E+00  5.03528692E-02  1.07447841E-01
  0.00000000E+00 -2.20619665E-03  0.00000000E+00  1.67758003E-04  6.46577171E-04
  0.00000000E+00  0.00000000E+00  9.97038860E-03 -5.55067309E-03 -1.21048304E-02
  6.66607383E-02 -8.76176299E-01 -3.71560664E+00  0.00000000E+00  1.88564036E-02
  2.12603293E-02  0.00000000E+00 -8.44113796E-01  7.53744079E-02  0.00000000E+00
 -1.09301376E+00 -7.11627767E-01  9.09828562E-03  0.00000000E+00  1.61057280E-03
  9.72049848E-03  0.00000000E+00  1.34320267E-01  0.00000000E+00 -1.62307981E-01
  1.57922628E-01  0.00000000E+00  4.61408859E-03  0.00000000E+00  1.34864687E-03
  2.11906296E-03  0.00000000E+00  0.00000000E+00  1.26541483E-02  1.88901171E-02
  4.08837448E-02 -5.52649228E-02 -6.40762925E-01  3.55651266E-01  0.00000000E+00
  1.34244982E-01  1.91020176E-02  0.00000000E+00 -2.40083974E-01  1.36994459E-01
  0.00000000E+00  2.47822770E+00  1.16051484E-01 -4.67873519E-03  0.00000000E+00
 -2.15298982E-03 -1.00417846E-03  0.00000000E+00 -1.21889683E-01  0.00000000E+00
  5.03528692E-02 -1.07447841E-01  0.00000000E+00  2.20619665E-03  0.00000000E+00
  1.67758003E-04 -6.46577171E-04  0.00000000E+00  0.00000000E+00  9.97038860E-03
 -8.45098031E-03 -1.79921653E-02  2.67837119E-03  4.32949345E-01  3.60763026E+00
  0.00000000E+00  3.93789409E-02  6.90481106E-02  0.00000000E+00 -3.98637802E-01
 -5.16873783E-03  0.00000000E+00 -8.00574579E-01  2.43105466E-01 -1.72899361E-03
  0.00000000E+00 -1.30455557E-03 -1.80272255E-03  0.00000000E+00 -1.45209230E-01
  0.00000000E+00 -2.95888698E-03 -9.50728616E-02  0.00000000E+00 -5.24531126E-04
  0.00000000E+00 -3.44423735E-03  4.09578853E-03  0.00000000E+00  0.00000000E+00
  9.50535473E-03  3.40275071E-03 -2.03799931E-01  1.14881434E+00  0.00000000E+00
 -2.50565434E-02  3.05903583E-02 -1.30066485E-02  2.90958344E-01 -2.81059470E+00
  0.00000000E+00 -6.66947857E-02 -6.26764930E-03  1.30066485E-02 -2.90958344E-01
  2.81059470E+00  0.00000000E+00 -6.66947857E-02  6.26764930E-03 -3.40275071E-03
  2.03799931E-01 -1.14881434E+00  0.00000000E+00 -2.50565434E-02 -3.05903583E-02
 -6.42656575E-04 -2.54754222E-03  2.20039937E-02 -2.08232336E-01 -6.58771717E-01
  0.00000000E+00  2.30495342E-02  4.53324048E-02  0.00000000E+00 -2.12382293E-02
  7.65963497E-03  0.00000000E+00  2.69202962E-01 -3.05185995E-01 -8.26983576E-04
  0.00000000E+00 -9.65863107E-03  2.23369144E-03  0.00000000E+00 -1.81921416E-02
  0.00000000E+00 -2.73587959E-03 -6.36112493E-03  0.00000000E+00 -5.45512192E-04
  0.00000000E+00 -1.39462794E-03 -1.43701680E-03  0.00000000E+00  0.00000000E+00
 -1.72268200E-03 -1.39194782E-02 -3.00067962E-02  2.67023250E-02  4.44879352E-01
  1.28321072E+00  0.00000000E+00 -6.87993962E-02  6.78038023E-02  0.00000000E+00
 -1.04837363E-01 -2.66434789E-01  0.00000000E+00 -1.30833602E+00  9.66660112E-01
 -3.70770338E-03  0.00000000E+00 -3.76626486E-03 -1.23115523E-03  0.00000000E+00
 -1.38017691E-04  0.00000000E+00  1.51389439E-01  3.43148190E-04  0.00000000E+00
 -5.35352632E-03  0.00000000E+00  1.99785421E-03  9.21780304E-03  0.00000000E+00
  0.00000000E+00  2.27849059E-03  2.43688830E-02  5.35748731E-02 -8.32421700E-02
 -4.92316075E-01 -8.88903478E-01  0.00000000E+00 -8.15969670E-02  1.60287043E-03
  0.00000000E+00  1.86701446E-01 -2.45775936E-01  0.00000000E+00 -2.18180930E+00
 -4.82468918E-01  2.41886687E-03  0.00000000E+00  1.73129085E-03  1.36811616E-03
  0.00000000E+00 -1.15873188E-01  0.00000000E+00  1.07714048E-01 -9.77647920E-02
  0.00000000E+00 -3.66571312E-04  0.00000000E+00 -2.03408411E-03  5.53499313E-03
  0.00000000E+00  0.00000000E+00 -9.63368705E-03 -6.42656575E-04 -2.54754222E-03
  2.20039937E-02 -2.08232336E-01 -6.58771717E-01  0.00000000E+00 -2.30495342E-02
  4.53324048E-02  0.00000000E+00  2.12382293E-02  7.65963497E-03  0.00000000E+00
 -2.69202962E-01 -3.05185995E-01 -8.26983576E-04  0.00000000E+00  9.65863107E-03
  2.23369144E-03  0.00000000E+00 -1.81921416E-02  0.00000000E+00  2.73587959E-03
 -6.36112493E-03  0.00000000E+00 -5.45512192E-04  0.00000000E+00  1.39462794E-03
 -1.43701680E-03  0.00000000E+00  0.00000000E+00  1.72268200E-03  2.43688830E-02
  5.35748731E-02 -8.32421700E-02 -4.92316075E-01 -8.88903478E-01  0.00000000E+00
  8.15969670E-02  1.60287043E-03  0.00000000E+00 -1.86701446E-01 -2.45775936E-01
  0.00000000E+00  2.18180930E+00 -4.82468918E-01  2.41886687E-03  0.00000000E+00
 -1.73129085E-03  1.36811616E-03  0.00000000E+00 -1.15873188E-01  0.00000000E+00
 -1.07714048E-01 -9.77647920E-02  0.00000000E+00 -3.66571312E-04  0.00000000E+00
  2.03408411E-03  5.53499313E-03  0.00000000E+00  0.00000000E+00  9.63368705E-03
 -1.39194782E-02 -3.00067962E-02  2.67023250E-02  4.44879352E-01  1.28321072E+00
  0.00000000E+00  6.87993962E-02  6.78038023E-02  0.00000000E+00  1.04837363E-01
 -2.66434789E-01  0.00000000E+00  1.30833602E+00  9.66660112E-01 -3.70770338E-03
  0.00000000E+00  3.76626486E-03 -1.23115523E-03  0.00000000E+00 -1.38017691E-04
  0.00000000E+00 -1.51389439E-01  3.43148190E-04  0.00000000E+00 -5.35352632E-03
  0.00000000E+00 -1.99785421E-03  9.21780304E-03  0.00000000E+00  0.00000000E+00
 -2.27849059E-03  1.46511108E-03  2.27400598E-01 -2.05336225E+00  0.00000000E+00
  1.42543167E-02 -4.77010000E-02  2.83386699E-03 -2.50222943E-01  2.67424880E+00
  0.00000000E+00  5.76380929E-02 -5.41379404E-03  2.83386699E-03 -2.50222943E-01
  2.67424880E+00  0.00000000E+00 -5.76380929E-02 -5.41379404E-03  1.46511108E-03
  2.27400598E-01 -2.05336225E+00  0.00000000E+00 -1.42543167E-02 -4.77010000E-02
 -8.39922794E-03 -1.84875011E-02 -2.49265209E-02  6.15189042E-01  9.81972914E+00
  0.00000000E+00  1.39441274E-02 -3.42357342E-02  0.00000000E+00 -8.47562941E-02
  1.75804270E-01  0.00000000E+00 -7.93147989E-01  2.55013812E+00 -7.31560970E-04
  0.00000000E+00  2.15461978E-03  1.00414349E-04  0.00000000E+00  3.45786664E-02
  0.00000000E+00 -5.67373871E-03 -6.32368014E-02  0.00000000E+00 -7.17819998E-04
  0.00000000E+00  5.18533685E-03 -4.88606846E-03  0.00000000E+00  0.00000000E+00
  4.93152754E-03 -3.08825444E-02 -6.85072421E-02  1.36011321E-01  3.77941622E-01
 -6.11749635E+00  0.00000000E+00 -1.31993929E-02  6.97461553E-02  0.00000000E+00
  9.65872764E-02 -4.07696243E-02  0.00000000E+00 -2.63239439E+00  4.97329804E+00
  5.75041780E-03  0.00000000E+00 -3.87131070E-03  6.26172092E-03  0.00000000E+00
 -1.06613891E-01  0.00000000E+00  1.18740698E-01  6.83946222E-04  0.00000000E+00
 -2.97407745E-03  0.00000000E+00  7.88255855E-03  1.88627270E-03  0.00000000E+00
  0.00000000E+00 -2.92357860E-03 -1.17818801E-02 -2.67954080E-02  9.88612281E-02
 -9.00779024E-02 -7.63827624E+00  0.00000000E+00  4.37569816E-02  4.31757149E-02
  0.00000000E+00  1.31389678E-01  1.34649317E-01  0.00000000E+00  4.79117236E+00
  1.05859639E+00 -1.33193970E-03  0.00000000E+00  9.21943545E-03  6.84041498E-05
  0.00000000E+00  4.61117911E-02  0.00000000E+00 -6.20849372E-02  1.12190188E-01
  0.00000000E+00  2.33305963E-03  0.00000000E+00  5.48347625E-03 -5.27649955E-03
  0.00000000E+00  0.00000000E+00 -5.92551844E-04  8.39922794E-03  1.84875011E-02
  2.49265209E-02 -6.15189042E-01 -9.81972914E+00  0.00000000E+00  1.39441274E-02
  3.42357342E-02  0.00000000E+00 -8.47562941E-02 -1.75804270E-01  0.00000000E+00
 -7.93147989E-01 -2.55013812E+00  7.31560970E-04  0.00000000E+00  2.15461978E-03
 -1.00414349E-04  0.00000000E+00 -3.45786664E-02  0.00000000E+00 -5.67373871E-03
  6.32368014E-02  0.00000000E+00  7.17819998E-04  0.00000000E+00  5.18533685E-03
  4.88606846E-03  0.00000000E+00  0.00000000E+00  4.93152754E-03  1.17818801E-02
  2.67954080E-02 -9.88612281E-02  9.00779024E-02  7.63827624E+00  0.00000000E+00
  4.37569816E-02 -4.31757149E-02  0.00000000E+00  1.31389678E-01 -1.34649317E-01
  0.00000000E+00  4.79117236E+00 -1.05859639E+00  1.33193970E-03  0.00000000E+00
  9.21943545E-03 -6.84041498E-05  0.00000000E+00 -4.61117911E-02  0.00000000E+00
 -6.20849372E-02 -1.12190188E-01  0.00000000E+00 -2.33305963E-03  0.00000000E+00
  5.48347625E-03  5.27649955E-03  0.00000000E+00  0.00000000E+00 -5.92551844E-04
  3.08825444E-02  6.85072421E-02 -1.36011321E-01 -3.77941622E-01  6.11749635E+00
  0.00000000E+00 -1.31993929E-02 -6.97461553E-02  0.00000000E+00  9.65872764E-02
  4.07696243E-02  0.00000000E+00 -2.63239439E+00 -4.97329804E+00 -5.75041780E-03
  0.00000000E+00 -3.87131070E-03 -6.26172092E-03  0.00000000E+00  1.06613891E-01
  0.00000000E+00  1.18740698E-01 -6.83946222E-04  0.00000000E+00  2.97407745E-03
  0.00000000E+00  7.88255855E-03 -1.88627270E-03  0.00000000E+00  0.00000000E+00
 -2.92357860E-03  4.03431073E-03  1.82467808E-01 -3.78241558E+00  0.00000000E+00
  3.37265827E-02 -4.52803201E-02 -8.96076753E-03  3.88227323E-02 -2.52134295E+00
  0.00000000E+00 -2.61704092E-02  1.37119761E-02  8.96076753E-03 -3.88227323E-02
  2.52134295E+00  0.00000000E+00 -2.61704092E-02 -1.37119761E-02 -4.03431073E-03
 -1.82467808E-01  3.78241558E+00  0.00000000E+00  3.37265827E-02  4.52803201E-02
  1.83871135E-02  3.44282324E-02  3.31424246E-02 -7.85538016E-01  3.83902647E-01
  0.00000000E+00 -1.96705820E-02  3.48605160E-02  0.00000000E+00 -1.05391264E-02
  2.37244410E-02  0.00000000E+00 -2.93955822E-01  2.17629163E-02 -1.03211519E-03
  0.00000000E+00 -8.32904730E-03  1.39732002E-02  0.00000000E+00 -5.84527398E-02
  0.00000000E+00  1.81028348E-02 -1.92881819E-02  0.00000000E+00 -6.78710753E-03
  0.00000000E+00 -5.42362758E-06 -1.45158403E-03  0.00000000E+00  0.00000000E+00
 -6.06668580E-04  1.67187364E-02  3.05902085E-02  6.21905573E-02 -8.65100799E-01
  1.10476736E+00  0.00000000E+00 -6.87418766E-03  2.36379095E-02  0.00000000E+00
 -1.22189538E-02  9.04797700E-03  0.00000000E+00 -3.29684936E-03  2.07742348E-01
 -4.64552588E-03  0.00000000E+00  8.75167216E-04  1.48480212E-02  0.00000000E+00
 -6.45145037E-02  0.00000000E+00  3.96905061E-02 -2.68867925E-03  0.00000000E+00
  2.42754024E-03  0.00000000E+00  4.10444235E-03  2.66646741E-03  0.00000000E+00
  0.00000000E+00 -8.78837801E-04  1.07792753E-02  1.82195696E-02  6.75200726E-02
 -6.97474896E-01  1.56610129E+00  0.00000000E+00  4.20930900E-02  1.05517677E-02
  0.00000000E+00 -8.70124671E-02  2.67242568E-02  0.00000000E+00  4.14949971E-01
 -1.49874364E-01 -5.57861967E-03  0.00000000E+00  7.15107010E-05  1.38949728E-02
  0.00000000E+00 -3.57459555E-02  0.00000000E+00  3.66034361E-03  1.25515411E-02
  0.00000000E+00  1.57616487E-03  0.00000000E+00  6.69766680E-03  7.55398474E-04
  0.00000000E+00  0.00000000E+00  7.02524429E-03  1.83871135E-02  3.44282324E-02
  3.31424246E-02 -7.85538016E-01  3.83902647E-01  0.00000000E+00  1.96705820E-02
  3.48605160E-02  0.00000000E+00  1.05391264E-02  2.37244410E-02  0.00000000E+00
  2.93955822E-01  2.17629163E-02 -1.03211519E-03  0.00000000E+00  8.32904730E-03
  1.39732002E-02  0.00000000E+00 -5.84527398E-02  0.00000000E+00 -1.81028348E-02
 -1.92881819E-02  0.00000000E+00 -6.78710753E-03  0.00000000E+00  5.42362758E-06
 -1.45158403E-03  0.00000000E+00  0.00000000E+00  6.06668580E-04  1.07792753E-02
  1.82195696E-02  6.75200726E-02 -6.97474896E-01  1.56610129E+00  0.00000000E+00
 -4.20930900E-02  1.05517677E-02  0.00000000E+00  8.70124671E-02  2.67242568E-02
  0.00000000E+00 -4.14949971E-01 -1.49874364E-01 -5.57861967E-03  0.00000000E+00
 -7.15107010E-05  1.38949728E-02  0.00000000E+00 -3.57459555E-02  0.00000000E+00
 -3.66034361E-03  1.25515411E-02  0.00000000E+00  1.57616487E-03  0.00000000E+00
 -6.69766680E-03  7.55398474E-04  0.00000000E+00  0.00000000E+00 -7.02524429E-03
  1.67187364E-02  3.05902085E-02  6.21905573E-02 -8.65100799E-01  1.10476736E+00
  0.00000000E+00  6.87418766E-03  2.36379095E-02  0.00000000E+00  1.22189538E-02
  9.04797700E-03  0.00000000E+00  3.29684936E-03  2.07742348E-01 -4.64552588E-03
  0.00000000E+00 -8.75167216E-04  1.48480212E-02  0.00000000E+00 -6.45145037E-02
  0.00000000E+00 -3.96905061E-02 -2.68867925E-03  0.00000000E+00  2.42754024E-03
  0.00000000E+00 -4.10444235E-03  2.66646741E-03  0.00000000E+00  0.00000000E+00
  8.78837801E-04 -1.46493416E-02 -1.34580899E-02 -5.96179084E-01  0.00000000E+00
  1.21462514E-02 -1.06543490E-02 -1.45773860E-02  1.48506930E-02 -9.79725578E-01
  0.00000000E+00 -2.45843012E-02 -1.86805544E-05 -1.45773860E-02  1.48506930E-02
 -9.79725578E-01  0.00000000E+00  2.45843012E-02 -1.86805544E-05 -1.46493416E-02
 -1.34580899E-02 -5.96179084E-01  0.00000000E+00 -1.21462514E-02 -1.06543490E-02
  0.00000000E+00  0.00000000E+00  0.00000000E+00  0.00000000E+00  0.00000000E+00
  2.43275102E-01  0.00000000E+00  0.00000000E+00  2.25528362E-01  0.00000000E+00
  0.00000000E+00  1.12424070E+00  0.00000000E+00  0.00000000E+00  0.00000000E+00
 -6.70589605E-03  0.00000000E+00  0.00000000E+00  1.04244128E-02  0.00000000E+00
 -5.72300407E-03  0.00000000E+00  0.00000000E+00  2.26727279E-02  0.00000000E+00
  3.22942469E-04  0.00000000E+00  0.00000000E+00 -3.45290987E-03  5.20321036E-03
  0.00000000E+00  0.00000000E+00  0.00000000E+00  0.00000000E+00  0.00000000E+00
  0.00000000E+00 -1.65776524E-01  0.00000000E+00  0.00000000E+00 -1.62427863E-01
  0.00000000E+00  0.00000000E+00 -7.69170063E-01  0.00000000E+00  0.00000000E+00
  0.00000000E+00 -7.10687523E-03  0.00000000E+00  0.00000000E+00  2.72616841E-03
  0.00000000E+00 -1.87655614E-02  0.00000000E+00  0.00000000E+00  1.00976236E-02
  0.00000000E+00 -6.92203482E-04  0.00000000E+00  0.00000000E+00  3.60503244E-03
 -3.38080364E-03  0.00000000E+00  0.00000000E+00  0.00000000E+00  0.00000000E+00
  0.00000000E+00  0.00000000E+00 -1.76729775E-01  0.00000000E+00  0.00000000E+00
 -1.38740388E-01  0.00000000E+00  0.00000000E+00 -9.79188916E-01  0.00000000E+00
  0.00000000E+00  0.00000000E+00 -3.85555553E-03  0.00000000E+00  0.00000000E+00
 -1.31494468E-02  0.00000000E+00 -1.51218521E-02  0.00000000E+00  0.00000000E+00
 -3.98217849E-02  0.00000000E+00  5.03545181E-03  0.00000000E+00  0.00000000E+00
  1.42838480E-03  1.82963250E-04  0.00000000E+00  0.00000000E+00  0.00000000E+00
  0.00000000E+00  0.00000000E+00  0.00000000E+00 -2.43275102E-01  0.00000000E+00
  0.00000000E+00 -2.25528362E-01  0.00000000E+00  0.00000000E+00 -1.12424070E+00
  0.00000000E+00  0.00000000E+00  0.00000000E+00  6.70589605E-03  0.00000000E+00
  0.00000000E+00  1.04244128E-02  0.00000000E+00  5.72300407E-03  0.00000000E+00
  0.00000000E+00  2.26727279E-02  0.00000000E+00 -3.22942469E-04  0.00000000E+00
  0.00000000E+00 -3.45290987E-03 -5.20321036E-03  0.00000000E+00  0.00000000E+00
  0.00000000E+00  0.00000000E+00  0.00000000E+00  0.00000000E+00  1.76729775E-01
  0.00000000E+00  0.00000000E+00  1.38740388E-01  0.00000000E+00  0.00000000E+00
  9.79188916E-01  0.00000000E+00  0.00000000E+00  0.00000000E+00  3.85555553E-03
  0.00000000E+00  0.00000000E+00 -1.31494468E-02  0.00000000E+00  1.51218521E-02
  0.00000000E+00  0.00000000E+00 -3.98217849E-02  0.00000000E+00 -5.03545181E-03
  0.00000000E+00  0.00000000E+00  1.42838480E-03 -1.82963250E-04  0.00000000E+00
  0.00000000E+00  0.00000000E+00  0.00000000E+00  0.00000000E+00  0.00000000E+00
  1.65776524E-01  0.00000000E+00  0.00000000E+00  1.62427863E-01  0.00000000E+00
  0.00000000E+00  7.69170063E-01  0.00000000E+00  0.00000000E+00  0.00000000E+00
  7.10687523E-03  0.00000000E+00  0.00000000E+00  2.72616841E-03  0.00000000E+00
  1.87655614E-02  0.00000000E+00  0.00000000E+00  1.00976236E-02  0.00000000E+00
  6.92203482E-04  0.00000000E+00  0.00000000E+00  3.60503244E-03  3.38080364E-03
  0.00000000E+00  0.00000000E+00  0.00000000E+00  0.00000000E+00 -1.48254840E-02
  0.00000000E+00  0.00000000E+00  0.00000000E+00  0.00000000E+00  0.00000000E+00
 -2.18406842E-02  0.00000000E+00  0.00000000E+00  0.00000000E+00  0.00000000E+00
  0.00000000E+00  2.18406842E-02  0.00000000E+00  0.00000000E+00  0.00000000E+00
  0.00000000E+00  0.00000000E+00  1.48254840E-02  0.00000000E+00  0.00000000E+00
  1.98283704E-02  4.16423380E-02  1.22801626E-02 -8.39915719E-01 -1.45961195E+00
  0.00000000E+00 -5.62973382E-02  6.84421512E-02  0.00000000E+00 -3.66784943E-01
 -5.31431725E-02  0.00000000E+00  1.87111433E-01 -1.18519160E+00  8.90146232E-03
  0.00000000E+00 -1.16136656E-02  1.30083165E-03  0.00000000E+00 -6.00600008E-02
  0.00000000E+00 -1.01605342E-01  4.05347984E-02  0.00000000E+00 -1.50856706E-03
  0.00000000E+00 -1.06021224E-02  5.28012112E-03  0.00000000E+00  0.00000000E+00
  1.45874289E-03  3.78313752E-05  3.75980466E-03 -6.88577014E-02  3.88762959E-01
 -2.60181722E+00  0.00000000E+00 -2.78177578E-02  2.30176828E-02  0.00000000E+00
 -1.28867309E-01 -3.86999599E-02  0.00000000E+00  8.53293132E-01  7.47333236E-01
  1.56799630E-02  0.00000000E+00  1.14521572E-02  1.49614918E-03  0.00000000E+00
  2.88922927E-02  0.00000000E+00  1.29835255E-02 -2.67560149E-02  0.00000000E+00
  2.77575224E-04  0.00000000E+00 -2.51416595E-03 -5.83864127E-04  0.00000000E+00
  0.00000000E+00 -3.29653227E-03 -1.50192802E-02 -3.11918129E-02 -2.25245372E-02
  5.97379548E-01  3.23797104E+00  0.00000000E+00 -1.38561182E-02  5.49247726E-02
  0.00000000E+00 -1.78159318E-01 -2.16065906E-01  0.00000000E+00 -1.76741858E+00
  8.98017228E-03 -4.09531506E-03  0.00000000E+00 -6.69006196E-03 -2.09750732E-03
  0.00000000E+00  1.96048669E-02  0.00000000E+00  1.58464888E-01 -7.77951893E-02
  0.00000000E+00 -3.60768436E-03  0.00000000E+00 -6.51434886E-03  8.29392181E-03
  0.00000000E+00  0.00000000E+00  3.90627715E-03  1.98283704E-02  4.16423380E-02
  1.22801626E-02 -8.39915719E-01 -1.45961195E+00  0.00000000E+00  5.62973382E-02
  6.84421512E-02  0.00000000E+00  3.66784943E-01 -5.31431725E-02  0.00000000E+00
 -1.87111433E-01 -1.18519160E+00  8.90146232E-03  0.00000000E+00  1.16136656E-02
  1.30083165E-03  0.00000000E+00 -6.00600008E-02  0.00000000E+00  1.01605342E-01
  4.05347984E-02  0.00000000E+00 -1.50856706E-03  0.00000000E+00  1.06021224E-02
  5.28012112E-03  0.00000000E+00  0.00000000E+00 -1.45874289E-03 -1.50192802E-02
 -3.11918129E-02 -2.25245372E-02  5.97379548E-01  3.23797104E+00  0.00000000E+00
  1.38561182E-02  5.49247726E-02  0.00000000E+00  1.78159318E-01 -2.16065906E-01
  0.00000000E+00  1.76741858E+00  8.98017228E-03 -4.09531506E-03  0.00000000E+00
  6.69006196E-03 -2.09750732E-03  0.00000000E+00  1.96048669E-02  0.00000000E+00
 -1.58464888E-01 -7.77951893E-02  0.00000000E+00 -3.60768436E-03  0.00000000E+00
  6.51434886E-03  8.29392181E-03  0.00000000E+00  0.00000000E+00 -3.90627715E-03
  3.78313752E-05  3.75980466E-03 -6.88577014E-02  3.88762959E-01 -2.60181722E+00
  0.00000000E+00  2.78177578E-02  2.30176828E-02  0.00000000E+00  1.28867309E-01
 -3.86999599E-02  0.00000000E+00 -8.53293132E-01  7.47333236E-01  1.56799630E-02
  0.00000000E+00 -1.14521572E-02  1.49614918E-03  0.00000000E+00  2.88922927E-02
  0.00000000E+00 -1.29835255E-02 -2.67560149E-02  0.00000000E+00  2.77575224E-04
  0.00000000E+00  2.51416595E-03 -5.83864127E-04  0.00000000E+00  0.00000000E+00
  3.29653227E-03  9.94504275E-03  8.42057008E-02  2.35512889E-01  0.00000000E+00
  1.33318041E-02  1.06609225E-02  8.88593206E-03  8.67419054E-02  6.21039611E-01
  0.00000000E+00 -1.59016797E-03 -1.92521960E-02  8.88593206E-03  8.67419054E-02
  6.21039611E-01  0.00000000E+00  1.59016797E-03 -1.92521960E-02  9.94504275E-03
  8.42057008E-02  2.35512889E-01  0.00000000E+00 -1.33318041E-02  1.06609225E-02
 -3.13981553E-02 -6.88197923E-02 -2.91837148E-02  2.04751634E+00  6.78782489E-01
  0.00000000E+00  5.90047494E-02  3.69139677E-03  0.00000000E+00 -8.30629590E-01
  7.44009332E-02  0.00000000E+00  1.01702779E+00  1.47055978E+00 -5.33435535E-03
  0.00000000E+00  6.53113434E-03 -1.24621039E-03  0.00000000E+00 -8.69815030E-02
  0.00000000E+00 -3.11344223E-02 -2.82174134E-01  0.00000000E+00  3.01095900E-04
  0.00000000E+00  1.11283838E-02 -6.23656049E-03  0.00000000E+00  0.00000000E+00
  1.84555582E-02 -8.07275800E-03 -1.85247435E-02 -1.27976361E-02  1.96090175E-01
  7.58840920E+00  0.00000000E+00  5.09636961E-02 -7.10876327E-02  0.00000000E+00
 -9.69319110E-03 -9.67227303E-02  0.00000000E+00  2.33580537E+00 -4.00042322E+00
  5.05388876E-03  0.00000000E+00  5.41231279E-03  7.92108307E-03  0.00000000E+00
  9.35815970E-02  0.00000000E+00 -4.09287682E-02 -3.73143012E-02  0.00000000E+00
  1.87469795E-03  0.00000000E+00 -1.20727287E-02  1.68938557E-04  0.00000000E+00
  0.00000000E+00 -4.51825006E-03  6.70071259E-03  1.52130223E-02 -2.87112228E-02
  4.94837133E-03  1.10184427E+00  0.00000000E+00 -4.67827949E-03  1.25943433E-02
  0.00000000E+00  2.33491270E-02  1.57471838E-01  0.00000000E+00 -1.85576530E+00
  2.28947389E+00  5.84708439E-03  0.00000000E+00  2.17433628E-02 -3.83287413E-03
  0.00000000E+00  1.03822916E-02  0.00000000E+00 -6.44882397E-02  7.65197280E-03
  0.00000000E+00  8.69799910E-04  0.00000000E+00 -4.69464551E-03 -8.88695982E-03
  0.00000000E+00  0.00000000E+00 -2.94391877E-03  3.13981553E-02  6.88197923E-02
  2.91837148E-02 -2.04751634E+00 -6.78782489E-01  0.00000000E+00  5.90047494E-02
 -3.69139677E-03  0.00000000E+00 -8.30629590E-01 -7.44009332E-02  0.00000000E+00
  1.01702779E+00 -1.47055978E+00  5.33435535E-03  0.00000000E+00  6.53113434E-03
  1.24621039E-03  0.00000000E+00  8.69815030E-02  0.00000000E+00 -3.11344223E-02
  2.82174134E-01  0.00000000E+00 -3.01095900E-04  0.00000000E+00  1.11283838E-02
  6.23656049E-03  0.00000000E+00  0.00000000E+00  1.84555582E-02 -6.70071259E-03
 -1.52130223E-02  2.87112228E-02 -4.94837133E-03 -1.10184427E+00  0.00000000E+00
 -4.67827949E-03 -1.25943433E-02  0.00000000E+00  2.33491270E-02 -1.57471838E-01
  0.00000000E+00 -1.85576530E+00 -2.28947389E+00 -5.84708439E-03  0.00000000E+00
  2.17433628E-02  3.83287413E-03  0.00000000E+00 -1.03822916E-02  0.00000000E+00
 -6.44882397E-02 -7.65197280E-03  0.00000000E+00 -8.69799910E-04  0.00000000E+00
 -4.69464551E-03  8.88695982E-03  0.00000000E+00  0.00000000E+00 -2.94391877E-03
  8.07275800E-03  1.85247435E-02  1.27976361E-02 -1.96090175E-01 -7.58840920E+00
  0.00000000E+00  5.09636961E-02  7.10876327E-02  0.00000000E+00 -9.69319110E-03
  9.67227303E-02  0.00000000E+00  2.33580537E+00  4.00042322E+00 -5.05388876E-03
  0.00000000E+00  5.41231279E-03 -7.92108307E-03  0.00000000E+00 -9.35815970E-02
  0.00000000E+00 -4.09287682E-02  3.73143012E-02  0.00000000E+00 -1.87469795E-03
  0.00000000E+00 -1.20727287E-02 -1.68938557E-04  0.00000000E+00  0.00000000E+00
 -4.51825006E-03  4.53152332E-03 -9.24499528E-02  2.62775968E+00  0.00000000E+00
 -7.83483891E-03  3.31107124E-02  5.13239490E-03  7.62962941E-02  1.30836619E+00
  0.00000000E+00  7.53343268E-03  2.28662165E-02 -5.13239490E-03 -7.62962941E-02
 -1.30836619E+00  0.00000000E+00  7.53343268E-03 -2.28662165E-02 -4.53152332E-03
  9.24499528E-02 -2.62775968E+00  0.00000000E+00 -7.83483891E-03 -3.31107124E-02
  0.00000000E+00  0.00000000E+00  0.00000000E+00  0.00000000E+00  0.00000000E+00
 -7.58246412E-02  0.00000000E+00  0.00000000E+00 -2.32747100E-01  0.00000000E+00
  0.00000000E+00  2.41721004E-01  0.00000000E+00  0.00000000E+00  0.00000000E+00
 -1.13091558E-04  0.00000000E+00  0.00000000E+00  1.48886715E-03  0.00000000E+00
 -4.82457865E-02  0.00000000E+00  0.00000000E+00  6.02328546E-03  0.00000000E+00
 -3.51225046E-03  0.00000000E+00  0.00000000E+00 -5.64855179E-04  1.30836206E-03
  0.00000000E+00  0.00000000E+00  0.00000000E+00  0.00000000E+00  0.00000000E+00
  0.00000000E+00 -9.65306771E-02  0.00000000E+00  0.00000000E+00 -2.90290796E-01
  0.00000000E+00  0.00000000E+00  3.20376475E-01  0.00000000E+00  0.00000000E+00
  0.00000000E+00  3.55802764E-05  0.00000000E+00  0.00000000E+00 -4.59706497E-05
  0.00000000E+00  5.14068690E-02  0.00000000E+00  0.00000000E+00 -1.83333524E-02
  0.00000000E+00 -3.23643128E-03  0.00000000E+00  0.00000000E+00  2.06137291E-04
  7.49166148E-04  0.00000000E+00  0.00000000E+00  0.00000000E+00  0.00000000E+00
  0.00000000E+00  0.00000000E+00 -1.08435560E-01  0.00000000E+00  0.00000000E+00
 -2.80597318E-01  0.00000000E+00  0.00000000E+00  4.03763172E-01  0.00000000E+00
  0.00000000E+00  0.00000000E+00 -5.23076558E-05  0.00000000E+00  0.00000000E+00
  3.00604817E-03  0.00000000E+00 -6.86702481E-03  0.00000000E+00  0.00000000E+00
  2.36593189E-02  0.00000000E+00  1.69531105E-03  0.00000000E+00  0.00000000E+00
  1.15259264E-04  5.59174082E-04  0.00000000E+00  0.00000000E+00  0.00000000E+00
  0.00000000E+00  0.00000000E+00  0.00000000E+00 -7.58246412E-02  0.00000000E+00
  0.00000000E+00 -2.32747100E-01  0.00000000E+00  0.00000000E+00  2.41721004E-01
  0.00000000E+00  0.00000000E+00  0.00000000E+00 -1.13091558E-04  0.00000000E+00
  0.00000000E+00 -1.48886715E-03  0.00000000E+00 -4.82457865E-02  0.00000000E+00
  0.00000000E+00 -6.02328546E-03  0.00000000E+00 -3.51225046E-03  0.00000000E+00
  0.00000000E+00  5.64855179E-04  1.30836206E-03  0.00000000E+00  0.00000000E+00
  0.00000000E+00  0.00000000E+00  0.00000000E+00  0.00000000E+00 -1.08435560E-01
  0.00000000E+00  0.00000000E+00 -2.80597318E-01  0.00000000E+00  0.00000000E+00
  4.03763172E-01  0.00000000E+00  0.00000000E+00  0.00000000E+00 -5.23076558E-05
  0.00000000E+00  0.00000000E+00 -3.00604817E-03  0.00000000E+00 -6.86702481E-03
  0.00000000E+00  0.00000000E+00 -2.36593189E-02  0.00000000E+00  1.69531105E-03
  0.00000000E+00  0.00000000E+00 -1.15259264E-04  5.59174082E-04  0.00000000E+00
  0.00000000E+00  0.00000000E+00  0.00000000E+00  0.00000000E+00  0.00000000E+00
 -9.65306771E-02  0.00000000E+00  0.00000000E+00 -2.90290796E-01  0.00000000E+00
  0.00000000E+00  3.20376475E-01  0.00000000E+00  0.00000000E+00  0.00000000E+00
  3.55802764E-05  0.00000000E+00  0.00000000E+00  4.59706497E-05  0.00000000E+00
  5.14068690E-02  0.00000000E+00  0.00000000E+00  1.83333524E-02  0.00000000E+00
 -3.23643128E-03  0.00000000E+00  0.00000000E+00 -2.06137291E-04  7.49166148E-04
  0.00000000E+00  0.00000000E+00  0.00000000E+00  0.00000000E+00  2.49422441E-03
  0.00000000E+00  0.00000000E+00  0.00000000E+00  0.00000000E+00  0.00000000E+00
  4.47047222E-03  0.00000000E+00  0.00000000E+00  0.00000000E+00  0.00000000E+00
  0.00000000E+00  4.47047222E-03  0.00000000E+00  0.00000000E+00  0.00000000E+00
  0.00000000E+00  0.00000000E+00  2.49422441E-03  0.00000000E+00  0.00000000E+00
  4.31099176E-03  7.01752897E-03  1.75166728E-02 -3.10131187E-01  3.55229527E+00
  0.00000000E+00  5.06686157E-02  9.20937577E-02  0.00000000E+00  1.76231047E-02
  2.02616947E-01  0.00000000E+00  6.43269314E-01  5.28467130E-01  8.01522460E-03
  0.00000000E+00 -7.31319686E-03  1.06294059E-02  0.00000000E+00 -2.15349938E-02
  0.00000000E+00 -2.68889990E-02 -8.66579392E-03  0.00000000E+00 -1.16411647E-03
  0.00000000E+00 -1.32320938E-03  9.14225237E-04  0.00000000E+00  0.00000000E+00
  3.12659092E-03 -3.97057539E-03 -5.65948909E-03 -6.03544320E-02  4.80113979E-01
 -1.19594735E+00  0.00000000E+00  8.19650542E-02  4.83809260E-02  0.00000000E+00
  8.30119139E-02  3.59728120E-02  0.00000000E+00  3.30371158E-01 -1.01872593E+00
 -1.23213889E-02  0.00000000E+00 -8.59710423E-03 -1.59707249E-02  0.00000000E+00
  6.55395186E-02  0.00000000E+00  2.94996475E-02 -9.03749023E-03  0.00000000E+00
 -1.25225711E-03  0.00000000E+00 -5.06672754E-03  4.42391211E-03  0.00000000E+00
  0.00000000E+00  3.52840532E-03  4.66675681E-03  1.18042003E-02 -1.13091791E-02
 -9.61764946E-02 -2.16207278E+00  0.00000000E+00  4.84788168E-02  4.21678932E-03
  0.00000000E+00  2.09516566E-02 -1.92829871E-01  0.00000000E+00  1.78151495E+00
  1.98981103E+00 -2.94007547E-03  0.00000000E+00  2.22326500E-02 -3.44048151E-03
  0.00000000E+00  7.35661048E-03  0.00000000E+00  3.36359811E-02  3.59616133E-02
  0.00000000E+00  3.32248738E-03  0.00000000E+00  6.66964877E-03 -7.84486050E-04
  0.00000000E+00  0.00000000E+00  3.40123353E-03  4.31099176E-03  7.01752897E-03
  1.75166728E-02 -3.10131187E-01  3.55229527E+00  0.00000000E+00 -5.06686157E-02
  9.20937577E-02  0.00000000E+00 -1.76231047E-02  2.02616947E-01  0.00000000E+00
 -6.43269314E-01  5.28467130E-01  8.01522460E-03  0.00000000E+00  7.31319686E-03
  1.06294059E-02  0.00000000E+00 -2.15349938E-02  0.00000000E+00  2.68889990E-02
 -8.66579392E-03  0.00000000E+00 -1.16411647E-03  0.00000000E+00  1.32320938E-03
  9.14225237E-04  0.00000000E+00  0.00000000E+00 -3.12659092E-03  4.66675681E-03
  1.18042003E-02 -1.13091791E-02 -9.61764946E-02 -2.16207278E+00  0.00000000E+00
 -4.84788168E-02  4.21678932E-03  0.00000000E+00 -2.09516566E-02 -1.92829871E-01
  0.00000000E+00 -1.78151495E+00  1.98981103E+00 -2.94007547E-03  0.00000000E+00
 -2.22326500E-02 -3.44048151E-03  0.00000000E+00  7.35661048E-03  0.00000000E+00
 -3.36359811E-02  3.59616133E-02  0.00000000E+00  3.32248738E-03  0.00000000E+00
 -6.66964877E-03 -7.84486050E-04  0.00000000E+00  0.00000000E+00 -3.40123353E-03
 -3.97057539E-03 -5.65948909E-03 -6.03544320E-02  4.80113979E-01 -1.19594735E+00
  0.00000000E+00 -8.19650542E-02  4.83809260E-02  0.00000000E+00 -8.30119139E-02
  3.59728120E-02  0.00000000E+00 -3.30371158E-01 -1.01872593E+00 -1.23213889E-02
  0.00000000E+00  8.59710423E-03 -1.59707249E-02  0.00000000E+00  6.55395186E-02
  0.00000000E+00 -2.94996475E-02 -9.03749023E-03  0.00000000E+00 -1.25225711E-03
  0.00000000E+00  5.06672754E-03  4.42391211E-03  0.00000000E+00  0.00000000E+00
 -3.52840532E-03  4.70636411E-03  8.51297331E-02  9.76172122E-01  0.00000000E+00
 -2.37748649E-02 -5.45869248E-03  7.66793654E-03  1.16853305E-01 -1.28924608E+00
  0.00000000E+00 -1.97131026E-02  1.78922977E-02  7.66793654E-03  1.16853305E-01
 -1.28924608E+00  0.00000000E+00  1.97131026E-02  1.78922977E-02  4.70636411E-03
  8.51297331E-02  9.76172122E-01  0.00000000E+00  2.37748649E-02 -5.45869248E-03
  8.95947994E-03  1.88592020E-02  4.05236546E-02 -1.55015491E+00  6.01953860E+00
  0.00000000E+00 -4.68258753E-02  1.97232563E-02  0.00000000E+00  1.33685015E+00
  3.19282603E-01  0.00000000E+00 -3.19912756E+00 -3.00721192E-01  3.05719893E-03
  0.00000000E+00  7.61710768E-04  1.55288789E-02  0.00000000E+00  2.31107570E-01
  0.00000000E+00  2.19806243E-01  2.15097827E-01  0.00000000E+00 -4.82533334E-03
  0.00000000E+00 -1.96232516E-03 -9.66909501E-03  0.00000000E+00  0.00000000E+00
 -1.88884813E-02 -1.21878333E-02 -2.39636381E-02 -6.51119074E-02  1.00150434E+00
 -7.60717322E-01  0.00000000E+00 -3.13643266E-02 -5.87826756E-02  0.00000000E+00
  4.86785146E-01  5.92272371E-02  0.00000000E+00 -3.01728143E-01 -2.03766121E+00
  9.92925989E-03  0.00000000E+00  2.97728608E-03 -8.81071878E-03  0.00000000E+00
 -1.26534212E-01  0.00000000E+00 -8.29723602E-02 -1.34150182E-01  0.00000000E+00
 -3.01269366E-03  0.00000000E+00 -7.79324498E-03 -3.49104830E-03  0.00000000E+00
  0.00000000E+00 -1.21036246E-02  1.03759852E-02  1.77042782E-02  1.30766512E-01
 -1.68875320E+00  5.23099076E+00  0.00000000E+00  7.34273980E-03 -2.57804442E-02
  0.00000000E+00  3.46389917E-01  2.18465527E-01  0.00000000E+00  2.37633292E-01
  5.41509268E-02 -1.00177827E-02  0.00000000E+00  5.84721273E-03  2.62147924E-02
  0.00000000E+00 -1.52256936E-01  0.00000000E+00 -1.11658056E-01 -1.69894226E-02
  0.00000000E+00  4.37440329E-03  0.00000000E+00  1.71977577E-02 -2.99666228E-03
  0.00000000E+00  0.00000000E+00 -3.49923400E-03 -8.95947994E-03 -1.88592020E-02
 -4.05236546E-02  1.55015491E+00 -6.01953860E+00  0.00000000E+00 -4.68258753E-02
 -1.97232563E-02  0.00000000E+00  1.33685015E+00 -3.19282603E-01  0.00000000E+00
 -3.19912756E+00  3.00721192E-01 -3.05719893E-03  0.00000000E+00  7.61710768E-04
 -1.55288789E-02  0.00000000E+00 -2.31107570E-01  0.00000000E+00  2.19806243E-01
 -2.15097827E-01  0.00000000E+00  4.82533334E-03  0.00000000E+00 -1.96232516E-03
  9.66909501E-03  0.00000000E+00  0.00000000E+00 -1.88884813E-02 -1.03759852E-02
 -1.77042782E-02 -1.30766512E-01  1.68875320E+00 -5.23099076E+00  0.00000000E+00
  7.34273980E-03  2.57804442E-02  0.00000000E+00  3.46389917E-01 -2.18465527E-01
  0.00000000E+00  2.37633292E-01 -5.41509268E-02  1.00177827E-02  0.00000000E+00
  5.84721273E-03 -2.62147924E-02  0.00000000E+00  1.52256936E-01  0.00000000E+00
 -1.11658056E-01  1.69894226E-02  0.00000000E+00 -4.37440329E-03  0.00000000E+00
  1.71977577E-02  2.99666228E-03  0.00000000E+00  0.00000000E+00 -3.49923400E-03
  1.21878333E-02  2.39636381E-02  6.51119074E-02 -1.00150434E+00  7.60717322E-01
  0.00000000E+00 -3.13643266E-02  5.87826756E-02  0.00000000E+00  4.86785146E-01
 -5.92272371E-02  0.00000000E+00 -3.01728143E-01  2.03766121E+00 -9.92925989E-03
  0.00000000E+00  2.97728608E-03  8.81071878E-03  0.00000000E+00  1.26534212E-01
  0.00000000E+00 -8.29723602E-02  1.34150182E-01  0.00000000E+00  3.01269366E-03
  0.00000000E+00 -7.79324498E-03  3.49104830E-03  0.00000000E+00  0.00000000E+00
 -1.21036246E-02  1.57145922E-02  1.42703147E-01  1.56875518E+00  0.00000000E+00
  1.02851750E-02  1.35613028E-02 -4.00006050E-02 -4.11932848E-01 -1.19357343E+00
  0.00000000E+00  1.13070945E-02  1.24391127E-02  4.00006050E-02  4.11932848E-01
  1.19357343E+00  0.00000000E+00  1.13070945E-02 -1.24391127E-02 -1.57145922E-02
 -1.42703147E-01 -1.56875518E+00  0.00000000E+00  1.02851750E-02 -1.35613028E-02
 -5.24132187E-03 -1.00733482E-02 -2.28701097E-02  3.14975878E-01 -1.56084557E+00
  0.00000000E+00  8.09752088E-02  2.10361773E-03  0.00000000E+00  1.87346151E-01
  7.59955014E-03  0.00000000E+00 -2.20358185E-01 -8.10887868E-01  1.54479932E-02
  0.00000000E+00  1.05725138E-02  8.48684457E-03  0.00000000E+00 -2.86355821E-02
  0.00000000E+00  3.66663916E-02 -2.22461826E-02  0.00000000E+00 -4.00950426E-03
  0.00000000E+00  3.66819419E-03 -1.14645188E-03  0.00000000E+00  0.00000000E+00
  4.89329704E-03  1.48519466E-02  3.13155110E-02  2.87706215E-02 -7.48832660E-01
 -3.49757614E+00  0.00000000E+00  2.32677587E-02  7.85841302E-02  0.00000000E+00
  1.77660528E-01  3.48743419E-01  0.00000000E+00  7.10081415E-01  2.19214936E+00
  3.98085428E-03  0.00000000E+00  2.11906496E-02  4.11889960E-03  0.00000000E+00
 -8.34163401E-02  0.00000000E+00 -4.84848122E-02  1.98846957E-02  0.00000000E+00
  3.59803149E-03  0.00000000E+00  1.10156023E-02 -5.80169536E-03  0.00000000E+00
  0.00000000E+00 -1.09582875E-03 -1.76798814E-02 -3.96350258E-02  7.05703280E-03
  5.19125744E-01  4.27600693E+00  0.00000000E+00 -8.58380652E-02  5.47483164E-02
  0.00000000E+00 -1.23780291E-01  3.18312197E-01  0.00000000E+00 -2.93003576E+00
  1.75688143E+00 -9.37115127E-04  0.00000000E+00  1.85189483E-02  2.23715833E-03
  0.00000000E+00 -6.24104872E-03  0.00000000E+00 -1.24902697E-01 -8.54705643E-02
  0.00000000E+00  6.31051579E-03  0.00000000E+00 -1.32365887E-02 -5.79416880E-03
  0.00000000E+00  0.00000000E+00 -3.11257991E-03 -5.24132187E-03 -1.00733482E-02
 -2.28701097E-02  3.14975878E-01 -1.56084557E+00  0.00000000E+00 -8.09752088E-02
  2.10361773E-03  0.00000000E+00 -1.87346151E-01  7.59955014E-03  0.00000000E+00
  2.20358185E-01 -8.10887868E-01  1.54479932E-02  0.00000000E+00 -1.05725138E-02
  8.48684457E-03  0.00000000E+00 -2.86355821E-02  0.00000000E+00 -3.66663916E-02
 -2.22461826E-02  0.00000000E+00 -4.00950426E-03  0.00000000E+00 -3.66819419E-03
 -1.14645188E-03  0.00000000E+00  0.00000000E+00 -4.89329704E-03 -1.76798814E-02
 -3.96350258E-02  7.05703280E-03  5.19125744E-01  4.27600693E+00  0.00000000E+00
  8.58380652E-02  5.47483164E-02  0.00000000E+00  1.23780291E-01  3.18312197E-01
  0.00000000E+00  2.93003576E+00  1.75688143E+00 -9.37115127E-04  0.00000000E+00
 -1.85189483E-02  2.23715833E-03  0.00000000E+00 -6.24104872E-03  0.00000000E+00
  1.24902697E-01 -8.54705643E-02  0.00000000E+00  6.31051579E-03  0.00000000E+00
  1.32365887E-02 -5.79416880E-03  0.00000000E+00  0.00000000E+00  3.11257991E-03
  1.48519466E-02  3.13155110E-02  2.87706215E-02 -7.48832660E-01 -3.49757614E+00
  0.00000000E+00 -2.32677587E-02  7.85841302E-02  0.00000000E+00 -1.77660528E-01
  3.48743419E-01  0.00000000E+00 -7.10081415E-01  2.19214936E+00  3.98085428E-03
  0.00000000E+00 -2.11906496E-02  4.11889960E-03  0.00000000E+00 -8.34163401E-02
  0.00000000E+00  4.84848122E-02  1.98846957E-02  0.00000000E+00  3.59803149E-03
  0.00000000E+00 -1.10156023E-02 -5.80169536E-03  0.00000000E+00  0.00000000E+00
  1.09582875E-03 -4.29680669E-02 -1.89337731E-01 -9.57530008E-01  0.00000000E+00
  2.10045185E-02  5.72135840E-03 -1.47174846E-03 -1.36234008E-01  1.94399136E+00
  0.00000000E+00  2.88433761E-02  2.94843738E-02 -1.47174846E-03 -1.36234008E-01
  1.94399136E+00  0.00000000E+00 -2.88433761E-02  2.94843738E-02 -4.29680669E-02
 -1.89337731E-01 -9.57530008E-01  0.00000000E+00 -2.10045185E-02  5.72135840E-03
  0.00000000E+00  0.00000000E+00  0.00000000E+00  0.00000000E+00  0.00000000E+00
 -1.37318101E-02  0.00000000E+00  0.00000000E+00 -1.35277138E-01  0.00000000E+00
  0.00000000E+00  2.48290149E-01  0.00000000E+00  0.00000000E+00  0.00000000E+00
 -3.93169464E-03  0.00000000E+00  0.00000000E+00  1.57225314E-03  0.00000000E+00
 -3.71655955E-02  0.00000000E+00  0.00000000E+00  9.15386348E-03  0.00000000E+00
  1.99581084E-03  0.00000000E+00  0.00000000E+00  1.57578741E-03  4.24123871E-03
  0.00000000E+00  0.00000000E+00  0.00000000E+00  0.00000000E+00  0.00000000E+00
  0.00000000E+00  5.18101611E-02  0.00000000E+00  0.00000000E+00  2.01955658E-01
  0.00000000E+00  0.00000000E+00 -4.04652700E-01  0.00000000E+00  0.00000000E+00
  0.00000000E+00 -4.06938691E-03  0.00000000E+00  0.00000000E+00  6.10900961E-04
  0.00000000E+00 -4.28364217E-02  0.00000000E+00  0.00000000E+00 -8.77395063E-03
  0.00000000E+00 -4.61403409E-05  0.00000000E+00  0.00000000E+00 -6.93313284E-04
 -1.05300155E-03  0.00000000E+00  0.00000000E+00  0.00000000E+00  0.00000000E+00
  0.00000000E+00  0.00000000E+00 -1.61256231E-01  0.00000000E+00  0.00000000E+00
 -4.51745704E-01  0.00000000E+00  0.00000000E+00  7.75139107E-01  0.00000000E+00
  0.00000000E+00  0.00000000E+00 -5.55710768E-04  0.00000000E+00  0.00000000E+00
  7.37768110E-03  0.00000000E+00 -5.91955029E-03  0.00000000E+00  0.00000000E+00
  2.85872263E-02  0.00000000E+00  1.75802469E-03  0.00000000E+00  0.00000000E+00
 -4.97136997E-04  1.51604993E-03  0.00000000E+00  0.00000000E+00  0.00000000E+00
  0.00000000E+00  0.00000000E+00  0.00000000E+00  1.37318101E-02  0.00000000E+00
  0.00000000E+00  1.35277138E-01  0.00000000E+00  0.00000000E+00 -2.48290149E-01
  0.00000000E+00  0.00000000E+00  0.00000000E+00  3.93169464E-03  0.00000000E+00
  0.00000000E+00  1.57225314E-03  0.00000000E+00  3.71655955E-02  0.00000000E+00
  0.00000000E+00  9.15386348E-03  0.00000000E+00 -1.99581084E-03  0.00000000E+00
  0.00000000E+00  1.57578741E-03 -4.24123871E-03  0.00000000E+00  0.00000000E+00
  0.00000000E+00  0.00000000E+00  0.00000000E+00  0.00000000E+00  1.61256231E-01
  0.00000000E+00  0.00000000E+00  4.51745704E-01  0.00000000E+00  0.00000000E+00
 -7.75139107E-01  0.00000000E+00  0.00000000E+00  0.00000000E+00  5.55710768E-04
  0.00000000E+00  0.00000000E+00  7.37768110E-03  0.00000000E+00  5.91955029E-03
  0.00000000E+00  0.00000000E+00  2.85872263E-02  0.00000000E+00 -1.75802469E-03
  0.00000000E+00  0.00000000E+00 -4.97136997E-04 -1.51604993E-03  0.00000000E+00
  0.00000000E+00  0.00000000E+00  0.00000000E+00  0.00000000E+00  0.00000000E+00
 -5.18101611E-02  0.00000000E+00  0.00000000E+00 -2.01955658E-01  0.00000000E+00
  0.00000000E+00  4.04652700E-01  0.00000000E+00  0.00000000E+00  0.00000000E+00
  4.06938691E-03  0.00000000E+00  0.00000000E+00  6.10900961E-04  0.00000000E+00
  4.28364217E-02  0.00000000E+00  0.00000000E+00 -8.77395063E-03  0.00000000E+00
  4.61403409E-05  0.00000000E+00  0.00000000E+00 -6.93313284E-04  1.05300155E-03
  0.00000000E+00  0.00000000E+00  0.00000000E+00  0.00000000E+00 -8.30303021E-03
  0.00000000E+00  0.00000000E+00  0.00000000E+00  0.00000000E+00  0.00000000E+00
  1.21217425E-02  0.00000000E+00  0.00000000E+00  0.00000000E+00  0.00000000E+00
  0.00000000E+00 -1.21217425E-02  0.00000000E+00  0.00000000E+00  0.00000000E+00
  0.00000000E+00  0.00000000E+00  8.30303021E-03  0.00000000E+00  0.00000000E+00
  0.00000000E+00  0.00000000E+00  0.00000000E+00  0.00000000E+00  0.00000000E+00
  1.08580802E-01  0.00000000E+00  0.00000000E+00  3.45281972E-01  0.00000000E+00
  0.00000000E+00 -6.48554314E-01  0.00000000E+00  0.00000000E+00  0.00000000E+00
  7.02471486E-03  0.00000000E+00  0.00000000E+00 -6.48552931E-03  0.00000000E+00
  1.96601201E-02  0.00000000E+00  0.00000000E+00 -1.37879947E-02  0.00000000E+00
 -1.43099463E-04  0.00000000E+00  0.00000000E+00  1.56279381E-03  4.52435458E-04
  0.00000000E+00  0.00000000E+00  0.00000000E+00  0.00000000E+00  0.00000000E+00
  0.00000000E+00 -1.14997251E-01  0.00000000E+00  0.00000000E+00 -3.59576594E-01
  0.00000000E+00  0.00000000E+00  6.69136874E-01  0.00000000E+00  0.00000000E+00
  0.00000000E+00  5.27042606E-03  0.00000000E+00  0.00000000E+00 -4.24312465E-03
  0.00000000E+00  1.86318691E-02  0.00000000E+00  0.00000000E+00 -3.19359339E-02
  0.00000000E+00 -5.45999263E-04  0.00000000E+00  0.00000000E+00  3.61607753E-04
 -5.69074054E-04  0.00000000E+00  0.00000000E+00  0.00000000E+00  0.00000000E+00
  0.00000000E+00  0.00000000E+00  2.03738949E-02  0.00000000E+00  0.00000000E+00
  4.01549178E-02  0.00000000E+00  0.00000000E+00 -6.12994865E-02  0.00000000E+00
  0.00000000E+00  0.00000000E+00 -1.03894704E-03  0.00000000E+00  0.00000000E+00
 -2.33686437E-04  0.00000000E+00 -1.55082057E-02  0.00000000E+00  0.00000000E+00
  4.48825000E-03  0.00000000E+00 -6.77628470E-04  0.00000000E+00  0.00000000E+00
 -1.53009180E-03 -2.60920743E-04  0.00000000E+00  0.00000000E+00  0.00000000E+00
  0.00000000E+00  0.00000000E+00  0.00000000E+00  1.08580802E-01  0.00000000E+00
  0.00000000E+00  3.45281972E-01  0.00000000E+00  0.00000000E+00 -6.48554314E-01
  0.00000000E+00  0.00000000E+00  0.00000000E+00  7.02471486E-03  0.00000000E+00
  0.00000000E+00  6.48552931E-03  0.00000000E+00  1.96601201E-02  0.00000000E+00
  0.00000000E+00  1.37879947E-02  0.00000000E+00 -1.43099463E-04  0.00000000E+00
  0.00000000E+00 -1.56279381E-03  4.52435458E-04  0.00000000E+00  0.00000000E+00
  0.00000000E+00  0.00000000E+00  0.00000000E+00  0.00000000E+00  2.03738949E-02
  0.00000000E+00  0.00000000E+00  4.01549178E-02  0.00000000E+00  0.00000000E+00
 -6.12994865E-02  0.00000000E+00  0.00000000E+00  0.00000000E+00 -1.03894704E-03
  0.00000000E+00  0.00000000E+00  2.33686437E-04  0.00000000E+00 -1.55082057E-02
  0.00000000E+00  0.00000000E+00 -4.48825000E-03  0.00000000E+00 -6.77628470E-04
  0.00000000E+00  0.00000000E+00  1.53009180E-03 -2.60920743E-04  0.00000000E+00
  0.00000000E+00  0.00000000E+00  0.00000000E+00  0.00000000E+00  0.00000000E+00
 -1.14997251E-01  0.00000000E+00  0.00000000E+00 -3.59576594E-01  0.00000000E+00
  0.00000000E+00  6.69136874E-01  0.00000000E+00  0.00000000E+00  0.00000000E+00
  5.27042606E-03  0.00000000E+00  0.00000000E+00  4.24312465E-03  0.00000000E+00
  1.86318691E-02  0.00000000E+00  0.00000000E+00  3.19359339E-02  0.00000000E+00
 -5.45999263E-04  0.00000000E+00  0.00000000E+00 -3.61607753E-04 -5.69074054E-04
  0.00000000E+00  0.00000000E+00  0.00000000E+00  0.00000000E+00  1.25595936E-02
  0.00000000E+00  0.00000000E+00  0.00000000E+00  0.00000000E+00  0.00000000E+00
  5.51531572E-04  0.00000000E+00  0.00000000E+00  0.00000000E+00  0.00000000E+00
  0.00000000E+00  5.51531572E-04  0.00000000E+00  0.00000000E+00  0.00000000E+00
  0.00000000E+00  0.00000000E+00  1.25595936E-02  0.00000000E+00  0.00000000E+00
 -1.89794336E-03 -1.32063739E-03 -7.21669709E-02  1.07453413E+00 -3.92654563E+00
  0.00000000E+00 -5.80399919E-02  3.24770099E-02  0.00000000E+00  2.30288796E-02
  3.37235145E-01  0.00000000E+00 -3.11252315E-01 -1.80695450E+00  1.44357898E-02
  0.00000000E+00  9.14048761E-03 -2.39193978E-02  0.00000000E+00  3.89233270E-02
  0.00000000E+00  4.34774910E-02  2.01352330E-02  0.00000000E+00 -2.18727868E-03
  0.00000000E+00  8.52180982E-04  1.34547355E-03  0.00000000E+00  0.00000000E+00
 -9.63345405E-04  3.45591504E-03  3.07104035E-03  1.28971766E-01 -1.40193260E+00
  4.20777405E+00  0.00000000E+00 -3.52030392E-02 -2.63948181E-02  0.00000000E+00
  2.28090382E-01  4.01999924E-01  0.00000000E+00 -1.24881178E+00 -8.92966522E-01
 -1.82588294E-02  0.00000000E+00 -7.77456947E-03  1.81041089E-02  0.00000000E+00
 -2.62353287E-02  0.00000000E+00 -1.97887441E-01  1.34947394E-04  0.00000000E+00
  6.22922262E-04  0.00000000E+00  6.03688357E-03 -6.66574124E-03  0.00000000E+00
  0.00000000E+00  1.15544458E-03 -4.21366440E-03 -7.33987846E-03 -5.33427937E-02
  5.41561502E-01 -3.22457886E-01  0.00000000E+00  2.18917034E-02 -1.33396262E-01
  0.00000000E+00 -8.00625453E-02  3.22418736E-01  0.00000000E+00 -1.14887572E+00
 -1.75328851E+00  4.75969344E-03  0.00000000E+00  1.37252671E-03 -4.06984945E-03
  0.00000000E+00  8.43732879E-02  0.00000000E+00 -2.58135224E-01 -2.71052851E-04
  0.00000000E+00  4.81928899E-03  0.00000000E+00 -5.93217659E-03 -7.74587747E-03
  0.00000000E+00  0.00000000E+00  3.08751585E-03 -1.89794336E-03 -1.32063739E-03
 -7.21669709E-02  1.07453413E+00 -3.92654563E+00  0.00000000E+00  5.80399919E-02
  3.24770099E-02  0.00000000E+00 -2.30288796E-02  3.37235145E-01  0.00000000E+00
  3.11252315E-01 -1.80695450E+00  1.44357898E-02  0.00000000E+00 -9.14048761E-03
 -2.39193978E-02  0.00000000E+00  3.89233270E-02  0.00000000E+00 -4.34774910E-02
  2.01352330E-02  0.00000000E+00 -2.18727868E-03  0.00000000E+00 -8.52180982E-04
  1.34547355E-03  0.00000000E+00  0.00000000E+00  9.63345405E-04 -4.21366440E-03
 -7.33987846E-03 -5.33427937E-02  5.41561502E-01 -3.22457886E-01  0.00000000E+00
 -2.18917034E-02 -1.33396262E-01  0.00000000E+00  8.00625453E-02  3.22418736E-01
  0.00000000E+00  1.14887572E+00 -1.75328851E+00  4.75969344E-03  0.00000000E+00
 -1.37252671E-03 -4.06984945E-03  0.00000000E+00  8.43732879E-02  0.00000000E+00
  2.58135224E-01 -2.71052851E-04  0.00000000E+00  4.81928899E-03  0.00000000E+00
  5.93217659E-03 -7.74587747E-03  0.00000000E+00  0.00000000E+00 -3.08751585E-03
  3.45591504E-03  3.07104035E-03  1.28971766E-01 -1.40193260E+00  4.20777405E+00
  0.00000000E+00  3.52030392E-02 -2.63948181E-02  0.00000000E+00 -2.28090382E-01
  4.01999924E-01  0.00000000E+00  1.24881178E+00 -8.92966522E-01 -1.82588294E-02
  0.00000000E+00  7.77456947E-03  1.81041089E-02  0.00000000E+00 -2.62353287E-02
  0.00000000E+00  1.97887441E-01  1.34947394E-04  0.00000000E+00  6.22922262E-04
  0.00000000E+00 -6.03688357E-03 -6.66574124E-03  0.00000000E+00  0.00000000E+00
 -1.15544458E-03 -1.34796381E-02 -2.74469384E-01 -5.49355060E-01  0.00000000E+00
 -1.37516910E-02  9.38319622E-03 -2.55515144E-03  1.51976744E-01  5.96384042E-01
  0.00000000E+00 -1.03466027E-02  8.53350283E-03 -2.55515144E-03  1.51976744E-01
  5.96384042E-01  0.00000000E+00  1.03466027E-02  8.53350283E-03 -1.34796381E-02
 -2.74469384E-01 -5.49355060E-01  0.00000000E+00  1.37516910E-02  9.38319622E-03
 -1.96667312E-02 -4.17035077E-02 -1.10221196E-01  2.09515041E+00  1.69426384E+01
  0.00000000E+00 -1.51218725E-03 -1.34884005E-01  0.00000000E+00 -8.30500405E-01
  3.54352354E-02  0.00000000E+00 -4.31740184E+00  3.67643915E+00 -5.05883472E-03
  0.00000000E+00  1.76583248E-03  6.46739418E-03  0.00000000E+00 -4.44601515E-02
  0.00000000E+00 -8.46979615E-02 -3.03783695E-01  0.00000000E+00 -7.25604626E-04
  0.00000000E+00  1.01002780E-02 -1.15827678E-02  0.00000000E+00  0.00000000E+00
  1.88068039E-02  2.31317696E-02  5.28231020E-02 -7.23288064E-02 -2.39438151E-01
 -1.44806370E+01  0.00000000E+00 -1.20981008E-01  2.63728245E-02  0.00000000E+00
 -7.58208938E-02  1.27005895E-01  0.00000000E+00 -6.32282623E+00  2.72139800E+00
 -1.30735442E-02  0.00000000E+00 -3.21827864E-03 -2.09563197E-02  0.00000000E+00
 -5.73442950E-02  0.00000000E+00  1.91915183E-02  1.50759189E-02  0.00000000E+00
  5.62510967E-04  0.00000000E+00  4.51214080E-03 -9.87780501E-04  0.00000000E+00
  0.00000000E+00  2.39305615E-03  1.44165637E-02  2.95283238E-02  5.41367432E-02
 -6.23892365E-01 -6.71238514E+00  0.00000000E+00 -2.93966558E-02  2.43405643E-02
  0.00000000E+00  1.17152601E-01  8.72187301E-02  0.00000000E+00  5.29665113E+00
  5.34062453E-01 -1.66460608E-02  0.00000000E+00 -1.07816318E-02 -9.08582948E-03
  0.00000000E+00 -2.27376232E-02  0.00000000E+00 -3.95776869E-02  1.06319313E-01
  0.00000000E+00 -4.31615887E-03  0.00000000E+00  1.96340587E-03 -6.34833790E-03
  0.00000000E+00  0.00000000E+00 -6.80115515E-03  1.96667312E-02  4.17035077E-02
  1.10221196E-01 -2.09515041E+00 -1.69426384E+01  0.00000000E+00 -1.51218725E-03
  1.34884005E-01  0.00000000E+00 -8.30500405E-01 -3.54352354E-02  0.00000000E+00
 -4.31740184E+00 -3.67643915E+00  5.05883472E-03  0.00000000E+00  1.76583248E-03
 -6.46739418E-03  0.00000000E+00  4.44601515E-02  0.00000000E+00 -8.46979615E-02
  3.03783695E-01  0.00000000E+00  7.25604626E-04  0.00000000E+00  1.01002780E-02
  1.15827678E-02  0.00000000E+00  0.00000000E+00  1.88068039E-02 -1.44165637E-02
 -2.95283238E-02 -5.41367432E-02  6.23892365E-01  6.71238514E+00  0.00000000E+00
 -2.93966558E-02 -2.43405643E-02  0.00000000E+00  1.17152601E-01 -8.72187301E-02
  0.00000000E+00  5.29665113E+00 -5.34062453E-01  1.66460608E-02  0.00000000E+00
 -1.07816318E-02  9.08582948E-03  0.00000000E+00  2.27376232E-02  0.00000000E+00
 -3.95776869E-02 -1.06319313E-01  0.00000000E+00  4.31615887E-03  0.00000000E+00
  1.96340587E-03  6.34833790E-03  0.00000000E+00  0.00000000E+00 -6.80115515E-03
 -2.31317696E-02 -5.28231020E-02  7.23288064E-02  2.39438151E-01  1.44806370E+01
  0.00000000E+00 -1.20981008E-01 -2.63728245E-02  0.00000000E+00 -7.58208938E-02
 -1.27005895E-01  0.00000000E+00 -6.32282623E+00 -2.72139800E+00  1.30735442E-02
  0.00000000E+00 -3.21827864E-03  2.09563197E-02  0.00000000E+00  5.73442950E-02
  0.00000000E+00  1.91915183E-02 -1.50759189E-02  0.00000000E+00 -5.62510967E-04
  0.00000000E+00  4.51214080E-03  9.87780501E-04  0.00000000E+00  0.00000000E+00
  2.39305615E-03  3.07777011E-03  6.08983062E-02 -1.56134677E+00  0.00000000E+00
 -1.24151264E-02 -1.80424949E-02  6.22596099E-02  1.87270071E-01 -1.95104798E+00
  0.00000000E+00  7.05551524E-04 -7.83175692E-03 -6.22596099E-02 -1.87270071E-01
  1.95104798E+00  0.00000000E+00  7.05551524E-04  7.83175692E-03 -3.07777011E-03
 -6.08983062E-02  1.56134677E+00  0.00000000E+00 -1.24151264E-02  1.80424949E-02
 -1.65435320E-02 -3.65999946E-02  5.50984898E-03  1.12868349E+00  3.24436033E+00
  0.00000000E+00 -2.55062157E-02  7.05040955E-02  0.00000000E+00  9.50540561E-02
  4.15982326E-01  0.00000000E+00  2.29774685E+00  7.67313499E-01 -1.01076387E-02
  0.00000000E+00 -1.84431805E-02 -1.86436624E-02  0.00000000E+00  6.44283536E-02
  0.00000000E+00  1.17570017E-01  3.90691960E-02  0.00000000E+00  2.15138150E-03
  0.00000000E+00  9.89632186E-03 -3.75909127E-03  0.00000000E+00  0.00000000E+00
 -6.47171282E-03 -3.51567636E-03 -9.22632881E-03  9.04088232E-03 -4.78321400E-02
 -1.14206481E+00  0.00000000E+00  2.84039362E-02  6.45314443E-02  0.00000000E+00
 -3.59305114E-02  3.89996165E-01  0.00000000E+00  1.04207272E+00 -5.86318274E-01
 -1.19127914E-02  0.00000000E+00  2.84933671E-02 -5.94304290E-03  0.00000000E+00
  3.31133646E-02  0.00000000E+00 -7.45848492E-02 -1.96854138E-02  0.00000000E+00
  4.98102400E-03  0.00000000E+00 -9.02323351E-03 -8.82496745E-03  0.00000000E+00
  0.00000000E+00  1.94040364E-03 -2.27494081E-03 -5.89440552E-03  4.28837289E-02
 -1.84336876E-01 -2.58796156E+00  0.00000000E+00  1.77717741E-02  1.18350263E-01
  0.00000000E+00  2.38488993E-01  5.34776123E-01  0.00000000E+00  1.32886542E+00
  1.93513441E+00  1.33537016E-02  0.00000000E+00  8.03982334E-03  7.37496554E-03
  0.00000000E+00 -1.83177960E-02  0.00000000E+00 -1.30430170E-01  4.03751839E-02
  0.00000000E+00 -1.53174895E-03  0.00000000E+00  3.18868282E-03 -6.02407935E-03
  0.00000000E+00  0.00000000E+00 -6.82040134E-03 -1.65435320E-02 -3.65999946E-02
  5.50984898E-03  1.12868349E+00  3.24436033E+00  0.00000000E+00  2.55062157E-02
  7.05040955E-02  0.00000000E+00 -9.50540561E-02  4.15982326E-01  0.00000000E+00
 -2.29774685E+00  7.67313499E-01 -1.01076387E-02  0.00000000E+00  1.84431805E-02
 -1.86436624E-02  0.00000000E+00  6.44283536E-02  0.00000000E+00 -1.17570017E-01
  3.90691960E-02  0.00000000E+00  2.15138150E-03  0.00000000E+00 -9.89632186E-03
 -3.75909127E-03  0.00000000E+00  0.00000000E+00  6.47171282E-03 -2.27494081E-03
 -5.89440552E-03  4.28837289E-02 -1.84336876E-01 -2.58796156E+00  0.00000000E+00
 -1.77717741E-02  1.18350263E-01  0.00000000E+00 -2.38488993E-01  5.34776123E-01
  0.00000000E+00 -1.32886542E+00  1.93513441E+00  1.33537016E-02  0.00000000E+00
 -8.03982334E-03  7.37496554E-03  0.00000000E+00 -1.83177960E-02  0.00000000E+00
  1.30430170E-01  4.03751839E-02  0.00000000E+00 -1.53174895E-03  0.00000000E+00
 -3.18868282E-03 -6.02407935E-03  0.00000000E+00  0.00000000E+00  6.82040134E-03
 -3.51567636E-03 -9.22632881E-03  9.04088232E-03 -4.78321400E-02 -1.14206481E+00
  0.00000000E+00 -2.84039362E-02  6.45314443E-02  0.00000000E+00  3.59305114E-02
  3.89996165E-01  0.00000000E+00 -1.04207272E+00 -5.86318274E-01 -1.19127914E-02
  0.00000000E+00 -2.84933671E-02 -5.94304290E-03  0.00000000E+00  3.31133646E-02
  0.00000000E+00  7.45848492E-02 -1.96854138E-02  0.00000000E+00  4.98102400E-03
  0.00000000E+00  9.02323351E-03 -8.82496745E-03  0.00000000E+00  0.00000000E+00
 -1.94040364E-03 -8.49475351E-02 -6.84522959E-01  1.20409933E+00  0.00000000E+00
 -1.51140548E-02  4.05730838E-02 -4.74213504E-02 -3.53295417E-01 -5.00480327E-01
  0.00000000E+00  1.00423752E-02  1.71270925E-02 -4.74213504E-02 -3.53295417E-01
 -5.00480327E-01  0.00000000E+00 -1.00423752E-02  1.71270925E-02 -8.49475351E-02
 -6.84522959E-01  1.20409933E+00  0.00000000E+00  1.51140548E-02  4.05730838E-02
 -7.04812083E-03 -1.98193533E-02  1.98851967E-01 -1.21310248E+00 -1.62285038E+00
  0.00000000E+00 -8.07530080E-02  7.04836053E-02  0.00000000E+00  6.24080418E-02
 -6.84819837E-02  0.00000000E+00 -9.04621374E-01 -3.22055084E+00  2.28051540E-02
  0.00000000E+00 -5.01983590E-03  1.69223873E-02  0.00000000E+00 -3.64062327E-02
  0.00000000E+00 -9.19207699E-02  1.99371591E-01  0.00000000E+00 -2.71355476E-03
  0.00000000E+00 -7.10072615E-03  9.30166413E-03  0.00000000E+00  0.00000000E+00
 -4.36865024E-03 -1.29665834E-02 -3.01478296E-02  5.73726152E-02 -1.81482423E-01
  6.26603552E+00  0.00000000E+00 -8.06266693E-02 -5.35960295E-02  0.00000000E+00
 -7.03903635E-01 -1.82764988E-01  0.00000000E+00 -2.05821233E+00 -5.22819320E+00
 -1.65355984E-02  0.00000000E+00  5.79327743E-04  1.70119012E-03  0.00000000E+00
  2.11980636E-01  0.00000000E+00  7.93321850E-02  8.46587782E-02  0.00000000E+00
 -4.51237986E-03  0.00000000E+00 -4.94262403E-03 -1.05066130E-03  0.00000000E+00
  0.00000000E+00  1.09833357E-02 -7.83789188E-03 -1.54695762E-02 -8.49017163E-02
  1.07890644E+00  1.08186230E+01  0.00000000E+00 -4.60258861E-02  7.41696247E-02
  0.00000000E+00 -6.86310372E-01  6.45023466E-02  0.00000000E+00 -2.77687191E+00
  2.28936443E+00 -1.80470047E-02  0.00000000E+00  1.51671872E-02 -1.17034215E-02
  0.00000000E+00  9.69768100E-02  0.00000000E+00  2.28078923E-02 -5.16992559E-02
  0.00000000E+00  1.03448147E-03  0.00000000E+00 -5.95604339E-03  1.41341785E-03
  0.00000000E+00  0.00000000E+00  1.59545833E-02  7.04812083E-03  1.98193533E-02
 -1.98851967E-01  1.21310248E+00  1.62285038E+00  0.00000000E+00 -8.07530080E-02
 -7.04836053E-02  0.00000000E+00  6.24080418E-02  6.84819837E-02  0.00000000E+00
 -9.04621374E-01  3.22055084E+00 -2.28051540E-02  0.00000000E+00 -5.01983590E-03
 -1.69223873E-02  0.00000000E+00  3.64062327E-02  0.00000000E+00 -9.19207699E-02
 -1.99371591E-01  0.00000000E+00  2.71355476E-03  0.00000000E+00 -7.10072615E-03
 -9.30166413E-03  0.00000000E+00  0.00000000E+00 -4.36865024E-03  7.83789188E-03
  1.54695762E-02  8.49017163E-02 -1.07890644E+00 -1.08186230E+01  0.00000000E+00
 -4.60258861E-02 -7.41696247E-02  0.00000000E+00 -6.86310372E-01 -6.45023466E-02
  0.00000000E+00 -2.77687191E+00 -2.28936443E+00  1.80470047E-02  0.00000000E+00
  1.51671872E-02  1.17034215E-02  0.00000000E+00 -9.69768100E-02  0.00000000E+00
  2.28078923E-02  5.16992559E-02  0.00000000E+00 -1.03448147E-03  0.00000000E+00
 -5.95604339E-03 -1.41341785E-03  0.00000000E+00  0.00000000E+00  1.59545833E-02
  1.29665834E-02  3.01478296E-02 -5.73726152E-02  1.81482423E-01 -6.26603552E+00
  0.00000000E+00 -8.06266693E-02  5.35960295E-02  0.00000000E+00 -7.03903635E-01
  1.82764988E-01  0.00000000E+00 -2.05821233E+00  5.22819320E+00  1.65355984E-02
  0.00000000E+00  5.79327743E-04 -1.70119012E-03  0.00000000E+00 -2.11980636E-01
  0.00000000E+00  7.93321850E-02 -8.46587782E-02  0.00000000E+00  4.51237986E-03
  0.00000000E+00 -4.94262403E-03  1.05066130E-03  0.00000000E+00  0.00000000E+00
  1.09833357E-02 -4.59166046E-02 -3.41290321E-01  1.40726799E+00  0.00000000E+00
 -2.96563227E-02  8.00858070E-03  5.67123820E-02  4.76579238E-01 -1.36499122E-01
  0.00000000E+00 -3.32583248E-02  1.89931207E-02 -5.67123820E-02 -4.76579238E-01
  1.36499122E-01  0.00000000E+00 -3.32583248E-02 -1.89931207E-02  4.59166046E-02
  3.41290321E-01 -1.40726799E+00  0.00000000E+00 -2.96563227E-02 -8.00858070E-03
  0.00000000E+00  0.00000000E+00  0.00000000E+00  0.00000000E+00  0.00000000E+00
  9.60080321E-02  0.00000000E+00  0.00000000E+00  2.49844986E-01  0.00000000E+00
  0.00000000E+00 -8.28369185E-01  0.00000000E+00  0.00000000E+00  0.00000000E+00
  2.06089878E-03  0.00000000E+00  0.00000000E+00 -4.55092502E-03  0.00000000E+00
 -3.67490807E-02  0.00000000E+00  0.00000000E+00 -4.16967590E-02  0.00000000E+00
 -1.57908418E-03  0.00000000E+00  0.00000000E+00 -1.27724552E-03 -1.27131463E-03
  0.00000000E+00  0.00000000E+00  0.00000000E+00  0.00000000E+00  0.00000000E+00
  0.00000000E+00  9.01801588E-02  0.00000000E+00  0.00000000E+00  2.36656736E-01
  0.00000000E+00  0.00000000E+00 -7.64020957E-01  0.00000000E+00  0.00000000E+00
  0.00000000E+00 -9.95571040E-04  0.00000000E+00  0.00000000E+00  1.06003845E-03
  0.00000000E+00  3.97590636E-02  0.00000000E+00  0.00000000E+00  3.69121852E-02
  0.00000000E+00 -1.43035361E-03  0.00000000E+00  0.00000000E+00 -3.02300231E-03
 -1.13051783E-03  0.00000000E+00  0.00000000E+00  0.00000000E+00  0.00000000E+00
  0.00000000E+00  0.00000000E+00 -1.65113501E-01  0.00000000E+00  0.00000000E+00
 -4.45877813E-01  0.00000000E+00  0.00000000E+00  1.58433194E+00  0.00000000E+00
  0.00000000E+00  0.00000000E+00  1.10850240E-04  0.00000000E+00  0.00000000E+00
  8.31537280E-03  0.00000000E+00  9.17630569E-03  0.00000000E+00  0.00000000E+00
 -2.88727415E-02  0.00000000E+00  2.23825086E-03  0.00000000E+00  0.00000000E+00
 -5.67628741E-04  4.40162944E-04  0.00000000E+00  0.00000000E+00  0.00000000E+00
  0.00000000E+00  0.00000000E+00  0.00000000E+00  9.60080321E-02  0.00000000E+00
  0.00000000E+00  2.49844986E-01  0.00000000E+00  0.00000000E+00 -8.28369185E-01
  0.00000000E+00  0.00000000E+00  0.00000000E+00  2.06089878E-03  0.00000000E+00
  0.00000000E+00  4.55092502E-03  0.00000000E+00 -3.67490807E-02  0.00000000E+00
  0.00000000E+00  4.16967590E-02  0.00000000E+00 -1.57908418E-03  0.00000000E+00
  0.00000000E+00  1.27724552E-03 -1.27131463E-03  0.00000000E+00  0.00000000E+00
  0.00000000E+00  0.00000000E+00  0.00000000E+00  0.00000000E+00 -1.65113501E-01
  0.00000000E+00  0.00000000E+00 -4.45877813E-01  0.00000000E+00  0.00000000E+00
  1.58433194E+00  0.00000000E+00  0.00000000E+00  0.00000000E+00  1.10850240E-04
  0.00000000E+00  0.00000000E+00 -8.31537280E-03  0.00000000E+00  9.17630569E-03
  0.00000000E+00  0.00000000E+00  2.88727415E-02  0.00000000E+00  2.23825086E-03
  0.00000000E+00  0.00000000E+00  5.67628741E-04  4.40162944E-04  0.00000000E+00
  0.00000000E+00  0.00000000E+00  0.00000000E+00  0.00000000E+00  0.00000000E+00
  9.01801588E-02  0.00000000E+00  0.00000000E+00  2.36656736E-01  0.00000000E+00
  0.00000000E+00 -7.64020957E-01  0.00000000E+00  0.00000000E+00  0.00000000E+00
 -9.95571040E-04  0.00000000E+00  0.00000000E+00 -1.06003845E-03  0.00000000E+00
  3.97590636E-02  0.00000000E+00  0.00000000E+00 -3.69121852E-02  0.00000000E+00
 -1.43035361E-03  0.00000000E+00  0.00000000E+00  3.02300231E-03 -1.13051783E-03
  0.00000000E+00  0.00000000E+00  0.00000000E+00  0.00000000E+00 -4.41877334E-03
  0.00000000E+00  0.00000000E+00  0.00000000E+00  0.00000000E+00  0.00000000E+00
  1.81503379E-02  0.00000000E+00  0.00000000E+00  0.00000000E+00  0.00000000E+00
  0.00000000E+00  1.81503379E-02  0.00000000E+00  0.00000000E+00  0.00000000E+00
  0.00000000E+00  0.00000000E+00 -4.41877334E-03  0.00000000E+00  0.00000000E+00
  0.00000000E+00  0.00000000E+00  0.00000000E+00  0.00000000E+00  0.00000000E+00
 -1.28607245E-01  0.00000000E+00  0.00000000E+00 -3.53744269E-01  0.00000000E+00
  0.00000000E+00  1.13261274E+00  0.00000000E+00  0.00000000E+00  0.00000000E+00
 -5.71345790E-03  0.00000000E+00  0.00000000E+00  1.47590034E-03  0.00000000E+00
 -5.57672742E-04  0.00000000E+00  0.00000000E+00 -4.47099793E-02  0.00000000E+00
  1.70592319E-04  0.00000000E+00  0.00000000E+00 -3.30986296E-03  4.90975611E-04
  0.00000000E+00  0.00000000E+00  0.00000000E+00  0.00000000E+00  0.00000000E+00
  0.00000000E+00 -1.77486797E-01  0.00000000E+00  0.00000000E+00 -4.71163871E-01
  0.00000000E+00  0.00000000E+00  1.78027719E+00  0.00000000E+00  0.00000000E+00
  0.00000000E+00  6.18242087E-03  0.00000000E+00  0.00000000E+00 -2.99015067E-03
  0.00000000E+00 -2.62717917E-02  0.00000000E+00  0.00000000E+00  4.76951832E-02
  0.00000000E+00 -1.54598830E-03  0.00000000E+00  0.00000000E+00 -2.41706113E-05
 -2.05938836E-03  0.00000000E+00  0.00000000E+00  0.00000000E+00  0.00000000E+00
  0.00000000E+00  0.00000000E+00 -3.77054413E-02  0.00000000E+00  0.00000000E+00
 -9.30677488E-02  0.00000000E+00  0.00000000E+00  4.28660856E-01  0.00000000E+00
  0.00000000E+00  0.00000000E+00  7.80196495E-04  0.00000000E+00  0.00000000E+00
  2.39943025E-03  0.00000000E+00  4.80661963E-02  0.00000000E+00  0.00000000E+00
 -1.32894345E-02  0.00000000E+00  1.00348850E-03  0.00000000E+00  0.00000000E+00
 -2.64291251E-03  2.51982974E-05  0.00000000E+00  0.00000000E+00  0.00000000E+00
  0.00000000E+00  0.00000000E+00  0.00000000E+00  1.28607245E-01  0.00000000E+00
  0.00000000E+00  3.53744269E-01  0.00000000E+00  0.00000000E+00 -1.13261274E+00
  0.00000000E+00  0.00000000E+00  0.00000000E+00  5.71345790E-03  0.00000000E+00
  0.00000000E+00  1.47590034E-03  0.00000000E+00  5.57672742E-04  0.00000000E+00
  0.00000000E+00 -4.47099793E-02  0.00000000E+00 -1.70592319E-04  0.00000000E+00
  0.00000000E+00 -3.30986296E-03 -4.90975611E-04  0.00000000E+00  0.00000000E+00
  0.00000000E+00  0.00000000E+00  0.00000000E+00  0.00000000E+00  3.77054413E-02
  0.00000000E+00  0.00000000E+00  9.30677488E-02  0.00000000E+00  0.00000000E+00
 -4.28660856E-01  0.00000000E+00  0.00000000E+00  0.00000000E+00 -7.80196495E-04
  0.00000000E+00  0.00000000E+00  2.39943025E-03  0.00000000E+00 -4.80661963E-02
  0.00000000E+00  0.00000000E+00 -1.32894345E-02  0.00000000E+00 -1.00348850E-03
  0.00000000E+00  0.00000000E+00 -2.64291251E-03 -2.51982974E-05  0.00000000E+00
  0.00000000E+00  0.00000000E+00  0.00000000E+00  0.00000000E+00  0.00000000E+00
  1.77486797E-01  0.00000000E+00  0.00000000E+00  4.71163871E-01  0.00000000E+00
  0.00000000E+00 -1.78027719E+00  0.00000000E+00  0.00000000E+00  0.00000000E+00
 -6.18242087E-03  0.00000000E+00  0.00000000E+00 -2.99015067E-03  0.00000000E+00
  2.62717917E-02  0.00000000E+00  0.00000000E+00  4.76951832E-02  0.00000000E+00
  1.54598830E-03  0.00000000E+00  0.00000000E+00 -2.41706113E-05  2.05938836E-03
  0.00000000E+00  0.00000000E+00  0.00000000E+00  0.00000000E+00  1.39300331E-02
  0.00000000E+00  0.00000000E+00  0.00000000E+00  0.00000000E+00  0.00000000E+00
  3.71513185E-03  0.00000000E+00  0.00000000E+00  0.00000000E+00  0.00000000E+00
  0.00000000E+00 -3.71513185E-03  0.00000000E+00  0.00000000E+00  0.00000000E+00
  0.00000000E+00  0.00000000E+00 -1.39300331E-02  0.00000000E+00  0.00000000E+00
  1.39485352E-02  3.15276711E-02 -8.47807410E-02  3.09403275E-01 -5.68701413E+00
  0.00000000E+00 -1.38141662E-01 -6.50067014E-02  0.00000000E+00 -2.67015116E-03
  4.40732093E-02  0.00000000E+00 -1.12016280E+00 -1.84868185E+00  5.31460670E-03
  0.00000000E+00  2.19835465E-02 -1.49399690E-02  0.00000000E+00  1.42169725E-03
  0.00000000E+00  1.31091195E-01 -1.73194676E-02  0.00000000E+00 -4.15731224E-03
  0.00000000E+00  4.38805682E-03 -2.55481110E-03  0.00000000E+00  0.00000000E+00
 -1.38368730E-03 -3.07750412E-04  1.32644926E-03 -1.05557708E-01  1.00631641E+00
 -3.30092589E+00  0.00000000E+00  7.20788129E-02  6.60529340E-02  0.00000000E+00
 -6.48630216E-02 -1.42271445E-01  0.00000000E+00 -2.59742200E-01  5.44183095E-01
  1.23367208E-03  0.00000000E+00  2.11793276E-03 -1.50136069E-02  0.00000000E+00
  8.04704374E-02  0.00000000E+00  1.94414378E-01  7.66815629E-03  0.00000000E+00
  1.46777136E-03  0.00000000E+00 -1.46015525E-02  7.27140657E-03  0.00000000E+00
  0.00000000E+00  3.03676397E-03 -2.89028688E-02 -7.07737525E-02  2.71369147E-01
 -1.10395276E+00  7.99101217E+00  0.00000000E+00 -6.12080676E-02 -7.41458799E-02
  0.00000000E+00  4.38745046E-01 -2.64104755E-01  0.00000000E+00 -2.80805587E+00
 -1.04840588E+00 -7.49228812E-03  0.00000000E+00 -3.78641351E-03  2.93998842E-02
  0.00000000E+00 -2.27948611E-01  0.00000000E+00  3.97399298E-02 -6.39730218E-02
  0.00000000E+00 -3.52454463E-04  0.00000000E+00  7.61885567E-03  2.64144123E-03
  0.00000000E+00  0.00000000E+00 -1.19568456E-02  1.39485352E-02  3.15276711E-02
 -8.47807410E-02  3.09403275E-01 -5.68701413E+00  0.00000000E+00  1.38141662E-01
 -6.50067014E-02  0.00000000E+00  2.67015116E-03  4.40732093E-02  0.00000000E+00
  1.12016280E+00 -1.84868185E+00  5.31460670E-03  0.00000000E+00 -2.19835465E-02
 -1.49399690E-02  0.00000000E+00  1.42169725E-03  0.00000000E+00 -1.31091195E-01
 -1.73194676E-02  0.00000000E+00 -4.15731224E-03  0.00000000E+00 -4.38805682E-03
 -2.55481110E-03  0.00000000E+00  0.00000000E+00  1.38368730E-03 -2.89028688E-02
 -7.07737525E-02  2.71369147E-01 -1.10395276E+00  7.99101217E+00  0.00000000E+00
  6.12080676E-02 -7.41458799E-02  0.00000000E+00 -4.38745046E-01 -2.64104755E-01
  0.00000000E+00  2.80805587E+00 -1.04840588E+00 -7.49228812E-03  0.00000000E+00
  3.78641351E-03  2.93998842E-02  0.00000000E+00 -2.27948611E-01  0.00000000E+00
 -3.97399298E-02 -6.39730218E-02  0.00000000E+00 -3.52454463E-04  0.00000000E+00
 -7.61885567E-03  2.64144123E-03  0.00000000E+00  0.00000000E+00  1.19568456E-02
 -3.07750412E-04  1.32644926E-03 -1.05557708E-01  1.00631641E+00 -3.30092589E+00
  0.00000000E+00 -7.20788129E-02  6.60529340E-02  0.00000000E+00  6.48630216E-02
 -1.42271445E-01  0.00000000E+00  2.59742200E-01  5.44183095E-01  1.23367208E-03
  0.00000000E+00 -2.11793276E-03 -1.50136069E-02  0.00000000E+00  8.04704374E-02
  0.00000000E+00 -1.94414378E-01  7.66815629E-03  0.00000000E+00  1.46777136E-03
  0.00000000E+00  1.46015525E-02  7.27140657E-03  0.00000000E+00  0.00000000E+00
 -3.03676397E-03  7.93470635E-03  5.35825009E-02  5.65306561E-01  0.00000000E+00
 -8.15032206E-03 -1.12375824E-05 -7.71412915E-02 -8.17153125E-01  8.52503608E-01
  0.00000000E+00  4.20732222E-02 -1.08380242E-02 -7.71412915E-02 -8.17153125E-01
  8.52503608E-01  0.00000000E+00 -4.20732222E-02 -1.08380242E-02  7.93470635E-03
  5.35825009E-02  5.65306561E-01  0.00000000E+00  8.15032206E-03 -1.12375824E-05
 -2.26197346E-03 -5.60633455E-03  1.27726371E-01 -1.57534243E+00  1.06968458E+00
  0.00000000E+00 -3.29681595E-02 -2.93990357E-02  0.00000000E+00  3.49274017E-01
 -4.24082985E-01  0.00000000E+00 -2.77746001E+00 -3.98842818E-01 -6.78938077E-03
  0.00000000E+00 -5.80015331E-03  2.08361809E-02  0.00000000E+00  1.61638290E-02
  0.00000000E+00  3.87018320E-02  9.46702528E-02  0.00000000E+00  1.13822052E-03
  0.00000000E+00 -1.15816940E-02  2.88620639E-03  0.00000000E+00  0.00000000E+00
 -7.21626792E-03 -3.19823936E-02 -7.54651720E-02  2.42737305E-01 -1.01387468E+00
  1.30389688E+01  0.00000000E+00  8.57051409E-02 -2.37995908E-02  0.00000000E+00
  6.21158905E-02  2.44424048E-01  0.00000000E+00  3.10380021E+00 -4.26321114E+00
 -1.50227732E-02  0.00000000E+00 -1.31344889E-03  2.58273299E-02  0.00000000E+00
  1.73683880E-01  0.00000000E+00 -2.79527136E-01  1.45299913E-01  0.00000000E+00
  2.09228571E-03  0.00000000E+00  6.65209464E-03 -3.63436758E-03  0.00000000E+00
  0.00000000E+00  6.73914224E-03 -1.83927285E-02 -4.17909077E-02  3.52308604E-02
 -6.22551297E-04  7.87443726E+00  0.00000000E+00  2.09099119E-02  1.37924647E-01
  0.00000000E+00  2.56566563E-01 -6.84422297E-02  0.00000000E+00 -4.38719592E+00
 -1.11997127E+00  2.91687562E-04  0.00000000E+00 -5.65668671E-03  1.82030299E-02
  0.00000000E+00 -1.87958137E-01  0.00000000E+00  2.50184434E-01 -1.89528985E-01
  0.00000000E+00 -4.01942826E-03  0.00000000E+00 -6.88006365E-03  9.16211804E-03
  0.00000000E+00  0.00000000E+00 -8.91815103E-03  2.26197346E-03  5.60633455E-03
 -1.27726371E-01  1.57534243E+00 -1.06968458E+00  0.00000000E+00 -3.29681595E-02
  2.93990357E-02  0.00000000E+00  3.49274017E-01  4.24082985E-01  0.00000000E+00
 -2.77746001E+00  3.98842818E-01  6.78938077E-03  0.00000000E+00 -5.80015331E-03
 -2.08361809E-02  0.00000000E+00 -1.61638290E-02  0.00000000E+00  3.87018320E-02
 -9.46702528E-02  0.00000000E+00 -1.13822052E-03  0.00000000E+00 -1.15816940E-02
 -2.88620639E-03  0.00000000E+00  0.00000000E+00 -7.21626792E-03  1.83927285E-02
  4.17909077E-02 -3.52308604E-02  6.22551297E-04 -7.87443726E+00  0.00000000E+00
  2.09099119E-02 -1.37924647E-01  0.00000000E+00  2.56566563E-01  6.84422297E-02
  0.00000000E+00 -4.38719592E+00  1.11997127E+00 -2.91687562E-04  0.00000000E+00
 -5.65668671E-03 -1.82030299E-02  0.00000000E+00  1.87958137E-01  0.00000000E+00
  2.50184434E-01  1.89528985E-01  0.00000000E+00  4.01942826E-03  0.00000000E+00
 -6.88006365E-03 -9.16211804E-03  0.00000000E+00  0.00000000E+00 -8.91815103E-03
  3.19823936E-02  7.54651720E-02 -2.42737305E-01  1.01387468E+00 -1.30389688E+01
  0.00000000E+00  8.57051409E-02  2.37995908E-02  0.00000000E+00  6.21158905E-02
 -2.44424048E-01  0.00000000E+00  3.10380021E+00  4.26321114E+00  1.50227732E-02
  0.00000000E+00 -1.31344889E-03 -2.58273299E-02  0.00000000E+00 -1.73683880E-01
  0.00000000E+00 -2.79527136E-01 -1.45299913E-01  0.00000000E+00 -2.09228571E-03
  0.00000000E+00  6.65209464E-03  3.63436758E-03  0.00000000E+00  0.00000000E+00
  6.73914224E-03 -6.56292145E-02 -6.10192866E-01  1.11683197E+00  0.00000000E+00
 -1.54481647E-02  1.94737932E-02 -5.21251322E-02 -6.52783827E-01  2.20642960E+00
  0.00000000E+00  5.05021158E-02 -9.42754413E-03  5.21251322E-02  6.52783827E-01
 -2.20642960E+00  0.00000000E+00  5.05021158E-02  9.42754413E-03  6.56292145E-02
  6.10192866E-01 -1.11683197E+00  0.00000000E+00 -1.54481647E-02 -1.94737932E-02
 -8.52362517E-03 -2.24696868E-02  1.06502009E-01 -6.10075014E-01  3.03907125E+01
  0.00000000E+00 -1.35588425E-02  8.07489629E-02  0.00000000E+00 -1.66971749E-01
  2.39544133E-01  0.00000000E+00 -5.59699181E+00  6.65555224E+00 -2.71164536E-03
  0.00000000E+00 -4.69637958E-06  1.11140235E-02  0.00000000E+00  6.64183018E-02
  0.00000000E+00 -1.37680772E-01  2.50305967E-02  0.00000000E+00  6.10180573E-04
  0.00000000E+00 -7.04782532E-03 -3.18168330E-03  0.00000000E+00  0.00000000E+00
  1.20713233E-04  6.37686786E-03  1.03581844E-02  1.55254428E-01 -1.45858353E+00
 -1.44395028E+01  0.00000000E+00  7.63731916E-02  8.83378890E-03  0.00000000E+00
 -3.30536766E-01  3.32869556E-01  0.00000000E+00 -8.25313460E-01  8.79340758E+00
 -2.10509754E-03  0.00000000E+00 -1.71202079E-03  1.30886142E-02  0.00000000E+00
  5.86949848E-02  0.00000000E+00 -7.66807111E-02  1.71348517E-01  0.00000000E+00
  1.08274905E-02  0.00000000E+00  6.10730632E-03 -5.44166038E-03  0.00000000E+00
  0.00000000E+00  1.13745988E-02  3.04237805E-02  6.63485557E-02  6.21402356E-03
 -5.99350571E-01 -1.96392568E+01  0.00000000E+00 -1.07860011E-01  3.91415749E-02
  0.00000000E+00 -5.00260454E-01 -2.18128330E-01  0.00000000E+00  1.26821412E+01
 -1.30439351E+00  1.48382963E-03  0.00000000E+00 -2.39157868E-04 -1.89833685E-02
  0.00000000E+00  6.05469111E-02  0.00000000E+00  1.58569957E-01  1.87094910E-01
  0.00000000E+00 -3.40201239E-04  0.00000000E+00  1.98443206E-02  5.54506324E-03
  0.00000000E+00  0.00000000E+00  1.28504201E-02  8.52362517E-03  2.24696868E-02
 -1.06502009E-01  6.10075014E-01 -3.03907125E+01  0.00000000E+00 -1.35588425E-02
 -8.07489629E-02  0.00000000E+00 -1.66971749E-01 -2.39544133E-01  0.00000000E+00
 -5.59699181E+00 -6.65555224E+00  2.71164536E-03  0.00000000E+00 -4.69637958E-06
 -1.11140235E-02  0.00000000E+00 -6.64183018E-02  0.00000000E+00 -1.37680772E-01
 -2.50305967E-02  0.00000000E+00 -6.10180573E-04  0.00000000E+00 -7.04782532E-03
  3.18168330E-03  0.00000000E+00  0.00000000E+00  1.20713233E-04 -3.04237805E-02
 -6.63485557E-02 -6.21402356E-03  5.99350571E-01  1.96392568E+01  0.00000000E+00
 -1.07860011E-01 -3.91415749E-02  0.00000000E+00 -5.00260454E-01  2.18128330E-01
  0.00000000E+00  1.26821412E+01  1.30439351E+00 -1.48382963E-03  0.00000000E+00
 -2.39157868E-04  1.89833685E-02  0.00000000E+00 -6.05469111E-02  0.00000000E+00
  1.58569957E-01 -1.87094910E-01  0.00000000E+00  3.40201239E-04  0.00000000E+00
  1.98443206E-02 -5.54506324E-03  0.00000000E+00  0.00000000E+00  1.28504201E-02
 -6.37686786E-03 -1.03581844E-02 -1.55254428E-01  1.45858353E+00  1.44395028E+01
  0.00000000E+00  7.63731916E-02 -8.83378890E-03  0.00000000E+00 -3.30536766E-01
 -3.32869556E-01  0.00000000E+00 -8.25313460E-01 -8.79340758E+00  2.10509754E-03
  0.00000000E+00 -1.71202079E-03 -1.30886142E-02  0.00000000E+00 -5.86949848E-02
  0.00000000E+00 -7.66807111E-02 -1.71348517E-01  0.00000000E+00 -1.08274905E-02
  0.00000000E+00  6.10730632E-03  5.44166038E-03  0.00000000E+00  0.00000000E+00
  1.13745988E-02  4.58327100E-03 -4.09281045E-01 -2.44855172E+00  0.00000000E+00
 -5.24069890E-03  3.07918758E-02  6.65805287E-02  6.10254755E-01 -5.96091118E+00
  0.00000000E+00 -5.61233439E-02 -5.15861235E-03 -6.65805287E-02 -6.10254755E-01
  5.96091118E+00  0.00000000E+00 -5.61233439E-02  5.15861235E-03 -4.58327100E-03
  4.09281045E-01  2.44855172E+00  0.00000000E+00 -5.24069890E-03 -3.07918758E-02
 -4.43950901E-03 -5.83880104E-03 -1.06879332E-01  9.25782441E-01  5.09444247E-01
  0.00000000E+00  9.04083881E-03 -4.06255332E-02  0.00000000E+00  3.01913150E-02
  2.86746328E-01  0.00000000E+00  4.84868727E-01  2.03389531E-01  1.65676295E-03
  0.00000000E+00  4.75152740E-03 -8.83960696E-03  0.00000000E+00  2.01744363E-01
  0.00000000E+00  7.80489497E-03 -2.86516793E-04  0.00000000E+00  1.24210178E-02
  0.00000000E+00  4.12840686E-03 -1.48784515E-03  0.00000000E+00  0.00000000E+00
 -2.68445248E-03  1.79044788E-02  4.19095944E-02 -9.28851109E-02 -6.96115330E-02
 -9.35644445E-01  0.00000000E+00  7.36717269E-02 -5.13067041E-02  0.00000000E+00
  1.93311808E-01 -7.87780135E-01  0.00000000E+00  4.26980658E-01  1.82234156E+00
  7.97269180E-03  0.00000000E+00  1.66552926E-03 -4.21230050E-03  0.00000000E+00
  1.07272550E-01  0.00000000E+00  9.94867912E-02 -2.45421970E-02  0.00000000E+00
 -1.62907447E-02  0.00000000E+00  1.61566870E-02  1.41531112E-02  0.00000000E+00
  0.00000000E+00 -1.75066070E-03  1.05021271E-02  1.97813054E-02  1.67597421E-01
 -1.69900888E+00  4.71733176E+00  0.00000000E+00 -1.07003894E-01  4.27236847E-02
  0.00000000E+00 -1.04903206E-01 -4.44433686E-02  0.00000000E+00  1.43598768E+00
  1.44663258E+00 -1.19098315E-02  0.00000000E+00  2.50018991E-03  4.30581569E-03
  0.00000000E+00 -2.95985926E-02  0.00000000E+00  8.63560331E-04  7.59010153E-02
  0.00000000E+00 -6.47374636E-03  0.00000000E+00  2.30857231E-02 -4.50700660E-03
  0.00000000E+00  0.00000000E+00  7.17482353E-03 -4.43950901E-03 -5.83880104E-03
 -1.06879332E-01  9.25782441E-01  5.09444247E-01  0.00000000E+00 -9.04083881E-03
 -4.06255332E-02  0.00000000E+00 -3.01913150E-02  2.86746328E-01  0.00000000E+00
 -4.84868727E-01  2.03389531E-01  1.65676295E-03  0.00000000E+00 -4.75152740E-03
 -8.83960696E-03  0.00000000E+00  2.01744363E-01  0.00000000E+00 -7.80489497E-03
 -2.86516793E-04  0.00000000E+00  1.24210178E-02  0.00000000E+00 -4.12840686E-03
 -1.48784515E-03  0.00000000E+00  0.00000000E+00  2.68445248E-03  1.05021271E-02
  1.97813054E-02  1.67597421E-01 -1.69900888E+00  4.71733176E+00  0.00000000E+00
  1.07003894E-01  4.27236847E-02  0.00000000E+00  1.04903206E-01 -4.44433686E-02
  0.00000000E+00 -1.43598768E+00  1.44663258E+00 -1.19098315E-02  0.00000000E+00
 -2.50018991E-03  4.30581569E-03  0.00000000E+00 -2.95985926E-02  0.00000000E+00
 -8.63560331E-04  7.59010153E-02  0.00000000E+00 -6.47374636E-03  0.00000000E+00
 -2.30857231E-02 -4.50700660E-03  0.00000000E+00  0.00000000E+00 -7.17482353E-03
  1.79044788E-02  4.19095944E-02 -9.28851109E-02 -6.96115330E-02 -9.35644445E-01
  0.00000000E+00 -7.36717269E-02 -5.13067041E-02  0.00000000E+00 -1.93311808E-01
 -7.87780135E-01  0.00000000E+00 -4.26980658E-01  1.82234156E+00  7.97269180E-03
  0.00000000E+00 -1.66552926E-03 -4.21230050E-03  0.00000000E+00  1.07272550E-01
  0.00000000E+00 -9.94867912E-02 -2.45421970E-02  0.00000000E+00 -1.62907447E-02
  0.00000000E+00 -1.61566870E-02  1.41531112E-02  0.00000000E+00  0.00000000E+00
  1.75066070E-03  4.66029631E-02  7.75218707E-01 -2.11457039E+00  0.00000000E+00
  3.15684873E-02 -4.99286905E-02  2.44139354E-02  3.24064033E-01 -2.64885915E+00
  0.00000000E+00 -3.46605387E-02  9.56683415E-03  2.44139354E-02  3.24064033E-01
 -2.64885915E+00  0.00000000E+00  3.46605387E-02  9.56683415E-03  4.66029631E-02
  7.75218707E-01 -2.11457039E+00  0.00000000E+00 -3.15684873E-02 -4.99286905E-02
  0.00000000E+00  0.00000000E+00  0.00000000E+00  0.00000000E+00  0.00000000E+00
 -1.91934483E-01  0.00000000E+00  0.00000000E+00 -4.99665240E-01  0.00000000E+00
  0.00000000E+00  2.80679178E+00  0.00000000E+00  0.00000000E+00  0.00000000E+00
 -7.64177142E-03  0.00000000E+00  0.00000000E+00  3.18856213E-03  0.00000000E+00
  7.36617204E-02  0.00000000E+00  0.00000000E+00 -3.40952081E-02  0.00000000E+00
  4.65783790E-03  0.00000000E+00  0.00000000E+00 -5.34882195E-03  4.74064622E-03
  0.00000000E+00  0.00000000E+00  0.00000000E+00  0.00000000E+00  0.00000000E+00
  0.00000000E+00  1.22941099E-01  0.00000000E+00  0.00000000E+00  3.09824644E-01
  0.00000000E+00  0.00000000E+00 -1.90698062E+00  0.00000000E+00  0.00000000E+00
  0.00000000E+00 -3.98880412E-03  0.00000000E+00  0.00000000E+00  2.15648296E-03
  0.00000000E+00  5.93780428E-02  0.00000000E+00  0.00000000E+00 -1.50873875E-02
  0.00000000E+00 -2.27280471E-03  0.00000000E+00  0.00000000E+00 -4.60644927E-04
 -1.41007784E-03  0.00000000E+00  0.00000000E+00  0.00000000E+00  0.00000000E+00
  0.00000000E+00  0.00000000E+00  1.37041108E-01  0.00000000E+00  0.00000000E+00
  3.15038752E-01  0.00000000E+00  0.00000000E+00 -2.12810575E+00  0.00000000E+00
  0.00000000E+00  0.00000000E+00  4.68267524E-04  0.00000000E+00  0.00000000E+00
 -5.74585576E-03  0.00000000E+00  6.03213084E-03  0.00000000E+00  0.00000000E+00
  1.00528111E-01  0.00000000E+00  1.32930758E-03  0.00000000E+00  0.00000000E+00
  3.25444403E-05  2.54265436E-03  0.00000000E+00  0.00000000E+00  0.00000000E+00
  0.00000000E+00  0.00000000E+00  0.00000000E+00  1.91934483E-01  0.00000000E+00
  0.00000000E+00  4.99665240E-01  0.00000000E+00  0.00000000E+00 -2.80679178E+00
  0.00000000E+00  0.00000000E+00  0.00000000E+00  7.64177142E-03  0.00000000E+00
  0.00000000E+00  3.18856213E-03  0.00000000E+00 -7.36617204E-02  0.00000000E+00
  0.00000000E+00 -3.40952081E-02  0.00000000E+00 -4.65783790E-03  0.00000000E+00
  0.00000000E+00 -5.34882195E-03 -4.74064622E-03  0.00000000E+00  0.00000000E+00
  0.00000000E+00  0.00000000E+00  0.00000000E+00  0.00000000E+00 -1.37041108E-01
  0.00000000E+00  0.00000000E+00 -3.15038752E-01  0.00000000E+00  0.00000000E+00
  2.12810575E+00  0.00000000E+00  0.00000000E+00  0.00000000E+00 -4.68267524E-04
  0.00000000E+00  0.00000000E+00 -5.74585576E-03  0.00000000E+00 -6.03213084E-03
  0.00000000E+00  0.00000000E+00  1.00528111E-01  0.00000000E+00 -1.32930758E-03
  0.00000000E+00  0.00000000E+00  3.25444403E-05 -2.54265436E-03  0.00000000E+00
  0.00000000E+00  0.00000000E+00  0.00000000E+00  0.00000000E+00  0.00000000E+00
 -1.22941099E-01  0.00000000E+00  0.00000000E+00 -3.09824644E-01  0.00000000E+00
  0.00000000E+00  1.90698062E+00  0.00000000E+00  0.00000000E+00  0.00000000E+00
  3.98880412E-03  0.00000000E+00  0.00000000E+00  2.15648296E-03  0.00000000E+00
 -5.93780428E-02  0.00000000E+00  0.00000000E+00 -1.50873875E-02  0.00000000E+00
  2.27280471E-03  0.00000000E+00  0.00000000E+00 -4.60644927E-04  1.41007784E-03
  0.00000000E+00  0.00000000E+00  0.00000000E+00  0.00000000E+00 -1.04453896E-02
  0.00000000E+00  0.00000000E+00  0.00000000E+00  0.00000000E+00  0.00000000E+00
 -1.50249655E-02  0.00000000E+00  0.00000000E+00  0.00000000E+00  0.00000000E+00
  0.00000000E+00  1.50249655E-02  0.00000000E+00  0.00000000E+00  0.00000000E+00
  0.00000000E+00  0.00000000E+00  1.04453896E-02  0.00000000E+00  0.00000000E+00
  9.66111740E-03  1.85335476E-02  1.44169290E-01 -2.62293897E+00  1.46317728E+01
  0.00000000E+00 -2.58351272E-02  3.14189026E-02  0.00000000E+00  1.66459242E+00
  2.78942455E-01  0.00000000E+00  2.63053674E-01  3.90604453E+00  2.07815976E-03
  0.00000000E+00  3.74392307E-04  1.62773813E-02  0.00000000E+00  2.88851308E-01
  0.00000000E+00  2.71127839E-01  3.06452453E-01  0.00000000E+00  5.63573193E-03
  0.00000000E+00 -6.14073169E-03  1.21005362E-03  0.00000000E+00  0.00000000E+00
 -2.03597574E-02  3.82211988E-02  8.03193681E-02  1.54815494E-02 -1.06882340E+00
 -3.99530948E+00  0.00000000E+00  1.95485526E-03 -1.38282928E-01  0.00000000E+00
  3.01727327E-01 -6.77560145E-01  0.00000000E+00 -4.63633204E+00  7.64300651E+00
  7.18970610E-03  0.00000000E+00  3.41398376E-04 -4.49807314E-03  0.00000000E+00
 -1.16832640E-01  0.00000000E+00  1.62166428E-01 -3.92900327E-02  0.00000000E+00
 -9.76822847E-03  0.00000000E+00  1.67546220E-02  4.86232549E-03  0.00000000E+00
  0.00000000E+00 -3.63209137E-03 -3.36320509E-04 -3.63553706E-04  1.87343023E-03
 -4.70391624E-01 -1.14815263E+01  0.00000000E+00  6.23861902E-02 -6.12039254E-02
  0.00000000E+00  6.41072890E-01  2.37688600E-01  0.00000000E+00  3.81296718E+00
  3.11108835E+00 -2.29212439E-03  0.00000000E+00  7.34090086E-03  8.17384667E-03
  0.00000000E+00 -6.86263305E-02  0.00000000E+00 -2.06549291E-01 -3.72300726E-02
  0.00000000E+00  4.60744207E-03  0.00000000E+00 -4.49279260E-03 -5.36622728E-03
  0.00000000E+00  0.00000000E+00 -1.35995268E-02 -9.66111740E-03 -1.85335476E-02
 -1.44169290E-01  2.62293897E+00 -1.46317728E+01  0.00000000E+00 -2.58351272E-02
 -3.14189026E-02  0.00000000E+00  1.66459242E+00 -2.78942455E-01  0.00000000E+00
  2.63053674E-01 -3.90604453E+00 -2.07815976E-03  0.00000000E+00  3.74392307E-04
 -1.62773813E-02  0.00000000E+00 -2.88851308E-01  0.00000000E+00  2.71127839E-01
 -3.06452453E-01  0.00000000E+00 -5.63573193E-03  0.00000000E+00 -6.14073169E-03
 -1.21005362E-03  0.00000000E+00  0.00000000E+00 -2.03597574E-02  3.36320509E-04
  3.63553706E-04 -1.87343023E-03  4.70391624E-01  1.14815263E+01  0.00000000E+00
  6.23861902E-02  6.12039254E-02  0.00000000E+00  6.41072890E-01 -2.37688600E-01
  0.00000000E+00  3.81296718E+00 -3.11108835E+00  2.29212439E-03  0.00000000E+00
  7.34090086E-03 -8.17384667E-03  0.00000000E+00  6.86263305E-02  0.00000000E+00
 -2.06549291E-01  3.72300726E-02  0.00000000E+00 -4.60744207E-03  0.00000000E+00
 -4.49279260E-03  5.36622728E-03  0.00000000E+00  0.00000000E+00 -1.35995268E-02
 -3.82211988E-02 -8.03193681E-02 -1.54815494E-02  1.06882340E+00  3.99530948E+00
  0.00000000E+00  1.95485526E-03  1.38282928E-01  0.00000000E+00  3.01727327E-01
  6.77560145E-01  0.00000000E+00 -4.63633204E+00 -7.64300651E+00 -7.18970610E-03
  0.00000000E+00  3.41398376E-04  4.49807314E-03  0.00000000E+00  1.16832640E-01
  0.00000000E+00  1.62166428E-01  3.92900327E-02  0.00000000E+00  9.76822847E-03
  0.00000000E+00  1.67546220E-02 -4.86232549E-03  0.00000000E+00  0.00000000E+00
 -3.63209137E-03  6.86426135E-02  5.54641405E-01 -5.84073404E+00  0.00000000E+00
  1.95995039E-02 -4.96636015E-02 -1.48500104E-02 -4.97700407E-01  1.67972952E-02
  0.00000000E+00  4.77934942E-02  1.21075081E-02  1.48500104E-02  4.97700407E-01
 -1.67972952E-02  0.00000000E+00  4.77934942E-02 -1.21075081E-02 -6.86426135E-02
 -5.54641405E-01  5.84073404E+00  0.00000000E+00  1.95995039E-02  4.96636015E-02
 -7.51136441E-03 -1.57989478E-02 -1.77604799E-02  6.46833281E-01 -1.20344161E+00
  0.00000000E+00  4.82830742E-02  3.56790093E-02  0.00000000E+00  1.60181592E-01
  1.53250684E-01  0.00000000E+00 -1.56266179E+00 -3.68989989E-01  1.22428233E-02
  0.00000000E+00  8.53378267E-03 -1.46141536E-03  0.00000000E+00  4.24944259E-03
  0.00000000E+00 -3.32961015E-02  1.28995911E-02  0.00000000E+00 -3.18432735E-03
  0.00000000E+00  6.58779007E-04  1.79793205E-03  0.00000000E+00  0.00000000E+00
  2.44882163E-03 -2.23502418E-02 -4.87309310E-02  2.02167902E-02  3.80406502E-01
 -2.10722029E+00  0.00000000E+00 -1.23701820E-01  5.77736872E-02  0.00000000E+00
 -3.27916696E-01  6.31710167E-01  0.00000000E+00  2.82513757E+00 -2.73099856E+00
  1.21934989E-03  0.00000000E+00  8.08129731E-03  1.07024165E-02  0.00000000E+00
  2.37804796E-02  0.00000000E+00 -1.91122965E-01 -3.46731017E-03  0.00000000E+00
  5.65623236E-03  0.00000000E+00 -1.51837205E-02 -1.41081697E-02  0.00000000E+00
  0.00000000E+00 -1.82239864E-03  3.02624862E-02  6.27801268E-02  3.74127157E-02
 -9.47695770E-01  4.04844018E+00  0.00000000E+00 -1.06463129E-01 -3.74638182E-02
  0.00000000E+00 -6.42627093E-01  1.94355420E-01  0.00000000E+00  4.61929301E+00
 -8.72897516E-02  1.65446951E-03  0.00000000E+00  1.74731051E-03 -7.29514362E-03
  0.00000000E+00  1.51835730E-01  0.00000000E+00 -1.04044657E-01  1.36939913E-01
  0.00000000E+00  3.20416206E-03  0.00000000E+00  1.35591259E-02 -2.22958609E-03
  0.00000000E+00  0.00000000E+00  1.72158814E-02 -7.51136441E-03 -1.57989478E-02
 -1.77604799E-02  6.46833281E-01 -1.20344161E+00  0.00000000E+00 -4.82830742E-02
  3.56790093E-02  0.00000000E+00 -1.60181592E-01  1.53250684E-01  0.00000000E+00
  1.56266179E+00 -3.68989989E-01  1.22428233E-02  0.00000000E+00 -8.53378267E-03
 -1.46141536E-03  0.00000000E+00  4.24944259E-03  0.00000000E+00  3.32961015E-02
  1.28995911E-02  0.00000000E+00 -3.18432735E-03  0.00000000E+00 -6.58779007E-04
  1.79793205E-03  0.00000000E+00  0.00000000E+00 -2.44882163E-03  3.02624862E-02
  6.27801268E-02  3.74127157E-02 -9.47695770E-01  4.04844018E+00  0.00000000E+00
  1.06463129E-01 -3.74638182E-02  0.00000000E+00  6.42627093E-01  1.94355420E-01
  0.00000000E+00 -4.61929301E+00 -8.72897516E-02  1.65446951E-03  0.00000000E+00
 -1.74731051E-03 -7.29514362E-03  0.00000000E+00  1.51835730E-01  0.00000000E+00
  1.04044657E-01  1.36939913E-01  0.00000000E+00  3.20416206E-03  0.00000000E+00
 -1.35591259E-02 -2.22958609E-03  0.00000000E+00  0.00000000E+00 -1.72158814E-02
 -2.23502418E-02 -4.87309310E-02  2.02167902E-02  3.80406502E-01 -2.10722029E+00
  0.00000000E+00  1.23701820E-01  5.77736872E-02  0.00000000E+00  3.27916696E-01
  6.31710167E-01  0.00000000E+00 -2.82513757E+00 -2.73099856E+00  1.21934989E-03
  0.00000000E+00 -8.08129731E-03  1.07024165E-02  0.00000000E+00  2.37804796E-02
  0.00000000E+00  1.91122965E-01 -3.46731017E-03  0.00000000E+00  5.65623236E-03
  0.00000000E+00  1.51837205E-02 -1.41081697E-02  0.00000000E+00  0.00000000E+00
  1.82239864E-03 -5.37544020E-02 -6.40069099E-01  3.53761307E+00  0.00000000E+00
 -2.68602455E-02  4.79821341E-02  6.05529330E-02  5.98796099E-01 -4.38379969E+00
  0.00000000E+00 -5.47549616E-02 -2.71961658E-03  6.05529330E-02  5.98796099E-01
 -4.38379969E+00  0.00000000E+00  5.47549616E-02 -2.71961658E-03 -5.37544020E-02
 -6.40069099E-01  3.53761307E+00  0.00000000E+00  2.68602455E-02  4.79821341E-02
  1.02666163E-02  1.84322568E-02  6.71477170E-02 -1.31302286E+00  2.59849565E+00
  0.00000000E+00 -2.75842625E-02  3.18166330E-02  0.00000000E+00 -1.62408379E-02
  4.20801006E-02  0.00000000E+00 -2.51090099E+00  1.52453978E+00 -1.25053532E-03
  0.00000000E+00  2.14846605E-02  1.37655655E-02  0.00000000E+00 -1.89045146E-02
  0.00000000E+00 -4.47939272E-02 -7.33563115E-02  0.00000000E+00  2.55594911E-03
  0.00000000E+00 -5.53178760E-03 -5.70802888E-03  0.00000000E+00  0.00000000E+00
  2.40669734E-03 -2.53713077E-03 -7.39289221E-03 -2.69667293E-02  7.43319723E-01
  9.26041210E+00  0.00000000E+00  3.63790075E-02  3.29244697E-03  0.00000000E+00
  1.26177054E-02 -3.33448282E-01  0.00000000E+00 -2.89056698E+00 -1.05541560E+00
 -2.59049683E-03  0.00000000E+00  2.38240563E-02 -1.27712078E-02  0.00000000E+00
  1.53029771E-01  0.00000000E+00  3.70993086E-02  4.15035255E-03  0.00000000E+00
 -8.02899740E-03  0.00000000E+00 -9.47476541E-03 -3.85080975E-03  0.00000000E+00
  0.00000000E+00  3.69391235E-03 -1.62866182E-02 -3.53959310E-02  5.32260520E-02
  8.13686219E-01 -8.28878040E+00  0.00000000E+00 -1.14910683E-01  1.12393754E-02
  0.00000000E+00 -2.82997260E-01 -1.63285776E-01  0.00000000E+00  5.25870525E+00
 -3.89555984E+00  1.29425442E-02  0.00000000E+00 -4.84163682E-03 -9.23731152E-03
  0.00000000E+00 -5.52405527E-02  0.00000000E+00  1.82634574E-01  1.17196153E-01
  0.00000000E+00  8.73958668E-03  0.00000000E+00  1.16933813E-02  1.24512534E-02
  0.00000000E+00  0.00000000E+00  4.58222144E-04  1.02666163E-02  1.84322568E-02
  6.71477170E-02 -1.31302286E+00  2.59849565E+00  0.00000000E+00  2.75842625E-02
  3.18166330E-02  0.00000000E+00  1.62408379E-02  4.20801006E-02  0.00000000E+00
  2.51090099E+00  1.52453978E+00 -1.25053532E-03  0.00000000E+00 -2.14846605E-02
  1.37655655E-02  0.00000000E+00 -1.89045146E-02  0.00000000E+00  4.47939272E-02
 -7.33563115E-02  0.00000000E+00  2.55594911E-03  0.00000000E+00  5.53178760E-03
 -5.70802888E-03  0.00000000E+00  0.00000000E+00 -2.40669734E-03 -1.62866182E-02
 -3.53959310E-02  5.32260520E-02  8.13686219E-01 -8.28878040E+00  0.00000000E+00
  1.14910683E-01  1.12393754E-02  0.00000000E+00  2.82997260E-01 -1.63285776E-01
  0.00000000E+00 -5.25870525E+00 -3.89555984E+00  1.29425442E-02  0.00000000E+00
  4.84163682E-03 -9.23731152E-03  0.00000000E+00 -5.52405527E-02  0.00000000E+00
 -1.82634574E-01  1.17196153E-01  0.00000000E+00  8.73958668E-03  0.00000000E+00
 -1.16933813E-02  1.24512534E-02  0.00000000E+00  0.00000000E+00 -4.58222144E-04
 -2.53713077E-03 -7.39289221E-03 -2.69667293E-02  7.43319723E-01  9.26041210E+00
  0.00000000E+00 -3.63790075E-02  3.29244697E-03  0.00000000E+00 -1.26177054E-02
 -3.33448282E-01  0.00000000E+00  2.89056698E+00 -1.05541560E+00 -2.59049683E-03
  0.00000000E+00 -2.38240563E-02 -1.27712078E-02  0.00000000E+00  1.53029771E-01
  0.00000000E+00 -3.70993086E-02  4.15035255E-03  0.00000000E+00 -8.02899740E-03
  0.00000000E+00  9.47476541E-03 -3.85080975E-03  0.00000000E+00  0.00000000E+00
 -3.69391235E-03 -3.37669438E-02 -5.13830052E-01 -1.50943550E+00  0.00000000E+00
 -9.08351258E-03  1.17171751E-02 -4.20525497E-03  1.03060874E-02 -2.21565040E+00
  0.00000000E+00 -1.48449210E-02 -1.47846938E-02 -4.20525497E-03  1.03060874E-02
 -2.21565040E+00  0.00000000E+00  1.48449210E-02 -1.47846938E-02 -3.37669438E-02
 -5.13830052E-01 -1.50943550E+00  0.00000000E+00  9.08351258E-03  1.17171751E-02
  0.00000000E+00  0.00000000E+00  0.00000000E+00  0.00000000E+00  0.00000000E+00
  4.73810079E-02  0.00000000E+00  0.00000000E+00  1.05627026E-01  0.00000000E+00
  0.00000000E+00  2.47236943E-02  0.00000000E+00  0.00000000E+00  0.00000000E+00
 -2.45432869E-03  0.00000000E+00  0.00000000E+00 -2.78155008E-03  0.00000000E+00
 -2.57506536E-01  0.00000000E+00  0.00000000E+00  1.08203904E-01  0.00000000E+00
 -4.73915739E-03  0.00000000E+00  0.00000000E+00  5.74440188E-03 -2.64174527E-03
  0.00000000E+00  0.00000000E+00  0.00000000E+00  0.00000000E+00  0.00000000E+00
  0.00000000E+00  4.79937121E-02  0.00000000E+00  0.00000000E+00  1.32508206E-01
  0.00000000E+00  0.00000000E+00 -3.51026556E-02  0.00000000E+00  0.00000000E+00
  0.00000000E+00 -1.15802435E-04  0.00000000E+00  0.00000000E+00  6.52154112E-04
  0.00000000E+00  3.02392772E-01  0.00000000E+00  0.00000000E+00 -1.40558429E-01
  0.00000000E+00 -6.10475149E-04  0.00000000E+00  0.00000000E+00  2.04083497E-03
 -5.27068175E-03  0.00000000E+00  0.00000000E+00  0.00000000E+00  0.00000000E+00
  0.00000000E+00  0.00000000E+00  4.76226300E-02  0.00000000E+00  0.00000000E+00
  1.83295195E-01  0.00000000E+00  0.00000000E+00 -1.41522099E-01  0.00000000E+00
  0.00000000E+00  0.00000000E+00 -6.72855039E-04  0.00000000E+00  0.00000000E+00
  1.13691262E-03  0.00000000E+00  3.19317972E-03  0.00000000E+00  0.00000000E+00
  2.49817687E-01  0.00000000E+00  7.26785528E-03  0.00000000E+00  0.00000000E+00
 -1.32084944E-03 -4.19772239E-03  0.00000000E+00  0.00000000E+00  0.00000000E+00
  0.00000000E+00  0.00000000E+00  0.00000000E+00  4.73810079E-02  0.00000000E+00
  0.00000000E+00  1.05627026E-01  0.00000000E+00  0.00000000E+00  2.47236943E-02
  0.00000000E+00  0.00000000E+00  0.00000000E+00 -2.45432869E-03  0.00000000E+00
  0.00000000E+00  2.78155008E-03  0.00000000E+00 -2.57506536E-01  0.00000000E+00
  0.00000000E+00 -1.08203904E-01  0.00000000E+00 -4.73915739E-03  0.00000000E+00
  0.00000000E+00 -5.74440188E-03 -2.64174527E-03  0.00000000E+00  0.00000000E+00
  0.00000000E+00  0.00000000E+00  0.00000000E+00  0.00000000E+00  4.76226300E-02
  0.00000000E+00  0.00000000E+00  1.83295195E-01  0.00000000E+00  0.00000000E+00
 -1.41522099E-01  0.00000000E+00  0.00000000E+00  0.00000000E+00 -6.72855039E-04
  0.00000000E+00  0.00000000E+00 -1.13691262E-03  0.00000000E+00  3.19317972E-03
  0.00000000E+00  0.00000000E+00 -2.49817687E-01  0.00000000E+00  7.26785528E-03
  0.00000000E+00  0.00000000E+00  1.32084944E-03 -4.19772239E-03  0.00000000E+00
  0.00000000E+00  0.00000000E+00  0.00000000E+00  0.00000000E+00  0.00000000E+00
  4.79937121E-02  0.00000000E+00  0.00000000E+00  1.32508206E-01  0.00000000E+00
  0.00000000E+00 -3.51026556E-02  0.00000000E+00  0.00000000E+00  0.00000000E+00
 -1.15802435E-04  0.00000000E+00  0.00000000E+00 -6.52154112E-04  0.00000000E+00
  3.02392772E-01  0.00000000E+00  0.00000000E+00  1.40558429E-01  0.00000000E+00
 -6.10475149E-04  0.00000000E+00  0.00000000E+00 -2.04083497E-03 -5.27068175E-03
  0.00000000E+00  0.00000000E+00  0.00000000E+00  0.00000000E+00  1.15820888E-02
  0.00000000E+00  0.00000000E+00  0.00000000E+00  0.00000000E+00  0.00000000E+00
  8.31847563E-03  0.00000000E+00  0.00000000E+00  0.00000000E+00  0.00000000E+00
  0.00000000E+00  8.31847563E-03  0.00000000E+00  0.00000000E+00  0.00000000E+00
  0.00000000E+00  0.00000000E+00  1.15820888E-02  0.00000000E+00  0.00000000E+00
  3.18497074E-02  6.91853581E-02 -1.15726048E-01 -5.50608282E-01  1.63185811E+00
  0.00000000E+00 -1.75467504E-02 -1.41399199E-01  0.00000000E+00  1.43619110E-01
  9.45525267E-02  0.00000000E+00  1.76954090E+00  1.92995592E+00 -1.23463187E-02
  0.00000000E+00  9.79465888E-04 -7.65835380E-03  0.00000000E+00  1.38224190E-01
  0.00000000E+00  1.17841916E-01 -1.28727420E-01  0.00000000E+00  8.28369032E-04
  0.00000000E+00  5.67873131E-03 -1.10110757E-02  0.00000000E+00  0.00000000E+00
  4.24555305E-03  2.07048315E-02  4.45495366E-02 -1.71926726E-01 -8.28296402E-03
  1.89589505E+01  0.00000000E+00 -1.66575085E-01  1.65360521E-01  0.00000000E+00
 -3.77820130E-01  1.15623355E-01  0.00000000E+00  5.88663541E+00 -6.82081766E+00
 -1.99981052E-02  0.00000000E+00  1.47898249E-02 -7.11336356E-03  0.00000000E+00
  1.70428323E-01  0.00000000E+00 -1.63343023E-01 -2.51647614E-01  0.00000000E+00
  1.02466197E-02  0.00000000E+00 -2.95552855E-02  7.21258799E-03  0.00000000E+00
  0.00000000E+00 -1.07635128E-02 -7.21538447E-03 -1.52791403E-02  6.76108062E-03
 -9.53905661E-02  4.24919256E+00  0.00000000E+00  5.11965685E-03 -1.30714826E-01
  0.00000000E+00  1.30753268E-02  3.05057465E-01  0.00000000E+00 -3.42929092E+00
  2.75021802E+00 -4.47667531E-03  0.00000000E+00 -2.22461614E-02  3.61103834E-03
  0.00000000E+00 -5.97998187E-02  0.00000000E+00 -4.12062892E-01 -3.44003578E-02
  0.00000000E+00 -5.15230003E-03  0.00000000E+00  1.27722425E-03 -2.37680634E-02
  0.00000000E+00  0.00000000E+00  2.98283124E-03 -3.18497074E-02 -6.91853581E-02
  1.15726048E-01  5.50608282E-01 -1.63185811E+00  0.00000000E+00 -1.75467504E-02
  1.41399199E-01  0.00000000E+00  1.43619110E-01 -9.45525267E-02  0.00000000E+00
  1.76954090E+00 -1.92995592E+00  1.23463187E-02  0.00000000E+00  9.79465888E-04
  7.65835380E-03  0.00000000E+00 -1.38224190E-01  0.00000000E+00  1.17841916E-01
  1.28727420E-01  0.00000000E+00 -8.28369032E-04  0.00000000E+00  5.67873131E-03
  1.10110757E-02  0.00000000E+00  0.00000000E+00  4.24555305E-03  7.21538447E-03
  1.52791403E-02 -6.76108062E-03  9.53905661E-02 -4.24919256E+00  0.00000000E+00
  5.11965685E-03  1.30714826E-01  0.00000000E+00  1.30753268E-02 -3.05057465E-01
  0.00000000E+00 -3.42929092E+00 -2.75021802E+00  4.47667531E-03  0.00000000E+00
 -2.22461614E-02 -3.61103834E-03  0.00000000E+00  5.97998187E-02  0.00000000E+00
 -4.12062892E-01  3.44003578E-02  0.00000000E+00  5.15230003E-03  0.00000000E+00
  1.27722425E-03  2.37680634E-02  0.00000000E+00  0.00000000E+00  2.98283124E-03
 -2.07048315E-02 -4.45495366E-02  1.71926726E-01  8.28296402E-03 -1.89589505E+01
  0.00000000E+00 -1.66575085E-01 -1.65360521E-01  0.00000000E+00 -3.77820130E-01
 -1.15623355E-01  0.00000000E+00  5.88663541E+00  6.82081766E+00  1.99981052E-02
  0.00000000E+00  1.47898249E-02  7.11336356E-03  0.00000000E+00 -1.70428323E-01
  0.00000000E+00 -1.63343023E-01  2.51647614E-01  0.00000000E+00 -1.02466197E-02
  0.00000000E+00 -2.95552855E-02 -7.21258799E-03  0.00000000E+00  0.00000000E+00
 -1.07635128E-02 -4.60823422E-02 -6.85088606E-01  3.26255239E+00  0.00000000E+00
 -2.74081311E-02  4.42895657E-02 -1.22663987E-02  1.84750681E-02  1.19870720E+00
  0.00000000E+00 -5.07561663E-03  1.13890555E-04  1.22663987E-02 -1.84750681E-02
 -1.19870720E+00  0.00000000E+00 -5.07561663E-03 -1.13890555E-04  4.60823422E-02
  6.85088606E-01 -3.26255239E+00  0.00000000E+00 -2.74081311E-02 -4.42895657E-02
 -2.38916425E-03 -6.20814008E-03  2.51175249E-02 -1.93132415E-01  3.17931014E-01
  0.00000000E+00 -5.32432069E-02  6.13971058E-02  0.00000000E+00  6.25699651E-02
  1.53325503E-01  0.00000000E+00  1.00894428E-01 -1.42233241E-01 -1.45405951E-02
  0.00000000E+00  3.64155017E-03 -3.86779922E-03  0.00000000E+00 -1.23623261E-01
  0.00000000E+00  2.89396661E-02 -9.77375063E-02  0.00000000E+00 -7.92625650E-03
  0.00000000E+00 -2.53973783E-03 -8.02244013E-03  0.00000000E+00  0.00000000E+00
  4.11740259E-03 -2.76479789E-02 -5.99167767E-02  1.19264139E-01  2.18508010E-01
 -5.77437621E+00  0.00000000E+00 -1.05641689E-01 -1.72283164E-01  0.00000000E+00
  2.38637954E-02  2.00001842E-02  0.00000000E+00  1.17780405E+00  3.35163170E+00
 -9.88101219E-03  0.00000000E+00 -1.10565571E-02 -1.14899703E-03  0.00000000E+00
 -2.87931928E-01  0.00000000E+00 -2.63161905E-01  3.20062529E-02  0.00000000E+00
  1.33726408E-02  0.00000000E+00  2.09127798E-02 -3.98441007E-03  0.00000000E+00
  0.00000000E+00 -3.61593691E-03  1.83321803E-02  4.09634408E-02 -1.72669375E-01
  3.66395422E-01  6.20869847E+00  0.00000000E+00  1.51776938E-01 -1.90052014E-01
  0.00000000E+00  5.53846292E-02  1.15686907E-01  0.00000000E+00 -1.89547423E+00
  2.60263203E+00  2.64503122E-02  0.00000000E+00 -8.63133296E-03  8.16839607E-03
  0.00000000E+00  4.14003474E-04  0.00000000E+00 -2.85674913E-01 -2.52230539E-01
  0.00000000E+00  5.31776839E-03  0.00000000E+00 -1.95630713E-02 -9.41633034E-03
  0.00000000E+00  0.00000000E+00 -5.13185255E-03 -2.38916425E-03 -6.20814008E-03
  2.51175249E-02 -1.93132415E-01  3.17931014E-01  0.00000000E+00  5.32432069E-02
  6.13971058E-02  0.00000000E+00 -6.25699651E-02  1.53325503E-01  0.00000000E+00
 -1.00894428E-01 -1.42233241E-01 -1.45405951E-02  0.00000000E+00 -3.64155017E-03
 -3.86779922E-03  0.00000000E+00 -1.23623261E-01  0.00000000E+00 -2.89396661E-02
 -9.77375063E-02  0.00000000E+00 -7.92625650E-03  0.00000000E+00  2.53973783E-03
 -8.02244013E-03  0.00000000E+00  0.00000000E+00 -4.11740259E-03  1.83321803E-02
  4.09634408E-02 -1.72669375E-01  3.66395422E-01  6.20869847E+00  0.00000000E+00
 -1.51776938E-01 -1.90052014E-01  0.00000000E+00 -5.53846292E-02  1.15686907E-01
  0.00000000E+00  1.89547423E+00  2.60263203E+00  2.64503122E-02  0.00000000E+00
  8.63133296E-03  8.16839607E-03  0.00000000E+00  4.14003474E-04  0.00000000E+00
  2.85674913E-01 -2.52230539E-01  0.00000000E+00  5.31776839E-03  0.00000000E+00
  1.95630713E-02 -9.41633034E-03  0.00000000E+00  0.00000000E+00  5.13185255E-03
 -2.76479789E-02 -5.99167767E-02  1.19264139E-01  2.18508010E-01 -5.77437621E+00
  0.00000000E+00  1.05641689E-01 -1.72283164E-01  0.00000000E+00 -2.38637954E-02
  2.00001842E-02  0.00000000E+00 -1.17780405E+00  3.35163170E+00 -9.88101219E-03
  0.00000000E+00  1.10565571E-02 -1.14899703E-03  0.00000000E+00 -2.87931928E-01
  0.00000000E+00  2.63161905E-01  3.20062529E-02  0.00000000E+00  1.33726408E-02
  0.00000000E+00 -2.09127798E-02 -3.98441007E-03  0.00000000E+00  0.00000000E+00
  3.61593691E-03 -2.00241201E-02 -1.36891145E-01 -1.21929395E+00  0.00000000E+00
  2.70725398E-03 -9.24964567E-03 -3.67771244E-02 -6.39519417E-01  6.12059012E-01
  0.00000000E+00  3.97791663E-02 -2.44354377E-03 -3.67771244E-02 -6.39519417E-01
  6.12059012E-01  0.00000000E+00 -3.97791663E-02 -2.44354377E-03 -2.00241201E-02
 -1.36891145E-01 -1.21929395E+00  0.00000000E+00 -2.70725398E-03 -9.24964567E-03
 -5.58483422E-03 -1.62121409E-02  1.66482735E-01 -1.10202396E+00  2.32002153E+01
  0.00000000E+00 -7.53971512E-02  8.41834281E-04  0.00000000E+00 -1.95981879E-01
 -9.55759966E-02  0.00000000E+00 -1.68022670E+01 -3.57087388E+00  1.00032367E-02
  0.00000000E+00  6.26749478E-04  2.44699398E-02  0.00000000E+00 -7.49730012E-02
  0.00000000E+00 -1.95355577E-01  2.77531306E-02  0.00000000E+00 -1.25917782E-02
  0.00000000E+00 -1.02291784E-02 -1.13000686E-02  0.00000000E+00  0.00000000E+00
 -2.20369603E-03  1.02641250E-03  4.84245468E-03 -1.04372772E-01  8.52700776E-01
 -2.34351184E-01  0.00000000E+00  2.90652938E-02  3.48958896E-02  0.00000000E+00
  3.83842543E-01  2.40049006E-02  0.00000000E+00  1.16569391E+01  5.33287797E+00
  1.42978378E-02  0.00000000E+00  7.92751668E-03 -3.25319311E-03  0.00000000E+00
 -1.79654883E-01  0.00000000E+00 -6.57902719E-03 -1.57891044E-01  0.00000000E+00
  1.25663081E-02  0.00000000E+00 -2.41503197E-03  1.32379459E-02  0.00000000E+00
  0.00000000E+00 -5.15553278E-03  6.95742772E-04  5.05596524E-03 -1.13326686E-01
  8.08772936E-01 -5.66260653E+00  0.00000000E+00  5.38031485E-02 -6.66127395E-02
  0.00000000E+00  9.14297813E-02 -3.08338391E-01  0.00000000E+00 -9.68348053E-01
 -1.06740064E+01 -6.74054453E-03  0.00000000E+00 -6.57547345E-03 -8.91378937E-03
  0.00000000E+00  7.41689101E-02  0.00000000E+00  1.69905006E-01 -1.98438056E-03
  0.00000000E+00  1.73437889E-02  0.00000000E+00 -8.63410199E-03  1.27255745E-02
  0.00000000E+00  0.00000000E+00  3.11340315E-04  5.58483422E-03  1.62121409E-02
 -1.66482735E-01  1.10202396E+00 -2.32002153E+01  0.00000000E+00 -7.53971512E-02
 -8.41834281E-04  0.00000000E+00 -1.95981879E-01  9.55759966E-02  0.00000000E+00
 -1.68022670E+01  3.57087388E+00 -1.00032367E-02  0.00000000E+00  6.26749478E-04
 -2.44699398E-02  0.00000000E+00  7.49730012E-02  0.00000000E+00 -1.95355577E-01
 -2.77531306E-02  0.00000000E+00  1.25917782E-02  0.00000000E+00 -1.02291784E-02
  1.13000686E-02  0.00000000E+00  0.00000000E+00 -2.20369603E-03 -6.95742772E-04
 -5.05596524E-03  1.13326686E-01 -8.08772936E-01  5.66260653E+00  0.00000000E+00
  5.38031485E-02  6.66127395E-02  0.00000000E+00  9.14297813E-02  3.08338391E-01
  0.00000000E+00 -9.68348053E-01  1.06740064E+01  6.74054453E-03  0.00000000E+00
 -6.57547345E-03  8.91378937E-03  0.00000000E+00 -7.41689101E-02  0.00000000E+00
  1.69905006E-01  1.98438056E-03  0.00000000E+00 -1.73437889E-02  0.00000000E+00
 -8.63410199E-03 -1.27255745E-02  0.00000000E+00  0.00000000E+00  3.11340315E-04
 -1.02641250E-03 -4.84245468E-03  1.04372772E-01 -8.52700776E-01  2.34351184E-01
  0.00000000E+00  2.90652938E-02 -3.48958896E-02  0.00000000E+00  3.83842543E-01
 -2.40049006E-02  0.00000000E+00  1.16569391E+01 -5.33287797E+00 -1.42978378E-02
  0.00000000E+00  7.92751668E-03  3.25319311E-03  0.00000000E+00  1.79654883E-01
  0.00000000E+00 -6.57902719E-03  1.57891044E-01  0.00000000E+00 -1.25663081E-02
  0.00000000E+00 -2.41503197E-03 -1.32379459E-02  0.00000000E+00  0.00000000E+00
 -5.15553278E-03  1.08929774E-02  2.47004060E-01  6.97851145E-01  0.00000000E+00
  2.52604517E-02  3.13745209E-04  2.64302636E-02  3.02341427E-01  1.75992671E+00
  0.00000000E+00  3.84763617E-03 -1.51766050E-02 -2.64302636E-02 -3.02341427E-01
 -1.75992671E+00  0.00000000E+00  3.84763617E-03  1.51766050E-02 -1.08929774E-02
 -2.47004060E-01 -6.97851145E-01  0.00000000E+00  2.52604517E-02 -3.13745209E-04
  2.20552419E-02  4.58121738E-02 -6.26144019E-02  2.13385841E-01  1.17227430E+01
  0.00000000E+00 -1.52072724E-01 -1.25544736E-01  0.00000000E+00  5.76107341E-02
  3.38873890E-01  0.00000000E+00  3.56964766E+00  3.40292540E+00  4.54120791E-03
  0.00000000E+00  2.12857670E-02 -1.08562956E-02  0.00000000E+00  2.16324639E-01
  0.00000000E+00  3.16031154E-01 -4.98011047E-02  0.00000000E+00  1.35981332E-02
  0.00000000E+00  1.91034757E-02 -2.68173204E-03  0.00000000E+00  0.00000000E+00
 -3.48924895E-03 -9.81294636E-04 -2.63259057E-03  3.67658366E-02 -5.69535543E-01
 -7.54976881E-01  0.00000000E+00 -7.21293649E-02  2.32714815E-02  0.00000000E+00
 -7.92441717E-02  2.87398030E-01  0.00000000E+00  2.50299567E+00 -1.64300250E+00
  8.45556188E-03  0.00000000E+00 -1.40643869E-03  1.48238701E-02  0.00000000E+00
  9.80050722E-03  0.00000000E+00 -7.22859966E-02  4.89605945E-02  0.00000000E+00
 -2.94221369E-03  0.00000000E+00  1.71656894E-03 -3.83338257E-03  0.00000000E+00
  0.00000000E+00 -1.44169971E-04 -2.11634157E-02 -4.62775774E-02  1.27560601E-01
  1.94862309E-01 -1.06058739E+01  0.00000000E+00 -1.58501909E-01 -1.97033580E-01
  0.00000000E+00 -9.96739556E-02  1.97754505E-01  0.00000000E+00  5.30018083E+00
  5.20464027E+00 -1.09385905E-02  0.00000000E+00 -7.18204309E-03 -8.18306804E-03
  0.00000000E+00  8.02953237E-03  0.00000000E+00 -4.29864639E-01  2.47703242E-01
  0.00000000E+00 -3.06761630E-03  0.00000000E+00  1.32879967E-02 -1.80015483E-02
  0.00000000E+00  0.00000000E+00  4.21635196E-04  2.20552419E-02  4.58121738E-02
 -6.26144019E-02  2.13385841E-01  1.17227430E+01  0.00000000E+00  1.52072724E-01
 -1.25544736E-01  0.00000000E+00 -5.76107341E-02  3.38873890E-01  0.00000000E+00
 -3.56964766E+00  3.40292540E+00  4.54120791E-03  0.00000000E+00 -2.12857670E-02
 -1.08562956E-02  0.00000000E+00  2.16324639E-01  0.00000000E+00 -3.16031154E-01
 -4.98011047E-02  0.00000000E+00  1.35981332E-02  0.00000000E+00 -1.91034757E-02
 -2.68173204E-03  0.00000000E+00  0.00000000E+00  3.48924895E-03 -2.11634157E-02
 -4.62775774E-02  1.27560601E-01  1.94862309E-01 -1.06058739E+01  0.00000000E+00
  1.58501909E-01 -1.97033580E-01  0.00000000E+00  9.96739556E-02  1.97754505E-01
  0.00000000E+00 -5.30018083E+00  5.20464027E+00 -1.09385905E-02  0.00000000E+00
  7.18204309E-03 -8.18306804E-03  0.00000000E+00  8.02953237E-03  0.00000000E+00
  4.29864639E-01  2.47703242E-01  0.00000000E+00 -3.06761630E-03  0.00000000E+00
 -1.32879967E-02 -1.80015483E-02  0.00000000E+00  0.00000000E+00 -4.21635196E-04
 -9.81294636E-04 -2.63259057E-03  3.67658366E-02 -5.69535543E-01 -7.54976881E-01
  0.00000000E+00  7.21293649E-02  2.32714815E-02  0.00000000E+00  7.92441717E-02
  2.87398030E-01  0.00000000E+00 -2.50299567E+00 -1.64300250E+00  8.45556188E-03
  0.00000000E+00  1.40643869E-03  1.48238701E-02  0.00000000E+00  9.80050722E-03
  0.00000000E+00  7.22859966E-02  4.89605945E-02  0.00000000E+00 -2.94221369E-03
  0.00000000E+00 -1.71656894E-03 -3.83338257E-03  0.00000000E+00  0.00000000E+00
  1.44169971E-04 -8.72273614E-03 -1.61568596E-03  1.35981619E+00  0.00000000E+00
  3.25380530E-03  1.91077165E-03  2.00461869E-02  3.48407046E-01 -1.83069422E+00
  0.00000000E+00 -2.64176561E-02  3.94220312E-03  2.00461869E-02  3.48407046E-01
 -1.83069422E+00  0.00000000E+00  2.64176561E-02  3.94220312E-03 -8.72273614E-03
 -1.61568596E-03  1.35981619E+00  0.00000000E+00 -3.25380530E-03  1.91077165E-03
  2.22128302E-03  9.80001060E-03 -2.68773325E-01  3.77169326E+00 -1.00873301E+01
  0.00000000E+00  5.14388501E-02 -8.50795000E-02  0.00000000E+00 -1.47541603E+00
 -7.57488707E-02  0.00000000E+00 -9.83757486E+00 -1.05366176E+01  1.12255620E-02
  0.00000000E+00  9.38998717E-03 -2.49212526E-02  0.00000000E+00 -4.21377093E-01
  0.00000000E+00 -2.80368849E-01 -4.59837246E-01  0.00000000E+00 -3.00877745E-02
  0.00000000E+00  1.18188108E-02 -2.21130135E-02  0.00000000E+00  0.00000000E+00
  1.96120809E-02  7.03436561E-03  1.24037144E-02  7.14009741E-02 -1.13852850E+00
  1.50562397E+01  0.00000000E+00  9.60451819E-02  4.77978761E-02  0.00000000E+00
  3.04690801E-02 -4.68915081E-02  0.00000000E+00  3.45531171E+00 -1.59089131E+00
 -4.46124162E-03  0.00000000E+00  5.44524654E-03  1.30438843E-02  0.00000000E+00
  1.25494409E-01  0.00000000E+00 -4.22574477E-02  3.26286121E-02  0.00000000E+00
 -3.79901200E-04  0.00000000E+00  5.66009275E-03  4.35931836E-03  0.00000000E+00
  0.00000000E+00  2.92608048E-03  4.80401327E-05 -4.28013756E-03  8.43739628E-02
 -1.39629576E-01  2.43481693E+01  0.00000000E+00 -5.42451475E-02 -1.14057763E-01
  0.00000000E+00 -4.83246227E-01 -3.92573380E-01  0.00000000E+00 -4.02559554E+00
 -4.86101654E+00  3.50885743E-03  0.00000000E+00 -5.59680882E-03  6.35760822E-03
  0.00000000E+00  2.94688094E-03  0.00000000E+00 -1.34816641E-02 -7.07541683E-02
  0.00000000E+00  8.76209970E-03  0.00000000E+00  2.67073583E-03 -9.28701707E-04
  0.00000000E+00  0.00000000E+00  4.43031236E-03 -2.22128302E-03 -9.80001060E-03
  2.68773325E-01 -3.77169326E+00  1.00873301E+01  0.00000000E+00  5.14388501E-02
  8.50795000E-02  0.00000000E+00 -1.47541603E+00  7.57488707E-02  0.00000000E+00
 -9.83757486E+00  1.05366176E+01 -1.12255620E-02  0.00000000E+00  9.38998717E-03
  2.49212526E-02  0.00000000E+00  4.21377093E-01  0.00000000E+00 -2.80368849E-01
  4.59837246E-01  0.00000000E+00  3.00877745E-02  0.00000000E+00  1.18188108E-02
  2.21130135E-02  0.00000000E+00  0.00000000E+00  1.96120809E-02 -4.80401327E-05
  4.28013756E-03 -8.43739628E-02  1.39629576E-01 -2.43481693E+01  0.00000000E+00
 -5.42451475E-02  1.14057763E-01  0.00000000E+00 -4.83246227E-01  3.92573380E-01
  0.00000000E+00 -4.02559554E+00  4.86101654E+00 -3.50885743E-03  0.00000000E+00
 -5.59680882E-03 -6.35760822E-03  0.00000000E+00 -2.94688094E-03  0.00000000E+00
 -1.34816641E-02  7.07541683E-02  0.00000000E+00 -8.76209970E-03  0.00000000E+00
  2.67073583E-03  9.28701707E-04  0.00000000E+00  0.00000000E+00  4.43031236E-03
 -7.03436561E-03 -1.24037144E-02 -7.14009741E-02  1.13852850E+00 -1.50562397E+01
  0.00000000E+00  9.60451819E-02 -4.77978761E-02  0.00000000E+00  3.04690801E-02
  4.68915081E-02  0.00000000E+00  3.45531171E+00  1.59089131E+00  4.46124162E-03
  0.00000000E+00  5.44524654E-03 -1.30438843E-02  0.00000000E+00 -1.25494409E-01
  0.00000000E+00 -4.22574477E-02 -3.26286121E-02  0.00000000E+00  3.79901200E-04
  0.00000000E+00  5.66009275E-03 -4.35931836E-03  0.00000000E+00  0.00000000E+00
  2.92608048E-03 -1.16175444E-02 -2.12550145E-01 -8.47070045E-01  0.00000000E+00
  8.43763145E-03  5.56457360E-03 -4.68872923E-03 -1.82770826E-01 -1.47671521E+00
  0.00000000E+00 -7.41522468E-03 -1.02420718E-02  4.68872923E-03  1.82770826E-01
  1.47671521E+00  0.00000000E+00 -7.41522468E-03  1.02420718E-02  1.16175444E-02
  2.12550145E-01  8.47070045E-01  0.00000000E+00  8.43763145E-03 -5.56457360E-03
  1.69435561E-02  3.31388307E-02  1.03221710E-01 -1.52892779E+00  2.54641312E+01
  0.00000000E+00  8.88624878E-02  7.77691995E-02  0.00000000E+00  6.63680475E-01
  3.24479886E-01  0.00000000E+00 -4.44310479E+00  4.20859888E+00 -8.71499188E-03
  0.00000000E+00  3.65376298E-03 -9.35622374E-04  0.00000000E+00  1.33422925E-02
  0.00000000E+00  6.42768512E-02 -4.07003058E-02  0.00000000E+00 -7.93728931E-03
  0.00000000E+00 -3.46361203E-03 -1.00560430E-02  0.00000000E+00  0.00000000E+00
 -4.50607655E-03  1.47529437E-03  5.37824683E-03 -7.50720250E-02  2.16293853E-01
 -1.11942362E+01  0.00000000E+00  2.14127766E-01  1.55281792E-01  0.00000000E+00
 -4.28902844E-01 -1.36234531E-01  0.00000000E+00 -8.01565849E+00 -5.10850358E+00
  6.83355625E-03  0.00000000E+00 -6.16434775E-03  5.54926024E-03  0.00000000E+00
  4.26243027E-01  0.00000000E+00  3.95019250E-01  2.26496156E-01  0.00000000E+00
 -1.88838805E-02  0.00000000E+00 -7.75167297E-03  2.40214066E-03  0.00000000E+00
  0.00000000E+00  1.25029705E-02  6.94397439E-03  1.79163707E-02 -1.85163225E-01
  1.55481010E+00 -4.09553486E+00  0.00000000E+00  3.56531989E-02 -1.00253749E-01
  0.00000000E+00 -2.36339598E-01  6.14482600E-01  0.00000000E+00  4.40444796E+00
  4.20579404E+00  2.69553067E-02  0.00000000E+00 -7.43246304E-03 -9.69486351E-03
  0.00000000E+00  1.51854390E-01  0.00000000E+00 -3.68285819E-01 -1.04096778E-01
  0.00000000E+00  3.43349410E-03  0.00000000E+00 -1.84697330E-02 -1.05905573E-02
  0.00000000E+00  0.00000000E+00 -4.07101943E-03 -1.69435561E-02 -3.31388307E-02
 -1.03221710E-01  1.52892779E+00 -2.54641312E+01  0.00000000E+00  8.88624878E-02
 -7.77691995E-02  0.00000000E+00  6.63680475E-01 -3.24479886E-01  0.00000000E+00
 -4.44310479E+00 -4.20859888E+00  8.71499188E-03  0.00000000E+00  3.65376298E-03
  9.35622374E-04  0.00000000E+00 -1.33422925E-02  0.00000000E+00  6.42768512E-02
  4.07003058E-02  0.00000000E+00  7.93728931E-03  0.00000000E+00 -3.46361203E-03
  1.00560430E-02  0.00000000E+00  0.00000000E+00 -4.50607655E-03 -6.94397439E-03
 -1.79163707E-02  1.85163225E-01 -1.55481010E+00  4.09553486E+00  0.00000000E+00
  3.56531989E-02  1.00253749E-01  0.00000000E+00 -2.36339598E-01 -6.14482600E-01
  0.00000000E+00  4.40444796E+00 -4.20579404E+00 -2.69553067E-02  0.00000000E+00
 -7.43246304E-03  9.69486351E-03  0.00000000E+00 -1.51854390E-01  0.00000000E+00
 -3.68285819E-01  1.04096778E-01  0.00000000E+00 -3.43349410E-03  0.00000000E+00
 -1.84697330E-02  1.05905573E-02  0.00000000E+00  0.00000000E+00 -4.07101943E-03
 -1.47529437E-03 -5.37824683E-03  7.50720250E-02 -2.16293853E-01  1.11942362E+01
  0.00000000E+00  2.14127766E-01 -1.55281792E-01  0.00000000E+00 -4.28902844E-01
  1.36234531E-01  0.00000000E+00 -8.01565849E+00  5.10850358E+00 -6.83355625E-03
  0.00000000E+00 -6.16434775E-03 -5.54926024E-03  0.00000000E+00 -4.26243027E-01
  0.00000000E+00  3.95019250E-01 -2.26496156E-01  0.00000000E+00  1.88838805E-02
  0.00000000E+00 -7.75167297E-03 -2.40214066E-03  0.00000000E+00  0.00000000E+00
  1.25029705E-02  1.32819134E-02  3.42913555E-01  1.81567816E+00  0.00000000E+00
 -1.68434608E-03 -1.03448393E-02  1.30265913E-03 -2.44241493E-01 -1.19128573E+00
  0.00000000E+00  2.41741181E-02  6.23781030E-03 -1.30265913E-03  2.44241493E-01
  1.19128573E+00  0.00000000E+00  2.41741181E-02 -6.23781030E-03 -1.32819134E-02
 -3.42913555E-01 -1.81567816E+00  0.00000000E+00 -1.68434608E-03  1.03448393E-02
 -1.23067139E-04  7.93143754E-05 -6.78970861E-02  8.88255058E-01  3.45358827E+01
  0.00000000E+00 -1.19732322E-02 -3.14921905E-02  0.00000000E+00 -2.22714269E-01
  2.29892335E-01  0.00000000E+00 -1.25197723E+01  2.89608611E+00  8.47038979E-03
  0.00000000E+00  1.38329649E-03  2.10353861E-03  0.00000000E+00 -6.67739433E-02
  0.00000000E+00 -7.12876899E-03 -2.03566007E-01  0.00000000E+00 -1.67675264E-02
  0.00000000E+00  1.23188545E-03 -2.08332635E-02  0.00000000E+00  0.00000000E+00
 -3.51064732E-03  9.89775077E-03  2.24047240E-02 -2.21481665E-02 -3.79679925E-01
 -1.44812632E+01  0.00000000E+00 -1.79806919E-01 -1.56570251E-01  0.00000000E+00
  8.46560470E-01  2.40252619E-01  0.00000000E+00  9.47285412E-01  2.59238676E+00
 -1.15866063E-02  0.00000000E+00 -1.22772682E-02 -3.51651015E-03  0.00000000E+00
 -4.42688209E-01  0.00000000E+00 -1.32654677E-01 -2.54087400E-01  0.00000000E+00
 -7.86242222E-03  0.00000000E+00  5.44260786E-03 -4.85310619E-03  0.00000000E+00
  0.00000000E+00 -2.29801741E-02 -3.45307290E-02 -7.61169383E-02  9.02690591E-02
  1.47099982E+00 -1.37339185E+01  0.00000000E+00 -6.13112751E-03  8.39652279E-02
  0.00000000E+00  4.15619815E-01 -3.56428619E-02  0.00000000E+00  1.03407413E+01
 -4.03756346E+00  5.86653554E-03  0.00000000E+00  3.63349693E-03 -5.45243582E-03
  0.00000000E+00 -3.49861177E-01  0.00000000E+00  2.21615354E-01 -2.51138682E-02
  0.00000000E+00  6.60822884E-03  0.00000000E+00  1.46486218E-02  9.67512089E-03
  0.00000000E+00  0.00000000E+00 -2.32513887E-02  1.23067139E-04 -7.93143754E-05
  6.78970861E-02 -8.88255058E-01 -3.45358827E+01  0.00000000E+00 -1.19732322E-02
  3.14921905E-02  0.00000000E+00 -2.22714269E-01 -2.29892335E-01  0.00000000E+00
 -1.25197723E+01 -2.89608611E+00 -8.47038979E-03  0.00000000E+00  1.38329649E-03
 -2.10353861E-03  0.00000000E+00  6.67739433E-02  0.00000000E+00 -7.12876899E-03
  2.03566007E-01  0.00000000E+00  1.67675264E-02  0.00000000E+00  1.23188545E-03
  2.08332635E-02  0.00000000E+00  0.00000000E+00 -3.51064732E-03  3.45307290E-02
  7.61169383E-02 -9.02690591E-02 -1.47099982E+00  1.37339185E+01  0.00000000E+00
 -6.13112751E-03 -8.39652279E-02  0.00000000E+00  4.15619815E-01  3.56428619E-02
  0.00000000E+00  1.03407413E+01  4.03756346E+00 -5.86653554E-03  0.00000000E+00
  3.63349693E-03  5.45243582E-03  0.00000000E+00  3.49861177E-01  0.00000000E+00
  2.21615354E-01  2.51138682E-02  0.00000000E+00 -6.60822884E-03  0.00000000E+00
  1.46486218E-02 -9.67512089E-03  0.00000000E+00  0.00000000E+00 -2.32513887E-02
 -9.89775077E-03 -2.24047240E-02  2.21481665E-02  3.79679925E-01  1.44812632E+01
  0.00000000E+00 -1.79806919E-01  1.56570251E-01  0.00000000E+00  8.46560470E-01
 -2.40252619E-01  0.00000000E+00  9.47285412E-01 -2.59238676E+00  1.15866063E-02
  0.00000000E+00 -1.22772682E-02  3.51651015E-03  0.00000000E+00  4.42688209E-01
  0.00000000E+00 -1.32654677E-01  2.54087400E-01  0.00000000E+00  7.86242222E-03
  0.00000000E+00  5.44260786E-03  4.85310619E-03  0.00000000E+00  0.00000000E+00
 -2.29801741E-02  2.82265613E-02  7.36463410E-01  1.00520510E+00  0.00000000E+00
 -3.05795276E-03 -2.73546473E-02 -4.57576996E-02 -1.24154792E+00 -3.61051306E+00
  0.00000000E+00  4.66974959E-02  9.36076197E-04  4.57576996E-02  1.24154792E+00
  3.61051306E+00  0.00000000E+00  4.66974959E-02 -9.36076197E-04 -2.82265613E-02
 -7.36463410E-01 -1.00520510E+00  0.00000000E+00 -3.05795276E-03  2.73546473E-02
  0.00000000E+00  0.00000000E+00  0.00000000E+00  0.00000000E+00  0.00000000E+00
  6.82985632E-03  0.00000000E+00  0.00000000E+00  2.93307408E-04  0.00000000E+00
  0.00000000E+00  6.79322364E-02  0.00000000E+00  0.00000000E+00  0.00000000E+00
 -6.63715940E-03  0.00000000E+00  0.00000000E+00 -1.38402228E-02  0.00000000E+00
 -8.88871932E-02  0.00000000E+00  0.00000000E+00 -2.05954309E-01  0.00000000E+00
  6.98359725E-03  0.00000000E+00  0.00000000E+00  8.55854003E-03  1.23680060E-03
  0.00000000E+00  0.00000000E+00  0.00000000E+00  0.00000000E+00  0.00000000E+00
  0.00000000E+00  4.61371965E-03  0.00000000E+00  0.00000000E+00  9.15941164E-04
  0.00000000E+00  0.00000000E+00  2.87839560E-03  0.00000000E+00  0.00000000E+00
  0.00000000E+00 -6.23604996E-03  0.00000000E+00  0.00000000E+00 -1.41501332E-02
  0.00000000E+00 -1.45700608E-01  0.00000000E+00  0.00000000E+00 -2.96361486E-01
  0.00000000E+00 -9.37925720E-03  0.00000000E+00  0.00000000E+00 -9.16021861E-03
 -6.92725229E-03  0.00000000E+00  0.00000000E+00  0.00000000E+00  0.00000000E+00
  0.00000000E+00  0.00000000E+00 -7.54403729E-03  0.00000000E+00  0.00000000E+00
 -3.27048684E-02  0.00000000E+00  0.00000000E+00 -5.79689346E-02  0.00000000E+00
  0.00000000E+00  0.00000000E+00  1.19080943E-02  0.00000000E+00  0.00000000E+00
 -5.63946773E-04  0.00000000E+00  3.82115947E-01  0.00000000E+00  0.00000000E+00
 -6.09694513E-04  0.00000000E+00 -3.13594222E-03  0.00000000E+00  0.00000000E+00
  8.79426176E-03  1.01664260E-03  0.00000000E+00  0.00000000E+00  0.00000000E+00
  0.00000000E+00  0.00000000E+00  0.00000000E+00  6.82985632E-03  0.00000000E+00
  0.00000000E+00  2.93307408E-04  0.00000000E+00  0.00000000E+00  6.79322364E-02
  0.00000000E+00  0.00000000E+00  0.00000000E+00 -6.63715940E-03  0.00000000E+00
  0.00000000E+00  1.38402228E-02  0.00000000E+00 -8.88871932E-02  0.00000000E+00
  0.00000000E+00  2.05954309E-01  0.00000000E+00  6.98359725E-03  0.00000000E+00
  0.00000000E+00 -8.55854003E-03  1.23680060E-03  0.00000000E+00  0.00000000E+00
  0.00000000E+00  0.00000000E+00  0.00000000E+00  0.00000000E+00 -7.54403729E-03
  0.00000000E+00  0.00000000E+00 -3.27048684E-02  0.00000000E+00  0.00000000E+00
 -5.79689346E-02  0.00000000E+00  0.00000000E+00  0.00000000E+00  1.19080943E-02
  0.00000000E+00  0.00000000E+00  5.63946773E-04  0.00000000E+00  3.82115947E-01
  0.00000000E+00  0.00000000E+00  6.09694513E-04  0.00000000E+00 -3.13594222E-03
  0.00000000E+00  0.00000000E+00 -8.79426176E-03  1.01664260E-03  0.00000000E+00
  0.00000000E+00  0.00000000E+00  0.00000000E+00  0.00000000E+00  0.00000000E+00
  4.61371965E-03  0.00000000E+00  0.00000000E+00  9.15941164E-04  0.00000000E+00
  0.00000000E+00  2.87839560E-03  0.00000000E+00  0.00000000E+00  0.00000000E+00
 -6.23604996E-03  0.00000000E+00  0.00000000E+00  1.41501332E-02  0.00000000E+00
 -1.45700608E-01  0.00000000E+00  0.00000000E+00  2.96361486E-01  0.00000000E+00
 -9.37925720E-03  0.00000000E+00  0.00000000E+00  9.16021861E-03 -6.92725229E-03
  0.00000000E+00  0.00000000E+00  0.00000000E+00  0.00000000E+00  2.68420481E-03
  0.00000000E+00  0.00000000E+00  0.00000000E+00  0.00000000E+00  0.00000000E+00
 -4.46157145E-03  0.00000000E+00  0.00000000E+00  0.00000000E+00  0.00000000E+00
  0.00000000E+00 -4.46157145E-03  0.00000000E+00  0.00000000E+00  0.00000000E+00
  0.00000000E+00  0.00000000E+00  2.68420481E-03  0.00000000E+00  0.00000000E+00
 -3.25730486E-02 -7.39531591E-02  2.53267127E-01 -4.44005623E-01 -3.24934876E+01
  0.00000000E+00  7.20703629E-02  2.34112800E-01  0.00000000E+00  1.51576970E-01
 -2.60307807E-01  0.00000000E+00  6.13763738E-01 -9.69776601E+00 -6.23862942E-03
  0.00000000E+00 -1.18540569E-02  1.23164191E-02  0.00000000E+00 -2.74450470E-01
  0.00000000E+00 -1.18823410E-01  2.07311958E-01  0.00000000E+00 -8.66890187E-03
  0.00000000E+00 -1.96207419E-02  1.10666074E-02  0.00000000E+00  0.00000000E+00
 -1.06402425E-02  3.67487306E-02  8.19537569E-02 -1.31451978E-01 -1.35389308E+00
  3.60999780E+01  0.00000000E+00 -1.68460831E-01  1.45759978E-01  0.00000000E+00
  1.52122380E-01  3.19520078E-01  0.00000000E+00  8.94552088E+00 -1.35104739E+01
 -1.73156258E-03  0.00000000E+00  2.04940722E-03 -6.28475697E-03  0.00000000E+00
  4.33594504E-02  0.00000000E+00 -1.23572003E-01 -2.53086675E-01  0.00000000E+00
 -5.92312562E-03  0.00000000E+00 -1.07633677E-02  2.45465595E-03  0.00000000E+00
  0.00000000E+00 -1.10097149E-02  3.46304005E-02  7.83262196E-02 -2.22140313E-01
 -4.39271256E-01  3.46049871E+01  0.00000000E+00  2.52278860E-01  8.81194031E-02
  0.00000000E+00  6.11892130E-02 -2.19255551E-01  0.00000000E+00 -1.43576970E+01
 -2.19141641E+00  1.47996703E-02  0.00000000E+00  5.73105568E-03 -4.13440851E-03
  0.00000000E+00  5.99076073E-03  0.00000000E+00  3.63995198E-01 -4.08303223E-01
  0.00000000E+00  6.65408750E-04  0.00000000E+00 -1.59094714E-02  1.45054678E-02
  0.00000000E+00  0.00000000E+00  3.93736168E-03  3.25730486E-02  7.39531591E-02
 -2.53267127E-01  4.44005623E-01  3.24934876E+01  0.00000000E+00  7.20703629E-02
 -2.34112800E-01  0.00000000E+00  1.51576970E-01  2.60307807E-01  0.00000000E+00
  6.13763738E-01  9.69776601E+00  6.23862942E-03  0.00000000E+00 -1.18540569E-02
 -1.23164191E-02  0.00000000E+00  2.74450470E-01  0.00000000E+00 -1.18823410E-01
 -2.07311958E-01  0.00000000E+00  8.66890187E-03  0.00000000E+00 -1.96207419E-02
 -1.10666074E-02  0.00000000E+00  0.00000000E+00 -1.06402425E-02 -3.46304005E-02
 -7.83262196E-02  2.22140313E-01  4.39271256E-01 -3.46049871E+01  0.00000000E+00
  2.52278860E-01 -8.81194031E-02  0.00000000E+00  6.11892130E-02  2.19255551E-01
  0.00000000E+00 -1.43576970E+01  2.19141641E+00 -1.47996703E-02  0.00000000E+00
  5.73105568E-03  4.13440851E-03  0.00000000E+00 -5.99076073E-03  0.00000000E+00
  3.63995198E-01  4.08303223E-01  0.00000000E+00 -6.65408750E-04  0.00000000E+00
 -1.59094714E-02 -1.45054678E-02  0.00000000E+00  0.00000000E+00  3.93736168E-03
 -3.67487306E-02 -8.19537569E-02  1.31451978E-01  1.35389308E+00 -3.60999780E+01
  0.00000000E+00 -1.68460831E-01 -1.45759978E-01  0.00000000E+00  1.52122380E-01
 -3.19520078E-01  0.00000000E+00  8.94552088E+00  1.35104739E+01  1.73156258E-03
  0.00000000E+00  2.04940722E-03  6.28475697E-03  0.00000000E+00 -4.33594504E-02
  0.00000000E+00 -1.23572003E-01  2.53086675E-01  0.00000000E+00  5.92312562E-03
  0.00000000E+00 -1.07633677E-02 -2.45465595E-03  0.00000000E+00  0.00000000E+00
 -1.10097149E-02  2.44916381E-02  1.94287162E-01  3.86347075E+00  0.00000000E+00
 -4.14837372E-04 -1.45733413E-03  1.03538365E-02 -3.03007506E-01  3.19366673E+00
  0.00000000E+00  1.57032618E-02  4.67326988E-03 -1.03538365E-02  3.03007506E-01
 -3.19366673E+00  0.00000000E+00  1.57032618E-02 -4.67326988E-03 -2.44916381E-02
 -1.94287162E-01 -3.86347075E+00  0.00000000E+00 -4.14837372E-04  1.45733413E-03
 -4.26360948E-03 -7.84538372E-03 -5.55018046E-02  3.07703124E-01  8.50939577E+00
  0.00000000E+00  2.82279122E-02  4.02408976E-02  0.00000000E+00  3.45267352E-01
  1.58053396E-01  0.00000000E+00 -5.67868562E-01  2.70374502E+00  3.92526010E-03
  0.00000000E+00 -1.29024432E-03  1.06452257E-03  0.00000000E+00 -9.11592495E-02
  0.00000000E+00  9.03364995E-03 -1.37746187E-01  0.00000000E+00 -8.45076631E-03
  0.00000000E+00 -3.95389002E-03 -6.04033163E-03  0.00000000E+00  0.00000000E+00
  6.52491290E-04  1.65572614E-02  3.87744385E-02 -1.03721392E-01 -4.68946098E-01
  4.50489549E+00  0.00000000E+00  3.18626581E-02 -1.79000199E-02  0.00000000E+00
 -6.46337281E-01 -6.86374604E-01  0.00000000E+00  4.30661686E+00 -5.63957105E+00
  7.31594314E-03  0.00000000E+00 -5.94779390E-03  1.11977124E-02  0.00000000E+00
 -6.61201033E-02  0.00000000E+00  3.25085868E-01 -1.51160792E-01  0.00000000E+00
  1.27976625E-03  0.00000000E+00 -1.57574534E-03  2.58719918E-02  0.00000000E+00
  0.00000000E+00 -2.23035117E-03 -1.41914055E-02 -3.05029117E-02  1.28119498E-02
  8.28802321E-01 -1.15537997E+01  0.00000000E+00  1.09628353E-01  5.51904450E-02
  0.00000000E+00  5.88637545E-01 -4.02340856E-01  0.00000000E+00  1.17724587E+01
  1.47540010E+00  1.17255101E-02  0.00000000E+00  6.92742120E-03 -1.66179537E-03
  0.00000000E+00 -4.22419692E-01  0.00000000E+00  2.11061852E-01 -1.71012955E-01
  0.00000000E+00 -9.83186301E-03  0.00000000E+00  9.18069145E-03  5.27829079E-03
  0.00000000E+00  0.00000000E+00 -2.59959561E-02 -4.26360948E-03 -7.84538372E-03
 -5.55018046E-02  3.07703124E-01  8.50939577E+00  0.00000000E+00 -2.82279122E-02
  4.02408976E-02  0.00000000E+00 -3.45267352E-01  1.58053396E-01  0.00000000E+00
  5.67868562E-01  2.70374502E+00  3.92526010E-03  0.00000000E+00  1.29024432E-03
  1.06452257E-03  0.00000000E+00 -9.11592495E-02  0.00000000E+00 -9.03364995E-03
 -1.37746187E-01  0.00000000E+00 -8.45076631E-03  0.00000000E+00  3.95389002E-03
 -6.04033163E-03  0.00000000E+00  0.00000000E+00 -6.52491290E-04 -1.41914055E-02
 -3.05029117E-02  1.28119498E-02  8.28802321E-01 -1.15537997E+01  0.00000000E+00
 -1.09628353E-01  5.51904450E-02  0.00000000E+00 -5.88637545E-01 -4.02340856E-01
  0.00000000E+00 -1.17724587E+01  1.47540010E+00  1.17255101E-02  0.00000000E+00
 -6.92742120E-03 -1.66179537E-03  0.00000000E+00 -4.22419692E-01  0.00000000E+00
 -2.11061852E-01 -1.71012955E-01  0.00000000E+00 -9.83186301E-03  0.00000000E+00
 -9.18069145E-03  5.27829079E-03  0.00000000E+00  0.00000000E+00  2.59959561E-02
  1.65572614E-02  3.87744385E-02 -1.03721392E-01 -4.68946098E-01  4.50489549E+00
  0.00000000E+00 -3.18626581E-02 -1.79000199E-02  0.00000000E+00  6.46337281E-01
 -6.86374604E-01  0.00000000E+00 -4.30661686E+00 -5.63957105E+00  7.31594314E-03
  0.00000000E+00  5.94779390E-03  1.11977124E-02  0.00000000E+00 -6.61201033E-02
  0.00000000E+00 -3.25085868E-01 -1.51160792E-01  0.00000000E+00  1.27976625E-03
  0.00000000E+00  1.57574534E-03  2.58719918E-02  0.00000000E+00  0.00000000E+00
  2.23035117E-03  4.02944678E-02  1.10413518E+00  3.14118956E+00  0.00000000E+00
  2.72949662E-02 -2.81085305E-02 -5.70958226E-02 -1.69993646E+00 -4.76172426E+00
  0.00000000E+00  6.29106251E-02  6.95108211E-03 -5.70958226E-02 -1.69993646E+00
 -4.76172426E+00  0.00000000E+00 -6.29106251E-02  6.95108211E-03  4.02944678E-02
  1.10413518E+00  3.14118956E+00  0.00000000E+00 -2.72949662E-02 -2.81085305E-02
  0.00000000E+00  0.00000000E+00  0.00000000E+00  0.00000000E+00  0.00000000E+00
  2.99156304E-02  0.00000000E+00  0.00000000E+00  3.27131608E-03  0.00000000E+00
  0.00000000E+00 -2.77810666E-02  0.00000000E+00  0.00000000E+00  0.00000000E+00
 -1.04198241E-02  0.00000000E+00  0.00000000E+00 -1.37363491E-03  0.00000000E+00
 -1.02112069E-01  0.00000000E+00  0.00000000E+00  2.99067827E-01  0.00000000E+00
  1.61110236E-02  0.00000000E+00  0.00000000E+00  4.90915094E-03  1.24831932E-02
  0.00000000E+00  0.00000000E+00  0.00000000E+00  0.00000000E+00  0.00000000E+00
  0.00000000E+00 -2.74772076E-02  0.00000000E+00  0.00000000E+00 -1.30248229E-01
  0.00000000E+00  0.00000000E+00  1.04449261E-01  0.00000000E+00  0.00000000E+00
  0.00000000E+00 -1.24077451E-02  0.00000000E+00  0.00000000E+00 -5.68934307E-03
  0.00000000E+00 -2.21783102E-01  0.00000000E+00  0.00000000E+00  2.41753292E-01
  0.00000000E+00 -1.70001387E-02  0.00000000E+00  0.00000000E+00 -1.74059474E-03
 -4.18495523E-03  0.00000000E+00  0.00000000E+00  0.00000000E+00  0.00000000E+00
  0.00000000E+00  0.00000000E+00  1.68212434E-02  0.00000000E+00  0.00000000E+00
  8.17933450E-02  0.00000000E+00  0.00000000E+00 -3.61759628E-01  0.00000000E+00
  0.00000000E+00  0.00000000E+00 -2.90522940E-03  0.00000000E+00  0.00000000E+00
  9.70040818E-03  0.00000000E+00 -6.30232727E-02  0.00000000E+00  0.00000000E+00
  5.75292888E-01  0.00000000E+00 -6.34154737E-03  0.00000000E+00  0.00000000E+00
 -3.77374363E-03 -8.69817610E-03  0.00000000E+00  0.00000000E+00  0.00000000E+00
  0.00000000E+00  0.00000000E+00  0.00000000E+00 -2.99156304E-02  0.00000000E+00
  0.00000000E+00 -3.27131608E-03  0.00000000E+00  0.00000000E+00  2.77810666E-02
  0.00000000E+00  0.00000000E+00  0.00000000E+00  1.04198241E-02  0.00000000E+00
  0.00000000E+00 -1.37363491E-03  0.00000000E+00  1.02112069E-01  0.00000000E+00
  0.00000000E+00  2.99067827E-01  0.00000000E+00 -1.61110236E-02  0.00000000E+00
  0.00000000E+00  4.90915094E-03 -1.24831932E-02  0.00000000E+00  0.00000000E+00
  0.00000000E+00  0.00000000E+00  0.00000000E+00  0.00000000E+00 -1.68212434E-02
  0.00000000E+00  0.00000000E+00 -8.17933450E-02  0.00000000E+00  0.00000000E+00
  3.61759628E-01  0.00000000E+00  0.00000000E+00  0.00000000E+00  2.90522940E-03
  0.00000000E+00  0.00000000E+00  9.70040818E-03  0.00000000E+00  6.30232727E-02
  0.00000000E+00  0.00000000E+00  5.75292888E-01  0.00000000E+00  6.34154737E-03
  0.00000000E+00  0.00000000E+00 -3.77374363E-03  8.69817610E-03  0.00000000E+00
  0.00000000E+00  0.00000000E+00  0.00000000E+00  0.00000000E+00  0.00000000E+00
  2.74772076E-02  0.00000000E+00  0.00000000E+00  1.30248229E-01  0.00000000E+00
  0.00000000E+00 -1.04449261E-01  0.00000000E+00  0.00000000E+00  0.00000000E+00
  1.24077451E-02  0.00000000E+00  0.00000000E+00 -5.68934307E-03  0.00000000E+00
  2.21783102E-01  0.00000000E+00  0.00000000E+00  2.41753292E-01  0.00000000E+00
  1.70001387E-02  0.00000000E+00  0.00000000E+00 -1.74059474E-03  4.18495523E-03
  0.00000000E+00  0.00000000E+00  0.00000000E+00  0.00000000E+00 -3.95205660E-02
  0.00000000E+00  0.00000000E+00  0.00000000E+00  0.00000000E+00  0.00000000E+00
  4.81591311E-02  0.00000000E+00  0.00000000E+00  0.00000000E+00  0.00000000E+00
  0.00000000E+00 -4.81591311E-02  0.00000000E+00  0.00000000E+00  0.00000000E+00
  0.00000000E+00  0.00000000E+00  3.95205660E-02  0.00000000E+00  0.00000000E+00
 -2.18577419E-02 -5.65478832E-02  3.53404117E-01 -1.03288148E+00 -5.91801792E-01
  0.00000000E+00 -1.85795261E-02  6.61624238E-02  0.00000000E+00 -5.17369610E-01
 -4.71513821E-01  0.00000000E+00  4.32071613E-01 -6.59567052E-01 -1.95043365E-02
  0.00000000E+00  1.48359182E-02 -2.80919355E-03  0.00000000E+00 -4.53529702E-01
  0.00000000E+00 -7.37839186E-02  1.74251281E-01  0.00000000E+00 -6.36069866E-03
  0.00000000E+00 -8.44235047E-03  8.44041471E-03  0.00000000E+00  0.00000000E+00
  9.08050177E-03 -1.82601422E-03 -7.61436328E-03  1.72532726E-01 -7.62303644E-01
 -6.91299969E-01  0.00000000E+00  1.07576962E-01 -1.33906235E-01  0.00000000E+00
  6.17779344E-02 -5.76800272E-01  0.00000000E+00  9.52063741E-01 -4.57058571E-01
 -1.01232886E-02  0.00000000E+00  1.02197557E-02  3.48250428E-03  0.00000000E+00
 -3.49255533E-01  0.00000000E+00  3.29579845E-01  1.76725797E-02  0.00000000E+00
 -7.12205803E-03  0.00000000E+00  2.89441251E-03  1.84523563E-02  0.00000000E+00
  0.00000000E+00 -1.14612176E-02 -9.42074748E-04 -3.49248477E-03  4.92717912E-03
  4.68237563E-01  1.09804888E+00  0.00000000E+00 -1.27409104E-01  2.68818349E-02
  0.00000000E+00 -9.14523409E-01 -7.13115090E-01  0.00000000E+00 -6.22123947E-02
  4.46324500E-01  1.69863860E-02  0.00000000E+00  5.75332233E-03  1.05694639E-02
  0.00000000E+00  1.92258204E-01  0.00000000E+00  4.09328002E-01  1.48724557E-01
  0.00000000E+00 -8.42985464E-03  0.00000000E+00 -9.78694719E-03  1.19087439E-02
  0.00000000E+00  0.00000000E+00  2.49393516E-02 -2.18577419E-02 -5.65478832E-02
  3.53404117E-01 -1.03288148E+00 -5.91801792E-01  0.00000000E+00  1.85795261E-02
  6.61624238E-02  0.00000000E+00  5.17369610E-01 -4.71513821E-01  0.00000000E+00
 -4.32071613E-01 -6.59567052E-01 -1.95043365E-02  0.00000000E+00 -1.48359182E-02
 -2.80919355E-03  0.00000000E+00 -4.53529702E-01  0.00000000E+00  7.37839186E-02
  1.74251281E-01  0.00000000E+00 -6.36069866E-03  0.00000000E+00  8.44235047E-03
  8.44041471E-03  0.00000000E+00  0.00000000E+00 -9.08050177E-03 -9.42074748E-04
 -3.49248477E-03  4.92717912E-03  4.68237563E-01  1.09804888E+00  0.00000000E+00
  1.27409104E-01  2.68818349E-02  0.00000000E+00  9.14523409E-01 -7.13115090E-01
  0.00000000E+00  6.22123947E-02  4.46324500E-01  1.69863860E-02  0.00000000E+00
 -5.75332233E-03  1.05694639E-02  0.00000000E+00  1.92258204E-01  0.00000000E+00
 -4.09328002E-01  1.48724557E-01  0.00000000E+00 -8.42985464E-03  0.00000000E+00
  9.78694719E-03  1.19087439E-02  0.00000000E+00  0.00000000E+00 -2.49393516E-02
 -1.82601422E-03 -7.61436328E-03  1.72532726E-01 -7.62303644E-01 -6.91299969E-01
  0.00000000E+00 -1.07576962E-01 -1.33906235E-01  0.00000000E+00 -6.17779344E-02
 -5.76800272E-01  0.00000000E+00 -9.52063741E-01 -4.57058571E-01 -1.01232886E-02
  0.00000000E+00 -1.02197557E-02  3.48250428E-03  0.00000000E+00 -3.49255533E-01
  0.00000000E+00 -3.29579845E-01  1.76725797E-02  0.00000000E+00 -7.12205803E-03
  0.00000000E+00 -2.89441251E-03  1.84523563E-02  0.00000000E+00  0.00000000E+00
  1.14612176E-02  1.41364860E-02  1.21518163E+00  2.66897301E-01  0.00000000E+00
  2.01236333E-02 -4.80088448E-02  2.62563470E-03  8.30011490E-01 -4.01241924E-01
  0.00000000E+00 -3.90552756E-02 -8.89624388E-04  2.62563470E-03  8.30011490E-01
 -4.01241924E-01  0.00000000E+00  3.90552756E-02 -8.89624388E-04  1.41364860E-02
  1.21518163E+00  2.66897301E-01  0.00000000E+00 -2.01236333E-02 -4.80088448E-02
  2.65470923E-02  5.76993089E-02 -2.29472020E-02 -9.35363314E-03  2.68871879E+01
  0.00000000E+00  3.59148964E-01  6.71604037E-02  0.00000000E+00 -8.11669317E-01
 -9.78074711E-02  0.00000000E+00 -1.04337819E+01  1.38951365E+00 -2.25476638E-02
  0.00000000E+00 -1.96000364E-03 -2.90704954E-02  0.00000000E+00 -4.47992421E-01
  0.00000000E+00 -4.56968411E-01 -5.38572752E-01  0.00000000E+00 -1.41959509E-02
  0.00000000E+00 -3.61360626E-03 -1.16817691E-02  0.00000000E+00  0.00000000E+00
  1.75390451E-02 -9.63536555E-03 -2.08508213E-02 -3.22917115E-03  6.58479993E-01
 -1.90031452E+01  0.00000000E+00 -1.59274776E-01 -2.84275068E-02  0.00000000E+00
 -2.99907850E-01  1.43222418E-01  0.00000000E+00  3.08562038E-01  1.24558650E+01
 -5.03884341E-03  0.00000000E+00 -4.54187860E-04 -7.62846932E-03  0.00000000E+00
 -9.40581170E-02  0.00000000E+00 -4.24268910E-01  2.90109680E-02  0.00000000E+00
  2.10406126E-02  0.00000000E+00 -1.58978097E-03 -7.59902997E-04  0.00000000E+00
  0.00000000E+00  5.21220209E-03 -1.87898959E-03 -4.65845464E-03  3.82836164E-03
  2.80477958E-01 -1.74602865E+01  0.00000000E+00 -5.44859553E-02  1.70603067E-01
  0.00000000E+00 -2.39931657E-01 -5.25298002E-01  0.00000000E+00  7.01571004E+00
 -5.03955238E+00  6.92103777E-03  0.00000000E+00  1.31539514E-02  3.00748723E-03
  0.00000000E+00  1.42621072E-01  0.00000000E+00  4.29775212E-01  1.27000588E-02
  0.00000000E+00 -2.08709511E-03  0.00000000E+00 -5.74394181E-03  1.09641245E-02
  0.00000000E+00  0.00000000E+00  6.24640877E-03 -2.65470923E-02 -5.76993089E-02
  2.29472020E-02  9.35363314E-03 -2.68871879E+01  0.00000000E+00  3.59148964E-01
 -6.71604037E-02  0.00000000E+00 -8.11669317E-01  9.78074711E-02  0.00000000E+00
 -1.04337819E+01 -1.38951365E+00  2.25476638E-02  0.00000000E+00 -1.96000364E-03
  2.90704954E-02  0.00000000E+00  4.47992421E-01  0.00000000E+00 -4.56968411E-01
  5.38572752E-01  0.00000000E+00  1.41959509E-02  0.00000000E+00 -3.61360626E-03
  1.16817691E-02  0.00000000E+00  0.00000000E+00  1.75390451E-02  1.87898959E-03
  4.65845464E-03 -3.82836164E-03 -2.80477958E-01  1.74602865E+01  0.00000000E+00
 -5.44859553E-02 -1.70603067E-01  0.00000000E+00 -2.39931657E-01  5.25298002E-01
  0.00000000E+00  7.01571004E+00  5.03955238E+00 -6.92103777E-03  0.00000000E+00
  1.31539514E-02 -3.00748723E-03  0.00000000E+00 -1.42621072E-01  0.00000000E+00
  4.29775212E-01 -1.27000588E-02  0.00000000E+00  2.08709511E-03  0.00000000E+00
 -5.74394181E-03 -1.09641245E-02  0.00000000E+00  0.00000000E+00  6.24640877E-03
  9.63536555E-03  2.08508213E-02  3.22917115E-03 -6.58479993E-01  1.90031452E+01
  0.00000000E+00 -1.59274776E-01  2.84275068E-02  0.00000000E+00 -2.99907850E-01
 -1.43222418E-01  0.00000000E+00  3.08562038E-01 -1.24558650E+01  5.03884341E-03
  0.00000000E+00 -4.54187860E-04  7.62846932E-03  0.00000000E+00  9.40581170E-02
  0.00000000E+00 -4.24268910E-01 -2.90109680E-02  0.00000000E+00 -2.10406126E-02
  0.00000000E+00 -1.58978097E-03  7.59902997E-04  0.00000000E+00  0.00000000E+00
  5.21220209E-03 -2.80999359E-02 -9.53138667E-01 -3.13459932E+00  0.00000000E+00
 -2.51288665E-02  2.79501973E-02 -3.20961745E-03  2.08443792E-01 -1.38415748E+00
  0.00000000E+00 -2.27300007E-03  2.01199299E-02  3.20961745E-03 -2.08443792E-01
  1.38415748E+00  0.00000000E+00 -2.27300007E-03 -2.01199299E-02  2.80999359E-02
  9.53138667E-01  3.13459932E+00  0.00000000E+00 -2.51288665E-02 -2.79501973E-02
  0.00000000E+00  0.00000000E+00  0.00000000E+00  0.00000000E+00  0.00000000E+00
 -3.37947321E-03  0.00000000E+00  0.00000000E+00 -7.38631596E-02  0.00000000E+00
  0.00000000E+00  2.27834280E-01  0.00000000E+00  0.00000000E+00  0.00000000E+00
  9.92556647E-03  0.00000000E+00  0.00000000E+00 -2.07686783E-03  0.00000000E+00
  4.71384617E-01  0.00000000E+00  0.00000000E+00 -9.28861994E-03  0.00000000E+00
 -8.84261086E-03  0.00000000E+00  0.00000000E+00  9.56167955E-03  9.57714874E-05
  0.00000000E+00  0.00000000E+00  0.00000000E+00  0.00000000E+00  0.00000000E+00
  0.00000000E+00  2.46946490E-03  0.00000000E+00  0.00000000E+00  1.47990546E-01
  0.00000000E+00  0.00000000E+00 -2.97172792E-01  0.00000000E+00  0.00000000E+00
  0.00000000E+00  4.04531205E-03  0.00000000E+00  0.00000000E+00 -1.25215201E-02
  0.00000000E+00  4.46470760E-01  0.00000000E+00  0.00000000E+00 -2.62398957E-01
  0.00000000E+00  7.54079711E-03  0.00000000E+00  0.00000000E+00 -1.62657608E-02
 -6.59282586E-03  0.00000000E+00  0.00000000E+00  0.00000000E+00  0.00000000E+00
  0.00000000E+00  0.00000000E+00 -1.86070681E-02  0.00000000E+00  0.00000000E+00
 -9.05316360E-02  0.00000000E+00  0.00000000E+00  6.94265027E-02  0.00000000E+00
  0.00000000E+00  0.00000000E+00 -8.91344936E-03  0.00000000E+00  0.00000000E+00
 -3.13504310E-03  0.00000000E+00  1.14854534E-01  0.00000000E+00  0.00000000E+00
 -1.19411382E-01  0.00000000E+00 -7.76270860E-04  0.00000000E+00  0.00000000E+00
 -1.33158398E-02  3.36169031E-03  0.00000000E+00  0.00000000E+00  0.00000000E+00
  0.00000000E+00  0.00000000E+00  0.00000000E+00 -3.37947321E-03  0.00000000E+00
  0.00000000E+00 -7.38631596E-02  0.00000000E+00  0.00000000E+00  2.27834280E-01
  0.00000000E+00  0.00000000E+00  0.00000000E+00  9.92556647E-03  0.00000000E+00
  0.00000000E+00  2.07686783E-03  0.00000000E+00  4.71384617E-01  0.00000000E+00
  0.00000000E+00  9.28861994E-03  0.00000000E+00 -8.84261086E-03  0.00000000E+00
  0.00000000E+00 -9.56167955E-03  9.57714874E-05  0.00000000E+00  0.00000000E+00
  0.00000000E+00  0.00000000E+00  0.00000000E+00  0.00000000E+00 -1.86070681E-02
  0.00000000E+00  0.00000000E+00 -9.05316360E-02  0.00000000E+00  0.00000000E+00
  6.94265027E-02  0.00000000E+00  0.00000000E+00  0.00000000E+00 -8.91344936E-03
  0.00000000E+00  0.00000000E+00  3.13504310E-03  0.00000000E+00  1.14854534E-01
  0.00000000E+00  0.00000000E+00  1.19411382E-01  0.00000000E+00 -7.76270860E-04
  0.00000000E+00  0.00000000E+00  1.33158398E-02  3.36169031E-03  0.00000000E+00
  0.00000000E+00  0.00000000E+00  0.00000000E+00  0.00000000E+00  0.00000000E+00
  2.46946490E-03  0.00000000E+00  0.00000000E+00  1.47990546E-01  0.00000000E+00
  0.00000000E+00 -2.97172792E-01  0.00000000E+00  0.00000000E+00  0.00000000E+00
  4.04531205E-03  0.00000000E+00  0.00000000E+00  1.25215201E-02  0.00000000E+00
  4.46470760E-01  0.00000000E+00  0.00000000E+00  2.62398957E-01  0.00000000E+00
  7.54079711E-03  0.00000000E+00  0.00000000E+00  1.62657608E-02 -6.59282586E-03
  0.00000000E+00  0.00000000E+00  0.00000000E+00  0.00000000E+00  6.26708351E-02
  0.00000000E+00  0.00000000E+00  0.00000000E+00  0.00000000E+00  0.00000000E+00
 -2.32345817E-02  0.00000000E+00  0.00000000E+00  0.00000000E+00  0.00000000E+00
  0.00000000E+00 -2.32345817E-02  0.00000000E+00  0.00000000E+00  0.00000000E+00
  0.00000000E+00  0.00000000E+00  6.26708351E-02  0.00000000E+00  0.00000000E+00
  2.02929275E-02  4.59979675E-02 -1.06438454E-01  8.94093406E-02 -4.66730638E+01
  0.00000000E+00  1.07627899E-01 -6.17496915E-02  0.00000000E+00 -7.09195331E-01
 -1.57118781E-01  0.00000000E+00  4.32613993E+00 -1.09790770E+01 -1.12265920E-02
  0.00000000E+00  5.20824021E-03 -2.27518704E-02  0.00000000E+00 -4.94524298E-03
  0.00000000E+00 -3.49186014E-01 -1.08966681E-01  0.00000000E+00  3.31402376E-03
  0.00000000E+00  9.38983982E-03 -1.22500866E-03  0.00000000E+00  0.00000000E+00
  1.92272425E-02  4.23892545E-03  1.04077554E-02 -1.22453571E-01  3.75922776E-01
  5.65734076E+01  0.00000000E+00  5.41363687E-02 -1.91704872E-01  0.00000000E+00
  7.74335421E-01 -7.57683167E-01  0.00000000E+00  1.49930277E+01 -2.40060180E+01
 -2.16518239E-03  0.00000000E+00 -1.60415062E-02  1.21454666E-02  0.00000000E+00
 -4.05630943E-01  0.00000000E+00  6.41315366E-01 -5.16283319E-01  0.00000000E+00
 -1.50780475E-02  0.00000000E+00  5.23794805E-03  1.87962280E-02  0.00000000E+00
  0.00000000E+00 -1.90014676E-02  8.85414591E-04 -6.11263970E-05  5.50738104E-02
 -3.33431625E-01  4.77256798E+01  0.00000000E+00 -2.01450985E-01  7.37274641E-02
  0.00000000E+00 -9.31990025E-01  6.12849642E-01  0.00000000E+00 -2.30425797E+01
 -1.31295726E+00 -9.72295072E-03  0.00000000E+00 -6.26473480E-04  5.58336111E-03
  0.00000000E+00  6.06262060E-01  0.00000000E+00 -2.38127441E-02  3.05484301E-01
  0.00000000E+00  1.17718448E-02  0.00000000E+00 -1.71083093E-03 -7.41401670E-04
  0.00000000E+00  0.00000000E+00  2.33992299E-02 -2.02929275E-02 -4.59979675E-02
  1.06438454E-01 -8.94093406E-02  4.66730638E+01  0.00000000E+00  1.07627899E-01
  6.17496915E-02  0.00000000E+00 -7.09195331E-01  1.57118781E-01  0.00000000E+00
  4.32613993E+00  1.09790770E+01  1.12265920E-02  0.00000000E+00  5.20824021E-03
  2.27518704E-02  0.00000000E+00  4.94524298E-03  0.00000000E+00 -3.49186014E-01
  1.08966681E-01  0.00000000E+00 -3.31402376E-03  0.00000000E+00  9.38983982E-03
  1.22500866E-03  0.00000000E+00  0.00000000E+00  1.92272425E-02 -8.85414591E-04
  6.11263970E-05 -5.50738104E-02  3.33431625E-01 -4.77256798E+01  0.00000000E+00
 -2.01450985E-01 -7.37274641E-02  0.00000000E+00 -9.31990025E-01 -6.12849642E-01
  0.00000000E+00 -2.30425797E+01  1.31295726E+00  9.72295072E-03  0.00000000E+00
 -6.26473480E-04 -5.58336111E-03  0.00000000E+00 -6.06262060E-01  0.00000000E+00
 -2.38127441E-02 -3.05484301E-01  0.00000000E+00 -1.17718448E-02  0.00000000E+00
 -1.71083093E-03  7.41401670E-04  0.00000000E+00  0.00000000E+00  2.33992299E-02
 -4.23892545E-03 -1.04077554E-02  1.22453571E-01 -3.75922776E-01 -5.65734076E+01
  0.00000000E+00  5.41363687E-02  1.91704872E-01  0.00000000E+00  7.74335421E-01
  7.57683167E-01  0.00000000E+00  1.49930277E+01  2.40060180E+01  2.16518239E-03
  0.00000000E+00 -1.60415062E-02 -1.21454666E-02  0.00000000E+00  4.05630943E-01
  0.00000000E+00  6.41315366E-01  5.16283319E-01  0.00000000E+00  1.50780475E-02
  0.00000000E+00  5.23794805E-03 -1.87962280E-02  0.00000000E+00  0.00000000E+00
 -1.90014676E-02  6.15946443E-02  2.06456167E+00  7.37454844E+00  0.00000000E+00
  3.55521304E-02 -6.82923283E-02  3.71196462E-02  1.78490551E+00  5.61968855E+00
  0.00000000E+00 -7.75475465E-02 -3.67594841E-03 -3.71196462E-02 -1.78490551E+00
 -5.61968855E+00  0.00000000E+00 -7.75475465E-02  3.67594841E-03 -6.15946443E-02
 -2.06456167E+00 -7.37454844E+00  0.00000000E+00  3.55521304E-02  6.82923283E-02
  0.00000000E+00  0.00000000E+00  0.00000000E+00  0.00000000E+00  0.00000000E+00
  1.30152743E-02  0.00000000E+00  0.00000000E+00  2.04333727E-01  0.00000000E+00
  0.00000000E+00 -1.80048529E-01  0.00000000E+00  0.00000000E+00  0.00000000E+00
  3.02263752E-03  0.00000000E+00  0.00000000E+00  1.71011496E-02  0.00000000E+00
 -1.47958195E-01  0.00000000E+00  0.00000000E+00  4.60896625E-01  0.00000000E+00
 -3.60571227E-03  0.00000000E+00  0.00000000E+00 -9.81769601E-03 -7.09504872E-03
  0.00000000E+00  0.00000000E+00  0.00000000E+00  0.00000000E+00  0.00000000E+00
  0.00000000E+00  4.89768737E-02  0.00000000E+00  0.00000000E+00  1.58377302E-01
  0.00000000E+00  0.00000000E+00  5.70697864E-02  0.00000000E+00  0.00000000E+00
  0.00000000E+00 -3.24178307E-03  0.00000000E+00  0.00000000E+00 -5.73274520E-03
  0.00000000E+00 -2.42831896E-01  0.00000000E+00  0.00000000E+00 -3.83117813E-01
  0.00000000E+00 -5.65061556E-03  0.00000000E+00  0.00000000E+00  5.34444763E-03
 -1.10558336E-02  0.00000000E+00  0.00000000E+00  0.00000000E+00  0.00000000E+00
  0.00000000E+00  0.00000000E+00 -6.42674301E-02  0.00000000E+00  0.00000000E+00
 -3.17423224E-01  0.00000000E+00  0.00000000E+00  1.18255718E-01  0.00000000E+00
  0.00000000E+00  0.00000000E+00  3.64474976E-03  0.00000000E+00  0.00000000E+00
 -1.19659407E-02  0.00000000E+00 -1.87019811E-01  0.00000000E+00  0.00000000E+00
 -2.51946698E-01  0.00000000E+00 -4.82721553E-03  0.00000000E+00  0.00000000E+00
  6.90387705E-03  1.29047289E-02  0.00000000E+00  0.00000000E+00  0.00000000E+00
  0.00000000E+00  0.00000000E+00  0.00000000E+00  1.30152743E-02  0.00000000E+00
  0.00000000E+00  2.04333727E-01  0.00000000E+00  0.00000000E+00 -1.80048529E-01
  0.00000000E+00  0.00000000E+00  0.00000000E+00  3.02263752E-03  0.00000000E+00
  0.00000000E+00 -1.71011496E-02  0.00000000E+00 -1.47958195E-01  0.00000000E+00
  0.00000000E+00 -4.60896625E-01  0.00000000E+00 -3.60571227E-03  0.00000000E+00
  0.00000000E+00  9.81769601E-03 -7.09504872E-03  0.00000000E+00  0.00000000E+00
  0.00000000E+00  0.00000000E+00  0.00000000E+00  0.00000000E+00 -6.42674301E-02
  0.00000000E+00  0.00000000E+00 -3.17423224E-01  0.00000000E+00  0.00000000E+00
  1.18255718E-01  0.00000000E+00  0.00000000E+00  0.00000000E+00  3.64474976E-03
  0.00000000E+00  0.00000000E+00  1.19659407E-02  0.00000000E+00 -1.87019811E-01
  0.00000000E+00  0.00000000E+00  2.51946698E-01  0.00000000E+00 -4.82721553E-03
  0.00000000E+00  0.00000000E+00 -6.90387705E-03  1.29047289E-02  0.00000000E+00
  0.00000000E+00  0.00000000E+00  0.00000000E+00  0.00000000E+00  0.00000000E+00
  4.89768737E-02  0.00000000E+00  0.00000000E+00  1.58377302E-01  0.00000000E+00
  0.00000000E+00  5.70697864E-02  0.00000000E+00  0.00000000E+00  0.00000000E+00
 -3.24178307E-03  0.00000000E+00  0.00000000E+00  5.73274520E-03  0.00000000E+00
 -2.42831896E-01  0.00000000E+00  0.00000000E+00  3.83117813E-01  0.00000000E+00
 -5.65061556E-03  0.00000000E+00  0.00000000E+00 -5.34444763E-03 -1.10558336E-02
  0.00000000E+00  0.00000000E+00  0.00000000E+00  0.00000000E+00  1.73569794E-02
  0.00000000E+00  0.00000000E+00  0.00000000E+00  0.00000000E+00  0.00000000E+00
 -8.58132951E-02  0.00000000E+00  0.00000000E+00  0.00000000E+00  0.00000000E+00
  0.00000000E+00 -8.58132951E-02  0.00000000E+00  0.00000000E+00  0.00000000E+00
  0.00000000E+00  0.00000000E+00  1.73569794E-02  0.00000000E+00  0.00000000E+00
 -2.15145803E-03 -2.27894708E-03 -1.90790090E-01  1.65798892E+00 -1.47146877E-01
  0.00000000E+00 -5.81747427E-02 -5.87909187E-03  0.00000000E+00  6.98946615E-01
  7.88208613E-01  0.00000000E+00 -5.07478165E-01 -3.19015342E-01  3.42591178E-04
  0.00000000E+00 -3.13622899E-03  5.76887382E-05  0.00000000E+00 -2.00776484E-01
  0.00000000E+00 -2.23575516E-03 -1.49045198E-01  0.00000000E+00  4.80720103E-03
  0.00000000E+00  2.06458367E-02 -5.46733527E-04  0.00000000E+00  0.00000000E+00
  7.61277843E-03 -2.75487591E-04 -1.71184462E-04  1.90255445E-02 -3.59655539E-01
  6.35884344E-01  0.00000000E+00 -8.74117341E-02 -9.26585241E-02  0.00000000E+00
  3.88420278E-01  1.58583987E-01  0.00000000E+00 -3.74610543E-01 -8.32644279E-01
 -7.21885902E-03  0.00000000E+00  3.81179962E-03 -8.93209846E-04  0.00000000E+00
  3.42778868E-01  0.00000000E+00  2.43210165E-01  2.43670191E-01  0.00000000E+00
  3.47679966E-03  0.00000000E+00  4.00656843E-03  1.57235352E-02  0.00000000E+00
  0.00000000E+00  1.06968273E-02  4.73084968E-03  1.02800824E-02  1.08053208E-01
 -1.03268929E+00 -5.20612326E-01  0.00000000E+00  2.23949399E-02  1.48538202E-01
  0.00000000E+00  4.21032632E-01  5.62169690E-01  0.00000000E+00  7.29894549E-01
  5.47466877E-01 -1.02024126E-03  0.00000000E+00  9.25819649E-04  1.20610943E-05
  0.00000000E+00 -5.40220382E-02  0.00000000E+00 -8.36030665E-01  1.64324359E-01
  0.00000000E+00  2.07551502E-02  0.00000000E+00  1.56176360E-02 -1.90818460E-02
  0.00000000E+00  0.00000000E+00 -4.27696763E-03 -2.15145803E-03 -2.27894708E-03
 -1.90790090E-01  1.65798892E+00 -1.47146877E-01  0.00000000E+00  5.81747427E-02
 -5.87909187E-03  0.00000000E+00 -6.98946615E-01  7.88208613E-01  0.00000000E+00
  5.07478165E-01 -3.19015342E-01  3.42591178E-04  0.00000000E+00  3.13622899E-03
  5.76887382E-05  0.00000000E+00 -2.00776484E-01  0.00000000E+00  2.23575516E-03
 -1.49045198E-01  0.00000000E+00  4.80720103E-03  0.00000000E+00 -2.06458367E-02
 -5.46733527E-04  0.00000000E+00  0.00000000E+00 -7.61277843E-03  4.73084968E-03
  1.02800824E-02  1.08053208E-01 -1.03268929E+00 -5.20612326E-01  0.00000000E+00
 -2.23949399E-02  1.48538202E-01  0.00000000E+00 -4.21032632E-01  5.62169690E-01
  0.00000000E+00 -7.29894549E-01  5.47466877E-01 -1.02024126E-03  0.00000000E+00
 -9.25819649E-04  1.20610943E-05  0.00000000E+00 -5.40220382E-02  0.00000000E+00
  8.36030665E-01  1.64324359E-01  0.00000000E+00  2.07551502E-02  0.00000000E+00
 -1.56176360E-02 -1.90818460E-02  0.00000000E+00  0.00000000E+00  4.27696763E-03
 -2.75487591E-04 -1.71184462E-04  1.90255445E-02 -3.59655539E-01  6.35884344E-01
  0.00000000E+00  8.74117341E-02 -9.26585241E-02  0.00000000E+00 -3.88420278E-01
  1.58583987E-01  0.00000000E+00  3.74610543E-01 -8.32644279E-01 -7.21885902E-03
  0.00000000E+00 -3.81179962E-03 -8.93209846E-04  0.00000000E+00  3.42778868E-01
  0.00000000E+00 -2.43210165E-01  2.43670191E-01  0.00000000E+00  3.47679966E-03
  0.00000000E+00 -4.00656843E-03  1.57235352E-02  0.00000000E+00  0.00000000E+00
 -1.06968273E-02  1.10169345E-03  2.04206800E-01  1.81061691E-01  0.00000000E+00
  2.82500037E-02  1.55261869E-02  2.33383393E-03  4.55300101E-02 -4.13430847E-01
  0.00000000E+00 -4.97820438E-03 -9.67380432E-03  2.33383393E-03  4.55300101E-02
 -4.13430847E-01  0.00000000E+00  4.97820438E-03 -9.67380432E-03  1.10169345E-03
  2.04206800E-01  1.81061691E-01  0.00000000E+00 -2.82500037E-02  1.55261869E-02
  0.00000000E+00  0.00000000E+00  0.00000000E+00  0.00000000E+00  0.00000000E+00
  1.06748446E-01  0.00000000E+00  0.00000000E+00  4.57036804E-01  0.00000000E+00
  0.00000000E+00  3.64408531E-01  0.00000000E+00  0.00000000E+00  0.00000000E+00
 -1.19704888E-02  0.00000000E+00  0.00000000E+00 -5.99533937E-03  0.00000000E+00
 -1.60191089E-01  0.00000000E+00  0.00000000E+00 -8.22864910E-02  0.00000000E+00
  1.59307020E-02  0.00000000E+00  0.00000000E+00  1.58446490E-02 -1.94888533E-02
  0.00000000E+00  0.00000000E+00  0.00000000E+00  0.00000000E+00  0.00000000E+00
  0.00000000E+00  7.34987570E-02  0.00000000E+00  0.00000000E+00  3.29890440E-01
  0.00000000E+00  0.00000000E+00  4.29253635E-02  0.00000000E+00  0.00000000E+00
  0.00000000E+00  7.01285507E-03  0.00000000E+00  0.00000000E+00 -3.43802906E-04
  0.00000000E+00  2.26703521E-01  0.00000000E+00  0.00000000E+00  2.50847673E-01
  0.00000000E+00  8.85732656E-03  0.00000000E+00  0.00000000E+00  1.11387064E-02
 -1.42219000E-02  0.00000000E+00  0.00000000E+00  0.00000000E+00  0.00000000E+00
  0.00000000E+00  0.00000000E+00 -2.51212844E-02  0.00000000E+00  0.00000000E+00
 -5.72613685E-02  0.00000000E+00  0.00000000E+00 -2.20612386E-01  0.00000000E+00
  0.00000000E+00  0.00000000E+00  7.65683511E-03  0.00000000E+00  0.00000000E+00
 -2.77375425E-04  0.00000000E+00  6.70705583E-01  0.00000000E+00  0.00000000E+00
  1.73323245E-01  0.00000000E+00 -5.07195158E-03  0.00000000E+00  0.00000000E+00
  2.08328651E-03  1.79186501E-03  0.00000000E+00  0.00000000E+00  0.00000000E+00
  0.00000000E+00  0.00000000E+00  0.00000000E+00 -1.06748446E-01  0.00000000E+00
  0.00000000E+00 -4.57036804E-01  0.00000000E+00  0.00000000E+00 -3.64408531E-01
  0.00000000E+00  0.00000000E+00  0.00000000E+00  1.19704888E-02  0.00000000E+00
  0.00000000E+00 -5.99533937E-03  0.00000000E+00  1.60191089E-01  0.00000000E+00
  0.00000000E+00 -8.22864910E-02  0.00000000E+00 -1.59307020E-02  0.00000000E+00
  0.00000000E+00  1.58446490E-02  1.94888533E-02  0.00000000E+00  0.00000000E+00
  0.00000000E+00  0.00000000E+00  0.00000000E+00  0.00000000E+00  2.51212844E-02
  0.00000000E+00  0.00000000E+00  5.72613685E-02  0.00000000E+00  0.00000000E+00
  2.20612386E-01  0.00000000E+00  0.00000000E+00  0.00000000E+00 -7.65683511E-03
  0.00000000E+00  0.00000000E+00 -2.77375425E-04  0.00000000E+00 -6.70705583E-01
  0.00000000E+00  0.00000000E+00  1.73323245E-01  0.00000000E+00  5.07195158E-03
  0.00000000E+00  0.00000000E+00  2.08328651E-03 -1.79186501E-03  0.00000000E+00
  0.00000000E+00  0.00000000E+00  0.00000000E+00  0.00000000E+00  0.00000000E+00
 -7.34987570E-02  0.00000000E+00  0.00000000E+00 -3.29890440E-01  0.00000000E+00
  0.00000000E+00 -4.29253635E-02  0.00000000E+00  0.00000000E+00  0.00000000E+00
 -7.01285507E-03  0.00000000E+00  0.00000000E+00 -3.43802906E-04  0.00000000E+00
 -2.26703521E-01  0.00000000E+00  0.00000000E+00  2.50847673E-01  0.00000000E+00
 -8.85732656E-03  0.00000000E+00  0.00000000E+00  1.11387064E-02  1.42219000E-02
  0.00000000E+00  0.00000000E+00  0.00000000E+00  0.00000000E+00  5.91006837E-02
  0.00000000E+00  0.00000000E+00  0.00000000E+00  0.00000000E+00  0.00000000E+00
  6.76325036E-03  0.00000000E+00  0.00000000E+00  0.00000000E+00  0.00000000E+00
  0.00000000E+00 -6.76325036E-03  0.00000000E+00  0.00000000E+00  0.00000000E+00
  0.00000000E+00  0.00000000E+00 -5.91006837E-02  0.00000000E+00  0.00000000E+00
 -1.60106715E-02 -4.52964415E-02  3.56864350E-01 -2.35392672E+00 -1.24696617E+00
  0.00000000E+00 -5.20682337E-02  2.36634146E-02  0.00000000E+00 -3.10619680E-01
 -7.57730811E-01  0.00000000E+00 -6.63084545E-01 -4.06616631E-01  3.45002325E-03
  0.00000000E+00 -5.97905289E-03  1.39830387E-03  0.00000000E+00 -2.11081475E-01
  0.00000000E+00 -1.24431842E-01 -4.67332011E-01  0.00000000E+00 -1.37425280E-02
  0.00000000E+00  4.37067247E-03  8.22616141E-03  0.00000000E+00  0.00000000E+00
  1.96850934E-02 -1.24182651E-02 -3.74661183E-02  3.66506524E-01 -1.75084700E+00
 -3.60639271E-01  0.00000000E+00  2.75334327E-02 -2.79400552E-02  0.00000000E+00
  1.06318430E-01  2.47755677E-01  0.00000000E+00 -8.63610959E-02  2.88552605E-01
  1.58626004E-03  0.00000000E+00 -1.61190541E-03  1.88509612E-03  0.00000000E+00
 -1.20040169E-01  0.00000000E+00  2.43908896E-01 -3.94603183E-01  0.00000000E+00
  7.90770256E-03  0.00000000E+00  4.73914324E-03  8.18891834E-03  0.00000000E+00
  0.00000000E+00 -1.02170158E-02 -1.23281713E-02 -3.29524659E-02  4.75043945E-02
  2.31211752E-01  2.80751064E+00  0.00000000E+00 -5.97384188E-02  1.92475586E-02
  0.00000000E+00 -6.82281041E-01 -3.81492111E-01  0.00000000E+00 -1.92524080E+00
 -3.24100086E-01  1.13744339E-02  0.00000000E+00  1.28376744E-03  3.66634509E-03
  0.00000000E+00  4.48023072E-01  0.00000000E+00  1.13650385E-01 -4.26467158E-01
  0.00000000E+00  1.26350371E-03  0.00000000E+00 -2.53782238E-02  6.82156102E-03
  0.00000000E+00  0.00000000E+00  1.96425661E-02 -1.60106715E-02 -4.52964415E-02
  3.56864350E-01 -2.35392672E+00 -1.24696617E+00  0.00000000E+00  5.20682337E-02
  2.36634146E-02  0.00000000E+00  3.10619680E-01 -7.57730811E-01  0.00000000E+00
  6.63084545E-01 -4.06616631E-01  3.45002325E-03  0.00000000E+00  5.97905289E-03
  1.39830387E-03  0.00000000E+00 -2.11081475E-01  0.00000000E+00  1.24431842E-01
 -4.67332011E-01  0.00000000E+00 -1.37425280E-02  0.00000000E+00 -4.37067247E-03
  8.22616141E-03  0.00000000E+00  0.00000000E+00 -1.96850934E-02 -1.23281713E-02
 -3.29524659E-02  4.75043945E-02  2.31211752E-01  2.80751064E+00  0.00000000E+00
  5.97384188E-02  1.92475586E-02  0.00000000E+00  6.82281041E-01 -3.81492111E-01
  0.00000000E+00  1.92524080E+00 -3.24100086E-01  1.13744339E-02  0.00000000E+00
 -1.28376744E-03  3.66634509E-03  0.00000000E+00  4.48023072E-01  0.00000000E+00
 -1.13650385E-01 -4.26467158E-01  0.00000000E+00  1.26350371E-03  0.00000000E+00
  2.53782238E-02  6.82156102E-03  0.00000000E+00  0.00000000E+00 -1.96425661E-02
 -1.24182651E-02 -3.74661183E-02  3.66506524E-01 -1.75084700E+00 -3.60639271E-01
  0.00000000E+00 -2.75334327E-02 -2.79400552E-02  0.00000000E+00 -1.06318430E-01
  2.47755677E-01  0.00000000E+00  8.63610959E-02  2.88552605E-01  1.58626004E-03
  0.00000000E+00  1.61190541E-03  1.88509612E-03  0.00000000E+00 -1.20040169E-01
  0.00000000E+00 -2.43908896E-01 -3.94603183E-01  0.00000000E+00  7.90770256E-03
  0.00000000E+00 -4.73914324E-03  8.18891834E-03  0.00000000E+00  0.00000000E+00
  1.02170158E-02 -1.29609123E-02  3.08357768E-01 -1.94736137E-01  0.00000000E+00
  2.53315940E-02 -4.36239061E-02 -1.31911673E-02  2.25090321E-01  7.11016388E-01
  0.00000000E+00 -2.43160683E-02 -6.92720744E-03 -1.31911673E-02  2.25090321E-01
  7.11016388E-01  0.00000000E+00  2.43160683E-02 -6.92720744E-03 -1.29609123E-02
  3.08357768E-01 -1.94736137E-01  0.00000000E+00 -2.53315940E-02 -4.36239061E-02
 -1.32605126E-02 -3.41898845E-02  2.10808388E-01 -1.97053584E+00  1.35574127E+00
  0.00000000E+00 -5.26273569E-02  1.22693849E-01  0.00000000E+00 -6.40985554E-02
 -4.54356681E-01  0.00000000E+00 -9.57235151E-01  1.00873879E+00 -4.96848731E-03
  0.00000000E+00 -1.02956781E-02  3.97908441E-03  0.00000000E+00  2.50876511E-01
  0.00000000E+00 -2.70550167E-01 -5.58724792E-01  0.00000000E+00 -1.15939662E-03
  0.00000000E+00  6.41933431E-03 -6.04161074E-03  0.00000000E+00  0.00000000E+00
  1.50986898E-02  1.66836874E-02  4.94552998E-02 -3.72571910E-01  2.25120568E+00
 -1.41977729E+00  0.00000000E+00  3.64584391E-03  5.96705061E-03  0.00000000E+00
  8.24687630E-02 -1.14863845E+00  0.00000000E+00 -1.61294778E+00  2.07880774E+00
 -6.56881259E-03  0.00000000E+00  1.17806583E-02 -6.18607140E-03  0.00000000E+00
 -2.57911363E-01  0.00000000E+00  5.07632108E-01  5.91740140E-01  0.00000000E+00
 -2.18791871E-02  0.00000000E+00  1.89838134E-02  2.31385252E-02  0.00000000E+00
  0.00000000E+00  6.31368136E-03  2.07997663E-03  4.76124283E-03  5.74400092E-02
 -5.92569549E-01  5.71332003E-01  0.00000000E+00 -6.60245895E-03  3.16700847E-02
  0.00000000E+00  1.62368545E-01 -6.59537281E-01  0.00000000E+00 -1.03423733E+00
 -6.44156238E-01 -4.74467052E-03  0.00000000E+00 -6.08831906E-04 -7.77788761E-04
  0.00000000E+00 -8.27736282E-02  0.00000000E+00  5.38836430E-01  1.07249063E-01
  0.00000000E+00 -1.22268634E-03  0.00000000E+00  8.52063302E-03  3.10127569E-02
  0.00000000E+00  0.00000000E+00  1.40123353E-03 -1.32605126E-02 -3.41898845E-02
  2.10808388E-01 -1.97053584E+00  1.35574127E+00  0.00000000E+00  5.26273569E-02
  1.22693849E-01  0.00000000E+00  6.40985554E-02 -4.54356681E-01  0.00000000E+00
  9.57235151E-01  1.00873879E+00 -4.96848731E-03  0.00000000E+00  1.02956781E-02
  3.97908441E-03  0.00000000E+00  2.50876511E-01  0.00000000E+00  2.70550167E-01
 -5.58724792E-01  0.00000000E+00 -1.15939662E-03  0.00000000E+00 -6.41933431E-03
 -6.04161074E-03  0.00000000E+00  0.00000000E+00 -1.50986898E-02  2.07997663E-03
  4.76124283E-03  5.74400092E-02 -5.92569549E-01  5.71332003E-01  0.00000000E+00
  6.60245895E-03  3.16700847E-02  0.00000000E+00 -1.62368545E-01 -6.59537281E-01
  0.00000000E+00  1.03423733E+00 -6.44156238E-01 -4.74467052E-03  0.00000000E+00
  6.08831906E-04 -7.77788761E-04  0.00000000E+00 -8.27736282E-02  0.00000000E+00
 -5.38836430E-01  1.07249063E-01  0.00000000E+00 -1.22268634E-03  0.00000000E+00
 -8.52063302E-03  3.10127569E-02  0.00000000E+00  0.00000000E+00 -1.40123353E-03
  1.66836874E-02  4.94552998E-02 -3.72571910E-01  2.25120568E+00 -1.41977729E+00
  0.00000000E+00 -3.64584391E-03  5.96705061E-03  0.00000000E+00 -8.24687630E-02
 -1.14863845E+00  0.00000000E+00  1.61294778E+00  2.07880774E+00 -6.56881259E-03
  0.00000000E+00 -1.17806583E-02 -6.18607140E-03  0.00000000E+00 -2.57911363E-01
  0.00000000E+00 -5.07632108E-01  5.91740140E-01  0.00000000E+00 -2.18791871E-02
  0.00000000E+00 -1.89838134E-02  2.31385252E-02  0.00000000E+00  0.00000000E+00
 -6.31368136E-03 -5.20907393E-02  8.96423284E-01 -1.46802536E+00  0.00000000E+00
  2.72541354E-02 -6.66545513E-02  4.51183783E-03  1.71242905E-01  5.88715580E-01
  0.00000000E+00  4.07324845E-04 -1.54206476E-02  4.51183783E-03  1.71242905E-01
  5.88715580E-01  0.00000000E+00 -4.07324845E-04 -1.54206476E-02 -5.20907393E-02
  8.96423284E-01 -1.46802536E+00  0.00000000E+00 -2.72541354E-02 -6.66545513E-02
 -1.15845384E-02 -2.47490627E-02 -1.71138474E-01  7.85108632E-01 -4.05869728E+00
  0.00000000E+00 -8.51914722E-02  7.82330764E-02  0.00000000E+00  2.59135271E+00
  1.50289104E+00  0.00000000E+00  1.80129947E+00  2.38686350E-01  1.30010903E-02
  0.00000000E+00  6.67453746E-03  1.52510229E-02  0.00000000E+00  8.34155984E-01
  0.00000000E+00  7.29476052E-01 -4.92033050E-02  0.00000000E+00  1.62518899E-02
  0.00000000E+00  3.20673112E-02 -2.66129591E-02  0.00000000E+00  0.00000000E+00
 -2.66967066E-02  3.18661163E-03  1.79827964E-02 -5.93464141E-01  4.56647434E+00
  1.53907985E+00  0.00000000E+00  8.28854554E-02 -2.95391439E-02  0.00000000E+00
  2.00979522E+00 -9.32093891E-01  0.00000000E+00  6.08015170E-01  1.42328797E+00
 -3.70550484E-03  0.00000000E+00  2.11464699E-02 -4.61752663E-03  0.00000000E+00
 -8.64156795E-01  0.00000000E+00 -1.12598091E-01 -4.97507581E-01  0.00000000E+00
  1.10308510E-03  0.00000000E+00 -1.18405902E-02  1.15110829E-02  0.00000000E+00
  0.00000000E+00 -6.37550728E-02 -1.61170582E-02 -5.03789849E-02  5.56336028E-01
 -4.02185897E+00  1.69252838E+00  0.00000000E+00  7.65148031E-03  1.24188843E-01
  0.00000000E+00  1.93346069E+00  1.77986437E+00  0.00000000E+00 -3.02340082E+00
  8.32443158E-01 -1.74795717E-02  0.00000000E+00  7.16512879E-03 -6.61643584E-03
  0.00000000E+00 -2.12689596E-01  0.00000000E+00 -1.16613249E+00 -5.90494293E-01
  0.00000000E+00  2.07121936E-02  0.00000000E+00  4.31374424E-03 -4.32757336E-02
  0.00000000E+00  0.00000000E+00 -3.80101540E-02  1.15845384E-02  2.47490627E-02
  1.71138474E-01 -7.85108632E-01  4.05869728E+00  0.00000000E+00 -8.51914722E-02
 -7.82330764E-02  0.00000000E+00  2.59135271E+00 -1.50289104E+00  0.00000000E+00
  1.80129947E+00 -2.38686350E-01 -1.30010903E-02  0.00000000E+00  6.67453746E-03
 -1.52510229E-02  0.00000000E+00 -8.34155984E-01  0.00000000E+00  7.29476052E-01
  4.92033050E-02  0.00000000E+00 -1.62518899E-02  0.00000000E+00  3.20673112E-02
  2.66129591E-02  0.00000000E+00  0.00000000E+00 -2.66967066E-02  1.61170582E-02
  5.03789849E-02 -5.56336028E-01  4.02185897E+00 -1.69252838E+00  0.00000000E+00
  7.65148031E-03 -1.24188843E-01  0.00000000E+00  1.93346069E+00 -1.77986437E+00
  0.00000000E+00 -3.02340082E+00 -8.32443158E-01  1.74795717E-02  0.00000000E+00
  7.16512879E-03  6.61643584E-03  0.00000000E+00  2.12689596E-01  0.00000000E+00
 -1.16613249E+00  5.90494293E-01  0.00000000E+00 -2.07121936E-02  0.00000000E+00
  4.31374424E-03  4.32757336E-02  0.00000000E+00  0.00000000E+00 -3.80101540E-02
 -3.18661163E-03 -1.79827964E-02  5.93464141E-01 -4.56647434E+00 -1.53907985E+00
  0.00000000E+00  8.28854554E-02  2.95391439E-02  0.00000000E+00  2.00979522E+00
  9.32093891E-01  0.00000000E+00  6.08015170E-01 -1.42328797E+00  3.70550484E-03
  0.00000000E+00  2.11464699E-02  4.61752663E-03  0.00000000E+00  8.64156795E-01
  0.00000000E+00 -1.12598091E-01  4.97507581E-01  0.00000000E+00 -1.10308510E-03
  0.00000000E+00 -1.18405902E-02 -1.15110829E-02  0.00000000E+00  0.00000000E+00
 -6.37550728E-02 -6.31736009E-02  5.12457385E-01 -7.40666758E-01  0.00000000E+00
  2.81921552E-02 -2.83228830E-02  7.10789558E-02 -9.61857343E-01  1.73320522E+00
  0.00000000E+00  8.59062031E-02 -5.30687162E-03 -7.10789558E-02  9.61857343E-01
 -1.73320522E+00  0.00000000E+00  8.59062031E-02  5.30687162E-03  6.31736009E-02
 -5.12457385E-01  7.40666758E-01  0.00000000E+00  2.81921552E-02  2.83228830E-02
 -5.83437842E-04  5.05914382E-03 -1.01412669E+00  1.23663577E+01  5.79164646E+00
  0.00000000E+00 -5.47357807E-02  1.59440211E-01  0.00000000E+00 -4.88379865E+00
  1.87164848E+00  0.00000000E+00 -3.63545765E+00 -1.21042521E+00 -2.32011270E-02
  0.00000000E+00  1.83194532E-02 -3.68433247E-02  0.00000000E+00 -9.49457624E-01
  0.00000000E+00 -3.45908141E-01 -1.42499514E+00  0.00000000E+00 -1.90174567E-02
  0.00000000E+00  6.18600477E-02 -3.33293938E-02  0.00000000E+00  0.00000000E+00
  9.22386613E-02 -1.06113827E-02 -2.30389863E-02 -3.35277798E-01  3.15770916E+00
 -3.79120030E+00  0.00000000E+00  9.37851488E-02 -1.81916272E-02  0.00000000E+00
  6.88755143E-02 -1.01419760E+00  0.00000000E+00  3.16888593E-01  1.68485626E+00
  3.51117659E-03  0.00000000E+00  6.26961725E-03  1.78673932E-04  0.00000000E+00
  1.26816028E-01  0.00000000E+00  1.88053898E-01 -5.05702571E-01  0.00000000E+00
 -7.48922078E-03  0.00000000E+00 -4.41694367E-02  1.06811639E-02  0.00000000E+00
  0.00000000E+00 -2.13611810E-02  1.95952866E-02  5.20711554E-02 -1.80048179E-01
  8.88289676E-01 -3.03810242E+00  0.00000000E+00  6.72859326E-02  2.36121126E-01
  0.00000000E+00 -3.76210665E-01  1.68093069E+00  0.00000000E+00  3.56920271E+00
 -4.56254763E-01  6.89457903E-03  0.00000000E+00  1.56990155E-02 -2.06366673E-03
  0.00000000E+00  1.14278414E-01  0.00000000E+00 -1.25639643E+00  6.86307553E-01
  0.00000000E+00  2.41871894E-02  0.00000000E+00  1.39117466E-02 -5.68963721E-02
  0.00000000E+00  0.00000000E+00  1.01779066E-02  5.83437842E-04 -5.05914382E-03
  1.01412669E+00 -1.23663577E+01 -5.79164646E+00  0.00000000E+00 -5.47357807E-02
 -1.59440211E-01  0.00000000E+00 -4.88379865E+00 -1.87164848E+00  0.00000000E+00
 -3.63545765E+00  1.21042521E+00  2.32011270E-02  0.00000000E+00  1.83194532E-02
  3.68433247E-02  0.00000000E+00  9.49457624E-01  0.00000000E+00 -3.45908141E-01
  1.42499514E+00  0.00000000E+00  1.90174567E-02  0.00000000E+00  6.18600477E-02
  3.33293938E-02  0.00000000E+00  0.00000000E+00  9.22386613E-02 -1.95952866E-02
 -5.20711554E-02  1.80048179E-01 -8.88289676E-01  3.03810242E+00  0.00000000E+00
  6.72859326E-02 -2.36121126E-01  0.00000000E+00 -3.76210665E-01 -1.68093069E+00
  0.00000000E+00  3.56920271E+00  4.56254763E-01 -6.89457903E-03  0.00000000E+00
  1.56990155E-02  2.06366673E-03  0.00000000E+00 -1.14278414E-01  0.00000000E+00
 -1.25639643E+00 -6.86307553E-01  0.00000000E+00 -2.41871894E-02  0.00000000E+00
  1.39117466E-02  5.68963721E-02  0.00000000E+00  0.00000000E+00  1.01779066E-02
  1.06113827E-02  2.30389863E-02  3.35277798E-01 -3.15770916E+00  3.79120030E+00
  0.00000000E+00  9.37851488E-02  1.81916272E-02  0.00000000E+00  6.88755143E-02
  1.01419760E+00  0.00000000E+00  3.16888593E-01 -1.68485626E+00 -3.51117659E-03
  0.00000000E+00  6.26961725E-03 -1.78673932E-04  0.00000000E+00 -1.26816028E-01
  0.00000000E+00  1.88053898E-01  5.05702571E-01  0.00000000E+00  7.48922078E-03
  0.00000000E+00 -4.41694367E-02 -1.06811639E-02  0.00000000E+00  0.00000000E+00
 -2.13611810E-02 -1.88781533E-02 -2.49220446E-01  6.55179790E-02  0.00000000E+00
 -4.05399791E-02  2.03444536E-03 -4.98881658E-02  6.05402727E-01 -1.76832398E+00
  0.00000000E+00 -6.82821184E-02 -3.41673653E-02  4.98881658E-02 -6.05402727E-01
  1.76832398E+00  0.00000000E+00 -6.82821184E-02  3.41673653E-02  1.88781533E-02
  2.49220446E-01 -6.55179790E-02  0.00000000E+00 -4.05399791E-02 -2.03444536E-03
  1.23644981E-02  3.42332814E-02 -6.70664278E-02 -1.01619686E+00  2.30573532E+00
  0.00000000E+00 -1.40923065E-01 -7.03085938E-02  0.00000000E+00 -4.98364788E-02
 -6.24289324E-01  0.00000000E+00 -7.23682358E-01  6.35437505E-01  6.45906414E-03
  0.00000000E+00  1.18833826E-03  8.25229485E-03  0.00000000E+00 -3.81596213E-01
  0.00000000E+00 -5.38139938E-01 -2.51097692E-01  0.00000000E+00 -1.15106916E-02
  0.00000000E+00 -1.14796536E-02  1.93251773E-02  0.00000000E+00  0.00000000E+00
  3.06958970E-02  6.37302609E-03  9.62194822E-03  4.53089629E-01 -4.17994372E+00
  8.46697969E-01  0.00000000E+00  1.34164571E-01  1.58764426E-01  0.00000000E+00
  9.79409769E-01  2.56847264E+00  0.00000000E+00  1.26352775E+00 -2.45604274E-01
  1.19200495E-02  0.00000000E+00  3.76227196E-03  9.28089268E-03  0.00000000E+00
 -8.39643767E-01  0.00000000E+00 -1.22460390E+00 -1.30060965E-01  0.00000000E+00
  2.85062909E-02  0.00000000E+00  4.66996092E-02 -5.58010868E-02  0.00000000E+00
  0.00000000E+00 -2.83752180E-02 -4.67072159E-04  1.38198130E-02 -8.34151192E-01
  6.13657185E+00 -3.06163004E+00  0.00000000E+00 -1.02066099E-01  7.90270879E-02
  0.00000000E+00 -2.43354673E+00  1.73897939E+00  0.00000000E+00  2.28503735E+00
  7.45751162E-01  1.18454293E-02  0.00000000E+00  1.80992143E-03  7.82048812E-03
  0.00000000E+00  4.24750226E-01  0.00000000E+00 -8.57189119E-01  3.52863439E-02
  0.00000000E+00  2.02008863E-02  0.00000000E+00 -4.03746058E-02 -3.02403404E-02
  0.00000000E+00  0.00000000E+00  3.72903259E-02  1.23644981E-02  3.42332814E-02
 -6.70664278E-02 -1.01619686E+00  2.30573532E+00  0.00000000E+00  1.40923065E-01
 -7.03085938E-02  0.00000000E+00  4.98364788E-02 -6.24289324E-01  0.00000000E+00
  7.23682358E-01  6.35437505E-01  6.45906414E-03  0.00000000E+00 -1.18833826E-03
  8.25229485E-03  0.00000000E+00 -3.81596213E-01  0.00000000E+00  5.38139938E-01
 -2.51097692E-01  0.00000000E+00 -1.15106916E-02  0.00000000E+00  1.14796536E-02
  1.93251773E-02  0.00000000E+00  0.00000000E+00 -3.06958970E-02 -4.67072159E-04
  1.38198130E-02 -8.34151192E-01  6.13657185E+00 -3.06163004E+00  0.00000000E+00
  1.02066099E-01  7.90270879E-02  0.00000000E+00  2.43354673E+00  1.73897939E+00
  0.00000000E+00 -2.28503735E+00  7.45751162E-01  1.18454293E-02  0.00000000E+00
 -1.80992143E-03  7.82048812E-03  0.00000000E+00  4.24750226E-01  0.00000000E+00
  8.57189119E-01  3.52863439E-02  0.00000000E+00  2.02008863E-02  0.00000000E+00
  4.03746058E-02 -3.02403404E-02  0.00000000E+00  0.00000000E+00 -3.72903259E-02
  6.37302609E-03  9.62194822E-03  4.53089629E-01 -4.17994372E+00  8.46697969E-01
  0.00000000E+00 -1.34164571E-01  1.58764426E-01  0.00000000E+00 -9.79409769E-01
  2.56847264E+00  0.00000000E+00 -1.26352775E+00 -2.45604274E-01  1.19200495E-02
  0.00000000E+00 -3.76227196E-03  9.28089268E-03  0.00000000E+00 -8.39643767E-01
  0.00000000E+00  1.22460390E+00 -1.30060965E-01  0.00000000E+00  2.85062909E-02
  0.00000000E+00 -4.66996092E-02 -5.58010868E-02  0.00000000E+00  0.00000000E+00
  2.83752180E-02  5.69937875E-02 -4.89640783E-01  2.61471757E-01  0.00000000E+00
 -4.66044743E-02  3.46256662E-02 -7.65470718E-02  4.52030028E-01 -7.95160815E-01
  0.00000000E+00 -2.59897485E-02  1.39018925E-02 -7.65470718E-02  4.52030028E-01
 -7.95160815E-01  0.00000000E+00  2.59897485E-02  1.39018925E-02  5.69937875E-02
 -4.89640783E-01  2.61471757E-01  0.00000000E+00  4.66044743E-02  3.46256662E-02
  0.00000000E+00  0.00000000E+00  0.00000000E+00  0.00000000E+00  0.00000000E+00
 -6.04989129E-02  0.00000000E+00  0.00000000E+00 -3.06315146E-01  0.00000000E+00
  0.00000000E+00 -4.17875200E-01  0.00000000E+00  0.00000000E+00  0.00000000E+00
  9.92213801E-03  0.00000000E+00  0.00000000E+00  9.96821972E-03  0.00000000E+00
 -5.53502428E-01  0.00000000E+00  0.00000000E+00 -2.56922945E-01  0.00000000E+00
 -9.59014336E-03  0.00000000E+00  0.00000000E+00 -9.71927283E-03  1.00143619E-02
  0.00000000E+00  0.00000000E+00  0.00000000E+00  0.00000000E+00  0.00000000E+00
  0.00000000E+00 -8.81696066E-02  0.00000000E+00  0.00000000E+00 -3.12903146E-01
  0.00000000E+00  0.00000000E+00 -4.21029539E-01  0.00000000E+00  0.00000000E+00
  0.00000000E+00 -1.62415583E-02  0.00000000E+00  0.00000000E+00 -7.85422539E-03
  0.00000000E+00  5.71976047E-01  0.00000000E+00  0.00000000E+00  2.72550367E-01
  0.00000000E+00 -9.66710359E-03  0.00000000E+00  0.00000000E+00 -8.59575102E-03
  1.43432615E-02  0.00000000E+00  0.00000000E+00  0.00000000E+00  0.00000000E+00
  0.00000000E+00  0.00000000E+00  2.51956212E-01  0.00000000E+00  0.00000000E+00
  3.99805503E-01  0.00000000E+00  0.00000000E+00  9.47841026E-01  0.00000000E+00
  0.00000000E+00  0.00000000E+00 -1.85668986E-03  0.00000000E+00  0.00000000E+00
  1.42475046E-02  0.00000000E+00  1.00948500E-01  0.00000000E+00  0.00000000E+00
 -9.47547793E-01  0.00000000E+00  3.16164160E-02  0.00000000E+00  0.00000000E+00
  2.02220612E-03 -5.57116083E-03  0.00000000E+00  0.00000000E+00  0.00000000E+00
  0.00000000E+00  0.00000000E+00  0.00000000E+00 -6.04989129E-02  0.00000000E+00
  0.00000000E+00 -3.06315146E-01  0.00000000E+00  0.00000000E+00 -4.17875200E-01
  0.00000000E+00  0.00000000E+00  0.00000000E+00  9.92213801E-03  0.00000000E+00
  0.00000000E+00 -9.96821972E-03  0.00000000E+00 -5.53502428E-01  0.00000000E+00
  0.00000000E+00  2.56922945E-01  0.00000000E+00 -9.59014336E-03  0.00000000E+00
  0.00000000E+00  9.71927283E-03  1.00143619E-02  0.00000000E+00  0.00000000E+00
  0.00000000E+00  0.00000000E+00  0.00000000E+00  0.00000000E+00  2.51956212E-01
  0.00000000E+00  0.00000000E+00  3.99805503E-01  0.00000000E+00  0.00000000E+00
  9.47841026E-01  0.00000000E+00  0.00000000E+00  0.00000000E+00 -1.85668986E-03
  0.00000000E+00  0.00000000E+00 -1.42475046E-02  0.00000000E+00  1.00948500E-01
  0.00000000E+00  0.00000000E+00  9.47547793E-01  0.00000000E+00  3.16164160E-02
  0.00000000E+00  0.00000000E+00 -2.02220612E-03 -5.57116083E-03  0.00000000E+00
  0.00000000E+00  0.00000000E+00  0.00000000E+00  0.00000000E+00  0.00000000E+00
 -8.81696066E-02  0.00000000E+00  0.00000000E+00 -3.12903146E-01  0.00000000E+00
  0.00000000E+00 -4.21029539E-01  0.00000000E+00  0.00000000E+00  0.00000000E+00
 -1.62415583E-02  0.00000000E+00  0.00000000E+00  7.85422539E-03  0.00000000E+00
  5.71976047E-01  0.00000000E+00  0.00000000E+00 -2.72550367E-01  0.00000000E+00
 -9.66710359E-03  0.00000000E+00  0.00000000E+00  8.59575102E-03  1.43432615E-02
  0.00000000E+00  0.00000000E+00  0.00000000E+00  0.00000000E+00  4.99332725E-03
  0.00000000E+00  0.00000000E+00  0.00000000E+00  0.00000000E+00  0.00000000E+00
 -7.20775384E-02  0.00000000E+00  0.00000000E+00  0.00000000E+00  0.00000000E+00
  0.00000000E+00 -7.20775384E-02  0.00000000E+00  0.00000000E+00  0.00000000E+00
  0.00000000E+00  0.00000000E+00  4.99332725E-03  0.00000000E+00  0.00000000E+00
  0.00000000E+00  0.00000000E+00  0.00000000E+00  0.00000000E+00  0.00000000E+00
  1.02652624E-01  0.00000000E+00  0.00000000E+00  2.94100604E-01  0.00000000E+00
  0.00000000E+00  3.60337186E-01  0.00000000E+00  0.00000000E+00  0.00000000E+00
  2.51027537E-04  0.00000000E+00  0.00000000E+00  6.29536811E-03  0.00000000E+00
  4.02242406E-01  0.00000000E+00  0.00000000E+00 -4.67253996E-01  0.00000000E+00
 -1.09397113E-02  0.00000000E+00  0.00000000E+00  1.11033571E-02 -2.78921565E-02
  0.00000000E+00  0.00000000E+00  0.00000000E+00  0.00000000E+00  0.00000000E+00
  0.00000000E+00  2.34735764E-01  0.00000000E+00  0.00000000E+00  3.02293073E-01
  0.00000000E+00  0.00000000E+00  1.23956841E+00  0.00000000E+00  0.00000000E+00
  0.00000000E+00  1.06948982E-02  0.00000000E+00  0.00000000E+00 -1.30486500E-02
  0.00000000E+00 -7.67286685E-01  0.00000000E+00  0.00000000E+00  5.89677040E-01
  0.00000000E+00  3.52024279E-04  0.00000000E+00  0.00000000E+00  1.81345708E-02
 -1.84149610E-02  0.00000000E+00  0.00000000E+00  0.00000000E+00  0.00000000E+00
  0.00000000E+00  0.00000000E+00  5.99394739E-02  0.00000000E+00  0.00000000E+00
  7.10021193E-02  0.00000000E+00  0.00000000E+00  4.65797075E-01  0.00000000E+00
  0.00000000E+00  0.00000000E+00 -1.46650625E-02  0.00000000E+00  0.00000000E+00
  4.05155951E-03  0.00000000E+00  3.76452581E-01  0.00000000E+00  0.00000000E+00
 -2.85713563E-01  0.00000000E+00  2.95621513E-03  0.00000000E+00  0.00000000E+00
  1.16586558E-03 -2.42615754E-03  0.00000000E+00  0.00000000E+00  0.00000000E+00
  0.00000000E+00  0.00000000E+00  0.00000000E+00 -1.02652624E-01  0.00000000E+00
  0.00000000E+00 -2.94100604E-01  0.00000000E+00  0.00000000E+00 -3.60337186E-01
  0.00000000E+00  0.00000000E+00  0.00000000E+00 -2.51027537E-04  0.00000000E+00
  0.00000000E+00  6.29536811E-03  0.00000000E+00 -4.02242406E-01  0.00000000E+00
  0.00000000E+00 -4.67253996E-01  0.00000000E+00  1.09397113E-02  0.00000000E+00
  0.00000000E+00  1.11033571E-02  2.78921565E-02  0.00000000E+00  0.00000000E+00
  0.00000000E+00  0.00000000E+00  0.00000000E+00  0.00000000E+00 -5.99394739E-02
  0.00000000E+00  0.00000000E+00 -7.10021193E-02  0.00000000E+00  0.00000000E+00
 -4.65797075E-01  0.00000000E+00  0.00000000E+00  0.00000000E+00  1.46650625E-02
  0.00000000E+00  0.00000000E+00  4.05155951E-03  0.00000000E+00 -3.76452581E-01
  0.00000000E+00  0.00000000E+00 -2.85713563E-01  0.00000000E+00 -2.95621513E-03
  0.00000000E+00  0.00000000E+00  1.16586558E-03  2.42615754E-03  0.00000000E+00
  0.00000000E+00  0.00000000E+00  0.00000000E+00  0.00000000E+00  0.00000000E+00
 -2.34735764E-01  0.00000000E+00  0.00000000E+00 -3.02293073E-01  0.00000000E+00
  0.00000000E+00 -1.23956841E+00  0.00000000E+00  0.00000000E+00  0.00000000E+00
 -1.06948982E-02  0.00000000E+00  0.00000000E+00 -1.30486500E-02  0.00000000E+00
  7.67286685E-01  0.00000000E+00  0.00000000E+00  5.89677040E-01  0.00000000E+00
 -3.52024279E-04  0.00000000E+00  0.00000000E+00  1.81345708E-02  1.84149610E-02
  0.00000000E+00  0.00000000E+00  0.00000000E+00  0.00000000E+00 -9.72400839E-02
  0.00000000E+00  0.00000000E+00  0.00000000E+00  0.00000000E+00  0.00000000E+00
 -2.74964605E-02  0.00000000E+00  0.00000000E+00  0.00000000E+00  0.00000000E+00
  0.00000000E+00  2.74964605E-02  0.00000000E+00  0.00000000E+00  0.00000000E+00
  0.00000000E+00  0.00000000E+00  9.72400839E-02  0.00000000E+00  0.00000000E+00
  1.39863307E-02  4.11066650E-02 -9.98488105E-01  1.20353724E+01  8.46614975E+00
  0.00000000E+00 -1.54549832E-01  2.52317896E-01  0.00000000E+00 -8.91888659E+00
 -1.67085154E-01  0.00000000E+00 -4.25684536E+00  1.00628310E+00 -2.88907987E-02
  0.00000000E+00  2.25728471E-02 -3.40723713E-02  0.00000000E+00 -9.51582531E-01
  0.00000000E+00 -1.40298262E+00 -2.47826001E+00  0.00000000E+00 -1.30998771E-02
  0.00000000E+00  5.44347546E-02 -9.63611310E-03  0.00000000E+00  0.00000000E+00
  1.26981323E-01 -9.42116659E-03 -2.83600613E-02  2.77584221E-01 -2.00321549E+00
  2.02800245E+00  0.00000000E+00 -9.04290726E-02 -6.81536846E-02  0.00000000E+00
 -2.42453544E+00 -4.53918218E-01  0.00000000E+00 -7.11465466E-01 -2.27828211E+00
 -1.07470356E-02  0.00000000E+00  6.23825821E-03 -2.81943432E-03  0.00000000E+00
  1.21458878E+00  0.00000000E+00  1.98025736E-01  5.07260088E-01  0.00000000E+00
  3.16453190E-03  0.00000000E+00 -1.69712893E-02  1.59621115E-02  0.00000000E+00
  0.00000000E+00  4.73297778E-02  1.08541436E-02  2.96106978E-02 -3.91188878E-01
  3.09337078E+00  1.97561698E+00  0.00000000E+00 -1.14458929E-02 -2.18100813E-02
  0.00000000E+00 -1.07916503E+00 -9.40217317E-02  0.00000000E+00  1.48184701E-01
 -1.76163936E-01 -1.33119352E-02  0.00000000E+00  6.90054241E-03 -2.06364807E-02
  0.00000000E+00  4.12435515E-01  0.00000000E+00  1.71428454E-01 -9.14986858E-02
  0.00000000E+00 -1.45481678E-02  0.00000000E+00 -4.27667869E-02 -7.08847646E-03
  0.00000000E+00  0.00000000E+00 -1.22360544E-02 -1.39863307E-02 -4.11066650E-02
  9.98488105E-01 -1.20353724E+01 -8.46614975E+00  0.00000000E+00 -1.54549832E-01
 -2.52317896E-01  0.00000000E+00 -8.91888659E+00  1.67085154E-01  0.00000000E+00
 -4.25684536E+00 -1.00628310E+00  2.88907987E-02  0.00000000E+00  2.25728471E-02
  3.40723713E-02  0.00000000E+00  9.51582531E-01  0.00000000E+00 -1.40298262E+00
  2.47826001E+00  0.00000000E+00  1.30998771E-02  0.00000000E+00  5.44347546E-02
  9.63611310E-03  0.00000000E+00  0.00000000E+00  1.26981323E-01 -1.08541436E-02
 -2.96106978E-02  3.91188878E-01 -3.09337078E+00 -1.97561698E+00  0.00000000E+00
 -1.14458929E-02  2.18100813E-02  0.00000000E+00 -1.07916503E+00  9.40217317E-02
  0.00000000E+00  1.48184701E-01  1.76163936E-01  1.33119352E-02  0.00000000E+00
  6.90054241E-03  2.06364807E-02  0.00000000E+00 -4.12435515E-01  0.00000000E+00
  1.71428454E-01  9.14986858E-02  0.00000000E+00  1.45481678E-02  0.00000000E+00
 -4.27667869E-02  7.08847646E-03  0.00000000E+00  0.00000000E+00 -1.22360544E-02
  9.42116659E-03  2.83600613E-02 -2.77584221E-01  2.00321549E+00 -2.02800245E+00
  0.00000000E+00 -9.04290726E-02  6.81536846E-02  0.00000000E+00 -2.42453544E+00
  4.53918218E-01  0.00000000E+00 -7.11465466E-01  2.27828211E+00  1.07470356E-02
  0.00000000E+00  6.23825821E-03  2.81943432E-03  0.00000000E+00 -1.21458878E+00
  0.00000000E+00  1.98025736E-01 -5.07260088E-01  0.00000000E+00 -3.16453190E-03
  0.00000000E+00 -1.69712893E-02 -1.59621115E-02  0.00000000E+00  0.00000000E+00
  4.73297778E-02  5.20903429E-02 -5.61845637E-01  5.63914725E-01  0.00000000E+00
 -3.14304010E-02  5.84875350E-02 -5.06905721E-02 -4.46500268E-02  1.68031184E-02
  0.00000000E+00 -9.66369252E-03 -2.02772791E-02  5.06905721E-02  4.46500268E-02
 -1.68031184E-02  0.00000000E+00 -9.66369252E-03  2.02772791E-02 -5.20903429E-02
  5.61845637E-01 -5.63914725E-01  0.00000000E+00 -3.14304010E-02 -5.84875350E-02
  2.35648931E-02  6.86262403E-02 -7.19647396E-01  5.06356895E+00  3.78440804E+00
  0.00000000E+00 -2.05726609E-02  3.19852932E-01  0.00000000E+00  1.26040114E+00
  2.02537254E+00  0.00000000E+00  2.17144605E+00  1.35705974E+00 -6.78123463E-03
  0.00000000E+00 -5.00806302E-03 -6.95977877E-03  0.00000000E+00  1.12236335E+00
  0.00000000E+00  7.71154181E-01  2.44644711E-01  0.00000000E+00  1.07171018E-02
  0.00000000E+00  6.96389484E-02 -2.48896387E-02  0.00000000E+00  0.00000000E+00
 -2.89000247E-02 -2.07289339E-02 -6.02270378E-02  6.25656683E-01 -3.30836045E+00
 -1.13024241E+00  0.00000000E+00  2.42208009E-02 -1.86511426E-02  0.00000000E+00
  6.83838403E-01  4.56952819E-01  0.00000000E+00  1.59672328E+00  7.65370319E-02
 -1.76504987E-02  0.00000000E+00  1.16322111E-02  7.73552182E-04  0.00000000E+00
 -6.30088812E-01  0.00000000E+00  5.82974121E-03 -1.88292004E-01  0.00000000E+00
 -1.01969961E-02  0.00000000E+00  4.86087958E-02  8.85395932E-03  0.00000000E+00
  0.00000000E+00 -1.53967553E-02 -4.62659304E-04 -6.50461594E-03  4.18859096E-01
 -2.84216807E+00 -2.16486034E+00  0.00000000E+00  4.37474171E-02  5.54584354E-02
  0.00000000E+00  8.85676730E-01  2.49279888E+00  0.00000000E+00  1.39272889E+00
  3.17805146E+00 -6.36804494E-03  0.00000000E+00  1.62422292E-03 -7.33318694E-04
  0.00000000E+00  2.27082882E-01  0.00000000E+00 -1.70710679E+00  6.40171400E-01
  0.00000000E+00 -4.33752185E-03  0.00000000E+00  2.32827148E-02 -7.14775677E-02
  0.00000000E+00  0.00000000E+00  4.41263963E-03  2.35648931E-02  6.86262403E-02
 -7.19647396E-01  5.06356895E+00  3.78440804E+00  0.00000000E+00  2.05726609E-02
  3.19852932E-01  0.00000000E+00 -1.26040114E+00  2.02537254E+00  0.00000000E+00
 -2.17144605E+00  1.35705974E+00 -6.78123463E-03  0.00000000E+00  5.00806302E-03
 -6.95977877E-03  0.00000000E+00  1.12236335E+00  0.00000000E+00 -7.71154181E-01
  2.44644711E-01  0.00000000E+00  1.07171018E-02  0.00000000E+00 -6.96389484E-02
 -2.48896387E-02  0.00000000E+00  0.00000000E+00  2.89000247E-02 -4.62659304E-04
 -6.50461594E-03  4.18859096E-01 -2.84216807E+00 -2.16486034E+00  0.00000000E+00
 -4.37474171E-02  5.54584354E-02  0.00000000E+00 -8.85676730E-01  2.49279888E+00
  0.00000000E+00 -1.39272889E+00  3.17805146E+00 -6.36804494E-03  0.00000000E+00
 -1.62422292E-03 -7.33318694E-04  0.00000000E+00  2.27082882E-01  0.00000000E+00
  1.70710679E+00  6.40171400E-01  0.00000000E+00 -4.33752185E-03  0.00000000E+00
 -2.32827148E-02 -7.14775677E-02  0.00000000E+00  0.00000000E+00 -4.41263963E-03
 -2.07289339E-02 -6.02270378E-02  6.25656683E-01 -3.30836045E+00 -1.13024241E+00
  0.00000000E+00 -2.42208009E-02 -1.86511426E-02  0.00000000E+00 -6.83838403E-01
  4.56952819E-01  0.00000000E+00 -1.59672328E+00  7.65370319E-02 -1.76504987E-02
  0.00000000E+00 -1.16322111E-02  7.73552182E-04  0.00000000E+00 -6.30088812E-01
  0.00000000E+00 -5.82974121E-03 -1.88292004E-01  0.00000000E+00 -1.01969961E-02
  0.00000000E+00 -4.86087958E-02  8.85395932E-03  0.00000000E+00  0.00000000E+00
  1.53967553E-02 -1.26133301E-02  1.03487160E+00 -1.29609255E-01  0.00000000E+00
  3.14830140E-02 -8.97165888E-02 -2.05370929E-02  6.27929773E-01 -6.68857307E-01
  0.00000000E+00 -7.02172069E-02 -2.69870441E-02 -2.05370929E-02  6.27929773E-01
 -6.68857307E-01  0.00000000E+00  7.02172069E-02 -2.69870441E-02 -1.26133301E-02
  1.03487160E+00 -1.29609255E-01  0.00000000E+00 -3.14830140E-02 -8.97165888E-02
 -1.08999502E-02 -2.46986228E-02  4.37599421E-02 -2.75162038E+00  9.07741393E+00
  0.00000000E+00  1.38853115E-01  9.94758558E-02  0.00000000E+00  5.26837669E+00
  1.83871395E+00  0.00000000E+00  5.68281420E-01  4.08095625E+00 -1.02467433E-03
  0.00000000E+00  4.69301975E-03  1.02646650E-02  0.00000000E+00  1.54556100E+00
  0.00000000E+00  9.12077375E-01  3.92880167E-01  0.00000000E+00  7.27513503E-03
  0.00000000E+00  1.40397485E-02 -5.51828902E-02  0.00000000E+00  0.00000000E+00
 -6.49333266E-02 -1.53853018E-02 -3.88134971E-02 -1.42364100E-01  2.07702105E+00
  5.05188218E+00  0.00000000E+00  2.08185011E-01 -9.82417353E-03  0.00000000E+00
  4.38649689E+00  1.60086344E+00  0.00000000E+00  3.51733766E+00 -5.78112113E-01
  3.81626671E-03  0.00000000E+00  6.02666132E-03  4.70708084E-03  0.00000000E+00
 -7.44251380E-01  0.00000000E+00 -1.10192425E+00 -1.54944556E+00  0.00000000E+00
  2.99414138E-02  0.00000000E+00 -4.19198279E-02 -2.69571054E-02  0.00000000E+00
  0.00000000E+00 -7.13702210E-02 -3.91703479E-05 -1.00700720E-02  7.50592332E-01
 -6.06090227E+00 -6.43874281E+00  0.00000000E+00  5.38489735E-02 -2.72914874E-02
  0.00000000E+00  2.79696668E+00  7.24189381E-01  0.00000000E+00  2.18348906E+00
  5.44352309E-01 -1.93789391E-03  0.00000000E+00 -4.99338964E-04  7.16666206E-04
  0.00000000E+00 -1.29415511E+00  0.00000000E+00 -1.74389189E-01  3.38285394E-01
  0.00000000E+00 -9.41637343E-03  0.00000000E+00  6.24114440E-02 -3.40012196E-03
  0.00000000E+00  0.00000000E+00 -3.03098023E-02  1.08999502E-02  2.46986228E-02
 -4.37599421E-02  2.75162038E+00 -9.07741393E+00  0.00000000E+00  1.38853115E-01
 -9.94758558E-02  0.00000000E+00  5.26837669E+00 -1.83871395E+00  0.00000000E+00
  5.68281420E-01 -4.08095625E+00  1.02467433E-03  0.00000000E+00  4.69301975E-03
 -1.02646650E-02  0.00000000E+00 -1.54556100E+00  0.00000000E+00  9.12077375E-01
 -3.92880167E-01  0.00000000E+00 -7.27513503E-03  0.00000000E+00  1.40397485E-02
  5.51828902E-02  0.00000000E+00  0.00000000E+00 -6.49333266E-02  3.91703479E-05
  1.00700720E-02 -7.50592332E-01  6.06090227E+00  6.43874281E+00  0.00000000E+00
  5.38489735E-02  2.72914874E-02  0.00000000E+00  2.79696668E+00 -7.24189381E-01
  0.00000000E+00  2.18348906E+00 -5.44352309E-01  1.93789391E-03  0.00000000E+00
 -4.99338964E-04 -7.16666206E-04  0.00000000E+00  1.29415511E+00  0.00000000E+00
 -1.74389189E-01 -3.38285394E-01  0.00000000E+00  9.41637343E-03  0.00000000E+00
  6.24114440E-02  3.40012196E-03  0.00000000E+00  0.00000000E+00 -3.03098023E-02
  1.53853018E-02  3.88134971E-02  1.42364100E-01 -2.07702105E+00 -5.05188218E+00
  0.00000000E+00  2.08185011E-01  9.82417353E-03  0.00000000E+00  4.38649689E+00
 -1.60086344E+00  0.00000000E+00  3.51733766E+00  5.78112113E-01 -3.81626671E-03
  0.00000000E+00  6.02666132E-03 -4.70708084E-03  0.00000000E+00  7.44251380E-01
  0.00000000E+00 -1.10192425E+00  1.54944556E+00  0.00000000E+00 -2.99414138E-02
  0.00000000E+00 -4.19198279E-02  2.69571054E-02  0.00000000E+00  0.00000000E+00
 -7.13702210E-02  1.04316203E-02 -7.74651517E-01  9.37796518E-01  0.00000000E+00
 -2.08000230E-02  6.78433159E-02  8.40496377E-02 -6.22088963E-01 -4.09220545E-01
  0.00000000E+00  6.81573450E-02  3.18676509E-03 -8.40496377E-02  6.22088963E-01
  4.09220545E-01  0.00000000E+00  6.81573450E-02 -3.18676509E-03 -1.04316203E-02
  7.74651517E-01 -9.37796518E-01  0.00000000E+00 -2.08000230E-02 -6.78433159E-02
 -2.71461836E-03 -8.62852049E-03 -5.06785188E-02  1.42274460E+00 -2.82177996E+00
  0.00000000E+00  6.80521581E-02 -4.39885080E-02  0.00000000E+00  6.90401656E-01
  5.48122224E-01  0.00000000E+00  5.55218708E-01 -1.14872855E+00  2.01039492E-02
  0.00000000E+00  2.36689566E-03  5.57798433E-03  0.00000000E+00 -1.97758995E-01
  0.00000000E+00  4.97719767E-01 -2.46622332E-02  0.00000000E+00 -1.16623811E-02
  0.00000000E+00  1.83213218E-02 -1.72299518E-02  0.00000000E+00  0.00000000E+00
 -1.15531582E-02  4.36019745E-03  3.38224857E-03  5.11987092E-01 -3.70579474E+00
 -6.37586587E+00  0.00000000E+00  3.67618344E-02  1.60560140E-01  0.00000000E+00
  1.21902093E+00  2.16122502E+00  0.00000000E+00  8.12340772E-01  2.90718740E+00
  1.43715481E-02  0.00000000E+00  7.20474485E-03  3.04886864E-03  0.00000000E+00
 -1.13859396E+00  0.00000000E+00 -6.75866686E-01  4.01575989E-01  0.00000000E+00
  2.53026797E-02  0.00000000E+00  5.89533835E-02 -5.58806299E-03  0.00000000E+00
  0.00000000E+00 -6.92516835E-03 -2.91898855E-02 -8.09592175E-02 -6.89043589E-03
  2.28400593E+00  8.83976279E+00  0.00000000E+00 -1.33527945E-01  1.51762518E-01
  0.00000000E+00 -3.60359832E-01  2.76081218E+00  0.00000000E+00 -4.18464746E+00
  1.99796743E+00  5.93071782E-03  0.00000000E+00  5.76749950E-03 -5.78905094E-03
  0.00000000E+00 -2.66968851E-01  0.00000000E+00 -1.37577840E+00 -1.50816932E+00
  0.00000000E+00  1.37384601E-02  0.00000000E+00 -7.71825488E-02 -4.65262049E-02
  0.00000000E+00  0.00000000E+00 -4.05419313E-02 -2.71461836E-03 -8.62852049E-03
 -5.06785188E-02  1.42274460E+00 -2.82177996E+00  0.00000000E+00 -6.80521581E-02
 -4.39885080E-02  0.00000000E+00 -6.90401656E-01  5.48122224E-01  0.00000000E+00
 -5.55218708E-01 -1.14872855E+00  2.01039492E-02  0.00000000E+00 -2.36689566E-03
  5.57798433E-03  0.00000000E+00 -1.97758995E-01  0.00000000E+00 -4.97719767E-01
 -2.46622332E-02  0.00000000E+00 -1.16623811E-02  0.00000000E+00 -1.83213218E-02
 -1.72299518E-02  0.00000000E+00  0.00000000E+00  1.15531582E-02 -2.91898855E-02
 -8.09592175E-02 -6.89043589E-03  2.28400593E+00  8.83976279E+00  0.00000000E+00
  1.33527945E-01  1.51762518E-01  0.00000000E+00  3.60359832E-01  2.76081218E+00
  0.00000000E+00  4.18464746E+00  1.99796743E+00  5.93071782E-03  0.00000000E+00
 -5.76749950E-03 -5.78905094E-03  0.00000000E+00 -2.66968851E-01  0.00000000E+00
  1.37577840E+00 -1.50816932E+00  0.00000000E+00  1.37384601E-02  0.00000000E+00
  7.71825488E-02 -4.65262049E-02  0.00000000E+00  0.00000000E+00  4.05419313E-02
  4.36019745E-03  3.38224857E-03  5.11987092E-01 -3.70579474E+00 -6.37586587E+00
  0.00000000E+00 -3.67618344E-02  1.60560140E-01  0.00000000E+00 -1.21902093E+00
  2.16122502E+00  0.00000000E+00 -8.12340772E-01  2.90718740E+00  1.43715481E-02
  0.00000000E+00 -7.20474485E-03  3.04886864E-03  0.00000000E+00 -1.13859396E+00
  0.00000000E+00  6.75866686E-01  4.01575989E-01  0.00000000E+00  2.53026797E-02
  0.00000000E+00 -5.89533835E-02 -5.58806299E-03  0.00000000E+00  0.00000000E+00
  6.92516835E-03  3.90941898E-02  3.67544674E-01 -7.15654690E-01  0.00000000E+00
 -3.30155148E-04 -5.61476057E-02  1.11148945E-01 -1.81946402E+00  1.64808119E+00
  0.00000000E+00  1.67352046E-01 -3.89684182E-03  1.11148945E-01 -1.81946402E+00
  1.64808119E+00  0.00000000E+00 -1.67352046E-01 -3.89684182E-03  3.90941898E-02
  3.67544674E-01 -7.15654690E-01  0.00000000E+00  3.30155148E-04 -5.61476057E-02
  0.00000000E+00  0.00000000E+00  0.00000000E+00  0.00000000E+00  0.00000000E+00
  2.48544651E-01  0.00000000E+00  0.00000000E+00  7.55888029E-01  0.00000000E+00
  0.00000000E+00  1.62429553E+00  0.00000000E+00  0.00000000E+00  0.00000000E+00
 -1.27262221E-02  0.00000000E+00  0.00000000E+00  1.60667268E-02  0.00000000E+00
  7.49789720E-01  0.00000000E+00  0.00000000E+00 -1.03029927E+00  0.00000000E+00
 -3.62044725E-04  0.00000000E+00  0.00000000E+00  7.46059008E-04 -4.33081102E-02
  0.00000000E+00  0.00000000E+00  0.00000000E+00  0.00000000E+00  0.00000000E+00
  0.00000000E+00 -1.33568199E-01  0.00000000E+00  0.00000000E+00 -2.63408893E-01
  0.00000000E+00  0.00000000E+00 -9.41407216E-01  0.00000000E+00  0.00000000E+00
  0.00000000E+00 -9.13181003E-03  0.00000000E+00  0.00000000E+00  1.17198125E-02
  0.00000000E+00  1.83360915E-01  0.00000000E+00  0.00000000E+00 -6.12044081E-01
  0.00000000E+00 -4.27683139E-03  0.00000000E+00  0.00000000E+00  5.62120411E-03
  1.29552540E-02  0.00000000E+00  0.00000000E+00  0.00000000E+00  0.00000000E+00
  0.00000000E+00  0.00000000E+00 -1.51810589E-01  0.00000000E+00  0.00000000E+00
  4.49145279E-02  0.00000000E+00  0.00000000E+00 -1.15569903E+00  0.00000000E+00
  0.00000000E+00  0.00000000E+00 -6.92292112E-03  0.00000000E+00  0.00000000E+00
 -1.50052308E-02  0.00000000E+00  1.25059378E-01  0.00000000E+00  0.00000000E+00
  6.21097079E-01  0.00000000E+00 -3.41388625E-03  0.00000000E+00  0.00000000E+00
 -6.42952386E-04  8.25221896E-04  0.00000000E+00  0.00000000E+00  0.00000000E+00
  0.00000000E+00  0.00000000E+00  0.00000000E+00 -2.48544651E-01  0.00000000E+00
  0.00000000E+00 -7.55888029E-01  0.00000000E+00  0.00000000E+00 -1.62429553E+00
  0.00000000E+00  0.00000000E+00  0.00000000E+00  1.27262221E-02  0.00000000E+00
  0.00000000E+00  1.60667268E-02  0.00000000E+00 -7.49789720E-01  0.00000000E+00
  0.00000000E+00 -1.03029927E+00  0.00000000E+00  3.62044725E-04  0.00000000E+00
  0.00000000E+00  7.46059008E-04  4.33081102E-02  0.00000000E+00  0.00000000E+00
  0.00000000E+00  0.00000000E+00  0.00000000E+00  0.00000000E+00  1.51810589E-01
  0.00000000E+00  0.00000000E+00 -4.49145279E-02  0.00000000E+00  0.00000000E+00
  1.15569903E+00  0.00000000E+00  0.00000000E+00  0.00000000E+00  6.92292112E-03
  0.00000000E+00  0.00000000E+00 -1.50052308E-02  0.00000000E+00 -1.25059378E-01
  0.00000000E+00  0.00000000E+00  6.21097079E-01  0.00000000E+00  3.41388625E-03
  0.00000000E+00  0.00000000E+00 -6.42952386E-04 -8.25221896E-04  0.00000000E+00
  0.00000000E+00  0.00000000E+00  0.00000000E+00  0.00000000E+00  0.00000000E+00
  1.33568199E-01  0.00000000E+00  0.00000000E+00  2.63408893E-01  0.00000000E+00
  0.00000000E+00  9.41407216E-01  0.00000000E+00  0.00000000E+00  0.00000000E+00
  9.13181003E-03  0.00000000E+00  0.00000000E+00  1.17198125E-02  0.00000000E+00
 -1.83360915E-01  0.00000000E+00  0.00000000E+00 -6.12044081E-01  0.00000000E+00
  4.27683139E-03  0.00000000E+00  0.00000000E+00  5.62120411E-03 -1.29552540E-02
  0.00000000E+00  0.00000000E+00  0.00000000E+00  0.00000000E+00  2.25250640E-02
  0.00000000E+00  0.00000000E+00  0.00000000E+00  0.00000000E+00  0.00000000E+00
  1.40569556E-01  0.00000000E+00  0.00000000E+00  0.00000000E+00  0.00000000E+00
  0.00000000E+00 -1.40569556E-01  0.00000000E+00  0.00000000E+00  0.00000000E+00
  0.00000000E+00  0.00000000E+00 -2.25250640E-02  0.00000000E+00  0.00000000E+00
  0.00000000E+00  0.00000000E+00  0.00000000E+00  0.00000000E+00  0.00000000E+00
  1.55876101E-01  0.00000000E+00  0.00000000E+00  6.05285704E-01  0.00000000E+00
  0.00000000E+00  1.17328492E-01  0.00000000E+00  0.00000000E+00  0.00000000E+00
 -4.32474087E-03  0.00000000E+00  0.00000000E+00  2.65367280E-04  0.00000000E+00
  3.76858550E-01  0.00000000E+00  0.00000000E+00  7.06526924E-01  0.00000000E+00
  1.32329292E-02  0.00000000E+00  0.00000000E+00  2.08250886E-02 -2.48662630E-02
  0.00000000E+00  0.00000000E+00  0.00000000E+00  0.00000000E+00  0.00000000E+00
  0.00000000E+00 -1.93224695E-01  0.00000000E+00  0.00000000E+00 -3.62251164E-01
  0.00000000E+00  0.00000000E+00 -1.26700866E-01  0.00000000E+00  0.00000000E+00
  0.00000000E+00 -1.41731776E-02  0.00000000E+00  0.00000000E+00  3.13647325E-04
  0.00000000E+00  3.82580516E-01  0.00000000E+00  0.00000000E+00  4.76178134E-01
  0.00000000E+00 -1.86198589E-02  0.00000000E+00  0.00000000E+00 -1.63662213E-02
  2.04267227E-02  0.00000000E+00  0.00000000E+00  0.00000000E+00  0.00000000E+00
  0.00000000E+00  0.00000000E+00 -5.86690377E-02  0.00000000E+00  0.00000000E+00
 -6.09112843E-02  0.00000000E+00  0.00000000E+00 -4.46436923E-02  0.00000000E+00
  0.00000000E+00  0.00000000E+00 -2.58134925E-02  0.00000000E+00  0.00000000E+00
 -6.33199429E-03  0.00000000E+00  1.27536179E+00  0.00000000E+00  0.00000000E+00
  8.17631916E-02  0.00000000E+00  2.81766188E-03  0.00000000E+00  0.00000000E+00
 -2.49603640E-02  8.52821044E-03  0.00000000E+00  0.00000000E+00  0.00000000E+00
  0.00000000E+00  0.00000000E+00  0.00000000E+00  1.55876101E-01  0.00000000E+00
  0.00000000E+00  6.05285704E-01  0.00000000E+00  0.00000000E+00  1.17328492E-01
  0.00000000E+00  0.00000000E+00  0.00000000E+00 -4.32474087E-03  0.00000000E+00
  0.00000000E+00 -2.65367280E-04  0.00000000E+00  3.76858550E-01  0.00000000E+00
  0.00000000E+00 -7.06526924E-01  0.00000000E+00  1.32329292E-02  0.00000000E+00
  0.00000000E+00 -2.08250886E-02 -2.48662630E-02  0.00000000E+00  0.00000000E+00
  0.00000000E+00  0.00000000E+00  0.00000000E+00  0.00000000E+00 -5.86690377E-02
  0.00000000E+00  0.00000000E+00 -6.09112843E-02  0.00000000E+00  0.00000000E+00
 -4.46436923E-02  0.00000000E+00  0.00000000E+00  0.00000000E+00 -2.58134925E-02
  0.00000000E+00  0.00000000E+00  6.33199429E-03  0.00000000E+00  1.27536179E+00
  0.00000000E+00  0.00000000E+00 -8.17631916E-02  0.00000000E+00  2.81766188E-03
  0.00000000E+00  0.00000000E+00  2.49603640E-02  8.52821044E-03  0.00000000E+00
  0.00000000E+00  0.00000000E+00  0.00000000E+00  0.00000000E+00  0.00000000E+00
 -1.93224695E-01  0.00000000E+00  0.00000000E+00 -3.62251164E-01  0.00000000E+00
  0.00000000E+00 -1.26700866E-01  0.00000000E+00  0.00000000E+00  0.00000000E+00
 -1.41731776E-02  0.00000000E+00  0.00000000E+00 -3.13647325E-04  0.00000000E+00
  3.82580516E-01  0.00000000E+00  0.00000000E+00 -4.76178134E-01  0.00000000E+00
 -1.86198589E-02  0.00000000E+00  0.00000000E+00  1.63662213E-02  2.04267227E-02
  0.00000000E+00  0.00000000E+00  0.00000000E+00  0.00000000E+00 -9.66802038E-02
  0.00000000E+00  0.00000000E+00  0.00000000E+00  0.00000000E+00  0.00000000E+00
 -1.53998043E-02  0.00000000E+00  0.00000000E+00  0.00000000E+00  0.00000000E+00
  0.00000000E+00 -1.53998043E-02  0.00000000E+00  0.00000000E+00  0.00000000E+00
  0.00000000E+00  0.00000000E+00 -9.66802038E-02  0.00000000E+00  0.00000000E+00
  4.49885067E-02  1.29806417E-01 -3.35648970E-01 -3.24537847E+00 -4.45364499E+00
  0.00000000E+00 -1.06423024E-01 -4.25606731E-02  0.00000000E+00 -1.90298621E+00
 -2.65017159E+00  0.00000000E+00 -6.62783634E-01 -1.40697866E+00 -9.61597742E-03
  0.00000000E+00 -4.44092427E-03  9.73293836E-03  0.00000000E+00 -4.66876575E-01
  0.00000000E+00 -1.18258835E+00  6.40415689E-01  0.00000000E+00  5.69474589E-03
  0.00000000E+00 -5.91480066E-02  4.36430030E-02  0.00000000E+00  0.00000000E+00
  6.94402430E-03  3.51908087E-02  1.15428248E-01 -8.95719006E-01  1.59871021E+00
 -2.46282248E+00  0.00000000E+00  1.91812779E-02 -3.83350605E-02  0.00000000E+00
 -3.41169336E-01 -8.75343698E-01  0.00000000E+00  1.63501251E-01  5.28121934E-01
 -1.38685249E-02  0.00000000E+00  1.59977261E-02  1.69943357E-02  0.00000000E+00
 -1.50122815E-01  0.00000000E+00  7.01459166E-01 -9.02111368E-02  0.00000000E+00
 -1.55188981E-02  0.00000000E+00  2.24487244E-02  1.64319840E-02  0.00000000E+00
  0.00000000E+00  1.11741265E-02  9.07253857E-03  4.29785333E-02 -9.17266135E-01
  4.00410301E+00  5.18624809E+00  0.00000000E+00 -1.82022446E-01 -1.26047730E-01
  0.00000000E+00 -9.25748942E-01 -3.26100698E+00  0.00000000E+00 -2.57008328E+00
 -6.68383301E-01 -1.48461530E-02  0.00000000E+00 -3.86500567E-03  1.07506360E-02
  0.00000000E+00  5.07985446E-01  0.00000000E+00  1.24753347E+00 -8.50873449E-01
  0.00000000E+00 -2.26730128E-02  0.00000000E+00 -4.57778637E-02  4.53267161E-02
  0.00000000E+00  0.00000000E+00 -2.40012034E-02  4.49885067E-02  1.29806417E-01
 -3.35648970E-01 -3.24537847E+00 -4.45364499E+00  0.00000000E+00  1.06423024E-01
 -4.25606731E-02  0.00000000E+00  1.90298621E+00 -2.65017159E+00  0.00000000E+00
  6.62783634E-01 -1.40697866E+00 -9.61597742E-03  0.00000000E+00  4.44092427E-03
  9.73293836E-03  0.00000000E+00 -4.66876575E-01  0.00000000E+00  1.18258835E+00
  6.40415689E-01  0.00000000E+00  5.69474589E-03  0.00000000E+00  5.91480066E-02
  4.36430030E-02  0.00000000E+00  0.00000000E+00 -6.94402430E-03  9.07253857E-03
  4.29785333E-02 -9.17266135E-01  4.00410301E+00  5.18624809E+00  0.00000000E+00
  1.82022446E-01 -1.26047730E-01  0.00000000E+00  9.25748942E-01 -3.26100698E+00
  0.00000000E+00  2.57008328E+00 -6.68383301E-01 -1.48461530E-02  0.00000000E+00
  3.86500567E-03  1.07506360E-02  0.00000000E+00  5.07985446E-01  0.00000000E+00
 -1.24753347E+00 -8.50873449E-01  0.00000000E+00 -2.26730128E-02  0.00000000E+00
  4.57778637E-02  4.53267161E-02  0.00000000E+00  0.00000000E+00  2.40012034E-02
  3.51908087E-02  1.15428248E-01 -8.95719006E-01  1.59871021E+00 -2.46282248E+00
  0.00000000E+00 -1.91812779E-02 -3.83350605E-02  0.00000000E+00  3.41169336E-01
 -8.75343698E-01  0.00000000E+00 -1.63501251E-01  5.28121934E-01 -1.38685249E-02
  0.00000000E+00 -1.59977261E-02  1.69943357E-02  0.00000000E+00 -1.50122815E-01
  0.00000000E+00 -7.01459166E-01 -9.02111368E-02  0.00000000E+00 -1.55188981E-02
  0.00000000E+00 -2.24487244E-02  1.64319840E-02  0.00000000E+00  0.00000000E+00
 -1.11741265E-02 -1.50640517E-01  8.53566860E-01  2.93633065E-02  0.00000000E+00
 -2.08700337E-02 -3.81589219E-02 -3.11373431E-02 -7.19049594E-01  9.62352212E-01
  0.00000000E+00  1.34466769E-01 -5.00161935E-02 -3.11373431E-02 -7.19049594E-01
  9.62352212E-01  0.00000000E+00 -1.34466769E-01 -5.00161935E-02 -1.50640517E-01
  8.53566860E-01  2.93633065E-02  0.00000000E+00  2.08700337E-02 -3.81589219E-02
 -2.37353398E-02 -6.67351132E-02  6.40151289E-01 -3.49243396E+00 -6.02984630E+00
  0.00000000E+00 -1.10918432E-01 -6.62191337E-02  0.00000000E+00  9.80190309E-02
 -9.27930729E-01  0.00000000E+00  2.11132674E+00 -7.89578149E-01 -7.53062603E-05
  0.00000000E+00  1.38637516E-03  2.00828807E-02  0.00000000E+00  1.13999407E-01
  0.00000000E+00  2.31005564E-01  4.33056856E-01  0.00000000E+00  1.89751716E-02
  0.00000000E+00 -2.49702912E-02  2.57264361E-02  0.00000000E+00  0.00000000E+00
 -9.66908740E-03 -9.70105778E-03 -2.72269928E-02 -2.69970470E-01  2.12358878E+00
  1.00966141E+01  0.00000000E+00  4.27739468E-02 -1.36802937E-01  0.00000000E+00
 -2.18799145E+00 -9.06415634E-01  0.00000000E+00  2.20491759E+00 -1.87592034E+00
  1.79557738E-02  0.00000000E+00  4.19150989E-04 -5.03354273E-03  0.00000000E+00
  1.43033089E+00  0.00000000E+00 -1.17589589E+00 -2.65336582E-01  0.00000000E+00
  4.29080109E-02  0.00000000E+00 -1.02226545E-01 -1.34852533E-03  0.00000000E+00
  0.00000000E+00  2.87749642E-02 -2.08038365E-02 -4.75301378E-02 -2.03537104E-01
  1.95093820E+00  6.05591782E+00  0.00000000E+00 -4.52905007E-02  5.99513498E-03
  0.00000000E+00 -1.76485815E+00  2.61379062E-01  0.00000000E+00 -3.02543566E+00
  1.19135677E+00  2.55919610E-02  0.00000000E+00  1.00778044E-02  3.03826505E-02
  0.00000000E+00  9.30289316E-01  0.00000000E+00 -3.91889316E-01 -4.95554168E-01
  0.00000000E+00 -1.27200960E-02  0.00000000E+00 -3.65544180E-02 -7.63445373E-03
  0.00000000E+00  0.00000000E+00  4.24043399E-02  2.37353398E-02  6.67351132E-02
 -6.40151289E-01  3.49243396E+00  6.02984630E+00  0.00000000E+00 -1.10918432E-01
  6.62191337E-02  0.00000000E+00  9.80190309E-02  9.27930729E-01  0.00000000E+00
  2.11132674E+00  7.89578149E-01  7.53062603E-05  0.00000000E+00  1.38637516E-03
 -2.00828807E-02  0.00000000E+00 -1.13999407E-01  0.00000000E+00  2.31005564E-01
 -4.33056856E-01  0.00000000E+00 -1.89751716E-02  0.00000000E+00 -2.49702912E-02
 -2.57264361E-02  0.00000000E+00  0.00000000E+00 -9.66908740E-03  2.08038365E-02
  4.75301378E-02  2.03537104E-01 -1.95093820E+00 -6.05591782E+00  0.00000000E+00
 -4.52905007E-02 -5.99513498E-03  0.00000000E+00 -1.76485815E+00 -2.61379062E-01
  0.00000000E+00 -3.02543566E+00 -1.19135677E+00 -2.55919610E-02  0.00000000E+00
  1.00778044E-02 -3.03826505E-02  0.00000000E+00 -9.30289316E-01  0.00000000E+00
 -3.91889316E-01  4.95554168E-01  0.00000000E+00  1.27200960E-02  0.00000000E+00
 -3.65544180E-02  7.63445373E-03  0.00000000E+00  0.00000000E+00  4.24043399E-02
  9.70105778E-03  2.72269928E-02  2.69970470E-01 -2.12358878E+00 -1.00966141E+01
  0.00000000E+00  4.27739468E-02  1.36802937E-01  0.00000000E+00 -2.18799145E+00
  9.06415634E-01  0.00000000E+00  2.20491759E+00  1.87592034E+00 -1.79557738E-02
  0.00000000E+00  4.19150989E-04  5.03354273E-03  0.00000000E+00 -1.43033089E+00
  0.00000000E+00 -1.17589589E+00  2.65336582E-01  0.00000000E+00 -4.29080109E-02
  0.00000000E+00 -1.02226545E-01  1.34852533E-03  0.00000000E+00  0.00000000E+00
  2.87749642E-02  1.34617211E-01 -2.50662510E+00  8.67843321E-01  0.00000000E+00
 -1.95850592E-01  1.82554576E-01 -5.12534119E-02  5.91536212E-01  4.42763157E-01
  0.00000000E+00 -5.38012590E-02 -3.29869530E-02  5.12534119E-02 -5.91536212E-01
 -4.42763157E-01  0.00000000E+00 -5.38012590E-02  3.29869530E-02 -1.34617211E-01
  2.50662510E+00 -8.67843321E-01  0.00000000E+00 -1.95850592E-01 -1.82554576E-01
  0.00000000E+00  0.00000000E+00  0.00000000E+00  0.00000000E+00  0.00000000E+00
 -4.51516598E-02  0.00000000E+00  0.00000000E+00 -4.04964815E-01  0.00000000E+00
  0.00000000E+00  5.18858852E-01  0.00000000E+00  0.00000000E+00  0.00000000E+00
 -1.05345586E-02  0.00000000E+00  0.00000000E+00 -7.13835634E-03  0.00000000E+00
  8.21587281E-01  0.00000000E+00  0.00000000E+00  8.27379864E-01  0.00000000E+00
  9.11853079E-03  0.00000000E+00  0.00000000E+00 -1.53808236E-03  3.99431728E-02
  0.00000000E+00  0.00000000E+00  0.00000000E+00  0.00000000E+00  0.00000000E+00
  0.00000000E+00  7.82216778E-02  0.00000000E+00  0.00000000E+00  1.00767815E-01
  0.00000000E+00  0.00000000E+00 -2.55165897E-01  0.00000000E+00  0.00000000E+00
  0.00000000E+00 -1.27902244E-02  0.00000000E+00  0.00000000E+00 -2.27853778E-02
  0.00000000E+00  6.71426942E-01  0.00000000E+00  0.00000000E+00  1.04518646E+00
  0.00000000E+00 -1.39907058E-02  0.00000000E+00  0.00000000E+00 -1.72773382E-03
 -2.51327804E-02  0.00000000E+00  0.00000000E+00  0.00000000E+00  0.00000000E+00
  0.00000000E+00  0.00000000E+00 -3.77086218E-01  0.00000000E+00  0.00000000E+00
 -4.91383344E-01  0.00000000E+00  0.00000000E+00 -6.60428528E-01  0.00000000E+00
  0.00000000E+00  0.00000000E+00 -5.00725071E-04  0.00000000E+00  0.00000000E+00
 -2.57284748E-02  0.00000000E+00 -1.81849454E-01  0.00000000E+00  0.00000000E+00
  5.26791768E-01  0.00000000E+00 -2.61813072E-02  0.00000000E+00  0.00000000E+00
  5.37599780E-03  2.53161034E-02  0.00000000E+00  0.00000000E+00  0.00000000E+00
  0.00000000E+00  0.00000000E+00  0.00000000E+00  4.51516598E-02  0.00000000E+00
  0.00000000E+00  4.04964815E-01  0.00000000E+00  0.00000000E+00 -5.18858852E-01
  0.00000000E+00  0.00000000E+00  0.00000000E+00  1.05345586E-02  0.00000000E+00
  0.00000000E+00 -7.13835634E-03  0.00000000E+00 -8.21587281E-01  0.00000000E+00
  0.00000000E+00  8.27379864E-01  0.00000000E+00 -9.11853079E-03  0.00000000E+00
  0.00000000E+00 -1.53808236E-03 -3.99431728E-02  0.00000000E+00  0.00000000E+00
  0.00000000E+00  0.00000000E+00  0.00000000E+00  0.00000000E+00  3.77086218E-01
  0.00000000E+00  0.00000000E+00  4.91383344E-01  0.00000000E+00  0.00000000E+00
  6.60428528E-01  0.00000000E+00  0.00000000E+00  0.00000000E+00  5.00725071E-04
  0.00000000E+00  0.00000000E+00 -2.57284748E-02  0.00000000E+00  1.81849454E-01
  0.00000000E+00  0.00000000E+00  5.26791768E-01  0.00000000E+00  2.61813072E-02
  0.00000000E+00  0.00000000E+00  5.37599780E-03 -2.53161034E-02  0.00000000E+00
  0.00000000E+00  0.00000000E+00  0.00000000E+00  0.00000000E+00  0.00000000E+00
 -7.82216778E-02  0.00000000E+00  0.00000000E+00 -1.00767815E-01  0.00000000E+00
  0.00000000E+00  2.55165897E-01  0.00000000E+00  0.00000000E+00  0.00000000E+00
  1.27902244E-02  0.00000000E+00  0.00000000E+00 -2.27853778E-02  0.00000000E+00
 -6.71426942E-01  0.00000000E+00  0.00000000E+00  1.04518646E+00  0.00000000E+00
  1.39907058E-02  0.00000000E+00  0.00000000E+00 -1.72773382E-03  2.51327804E-02
  0.00000000E+00  0.00000000E+00  0.00000000E+00  0.00000000E+00  6.07859973E-02
  0.00000000E+00  0.00000000E+00  0.00000000E+00  0.00000000E+00  0.00000000E+00
 -5.21020787E-02  0.00000000E+00  0.00000000E+00  0.00000000E+00  0.00000000E+00
  0.00000000E+00  5.21020787E-02  0.00000000E+00  0.00000000E+00  0.00000000E+00
  0.00000000E+00  0.00000000E+00 -6.07859973E-02  0.00000000E+00  0.00000000E+00
  1.26735599E-02  4.56314883E-02 -5.82056272E-01  2.51162380E+00 -6.28472792E-01
  0.00000000E+00  4.89093939E-02  7.31169358E-02  0.00000000E+00  4.08237381E-01
  1.60330970E+00  0.00000000E+00  1.05962660E+00 -2.98033926E-01 -1.18971993E-02
  0.00000000E+00 -4.67858602E-04  2.33555230E-03  0.00000000E+00  5.23886376E-01
  0.00000000E+00  8.80069180E-01 -5.00349107E-02  0.00000000E+00  2.81697275E-02
  0.00000000E+00  1.82324304E-02 -2.43577350E-04  0.00000000E+00  0.00000000E+00
 -1.01534012E-03  3.72049125E-02  1.05504961E-01 -4.00038541E-01 -2.16621068E+00
 -3.25106361E+00  0.00000000E+00  1.16122463E-01 -7.18129396E-02  0.00000000E+00
  1.70389761E+00  3.27987834E+00  0.00000000E+00 -9.52935468E-02  8.54252881E-01
 -1.06650982E-02  0.00000000E+00 -1.35675226E-02 -9.55774713E-03  0.00000000E+00
  1.83160632E-01  0.00000000E+00 -1.61486703E+00  6.11189584E-01  0.00000000E+00
  1.60859700E-02  0.00000000E+00  4.27630796E-03 -8.20423016E-02  0.00000000E+00
  0.00000000E+00  2.03554488E-03  1.54718610E-02  5.53465397E-02 -5.61723999E-01
  1.24530354E+00  2.50403186E+00  0.00000000E+00  3.37299889E-02  1.55385000E-01
  0.00000000E+00 -5.53056209E-01  3.79764092E+00  0.00000000E+00 -2.35745533E+00
  1.02380966E+00 -1.40273659E-02  0.00000000E+00  1.11596124E-02  7.37715400E-03
  0.00000000E+00  1.62925997E+00  0.00000000E+00 -1.42421835E+00  5.34856500E-01
  0.00000000E+00  2.32769831E-02  0.00000000E+00 -1.32002614E-03 -4.92004271E-02
  0.00000000E+00  0.00000000E+00  2.23946145E-02  1.26735599E-02  4.56314883E-02
 -5.82056272E-01  2.51162380E+00 -6.28472792E-01  0.00000000E+00 -4.89093939E-02
  7.31169358E-02  0.00000000E+00 -4.08237381E-01  1.60330970E+00  0.00000000E+00
 -1.05962660E+00 -2.98033926E-01 -1.18971993E-02  0.00000000E+00  4.67858602E-04
  2.33555230E-03  0.00000000E+00  5.23886376E-01  0.00000000E+00 -8.80069180E-01
 -5.00349107E-02  0.00000000E+00  2.81697275E-02  0.00000000E+00 -1.82324304E-02
 -2.43577350E-04  0.00000000E+00  0.00000000E+00  1.01534012E-03  1.54718610E-02
  5.53465397E-02 -5.61723999E-01  1.24530354E+00  2.50403186E+00  0.00000000E+00
 -3.37299889E-02  1.55385000E-01  0.00000000E+00  5.53056209E-01  3.79764092E+00
  0.00000000E+00  2.35745533E+00  1.02380966E+00 -1.40273659E-02  0.00000000E+00
 -1.11596124E-02  7.37715400E-03  0.00000000E+00  1.62925997E+00  0.00000000E+00
  1.42421835E+00  5.34856500E-01  0.00000000E+00  2.32769831E-02  0.00000000E+00
  1.32002614E-03 -4.92004271E-02  0.00000000E+00  0.00000000E+00 -2.23946145E-02
  3.72049125E-02  1.05504961E-01 -4.00038541E-01 -2.16621068E+00 -3.25106361E+00
  0.00000000E+00 -1.16122463E-01 -7.18129396E-02  0.00000000E+00 -1.70389761E+00
  3.27987834E+00  0.00000000E+00  9.52935468E-02  8.54252881E-01 -1.06650982E-02
  0.00000000E+00  1.35675226E-02 -9.55774713E-03  0.00000000E+00  1.83160632E-01
  0.00000000E+00  1.61486703E+00  6.11189584E-01  0.00000000E+00  1.60859700E-02
  0.00000000E+00 -4.27630796E-03 -8.20423016E-02  0.00000000E+00  0.00000000E+00
 -2.03554488E-03  5.75635786E-02 -1.57008138E+00  4.75516102E-01  0.00000000E+00
 -7.64939509E-02  2.24196219E-01 -9.91096272E-02  1.32970653E+00  6.09378588E-01
  0.00000000E+00 -9.46128794E-02  5.27116378E-02 -9.91096272E-02  1.32970653E+00
  6.09378588E-01  0.00000000E+00  9.46128794E-02  5.27116378E-02  5.75635786E-02
 -1.57008138E+00  4.75516102E-01  0.00000000E+00  7.64939509E-02  2.24196219E-01
  7.24445841E-03  2.68013889E-02 -6.31663777E-01  4.89457350E+00 -4.20925326E+00
  0.00000000E+00 -9.53848832E-02  1.49338724E-01  0.00000000E+00 -5.00490425E+00
  5.12846935E-02  0.00000000E+00 -1.33805172E+00 -9.97392597E-01 -3.95973713E-02
  0.00000000E+00  2.68687089E-02 -2.79810785E-02  0.00000000E+00  3.54429337E-03
  0.00000000E+00 -1.18401757E+00 -7.76529245E-01  0.00000000E+00  5.67865131E-03
  0.00000000E+00  1.49680090E-02 -1.34984225E-02  0.00000000E+00  0.00000000E+00
  6.40393128E-02  2.61443415E-02  6.78573233E-02 -5.55710176E-02 -1.15253692E+00
  1.59281960E+00  0.00000000E+00  1.14788397E-01  1.36538680E-01  0.00000000E+00
  2.79993920E+00  2.55309700E+00  0.00000000E+00  5.86984979E+00  2.01551557E+00
  2.55498513E-02  0.00000000E+00 -7.92011979E-03  5.48927720E-03  0.00000000E+00
 -2.21180214E+00  0.00000000E+00 -1.00119002E+00 -3.92754948E-01  0.00000000E+00
  7.71702231E-02  0.00000000E+00  3.96133976E-02  1.39084446E-02  0.00000000E+00
  0.00000000E+00 -2.99652517E-02  1.61615013E-03 -5.82872459E-03  8.00313408E-01
 -4.96597828E+00 -6.68005646E-01  0.00000000E+00  1.56208764E-01 -1.50761240E-01
  0.00000000E+00  7.82663552E-01 -3.37545662E+00  0.00000000E+00 -1.03608100E+00
 -4.09808548E+00 -4.23312771E-03  0.00000000E+00 -8.45017477E-03  4.28646876E-03
  0.00000000E+00  9.37898739E-01  0.00000000E+00  1.74228806E+00  1.56680761E+00
  0.00000000E+00  1.38984811E-02  0.00000000E+00  5.73017307E-02  4.61633891E-02
  0.00000000E+00  0.00000000E+00  3.73596034E-02 -7.24445841E-03 -2.68013889E-02
  6.31663777E-01 -4.89457350E+00  4.20925326E+00  0.00000000E+00 -9.53848832E-02
 -1.49338724E-01  0.00000000E+00 -5.00490425E+00 -5.12846935E-02  0.00000000E+00
 -1.33805172E+00  9.97392597E-01  3.95973713E-02  0.00000000E+00  2.68687089E-02
  2.79810785E-02  0.00000000E+00 -3.54429337E-03  0.00000000E+00 -1.18401757E+00
  7.76529245E-01  0.00000000E+00 -5.67865131E-03  0.00000000E+00  1.49680090E-02
  1.34984225E-02  0.00000000E+00  0.00000000E+00  6.40393128E-02 -1.61615013E-03
  5.82872459E-03 -8.00313408E-01  4.96597828E+00  6.68005646E-01  0.00000000E+00
  1.56208764E-01  1.50761240E-01  0.00000000E+00  7.82663552E-01  3.37545662E+00
  0.00000000E+00 -1.03608100E+00  4.09808548E+00  4.23312771E-03  0.00000000E+00
 -8.45017477E-03 -4.28646876E-03  0.00000000E+00 -9.37898739E-01  0.00000000E+00
  1.74228806E+00 -1.56680761E+00  0.00000000E+00 -1.38984811E-02  0.00000000E+00
  5.73017307E-02 -4.61633891E-02  0.00000000E+00  0.00000000E+00  3.73596034E-02
 -2.61443415E-02 -6.78573233E-02  5.55710176E-02  1.15253692E+00 -1.59281960E+00
  0.00000000E+00  1.14788397E-01 -1.36538680E-01  0.00000000E+00  2.79993920E+00
 -2.55309700E+00  0.00000000E+00  5.86984979E+00 -2.01551557E+00 -2.55498513E-02
  0.00000000E+00 -7.92011979E-03 -5.48927720E-03  0.00000000E+00  2.21180214E+00
  0.00000000E+00 -1.00119002E+00  3.92754948E-01  0.00000000E+00 -7.71702231E-02
  0.00000000E+00  3.96133976E-02 -1.39084446E-02  0.00000000E+00  0.00000000E+00
 -2.99652517E-02 -1.09218200E-02  4.97452068E-01  5.01745086E-01  0.00000000E+00
 -5.33460442E-02 -6.19676485E-02 -9.53449467E-02  2.29809232E+00 -1.77201381E-01
  0.00000000E+00 -2.28803259E-01  2.80082622E-02  9.53449467E-02 -2.29809232E+00
  1.77201381E-01  0.00000000E+00 -2.28803259E-01 -2.80082622E-02  1.09218200E-02
 -4.97452068E-01 -5.01745086E-01  0.00000000E+00 -5.33460442E-02  6.19676485E-02
 -3.08828899E-02 -8.64817876E-02  7.41484556E-01 -8.77627473E+00  8.16225131E-01
  0.00000000E+00  1.06501633E-01  3.99042688E-02  0.00000000E+00  9.96155891E+00
  3.08411363E+00  0.00000000E+00  7.63987174E+00  5.05810777E+00  6.17627974E-03
  0.00000000E+00  1.49831863E-02  2.45322042E-02  0.00000000E+00  2.99857769E+00
  0.00000000E+00  1.60777928E+00  1.85707145E+00  0.00000000E+00  5.91858068E-02
  0.00000000E+00  9.39377184E-03 -5.64133566E-03  0.00000000E+00  0.00000000E+00
 -8.91338530E-02  1.94326331E-02  4.87089255E-02  8.11721592E-02 -1.62327923E+00
 -2.31692376E+00  0.00000000E+00 -2.31489156E-01 -3.44751853E-02  0.00000000E+00
 -4.13898616E+00 -1.09261942E+00  0.00000000E+00 -4.67852866E+00 -2.75994833E+00
  8.79064409E-04  0.00000000E+00 -2.67459101E-02 -7.71251018E-03  0.00000000E+00
  8.92842976E-01  0.00000000E+00  1.62038730E+00  1.20266540E+00  0.00000000E+00
 -4.99462004E-02  0.00000000E+00  9.95977891E-03 -2.99547851E-02  0.00000000E+00
  0.00000000E+00  4.12466389E-02 -1.18479091E-02 -4.26189680E-02  9.04637378E-01
 -4.65206000E+00 -4.31566063E+00  0.00000000E+00  1.77384368E-01  1.26068875E-01
  0.00000000E+00  8.33507202E-01  4.50665172E+00  0.00000000E+00  9.96762478E-01
  5.72981338E+00 -3.64946807E-03  0.00000000E+00  1.61154686E-02  1.03328556E-02
  0.00000000E+00  6.55321493E-01  0.00000000E+00 -2.37326322E+00  1.43750826E+00
  0.00000000E+00 -3.54488290E-02  0.00000000E+00  6.15734829E-02 -7.76114521E-02
  0.00000000E+00  0.00000000E+00  5.19844654E-02  3.08828899E-02  8.64817876E-02
 -7.41484556E-01  8.77627473E+00 -8.16225131E-01  0.00000000E+00  1.06501633E-01
 -3.99042688E-02  0.00000000E+00  9.96155891E+00 -3.08411363E+00  0.00000000E+00
  7.63987174E+00 -5.05810777E+00 -6.17627974E-03  0.00000000E+00  1.49831863E-02
 -2.45322042E-02  0.00000000E+00 -2.99857769E+00  0.00000000E+00  1.60777928E+00
 -1.85707145E+00  0.00000000E+00 -5.91858068E-02  0.00000000E+00  9.39377184E-03
  5.64133566E-03  0.00000000E+00  0.00000000E+00 -8.91338530E-02  1.18479091E-02
  4.26189680E-02 -9.04637378E-01  4.65206000E+00  4.31566063E+00  0.00000000E+00
  1.77384368E-01 -1.26068875E-01  0.00000000E+00  8.33507202E-01 -4.50665172E+00
  0.00000000E+00  9.96762478E-01 -5.72981338E+00  3.64946807E-03  0.00000000E+00
  1.61154686E-02 -1.03328556E-02  0.00000000E+00 -6.55321493E-01  0.00000000E+00
 -2.37326322E+00 -1.43750826E+00  0.00000000E+00  3.54488290E-02  0.00000000E+00
  6.15734829E-02  7.76114521E-02  0.00000000E+00  0.00000000E+00  5.19844654E-02
 -1.94326331E-02 -4.87089255E-02 -8.11721592E-02  1.62327923E+00  2.31692376E+00
  0.00000000E+00 -2.31489156E-01  3.44751853E-02  0.00000000E+00 -4.13898616E+00
  1.09261942E+00  0.00000000E+00 -4.67852866E+00  2.75994833E+00 -8.79064409E-04
  0.00000000E+00 -2.67459101E-02  7.71251018E-03  0.00000000E+00 -8.92842976E-01
  0.00000000E+00  1.62038730E+00 -1.20266540E+00  0.00000000E+00  4.99462004E-02
  0.00000000E+00  9.95977891E-03  2.99547851E-02  0.00000000E+00  0.00000000E+00
  4.12466389E-02 -1.44891725E-02  6.15052373E-01  3.73974084E-01  0.00000000E+00
  9.14257436E-02 -7.82556848E-03 -8.61493481E-02  1.99301832E+00 -4.88585416E-01
  0.00000000E+00 -2.11622030E-01 -6.91337967E-02  8.61493481E-02 -1.99301832E+00
  4.88585416E-01  0.00000000E+00 -2.11622030E-01  6.91337967E-02  1.44891725E-02
 -6.15052373E-01 -3.73974084E-01  0.00000000E+00  9.14257436E-02  7.82556848E-03
  0.00000000E+00  0.00000000E+00  0.00000000E+00  0.00000000E+00  0.00000000E+00
 -5.40371716E-01  0.00000000E+00  0.00000000E+00  5.89647135E-01  0.00000000E+00
  0.00000000E+00 -2.81718671E-01  0.00000000E+00  0.00000000E+00  0.00000000E+00
 -1.11783241E-02  0.00000000E+00  0.00000000E+00  1.25950085E-02  0.00000000E+00
 -8.42984769E-02  0.00000000E+00  0.00000000E+00 -2.59291466E-02  0.00000000E+00
  1.58138764E-02  0.00000000E+00  0.00000000E+00 -2.33344912E-02  4.29703649E-02
  0.00000000E+00  0.00000000E+00  0.00000000E+00  0.00000000E+00  0.00000000E+00
  0.00000000E+00 -5.25030378E-01  0.00000000E+00  0.00000000E+00  5.84325641E-01
  0.00000000E+00  0.00000000E+00 -2.48846096E-01  0.00000000E+00  0.00000000E+00
  0.00000000E+00  8.76765611E-03  0.00000000E+00  0.00000000E+00 -4.94723799E-03
  0.00000000E+00  8.35916205E-03  0.00000000E+00  0.00000000E+00 -4.97136530E-03
  0.00000000E+00  1.13103713E-02  0.00000000E+00  0.00000000E+00 -2.93950488E-02
  3.09399268E-02  0.00000000E+00  0.00000000E+00  0.00000000E+00  0.00000000E+00
  0.00000000E+00  0.00000000E+00 -4.34864697E-01  0.00000000E+00  0.00000000E+00
  4.85070428E-01  0.00000000E+00  0.00000000E+00 -8.14991707E-02  0.00000000E+00
  0.00000000E+00  0.00000000E+00  1.31449020E-03  0.00000000E+00  0.00000000E+00
  5.83337352E-03  0.00000000E+00 -4.14417880E-02  0.00000000E+00  0.00000000E+00
 -2.45352339E-02  0.00000000E+00 -3.90567506E-02  0.00000000E+00  0.00000000E+00
 -2.57760487E-03  8.90021215E-03  0.00000000E+00  0.00000000E+00  0.00000000E+00
  0.00000000E+00  0.00000000E+00  0.00000000E+00 -5.40371716E-01  0.00000000E+00
  0.00000000E+00  5.89647135E-01  0.00000000E+00  0.00000000E+00 -2.81718671E-01
  0.00000000E+00  0.00000000E+00  0.00000000E+00 -1.11783241E-02  0.00000000E+00
  0.00000000E+00 -1.25950085E-02  0.00000000E+00 -8.42984769E-02  0.00000000E+00
  0.00000000E+00  2.59291466E-02  0.00000000E+00  1.58138764E-02  0.00000000E+00
  0.00000000E+00  2.33344912E-02  4.29703649E-02  0.00000000E+00  0.00000000E+00
  0.00000000E+00  0.00000000E+00  0.00000000E+00  0.00000000E+00 -4.34864697E-01
  0.00000000E+00  0.00000000E+00  4.85070428E-01  0.00000000E+00  0.00000000E+00
 -8.14991707E-02  0.00000000E+00  0.00000000E+00  0.00000000E+00  1.31449020E-03
  0.00000000E+00  0.00000000E+00 -5.83337352E-03  0.00000000E+00 -4.14417880E-02
  0.00000000E+00  0.00000000E+00  2.45352339E-02  0.00000000E+00 -3.90567506E-02
  0.00000000E+00  0.00000000E+00  2.57760487E-03  8.90021215E-03  0.00000000E+00
  0.00000000E+00  0.00000000E+00  0.00000000E+00  0.00000000E+00  0.00000000E+00
 -5.25030378E-01  0.00000000E+00  0.00000000E+00  5.84325641E-01  0.00000000E+00
  0.00000000E+00 -2.48846096E-01  0.00000000E+00  0.00000000E+00  0.00000000E+00
  8.76765611E-03  0.00000000E+00  0.00000000E+00  4.94723799E-03  0.00000000E+00
  8.35916205E-03  0.00000000E+00  0.00000000E+00  4.97136530E-03  0.00000000E+00
  1.13103713E-02  0.00000000E+00  0.00000000E+00  2.93950488E-02  3.09399268E-02
  0.00000000E+00  0.00000000E+00  0.00000000E+00  0.00000000E+00  8.31741463E-02
  0.00000000E+00  0.00000000E+00  0.00000000E+00  0.00000000E+00  0.00000000E+00
  4.10109295E-02  0.00000000E+00  0.00000000E+00  0.00000000E+00  0.00000000E+00
  0.00000000E+00  4.10109295E-02  0.00000000E+00  0.00000000E+00  0.00000000E+00
  0.00000000E+00  0.00000000E+00  8.31741463E-02  0.00000000E+00  0.00000000E+00
  4.12146464E-02  1.24086782E-01 -7.31989634E-01 -1.91502001E-01 -5.08096154E+00
  0.00000000E+00 -2.87879370E-01  2.49653152E-01  0.00000000E+00 -3.33392613E-01
 -1.12289429E+00  0.00000000E+00 -1.24505823E+00 -1.21511241E+00 -1.17934150E-02
  0.00000000E+00  2.20167926E-02 -1.01361524E-02  0.00000000E+00 -1.89465809E-01
  0.00000000E+00 -4.65237517E-01  1.79022215E-01  0.00000000E+00 -1.11491128E-02
  0.00000000E+00  1.41488754E-02 -1.76092708E-02  0.00000000E+00  0.00000000E+00
  5.77195060E-03 -2.69426562E-02 -9.41453538E-02  9.42630920E-01 -1.75994874E+00
  2.47773027E-01  0.00000000E+00 -6.29831050E-02  5.15990418E-03  0.00000000E+00
  9.54132068E-01  7.34422553E-01  0.00000000E+00 -1.07161638E+00  5.14085968E-01
  7.84978078E-03  0.00000000E+00 -1.74585498E-02 -1.53518569E-02  0.00000000E+00
  1.93476750E-01  0.00000000E+00 -5.28571742E-01  5.30798947E-01  0.00000000E+00
 -1.50680629E-02  0.00000000E+00 -3.58101969E-03 -2.91869768E-02  0.00000000E+00
  0.00000000E+00 -1.04134569E-02 -3.53796552E-02 -1.04281337E-01  5.60786657E-01
  8.95312310E-01  5.11108978E+00  0.00000000E+00  4.72729412E-02 -1.46894904E-01
  0.00000000E+00 -1.35016554E+00  4.12331229E-01  0.00000000E+00 -1.95904164E+00
 -2.02006149E+00 -5.45760229E-03  0.00000000E+00 -2.86496512E-02 -4.74036383E-03
  0.00000000E+00  9.16696100E-01  0.00000000E+00  4.00019009E-01  4.04764537E-02
  0.00000000E+00  4.76292649E-02  0.00000000E+00 -6.87587637E-03  4.99861326E-03
  0.00000000E+00  0.00000000E+00  3.57286409E-02  4.12146464E-02  1.24086782E-01
 -7.31989634E-01 -1.91502001E-01 -5.08096154E+00  0.00000000E+00  2.87879370E-01
  2.49653152E-01  0.00000000E+00  3.33392613E-01 -1.12289429E+00  0.00000000E+00
  1.24505823E+00 -1.21511241E+00 -1.17934150E-02  0.00000000E+00 -2.20167926E-02
 -1.01361524E-02  0.00000000E+00 -1.89465809E-01  0.00000000E+00  4.65237517E-01
  1.79022215E-01  0.00000000E+00 -1.11491128E-02  0.00000000E+00 -1.41488754E-02
 -1.76092708E-02  0.00000000E+00  0.00000000E+00 -5.77195060E-03 -3.53796552E-02
 -1.04281337E-01  5.60786657E-01  8.95312310E-01  5.11108978E+00  0.00000000E+00
 -4.72729412E-02 -1.46894904E-01  0.00000000E+00  1.35016554E+00  4.12331229E-01
  0.00000000E+00  1.95904164E+00 -2.02006149E+00 -5.45760229E-03  0.00000000E+00
  2.86496512E-02 -4.74036383E-03  0.00000000E+00  9.16696100E-01  0.00000000E+00
 -4.00019009E-01  4.04764537E-02  0.00000000E+00  4.76292649E-02  0.00000000E+00
  6.87587637E-03  4.99861326E-03  0.00000000E+00  0.00000000E+00 -3.57286409E-02
 -2.69426562E-02 -9.41453538E-02  9.42630920E-01 -1.75994874E+00  2.47773027E-01
  0.00000000E+00  6.29831050E-02  5.15990418E-03  0.00000000E+00 -9.54132068E-01
  7.34422553E-01  0.00000000E+00  1.07161638E+00  5.14085968E-01  7.84978078E-03
  0.00000000E+00  1.74585498E-02 -1.53518569E-02  0.00000000E+00  1.93476750E-01
  0.00000000E+00  5.28571742E-01  5.30798947E-01  0.00000000E+00 -1.50680629E-02
  0.00000000E+00  3.58101969E-03 -2.91869768E-02  0.00000000E+00  0.00000000E+00
  1.04134569E-02  9.74708420E-02 -2.77977887E-01 -3.02246358E-01  0.00000000E+00
  7.89796986E-02  1.62677008E-02 -6.45437174E-03  8.28427640E-01  1.04967717E-01
  0.00000000E+00 -1.40829166E-01  1.95235418E-01 -6.45437174E-03  8.28427640E-01
  1.04967717E-01  0.00000000E+00  1.40829166E-01  1.95235418E-01  9.74708420E-02
 -2.77977887E-01 -3.02246358E-01  0.00000000E+00 -7.89796986E-02  1.62677008E-02
 -1.21729588E-02 -5.25147019E-02  8.19678086E-01 -2.51440150E+00 -1.38036012E+00
  0.00000000E+00  8.59846752E-02 -2.56164715E-01  0.00000000E+00 -1.50880511E+00
 -8.41204303E-01  0.00000000E+00 -1.01491817E-01 -5.13869429E-01 -7.01350637E-03
  0.00000000E+00  1.03342732E-02 -1.53548179E-02  0.00000000E+00  2.39049530E-01
  0.00000000E+00 -8.60804243E-01  6.88929754E-01  0.00000000E+00  2.22225482E-02
  0.00000000E+00 -2.53136888E-02  3.57350195E-02  0.00000000E+00  0.00000000E+00
 -1.34093512E-02  1.99949447E-02  6.05300860E-02 -5.14665563E-01  9.39569597E-01
 -2.32050747E+00  0.00000000E+00  8.19113614E-02  3.86136006E-02  0.00000000E+00
  2.36017696E-01  9.26643644E-02  0.00000000E+00  1.70967300E-01  7.42081069E-01
 -6.05068236E-03  0.00000000E+00  2.79942437E-02 -6.50640134E-03  0.00000000E+00
  2.09041851E-01  0.00000000E+00 -2.78040240E-01  1.69509812E-01  0.00000000E+00
 -1.64504143E-02  0.00000000E+00 -1.49883195E-02 -2.18884146E-03  0.00000000E+00
  0.00000000E+00  3.32919753E-03 -5.65244832E-02 -1.69582933E-01  1.36949506E+00
 -1.24800390E+00  5.37454012E+00  0.00000000E+00  3.88535777E-01 -3.19416693E-02
  0.00000000E+00 -2.50376580E+00 -1.32111659E+00  0.00000000E+00 -1.47112253E-01
  1.81925677E-01 -3.71253391E-03  0.00000000E+00  1.01129759E-02  2.53910239E-02
  0.00000000E+00  1.49036581E+00  0.00000000E+00  3.86925001E-01  8.41793564E-01
  0.00000000E+00 -2.79459724E-02  0.00000000E+00  7.86206503E-02  1.70716393E-02
  0.00000000E+00  0.00000000E+00  9.95511610E-02 -1.21729588E-02 -5.25147019E-02
  8.19678086E-01 -2.51440150E+00 -1.38036012E+00  0.00000000E+00 -8.59846752E-02
 -2.56164715E-01  0.00000000E+00  1.50880511E+00 -8.41204303E-01  0.00000000E+00
  1.01491817E-01 -5.13869429E-01 -7.01350637E-03  0.00000000E+00 -1.03342732E-02
 -1.53548179E-02  0.00000000E+00  2.39049530E-01  0.00000000E+00  8.60804243E-01
  6.88929754E-01  0.00000000E+00  2.22225482E-02  0.00000000E+00  2.53136888E-02
  3.57350195E-02  0.00000000E+00  0.00000000E+00  1.34093512E-02 -5.65244832E-02
 -1.69582933E-01  1.36949506E+00 -1.24800390E+00  5.37454012E+00  0.00000000E+00
 -3.88535777E-01 -3.19416693E-02  0.00000000E+00  2.50376580E+00 -1.32111659E+00
  0.00000000E+00  1.47112253E-01  1.81925677E-01 -3.71253391E-03  0.00000000E+00
 -1.01129759E-02  2.53910239E-02  0.00000000E+00  1.49036581E+00  0.00000000E+00
 -3.86925001E-01  8.41793564E-01  0.00000000E+00 -2.79459724E-02  0.00000000E+00
 -7.86206503E-02  1.70716393E-02  0.00000000E+00  0.00000000E+00 -9.95511610E-02
  1.99949447E-02  6.05300860E-02 -5.14665563E-01  9.39569597E-01 -2.32050747E+00
  0.00000000E+00 -8.19113614E-02  3.86136006E-02  0.00000000E+00 -2.36017696E-01
  9.26643644E-02  0.00000000E+00 -1.70967300E-01  7.42081069E-01 -6.05068236E-03
  0.00000000E+00 -2.79942437E-02 -6.50640134E-03  0.00000000E+00  2.09041851E-01
  0.00000000E+00  2.78040240E-01  1.69509812E-01  0.00000000E+00 -1.64504143E-02
  0.00000000E+00  1.49883195E-02 -2.18884146E-03  0.00000000E+00  0.00000000E+00
 -3.32919753E-03 -2.44303422E-02 -3.44020371E-01  5.02397168E-02  0.00000000E+00
 -6.61640474E-02  3.24756293E-02 -1.48754959E-01  2.76886668E+00 -1.75304451E+00
  0.00000000E+00 -4.24416989E-01 -1.34592312E-01 -1.48754959E-01  2.76886668E+00
 -1.75304451E+00  0.00000000E+00  4.24416989E-01 -1.34592312E-01 -2.44303422E-02
 -3.44020371E-01  5.02397168E-02  0.00000000E+00  6.61640474E-02  3.24756293E-02
  0.00000000E+00  0.00000000E+00  0.00000000E+00  0.00000000E+00  0.00000000E+00
 -4.09810422E-01  0.00000000E+00  0.00000000E+00  9.00196567E-01  0.00000000E+00
  0.00000000E+00 -5.43907438E-01  0.00000000E+00  0.00000000E+00  0.00000000E+00
  3.03795761E-04  0.00000000E+00  0.00000000E+00 -1.28097339E-02  0.00000000E+00
 -3.65893092E-01  0.00000000E+00  0.00000000E+00 -5.09643736E-01  0.00000000E+00
 -3.66776197E-02  0.00000000E+00  0.00000000E+00 -3.84911238E-02 -4.84819608E-02
  0.00000000E+00  0.00000000E+00  0.00000000E+00  0.00000000E+00  0.00000000E+00
  0.00000000E+00  3.76657148E-01  0.00000000E+00  0.00000000E+00 -6.15657003E-01
  0.00000000E+00  0.00000000E+00  3.67209079E-01  0.00000000E+00  0.00000000E+00
  0.00000000E+00  3.75722958E-03  0.00000000E+00  0.00000000E+00  9.30492685E-03
  0.00000000E+00 -3.14318044E-01  0.00000000E+00  0.00000000E+00 -6.18353591E-01
  0.00000000E+00  2.87737792E-02  0.00000000E+00  0.00000000E+00  3.01623285E-02
  1.21608206E-02  0.00000000E+00  0.00000000E+00  0.00000000E+00  0.00000000E+00
  0.00000000E+00  0.00000000E+00 -6.13145057E-01  0.00000000E+00  0.00000000E+00
  1.18161241E+00  0.00000000E+00  0.00000000E+00 -1.41334224E-01  0.00000000E+00
  0.00000000E+00  0.00000000E+00  2.17674485E-03  0.00000000E+00  0.00000000E+00
  9.95782979E-03  0.00000000E+00  1.03181024E-01  0.00000000E+00  0.00000000E+00
 -2.25376672E-01  0.00000000E+00 -3.50676765E-02  0.00000000E+00  0.00000000E+00
 -7.33173897E-03  4.90272748E-03  0.00000000E+00  0.00000000E+00  0.00000000E+00
  0.00000000E+00  0.00000000E+00  0.00000000E+00  4.09810422E-01  0.00000000E+00
  0.00000000E+00 -9.00196567E-01  0.00000000E+00  0.00000000E+00  5.43907438E-01
  0.00000000E+00  0.00000000E+00  0.00000000E+00 -3.03795761E-04  0.00000000E+00
  0.00000000E+00 -1.28097339E-02  0.00000000E+00  3.65893092E-01  0.00000000E+00
  0.00000000E+00 -5.09643736E-01  0.00000000E+00  3.66776197E-02  0.00000000E+00
  0.00000000E+00 -3.84911238E-02  4.84819608E-02  0.00000000E+00  0.00000000E+00
  0.00000000E+00  0.00000000E+00  0.00000000E+00  0.00000000E+00  6.13145057E-01
  0.00000000E+00  0.00000000E+00 -1.18161241E+00  0.00000000E+00  0.00000000E+00
  1.41334224E-01  0.00000000E+00  0.00000000E+00  0.00000000E+00 -2.17674485E-03
  0.00000000E+00  0.00000000E+00  9.95782979E-03  0.00000000E+00 -1.03181024E-01
  0.00000000E+00  0.00000000E+00 -2.25376672E-01  0.00000000E+00  3.50676765E-02
  0.00000000E+00  0.00000000E+00 -7.33173897E-03 -4.90272748E-03  0.00000000E+00
  0.00000000E+00  0.00000000E+00  0.00000000E+00  0.00000000E+00  0.00000000E+00
 -3.76657148E-01  0.00000000E+00  0.00000000E+00  6.15657003E-01  0.00000000E+00
  0.00000000E+00 -3.67209079E-01  0.00000000E+00  0.00000000E+00  0.00000000E+00
 -3.75722958E-03  0.00000000E+00  0.00000000E+00  9.30492685E-03  0.00000000E+00
  3.14318044E-01  0.00000000E+00  0.00000000E+00 -6.18353591E-01  0.00000000E+00
 -2.87737792E-02  0.00000000E+00  0.00000000E+00  3.01623285E-02 -1.21608206E-02
  0.00000000E+00  0.00000000E+00  0.00000000E+00  0.00000000E+00 -8.14302958E-02
  0.00000000E+00  0.00000000E+00  0.00000000E+00  0.00000000E+00  0.00000000E+00
  9.86377212E-02  0.00000000E+00  0.00000000E+00  0.00000000E+00  0.00000000E+00
  0.00000000E+00 -9.86377212E-02  0.00000000E+00  0.00000000E+00  0.00000000E+00
  0.00000000E+00  0.00000000E+00  8.14302958E-02  0.00000000E+00  0.00000000E+00
 -3.59161883E-02 -1.03912607E-01  8.77600596E-01 -3.50552103E+00 -7.21364512E+00
  0.00000000E+00 -1.01332551E-01 -1.09420210E-01  0.00000000E+00  4.89102045E-01
  1.01170218E-01  0.00000000E+00 -4.71130543E-01 -2.72328181E+00  1.62392405E-02
  0.00000000E+00 -1.38236045E-02  3.38908544E-02  0.00000000E+00  5.22516568E-01
  0.00000000E+00  5.98540390E-02  2.49521105E-01  0.00000000E+00  2.22805529E-02
  0.00000000E+00 -3.01877234E-02  3.35448064E-02  0.00000000E+00  0.00000000E+00
 -2.39767354E-02 -5.05575006E-02 -1.43805566E-01  5.85723075E-01  3.67300246E+00
  2.11193518E+01  0.00000000E+00 -8.46517456E-02  3.44519695E-01  0.00000000E+00
  2.27019076E+00 -2.34375801E+00  0.00000000E+00  5.03974722E+00 -5.89235487E+00
  1.26580449E-02  0.00000000E+00 -1.47965661E-02  2.51475903E-02  0.00000000E+00
 -1.41911173E+00  0.00000000E+00  2.67444772E+00 -1.70778857E+00  0.00000000E+00
 -3.93674482E-02  0.00000000E+00  4.88124418E-02  7.21101959E-02  0.00000000E+00
  0.00000000E+00 -2.41668418E-02  1.21244321E-02  4.15414448E-02 -6.45771949E-01
  3.14460184E+00  1.30767054E+01  0.00000000E+00 -1.51592360E-02  5.27904239E-02
  0.00000000E+00 -6.53983182E-01  1.98752920E+00  0.00000000E+00 -6.70133463E+00
 -3.78912769E-01 -1.09557505E-02  0.00000000E+00  2.78994074E-03 -1.16636072E-02
  0.00000000E+00  1.66020982E+00  0.00000000E+00 -3.31391991E-01  4.22290450E-01
  0.00000000E+00  3.93023543E-02  0.00000000E+00 -4.00032371E-02  1.56120542E-02
  0.00000000E+00  0.00000000E+00  1.58744281E-02  3.59161883E-02  1.03912607E-01
 -8.77600596E-01  3.50552103E+00  7.21364512E+00  0.00000000E+00 -1.01332551E-01
  1.09420210E-01  0.00000000E+00  4.89102045E-01 -1.01170218E-01  0.00000000E+00
 -4.71130543E-01  2.72328181E+00 -1.62392405E-02  0.00000000E+00 -1.38236045E-02
 -3.38908544E-02  0.00000000E+00 -5.22516568E-01  0.00000000E+00  5.98540390E-02
 -2.49521105E-01  0.00000000E+00 -2.22805529E-02  0.00000000E+00 -3.01877234E-02
 -3.35448064E-02  0.00000000E+00  0.00000000E+00 -2.39767354E-02 -1.21244321E-02
 -4.15414448E-02  6.45771949E-01 -3.14460184E+00 -1.30767054E+01  0.00000000E+00
 -1.51592360E-02 -5.27904239E-02  0.00000000E+00 -6.53983182E-01 -1.98752920E+00
  0.00000000E+00 -6.70133463E+00  3.78912769E-01  1.09557505E-02  0.00000000E+00
  2.78994074E-03  1.16636072E-02  0.00000000E+00 -1.66020982E+00  0.00000000E+00
 -3.31391991E-01 -4.22290450E-01  0.00000000E+00 -3.93023543E-02  0.00000000E+00
 -4.00032371E-02 -1.56120542E-02  0.00000000E+00  0.00000000E+00  1.58744281E-02
  5.05575006E-02  1.43805566E-01 -5.85723075E-01 -3.67300246E+00 -2.11193518E+01
  0.00000000E+00 -8.46517456E-02 -3.44519695E-01  0.00000000E+00  2.27019076E+00
  2.34375801E+00  0.00000000E+00  5.03974722E+00  5.89235487E+00 -1.26580449E-02
  0.00000000E+00 -1.47965661E-02 -2.51475903E-02  0.00000000E+00  1.41911173E+00
  0.00000000E+00  2.67444772E+00  1.70778857E+00  0.00000000E+00  3.93674482E-02
  0.00000000E+00  4.88124418E-02 -7.21101959E-02  0.00000000E+00  0.00000000E+00
 -2.41668418E-02 -1.21812355E-01  3.12953492E+00  2.10238956E-01  0.00000000E+00
  1.31541473E-01 -3.95723141E-01 -5.15552555E-02  8.94747168E-01  1.70041337E+00
  0.00000000E+00 -4.19165563E-02  3.28534062E-02  5.15552555E-02 -8.94747168E-01
 -1.70041337E+00  0.00000000E+00 -4.19165563E-02 -3.28534062E-02  1.21812355E-01
 -3.12953492E+00 -2.10238956E-01  0.00000000E+00  1.31541473E-01  3.95723141E-01
  0.00000000E+00  0.00000000E+00  0.00000000E+00  0.00000000E+00  0.00000000E+00
  5.95397970E-01  0.00000000E+00  0.00000000E+00 -9.99338943E-01  0.00000000E+00
  0.00000000E+00  3.60713085E-01  0.00000000E+00  0.00000000E+00  0.00000000E+00
 -4.43434403E-03  0.00000000E+00  0.00000000E+00 -1.11507254E-02  0.00000000E+00
 -1.33630591E-01  0.00000000E+00  0.00000000E+00 -2.14676436E-01  0.00000000E+00
  2.72814931E-03  0.00000000E+00  0.00000000E+00 -1.11518375E-02 -4.90340414E-02
  0.00000000E+00  0.00000000E+00  0.00000000E+00  0.00000000E+00  0.00000000E+00
  0.00000000E+00 -6.19899262E-01  0.00000000E+00  0.00000000E+00  1.00109704E+00
  0.00000000E+00  0.00000000E+00 -3.46793767E-01  0.00000000E+00  0.00000000E+00
  0.00000000E+00  1.70337166E-03  0.00000000E+00  0.00000000E+00  9.38998993E-05
  0.00000000E+00 -2.06149220E-01  0.00000000E+00  0.00000000E+00 -1.97728399E-01
  0.00000000E+00  3.65672228E-03  0.00000000E+00  0.00000000E+00 -3.02531901E-04
  3.49273155E-02  0.00000000E+00  0.00000000E+00  0.00000000E+00  0.00000000E+00
  0.00000000E+00  0.00000000E+00  2.07521003E-02  0.00000000E+00  0.00000000E+00
 -3.14724389E-02  0.00000000E+00  0.00000000E+00 -1.29686197E-02  0.00000000E+00
  0.00000000E+00  0.00000000E+00  7.73972940E-03  0.00000000E+00  0.00000000E+00
  1.51785710E-03  0.00000000E+00 -4.97399894E-01  0.00000000E+00  0.00000000E+00
  3.20209306E-03  0.00000000E+00 -6.32213851E-03  0.00000000E+00  0.00000000E+00
  5.00139158E-02 -6.51709465E-03  0.00000000E+00  0.00000000E+00  0.00000000E+00
  0.00000000E+00  0.00000000E+00  0.00000000E+00  5.95397970E-01  0.00000000E+00
  0.00000000E+00 -9.99338943E-01  0.00000000E+00  0.00000000E+00  3.60713085E-01
  0.00000000E+00  0.00000000E+00  0.00000000E+00 -4.43434403E-03  0.00000000E+00
  0.00000000E+00  1.11507254E-02  0.00000000E+00 -1.33630591E-01  0.00000000E+00
  0.00000000E+00  2.14676436E-01  0.00000000E+00  2.72814931E-03  0.00000000E+00
  0.00000000E+00  1.11518375E-02 -4.90340414E-02  0.00000000E+00  0.00000000E+00
  0.00000000E+00  0.00000000E+00  0.00000000E+00  0.00000000E+00  2.07521003E-02
  0.00000000E+00  0.00000000E+00 -3.14724389E-02  0.00000000E+00  0.00000000E+00
 -1.29686197E-02  0.00000000E+00  0.00000000E+00  0.00000000E+00  7.73972940E-03
  0.00000000E+00  0.00000000E+00 -1.51785710E-03  0.00000000E+00 -4.97399894E-01
  0.00000000E+00  0.00000000E+00 -3.20209306E-03  0.00000000E+00 -6.32213851E-03
  0.00000000E+00  0.00000000E+00 -5.00139158E-02 -6.51709465E-03  0.00000000E+00
  0.00000000E+00  0.00000000E+00  0.00000000E+00  0.00000000E+00  0.00000000E+00
 -6.19899262E-01  0.00000000E+00  0.00000000E+00  1.00109704E+00  0.00000000E+00
  0.00000000E+00 -3.46793767E-01  0.00000000E+00  0.00000000E+00  0.00000000E+00
  1.70337166E-03  0.00000000E+00  0.00000000E+00 -9.38998993E-05  0.00000000E+00
 -2.06149220E-01  0.00000000E+00  0.00000000E+00  1.97728399E-01  0.00000000E+00
  3.65672228E-03  0.00000000E+00  0.00000000E+00  3.02531901E-04  3.49273155E-02
  0.00000000E+00  0.00000000E+00  0.00000000E+00  0.00000000E+00  8.41492530E-02
  0.00000000E+00  0.00000000E+00  0.00000000E+00  0.00000000E+00  0.00000000E+00
 -1.22279309E-03  0.00000000E+00  0.00000000E+00  0.00000000E+00  0.00000000E+00
  0.00000000E+00 -1.22279309E-03  0.00000000E+00  0.00000000E+00  0.00000000E+00
  0.00000000E+00  0.00000000E+00  8.41492530E-02  0.00000000E+00  0.00000000E+00
  4.52334579E-03  1.08494069E-02 -2.61653363E-01  3.85510119E+00 -1.43607371E+01
  0.00000000E+00 -1.46512853E-01 -1.28704728E-01  0.00000000E+00 -3.55075183E+00
  1.68151126E-01  0.00000000E+00 -1.12080316E+00 -5.05331575E+00  1.18385702E-02
  0.00000000E+00  1.25725385E-02 -2.66571227E-03  0.00000000E+00 -8.92766543E-01
  0.00000000E+00 -1.23696248E+00 -6.00322548E-01  0.00000000E+00 -6.43643481E-02
  0.00000000E+00  7.07714349E-04 -5.24189519E-02  0.00000000E+00  0.00000000E+00
  1.97778033E-02 -1.81703746E-03  7.49600959E-03 -5.80527273E-01  3.58148515E+00
  1.51129565E+01  0.00000000E+00  3.44283972E-02 -1.04864586E-01  0.00000000E+00
  1.83858020E+00  2.38008089E-01  0.00000000E+00  3.21637628E+00 -5.89508822E+00
 -1.31436298E-02  0.00000000E+00 -2.41304582E-02 -4.55585430E-04  0.00000000E+00
 -4.44153108E-01  0.00000000E+00  1.04930731E+00 -1.27755699E+00  0.00000000E+00
 -1.87167945E-02  0.00000000E+00 -1.71029763E-02 -2.59388210E-02  0.00000000E+00
  0.00000000E+00 -3.92216893E-02 -5.81936390E-02 -1.81271318E-01  1.54761233E+00
 -9.86179796E-01  1.86647416E+01  0.00000000E+00  3.86032563E-01  2.11073004E-02
  0.00000000E+00 -2.47488684E+00 -1.64876498E-01  0.00000000E+00 -4.57887529E+00
 -1.33192357E+00 -2.04024001E-02  0.00000000E+00 -1.46485709E-02  7.31018603E-03
  0.00000000E+00  1.03495654E+00  0.00000000E+00  4.70820580E-01  5.34217324E-01
  0.00000000E+00  3.32445774E-02  0.00000000E+00  8.14341852E-02  4.74612383E-03
  0.00000000E+00  0.00000000E+00  6.44735055E-02 -4.52334579E-03 -1.08494069E-02
  2.61653363E-01 -3.85510119E+00  1.43607371E+01  0.00000000E+00 -1.46512853E-01
  1.28704728E-01  0.00000000E+00 -3.55075183E+00 -1.68151126E-01  0.00000000E+00
 -1.12080316E+00  5.05331575E+00 -1.18385702E-02  0.00000000E+00  1.25725385E-02
  2.66571227E-03  0.00000000E+00  8.92766543E-01  0.00000000E+00 -1.23696248E+00
  6.00322548E-01  0.00000000E+00  6.43643481E-02  0.00000000E+00  7.07714349E-04
  5.24189519E-02  0.00000000E+00  0.00000000E+00  1.97778033E-02  5.81936390E-02
  1.81271318E-01 -1.54761233E+00  9.86179796E-01 -1.86647416E+01  0.00000000E+00
  3.86032563E-01 -2.11073004E-02  0.00000000E+00 -2.47488684E+00  1.64876498E-01
  0.00000000E+00 -4.57887529E+00  1.33192357E+00  2.04024001E-02  0.00000000E+00
 -1.46485709E-02 -7.31018603E-03  0.00000000E+00 -1.03495654E+00  0.00000000E+00
  4.70820580E-01 -5.34217324E-01  0.00000000E+00 -3.32445774E-02  0.00000000E+00
  8.14341852E-02 -4.74612383E-03  0.00000000E+00  0.00000000E+00  6.44735055E-02
  1.81703746E-03 -7.49600959E-03  5.80527273E-01 -3.58148515E+00 -1.51129565E+01
  0.00000000E+00  3.44283972E-02  1.04864586E-01  0.00000000E+00  1.83858020E+00
 -2.38008089E-01  0.00000000E+00  3.21637628E+00  5.89508822E+00  1.31436298E-02
  0.00000000E+00 -2.41304582E-02  4.55585430E-04  0.00000000E+00  4.44153108E-01
  0.00000000E+00  1.04930731E+00  1.27755699E+00  0.00000000E+00  1.87167945E-02
  0.00000000E+00 -1.71029763E-02  2.59388210E-02  0.00000000E+00  0.00000000E+00
 -3.92216893E-02 -2.22692530E-02  3.42354025E-01  1.45487766E+00  0.00000000E+00
  1.44099177E-01  7.14940262E-02 -4.94803179E-02  2.19242124E+00 -9.53610966E-01
  0.00000000E+00 -3.68215183E-01  1.16644391E-01  4.94803179E-02 -2.19242124E+00
  9.53610966E-01  0.00000000E+00 -3.68215183E-01 -1.16644391E-01  2.22692530E-02
 -3.42354025E-01 -1.45487766E+00  0.00000000E+00  1.44099177E-01 -7.14940262E-02
 -8.44736818E-03 -3.26872435E-02  3.36335105E-01 -1.91562578E-02 -4.60871200E-01
  0.00000000E+00 -1.22276132E-01  3.20980452E-01  0.00000000E+00  4.75861367E-01
 -5.16052064E-01  0.00000000E+00 -1.72541148E-01 -3.37044679E-02  1.58247466E-02
  0.00000000E+00 -7.45208442E-03 -1.51877063E-02  0.00000000E+00 -1.32137102E-01
  0.00000000E+00 -3.33716113E-02 -5.69593846E-06  0.00000000E+00 -2.96242898E-02
  0.00000000E+00  4.59975901E-02 -1.71953082E-02  0.00000000E+00  0.00000000E+00
  5.77922428E-03  2.83880353E-02  8.32536142E-02 -9.21326509E-01  2.65357130E+00
 -2.03214009E+00  0.00000000E+00  2.94329643E-01 -5.64631115E-01  0.00000000E+00
 -1.33082579E+00  1.84705655E+00  0.00000000E+00  9.74959348E-01 -1.28980555E+00
  5.68812199E-02  0.00000000E+00 -3.58339489E-02 -1.94558797E-02  0.00000000E+00
  3.56296532E-01  0.00000000E+00 -5.08677224E-01 -2.80244386E-01  0.00000000E+00
  7.60826795E-02  0.00000000E+00 -1.52287608E-01 -2.24633144E-02  0.00000000E+00
  0.00000000E+00  4.92226435E-03 -1.55602803E-02 -5.57762477E-02  5.55415202E-01
 -6.87130409E-01  3.85203978E-01  0.00000000E+00 -1.32611175E-01 -1.36128635E-02
  0.00000000E+00  3.36248106E-01 -3.78127214E-02  0.00000000E+00  8.93365393E-03
  5.72478172E-02 -4.04270185E-03  0.00000000E+00  1.19018589E-02 -2.96828194E-02
  0.00000000E+00 -5.67013446E-01  0.00000000E+00 -5.43494094E-02 -1.88259435E-01
  0.00000000E+00 -1.78707146E-02  0.00000000E+00 -2.65582570E-02  5.20649938E-05
  0.00000000E+00  0.00000000E+00 -6.08460968E-03 -8.44736818E-03 -3.26872435E-02
  3.36335105E-01 -1.91562578E-02 -4.60871200E-01  0.00000000E+00  1.22276132E-01
  3.20980452E-01  0.00000000E+00 -4.75861367E-01 -5.16052064E-01  0.00000000E+00
  1.72541148E-01 -3.37044679E-02  1.58247466E-02  0.00000000E+00  7.45208442E-03
 -1.51877063E-02  0.00000000E+00 -1.32137102E-01  0.00000000E+00  3.33716113E-02
 -5.69593846E-06  0.00000000E+00 -2.96242898E-02  0.00000000E+00 -4.59975901E-02
 -1.71953082E-02  0.00000000E+00  0.00000000E+00 -5.77922428E-03 -1.55602803E-02
 -5.57762477E-02  5.55415202E-01 -6.87130409E-01  3.85203978E-01  0.00000000E+00
  1.32611175E-01 -1.36128635E-02  0.00000000E+00 -3.36248106E-01 -3.78127214E-02
  0.00000000E+00 -8.93365393E-03  5.72478172E-02 -4.04270185E-03  0.00000000E+00
 -1.19018589E-02 -2.96828194E-02  0.00000000E+00 -5.67013446E-01  0.00000000E+00
  5.43494094E-02 -1.88259435E-01  0.00000000E+00 -1.78707146E-02  0.00000000E+00
  2.65582570E-02  5.20649938E-05  0.00000000E+00  0.00000000E+00  6.08460968E-03
  2.83880353E-02  8.32536142E-02 -9.21326509E-01  2.65357130E+00 -2.03214009E+00
  0.00000000E+00 -2.94329643E-01 -5.64631115E-01  0.00000000E+00  1.33082579E+00
  1.84705655E+00  0.00000000E+00 -9.74959348E-01 -1.28980555E+00  5.68812199E-02
  0.00000000E+00  3.58339489E-02 -1.94558797E-02  0.00000000E+00  3.56296532E-01
  0.00000000E+00  5.08677224E-01 -2.80244386E-01  0.00000000E+00  7.60826795E-02
  0.00000000E+00  1.52287608E-01 -2.24633144E-02  0.00000000E+00  0.00000000E+00
 -4.92226435E-03  2.01146550E-01 -2.44650786E+00  2.24382844E+00  0.00000000E+00
 -2.38916499E-01  2.86729243E-01  1.05948519E-01 -5.70145149E-01  2.28394342E-01
  0.00000000E+00  4.18886218E-02 -9.52809442E-02  1.05948519E-01 -5.70145149E-01
  2.28394342E-01  0.00000000E+00 -4.18886218E-02 -9.52809442E-02  2.01146550E-01
 -2.44650786E+00  2.24382844E+00  0.00000000E+00  2.38916499E-01  2.86729243E-01
 -6.26176211E-02 -1.87124571E-01  1.29126948E+00  2.27205459E+00  2.91996401E+01
  0.00000000E+00 -1.43356523E-01 -2.90165711E-01  0.00000000E+00 -4.02927746E+00
 -2.04903757E-01  0.00000000E+00 -7.82126128E+00  3.34162292E+00  4.72560978E-02
  0.00000000E+00 -3.80557754E-02  5.88424779E-02  0.00000000E+00 -1.27385140E+00
  0.00000000E+00 -6.29733936E-01 -1.65407500E+00  0.00000000E+00 -6.92732813E-02
  0.00000000E+00 -4.12851583E-02 -2.38854180E-02  0.00000000E+00  0.00000000E+00
 -2.29668383E-02  2.52272314E-02  7.74062977E-02 -6.29842245E-01  3.11682709E-02
 -1.76424485E+01  0.00000000E+00  1.93168016E-01 -1.80583537E-01  0.00000000E+00
 -1.17572523E+00  7.33712271E-01  0.00000000E+00 -1.09644534E+00  4.98935853E+00
 -4.20844522E-03  0.00000000E+00  2.11771059E-02 -9.95470204E-03  0.00000000E+00
  5.57570762E-01  0.00000000E+00 -9.15408817E-01  6.45099069E-01  0.00000000E+00
  8.28821675E-03  0.00000000E+00 -4.54892675E-02  8.43785914E-03  0.00000000E+00
  0.00000000E+00  1.94221911E-02  2.56706158E-02  7.94624067E-02 -8.13175247E-01
  2.82912413E+00 -1.69873689E+01  0.00000000E+00  1.01677912E-01 -3.47861298E-02
  0.00000000E+00 -9.37486483E-01 -1.07210198E+00  0.00000000E+00  6.91119181E+00
 -1.86078612E+00  4.58545585E-03  0.00000000E+00 -6.19225080E-03 -1.39751920E-03
  0.00000000E+00 -7.26798687E-01  0.00000000E+00  5.07929920E-01 -2.37647984E-01
  0.00000000E+00  2.49947133E-02  0.00000000E+00  1.52720441E-03  3.63044328E-02
  0.00000000E+00  0.00000000E+00  2.57889336E-02  6.26176211E-02  1.87124571E-01
 -1.29126948E+00 -2.27205459E+00 -2.91996401E+01  0.00000000E+00 -1.43356523E-01
  2.90165711E-01  0.00000000E+00 -4.02927746E+00  2.04903757E-01  0.00000000E+00
 -7.82126128E+00 -3.34162292E+00 -4.72560978E-02  0.00000000E+00 -3.80557754E-02
 -5.88424779E-02  0.00000000E+00  1.27385140E+00  0.00000000E+00 -6.29733936E-01
  1.65407500E+00  0.00000000E+00  6.92732813E-02  0.00000000E+00 -4.12851583E-02
  2.38854180E-02  0.00000000E+00  0.00000000E+00 -2.29668383E-02 -2.56706158E-02
 -7.94624067E-02  8.13175247E-01 -2.82912413E+00  1.69873689E+01  0.00000000E+00
  1.01677912E-01  3.47861298E-02  0.00000000E+00 -9.37486483E-01  1.07210198E+00
  0.00000000E+00  6.91119181E+00  1.86078612E+00 -4.58545585E-03  0.00000000E+00
 -6.19225080E-03  1.39751920E-03  0.00000000E+00  7.26798687E-01  0.00000000E+00
  5.07929920E-01  2.37647984E-01  0.00000000E+00 -2.49947133E-02  0.00000000E+00
  1.52720441E-03 -3.63044328E-02  0.00000000E+00  0.00000000E+00  2.57889336E-02
 -2.52272314E-02 -7.74062977E-02  6.29842245E-01 -3.11682709E-02  1.76424485E+01
  0.00000000E+00  1.93168016E-01  1.80583537E-01  0.00000000E+00 -1.17572523E+00
 -7.33712271E-01  0.00000000E+00 -1.09644534E+00 -4.98935853E+00  4.20844522E-03
  0.00000000E+00  2.11771059E-02  9.95470204E-03  0.00000000E+00 -5.57570762E-01
  0.00000000E+00 -9.15408817E-01 -6.45099069E-01  0.00000000E+00 -8.28821675E-03
  0.00000000E+00 -4.54892675E-02 -8.43785914E-03  0.00000000E+00  0.00000000E+00
  1.94221911E-02  3.47645409E-02 -1.27962944E+00  2.58758388E-01  0.00000000E+00
 -1.08304667E-01  1.86822842E-01 -4.42594307E-02 -3.28654219E-01 -1.14118746E+00
  0.00000000E+00  1.10067006E-02  7.48064783E-02  4.42594307E-02  3.28654219E-01
  1.14118746E+00  0.00000000E+00  1.10067006E-02 -7.48064783E-02 -3.47645409E-02
  1.27962944E+00 -2.58758388E-01  0.00000000E+00 -1.08304667E-01 -1.86822842E-01
  0.00000000E+00  0.00000000E+00  0.00000000E+00  0.00000000E+00  0.00000000E+00
 -2.35150690E-01  0.00000000E+00  0.00000000E+00 -2.37079645E-01  0.00000000E+00
  0.00000000E+00 -8.37249228E-02  0.00000000E+00  0.00000000E+00  0.00000000E+00
 -1.82777426E-03  0.00000000E+00  0.00000000E+00 -2.31160743E-02  0.00000000E+00
  9.57776975E-01  0.00000000E+00  0.00000000E+00  1.94709063E+00  0.00000000E+00
  2.74650240E-02  0.00000000E+00  0.00000000E+00  5.24763448E-02  3.32295673E-02
  0.00000000E+00  0.00000000E+00  0.00000000E+00  0.00000000E+00  0.00000000E+00
  0.00000000E+00 -2.82009236E-01  0.00000000E+00  0.00000000E+00  5.06635984E-01
  0.00000000E+00  0.00000000E+00 -2.10027879E-01  0.00000000E+00  0.00000000E+00
  0.00000000E+00  7.91577097E-05  0.00000000E+00  0.00000000E+00  1.60932494E-02
  0.00000000E+00 -7.34435019E-01  0.00000000E+00  0.00000000E+00 -1.15134418E+00
  0.00000000E+00  1.63438254E-02  0.00000000E+00  0.00000000E+00  3.12917759E-02
  1.06010463E-02  0.00000000E+00  0.00000000E+00  0.00000000E+00  0.00000000E+00
  0.00000000E+00  0.00000000E+00 -7.69001754E-03  0.00000000E+00  0.00000000E+00
 -2.30660744E-01  0.00000000E+00  0.00000000E+00 -3.49229058E-02  0.00000000E+00
  0.00000000E+00  0.00000000E+00 -4.48269229E-02  0.00000000E+00  0.00000000E+00
 -6.87635286E-03  0.00000000E+00  1.65432701E+00  0.00000000E+00  0.00000000E+00
  1.35560587E-01  0.00000000E+00  4.26246306E-03  0.00000000E+00  0.00000000E+00
 -5.28064837E-02  1.27220003E-02  0.00000000E+00  0.00000000E+00  0.00000000E+00
  0.00000000E+00  0.00000000E+00  0.00000000E+00  2.35150690E-01  0.00000000E+00
  0.00000000E+00  2.37079645E-01  0.00000000E+00  0.00000000E+00  8.37249228E-02
  0.00000000E+00  0.00000000E+00  0.00000000E+00  1.82777426E-03  0.00000000E+00
  0.00000000E+00 -2.31160743E-02  0.00000000E+00 -9.57776975E-01  0.00000000E+00
  0.00000000E+00  1.94709063E+00  0.00000000E+00 -2.74650240E-02  0.00000000E+00
  0.00000000E+00  5.24763448E-02 -3.32295673E-02  0.00000000E+00  0.00000000E+00
  0.00000000E+00  0.00000000E+00  0.00000000E+00  0.00000000E+00  7.69001754E-03
  0.00000000E+00  0.00000000E+00  2.30660744E-01  0.00000000E+00  0.00000000E+00
  3.49229058E-02  0.00000000E+00  0.00000000E+00  0.00000000E+00  4.48269229E-02
  0.00000000E+00  0.00000000E+00 -6.87635286E-03  0.00000000E+00 -1.65432701E+00
  0.00000000E+00  0.00000000E+00  1.35560587E-01  0.00000000E+00 -4.26246306E-03
  0.00000000E+00  0.00000000E+00 -5.28064837E-02 -1.27220003E-02  0.00000000E+00
  0.00000000E+00  0.00000000E+00  0.00000000E+00  0.00000000E+00  0.00000000E+00
  2.82009236E-01  0.00000000E+00  0.00000000E+00 -5.06635984E-01  0.00000000E+00
  0.00000000E+00  2.10027879E-01  0.00000000E+00  0.00000000E+00  0.00000000E+00
 -7.91577097E-05  0.00000000E+00  0.00000000E+00  1.60932494E-02  0.00000000E+00
  7.34435019E-01  0.00000000E+00  0.00000000E+00 -1.15134418E+00  0.00000000E+00
 -1.63438254E-02  0.00000000E+00  0.00000000E+00  3.12917759E-02 -1.06010463E-02
  0.00000000E+00  0.00000000E+00  0.00000000E+00  0.00000000E+00  2.08074529E-02
  0.00000000E+00  0.00000000E+00  0.00000000E+00  0.00000000E+00  0.00000000E+00
 -3.42182924E-02  0.00000000E+00  0.00000000E+00  0.00000000E+00  0.00000000E+00
  0.00000000E+00  3.42182924E-02  0.00000000E+00  0.00000000E+00  0.00000000E+00
  0.00000000E+00  0.00000000E+00 -2.08074529E-02  0.00000000E+00  0.00000000E+00
  0.00000000E+00  0.00000000E+00  0.00000000E+00  0.00000000E+00  0.00000000E+00
  3.01061411E-01  0.00000000E+00  0.00000000E+00 -8.45362585E-01  0.00000000E+00
  0.00000000E+00  2.61587716E-01  0.00000000E+00  0.00000000E+00  0.00000000E+00
  1.02410765E-02  0.00000000E+00  0.00000000E+00 -5.81170348E-03  0.00000000E+00
 -2.96078761E-01  0.00000000E+00  0.00000000E+00 -2.92789929E-01  0.00000000E+00
 -3.30719263E-02  0.00000000E+00  0.00000000E+00 -8.63197546E-03 -1.75135387E-03
  0.00000000E+00  0.00000000E+00  0.00000000E+00  0.00000000E+00  0.00000000E+00
  0.00000000E+00  2.55622912E-01  0.00000000E+00  0.00000000E+00 -5.76321473E-01
  0.00000000E+00  0.00000000E+00  2.05640074E-01  0.00000000E+00  0.00000000E+00
  0.00000000E+00 -1.39457176E-02  0.00000000E+00  0.00000000E+00 -1.32778989E-02
  0.00000000E+00  3.26782710E-01  0.00000000E+00  0.00000000E+00  1.21684018E-01
  0.00000000E+00 -3.01339817E-02  0.00000000E+00  0.00000000E+00  1.53958012E-02
  1.22323516E-02  0.00000000E+00  0.00000000E+00  0.00000000E+00  0.00000000E+00
  0.00000000E+00  0.00000000E+00 -7.55908314E-01  0.00000000E+00  0.00000000E+00
  1.67790680E+00  0.00000000E+00  0.00000000E+00 -5.31907261E-01  0.00000000E+00
  0.00000000E+00  0.00000000E+00  3.75328861E-03  0.00000000E+00  0.00000000E+00
 -7.36998958E-03  0.00000000E+00 -1.05719422E-01  0.00000000E+00  0.00000000E+00
 -3.84479131E-01  0.00000000E+00  1.42803994E-02  0.00000000E+00  0.00000000E+00
  4.68577659E-03  3.17858365E-02  0.00000000E+00  0.00000000E+00  0.00000000E+00
  0.00000000E+00  0.00000000E+00  0.00000000E+00  3.01061411E-01  0.00000000E+00
  0.00000000E+00 -8.45362585E-01  0.00000000E+00  0.00000000E+00  2.61587716E-01
  0.00000000E+00  0.00000000E+00  0.00000000E+00  1.02410765E-02  0.00000000E+00
  0.00000000E+00  5.81170348E-03  0.00000000E+00 -2.96078761E-01  0.00000000E+00
  0.00000000E+00  2.92789929E-01  0.00000000E+00 -3.30719263E-02  0.00000000E+00
  0.00000000E+00  8.63197546E-03 -1.75135387E-03  0.00000000E+00  0.00000000E+00
  0.00000000E+00  0.00000000E+00  0.00000000E+00  0.00000000E+00 -7.55908314E-01
  0.00000000E+00  0.00000000E+00  1.67790680E+00  0.00000000E+00  0.00000000E+00
 -5.31907261E-01  0.00000000E+00  0.00000000E+00  0.00000000E+00  3.75328861E-03
  0.00000000E+00  0.00000000E+00  7.36998958E-03  0.00000000E+00 -1.05719422E-01
  0.00000000E+00  0.00000000E+00  3.84479131E-01  0.00000000E+00  1.42803994E-02
  0.00000000E+00  0.00000000E+00 -4.68577659E-03  3.17858365E-02  0.00000000E+00
  0.00000000E+00  0.00000000E+00  0.00000000E+00  0.00000000E+00  0.00000000E+00
  2.55622912E-01  0.00000000E+00  0.00000000E+00 -5.76321473E-01  0.00000000E+00
  0.00000000E+00  2.05640074E-01  0.00000000E+00  0.00000000E+00  0.00000000E+00
 -1.39457176E-02  0.00000000E+00  0.00000000E+00  1.32778989E-02  0.00000000E+00
  3.26782710E-01  0.00000000E+00  0.00000000E+00 -1.21684018E-01  0.00000000E+00
 -3.01339817E-02  0.00000000E+00  0.00000000E+00 -1.53958012E-02  1.22323516E-02
  0.00000000E+00  0.00000000E+00  0.00000000E+00  0.00000000E+00 -1.49609720E-01
  0.00000000E+00  0.00000000E+00  0.00000000E+00  0.00000000E+00  0.00000000E+00
 -1.36108229E-01  0.00000000E+00  0.00000000E+00  0.00000000E+00  0.00000000E+00
  0.00000000E+00 -1.36108229E-01  0.00000000E+00  0.00000000E+00  0.00000000E+00
  0.00000000E+00  0.00000000E+00 -1.49609720E-01  0.00000000E+00  0.00000000E+00
 -1.18297798E-02 -1.64455873E-02 -7.86586559E-01  7.92838325E+00  3.34990434E-01
  0.00000000E+00 -4.30316582E-01  1.60865028E-01  0.00000000E+00  6.15118771E-01
  1.32384933E+00  0.00000000E+00 -8.77113878E-02  3.90304272E-01  1.39364057E-02
  0.00000000E+00  2.99712386E-02  3.89665374E-02  0.00000000E+00  9.83771867E-03
  0.00000000E+00  1.91383241E+00 -1.24885257E+00  0.00000000E+00  2.00942055E-02
  0.00000000E+00  5.61818772E-02 -6.98723615E-02  0.00000000E+00  0.00000000E+00
 -2.95942748E-02  3.14486067E-02  1.04115499E-01 -1.38148050E+00  5.73431612E+00
 -3.87922139E+00  0.00000000E+00 -2.73761528E-01  5.00641134E-02  0.00000000E+00
  4.26786239E+00  3.39924840E-01  0.00000000E+00 -3.01132826E-01  1.51423387E+00
 -5.82625308E-03  0.00000000E+00 -2.00710771E-02 -2.21602768E-02  0.00000000E+00
 -8.34544337E-01  0.00000000E+00  8.53921396E-02 -1.21613608E+00  0.00000000E+00
 -6.30786912E-03  0.00000000E+00 -1.76435448E-02 -3.93233959E-02  0.00000000E+00
  0.00000000E+00 -9.95972387E-02 -1.02498082E-02 -3.57262875E-02  6.65165123E-01
 -4.84770726E+00 -2.73898413E+00  0.00000000E+00 -4.60791130E-01  1.56744299E-02
  0.00000000E+00  3.19743091E+00  2.44156190E+00  0.00000000E+00 -2.75356547E-01
 -5.20828392E-01  3.08592918E-02  0.00000000E+00 -9.41211115E-03  2.35976736E-02
  0.00000000E+00 -1.10127525E+00  0.00000000E+00 -6.44095707E-01  5.40617609E-02
  0.00000000E+00  3.07737901E-02  0.00000000E+00  3.28558788E-03 -3.18008106E-02
  0.00000000E+00  0.00000000E+00 -2.40168518E-02  1.18297798E-02  1.64455873E-02
  7.86586559E-01 -7.92838325E+00 -3.34990434E-01  0.00000000E+00 -4.30316582E-01
 -1.60865028E-01  0.00000000E+00  6.15118771E-01 -1.32384933E+00  0.00000000E+00
 -8.77113878E-02 -3.90304272E-01 -1.39364057E-02  0.00000000E+00  2.99712386E-02
 -3.89665374E-02  0.00000000E+00 -9.83771867E-03  0.00000000E+00  1.91383241E+00
  1.24885257E+00  0.00000000E+00 -2.00942055E-02  0.00000000E+00  5.61818772E-02
  6.98723615E-02  0.00000000E+00  0.00000000E+00 -2.95942748E-02  1.02498082E-02
  3.57262875E-02 -6.65165123E-01  4.84770726E+00  2.73898413E+00  0.00000000E+00
 -4.60791130E-01 -1.56744299E-02  0.00000000E+00  3.19743091E+00 -2.44156190E+00
  0.00000000E+00 -2.75356547E-01  5.20828392E-01 -3.08592918E-02  0.00000000E+00
 -9.41211115E-03 -2.35976736E-02  0.00000000E+00  1.10127525E+00  0.00000000E+00
 -6.44095707E-01 -5.40617609E-02  0.00000000E+00 -3.07737901E-02  0.00000000E+00
  3.28558788E-03  3.18008106E-02  0.00000000E+00  0.00000000E+00 -2.40168518E-02
 -3.14486067E-02 -1.04115499E-01  1.38148050E+00 -5.73431612E+00  3.87922139E+00
  0.00000000E+00 -2.73761528E-01 -5.00641134E-02  0.00000000E+00  4.26786239E+00
 -3.39924840E-01  0.00000000E+00 -3.01132826E-01 -1.51423387E+00  5.82625308E-03
  0.00000000E+00 -2.00710771E-02  2.21602768E-02  0.00000000E+00  8.34544337E-01
  0.00000000E+00  8.53921396E-02  1.21613608E+00  0.00000000E+00  6.30786912E-03
  0.00000000E+00 -1.76435448E-02  3.93233959E-02  0.00000000E+00  0.00000000E+00
 -9.95972387E-02 -9.16847195E-02  1.78577965E-01 -3.57035839E-01  0.00000000E+00
  2.03779554E-01 -3.18713431E-03  9.87881671E-02 -1.10777884E+00  1.02220256E+00
  0.00000000E+00  2.99442547E-01  1.74927718E-01 -9.87881671E-02  1.10777884E+00
 -1.02220256E+00  0.00000000E+00  2.99442547E-01 -1.74927718E-01  9.16847195E-02
 -1.78577965E-01  3.57035839E-01  0.00000000E+00  2.03779554E-01  3.18713431E-03
  0.00000000E+00  0.00000000E+00  0.00000000E+00  0.00000000E+00  0.00000000E+00
 -5.55199360E-01  0.00000000E+00  0.00000000E+00  1.97519553E+00  0.00000000E+00
  0.00000000E+00 -4.13104416E-01  0.00000000E+00  0.00000000E+00  0.00000000E+00
  1.09371763E-02  0.00000000E+00  0.00000000E+00 -4.13811614E-03  0.00000000E+00
 -1.34348996E-01  0.00000000E+00  0.00000000E+00 -1.41728090E+00  0.00000000E+00
 -4.78783723E-02  0.00000000E+00  0.00000000E+00  1.17573089E-02 -1.01732208E-01
  0.00000000E+00  0.00000000E+00  0.00000000E+00  0.00000000E+00  0.00000000E+00
  0.00000000E+00 -5.98814847E-01  0.00000000E+00  0.00000000E+00  1.36097396E+00
  0.00000000E+00  0.00000000E+00 -4.21124416E-01  0.00000000E+00  0.00000000E+00
  0.00000000E+00 -1.19859797E-02  0.00000000E+00  0.00000000E+00 -1.34102605E-02
  0.00000000E+00  1.28594183E-01  0.00000000E+00  0.00000000E+00  9.14142885E-01
  0.00000000E+00 -2.81041626E-02  0.00000000E+00  0.00000000E+00  1.18909392E-02
 -1.08449316E-02  0.00000000E+00  0.00000000E+00  0.00000000E+00  0.00000000E+00
  0.00000000E+00  0.00000000E+00 -3.61625401E-03  0.00000000E+00  0.00000000E+00
  6.01069973E-02  0.00000000E+00  0.00000000E+00 -1.46384508E-02  0.00000000E+00
  0.00000000E+00  0.00000000E+00 -6.12621169E-03  0.00000000E+00  0.00000000E+00
 -1.91646667E-05  0.00000000E+00 -3.74026008E-01  0.00000000E+00  0.00000000E+00
 -2.87650263E-02  0.00000000E+00 -9.07702074E-03  0.00000000E+00  0.00000000E+00
 -1.16603826E-03 -1.87915362E-04  0.00000000E+00  0.00000000E+00  0.00000000E+00
  0.00000000E+00  0.00000000E+00  0.00000000E+00  5.55199360E-01  0.00000000E+00
  0.00000000E+00 -1.97519553E+00  0.00000000E+00  0.00000000E+00  4.13104416E-01
  0.00000000E+00  0.00000000E+00  0.00000000E+00 -1.09371763E-02  0.00000000E+00
  0.00000000E+00 -4.13811614E-03  0.00000000E+00  1.34348996E-01  0.00000000E+00
  0.00000000E+00 -1.41728090E+00  0.00000000E+00  4.78783723E-02  0.00000000E+00
  0.00000000E+00  1.17573089E-02  1.01732208E-01  0.00000000E+00  0.00000000E+00
  0.00000000E+00  0.00000000E+00  0.00000000E+00  0.00000000E+00  3.61625401E-03
  0.00000000E+00  0.00000000E+00 -6.01069973E-02  0.00000000E+00  0.00000000E+00
  1.46384508E-02  0.00000000E+00  0.00000000E+00  0.00000000E+00  6.12621169E-03
  0.00000000E+00  0.00000000E+00 -1.91646667E-05  0.00000000E+00  3.74026008E-01
  0.00000000E+00  0.00000000E+00 -2.87650263E-02  0.00000000E+00  9.07702074E-03
  0.00000000E+00  0.00000000E+00 -1.16603826E-03  1.87915362E-04  0.00000000E+00
  0.00000000E+00  0.00000000E+00  0.00000000E+00  0.00000000E+00  0.00000000E+00
  5.98814847E-01  0.00000000E+00  0.00000000E+00 -1.36097396E+00  0.00000000E+00
  0.00000000E+00  4.21124416E-01  0.00000000E+00  0.00000000E+00  0.00000000E+00
  1.19859797E-02  0.00000000E+00  0.00000000E+00 -1.34102605E-02  0.00000000E+00
 -1.28594183E-01  0.00000000E+00  0.00000000E+00  9.14142885E-01  0.00000000E+00
  2.81041626E-02  0.00000000E+00  0.00000000E+00  1.18909392E-02  1.08449316E-02
  0.00000000E+00  0.00000000E+00  0.00000000E+00  0.00000000E+00 -6.23348906E-02
  0.00000000E+00  0.00000000E+00  0.00000000E+00  0.00000000E+00  0.00000000E+00
  3.47568257E-02  0.00000000E+00  0.00000000E+00  0.00000000E+00  0.00000000E+00
  0.00000000E+00 -3.47568257E-02  0.00000000E+00  0.00000000E+00  0.00000000E+00
  0.00000000E+00  0.00000000E+00  6.23348906E-02  0.00000000E+00  0.00000000E+00
 -1.89263734E-02 -7.21438110E-02  1.19847144E+00 -4.30615553E+00  8.75643587E-01
  0.00000000E+00  2.09622105E-01  2.14363025E-03  0.00000000E+00 -1.90367553E+00
 -1.93380356E+00  0.00000000E+00  3.13724194E-01  2.30709385E-01  1.23244472E-02
  0.00000000E+00 -3.37014324E-02  5.23976647E-03  0.00000000E+00 -2.04569506E-02
  0.00000000E+00 -9.47360343E-01  6.53230532E-01  0.00000000E+00 -2.41536759E-03
  0.00000000E+00 -9.58189331E-03  2.70559922E-02  0.00000000E+00  0.00000000E+00
 -4.84580138E-02 -2.22816468E-02 -7.85215693E-02  1.13892820E+00 -4.22840146E+00
  8.59646938E-01  0.00000000E+00  2.08894883E-01 -5.81206253E-02  0.00000000E+00
  1.27283128E+00  2.29412161E+00  0.00000000E+00 -3.91033261E-01 -1.39894203E-02
 -1.15016611E-02  0.00000000E+00 -2.14626764E-02 -1.75925571E-03  0.00000000E+00
 -2.69666384E-01  0.00000000E+00 -8.79395286E-01  5.47075144E-01  0.00000000E+00
  4.17733527E-02  0.00000000E+00  3.55945260E-02 -7.41011879E-02  0.00000000E+00
  0.00000000E+00 -9.81706294E-02  1.81396026E-02  6.72279340E-02 -1.53410411E+00
  8.50967860E+00 -2.33284997E+00  0.00000000E+00 -1.62375849E-01 -3.29806302E-01
  0.00000000E+00 -1.99672873E+00  5.61647129E-01  0.00000000E+00 -5.42923242E-01
 -1.58227246E-01  1.53030546E-02  0.00000000E+00 -7.46537984E-04 -1.68451111E-02
  0.00000000E+00  1.35479814E+00  0.00000000E+00 -6.27636104E-02 -4.65515463E-01
  0.00000000E+00 -2.41221676E-02  0.00000000E+00 -1.33840985E-01  6.35548984E-02
  0.00000000E+00  0.00000000E+00  1.79331805E-02 -1.89263734E-02 -7.21438110E-02
  1.19847144E+00 -4.30615553E+00  8.75643587E-01  0.00000000E+00 -2.09622105E-01
  2.14363025E-03  0.00000000E+00  1.90367553E+00 -1.93380356E+00  0.00000000E+00
 -3.13724194E-01  2.30709385E-01  1.23244472E-02  0.00000000E+00  3.37014324E-02
  5.23976647E-03  0.00000000E+00 -2.04569506E-02  0.00000000E+00  9.47360343E-01
  6.53230532E-01  0.00000000E+00 -2.41536759E-03  0.00000000E+00  9.58189331E-03
  2.70559922E-02  0.00000000E+00  0.00000000E+00  4.84580138E-02  1.81396026E-02
  6.72279340E-02 -1.53410411E+00  8.50967860E+00 -2.33284997E+00  0.00000000E+00
  1.62375849E-01 -3.29806302E-01  0.00000000E+00  1.99672873E+00  5.61647129E-01
  0.00000000E+00  5.42923242E-01 -1.58227246E-01  1.53030546E-02  0.00000000E+00
  7.46537984E-04 -1.68451111E-02  0.00000000E+00  1.35479814E+00  0.00000000E+00
  6.27636104E-02 -4.65515463E-01  0.00000000E+00 -2.41221676E-02  0.00000000E+00
  1.33840985E-01  6.35548984E-02  0.00000000E+00  0.00000000E+00 -1.79331805E-02
 -2.22816468E-02 -7.85215693E-02  1.13892820E+00 -4.22840146E+00  8.59646938E-01
  0.00000000E+00 -2.08894883E-01 -5.81206253E-02  0.00000000E+00 -1.27283128E+00
  2.29412161E+00  0.00000000E+00  3.91033261E-01 -1.39894203E-02 -1.15016611E-02
  0.00000000E+00  2.14626764E-02 -1.75925571E-03  0.00000000E+00 -2.69666384E-01
  0.00000000E+00  8.79395286E-01  5.47075144E-01  0.00000000E+00  4.17733527E-02
  0.00000000E+00 -3.55945260E-02 -7.41011879E-02  0.00000000E+00  0.00000000E+00
  9.81706294E-02  1.00484617E-01 -3.37838768E-01 -6.03301788E-02  0.00000000E+00
  2.64591251E-01  2.25511160E-01 -6.42759319E-02 -3.11000639E-01  7.85455783E-01
  0.00000000E+00  2.41448949E-02 -1.42891013E-01 -6.42759319E-02 -3.11000639E-01
  7.85455783E-01  0.00000000E+00 -2.41448949E-02 -1.42891013E-01  1.00484617E-01
 -3.37838768E-01 -6.03301788E-02  0.00000000E+00 -2.64591251E-01  2.25511160E-01
  0.00000000E+00  0.00000000E+00  0.00000000E+00  0.00000000E+00  0.00000000E+00
 -1.59151872E-01  0.00000000E+00  0.00000000E+00  1.66524239E-01  0.00000000E+00
  0.00000000E+00 -3.05086262E-02  0.00000000E+00  0.00000000E+00  0.00000000E+00
  1.77868910E-02  0.00000000E+00  0.00000000E+00 -3.77783929E-02  0.00000000E+00
  1.43394231E-01  0.00000000E+00  0.00000000E+00 -9.44201238E-02  0.00000000E+00
 -6.92411057E-02  0.00000000E+00  0.00000000E+00  2.90200751E-02  7.69489247E-03
  0.00000000E+00  0.00000000E+00  0.00000000E+00  0.00000000E+00  0.00000000E+00
  0.00000000E+00 -2.32856947E-01  0.00000000E+00  0.00000000E+00  7.49320223E-01
  0.00000000E+00  0.00000000E+00 -1.34683454E-01  0.00000000E+00  0.00000000E+00
  0.00000000E+00  4.50309563E-04  0.00000000E+00  0.00000000E+00  1.06210614E-02
  0.00000000E+00  1.66560473E-03  0.00000000E+00  0.00000000E+00 -2.98347411E-01
  0.00000000E+00 -8.84323176E-02  0.00000000E+00  0.00000000E+00  8.03202252E-02
  1.51550828E-02  0.00000000E+00  0.00000000E+00  0.00000000E+00  0.00000000E+00
  0.00000000E+00  0.00000000E+00  1.53158580E-01  0.00000000E+00  0.00000000E+00
 -3.41782486E-01  0.00000000E+00  0.00000000E+00  5.99991518E-02  0.00000000E+00
  0.00000000E+00  0.00000000E+00 -2.47467635E-03  0.00000000E+00  0.00000000E+00
 -2.92530780E-04  0.00000000E+00 -2.77933621E-01  0.00000000E+00  0.00000000E+00
  3.50912213E-01  0.00000000E+00  3.36305800E-02  0.00000000E+00  0.00000000E+00
  6.90025600E-03  6.34066483E-02  0.00000000E+00  0.00000000E+00  0.00000000E+00
  0.00000000E+00  0.00000000E+00  0.00000000E+00 -1.59151872E-01  0.00000000E+00
  0.00000000E+00  1.66524239E-01  0.00000000E+00  0.00000000E+00 -3.05086262E-02
  0.00000000E+00  0.00000000E+00  0.00000000E+00  1.77868910E-02  0.00000000E+00
  0.00000000E+00  3.77783929E-02  0.00000000E+00  1.43394231E-01  0.00000000E+00
  0.00000000E+00  9.44201238E-02  0.00000000E+00 -6.92411057E-02  0.00000000E+00
  0.00000000E+00 -2.90200751E-02  7.69489247E-03  0.00000000E+00  0.00000000E+00
  0.00000000E+00  0.00000000E+00  0.00000000E+00  0.00000000E+00  1.53158580E-01
  0.00000000E+00  0.00000000E+00 -3.41782486E-01  0.00000000E+00  0.00000000E+00
  5.99991518E-02  0.00000000E+00  0.00000000E+00  0.00000000E+00 -2.47467635E-03
  0.00000000E+00  0.00000000E+00  2.92530780E-04  0.00000000E+00 -2.77933621E-01
  0.00000000E+00  0.00000000E+00 -3.50912213E-01  0.00000000E+00  3.36305800E-02
  0.00000000E+00  0.00000000E+00 -6.90025600E-03  6.34066483E-02  0.00000000E+00
  0.00000000E+00  0.00000000E+00  0.00000000E+00  0.00000000E+00  0.00000000E+00
 -2.32856947E-01  0.00000000E+00  0.00000000E+00  7.49320223E-01  0.00000000E+00
  0.00000000E+00 -1.34683454E-01  0.00000000E+00  0.00000000E+00  0.00000000E+00
  4.50309563E-04  0.00000000E+00  0.00000000E+00 -1.06210614E-02  0.00000000E+00
  1.66560473E-03  0.00000000E+00  0.00000000E+00  2.98347411E-01  0.00000000E+00
 -8.84323176E-02  0.00000000E+00  0.00000000E+00 -8.03202252E-02  1.51550828E-02
  0.00000000E+00  0.00000000E+00  0.00000000E+00  0.00000000E+00 -5.56387029E-01
  0.00000000E+00  0.00000000E+00  0.00000000E+00  0.00000000E+00  0.00000000E+00
 -3.59333735E-01  0.00000000E+00  0.00000000E+00  0.00000000E+00  0.00000000E+00
  0.00000000E+00 -3.59333735E-01  0.00000000E+00  0.00000000E+00  0.00000000E+00
  0.00000000E+00  0.00000000E+00 -5.56387029E-01  0.00000000E+00  0.00000000E+00
  1.75871579E-02  5.57082607E-02 -1.32980368E+00  1.32197662E+01 -8.61572270E+00
  0.00000000E+00  3.43622977E-01  5.97841439E-02  0.00000000E+00 -8.27604458E+00
 -1.41486328E+00  0.00000000E+00  3.43370461E+00 -9.39509336E-02 -6.54720288E-02
  0.00000000E+00 -3.04278643E-02 -8.71987717E-02  0.00000000E+00 -8.15010723E-01
  0.00000000E+00  1.78556697E+00 -2.05557126E+00  0.00000000E+00  6.11545852E-02
  0.00000000E+00  6.98865377E-02  1.17536128E-01  0.00000000E+00  0.00000000E+00
  1.37854642E-01  1.86621269E-02  7.27730738E-02 -1.82404504E+00  9.42307778E+00
  1.44417906E+00  0.00000000E+00  2.41393670E-01 -1.91868661E-01  0.00000000E+00
 -6.94493299E-01 -1.69791919E+00  0.00000000E+00  5.97498344E-02 -3.19264469E+00
  4.91135600E-03  0.00000000E+00  1.70045558E-02 -1.83669941E-02  0.00000000E+00
  4.20710355E-01  0.00000000E+00  1.76223278E+00 -1.31526626E+00  0.00000000E+00
 -2.86324440E-02  0.00000000E+00 -1.27122351E-01  3.39785561E-02  0.00000000E+00
  0.00000000E+00 -2.88295630E-02  2.51886527E-02  8.90466143E-02 -1.44654456E+00
  5.52312761E+00  2.45215669E+00  0.00000000E+00  1.22540803E-01  1.28675023E-01
  0.00000000E+00 -1.80517715E+00  3.33556627E+00  0.00000000E+00 -1.62033221E+00
  9.68752268E-01  8.15115962E-03  0.00000000E+00 -7.54461356E-03 -1.00724041E-02
  0.00000000E+00  1.17329788E+00  0.00000000E+00 -8.79328587E-01 -2.51252064E-01
  0.00000000E+00 -3.69127900E-03  0.00000000E+00 -9.64734823E-02 -4.73527426E-02
  0.00000000E+00  0.00000000E+00  4.09742922E-03 -1.75871579E-02 -5.57082607E-02
  1.32980368E+00 -1.32197662E+01  8.61572270E+00  0.00000000E+00  3.43622977E-01
 -5.97841439E-02  0.00000000E+00 -8.27604458E+00  1.41486328E+00  0.00000000E+00
  3.43370461E+00  9.39509336E-02  6.54720288E-02  0.00000000E+00 -3.04278643E-02
  8.71987717E-02  0.00000000E+00  8.15010723E-01  0.00000000E+00  1.78556697E+00
  2.05557126E+00  0.00000000E+00 -6.11545852E-02  0.00000000E+00  6.98865377E-02
 -1.17536128E-01  0.00000000E+00  0.00000000E+00  1.37854642E-01 -2.51886527E-02
 -8.90466143E-02  1.44654456E+00 -5.52312761E+00 -2.45215669E+00  0.00000000E+00
  1.22540803E-01 -1.28675023E-01  0.00000000E+00 -1.80517715E+00 -3.33556627E+00
  0.00000000E+00 -1.62033221E+00 -9.68752268E-01 -8.15115962E-03  0.00000000E+00
 -7.54461356E-03  1.00724041E-02  0.00000000E+00 -1.17329788E+00  0.00000000E+00
 -8.79328587E-01  2.51252064E-01  0.00000000E+00  3.69127900E-03  0.00000000E+00
 -9.64734823E-02  4.73527426E-02  0.00000000E+00  0.00000000E+00  4.09742922E-03
 -1.86621269E-02 -7.27730738E-02  1.82404504E+00 -9.42307778E+00 -1.44417906E+00
  0.00000000E+00  2.41393670E-01  1.91868661E-01  0.00000000E+00 -6.94493299E-01
  1.69791919E+00  0.00000000E+00  5.97498344E-02  3.19264469E+00 -4.91135600E-03
  0.00000000E+00  1.70045558E-02  1.83669941E-02  0.00000000E+00 -4.20710355E-01
  0.00000000E+00  1.76223278E+00  1.31526626E+00  0.00000000E+00  2.86324440E-02
  0.00000000E+00 -1.27122351E-01 -3.39785561E-02  0.00000000E+00  0.00000000E+00
 -2.88295630E-02 -3.45851473E-02 -4.62241038E-01  1.57535065E+00  0.00000000E+00
 -4.96871680E-03  1.51211837E-01 -7.96275905E-02  2.20663603E-01  4.46936932E-01
  0.00000000E+00 -7.92376265E-02  2.06130750E-01  7.96275905E-02 -2.20663603E-01
 -4.46936932E-01  0.00000000E+00 -7.92376265E-02 -2.06130750E-01  3.45851473E-02
  4.62241038E-01 -1.57535065E+00  0.00000000E+00 -4.96871680E-03 -1.51211837E-01
 -9.25178066E-03 -2.60873903E-02  3.04274138E-01 -1.56600541E+00  4.42513874E-02
  0.00000000E+00 -4.93376329E-02  4.63414154E-01  0.00000000E+00 -4.55528842E-01
 -1.39042262E+00  0.00000000E+00 -6.09642901E-02  1.52232041E-01 -4.31418482E-02
  0.00000000E+00  4.21102285E-02 -1.43267306E-02  0.00000000E+00 -3.64381915E-01
  0.00000000E+00 -3.30253350E-01  7.64078496E-02  0.00000000E+00  7.04844262E-02
  0.00000000E+00 -1.30072640E-02 -7.74860034E-02  0.00000000E+00  0.00000000E+00
  9.53528911E-03  2.37627798E-02  8.16536899E-02 -1.12687366E+00  4.84683342E+00
 -2.87708515E-04  0.00000000E+00  9.32999716E-02  5.59886742E-01  0.00000000E+00
 -1.66054817E+00 -3.92852172E+00  0.00000000E+00 -2.54341675E-01  4.32900440E-01
  2.30658289E-02  0.00000000E+00 -4.30598319E-02  4.99269961E-03  0.00000000E+00
  5.97835420E-01  0.00000000E+00  1.18858076E+00 -3.75769825E-01  0.00000000E+00
  2.44459785E-02  0.00000000E+00 -6.95072651E-03  1.74268694E-02  0.00000000E+00
  0.00000000E+00 -3.52752042E-03 -6.68265323E-03 -2.48247932E-02  6.45396174E-01
 -3.62835884E+00  3.36078528E-01  0.00000000E+00 -3.48133687E-02  8.69000143E-02
  0.00000000E+00  1.11285438E+00 -3.55192314E+00  0.00000000E+00 -1.02947559E-01
 -7.79021851E-02 -1.07692420E-02  0.00000000E+00  4.61266290E-02  5.48538847E-03
  0.00000000E+00 -6.43003228E-01  0.00000000E+00  1.32350572E+00  1.34962531E-01
  0.00000000E+00 -6.70360887E-02  0.00000000E+00  7.13042639E-02  1.26859825E-01
  0.00000000E+00  0.00000000E+00 -1.27349984E-02 -9.25178066E-03 -2.60873903E-02
  3.04274138E-01 -1.56600541E+00  4.42513874E-02  0.00000000E+00  4.93376329E-02
  4.63414154E-01  0.00000000E+00  4.55528842E-01 -1.39042262E+00  0.00000000E+00
  6.09642901E-02  1.52232041E-01 -4.31418482E-02  0.00000000E+00 -4.21102285E-02
 -1.43267306E-02  0.00000000E+00 -3.64381915E-01  0.00000000E+00  3.30253350E-01
  7.64078496E-02  0.00000000E+00  7.04844262E-02  0.00000000E+00  1.30072640E-02
 -7.74860034E-02  0.00000000E+00  0.00000000E+00 -9.53528911E-03 -6.68265323E-03
 -2.48247932E-02  6.45396174E-01 -3.62835884E+00  3.36078528E-01  0.00000000E+00
  3.48133687E-02  8.69000143E-02  0.00000000E+00 -1.11285438E+00 -3.55192314E+00
  0.00000000E+00  1.02947559E-01 -7.79021851E-02 -1.07692420E-02  0.00000000E+00
 -4.61266290E-02  5.48538847E-03  0.00000000E+00 -6.43003228E-01  0.00000000E+00
 -1.32350572E+00  1.34962531E-01  0.00000000E+00 -6.70360887E-02  0.00000000E+00
 -7.13042639E-02  1.26859825E-01  0.00000000E+00  0.00000000E+00  1.27349984E-02
  2.37627798E-02  8.16536899E-02 -1.12687366E+00  4.84683342E+00 -2.87708515E-04
  0.00000000E+00 -9.32999716E-02  5.59886742E-01  0.00000000E+00  1.66054817E+00
 -3.92852172E+00  0.00000000E+00  2.54341675E-01  4.32900440E-01  2.30658289E-02
  0.00000000E+00  4.30598319E-02  4.99269961E-03  0.00000000E+00  5.97835420E-01
  0.00000000E+00 -1.18858076E+00 -3.75769825E-01  0.00000000E+00  2.44459785E-02
  0.00000000E+00  6.95072651E-03  1.74268694E-02  0.00000000E+00  0.00000000E+00
  3.52752042E-03 -7.87299577E-02  7.85513492E-01 -5.54897794E-01  0.00000000E+00
  2.09170521E-01 -1.80004494E-01  3.62705633E-02 -4.64675691E-02  5.31211088E-02
  0.00000000E+00  3.05171097E-02 -2.71820618E-01  3.62705633E-02 -4.64675691E-02
  5.31211088E-02  0.00000000E+00 -3.05171097E-02 -2.71820618E-01 -7.87299577E-02
  7.85513492E-01 -5.54897794E-01  0.00000000E+00 -2.09170521E-01 -1.80004494E-01
  0.00000000E+00  0.00000000E+00  0.00000000E+00  0.00000000E+00  0.00000000E+00
  3.87671466E-01  0.00000000E+00  0.00000000E+00 -1.03732031E+00  0.00000000E+00
  0.00000000E+00  4.17869695E-01  0.00000000E+00  0.00000000E+00  0.00000000E+00
 -1.77337875E-02  0.00000000E+00  0.00000000E+00  5.94253083E-03  0.00000000E+00
 -4.85423699E-01  0.00000000E+00  0.00000000E+00 -1.37668087E-01  0.00000000E+00
 -1.73434956E-02  0.00000000E+00  0.00000000E+00 -2.67751128E-02  4.94125164E-02
  0.00000000E+00  0.00000000E+00  0.00000000E+00  0.00000000E+00  0.00000000E+00
  0.00000000E+00 -3.71233156E-01  0.00000000E+00  0.00000000E+00  8.97222230E-01
  0.00000000E+00  0.00000000E+00 -4.14996321E-01  0.00000000E+00  0.00000000E+00
  0.00000000E+00 -1.15102834E-02  0.00000000E+00  0.00000000E+00  2.78638101E-04
  0.00000000E+00 -3.39570799E-01  0.00000000E+00  0.00000000E+00 -1.07043667E-01
  0.00000000E+00  1.68017953E-02  0.00000000E+00  0.00000000E+00  1.07696885E-03
 -3.09065943E-03  0.00000000E+00  0.00000000E+00  0.00000000E+00  0.00000000E+00
  0.00000000E+00  0.00000000E+00 -4.88805297E-01  0.00000000E+00  0.00000000E+00
  1.55580221E+00  0.00000000E+00  0.00000000E+00 -4.94507794E-01  0.00000000E+00
  0.00000000E+00  0.00000000E+00  9.21648555E-03  0.00000000E+00  0.00000000E+00
  2.42454375E-02  0.00000000E+00 -5.37799101E-02  0.00000000E+00  0.00000000E+00
 -2.11522442E-01  0.00000000E+00  1.73466621E-02  0.00000000E+00  0.00000000E+00
  9.70508853E-03  5.78995137E-02  0.00000000E+00  0.00000000E+00  0.00000000E+00
  0.00000000E+00  0.00000000E+00  0.00000000E+00 -3.87671466E-01  0.00000000E+00
  0.00000000E+00  1.03732031E+00  0.00000000E+00  0.00000000E+00 -4.17869695E-01
  0.00000000E+00  0.00000000E+00  0.00000000E+00  1.77337875E-02  0.00000000E+00
  0.00000000E+00  5.94253083E-03  0.00000000E+00  4.85423699E-01  0.00000000E+00
  0.00000000E+00 -1.37668087E-01  0.00000000E+00  1.73434956E-02  0.00000000E+00
  0.00000000E+00 -2.67751128E-02 -4.94125164E-02  0.00000000E+00  0.00000000E+00
  0.00000000E+00  0.00000000E+00  0.00000000E+00  0.00000000E+00  4.88805297E-01
  0.00000000E+00  0.00000000E+00 -1.55580221E+00  0.00000000E+00  0.00000000E+00
  4.94507794E-01  0.00000000E+00  0.00000000E+00  0.00000000E+00 -9.21648555E-03
  0.00000000E+00  0.00000000E+00  2.42454375E-02  0.00000000E+00  5.37799101E-02
  0.00000000E+00  0.00000000E+00 -2.11522442E-01  0.00000000E+00 -1.73466621E-02
  0.00000000E+00  0.00000000E+00  9.70508853E-03 -5.78995137E-02  0.00000000E+00
  0.00000000E+00  0.00000000E+00  0.00000000E+00  0.00000000E+00  0.00000000E+00
  3.71233156E-01  0.00000000E+00  0.00000000E+00 -8.97222230E-01  0.00000000E+00
  0.00000000E+00  4.14996321E-01  0.00000000E+00  0.00000000E+00  0.00000000E+00
  1.15102834E-02  0.00000000E+00  0.00000000E+00  2.78638101E-04  0.00000000E+00
  3.39570799E-01  0.00000000E+00  0.00000000E+00 -1.07043667E-01  0.00000000E+00
 -1.68017953E-02  0.00000000E+00  0.00000000E+00  1.07696885E-03  3.09065943E-03
  0.00000000E+00  0.00000000E+00  0.00000000E+00  0.00000000E+00 -6.39115846E-02
  0.00000000E+00  0.00000000E+00  0.00000000E+00  0.00000000E+00  0.00000000E+00
 -4.51509847E-01  0.00000000E+00  0.00000000E+00  0.00000000E+00  0.00000000E+00
  0.00000000E+00  4.51509847E-01  0.00000000E+00  0.00000000E+00  0.00000000E+00
  0.00000000E+00  0.00000000E+00  6.39115846E-02  0.00000000E+00  0.00000000E+00
 -2.81566359E-02 -1.07488280E-01  2.08165273E+00 -8.36420505E+00 -8.79812676E-01
  0.00000000E+00 -1.46638178E-01  1.38399836E-01  0.00000000E+00 -3.23963313E+00
[truncated: 1,542,211 more chars]
