# Supplementary material for: Hyperpyramidalized alkenes with bond orders near 1.5 as synthetic building blocks
Source: Nat Chem. 2026 Jan 21;18(5):913–22. doi: 10.1038/s41557-025-02055-9 (PMC12859755; doi:10.1038/s41557-025-02055-9)
Supplement: Supplementary file 2 — Output files for reported computations. [file 41557_2025_2055_MOESM2_ESM.zip › Computation data/quadricyclane 77/QC-opt/quadricyclane-opt.fchk]

M0001                                                                   
Freq      RwB97XD                                                     def2TZVP            
Number of atoms                            I               15
Info1-9                                    I   N=           9
          40          40        1002           0           0         100
           6          18        -802
Full Title                                 C   N=           1
M0001       
Route                                      C   N=           4
# opt freq wb97xd geom=connectivity def2tzvp    
Charge                                     I                0
Multiplicity                               I                1
Number of electrons                        I               50
Number of alpha electrons                  I               25
Number of beta electrons                   I               25
Number of basis functions                  I              265
Number of independent functions            I              265
Number of point charges in /Mol/           I                0
Number of translation vectors              I                0
Atomic numbers                             I   N=          15
           6           6           6           6           6           6
           1           1           1           1           1           1
           6           1           1
Nuclear charges                            R   N=          15
  6.00000000E+00  6.00000000E+00  6.00000000E+00  6.00000000E+00  6.00000000E+00
  6.00000000E+00  1.00000000E+00  1.00000000E+00  1.00000000E+00  1.00000000E+00
  1.00000000E+00  1.00000000E+00  6.00000000E+00  1.00000000E+00  1.00000000E+00
Current cartesian coordinates              R   N=          45
 -1.14939499E-30  2.16373641E+00  1.03391452E+00  1.42504247E+00 -1.45603398E+00
 -1.33183362E+00 -1.42504247E+00 -1.45603398E+00 -1.33183362E+00 -2.64981287E-16
 -2.16373641E+00  1.03391452E+00 -1.42504247E+00  1.45603398E+00 -1.33183362E+00
  1.42504247E+00  1.45603398E+00 -1.33183362E+00 -2.68012411E-30  4.11374480E+00
  1.64278427E+00  2.72271740E+00 -2.68416699E+00 -2.31354634E+00 -2.72271740E+00
 -2.68416699E+00 -2.31354634E+00 -5.03788440E-16 -4.11374480E+00  1.64278427E+00
 -2.72271740E+00  2.68416699E+00 -2.31354634E+00  2.72271740E+00  2.68416699E+00
 -2.31354634E+00  6.62519901E-32  0.00000000E+00  2.89094838E+00 -1.68015550E+00
  1.02879853E-16  4.08997960E+00  1.68015550E+00 -3.08639558E-16  4.08997960E+00
Number of symbols in /Mol/                 I                0
Int Atom Types                             I   N=          15
           0           0           0           0           0           0
           0           0           0           0           0           0
           0           0           0
Force Field                                I                0
Atom Types                                 C   N=          15
                                                            
                                                            
                                                            
MM charges                                 R   N=          15
  0.00000000E+00  0.00000000E+00  0.00000000E+00  0.00000000E+00  0.00000000E+00
  0.00000000E+00  0.00000000E+00  0.00000000E+00  0.00000000E+00  0.00000000E+00
  0.00000000E+00  0.00000000E+00  0.00000000E+00  0.00000000E+00  0.00000000E+00
Integer atomic weights                     I   N=          15
          12          12          12          12          12          12
           1           1           1           1           1           1
          12           1           1
Real atomic weights                        R   N=          15
  1.20000000E+01  1.20000000E+01  1.20000000E+01  1.20000000E+01  1.20000000E+01
  1.20000000E+01  1.00782504E+00  1.00782504E+00  1.00782504E+00  1.00782504E+00
  1.00782504E+00  1.00782504E+00  1.20000000E+01  1.00782504E+00  1.00782504E+00
Atom fragment info                         I   N=          15
           0           0           0           0           0           0
           0           0           0           0           0           0
           0           0           0
Atom residue num                           I   N=          15
           0           0           0           0           0           0
           0           0           0           0           0           0
           0           0           0
Nuclear spins                              I   N=          15
           0           0           0           0           0           0
           1           1           1           1           1           1
           0           1           1
Nuclear ZEff                               R   N=          15
 -3.60000000E+00 -3.60000000E+00 -3.60000000E+00 -3.60000000E+00 -3.60000000E+00
 -3.60000000E+00 -1.00000000E+00 -1.00000000E+00 -1.00000000E+00 -1.00000000E+00
 -1.00000000E+00 -1.00000000E+00 -3.60000000E+00 -1.00000000E+00 -1.00000000E+00
Nuclear ZNuc                               R   N=          15
  6.00000000E+00  6.00000000E+00  6.00000000E+00  6.00000000E+00  6.00000000E+00
  6.00000000E+00  1.00000000E+00  1.00000000E+00  1.00000000E+00  1.00000000E+00
  1.00000000E+00  1.00000000E+00  6.00000000E+00  1.00000000E+00  1.00000000E+00
Nuclear QMom                               R   N=          15
  0.00000000E+00  0.00000000E+00  0.00000000E+00  0.00000000E+00  0.00000000E+00
  0.00000000E+00  0.00000000E+00  0.00000000E+00  0.00000000E+00  0.00000000E+00
  0.00000000E+00  0.00000000E+00  0.00000000E+00  0.00000000E+00  0.00000000E+00
Nuclear GFac                               R   N=          15
  0.00000000E+00  0.00000000E+00  0.00000000E+00  0.00000000E+00  0.00000000E+00
  0.00000000E+00  2.79284600E+00  2.79284600E+00  2.79284600E+00  2.79284600E+00
  2.79284600E+00  2.79284600E+00  0.00000000E+00  2.79284600E+00  2.79284600E+00
MicOpt                                     I   N=          15
          -1          -1          -1          -1          -1          -1
          -1          -1          -1          -1          -1          -1
          -1          -1          -1
Number of residues                         I                0
Number of secondary structures             I                0
Redundant internal dimensions              I   N=           4
         114          18          36          60
Redundant internal coordinate indices      I   N=         456
           1           5           0           0           1           6
           0           0           1           7           0           0
           1          13           0           0           2           3
           0           0           2           4           0           0
           2           6           0           0           2           8
           0           0           3           4           0           0
           3           5           0           0           3           9
           0           0           4          10           0           0
           4          13           0           0           5           6
           0           0           5          11           0           0
           6          12           0           0          13          14
           0           0          13          15           0           0
           5           1           7           0           5           1
          13           0           6           1           7           0
           6           1          13           0           7           1
          13           0           3           2           6           0
           3           2           8           0           4           2
           6           0           4           2           8           0
           6           2           8           0           2           3
           5           0           2           3           9           0
           4           3           5           0           4           3
           9           0           5           3           9           0
           2           4          10           0           2           4
          13           0           3           4          10           0
           3           4          13           0          10           4
          13           0           1           5           3           0
           1           5          11           0           3           5
           6           0           3           5          11           0
           6           5          11           0           1           6
           2           0           1           6          12           0
           2           6           5           0           2           6
          12           0           5           6          12           0
           1          13           4           0           1          13
          14           0           1          13          15           0
           4          13          14           0           4          13
          15           0          14          13          15           0
           7           1           5           3           7           1
           5          11          13           1           5           3
          13           1           5          11           7           1
           6           2           7           1           6          12
          13           1           6           2          13           1
           6          12           5           1          13           4
           5           1          13          14           5           1
          13          15           6           1          13           4
           6           1          13          14           6           1
          13          15           7           1          13           4
           7           1          13          14           7           1
          13          15           6           2           3           5
           6           2           3           9           8           2
           3           5           8           2           3           9
           6           2           4          10           6           2
           4          13           8           2           4          10
           8           2           4          13           3           2
           6           1           3           2           6           5
           3           2           6          12           4           2
           6           1           4           2           6           5
           4           2           6          12           8           2
           6           1           8           2           6           5
           8           2           6          12           5           3
           4          10           5           3           4          13
           9           3           4          10           9           3
           4          13           2           3           5           1
           2           3           5           6           2           3
           5          11           4           3           5           1
           4           3           5           6           4           3
           5          11           9           3           5           1
           9           3           5           6           9           3
           5          11           2           4          13           1
           2           4          13          14           2           4
          13          15           3           4          13           1
           3           4          13          14           3           4
          13          15          10           4          13           1
          10           4          13          14          10           4
          13          15           3           5           6           2
           3           5           6          12          11           5
           6           2          11           5           6          12
Redundant internal coordinates             R   N=         114
  2.85102666E+00  2.85102666E+00  2.04285464E+00  2.85137336E+00  2.85008494E+00
  2.85102666E+00  2.91206796E+00  2.03863454E+00  2.85102666E+00  2.91206796E+00
  2.03863454E+00  2.04285464E+00  2.85137336E+00  2.85008494E+00  2.03863454E+00
  2.03863454E+00  2.06412170E+00  2.06412170E+00  2.07631647E+00  1.93056440E+00
  2.07631647E+00  1.93056440E+00  2.12967903E+00  1.57079633E+00  2.26080157E+00
  1.82164610E+00  2.17513013E+00  2.21733743E+00  1.57079633E+00  2.26080157E+00
  1.82164610E+00  2.17513013E+00  2.21733743E+00  2.07631647E+00  1.93056440E+00
  2.07631647E+00  1.93056440E+00  2.12967903E+00  1.82164610E+00  2.17513013E+00
  1.57079633E+00  2.21733743E+00  2.26080157E+00  1.82164610E+00  2.17513013E+00
  1.57079633E+00  2.21733743E+00  2.26080157E+00  1.72306056E+00  1.95877859E+00
  1.95877859E+00  1.95877859E+00  1.95877859E+00  1.90194509E+00 -2.96490110E+00
 -1.92291065E-01 -3.67233290E-01  2.40537675E+00  2.96490110E+00  1.92291065E-01
  3.67233290E-01 -2.40537675E+00  5.63352763E-01 -1.50376909E+00  2.63047462E+00
 -5.63352763E-01 -2.63047462E+00  1.50376909E+00  3.14159265E+00  1.07447080E+00
 -1.07447080E+00  0.00000000E+00  2.46724589E+00 -2.46724589E+00  0.00000000E+00
 -2.96490110E+00 -3.67233290E-01 -1.92291065E-01  2.40537675E+00  1.02864011E+00
 -0.00000000E+00 -2.49393390E+00 -0.00000000E+00 -1.02864011E+00  2.76061130E+00
 -2.76061130E+00  2.49393390E+00  0.00000000E+00  2.96490110E+00  3.67233290E-01
  1.92291065E-01 -2.40537675E+00 -1.02864011E+00 -0.00000000E+00  2.49393390E+00
 -0.00000000E+00  1.02864011E+00 -2.76061130E+00  2.76061130E+00 -2.49393390E+00
  0.00000000E+00  5.63352763E-01  2.63047462E+00 -1.50376909E+00 -5.63352763E-01
  1.50376909E+00 -2.63047462E+00  3.14159265E+00 -1.07447080E+00  1.07447080E+00
  0.00000000E+00  2.46724589E+00 -2.46724589E+00 -0.00000000E+00
ZRed-IntVec                                I   N=         114
           0           0           0           0           0           0
           0           0           0           0           0           0
           0           0           0           0           0           0
           0           0           0           0           0           0
           0           0           0           0           0           0
           0           0           0           0           0           0
           0           0           0           0           0           0
           0           0           0           0           0           0
           0           0           0           0           0           0
           0           0           0           0           0           0
           0           0           0           0           0           0
           0           0           0           0           0           0
           0           0           0           0           0           0
           0           0           0           0           0           0
           0           0           0           0           0           0
           0           0           0           0           0           0
           0           0           0           0           0           0
           0           0           0           0           0           0
           0           0           0           0           0           0
ZRed-FPVec                                 R   N=         114
  0.00000000E+00  0.00000000E+00  0.00000000E+00  0.00000000E+00  0.00000000E+00
  0.00000000E+00  0.00000000E+00  0.00000000E+00  0.00000000E+00  0.00000000E+00
  0.00000000E+00  0.00000000E+00  0.00000000E+00  0.00000000E+00  0.00000000E+00
  0.00000000E+00  0.00000000E+00  0.00000000E+00  0.00000000E+00  0.00000000E+00
  0.00000000E+00  0.00000000E+00  0.00000000E+00  0.00000000E+00  0.00000000E+00
  0.00000000E+00  0.00000000E+00  0.00000000E+00  0.00000000E+00  0.00000000E+00
  0.00000000E+00  0.00000000E+00  0.00000000E+00  0.00000000E+00  0.00000000E+00
  0.00000000E+00  0.00000000E+00  0.00000000E+00  0.00000000E+00  0.00000000E+00
  0.00000000E+00  0.00000000E+00  0.00000000E+00  0.00000000E+00  0.00000000E+00
  0.00000000E+00  0.00000000E+00  0.00000000E+00  0.00000000E+00  0.00000000E+00
  0.00000000E+00  0.00000000E+00  0.00000000E+00  0.00000000E+00  0.00000000E+00
  0.00000000E+00  0.00000000E+00  0.00000000E+00  0.00000000E+00  0.00000000E+00
  0.00000000E+00  0.00000000E+00  0.00000000E+00  0.00000000E+00  0.00000000E+00
  0.00000000E+00  0.00000000E+00  0.00000000E+00  0.00000000E+00  0.00000000E+00
  0.00000000E+00  0.00000000E+00  0.00000000E+00  0.00000000E+00  0.00000000E+00
  0.00000000E+00  0.00000000E+00  0.00000000E+00  0.00000000E+00  0.00000000E+00
  0.00000000E+00  0.00000000E+00  0.00000000E+00  0.00000000E+00  0.00000000E+00
  0.00000000E+00  0.00000000E+00  0.00000000E+00  0.00000000E+00  0.00000000E+00
  0.00000000E+00  0.00000000E+00  0.00000000E+00  0.00000000E+00  0.00000000E+00
  0.00000000E+00  0.00000000E+00  0.00000000E+00  0.00000000E+00  0.00000000E+00
  0.00000000E+00  0.00000000E+00  0.00000000E+00  0.00000000E+00  0.00000000E+00
  0.00000000E+00  0.00000000E+00  0.00000000E+00  0.00000000E+00  0.00000000E+00
  0.00000000E+00  0.00000000E+00  0.00000000E+00  0.00000000E+00
ZRed-Constraint1                           R   N=         114
  2.85102666E+00  2.85102666E+00  2.04285464E+00  2.85137336E+00  2.85008494E+00
  2.85102666E+00  2.91206796E+00  2.03863454E+00  2.85102666E+00  2.91206796E+00
  2.03863454E+00  2.04285464E+00  2.85137336E+00  2.85008494E+00  2.03863454E+00
  2.03863454E+00  2.06412170E+00  2.06412170E+00  2.07631647E+00  1.93056440E+00
  2.07631647E+00  1.93056440E+00  2.12967903E+00  1.57079633E+00  2.26080157E+00
  1.82164610E+00  2.17513013E+00  2.21733743E+00  1.57079633E+00  2.26080157E+00
  1.82164610E+00  2.17513013E+00  2.21733743E+00  2.07631647E+00  1.93056440E+00
  2.07631647E+00  1.93056440E+00  2.12967903E+00  1.82164610E+00  2.17513013E+00
  1.57079633E+00  2.21733743E+00  2.26080157E+00  1.82164610E+00  2.17513013E+00
  1.57079633E+00  2.21733743E+00  2.26080157E+00  1.72306056E+00  1.95877859E+00
  1.95877859E+00  1.95877859E+00  1.95877859E+00  1.90194509E+00 -2.96490110E+00
 -1.92291065E-01 -3.67233290E-01  2.40537675E+00  2.96490110E+00  1.92291065E-01
  3.67233290E-01 -2.40537675E+00  5.63352763E-01 -1.50376909E+00  2.63047462E+00
 -5.63352763E-01 -2.63047462E+00  1.50376909E+00  3.14159265E+00  1.07447080E+00
 -1.07447080E+00  0.00000000E+00  2.46724589E+00 -2.46724589E+00  0.00000000E+00
 -2.96490110E+00 -3.67233290E-01 -1.92291065E-01  2.40537675E+00  1.02864011E+00
  0.00000000E+00 -2.49393390E+00 -1.49011612E-08 -1.02864011E+00  2.76061130E+00
 -2.76061130E+00  2.49393390E+00  0.00000000E+00  2.96490110E+00  3.67233290E-01
  1.92291065E-01 -2.40537675E+00 -1.02864011E+00  0.00000000E+00  2.49393390E+00
 -0.00000000E+00  1.02864011E+00 -2.76061130E+00  2.76061130E+00 -2.49393390E+00
 -0.00000000E+00  5.63352763E-01  2.63047462E+00 -1.50376909E+00 -5.63352763E-01
  1.50376909E+00 -2.63047462E+00  3.14159265E+00 -1.07447080E+00  1.07447080E+00
  0.00000000E+00  2.46724589E+00 -2.46724589E+00  0.00000000E+00
ZRed-Constraint2                           R   N=         114
  2.85102666E+00  2.85102666E+00  2.04285464E+00  2.85137336E+00  2.85008494E+00
  2.85102666E+00  2.91206796E+00  2.03863454E+00  2.85102666E+00  2.91206796E+00
  2.03863454E+00  2.04285464E+00  2.85137336E+00  2.85008494E+00  2.03863454E+00
  2.03863454E+00  2.06412170E+00  2.06412170E+00  2.07631647E+00  1.93056440E+00
  2.07631647E+00  1.93056440E+00  2.12967903E+00  1.57079633E+00  2.26080157E+00
  1.82164610E+00  2.17513013E+00  2.21733743E+00  1.57079633E+00  2.26080157E+00
  1.82164610E+00  2.17513013E+00  2.21733743E+00  2.07631647E+00  1.93056440E+00
  2.07631647E+00  1.93056440E+00  2.12967903E+00  1.82164610E+00  2.17513013E+00
  1.57079633E+00  2.21733743E+00  2.26080157E+00  1.82164610E+00  2.17513013E+00
  1.57079633E+00  2.21733743E+00  2.26080157E+00  1.72306056E+00  1.95877859E+00
  1.95877859E+00  1.95877859E+00  1.95877859E+00  1.90194509E+00 -2.96490110E+00
 -1.92291065E-01 -3.67233290E-01  2.40537675E+00  2.96490110E+00  1.92291065E-01
  3.67233290E-01 -2.40537675E+00  5.63352763E-01 -1.50376909E+00  2.63047462E+00
 -5.63352763E-01 -2.63047462E+00  1.50376909E+00  3.14159265E+00  1.07447080E+00
 -1.07447080E+00  0.00000000E+00  2.46724589E+00 -2.46724589E+00  0.00000000E+00
 -2.96490110E+00 -3.67233290E-01 -1.92291065E-01  2.40537675E+00  1.02864011E+00
  0.00000000E+00 -2.49393390E+00  0.00000000E+00 -1.02864011E+00  2.76061130E+00
 -2.76061130E+00  2.49393390E+00  0.00000000E+00  2.96490110E+00  3.67233290E-01
  1.92291065E-01 -2.40537675E+00 -1.02864011E+00  0.00000000E+00  2.49393390E+00
  0.00000000E+00  1.02864011E+00 -2.76061130E+00  2.76061130E+00 -2.49393390E+00
  0.00000000E+00  5.63352763E-01  2.63047462E+00 -1.50376909E+00 -5.63352763E-01
  1.50376909E+00 -2.63047462E+00  3.14159265E+00 -1.07447080E+00  1.07447080E+00
  0.00000000E+00  2.46724589E+00 -2.46724589E+00  0.00000000E+00
SymInf integers                            I   N=          26
           4           4           1           1           1          -1
          -1           1          -1           1           1           1
          -1           1           0           0           0           0
           0           0           0           0           0           0
           0           0
RotTr to input orientation                 R   N=          12
  8.42024579E-16  1.00000000E+00  3.93847892E-18 -1.00000000E+00  8.42024579E-16
  4.95593830E-15  4.95593830E-15 -3.93847892E-18  1.00000000E+00  8.60151003E-17
  1.46549439E-16 -1.22877552E-01
Number of contracted shells                I              109
Number of primitive shells                 I              188
Pure/Cartesian d shells                    I                0
Pure/Cartesian f shells                    I                0
Highest angular momentum                   I                3
Largest degree of contraction              I                6
Shell types                                I   N=         109
           0           0           0           0           0           1
           1           1          -2          -2          -3           0
           0           0           0           0           1           1
           1          -2          -2          -3           0           0
           0           0           0           1           1           1
          -2          -2          -3           0           0           0
           0           0           1           1           1          -2
          -2          -3           0           0           0           0
           0           1           1           1          -2          -2
          -3           0           0           0           0           0
           1           1           1          -2          -2          -3
           0           0           0           1           0           0
           0           1           0           0           0           1
           0           0           0           1           0           0
           0           1           0           0           0           1
           0           0           0           0           0           1
           1           1          -2          -2          -3           0
           0           0           1           0           0           0
           1
Number of primitives per shell             I   N=         109
           6           2           1           1           1           4
           1           1           1           1           1           6
           2           1           1           1           4           1
           1           1           1           1           6           2
           1           1           1           4           1           1
           1           1           1           6           2           1
           1           1           4           1           1           1
           1           1           6           2           1           1
           1           4           1           1           1           1
           1           6           2           1           1           1
           4           1           1           1           1           1
           3           1           1           1           3           1
           1           1           3           1           1           1
           3           1           1           1           3           1
           1           1           3           1           1           1
           6           2           1           1           1           4
           1           1           1           1           1           3
           1           1           1           3           1           1
           1
Shell to atom map                          I   N=         109
           1           1           1           1           1           1
           1           1           1           1           1           2
           2           2           2           2           2           2
           2           2           2           2           3           3
           3           3           3           3           3           3
           3           3           3           4           4           4
           4           4           4           4           4           4
           4           4           5           5           5           5
           5           5           5           5           5           5
           5           6           6           6           6           6
           6           6           6           6           6           6
           7           7           7           7           8           8
           8           8           9           9           9           9
          10          10          10          10          11          11
          11          11          12          12          12          12
          13          13          13          13          13          13
          13          13          13          13          13          14
          14          14          14          15          15          15
          15
Primitive exponents                        R   N=         188
  1.35753497E+04  2.03523337E+03  4.63225624E+02  1.31200196E+02  4.28530159E+01
  1.55841858E+01  6.20671385E+00  2.57648965E+00  5.76963394E-01  2.29728314E-01
  9.51644400E-02  3.46972322E+01  7.95826228E+00  2.37808269E+00  8.14332082E-01
  2.88875473E-01  1.00568237E-01  1.09700000E+00  3.18000000E-01  7.61000000E-01
  1.35753497E+04  2.03523337E+03  4.63225624E+02  1.31200196E+02  4.28530159E+01
  1.55841858E+01  6.20671385E+00  2.57648965E+00  5.76963394E-01  2.29728314E-01
  9.51644400E-02  3.46972322E+01  7.95826228E+00  2.37808269E+00  8.14332082E-01
  2.88875473E-01  1.00568237E-01  1.09700000E+00  3.18000000E-01  7.61000000E-01
  1.35753497E+04  2.03523337E+03  4.63225624E+02  1.31200196E+02  4.28530159E+01
  1.55841858E+01  6.20671385E+00  2.57648965E+00  5.76963394E-01  2.29728314E-01
  9.51644400E-02  3.46972322E+01  7.95826228E+00  2.37808269E+00  8.14332082E-01
  2.88875473E-01  1.00568237E-01  1.09700000E+00  3.18000000E-01  7.61000000E-01
  1.35753497E+04  2.03523337E+03  4.63225624E+02  1.31200196E+02  4.28530159E+01
  1.55841858E+01  6.20671385E+00  2.57648965E+00  5.76963394E-01  2.29728314E-01
  9.51644400E-02  3.46972322E+01  7.95826228E+00  2.37808269E+00  8.14332082E-01
  2.88875473E-01  1.00568237E-01  1.09700000E+00  3.18000000E-01  7.61000000E-01
  1.35753497E+04  2.03523337E+03  4.63225624E+02  1.31200196E+02  4.28530159E+01
  1.55841858E+01  6.20671385E+00  2.57648965E+00  5.76963394E-01  2.29728314E-01
  9.51644400E-02  3.46972322E+01  7.95826228E+00  2.37808269E+00  8.14332082E-01
  2.88875473E-01  1.00568237E-01  1.09700000E+00  3.18000000E-01  7.61000000E-01
  1.35753497E+04  2.03523337E+03  4.63225624E+02  1.31200196E+02  4.28530159E+01
  1.55841858E+01  6.20671385E+00  2.57648965E+00  5.76963394E-01  2.29728314E-01
  9.51644400E-02  3.46972322E+01  7.95826228E+00  2.37808269E+00  8.14332082E-01
  2.88875473E-01  1.00568237E-01  1.09700000E+00  3.18000000E-01  7.61000000E-01
  3.40613410E+01  5.12357460E+00  1.16466260E+00  3.27230410E-01  1.03072410E-01
  8.00000000E-01  3.40613410E+01  5.12357460E+00  1.16466260E+00  3.27230410E-01
  1.03072410E-01  8.00000000E-01  3.40613410E+01  5.12357460E+00  1.16466260E+00
  3.27230410E-01  1.03072410E-01  8.00000000E-01  3.40613410E+01  5.12357460E+00
  1.16466260E+00  3.27230410E-01  1.03072410E-01  8.00000000E-01  3.40613410E+01
  5.12357460E+00  1.16466260E+00  3.27230410E-01  1.03072410E-01  8.00000000E-01
  3.40613410E+01  5.12357460E+00  1.16466260E+00  3.27230410E-01  1.03072410E-01
  8.00000000E-01  1.35753497E+04  2.03523337E+03  4.63225624E+02  1.31200196E+02
  4.28530159E+01  1.55841858E+01  6.20671385E+00  2.57648965E+00  5.76963394E-01
  2.29728314E-01  9.51644400E-02  3.46972322E+01  7.95826228E+00  2.37808269E+00
  8.14332082E-01  2.88875473E-01  1.00568237E-01  1.09700000E+00  3.18000000E-01
  7.61000000E-01  3.40613410E+01  5.12357460E+00  1.16466260E+00  3.27230410E-01
  1.03072410E-01  8.00000000E-01  3.40613410E+01  5.12357460E+00  1.16466260E+00
  3.27230410E-01  1.03072410E-01  8.00000000E-01
Contraction coefficients                   R   N=         188
  6.06455036E-04  4.69790889E-03  2.43324776E-02  9.73999683E-02  3.01955843E-01
  6.62336091E-01  6.55953085E-01  3.75856333E-01  1.00000000E+00  1.00000000E+00
  1.00000000E+00  1.13272200E-02  7.61696592E-02  3.01922522E-01  7.27850273E-01
  1.00000000E+00  1.00000000E+00  1.00000000E+00  1.00000000E+00  1.00000000E+00
  6.06455036E-04  4.69790889E-03  2.43324776E-02  9.73999683E-02  3.01955843E-01
  6.62336091E-01  6.55953085E-01  3.75856333E-01  1.00000000E+00  1.00000000E+00
  1.00000000E+00  1.13272200E-02  7.61696592E-02  3.01922522E-01  7.27850273E-01
  1.00000000E+00  1.00000000E+00  1.00000000E+00  1.00000000E+00  1.00000000E+00
  6.06455036E-04  4.69790889E-03  2.43324776E-02  9.73999683E-02  3.01955843E-01
  6.62336091E-01  6.55953085E-01  3.75856333E-01  1.00000000E+00  1.00000000E+00
  1.00000000E+00  1.13272200E-02  7.61696592E-02  3.01922522E-01  7.27850273E-01
  1.00000000E+00  1.00000000E+00  1.00000000E+00  1.00000000E+00  1.00000000E+00
  6.06455036E-04  4.69790889E-03  2.43324776E-02  9.73999683E-02  3.01955843E-01
  6.62336091E-01  6.55953085E-01  3.75856333E-01  1.00000000E+00  1.00000000E+00
  1.00000000E+00  1.13272200E-02  7.61696592E-02  3.01922522E-01  7.27850273E-01
  1.00000000E+00  1.00000000E+00  1.00000000E+00  1.00000000E+00  1.00000000E+00
  6.06455036E-04  4.69790889E-03  2.43324776E-02  9.73999683E-02  3.01955843E-01
  6.62336091E-01  6.55953085E-01  3.75856333E-01  1.00000000E+00  1.00000000E+00
  1.00000000E+00  1.13272200E-02  7.61696592E-02  3.01922522E-01  7.27850273E-01
  1.00000000E+00  1.00000000E+00  1.00000000E+00  1.00000000E+00  1.00000000E+00
  6.06455036E-04  4.69790889E-03  2.43324776E-02  9.73999683E-02  3.01955843E-01
  6.62336091E-01  6.55953085E-01  3.75856333E-01  1.00000000E+00  1.00000000E+00
  1.00000000E+00  1.13272200E-02  7.61696592E-02  3.01922522E-01  7.27850273E-01
  1.00000000E+00  1.00000000E+00  1.00000000E+00  1.00000000E+00  1.00000000E+00
  2.54393072E-02  1.90085949E-01  8.52441130E-01  1.00000000E+00  1.00000000E+00
  1.00000000E+00  2.54393072E-02  1.90085949E-01  8.52441130E-01  1.00000000E+00
  1.00000000E+00  1.00000000E+00  2.54393072E-02  1.90085949E-01  8.52441130E-01
  1.00000000E+00  1.00000000E+00  1.00000000E+00  2.54393072E-02  1.90085949E-01
  8.52441130E-01  1.00000000E+00  1.00000000E+00  1.00000000E+00  2.54393072E-02
  1.90085949E-01  8.52441130E-01  1.00000000E+00  1.00000000E+00  1.00000000E+00
  2.54393072E-02  1.90085949E-01  8.52441130E-01  1.00000000E+00  1.00000000E+00
  1.00000000E+00  6.06455036E-04  4.69790889E-03  2.43324776E-02  9.73999683E-02
  3.01955843E-01  6.62336091E-01  6.55953085E-01  3.75856333E-01  1.00000000E+00
  1.00000000E+00  1.00000000E+00  1.13272200E-02  7.61696592E-02  3.01922522E-01
  7.27850273E-01  1.00000000E+00  1.00000000E+00  1.00000000E+00  1.00000000E+00
  1.00000000E+00  2.54393072E-02  1.90085949E-01  8.52441130E-01  1.00000000E+00
  1.00000000E+00  1.00000000E+00  2.54393072E-02  1.90085949E-01  8.52441130E-01
  1.00000000E+00  1.00000000E+00  1.00000000E+00
Coordinates of each shell                  R   N=         327
 -7.54964538E-31  2.16373641E+00  1.03391452E+00 -7.54964538E-31  2.16373641E+00
  1.03391452E+00 -7.54964538E-31  2.16373641E+00  1.03391452E+00 -7.54964538E-31
  2.16373641E+00  1.03391452E+00 -7.54964538E-31  2.16373641E+00  1.03391452E+00
 -7.54964538E-31  2.16373641E+00  1.03391452E+00 -7.54964538E-31  2.16373641E+00
  1.03391452E+00 -7.54964538E-31  2.16373641E+00  1.03391452E+00 -7.54964538E-31
  2.16373641E+00  1.03391452E+00 -7.54964538E-31  2.16373641E+00  1.03391452E+00
 -7.54964538E-31  2.16373641E+00  1.03391452E+00  1.42504247E+00 -1.45603398E+00
 -1.33183362E+00  1.42504247E+00 -1.45603398E+00 -1.33183362E+00  1.42504247E+00
 -1.45603398E+00 -1.33183362E+00  1.42504247E+00 -1.45603398E+00 -1.33183362E+00
  1.42504247E+00 -1.45603398E+00 -1.33183362E+00  1.42504247E+00 -1.45603398E+00
 -1.33183362E+00  1.42504247E+00 -1.45603398E+00 -1.33183362E+00  1.42504247E+00
 -1.45603398E+00 -1.33183362E+00  1.42504247E+00 -1.45603398E+00 -1.33183362E+00
  1.42504247E+00 -1.45603398E+00 -1.33183362E+00  1.42504247E+00 -1.45603398E+00
 -1.33183362E+00 -1.42504247E+00 -1.45603398E+00 -1.33183362E+00 -1.42504247E+00
 -1.45603398E+00 -1.33183362E+00 -1.42504247E+00 -1.45603398E+00 -1.33183362E+00
 -1.42504247E+00 -1.45603398E+00 -1.33183362E+00 -1.42504247E+00 -1.45603398E+00
 -1.33183362E+00 -1.42504247E+00 -1.45603398E+00 -1.33183362E+00 -1.42504247E+00
 -1.45603398E+00 -1.33183362E+00 -1.42504247E+00 -1.45603398E+00 -1.33183362E+00
 -1.42504247E+00 -1.45603398E+00 -1.33183362E+00 -1.42504247E+00 -1.45603398E+00
 -1.33183362E+00 -1.42504247E+00 -1.45603398E+00 -1.33183362E+00 -2.64981287E-16
 -2.16373641E+00  1.03391452E+00 -2.64981287E-16 -2.16373641E+00  1.03391452E+00
 -2.64981287E-16 -2.16373641E+00  1.03391452E+00 -2.64981287E-16 -2.16373641E+00
  1.03391452E+00 -2.64981287E-16 -2.16373641E+00  1.03391452E+00 -2.64981287E-16
 -2.16373641E+00  1.03391452E+00 -2.64981287E-16 -2.16373641E+00  1.03391452E+00
 -2.64981287E-16 -2.16373641E+00  1.03391452E+00 -2.64981287E-16 -2.16373641E+00
  1.03391452E+00 -2.64981287E-16 -2.16373641E+00  1.03391452E+00 -2.64981287E-16
 -2.16373641E+00  1.03391452E+00 -1.42504247E+00  1.45603398E+00 -1.33183362E+00
 -1.42504247E+00  1.45603398E+00 -1.33183362E+00 -1.42504247E+00  1.45603398E+00
 -1.33183362E+00 -1.42504247E+00  1.45603398E+00 -1.33183362E+00 -1.42504247E+00
  1.45603398E+00 -1.33183362E+00 -1.42504247E+00  1.45603398E+00 -1.33183362E+00
 -1.42504247E+00  1.45603398E+00 -1.33183362E+00 -1.42504247E+00  1.45603398E+00
 -1.33183362E+00 -1.42504247E+00  1.45603398E+00 -1.33183362E+00 -1.42504247E+00
  1.45603398E+00 -1.33183362E+00 -1.42504247E+00  1.45603398E+00 -1.33183362E+00
  1.42504247E+00  1.45603398E+00 -1.33183362E+00  1.42504247E+00  1.45603398E+00
 -1.33183362E+00  1.42504247E+00  1.45603398E+00 -1.33183362E+00  1.42504247E+00
  1.45603398E+00 -1.33183362E+00  1.42504247E+00  1.45603398E+00 -1.33183362E+00
  1.42504247E+00  1.45603398E+00 -1.33183362E+00  1.42504247E+00  1.45603398E+00
 -1.33183362E+00  1.42504247E+00  1.45603398E+00 -1.33183362E+00  1.42504247E+00
  1.45603398E+00 -1.33183362E+00  1.42504247E+00  1.45603398E+00 -1.33183362E+00
  1.42504247E+00  1.45603398E+00 -1.33183362E+00 -1.89126321E-30  4.11374480E+00
  1.64278427E+00 -1.89126321E-30  4.11374480E+00  1.64278427E+00 -1.89126321E-30
  4.11374480E+00  1.64278427E+00 -1.89126321E-30  4.11374480E+00  1.64278427E+00
  2.72271740E+00 -2.68416699E+00 -2.31354634E+00  2.72271740E+00 -2.68416699E+00
 -2.31354634E+00  2.72271740E+00 -2.68416699E+00 -2.31354634E+00  2.72271740E+00
 -2.68416699E+00 -2.31354634E+00 -2.72271740E+00 -2.68416699E+00 -2.31354634E+00
 -2.72271740E+00 -2.68416699E+00 -2.31354634E+00 -2.72271740E+00 -2.68416699E+00
 -2.31354634E+00 -2.72271740E+00 -2.68416699E+00 -2.31354634E+00 -5.03788440E-16
 -4.11374480E+00  1.64278427E+00 -5.03788440E-16 -4.11374480E+00  1.64278427E+00
 -5.03788440E-16 -4.11374480E+00  1.64278427E+00 -5.03788440E-16 -4.11374480E+00
  1.64278427E+00 -2.72271740E+00  2.68416699E+00 -2.31354634E+00 -2.72271740E+00
  2.68416699E+00 -2.31354634E+00 -2.72271740E+00  2.68416699E+00 -2.31354634E+00
 -2.72271740E+00  2.68416699E+00 -2.31354634E+00  2.72271740E+00  2.68416699E+00
 -2.31354634E+00  2.72271740E+00  2.68416699E+00 -2.31354634E+00  2.72271740E+00
  2.68416699E+00 -2.31354634E+00  2.72271740E+00  2.68416699E+00 -2.31354634E+00
  4.16000868E-32  0.00000000E+00  2.89094838E+00  4.16000868E-32  0.00000000E+00
  2.89094838E+00  4.16000868E-32  0.00000000E+00  2.89094838E+00  4.16000868E-32
  0.00000000E+00  2.89094838E+00  4.16000868E-32  0.00000000E+00  2.89094838E+00
  4.16000868E-32  0.00000000E+00  2.89094838E+00  4.16000868E-32  0.00000000E+00
  2.89094838E+00  4.16000868E-32  0.00000000E+00  2.89094838E+00  4.16000868E-32
  0.00000000E+00  2.89094838E+00  4.16000868E-32  0.00000000E+00  2.89094838E+00
  4.16000868E-32  0.00000000E+00  2.89094838E+00 -1.68015550E+00  1.02879853E-16
  4.08997960E+00 -1.68015550E+00  1.02879853E-16  4.08997960E+00 -1.68015550E+00
  1.02879853E-16  4.08997960E+00 -1.68015550E+00  1.02879853E-16  4.08997960E+00
  1.68015550E+00 -3.08639558E-16  4.08997960E+00  1.68015550E+00 -3.08639558E-16
  4.08997960E+00  1.68015550E+00 -3.08639558E-16  4.08997960E+00  1.68015550E+00
 -3.08639558E-16  4.08997960E+00
Num ILSW                                   I              100
ILSW                                       I   N=         100
           0           0           0           0           2           0
           0           0           0           0        4639          -1
           5           0           0           0           2           0
           0           0           1           0           1           0
           1           0           0           0           0           0
           0           0      100000           0          -1           0
           0           0           0           0           0           0
           0           0           0           1           0           0
           0 -2000000000           1           0           0           0
           0           0         121          52           0           0
           0           0          58           0           0           0
           0           0           0           0           0           1
           0           0           0           0           0           0
           0           0           0           0           0           0
           0           0           0           0           0           0
           0           0           0           0           0           0
           0           0           0           0
Num RLSW                                   I               52
RLSW                                       R   N=          52
  1.00000000E+00  1.00000000E+00  1.00000000E+00  1.00000000E+00  1.00000000E+00
  0.00000000E+00  2.00000000E-01  2.22036000E-01  0.00000000E+00  7.77964000E-01
  0.00000000E+00  2.00000000E-01  0.00000000E+00  0.00000000E+00  1.00000000E+00
  0.00000000E+00  0.00000000E+00  1.00000000E+00  0.00000000E+00  0.00000000E+00
  0.00000000E+00  0.00000000E+00  1.00000000E+00  0.00000000E+00  0.00000000E+00
  0.00000000E+00  0.00000000E+00  1.00000000E+00  0.00000000E+00  0.00000000E+00
  0.00000000E+00  0.00000000E+00  1.00000000E+00  0.00000000E+00  0.00000000E+00
  0.00000000E+00  0.00000000E+00  0.00000000E+00  1.00000000E+00  1.00000000E+00
  0.00000000E+00  1.00000000E+00  0.00000000E+00  0.00000000E+00  0.00000000E+00
  0.00000000E+00  0.00000000E+00  0.00000000E+00  0.00000000E+00  0.00000000E+00
  0.00000000E+00  0.00000000E+00
ECP-MxAtEC                                 I           250000
ECP-MaxLECP                                I               10
ECP-MaxAtL                                 I          2250000
ECP-MxTECP                                 I         11250000
ECP-LenNCZ                                 I                0
ECP-KFirst                                 I   N=         150
           0           0           0           0           0           0
           0           0           0           0           0           0
           0           0           0           0           0           0
           0           0           0           0           0           0
           0           0           0           0           0           0
           0           0           0           0           0           0
           0           0           0           0           0           0
           0           0           0           0           0           0
           0           0           0           0           0           0
           0           0           0           0           0           0
           0           0           0           0           0           0
           0           0           0           0           0           0
           0           0           0           0           0           0
           0           0           0           0           0           0
           0           0           0           0           0           0
           0           0           0           0           0           0
           0           0           0           0           0           0
           0           0           0           0           0           0
           0           0           0           0           0           0
           0           0           0           0           0           0
           0           0           0           0           0           0
           0           0           0           0           0           0
           0           0           0           0           0           0
           0           0           0           0           0           0
           0           0           0           0           0           0
ECP-KLast                                  I   N=         150
           0           0           0           0           0           0
           0           0           0           0           0           0
           0           0           0           0           0           0
           0           0           0           0           0           0
           0           0           0           0           0           0
           0           0           0           0           0           0
           0           0           0           0           0           0
           0           0           0           0           0           0
           0           0           0           0           0           0
           0           0           0           0           0           0
           0           0           0           0           0           0
           0           0           0           0           0           0
           0           0           0           0           0           0
           0           0           0           0           0           0
           0           0           0           0           0           0
           0           0           0           0           0           0
           0           0           0           0           0           0
           0           0           0           0           0           0
           0           0           0           0           0           0
           0           0           0           0           0           0
           0           0           0           0           0           0
           0           0           0           0           0           0
           0           0           0           0           0           0
           0           0           0           0           0           0
           0           0           0           0           0           0
ECP-LMax                                   I   N=          15
           0           0           0           0           0           0
           0           0           0           0           0           0
           0           0           0
ECP-LPSkip                                 I   N=          15
           1           1           1           1           1           1
           1           1           1           1           1           1
           1           1           1
ECP-RNFroz                                 R   N=          15
  0.00000000E+00  0.00000000E+00  0.00000000E+00  0.00000000E+00  0.00000000E+00
  0.00000000E+00  0.00000000E+00  0.00000000E+00  0.00000000E+00  0.00000000E+00
  0.00000000E+00  0.00000000E+00  0.00000000E+00  0.00000000E+00  0.00000000E+00
ECP-NLP                                    I                0
ECP-CLP1                                   R      0.000000000000000E+00
ECP-CLP2                                   R      0.000000000000000E+00
ECP-ZLP                                    R      0.000000000000000E+00
MxBond                                     I                4
NBond                                      I   N=          15
           4           4           4           4           4           4
           1           1           1           1           1           1
           4           1           1
IBond                                      I   N=          60
           5           6           7          13           3           4
           6           8           2           4           5           9
           2           3          10          13           1           3
           6          11           1           2           5          12
           1           0           0           0           2           0
           0           0           3           0           0           0
           4           0           0           0           5           0
           0           0           6           0           0           0
           1           4          14          15          13           0
           0           0          13           0           0           0
RBond                                      R   N=          60
  1.00000000E+00  1.00000000E+00  1.00000000E+00  1.00000000E+00  1.00000000E+00
  1.00000000E+00  1.00000000E+00  1.00000000E+00  1.00000000E+00  1.00000000E+00
  1.00000000E+00  1.00000000E+00  1.00000000E+00  1.00000000E+00  1.00000000E+00
  1.00000000E+00  1.00000000E+00  1.00000000E+00  1.00000000E+00  1.00000000E+00
  1.00000000E+00  1.00000000E+00  1.00000000E+00  1.00000000E+00  1.00000000E+00
  0.00000000E+00  0.00000000E+00  0.00000000E+00  1.00000000E+00  0.00000000E+00
  0.00000000E+00  0.00000000E+00  1.00000000E+00  0.00000000E+00  0.00000000E+00
  0.00000000E+00  1.00000000E+00  0.00000000E+00  0.00000000E+00  0.00000000E+00
  1.00000000E+00  0.00000000E+00  0.00000000E+00  0.00000000E+00  1.00000000E+00
  0.00000000E+00  0.00000000E+00  0.00000000E+00  1.00000000E+00  1.00000000E+00
  1.00000000E+00  1.00000000E+00  1.00000000E+00  0.00000000E+00  0.00000000E+00
  0.00000000E+00  1.00000000E+00  0.00000000E+00  0.00000000E+00  0.00000000E+00
Virial Ratio                               R      2.005294412295910E+00
SCF Energy                                 R     -2.714599438248980E+02
Total Energy                               R     -2.714599438248980E+02
RMS Force                                  R      7.363693364934864E-05
RMS Density                                R      1.412681607173386E-09
NImag                                      I                0
Job Status                                 I                1
Nuclear derivative order                   I                2
External E-field                           R   N=          35
  0.00000000E+00  0.00000000E+00  0.00000000E+00  0.00000000E+00  0.00000000E+00
  0.00000000E+00  0.00000000E+00  0.00000000E+00  0.00000000E+00  0.00000000E+00
  0.00000000E+00  0.00000000E+00  0.00000000E+00  0.00000000E+00  0.00000000E+00
  0.00000000E+00  0.00000000E+00  0.00000000E+00  0.00000000E+00  0.00000000E+00
  0.00000000E+00  0.00000000E+00  0.00000000E+00  0.00000000E+00  0.00000000E+00
  0.00000000E+00  0.00000000E+00  0.00000000E+00  0.00000000E+00  0.00000000E+00
  0.00000000E+00  0.00000000E+00  0.00000000E+00  0.00000000E+00  0.00000000E+00
IOpCl                                      I                0
IROHF                                      I                0
Alpha Orbital Energies                     R   N=         265
 -1.02856787E+01 -1.02856747E+01 -1.02852327E+01 -1.02850787E+01 -1.02850674E+01
 -1.02848795E+01 -1.02754285E+01 -1.04835187E+00 -8.82235046E-01 -8.31499112E-01
 -7.31489032E-01 -6.59985232E-01 -6.43775634E-01 -6.28916617E-01 -6.08814719E-01
 -5.24526892E-01 -5.20014760E-01 -5.17012646E-01 -4.77886468E-01 -4.32234378E-01
 -4.23451971E-01 -3.93548898E-01 -3.60173129E-01 -3.49229822E-01 -3.01690964E-01
  1.24622438E-01  1.40688382E-01  1.52673519E-01  1.56834775E-01  1.75617504E-01
  1.76341784E-01  1.80665352E-01  1.81763840E-01  1.98927036E-01  2.05444422E-01
  2.15277436E-01  2.35526352E-01  2.44695233E-01  2.53729605E-01  2.54111450E-01
  2.77319741E-01  2.81126475E-01  3.11497182E-01  3.18970051E-01  3.24765313E-01
  3.34872713E-01  3.64510101E-01  3.75812271E-01  4.23394075E-01  4.29472680E-01
  4.30757851E-01  4.31107386E-01  4.66755085E-01  4.69939345E-01  4.76516020E-01
  4.82895300E-01  4.86282815E-01  4.89589384E-01  5.05804984E-01  5.07613613E-01
  5.12607537E-01  5.15271612E-01  5.26290562E-01  5.26642822E-01  5.41135801E-01
  5.44087941E-01  5.53888305E-01  5.63984941E-01  5.68951509E-01  6.06787509E-01
  6.11063411E-01  6.21784265E-01  6.63858994E-01  6.90888936E-01  7.06785080E-01
  7.49398069E-01  7.75414122E-01  8.19260206E-01  8.43283698E-01  8.75059064E-01
  9.12995171E-01  9.15092985E-01  9.38339466E-01  1.00901364E+00  1.01452682E+00
  1.02817079E+00  1.03824092E+00  1.05256066E+00  1.05557067E+00  1.07319320E+00
  1.07366243E+00  1.10977838E+00  1.14271916E+00  1.15640188E+00  1.18063378E+00
  1.18373251E+00  1.22540122E+00  1.24214587E+00  1.24777905E+00  1.26373806E+00
  1.26736672E+00  1.26768316E+00  1.27725881E+00  1.30713474E+00  1.32689960E+00
  1.33432618E+00  1.35942145E+00  1.36268532E+00  1.37498791E+00  1.40540060E+00
  1.41448123E+00  1.46934143E+00  1.48909302E+00  1.53435616E+00  1.55317606E+00
  1.61324102E+00  1.65350323E+00  1.68621109E+00  1.70080752E+00  1.70885711E+00
  1.71232588E+00  1.73845145E+00  1.78530288E+00  1.80189148E+00  1.81611282E+00
  1.82219716E+00  1.82917286E+00  1.84311539E+00  1.92582727E+00  1.98919399E+00
  2.05327425E+00  2.06643202E+00  2.08407694E+00  2.08743922E+00  2.09555427E+00
  2.13991070E+00  2.16093576E+00  2.17443023E+00  2.19172731E+00  2.27002664E+00
  2.28172045E+00  2.29440671E+00  2.34340639E+00  2.36094724E+00  2.40804680E+00
  2.41811586E+00  2.43165329E+00  2.45607167E+00  2.46889578E+00  2.50473179E+00
  2.50746045E+00  2.51387269E+00  2.52210524E+00  2.53844822E+00  2.55983728E+00
  2.60868063E+00  2.61942377E+00  2.63461807E+00  2.64477872E+00  2.68898827E+00
  2.70700809E+00  2.73707297E+00  2.74697484E+00  2.75630649E+00  2.77463356E+00
  2.78242927E+00  2.82628527E+00  2.83358318E+00  2.84411171E+00  2.84459443E+00
  2.86382619E+00  2.87308969E+00  2.90537002E+00  2.92977266E+00  2.95072966E+00
  2.97701634E+00  2.99477838E+00  3.06038793E+00  3.07135349E+00  3.10063033E+00
  3.10928360E+00  3.12151957E+00  3.14875177E+00  3.15916400E+00  3.16815976E+00
  3.16933439E+00  3.17404540E+00  3.17451815E+00  3.18914258E+00  3.24080079E+00
  3.25281697E+00  3.27889447E+00  3.28013951E+00  3.32240941E+00  3.32421007E+00
  3.34139471E+00  3.44139477E+00  3.47067417E+00  3.47292939E+00  3.50385304E+00
  3.54633873E+00  3.54779549E+00  3.57552858E+00  3.58377260E+00  3.59713719E+00
  3.63544875E+00  3.64566380E+00  3.73891186E+00  3.76198131E+00  3.77826943E+00
  3.77852272E+00  3.84715651E+00  3.90924023E+00  3.92320378E+00  3.93613260E+00
  3.96815306E+00  4.00466062E+00  4.01240494E+00  4.03726746E+00  4.05913791E+00
  4.09248993E+00  4.09781382E+00  4.11423102E+00  4.12373973E+00  4.19366470E+00
  4.19555702E+00  4.20518282E+00  4.22396360E+00  4.25069486E+00  4.27600638E+00
  4.28227396E+00  4.29250071E+00  4.29481565E+00  4.33244188E+00  4.41094287E+00
  4.41226756E+00  4.43817635E+00  4.43898108E+00  4.48090922E+00  4.58598823E+00
  4.59091822E+00  4.62599093E+00  4.70006533E+00  4.74708967E+00  4.75250874E+00
  4.78408437E+00  4.93497715E+00  4.95263458E+00  4.95428956E+00  5.01322095E+00
  5.03432169E+00  5.04027896E+00  5.07624425E+00  5.13779356E+00  5.15296839E+00
  5.19740460E+00  5.19823819E+00  5.43127173E+00  2.24132398E+01  2.25566477E+01
  2.26114323E+01  2.26399579E+01  2.27450700E+01  2.27827423E+01  2.28740282E+01
Alpha MO coefficients                      R   N=       70225
  2.96317508E-01  3.85839714E-01  2.34401994E-02 -1.39297589E-02  2.50908273E-02
  0.00000000E+00 -2.85922652E-04 -9.25919737E-04  0.00000000E+00  9.11245102E-04
  2.72788511E-03  0.00000000E+00 -4.08110912E-03 -2.39841327E-03  3.49861605E-04
  0.00000000E+00  3.53227308E-05 -3.26638221E-04  0.00000000E+00 -1.90733050E-03
  0.00000000E+00  3.98054012E-04 -2.31964333E-03  0.00000000E+00 -1.69767206E-04
  0.00000000E+00 -1.87121464E-04 -2.97265174E-04  0.00000000E+00  0.00000000E+00
 -2.11401875E-04  1.03248986E-01  1.34485147E-01  8.79952050E-03 -5.36360915E-03
 -4.22975955E-03 -5.02802938E-04  1.60532653E-05  3.56605088E-04  6.10226302E-04
 -1.17667369E-03 -4.51630029E-04 -6.76913148E-04  1.92499288E-03 -7.56957477E-04
 -9.24005132E-05 -1.00477440E-04  2.31890206E-05  4.87493004E-05 -1.23761066E-04
 -3.26054082E-04  1.89203458E-04  3.64634859E-05 -3.89839425E-04 -6.16193814E-06
 -8.27173467E-05  2.49640106E-04  2.17805194E-04 -1.47313048E-04 -9.11684606E-05
  1.42081309E-04  9.66453641E-05  1.03248986E-01  1.34485147E-01  8.79952050E-03
 -5.36360915E-03 -4.22975955E-03  5.02802938E-04  1.60532653E-05  3.56605088E-04
 -6.10226302E-04 -1.17667369E-03 -4.51630029E-04  6.76913148E-04  1.92499288E-03
 -7.56957477E-04 -9.24005132E-05  1.00477440E-04  2.31890206E-05  4.87493004E-05
  1.23761066E-04 -3.26054082E-04 -1.89203458E-04  3.64634859E-05 -3.89839425E-04
  6.16193814E-06 -8.27173467E-05 -2.49640106E-04  2.17805194E-04 -1.47313048E-04
  9.11684606E-05 -1.42081309E-04  9.66453641E-05  2.96317508E-01  3.85839714E-01
  2.34401994E-02 -1.39297589E-02  2.50908273E-02  0.00000000E+00  2.85922652E-04
 -9.25919737E-04  0.00000000E+00 -9.11245102E-04  2.72788511E-03  0.00000000E+00
  4.08110912E-03 -2.39841327E-03  3.49861605E-04  0.00000000E+00 -3.53227308E-05
 -3.26638221E-04  0.00000000E+00 -1.90733050E-03  0.00000000E+00 -3.98054012E-04
 -2.31964333E-03  0.00000000E+00 -1.69767206E-04  0.00000000E+00  1.87121464E-04
 -2.97265174E-04  0.00000000E+00  0.00000000E+00  2.11401875E-04  1.03248986E-01
  1.34485147E-01  8.79952050E-03 -5.36360915E-03 -4.22975955E-03  5.02802938E-04
 -1.60532653E-05  3.56605088E-04 -6.10226302E-04  1.17667369E-03 -4.51630029E-04
  6.76913148E-04 -1.92499288E-03 -7.56957477E-04 -9.24005132E-05  1.00477440E-04
 -2.31890206E-05  4.87493004E-05 -1.23761066E-04 -3.26054082E-04 -1.89203458E-04
 -3.64634859E-05 -3.89839425E-04 -6.16193814E-06 -8.27173467E-05 -2.49640106E-04
 -2.17805194E-04 -1.47313048E-04 -9.11684606E-05 -1.42081309E-04 -9.66453641E-05
  1.03248986E-01  1.34485147E-01  8.79952050E-03 -5.36360915E-03 -4.22975955E-03
 -5.02802938E-04 -1.60532653E-05  3.56605088E-04  6.10226302E-04  1.17667369E-03
 -4.51630029E-04 -6.76913148E-04 -1.92499288E-03 -7.56957477E-04 -9.24005132E-05
 -1.00477440E-04 -2.31890206E-05  4.87493004E-05  1.23761066E-04 -3.26054082E-04
  1.89203458E-04 -3.64634859E-05 -3.89839425E-04  6.16193814E-06 -8.27173467E-05
  2.49640106E-04 -2.17805194E-04 -1.47313048E-04  9.11684606E-05  1.42081309E-04
 -9.66453641E-05 -5.15353664E-04 -3.21536618E-03 -1.21445715E-03  0.00000000E+00
  1.40632663E-03  6.02693410E-04 -5.67096094E-05 -3.96213045E-04  1.34007916E-03
  3.47826122E-04 -1.67926171E-04 -2.94515442E-04 -5.67096094E-05 -3.96213045E-04
  1.34007916E-03 -3.47826122E-04 -1.67926171E-04 -2.94515442E-04 -5.15353664E-04
 -3.21536618E-03 -1.21445715E-03  0.00000000E+00 -1.40632663E-03  6.02693410E-04
 -5.67096094E-05 -3.96213045E-04  1.34007916E-03 -3.47826122E-04  1.67926171E-04
 -2.94515442E-04 -5.67096094E-05 -3.96213045E-04  1.34007916E-03  3.47826122E-04
  1.67926171E-04 -2.94515442E-04  6.80739301E-03  8.95867240E-03  1.72322802E-03
 -3.61069516E-03 -1.49644378E-02  0.00000000E+00  0.00000000E+00 -3.83862373E-04
  0.00000000E+00  0.00000000E+00  3.76473263E-03  0.00000000E+00  0.00000000E+00
  7.07117102E-03  3.27483704E-05  0.00000000E+00  0.00000000E+00  1.74886452E-04
  0.00000000E+00 -1.91492997E-03  0.00000000E+00  0.00000000E+00  8.00524851E-04
  0.00000000E+00 -3.26760885E-04  0.00000000E+00  0.00000000E+00 -8.08076847E-04
  0.00000000E+00  0.00000000E+00  0.00000000E+00 -4.35977710E-05 -3.69346096E-04
 -1.56866918E-03  8.86193494E-05  0.00000000E+00  2.42859275E-04 -4.35977710E-05
 -3.69346096E-04 -1.56866918E-03 -8.86193494E-05  0.00000000E+00  2.42859275E-04
  3.11751239E-01  4.05749798E-01  2.65764396E-02 -1.94757307E-02  1.23367144E-02
  0.00000000E+00 -7.67644606E-04 -1.00451276E-03  0.00000000E+00  2.13292468E-03
  2.19107646E-03  0.00000000E+00  3.33947489E-04 -1.74364843E-03  1.46522241E-04
  0.00000000E+00  2.59273633E-04 -6.32366723E-04  0.00000000E+00 -3.92813776E-04
  0.00000000E+00 -1.86756749E-04 -1.01117307E-04  0.00000000E+00 -2.66868394E-04
  0.00000000E+00 -2.38730395E-04 -3.50087897E-04  0.00000000E+00  0.00000000E+00
 -4.20344382E-04 -7.73968713E-02 -1.00739546E-01 -7.15178846E-03  5.32592131E-03
 -1.30245036E-02  5.69654834E-04  1.50863150E-04 -3.27271409E-04 -4.72491214E-04
 -1.85785619E-03 -4.51125851E-04  6.15052379E-03 -9.61092700E-03 -3.32119354E-03
  7.65732195E-05  1.32249324E-04 -1.40106557E-04 -2.51844136E-05  1.17601107E-04
  5.09150581E-04 -6.95449781E-04  5.37157333E-06  1.05583722E-03 -3.33823868E-04
  1.41972227E-04 -2.25499331E-04 -1.58000838E-04  1.26700530E-04  2.05651479E-04
 -4.34566577E-05  5.95276582E-05 -7.73968713E-02 -1.00739546E-01 -7.15178846E-03
  5.32592131E-03 -1.30245036E-02 -5.69654834E-04  1.50863150E-04 -3.27271409E-04
  4.72491214E-04 -1.85785619E-03 -4.51125851E-04 -6.15052379E-03 -9.61092700E-03
 -3.32119354E-03  7.65732195E-05 -1.32249324E-04 -1.40106557E-04 -2.51844136E-05
 -1.17601107E-04  5.09150581E-04  6.95449781E-04  5.37157333E-06  1.05583722E-03
  3.33823868E-04  1.41972227E-04  2.25499331E-04 -1.58000838E-04  1.26700530E-04
 -2.05651479E-04  4.34566577E-05  5.95276582E-05 -3.11751239E-01 -4.05749798E-01
 -2.65764396E-02  1.94757307E-02 -1.23367144E-02  0.00000000E+00 -7.67644606E-04
  1.00451276E-03  0.00000000E+00  2.13292468E-03 -2.19107646E-03  0.00000000E+00
  3.33947489E-04  1.74364843E-03 -1.46522241E-04  0.00000000E+00  2.59273633E-04
  6.32366723E-04  0.00000000E+00  3.92813776E-04  0.00000000E+00 -1.86756749E-04
  1.01117307E-04  0.00000000E+00  2.66868394E-04  0.00000000E+00 -2.38730395E-04
  3.50087897E-04  0.00000000E+00  0.00000000E+00 -4.20344382E-04  7.73968713E-02
  1.00739546E-01  7.15178846E-03 -5.32592131E-03  1.30245036E-02  5.69654834E-04
  1.50863150E-04  3.27271409E-04 -4.72491214E-04 -1.85785619E-03  4.51125851E-04
  6.15052379E-03 -9.61092700E-03  3.32119354E-03 -7.65732195E-05  1.32249324E-04
 -1.40106557E-04  2.51844136E-05 -1.17601107E-04 -5.09150581E-04 -6.95449781E-04
  5.37157333E-06 -1.05583722E-03  3.33823868E-04 -1.41972227E-04 -2.25499331E-04
 -1.58000838E-04 -1.26700530E-04 -2.05651479E-04 -4.34566577E-05  5.95276582E-05
  7.73968713E-02  1.00739546E-01  7.15178846E-03 -5.32592131E-03  1.30245036E-02
 -5.69654834E-04  1.50863150E-04  3.27271409E-04  4.72491214E-04 -1.85785619E-03
  4.51125851E-04 -6.15052379E-03 -9.61092700E-03  3.32119354E-03 -7.65732195E-05
 -1.32249324E-04 -1.40106557E-04  2.51844136E-05  1.17601107E-04 -5.09150581E-04
  6.95449781E-04  5.37157333E-06 -1.05583722E-03 -3.33823868E-04 -1.41972227E-04
  2.25499331E-04 -1.58000838E-04 -1.26700530E-04  2.05651479E-04  4.34566577E-05
  5.95276582E-05 -3.70306943E-04 -1.53020524E-03 -1.92885174E-03  0.00000000E+00
  1.30088849E-03  5.11396002E-04  2.56438539E-06 -1.39151538E-03 -4.16956707E-03
 -1.19754059E-04 -1.49932369E-04  1.10860815E-04  2.56438539E-06 -1.39151538E-03
 -4.16956707E-03  1.19754059E-04 -1.49932369E-04  1.10860815E-04  3.70306943E-04
  1.53020524E-03  1.92885174E-03  0.00000000E+00  1.30088849E-03 -5.11396002E-04
 -2.56438539E-06  1.39151538E-03  4.16956707E-03 -1.19754059E-04 -1.49932369E-04
 -1.10860815E-04 -2.56438539E-06  1.39151538E-03  4.16956707E-03  1.19754059E-04
 -1.49932369E-04 -1.10860815E-04  0.00000000E+00  0.00000000E+00  0.00000000E+00
  0.00000000E+00  0.00000000E+00  0.00000000E+00  3.12196183E-04  0.00000000E+00
  0.00000000E+00 -4.92809363E-04  0.00000000E+00  0.00000000E+00 -1.74750346E-03
  0.00000000E+00  0.00000000E+00  0.00000000E+00  1.16974186E-04  0.00000000E+00
  0.00000000E+00  0.00000000E+00  0.00000000E+00  1.67432229E-03  0.00000000E+00
  0.00000000E+00  0.00000000E+00  0.00000000E+00 -5.08879354E-04  0.00000000E+00
  0.00000000E+00  0.00000000E+00  5.76946128E-04  0.00000000E+00  0.00000000E+00
  0.00000000E+00  0.00000000E+00 -2.93970478E-04  0.00000000E+00  0.00000000E+00
  0.00000000E+00  0.00000000E+00  0.00000000E+00 -2.93970478E-04  0.00000000E+00
 -1.46057128E-01 -1.90098922E-01 -1.15714974E-02  8.72543131E-03 -1.53241064E-02
  0.00000000E+00  3.42589169E-04 -7.43226062E-05  0.00000000E+00 -2.10985385E-03
  1.51608769E-03  0.00000000E+00  7.66543760E-04  3.43625164E-03 -8.61956778E-05
  0.00000000E+00 -1.42322118E-04  2.53533850E-04  0.00000000E+00 -1.61163712E-03
  0.00000000E+00 -6.78279757E-04 -1.17546043E-03  0.00000000E+00  2.58427709E-04
  0.00000000E+00  4.03409530E-04  5.04832417E-04  0.00000000E+00  0.00000000E+00
  2.91729483E-04  2.09556158E-01  2.72845310E-01  1.71686980E-02 -1.17097426E-02
  9.83337885E-03 -6.54757824E-04  3.51283821E-04  2.97405800E-04  5.02272777E-04
 -1.15369304E-03 -5.02681342E-04 -2.34729225E-03  6.64791256E-04  3.33988722E-03
 -5.94719893E-05 -3.98346973E-04  1.03533877E-04  4.03328103E-05 -2.81375935E-04
  2.72458096E-04 -3.30555745E-04 -3.34085743E-04  1.81176675E-04  2.51477690E-04
  1.10539231E-04 -2.62007500E-04 -1.06613841E-04  8.01377327E-05  3.66486149E-04
  1.79818017E-04  1.08417613E-04  2.09556158E-01  2.72845310E-01  1.71686980E-02
 -1.17097426E-02  9.83337885E-03  6.54757824E-04  3.51283821E-04  2.97405800E-04
 -5.02272777E-04 -1.15369304E-03 -5.02681342E-04  2.34729225E-03  6.64791256E-04
  3.33988722E-03 -5.94719893E-05  3.98346973E-04  1.03533877E-04  4.03328103E-05
  2.81375935E-04  2.72458096E-04  3.30555745E-04 -3.34085743E-04  1.81176675E-04
 -2.51477690E-04  1.10539231E-04  2.62007500E-04 -1.06613841E-04  8.01377327E-05
 -3.66486149E-04 -1.79818017E-04  1.08417613E-04 -1.46057128E-01 -1.90098922E-01
 -1.15714974E-02  8.72543131E-03 -1.53241064E-02  0.00000000E+00 -3.42589169E-04
 -7.43226062E-05  0.00000000E+00  2.10985385E-03  1.51608769E-03  0.00000000E+00
 -7.66543760E-04  3.43625164E-03 -8.61956778E-05  0.00000000E+00  1.42322118E-04
  2.53533850E-04  0.00000000E+00 -1.61163712E-03  0.00000000E+00  6.78279757E-04
 -1.17546043E-03  0.00000000E+00  2.58427709E-04  0.00000000E+00 -4.03409530E-04
  5.04832417E-04  0.00000000E+00  0.00000000E+00 -2.91729483E-04  2.09556158E-01
  2.72845310E-01  1.71686980E-02 -1.17097426E-02  9.83337885E-03  6.54757824E-04
 -3.51283821E-04  2.97405800E-04 -5.02272777E-04  1.15369304E-03 -5.02681342E-04
  2.34729225E-03 -6.64791256E-04  3.33988722E-03 -5.94719893E-05  3.98346973E-04
 -1.03533877E-04  4.03328103E-05 -2.81375935E-04  2.72458096E-04  3.30555745E-04
  3.34085743E-04  1.81176675E-04  2.51477690E-04  1.10539231E-04  2.62007500E-04
  1.06613841E-04  8.01377327E-05  3.66486149E-04 -1.79818017E-04 -1.08417613E-04
  2.09556158E-01  2.72845310E-01  1.71686980E-02 -1.17097426E-02  9.83337885E-03
 -6.54757824E-04 -3.51283821E-04  2.97405800E-04  5.02272777E-04  1.15369304E-03
 -5.02681342E-04 -2.34729225E-03 -6.64791256E-04  3.33988722E-03 -5.94719893E-05
 -3.98346973E-04 -1.03533877E-04  4.03328103E-05  2.81375935E-04  2.72458096E-04
 -3.30555745E-04  3.34085743E-04  1.81176675E-04 -2.51477690E-04  1.10539231E-04
 -2.62007500E-04  1.06613841E-04  8.01377327E-05 -3.66486149E-04  1.79818017E-04
 -1.08417613E-04  1.98022698E-04 -2.67454041E-04  1.44914615E-03  0.00000000E+00
 -6.23654406E-04  1.17213800E-04 -2.04179112E-04 -1.80518560E-04  3.25444184E-04
  5.07771165E-04 -5.47389901E-04 -2.89206633E-04 -2.04179112E-04 -1.80518560E-04
  3.25444184E-04 -5.07771165E-04 -5.47389901E-04 -2.89206633E-04  1.98022698E-04
 -2.67454041E-04  1.44914615E-03  0.00000000E+00  6.23654406E-04  1.17213800E-04
 -2.04179112E-04 -1.80518560E-04  3.25444184E-04 -5.07771165E-04  5.47389901E-04
 -2.89206633E-04 -2.04179112E-04 -1.80518560E-04  3.25444184E-04  5.07771165E-04
  5.47389901E-04 -2.89206633E-04 -4.00119174E-03 -5.22920019E-03  1.87980111E-04
 -4.90647987E-03 -1.34593953E-03  0.00000000E+00  0.00000000E+00 -1.48713675E-05
  0.00000000E+00  0.00000000E+00  2.77344624E-03  0.00000000E+00  0.00000000E+00
  1.67324223E-03 -4.78342682E-05  0.00000000E+00  0.00000000E+00 -5.91240526E-05
  0.00000000E+00 -1.22018845E-03  0.00000000E+00  0.00000000E+00 -9.56170855E-04
  0.00000000E+00  4.67601039E-04  0.00000000E+00  0.00000000E+00  3.06455382E-04
  0.00000000E+00  0.00000000E+00  0.00000000E+00 -1.13478791E-05  1.06252113E-03
 -4.54077187E-04  3.41870196E-05  0.00000000E+00 -1.98044786E-04 -1.13478791E-05
  1.06252113E-03 -4.54077187E-04 -3.41870196E-05  0.00000000E+00 -1.98044786E-04
  1.09507886E-01  1.42476867E-01  1.00640436E-02 -1.36278640E-02  4.30626114E-02
  0.00000000E+00 -3.97007146E-04 -2.11176515E-05  0.00000000E+00  4.35386135E-03
  2.43614169E-03  0.00000000E+00 -7.90950515E-03 -6.12712479E-03  5.26215689E-05
  0.00000000E+00  7.27130958E-05 -1.58917964E-04  0.00000000E+00  3.02859241E-04
  0.00000000E+00 -1.36791818E-03  1.09711379E-03  0.00000000E+00 -3.29232158E-04
  0.00000000E+00 -1.55491572E-04 -6.22494262E-04  0.00000000E+00  0.00000000E+00
 -2.55051025E-04  2.20464215E-01  2.86859292E-01  2.08337774E-02 -2.53103656E-02
  4.35950780E-02 -1.10138830E-03  3.17052438E-04  4.20925082E-04  2.94372418E-03
 -3.75003618E-03 -3.27782241E-03 -8.52619882E-03  1.11709795E-02  1.06579432E-02
 -1.71477678E-04 -3.92391438E-04  1.59228901E-04  9.21169536E-05 -3.38317734E-04
  3.25034510E-04  8.27886785E-04 -1.30925781E-03  2.19150357E-04  1.13812641E-03
  2.05168659E-04 -2.47414737E-04 -3.23908784E-04  1.70874030E-04  3.66679862E-04
 -9.38370174E-05 -3.10070819E-04  2.20464215E-01  2.86859292E-01  2.08337774E-02
 -2.53103656E-02  4.35950780E-02  1.10138830E-03  3.17052438E-04  4.20925082E-04
 -2.94372418E-03 -3.75003618E-03 -3.27782241E-03  8.52619882E-03  1.11709795E-02
  1.06579432E-02 -1.71477678E-04  3.92391438E-04  1.59228901E-04  9.21169536E-05
  3.38317734E-04  3.25034510E-04 -8.27886785E-04 -1.30925781E-03  2.19150357E-04
 -1.13812641E-03  2.05168659E-04  2.47414737E-04 -3.23908784E-04  1.70874030E-04
 -3.66679862E-04  9.38370174E-05 -3.10070819E-04 -1.09507886E-01 -1.42476867E-01
 -1.00640436E-02  1.36278640E-02 -4.30626114E-02  0.00000000E+00 -3.97007146E-04
  2.11176515E-05  0.00000000E+00  4.35386135E-03 -2.43614169E-03  0.00000000E+00
 -7.90950515E-03  6.12712479E-03 -5.26215689E-05  0.00000000E+00  7.27130958E-05
  1.58917964E-04  0.00000000E+00 -3.02859241E-04  0.00000000E+00 -1.36791818E-03
 -1.09711379E-03  0.00000000E+00  3.29232158E-04  0.00000000E+00 -1.55491572E-04
  6.22494262E-04  0.00000000E+00  0.00000000E+00 -2.55051025E-04 -2.20464215E-01
 -2.86859292E-01 -2.08337774E-02  2.53103656E-02 -4.35950780E-02 -1.10138830E-03
  3.17052438E-04 -4.20925082E-04  2.94372418E-03 -3.75003618E-03  3.27782241E-03
 -8.52619882E-03  1.11709795E-02 -1.06579432E-02  1.71477678E-04 -3.92391438E-04
  1.59228901E-04 -9.21169536E-05  3.38317734E-04 -3.25034510E-04  8.27886785E-04
 -1.30925781E-03 -2.19150357E-04 -1.13812641E-03 -2.05168659E-04 -2.47414737E-04
 -3.23908784E-04 -1.70874030E-04 -3.66679862E-04 -9.38370174E-05 -3.10070819E-04
 -2.20464215E-01 -2.86859292E-01 -2.08337774E-02  2.53103656E-02 -4.35950780E-02
  1.10138830E-03  3.17052438E-04 -4.20925082E-04 -2.94372418E-03 -3.75003618E-03
  3.27782241E-03  8.52619882E-03  1.11709795E-02 -1.06579432E-02  1.71477678E-04
  3.92391438E-04  1.59228901E-04 -9.21169536E-05 -3.38317734E-04 -3.25034510E-04
 -8.27886785E-04 -1.30925781E-03 -2.19150357E-04  1.13812641E-03 -2.05168659E-04
  2.47414737E-04 -3.23908784E-04 -1.70874030E-04  3.66679862E-04  9.38370174E-05
 -3.10070819E-04 -2.20853775E-04  2.37557867E-04 -1.20124208E-03  0.00000000E+00
  5.12521894E-04 -5.07033835E-06 -2.72552287E-04  8.57398547E-04  2.51755718E-03
  5.49981985E-04 -4.41407945E-04 -3.79414587E-04 -2.72552287E-04  8.57398547E-04
  2.51755718E-03 -5.49981985E-04 -4.41407945E-04 -3.79414587E-04  2.20853775E-04
 -2.37557867E-04  1.20124208E-03  0.00000000E+00  5.12521894E-04  5.07033835E-06
  2.72552287E-04 -8.57398547E-04 -2.51755718E-03  5.49981985E-04 -4.41407945E-04
  3.79414587E-04  2.72552287E-04 -8.57398547E-04 -2.51755718E-03 -5.49981985E-04
 -4.41407945E-04  3.79414587E-04  0.00000000E+00  0.00000000E+00  0.00000000E+00
  0.00000000E+00  0.00000000E+00  0.00000000E+00  6.57471982E-05  0.00000000E+00
  0.00000000E+00  3.27321264E-04  0.00000000E+00  0.00000000E+00 -3.48647086E-03
  0.00000000E+00  0.00000000E+00  0.00000000E+00  8.65036359E-05  0.00000000E+00
  0.00000000E+00  0.00000000E+00  0.00000000E+00 -2.41757904E-04  0.00000000E+00
  0.00000000E+00  0.00000000E+00  0.00000000E+00 -1.35169673E-05  0.00000000E+00
  0.00000000E+00  0.00000000E+00  2.41260775E-04  0.00000000E+00  0.00000000E+00
  0.00000000E+00  0.00000000E+00 -9.85392927E-05  0.00000000E+00  0.00000000E+00
  0.00000000E+00  0.00000000E+00  0.00000000E+00 -9.85392927E-05  0.00000000E+00
  0.00000000E+00  0.00000000E+00  0.00000000E+00  0.00000000E+00  0.00000000E+00
  9.65571701E-05  0.00000000E+00  0.00000000E+00 -5.53413496E-04  0.00000000E+00
  0.00000000E+00 -2.20858978E-03  0.00000000E+00  0.00000000E+00  0.00000000E+00
  7.98570657E-05  0.00000000E+00  0.00000000E+00  7.99646087E-05  0.00000000E+00
  9.76169069E-04  0.00000000E+00  0.00000000E+00  3.07277577E-04  0.00000000E+00
 -5.54848045E-04  0.00000000E+00  0.00000000E+00 -2.51405969E-04 -2.17177538E-04
  0.00000000E+00  2.33642429E-01  3.04154635E-01  1.92696968E-02 -1.39959949E-02
  2.03541634E-02 -5.52183271E-04  5.19622908E-04  2.42858002E-04  2.26784607E-03
 -1.58126371E-03 -1.40808560E-04 -5.31108507E-03 -1.94153136E-04  1.71384250E-03
 -1.86606102E-04 -3.61318242E-04  1.11068948E-04  9.57364712E-05 -3.03062372E-04
  7.78396084E-04 -5.16566387E-04  1.12635150E-04  3.63178524E-04  3.41975835E-04
  2.06810472E-04  8.60108639E-05  2.29197521E-04 -5.87080640E-05  3.38838619E-04
 -4.09171497E-04 -1.00744481E-04 -2.33642429E-01 -3.04154635E-01 -1.92696968E-02
  1.39959949E-02 -2.03541634E-02 -5.52183271E-04 -5.19622908E-04 -2.42858002E-04
  2.26784607E-03  1.58126371E-03  1.40808560E-04 -5.31108507E-03  1.94153136E-04
 -1.71384250E-03  1.86606102E-04 -3.61318242E-04 -1.11068948E-04 -9.57364712E-05
 -3.03062372E-04 -7.78396084E-04 -5.16566387E-04 -1.12635150E-04 -3.63178524E-04
  3.41975835E-04 -2.06810472E-04  8.60108639E-05 -2.29197521E-04  5.87080640E-05
  3.38838619E-04 -4.09171497E-04  1.00744481E-04  0.00000000E+00  0.00000000E+00
  0.00000000E+00  0.00000000E+00  0.00000000E+00  9.65571701E-05  0.00000000E+00
  0.00000000E+00 -5.53413496E-04  0.00000000E+00  0.00000000E+00 -2.20858978E-03
  0.00000000E+00  0.00000000E+00  0.00000000E+00  7.98570657E-05  0.00000000E+00
  0.00000000E+00 -7.99646087E-05  0.00000000E+00  9.76169069E-04  0.00000000E+00
  0.00000000E+00 -3.07277577E-04  0.00000000E+00 -5.54848045E-04  0.00000000E+00
  0.00000000E+00  2.51405969E-04 -2.17177538E-04  0.00000000E+00 -2.33642429E-01
 -3.04154635E-01 -1.92696968E-02  1.39959949E-02 -2.03541634E-02 -5.52183271E-04
  5.19622908E-04 -2.42858002E-04  2.26784607E-03 -1.58126371E-03  1.40808560E-04
 -5.31108507E-03 -1.94153136E-04 -1.71384250E-03  1.86606102E-04 -3.61318242E-04
  1.11068948E-04 -9.57364712E-05  3.03062372E-04 -7.78396084E-04 -5.16566387E-04
  1.12635150E-04 -3.63178524E-04 -3.41975835E-04 -2.06810472E-04  8.60108639E-05
  2.29197521E-04  5.87080640E-05 -3.38838619E-04 -4.09171497E-04 -1.00744481E-04
  2.33642429E-01  3.04154635E-01  1.92696968E-02 -1.39959949E-02  2.03541634E-02
 -5.52183271E-04 -5.19622908E-04  2.42858002E-04  2.26784607E-03  1.58126371E-03
 -1.40808560E-04 -5.31108507E-03  1.94153136E-04  1.71384250E-03 -1.86606102E-04
 -3.61318242E-04 -1.11068948E-04  9.57364712E-05  3.03062372E-04  7.78396084E-04
 -5.16566387E-04 -1.12635150E-04  3.63178524E-04 -3.41975835E-04  2.06810472E-04
  8.60108639E-05 -2.29197521E-04 -5.87080640E-05 -3.38838619E-04 -4.09171497E-04
  1.00744481E-04  0.00000000E+00  0.00000000E+00  0.00000000E+00 -1.83377781E-04
  0.00000000E+00  0.00000000E+00 -3.12741368E-04 -1.09365013E-03 -1.21698684E-03
  6.43759289E-04 -7.60865402E-04 -4.29294702E-04  3.12741368E-04  1.09365013E-03
  1.21698684E-03  6.43759289E-04  7.60865402E-04  4.29294702E-04  0.00000000E+00
  0.00000000E+00  0.00000000E+00 -1.83377781E-04  0.00000000E+00  0.00000000E+00
  3.12741368E-04  1.09365013E-03  1.21698684E-03  6.43759289E-04 -7.60865402E-04
  4.29294702E-04 -3.12741368E-04 -1.09365013E-03 -1.21698684E-03  6.43759289E-04
  7.60865402E-04 -4.29294702E-04  0.00000000E+00  0.00000000E+00  0.00000000E+00
  0.00000000E+00  0.00000000E+00 -9.91952836E-05  0.00000000E+00  0.00000000E+00
 -5.21809503E-04  0.00000000E+00  0.00000000E+00 -3.56202665E-03  0.00000000E+00
  0.00000000E+00  0.00000000E+00  1.56940183E-04  0.00000000E+00  0.00000000E+00
  0.00000000E+00  0.00000000E+00 -8.96640304E-04  0.00000000E+00  0.00000000E+00
  0.00000000E+00  0.00000000E+00  7.91880499E-05  0.00000000E+00  0.00000000E+00
  0.00000000E+00 -6.94101453E-05  0.00000000E+00 -1.21517049E-05 -1.15630746E-03
 -1.96546663E-03 -9.66894163E-05  0.00000000E+00  7.32720939E-05  1.21517049E-05
  1.15630746E-03  1.96546663E-03 -9.66894163E-05  0.00000000E+00 -7.32720939E-05
  0.00000000E+00  0.00000000E+00  0.00000000E+00  0.00000000E+00  0.00000000E+00
 -1.32124636E-04  0.00000000E+00  0.00000000E+00 -2.32826703E-03  0.00000000E+00
  0.00000000E+00  2.79168373E-03  0.00000000E+00  0.00000000E+00  0.00000000E+00
 -1.46286958E-05  0.00000000E+00  0.00000000E+00  7.05480980E-05  0.00000000E+00
  2.26499515E-04  0.00000000E+00  0.00000000E+00  7.86135323E-04  0.00000000E+00
  4.77571771E-04  0.00000000E+00  0.00000000E+00  6.40645183E-05  2.87052534E-04
  0.00000000E+00  2.33676036E-01  3.04090214E-01  2.15766815E-02 -2.95923122E-02
  3.69373033E-02 -8.24953654E-04  3.00680805E-04  5.28648249E-04  8.72890747E-03
 -5.83742403E-03 -3.19702770E-03 -4.42738395E-03  3.17624887E-03 -4.96070829E-04
 -9.30385501E-05 -4.16123036E-04  1.66281978E-04  6.29982767E-05 -2.39254172E-04
  6.12259345E-04  7.16262813E-04 -1.98484274E-04 -8.12175529E-04  1.47597499E-03
  3.23207500E-04  1.35105448E-04 -2.32804269E-04 -3.15610976E-05  5.28589302E-04
 -5.69572946E-04 -6.49233417E-04 -2.33676036E-01 -3.04090214E-01 -2.15766815E-02
  2.95923122E-02 -3.69373033E-02 -8.24953654E-04 -3.00680805E-04 -5.28648249E-04
  8.72890747E-03  5.83742403E-03  3.19702770E-03 -4.42738395E-03 -3.17624887E-03
  4.96070829E-04  9.30385501E-05 -4.16123036E-04 -1.66281978E-04 -6.29982767E-05
 -2.39254172E-04 -6.12259345E-04  7.16262813E-04  1.98484274E-04  8.12175529E-04
  1.47597499E-03 -3.23207500E-04  1.35105448E-04  2.32804269E-04  3.15610976E-05
  5.28589302E-04 -5.69572946E-04  6.49233417E-04  0.00000000E+00  0.00000000E+00
  0.00000000E+00  0.00000000E+00  0.00000000E+00  1.32124636E-04  0.00000000E+00
  0.00000000E+00  2.32826703E-03  0.00000000E+00  0.00000000E+00 -2.79168373E-03
  0.00000000E+00  0.00000000E+00  0.00000000E+00  1.46286958E-05  0.00000000E+00
  0.00000000E+00  7.05480980E-05  0.00000000E+00 -2.26499515E-04  0.00000000E+00
  0.00000000E+00  7.86135323E-04  0.00000000E+00 -4.77571771E-04  0.00000000E+00
  0.00000000E+00  6.40645183E-05 -2.87052534E-04  0.00000000E+00  2.33676036E-01
  3.04090214E-01  2.15766815E-02 -2.95923122E-02  3.69373033E-02  8.24953654E-04
 -3.00680805E-04  5.28648249E-04 -8.72890747E-03  5.83742403E-03 -3.19702770E-03
  4.42738395E-03 -3.17624887E-03 -4.96070829E-04 -9.30385501E-05  4.16123036E-04
 -1.66281978E-04  6.29982767E-05 -2.39254172E-04  6.12259345E-04 -7.16262813E-04
  1.98484274E-04 -8.12175529E-04  1.47597499E-03  3.23207500E-04 -1.35105448E-04
  2.32804269E-04 -3.15610976E-05  5.28589302E-04  5.69572946E-04  6.49233417E-04
 -2.33676036E-01 -3.04090214E-01 -2.15766815E-02  2.95923122E-02 -3.69373033E-02
  8.24953654E-04  3.00680805E-04 -5.28648249E-04 -8.72890747E-03 -5.83742403E-03
  3.19702770E-03  4.42738395E-03  3.17624887E-03  4.96070829E-04  9.30385501E-05
  4.16123036E-04  1.66281978E-04 -6.29982767E-05 -2.39254172E-04 -6.12259345E-04
 -7.16262813E-04 -1.98484274E-04  8.12175529E-04  1.47597499E-03 -3.23207500E-04
 -1.35105448E-04 -2.32804269E-04  3.15610976E-05  5.28589302E-04  5.69572946E-04
 -6.49233417E-04  0.00000000E+00  0.00000000E+00  0.00000000E+00  7.86762341E-05
  0.00000000E+00  0.00000000E+00 -4.36262659E-04 -1.62792228E-03 -3.51953559E-03
  8.94368546E-04 -7.45933259E-04 -6.06404333E-04  4.36262659E-04  1.62792228E-03
  3.51953559E-03  8.94368546E-04  7.45933259E-04  6.06404333E-04  0.00000000E+00
  0.00000000E+00  0.00000000E+00 -7.86762341E-05  0.00000000E+00  0.00000000E+00
 -4.36262659E-04 -1.62792228E-03 -3.51953559E-03 -8.94368546E-04  7.45933259E-04
 -6.06404333E-04  4.36262659E-04  1.62792228E-03  3.51953559E-03 -8.94368546E-04
 -7.45933259E-04  6.06404333E-04  0.00000000E+00  0.00000000E+00  0.00000000E+00
  0.00000000E+00  0.00000000E+00  0.00000000E+00  0.00000000E+00  0.00000000E+00
  0.00000000E+00  0.00000000E+00  0.00000000E+00  0.00000000E+00  0.00000000E+00
  0.00000000E+00  0.00000000E+00  0.00000000E+00  0.00000000E+00  0.00000000E+00
  7.42941656E-05  0.00000000E+00  0.00000000E+00  0.00000000E+00  0.00000000E+00
  2.45110356E-04  0.00000000E+00  0.00000000E+00  0.00000000E+00  0.00000000E+00
 -1.50752296E-04  0.00000000E+00  0.00000000E+00  0.00000000E+00  0.00000000E+00
  0.00000000E+00  0.00000000E+00  1.82825511E-05  0.00000000E+00  0.00000000E+00
  0.00000000E+00  0.00000000E+00  0.00000000E+00 -1.82825511E-05  0.00000000E+00
 -5.63314069E-03 -7.25973544E-03 -6.79019871E-04  5.67290775E-03 -1.58059135E-02
  0.00000000E+00 -1.34831257E-04  4.36476490E-04  0.00000000E+00 -9.52556933E-04
 -2.52170210E-03  0.00000000E+00  5.03151127E-03 -5.28712158E-03 -5.33859330E-06
  0.00000000E+00  4.70871170E-05  1.22666164E-04  0.00000000E+00 -6.21155708E-05
  0.00000000E+00  2.33375325E-03  1.05196488E-04  0.00000000E+00  2.58525764E-04
  0.00000000E+00  5.16832182E-04  5.89062477E-04  0.00000000E+00  0.00000000E+00
 -3.36834367E-04  2.88101060E-04  4.02042657E-04 -1.64208480E-05 -6.24044677E-04
 -1.50575494E-03 -8.17833514E-05 -3.23550166E-05 -1.35955123E-05  7.68918473E-04
 -2.04630567E-04 -1.26770796E-03  2.97867966E-04  5.42575241E-04 -3.97032636E-04
 -5.39714319E-05 -6.74460135E-06 -5.25733238E-05  5.46561588E-05  2.08256586E-05
 -3.71641903E-04  3.83178085E-04  7.18551561E-05 -3.44883357E-04 -8.66436710E-05
 -3.42803605E-05  4.09401517E-05 -2.08060687E-05 -6.05708442E-05  7.51633921E-05
  1.12099862E-05 -2.78884718E-05  2.88101060E-04  4.02042657E-04 -1.64208480E-05
 -6.24044677E-04 -1.50575494E-03  8.17833514E-05 -3.23550166E-05 -1.35955123E-05
 -7.68918473E-04 -2.04630567E-04 -1.26770796E-03 -2.97867966E-04  5.42575241E-04
 -3.97032636E-04 -5.39714319E-05  6.74460135E-06 -5.25733238E-05  5.46561588E-05
 -2.08256586E-05 -3.71641903E-04 -3.83178085E-04  7.18551561E-05 -3.44883357E-04
  8.66436710E-05 -3.42803605E-05 -4.09401517E-05 -2.08060687E-05 -6.05708442E-05
 -7.51633921E-05 -1.12099862E-05 -2.78884718E-05 -5.63314069E-03 -7.25973544E-03
 -6.79019871E-04  5.67290775E-03 -1.58059135E-02  0.00000000E+00  1.34831257E-04
  4.36476490E-04  0.00000000E+00  9.52556933E-04 -2.52170210E-03  0.00000000E+00
 -5.03151127E-03 -5.28712158E-03 -5.33859330E-06  0.00000000E+00 -4.70871170E-05
  1.22666164E-04  0.00000000E+00 -6.21155708E-05  0.00000000E+00 -2.33375325E-03
  1.05196488E-04  0.00000000E+00  2.58525764E-04  0.00000000E+00 -5.16832182E-04
  5.89062477E-04  0.00000000E+00  0.00000000E+00  3.36834367E-04  2.88101060E-04
  4.02042657E-04 -1.64208480E-05 -6.24044677E-04 -1.50575494E-03  8.17833514E-05
  3.23550166E-05 -1.35955123E-05 -7.68918473E-04  2.04630567E-04 -1.26770796E-03
 -2.97867966E-04 -5.42575241E-04 -3.97032636E-04 -5.39714319E-05  6.74460135E-06
  5.25733238E-05  5.46561588E-05  2.08256586E-05 -3.71641903E-04 -3.83178085E-04
 -7.18551561E-05 -3.44883357E-04 -8.66436710E-05 -3.42803605E-05 -4.09401517E-05
  2.08060687E-05 -6.05708442E-05  7.51633921E-05 -1.12099862E-05  2.78884718E-05
  2.88101060E-04  4.02042657E-04 -1.64208480E-05 -6.24044677E-04 -1.50575494E-03
 -8.17833514E-05  3.23550166E-05 -1.35955123E-05  7.68918473E-04  2.04630567E-04
 -1.26770796E-03  2.97867966E-04 -5.42575241E-04 -3.97032636E-04 -5.39714319E-05
 -6.74460135E-06  5.25733238E-05  5.46561588E-05 -2.08256586E-05 -3.71641903E-04
  3.83178085E-04 -7.18551561E-05 -3.44883357E-04  8.66436710E-05 -3.42803605E-05
  4.09401517E-05  2.08060687E-05 -6.05708442E-05 -7.51633921E-05  1.12099862E-05
  2.78884718E-05  1.95831477E-06 -6.54208138E-04  5.66031304E-04  0.00000000E+00
  1.23146150E-04 -2.39366093E-04 -6.59417697E-05 -2.20330618E-04  3.03351732E-04
  9.94802433E-05 -8.99660569E-06 -3.77775204E-05 -6.59417697E-05 -2.20330618E-04
  3.03351732E-04 -9.94802433E-05 -8.99660569E-06 -3.77775204E-05  1.95831477E-06
 -6.54208138E-04  5.66031304E-04  0.00000000E+00 -1.23146150E-04 -2.39366093E-04
 -6.59417697E-05 -2.20330618E-04  3.03351732E-04 -9.94802433E-05  8.99660569E-06
 -3.77775204E-05 -6.59417697E-05 -2.20330618E-04  3.03351732E-04  9.94802433E-05
  8.99660569E-06 -3.77775204E-05  4.67200859E-01  6.08240089E-01  3.67813903E-02
 -2.16514925E-02  5.10504245E-02  0.00000000E+00  0.00000000E+00 -8.44319916E-04
  0.00000000E+00  0.00000000E+00  4.23039552E-03  0.00000000E+00  0.00000000E+00
 -6.30437181E-03  2.76257989E-04  0.00000000E+00  0.00000000E+00  1.35177560E-04
  0.00000000E+00 -1.20800334E-03  0.00000000E+00  0.00000000E+00  1.94567199E-03
  0.00000000E+00 -3.21234253E-04  0.00000000E+00  0.00000000E+00  1.44807564E-03
  0.00000000E+00  0.00000000E+00  0.00000000E+00 -4.75673582E-04 -3.94699759E-03
 -5.43133677E-03 -1.67381836E-03  0.00000000E+00  1.46607223E-03 -4.75673582E-04
 -3.94699759E-03 -5.43133677E-03  1.67381836E-03  0.00000000E+00  1.46607223E-03
 -3.79662587E-02 -7.97583023E-02  1.18867539E-01  1.05084944E-01  2.86676631E-02
  0.00000000E+00 -3.89414995E-02 -4.40204132E-02  0.00000000E+00 -2.11214129E-02
 -2.64495401E-02  0.00000000E+00 -1.27970274E-02  3.24368675E-03  4.04769532E-03
  0.00000000E+00  2.80922845E-03 -2.32207548E-03  0.00000000E+00  4.76406574E-03
  0.00000000E+00  2.91793531E-03 -1.34745447E-03  0.00000000E+00 -1.38121702E-03
  0.00000000E+00 -1.90133225E-03 -1.03898968E-03  0.00000000E+00  0.00000000E+00
  2.31115048E-04 -4.19407054E-02 -8.79282791E-02  1.28668079E-01  1.22902140E-01
  1.08359223E-02 -5.48268123E-02  2.68843232E-02  2.86669915E-02 -3.08019457E-02
  1.75769761E-02  1.54219640E-02 -2.33728216E-03 -9.46103897E-04  7.54801181E-04
 -2.24534883E-03 -4.17266284E-03 -6.11354716E-05  1.62307432E-03 -1.11329799E-03
 -3.85710887E-03 -7.30562490E-03  2.81110597E-03  2.77742750E-03 -5.32376846E-03
 -4.23989360E-04  1.04488985E-04 -1.45610800E-03  1.04911270E-03  1.77742764E-04
 -9.17448880E-04 -7.53752117E-04 -4.19407054E-02 -8.79282791E-02  1.28668079E-01
  1.22902140E-01  1.08359223E-02  5.48268123E-02  2.68843232E-02  2.86669915E-02
  3.08019457E-02  1.75769761E-02  1.54219640E-02  2.33728216E-03 -9.46103897E-04
  7.54801181E-04 -2.24534883E-03  4.17266284E-03 -6.11354716E-05  1.62307432E-03
  1.11329799E-03 -3.85710887E-03  7.30562490E-03  2.81110597E-03  2.77742750E-03
  5.32376846E-03 -4.23989360E-04 -1.04488985E-04 -1.45610800E-03  1.04911270E-03
 -1.77742764E-04  9.17448880E-04 -7.53752117E-04 -3.79662587E-02 -7.97583023E-02
  1.18867539E-01  1.05084944E-01  2.86676631E-02  0.00000000E+00  3.89414995E-02
 -4.40204132E-02  0.00000000E+00  2.11214129E-02 -2.64495401E-02  0.00000000E+00
  1.27970274E-02  3.24368675E-03  4.04769532E-03  0.00000000E+00 -2.80922845E-03
 -2.32207548E-03  0.00000000E+00  4.76406574E-03  0.00000000E+00 -2.91793531E-03
 -1.34745447E-03  0.00000000E+00 -1.38121702E-03  0.00000000E+00  1.90133225E-03
 -1.03898968E-03  0.00000000E+00  0.00000000E+00 -2.31115048E-04 -4.19407054E-02
 -8.79282791E-02  1.28668079E-01  1.22902140E-01  1.08359223E-02  5.48268123E-02
 -2.68843232E-02  2.86669915E-02  3.08019457E-02 -1.75769761E-02  1.54219640E-02
  2.33728216E-03  9.46103897E-04  7.54801181E-04 -2.24534883E-03  4.17266284E-03
  6.11354716E-05  1.62307432E-03 -1.11329799E-03 -3.85710887E-03  7.30562490E-03
 -2.81110597E-03  2.77742750E-03 -5.32376846E-03 -4.23989360E-04 -1.04488985E-04
  1.45610800E-03  1.04911270E-03  1.77742764E-04  9.17448880E-04  7.53752117E-04
 -4.19407054E-02 -8.79282791E-02  1.28668079E-01  1.22902140E-01  1.08359223E-02
 -5.48268123E-02 -2.68843232E-02  2.86669915E-02 -3.08019457E-02 -1.75769761E-02
  1.54219640E-02 -2.33728216E-03  9.46103897E-04  7.54801181E-04 -2.24534883E-03
 -4.17266284E-03  6.11354716E-05  1.62307432E-03  1.11329799E-03 -3.85710887E-03
 -7.30562490E-03 -2.81110597E-03  2.77742750E-03  5.32376846E-03 -4.23989360E-04
  1.04488985E-04  1.45610800E-03  1.04911270E-03 -1.77742764E-04 -9.17448880E-04
  7.53752117E-04  1.27941585E-02  1.29188660E-02  2.87312281E-03  0.00000000E+00
 -2.19671709E-03 -1.48619716E-03  1.22201332E-02  6.72846947E-03  9.69120294E-04
 -1.64144943E-03  8.78104212E-04  1.03313853E-03  1.22201332E-02  6.72846947E-03
  9.69120294E-04  1.64144943E-03  8.78104212E-04  1.03313853E-03  1.27941585E-02
  1.29188660E-02  2.87312281E-03  0.00000000E+00  2.19671709E-03 -1.48619716E-03
  1.22201332E-02  6.72846947E-03  9.69120294E-04  1.64144943E-03 -8.78104212E-04
  1.03313853E-03  1.22201332E-02  6.72846947E-03  9.69120294E-04 -1.64144943E-03
 -8.78104212E-04  1.03313853E-03 -2.32798448E-02 -4.88726673E-02  7.29353655E-02
  7.42068764E-02 -4.27767977E-02  0.00000000E+00  0.00000000E+00 -3.54728059E-02
  0.00000000E+00  0.00000000E+00 -2.69917051E-02  0.00000000E+00  0.00000000E+00
  6.06183786E-03  2.52060688E-03  0.00000000E+00  0.00000000E+00 -8.24716092E-04
  0.00000000E+00  5.01851664E-03  0.00000000E+00  0.00000000E+00 -3.48683711E-03
  0.00000000E+00 -7.94658182E-04  0.00000000E+00  0.00000000E+00  1.53442615E-03
  0.00000000E+00  0.00000000E+00  0.00000000E+00  9.48574286E-03  1.27520609E-02
  4.64022543E-03  1.22833485E-03  0.00000000E+00 -2.11248572E-03  9.48574286E-03
  1.27520609E-02  4.64022543E-03 -1.22833485E-03  0.00000000E+00 -2.11248572E-03
 -5.03298958E-02 -1.06627155E-01  1.61320407E-01  1.64863504E-01  2.61182577E-02
  0.00000000E+00 -8.36032094E-05 -6.57192550E-02  0.00000000E+00 -1.68909009E-03
 -4.63934020E-02  0.00000000E+00 -6.91803172E-03 -4.28084818E-03  6.89473741E-03
  0.00000000E+00  2.44515338E-03 -3.90707928E-04  0.00000000E+00  9.94099912E-03
  0.00000000E+00  3.61824262E-03  1.42474455E-03  0.00000000E+00 -2.24671528E-03
  0.00000000E+00 -2.49587908E-03 -1.91517682E-03  0.00000000E+00  0.00000000E+00
 -6.23685589E-04  3.79614007E-02  8.04254199E-02 -1.22012172E-01 -1.18429659E-01
 -1.64067132E-02  5.71814862E-02  4.55416494E-02 -3.47615605E-02  3.45474615E-02
  2.83444761E-02 -1.93231101E-02  3.13140647E-03  8.41248397E-03 -2.61515080E-03
 -1.97082411E-04  5.55210809E-03  1.94644147E-03 -6.05814657E-03 -2.51568085E-03
 -1.41036347E-04  6.20626451E-03  1.87653446E-03 -7.28615376E-03 -1.05742556E-03
  1.20665898E-04  5.17411460E-04  6.14413709E-04 -1.65120459E-03 -1.43581264E-03
  2.45972760E-03  1.29518348E-03  3.79614007E-02  8.04254199E-02 -1.22012172E-01
 -1.18429659E-01 -1.64067132E-02 -5.71814862E-02  4.55416494E-02 -3.47615605E-02
 -3.45474615E-02  2.83444761E-02 -1.93231101E-02 -3.13140647E-03  8.41248397E-03
 -2.61515080E-03 -1.97082411E-04 -5.55210809E-03  1.94644147E-03 -6.05814657E-03
  2.51568085E-03 -1.41036347E-04 -6.20626451E-03  1.87653446E-03 -7.28615376E-03
  1.05742556E-03  1.20665898E-04 -5.17411460E-04  6.14413709E-04 -1.65120459E-03
  1.43581264E-03 -2.45972760E-03  1.29518348E-03  5.03298958E-02  1.06627155E-01
 -1.61320407E-01 -1.64863504E-01 -2.61182577E-02  0.00000000E+00 -8.36032094E-05
  6.57192550E-02  0.00000000E+00 -1.68909009E-03  4.63934020E-02  0.00000000E+00
 -6.91803172E-03  4.28084818E-03 -6.89473741E-03  0.00000000E+00  2.44515338E-03
  3.90707928E-04  0.00000000E+00 -9.94099912E-03  0.00000000E+00  3.61824262E-03
 -1.42474455E-03  0.00000000E+00  2.24671528E-03  0.00000000E+00 -2.49587908E-03
  1.91517682E-03  0.00000000E+00  0.00000000E+00 -6.23685589E-04 -3.79614007E-02
 -8.04254199E-02  1.22012172E-01  1.18429659E-01  1.64067132E-02  5.71814862E-02
  4.55416494E-02  3.47615605E-02  3.45474615E-02  2.83444761E-02  1.93231101E-02
  3.13140647E-03  8.41248397E-03  2.61515080E-03  1.97082411E-04  5.55210809E-03
  1.94644147E-03  6.05814657E-03  2.51568085E-03  1.41036347E-04  6.20626451E-03
  1.87653446E-03  7.28615376E-03  1.05742556E-03 -1.20665898E-04  5.17411460E-04
  6.14413709E-04  1.65120459E-03  1.43581264E-03  2.45972760E-03  1.29518348E-03
 -3.79614007E-02 -8.04254199E-02  1.22012172E-01  1.18429659E-01  1.64067132E-02
 -5.71814862E-02  4.55416494E-02  3.47615605E-02 -3.45474615E-02  2.83444761E-02
  1.93231101E-02 -3.13140647E-03  8.41248397E-03  2.61515080E-03  1.97082411E-04
 -5.55210809E-03  1.94644147E-03  6.05814657E-03 -2.51568085E-03  1.41036347E-04
 -6.20626451E-03  1.87653446E-03  7.28615376E-03 -1.05742556E-03 -1.20665898E-04
 -5.17411460E-04  6.14413709E-04  1.65120459E-03 -1.43581264E-03 -2.45972760E-03
  1.29518348E-03  3.43186153E-02  4.01520582E-02  6.23023890E-03  0.00000000E+00
 -5.34903242E-03 -3.64077627E-03 -2.30415688E-02 -2.37706832E-02 -6.61780360E-04
  3.38836291E-03 -9.08484203E-04 -2.25787592E-03 -2.30415688E-02 -2.37706832E-02
 -6.61780360E-04 -3.38836291E-03 -9.08484203E-04 -2.25787592E-03 -3.43186153E-02
 -4.01520582E-02 -6.23023890E-03  0.00000000E+00 -5.34903242E-03  3.64077627E-03
  2.30415688E-02  2.37706832E-02  6.61780360E-04  3.38836291E-03 -9.08484203E-04
  2.25787592E-03  2.30415688E-02  2.37706832E-02  6.61780360E-04 -3.38836291E-03
 -9.08484203E-04  2.25787592E-03  0.00000000E+00  0.00000000E+00  0.00000000E+00
  0.00000000E+00  0.00000000E+00  0.00000000E+00  4.18403028E-02  0.00000000E+00
  0.00000000E+00  3.02482000E-02  0.00000000E+00  0.00000000E+00  3.62488171E-03
  0.00000000E+00  0.00000000E+00  0.00000000E+00 -4.12876451E-03  0.00000000E+00
  0.00000000E+00  0.00000000E+00  0.00000000E+00 -7.44342899E-03  0.00000000E+00
  0.00000000E+00  0.00000000E+00  0.00000000E+00  1.14078424E-03  0.00000000E+00
  0.00000000E+00  0.00000000E+00 -6.56928006E-06  0.00000000E+00  0.00000000E+00
  0.00000000E+00  0.00000000E+00  1.30151272E-03  0.00000000E+00  0.00000000E+00
  0.00000000E+00  0.00000000E+00  0.00000000E+00  1.30151272E-03  0.00000000E+00
 -3.02514366E-02 -6.40895547E-02  9.31234835E-02  1.27857022E-01  2.60379291E-02
  0.00000000E+00 -3.80312359E-02  7.74866553E-02  0.00000000E+00 -3.10942381E-02
  3.19532807E-02  0.00000000E+00 -2.31589688E-03  1.40642796E-02 -1.66814585E-03
  0.00000000E+00 -5.76521509E-03 -4.14649610E-03  0.00000000E+00  1.96172949E-03
  0.00000000E+00 -3.57063238E-04 -5.08301063E-03  0.00000000E+00 -6.27849510E-05
  0.00000000E+00 -6.45262664E-04 -2.24817560E-03  0.00000000E+00  0.00000000E+00
  3.48351673E-04  2.39721855E-02  5.08424967E-02 -7.46453770E-02 -9.87721601E-02
 -7.52146154E-03  2.44680407E-02 -2.15845771E-02  2.85678007E-02  2.17189287E-02
 -1.39913337E-02  1.42400322E-02 -4.70423605E-04  2.13606815E-04  6.23898337E-03
  4.34964528E-03 -1.07994193E-04  9.31477778E-04 -4.79380085E-04  1.18254330E-03
  4.70868457E-03  2.62018278E-03  1.04662097E-03 -1.95233773E-03  1.84229686E-03
 -2.22100748E-04 -9.82843769E-04  1.53514049E-03 -5.16306995E-04 -9.02705868E-04
  4.77265390E-04  4.82163756E-04  2.39721855E-02  5.08424967E-02 -7.46453770E-02
 -9.87721601E-02 -7.52146154E-03 -2.44680407E-02 -2.15845771E-02  2.85678007E-02
 -2.17189287E-02 -1.39913337E-02  1.42400322E-02  4.70423605E-04  2.13606815E-04
  6.23898337E-03  4.34964528E-03  1.07994193E-04  9.31477778E-04 -4.79380085E-04
 -1.18254330E-03  4.70868457E-03 -2.62018278E-03  1.04662097E-03 -1.95233773E-03
 -1.84229686E-03 -2.22100748E-04  9.82843769E-04  1.53514049E-03 -5.16306995E-04
  9.02705868E-04 -4.77265390E-04  4.82163756E-04 -3.02514366E-02 -6.40895547E-02
  9.31234835E-02  1.27857022E-01  2.60379291E-02  0.00000000E+00  3.80312359E-02
  7.74866553E-02  0.00000000E+00  3.10942381E-02  3.19532807E-02  0.00000000E+00
  2.31589688E-03  1.40642796E-02 -1.66814585E-03  0.00000000E+00  5.76521509E-03
 -4.14649610E-03  0.00000000E+00  1.96172949E-03  0.00000000E+00  3.57063238E-04
 -5.08301063E-03  0.00000000E+00 -6.27849510E-05  0.00000000E+00  6.45262664E-04
 -2.24817560E-03  0.00000000E+00  0.00000000E+00 -3.48351673E-04  2.39721855E-02
  5.08424967E-02 -7.46453770E-02 -9.87721601E-02 -7.52146154E-03 -2.44680407E-02
  2.15845771E-02  2.85678007E-02 -2.17189287E-02  1.39913337E-02  1.42400322E-02
  4.70423605E-04 -2.13606815E-04  6.23898337E-03  4.34964528E-03  1.07994193E-04
 -9.31477778E-04 -4.79380085E-04  1.18254330E-03  4.70868457E-03 -2.62018278E-03
 -1.04662097E-03 -1.95233773E-03  1.84229686E-03 -2.22100748E-04  9.82843769E-04
 -1.53514049E-03 -5.16306995E-04 -9.02705868E-04 -4.77265390E-04 -4.82163756E-04
  2.39721855E-02  5.08424967E-02 -7.46453770E-02 -9.87721601E-02 -7.52146154E-03
  2.44680407E-02  2.15845771E-02  2.85678007E-02  2.17189287E-02  1.39913337E-02
  1.42400322E-02 -4.70423605E-04 -2.13606815E-04  6.23898337E-03  4.34964528E-03
 -1.07994193E-04 -9.31477778E-04 -4.79380085E-04 -1.18254330E-03  4.70868457E-03
  2.62018278E-03 -1.04662097E-03 -1.95233773E-03 -1.84229686E-03 -2.22100748E-04
 -9.82843769E-04 -1.53514049E-03 -5.16306995E-04  9.02705868E-04  4.77265390E-04
 -4.82163756E-04  2.22294940E-02  2.33286050E-02 -1.45320743E-04  0.00000000E+00
 -4.17725844E-03  6.68273866E-04 -1.62002298E-02 -1.66983972E-02 -9.74245715E-04
  1.96168455E-03 -1.72968808E-03 -5.92590808E-04 -1.62002298E-02 -1.66983972E-02
 -9.74245715E-04 -1.96168455E-03 -1.72968808E-03 -5.92590808E-04  2.22294940E-02
  2.33286050E-02 -1.45320743E-04  0.00000000E+00  4.17725844E-03  6.68273866E-04
 -1.62002298E-02 -1.66983972E-02 -9.74245715E-04 -1.96168455E-03  1.72968808E-03
 -5.92590808E-04 -1.62002298E-02 -1.66983972E-02 -9.74245715E-04  1.96168455E-03
  1.72968808E-03 -5.92590808E-04 -7.81564129E-02 -1.65927903E-01  2.52721242E-01
  2.88519002E-01  1.69211861E-03  0.00000000E+00  0.00000000E+00 -2.09332313E-02
  0.00000000E+00  0.00000000E+00 -2.58876168E-02  0.00000000E+00  0.00000000E+00
  8.25201242E-03  3.51472078E-04  0.00000000E+00  0.00000000E+00 -1.32123001E-03
  0.00000000E+00  2.00633202E-03  0.00000000E+00  0.00000000E+00 -9.21120488E-03
  0.00000000E+00  8.94147618E-04  0.00000000E+00  0.00000000E+00  5.73573051E-03
  0.00000000E+00  0.00000000E+00  0.00000000E+00  6.09312783E-02  7.37160710E-02
  1.24477745E-02  8.18580976E-03  0.00000000E+00 -7.00587643E-03  6.09312783E-02
  7.37160710E-02  1.24477745E-02 -8.18580976E-03  0.00000000E+00 -7.00587643E-03
  0.00000000E+00  0.00000000E+00  0.00000000E+00  0.00000000E+00  0.00000000E+00
  6.52229253E-02  0.00000000E+00  0.00000000E+00  4.19815821E-02  0.00000000E+00
  0.00000000E+00  1.69537381E-02  0.00000000E+00  0.00000000E+00  0.00000000E+00
 -4.63793772E-03  0.00000000E+00  0.00000000E+00 -3.03192714E-03  0.00000000E+00
 -3.55097426E-03  0.00000000E+00  0.00000000E+00 -2.51708830E-03  0.00000000E+00
  5.95969104E-04  0.00000000E+00  0.00000000E+00  6.60322337E-04 -1.02634419E-03
  0.00000000E+00 -4.79614640E-02 -1.02219494E-01  1.50373126E-01  2.24752727E-01
  2.30560172E-02  6.32450226E-02  3.05917553E-02  1.47366159E-03  1.88007134E-02
  2.53816813E-02  1.39107699E-02  1.30798903E-02  3.76436951E-03 -2.08174023E-03
 -5.88475160E-04 -2.76701862E-03  1.20635840E-03 -5.96015972E-03 -6.49894048E-05
 -3.05572091E-03 -7.79580170E-03 -6.20372735E-04 -3.66790940E-04  1.27852794E-03
  1.25303526E-03 -7.11441954E-04 -1.51521147E-03 -5.57232551E-04  7.34776856E-04
 -1.54487394E-03 -2.59208624E-03  4.79614640E-02  1.02219494E-01 -1.50373126E-01
 -2.24752727E-01 -2.30560172E-02  6.32450226E-02 -3.05917553E-02 -1.47366159E-03
  1.88007134E-02 -2.53816813E-02 -1.39107699E-02  1.30798903E-02 -3.76436951E-03
  2.08174023E-03  5.88475160E-04 -2.76701862E-03 -1.20635840E-03  5.96015972E-03
 -6.49894048E-05  3.05572091E-03 -7.79580170E-03  6.20372735E-04  3.66790940E-04
  1.27852794E-03 -1.25303526E-03 -7.11441954E-04  1.51521147E-03  5.57232551E-04
  7.34776856E-04 -1.54487394E-03  2.59208624E-03  0.00000000E+00  0.00000000E+00
  0.00000000E+00  0.00000000E+00  0.00000000E+00  6.52229253E-02  0.00000000E+00
  0.00000000E+00  4.19815821E-02  0.00000000E+00  0.00000000E+00  1.69537381E-02
  0.00000000E+00  0.00000000E+00  0.00000000E+00 -4.63793772E-03  0.00000000E+00
  0.00000000E+00  3.03192714E-03  0.00000000E+00 -3.55097426E-03  0.00000000E+00
  0.00000000E+00  2.51708830E-03  0.00000000E+00  5.95969104E-04  0.00000000E+00
  0.00000000E+00 -6.60322337E-04 -1.02634419E-03  0.00000000E+00  4.79614640E-02
  1.02219494E-01 -1.50373126E-01 -2.24752727E-01 -2.30560172E-02  6.32450226E-02
  3.05917553E-02 -1.47366159E-03  1.88007134E-02  2.53816813E-02 -1.39107699E-02
  1.30798903E-02  3.76436951E-03  2.08174023E-03  5.88475160E-04 -2.76701862E-03
  1.20635840E-03  5.96015972E-03  6.49894048E-05  3.05572091E-03 -7.79580170E-03
 -6.20372735E-04  3.66790940E-04 -1.27852794E-03 -1.25303526E-03 -7.11441954E-04
 -1.51521147E-03  5.57232551E-04 -7.34776856E-04 -1.54487394E-03 -2.59208624E-03
 -4.79614640E-02 -1.02219494E-01  1.50373126E-01  2.24752727E-01  2.30560172E-02
  6.32450226E-02 -3.05917553E-02  1.47366159E-03  1.88007134E-02 -2.53816813E-02
  1.39107699E-02  1.30798903E-02 -3.76436951E-03 -2.08174023E-03 -5.88475160E-04
 -2.76701862E-03 -1.20635840E-03 -5.96015972E-03  6.49894048E-05 -3.05572091E-03
 -7.79580170E-03  6.20372735E-04 -3.66790940E-04 -1.27852794E-03  1.25303526E-03
 -7.11441954E-04  1.51521147E-03 -5.57232551E-04 -7.34776856E-04 -1.54487394E-03
  2.59208624E-03  0.00000000E+00  0.00000000E+00  0.00000000E+00  1.67917024E-03
  0.00000000E+00  0.00000000E+00  5.53678054E-02  6.79951688E-02  1.24053435E-02
 -4.63044174E-03  6.09643299E-03  4.33698785E-03 -5.53678054E-02 -6.79951688E-02
 -1.24053435E-02 -4.63044174E-03 -6.09643299E-03 -4.33698785E-03  0.00000000E+00
  0.00000000E+00  0.00000000E+00  1.67917024E-03  0.00000000E+00  0.00000000E+00
 -5.53678054E-02 -6.79951688E-02 -1.24053435E-02 -4.63044174E-03  6.09643299E-03
 -4.33698785E-03  5.53678054E-02  6.79951688E-02  1.24053435E-02 -4.63044174E-03
 -6.09643299E-03  4.33698785E-03  0.00000000E+00  0.00000000E+00  0.00000000E+00
  0.00000000E+00  0.00000000E+00  3.23697444E-02  0.00000000E+00  0.00000000E+00
  2.33452214E-02  0.00000000E+00  0.00000000E+00 -1.74121176E-03  0.00000000E+00
  0.00000000E+00  0.00000000E+00 -1.56937165E-03  0.00000000E+00  0.00000000E+00
  0.00000000E+00  0.00000000E+00 -6.17401904E-03  0.00000000E+00  0.00000000E+00
  0.00000000E+00  0.00000000E+00  9.20271081E-04  0.00000000E+00  0.00000000E+00
  0.00000000E+00 -7.15710113E-04  0.00000000E+00 -9.55940910E-03 -1.46536534E-02
 -2.20586369E-03 -8.20935498E-04  0.00000000E+00  1.72355611E-03  9.55940910E-03
  1.46536534E-02  2.20586369E-03 -8.20935498E-04  0.00000000E+00 -1.72355611E-03
 -4.10072997E-02 -8.78267597E-02  1.29618350E-01  2.03856546E-01  3.21644550E-02
  0.00000000E+00  8.74986530E-02 -5.25307574E-02  0.00000000E+00  3.94981452E-02
 -5.15521464E-02  0.00000000E+00  2.85594933E-02 -6.72199803E-03  9.62234219E-04
  0.00000000E+00  3.17937373E-03 -1.65633515E-03  0.00000000E+00  5.72933852E-03
  0.00000000E+00  3.85449267E-03 -3.76189212E-03  0.00000000E+00 -2.00282704E-03
  0.00000000E+00 -5.99873904E-04 -2.55501033E-03  0.00000000E+00  0.00000000E+00
 -5.60867580E-04  1.16650964E-02  2.48616680E-02 -3.37615310E-02 -7.38610851E-02
 -6.60195050E-03 -1.93927837E-02 -8.69664453E-02  7.09857590E-02 -5.25112614E-03
 -6.26797456E-02  4.42023832E-02 -6.26814549E-03 -7.73757949E-03  1.54843845E-02
  3.80960889E-03 -4.08084935E-03 -1.70212966E-03  3.12503394E-03  4.17504830E-03
  2.73244665E-03 -4.81073708E-04 -2.81903807E-03  5.29158651E-04  5.87587220E-03
 -2.10397274E-03 -8.95622651E-04  8.69338345E-04  2.62303998E-05  6.62965615E-04
  6.73771973E-05 -5.37702755E-04  1.16650964E-02  2.48616680E-02 -3.37615310E-02
 -7.38610851E-02 -6.60195050E-03  1.93927837E-02 -8.69664453E-02  7.09857590E-02
  5.25112614E-03 -6.26797456E-02  4.42023832E-02  6.26814549E-03 -7.73757949E-03
  1.54843845E-02  3.80960889E-03  4.08084935E-03 -1.70212966E-03  3.12503394E-03
 -4.17504830E-03  2.73244665E-03  4.81073708E-04 -2.81903807E-03  5.29158651E-04
 -5.87587220E-03 -2.10397274E-03  8.95622651E-04  8.69338345E-04  2.62303998E-05
 -6.62965615E-04 -6.73771973E-05 -5.37702755E-04 -4.10072997E-02 -8.78267597E-02
  1.29618350E-01  2.03856546E-01  3.21644550E-02  0.00000000E+00 -8.74986530E-02
 -5.25307574E-02  0.00000000E+00 -3.94981452E-02 -5.15521464E-02  0.00000000E+00
 -2.85594933E-02 -6.72199803E-03  9.62234219E-04  0.00000000E+00 -3.17937373E-03
 -1.65633515E-03  0.00000000E+00  5.72933852E-03  0.00000000E+00 -3.85449267E-03
 -3.76189212E-03  0.00000000E+00 -2.00282704E-03  0.00000000E+00  5.99873904E-04
 -2.55501033E-03  0.00000000E+00  0.00000000E+00  5.60867580E-04  1.16650964E-02
  2.48616680E-02 -3.37615310E-02 -7.38610851E-02 -6.60195050E-03  1.93927837E-02
  8.69664453E-02  7.09857590E-02  5.25112614E-03  6.26797456E-02  4.42023832E-02
  6.26814549E-03  7.73757949E-03  1.54843845E-02  3.80960889E-03  4.08084935E-03
  1.70212966E-03  3.12503394E-03  4.17504830E-03  2.73244665E-03  4.81073708E-04
  2.81903807E-03  5.29158651E-04  5.87587220E-03 -2.10397274E-03  8.95622651E-04
 -8.69338345E-04  2.62303998E-05  6.62965615E-04 -6.73771973E-05  5.37702755E-04
  1.16650964E-02  2.48616680E-02 -3.37615310E-02 -7.38610851E-02 -6.60195050E-03
 -1.93927837E-02  8.69664453E-02  7.09857590E-02 -5.25112614E-03  6.26797456E-02
  4.42023832E-02 -6.26814549E-03  7.73757949E-03  1.54843845E-02  3.80960889E-03
 -4.08084935E-03  1.70212966E-03  3.12503394E-03 -4.17504830E-03  2.73244665E-03
 -4.81073708E-04  2.81903807E-03  5.29158651E-04 -5.87587220E-03 -2.10397274E-03
 -8.95622651E-04 -8.69338345E-04  2.62303998E-05 -6.62965615E-04  6.73771973E-05
  5.37702755E-04  7.23390167E-02  9.28006295E-02  1.39293430E-02  0.00000000E+00
 -8.97342541E-03 -5.94190221E-03 -1.10075745E-02 -1.04406618E-02 -9.27446379E-04
 -2.35923719E-05 -3.26200617E-03  1.48045629E-03 -1.10075745E-02 -1.04406618E-02
 -9.27446379E-04  2.35923719E-05 -3.26200617E-03  1.48045629E-03  7.23390167E-02
  9.28006295E-02  1.39293430E-02  0.00000000E+00  8.97342541E-03 -5.94190221E-03
 -1.10075745E-02 -1.04406618E-02 -9.27446379E-04  2.35923719E-05  3.26200617E-03
  1.48045629E-03 -1.10075745E-02 -1.04406618E-02 -9.27446379E-04 -2.35923719E-05
  3.26200617E-03  1.48045629E-03  4.23958127E-02  9.07637303E-02 -1.37365578E-01
 -1.92382353E-01 -3.72546420E-02  0.00000000E+00  0.00000000E+00 -6.89639542E-02
  0.00000000E+00  0.00000000E+00 -2.75499229E-02  0.00000000E+00  0.00000000E+00
 -1.63453070E-02 -4.22931460E-04  0.00000000E+00  0.00000000E+00 -4.65060013E-03
  0.00000000E+00 -8.20337485E-03  0.00000000E+00  0.00000000E+00  9.20357561E-04
  0.00000000E+00  2.76805373E-04  0.00000000E+00  0.00000000E+00 -3.02397669E-03
  0.00000000E+00  0.00000000E+00  0.00000000E+00 -6.05523974E-02 -7.71246665E-02
 -1.68754433E-02 -7.92801389E-03  0.00000000E+00  3.96327502E-03 -6.05523974E-02
 -7.71246665E-02 -1.68754433E-02  7.92801389E-03  0.00000000E+00  3.96327502E-03
 -4.46297282E-02 -9.55638399E-02  1.41077559E-01  2.33053167E-01  9.11309851E-02
  0.00000000E+00  4.12784892E-02  1.06988892E-01  0.00000000E+00  8.32085618E-03
  4.96732908E-02  0.00000000E+00 -4.83399433E-03  4.87963769E-03 -2.71981625E-03
  0.00000000E+00 -1.28569381E-03 -5.47825440E-03  0.00000000E+00  7.49465799E-03
  0.00000000E+00  1.46996350E-03 -3.51030484E-03  0.00000000E+00  7.65510325E-04
  0.00000000E+00 -2.51840574E-03 -2.79676803E-03  0.00000000E+00  0.00000000E+00
 -1.07517958E-03 -2.65186811E-02 -5.68549153E-02  8.58709386E-02  1.18814836E-01
  7.84570093E-02 -1.74652915E-02 -3.91689173E-02 -4.30035984E-02 -2.41591000E-02
 -2.58246681E-02 -1.77059042E-02 -2.07614715E-02  1.20470895E-02  5.77413022E-03
 -2.64959817E-03 -1.03919090E-03  2.62949784E-03  4.05263783E-03 -4.16012289E-04
 -1.30952850E-03 -4.39960845E-03  3.01321414E-03  7.05847940E-03  2.45464097E-03
  6.98621907E-05  2.37328713E-04 -1.26539254E-04  9.81068448E-05  9.52932385E-04
 -1.68469100E-03 -1.16676606E-03 -2.65186811E-02 -5.68549153E-02  8.58709386E-02
  1.18814836E-01  7.84570093E-02  1.74652915E-02 -3.91689173E-02 -4.30035984E-02
  2.41591000E-02 -2.58246681E-02 -1.77059042E-02  2.07614715E-02  1.20470895E-02
  5.77413022E-03 -2.64959817E-03  1.03919090E-03  2.62949784E-03  4.05263783E-03
  4.16012289E-04 -1.30952850E-03  4.39960845E-03  3.01321414E-03  7.05847940E-03
 -2.45464097E-03  6.98621907E-05 -2.37328713E-04 -1.26539254E-04  9.81068448E-05
 -9.52932385E-04  1.68469100E-03 -1.16676606E-03  4.46297282E-02  9.55638399E-02
 -1.41077559E-01 -2.33053167E-01 -9.11309851E-02  0.00000000E+00  4.12784892E-02
 -1.06988892E-01  0.00000000E+00  8.32085618E-03 -4.96732908E-02  0.00000000E+00
 -4.83399433E-03 -4.87963769E-03  2.71981625E-03  0.00000000E+00 -1.28569381E-03
  5.47825440E-03  0.00000000E+00 -7.49465799E-03  0.00000000E+00  1.46996350E-03
  3.51030484E-03  0.00000000E+00 -7.65510325E-04  0.00000000E+00 -2.51840574E-03
  2.79676803E-03  0.00000000E+00  0.00000000E+00 -1.07517958E-03  2.65186811E-02
  5.68549153E-02 -8.58709386E-02 -1.18814836E-01 -7.84570093E-02 -1.74652915E-02
 -3.91689173E-02  4.30035984E-02 -2.41591000E-02 -2.58246681E-02  1.77059042E-02
 -2.07614715E-02  1.20470895E-02 -5.77413022E-03  2.64959817E-03 -1.03919090E-03
  2.62949784E-03 -4.05263783E-03  4.16012289E-04  1.30952850E-03 -4.39960845E-03
  3.01321414E-03 -7.05847940E-03 -2.45464097E-03 -6.98621907E-05  2.37328713E-04
 -1.26539254E-04 -9.81068448E-05 -9.52932385E-04 -1.68469100E-03 -1.16676606E-03
  2.65186811E-02  5.68549153E-02 -8.58709386E-02 -1.18814836E-01 -7.84570093E-02
  1.74652915E-02 -3.91689173E-02  4.30035984E-02  2.41591000E-02 -2.58246681E-02
  1.77059042E-02  2.07614715E-02  1.20470895E-02 -5.77413022E-03  2.64959817E-03
  1.03919090E-03  2.62949784E-03 -4.05263783E-03 -4.16012289E-04  1.30952850E-03
  4.39960845E-03  3.01321414E-03 -7.05847940E-03  2.45464097E-03 -6.98621907E-05
 -2.37328713E-04 -1.26539254E-04 -9.81068448E-05  9.52932385E-04  1.68469100E-03
 -1.16676606E-03  8.02466779E-02  1.07588458E-01  2.76609445E-02  0.00000000E+00
 -1.18640058E-02 -6.92895977E-04  4.37461748E-02  5.93563993E-02  2.26746136E-02
 -5.39853291E-03  3.22515621E-03  2.29330412E-03  4.37461748E-02  5.93563993E-02
  2.26746136E-02  5.39853291E-03  3.22515621E-03  2.29330412E-03 -8.02466779E-02
 -1.07588458E-01 -2.76609445E-02  0.00000000E+00 -1.18640058E-02  6.92895977E-04
 -4.37461748E-02 -5.93563993E-02 -2.26746136E-02 -5.39853291E-03  3.22515621E-03
 -2.29330412E-03 -4.37461748E-02 -5.93563993E-02 -2.26746136E-02  5.39853291E-03
  3.22515621E-03 -2.29330412E-03  0.00000000E+00  0.00000000E+00  0.00000000E+00
  0.00000000E+00  0.00000000E+00  0.00000000E+00  1.39595263E-01  0.00000000E+00
  0.00000000E+00  9.47712460E-02  0.00000000E+00  0.00000000E+00  2.76754484E-02
  0.00000000E+00  0.00000000E+00  0.00000000E+00 -8.12975345E-03  0.00000000E+00
  0.00000000E+00  0.00000000E+00  0.00000000E+00 -4.40497556E-03  0.00000000E+00
  0.00000000E+00  0.00000000E+00  0.00000000E+00 -6.06935988E-04  0.00000000E+00
  0.00000000E+00  0.00000000E+00 -6.30417380E-04  0.00000000E+00  0.00000000E+00
  0.00000000E+00  0.00000000E+00  4.79766825E-03  0.00000000E+00  0.00000000E+00
  0.00000000E+00  0.00000000E+00  0.00000000E+00  4.79766825E-03  0.00000000E+00
 -2.03441928E-03 -4.12243055E-03  1.04096697E-02 -1.64650052E-02  5.45960556E-02
  0.00000000E+00  1.13081921E-01  3.83662720E-02  0.00000000E+00  8.41730382E-02
  2.44439346E-02  0.00000000E+00  6.43603144E-03 -2.18883259E-03 -1.00642924E-03
  0.00000000E+00 -2.62375776E-03  7.98339140E-04  0.00000000E+00  4.72254675E-03
  0.00000000E+00 -7.78453089E-03  9.18938426E-03  0.00000000E+00  3.41336170E-04
  0.00000000E+00  1.11861911E-03 -7.81776144E-04  0.00000000E+00  0.00000000E+00
 -1.34233850E-03 -1.29924825E-02 -2.76965629E-02  4.34906308E-02  5.95341450E-02
  1.72895150E-02  7.51244185E-02 -8.15221234E-02 -7.74877954E-02  4.51875198E-02
 -5.48323815E-02 -5.16064815E-02  1.90279621E-02 -2.00768806E-02 -2.10316810E-02
 -7.81979719E-04  1.58145602E-03 -6.16381018E-04 -7.74749495E-04  7.44601046E-04
  9.03528827E-04  5.02874102E-03 -6.59489045E-03 -1.57684884E-03  8.61176963E-03
  2.18835388E-03  3.07115259E-04  2.26813480E-05 -1.18314074E-03  2.09993528E-03
 -7.42117753E-04 -1.38147702E-03 -1.29924825E-02 -2.76965629E-02  4.34906308E-02
  5.95341450E-02  1.72895150E-02 -7.51244185E-02 -8.15221234E-02 -7.74877954E-02
 -4.51875198E-02 -5.48323815E-02 -5.16064815E-02 -1.90279621E-02 -2.00768806E-02
 -2.10316810E-02 -7.81979719E-04 -1.58145602E-03 -6.16381018E-04 -7.74749495E-04
 -7.44601046E-04  9.03528827E-04 -5.02874102E-03 -6.59489045E-03 -1.57684884E-03
 -8.61176963E-03  2.18835388E-03 -3.07115259E-04  2.26813480E-05 -1.18314074E-03
 -2.09993528E-03  7.42117753E-04 -1.38147702E-03 -2.03441928E-03 -4.12243055E-03
  1.04096697E-02 -1.64650052E-02  5.45960556E-02  0.00000000E+00 -1.13081921E-01
  3.83662720E-02  0.00000000E+00 -8.41730382E-02  2.44439346E-02  0.00000000E+00
 -6.43603144E-03 -2.18883259E-03 -1.00642924E-03  0.00000000E+00  2.62375776E-03
  7.98339140E-04  0.00000000E+00  4.72254675E-03  0.00000000E+00  7.78453089E-03
  9.18938426E-03  0.00000000E+00  3.41336170E-04  0.00000000E+00 -1.11861911E-03
 -7.81776144E-04  0.00000000E+00  0.00000000E+00  1.34233850E-03 -1.29924825E-02
 -2.76965629E-02  4.34906308E-02  5.95341450E-02  1.72895150E-02 -7.51244185E-02
  8.15221234E-02 -7.74877954E-02 -4.51875198E-02  5.48323815E-02 -5.16064815E-02
 -1.90279621E-02  2.00768806E-02 -2.10316810E-02 -7.81979719E-04 -1.58145602E-03
  6.16381018E-04 -7.74749495E-04  7.44601046E-04  9.03528827E-04 -5.02874102E-03
  6.59489045E-03 -1.57684884E-03  8.61176963E-03  2.18835388E-03 -3.07115259E-04
 -2.26813480E-05 -1.18314074E-03  2.09993528E-03  7.42117753E-04  1.38147702E-03
 -1.29924825E-02 -2.76965629E-02  4.34906308E-02  5.95341450E-02  1.72895150E-02
  7.51244185E-02  8.15221234E-02 -7.74877954E-02  4.51875198E-02  5.48323815E-02
 -5.16064815E-02  1.90279621E-02  2.00768806E-02 -2.10316810E-02 -7.81979719E-04
  1.58145602E-03  6.16381018E-04 -7.74749495E-04 -7.44601046E-04  9.03528827E-04
  5.02874102E-03  6.59489045E-03 -1.57684884E-03 -8.61176963E-03  2.18835388E-03
  3.07115259E-04 -2.26813480E-05 -1.18314074E-03 -2.09993528E-03 -7.42117753E-04
  1.38147702E-03  5.23390903E-02  7.73459174E-02  1.60556704E-02  0.00000000E+00
 -7.11320592E-03 -2.74798134E-03  6.93798355E-02  9.70002452E-02  1.35514080E-02
 -6.35665809E-03  5.28724201E-03  4.14151325E-03  6.93798355E-02  9.70002452E-02
  1.35514080E-02  6.35665809E-03  5.28724201E-03  4.14151325E-03  5.23390903E-02
  7.73459174E-02  1.60556704E-02  0.00000000E+00  7.11320592E-03 -2.74798134E-03
  6.93798355E-02  9.70002452E-02  1.35514080E-02  6.35665809E-03 -5.28724201E-03
  4.14151325E-03  6.93798355E-02  9.70002452E-02  1.35514080E-02 -6.35665809E-03
 -5.28724201E-03  4.14151325E-03 -1.13124559E-02 -2.38590642E-02  3.25482004E-02
  6.11316042E-02  2.65487739E-03  0.00000000E+00  0.00000000E+00  9.91555601E-02
  0.00000000E+00  0.00000000E+00  5.71105425E-02  0.00000000E+00  0.00000000E+00
  2.74170163E-02 -4.65446742E-03  0.00000000E+00  0.00000000E+00  2.19605006E-03
  0.00000000E+00 -2.01424733E-03  0.00000000E+00  0.00000000E+00 -3.67627752E-03
  0.00000000E+00  1.54202135E-03  0.00000000E+00  0.00000000E+00  9.96690325E-04
  0.00000000E+00  0.00000000E+00  0.00000000E+00  3.75166715E-02  5.02989748E-02
  1.03183995E-02  5.37842563E-03  0.00000000E+00 -1.43175781E-03  3.75166715E-02
  5.02989748E-02  1.03183995E-02 -5.37842563E-03  0.00000000E+00 -1.43175781E-03
  0.00000000E+00  0.00000000E+00  0.00000000E+00  0.00000000E+00  0.00000000E+00
 -7.49047629E-02  0.00000000E+00  0.00000000E+00 -5.16763159E-02  0.00000000E+00
  0.00000000E+00 -1.37390890E-02  0.00000000E+00  0.00000000E+00  0.00000000E+00
  5.65808311E-03  0.00000000E+00  0.00000000E+00  2.36923217E-04  0.00000000E+00
  6.47736579E-03  0.00000000E+00  0.00000000E+00 -3.01206106E-03  0.00000000E+00
 -1.26446035E-03  0.00000000E+00  0.00000000E+00  3.84628561E-04 -6.43520650E-05
  0.00000000E+00 -3.92909200E-02 -8.41333376E-02  1.22034509E-01  2.19363275E-01
  8.43744976E-02  6.71223271E-02 -7.28683766E-02 -9.82119798E-03  1.26026260E-02
 -3.38864130E-02  4.36844333E-03 -1.79668231E-03 -1.06185682E-02  7.56292954E-03
  1.62673510E-03 -3.92582058E-03  1.66631463E-03 -4.11390059E-04 -5.30151205E-03
 -3.05341617E-03 -5.32066456E-03 -3.00736885E-03  3.37466583E-03 -7.06119074E-03
  1.61387035E-03 -1.82192389E-04 -1.26256568E-03 -3.50528930E-04  1.78880571E-03
 -5.56022714E-04 -8.34266234E-04  3.92909200E-02  8.41333376E-02 -1.22034509E-01
 -2.19363275E-01 -8.43744976E-02  6.71223271E-02  7.28683766E-02  9.82119798E-03
  1.26026260E-02  3.38864130E-02 -4.36844333E-03 -1.79668231E-03  1.06185682E-02
 -7.56292954E-03 -1.62673510E-03 -3.92582058E-03 -1.66631463E-03  4.11390059E-04
 -5.30151205E-03  3.05341617E-03 -5.32066456E-03  3.00736885E-03 -3.37466583E-03
 -7.06119074E-03 -1.61387035E-03 -1.82192389E-04  1.26256568E-03  3.50528930E-04
  1.78880571E-03 -5.56022714E-04  8.34266234E-04  0.00000000E+00  0.00000000E+00
  0.00000000E+00  0.00000000E+00  0.00000000E+00  7.49047629E-02  0.00000000E+00
  0.00000000E+00  5.16763159E-02  0.00000000E+00  0.00000000E+00  1.37390890E-02
  0.00000000E+00  0.00000000E+00  0.00000000E+00 -5.65808311E-03  0.00000000E+00
  0.00000000E+00  2.36923217E-04  0.00000000E+00 -6.47736579E-03  0.00000000E+00
  0.00000000E+00 -3.01206106E-03  0.00000000E+00  1.26446035E-03  0.00000000E+00
  0.00000000E+00  3.84628561E-04  6.43520650E-05  0.00000000E+00 -3.92909200E-02
 -8.41333376E-02  1.22034509E-01  2.19363275E-01  8.43744976E-02 -6.71223271E-02
  7.28683766E-02 -9.82119798E-03 -1.26026260E-02  3.38864130E-02  4.36844333E-03
  1.79668231E-03  1.06185682E-02  7.56292954E-03  1.62673510E-03  3.92582058E-03
 -1.66631463E-03 -4.11390059E-04 -5.30151205E-03 -3.05341617E-03  5.32066456E-03
  3.00736885E-03  3.37466583E-03 -7.06119074E-03  1.61387035E-03  1.82192389E-04
  1.26256568E-03 -3.50528930E-04  1.78880571E-03  5.56022714E-04  8.34266234E-04
  3.92909200E-02  8.41333376E-02 -1.22034509E-01 -2.19363275E-01 -8.43744976E-02
 -6.71223271E-02 -7.28683766E-02  9.82119798E-03 -1.26026260E-02 -3.38864130E-02
 -4.36844333E-03  1.79668231E-03 -1.06185682E-02 -7.56292954E-03 -1.62673510E-03
  3.92582058E-03  1.66631463E-03  4.11390059E-04 -5.30151205E-03  3.05341617E-03
  5.32066456E-03 -3.00736885E-03 -3.37466583E-03 -7.06119074E-03 -1.61387035E-03
  1.82192389E-04 -1.26256568E-03  3.50528930E-04  1.78880571E-03  5.56022714E-04
 -8.34266234E-04  0.00000000E+00  0.00000000E+00  0.00000000E+00 -2.80743760E-03
  0.00000000E+00  0.00000000E+00  8.72196928E-02  1.19696532E-01  3.54932142E-02
 -7.76215703E-03  6.54421686E-03  6.81724912E-03 -8.72196928E-02 -1.19696532E-01
 -3.54932142E-02 -7.76215703E-03 -6.54421686E-03 -6.81724912E-03  0.00000000E+00
  0.00000000E+00  0.00000000E+00  2.80743760E-03  0.00000000E+00  0.00000000E+00
  8.72196928E-02  1.19696532E-01  3.54932142E-02  7.76215703E-03 -6.54421686E-03
  6.81724912E-03 -8.72196928E-02 -1.19696532E-01 -3.54932142E-02  7.76215703E-03
  6.54421686E-03 -6.81724912E-03  0.00000000E+00  0.00000000E+00  0.00000000E+00
  0.00000000E+00  0.00000000E+00  0.00000000E+00  0.00000000E+00  0.00000000E+00
  0.00000000E+00  0.00000000E+00  0.00000000E+00  0.00000000E+00  0.00000000E+00
  0.00000000E+00  0.00000000E+00  0.00000000E+00  0.00000000E+00  0.00000000E+00
 -2.02472845E-03  0.00000000E+00  0.00000000E+00  0.00000000E+00  0.00000000E+00
 -5.55371035E-03  0.00000000E+00  0.00000000E+00  0.00000000E+00  0.00000000E+00
  1.42942864E-03  0.00000000E+00  0.00000000E+00  0.00000000E+00  0.00000000E+00
  0.00000000E+00  0.00000000E+00  2.05361312E-04  0.00000000E+00  0.00000000E+00
  0.00000000E+00  0.00000000E+00  0.00000000E+00 -2.05361312E-04  0.00000000E+00
 -5.50894620E-03 -1.20977613E-02  2.04704616E-02  1.14573999E-02  1.52153634E-02
  0.00000000E+00 -9.22477883E-02 -1.23554032E-01  0.00000000E+00 -6.17399552E-02
 -8.87054727E-02  0.00000000E+00 -4.49030245E-02 -2.96850908E-02  7.50595368E-03
  0.00000000E+00  4.05437867E-03  3.44531306E-03  0.00000000E+00  4.33882934E-03
  0.00000000E+00  9.00025395E-03  7.44089746E-05  0.00000000E+00 -2.03567041E-03
  0.00000000E+00 -1.87279862E-03  1.39472988E-03  0.00000000E+00  0.00000000E+00
  2.03507882E-04 -3.70944330E-03 -7.71010678E-03  1.12282638E-02  2.82557241E-02
  3.05353854E-02  1.26707466E-01 -4.06311383E-02 -9.54189974E-02  8.44452755E-02
 -2.10283318E-02 -6.46187265E-02  2.88574562E-02 -9.39464397E-03 -2.30745778E-02
 -1.19822209E-03  3.69413033E-03  5.16703121E-03 -6.16047281E-03 -6.05146116E-03
 -2.68662895E-03  8.16523028E-03  2.29693295E-03 -9.90025700E-03 -1.62149200E-03
  1.43883622E-03  1.09319346E-03 -4.25832504E-04 -3.45166200E-03  3.93031867E-04
  2.15171721E-03 -8.99915996E-04 -3.70944330E-03 -7.71010678E-03  1.12282638E-02
  2.82557241E-02  3.05353854E-02 -1.26707466E-01 -4.06311383E-02 -9.54189974E-02
 -8.44452755E-02 -2.10283318E-02 -6.46187265E-02 -2.88574562E-02 -9.39464397E-03
 -2.30745778E-02 -1.19822209E-03 -3.69413033E-03  5.16703121E-03 -6.16047281E-03
  6.05146116E-03 -2.68662895E-03 -8.16523028E-03  2.29693295E-03 -9.90025700E-03
  1.62149200E-03  1.43883622E-03 -1.09319346E-03 -4.25832504E-04 -3.45166200E-03
 -3.93031867E-04 -2.15171721E-03 -8.99915996E-04  5.50894620E-03  1.20977613E-02
 -2.04704616E-02 -1.14573999E-02 -1.52153634E-02  0.00000000E+00 -9.22477883E-02
  1.23554032E-01  0.00000000E+00 -6.17399552E-02  8.87054727E-02  0.00000000E+00
 -4.49030245E-02  2.96850908E-02 -7.50595368E-03  0.00000000E+00  4.05437867E-03
 -3.44531306E-03  0.00000000E+00 -4.33882934E-03  0.00000000E+00  9.00025395E-03
 -7.44089746E-05  0.00000000E+00  2.03567041E-03  0.00000000E+00 -1.87279862E-03
 -1.39472988E-03  0.00000000E+00  0.00000000E+00  2.03507882E-04  3.70944330E-03
  7.71010678E-03 -1.12282638E-02 -2.82557241E-02 -3.05353854E-02  1.26707466E-01
 -4.06311383E-02  9.54189974E-02  8.44452755E-02 -2.10283318E-02  6.46187265E-02
  2.88574562E-02 -9.39464397E-03  2.30745778E-02  1.19822209E-03  3.69413033E-03
  5.16703121E-03  6.16047281E-03  6.05146116E-03  2.68662895E-03  8.16523028E-03
  2.29693295E-03  9.90025700E-03  1.62149200E-03 -1.43883622E-03  1.09319346E-03
 -4.25832504E-04  3.45166200E-03 -3.93031867E-04  2.15171721E-03 -8.99915996E-04
  3.70944330E-03  7.71010678E-03 -1.12282638E-02 -2.82557241E-02 -3.05353854E-02
 -1.26707466E-01 -4.06311383E-02  9.54189974E-02 -8.44452755E-02 -2.10283318E-02
  6.46187265E-02 -2.88574562E-02 -9.39464397E-03  2.30745778E-02  1.19822209E-03
 -3.69413033E-03  5.16703121E-03  6.16047281E-03 -6.05146116E-03  2.68662895E-03
 -8.16523028E-03  2.29693295E-03  9.90025700E-03 -1.62149200E-03 -1.43883622E-03
 -1.09319346E-03 -4.25832504E-04  3.45166200E-03  3.93031867E-04 -2.15171721E-03
 -8.99915996E-04 -5.68542067E-02 -8.25646135E-02 -1.68176421E-02  0.00000000E+00
  6.78363399E-03 -2.75829200E-04  8.02178726E-02  1.17844401E-01  3.62344194E-02
 -5.55847142E-03  6.51794154E-03  4.08418505E-03  8.02178726E-02  1.17844401E-01
  3.62344194E-02  5.55847142E-03  6.51794154E-03  4.08418505E-03  5.68542067E-02
  8.25646135E-02  1.68176421E-02  0.00000000E+00  6.78363399E-03  2.75829200E-04
 -8.02178726E-02 -1.17844401E-01 -3.62344194E-02 -5.55847142E-03  6.51794154E-03
 -4.08418505E-03 -8.02178726E-02 -1.17844401E-01 -3.62344194E-02  5.55847142E-03
  6.51794154E-03 -4.08418505E-03  0.00000000E+00  0.00000000E+00  0.00000000E+00
  0.00000000E+00  0.00000000E+00  0.00000000E+00 -3.35703136E-02  0.00000000E+00
  0.00000000E+00 -2.27082340E-02  0.00000000E+00  0.00000000E+00 -1.12937752E-02
  0.00000000E+00  0.00000000E+00  0.00000000E+00 -9.33988293E-04  0.00000000E+00
  0.00000000E+00  0.00000000E+00  0.00000000E+00 -6.14081349E-03  0.00000000E+00
  0.00000000E+00  0.00000000E+00  0.00000000E+00  2.29395205E-03  0.00000000E+00
  0.00000000E+00  0.00000000E+00  7.42587643E-04  0.00000000E+00  0.00000000E+00
  0.00000000E+00  0.00000000E+00 -1.67935030E-03  0.00000000E+00  0.00000000E+00
  0.00000000E+00  0.00000000E+00  0.00000000E+00 -1.67935030E-03  0.00000000E+00
  0.00000000E+00  0.00000000E+00  0.00000000E+00  0.00000000E+00  0.00000000E+00
  1.10150299E-01  0.00000000E+00  0.00000000E+00  8.76126463E-02  0.00000000E+00
  0.00000000E+00  3.23177722E-02  0.00000000E+00  0.00000000E+00  0.00000000E+00
 -2.24149415E-04  0.00000000E+00  0.00000000E+00 -6.43497529E-03  0.00000000E+00
  8.63036549E-03  0.00000000E+00  0.00000000E+00 -9.28665992E-03  0.00000000E+00
  1.68351262E-03  0.00000000E+00  0.00000000E+00 -1.41288283E-03 -3.11930828E-03
  0.00000000E+00  4.75734591E-03  1.02602292E-02 -2.03144801E-02 -1.47806415E-03
 -3.81773472E-02 -2.93535700E-02  1.56895404E-02  7.41012193E-02 -1.94363516E-02
  9.29921441E-03  6.20380841E-02  3.07619793E-03 -5.66339670E-04  1.46280573E-02
  3.72608860E-03  1.94904349E-03 -7.46243219E-04 -7.81085760E-04  1.80838644E-03
  6.03186679E-03  1.25293852E-03  2.38723842E-03 -1.07070393E-03 -1.55517392E-03
  5.38617644E-04 -9.92797540E-04  3.25194502E-05 -1.33855638E-03 -2.96608666E-04
  4.34665298E-04  3.28075306E-04 -4.75734591E-03 -1.02602292E-02  2.03144801E-02
  1.47806415E-03  3.81773472E-02 -2.93535700E-02 -1.56895404E-02 -7.41012193E-02
 -1.94363516E-02 -9.29921441E-03 -6.20380841E-02  3.07619793E-03  5.66339670E-04
 -1.46280573E-02 -3.72608860E-03  1.94904349E-03  7.46243219E-04  7.81085760E-04
  1.80838644E-03 -6.03186679E-03  1.25293852E-03 -2.38723842E-03  1.07070393E-03
 -1.55517392E-03 -5.38617644E-04 -9.92797540E-04 -3.25194502E-05  1.33855638E-03
 -2.96608666E-04  4.34665298E-04 -3.28075306E-04  0.00000000E+00  0.00000000E+00
  0.00000000E+00  0.00000000E+00  0.00000000E+00  1.10150299E-01  0.00000000E+00
  0.00000000E+00  8.76126463E-02  0.00000000E+00  0.00000000E+00  3.23177722E-02
  0.00000000E+00  0.00000000E+00  0.00000000E+00 -2.24149415E-04  0.00000000E+00
  0.00000000E+00  6.43497529E-03  0.00000000E+00  8.63036549E-03  0.00000000E+00
  0.00000000E+00  9.28665992E-03  0.00000000E+00  1.68351262E-03  0.00000000E+00
  0.00000000E+00  1.41288283E-03 -3.11930828E-03  0.00000000E+00 -4.75734591E-03
 -1.02602292E-02  2.03144801E-02  1.47806415E-03  3.81773472E-02 -2.93535700E-02
  1.56895404E-02 -7.41012193E-02 -1.94363516E-02  9.29921441E-03 -6.20380841E-02
  3.07619793E-03 -5.66339670E-04 -1.46280573E-02 -3.72608860E-03  1.94904349E-03
 -7.46243219E-04  7.81085760E-04 -1.80838644E-03 -6.03186679E-03  1.25293852E-03
  2.38723842E-03  1.07070393E-03  1.55517392E-03 -5.38617644E-04 -9.92797540E-04
  3.25194502E-05  1.33855638E-03  2.96608666E-04  4.34665298E-04  3.28075306E-04
  4.75734591E-03  1.02602292E-02 -2.03144801E-02 -1.47806415E-03 -3.81773472E-02
 -2.93535700E-02 -1.56895404E-02  7.41012193E-02 -1.94363516E-02 -9.29921441E-03
  6.20380841E-02  3.07619793E-03  5.66339670E-04  1.46280573E-02  3.72608860E-03
  1.94904349E-03  7.46243219E-04 -7.81085760E-04 -1.80838644E-03  6.03186679E-03
  1.25293852E-03 -2.38723842E-03 -1.07070393E-03  1.55517392E-03  5.38617644E-04
 -9.92797540E-04 -3.25194502E-05 -1.33855638E-03  2.96608666E-04  4.34665298E-04
 -3.28075306E-04  0.00000000E+00  0.00000000E+00  0.00000000E+00  3.39108279E-03
  0.00000000E+00  0.00000000E+00 -3.95032565E-02 -6.02604670E-02 -2.18160812E-02
  3.35056291E-03 -3.97524250E-03 -8.17317901E-04  3.95032565E-02  6.02604670E-02
  2.18160812E-02  3.35056291E-03  3.97524250E-03  8.17317901E-04  0.00000000E+00
  0.00000000E+00  0.00000000E+00  3.39108279E-03  0.00000000E+00  0.00000000E+00
  3.95032565E-02  6.02604670E-02  2.18160812E-02  3.35056291E-03 -3.97524250E-03
  8.17317901E-04 -3.95032565E-02 -6.02604670E-02 -2.18160812E-02  3.35056291E-03
  3.97524250E-03 -8.17317901E-04  0.00000000E+00  0.00000000E+00  0.00000000E+00
  0.00000000E+00  0.00000000E+00  2.67803004E-01  0.00000000E+00  0.00000000E+00
  1.88443928E-01  0.00000000E+00  0.00000000E+00  7.64427397E-02  0.00000000E+00
  0.00000000E+00  0.00000000E+00  7.21353698E-03  0.00000000E+00  0.00000000E+00
  0.00000000E+00  0.00000000E+00 -8.30205228E-03  0.00000000E+00  0.00000000E+00
  0.00000000E+00  0.00000000E+00  9.76041879E-04  0.00000000E+00  0.00000000E+00
  0.00000000E+00 -1.52770653E-03  0.00000000E+00 -1.10355283E-01 -1.68190328E-01
 -5.07034536E-02 -7.98834628E-03  0.00000000E+00  1.30969221E-02  1.10355283E-01
  1.68190328E-01  5.07034536E-02 -7.98834628E-03  0.00000000E+00 -1.30969221E-02
  7.10567645E-03  1.52347101E-02 -1.70830412E-02 -7.21171378E-02  3.87241553E-02
  0.00000000E+00  1.03647515E-01 -6.28760554E-02  0.00000000E+00  9.44262618E-02
 -5.34674818E-02  0.00000000E+00 -2.42138487E-03 -1.89689065E-02  7.10343231E-03
  0.00000000E+00  6.22174143E-03  9.33676345E-04  0.00000000E+00  2.32708979E-02
  0.00000000E+00  3.39868919E-04  1.56102442E-02  0.00000000E+00 -1.72552687E-03
  0.00000000E+00 -2.02314151E-03  2.35989093E-03  0.00000000E+00  0.00000000E+00
 -1.99519559E-03  1.37556423E-03  2.85065409E-03 -4.19604999E-03 -2.09908040E-02
 -1.89223608E-02 -1.43266721E-01 -3.46754304E-03 -8.79616889E-03 -1.03973429E-01
 -4.14318004E-03 -1.82266580E-02 -3.41658944E-02 -8.48625357E-04 -4.72799908E-03
 -3.98897050E-03  2.02350324E-03 -4.51678981E-03  5.27553762E-03  8.26385847E-04
 -6.06489693E-03  1.38209071E-03 -1.18964326E-03  4.89441416E-03 -5.16063619E-03
 -1.05335410E-03  2.29678163E-03 -8.09819889E-04  1.27629199E-03  7.06033589E-04
  7.12882396E-04  5.35648195E-04  1.37556423E-03  2.85065409E-03 -4.19604999E-03
 -2.09908040E-02 -1.89223608E-02  1.43266721E-01 -3.46754304E-03 -8.79616889E-03
  1.03973429E-01 -4.14318004E-03 -1.82266580E-02  3.41658944E-02 -8.48625357E-04
 -4.72799908E-03 -3.98897050E-03 -2.02350324E-03 -4.51678981E-03  5.27553762E-03
 -8.26385847E-04 -6.06489693E-03 -1.38209071E-03 -1.18964326E-03  4.89441416E-03
  5.16063619E-03 -1.05335410E-03 -2.29678163E-03 -8.09819889E-04  1.27629199E-03
 -7.06033589E-04 -7.12882396E-04  5.35648195E-04  7.10567645E-03  1.52347101E-02
 -1.70830412E-02 -7.21171378E-02  3.87241553E-02  0.00000000E+00 -1.03647515E-01
 -6.28760554E-02  0.00000000E+00 -9.44262618E-02 -5.34674818E-02  0.00000000E+00
  2.42138487E-03 -1.89689065E-02  7.10343231E-03  0.00000000E+00 -6.22174143E-03
  9.33676345E-04  0.00000000E+00  2.32708979E-02  0.00000000E+00 -3.39868919E-04
  1.56102442E-02  0.00000000E+00 -1.72552687E-03  0.00000000E+00  2.02314151E-03
  2.35989093E-03  0.00000000E+00  0.00000000E+00  1.99519559E-03  1.37556423E-03
  2.85065409E-03 -4.19604999E-03 -2.09908040E-02 -1.89223608E-02  1.43266721E-01
  3.46754304E-03 -8.79616889E-03  1.03973429E-01  4.14318004E-03 -1.82266580E-02
  3.41658944E-02  8.48625357E-04 -4.72799908E-03 -3.98897050E-03 -2.02350324E-03
  4.51678981E-03  5.27553762E-03  8.26385847E-04 -6.06489693E-03 -1.38209071E-03
  1.18964326E-03  4.89441416E-03 -5.16063619E-03 -1.05335410E-03 -2.29678163E-03
  8.09819889E-04  1.27629199E-03  7.06033589E-04 -7.12882396E-04 -5.35648195E-04
  1.37556423E-03  2.85065409E-03 -4.19604999E-03 -2.09908040E-02 -1.89223608E-02
 -1.43266721E-01  3.46754304E-03 -8.79616889E-03 -1.03973429E-01  4.14318004E-03
 -1.82266580E-02 -3.41658944E-02  8.48625357E-04 -4.72799908E-03 -3.98897050E-03
  2.02350324E-03  4.51678981E-03  5.27553762E-03 -8.26385847E-04 -6.06489693E-03
  1.38209071E-03  1.18964326E-03  4.89441416E-03  5.16063619E-03 -1.05335410E-03
  2.29678163E-03  8.09819889E-04  1.27629199E-03 -7.06033589E-04  7.12882396E-04
 -5.35648195E-04  2.95567762E-02  5.53017138E-02  2.02142848E-02  0.00000000E+00
 -3.20986391E-03 -3.31898608E-03 -4.49838959E-02 -6.76294495E-02 -2.15873806E-02
  3.55765557E-04 -5.36533756E-03 -3.65209271E-03 -4.49838959E-02 -6.76294495E-02
 -2.15873806E-02 -3.55765557E-04 -5.36533756E-03 -3.65209271E-03  2.95567762E-02
  5.53017138E-02  2.02142848E-02  0.00000000E+00  3.20986391E-03 -3.31898608E-03
 -4.49838959E-02 -6.76294495E-02 -2.15873806E-02 -3.55765557E-04  5.36533756E-03
 -3.65209271E-03 -4.49838959E-02 -6.76294495E-02 -2.15873806E-02  3.55765557E-04
  5.36533756E-03 -3.65209271E-03 -6.16241789E-03 -1.27836022E-02  1.62310765E-02
  4.83977568E-02 -2.47053113E-02  0.00000000E+00  0.00000000E+00  2.23039709E-01
  0.00000000E+00  0.00000000E+00  1.39924657E-01  0.00000000E+00  0.00000000E+00
  8.33397970E-02 -2.92115773E-03  0.00000000E+00  0.00000000E+00  9.09864028E-03
  0.00000000E+00  8.90726562E-03  0.00000000E+00  0.00000000E+00 -7.51707444E-04
  0.00000000E+00 -3.84648260E-05  0.00000000E+00  0.00000000E+00  3.37476976E-04
  0.00000000E+00  0.00000000E+00  0.00000000E+00  7.30938316E-02  1.07629410E-01
  3.39668335E-02  1.04513313E-02  0.00000000E+00 -9.55526228E-04  7.30938316E-02
  1.07629410E-01  3.39668335E-02 -1.04513313E-02  0.00000000E+00 -9.55526228E-04
 -1.10533355E-02 -2.36233293E-02  3.73578541E-02  6.35756776E-02  3.71763187E-02
  0.00000000E+00  1.11556837E-01  1.34611880E-01  0.00000000E+00  7.06871952E-02
  9.10888609E-02  0.00000000E+00  3.45594299E-02  3.25052990E-02 -8.40504817E-03
  0.00000000E+00  4.50987242E-03 -7.54725291E-03  0.00000000E+00 -4.39923282E-03
  0.00000000E+00  2.92031724E-03 -3.83111400E-03  0.00000000E+00  1.48677808E-03
  0.00000000E+00 -3.82749869E-04 -4.00475980E-04  0.00000000E+00  0.00000000E+00
 -1.38664895E-03  1.13142470E-03  2.58694820E-03 -7.93139326E-03  1.17899178E-02
 -1.18561216E-02  2.20160995E-02  1.52383708E-01 -4.80606156E-02  1.94261845E-02
  1.17726515E-01 -4.19132829E-02  9.00235603E-03  3.76534324E-02 -1.61037696E-02
 -3.48804836E-03  6.23028816E-03 -2.21472983E-03 -6.92196149E-03 -3.15944947E-03
 -4.85664370E-03  6.23480593E-03 -1.67401655E-03 -7.27406623E-03 -8.78887561E-03
  1.26415245E-03  1.48592091E-03 -2.14466981E-03 -1.35820718E-03 -7.90750083E-04
  1.07853859E-03  1.64025131E-03  1.13142470E-03  2.58694820E-03 -7.93139326E-03
  1.17899178E-02 -1.18561216E-02 -2.20160995E-02  1.52383708E-01 -4.80606156E-02
 -1.94261845E-02  1.17726515E-01 -4.19132829E-02 -9.00235603E-03  3.76534324E-02
 -1.61037696E-02 -3.48804836E-03 -6.23028816E-03 -2.21472983E-03 -6.92196149E-03
  3.15944947E-03 -4.85664370E-03 -6.23480593E-03 -1.67401655E-03 -7.27406623E-03
  8.78887561E-03  1.26415245E-03 -1.48592091E-03 -2.14466981E-03 -1.35820718E-03
  7.90750083E-04 -1.07853859E-03  1.64025131E-03 -1.10533355E-02 -2.36233293E-02
  3.73578541E-02  6.35756776E-02  3.71763187E-02  0.00000000E+00 -1.11556837E-01
  1.34611880E-01  0.00000000E+00 -7.06871952E-02  9.10888609E-02  0.00000000E+00
 -3.45594299E-02  3.25052990E-02 -8.40504817E-03  0.00000000E+00 -4.50987242E-03
 -7.54725291E-03  0.00000000E+00 -4.39923282E-03  0.00000000E+00 -2.92031724E-03
 -3.83111400E-03  0.00000000E+00  1.48677808E-03  0.00000000E+00  3.82749869E-04
 -4.00475980E-04  0.00000000E+00  0.00000000E+00  1.38664895E-03  1.13142470E-03
  2.58694820E-03 -7.93139326E-03  1.17899178E-02 -1.18561216E-02 -2.20160995E-02
 -1.52383708E-01 -4.80606156E-02 -1.94261845E-02 -1.17726515E-01 -4.19132829E-02
 -9.00235603E-03 -3.76534324E-02 -1.61037696E-02 -3.48804836E-03 -6.23028816E-03
  2.21472983E-03 -6.92196149E-03 -3.15944947E-03 -4.85664370E-03 -6.23480593E-03
  1.67401655E-03 -7.27406623E-03 -8.78887561E-03  1.26415245E-03 -1.48592091E-03
  2.14466981E-03 -1.35820718E-03 -7.90750083E-04 -1.07853859E-03 -1.64025131E-03
  1.13142470E-03  2.58694820E-03 -7.93139326E-03  1.17899178E-02 -1.18561216E-02
  2.20160995E-02 -1.52383708E-01 -4.80606156E-02  1.94261845E-02 -1.17726515E-01
 -4.19132829E-02  9.00235603E-03 -3.76534324E-02 -1.61037696E-02 -3.48804836E-03
  6.23028816E-03  2.21472983E-03 -6.92196149E-03  3.15944947E-03 -4.85664370E-03
  6.23480593E-03  1.67401655E-03 -7.27406623E-03  8.78887561E-03  1.26415245E-03
  1.48592091E-03  2.14466981E-03 -1.35820718E-03  7.90750083E-04  1.07853859E-03
 -1.64025131E-03  9.83847516E-02  1.49924782E-01  6.10664420E-02  0.00000000E+00
 -1.18218417E-02  7.15844559E-04 -3.06016891E-02 -5.01127928E-02 -1.87895131E-02
  4.58205787E-03  1.63512424E-03 -3.90430902E-03 -3.06016891E-02 -5.01127928E-02
 -1.87895131E-02 -4.58205787E-03  1.63512424E-03 -3.90430902E-03  9.83847516E-02
  1.49924782E-01  6.10664420E-02  0.00000000E+00  1.18218417E-02  7.15844559E-04
 -3.06016891E-02 -5.01127928E-02 -1.87895131E-02 -4.58205787E-03 -1.63512424E-03
 -3.90430902E-03 -3.06016891E-02 -5.01127928E-02 -1.87895131E-02  4.58205787E-03
 -1.63512424E-03 -3.90430902E-03  1.28329023E-02  2.76098812E-02 -4.35695213E-02
 -7.11542139E-02  2.41765683E-04  0.00000000E+00  0.00000000E+00 -3.74444919E-02
  0.00000000E+00  0.00000000E+00 -2.06809151E-02  0.00000000E+00  0.00000000E+00
 -2.10693290E-02 -4.22008683E-03  0.00000000E+00  0.00000000E+00 -6.35506458E-03
  0.00000000E+00 -1.00951720E-02  0.00000000E+00  0.00000000E+00 -8.39562416E-03
  0.00000000E+00  1.08075656E-03  0.00000000E+00  0.00000000E+00 -3.71711009E-04
  0.00000000E+00  0.00000000E+00  0.00000000E+00 -2.88438142E-02 -4.25806863E-02
 -2.08965750E-02 -3.51572685E-03  0.00000000E+00  1.02205941E-03 -2.88438142E-02
 -4.25806863E-02 -2.08965750E-02  3.51572685E-03  0.00000000E+00  1.02205941E-03
 -8.10860355E-03 -1.78420787E-02  2.76145290E-02  4.07837428E-02  3.26204074E-02
  0.00000000E+00 -2.17728114E-01  9.75835867E-02  0.00000000E+00 -1.57720863E-01
  8.41345358E-02  0.00000000E+00 -1.03446321E-01  2.81015538E-02  6.00075742E-03
  0.00000000E+00 -9.22440859E-03  3.97290456E-03  0.00000000E+00  3.26868288E-03
  0.00000000E+00 -2.71967524E-03  2.23808964E-04  0.00000000E+00  1.93479971E-03
  0.00000000E+00 -2.99105700E-03 -1.06180877E-03  0.00000000E+00  0.00000000E+00
  1.16330534E-03  7.11308771E-03  1.53013409E-02 -2.51826590E-02 -3.26937846E-02
 -9.50424491E-04 -2.41978362E-02 -7.81184175E-03  9.79139826E-03 -1.50281950E-02
 -3.31387881E-03  2.77875632E-03 -1.51468216E-02  1.10794089E-02  1.07527339E-02
 -2.40557443E-03  7.02361935E-04 -3.45579240E-03 -1.95204775E-03  3.45656119E-03
 -6.43534642E-03  1.29444334E-03 -6.30598996E-03 -6.71083999E-03  4.42024715E-03
 -1.59169463E-03  5.96369294E-04 -8.50516557E-04 -6.85911550E-04  9.99693657E-04
  4.89703596E-04 -4.92753417E-04  7.11308771E-03  1.53013409E-02 -2.51826590E-02
 -3.26937846E-02 -9.50424491E-04  2.41978362E-02 -7.81184175E-03  9.79139826E-03
  1.50281950E-02 -3.31387881E-03  2.77875632E-03  1.51468216E-02  1.10794089E-02
  1.07527339E-02 -2.40557443E-03 -7.02361935E-04 -3.45579240E-03 -1.95204775E-03
 -3.45656119E-03 -6.43534642E-03 -1.29444334E-03 -6.30598996E-03 -6.71083999E-03
 -4.42024715E-03 -1.59169463E-03 -5.96369294E-04 -8.50516557E-04 -6.85911550E-04
 -9.99693657E-04 -4.89703596E-04 -4.92753417E-04  8.10860355E-03  1.78420787E-02
 -2.76145290E-02 -4.07837428E-02 -3.26204074E-02  0.00000000E+00 -2.17728114E-01
 -9.75835867E-02  0.00000000E+00 -1.57720863E-01 -8.41345358E-02  0.00000000E+00
 -1.03446321E-01 -2.81015538E-02 -6.00075742E-03  0.00000000E+00 -9.22440859E-03
 -3.97290456E-03  0.00000000E+00 -3.26868288E-03  0.00000000E+00 -2.71967524E-03
 -2.23808964E-04  0.00000000E+00 -1.93479971E-03  0.00000000E+00 -2.99105700E-03
  1.06180877E-03  0.00000000E+00  0.00000000E+00  1.16330534E-03 -7.11308771E-03
 -1.53013409E-02  2.51826590E-02  3.26937846E-02  9.50424491E-04 -2.41978362E-02
 -7.81184175E-03 -9.79139826E-03 -1.50281950E-02 -3.31387881E-03 -2.77875632E-03
 -1.51468216E-02  1.10794089E-02 -1.07527339E-02  2.40557443E-03  7.02361935E-04
 -3.45579240E-03  1.95204775E-03 -3.45656119E-03  6.43534642E-03  1.29444334E-03
 -6.30598996E-03  6.71083999E-03 -4.42024715E-03  1.59169463E-03  5.96369294E-04
 -8.50516557E-04  6.85911550E-04 -9.99693657E-04  4.89703596E-04 -4.92753417E-04
 -7.11308771E-03 -1.53013409E-02  2.51826590E-02  3.26937846E-02  9.50424491E-04
  2.41978362E-02 -7.81184175E-03 -9.79139826E-03  1.50281950E-02 -3.31387881E-03
 -2.77875632E-03  1.51468216E-02  1.10794089E-02 -1.07527339E-02  2.40557443E-03
 -7.02361935E-04 -3.45579240E-03  1.95204775E-03  3.45656119E-03  6.43534642E-03
 -1.29444334E-03 -6.30598996E-03  6.71083999E-03  4.42024715E-03  1.59169463E-03
 -5.96369294E-04 -8.50516557E-04  6.85911550E-04  9.99693657E-04 -4.89703596E-04
 -4.92753417E-04 -9.46245623E-02 -1.49598581E-01 -5.41762263E-02  0.00000000E+00
  7.24987197E-03  9.21714966E-03 -2.18860413E-02 -3.26608509E-02 -1.04369074E-02
  8.29968647E-04 -2.57633170E-03 -6.57333765E-04 -2.18860413E-02 -3.26608509E-02
 -1.04369074E-02 -8.29968647E-04 -2.57633170E-03 -6.57333765E-04  9.46245623E-02
  1.49598581E-01  5.41762263E-02  0.00000000E+00  7.24987197E-03 -9.21714966E-03
  2.18860413E-02  3.26608509E-02  1.04369074E-02  8.29968647E-04 -2.57633170E-03
  6.57333765E-04  2.18860413E-02  3.26608509E-02  1.04369074E-02 -8.29968647E-04
 -2.57633170E-03  6.57333765E-04  0.00000000E+00  0.00000000E+00  0.00000000E+00
  0.00000000E+00  0.00000000E+00  0.00000000E+00  2.68155954E-01  0.00000000E+00
  0.00000000E+00  2.14806674E-01  0.00000000E+00  0.00000000E+00  8.60461166E-02
  0.00000000E+00  0.00000000E+00  0.00000000E+00 -1.58513952E-02  0.00000000E+00
  0.00000000E+00  0.00000000E+00  0.00000000E+00 -1.53586524E-02  0.00000000E+00
  0.00000000E+00  0.00000000E+00  0.00000000E+00  3.05688611E-03  0.00000000E+00
  0.00000000E+00  0.00000000E+00  5.18381587E-04  0.00000000E+00  0.00000000E+00
  0.00000000E+00  0.00000000E+00  9.11381716E-03  0.00000000E+00  0.00000000E+00
  0.00000000E+00  0.00000000E+00  0.00000000E+00  9.11381716E-03  0.00000000E+00
  0.00000000E+00  0.00000000E+00  0.00000000E+00  0.00000000E+00  0.00000000E+00
  3.29654553E-02  0.00000000E+00  0.00000000E+00  2.93809462E-02  0.00000000E+00
  0.00000000E+00  1.79585850E-02  0.00000000E+00  0.00000000E+00  0.00000000E+00
 -4.73120922E-03  0.00000000E+00  0.00000000E+00 -3.87399941E-03  0.00000000E+00
 -1.16182222E-02  0.00000000E+00  0.00000000E+00 -7.85152898E-03  0.00000000E+00
 -7.11183199E-04  0.00000000E+00  0.00000000E+00  4.39773069E-03 -9.05928295E-04
  0.00000000E+00 -1.15293003E-02 -2.51198373E-02  3.58145922E-02  7.69355279E-02
  7.95369792E-03 -2.53540563E-02  1.68275571E-01  7.85348775E-02 -1.71842332E-02
  1.33443396E-01  5.88590504E-02 -1.09598198E-02  6.69753480E-02  2.98950222E-02
 -6.00699865E-04  3.40209021E-03 -1.38253051E-03 -8.02411505E-03  6.96166058E-03
 -2.35504538E-03 -2.59720108E-04  6.21374050E-03 -6.74341538E-03  2.46701898E-04
 -6.54508718E-04 -1.08514430E-03 -9.30334084E-04 -1.09415772E-03 -1.57500711E-03
  6.76933788E-04 -2.71732698E-03  1.15293003E-02  2.51198373E-02 -3.58145922E-02
 -7.69355279E-02 -7.95369792E-03 -2.53540563E-02 -1.68275571E-01 -7.85348775E-02
 -1.71842332E-02 -1.33443396E-01 -5.88590504E-02 -1.09598198E-02 -6.69753480E-02
 -2.98950222E-02  6.00699865E-04  3.40209021E-03  1.38253051E-03  8.02411505E-03
  6.96166058E-03  2.35504538E-03 -2.59720108E-04 -6.21374050E-03  6.74341538E-03
  2.46701898E-04  6.54508718E-04 -1.08514430E-03  9.30334084E-04  1.09415772E-03
 -1.57500711E-03  6.76933788E-04  2.71732698E-03  0.00000000E+00  0.00000000E+00
  0.00000000E+00  0.00000000E+00  0.00000000E+00  3.29654553E-02  0.00000000E+00
  0.00000000E+00  2.93809462E-02  0.00000000E+00  0.00000000E+00  1.79585850E-02
  0.00000000E+00  0.00000000E+00  0.00000000E+00 -4.73120922E-03  0.00000000E+00
  0.00000000E+00  3.87399941E-03  0.00000000E+00 -1.16182222E-02  0.00000000E+00
  0.00000000E+00  7.85152898E-03  0.00000000E+00 -7.11183199E-04  0.00000000E+00
  0.00000000E+00 -4.39773069E-03 -9.05928295E-04  0.00000000E+00  1.15293003E-02
  2.51198373E-02 -3.58145922E-02 -7.69355279E-02 -7.95369792E-03 -2.53540563E-02
  1.68275571E-01 -7.85348775E-02 -1.71842332E-02  1.33443396E-01 -5.88590504E-02
 -1.09598198E-02  6.69753480E-02 -2.98950222E-02  6.00699865E-04  3.40209021E-03
 -1.38253051E-03  8.02411505E-03 -6.96166058E-03  2.35504538E-03 -2.59720108E-04
  6.21374050E-03  6.74341538E-03 -2.46701898E-04  6.54508718E-04 -1.08514430E-03
 -9.30334084E-04  1.09415772E-03  1.57500711E-03  6.76933788E-04 -2.71732698E-03
 -1.15293003E-02 -2.51198373E-02  3.58145922E-02  7.69355279E-02  7.95369792E-03
 -2.53540563E-02 -1.68275571E-01  7.85348775E-02 -1.71842332E-02 -1.33443396E-01
  5.88590504E-02 -1.09598198E-02 -6.69753480E-02  2.98950222E-02 -6.00699865E-04
  3.40209021E-03  1.38253051E-03 -8.02411505E-03 -6.96166058E-03 -2.35504538E-03
 -2.59720108E-04 -6.21374050E-03 -6.74341538E-03 -2.46701898E-04 -6.54508718E-04
 -1.08514430E-03  9.30334084E-04 -1.09415772E-03  1.57500711E-03  6.76933788E-04
  2.71732698E-03  0.00000000E+00  0.00000000E+00  0.00000000E+00  1.53095572E-04
  0.00000000E+00  0.00000000E+00 -7.61341234E-02 -1.22346163E-01 -4.83302453E-02
  6.43591583E-03 -2.22234067E-03 -3.53118950E-03  7.61341234E-02  1.22346163E-01
  4.83302453E-02  6.43591583E-03  2.22234067E-03  3.53118950E-03  0.00000000E+00
  0.00000000E+00  0.00000000E+00  1.53095572E-04  0.00000000E+00  0.00000000E+00
  7.61341234E-02  1.22346163E-01  4.83302453E-02  6.43591583E-03 -2.22234067E-03
  3.53118950E-03 -7.61341234E-02 -1.22346163E-01 -4.83302453E-02  6.43591583E-03
  2.22234067E-03 -3.53118950E-03  0.00000000E+00  0.00000000E+00  0.00000000E+00
  0.00000000E+00  0.00000000E+00 -1.31707278E-01  0.00000000E+00  0.00000000E+00
 -9.29676932E-02  0.00000000E+00  0.00000000E+00 -5.71564924E-02  0.00000000E+00
  0.00000000E+00  0.00000000E+00 -9.93174075E-03  0.00000000E+00  0.00000000E+00
  0.00000000E+00  0.00000000E+00 -8.84240217E-03  0.00000000E+00  0.00000000E+00
  0.00000000E+00  0.00000000E+00  1.04462323E-03  0.00000000E+00  0.00000000E+00
  0.00000000E+00 -4.74895469E-04  0.00000000E+00  6.60970860E-02  1.03189445E-01
  4.92685402E-02  4.13044384E-03  0.00000000E+00 -5.91920590E-03 -6.60970860E-02
 -1.03189445E-01 -4.92685402E-02  4.13044384E-03  0.00000000E+00  5.91920590E-03
  6.20625095E-03  1.34768947E-02 -2.05475357E-02 -4.65296566E-02 -8.17038788E-03
  0.00000000E+00  5.68633134E-02 -1.02183823E-01  0.00000000E+00  5.34550355E-02
 -7.27483914E-02  0.00000000E+00  4.37103885E-02 -4.81306761E-02 -2.03978807E-03
  0.00000000E+00  8.52873114E-03  7.12656303E-03  0.00000000E+00 -4.85419276E-03
  0.00000000E+00  9.86244822E-03  1.48631449E-02  0.00000000E+00  3.79546315E-03
  0.00000000E+00 -6.99822381E-04  6.97456903E-04  0.00000000E+00  0.00000000E+00
 -3.25081317E-03 -5.85060807E-03 -1.26908985E-02  2.01804615E-02  2.57673414E-02
  1.00881012E-02  1.12733341E-01  6.69745920E-02  1.26940321E-01  9.58301560E-02
  5.40621305E-02  1.14172251E-01  3.74860679E-02  4.16827140E-02  5.97483461E-02
  4.65792257E-04 -4.76047772E-03  5.39824613E-04 -6.34960356E-03  2.57641432E-03
 -9.31947436E-04 -1.00771364E-02  2.77206435E-03 -5.22862621E-03  2.88007719E-03
 -2.80147849E-03 -2.75813036E-03 -9.93814977E-04 -7.27988251E-04 -6.30002038E-04
 -5.81917600E-04 -4.89729009E-04 -5.85060807E-03 -1.26908985E-02  2.01804615E-02
  2.57673414E-02  1.00881012E-02 -1.12733341E-01  6.69745920E-02  1.26940321E-01
 -9.58301560E-02  5.40621305E-02  1.14172251E-01 -3.74860679E-02  4.16827140E-02
  5.97483461E-02  4.65792257E-04  4.76047772E-03  5.39824613E-04 -6.34960356E-03
 -2.57641432E-03 -9.31947436E-04  1.00771364E-02  2.77206435E-03 -5.22862621E-03
 -2.88007719E-03 -2.80147849E-03  2.75813036E-03 -9.93814977E-04 -7.27988251E-04
  6.30002038E-04  5.81917600E-04 -4.89729009E-04  6.20625095E-03  1.34768947E-02
 -2.05475357E-02 -4.65296566E-02 -8.17038788E-03  0.00000000E+00 -5.68633134E-02
 -1.02183823E-01  0.00000000E+00 -5.34550355E-02 -7.27483914E-02  0.00000000E+00
 -4.37103885E-02 -4.81306761E-02 -2.03978807E-03  0.00000000E+00 -8.52873114E-03
  7.12656303E-03  0.00000000E+00 -4.85419276E-03  0.00000000E+00 -9.86244822E-03
  1.48631449E-02  0.00000000E+00  3.79546315E-03  0.00000000E+00  6.99822381E-04
  6.97456903E-04  0.00000000E+00  0.00000000E+00  3.25081317E-03 -5.85060807E-03
 -1.26908985E-02  2.01804615E-02  2.57673414E-02  1.00881012E-02 -1.12733341E-01
 -6.69745920E-02  1.26940321E-01 -9.58301560E-02 -5.40621305E-02  1.14172251E-01
 -3.74860679E-02 -4.16827140E-02  5.97483461E-02  4.65792257E-04  4.76047772E-03
 -5.39824613E-04 -6.34960356E-03  2.57641432E-03 -9.31947436E-04  1.00771364E-02
 -2.77206435E-03 -5.22862621E-03  2.88007719E-03 -2.80147849E-03  2.75813036E-03
  9.93814977E-04 -7.27988251E-04 -6.30002038E-04  5.81917600E-04  4.89729009E-04
 -5.85060807E-03 -1.26908985E-02  2.01804615E-02  2.57673414E-02  1.00881012E-02
  1.12733341E-01 -6.69745920E-02  1.26940321E-01  9.58301560E-02 -5.40621305E-02
  1.14172251E-01  3.74860679E-02 -4.16827140E-02  5.97483461E-02  4.65792257E-04
 -4.76047772E-03 -5.39824613E-04 -6.34960356E-03 -2.57641432E-03 -9.31947436E-04
 -1.00771364E-02 -2.77206435E-03 -5.22862621E-03 -2.88007719E-03 -2.80147849E-03
 -2.75813036E-03  9.93814977E-04 -7.27988251E-04  6.30002038E-04 -5.81917600E-04
  4.89729009E-04  3.99727280E-03  3.00002697E-03 -8.29993328E-03  0.00000000E+00
  1.37158463E-03 -2.76746426E-03 -7.09937784E-03 -1.00068213E-02  7.18900546E-03
  5.36545890E-03  1.92571429E-03  4.86762352E-03 -7.09937784E-03 -1.00068213E-02
  7.18900546E-03 -5.36545890E-03  1.92571429E-03  4.86762352E-03  3.99727280E-03
  3.00002697E-03 -8.29993328E-03  0.00000000E+00 -1.37158463E-03 -2.76746426E-03
 -7.09937784E-03 -1.00068213E-02  7.18900546E-03 -5.36545890E-03 -1.92571429E-03
  4.86762352E-03 -7.09937784E-03 -1.00068213E-02  7.18900546E-03  5.36545890E-03
 -1.92571429E-03  4.86762352E-03  1.54383747E-02  3.39970704E-02 -6.01131898E-02
 -5.42704353E-02 -1.10938401E-02  0.00000000E+00  0.00000000E+00  1.98733733E-01
  0.00000000E+00  0.00000000E+00  1.45881593E-01  0.00000000E+00  0.00000000E+00
  7.91421013E-02  1.02433657E-03  0.00000000E+00  0.00000000E+00  1.02669724E-02
  0.00000000E+00  5.80214460E-03  0.00000000E+00  0.00000000E+00  1.02323396E-02
  0.00000000E+00 -3.25169481E-04  0.00000000E+00  0.00000000E+00 -1.93522618E-03
  0.00000000E+00  0.00000000E+00  0.00000000E+00  5.12691773E-02  7.95590380E-02
  4.88638753E-02  6.23604281E-03  0.00000000E+00  2.14231317E-03  5.12691773E-02
  7.95590380E-02  4.88638753E-02 -6.23604281E-03  0.00000000E+00  2.14231317E-03
  0.00000000E+00  0.00000000E+00  0.00000000E+00  0.00000000E+00  0.00000000E+00
  1.70303930E-01  0.00000000E+00  0.00000000E+00  1.48295905E-01  0.00000000E+00
  0.00000000E+00  7.90260438E-02  0.00000000E+00  0.00000000E+00  0.00000000E+00
 -1.22628284E-02  0.00000000E+00  0.00000000E+00  4.52398683E-04  0.00000000E+00
 -2.36757974E-02  0.00000000E+00  0.00000000E+00  6.73752062E-03  0.00000000E+00
  2.72546177E-03  0.00000000E+00  0.00000000E+00  1.53344507E-03 -4.40990514E-04
  0.00000000E+00  1.87607959E-03  4.20017342E-03 -7.04104823E-03 -1.78097658E-02
  2.14964293E-02 -1.50945058E-02 -1.35911350E-01  1.17674147E-01 -8.08307392E-03
 -1.08076831E-01  9.79769152E-02 -7.40929193E-03 -7.00820574E-02  5.20867511E-02
  6.92891402E-03  7.66317398E-04 -1.27019104E-04  3.61876133E-03 -2.91601776E-03
  7.23256095E-03  5.68799952E-03  2.88266686E-03  1.59607734E-03 -7.61040124E-03
  5.76007992E-04 -1.54211849E-03  4.38864001E-04 -2.41176318E-03  9.73300663E-04
  1.75185670E-05  2.62746241E-03 -1.87607959E-03 -4.20017342E-03  7.04104823E-03
  1.78097658E-02 -2.14964293E-02 -1.50945058E-02  1.35911350E-01 -1.17674147E-01
 -8.08307392E-03  1.08076831E-01 -9.79769152E-02 -7.40929193E-03  7.00820574E-02
 -5.20867511E-02 -6.92891402E-03  7.66317398E-04  1.27019104E-04 -3.61876133E-03
 -2.91601776E-03 -7.23256095E-03  5.68799952E-03 -2.88266686E-03 -1.59607734E-03
 -7.61040124E-03 -5.76007992E-04 -1.54211849E-03 -4.38864001E-04  2.41176318E-03
  9.73300663E-04  1.75185670E-05 -2.62746241E-03  0.00000000E+00  0.00000000E+00
  0.00000000E+00  0.00000000E+00  0.00000000E+00  1.70303930E-01  0.00000000E+00
  0.00000000E+00  1.48295905E-01  0.00000000E+00  0.00000000E+00  7.90260438E-02
  0.00000000E+00  0.00000000E+00  0.00000000E+00 -1.22628284E-02  0.00000000E+00
  0.00000000E+00 -4.52398683E-04  0.00000000E+00 -2.36757974E-02  0.00000000E+00
  0.00000000E+00 -6.73752062E-03  0.00000000E+00  2.72546177E-03  0.00000000E+00
  0.00000000E+00 -1.53344507E-03 -4.40990514E-04  0.00000000E+00 -1.87607959E-03
 -4.20017342E-03  7.04104823E-03  1.78097658E-02 -2.14964293E-02 -1.50945058E-02
 -1.35911350E-01 -1.17674147E-01 -8.08307392E-03 -1.08076831E-01 -9.79769152E-02
 -7.40929193E-03 -7.00820574E-02 -5.20867511E-02 -6.92891402E-03  7.66317398E-04
 -1.27019104E-04 -3.61876133E-03  2.91601776E-03 -7.23256095E-03  5.68799952E-03
  2.88266686E-03 -1.59607734E-03  7.61040124E-03 -5.76007992E-04 -1.54211849E-03
  4.38864001E-04  2.41176318E-03 -9.73300663E-04  1.75185670E-05  2.62746241E-03
  1.87607959E-03  4.20017342E-03 -7.04104823E-03 -1.78097658E-02  2.14964293E-02
 -1.50945058E-02  1.35911350E-01  1.17674147E-01 -8.08307392E-03  1.08076831E-01
  9.79769152E-02 -7.40929193E-03  7.00820574E-02  5.20867511E-02  6.92891402E-03
  7.66317398E-04  1.27019104E-04  3.61876133E-03  2.91601776E-03  7.23256095E-03
  5.68799952E-03 -2.88266686E-03  1.59607734E-03  7.61040124E-03  5.76007992E-04
 -1.54211849E-03 -4.38864001E-04 -2.41176318E-03 -9.73300663E-04  1.75185670E-05
 -2.62746241E-03  0.00000000E+00  0.00000000E+00  0.00000000E+00  7.26569266E-03
  0.00000000E+00  0.00000000E+00  7.05051805E-03  8.38760343E-03 -1.24662710E-03
 -1.18060011E-03 -5.18464602E-03  5.72563094E-03 -7.05051805E-03 -8.38760343E-03
  1.24662710E-03 -1.18060011E-03  5.18464602E-03 -5.72563094E-03  0.00000000E+00
  0.00000000E+00  0.00000000E+00  7.26569266E-03  0.00000000E+00  0.00000000E+00
 -7.05051805E-03 -8.38760343E-03  1.24662710E-03 -1.18060011E-03 -5.18464602E-03
 -5.72563094E-03  7.05051805E-03  8.38760343E-03 -1.24662710E-03 -1.18060011E-03
  5.18464602E-03  5.72563094E-03  0.00000000E+00  0.00000000E+00  0.00000000E+00
  0.00000000E+00  0.00000000E+00 -1.33761616E-01  0.00000000E+00  0.00000000E+00
 -8.52612226E-02  0.00000000E+00  0.00000000E+00 -7.83091241E-02  0.00000000E+00
  0.00000000E+00  0.00000000E+00 -1.37587513E-02  0.00000000E+00  0.00000000E+00
  0.00000000E+00  0.00000000E+00 -1.85841699E-02  0.00000000E+00  0.00000000E+00
  0.00000000E+00  0.00000000E+00  1.38667219E-03  0.00000000E+00  0.00000000E+00
  0.00000000E+00 -2.18648580E-03  0.00000000E+00  7.63851140E-02  1.24461706E-01
  7.15965252E-02  4.53279484E-03  0.00000000E+00 -5.74634573E-03 -7.63851140E-02
 -1.24461706E-01 -7.15965252E-02  4.53279484E-03  0.00000000E+00  5.74634573E-03
  0.00000000E+00  0.00000000E+00  0.00000000E+00  0.00000000E+00  0.00000000E+00
  2.39495355E-01  0.00000000E+00  0.00000000E+00  2.09376384E-01  0.00000000E+00
  0.00000000E+00  1.32175398E-01  0.00000000E+00  0.00000000E+00  0.00000000E+00
 -1.02994517E-02  0.00000000E+00  0.00000000E+00 -3.09874808E-03  0.00000000E+00
 -1.38565240E-02  0.00000000E+00  0.00000000E+00 -7.89914784E-04  0.00000000E+00
  3.35411134E-03  0.00000000E+00  0.00000000E+00  1.74281228E-03 -1.48280668E-03
  0.00000000E+00  6.26181986E-03  1.36641649E-02 -1.61608301E-02 -6.58255923E-02
  1.75772881E-01  3.45988581E-02 -1.83701865E-04 -1.43667284E-01  2.38970265E-02
 -4.05442805E-03 -1.16143450E-01 -3.32711432E-02  4.92650812E-02 -4.93167434E-02
 -7.39194590E-03 -2.14597861E-03  7.79999758E-03  1.77697063E-03 -3.47088856E-03
 -7.98800863E-03 -3.51790896E-03  8.68715554E-03  3.84772424E-03  5.94105990E-03
 -2.61580463E-03  2.01828832E-03  1.23451176E-03  4.69941393E-04  6.57604480E-04
 -5.74803847E-04 -7.71531182E-04 -6.26181986E-03 -1.36641649E-02  1.61608301E-02
  6.58255923E-02 -1.75772881E-01  3.45988581E-02  1.83701865E-04  1.43667284E-01
  2.38970265E-02  4.05442805E-03  1.16143450E-01 -3.32711432E-02 -4.92650812E-02
  4.93167434E-02  7.39194590E-03 -2.14597861E-03 -7.79999758E-03 -1.77697063E-03
 -3.47088856E-03  7.98800863E-03 -3.51790896E-03 -8.68715554E-03 -3.84772424E-03
  5.94105990E-03  2.61580463E-03  2.01828832E-03 -1.23451176E-03 -4.69941393E-04
  6.57604480E-04 -5.74803847E-04  7.71531182E-04  0.00000000E+00  0.00000000E+00
  0.00000000E+00  0.00000000E+00  0.00000000E+00 -2.39495355E-01  0.00000000E+00
  0.00000000E+00 -2.09376384E-01  0.00000000E+00  0.00000000E+00 -1.32175398E-01
  0.00000000E+00  0.00000000E+00  0.00000000E+00  1.02994517E-02  0.00000000E+00
  0.00000000E+00 -3.09874808E-03  0.00000000E+00  1.38565240E-02  0.00000000E+00
  0.00000000E+00 -7.89914784E-04  0.00000000E+00 -3.35411134E-03  0.00000000E+00
  0.00000000E+00  1.74281228E-03  1.48280668E-03  0.00000000E+00  6.26181986E-03
  1.36641649E-02 -1.61608301E-02 -6.58255923E-02  1.75772881E-01 -3.45988581E-02
  1.83701865E-04 -1.43667284E-01 -2.38970265E-02  4.05442805E-03 -1.16143450E-01
  3.32711432E-02 -4.92650812E-02 -4.93167434E-02 -7.39194590E-03  2.14597861E-03
 -7.79999758E-03  1.77697063E-03 -3.47088856E-03 -7.98800863E-03  3.51790896E-03
 -8.68715554E-03  3.84772424E-03  5.94105990E-03 -2.61580463E-03 -2.01828832E-03
 -1.23451176E-03  4.69941393E-04  6.57604480E-04  5.74803847E-04  7.71531182E-04
 -6.26181986E-03 -1.36641649E-02  1.61608301E-02  6.58255923E-02 -1.75772881E-01
 -3.45988581E-02 -1.83701865E-04  1.43667284E-01 -2.38970265E-02 -4.05442805E-03
  1.16143450E-01  3.32711432E-02  4.92650812E-02  4.93167434E-02  7.39194590E-03
  2.14597861E-03  7.79999758E-03 -1.77697063E-03 -3.47088856E-03  7.98800863E-03
  3.51790896E-03  8.68715554E-03 -3.84772424E-03  5.94105990E-03  2.61580463E-03
 -2.01828832E-03  1.23451176E-03 -4.69941393E-04  6.57604480E-04  5.74803847E-04
 -7.71531182E-04  0.00000000E+00  0.00000000E+00  0.00000000E+00  9.80753422E-03
  0.00000000E+00  0.00000000E+00  5.59526476E-02  9.63834165E-02  6.67831865E-02
 -3.88612282E-03  5.03802193E-03 -1.58499953E-03 -5.59526476E-02 -9.63834165E-02
 -6.67831865E-02 -3.88612282E-03 -5.03802193E-03  1.58499953E-03  0.00000000E+00
  0.00000000E+00  0.00000000E+00 -9.80753422E-03  0.00000000E+00  0.00000000E+00
  5.59526476E-02  9.63834165E-02  6.67831865E-02  3.88612282E-03 -5.03802193E-03
 -1.58499953E-03 -5.59526476E-02 -9.63834165E-02 -6.67831865E-02  3.88612282E-03
  5.03802193E-03  1.58499953E-03  0.00000000E+00  0.00000000E+00  0.00000000E+00
  0.00000000E+00  0.00000000E+00  0.00000000E+00  0.00000000E+00  0.00000000E+00
  0.00000000E+00  0.00000000E+00  0.00000000E+00  0.00000000E+00  0.00000000E+00
  0.00000000E+00  0.00000000E+00  0.00000000E+00  0.00000000E+00  0.00000000E+00
  8.60903499E-03  0.00000000E+00  0.00000000E+00  0.00000000E+00  0.00000000E+00
  2.19240232E-02  0.00000000E+00  0.00000000E+00  0.00000000E+00  0.00000000E+00
 -4.75894208E-03  0.00000000E+00  0.00000000E+00  0.00000000E+00  0.00000000E+00
  0.00000000E+00  0.00000000E+00 -1.83758838E-03  0.00000000E+00  0.00000000E+00
  0.00000000E+00  0.00000000E+00  0.00000000E+00  1.83758838E-03  0.00000000E+00
  1.14209127E-02  2.49123887E-02 -3.80999094E-02 -7.38651594E-02  5.22000225E-02
  0.00000000E+00  3.81203390E-02  1.06761157E-01  0.00000000E+00  2.98863649E-02
  9.10535947E-02  0.00000000E+00 -3.39072764E-02  4.71108565E-02  4.67353758E-03
  0.00000000E+00 -1.01497135E-03 -7.81423061E-03  0.00000000E+00  1.65291123E-02
  0.00000000E+00 -6.47006559E-03 -9.32859477E-03  0.00000000E+00 -2.93186231E-03
  0.00000000E+00 -8.64230667E-04  1.56296996E-03  0.00000000E+00  0.00000000E+00
  9.07753354E-04  6.15833893E-03  1.35018005E-02 -1.96444603E-02 -5.20190244E-02
  6.76128650E-02  1.67443974E-01 -1.70223966E-02  1.44287585E-01  1.40615802E-01
 -1.26575300E-02  1.27143757E-01  7.84909397E-02  2.87273642E-02  1.18626312E-01
  5.79549944E-03 -8.43757721E-03 -4.28664597E-03 -7.50494459E-03 -4.39272561E-03
  4.53965364E-03 -1.14548914E-02 -1.40399331E-02 -8.10719917E-03 -7.68447659E-03
  1.08429156E-04 -3.25315066E-03 -2.47918022E-05  2.23179929E-03  5.57569295E-04
  3.34060474E-03 -6.42918933E-04  6.15833893E-03  1.35018005E-02 -1.96444603E-02
 -5.20190244E-02  6.76128650E-02 -1.67443974E-01 -1.70223966E-02  1.44287585E-01
 -1.40615802E-01 -1.26575300E-02  1.27143757E-01 -7.84909397E-02  2.87273642E-02
  1.18626312E-01  5.79549944E-03  8.43757721E-03 -4.28664597E-03 -7.50494459E-03
  4.39272561E-03  4.53965364E-03  1.14548914E-02 -1.40399331E-02 -8.10719917E-03
  7.68447659E-03  1.08429156E-04  3.25315066E-03 -2.47918022E-05  2.23179929E-03
 -5.57569295E-04 -3.34060474E-03 -6.42918933E-04 -1.14209127E-02 -2.49123887E-02
  3.80999094E-02  7.38651594E-02 -5.22000225E-02  0.00000000E+00  3.81203390E-02
 -1.06761157E-01  0.00000000E+00  2.98863649E-02 -9.10535947E-02  0.00000000E+00
 -3.39072764E-02 -4.71108565E-02 -4.67353758E-03  0.00000000E+00 -1.01497135E-03
  7.81423061E-03  0.00000000E+00 -1.65291123E-02  0.00000000E+00 -6.47006559E-03
  9.32859477E-03  0.00000000E+00  2.93186231E-03  0.00000000E+00 -8.64230667E-04
 -1.56296996E-03  0.00000000E+00  0.00000000E+00  9.07753354E-04 -6.15833893E-03
 -1.35018005E-02  1.96444603E-02  5.20190244E-02 -6.76128650E-02  1.67443974E-01
 -1.70223966E-02 -1.44287585E-01  1.40615802E-01 -1.26575300E-02 -1.27143757E-01
  7.84909397E-02  2.87273642E-02 -1.18626312E-01 -5.79549944E-03 -8.43757721E-03
 -4.28664597E-03  7.50494459E-03  4.39272561E-03 -4.53965364E-03 -1.14548914E-02
 -1.40399331E-02  8.10719917E-03  7.68447659E-03 -1.08429156E-04 -3.25315066E-03
 -2.47918022E-05 -2.23179929E-03 -5.57569295E-04  3.34060474E-03 -6.42918933E-04
 -6.15833893E-03 -1.35018005E-02  1.96444603E-02  5.20190244E-02 -6.76128650E-02
 -1.67443974E-01 -1.70223966E-02 -1.44287585E-01 -1.40615802E-01 -1.26575300E-02
 -1.27143757E-01 -7.84909397E-02  2.87273642E-02 -1.18626312E-01 -5.79549944E-03
  8.43757721E-03 -4.28664597E-03  7.50494459E-03 -4.39272561E-03 -4.53965364E-03
  1.14548914E-02 -1.40399331E-02  8.10719917E-03 -7.68447659E-03 -1.08429156E-04
  3.25315066E-03 -2.47918022E-05 -2.23179929E-03  5.57569295E-04 -3.34060474E-03
 -6.42918933E-04  3.07376437E-02  5.88203695E-02  5.47671136E-02  0.00000000E+00
 -3.43653645E-03  3.66693876E-03  2.62246242E-02  4.80216388E-02  4.74786206E-02
  4.67592468E-03  1.71466902E-03  8.26742285E-03  2.62246242E-02  4.80216388E-02
  4.74786206E-02 -4.67592468E-03  1.71466902E-03  8.26742285E-03 -3.07376437E-02
 -5.88203695E-02 -5.47671136E-02  0.00000000E+00 -3.43653645E-03 -3.66693876E-03
 -2.62246242E-02 -4.80216388E-02 -4.74786206E-02  4.67592468E-03  1.71466902E-03
 -8.26742285E-03 -2.62246242E-02 -4.80216388E-02 -4.74786206E-02 -4.67592468E-03
  1.71466902E-03 -8.26742285E-03  0.00000000E+00  0.00000000E+00  0.00000000E+00
  0.00000000E+00  0.00000000E+00  0.00000000E+00  8.01207627E-02  0.00000000E+00
  0.00000000E+00  5.71864969E-02  0.00000000E+00  0.00000000E+00  3.36719773E-02
  0.00000000E+00  0.00000000E+00  0.00000000E+00  8.86100701E-04  0.00000000E+00
  0.00000000E+00  0.00000000E+00  0.00000000E+00  9.31778096E-03  0.00000000E+00
  0.00000000E+00  0.00000000E+00  0.00000000E+00 -1.85421050E-03  0.00000000E+00
  0.00000000E+00  0.00000000E+00 -1.11156684E-03  0.00000000E+00  0.00000000E+00
  0.00000000E+00  0.00000000E+00  3.87211755E-03  0.00000000E+00  0.00000000E+00
  0.00000000E+00  0.00000000E+00  0.00000000E+00  3.87211755E-03  0.00000000E+00
 -1.45375152E-02 -3.13192486E-02  7.04472991E-02  6.51639007E-03  5.80294562E-01
  0.00000000E+00  8.19342505E-02  1.39854361E-02  0.00000000E+00 -3.23417527E-02
 -2.05769402E-02  0.00000000E+00  7.92490761E-01 -2.29614751E-01  3.65239362E-03
  0.00000000E+00 -7.29321495E-03  6.99575729E-03  0.00000000E+00  2.87234906E-02
  0.00000000E+00 -3.84366089E-02  4.67128787E-02  0.00000000E+00  4.54414018E-03
  0.00000000E+00  1.76763887E-03  4.72753641E-03  0.00000000E+00  0.00000000E+00
  6.77308473E-03 -1.12756406E-02 -2.35807523E-02  3.28576416E-02  2.03275901E-01
  3.70029138E-01  5.06274945E-02 -3.26863788E-02 -2.89380438E-02 -1.44888002E-02
  3.59841298E-02  2.69233954E-02  3.30228005E-01 -1.49492162E-01 -2.71736130E-01
  4.24653779E-04  3.22123674E-03 -6.92589326E-03 -5.88384258E-04  6.82471003E-03
  1.44683545E-02  2.65752817E-02 -2.68260008E-02 -4.50691969E-03  3.72029270E-02
 -2.27106528E-03 -1.53192050E-03 -7.04858265E-05 -1.03455341E-03 -3.63604584E-03
  2.74350377E-03  1.75472527E-03 -1.12756406E-02 -2.35807523E-02  3.28576416E-02
  2.03275901E-01  3.70029138E-01 -5.06274945E-02 -3.26863788E-02 -2.89380438E-02
  1.44888002E-02  3.59841298E-02  2.69233954E-02 -3.30228005E-01 -1.49492162E-01
 -2.71736130E-01  4.24653779E-04 -3.22123674E-03 -6.92589326E-03 -5.88384258E-04
 -6.82471003E-03  1.44683545E-02 -2.65752817E-02 -2.68260008E-02 -4.50691969E-03
 -3.72029270E-02 -2.27106528E-03  1.53192050E-03 -7.04858265E-05 -1.03455341E-03
  3.63604584E-03 -2.74350377E-03  1.75472527E-03 -1.45375152E-02 -3.13192486E-02
  7.04472991E-02  6.51639007E-03  5.80294562E-01  0.00000000E+00 -8.19342505E-02
  1.39854361E-02  0.00000000E+00  3.23417527E-02 -2.05769402E-02  0.00000000E+00
 -7.92490761E-01 -2.29614751E-01  3.65239362E-03  0.00000000E+00  7.29321495E-03
  6.99575729E-03  0.00000000E+00  2.87234906E-02  0.00000000E+00  3.84366089E-02
  4.67128787E-02  0.00000000E+00  4.54414018E-03  0.00000000E+00 -1.76763887E-03
  4.72753641E-03  0.00000000E+00  0.00000000E+00 -6.77308473E-03 -1.12756406E-02
 -2.35807523E-02  3.28576416E-02  2.03275901E-01  3.70029138E-01 -5.06274945E-02
  3.26863788E-02 -2.89380438E-02  1.44888002E-02 -3.59841298E-02  2.69233954E-02
 -3.30228005E-01  1.49492162E-01 -2.71736130E-01  4.24653779E-04 -3.22123674E-03
  6.92589326E-03 -5.88384258E-04  6.82471003E-03  1.44683545E-02 -2.65752817E-02
  2.68260008E-02 -4.50691969E-03  3.72029270E-02 -2.27106528E-03  1.53192050E-03
  7.04858265E-05 -1.03455341E-03 -3.63604584E-03 -2.74350377E-03 -1.75472527E-03
 -1.12756406E-02 -2.35807523E-02  3.28576416E-02  2.03275901E-01  3.70029138E-01
  5.06274945E-02  3.26863788E-02 -2.89380438E-02 -1.44888002E-02 -3.59841298E-02
  2.69233954E-02  3.30228005E-01  1.49492162E-01 -2.71736130E-01  4.24653779E-04
  3.22123674E-03  6.92589326E-03 -5.88384258E-04 -6.82471003E-03  1.44683545E-02
  2.65752817E-02  2.68260008E-02 -4.50691969E-03 -3.72029270E-02 -2.27106528E-03
 -1.53192050E-03  7.04858265E-05 -1.03455341E-03  3.63604584E-03  2.74350377E-03
 -1.75472527E-03 -2.17934418E-02  1.48967356E-01 -1.38409132E+00  0.00000000E+00
 -3.77929812E-02 -1.07509415E-02 -2.58363344E-02  1.07646973E-01 -1.01641875E+00
 -1.65806745E-02  1.86047981E-02  1.39585676E-02 -2.58363344E-02  1.07646973E-01
 -1.01641875E+00  1.65806745E-02  1.86047981E-02  1.39585676E-02 -2.17934418E-02
  1.48967356E-01 -1.38409132E+00  0.00000000E+00  3.77929812E-02 -1.07509415E-02
 -2.58363344E-02  1.07646973E-01 -1.01641875E+00  1.65806745E-02 -1.86047981E-02
  1.39585676E-02 -2.58363344E-02  1.07646973E-01 -1.01641875E+00 -1.65806745E-02
 -1.86047981E-02  1.39585676E-02 -1.59347183E-02 -3.53842288E-02  1.04636428E-01
 -2.45517334E-01  3.21034987E+00  0.00000000E+00  0.00000000E+00  6.03677445E-02
  0.00000000E+00  0.00000000E+00 -5.93590006E-02  0.00000000E+00  0.00000000E+00
 -2.06216810E-01 -8.29962559E-03  0.00000000E+00  0.00000000E+00 -4.56781292E-03
  0.00000000E+00  2.66897258E-02  0.00000000E+00  0.00000000E+00 -3.87253976E-02
  0.00000000E+00  6.43222189E-03  0.00000000E+00  0.00000000E+00 -9.26913252E-03
  0.00000000E+00  0.00000000E+00  0.00000000E+00 -7.07460648E-03  9.11875506E-02
 -1.00070049E+00  2.10191044E-02  0.00000000E+00 -1.76949614E-02 -7.07460648E-03
  9.11875506E-02 -1.00070049E+00 -2.10191044E-02  0.00000000E+00 -1.76949614E-02
  0.00000000E+00  0.00000000E+00  0.00000000E+00  0.00000000E+00  0.00000000E+00
  1.16698136E-01  0.00000000E+00  0.00000000E+00  7.64164190E-02  0.00000000E+00
  0.00000000E+00 -2.04005845E-01  0.00000000E+00  0.00000000E+00  0.00000000E+00
 -1.22187566E-03  0.00000000E+00  0.00000000E+00 -6.19082615E-04  0.00000000E+00
  4.36203561E-02  0.00000000E+00  0.00000000E+00  1.86237852E-02  0.00000000E+00
 -1.01180678E-03  0.00000000E+00  0.00000000E+00 -2.87074902E-03 -2.63729079E-03
  0.00000000E+00 -1.75597633E-02 -3.87718567E-02  5.14509297E-02  1.85761223E-01
  2.13838925E+00 -7.33133195E-02 -2.21696744E-02 -1.02792471E-01 -2.39141428E-01
 -4.55804702E-03 -1.58683982E-02 -7.31449628E-01 -3.55471670E-01 -3.28410321E-01
  8.37944651E-03 -4.53355415E-03 -4.55451655E-03 -1.12926654E-02 -1.89984556E-03
 -2.97024927E-03 -7.30535850E-03 -3.38310455E-02  3.86358537E-02  2.86291385E-02
 -5.23257895E-04  2.74551919E-03 -8.83436889E-04  2.73929704E-03 -3.23141816E-03
 -1.03094174E-03 -4.18012499E-04  1.75597633E-02  3.87718567E-02 -5.14509297E-02
 -1.85761223E-01 -2.13838925E+00 -7.33133195E-02  2.21696744E-02  1.02792471E-01
 -2.39141428E-01  4.55804702E-03  1.58683982E-02 -7.31449628E-01  3.55471670E-01
  3.28410321E-01 -8.37944651E-03 -4.53355415E-03  4.55451655E-03  1.12926654E-02
 -1.89984556E-03  2.97024927E-03 -7.30535850E-03  3.38310455E-02 -3.86358537E-02
  2.86291385E-02  5.23257895E-04  2.74551919E-03  8.83436889E-04 -2.73929704E-03
 -3.23141816E-03 -1.03094174E-03  4.18012499E-04  0.00000000E+00  0.00000000E+00
  0.00000000E+00  0.00000000E+00  0.00000000E+00  1.16698136E-01  0.00000000E+00
  0.00000000E+00  7.64164190E-02  0.00000000E+00  0.00000000E+00 -2.04005845E-01
  0.00000000E+00  0.00000000E+00  0.00000000E+00 -1.22187566E-03  0.00000000E+00
  0.00000000E+00  6.19082615E-04  0.00000000E+00  4.36203561E-02  0.00000000E+00
  0.00000000E+00 -1.86237852E-02  0.00000000E+00 -1.01180678E-03  0.00000000E+00
  0.00000000E+00  2.87074902E-03 -2.63729079E-03  0.00000000E+00  1.75597633E-02
  3.87718567E-02 -5.14509297E-02 -1.85761223E-01 -2.13838925E+00 -7.33133195E-02
 -2.21696744E-02  1.02792471E-01 -2.39141428E-01 -4.55804702E-03  1.58683982E-02
 -7.31449628E-01 -3.55471670E-01  3.28410321E-01 -8.37944651E-03 -4.53355415E-03
 -4.55451655E-03  1.12926654E-02  1.89984556E-03  2.97024927E-03 -7.30535850E-03
 -3.38310455E-02 -3.86358537E-02 -2.86291385E-02  5.23257895E-04  2.74551919E-03
 -8.83436889E-04 -2.73929704E-03  3.23141816E-03 -1.03094174E-03 -4.18012499E-04
 -1.75597633E-02 -3.87718567E-02  5.14509297E-02  1.85761223E-01  2.13838925E+00
 -7.33133195E-02  2.21696744E-02 -1.02792471E-01 -2.39141428E-01  4.55804702E-03
 -1.58683982E-02 -7.31449628E-01  3.55471670E-01 -3.28410321E-01  8.37944651E-03
 -4.53355415E-03  4.55451655E-03 -1.12926654E-02  1.89984556E-03 -2.97024927E-03
 -7.30535850E-03  3.38310455E-02  3.86358537E-02 -2.86291385E-02 -5.23257895E-04
  2.74551919E-03  8.83436889E-04  2.73929704E-03  3.23141816E-03 -1.03094174E-03
  4.18012499E-04  0.00000000E+00  0.00000000E+00  0.00000000E+00  3.57787660E-03
  0.00000000E+00  0.00000000E+00 -1.81030400E-03  1.00338692E-01 -7.34865023E-01
 -2.54553802E-02  9.67946753E-03  4.95992859E-04  1.81030400E-03 -1.00338692E-01
  7.34865023E-01 -2.54553802E-02 -9.67946753E-03 -4.95992859E-04  0.00000000E+00
  0.00000000E+00  0.00000000E+00  3.57787660E-03  0.00000000E+00  0.00000000E+00
  1.81030400E-03 -1.00338692E-01  7.34865023E-01 -2.54553802E-02  9.67946753E-03
 -4.95992859E-04 -1.81030400E-03  1.00338692E-01 -7.34865023E-01 -2.54553802E-02
 -9.67946753E-03  4.95992859E-04  0.00000000E+00  0.00000000E+00  0.00000000E+00
  0.00000000E+00  0.00000000E+00  7.48525548E-02  0.00000000E+00  0.00000000E+00
 -3.00106681E-03  0.00000000E+00  0.00000000E+00  7.28144801E-01  0.00000000E+00
  0.00000000E+00  0.00000000E+00 -7.29478982E-03  0.00000000E+00  0.00000000E+00
  0.00000000E+00  0.00000000E+00 -4.85539689E-02  0.00000000E+00  0.00000000E+00
  0.00000000E+00  0.00000000E+00 -2.17055128E-03  0.00000000E+00  0.00000000E+00
  0.00000000E+00 -5.40860830E-03  0.00000000E+00  1.18981977E-02 -5.51782943E-02
  7.76775876E-01 -1.53073822E-02  0.00000000E+00  9.72864766E-03 -1.18981977E-02
  5.51782943E-02 -7.76775876E-01 -1.53073822E-02  0.00000000E+00 -9.72864766E-03
 -3.29589688E-03 -7.55622493E-03  2.03212591E-02 -8.65737085E-02 -4.55023889E-01
  0.00000000E+00  1.79730524E-02 -2.78102946E-02  0.00000000E+00  5.63180020E-02
 -1.77425384E-01  0.00000000E+00  6.06627277E-01 -1.14223426E+00  2.73403266E-04
  0.00000000E+00  1.14549756E-03 -6.94045670E-03  0.00000000E+00  5.35662620E-02
  0.00000000E+00  1.57219234E-02  6.43170761E-02  0.00000000E+00  2.31146119E-03
  0.00000000E+00 -3.86819480E-03 -1.33040434E-04  0.00000000E+00  0.00000000E+00
 -1.53095577E-04  7.14809284E-03  1.59307113E-02 -3.39436987E-02 -3.93138845E-02
 -1.31026698E+00 -1.26947698E-02  4.60642924E-02  3.53576079E-02  8.14996258E-02
  1.73166590E-02 -5.15276162E-02 -1.67109079E-01  4.12231943E-01 -7.63373124E-02
  1.18617640E-03 -6.59776964E-03  1.10958641E-03 -3.27707484E-03 -2.99235499E-03
 -3.45680958E-02 -1.29636813E-02  3.72814699E-02  5.63528450E-03 -3.81997007E-02
  7.67610573E-04  1.14945389E-03  1.52856439E-03  2.77701687E-04  1.78752328E-03
 -2.54610215E-03 -1.88451227E-03  7.14809284E-03  1.59307113E-02 -3.39436987E-02
 -3.93138845E-02 -1.31026698E+00  1.26947698E-02  4.60642924E-02  3.53576079E-02
 -8.14996258E-02  1.73166590E-02 -5.15276162E-02  1.67109079E-01  4.12231943E-01
 -7.63373124E-02  1.18617640E-03  6.59776964E-03  1.10958641E-03 -3.27707484E-03
  2.99235499E-03 -3.45680958E-02  1.29636813E-02  3.72814699E-02  5.63528450E-03
  3.81997007E-02  7.67610573E-04 -1.14945389E-03  1.52856439E-03  2.77701687E-04
 -1.78752328E-03  2.54610215E-03 -1.88451227E-03 -3.29589688E-03 -7.55622493E-03
  2.03212591E-02 -8.65737085E-02 -4.55023889E-01  0.00000000E+00 -1.79730524E-02
 -2.78102946E-02  0.00000000E+00 -5.63180020E-02 -1.77425384E-01  0.00000000E+00
 -6.06627277E-01 -1.14223426E+00  2.73403266E-04  0.00000000E+00 -1.14549756E-03
 -6.94045670E-03  0.00000000E+00  5.35662620E-02  0.00000000E+00 -1.57219234E-02
  6.43170761E-02  0.00000000E+00  2.31146119E-03  0.00000000E+00  3.86819480E-03
 -1.33040434E-04  0.00000000E+00  0.00000000E+00  1.53095577E-04  7.14809284E-03
  1.59307113E-02 -3.39436987E-02 -3.93138845E-02 -1.31026698E+00  1.26947698E-02
 -4.60642924E-02  3.53576079E-02 -8.14996258E-02 -1.73166590E-02 -5.15276162E-02
  1.67109079E-01 -4.12231943E-01 -7.63373124E-02  1.18617640E-03  6.59776964E-03
 -1.10958641E-03 -3.27707484E-03 -2.99235499E-03 -3.45680958E-02  1.29636813E-02
 -3.72814699E-02  5.63528450E-03 -3.81997007E-02  7.67610573E-04 -1.14945389E-03
 -1.52856439E-03  2.77701687E-04  1.78752328E-03  2.54610215E-03  1.88451227E-03
  7.14809284E-03  1.59307113E-02 -3.39436987E-02 -3.93138845E-02 -1.31026698E+00
 -1.26947698E-02 -4.60642924E-02  3.53576079E-02  8.14996258E-02 -1.73166590E-02
 -5.15276162E-02 -1.67109079E-01 -4.12231943E-01 -7.63373124E-02  1.18617640E-03
 -6.59776964E-03 -1.10958641E-03 -3.27707484E-03  2.99235499E-03 -3.45680958E-02
 -1.29636813E-02 -3.72814699E-02  5.63528450E-03  3.81997007E-02  7.67610573E-04
  1.14945389E-03 -1.52856439E-03  2.77701687E-04 -1.78752328E-03 -2.54610215E-03
  1.88451227E-03  1.71374700E-02  1.31107291E-01 -1.55443887E-01  0.00000000E+00
 -1.02226444E-02 -6.85577505E-03  1.46158308E-02 -9.69416220E-02  9.60854494E-01
  1.57751781E-02 -1.50328110E-02 -1.51220818E-02  1.46158308E-02 -9.69416220E-02
  9.60854494E-01 -1.57751781E-02 -1.50328110E-02 -1.51220818E-02  1.71374700E-02
  1.31107291E-01 -1.55443887E-01  0.00000000E+00  1.02226444E-02 -6.85577505E-03
  1.46158308E-02 -9.69416220E-02  9.60854494E-01 -1.57751781E-02  1.50328110E-02
 -1.51220818E-02  1.46158308E-02 -9.69416220E-02  9.60854494E-01  1.57751781E-02
  1.50328110E-02 -1.51220818E-02 -3.03974802E-02 -7.03528987E-02  2.35723878E-01
 -5.35995997E-01  6.73805398E+00  0.00000000E+00  0.00000000E+00  1.36931450E-01
  0.00000000E+00  0.00000000E+00 -1.02217253E-01  0.00000000E+00  0.00000000E+00
 -6.64306317E-02 -9.82153178E-04  0.00000000E+00  0.00000000E+00 -1.16864628E-03
  0.00000000E+00  6.80340504E-02  0.00000000E+00  0.00000000E+00 -1.37164308E-01
  0.00000000E+00  1.01063344E-02  0.00000000E+00  0.00000000E+00 -1.36520005E-02
  0.00000000E+00  0.00000000E+00  0.00000000E+00  8.93055558E-04  1.99856044E-01
 -2.06685080E+00  4.72497384E-02  0.00000000E+00 -3.18690240E-02  8.93055558E-04
  1.99856044E-01 -2.06685080E+00 -4.72497384E-02  0.00000000E+00 -3.18690240E-02
  1.35388409E-02  2.92447374E-02 -3.64814916E-02 -4.51044380E-01 -1.35491033E+00
  0.00000000E+00 -9.40347232E-02 -4.90799230E-02  0.00000000E+00  1.49852006E-01
  5.08150075E-02  0.00000000E+00 -1.93861837E+00 -5.28624188E-01  3.63080438E-03
  0.00000000E+00 -3.22431290E-03  1.63959743E-03  0.00000000E+00 -6.37360342E-02
  0.00000000E+00  4.78871352E-02 -8.69826024E-02  0.00000000E+00 -3.25751282E-03
  0.00000000E+00  6.92046331E-05 -2.28511303E-03  0.00000000E+00  0.00000000E+00
 -6.68631256E-03 -1.35887256E-02 -2.93475671E-02  4.62600739E-02  2.59435804E-01
  1.39280706E+00  4.99410204E-02 -7.85763674E-03 -4.57561654E-02  1.27301559E-02
  1.90967326E-01 -1.73294671E-02  6.94414902E-01  2.12685123E-01 -5.58198943E-01
  2.94929718E-03  1.15669409E-03 -5.92630169E-04  4.56512588E-03 -2.08868212E-03
 -4.00739725E-02  6.07751896E-02 -1.76573179E-02 -7.16232931E-02  4.82850627E-02
 -3.98751982E-03  6.46511678E-04 -3.18111979E-03 -1.02883285E-03 -7.94304381E-03
  3.86720563E-04 -1.12309830E-03 -1.35887256E-02 -2.93475671E-02  4.62600739E-02
  2.59435804E-01  1.39280706E+00 -4.99410204E-02 -7.85763674E-03 -4.57561654E-02
 -1.27301559E-02  1.90967326E-01 -1.73294671E-02 -6.94414902E-01  2.12685123E-01
 -5.58198943E-01  2.94929718E-03 -1.15669409E-03 -5.92630169E-04  4.56512588E-03
  2.08868212E-03 -4.00739725E-02 -6.07751896E-02 -1.76573179E-02 -7.16232931E-02
 -4.82850627E-02 -3.98751982E-03 -6.46511678E-04 -3.18111979E-03 -1.02883285E-03
  7.94304381E-03 -3.86720563E-04 -1.12309830E-03 -1.35388409E-02 -2.92447374E-02
  3.64814916E-02  4.51044380E-01  1.35491033E+00  0.00000000E+00 -9.40347232E-02
  4.90799230E-02  0.00000000E+00  1.49852006E-01 -5.08150075E-02  0.00000000E+00
 -1.93861837E+00  5.28624188E-01 -3.63080438E-03  0.00000000E+00 -3.22431290E-03
 -1.63959743E-03  0.00000000E+00  6.37360342E-02  0.00000000E+00  4.78871352E-02
  8.69826024E-02  0.00000000E+00  3.25751282E-03  0.00000000E+00  6.92046331E-05
  2.28511303E-03  0.00000000E+00  0.00000000E+00 -6.68631256E-03  1.35887256E-02
  2.93475671E-02 -4.62600739E-02 -2.59435804E-01 -1.39280706E+00  4.99410204E-02
 -7.85763674E-03  4.57561654E-02  1.27301559E-02  1.90967326E-01  1.73294671E-02
  6.94414902E-01  2.12685123E-01  5.58198943E-01 -2.94929718E-03  1.15669409E-03
 -5.92630169E-04 -4.56512588E-03  2.08868212E-03  4.00739725E-02  6.07751896E-02
 -1.76573179E-02  7.16232931E-02 -4.82850627E-02  3.98751982E-03  6.46511678E-04
 -3.18111979E-03  1.02883285E-03  7.94304381E-03  3.86720563E-04 -1.12309830E-03
  1.35887256E-02  2.93475671E-02 -4.62600739E-02 -2.59435804E-01 -1.39280706E+00
 -4.99410204E-02 -7.85763674E-03  4.57561654E-02 -1.27301559E-02  1.90967326E-01
  1.73294671E-02 -6.94414902E-01  2.12685123E-01  5.58198943E-01 -2.94929718E-03
 -1.15669409E-03 -5.92630169E-04 -4.56512588E-03 -2.08868212E-03  4.00739725E-02
 -6.07751896E-02 -1.76573179E-02  7.16232931E-02  4.82850627E-02  3.98751982E-03
 -6.46511678E-04 -3.18111979E-03  1.02883285E-03 -7.94304381E-03 -3.86720563E-04
 -1.12309830E-03 -1.08999446E-02 -2.46751627E-01  2.47416945E+00  0.00000000E+00
  4.82583093E-02  1.25236991E-02 -4.40691645E-03  1.85593247E-01 -1.32560605E+00
 -1.76921516E-02  2.90248590E-02  1.34906532E-02 -4.40691645E-03  1.85593247E-01
 -1.32560605E+00  1.76921516E-02  2.90248590E-02  1.34906532E-02  1.08999446E-02
  2.46751627E-01 -2.47416945E+00  0.00000000E+00  4.82583093E-02 -1.25236991E-02
  4.40691645E-03 -1.85593247E-01  1.32560605E+00 -1.76921516E-02  2.90248590E-02
 -1.34906532E-02  4.40691645E-03 -1.85593247E-01  1.32560605E+00  1.76921516E-02
  2.90248590E-02 -1.34906532E-02  0.00000000E+00  0.00000000E+00  0.00000000E+00
  0.00000000E+00  0.00000000E+00  0.00000000E+00  5.09904852E-02  0.00000000E+00
  0.00000000E+00  1.01383928E-01  0.00000000E+00  0.00000000E+00  5.05257905E-01
  0.00000000E+00  0.00000000E+00  0.00000000E+00  4.04064334E-03  0.00000000E+00
  0.00000000E+00  0.00000000E+00  0.00000000E+00 -5.04835251E-02  0.00000000E+00
  0.00000000E+00  0.00000000E+00  0.00000000E+00  2.38265493E-03  0.00000000E+00
  0.00000000E+00  0.00000000E+00 -3.93105932E-03  0.00000000E+00  0.00000000E+00
  0.00000000E+00  0.00000000E+00  3.25426741E-03  0.00000000E+00  0.00000000E+00
  0.00000000E+00  0.00000000E+00  0.00000000E+00  3.25426741E-03  0.00000000E+00
  0.00000000E+00  0.00000000E+00  0.00000000E+00  0.00000000E+00  0.00000000E+00
 -1.19499290E-01  0.00000000E+00  0.00000000E+00 -1.67834381E-01  0.00000000E+00
  0.00000000E+00 -7.92041134E-01  0.00000000E+00  0.00000000E+00  0.00000000E+00
 -8.53325242E-03  0.00000000E+00  0.00000000E+00  2.82749892E-03  0.00000000E+00
  2.52324475E-02  0.00000000E+00  0.00000000E+00  1.01958197E-03  0.00000000E+00
 -4.32876868E-03  0.00000000E+00  0.00000000E+00 -5.21120457E-07  2.25324140E-03
  0.00000000E+00 -1.56272317E-02 -3.44399819E-02  6.27169657E-02  1.30863360E-01
  2.06294141E+00  6.80807633E-02 -6.82537051E-02  3.57650405E-02 -1.18990838E-01
 -4.14918615E-03  1.44632077E-01  2.93702474E-01 -9.46734480E-01  1.62343069E-02
 -6.44821856E-03  4.11641964E-03  1.84229041E-03 -1.77957604E-03 -1.71876889E-03
  3.27489869E-03  2.52742615E-02 -3.76483499E-02  4.80712728E-02  7.34570405E-02
 -5.00880562E-03 -1.61450592E-03  5.17940174E-04 -4.34128474E-04 -5.67239601E-03
  3.16503938E-04  1.27813401E-03  1.56272317E-02  3.44399819E-02 -6.27169657E-02
 -1.30863360E-01 -2.06294141E+00  6.80807633E-02  6.82537051E-02 -3.57650405E-02
 -1.18990838E-01  4.14918615E-03 -1.44632077E-01  2.93702474E-01  9.46734480E-01
 -1.62343069E-02  6.44821856E-03  4.11641964E-03 -1.84229041E-03  1.77957604E-03
 -1.71876889E-03 -3.27489869E-03  2.52742615E-02  3.76483499E-02 -4.80712728E-02
  7.34570405E-02  5.00880562E-03 -1.61450592E-03 -5.17940174E-04  4.34128474E-04
 -5.67239601E-03  3.16503938E-04 -1.27813401E-03  0.00000000E+00  0.00000000E+00
  0.00000000E+00  0.00000000E+00  0.00000000E+00 -1.19499290E-01  0.00000000E+00
  0.00000000E+00 -1.67834381E-01  0.00000000E+00  0.00000000E+00 -7.92041134E-01
  0.00000000E+00  0.00000000E+00  0.00000000E+00 -8.53325242E-03  0.00000000E+00
  0.00000000E+00 -2.82749892E-03  0.00000000E+00  2.52324475E-02  0.00000000E+00
  0.00000000E+00 -1.01958197E-03  0.00000000E+00 -4.32876868E-03  0.00000000E+00
  0.00000000E+00  5.21120457E-07  2.25324140E-03  0.00000000E+00  1.56272317E-02
  3.44399819E-02 -6.27169657E-02 -1.30863360E-01 -2.06294141E+00  6.80807633E-02
 -6.82537051E-02 -3.57650405E-02 -1.18990838E-01 -4.14918615E-03 -1.44632077E-01
  2.93702474E-01 -9.46734480E-01 -1.62343069E-02  6.44821856E-03  4.11641964E-03
  1.84229041E-03  1.77957604E-03  1.71876889E-03 -3.27489869E-03  2.52742615E-02
 -3.76483499E-02 -4.80712728E-02 -7.34570405E-02  5.00880562E-03 -1.61450592E-03
  5.17940174E-04  4.34128474E-04  5.67239601E-03  3.16503938E-04  1.27813401E-03
 -1.56272317E-02 -3.44399819E-02  6.27169657E-02  1.30863360E-01  2.06294141E+00
  6.80807633E-02  6.82537051E-02  3.57650405E-02 -1.18990838E-01  4.14918615E-03
  1.44632077E-01  2.93702474E-01  9.46734480E-01  1.62343069E-02 -6.44821856E-03
  4.11641964E-03 -1.84229041E-03 -1.77957604E-03  1.71876889E-03  3.27489869E-03
  2.52742615E-02  3.76483499E-02  4.80712728E-02 -7.34570405E-02 -5.00880562E-03
 -1.61450592E-03 -5.17940174E-04 -4.34128474E-04  5.67239601E-03  3.16503938E-04
 -1.27813401E-03  0.00000000E+00  0.00000000E+00  0.00000000E+00 -7.50604473E-03
  0.00000000E+00  0.00000000E+00  2.13165158E-03  2.14402497E-01 -1.67328613E+00
 -2.73678307E-02  1.96417240E-02  2.84128361E-02 -2.13165158E-03 -2.14402497E-01
  1.67328613E+00 -2.73678307E-02 -1.96417240E-02 -2.84128361E-02  0.00000000E+00
  0.00000000E+00  0.00000000E+00 -7.50604473E-03  0.00000000E+00  0.00000000E+00
 -2.13165158E-03 -2.14402497E-01  1.67328613E+00 -2.73678307E-02  1.96417240E-02
 -2.84128361E-02  2.13165158E-03  2.14402497E-01 -1.67328613E+00 -2.73678307E-02
 -1.96417240E-02  2.84128361E-02  0.00000000E+00  0.00000000E+00  0.00000000E+00
  0.00000000E+00  0.00000000E+00 -7.90376503E-02  0.00000000E+00  0.00000000E+00
 -1.81117282E-02  0.00000000E+00  0.00000000E+00 -3.45845012E-02  0.00000000E+00
  0.00000000E+00  0.00000000E+00  1.77075082E-02  0.00000000E+00  0.00000000E+00
  0.00000000E+00  0.00000000E+00  4.85540508E-02  0.00000000E+00  0.00000000E+00
  0.00000000E+00  0.00000000E+00  4.61409625E-03  0.00000000E+00  0.00000000E+00
  0.00000000E+00  9.44183055E-03  0.00000000E+00 -4.06517869E-02  2.14220300E-02
 -6.78288683E-01  1.23425311E-02  0.00000000E+00 -1.51862063E-02  4.06517869E-02
 -2.14220300E-02  6.78288683E-01  1.23425311E-02  0.00000000E+00  1.51862063E-02
 -2.06096849E-02 -4.57994993E-02  7.25308390E-02  1.29405906E-01  3.62030961E+00
  0.00000000E+00  6.55764071E-02  1.26988015E-02  0.00000000E+00 -1.46728964E-01
 -8.76189432E-02  0.00000000E+00  5.40786233E-01 -4.53607597E-01 -2.15035200E-03
  0.00000000E+00 -1.26042716E-02 -2.58357223E-03  0.00000000E+00  1.06420608E-01
  0.00000000E+00 -7.47506574E-02  6.84144960E-02  0.00000000E+00  5.25687483E-04
  0.00000000E+00  1.55576686E-03 -5.89390720E-04  0.00000000E+00  0.00000000E+00
  8.42081661E-03 -2.44224870E-02 -5.42220403E-02  8.51268049E-02  2.44412136E-01
  2.46539791E+00  3.06507459E-02  5.11856595E-02 -8.85788249E-04 -6.59096001E-02
  9.56716783E-02  8.16350145E-02  4.04082173E-01  9.22442941E-02  3.23228081E-01
  7.91151401E-04  1.81206372E-03  2.27598737E-04  1.32118522E-02 -4.56478371E-03
  1.66675916E-02 -9.43317662E-03 -4.63795877E-02 -1.71411698E-02  3.61507453E-02
 -1.73677242E-03 -2.89910375E-03 -3.05075140E-03  1.55647686E-03 -2.72516321E-03
 -6.61034320E-05  6.67129732E-04 -2.44224870E-02 -5.42220403E-02  8.51268049E-02
  2.44412136E-01  2.46539791E+00 -3.06507459E-02  5.11856595E-02 -8.85788249E-04
  6.59096001E-02  9.56716783E-02  8.16350145E-02 -4.04082173E-01  9.22442941E-02
  3.23228081E-01  7.91151401E-04 -1.81206372E-03  2.27598737E-04  1.32118522E-02
  4.56478371E-03  1.66675916E-02  9.43317662E-03 -4.63795877E-02 -1.71411698E-02
 -3.61507453E-02 -1.73677242E-03  2.89910375E-03 -3.05075140E-03  1.55647686E-03
  2.72516321E-03  6.61034320E-05  6.67129732E-04  2.06096849E-02  4.57994993E-02
 -7.25308390E-02 -1.29405906E-01 -3.62030961E+00  0.00000000E+00  6.55764071E-02
 -1.26988015E-02  0.00000000E+00 -1.46728964E-01  8.76189432E-02  0.00000000E+00
  5.40786233E-01  4.53607597E-01  2.15035200E-03  0.00000000E+00 -1.26042716E-02
  2.58357223E-03  0.00000000E+00 -1.06420608E-01  0.00000000E+00 -7.47506574E-02
 -6.84144960E-02  0.00000000E+00 -5.25687483E-04  0.00000000E+00  1.55576686E-03
  5.89390720E-04  0.00000000E+00  0.00000000E+00  8.42081661E-03  2.44224870E-02
  5.42220403E-02 -8.51268049E-02 -2.44412136E-01 -2.46539791E+00  3.06507459E-02
  5.11856595E-02  8.85788249E-04 -6.59096001E-02  9.56716783E-02 -8.16350145E-02
  4.04082173E-01  9.22442941E-02 -3.23228081E-01 -7.91151401E-04  1.81206372E-03
  2.27598737E-04 -1.32118522E-02  4.56478371E-03 -1.66675916E-02 -9.43317662E-03
 -4.63795877E-02  1.71411698E-02 -3.61507453E-02  1.73677242E-03 -2.89910375E-03
 -3.05075140E-03 -1.55647686E-03  2.72516321E-03 -6.61034320E-05  6.67129732E-04
  2.44224870E-02  5.42220403E-02 -8.51268049E-02 -2.44412136E-01 -2.46539791E+00
 -3.06507459E-02  5.11856595E-02  8.85788249E-04  6.59096001E-02  9.56716783E-02
 -8.16350145E-02 -4.04082173E-01  9.22442941E-02 -3.23228081E-01 -7.91151401E-04
 -1.81206372E-03  2.27598737E-04 -1.32118522E-02 -4.56478371E-03 -1.66675916E-02
  9.43317662E-03 -4.63795877E-02  1.71411698E-02  3.61507453E-02  1.73677242E-03
  2.89910375E-03 -3.05075140E-03 -1.55647686E-03 -2.72516321E-03  6.61034320E-05
  6.67129732E-04 -1.70645260E-02  1.75216593E-01 -1.86320191E+00  0.00000000E+00
 -4.35305433E-02 -2.34826351E-02 -3.51238126E-03  9.35858536E-02 -9.33052785E-01
 -6.75790488E-03  2.11113903E-02  1.33183737E-02 -3.51238126E-03  9.35858536E-02
 -9.33052785E-01  6.75790488E-03  2.11113903E-02  1.33183737E-02  1.70645260E-02
 -1.75216593E-01  1.86320191E+00  0.00000000E+00 -4.35305433E-02  2.34826351E-02
  3.51238126E-03 -9.35858536E-02  9.33052785E-01 -6.75790488E-03  2.11113903E-02
 -1.33183737E-02  3.51238126E-03 -9.35858536E-02  9.33052785E-01  6.75790488E-03
  2.11113903E-02 -1.33183737E-02  0.00000000E+00  0.00000000E+00  0.00000000E+00
  0.00000000E+00  0.00000000E+00  0.00000000E+00  5.53128361E-02  0.00000000E+00
  0.00000000E+00 -6.12418218E-02  0.00000000E+00  0.00000000E+00 -5.91204487E-01
  0.00000000E+00  0.00000000E+00  0.00000000E+00 -1.01167757E-02  0.00000000E+00
  0.00000000E+00  0.00000000E+00  0.00000000E+00  7.71503516E-02  0.00000000E+00
  0.00000000E+00  0.00000000E+00  0.00000000E+00 -1.08157764E-03  0.00000000E+00
  0.00000000E+00  0.00000000E+00  4.54801007E-03  0.00000000E+00  0.00000000E+00
  0.00000000E+00  0.00000000E+00 -3.57940673E-03  0.00000000E+00  0.00000000E+00
  0.00000000E+00  0.00000000E+00  0.00000000E+00 -3.57940673E-03  0.00000000E+00
  0.00000000E+00  0.00000000E+00  0.00000000E+00  0.00000000E+00  0.00000000E+00
  3.95802834E-02  0.00000000E+00  0.00000000E+00  1.04108355E-02  0.00000000E+00
  0.00000000E+00  6.62865499E-01  0.00000000E+00  0.00000000E+00  0.00000000E+00
  1.33379849E-02  0.00000000E+00  0.00000000E+00  5.12372181E-03  0.00000000E+00
 -2.33687720E-02  0.00000000E+00  0.00000000E+00  1.76218319E-02  0.00000000E+00
  1.69406118E-03  0.00000000E+00  0.00000000E+00 -3.53662291E-03  1.86160204E-03
  0.00000000E+00 -2.65569976E-02 -5.99539314E-02  1.54738114E-01 -1.12872689E-01
  3.31443402E+00  4.12058184E-02 -3.23088197E-02 -1.87280833E-03 -3.84383408E-02
  4.56402661E-02  6.54852077E-02  3.81891271E-01 -3.73844280E-01 -6.89890367E-01
  4.99546818E-03 -1.25022392E-03  1.21143448E-03  5.91155308E-04  3.45406602E-04
  6.36641222E-04  6.30652246E-02 -7.61649234E-02 -1.59471297E-02  9.09646819E-02
 -2.63054699E-03 -1.78856395E-03 -5.93919871E-05 -1.48971469E-04 -7.52777633E-03
  4.24556201E-03  2.89207514E-03  2.65569976E-02  5.99539314E-02 -1.54738114E-01
  1.12872689E-01 -3.31443402E+00  4.12058184E-02  3.23088197E-02  1.87280833E-03
 -3.84383408E-02 -4.56402661E-02 -6.54852077E-02  3.81891271E-01  3.73844280E-01
  6.89890367E-01 -4.99546818E-03 -1.25022392E-03 -1.21143448E-03 -5.91155308E-04
  3.45406602E-04 -6.36641222E-04  6.30652246E-02  7.61649234E-02  1.59471297E-02
  9.09646819E-02  2.63054699E-03 -1.78856395E-03  5.93919871E-05  1.48971469E-04
 -7.52777633E-03  4.24556201E-03 -2.89207514E-03  0.00000000E+00  0.00000000E+00
  0.00000000E+00  0.00000000E+00  0.00000000E+00 -3.95802834E-02  0.00000000E+00
  0.00000000E+00 -1.04108355E-02  0.00000000E+00  0.00000000E+00 -6.62865499E-01
  0.00000000E+00  0.00000000E+00  0.00000000E+00 -1.33379849E-02  0.00000000E+00
  0.00000000E+00  5.12372181E-03  0.00000000E+00  2.33687720E-02  0.00000000E+00
  0.00000000E+00  1.76218319E-02  0.00000000E+00 -1.69406118E-03  0.00000000E+00
  0.00000000E+00 -3.53662291E-03 -1.86160204E-03  0.00000000E+00 -2.65569976E-02
 -5.99539314E-02  1.54738114E-01 -1.12872689E-01  3.31443402E+00 -4.12058184E-02
  3.23088197E-02 -1.87280833E-03  3.84383408E-02 -4.56402661E-02  6.54852077E-02
 -3.81891271E-01  3.73844280E-01 -6.89890367E-01  4.99546818E-03  1.25022392E-03
 -1.21143448E-03  5.91155308E-04  3.45406602E-04  6.36641222E-04 -6.30652246E-02
  7.61649234E-02 -1.59471297E-02  9.09646819E-02 -2.63054699E-03  1.78856395E-03
  5.93919871E-05 -1.48971469E-04 -7.52777633E-03 -4.24556201E-03 -2.89207514E-03
  2.65569976E-02  5.99539314E-02 -1.54738114E-01  1.12872689E-01 -3.31443402E+00
 -4.12058184E-02 -3.23088197E-02  1.87280833E-03  3.84383408E-02  4.56402661E-02
 -6.54852077E-02 -3.81891271E-01 -3.73844280E-01  6.89890367E-01 -4.99546818E-03
  1.25022392E-03  1.21143448E-03 -5.91155308E-04  3.45406602E-04 -6.36641222E-04
 -6.30652246E-02 -7.61649234E-02  1.59471297E-02  9.09646819E-02  2.63054699E-03
  1.78856395E-03 -5.93919871E-05  1.48971469E-04 -7.52777633E-03 -4.24556201E-03
  2.89207514E-03  0.00000000E+00  0.00000000E+00  0.00000000E+00  1.07196420E-02
  0.00000000E+00  0.00000000E+00 -7.41567692E-03  1.92615216E-01 -2.13693661E+00
 -3.22049175E-02  3.23305374E-02  2.29950535E-02  7.41567692E-03 -1.92615216E-01
  2.13693661E+00 -3.22049175E-02 -3.23305374E-02 -2.29950535E-02  0.00000000E+00
  0.00000000E+00  0.00000000E+00 -1.07196420E-02  0.00000000E+00  0.00000000E+00
 -7.41567692E-03  1.92615216E-01 -2.13693661E+00  3.22049175E-02 -3.23305374E-02
  2.29950535E-02  7.41567692E-03 -1.92615216E-01  2.13693661E+00  3.22049175E-02
  3.23305374E-02 -2.29950535E-02  0.00000000E+00  0.00000000E+00  0.00000000E+00
  0.00000000E+00  0.00000000E+00  0.00000000E+00  0.00000000E+00  0.00000000E+00
  0.00000000E+00  0.00000000E+00  0.00000000E+00  0.00000000E+00  0.00000000E+00
  0.00000000E+00  0.00000000E+00  0.00000000E+00  0.00000000E+00  0.00000000E+00
  7.59068105E-03  0.00000000E+00  0.00000000E+00  0.00000000E+00  0.00000000E+00
  1.34793318E-02  0.00000000E+00  0.00000000E+00  0.00000000E+00  0.00000000E+00
 -2.68701128E-03  0.00000000E+00  0.00000000E+00  0.00000000E+00  0.00000000E+00
  0.00000000E+00  0.00000000E+00 -4.06493393E-03  0.00000000E+00  0.00000000E+00
  0.00000000E+00  0.00000000E+00  0.00000000E+00  4.06493393E-03  0.00000000E+00
 -2.91402119E-02 -6.49779302E-02  1.03095233E-01  1.66592194E-01  5.88033596E+00
  0.00000000E+00  5.15940279E-02 -1.38448459E-02  0.00000000E+00 -1.03520075E-01
 -2.82421369E-01  0.00000000E+00 -5.35319684E-01 -2.15923169E-01 -1.60798551E-03
  0.00000000E+00  5.84689403E-03  6.72929615E-03  0.00000000E+00  1.33378881E-01
  0.00000000E+00 -2.05320703E-02  8.27038079E-02  0.00000000E+00  6.65109652E-04
  0.00000000E+00 -1.30413984E-03  1.03508561E-04  0.00000000E+00  0.00000000E+00
  7.14362788E-03  1.21281772E-02  2.58821186E-02 -2.01140806E-02 -2.44760303E-01
 -1.67896417E+00 -2.10607549E-02  1.53934170E-02  9.22274564E-03  8.45131578E-02
  1.09707466E-03 -1.36315046E-01  1.45910083E-01  4.17401115E-01 -5.68579490E-01
  9.02106521E-03 -6.11616514E-03 -6.36351190E-03  5.46636429E-03  1.08300831E-03
 -2.97421825E-02  2.65679947E-02  5.09513503E-02 -1.49984425E-02 -3.93496182E-02
  3.51900755E-03  3.14302274E-03  2.90267166E-03  4.38217907E-04 -4.54888686E-04
 -2.91321175E-03 -1.43760666E-03  1.21281772E-02  2.58821186E-02 -2.01140806E-02
 -2.44760303E-01 -1.67896417E+00  2.10607549E-02  1.53934170E-02  9.22274564E-03
 -8.45131578E-02  1.09707466E-03 -1.36315046E-01 -1.45910083E-01  4.17401115E-01
 -5.68579490E-01  9.02106521E-03  6.11616514E-03 -6.36351190E-03  5.46636429E-03
 -1.08300831E-03 -2.97421825E-02 -2.65679947E-02  5.09513503E-02 -1.49984425E-02
  3.93496182E-02  3.51900755E-03 -3.14302274E-03  2.90267166E-03  4.38217907E-04
  4.54888686E-04  2.91321175E-03 -1.43760666E-03 -2.91402119E-02 -6.49779302E-02
  1.03095233E-01  1.66592194E-01  5.88033596E+00  0.00000000E+00 -5.15940279E-02
 -1.38448459E-02  0.00000000E+00  1.03520075E-01 -2.82421369E-01  0.00000000E+00
  5.35319684E-01 -2.15923169E-01 -1.60798551E-03  0.00000000E+00 -5.84689403E-03
  6.72929615E-03  0.00000000E+00  1.33378881E-01  0.00000000E+00  2.05320703E-02
  8.27038079E-02  0.00000000E+00  6.65109652E-04  0.00000000E+00  1.30413984E-03
  1.03508561E-04  0.00000000E+00  0.00000000E+00 -7.14362788E-03  1.21281772E-02
  2.58821186E-02 -2.01140806E-02 -2.44760303E-01 -1.67896417E+00  2.10607549E-02
 -1.53934170E-02  9.22274564E-03 -8.45131578E-02 -1.09707466E-03 -1.36315046E-01
 -1.45910083E-01 -4.17401115E-01 -5.68579490E-01  9.02106521E-03  6.11616514E-03
  6.36351190E-03  5.46636429E-03  1.08300831E-03 -2.97421825E-02 -2.65679947E-02
 -5.09513503E-02 -1.49984425E-02 -3.93496182E-02  3.51900755E-03 -3.14302274E-03
 -2.90267166E-03  4.38217907E-04 -4.54888686E-04  2.91321175E-03  1.43760666E-03
  1.21281772E-02  2.58821186E-02 -2.01140806E-02 -2.44760303E-01 -1.67896417E+00
 -2.10607549E-02 -1.53934170E-02  9.22274564E-03  8.45131578E-02 -1.09707466E-03
 -1.36315046E-01  1.45910083E-01 -4.17401115E-01 -5.68579490E-01  9.02106521E-03
 -6.11616514E-03  6.36351190E-03  5.46636429E-03 -1.08300831E-03 -2.97421825E-02
  2.65679947E-02 -5.09513503E-02 -1.49984425E-02  3.93496182E-02  3.51900755E-03
  3.14302274E-03 -2.90267166E-03  4.38217907E-04  4.54888686E-04 -2.91321175E-03
  1.43760666E-03 -1.19593039E-02  2.02018500E-01 -1.55058210E+00  0.00000000E+00
 -4.68316705E-02 -1.37571837E-02 -1.39469468E-03 -1.40526689E-01  6.32919860E-01
  1.83444705E-02 -3.49898759E-03 -1.87890692E-02 -1.39469468E-03 -1.40526689E-01
  6.32919860E-01 -1.83444705E-02 -3.49898759E-03 -1.87890692E-02 -1.19593039E-02
  2.02018500E-01 -1.55058210E+00  0.00000000E+00  4.68316705E-02 -1.37571837E-02
 -1.39469468E-03 -1.40526689E-01  6.32919860E-01 -1.83444705E-02  3.49898759E-03
 -1.87890692E-02 -1.39469468E-03 -1.40526689E-01  6.32919860E-01  1.83444705E-02
  3.49898759E-03 -1.87890692E-02  2.47356210E-02  5.55689030E-02 -1.19387391E-01
  6.00669004E-02 -5.53501782E+00  0.00000000E+00  0.00000000E+00 -5.77920560E-04
  0.00000000E+00  0.00000000E+00  5.23963770E-02  0.00000000E+00  0.00000000E+00
  9.18230754E-01 -2.33817445E-04  0.00000000E+00  0.00000000E+00  1.47769522E-03
  0.00000000E+00  2.77023415E-02  0.00000000E+00  0.00000000E+00  2.69373471E-02
  0.00000000E+00 -3.75199381E-03  0.00000000E+00  0.00000000E+00  3.69819765E-03
  0.00000000E+00  0.00000000E+00  0.00000000E+00  7.05402168E-03 -4.64233924E-03
  9.60101454E-01 -1.57246018E-02  0.00000000E+00  8.70779851E-03  7.05402168E-03
 -4.64233924E-03  9.60101454E-01  1.57246018E-02  0.00000000E+00  8.70779851E-03
  0.00000000E+00  0.00000000E+00  0.00000000E+00  0.00000000E+00  0.00000000E+00
 -8.04140194E-02  0.00000000E+00  0.00000000E+00 -5.70646666E-02  0.00000000E+00
  0.00000000E+00 -1.32409428E+00  0.00000000E+00  0.00000000E+00  0.00000000E+00
 -2.29106821E-03  0.00000000E+00  0.00000000E+00 -1.31600376E-02  0.00000000E+00
  3.15113684E-02  0.00000000E+00  0.00000000E+00  1.21119060E-02  0.00000000E+00
 -3.44609858E-03  0.00000000E+00  0.00000000E+00 -4.24845307E-03 -1.25824867E-03
  0.00000000E+00  3.59827158E-03  8.37772738E-03 -3.24109015E-02  1.30511775E-01
  4.61571294E-01  5.63557988E-02 -2.59283818E-02  5.13971832E-02  3.20265213E-02
 -4.63020519E-03  1.19260130E-01  4.19392352E-01 -5.24164202E-01  6.01105324E-02
 -2.77843948E-03 -1.05871916E-04  6.46227268E-03  4.51725774E-03  3.62995607E-04
  2.33901710E-04  1.15716083E-02  2.00530184E-03  2.79654188E-02  6.00669911E-03
  1.33948139E-03 -8.02749666E-04  1.69507568E-03 -1.77637734E-03  9.52447368E-05
 -2.05881497E-03  1.20200785E-03 -3.59827158E-03 -8.37772738E-03  3.24109015E-02
 -1.30511775E-01 -4.61571294E-01  5.63557988E-02  2.59283818E-02 -5.13971832E-02
  3.20265213E-02  4.63020519E-03 -1.19260130E-01  4.19392352E-01  5.24164202E-01
 -6.01105324E-02  2.77843948E-03 -1.05871916E-04 -6.46227268E-03 -4.51725774E-03
  3.62995607E-04 -2.33901710E-04  1.15716083E-02 -2.00530184E-03 -2.79654188E-02
  6.00669911E-03 -1.33948139E-03 -8.02749666E-04 -1.69507568E-03  1.77637734E-03
  9.52447368E-05 -2.05881497E-03 -1.20200785E-03  0.00000000E+00  0.00000000E+00
  0.00000000E+00  0.00000000E+00  0.00000000E+00 -8.04140194E-02  0.00000000E+00
  0.00000000E+00 -5.70646666E-02  0.00000000E+00  0.00000000E+00 -1.32409428E+00
  0.00000000E+00  0.00000000E+00  0.00000000E+00 -2.29106821E-03  0.00000000E+00
  0.00000000E+00  1.31600376E-02  0.00000000E+00  3.15113684E-02  0.00000000E+00
  0.00000000E+00 -1.21119060E-02  0.00000000E+00 -3.44609858E-03  0.00000000E+00
  0.00000000E+00  4.24845307E-03 -1.25824867E-03  0.00000000E+00 -3.59827158E-03
 -8.37772738E-03  3.24109015E-02 -1.30511775E-01 -4.61571294E-01  5.63557988E-02
 -2.59283818E-02 -5.13971832E-02  3.20265213E-02 -4.63020519E-03 -1.19260130E-01
  4.19392352E-01 -5.24164202E-01 -6.01105324E-02  2.77843948E-03 -1.05871916E-04
  6.46227268E-03 -4.51725774E-03 -3.62995607E-04 -2.33901710E-04  1.15716083E-02
  2.00530184E-03 -2.79654188E-02 -6.00669911E-03 -1.33948139E-03 -8.02749666E-04
  1.69507568E-03  1.77637734E-03 -9.52447368E-05 -2.05881497E-03  1.20200785E-03
  3.59827158E-03  8.37772738E-03 -3.24109015E-02  1.30511775E-01  4.61571294E-01
  5.63557988E-02  2.59283818E-02  5.13971832E-02  3.20265213E-02  4.63020519E-03
  1.19260130E-01  4.19392352E-01  5.24164202E-01  6.01105324E-02 -2.77843948E-03
 -1.05871916E-04 -6.46227268E-03  4.51725774E-03 -3.62995607E-04  2.33901710E-04
  1.15716083E-02 -2.00530184E-03  2.79654188E-02 -6.00669911E-03  1.33948139E-03
 -8.02749666E-04 -1.69507568E-03 -1.77637734E-03 -9.52447368E-05 -2.05881497E-03
 -1.20200785E-03  0.00000000E+00  0.00000000E+00  0.00000000E+00 -1.74051581E-02
  0.00000000E+00  0.00000000E+00  1.55034217E-02  3.44068866E-02 -4.89226828E-01
  1.03399534E-03  2.73562401E-03  3.42861055E-03 -1.55034217E-02 -3.44068866E-02
  4.89226828E-01  1.03399534E-03 -2.73562401E-03 -3.42861055E-03  0.00000000E+00
  0.00000000E+00  0.00000000E+00 -1.74051581E-02  0.00000000E+00  0.00000000E+00
 -1.55034217E-02 -3.44068866E-02  4.89226828E-01  1.03399534E-03  2.73562401E-03
 -3.42861055E-03  1.55034217E-02  3.44068866E-02 -4.89226828E-01  1.03399534E-03
 -2.73562401E-03  3.42861055E-03  0.00000000E+00  0.00000000E+00  0.00000000E+00
  0.00000000E+00  0.00000000E+00  2.17495650E-01  0.00000000E+00  0.00000000E+00
 -5.62583619E-02  0.00000000E+00  0.00000000E+00  3.09714962E+00  0.00000000E+00
  0.00000000E+00  0.00000000E+00 -5.60184268E-03  0.00000000E+00  0.00000000E+00
  0.00000000E+00  0.00000000E+00 -1.42986096E-01  0.00000000E+00  0.00000000E+00
  0.00000000E+00  0.00000000E+00 -7.89077761E-03  0.00000000E+00  0.00000000E+00
  0.00000000E+00 -8.95777357E-03  0.00000000E+00 -5.43900134E-03 -2.35724857E-01
  2.78355620E+00 -4.66589976E-02  0.00000000E+00  2.89731203E-02  5.43900134E-03
  2.35724857E-01 -2.78355620E+00 -4.66589976E-02  0.00000000E+00 -2.89731203E-02
  2.05519239E-02  4.62243785E-02 -8.67836087E-02  3.61201919E-02 -4.50629038E-03
  0.00000000E+00  4.78487138E-02 -3.37660684E-02  0.00000000E+00  8.44105558E-02
 -4.72266176E-02  0.00000000E+00 -5.34961625E-01 -6.10481781E-01  8.79255562E-03
  0.00000000E+00 -1.33901047E-02  3.72568736E-03  0.00000000E+00 -8.45395762E-03
  0.00000000E+00 -3.39302485E-02 -8.81813789E-03  0.00000000E+00  1.08785808E-03
  0.00000000E+00  1.96384504E-03  2.42837585E-03  0.00000000E+00  0.00000000E+00
  7.24744386E-04 -7.71349793E-03 -1.76141041E-02  3.99660146E-02 -2.55830847E-01
  2.17848675E+00 -2.72454568E-02  1.36797831E-01 -1.42935478E-02  5.13051537E-02
  9.23829517E-02 -5.74537186E-02 -1.19679751E+00  2.11560515E+00  7.90247259E-01
  9.28503616E-03 -1.70766809E-03  1.89586727E-03  1.12384904E-02 -4.16197199E-03
  1.89602557E-03 -3.30612429E-02  3.67831870E-02  4.87289795E-02 -6.26890962E-02
  2.73369924E-03  7.72373216E-04  1.34872123E-04 -1.23644596E-03  2.22465155E-03
 -3.02699792E-03  1.35839129E-03 -7.71349793E-03 -1.76141041E-02  3.99660146E-02
 -2.55830847E-01  2.17848675E+00  2.72454568E-02  1.36797831E-01 -1.42935478E-02
 -5.13051537E-02  9.23829517E-02 -5.74537186E-02  1.19679751E+00  2.11560515E+00
  7.90247259E-01  9.28503616E-03  1.70766809E-03  1.89586727E-03  1.12384904E-02
  4.16197199E-03  1.89602557E-03  3.30612429E-02  3.67831870E-02  4.87289795E-02
  6.26890962E-02  2.73369924E-03 -7.72373216E-04  1.34872123E-04 -1.23644596E-03
 -2.22465155E-03  3.02699792E-03  1.35839129E-03 -2.05519239E-02 -4.62243785E-02
  8.67836087E-02 -3.61201919E-02  4.50629038E-03  0.00000000E+00  4.78487138E-02
  3.37660684E-02  0.00000000E+00  8.44105558E-02  4.72266176E-02  0.00000000E+00
 -5.34961625E-01  6.10481781E-01 -8.79255562E-03  0.00000000E+00 -1.33901047E-02
 -3.72568736E-03  0.00000000E+00  8.45395762E-03  0.00000000E+00 -3.39302485E-02
  8.81813789E-03  0.00000000E+00 -1.08785808E-03  0.00000000E+00  1.96384504E-03
 -2.42837585E-03  0.00000000E+00  0.00000000E+00  7.24744386E-04  7.71349793E-03
  1.76141041E-02 -3.99660146E-02  2.55830847E-01 -2.17848675E+00 -2.72454568E-02
  1.36797831E-01  1.42935478E-02  5.13051537E-02  9.23829517E-02  5.74537186E-02
 -1.19679751E+00  2.11560515E+00 -7.90247259E-01 -9.28503616E-03 -1.70766809E-03
  1.89586727E-03 -1.12384904E-02  4.16197199E-03 -1.89602557E-03 -3.30612429E-02
  3.67831870E-02 -4.87289795E-02  6.26890962E-02 -2.73369924E-03  7.72373216E-04
  1.34872123E-04  1.23644596E-03 -2.22465155E-03 -3.02699792E-03  1.35839129E-03
  7.71349793E-03  1.76141041E-02 -3.99660146E-02  2.55830847E-01 -2.17848675E+00
  2.72454568E-02  1.36797831E-01  1.42935478E-02 -5.13051537E-02  9.23829517E-02
  5.74537186E-02  1.19679751E+00  2.11560515E+00 -7.90247259E-01 -9.28503616E-03
  1.70766809E-03  1.89586727E-03 -1.12384904E-02 -4.16197199E-03 -1.89602557E-03
  3.30612429E-02  3.67831870E-02 -4.87289795E-02 -6.26890962E-02 -2.73369924E-03
 -7.72373216E-04  1.34872123E-04  1.23644596E-03  2.22465155E-03  3.02699792E-03
  1.35839129E-03 -4.35079836E-02 -1.04343342E-01  3.58782259E-01  0.00000000E+00
  6.94380821E-03 -4.30580669E-03  1.07114765E-02 -6.66240627E-02  1.81976106E+00
  1.84945447E-02 -3.83616797E-03 -1.85135837E-02  1.07114765E-02 -6.66240627E-02
  1.81976106E+00 -1.84945447E-02 -3.83616797E-03 -1.85135837E-02  4.35079836E-02
  1.04343342E-01 -3.58782259E-01  0.00000000E+00  6.94380821E-03  4.30580669E-03
 -1.07114765E-02  6.66240627E-02 -1.81976106E+00  1.84945447E-02 -3.83616797E-03
  1.85135837E-02 -1.07114765E-02  6.66240627E-02 -1.81976106E+00 -1.84945447E-02
 -3.83616797E-03  1.85135837E-02  0.00000000E+00  0.00000000E+00  0.00000000E+00
  0.00000000E+00  0.00000000E+00  0.00000000E+00  1.55947611E-01  0.00000000E+00
  0.00000000E+00  1.42465370E-01  0.00000000E+00  0.00000000E+00  1.12986973E+00
  0.00000000E+00  0.00000000E+00  0.00000000E+00  1.80547261E-02  0.00000000E+00
  0.00000000E+00  0.00000000E+00  0.00000000E+00  4.24397918E-04  0.00000000E+00
  0.00000000E+00  0.00000000E+00  0.00000000E+00 -9.62588940E-06  0.00000000E+00
  0.00000000E+00  0.00000000E+00 -1.09370766E-03  0.00000000E+00  0.00000000E+00
  0.00000000E+00  0.00000000E+00  1.51709262E-02  0.00000000E+00  0.00000000E+00
  0.00000000E+00  0.00000000E+00  0.00000000E+00  1.51709262E-02  0.00000000E+00
  8.87377861E-03  2.04404836E-02 -1.04507127E-02  1.51614821E-01 -8.18104142E+00
  0.00000000E+00  6.31383058E-02  9.35735877E-02  0.00000000E+00  5.54414053E-02
  6.80963086E-02  0.00000000E+00  4.54274651E+00  1.43603632E+00  4.97332733E-03
  0.00000000E+00  8.87243294E-05  1.02804779E-03  0.00000000E+00  8.57067864E-03
  0.00000000E+00 -2.43534718E-02  1.11728305E-01  0.00000000E+00  4.97681645E-03
  0.00000000E+00  5.77596275E-03  8.69214771E-03  0.00000000E+00  0.00000000E+00
  1.65606401E-03 -1.74041161E-03 -4.14533292E-03 -9.87604336E-03 -5.84421407E-03
  1.93642916E+00 -6.81756518E-02  1.36693875E-02 -2.32118291E-03 -7.87048599E-02
 -5.85939639E-02  3.16920764E-02 -8.16336839E-01  5.57868902E-01  1.56389183E+00
 -1.27849300E-02  8.22067868E-03 -1.92623355E-03  6.10138117E-03 -3.14038169E-03
  7.55454768E-03 -2.82669888E-02  5.07819347E-02 -1.03626947E-02 -3.95372323E-02
  4.21954966E-03  1.12400452E-03  2.56396311E-04  1.52207871E-03  2.95784761E-03
 -1.53497392E-03 -2.44219353E-03 -1.74041161E-03 -4.14533292E-03 -9.87604336E-03
 -5.84421407E-03  1.93642916E+00  6.81756518E-02  1.36693875E-02 -2.32118291E-03
  7.87048599E-02 -5.85939639E-02  3.16920764E-02  8.16336839E-01  5.57868902E-01
  1.56389183E+00 -1.27849300E-02 -8.22067868E-03 -1.92623355E-03  6.10138117E-03
  3.14038169E-03  7.55454768E-03  2.82669888E-02  5.07819347E-02 -1.03626947E-02
  3.95372323E-02  4.21954966E-03 -1.12400452E-03  2.56396311E-04  1.52207871E-03
 -2.95784761E-03  1.53497392E-03 -2.44219353E-03  8.87377861E-03  2.04404836E-02
 -1.04507127E-02  1.51614821E-01 -8.18104142E+00  0.00000000E+00 -6.31383058E-02
  9.35735877E-02  0.00000000E+00 -5.54414053E-02  6.80963086E-02  0.00000000E+00
 -4.54274651E+00  1.43603632E+00  4.97332733E-03  0.00000000E+00 -8.87243294E-05
  1.02804779E-03  0.00000000E+00  8.57067864E-03  0.00000000E+00  2.43534718E-02
  1.11728305E-01  0.00000000E+00  4.97681645E-03  0.00000000E+00 -5.77596275E-03
  8.69214771E-03  0.00000000E+00  0.00000000E+00 -1.65606401E-03 -1.74041161E-03
 -4.14533292E-03 -9.87604336E-03 -5.84421407E-03  1.93642916E+00  6.81756518E-02
 -1.36693875E-02 -2.32118291E-03  7.87048599E-02  5.85939639E-02  3.16920764E-02
  8.16336839E-01 -5.57868902E-01  1.56389183E+00 -1.27849300E-02 -8.22067868E-03
  1.92623355E-03  6.10138117E-03 -3.14038169E-03  7.55454768E-03  2.82669888E-02
 -5.07819347E-02 -1.03626947E-02 -3.95372323E-02  4.21954966E-03 -1.12400452E-03
 -2.56396311E-04  1.52207871E-03  2.95784761E-03  1.53497392E-03  2.44219353E-03
 -1.74041161E-03 -4.14533292E-03 -9.87604336E-03 -5.84421407E-03  1.93642916E+00
 -6.81756518E-02 -1.36693875E-02 -2.32118291E-03 -7.87048599E-02  5.85939639E-02
  3.16920764E-02 -8.16336839E-01 -5.57868902E-01  1.56389183E+00 -1.27849300E-02
  8.22067868E-03  1.92623355E-03  6.10138117E-03  3.14038169E-03  7.55454768E-03
 -2.82669888E-02 -5.07819347E-02 -1.03626947E-02  3.95372323E-02  4.21954966E-03
  1.12400452E-03 -2.56396311E-04  1.52207871E-03 -2.95784761E-03 -1.53497392E-03
  2.44219353E-03 -9.43051738E-03  6.34245502E-02 -2.40724690E+00  0.00000000E+00
 -2.68935240E-02 -5.31764046E-03  3.14983308E-03 -1.00139322E-01  1.15629435E+00
  1.83772401E-02 -1.47016205E-02  7.15987012E-06  3.14983308E-03 -1.00139322E-01
  1.15629435E+00 -1.83772401E-02 -1.47016205E-02  7.15987012E-06 -9.43051738E-03
  6.34245502E-02 -2.40724690E+00  0.00000000E+00  2.68935240E-02 -5.31764046E-03
  3.14983308E-03 -1.00139322E-01  1.15629435E+00 -1.83772401E-02  1.47016205E-02
  7.15987012E-06  3.14983308E-03 -1.00139322E-01  1.15629435E+00  1.83772401E-02
  1.47016205E-02  7.15987012E-06 -1.28682471E-03 -9.47264564E-04 -8.06913776E-02
  3.56804304E-01  8.40470915E+00  0.00000000E+00  0.00000000E+00  1.79728044E-02
  0.00000000E+00  0.00000000E+00 -1.80688675E-01  0.00000000E+00  0.00000000E+00
 -3.70894453E+00 -1.95436348E-02  0.00000000E+00  0.00000000E+00 -1.41412616E-03
  0.00000000E+00  7.22016593E-02  0.00000000E+00  0.00000000E+00  1.01215576E-02
  0.00000000E+00 -3.98996912E-03  0.00000000E+00  0.00000000E+00  6.87924951E-03
  0.00000000E+00  0.00000000E+00  0.00000000E+00  7.74754056E-04 -4.50015354E-02
  1.79432703E-01 -1.13521846E-02  0.00000000E+00 -7.04003100E-03  7.74754056E-04
 -4.50015354E-02  1.79432703E-01  1.13521846E-02  0.00000000E+00 -7.04003100E-03
  7.63760909E-03  1.62045044E-02 -2.51852608E-02 -5.03237580E-02 -2.65458594E+00
  0.00000000E+00  2.20604457E-02 -1.13387112E-01  0.00000000E+00  1.29694705E-01
 -3.09234148E-01  0.00000000E+00  1.20973867E+00 -1.28279141E+00 -8.58088654E-03
  0.00000000E+00 -1.03566391E-02 -3.88044455E-03  0.00000000E+00  1.48884089E-02
  0.00000000E+00  2.68103458E-02  3.83751870E-02  0.00000000E+00 -4.64153231E-03
  0.00000000E+00 -7.59323911E-04  1.61768162E-03  0.00000000E+00  0.00000000E+00
 -5.61185567E-03  8.47836697E-03  1.74863710E-02 -1.30627006E-02 -5.89033637E-02
  9.97113556E-03  1.82731800E-02  1.42749354E-02 -2.33409959E-02  4.32822267E-02
  4.48224240E-02 -5.26799674E-02  3.25690165E-01 -4.94773050E-02 -4.07335581E-01
  5.09176157E-03  2.22011119E-03 -6.63240748E-03 -3.42618000E-03  1.12122317E-02
 -1.71359483E-03  3.41300536E-02  5.25618515E-03 -6.30818751E-03 -7.96490084E-03
  4.71289855E-04  1.47192899E-03  4.13125857E-03 -7.12463921E-04  2.92013950E-04
 -2.81401827E-05 -3.11124992E-04  8.47836697E-03  1.74863710E-02 -1.30627006E-02
 -5.89033637E-02  9.97113556E-03 -1.82731800E-02  1.42749354E-02 -2.33409959E-02
 -4.32822267E-02  4.48224240E-02 -5.26799674E-02 -3.25690165E-01 -4.94773050E-02
 -4.07335581E-01  5.09176157E-03 -2.22011119E-03 -6.63240748E-03 -3.42618000E-03
 -1.12122317E-02 -1.71359483E-03 -3.41300536E-02  5.25618515E-03 -6.30818751E-03
  7.96490084E-03  4.71289855E-04 -1.47192899E-03  4.13125857E-03 -7.12463921E-04
 -2.92013950E-04  2.81401827E-05 -3.11124992E-04  7.63760909E-03  1.62045044E-02
 -2.51852608E-02 -5.03237580E-02 -2.65458594E+00  0.00000000E+00 -2.20604457E-02
 -1.13387112E-01  0.00000000E+00 -1.29694705E-01 -3.09234148E-01  0.00000000E+00
 -1.20973867E+00 -1.28279141E+00 -8.58088654E-03  0.00000000E+00  1.03566391E-02
 -3.88044455E-03  0.00000000E+00  1.48884089E-02  0.00000000E+00 -2.68103458E-02
  3.83751870E-02  0.00000000E+00 -4.64153231E-03  0.00000000E+00  7.59323911E-04
  1.61768162E-03  0.00000000E+00  0.00000000E+00  5.61185567E-03  8.47836697E-03
  1.74863710E-02 -1.30627006E-02 -5.89033637E-02  9.97113556E-03 -1.82731800E-02
 -1.42749354E-02 -2.33409959E-02 -4.32822267E-02 -4.48224240E-02 -5.26799674E-02
 -3.25690165E-01  4.94773050E-02 -4.07335581E-01  5.09176157E-03 -2.22011119E-03
  6.63240748E-03 -3.42618000E-03  1.12122317E-02 -1.71359483E-03 -3.41300536E-02
 -5.25618515E-03 -6.30818751E-03 -7.96490084E-03  4.71289855E-04 -1.47192899E-03
 -4.13125857E-03 -7.12463921E-04  2.92013950E-04  2.81401827E-05  3.11124992E-04
  8.47836697E-03  1.74863710E-02 -1.30627006E-02 -5.89033637E-02  9.97113556E-03
  1.82731800E-02 -1.42749354E-02 -2.33409959E-02  4.32822267E-02 -4.48224240E-02
 -5.26799674E-02  3.25690165E-01  4.94773050E-02 -4.07335581E-01  5.09176157E-03
  2.22011119E-03  6.63240748E-03 -3.42618000E-03 -1.12122317E-02 -1.71359483E-03
  3.41300536E-02 -5.25618515E-03 -6.30818751E-03  7.96490084E-03  4.71289855E-04
  1.47192899E-03 -4.13125857E-03 -7.12463921E-04 -2.92013950E-04 -2.81401827E-05
  3.11124992E-04  8.42978809E-03 -2.76046549E-02  2.50388372E-01  0.00000000E+00
  1.58953497E-02 -1.80630648E-02 -3.87642400E-02 -1.91805681E-01 -4.01381428E-01
 -2.15306957E-04  1.11015218E-04 -7.58957751E-03 -3.87642400E-02 -1.91805681E-01
 -4.01381428E-01  2.15306957E-04  1.11015218E-04 -7.58957751E-03  8.42978809E-03
 -2.76046549E-02  2.50388372E-01  0.00000000E+00 -1.58953497E-02 -1.80630648E-02
 -3.87642400E-02 -1.91805681E-01 -4.01381428E-01  2.15306957E-04 -1.11015218E-04
 -7.58957751E-03 -3.87642400E-02 -1.91805681E-01 -4.01381428E-01 -2.15306957E-04
 -1.11015218E-04 -7.58957751E-03 -1.55007754E-02 -3.53063721E-02  5.90782336E-02
 -1.67571233E-01  6.11529650E+00  0.00000000E+00  0.00000000E+00 -7.16814596E-02
  0.00000000E+00  0.00000000E+00 -1.79480122E-01  0.00000000E+00  0.00000000E+00
 -3.32277526E+00 -1.24802805E-02  0.00000000E+00  0.00000000E+00  2.67644367E-02
  0.00000000E+00  8.92932993E-02  0.00000000E+00  0.00000000E+00 -4.72272419E-02
  0.00000000E+00  1.61825973E-03  0.00000000E+00  0.00000000E+00  7.01728142E-03
  0.00000000E+00  0.00000000E+00  0.00000000E+00  4.40935425E-02  1.23880462E-01
  5.37176130E-01 -8.52221227E-03  0.00000000E+00 -2.00500062E-02  4.40935425E-02
  1.23880462E-01  5.37176130E-01  8.52221227E-03  0.00000000E+00 -2.00500062E-02
  0.00000000E+00  0.00000000E+00  0.00000000E+00  0.00000000E+00  0.00000000E+00
  7.30740358E-02  0.00000000E+00  0.00000000E+00  7.53833131E-02  0.00000000E+00
  0.00000000E+00  6.19912771E-01  0.00000000E+00  0.00000000E+00  0.00000000E+00
  1.71498592E-02  0.00000000E+00  0.00000000E+00  7.70456165E-03  0.00000000E+00
  3.84027110E-03  0.00000000E+00  0.00000000E+00  5.71009465E-03  0.00000000E+00
 -5.05464111E-04  0.00000000E+00  0.00000000E+00  1.82705931E-04 -7.60542129E-04
  0.00000000E+00  1.45633551E-02  3.23735401E-02 -1.19712106E-02 -1.54742673E-01
 -2.38704482E+00  5.60298702E-02 -2.21966147E-02 -1.08046928E-01  1.45185541E-01
  6.37174648E-02 -7.02329049E-02  2.39496507E+00 -9.74100832E-01 -1.07167238E+00
 -2.98560755E-03 -8.01665556E-04 -7.83699309E-03  8.74058143E-03  9.94988874E-04
  7.03683412E-02  5.11908657E-02 -2.84988867E-02 -4.11025880E-02  6.52999086E-02
 -7.56680657E-04 -2.28563267E-03  2.30416733E-03  2.49104953E-04 -6.29783182E-03
  7.78187045E-03  3.55660877E-03 -1.45633551E-02 -3.23735401E-02  1.19712106E-02
  1.54742673E-01  2.38704482E+00  5.60298702E-02  2.21966147E-02  1.08046928E-01
  1.45185541E-01 -6.37174648E-02  7.02329049E-02  2.39496507E+00  9.74100832E-01
  1.07167238E+00  2.98560755E-03 -8.01665556E-04  7.83699309E-03 -8.74058143E-03
  9.94988874E-04 -7.03683412E-02  5.11908657E-02  2.84988867E-02  4.11025880E-02
  6.52999086E-02  7.56680657E-04 -2.28563267E-03 -2.30416733E-03 -2.49104953E-04
 -6.29783182E-03  7.78187045E-03 -3.55660877E-03  0.00000000E+00  0.00000000E+00
  0.00000000E+00  0.00000000E+00  0.00000000E+00  7.30740358E-02  0.00000000E+00
  0.00000000E+00  7.53833131E-02  0.00000000E+00  0.00000000E+00  6.19912771E-01
  0.00000000E+00  0.00000000E+00  0.00000000E+00  1.71498592E-02  0.00000000E+00
  0.00000000E+00 -7.70456165E-03  0.00000000E+00  3.84027110E-03  0.00000000E+00
  0.00000000E+00 -5.71009465E-03  0.00000000E+00 -5.05464111E-04  0.00000000E+00
  0.00000000E+00 -1.82705931E-04 -7.60542129E-04  0.00000000E+00 -1.45633551E-02
 -3.23735401E-02  1.19712106E-02  1.54742673E-01  2.38704482E+00  5.60298702E-02
 -2.21966147E-02  1.08046928E-01  1.45185541E-01  6.37174648E-02  7.02329049E-02
  2.39496507E+00 -9.74100832E-01  1.07167238E+00  2.98560755E-03 -8.01665556E-04
 -7.83699309E-03 -8.74058143E-03 -9.94988874E-04 -7.03683412E-02  5.11908657E-02
 -2.84988867E-02  4.11025880E-02 -6.52999086E-02  7.56680657E-04 -2.28563267E-03
  2.30416733E-03 -2.49104953E-04  6.29783182E-03  7.78187045E-03  3.55660877E-03
  1.45633551E-02  3.23735401E-02 -1.19712106E-02 -1.54742673E-01 -2.38704482E+00
  5.60298702E-02  2.21966147E-02 -1.08046928E-01  1.45185541E-01 -6.37174648E-02
 -7.02329049E-02  2.39496507E+00  9.74100832E-01 -1.07167238E+00 -2.98560755E-03
 -8.01665556E-04  7.83699309E-03  8.74058143E-03 -9.94988874E-04  7.03683412E-02
  5.11908657E-02  2.84988867E-02 -4.11025880E-02 -6.52999086E-02 -7.56680657E-04
 -2.28563267E-03 -2.30416733E-03  2.49104953E-04  6.29783182E-03  7.78187045E-03
 -3.55660877E-03  0.00000000E+00  0.00000000E+00  0.00000000E+00  1.53473735E-02
  0.00000000E+00  0.00000000E+00 -1.19348173E-02  9.77913791E-02 -2.05053070E+00
 -9.66147701E-03  2.74832400E-02  1.55498433E-02  1.19348173E-02 -9.77913791E-02
  2.05053070E+00 -9.66147701E-03 -2.74832400E-02 -1.55498433E-02  0.00000000E+00
  0.00000000E+00  0.00000000E+00  1.53473735E-02  0.00000000E+00  0.00000000E+00
  1.19348173E-02 -9.77913791E-02  2.05053070E+00 -9.66147701E-03  2.74832400E-02
 -1.55498433E-02 -1.19348173E-02  9.77913791E-02 -2.05053070E+00 -9.66147701E-03
 -2.74832400E-02  1.55498433E-02  0.00000000E+00  0.00000000E+00  0.00000000E+00
  0.00000000E+00  0.00000000E+00  1.83939976E-02  0.00000000E+00  0.00000000E+00
 -8.70439451E-04  0.00000000E+00  0.00000000E+00  1.20466700E+00  0.00000000E+00
  0.00000000E+00  0.00000000E+00 -6.01809749E-03  0.00000000E+00  0.00000000E+00
  0.00000000E+00  0.00000000E+00 -7.26357702E-02  0.00000000E+00  0.00000000E+00
  0.00000000E+00  0.00000000E+00 -3.00420368E-04  0.00000000E+00  0.00000000E+00
  0.00000000E+00 -4.92798464E-03  0.00000000E+00  3.28190726E-02  1.24932327E-01
  1.08323108E+00 -5.39992010E-03  0.00000000E+00  5.66003049E-03 -3.28190726E-02
 -1.24932327E-01 -1.08323108E+00 -5.39992010E-03  0.00000000E+00 -5.66003049E-03
  0.00000000E+00  0.00000000E+00  0.00000000E+00  0.00000000E+00  0.00000000E+00
  6.29702688E-02  0.00000000E+00  0.00000000E+00  1.86378386E-01  0.00000000E+00
  0.00000000E+00  2.30766475E+00  0.00000000E+00  0.00000000E+00  0.00000000E+00
  1.83562589E-02  0.00000000E+00  0.00000000E+00  1.12231878E-02  0.00000000E+00
 -3.87245264E-02  0.00000000E+00  0.00000000E+00 -4.34039717E-02  0.00000000E+00
  5.83558067E-03  0.00000000E+00  0.00000000E+00  5.11655471E-03 -3.33958375E-03
  0.00000000E+00 -6.62079854E-03 -1.44480207E-02 -3.24035700E-02  1.13576203E-01
  1.14965517E+01  3.34401655E-02  2.36731985E-04  1.60739708E-01 -1.12799474E-01
  1.15829530E-02  2.04944735E-01 -4.10832052E+00  3.26344440E+00  3.24747106E+00
 -1.02844348E-03  6.67140720E-03 -4.93315619E-03  2.45118255E-03  1.37048593E-03
 -1.69675883E-02 -1.00097894E-01  2.43167093E-02  3.94698639E-02 -6.81461766E-02
  2.63462140E-03 -3.11745796E-03 -2.11276029E-03  3.81814281E-03  3.33429540E-03
 -1.71211867E-03 -1.54146288E-03  6.62079854E-03  1.44480207E-02  3.24035700E-02
 -1.13576203E-01 -1.14965517E+01  3.34401655E-02 -2.36731985E-04 -1.60739708E-01
 -1.12799474E-01 -1.15829530E-02 -2.04944735E-01 -4.10832052E+00 -3.26344440E+00
 -3.24747106E+00  1.02844348E-03  6.67140720E-03  4.93315619E-03 -2.45118255E-03
  1.37048593E-03  1.69675883E-02 -1.00097894E-01 -2.43167093E-02 -3.94698639E-02
 -6.81461766E-02 -2.63462140E-03 -3.11745796E-03  2.11276029E-03 -3.81814281E-03
  3.33429540E-03 -1.71211867E-03  1.54146288E-03  0.00000000E+00  0.00000000E+00
  0.00000000E+00  0.00000000E+00  0.00000000E+00 -6.29702688E-02  0.00000000E+00
  0.00000000E+00 -1.86378386E-01  0.00000000E+00  0.00000000E+00 -2.30766475E+00
  0.00000000E+00  0.00000000E+00  0.00000000E+00 -1.83562589E-02  0.00000000E+00
  0.00000000E+00  1.12231878E-02  0.00000000E+00  3.87245264E-02  0.00000000E+00
  0.00000000E+00 -4.34039717E-02  0.00000000E+00 -5.83558067E-03  0.00000000E+00
  0.00000000E+00  5.11655471E-03  3.33958375E-03  0.00000000E+00 -6.62079854E-03
 -1.44480207E-02 -3.24035700E-02  1.13576203E-01  1.14965517E+01 -3.34401655E-02
 -2.36731985E-04  1.60739708E-01  1.12799474E-01 -1.15829530E-02  2.04944735E-01
  4.10832052E+00 -3.26344440E+00  3.24747106E+00 -1.02844348E-03 -6.67140720E-03
  4.93315619E-03  2.45118255E-03  1.37048593E-03 -1.69675883E-02  1.00097894E-01
 -2.43167093E-02  3.94698639E-02 -6.81461766E-02  2.63462140E-03  3.11745796E-03
  2.11276029E-03  3.81814281E-03  3.33429540E-03  1.71211867E-03  1.54146288E-03
  6.62079854E-03  1.44480207E-02  3.24035700E-02 -1.13576203E-01 -1.14965517E+01
 -3.34401655E-02  2.36731985E-04 -1.60739708E-01  1.12799474E-01  1.15829530E-02
 -2.04944735E-01  4.10832052E+00  3.26344440E+00 -3.24747106E+00  1.02844348E-03
 -6.67140720E-03 -4.93315619E-03 -2.45118255E-03  1.37048593E-03  1.69675883E-02
  1.00097894E-01  2.43167093E-02 -3.94698639E-02 -6.81461766E-02 -2.63462140E-03
  3.11745796E-03 -2.11276029E-03 -3.81814281E-03  3.33429540E-03  1.71211867E-03
 -1.54146288E-03  0.00000000E+00  0.00000000E+00  0.00000000E+00  2.02496114E-02
  0.00000000E+00  0.00000000E+00 -1.51730300E-02 -1.15573035E-01  2.56106774E+00
  1.89206385E-02 -1.45558353E-02  4.13444458E-04  1.51730300E-02  1.15573035E-01
 -2.56106774E+00  1.89206385E-02  1.45558353E-02 -4.13444458E-04  0.00000000E+00
  0.00000000E+00  0.00000000E+00 -2.02496114E-02  0.00000000E+00  0.00000000E+00
 -1.51730300E-02 -1.15573035E-01  2.56106774E+00 -1.89206385E-02  1.45558353E-02
  4.13444458E-04  1.51730300E-02  1.15573035E-01 -2.56106774E+00 -1.89206385E-02
 -1.45558353E-02 -4.13444458E-04  0.00000000E+00  0.00000000E+00  0.00000000E+00
  0.00000000E+00  0.00000000E+00  0.00000000E+00  0.00000000E+00  0.00000000E+00
  0.00000000E+00  0.00000000E+00  0.00000000E+00  0.00000000E+00  0.00000000E+00
  0.00000000E+00  0.00000000E+00  0.00000000E+00  0.00000000E+00  0.00000000E+00
  1.22923004E-02  0.00000000E+00  0.00000000E+00  0.00000000E+00  0.00000000E+00
  3.32493589E-02  0.00000000E+00  0.00000000E+00  0.00000000E+00  0.00000000E+00
 -6.82945980E-05  0.00000000E+00  0.00000000E+00  0.00000000E+00  0.00000000E+00
  0.00000000E+00  0.00000000E+00 -1.25078940E-02  0.00000000E+00  0.00000000E+00
  0.00000000E+00  0.00000000E+00  0.00000000E+00  1.25078940E-02  0.00000000E+00
 -1.41397823E-02 -2.95076876E-02 -6.85982050E-02  6.51290440E-01  1.10171245E+01
  0.00000000E+00 -1.16556255E-01  5.50650914E-02  0.00000000E+00 -2.18187266E-01
 -7.63413988E-02  0.00000000E+00 -5.58500760E+00 -2.92201592E+00 -8.05831723E-03
  0.00000000E+00 -6.09457658E-03 -1.16713430E-03  0.00000000E+00  4.00051880E-02
  0.00000000E+00  2.19948678E-02 -1.04800643E-01  0.00000000E+00 -7.44507485E-03
  0.00000000E+00 -1.29660713E-02 -8.72091543E-03  0.00000000E+00  0.00000000E+00
 -1.59785375E-03 -6.18612139E-04 -2.73401229E-03  5.85749686E-03 -5.06055891E-01
  9.04937241E+00 -4.34690399E-02 -9.93189770E-03  1.96562494E-02 -4.23649913E-02
  2.29970631E-02  1.37109353E-01 -2.85397801E+00  3.76789544E+00  3.45784217E+00
 -2.36594285E-03  3.39366958E-03 -4.43054245E-03  3.01289071E-03  3.64127548E-03
 -6.72273923E-03 -8.02305406E-02  4.99326028E-03  6.76933744E-03 -2.02103405E-02
 -1.10755640E-03 -3.68893557E-03 -9.17487591E-04  6.38083670E-04  3.58282209E-03
 -1.55660944E-03 -4.03668512E-03 -6.18612139E-04 -2.73401229E-03  5.85749686E-03
 -5.06055891E-01  9.04937241E+00  4.34690399E-02 -9.93189770E-03  1.96562494E-02
  4.23649913E-02  2.29970631E-02  1.37109353E-01  2.85397801E+00  3.76789544E+00
  3.45784217E+00 -2.36594285E-03 -3.39366958E-03 -4.43054245E-03  3.01289071E-03
 -3.64127548E-03 -6.72273923E-03  8.02305406E-02  4.99326028E-03  6.76933744E-03
  2.02103405E-02 -1.10755640E-03  3.68893557E-03 -9.17487591E-04  6.38083670E-04
 -3.58282209E-03  1.55660944E-03 -4.03668512E-03  1.41397823E-02  2.95076876E-02
  6.85982050E-02 -6.51290440E-01 -1.10171245E+01  0.00000000E+00 -1.16556255E-01
 -5.50650914E-02  0.00000000E+00 -2.18187266E-01  7.63413988E-02  0.00000000E+00
 -5.58500760E+00  2.92201592E+00  8.05831723E-03  0.00000000E+00 -6.09457658E-03
  1.16713430E-03  0.00000000E+00 -4.00051880E-02  0.00000000E+00  2.19948678E-02
  1.04800643E-01  0.00000000E+00  7.44507485E-03  0.00000000E+00 -1.29660713E-02
  8.72091543E-03  0.00000000E+00  0.00000000E+00 -1.59785375E-03  6.18612139E-04
  2.73401229E-03 -5.85749686E-03  5.06055891E-01 -9.04937241E+00 -4.34690399E-02
 -9.93189770E-03 -1.96562494E-02 -4.23649913E-02  2.29970631E-02 -1.37109353E-01
 -2.85397801E+00  3.76789544E+00 -3.45784217E+00  2.36594285E-03  3.39366958E-03
 -4.43054245E-03 -3.01289071E-03 -3.64127548E-03  6.72273923E-03 -8.02305406E-02
  4.99326028E-03 -6.76933744E-03  2.02103405E-02  1.10755640E-03 -3.68893557E-03
 -9.17487591E-04 -6.38083670E-04 -3.58282209E-03 -1.55660944E-03 -4.03668512E-03
  6.18612139E-04  2.73401229E-03 -5.85749686E-03  5.06055891E-01 -9.04937241E+00
  4.34690399E-02 -9.93189770E-03 -1.96562494E-02  4.23649913E-02  2.29970631E-02
 -1.37109353E-01  2.85397801E+00  3.76789544E+00 -3.45784217E+00  2.36594285E-03
 -3.39366958E-03 -4.43054245E-03 -3.01289071E-03  3.64127548E-03  6.72273923E-03
  8.02305406E-02  4.99326028E-03 -6.76933744E-03 -2.02103405E-02  1.10755640E-03
  3.68893557E-03 -9.17487591E-04 -6.38083670E-04  3.58282209E-03  1.55660944E-03
 -4.03668512E-03  3.34665361E-03 -4.73320673E-02  2.92614933E+00  0.00000000E+00
  3.00870055E-02  9.94134283E-04 -2.29203248E-03  1.81780460E-02  2.60336388E+00
  5.79532457E-03 -5.37323997E-03 -7.12669967E-04 -2.29203248E-03  1.81780460E-02
  2.60336388E+00 -5.79532457E-03 -5.37323997E-03 -7.12669967E-04 -3.34665361E-03
  4.73320673E-02 -2.92614933E+00  0.00000000E+00  3.00870055E-02 -9.94134283E-04
  2.29203248E-03 -1.81780460E-02 -2.60336388E+00  5.79532457E-03 -5.37323997E-03
  7.12669967E-04  2.29203248E-03 -1.81780460E-02 -2.60336388E+00 -5.79532457E-03
 -5.37323997E-03  7.12669967E-04  0.00000000E+00  0.00000000E+00  0.00000000E+00
  0.00000000E+00  0.00000000E+00  0.00000000E+00  8.80710655E-03  0.00000000E+00
  0.00000000E+00 -2.44119762E-01  0.00000000E+00  0.00000000E+00 -1.83077747E+00
  0.00000000E+00  0.00000000E+00  0.00000000E+00 -2.70487701E-02  0.00000000E+00
  0.00000000E+00  0.00000000E+00  0.00000000E+00  1.06532840E-01  0.00000000E+00
  0.00000000E+00  0.00000000E+00  0.00000000E+00 -6.98009225E-03  0.00000000E+00
  0.00000000E+00  0.00000000E+00  6.93906816E-03  0.00000000E+00  0.00000000E+00
  0.00000000E+00  0.00000000E+00 -2.22177082E-02  0.00000000E+00  0.00000000E+00
  0.00000000E+00  0.00000000E+00  0.00000000E+00 -2.22177082E-02  0.00000000E+00
  0.00000000E+00  0.00000000E+00  0.00000000E+00  0.00000000E+00  0.00000000E+00
 -1.61994780E-01  0.00000000E+00  0.00000000E+00 -1.96007466E-02  0.00000000E+00
  0.00000000E+00  1.15360712E+00  0.00000000E+00  0.00000000E+00  0.00000000E+00
  2.35692996E-03  0.00000000E+00  0.00000000E+00  4.60390606E-03  0.00000000E+00
 -6.87555576E-02  0.00000000E+00  0.00000000E+00 -5.19282021E-02  0.00000000E+00
  3.39473474E-03  0.00000000E+00  0.00000000E+00  2.93004519E-03  1.09824996E-03
  0.00000000E+00 -2.85784659E-03 -6.22596918E-03 -4.70369122E-02  1.45341366E-02
  1.58774955E+01 -1.01415998E-01 -4.50561095E-02 -6.55775849E-02 -3.93813766E-01
  2.03932636E-02  7.41994312E-03 -6.31674728E+00  3.88678196E+00  1.74596722E+00
  1.09753055E-02 -2.60613168E-03  1.28397982E-03 -8.70831718E-03  4.57607637E-03
 -4.55518556E-02 -7.44480863E-02 -3.62482641E-04  5.90828023E-02 -2.32097870E-02
  3.09147159E-04  2.87181557E-03 -5.48262122E-03  2.78120925E-03  1.63127604E-03
 -5.08422115E-03  2.21745649E-03  2.85784659E-03  6.22596918E-03  4.70369122E-02
 -1.45341366E-02 -1.58774955E+01 -1.01415998E-01  4.50561095E-02  6.55775849E-02
 -3.93813766E-01 -2.03932636E-02 -7.41994312E-03 -6.31674728E+00 -3.88678196E+00
 -1.74596722E+00 -1.09753055E-02 -2.60613168E-03 -1.28397982E-03  8.70831718E-03
  4.57607637E-03  4.55518556E-02 -7.44480863E-02  3.62482641E-04 -5.90828023E-02
 -2.32097870E-02 -3.09147159E-04  2.87181557E-03  5.48262122E-03 -2.78120925E-03
  1.63127604E-03 -5.08422115E-03 -2.21745649E-03  0.00000000E+00  0.00000000E+00
  0.00000000E+00  0.00000000E+00  0.00000000E+00  1.61994780E-01  0.00000000E+00
  0.00000000E+00  1.96007466E-02  0.00000000E+00  0.00000000E+00 -1.15360712E+00
  0.00000000E+00  0.00000000E+00  0.00000000E+00 -2.35692996E-03  0.00000000E+00
  0.00000000E+00  4.60390606E-03  0.00000000E+00  6.87555576E-02  0.00000000E+00
  0.00000000E+00 -5.19282021E-02  0.00000000E+00 -3.39473474E-03  0.00000000E+00
  0.00000000E+00  2.93004519E-03 -1.09824996E-03  0.00000000E+00 -2.85784659E-03
 -6.22596918E-03 -4.70369122E-02  1.45341366E-02  1.58774955E+01  1.01415998E-01
  4.50561095E-02 -6.55775849E-02  3.93813766E-01 -2.03932636E-02  7.41994312E-03
  6.31674728E+00 -3.88678196E+00  1.74596722E+00  1.09753055E-02  2.60613168E-03
 -1.28397982E-03 -8.70831718E-03  4.57607637E-03 -4.55518556E-02  7.44480863E-02
  3.62482641E-04  5.90828023E-02 -2.32097870E-02  3.09147159E-04 -2.87181557E-03
  5.48262122E-03  2.78120925E-03  1.63127604E-03  5.08422115E-03 -2.21745649E-03
  2.85784659E-03  6.22596918E-03  4.70369122E-02 -1.45341366E-02 -1.58774955E+01
  1.01415998E-01 -4.50561095E-02  6.55775849E-02  3.93813766E-01  2.03932636E-02
 -7.41994312E-03  6.31674728E+00  3.88678196E+00 -1.74596722E+00 -1.09753055E-02
  2.60613168E-03  1.28397982E-03  8.70831718E-03  4.57607637E-03  4.55518556E-02
  7.44480863E-02 -3.62482641E-04 -5.90828023E-02 -2.32097870E-02 -3.09147159E-04
 -2.87181557E-03 -5.48262122E-03 -2.78120925E-03  1.63127604E-03  5.08422115E-03
  2.21745649E-03  0.00000000E+00  0.00000000E+00  0.00000000E+00  5.84257106E-04
  0.00000000E+00  0.00000000E+00  1.84166527E-03  4.52914987E-02  2.20207033E+00
 -1.42904313E-02 -4.60700267E-03 -1.39961905E-02 -1.84166527E-03 -4.52914987E-02
 -2.20207033E+00 -1.42904313E-02  4.60700267E-03  1.39961905E-02  0.00000000E+00
  0.00000000E+00  0.00000000E+00 -5.84257106E-04  0.00000000E+00  0.00000000E+00
  1.84166527E-03  4.52914987E-02  2.20207033E+00  1.42904313E-02  4.60700267E-03
 -1.39961905E-02 -1.84166527E-03 -4.52914987E-02 -2.20207033E+00  1.42904313E-02
 -4.60700267E-03  1.39961905E-02  0.00000000E+00  0.00000000E+00  0.00000000E+00
  0.00000000E+00  0.00000000E+00  0.00000000E+00  0.00000000E+00  0.00000000E+00
  0.00000000E+00  0.00000000E+00  0.00000000E+00  0.00000000E+00  0.00000000E+00
  0.00000000E+00  0.00000000E+00  0.00000000E+00  0.00000000E+00  0.00000000E+00
 -4.54794183E-03  0.00000000E+00  0.00000000E+00  0.00000000E+00  0.00000000E+00
 -2.76362153E-02  0.00000000E+00  0.00000000E+00  0.00000000E+00  0.00000000E+00
  4.82118375E-03  0.00000000E+00  0.00000000E+00  0.00000000E+00  0.00000000E+00
  0.00000000E+00  0.00000000E+00 -4.81313218E-04  0.00000000E+00  0.00000000E+00
  0.00000000E+00  0.00000000E+00  0.00000000E+00  4.81313218E-04  0.00000000E+00
  4.71175544E-03  1.05121428E-02 -9.50414392E-02  5.51644208E-01 -3.89944909E-01
  0.00000000E+00 -4.03174646E-02 -2.10615366E-02  0.00000000E+00 -5.56603404E-02
 -9.41601152E-02  0.00000000E+00 -7.34408274E-01  7.23275535E-01  1.58322960E-02
  0.00000000E+00  1.37734159E-02  9.38502988E-03  0.00000000E+00 -2.58488498E-02
  0.00000000E+00 -3.78690627E-02 -9.01230458E-02  0.00000000E+00 -8.56321641E-03
  0.00000000E+00 -9.22209370E-03 -8.20947842E-03  0.00000000E+00  0.00000000E+00
 -4.83212647E-03 -7.25854676E-04 -2.22078058E-03  2.83731629E-03  3.58158666E-01
  4.23748696E-01 -5.00824868E-02 -6.37311629E-02  1.86996851E-02 -1.67650879E-01
 -1.30626912E-01  1.76899174E-02  7.58104782E-01 -1.24775795E-01 -4.07577876E-01
  2.69224972E-03 -6.44365787E-03 -3.41891221E-03  2.23651882E-02  6.40484649E-03
 -9.57974330E-03  3.80135451E-02  8.28802090E-03 -3.84520494E-02 -1.74862189E-02
 -1.59358239E-03  1.24024261E-03  1.21481593E-03  2.68458950E-03 -1.96533123E-03
 -8.92578024E-04 -2.50977289E-04 -7.25854676E-04 -2.22078058E-03  2.83731629E-03
  3.58158666E-01  4.23748696E-01  5.00824868E-02 -6.37311629E-02  1.86996851E-02
  1.67650879E-01 -1.30626912E-01  1.76899174E-02 -7.58104782E-01 -1.24775795E-01
 -4.07577876E-01  2.69224972E-03  6.44365787E-03 -3.41891221E-03  2.23651882E-02
 -6.40484649E-03 -9.57974330E-03 -3.80135451E-02  8.28802090E-03 -3.84520494E-02
  1.74862189E-02 -1.59358239E-03 -1.24024261E-03  1.21481593E-03  2.68458950E-03
  1.96533123E-03  8.92578024E-04 -2.50977289E-04  4.71175544E-03  1.05121428E-02
 -9.50414392E-02  5.51644208E-01 -3.89944909E-01  0.00000000E+00  4.03174646E-02
 -2.10615366E-02  0.00000000E+00  5.56603404E-02 -9.41601152E-02  0.00000000E+00
  7.34408274E-01  7.23275535E-01  1.58322960E-02  0.00000000E+00 -1.37734159E-02
  9.38502988E-03  0.00000000E+00 -2.58488498E-02  0.00000000E+00  3.78690627E-02
 -9.01230458E-02  0.00000000E+00 -8.56321641E-03  0.00000000E+00  9.22209370E-03
 -8.20947842E-03  0.00000000E+00  0.00000000E+00  4.83212647E-03 -7.25854676E-04
 -2.22078058E-03  2.83731629E-03  3.58158666E-01  4.23748696E-01  5.00824868E-02
  6.37311629E-02  1.86996851E-02  1.67650879E-01  1.30626912E-01  1.76899174E-02
 -7.58104782E-01  1.24775795E-01 -4.07577876E-01  2.69224972E-03  6.44365787E-03
  3.41891221E-03  2.23651882E-02  6.40484649E-03 -9.57974330E-03 -3.80135451E-02
 -8.28802090E-03 -3.84520494E-02 -1.74862189E-02 -1.59358239E-03 -1.24024261E-03
 -1.21481593E-03  2.68458950E-03 -1.96533123E-03  8.92578024E-04  2.50977289E-04
 -7.25854676E-04 -2.22078058E-03  2.83731629E-03  3.58158666E-01  4.23748696E-01
 -5.00824868E-02  6.37311629E-02  1.86996851E-02 -1.67650879E-01  1.30626912E-01
  1.76899174E-02  7.58104782E-01  1.24775795E-01 -4.07577876E-01  2.69224972E-03
 -6.44365787E-03  3.41891221E-03  2.23651882E-02 -6.40484649E-03 -9.57974330E-03
  3.80135451E-02 -8.28802090E-03 -3.84520494E-02  1.74862189E-02 -1.59358239E-03
  1.24024261E-03 -1.21481593E-03  2.68458950E-03  1.96533123E-03 -8.92578024E-04
  2.50977289E-04 -1.03369982E-02 -2.37413862E-01  1.11510480E+00  0.00000000E+00
  2.67082335E-02  3.07306413E-02 -1.04049499E-02 -9.26426154E-02 -6.36907460E-01
  1.52194772E-02  1.67103032E-02 -3.16293385E-03 -1.04049499E-02 -9.26426154E-02
 -6.36907460E-01 -1.52194772E-02  1.67103032E-02 -3.16293385E-03 -1.03369982E-02
 -2.37413862E-01  1.11510480E+00  0.00000000E+00 -2.67082335E-02  3.07306413E-02
 -1.04049499E-02 -9.26426154E-02 -6.36907460E-01 -1.52194772E-02 -1.67103032E-02
 -3.16293385E-03 -1.04049499E-02 -9.26426154E-02 -6.36907460E-01  1.52194772E-02
 -1.67103032E-02 -3.16293385E-03 -3.47398926E-03 -8.44014719E-03  1.18049072E-01
 -6.96110951E-01  3.95341638E-01  0.00000000E+00  0.00000000E+00  8.46385011E-02
  0.00000000E+00  0.00000000E+00  2.74074724E-01  0.00000000E+00  0.00000000E+00
 -7.05813698E-02 -1.09469807E-02  0.00000000E+00  0.00000000E+00 -2.22781659E-03
  0.00000000E+00 -1.94076426E-02  0.00000000E+00  0.00000000E+00 -1.14207186E-02
  0.00000000E+00  5.47526529E-03  0.00000000E+00  0.00000000E+00 -1.62646412E-02
  0.00000000E+00  0.00000000E+00  0.00000000E+00 -1.79329449E-02  6.66739462E-02
 -7.36653444E-01  1.64944737E-02  0.00000000E+00 -1.73703132E-02 -1.79329449E-02
  6.66739462E-02 -7.36653444E-01 -1.64944737E-02  0.00000000E+00 -1.73703132E-02
 -5.82512580E-03 -9.59009792E-03 -8.92260858E-02  9.11630400E-01 -1.40312413E+00
  0.00000000E+00  5.71196813E-03 -8.51021852E-02  0.00000000E+00 -1.95911108E-01
 -9.80533330E-02  0.00000000E+00  1.96951756E+00 -1.38944180E+00 -2.90769677E-03
  0.00000000E+00 -1.31876958E-02 -1.83799706E-02  0.00000000E+00  1.39347783E-02
  0.00000000E+00  2.96560825E-02 -5.58914267E-02  0.00000000E+00 -5.76071094E-03
  0.00000000E+00 -2.48488716E-03  7.37850357E-04  0.00000000E+00  0.00000000E+00
  1.37604634E-03  1.84549565E-03  6.01978019E-03 -2.57493722E-02  8.53804403E-02
 -8.38637825E-01 -1.82727000E-02 -3.46708259E-03 -7.28184790E-02 -8.63101177E-02
 -5.25316134E-02 -1.69403554E-01  2.03750186E-01  9.00806823E-01  3.23136770E-01
 -9.26900643E-03 -7.72149343E-03 -9.94426542E-03  1.32422183E-02 -2.26046785E-03
  9.66787582E-03  4.90806127E-03  7.08687563E-03 -4.51762106E-02  2.11879242E-03
  8.71041845E-04  2.90555687E-03 -1.42631804E-03 -1.10486904E-03 -1.29812444E-03
  3.48988295E-03  1.80946024E-03  1.84549565E-03  6.01978019E-03 -2.57493722E-02
  8.53804403E-02 -8.38637825E-01  1.82727000E-02 -3.46708259E-03 -7.28184790E-02
  8.63101177E-02 -5.25316134E-02 -1.69403554E-01 -2.03750186E-01  9.00806823E-01
  3.23136770E-01 -9.26900643E-03  7.72149343E-03 -9.94426542E-03  1.32422183E-02
  2.26046785E-03  9.66787582E-03 -4.90806127E-03  7.08687563E-03 -4.51762106E-02
 -2.11879242E-03  8.71041845E-04 -2.90555687E-03 -1.42631804E-03 -1.10486904E-03
  1.29812444E-03 -3.48988295E-03  1.80946024E-03 -5.82512580E-03 -9.59009792E-03
 -8.92260858E-02  9.11630400E-01 -1.40312413E+00  0.00000000E+00 -5.71196813E-03
 -8.51021852E-02  0.00000000E+00  1.95911108E-01 -9.80533330E-02  0.00000000E+00
 -1.96951756E+00 -1.38944180E+00 -2.90769677E-03  0.00000000E+00  1.31876958E-02
 -1.83799706E-02  0.00000000E+00  1.39347783E-02  0.00000000E+00 -2.96560825E-02
 -5.58914267E-02  0.00000000E+00 -5.76071094E-03  0.00000000E+00  2.48488716E-03
  7.37850357E-04  0.00000000E+00  0.00000000E+00 -1.37604634E-03  1.84549565E-03
  6.01978019E-03 -2.57493722E-02  8.53804403E-02 -8.38637825E-01  1.82727000E-02
  3.46708259E-03 -7.28184790E-02  8.63101177E-02  5.25316134E-02 -1.69403554E-01
 -2.03750186E-01 -9.00806823E-01  3.23136770E-01 -9.26900643E-03  7.72149343E-03
  9.94426542E-03  1.32422183E-02 -2.26046785E-03  9.66787582E-03 -4.90806127E-03
 -7.08687563E-03 -4.51762106E-02  2.11879242E-03  8.71041845E-04 -2.90555687E-03
  1.42631804E-03 -1.10486904E-03 -1.29812444E-03 -3.48988295E-03 -1.80946024E-03
  1.84549565E-03  6.01978019E-03 -2.57493722E-02  8.53804403E-02 -8.38637825E-01
 -1.82727000E-02  3.46708259E-03 -7.28184790E-02 -8.63101177E-02  5.25316134E-02
 -1.69403554E-01  2.03750186E-01 -9.00806823E-01  3.23136770E-01 -9.26900643E-03
 -7.72149343E-03  9.94426542E-03  1.32422183E-02  2.26046785E-03  9.66787582E-03
  4.90806127E-03 -7.08687563E-03 -4.51762106E-02 -2.11879242E-03  8.71041845E-04
  2.90555687E-03  1.42631804E-03 -1.10486904E-03  1.29812444E-03  3.48988295E-03
 -1.80946024E-03  3.21444735E-02  1.86689207E-02 -5.20184774E-01  0.00000000E+00
  1.21105839E-02 -1.35746453E-02  9.72687464E-03  1.23478111E-01  4.70926557E-01
  1.71872223E-02  1.45913641E-02  9.38608166E-03  9.72687464E-03  1.23478111E-01
  4.70926557E-01 -1.71872223E-02  1.45913641E-02  9.38608166E-03  3.21444735E-02
  1.86689207E-02 -5.20184774E-01  0.00000000E+00 -1.21105839E-02 -1.35746453E-02
  9.72687464E-03  1.23478111E-01  4.70926557E-01 -1.71872223E-02 -1.45913641E-02
  9.38608166E-03  9.72687464E-03  1.23478111E-01  4.70926557E-01  1.71872223E-02
 -1.45913641E-02  9.38608166E-03 -1.92081281E-02 -4.08887789E-02 -8.10137687E-03
  9.05746006E-01  3.18890279E+00  0.00000000E+00  0.00000000E+00 -1.22895985E-01
  0.00000000E+00  0.00000000E+00 -1.12678198E-01  0.00000000E+00  0.00000000E+00
 -2.68851520E-01  2.02197339E-02  0.00000000E+00  0.00000000E+00 -9.60495862E-04
  0.00000000E+00 -4.90151008E-02  0.00000000E+00  0.00000000E+00  1.60836242E-01
  0.00000000E+00 -1.37191108E-02  0.00000000E+00  0.00000000E+00  6.24696517E-03
  0.00000000E+00  0.00000000E+00  0.00000000E+00  7.64305036E-03 -1.86813817E-01
  2.45703715E-01 -1.50687171E-02  0.00000000E+00  2.88813044E-02  7.64305036E-03
 -1.86813817E-01  2.45703715E-01  1.50687171E-02  0.00000000E+00  2.88813044E-02
  0.00000000E+00  0.00000000E+00  0.00000000E+00  0.00000000E+00  0.00000000E+00
 -8.16874257E-02  0.00000000E+00  0.00000000E+00 -8.64339205E-02  0.00000000E+00
  0.00000000E+00 -1.69014187E-01  0.00000000E+00  0.00000000E+00  0.00000000E+00
 -1.00321949E-02  0.00000000E+00  0.00000000E+00  1.10980940E-02  0.00000000E+00
 -3.73143965E-03  0.00000000E+00  0.00000000E+00 -3.35165907E-03  0.00000000E+00
  1.86066091E-03  0.00000000E+00  0.00000000E+00 -5.98143280E-03 -1.85024595E-03
  0.00000000E+00 -5.51028610E-03 -1.18078026E-02 -1.61668477E-02  1.05945691E-01
  7.17460316E+00  8.89561881E-02  1.36806131E-01 -2.57308737E-02  7.70792533E-02
  3.21009382E-01 -4.08274133E-02 -1.12098056E+00  4.34739541E+00  3.60533648E-01
  9.39786803E-03 -1.69109170E-03  5.71464302E-04  1.51181035E-02  3.96884914E-03
 -4.98397502E-02 -7.95065559E-03  2.09211846E-02 -6.10966787E-02 -5.89118197E-02
  1.97971210E-03  2.59539776E-03 -5.48161877E-03 -1.22294340E-03 -7.39531031E-04
  5.72670817E-03 -5.43378623E-03  5.51028610E-03  1.18078026E-02  1.61668477E-02
 -1.05945691E-01 -7.17460316E+00  8.89561881E-02 -1.36806131E-01  2.57308737E-02
  7.70792533E-02 -3.21009382E-01  4.08274133E-02 -1.12098056E+00 -4.34739541E+00
 -3.60533648E-01 -9.39786803E-03 -1.69109170E-03 -5.71464302E-04 -1.51181035E-02
  3.96884914E-03  4.98397502E-02 -7.95065559E-03 -2.09211846E-02  6.10966787E-02
 -5.89118197E-02 -1.97971210E-03  2.59539776E-03  5.48161877E-03  1.22294340E-03
 -7.39531031E-04  5.72670817E-03  5.43378623E-03  0.00000000E+00  0.00000000E+00
  0.00000000E+00  0.00000000E+00  0.00000000E+00  8.16874257E-02  0.00000000E+00
  0.00000000E+00  8.64339205E-02  0.00000000E+00  0.00000000E+00  1.69014187E-01
  0.00000000E+00  0.00000000E+00  0.00000000E+00  1.00321949E-02  0.00000000E+00
  0.00000000E+00  1.10980940E-02  0.00000000E+00  3.73143965E-03  0.00000000E+00
  0.00000000E+00 -3.35165907E-03  0.00000000E+00 -1.86066091E-03  0.00000000E+00
  0.00000000E+00 -5.98143280E-03  1.85024595E-03  0.00000000E+00 -5.51028610E-03
 -1.18078026E-02 -1.61668477E-02  1.05945691E-01  7.17460316E+00 -8.89561881E-02
 -1.36806131E-01 -2.57308737E-02 -7.70792533E-02 -3.21009382E-01 -4.08274133E-02
  1.12098056E+00 -4.34739541E+00  3.60533648E-01  9.39786803E-03  1.69109170E-03
 -5.71464302E-04  1.51181035E-02  3.96884914E-03 -4.98397502E-02  7.95065559E-03
 -2.09211846E-02 -6.10966787E-02 -5.89118197E-02  1.97971210E-03 -2.59539776E-03
  5.48161877E-03 -1.22294340E-03 -7.39531031E-04 -5.72670817E-03  5.43378623E-03
  5.51028610E-03  1.18078026E-02  1.61668477E-02 -1.05945691E-01 -7.17460316E+00
 -8.89561881E-02  1.36806131E-01  2.57308737E-02 -7.70792533E-02  3.21009382E-01
  4.08274133E-02  1.12098056E+00  4.34739541E+00 -3.60533648E-01 -9.39786803E-03
  1.69109170E-03  5.71464302E-04 -1.51181035E-02  3.96884914E-03  4.98397502E-02
  7.95065559E-03  2.09211846E-02  6.10966787E-02 -5.89118197E-02 -1.97971210E-03
 -2.59539776E-03 -5.48161877E-03  1.22294340E-03 -7.39531031E-04 -5.72670817E-03
 -5.43378623E-03  0.00000000E+00  0.00000000E+00  0.00000000E+00  8.05212413E-03
  0.00000000E+00  0.00000000E+00 -3.27008809E-03 -6.98659162E-03  1.22906400E+00
  1.41268677E-02  1.87910534E-02 -1.26613521E-02  3.27008809E-03  6.98659162E-03
 -1.22906400E+00  1.41268677E-02 -1.87910534E-02  1.26613521E-02  0.00000000E+00
  0.00000000E+00  0.00000000E+00 -8.05212413E-03  0.00000000E+00  0.00000000E+00
 -3.27008809E-03 -6.98659162E-03  1.22906400E+00 -1.41268677E-02 -1.87910534E-02
 -1.26613521E-02  3.27008809E-03  6.98659162E-03 -1.22906400E+00 -1.41268677E-02
  1.87910534E-02  1.26613521E-02  0.00000000E+00  0.00000000E+00  0.00000000E+00
  0.00000000E+00  0.00000000E+00  0.00000000E+00  0.00000000E+00  0.00000000E+00
  0.00000000E+00  0.00000000E+00  0.00000000E+00  0.00000000E+00  0.00000000E+00
  0.00000000E+00  0.00000000E+00  0.00000000E+00  0.00000000E+00  0.00000000E+00
 -9.12260499E-03  0.00000000E+00  0.00000000E+00  0.00000000E+00  0.00000000E+00
 -5.76884992E-02  0.00000000E+00  0.00000000E+00  0.00000000E+00  0.00000000E+00
  6.32978064E-03  0.00000000E+00  0.00000000E+00  0.00000000E+00  0.00000000E+00
  0.00000000E+00  0.00000000E+00  7.15667278E-03  0.00000000E+00  0.00000000E+00
  0.00000000E+00  0.00000000E+00  0.00000000E+00 -7.15667278E-03  0.00000000E+00
  0.00000000E+00  0.00000000E+00  0.00000000E+00  0.00000000E+00  0.00000000E+00
  7.51562672E-02  0.00000000E+00  0.00000000E+00  4.29170335E-01  0.00000000E+00
  0.00000000E+00 -3.96310626E-01  0.00000000E+00  0.00000000E+00  0.00000000E+00
 -1.38541303E-02  0.00000000E+00  0.00000000E+00 -1.18352184E-02  0.00000000E+00
 -1.27578571E-01  0.00000000E+00  0.00000000E+00 -1.88422527E-02  0.00000000E+00
  1.40222725E-02  0.00000000E+00  0.00000000E+00  8.30618581E-03 -2.39321134E-03
  0.00000000E+00  1.76789368E-03  2.36359462E-03  1.09957585E-01 -8.04015333E-01
  2.69635739E-01 -2.28868275E-03 -7.55608937E-02  5.24620195E-02  2.84732802E-01
 -1.41046399E-01 -1.36602153E-02 -1.94516599E-01  1.13091723E+00 -3.24467129E-01
  1.48889861E-02 -7.82692429E-03 -2.78127115E-03  1.25933704E-02  1.03675993E-02
 -2.44192705E-02  1.01562072E-01  4.36117187E-02 -1.30933977E-01 -7.62601877E-02
  1.08820745E-03 -2.42232342E-04  3.10069123E-03 -4.61637127E-03 -8.09605380E-03
  7.41825223E-03  6.04802175E-03 -1.76789368E-03 -2.36359462E-03 -1.09957585E-01
  8.04015333E-01 -2.69635739E-01 -2.28868275E-03  7.55608937E-02 -5.24620195E-02
  2.84732802E-01  1.41046399E-01  1.36602153E-02 -1.94516599E-01 -1.13091723E+00
  3.24467129E-01 -1.48889861E-02 -7.82692429E-03  2.78127115E-03 -1.25933704E-02
  1.03675993E-02  2.44192705E-02  1.01562072E-01 -4.36117187E-02  1.30933977E-01
 -7.62601877E-02 -1.08820745E-03 -2.42232342E-04 -3.10069123E-03  4.61637127E-03
 -8.09605380E-03  7.41825223E-03 -6.04802175E-03  0.00000000E+00  0.00000000E+00
  0.00000000E+00  0.00000000E+00  0.00000000E+00  7.51562672E-02  0.00000000E+00
  0.00000000E+00  4.29170335E-01  0.00000000E+00  0.00000000E+00 -3.96310626E-01
  0.00000000E+00  0.00000000E+00  0.00000000E+00 -1.38541303E-02  0.00000000E+00
  0.00000000E+00  1.18352184E-02  0.00000000E+00 -1.27578571E-01  0.00000000E+00
  0.00000000E+00  1.88422527E-02  0.00000000E+00  1.40222725E-02  0.00000000E+00
  0.00000000E+00 -8.30618581E-03 -2.39321134E-03  0.00000000E+00 -1.76789368E-03
 -2.36359462E-03 -1.09957585E-01  8.04015333E-01 -2.69635739E-01 -2.28868275E-03
 -7.55608937E-02 -5.24620195E-02  2.84732802E-01 -1.41046399E-01  1.36602153E-02
 -1.94516599E-01  1.13091723E+00  3.24467129E-01 -1.48889861E-02 -7.82692429E-03
 -2.78127115E-03 -1.25933704E-02 -1.03675993E-02  2.44192705E-02  1.01562072E-01
  4.36117187E-02  1.30933977E-01  7.62601877E-02 -1.08820745E-03 -2.42232342E-04
  3.10069123E-03  4.61637127E-03  8.09605380E-03  7.41825223E-03  6.04802175E-03
  1.76789368E-03  2.36359462E-03  1.09957585E-01 -8.04015333E-01  2.69635739E-01
 -2.28868275E-03  7.55608937E-02  5.24620195E-02  2.84732802E-01  1.41046399E-01
 -1.36602153E-02 -1.94516599E-01 -1.13091723E+00 -3.24467129E-01  1.48889861E-02
 -7.82692429E-03  2.78127115E-03  1.25933704E-02 -1.03675993E-02 -2.44192705E-02
  1.01562072E-01 -4.36117187E-02 -1.30933977E-01  7.62601877E-02  1.08820745E-03
 -2.42232342E-04 -3.10069123E-03 -4.61637127E-03  8.09605380E-03  7.41825223E-03
 -6.04802175E-03  0.00000000E+00  0.00000000E+00  0.00000000E+00 -1.65780258E-02
  0.00000000E+00  0.00000000E+00 -1.03494012E-02  2.77151675E-02  1.94413375E-01
  3.63473887E-03  2.67228398E-02 -1.52982902E-02  1.03494012E-02 -2.77151675E-02
 -1.94413375E-01  3.63473887E-03 -2.67228398E-02  1.52982902E-02  0.00000000E+00
  0.00000000E+00  0.00000000E+00 -1.65780258E-02  0.00000000E+00  0.00000000E+00
  1.03494012E-02 -2.77151675E-02 -1.94413375E-01  3.63473887E-03  2.67228398E-02
  1.52982902E-02 -1.03494012E-02  2.77151675E-02  1.94413375E-01  3.63473887E-03
 -2.67228398E-02 -1.52982902E-02  0.00000000E+00  0.00000000E+00  0.00000000E+00
  0.00000000E+00  0.00000000E+00 -6.86334687E-02  0.00000000E+00  0.00000000E+00
  5.32039967E-02  0.00000000E+00  0.00000000E+00 -2.38445083E-01  0.00000000E+00
  0.00000000E+00  0.00000000E+00  9.01448759E-04  0.00000000E+00  0.00000000E+00
  0.00000000E+00  0.00000000E+00  5.92022192E-02  0.00000000E+00  0.00000000E+00
  0.00000000E+00  0.00000000E+00  5.26093985E-03  0.00000000E+00  0.00000000E+00
  0.00000000E+00  7.13402705E-03  0.00000000E+00 -2.91143178E-03  1.79100022E-01
 -8.04060210E-01  1.89214133E-02  0.00000000E+00 -1.90779225E-02  2.91143178E-03
 -1.79100022E-01  8.04060210E-01  1.89214133E-02  0.00000000E+00  1.90779225E-02
 -1.02502122E-02 -2.32706904E-02  7.15942429E-02 -5.93965608E-02  3.35265312E+00
  0.00000000E+00  9.17636415E-03 -1.27897556E-01  0.00000000E+00  6.90355811E-02
 -3.78577277E-02  0.00000000E+00 -1.73689094E+00 -1.43428610E+00  8.05088993E-03
  0.00000000E+00  9.46386363E-03  2.61146668E-03  0.00000000E+00 -1.11620544E-01
  0.00000000E+00 -5.59512941E-02 -5.81501360E-02  0.00000000E+00  7.36111441E-03
  0.00000000E+00  6.90487068E-04  1.59921707E-03  0.00000000E+00  0.00000000E+00
 -4.16492035E-04 -5.15020398E-03 -1.27956406E-02  6.80119023E-02 -3.15220736E-01
  2.74453909E+00 -6.80639189E-02 -4.71228116E-03 -3.12090266E-02 -6.13369132E-02
 -1.07189423E-02 -2.29992470E-01 -4.41662861E-01  4.59489578E-01  1.98645886E+00
 -1.67742823E-02  1.38533040E-02 -3.72505867E-03  7.14135948E-03 -4.21403715E-03
  2.78847549E-02  2.30176452E-02  6.03066677E-02  6.42297256E-03 -1.17453588E-02
  1.93244514E-03  4.59004235E-03  4.51802047E-03 -4.37096087E-03 -1.77338057E-03
 -1.50543985E-03  3.53362197E-03 -5.15020398E-03 -1.27956406E-02  6.80119023E-02
 -3.15220736E-01  2.74453909E+00  6.80639189E-02 -4.71228116E-03 -3.12090266E-02
  6.13369132E-02 -1.07189423E-02 -2.29992470E-01  4.41662861E-01  4.59489578E-01
  1.98645886E+00 -1.67742823E-02 -1.38533040E-02 -3.72505867E-03  7.14135948E-03
  4.21403715E-03  2.78847549E-02 -2.30176452E-02  6.03066677E-02  6.42297256E-03
  1.17453588E-02  1.93244514E-03 -4.59004235E-03  4.51802047E-03 -4.37096087E-03
  1.77338057E-03  1.50543985E-03  3.53362197E-03  1.02502122E-02  2.32706904E-02
 -7.15942429E-02  5.93965608E-02 -3.35265312E+00  0.00000000E+00  9.17636415E-03
  1.27897556E-01  0.00000000E+00  6.90355811E-02  3.78577277E-02  0.00000000E+00
 -1.73689094E+00  1.43428610E+00 -8.05088993E-03  0.00000000E+00  9.46386363E-03
 -2.61146668E-03  0.00000000E+00  1.11620544E-01  0.00000000E+00 -5.59512941E-02
  5.81501360E-02  0.00000000E+00 -7.36111441E-03  0.00000000E+00  6.90487068E-04
 -1.59921707E-03  0.00000000E+00  0.00000000E+00 -4.16492035E-04  5.15020398E-03
  1.27956406E-02 -6.80119023E-02  3.15220736E-01 -2.74453909E+00 -6.80639189E-02
 -4.71228116E-03  3.12090266E-02 -6.13369132E-02 -1.07189423E-02  2.29992470E-01
 -4.41662861E-01  4.59489578E-01 -1.98645886E+00  1.67742823E-02  1.38533040E-02
 -3.72505867E-03 -7.14135948E-03  4.21403715E-03 -2.78847549E-02  2.30176452E-02
  6.03066677E-02 -6.42297256E-03  1.17453588E-02 -1.93244514E-03  4.59004235E-03
  4.51802047E-03  4.37096087E-03  1.77338057E-03 -1.50543985E-03  3.53362197E-03
  5.15020398E-03  1.27956406E-02 -6.80119023E-02  3.15220736E-01 -2.74453909E+00
  6.80639189E-02 -4.71228116E-03  3.12090266E-02  6.13369132E-02 -1.07189423E-02
  2.29992470E-01  4.41662861E-01  4.59489578E-01 -1.98645886E+00  1.67742823E-02
 -1.38533040E-02 -3.72505867E-03 -7.14135948E-03 -4.21403715E-03 -2.78847549E-02
 -2.30176452E-02  6.03066677E-02 -6.42297256E-03 -1.17453588E-02 -1.93244514E-03
 -4.59004235E-03  4.51802047E-03  4.37096087E-03 -1.77338057E-03  1.50543985E-03
  3.53362197E-03  8.62258743E-04  2.22163368E-02  9.86191754E-01  0.00000000E+00
 -2.28812859E-05  1.51603596E-02 -1.22599567E-02 -8.58765567E-02  6.41491010E-01
  1.43628705E-02 -9.41759974E-03  1.81249406E-02 -1.22599567E-02 -8.58765567E-02
  6.41491010E-01 -1.43628705E-02 -9.41759974E-03  1.81249406E-02 -8.62258743E-04
 -2.22163368E-02 -9.86191754E-01  0.00000000E+00 -2.28812859E-05 -1.51603596E-02
  1.22599567E-02  8.58765567E-02 -6.41491010E-01  1.43628705E-02 -9.41759974E-03
 -1.81249406E-02  1.22599567E-02  8.58765567E-02 -6.41491010E-01 -1.43628705E-02
 -9.41759974E-03 -1.81249406E-02  0.00000000E+00  0.00000000E+00  0.00000000E+00
  0.00000000E+00  0.00000000E+00  0.00000000E+00 -2.19301678E-02  0.00000000E+00
  0.00000000E+00 -2.73326308E-01  0.00000000E+00  0.00000000E+00  1.31972188E+00
  0.00000000E+00  0.00000000E+00  0.00000000E+00  1.84771140E-02  0.00000000E+00
  0.00000000E+00  0.00000000E+00  0.00000000E+00  5.92349022E-03  0.00000000E+00
  0.00000000E+00  0.00000000E+00  0.00000000E+00 -2.75155196E-04  0.00000000E+00
  0.00000000E+00  0.00000000E+00 -6.58291808E-03  0.00000000E+00  0.00000000E+00
  0.00000000E+00  0.00000000E+00  5.90261564E-03  0.00000000E+00  0.00000000E+00
  0.00000000E+00  0.00000000E+00  0.00000000E+00  5.90261564E-03  0.00000000E+00
 -4.10100925E-03 -9.40501950E-03 -4.40082100E-02  3.68798909E-01  3.79804890E-01
  0.00000000E+00  3.82361615E-03  4.78540961E-02  0.00000000E+00  4.32286820E-02
 -2.62046263E-02  0.00000000E+00 -7.28586660E-01 -2.20090814E-01  4.08344208E-04
  0.00000000E+00 -1.87310854E-02  3.13340033E-03  0.00000000E+00  1.04449828E-01
  0.00000000E+00  2.21111140E-02  7.10883761E-02  0.00000000E+00 -5.89702730E-03
  0.00000000E+00 -2.40314124E-03 -1.39532070E-02  0.00000000E+00  0.00000000E+00
 -6.55827745E-03 -4.70615010E-04 -5.51560791E-03  9.26140233E-02 -8.49162172E-01
  6.60383042E-01  2.00069868E-03 -1.10307153E-03 -4.76894215E-04  1.89443040E-01
 -8.92967093E-02 -2.47224399E-01 -2.67970193E-01  1.69903606E-01  5.40301286E-01
 -2.95956256E-03  1.64450650E-02 -9.53681415E-03 -2.08841627E-03  1.49143203E-02
 -3.36983743E-02  3.03392897E-02  2.50814653E-02 -3.60978689E-03 -1.72728590E-02
  6.95793796E-03  6.10394649E-03  1.30670277E-03 -1.28600579E-03  8.29825949E-03
 -6.23140479E-03 -5.91807140E-03 -4.70615010E-04 -5.51560791E-03  9.26140233E-02
 -8.49162172E-01  6.60383042E-01 -2.00069868E-03 -1.10307153E-03 -4.76894215E-04
 -1.89443040E-01 -8.92967093E-02 -2.47224399E-01  2.67970193E-01  1.69903606E-01
  5.40301286E-01 -2.95956256E-03 -1.64450650E-02 -9.53681415E-03 -2.08841627E-03
 -1.49143203E-02 -3.36983743E-02 -3.03392897E-02  2.50814653E-02 -3.60978689E-03
  1.72728590E-02  6.95793796E-03 -6.10394649E-03  1.30670277E-03 -1.28600579E-03
 -8.29825949E-03  6.23140479E-03 -5.91807140E-03 -4.10100925E-03 -9.40501950E-03
 -4.40082100E-02  3.68798909E-01  3.79804890E-01  0.00000000E+00 -3.82361615E-03
  4.78540961E-02  0.00000000E+00 -4.32286820E-02 -2.62046263E-02  0.00000000E+00
  7.28586660E-01 -2.20090814E-01  4.08344208E-04  0.00000000E+00  1.87310854E-02
  3.13340033E-03  0.00000000E+00  1.04449828E-01  0.00000000E+00 -2.21111140E-02
  7.10883761E-02  0.00000000E+00 -5.89702730E-03  0.00000000E+00  2.40314124E-03
 -1.39532070E-02  0.00000000E+00  0.00000000E+00  6.55827745E-03 -4.70615010E-04
 -5.51560791E-03  9.26140233E-02 -8.49162172E-01  6.60383042E-01 -2.00069868E-03
  1.10307153E-03 -4.76894215E-04 -1.89443040E-01  8.92967093E-02 -2.47224399E-01
  2.67970193E-01 -1.69903606E-01  5.40301286E-01 -2.95956256E-03 -1.64450650E-02
  9.53681415E-03 -2.08841627E-03  1.49143203E-02 -3.36983743E-02 -3.03392897E-02
 -2.50814653E-02 -3.60978689E-03 -1.72728590E-02  6.95793796E-03 -6.10394649E-03
 -1.30670277E-03 -1.28600579E-03  8.29825949E-03  6.23140479E-03  5.91807140E-03
 -4.70615010E-04 -5.51560791E-03  9.26140233E-02 -8.49162172E-01  6.60383042E-01
  2.00069868E-03  1.10307153E-03 -4.76894215E-04  1.89443040E-01  8.92967093E-02
 -2.47224399E-01 -2.67970193E-01 -1.69903606E-01  5.40301286E-01 -2.95956256E-03
  1.64450650E-02  9.53681415E-03 -2.08841627E-03 -1.49143203E-02 -3.36983743E-02
  3.03392897E-02 -2.50814653E-02 -3.60978689E-03  1.72728590E-02  6.95793796E-03
  6.10394649E-03 -1.30670277E-03 -1.28600579E-03 -8.29825949E-03 -6.23140479E-03
  5.91807140E-03 -5.22817472E-02 -2.49908094E-01  4.91922094E-01  0.00000000E+00
  1.26885048E-02 -1.22848124E-02 -6.60590304E-02 -5.00432456E-01  5.21553779E-01
  1.70540654E-02 -1.84701058E-02 -6.65620062E-03 -6.60590304E-02 -5.00432456E-01
  5.21553779E-01 -1.70540654E-02 -1.84701058E-02 -6.65620062E-03 -5.22817472E-02
 -2.49908094E-01  4.91922094E-01  0.00000000E+00 -1.26885048E-02 -1.22848124E-02
 -6.60590304E-02 -5.00432456E-01  5.21553779E-01 -1.70540654E-02  1.84701058E-02
 -6.65620062E-03 -6.60590304E-02 -5.00432456E-01  5.21553779E-01  1.70540654E-02
  1.84701058E-02 -6.65620062E-03 -1.10382809E-02 -2.65041521E-02  2.49362577E-02
  6.19552383E-01 -1.77464252E+00  0.00000000E+00  0.00000000E+00 -2.63508406E-02
  0.00000000E+00  0.00000000E+00  2.10388925E-03  0.00000000E+00  0.00000000E+00
  2.89330438E+00  1.45450490E-02  0.00000000E+00  0.00000000E+00 -2.34310194E-02
  0.00000000E+00 -7.71950402E-02  0.00000000E+00  0.00000000E+00  9.39215780E-02
  0.00000000E+00 -5.36383833E-03  0.00000000E+00  0.00000000E+00  6.52694575E-03
  0.00000000E+00  0.00000000E+00  0.00000000E+00 -4.99460954E-02 -3.80481895E-01
 -7.95845412E-01  7.37517114E-04  0.00000000E+00  2.72085422E-02 -4.99460954E-02
 -3.80481895E-01 -7.95845412E-01 -7.37517114E-04  0.00000000E+00  2.72085422E-02
  1.73033968E-03  5.27794667E-04  1.14307423E-01 -4.35684055E-01  6.56632882E+00
  0.00000000E+00 -2.96681603E-02  6.42812585E-02  0.00000000E+00 -2.64096161E-02
  1.29804153E-01  0.00000000E+00 -1.61742422E+00  2.28420966E+00 -7.99495801E-04
  0.00000000E+00  1.86096932E-02  1.78768911E-02  0.00000000E+00 -1.28423793E-01
  0.00000000E+00 -1.61463155E-01 -8.74815784E-04  0.00000000E+00  3.74932478E-03
  0.00000000E+00  1.31529416E-02  5.60946514E-03  0.00000000E+00  0.00000000E+00
  9.68486019E-03 -2.02083961E-03 -3.49315521E-03  3.35154038E-02 -6.23099330E-01
  4.01250161E+00 -4.81579254E-03 -3.75803826E-02 -1.96672137E-02  1.58239004E-01
  1.69918058E-01 -2.04980492E-01 -2.12519963E+00  3.87409585E+00  1.96745848E+00
 -4.66958804E-03 -3.93828139E-03  2.24425783E-04  1.65036721E-03 -1.23342937E-03
 -9.80609147E-02  3.28853575E-02 -3.11922080E-02 -8.58605885E-02  3.67174300E-02
 -4.08880890E-03  5.78773495E-03 -4.92253584E-03 -2.75012646E-03 -2.31951512E-03
 -2.02622711E-03 -3.61302233E-03 -2.02083961E-03 -3.49315521E-03  3.35154038E-02
 -6.23099330E-01  4.01250161E+00  4.81579254E-03 -3.75803826E-02 -1.96672137E-02
 -1.58239004E-01  1.69918058E-01 -2.04980492E-01  2.12519963E+00  3.87409585E+00
  1.96745848E+00 -4.66958804E-03  3.93828139E-03  2.24425783E-04  1.65036721E-03
  1.23342937E-03 -9.80609147E-02 -3.28853575E-02 -3.11922080E-02 -8.58605885E-02
 -3.67174300E-02 -4.08880890E-03 -5.78773495E-03 -4.92253584E-03 -2.75012646E-03
  2.31951512E-03  2.02622711E-03 -3.61302233E-03 -1.73033968E-03 -5.27794667E-04
 -1.14307423E-01  4.35684055E-01 -6.56632882E+00  0.00000000E+00 -2.96681603E-02
 -6.42812585E-02  0.00000000E+00 -2.64096161E-02 -1.29804153E-01  0.00000000E+00
 -1.61742422E+00 -2.28420966E+00  7.99495801E-04  0.00000000E+00  1.86096932E-02
 -1.78768911E-02  0.00000000E+00  1.28423793E-01  0.00000000E+00 -1.61463155E-01
  8.74815784E-04  0.00000000E+00 -3.74932478E-03  0.00000000E+00  1.31529416E-02
 -5.60946514E-03  0.00000000E+00  0.00000000E+00  9.68486019E-03  2.02083961E-03
  3.49315521E-03 -3.35154038E-02  6.23099330E-01 -4.01250161E+00 -4.81579254E-03
 -3.75803826E-02  1.96672137E-02  1.58239004E-01  1.69918058E-01  2.04980492E-01
 -2.12519963E+00  3.87409585E+00 -1.96745848E+00  4.66958804E-03 -3.93828139E-03
  2.24425783E-04 -1.65036721E-03  1.23342937E-03  9.80609147E-02  3.28853575E-02
 -3.11922080E-02  8.58605885E-02 -3.67174300E-02  4.08880890E-03  5.78773495E-03
 -4.92253584E-03  2.75012646E-03  2.31951512E-03 -2.02622711E-03 -3.61302233E-03
  2.02083961E-03  3.49315521E-03 -3.35154038E-02  6.23099330E-01 -4.01250161E+00
  4.81579254E-03 -3.75803826E-02  1.96672137E-02 -1.58239004E-01  1.69918058E-01
  2.04980492E-01  2.12519963E+00  3.87409585E+00 -1.96745848E+00  4.66958804E-03
  3.93828139E-03  2.24425783E-04 -1.65036721E-03 -1.23342937E-03  9.80609147E-02
 -3.28853575E-02 -3.11922080E-02  8.58605885E-02  3.67174300E-02  4.08880890E-03
 -5.78773495E-03 -4.92253584E-03  2.75012646E-03 -2.31951512E-03  2.02622711E-03
 -3.61302233E-03 -2.66174586E-02 -4.26382267E-02 -1.16749628E+00  0.00000000E+00
 -2.69125941E-02  1.53580302E-02  2.10795771E-02  3.64757724E-01  2.40263070E+00
 -2.98597734E-03  1.73788855E-02  6.07177689E-03  2.10795771E-02  3.64757724E-01
  2.40263070E+00  2.98597734E-03  1.73788855E-02  6.07177689E-03  2.66174586E-02
  4.26382267E-02  1.16749628E+00  0.00000000E+00 -2.69125941E-02 -1.53580302E-02
 -2.10795771E-02 -3.64757724E-01 -2.40263070E+00 -2.98597734E-03  1.73788855E-02
 -6.07177689E-03 -2.10795771E-02 -3.64757724E-01 -2.40263070E+00  2.98597734E-03
  1.73788855E-02 -6.07177689E-03  0.00000000E+00  0.00000000E+00  0.00000000E+00
  0.00000000E+00  0.00000000E+00  0.00000000E+00 -2.01772111E-01  0.00000000E+00
  0.00000000E+00 -4.40318042E-01  0.00000000E+00  0.00000000E+00 -2.68325557E+00
  0.00000000E+00  0.00000000E+00  0.00000000E+00  1.58175837E-03  0.00000000E+00
  0.00000000E+00  0.00000000E+00  0.00000000E+00 -2.53025219E-02  0.00000000E+00
  0.00000000E+00  0.00000000E+00  0.00000000E+00 -4.07259311E-03  0.00000000E+00
  0.00000000E+00  0.00000000E+00 -7.53312835E-03  0.00000000E+00  0.00000000E+00
  0.00000000E+00  0.00000000E+00  1.44174936E-03  0.00000000E+00  0.00000000E+00
  0.00000000E+00  0.00000000E+00  0.00000000E+00  1.44174936E-03  0.00000000E+00
  1.81263934E-02  3.97819020E-02 -5.80970145E-02 -2.16817138E-01  1.00956184E+01
  0.00000000E+00  5.19408433E-02 -6.58569621E-02  0.00000000E+00 -1.77811123E-01
 -4.37968318E-01  0.00000000E+00 -4.25207563E-01 -5.22317326E+00 -8.47146286E-03
  0.00000000E+00 -3.74523539E-03 -7.01323957E-03  0.00000000E+00  1.36336511E-01
  0.00000000E+00 -2.40391023E-03  1.13151932E-01  0.00000000E+00  5.58662013E-03
  0.00000000E+00 -2.96103190E-03  7.55846147E-03  0.00000000E+00  0.00000000E+00
  6.48183827E-03  1.42547736E-02  3.23207682E-02 -8.76391367E-02 -4.65551500E-01
  7.84944326E+00 -2.38972802E-02 -1.77321706E-01  3.40770975E-04 -4.01181996E-02
 -6.55169264E-02  1.39923682E-01 -3.42795922E+00  1.97796951E+00  3.68297909E+00
 -8.60130489E-04  2.05743654E-03  4.42419818E-03 -9.83994589E-03  5.51915962E-03
 -5.03065003E-02 -6.36169276E-02 -7.93442621E-02 -1.07837970E-01  5.19378755E-02
  7.98604601E-04 -5.04910762E-03 -9.90272416E-03  4.90720682E-03 -4.63312065E-04
 -1.49931093E-03 -1.11104466E-02  1.42547736E-02  3.23207682E-02 -8.76391367E-02
 -4.65551500E-01  7.84944326E+00  2.38972802E-02 -1.77321706E-01  3.40770975E-04
  4.01181996E-02 -6.55169264E-02  1.39923682E-01  3.42795922E+00  1.97796951E+00
  3.68297909E+00 -8.60130489E-04 -2.05743654E-03  4.42419818E-03 -9.83994589E-03
 -5.51915962E-03 -5.03065003E-02  6.36169276E-02 -7.93442621E-02 -1.07837970E-01
 -5.19378755E-02  7.98604601E-04  5.04910762E-03 -9.90272416E-03  4.90720682E-03
  4.63312065E-04  1.49931093E-03 -1.11104466E-02 -1.81263934E-02 -3.97819020E-02
  5.80970145E-02  2.16817138E-01 -1.00956184E+01  0.00000000E+00  5.19408433E-02
  6.58569621E-02  0.00000000E+00 -1.77811123E-01  4.37968318E-01  0.00000000E+00
 -4.25207563E-01  5.22317326E+00  8.47146286E-03  0.00000000E+00 -3.74523539E-03
  7.01323957E-03  0.00000000E+00 -1.36336511E-01  0.00000000E+00 -2.40391023E-03
 -1.13151932E-01  0.00000000E+00 -5.58662013E-03  0.00000000E+00 -2.96103190E-03
 -7.55846147E-03  0.00000000E+00  0.00000000E+00  6.48183827E-03 -1.42547736E-02
 -3.23207682E-02  8.76391367E-02  4.65551500E-01 -7.84944326E+00 -2.38972802E-02
 -1.77321706E-01 -3.40770975E-04 -4.01181996E-02 -6.55169264E-02 -1.39923682E-01
 -3.42795922E+00  1.97796951E+00 -3.68297909E+00  8.60130489E-04  2.05743654E-03
  4.42419818E-03  9.83994589E-03 -5.51915962E-03  5.03065003E-02 -6.36169276E-02
 -7.93442621E-02  1.07837970E-01 -5.19378755E-02 -7.98604601E-04 -5.04910762E-03
 -9.90272416E-03 -4.90720682E-03  4.63312065E-04 -1.49931093E-03 -1.11104466E-02
 -1.42547736E-02 -3.23207682E-02  8.76391367E-02  4.65551500E-01 -7.84944326E+00
  2.38972802E-02 -1.77321706E-01 -3.40770975E-04  4.01181996E-02 -6.55169264E-02
 -1.39923682E-01  3.42795922E+00  1.97796951E+00 -3.68297909E+00  8.60130489E-04
 -2.05743654E-03  4.42419818E-03  9.83994589E-03  5.51915962E-03  5.03065003E-02
  6.36169276E-02 -7.93442621E-02  1.07837970E-01  5.19378755E-02 -7.98604601E-04
  5.04910762E-03 -9.90272416E-03 -4.90720682E-03 -4.63312065E-04  1.49931093E-03
 -1.11104466E-02  2.32101330E-02  3.55691678E-01 -1.09780644E+00  0.00000000E+00
 -3.24779808E-02 -3.27136425E-02  1.81685488E-02  3.03105903E-01  2.01940298E+00
 -1.79116574E-02  3.16132840E-03  3.91242233E-03  1.81685488E-02  3.03105903E-01
  2.01940298E+00  1.79116574E-02  3.16132840E-03  3.91242233E-03 -2.32101330E-02
 -3.55691678E-01  1.09780644E+00  0.00000000E+00 -3.24779808E-02  3.27136425E-02
 -1.81685488E-02 -3.03105903E-01 -2.01940298E+00 -1.79116574E-02  3.16132840E-03
 -3.91242233E-03 -1.81685488E-02 -3.03105903E-01 -2.01940298E+00  1.79116574E-02
  3.16132840E-03 -3.91242233E-03  0.00000000E+00  0.00000000E+00  0.00000000E+00
  0.00000000E+00  0.00000000E+00  0.00000000E+00  1.51158945E-01  0.00000000E+00
  0.00000000E+00  1.38008574E-01  0.00000000E+00  0.00000000E+00  2.70124769E+00
  0.00000000E+00  0.00000000E+00  0.00000000E+00  1.76291715E-02  0.00000000E+00
  0.00000000E+00  0.00000000E+00  0.00000000E+00 -6.87277131E-03  0.00000000E+00
  0.00000000E+00  0.00000000E+00  0.00000000E+00  1.25077523E-02  0.00000000E+00
  0.00000000E+00  0.00000000E+00  3.05140845E-03  0.00000000E+00  0.00000000E+00
  0.00000000E+00  0.00000000E+00  1.70259303E-02  0.00000000E+00  0.00000000E+00
  0.00000000E+00  0.00000000E+00  0.00000000E+00  1.70259303E-02  0.00000000E+00
  0.00000000E+00  0.00000000E+00  0.00000000E+00  0.00000000E+00  0.00000000E+00
  3.83196897E-03  0.00000000E+00  0.00000000E+00 -7.31883266E-02  0.00000000E+00
  0.00000000E+00 -3.33486806E-01  0.00000000E+00  0.00000000E+00  0.00000000E+00
  2.09661555E-02  0.00000000E+00  0.00000000E+00 -9.64549902E-03  0.00000000E+00
  4.90791909E-02  0.00000000E+00  0.00000000E+00 -5.02692891E-02  0.00000000E+00
 -7.03526043E-03  0.00000000E+00  0.00000000E+00 -7.79308418E-04 -4.84910339E-04
  0.00000000E+00  2.30005921E-02  5.02829810E-02 -1.01115900E-01 -5.67135583E-01
  5.41691007E+00  1.46483956E-01  4.24692266E-02 -1.88595816E-02 -2.83966587E-01
  3.14520890E-02 -4.97083482E-03 -3.35890447E+00  1.15203612E+00  1.01560891E+00
  2.27315374E-03  5.55271753E-03  9.69088698E-03  5.38860690E-03  3.46217544E-03
 -1.28490066E-01 -3.61596888E-03 -1.97670618E-02  2.29285335E-01  4.26432286E-02
 -3.31714869E-03  1.23754633E-02 -4.71406868E-04 -3.93757497E-04 -5.16317991E-03
 -1.63197441E-02 -1.76073341E-03 -2.30005921E-02 -5.02829810E-02  1.01115900E-01
  5.67135583E-01 -5.41691007E+00  1.46483956E-01 -4.24692266E-02  1.88595816E-02
 -2.83966587E-01 -3.14520890E-02  4.97083482E-03 -3.35890447E+00 -1.15203612E+00
 -1.01560891E+00 -2.27315374E-03  5.55271753E-03 -9.69088698E-03 -5.38860690E-03
  3.46217544E-03  1.28490066E-01 -3.61596888E-03  1.97670618E-02 -2.29285335E-01
  4.26432286E-02  3.31714869E-03  1.23754633E-02  4.71406868E-04  3.93757497E-04
 -5.16317991E-03 -1.63197441E-02  1.76073341E-03  0.00000000E+00  0.00000000E+00
  0.00000000E+00  0.00000000E+00  0.00000000E+00  3.83196897E-03  0.00000000E+00
  0.00000000E+00 -7.31883266E-02  0.00000000E+00  0.00000000E+00 -3.33486806E-01
  0.00000000E+00  0.00000000E+00  0.00000000E+00  2.09661555E-02  0.00000000E+00
  0.00000000E+00  9.64549902E-03  0.00000000E+00  4.90791909E-02  0.00000000E+00
  0.00000000E+00  5.02692891E-02  0.00000000E+00 -7.03526043E-03  0.00000000E+00
  0.00000000E+00  7.79308418E-04 -4.84910339E-04  0.00000000E+00 -2.30005921E-02
 -5.02829810E-02  1.01115900E-01  5.67135583E-01 -5.41691007E+00  1.46483956E-01
  4.24692266E-02  1.88595816E-02 -2.83966587E-01  3.14520890E-02  4.97083482E-03
 -3.35890447E+00  1.15203612E+00 -1.01560891E+00 -2.27315374E-03  5.55271753E-03
  9.69088698E-03 -5.38860690E-03 -3.46217544E-03  1.28490066E-01 -3.61596888E-03
 -1.97670618E-02 -2.29285335E-01 -4.26432286E-02  3.31714869E-03  1.23754633E-02
 -4.71406868E-04  3.93757497E-04  5.16317991E-03 -1.63197441E-02 -1.76073341E-03
  2.30005921E-02  5.02829810E-02 -1.01115900E-01 -5.67135583E-01  5.41691007E+00
  1.46483956E-01 -4.24692266E-02 -1.88595816E-02 -2.83966587E-01 -3.14520890E-02
 -4.97083482E-03 -3.35890447E+00 -1.15203612E+00  1.01560891E+00  2.27315374E-03
  5.55271753E-03 -9.69088698E-03  5.38860690E-03 -3.46217544E-03 -1.28490066E-01
 -3.61596888E-03  1.97670618E-02  2.29285335E-01 -4.26432286E-02 -3.31714869E-03
  1.23754633E-02  4.71406868E-04 -3.93757497E-04  5.16317991E-03 -1.63197441E-02
  1.76073341E-03  0.00000000E+00  0.00000000E+00  0.00000000E+00 -2.84259013E-03
  0.00000000E+00  0.00000000E+00  3.19992601E-02  3.78086644E-01  1.12190881E+00
 -2.01802453E-02  9.88926531E-03 -4.96269363E-04 -3.19992601E-02 -3.78086644E-01
 -1.12190881E+00 -2.01802453E-02 -9.88926531E-03  4.96269363E-04  0.00000000E+00
  0.00000000E+00  0.00000000E+00 -2.84259013E-03  0.00000000E+00  0.00000000E+00
 -3.19992601E-02 -3.78086644E-01 -1.12190881E+00 -2.01802453E-02  9.88926531E-03
  4.96269363E-04  3.19992601E-02  3.78086644E-01  1.12190881E+00 -2.01802453E-02
 -9.88926531E-03 -4.96269363E-04  0.00000000E+00  0.00000000E+00  0.00000000E+00
  0.00000000E+00  0.00000000E+00  2.60677660E-02  0.00000000E+00  0.00000000E+00
  3.04235468E-01  0.00000000E+00  0.00000000E+00 -8.10286972E-01  0.00000000E+00
  0.00000000E+00  0.00000000E+00 -3.22998535E-02  0.00000000E+00  0.00000000E+00
  0.00000000E+00  0.00000000E+00  1.88209395E-01  0.00000000E+00  0.00000000E+00
  0.00000000E+00  0.00000000E+00  1.00805381E-02  0.00000000E+00  0.00000000E+00
  0.00000000E+00  1.52998756E-02  0.00000000E+00  7.55338710E-02  7.02114243E-01
 -1.17847591E+00  5.43865029E-02  0.00000000E+00 -4.27746592E-03 -7.55338710E-02
 -7.02114243E-01  1.17847591E+00  5.43865029E-02  0.00000000E+00  4.27746592E-03
  1.61975558E-02  4.00848316E-02 -1.83212103E-01  4.18425158E-01  3.12886889E+00
  0.00000000E+00 -1.77514715E-02  9.64107290E-02  0.00000000E+00 -5.47960354E-01
 -3.55151161E-01  0.00000000E+00 -1.01045988E+00 -1.09620650E+00 -6.82371106E-03
  0.00000000E+00  3.65295923E-03 -5.39353747E-03  0.00000000E+00  1.78003884E-01
  0.00000000E+00  1.13390949E-01  3.96415876E-02  0.00000000E+00  6.00370383E-03
  0.00000000E+00 -2.76230180E-03  1.08580761E-02  0.00000000E+00  0.00000000E+00
  1.80507449E-02  1.29223976E-02  2.65766771E-02  6.95182002E-02 -5.19408308E-01
  1.32686882E+00 -6.39469234E-02 -4.38160243E-03  3.63938574E-02 -2.72458537E-01
  3.93406112E-01  4.05072787E-02  1.66690688E+00 -1.30682490E+00 -1.24142996E+00
 -8.90877495E-03  2.81985781E-03  1.19516333E-02  8.86213271E-03 -8.42385309E-03
 -1.29380785E-02  1.45072084E-01  5.43800252E-02 -4.90011723E-02 -2.15166402E-02
 -1.32054864E-02  7.93454692E-03  8.13573787E-03 -5.56407718E-03 -2.76294797E-02
  1.37797580E-02  1.41674202E-02  1.29223976E-02  2.65766771E-02  6.95182002E-02
 -5.19408308E-01  1.32686882E+00  6.39469234E-02 -4.38160243E-03  3.63938574E-02
  2.72458537E-01  3.93406112E-01  4.05072787E-02 -1.66690688E+00 -1.30682490E+00
 -1.24142996E+00 -8.90877495E-03 -2.81985781E-03  1.19516333E-02  8.86213271E-03
  8.42385309E-03 -1.29380785E-02 -1.45072084E-01  5.43800252E-02 -4.90011723E-02
  2.15166402E-02 -1.32054864E-02 -7.93454692E-03  8.13573787E-03 -5.56407718E-03
  2.76294797E-02 -1.37797580E-02  1.41674202E-02  1.61975558E-02  4.00848316E-02
 -1.83212103E-01  4.18425158E-01  3.12886889E+00  0.00000000E+00  1.77514715E-02
  9.64107290E-02  0.00000000E+00  5.47960354E-01 -3.55151161E-01  0.00000000E+00
  1.01045988E+00 -1.09620650E+00 -6.82371106E-03  0.00000000E+00 -3.65295923E-03
 -5.39353747E-03  0.00000000E+00  1.78003884E-01  0.00000000E+00 -1.13390949E-01
  3.96415876E-02  0.00000000E+00  6.00370383E-03  0.00000000E+00  2.76230180E-03
  1.08580761E-02  0.00000000E+00  0.00000000E+00 -1.80507449E-02  1.29223976E-02
  2.65766771E-02  6.95182002E-02 -5.19408308E-01  1.32686882E+00  6.39469234E-02
  4.38160243E-03  3.63938574E-02  2.72458537E-01 -3.93406112E-01  4.05072787E-02
 -1.66690688E+00  1.30682490E+00 -1.24142996E+00 -8.90877495E-03 -2.81985781E-03
 -1.19516333E-02  8.86213271E-03 -8.42385309E-03 -1.29380785E-02 -1.45072084E-01
 -5.43800252E-02 -4.90011723E-02 -2.15166402E-02 -1.32054864E-02 -7.93454692E-03
 -8.13573787E-03 -5.56407718E-03 -2.76294797E-02 -1.37797580E-02 -1.41674202E-02
  1.29223976E-02  2.65766771E-02  6.95182002E-02 -5.19408308E-01  1.32686882E+00
 -6.39469234E-02  4.38160243E-03  3.63938574E-02 -2.72458537E-01 -3.93406112E-01
  4.05072787E-02  1.66690688E+00  1.30682490E+00 -1.24142996E+00 -8.90877495E-03
  2.81985781E-03 -1.19516333E-02  8.86213271E-03  8.42385309E-03 -1.29380785E-02
  1.45072084E-01 -5.43800252E-02 -4.90011723E-02  2.15166402E-02 -1.32054864E-02
  7.93454692E-03 -8.13573787E-03 -5.56407718E-03  2.76294797E-02  1.37797580E-02
 -1.41674202E-02  4.56548074E-02  6.75964584E-01 -4.97015560E-01  0.00000000E+00
 -4.77165982E-02 -2.52085790E-02  3.26600808E-02  4.21598343E-01 -2.85423003E+00
 -3.40428447E-02  3.66076975E-02  2.89365816E-02  3.26600808E-02  4.21598343E-01
 -2.85423003E+00  3.40428447E-02  3.66076975E-02  2.89365816E-02  4.56548074E-02
  6.75964584E-01 -4.97015560E-01  0.00000000E+00  4.77165982E-02 -2.52085790E-02
  3.26600808E-02  4.21598343E-01 -2.85423003E+00  3.40428447E-02 -3.66076975E-02
  2.89365816E-02  3.26600808E-02  4.21598343E-01 -2.85423003E+00 -3.40428447E-02
 -3.66076975E-02  2.89365816E-02  7.00201567E-03  1.51338338E-02 -1.30385698E-02
 -2.36152491E-01  6.77642153E-01  0.00000000E+00  0.00000000E+00  3.08657015E-02
  0.00000000E+00  0.00000000E+00 -8.89126777E-02  0.00000000E+00  0.00000000E+00
  1.29059230E+00  7.28946730E-03  0.00000000E+00  0.00000000E+00 -5.51540635E-03
  0.00000000E+00  8.93863631E-02  0.00000000E+00  0.00000000E+00  6.39742438E-02
  0.00000000E+00 -4.13026059E-03  0.00000000E+00  0.00000000E+00 -4.94421172E-03
  0.00000000E+00  0.00000000E+00  0.00000000E+00  1.54693766E-03 -8.42294415E-02
 -7.82424566E-01  6.37379958E-03  0.00000000E+00  1.05274524E-02  1.54693766E-03
 -8.42294415E-02 -7.82424566E-01 -6.37379958E-03  0.00000000E+00  1.05274524E-02
  0.00000000E+00  0.00000000E+00  0.00000000E+00  0.00000000E+00  0.00000000E+00
 -4.65663850E-02  0.00000000E+00  0.00000000E+00 -7.87540865E-02  0.00000000E+00
  0.00000000E+00  2.50961229E+00  0.00000000E+00  0.00000000E+00  0.00000000E+00
 -2.65554229E-03  0.00000000E+00  0.00000000E+00  1.73036647E-02  0.00000000E+00
 -4.48524158E-02  0.00000000E+00  0.00000000E+00 -2.73709217E-02  0.00000000E+00
  3.57379533E-03  0.00000000E+00  0.00000000E+00  4.14061430E-03  4.95460677E-03
  0.00000000E+00  7.24823987E-03  1.79046739E-02 -1.10188636E-01  3.41470363E-01
 -1.05695184E+00  1.47164534E-01  3.96912844E-03  8.95675129E-02 -7.42406611E-02
  1.72864258E-03  1.53785145E-01 -5.28229235E-01  5.51461571E-01 -1.11751600E+00
  2.09101705E-03 -6.57826486E-04 -1.99915382E-03  5.58395128E-03  4.37824061E-03
 -1.80147479E-01  4.14132455E-02 -1.03890294E-02  1.87274187E-01  2.14975810E-02
 -2.18230560E-03  1.37489178E-02  1.94135617E-03 -6.09842797E-03 -2.33713657E-03
 -1.66344893E-02 -1.18081029E-03 -7.24823987E-03 -1.79046739E-02  1.10188636E-01
 -3.41470363E-01  1.05695184E+00  1.47164534E-01 -3.96912844E-03 -8.95675129E-02
 -7.42406611E-02 -1.72864258E-03 -1.53785145E-01 -5.28229235E-01 -5.51461571E-01
  1.11751600E+00 -2.09101705E-03 -6.57826486E-04  1.99915382E-03 -5.58395128E-03
  4.37824061E-03  1.80147479E-01  4.14132455E-02  1.03890294E-02 -1.87274187E-01
  2.14975810E-02  2.18230560E-03  1.37489178E-02 -1.94135617E-03  6.09842797E-03
 -2.33713657E-03 -1.66344893E-02  1.18081029E-03  0.00000000E+00  0.00000000E+00
  0.00000000E+00  0.00000000E+00  0.00000000E+00 -4.65663850E-02  0.00000000E+00
  0.00000000E+00 -7.87540865E-02  0.00000000E+00  0.00000000E+00  2.50961229E+00
  0.00000000E+00  0.00000000E+00  0.00000000E+00 -2.65554229E-03  0.00000000E+00
  0.00000000E+00 -1.73036647E-02  0.00000000E+00 -4.48524158E-02  0.00000000E+00
  0.00000000E+00  2.73709217E-02  0.00000000E+00  3.57379533E-03  0.00000000E+00
  0.00000000E+00 -4.14061430E-03  4.95460677E-03  0.00000000E+00 -7.24823987E-03
 -1.79046739E-02  1.10188636E-01 -3.41470363E-01  1.05695184E+00  1.47164534E-01
  3.96912844E-03 -8.95675129E-02 -7.42406611E-02  1.72864258E-03 -1.53785145E-01
 -5.28229235E-01  5.51461571E-01  1.11751600E+00 -2.09101705E-03 -6.57826486E-04
 -1.99915382E-03 -5.58395128E-03 -4.37824061E-03  1.80147479E-01  4.14132455E-02
 -1.03890294E-02 -1.87274187E-01 -2.14975810E-02  2.18230560E-03  1.37489178E-02
  1.94135617E-03  6.09842797E-03  2.33713657E-03 -1.66344893E-02 -1.18081029E-03
  7.24823987E-03  1.79046739E-02 -1.10188636E-01  3.41470363E-01 -1.05695184E+00
  1.47164534E-01 -3.96912844E-03  8.95675129E-02 -7.42406611E-02 -1.72864258E-03
  1.53785145E-01 -5.28229235E-01 -5.51461571E-01 -1.11751600E+00  2.09101705E-03
 -6.57826486E-04  1.99915382E-03  5.58395128E-03 -4.37824061E-03 -1.80147479E-01
  4.14132455E-02  1.03890294E-02  1.87274187E-01 -2.14975810E-02 -2.18230560E-03
  1.37489178E-02 -1.94135617E-03 -6.09842797E-03  2.33713657E-03 -1.66344893E-02
  1.18081029E-03  0.00000000E+00  0.00000000E+00  0.00000000E+00  1.78868043E-02
  0.00000000E+00  0.00000000E+00 -1.19908039E-02  6.24563795E-04  1.17616817E-01
 -1.66219771E-03  6.04489137E-03 -2.36473384E-04  1.19908039E-02 -6.24563795E-04
 -1.17616817E-01 -1.66219771E-03 -6.04489137E-03  2.36473384E-04  0.00000000E+00
  0.00000000E+00  0.00000000E+00  1.78868043E-02  0.00000000E+00  0.00000000E+00
  1.19908039E-02 -6.24563795E-04 -1.17616817E-01 -1.66219771E-03  6.04489137E-03
  2.36473384E-04 -1.19908039E-02  6.24563795E-04  1.17616817E-01 -1.66219771E-03
 -6.04489137E-03 -2.36473384E-04  0.00000000E+00  0.00000000E+00  0.00000000E+00
  0.00000000E+00  0.00000000E+00  1.66542383E-02  0.00000000E+00  0.00000000E+00
 -2.01451985E-01  0.00000000E+00  0.00000000E+00 -2.46952341E+00  0.00000000E+00
  0.00000000E+00  0.00000000E+00  1.47881063E-02  0.00000000E+00  0.00000000E+00
  0.00000000E+00  0.00000000E+00 -8.57202842E-02  0.00000000E+00  0.00000000E+00
  0.00000000E+00  0.00000000E+00 -1.73758887E-02  0.00000000E+00  0.00000000E+00
  0.00000000E+00 -1.90465763E-02  0.00000000E+00 -3.44078865E-02 -6.68493586E-01
 -3.69482104E-01 -4.32884621E-02  0.00000000E+00  1.62496680E-02  3.44078865E-02
  6.68493586E-01  3.69482104E-01 -4.32884621E-02  0.00000000E+00 -1.62496680E-02
  1.01816638E-02  2.02550823E-02 -4.89257712E-02 -1.08767388E+00  4.61717922E+00
  0.00000000E+00  1.41780422E-01  6.12764377E-03  0.00000000E+00  4.91168586E-01
  1.13553555E-01  0.00000000E+00 -4.28961854E+00 -1.78944556E+00  6.98332603E-04
  0.00000000E+00 -2.35890010E-02  2.13388226E-02  0.00000000E+00 -1.99857530E-02
  0.00000000E+00  4.65590044E-02 -1.49315109E-01  0.00000000E+00 -8.97081965E-03
  0.00000000E+00 -5.30955855E-03 -2.13900473E-02  0.00000000E+00  0.00000000E+00
 -1.25604962E-02  1.00024001E-02  2.41908225E-02 -5.23197912E-02  6.80109213E-01
 -1.45852854E+00 -6.42757050E-02  4.60750904E-02  1.19594198E-03 -2.89591941E-01
  3.00835828E-01  2.07941130E-01  1.47911836E+00 -2.89118355E+00 -4.20887560E-01
 -6.12574433E-03 -1.83325042E-02  8.92902079E-03  6.59050409E-03 -1.50334270E-02
  5.73445966E-02  4.74196313E-02 -5.89884743E-02 -2.91159048E-02  1.37200334E-01
 -7.21942200E-03 -8.12047525E-03  4.02405666E-03  8.52722612E-03 -1.49985788E-02
 -2.53452980E-03  1.04628176E-02  1.00024001E-02  2.41908225E-02 -5.23197912E-02
  6.80109213E-01 -1.45852854E+00  6.42757050E-02  4.60750904E-02  1.19594198E-03
  2.89591941E-01  3.00835828E-01  2.07941130E-01 -1.47911836E+00 -2.89118355E+00
 -4.20887560E-01 -6.12574433E-03  1.83325042E-02  8.92902079E-03  6.59050409E-03
  1.50334270E-02  5.73445966E-02 -4.74196313E-02 -5.89884743E-02 -2.91159048E-02
 -1.37200334E-01 -7.21942200E-03  8.12047525E-03  4.02405666E-03  8.52722612E-03
  1.49985788E-02  2.53452980E-03  1.04628176E-02 -1.01816638E-02 -2.02550823E-02
  4.89257712E-02  1.08767388E+00 -4.61717922E+00  0.00000000E+00  1.41780422E-01
 -6.12764377E-03  0.00000000E+00  4.91168586E-01 -1.13553555E-01  0.00000000E+00
 -4.28961854E+00  1.78944556E+00 -6.98332603E-04  0.00000000E+00 -2.35890010E-02
 -2.13388226E-02  0.00000000E+00  1.99857530E-02  0.00000000E+00  4.65590044E-02
  1.49315109E-01  0.00000000E+00  8.97081965E-03  0.00000000E+00 -5.30955855E-03
  2.13900473E-02  0.00000000E+00  0.00000000E+00 -1.25604962E-02 -1.00024001E-02
 -2.41908225E-02  5.23197912E-02 -6.80109213E-01  1.45852854E+00 -6.42757050E-02
  4.60750904E-02 -1.19594198E-03 -2.89591941E-01  3.00835828E-01 -2.07941130E-01
  1.47911836E+00 -2.89118355E+00  4.20887560E-01  6.12574433E-03 -1.83325042E-02
  8.92902079E-03 -6.59050409E-03  1.50334270E-02 -5.73445966E-02  4.74196313E-02
 -5.89884743E-02  2.91159048E-02 -1.37200334E-01  7.21942200E-03 -8.12047525E-03
  4.02405666E-03 -8.52722612E-03  1.49985788E-02 -2.53452980E-03  1.04628176E-02
 -1.00024001E-02 -2.41908225E-02  5.23197912E-02 -6.80109213E-01  1.45852854E+00
  6.42757050E-02  4.60750904E-02 -1.19594198E-03  2.89591941E-01  3.00835828E-01
 -2.07941130E-01 -1.47911836E+00 -2.89118355E+00  4.20887560E-01  6.12574433E-03
  1.83325042E-02  8.92902079E-03 -6.59050409E-03 -1.50334270E-02 -5.73445966E-02
 -4.74196313E-02 -5.89884743E-02  2.91159048E-02  1.37200334E-01  7.21942200E-03
  8.12047525E-03  4.02405666E-03 -8.52722612E-03 -1.49985788E-02  2.53452980E-03
  1.04628176E-02 -4.80010726E-02 -6.11851838E-01  3.15769483E+00  0.00000000E+00
  5.31620246E-02  7.77358594E-03  6.33936231E-02  6.80581104E-01 -2.19988948E+00
 -2.75859418E-02  2.69061014E-02  2.47524924E-02  6.33936231E-02  6.80581104E-01
 -2.19988948E+00  2.75859418E-02  2.69061014E-02  2.47524924E-02  4.80010726E-02
  6.11851838E-01 -3.15769483E+00  0.00000000E+00  5.31620246E-02 -7.77358594E-03
 -6.33936231E-02 -6.80581104E-01  2.19988948E+00 -2.75859418E-02  2.69061014E-02
 -2.47524924E-02 -6.33936231E-02 -6.80581104E-01  2.19988948E+00  2.75859418E-02
  2.69061014E-02 -2.47524924E-02  0.00000000E+00  0.00000000E+00  0.00000000E+00
  0.00000000E+00  0.00000000E+00  0.00000000E+00  1.27930877E-01  0.00000000E+00
  0.00000000E+00  9.80930642E-02  0.00000000E+00  0.00000000E+00 -1.13304589E+00
  0.00000000E+00  0.00000000E+00  0.00000000E+00  4.00690477E-03  0.00000000E+00
  0.00000000E+00  0.00000000E+00  0.00000000E+00  1.36606526E-01  0.00000000E+00
  0.00000000E+00  0.00000000E+00  0.00000000E+00 -1.58876927E-02  0.00000000E+00
  0.00000000E+00  0.00000000E+00  1.67522847E-03  0.00000000E+00  0.00000000E+00
  0.00000000E+00  0.00000000E+00  3.79233789E-03  0.00000000E+00  0.00000000E+00
  0.00000000E+00  0.00000000E+00  0.00000000E+00  3.79233789E-03  0.00000000E+00
 -7.63509798E-03 -1.90315085E-02 -5.01226278E-03  6.92076243E-01  9.01305003E+00
  0.00000000E+00 -1.69575913E-02 -1.28020580E-01  0.00000000E+00 -1.10720645E-01
 -3.70172851E-01  0.00000000E+00 -1.03351140E+00 -2.03202357E+00  7.43257555E-03
  0.00000000E+00 -1.74895815E-03  2.13866065E-03  0.00000000E+00  8.71860272E-03
  0.00000000E+00 -5.03899162E-02 -8.94411280E-02  0.00000000E+00 -8.85884720E-03
  0.00000000E+00 -1.02281901E-02 -1.25778638E-03  0.00000000E+00  0.00000000E+00
 -7.23996811E-04 -3.10508691E-02 -6.70406578E-02  1.13241293E-01 -2.50371583E-01
  2.11871313E+00  7.89763354E-02  6.02268055E-02  2.60701990E-02  3.49394076E-01
 -2.44717534E-01 -7.65143839E-03 -4.18074830E+00  1.01719316E+00  3.66104769E+00
  5.11271750E-04  1.31806183E-02  5.85550626E-03 -9.36713160E-03  1.04653240E-03
  8.78318561E-02 -7.58850974E-02 -9.05364014E-03  2.52425806E-01 -8.83651450E-02
  7.65865812E-03  1.60358569E-04  1.07212075E-02  5.28980222E-04  7.17599568E-03
 -2.26873762E-03  9.69318863E-03 -3.10508691E-02 -6.70406578E-02  1.13241293E-01
 -2.50371583E-01  2.11871313E+00 -7.89763354E-02  6.02268055E-02  2.60701990E-02
 -3.49394076E-01 -2.44717534E-01 -7.65143839E-03  4.18074830E+00  1.01719316E+00
  3.66104769E+00  5.11271750E-04 -1.31806183E-02  5.85550626E-03 -9.36713160E-03
 -1.04653240E-03  8.78318561E-02  7.58850974E-02 -9.05364014E-03  2.52425806E-01
  8.83651450E-02  7.65865812E-03 -1.60358569E-04  1.07212075E-02  5.28980222E-04
 -7.17599568E-03  2.26873762E-03  9.69318863E-03  7.63509798E-03  1.90315085E-02
  5.01226278E-03 -6.92076243E-01 -9.01305003E+00  0.00000000E+00 -1.69575913E-02
  1.28020580E-01  0.00000000E+00 -1.10720645E-01  3.70172851E-01  0.00000000E+00
 -1.03351140E+00  2.03202357E+00 -7.43257555E-03  0.00000000E+00 -1.74895815E-03
 -2.13866065E-03  0.00000000E+00 -8.71860272E-03  0.00000000E+00 -5.03899162E-02
  8.94411280E-02  0.00000000E+00  8.85884720E-03  0.00000000E+00 -1.02281901E-02
  1.25778638E-03  0.00000000E+00  0.00000000E+00 -7.23996811E-04  3.10508691E-02
  6.70406578E-02 -1.13241293E-01  2.50371583E-01 -2.11871313E+00  7.89763354E-02
  6.02268055E-02 -2.60701990E-02  3.49394076E-01 -2.44717534E-01  7.65143839E-03
 -4.18074830E+00  1.01719316E+00 -3.66104769E+00 -5.11271750E-04  1.31806183E-02
  5.85550626E-03  9.36713160E-03 -1.04653240E-03 -8.78318561E-02 -7.58850974E-02
 -9.05364014E-03 -2.52425806E-01  8.83651450E-02 -7.65865812E-03  1.60358569E-04
  1.07212075E-02 -5.28980222E-04 -7.17599568E-03 -2.26873762E-03  9.69318863E-03
  3.10508691E-02  6.70406578E-02 -1.13241293E-01  2.50371583E-01 -2.11871313E+00
 -7.89763354E-02  6.02268055E-02 -2.60701990E-02 -3.49394076E-01 -2.44717534E-01
  7.65143839E-03  4.18074830E+00  1.01719316E+00 -3.66104769E+00 -5.11271750E-04
 -1.31806183E-02  5.85550626E-03  9.36713160E-03  1.04653240E-03 -8.78318561E-02
  7.58850974E-02 -9.05364014E-03 -2.52425806E-01 -8.83651450E-02 -7.65865812E-03
 -1.60358569E-04  1.07212075E-02 -5.28980222E-04  7.17599568E-03  2.26873762E-03
  9.69318863E-03 -1.21685415E-02 -2.39375397E-01 -3.92962848E-02  0.00000000E+00
  1.79629108E-02 -1.67600790E-03 -3.90380990E-02 -2.38663679E-01  3.33091235E+00
 -7.20563688E-04 -2.58511622E-02 -5.66046787E-03 -3.90380990E-02 -2.38663679E-01
  3.33091235E+00  7.20563688E-04 -2.58511622E-02 -5.66046787E-03  1.21685415E-02
  2.39375397E-01  3.92962848E-02  0.00000000E+00  1.79629108E-02  1.67600790E-03
  3.90380990E-02  2.38663679E-01 -3.33091235E+00 -7.20563688E-04 -2.58511622E-02
  5.66046787E-03  3.90380990E-02  2.38663679E-01 -3.33091235E+00  7.20563688E-04
 -2.58511622E-02  5.66046787E-03  0.00000000E+00  0.00000000E+00  0.00000000E+00
  0.00000000E+00  0.00000000E+00  0.00000000E+00  9.42406816E-02  0.00000000E+00
  0.00000000E+00  1.30494811E-02  0.00000000E+00  0.00000000E+00 -7.10832340E-01
  0.00000000E+00  0.00000000E+00  0.00000000E+00  1.86033386E-03  0.00000000E+00
  0.00000000E+00  0.00000000E+00  0.00000000E+00  8.38492973E-02  0.00000000E+00
  0.00000000E+00  0.00000000E+00  0.00000000E+00 -7.03214490E-03  0.00000000E+00
  0.00000000E+00  0.00000000E+00  4.24158143E-03  0.00000000E+00  0.00000000E+00
  0.00000000E+00  0.00000000E+00  7.53938727E-03  0.00000000E+00  0.00000000E+00
  0.00000000E+00  0.00000000E+00  0.00000000E+00  7.53938727E-03  0.00000000E+00
 -1.66268526E-02 -4.18098593E-02  2.81579810E-01 -7.05920459E-01 -5.99053345E+00
  0.00000000E+00 -8.99716028E-02 -2.26270316E-01  0.00000000E+00 -2.24909980E-01
  3.45015475E-01  0.00000000E+00  4.67309775E+00  2.66666021E+00 -2.50574006E-03
  0.00000000E+00  2.15140618E-03  1.61678540E-03  0.00000000E+00 -2.84889632E-01
  0.00000000E+00 -1.89388477E-01 -9.18366509E-02  0.00000000E+00  1.26820215E-02
  0.00000000E+00  1.71849727E-02  2.23883851E-02  0.00000000E+00  0.00000000E+00
  1.52821224E-02  1.96251185E-02  4.34460023E-02 -1.15232262E-01 -2.21148122E-01
  3.23466064E+00  4.27633600E-02  5.04228618E-02 -9.77287501E-02 -2.06488960E-01
  4.06833208E-02  3.22156316E-01 -1.00381948E+00  3.67491227E-01  1.50907853E+00
  9.08527917E-03 -5.64662504E-03 -1.32198206E-02 -5.25272387E-03 -9.97770266E-04
  1.90334970E-01 -1.67186975E-01 -1.03392616E-01  3.05879823E-02  4.23429722E-02
  9.92586382E-04 -2.09677721E-02 -5.39392949E-03  4.31070658E-03  3.58356164E-03
  3.31829357E-03  7.92273306E-04  1.96251185E-02  4.34460023E-02 -1.15232262E-01
 -2.21148122E-01  3.23466064E+00 -4.27633600E-02  5.04228618E-02 -9.77287501E-02
  2.06488960E-01  4.06833208E-02  3.22156316E-01  1.00381948E+00  3.67491227E-01
  1.50907853E+00  9.08527917E-03  5.64662504E-03 -1.32198206E-02 -5.25272387E-03
  9.97770266E-04  1.90334970E-01  1.67186975E-01 -1.03392616E-01  3.05879823E-02
 -4.23429722E-02  9.92586382E-04  2.09677721E-02 -5.39392949E-03  4.31070658E-03
 -3.58356164E-03 -3.31829357E-03  7.92273306E-04 -1.66268526E-02 -4.18098593E-02
  2.81579810E-01 -7.05920459E-01 -5.99053345E+00  0.00000000E+00  8.99716028E-02
 -2.26270316E-01  0.00000000E+00  2.24909980E-01  3.45015475E-01  0.00000000E+00
 -4.67309775E+00  2.66666021E+00 -2.50574006E-03  0.00000000E+00 -2.15140618E-03
  1.61678540E-03  0.00000000E+00 -2.84889632E-01  0.00000000E+00  1.89388477E-01
 -9.18366509E-02  0.00000000E+00  1.26820215E-02  0.00000000E+00 -1.71849727E-02
  2.23883851E-02  0.00000000E+00  0.00000000E+00 -1.52821224E-02  1.96251185E-02
  4.34460023E-02 -1.15232262E-01 -2.21148122E-01  3.23466064E+00 -4.27633600E-02
 -5.04228618E-02 -9.77287501E-02  2.06488960E-01 -4.06833208E-02  3.22156316E-01
  1.00381948E+00 -3.67491227E-01  1.50907853E+00  9.08527917E-03  5.64662504E-03
  1.32198206E-02 -5.25272387E-03 -9.97770266E-04  1.90334970E-01  1.67186975E-01
  1.03392616E-01  3.05879823E-02  4.23429722E-02  9.92586382E-04  2.09677721E-02
  5.39392949E-03  4.31070658E-03  3.58356164E-03 -3.31829357E-03 -7.92273306E-04
  1.96251185E-02  4.34460023E-02 -1.15232262E-01 -2.21148122E-01  3.23466064E+00
  4.27633600E-02 -5.04228618E-02 -9.77287501E-02 -2.06488960E-01 -4.06833208E-02
  3.22156316E-01 -1.00381948E+00 -3.67491227E-01  1.50907853E+00  9.08527917E-03
 -5.64662504E-03  1.32198206E-02 -5.25272387E-03  9.97770266E-04  1.90334970E-01
 -1.67186975E-01  1.03392616E-01  3.05879823E-02 -4.23429722E-02  9.92586382E-04
 -2.09677721E-02  5.39392949E-03  4.31070658E-03 -3.58356164E-03  3.31829357E-03
 -7.92273306E-04 -1.20881718E-02 -1.41296401E-01 -3.02424400E+00  0.00000000E+00
 -1.92092832E-02 -3.01249079E-03  9.60688730E-03  2.79077764E-01  2.22406668E-01
 -1.47225448E-02  8.21396846E-03  1.72000882E-02  9.60688730E-03  2.79077764E-01
  2.22406668E-01  1.47225448E-02  8.21396846E-03  1.72000882E-02 -1.20881718E-02
 -1.41296401E-01 -3.02424400E+00  0.00000000E+00  1.92092832E-02 -3.01249079E-03
  9.60688730E-03  2.79077764E-01  2.22406668E-01  1.47225448E-02 -8.21396846E-03
  1.72000882E-02  9.60688730E-03  2.79077764E-01  2.22406668E-01 -1.47225448E-02
 -8.21396846E-03  1.72000882E-02  1.29370362E-02  3.05802482E-02 -6.61469148E-02
 -2.46609176E-01  7.03055764E+00  0.00000000E+00  0.00000000E+00  6.40030458E-02
  0.00000000E+00  0.00000000E+00 -7.21392154E-02  0.00000000E+00  0.00000000E+00
 -1.16328181E+00  7.61444030E-03  0.00000000E+00  0.00000000E+00 -8.57685799E-03
  0.00000000E+00  8.82892782E-02  0.00000000E+00  0.00000000E+00  1.00497148E-01
  0.00000000E+00 -4.49959194E-03  0.00000000E+00  0.00000000E+00 -1.02559034E-02
  0.00000000E+00  0.00000000E+00  0.00000000E+00 -4.83266120E-03  3.12413246E-02
 -1.29772498E+00  1.22953105E-02  0.00000000E+00  2.72935090E-03 -4.83266120E-03
  3.12413246E-02 -1.29772498E+00 -1.22953105E-02  0.00000000E+00  2.72935090E-03
  0.00000000E+00  0.00000000E+00  0.00000000E+00  0.00000000E+00  0.00000000E+00
 -1.86961918E-01  0.00000000E+00  0.00000000E+00 -3.16345735E-01  0.00000000E+00
  0.00000000E+00  1.74566872E+00  0.00000000E+00  0.00000000E+00  0.00000000E+00
  1.78211372E-03  0.00000000E+00  0.00000000E+00  6.48102370E-03  0.00000000E+00
 -2.02424075E-01  0.00000000E+00  0.00000000E+00 -8.11832930E-02  0.00000000E+00
  1.27908185E-02  0.00000000E+00  0.00000000E+00  3.51443417E-03  6.78812019E-03
  0.00000000E+00  3.46648421E-02  7.36290428E-02  5.63258148E-02 -1.39459993E+00
 -2.15903576E+00 -5.57463575E-02 -1.09727520E-02 -5.77851406E-02  1.60663696E-01
  5.56259087E-02  1.26721311E-01  3.69312275E+00 -1.93772880E+00 -2.77901353E-01
 -2.08603304E-03 -5.11259875E-03  2.00924574E-04  1.63287387E-03 -5.51581260E-03
  1.72806669E-01  3.79285005E-02 -8.96431366E-02 -2.17938025E-01  1.99592536E-01
 -2.08047130E-03 -1.73329210E-02 -9.11653633E-04 -5.18488021E-05 -1.09720119E-02
  1.40097747E-02  6.61643525E-05 -3.46648421E-02 -7.36290428E-02 -5.63258148E-02
  1.39459993E+00  2.15903576E+00 -5.57463575E-02  1.09727520E-02  5.77851406E-02
  1.60663696E-01 -5.56259087E-02 -1.26721311E-01  3.69312275E+00  1.93772880E+00
  2.77901353E-01  2.08603304E-03 -5.11259875E-03 -2.00924574E-04 -1.63287387E-03
 -5.51581260E-03 -1.72806669E-01  3.79285005E-02  8.96431366E-02  2.17938025E-01
  1.99592536E-01  2.08047130E-03 -1.73329210E-02  9.11653633E-04  5.18488021E-05
 -1.09720119E-02  1.40097747E-02 -6.61643525E-05  0.00000000E+00  0.00000000E+00
  0.00000000E+00  0.00000000E+00  0.00000000E+00  1.86961918E-01  0.00000000E+00
  0.00000000E+00  3.16345735E-01  0.00000000E+00  0.00000000E+00 -1.74566872E+00
  0.00000000E+00  0.00000000E+00  0.00000000E+00 -1.78211372E-03  0.00000000E+00
  0.00000000E+00  6.48102370E-03  0.00000000E+00  2.02424075E-01  0.00000000E+00
  0.00000000E+00 -8.11832930E-02  0.00000000E+00 -1.27908185E-02  0.00000000E+00
  0.00000000E+00  3.51443417E-03 -6.78812019E-03  0.00000000E+00  3.46648421E-02
  7.36290428E-02  5.63258148E-02 -1.39459993E+00 -2.15903576E+00  5.57463575E-02
  1.09727520E-02 -5.77851406E-02 -1.60663696E-01 -5.56259087E-02  1.26721311E-01
 -3.69312275E+00  1.93772880E+00 -2.77901353E-01 -2.08603304E-03  5.11259875E-03
 -2.00924574E-04  1.63287387E-03 -5.51581260E-03  1.72806669E-01 -3.79285005E-02
  8.96431366E-02 -2.17938025E-01  1.99592536E-01 -2.08047130E-03  1.73329210E-02
  9.11653633E-04 -5.18488021E-05 -1.09720119E-02 -1.40097747E-02 -6.61643525E-05
 -3.46648421E-02 -7.36290428E-02 -5.63258148E-02  1.39459993E+00  2.15903576E+00
  5.57463575E-02 -1.09727520E-02  5.77851406E-02 -1.60663696E-01  5.56259087E-02
 -1.26721311E-01 -3.69312275E+00 -1.93772880E+00  2.77901353E-01  2.08603304E-03
  5.11259875E-03  2.00924574E-04 -1.63287387E-03 -5.51581260E-03 -1.72806669E-01
 -3.79285005E-02 -8.96431366E-02  2.17938025E-01  1.99592536E-01  2.08047130E-03
  1.73329210E-02 -9.11653633E-04  5.18488021E-05 -1.09720119E-02 -1.40097747E-02
  6.61643525E-05  0.00000000E+00  0.00000000E+00  0.00000000E+00  4.81574791E-03
  0.00000000E+00  0.00000000E+00  5.27493558E-02  5.15810819E-01 -2.60095370E+00
 -1.38458246E-02  2.84694795E-02  2.81976498E-02 -5.27493558E-02 -5.15810819E-01
  2.60095370E+00 -1.38458246E-02 -2.84694795E-02 -2.81976498E-02  0.00000000E+00
  0.00000000E+00  0.00000000E+00 -4.81574791E-03  0.00000000E+00  0.00000000E+00
  5.27493558E-02  5.15810819E-01 -2.60095370E+00  1.38458246E-02 -2.84694795E-02
  2.81976498E-02 -5.27493558E-02 -5.15810819E-01  2.60095370E+00  1.38458246E-02
  2.84694795E-02 -2.81976498E-02  0.00000000E+00  0.00000000E+00  0.00000000E+00
  0.00000000E+00  0.00000000E+00  0.00000000E+00  0.00000000E+00  0.00000000E+00
  0.00000000E+00  0.00000000E+00  0.00000000E+00  0.00000000E+00  0.00000000E+00
  0.00000000E+00  0.00000000E+00  0.00000000E+00  0.00000000E+00  0.00000000E+00
  1.21055683E-03  0.00000000E+00  0.00000000E+00  0.00000000E+00  0.00000000E+00
 -6.62640662E-02  0.00000000E+00  0.00000000E+00  0.00000000E+00  0.00000000E+00
  4.29611784E-03  0.00000000E+00  0.00000000E+00  0.00000000E+00  0.00000000E+00
  0.00000000E+00  0.00000000E+00 -1.04088435E-02  0.00000000E+00  0.00000000E+00
  0.00000000E+00  0.00000000E+00  0.00000000E+00  1.04088435E-02  0.00000000E+00
  2.90537008E-02  6.36063854E-02 -4.70590268E-02 -9.43918823E-01 -1.11562759E+00
  0.00000000E+00  9.10503309E-03 -4.68278953E-02  0.00000000E+00 -2.62043148E-01
 -1.76570549E-01  0.00000000E+00  3.71526338E-01  5.03114949E-01 -1.31460754E-02
  0.00000000E+00  8.45457083E-03 -1.51984277E-02  0.00000000E+00  1.33836425E-01
  0.00000000E+00 -2.65468148E-01  1.89775887E-01  0.00000000E+00  5.16387908E-03
  0.00000000E+00  3.56330231E-03 -7.61113847E-03  0.00000000E+00  0.00000000E+00
  2.17218974E-02 -5.78407762E-03 -1.48917159E-02  5.74145773E-02 -6.43723137E-01
 -9.52161611E-02  2.31603024E-03 -4.63235436E-02 -3.95641500E-03  2.57160875E-01
 -2.81471789E-01 -2.31414455E-01 -1.09599242E+00  8.88809280E-01  9.88391981E-01
  7.72554878E-03  1.01093254E-02  3.47853537E-03  3.97684756E-03  7.41888600E-03
 -5.34941931E-02 -2.19832644E-02  1.12315836E-01  1.76522301E-02 -2.90269617E-02
  9.03809844E-03 -9.87917789E-04  3.87757957E-03  4.47325568E-03  6.45544091E-03
 -1.31307524E-02 -9.78438873E-03 -5.78407762E-03 -1.48917159E-02  5.74145773E-02
 -6.43723137E-01 -9.52161611E-02 -2.31603024E-03 -4.63235436E-02 -3.95641500E-03
 -2.57160875E-01 -2.81471789E-01 -2.31414455E-01  1.09599242E+00  8.88809280E-01
  9.88391981E-01  7.72554878E-03 -1.01093254E-02  3.47853537E-03  3.97684756E-03
 -7.41888600E-03 -5.34941931E-02  2.19832644E-02  1.12315836E-01  1.76522301E-02
  2.90269617E-02  9.03809844E-03  9.87917789E-04  3.87757957E-03  4.47325568E-03
 -6.45544091E-03  1.31307524E-02 -9.78438873E-03  2.90537008E-02  6.36063854E-02
 -4.70590268E-02 -9.43918823E-01 -1.11562759E+00  0.00000000E+00 -9.10503309E-03
 -4.68278953E-02  0.00000000E+00  2.62043148E-01 -1.76570549E-01  0.00000000E+00
 -3.71526338E-01  5.03114949E-01 -1.31460754E-02  0.00000000E+00 -8.45457083E-03
 -1.51984277E-02  0.00000000E+00  1.33836425E-01  0.00000000E+00  2.65468148E-01
  1.89775887E-01  0.00000000E+00  5.16387908E-03  0.00000000E+00 -3.56330231E-03
 -7.61113847E-03  0.00000000E+00  0.00000000E+00 -2.17218974E-02 -5.78407762E-03
 -1.48917159E-02  5.74145773E-02 -6.43723137E-01 -9.52161611E-02 -2.31603024E-03
  4.63235436E-02 -3.95641500E-03 -2.57160875E-01  2.81471789E-01 -2.31414455E-01
  1.09599242E+00 -8.88809280E-01  9.88391981E-01  7.72554878E-03 -1.01093254E-02
 -3.47853537E-03  3.97684756E-03  7.41888600E-03 -5.34941931E-02  2.19832644E-02
 -1.12315836E-01  1.76522301E-02 -2.90269617E-02  9.03809844E-03  9.87917789E-04
 -3.87757957E-03  4.47325568E-03  6.45544091E-03  1.31307524E-02  9.78438873E-03
 -5.78407762E-03 -1.48917159E-02  5.74145773E-02 -6.43723137E-01 -9.52161611E-02
  2.31603024E-03  4.63235436E-02 -3.95641500E-03  2.57160875E-01  2.81471789E-01
 -2.31414455E-01 -1.09599242E+00 -8.88809280E-01  9.88391981E-01  7.72554878E-03
  1.01093254E-02 -3.47853537E-03  3.97684756E-03 -7.41888600E-03 -5.34941931E-02
 -2.19832644E-02 -1.12315836E-01  1.76522301E-02  2.90269617E-02  9.03809844E-03
 -9.87917789E-04 -3.87757957E-03  4.47325568E-03 -6.45544091E-03 -1.31307524E-02
  9.78438873E-03  7.39520657E-02  1.06801303E+00 -9.05340335E-01  0.00000000E+00
 -7.15911439E-02 -1.07060445E-02 -2.34906868E-02 -3.55073078E-01  1.67393097E+00
  2.35133224E-02 -2.26518299E-02 -2.46636618E-02 -2.34906868E-02 -3.55073078E-01
  1.67393097E+00 -2.35133224E-02 -2.26518299E-02 -2.46636618E-02  7.39520657E-02
  1.06801303E+00 -9.05340335E-01  0.00000000E+00  7.15911439E-02 -1.07060445E-02
 -2.34906868E-02 -3.55073078E-01  1.67393097E+00 -2.35133224E-02  2.26518299E-02
 -2.46636618E-02 -2.34906868E-02 -3.55073078E-01  1.67393097E+00  2.35133224E-02
  2.26518299E-02 -2.46636618E-02  1.60463710E-02  2.61775163E-02  3.53283633E-01
 -2.62909564E+00  5.39269365E+00  0.00000000E+00  0.00000000E+00 -1.98945763E-01
  0.00000000E+00  0.00000000E+00 -4.81569211E-01  0.00000000E+00  0.00000000E+00
  1.75245403E+00  8.32487314E-03  0.00000000E+00  0.00000000E+00  1.71696467E-02
  0.00000000E+00  4.60993027E-02  0.00000000E+00  0.00000000E+00  3.96267354E-02
  0.00000000E+00  7.11157331E-03  0.00000000E+00  0.00000000E+00 -5.47573343E-02
  0.00000000E+00  0.00000000E+00  0.00000000E+00  4.12280316E-02  6.08316167E-01
 -2.56819846E+00  4.45901320E-02  0.00000000E+00 -5.44959258E-02  4.12280316E-02
  6.08316167E-01 -2.56819846E+00 -4.45901320E-02  0.00000000E+00 -5.44959258E-02
  0.00000000E+00  0.00000000E+00  0.00000000E+00  0.00000000E+00  0.00000000E+00
 -1.84958110E-01  0.00000000E+00  0.00000000E+00 -9.15154496E-02  0.00000000E+00
  0.00000000E+00 -1.69838879E-01  0.00000000E+00  0.00000000E+00  0.00000000E+00
 -5.04833923E-03  0.00000000E+00  0.00000000E+00 -4.19367103E-03  0.00000000E+00
 -2.89681552E-01  0.00000000E+00  0.00000000E+00 -9.82684092E-02  0.00000000E+00
  2.68157342E-02  0.00000000E+00  0.00000000E+00  1.26641750E-02  1.06118275E-03
  0.00000000E+00 -5.80245655E-03 -1.76641242E-02  2.00010299E-01 -9.57391466E-01
  2.22494640E+00 -1.00863143E-01 -3.44042811E-02  7.15218537E-02  7.44808248E-02
  7.50154623E-02 -8.36814379E-02  3.62173199E-03 -8.37735487E-01 -1.08862954E+00
  7.20335268E-03  1.63809011E-03  4.65778042E-03 -6.83820570E-03 -3.40603362E-04
 -5.89819241E-02  1.58232688E-01  8.30184032E-02 -9.18723229E-02 -3.88628551E-02
 -8.12269061E-03  6.23251114E-03  8.98745189E-03 -2.78625034E-03 -9.17572681E-03
  7.47885646E-03  3.55800048E-03  5.80245655E-03  1.76641242E-02 -2.00010299E-01
  9.57391466E-01 -2.22494640E+00 -1.00863143E-01  3.44042811E-02 -7.15218537E-02
  7.44808248E-02 -7.50154623E-02  8.36814379E-02  3.62173199E-03  8.37735487E-01
  1.08862954E+00 -7.20335268E-03  1.63809011E-03 -4.65778042E-03  6.83820570E-03
 -3.40603362E-04  5.89819241E-02  1.58232688E-01 -8.30184032E-02  9.18723229E-02
 -3.88628551E-02  8.12269061E-03  6.23251114E-03 -8.98745189E-03  2.78625034E-03
 -9.17572681E-03  7.47885646E-03 -3.55800048E-03  0.00000000E+00  0.00000000E+00
  0.00000000E+00  0.00000000E+00  0.00000000E+00 -1.84958110E-01  0.00000000E+00
  0.00000000E+00 -9.15154496E-02  0.00000000E+00  0.00000000E+00 -1.69838879E-01
  0.00000000E+00  0.00000000E+00  0.00000000E+00 -5.04833923E-03  0.00000000E+00
  0.00000000E+00  4.19367103E-03  0.00000000E+00 -2.89681552E-01  0.00000000E+00
  0.00000000E+00  9.82684092E-02  0.00000000E+00  2.68157342E-02  0.00000000E+00
  0.00000000E+00 -1.26641750E-02  1.06118275E-03  0.00000000E+00  5.80245655E-03
  1.76641242E-02 -2.00010299E-01  9.57391466E-01 -2.22494640E+00 -1.00863143E-01
 -3.44042811E-02 -7.15218537E-02  7.44808248E-02  7.50154623E-02  8.36814379E-02
  3.62173199E-03 -8.37735487E-01  1.08862954E+00 -7.20335268E-03  1.63809011E-03
  4.65778042E-03  6.83820570E-03  3.40603362E-04  5.89819241E-02  1.58232688E-01
  8.30184032E-02  9.18723229E-02  3.88628551E-02  8.12269061E-03  6.23251114E-03
  8.98745189E-03  2.78625034E-03  9.17572681E-03  7.47885646E-03  3.55800048E-03
 -5.80245655E-03 -1.76641242E-02  2.00010299E-01 -9.57391466E-01  2.22494640E+00
 -1.00863143E-01  3.44042811E-02  7.15218537E-02  7.44808248E-02 -7.50154623E-02
 -8.36814379E-02  3.62173199E-03  8.37735487E-01 -1.08862954E+00  7.20335268E-03
  1.63809011E-03 -4.65778042E-03 -6.83820570E-03  3.40603362E-04 -5.89819241E-02
  1.58232688E-01 -8.30184032E-02 -9.18723229E-02  3.88628551E-02 -8.12269061E-03
  6.23251114E-03 -8.98745189E-03 -2.78625034E-03  9.17572681E-03  7.47885646E-03
 -3.55800048E-03  0.00000000E+00  0.00000000E+00  0.00000000E+00 -1.96980775E-04
  0.00000000E+00  0.00000000E+00 -1.05836576E-03 -2.10952746E-02 -1.32275073E+00
 -1.76756697E-02  8.40268760E-03 -7.08300031E-03  1.05836576E-03  2.10952746E-02
  1.32275073E+00 -1.76756697E-02 -8.40268760E-03  7.08300031E-03  0.00000000E+00
  0.00000000E+00  0.00000000E+00 -1.96980775E-04  0.00000000E+00  0.00000000E+00
  1.05836576E-03  2.10952746E-02  1.32275073E+00 -1.76756697E-02  8.40268760E-03
  7.08300031E-03 -1.05836576E-03 -2.10952746E-02 -1.32275073E+00 -1.76756697E-02
 -8.40268760E-03 -7.08300031E-03  0.00000000E+00  0.00000000E+00  0.00000000E+00
  0.00000000E+00  0.00000000E+00 -1.06863229E-01  0.00000000E+00  0.00000000E+00
 -5.90792043E-01  0.00000000E+00  0.00000000E+00  4.28753375E+00  0.00000000E+00
  0.00000000E+00  0.00000000E+00 -5.91331602E-03  0.00000000E+00  0.00000000E+00
  0.00000000E+00  0.00000000E+00  3.86286984E-02  0.00000000E+00  0.00000000E+00
  0.00000000E+00  0.00000000E+00 -6.27001069E-03  0.00000000E+00  0.00000000E+00
  0.00000000E+00 -4.61504432E-03  0.00000000E+00 -1.42243747E-02  4.13502508E-02
  2.85042188E+00 -8.05972977E-04  0.00000000E+00  1.36238169E-02  1.42243747E-02
 -4.13502508E-02 -2.85042188E+00 -8.05972977E-04  0.00000000E+00 -1.36238169E-02
  4.25306467E-02  8.51633024E-02  1.28713439E-01 -2.60853562E+00  1.56674458E+01
  0.00000000E+00 -3.07985888E-02  4.32267590E-02  0.00000000E+00 -2.33603176E-01
 -1.75079330E-01  0.00000000E+00  2.98000422E-01 -1.47880468E+00 -4.56419154E-03
  0.00000000E+00 -6.95073159E-03  8.88129593E-03  0.00000000E+00  1.11173732E-01
  0.00000000E+00  4.74173239E-02  9.61272940E-02  0.00000000E+00  7.40448128E-03
  0.00000000E+00  7.84609479E-03  1.43974953E-02  0.00000000E+00  0.00000000E+00
  6.94111435E-03 -1.13621573E-02 -2.45374835E-02  2.60845961E-02  1.87038641E-01
 -4.55954397E+00 -5.82677843E-04 -3.14278466E-02  6.02220765E-02  7.87199761E-02
 -7.28553672E-02  3.00492593E-02  2.10075801E-01  1.15563262E+00 -1.20737640E+00
 -3.08741032E-03  1.04718481E-03 -5.22854807E-03 -1.77811056E-03 -4.71179730E-03
 -3.82524161E-02  6.04826079E-02  2.05637252E-02 -1.36980930E-02 -3.21137656E-02
  4.44782736E-04  2.78821116E-03 -3.38396449E-04 -1.36412819E-03 -2.00472089E-03
 -9.77212333E-04 -4.24391556E-04 -1.13621573E-02 -2.45374835E-02  2.60845961E-02
  1.87038641E-01 -4.55954397E+00  5.82677843E-04 -3.14278466E-02  6.02220765E-02
 -7.87199761E-02 -7.28553672E-02  3.00492593E-02 -2.10075801E-01  1.15563262E+00
 -1.20737640E+00 -3.08741032E-03 -1.04718481E-03 -5.22854807E-03 -1.77811056E-03
  4.71179730E-03 -3.82524161E-02 -6.04826079E-02  2.05637252E-02 -1.36980930E-02
  3.21137656E-02  4.44782736E-04 -2.78821116E-03 -3.38396449E-04 -1.36412819E-03
  2.00472089E-03  9.77212333E-04 -4.24391556E-04  4.25306467E-02  8.51633024E-02
  1.28713439E-01 -2.60853562E+00  1.56674458E+01  0.00000000E+00  3.07985888E-02
  4.32267590E-02  0.00000000E+00  2.33603176E-01 -1.75079330E-01  0.00000000E+00
 -2.98000422E-01 -1.47880468E+00 -4.56419154E-03  0.00000000E+00  6.95073159E-03
  8.88129593E-03  0.00000000E+00  1.11173732E-01  0.00000000E+00 -4.74173239E-02
  9.61272940E-02  0.00000000E+00  7.40448128E-03  0.00000000E+00 -7.84609479E-03
  1.43974953E-02  0.00000000E+00  0.00000000E+00 -6.94111435E-03 -1.13621573E-02
 -2.45374835E-02  2.60845961E-02  1.87038641E-01 -4.55954397E+00  5.82677843E-04
  3.14278466E-02  6.02220765E-02 -7.87199761E-02  7.28553672E-02  3.00492593E-02
 -2.10075801E-01 -1.15563262E+00 -1.20737640E+00 -3.08741032E-03 -1.04718481E-03
  5.22854807E-03 -1.77811056E-03 -4.71179730E-03 -3.82524161E-02 -6.04826079E-02
 -2.05637252E-02 -1.36980930E-02 -3.21137656E-02  4.44782736E-04 -2.78821116E-03
  3.38396449E-04 -1.36412819E-03 -2.00472089E-03  9.77212333E-04  4.24391556E-04
 -1.13621573E-02 -2.45374835E-02  2.60845961E-02  1.87038641E-01 -4.55954397E+00
 -5.82677843E-04  3.14278466E-02  6.02220765E-02  7.87199761E-02  7.28553672E-02
  3.00492593E-02  2.10075801E-01 -1.15563262E+00 -1.20737640E+00 -3.08741032E-03
  1.04718481E-03  5.22854807E-03 -1.77811056E-03  4.71179730E-03 -3.82524161E-02
  6.04826079E-02 -2.05637252E-02 -1.36980930E-02  3.21137656E-02  4.44782736E-04
  2.78821116E-03  3.38396449E-04 -1.36412819E-03  2.00472089E-03 -9.77212333E-04
  4.24391556E-04  2.27237236E-02  1.28902013E-01 -3.27723955E+00  0.00000000E+00
 -3.39747437E-02 -1.70037749E-02 -1.45995662E-02  9.72531858E-03  7.74967877E-01
  2.54985913E-03 -5.46597024E-03  1.48916567E-02 -1.45995662E-02  9.72531858E-03
  7.74967877E-01 -2.54985913E-03 -5.46597024E-03  1.48916567E-02  2.27237236E-02
  1.28902013E-01 -3.27723955E+00  0.00000000E+00  3.39747437E-02 -1.70037749E-02
 -1.45995662E-02  9.72531858E-03  7.74967877E-01 -2.54985913E-03  5.46597024E-03
  1.48916567E-02 -1.45995662E-02  9.72531858E-03  7.74967877E-01  2.54985913E-03
  5.46597024E-03  1.48916567E-02 -2.98506746E-02 -6.11845772E-02 -1.35620962E-01
  2.13025561E+00 -1.06149311E+01  0.00000000E+00  0.00000000E+00 -4.14270075E-02
  0.00000000E+00  0.00000000E+00 -2.02050303E-01  0.00000000E+00  0.00000000E+00
  2.15076212E+00 -1.47772873E-03  0.00000000E+00  0.00000000E+00 -5.73812490E-03
  0.00000000E+00  1.37618510E-02  0.00000000E+00  0.00000000E+00 -1.55159727E-02
  0.00000000E+00  8.34793396E-04  0.00000000E+00  0.00000000E+00  2.28032173E-02
  0.00000000E+00  0.00000000E+00  0.00000000E+00 -3.45478865E-02 -1.24370545E-01
  1.02678159E+00 -1.52379698E-02  0.00000000E+00  5.11747431E-03 -3.45478865E-02
 -1.24370545E-01  1.02678159E+00  1.52379698E-02  0.00000000E+00  5.11747431E-03
  4.90969293E-02  1.08628950E-01 -2.09997894E-01 -4.81591263E-02  6.32862316E+00
  0.00000000E+00 -1.08961863E-02 -9.19404680E-03  0.00000000E+00 -7.93509102E-01
 -4.33167666E-03  0.00000000E+00  1.28259423E+00  2.78440223E+00  1.01029042E-02
  0.00000000E+00  1.05953546E-02 -9.49194655E-03  0.00000000E+00  1.85690482E-01
  0.00000000E+00 -3.07250389E-01  5.37638796E-02  0.00000000E+00  1.80813992E-03
  0.00000000E+00 -5.84292071E-03 -9.30287069E-03  0.00000000E+00  0.00000000E+00
  2.00127849E-02  1.18489551E-02  2.49961866E-02  1.70659868E-02 -8.45097913E-01
  1.88257114E+00  2.02082156E-02  4.35552679E-02 -1.34979412E-01 -2.02317928E-02
 -1.02722961E-01 -2.13708746E-01 -3.44214048E-01  7.81354444E-01  1.03209756E+00
  1.55500957E-03  5.89245833E-03 -2.99334297E-03 -2.56740647E-03 -4.75793326E-04
  1.25434516E-01 -4.87203230E-02 -4.32494096E-02  6.40373828E-02  4.21861161E-02
  1.31487774E-03 -3.40277998E-03  3.37614731E-04 -5.16113625E-03  5.76191308E-03
  3.85869169E-03  6.90142818E-03  1.18489551E-02  2.49961866E-02  1.70659868E-02
 -8.45097913E-01  1.88257114E+00 -2.02082156E-02  4.35552679E-02 -1.34979412E-01
  2.02317928E-02 -1.02722961E-01 -2.13708746E-01  3.44214048E-01  7.81354444E-01
  1.03209756E+00  1.55500957E-03 -5.89245833E-03 -2.99334297E-03 -2.56740647E-03
  4.75793326E-04  1.25434516E-01  4.87203230E-02 -4.32494096E-02  6.40373828E-02
 -4.21861161E-02  1.31487774E-03  3.40277998E-03  3.37614731E-04 -5.16113625E-03
 -5.76191308E-03 -3.85869169E-03  6.90142818E-03 -4.90969293E-02 -1.08628950E-01
  2.09997894E-01  4.81591263E-02 -6.32862316E+00  0.00000000E+00 -1.08961863E-02
  9.19404680E-03  0.00000000E+00 -7.93509102E-01  4.33167666E-03  0.00000000E+00
  1.28259423E+00 -2.78440223E+00 -1.01029042E-02  0.00000000E+00  1.05953546E-02
  9.49194655E-03  0.00000000E+00 -1.85690482E-01  0.00000000E+00 -3.07250389E-01
 -5.37638796E-02  0.00000000E+00 -1.80813992E-03  0.00000000E+00 -5.84292071E-03
  9.30287069E-03  0.00000000E+00  0.00000000E+00  2.00127849E-02 -1.18489551E-02
 -2.49961866E-02 -1.70659868E-02  8.45097913E-01 -1.88257114E+00  2.02082156E-02
  4.35552679E-02  1.34979412E-01 -2.02317928E-02 -1.02722961E-01  2.13708746E-01
 -3.44214048E-01  7.81354444E-01 -1.03209756E+00 -1.55500957E-03  5.89245833E-03
 -2.99334297E-03  2.56740647E-03  4.75793326E-04 -1.25434516E-01 -4.87203230E-02
 -4.32494096E-02 -6.40373828E-02 -4.21861161E-02 -1.31487774E-03 -3.40277998E-03
  3.37614731E-04  5.16113625E-03 -5.76191308E-03  3.85869169E-03  6.90142818E-03
 -1.18489551E-02 -2.49961866E-02 -1.70659868E-02  8.45097913E-01 -1.88257114E+00
 -2.02082156E-02  4.35552679E-02  1.34979412E-01  2.02317928E-02 -1.02722961E-01
  2.13708746E-01  3.44214048E-01  7.81354444E-01 -1.03209756E+00 -1.55500957E-03
 -5.89245833E-03 -2.99334297E-03  2.56740647E-03 -4.75793326E-04 -1.25434516E-01
  4.87203230E-02 -4.32494096E-02 -6.40373828E-02  4.21861161E-02 -1.31487774E-03
  3.40277998E-03  3.37614731E-04  5.16113625E-03  5.76191308E-03 -3.85869169E-03
  6.90142818E-03  7.38810740E-02  7.90764164E-01 -2.88573341E+00  0.00000000E+00
 -5.45316036E-02  7.73997267E-04 -5.32883316E-04  2.53861247E-02  3.54060040E-01
 -4.79658123E-03  1.75259218E-03  2.71657414E-03 -5.32883316E-04  2.53861247E-02
  3.54060040E-01  4.79658123E-03  1.75259218E-03  2.71657414E-03 -7.38810740E-02
 -7.90764164E-01  2.88573341E+00  0.00000000E+00 -5.45316036E-02 -7.73997267E-04
  5.32883316E-04 -2.53861247E-02 -3.54060040E-01 -4.79658123E-03  1.75259218E-03
 -2.71657414E-03  5.32883316E-04 -2.53861247E-02 -3.54060040E-01  4.79658123E-03
  1.75259218E-03 -2.71657414E-03  0.00000000E+00  0.00000000E+00  0.00000000E+00
  0.00000000E+00  0.00000000E+00  0.00000000E+00  2.44857579E-01  0.00000000E+00
  0.00000000E+00 -2.60047872E-01  0.00000000E+00  0.00000000E+00 -4.34294032E+00
  0.00000000E+00  0.00000000E+00  0.00000000E+00 -1.62217062E-03  0.00000000E+00
  0.00000000E+00  0.00000000E+00  0.00000000E+00  5.56934273E-01  0.00000000E+00
  0.00000000E+00  0.00000000E+00  0.00000000E+00 -2.44551499E-02  0.00000000E+00
  0.00000000E+00  0.00000000E+00  2.04615667E-02  0.00000000E+00  0.00000000E+00
  0.00000000E+00  0.00000000E+00  5.71254988E-03  0.00000000E+00  0.00000000E+00
  0.00000000E+00  0.00000000E+00  0.00000000E+00  5.71254988E-03  0.00000000E+00
 -1.44685498E-02 -3.67500064E-02  1.14013655E-01 -5.31023126E-01  2.60568331E+00
  0.00000000E+00 -6.05927457E-02  1.26536658E-01  0.00000000E+00  1.87873484E-01
  1.06773551E-01  0.00000000E+00  4.65842023E-01 -4.31173984E+00 -2.60921619E-03
  0.00000000E+00 -6.44807327E-03  1.24592947E-02  0.00000000E+00 -2.07380921E-02
  0.00000000E+00  2.38113056E-01  4.29009737E-02  0.00000000E+00 -6.41939502E-03
  0.00000000E+00 -9.25098071E-03  6.71738256E-04  0.00000000E+00  0.00000000E+00
 -1.40936125E-02  6.06864653E-05  1.25202991E-03 -9.12332058E-03  2.83448689E-01
 -3.51887225E+00 -2.15167999E-02 -1.16617790E-02 -1.09696438E-02 -6.50396882E-02
  8.93481651E-03 -9.80901647E-02  7.33688252E-01  5.55800094E-01 -1.15001363E+00
  5.99293438E-04 -1.78848221E-03  1.61312128E-03 -2.67286221E-03 -8.06474842E-03
  1.87980061E-03  7.72615929E-02 -6.56445904E-02  6.99948835E-03 -1.17184212E-02
 -4.82252191E-03  5.03734694E-03 -3.95694719E-03 -2.19103931E-03 -1.48681187E-03
  4.16193601E-03  3.44717074E-03  6.06864653E-05  1.25202991E-03 -9.12332058E-03
  2.83448689E-01 -3.51887225E+00  2.15167999E-02 -1.16617790E-02 -1.09696438E-02
  6.50396882E-02  8.93481651E-03 -9.80901647E-02 -7.33688252E-01  5.55800094E-01
 -1.15001363E+00  5.99293438E-04  1.78848221E-03  1.61312128E-03 -2.67286221E-03
  8.06474842E-03  1.87980061E-03 -7.72615929E-02 -6.56445904E-02  6.99948835E-03
  1.17184212E-02 -4.82252191E-03 -5.03734694E-03 -3.95694719E-03 -2.19103931E-03
  1.48681187E-03 -4.16193601E-03  3.44717074E-03 -1.44685498E-02 -3.67500064E-02
  1.14013655E-01 -5.31023126E-01  2.60568331E+00  0.00000000E+00  6.05927457E-02
  1.26536658E-01  0.00000000E+00 -1.87873484E-01  1.06773551E-01  0.00000000E+00
 -4.65842023E-01 -4.31173984E+00 -2.60921619E-03  0.00000000E+00  6.44807327E-03
  1.24592947E-02  0.00000000E+00 -2.07380921E-02  0.00000000E+00 -2.38113056E-01
  4.29009737E-02  0.00000000E+00 -6.41939502E-03  0.00000000E+00  9.25098071E-03
  6.71738256E-04  0.00000000E+00  0.00000000E+00  1.40936125E-02  6.06864653E-05
  1.25202991E-03 -9.12332058E-03  2.83448689E-01 -3.51887225E+00  2.15167999E-02
  1.16617790E-02 -1.09696438E-02  6.50396882E-02 -8.93481651E-03 -9.80901647E-02
 -7.33688252E-01 -5.55800094E-01 -1.15001363E+00  5.99293438E-04  1.78848221E-03
 -1.61312128E-03 -2.67286221E-03 -8.06474842E-03  1.87980061E-03 -7.72615929E-02
  6.56445904E-02  6.99948835E-03 -1.17184212E-02 -4.82252191E-03 -5.03734694E-03
  3.95694719E-03 -2.19103931E-03 -1.48681187E-03 -4.16193601E-03 -3.44717074E-03
  6.06864653E-05  1.25202991E-03 -9.12332058E-03  2.83448689E-01 -3.51887225E+00
 -2.15167999E-02  1.16617790E-02 -1.09696438E-02 -6.50396882E-02 -8.93481651E-03
 -9.80901647E-02  7.33688252E-01 -5.55800094E-01 -1.15001363E+00  5.99293438E-04
 -1.78848221E-03 -1.61312128E-03 -2.67286221E-03  8.06474842E-03  1.87980061E-03
  7.72615929E-02  6.56445904E-02  6.99948835E-03  1.17184212E-02 -4.82252191E-03
  5.03734694E-03  3.95694719E-03 -2.19103931E-03  1.48681187E-03  4.16193601E-03
 -3.44717074E-03 -5.17991057E-02 -6.28837751E-01  6.09243438E-01  0.00000000E+00
  3.13348657E-02  1.08360299E-02  9.43228378E-03  1.98190974E-01 -3.88547459E-02
 -7.77099706E-03  3.49364768E-03  9.74151289E-03  9.43228378E-03  1.98190974E-01
 -3.88547459E-02  7.77099706E-03  3.49364768E-03  9.74151289E-03 -5.17991057E-02
 -6.28837751E-01  6.09243438E-01  0.00000000E+00 -3.13348657E-02  1.08360299E-02
  9.43228378E-03  1.98190974E-01 -3.88547459E-02  7.77099706E-03 -3.49364768E-03
  9.74151289E-03  9.43228378E-03  1.98190974E-01 -3.88547459E-02 -7.77099706E-03
 -3.49364768E-03  9.74151289E-03  6.58887216E-02  1.35971429E-01  8.65660617E-02
 -3.22027639E+00  1.38812364E+01  0.00000000E+00  0.00000000E+00  9.14090108E-03
  0.00000000E+00  0.00000000E+00 -4.90053239E-01  0.00000000E+00  0.00000000E+00
 -5.63958397E-01 -6.35936370E-03  0.00000000E+00  0.00000000E+00 -6.08966387E-03
  0.00000000E+00 -4.10537234E-02  0.00000000E+00  0.00000000E+00 -2.79007890E-01
  0.00000000E+00  3.26952141E-02  0.00000000E+00  0.00000000E+00 -2.34193967E-02
  0.00000000E+00  0.00000000E+00  0.00000000E+00  4.31462911E-02  5.52060684E-01
 -2.62244789E+00  4.45006061E-02  0.00000000E+00 -3.68682390E-02  4.31462911E-02
  5.52060684E-01 -2.62244789E+00 -4.45006061E-02  0.00000000E+00 -3.68682390E-02
  0.00000000E+00  0.00000000E+00  0.00000000E+00  0.00000000E+00  0.00000000E+00
 -5.74735072E-02  0.00000000E+00  0.00000000E+00  1.42788540E-01  0.00000000E+00
  0.00000000E+00  1.38326154E+00  0.00000000E+00  0.00000000E+00  0.00000000E+00
 -5.24858317E-03  0.00000000E+00  0.00000000E+00  6.20517171E-04  0.00000000E+00
 -1.16127707E-01  0.00000000E+00  0.00000000E+00 -1.34062674E-01  0.00000000E+00
  9.06813690E-03  0.00000000E+00  0.00000000E+00  1.79126697E-02 -5.07063316E-03
  0.00000000E+00 -2.86966432E-02 -6.21174621E-02  4.25301158E-03  8.96621544E-01
 -6.55207615E-01 -7.75331781E-02 -9.97752597E-04 -1.86734924E-01  1.48664778E-01
 -2.12768675E-01 -2.44810456E-01 -4.05136775E-01  1.21413790E+00  3.33837317E+00
 -2.18939131E-03  6.84148710E-03 -9.48912467E-03 -4.17803191E-04  3.70327280E-03
  1.82884660E-01 -2.57629474E-01  1.68684706E-01 -9.13279961E-02 -1.02527513E-01
  1.37086108E-03 -1.16665537E-02 -4.09618975E-03  4.73815865E-03  1.43980960E-02
  1.96848525E-03 -6.28502855E-03  2.86966432E-02  6.21174621E-02 -4.25301158E-03
 -8.96621544E-01  6.55207615E-01 -7.75331781E-02  9.97752597E-04  1.86734924E-01
  1.48664778E-01  2.12768675E-01  2.44810456E-01 -4.05136775E-01 -1.21413790E+00
 -3.33837317E+00  2.18939131E-03  6.84148710E-03  9.48912467E-03  4.17803191E-04
  3.70327280E-03 -1.82884660E-01 -2.57629474E-01 -1.68684706E-01  9.13279961E-02
 -1.02527513E-01 -1.37086108E-03 -1.16665537E-02  4.09618975E-03 -4.73815865E-03
  1.43980960E-02  1.96848525E-03  6.28502855E-03  0.00000000E+00  0.00000000E+00
  0.00000000E+00  0.00000000E+00  0.00000000E+00  5.74735072E-02  0.00000000E+00
  0.00000000E+00 -1.42788540E-01  0.00000000E+00  0.00000000E+00 -1.38326154E+00
  0.00000000E+00  0.00000000E+00  0.00000000E+00  5.24858317E-03  0.00000000E+00
  0.00000000E+00  6.20517171E-04  0.00000000E+00  1.16127707E-01  0.00000000E+00
  0.00000000E+00 -1.34062674E-01  0.00000000E+00 -9.06813690E-03  0.00000000E+00
  0.00000000E+00  1.79126697E-02  5.07063316E-03  0.00000000E+00 -2.86966432E-02
 -6.21174621E-02  4.25301158E-03  8.96621544E-01 -6.55207615E-01  7.75331781E-02
  9.97752597E-04 -1.86734924E-01 -1.48664778E-01  2.12768675E-01 -2.44810456E-01
  4.05136775E-01 -1.21413790E+00  3.33837317E+00 -2.18939131E-03 -6.84148710E-03
  9.48912467E-03 -4.17803191E-04  3.70327280E-03  1.82884660E-01  2.57629474E-01
 -1.68684706E-01 -9.13279961E-02 -1.02527513E-01  1.37086108E-03  1.16665537E-02
  4.09618975E-03  4.73815865E-03  1.43980960E-02 -1.96848525E-03  6.28502855E-03
  2.86966432E-02  6.21174621E-02 -4.25301158E-03 -8.96621544E-01  6.55207615E-01
  7.75331781E-02 -9.97752597E-04  1.86734924E-01 -1.48664778E-01 -2.12768675E-01
  2.44810456E-01  4.05136775E-01  1.21413790E+00 -3.33837317E+00  2.18939131E-03
 -6.84148710E-03 -9.48912467E-03  4.17803191E-04  3.70327280E-03 -1.82884660E-01
  2.57629474E-01  1.68684706E-01  9.13279961E-02 -1.02527513E-01 -1.37086108E-03
  1.16665537E-02 -4.09618975E-03 -4.73815865E-03  1.43980960E-02 -1.96848525E-03
 -6.28502855E-03  0.00000000E+00  0.00000000E+00  0.00000000E+00  5.13093633E-03
  0.00000000E+00  0.00000000E+00 -5.67429593E-02 -6.49297974E-01  2.35779753E+00
  3.50444125E-02 -2.97511962E-02 -1.67127074E-02  5.67429593E-02  6.49297974E-01
 -2.35779753E+00  3.50444125E-02  2.97511962E-02  1.67127074E-02  0.00000000E+00
  0.00000000E+00  0.00000000E+00 -5.13093633E-03  0.00000000E+00  0.00000000E+00
 -5.67429593E-02 -6.49297974E-01  2.35779753E+00 -3.50444125E-02  2.97511962E-02
 -1.67127074E-02  5.67429593E-02  6.49297974E-01 -2.35779753E+00 -3.50444125E-02
 -2.97511962E-02  1.67127074E-02  0.00000000E+00  0.00000000E+00  0.00000000E+00
  0.00000000E+00  0.00000000E+00  0.00000000E+00  0.00000000E+00  0.00000000E+00
  0.00000000E+00  0.00000000E+00  0.00000000E+00  0.00000000E+00  0.00000000E+00
  0.00000000E+00  0.00000000E+00  0.00000000E+00  0.00000000E+00  0.00000000E+00
  1.01149515E-03  0.00000000E+00  0.00000000E+00  0.00000000E+00  0.00000000E+00
 -2.65121598E-02  0.00000000E+00  0.00000000E+00  0.00000000E+00  0.00000000E+00
  7.19307509E-03  0.00000000E+00  0.00000000E+00  0.00000000E+00  0.00000000E+00
  0.00000000E+00  0.00000000E+00 -7.71931374E-03  0.00000000E+00  0.00000000E+00
  0.00000000E+00  0.00000000E+00  0.00000000E+00  7.71931374E-03  0.00000000E+00
  0.00000000E+00  0.00000000E+00  0.00000000E+00  0.00000000E+00  0.00000000E+00
 -9.84701803E-02  0.00000000E+00  0.00000000E+00 -1.47006051E-01  0.00000000E+00
  0.00000000E+00  1.46858091E+00  0.00000000E+00  0.00000000E+00  0.00000000E+00
  2.16582208E-03  0.00000000E+00  0.00000000E+00 -1.31319770E-03  0.00000000E+00
 -1.00923771E-01  0.00000000E+00  0.00000000E+00 -1.03751256E-03  0.00000000E+00
  8.70658189E-03  0.00000000E+00  0.00000000E+00 -4.57829342E-03  5.94359504E-03
  0.00000000E+00 -2.30069962E-02 -4.87542898E-02 -4.01838460E-02  7.56151413E-01
 -2.55243742E+00  4.77805856E-02 -1.28162699E-01 -5.11389564E-02  2.65368943E-01
 -4.73508110E-01 -4.51735110E-01 -2.09185161E+00  2.97612124E+00  1.30201180E+00
  5.21399842E-03  5.42284870E-03 -2.17335583E-03  7.76153221E-03  9.59082845E-03
 -1.19708229E-01 -7.69677755E-02  6.47737561E-02  1.33238699E-02 -1.73831790E-01
  8.28379442E-03  8.17018225E-03 -4.67605423E-03  2.86155370E-03  2.03848165E-02
 -1.71191940E-02 -3.69115063E-03  2.30069962E-02  4.87542898E-02  4.01838460E-02
 -7.56151413E-01  2.55243742E+00  4.77805856E-02  1.28162699E-01  5.11389564E-02
  2.65368943E-01  4.73508110E-01  4.51735110E-01 -2.09185161E+00 -2.97612124E+00
 -1.30201180E+00 -5.21399842E-03  5.42284870E-03  2.17335583E-03 -7.76153221E-03
  9.59082845E-03  1.19708229E-01 -7.69677755E-02 -6.47737561E-02 -1.33238699E-02
 -1.73831790E-01 -8.28379442E-03  8.17018225E-03  4.67605423E-03 -2.86155370E-03
  2.03848165E-02 -1.71191940E-02  3.69115063E-03  0.00000000E+00  0.00000000E+00
  0.00000000E+00  0.00000000E+00  0.00000000E+00 -9.84701803E-02  0.00000000E+00
  0.00000000E+00 -1.47006051E-01  0.00000000E+00  0.00000000E+00  1.46858091E+00
  0.00000000E+00  0.00000000E+00  0.00000000E+00  2.16582208E-03  0.00000000E+00
  0.00000000E+00  1.31319770E-03  0.00000000E+00 -1.00923771E-01  0.00000000E+00
  0.00000000E+00  1.03751256E-03  0.00000000E+00  8.70658189E-03  0.00000000E+00
  0.00000000E+00  4.57829342E-03  5.94359504E-03  0.00000000E+00  2.30069962E-02
  4.87542898E-02  4.01838460E-02 -7.56151413E-01  2.55243742E+00  4.77805856E-02
 -1.28162699E-01  5.11389564E-02  2.65368943E-01 -4.73508110E-01  4.51735110E-01
 -2.09185161E+00  2.97612124E+00 -1.30201180E+00 -5.21399842E-03  5.42284870E-03
 -2.17335583E-03 -7.76153221E-03 -9.59082845E-03  1.19708229E-01 -7.69677755E-02
  6.47737561E-02 -1.33238699E-02  1.73831790E-01 -8.28379442E-03  8.17018225E-03
 -4.67605423E-03 -2.86155370E-03 -2.03848165E-02 -1.71191940E-02 -3.69115063E-03
 -2.30069962E-02 -4.87542898E-02 -4.01838460E-02  7.56151413E-01 -2.55243742E+00
  4.77805856E-02  1.28162699E-01 -5.11389564E-02  2.65368943E-01  4.73508110E-01
 -4.51735110E-01 -2.09185161E+00 -2.97612124E+00  1.30201180E+00  5.21399842E-03
  5.42284870E-03  2.17335583E-03  7.76153221E-03 -9.59082845E-03 -1.19708229E-01
 -7.69677755E-02 -6.47737561E-02  1.33238699E-02  1.73831790E-01  8.28379442E-03
  8.17018225E-03  4.67605423E-03  2.86155370E-03 -2.03848165E-02 -1.71191940E-02
  3.69115063E-03  0.00000000E+00  0.00000000E+00  0.00000000E+00 -7.12625190E-03
  0.00000000E+00  0.00000000E+00 -6.04439551E-02 -7.62872740E-01  3.74579338E+00
  3.38337363E-02 -4.11251653E-02 -3.47516817E-02  6.04439551E-02  7.62872740E-01
 -3.74579338E+00  3.38337363E-02  4.11251653E-02  3.47516817E-02  0.00000000E+00
  0.00000000E+00  0.00000000E+00 -7.12625190E-03  0.00000000E+00  0.00000000E+00
  6.04439551E-02  7.62872740E-01 -3.74579338E+00  3.38337363E-02 -4.11251653E-02
  3.47516817E-02 -6.04439551E-02 -7.62872740E-01  3.74579338E+00  3.38337363E-02
  4.11251653E-02 -3.47516817E-02  0.00000000E+00  0.00000000E+00  0.00000000E+00
  0.00000000E+00  0.00000000E+00  6.19275902E-02  0.00000000E+00  0.00000000E+00
  1.32139208E-01  0.00000000E+00  0.00000000E+00 -1.91424639E+00  0.00000000E+00
  0.00000000E+00  0.00000000E+00 -1.69192776E-02  0.00000000E+00  0.00000000E+00
  0.00000000E+00  0.00000000E+00  1.62843033E-01  0.00000000E+00  0.00000000E+00
  0.00000000E+00  0.00000000E+00 -4.10468241E-03  0.00000000E+00  0.00000000E+00
  0.00000000E+00  1.80101689E-03  0.00000000E+00  2.71727909E-02  1.41534341E-01
 -7.26929005E-01  2.14049720E-02  0.00000000E+00  1.27905001E-02 -2.71727909E-02
 -1.41534341E-01  7.26929005E-01  2.14049720E-02  0.00000000E+00 -1.27905001E-02
  0.00000000E+00  0.00000000E+00  0.00000000E+00  0.00000000E+00  0.00000000E+00
 -7.46205354E-02  0.00000000E+00  0.00000000E+00  2.41291775E-01  0.00000000E+00
  0.00000000E+00  1.84090731E+00  0.00000000E+00  0.00000000E+00  0.00000000E+00
 -1.47305436E-02  0.00000000E+00  0.00000000E+00 -3.22913025E-03  0.00000000E+00
 -2.82227936E-01  0.00000000E+00  0.00000000E+00 -3.29739510E-02  0.00000000E+00
  2.48348734E-02  0.00000000E+00  0.00000000E+00  1.01429822E-02  3.27397176E-03
  0.00000000E+00  2.29804385E-03  4.85697855E-03 -6.87848493E-03 -2.65648271E-01
  8.95039480E+00  1.65626202E-01  2.06317417E-01 -7.48065434E-02 -3.34830467E-01
 -2.91487644E-01  1.32408349E-01 -5.07559103E+00 -1.12688015E+00  2.47002107E+00
 -1.44415808E-03  6.96928255E-03  2.88892522E-03  3.66434735E-03 -4.30572360E-03
  1.51449535E-01 -1.54649516E-01 -8.11375621E-02  5.63889265E-01  1.28118845E-01
  1.35989462E-03  2.80813140E-03  1.19487062E-02  3.99778638E-03  9.82805065E-05
 -1.54956660E-02  1.31825550E-02 -2.29804385E-03 -4.85697855E-03  6.87848493E-03
  2.65648271E-01 -8.95039480E+00  1.65626202E-01 -2.06317417E-01  7.48065434E-02
 -3.34830467E-01  2.91487644E-01 -1.32408349E-01 -5.07559103E+00  1.12688015E+00
 -2.47002107E+00  1.44415808E-03  6.96928255E-03 -2.88892522E-03 -3.66434735E-03
 -4.30572360E-03 -1.51449535E-01 -1.54649516E-01  8.11375621E-02 -5.63889265E-01
  1.28118845E-01 -1.35989462E-03  2.80813140E-03 -1.19487062E-02 -3.99778638E-03
  9.82805065E-05 -1.54956660E-02 -1.31825550E-02  0.00000000E+00  0.00000000E+00
  0.00000000E+00  0.00000000E+00  0.00000000E+00  7.46205354E-02  0.00000000E+00
  0.00000000E+00 -2.41291775E-01  0.00000000E+00  0.00000000E+00 -1.84090731E+00
  0.00000000E+00  0.00000000E+00  0.00000000E+00  1.47305436E-02  0.00000000E+00
  0.00000000E+00 -3.22913025E-03  0.00000000E+00  2.82227936E-01  0.00000000E+00
  0.00000000E+00 -3.29739510E-02  0.00000000E+00 -2.48348734E-02  0.00000000E+00
  0.00000000E+00  1.01429822E-02 -3.27397176E-03  0.00000000E+00  2.29804385E-03
  4.85697855E-03 -6.87848493E-03 -2.65648271E-01  8.95039480E+00 -1.65626202E-01
 -2.06317417E-01 -7.48065434E-02  3.34830467E-01  2.91487644E-01  1.32408349E-01
  5.07559103E+00  1.12688015E+00  2.47002107E+00 -1.44415808E-03 -6.96928255E-03
 -2.88892522E-03  3.66434735E-03 -4.30572360E-03  1.51449535E-01  1.54649516E-01
  8.11375621E-02  5.63889265E-01  1.28118845E-01  1.35989462E-03 -2.80813140E-03
 -1.19487062E-02  3.99778638E-03  9.82805065E-05  1.54956660E-02 -1.31825550E-02
 -2.29804385E-03 -4.85697855E-03  6.87848493E-03  2.65648271E-01 -8.95039480E+00
 -1.65626202E-01  2.06317417E-01  7.48065434E-02  3.34830467E-01 -2.91487644E-01
 -1.32408349E-01  5.07559103E+00 -1.12688015E+00 -2.47002107E+00  1.44415808E-03
 -6.96928255E-03  2.88892522E-03 -3.66434735E-03 -4.30572360E-03 -1.51449535E-01
  1.54649516E-01 -8.11375621E-02 -5.63889265E-01  1.28118845E-01 -1.35989462E-03
 -2.80813140E-03  1.19487062E-02 -3.99778638E-03  9.82805065E-05  1.54956660E-02
  1.31825550E-02  0.00000000E+00  0.00000000E+00  0.00000000E+00 -1.31216929E-02
  0.00000000E+00  0.00000000E+00  8.89510163E-04  9.21030870E-02  7.30940227E-01
 -1.24620047E-02 -3.34469603E-03  1.36268251E-02 -8.89510163E-04 -9.21030870E-02
 -7.30940227E-01 -1.24620047E-02  3.34469603E-03 -1.36268251E-02  0.00000000E+00
  0.00000000E+00  0.00000000E+00  1.31216929E-02  0.00000000E+00  0.00000000E+00
  8.89510163E-04  9.21030870E-02  7.30940227E-01  1.24620047E-02  3.34469603E-03
  1.36268251E-02 -8.89510163E-04 -9.21030870E-02 -7.30940227E-01  1.24620047E-02
 -3.34469603E-03 -1.36268251E-02  0.00000000E+00  0.00000000E+00  0.00000000E+00
  0.00000000E+00  0.00000000E+00  0.00000000E+00  0.00000000E+00  0.00000000E+00
  0.00000000E+00  0.00000000E+00  0.00000000E+00  0.00000000E+00  0.00000000E+00
  0.00000000E+00  0.00000000E+00  0.00000000E+00  0.00000000E+00  0.00000000E+00
 -3.08145010E-03  0.00000000E+00  0.00000000E+00  0.00000000E+00  0.00000000E+00
  5.09186861E-03  0.00000000E+00  0.00000000E+00  0.00000000E+00  0.00000000E+00
  5.08441244E-04  0.00000000E+00  0.00000000E+00  0.00000000E+00  0.00000000E+00
  0.00000000E+00  0.00000000E+00 -2.90185242E-03  0.00000000E+00  0.00000000E+00
  0.00000000E+00  0.00000000E+00  0.00000000E+00  2.90185242E-03  0.00000000E+00
  0.00000000E+00  0.00000000E+00  0.00000000E+00  0.00000000E+00  0.00000000E+00
  1.47624521E-01  0.00000000E+00  0.00000000E+00  8.65631292E-02  0.00000000E+00
  0.00000000E+00 -2.37453359E+00  0.00000000E+00  0.00000000E+00  0.00000000E+00
 -9.41577623E-04  0.00000000E+00  0.00000000E+00  2.87710321E-03  0.00000000E+00
  1.63527798E-01  0.00000000E+00  0.00000000E+00  2.27406017E-01  0.00000000E+00
 -1.51378615E-02  0.00000000E+00  0.00000000E+00 -1.05989210E-02  7.90837218E-03
  0.00000000E+00  1.00168089E-02  2.26934219E-02 -1.55234570E-01  4.43946724E-01
  3.30757932E+00  8.45676091E-02  2.13428880E-02 -6.01225805E-02 -7.26018623E-02
 -3.83420588E-02 -1.33935876E-02 -1.31630693E+00 -4.07146786E-01  8.48487411E-01
  6.66118961E-04  1.81691436E-03 -4.80008948E-03  1.31786326E-03  7.02557519E-03
 -2.87036354E-02 -1.19615155E-01 -5.72556114E-02  1.74563488E-01 -3.63740760E-02
  9.38655520E-03  3.44532320E-03 -7.18681672E-03  4.43010262E-03  1.09066041E-02
 -1.73468443E-02 -8.17097550E-04 -1.00168089E-02 -2.26934219E-02  1.55234570E-01
 -4.43946724E-01 -3.30757932E+00  8.45676091E-02 -2.13428880E-02  6.01225805E-02
 -7.26018623E-02  3.83420588E-02  1.33935876E-02 -1.31630693E+00  4.07146786E-01
 -8.48487411E-01 -6.66118961E-04  1.81691436E-03  4.80008948E-03 -1.31786326E-03
  7.02557519E-03  2.87036354E-02 -1.19615155E-01  5.72556114E-02 -1.74563488E-01
 -3.63740760E-02 -9.38655520E-03  3.44532320E-03  7.18681672E-03 -4.43010262E-03
  1.09066041E-02 -1.73468443E-02  8.17097550E-04  0.00000000E+00  0.00000000E+00
  0.00000000E+00  0.00000000E+00  0.00000000E+00  1.47624521E-01  0.00000000E+00
  0.00000000E+00  8.65631292E-02  0.00000000E+00  0.00000000E+00 -2.37453359E+00
  0.00000000E+00  0.00000000E+00  0.00000000E+00 -9.41577623E-04  0.00000000E+00
  0.00000000E+00 -2.87710321E-03  0.00000000E+00  1.63527798E-01  0.00000000E+00
  0.00000000E+00 -2.27406017E-01  0.00000000E+00 -1.51378615E-02  0.00000000E+00
  0.00000000E+00  1.05989210E-02  7.90837218E-03  0.00000000E+00 -1.00168089E-02
 -2.26934219E-02  1.55234570E-01 -4.43946724E-01 -3.30757932E+00  8.45676091E-02
  2.13428880E-02  6.01225805E-02 -7.26018623E-02 -3.83420588E-02  1.33935876E-02
 -1.31630693E+00 -4.07146786E-01 -8.48487411E-01 -6.66118961E-04  1.81691436E-03
 -4.80008948E-03 -1.31786326E-03 -7.02557519E-03  2.87036354E-02 -1.19615155E-01
 -5.72556114E-02 -1.74563488E-01  3.63740760E-02 -9.38655520E-03  3.44532320E-03
 -7.18681672E-03 -4.43010262E-03 -1.09066041E-02 -1.73468443E-02 -8.17097550E-04
  1.00168089E-02  2.26934219E-02 -1.55234570E-01  4.43946724E-01  3.30757932E+00
  8.45676091E-02 -2.13428880E-02 -6.01225805E-02 -7.26018623E-02  3.83420588E-02
 -1.33935876E-02 -1.31630693E+00  4.07146786E-01  8.48487411E-01  6.66118961E-04
  1.81691436E-03  4.80008948E-03  1.31786326E-03 -7.02557519E-03 -2.87036354E-02
 -1.19615155E-01  5.72556114E-02  1.74563488E-01  3.63740760E-02  9.38655520E-03
  3.44532320E-03  7.18681672E-03  4.43010262E-03 -1.09066041E-02 -1.73468443E-02
  8.17097550E-04  0.00000000E+00  0.00000000E+00  0.00000000E+00 -3.75662689E-03
  0.00000000E+00  0.00000000E+00 -1.50165611E-02 -3.65226598E-01  5.62259401E-01
  1.50697241E-02 -2.41387445E-02 -1.91401056E-02  1.50165611E-02  3.65226598E-01
 -5.62259401E-01  1.50697241E-02  2.41387445E-02  1.91401056E-02  0.00000000E+00
  0.00000000E+00  0.00000000E+00 -3.75662689E-03  0.00000000E+00  0.00000000E+00
  1.50165611E-02  3.65226598E-01 -5.62259401E-01  1.50697241E-02 -2.41387445E-02
  1.91401056E-02 -1.50165611E-02 -3.65226598E-01  5.62259401E-01  1.50697241E-02
  2.41387445E-02 -1.91401056E-02  0.00000000E+00  0.00000000E+00  0.00000000E+00
  0.00000000E+00  0.00000000E+00 -2.94574519E-01  0.00000000E+00  0.00000000E+00
 -1.15368396E+00  0.00000000E+00  0.00000000E+00  4.57545290E+00  0.00000000E+00
  0.00000000E+00  0.00000000E+00  4.89756899E-03  0.00000000E+00  0.00000000E+00
  0.00000000E+00  0.00000000E+00 -9.74440883E-02  0.00000000E+00  0.00000000E+00
  0.00000000E+00  0.00000000E+00 -1.33756756E-02  0.00000000E+00  0.00000000E+00
  0.00000000E+00 -2.26453152E-02  0.00000000E+00 -6.14907716E-02 -7.08001966E-01
  2.89434956E+00 -4.04121798E-02  0.00000000E+00  1.44373870E-02  6.14907716E-02
  7.08001966E-01 -2.89434956E+00 -4.04121798E-02  0.00000000E+00 -1.44373870E-02
  1.01906636E-03  1.01645285E-02 -3.20120526E-01  1.86644871E+00  9.29827418E+00
  0.00000000E+00  2.41424611E-01  5.30803628E-02  0.00000000E+00  3.41062529E-01
  1.15861748E-02  0.00000000E+00 -9.10967880E+00 -1.56162860E+00  1.79663484E-02
  0.00000000E+00  8.64700920E-03  9.43042656E-03  0.00000000E+00  2.49872740E-02
  0.00000000E+00  1.65084959E-02 -2.59209323E-01  0.00000000E+00 -1.28329376E-02
  0.00000000E+00 -2.66129354E-02 -1.80052166E-02  0.00000000E+00  0.00000000E+00
 -7.33472176E-03  6.75761296E-03  1.47510345E-02 -3.52730465E-02 -1.04121445E+00
  1.20447309E+01  7.78123524E-02 -8.01761875E-02 -8.97921655E-02  2.07947784E-01
 -7.00139367E-02 -7.86221811E-03 -4.41788603E+00  6.98813920E+00  3.79453053E+00
  1.13034400E-02  7.95133715E-03 -5.42726577E-03 -1.25964511E-02  1.05316759E-02
  2.65006976E-02 -1.04039222E-01  9.81766186E-02 -3.25555187E-03 -6.37893878E-02
  2.59222928E-03 -8.03295714E-03  1.72887466E-03 -4.72729587E-03  3.65493841E-03
  1.94218879E-03 -5.95450410E-03  6.75761296E-03  1.47510345E-02 -3.52730465E-02
 -1.04121445E+00  1.20447309E+01 -7.78123524E-02 -8.01761875E-02 -8.97921655E-02
 -2.07947784E-01 -7.00139367E-02 -7.86221811E-03  4.41788603E+00  6.98813920E+00
  3.79453053E+00  1.13034400E-02 -7.95133715E-03 -5.42726577E-03 -1.25964511E-02
 -1.05316759E-02  2.65006976E-02  1.04039222E-01  9.81766186E-02 -3.25555187E-03
  6.37893878E-02  2.59222928E-03  8.03295714E-03  1.72887466E-03 -4.72729587E-03
 -3.65493841E-03 -1.94218879E-03 -5.95450410E-03 -1.01906636E-03 -1.01645285E-02
  3.20120526E-01 -1.86644871E+00 -9.29827418E+00  0.00000000E+00  2.41424611E-01
 -5.30803628E-02  0.00000000E+00  3.41062529E-01 -1.15861748E-02  0.00000000E+00
 -9.10967880E+00  1.56162860E+00 -1.79663484E-02  0.00000000E+00  8.64700920E-03
 -9.43042656E-03  0.00000000E+00 -2.49872740E-02  0.00000000E+00  1.65084959E-02
  2.59209323E-01  0.00000000E+00  1.28329376E-02  0.00000000E+00 -2.66129354E-02
  1.80052166E-02  0.00000000E+00  0.00000000E+00 -7.33472176E-03 -6.75761296E-03
 -1.47510345E-02  3.52730465E-02  1.04121445E+00 -1.20447309E+01  7.78123524E-02
 -8.01761875E-02  8.97921655E-02  2.07947784E-01 -7.00139367E-02  7.86221811E-03
 -4.41788603E+00  6.98813920E+00 -3.79453053E+00 -1.13034400E-02  7.95133715E-03
 -5.42726577E-03  1.25964511E-02 -1.05316759E-02 -2.65006976E-02 -1.04039222E-01
  9.81766186E-02  3.25555187E-03  6.37893878E-02 -2.59222928E-03 -8.03295714E-03
  1.72887466E-03  4.72729587E-03 -3.65493841E-03  1.94218879E-03 -5.95450410E-03
 -6.75761296E-03 -1.47510345E-02  3.52730465E-02  1.04121445E+00 -1.20447309E+01
 -7.78123524E-02 -8.01761875E-02  8.97921655E-02 -2.07947784E-01 -7.00139367E-02
  7.86221811E-03  4.41788603E+00  6.98813920E+00 -3.79453053E+00 -1.13034400E-02
 -7.95133715E-03 -5.42726577E-03  1.25964511E-02  1.05316759E-02 -2.65006976E-02
  1.04039222E-01  9.81766186E-02  3.25555187E-03 -6.37893878E-02 -2.59222928E-03
  8.03295714E-03  1.72887466E-03  4.72729587E-03  3.65493841E-03 -1.94218879E-03
 -5.95450410E-03 -3.45184548E-02 -3.19879514E-01  4.81440673E+00  0.00000000E+00
  3.59153179E-02  2.82343456E-02 -3.67706002E-02 -1.55905974E-01  3.71641951E+00
 -1.10477789E-02 -8.07493760E-03 -3.50653302E-03 -3.67706002E-02 -1.55905974E-01
  3.71641951E+00  1.10477789E-02 -8.07493760E-03 -3.50653302E-03  3.45184548E-02
  3.19879514E-01 -4.81440673E+00  0.00000000E+00  3.59153179E-02 -2.82343456E-02
  3.67706002E-02  1.55905974E-01 -3.71641951E+00 -1.10477789E-02 -8.07493760E-03
  3.50653302E-03  3.67706002E-02  1.55905974E-01 -3.71641951E+00  1.10477789E-02
 -8.07493760E-03  3.50653302E-03  0.00000000E+00  0.00000000E+00  0.00000000E+00
  0.00000000E+00  0.00000000E+00  0.00000000E+00  7.65353241E-02  0.00000000E+00
  0.00000000E+00 -4.80708279E-01  0.00000000E+00  0.00000000E+00 -1.76777696E+00
  0.00000000E+00  0.00000000E+00  0.00000000E+00  2.02407544E-02  0.00000000E+00
  0.00000000E+00  0.00000000E+00  0.00000000E+00  3.65754830E-01  0.00000000E+00
  0.00000000E+00  0.00000000E+00  0.00000000E+00 -3.10810119E-02  0.00000000E+00
  0.00000000E+00  0.00000000E+00  8.45491182E-03  0.00000000E+00  0.00000000E+00
  0.00000000E+00  0.00000000E+00 -1.68302677E-03  0.00000000E+00  0.00000000E+00
  0.00000000E+00  0.00000000E+00  0.00000000E+00 -1.68302677E-03  0.00000000E+00
  1.03025007E-02  2.78598601E-02 -2.19907484E-01  1.27934834E+00 -4.39974826E+00
  0.00000000E+00  1.05366873E-01 -6.33149105E-02  0.00000000E+00 -3.21939749E-01
  2.73900809E-01  0.00000000E+00  2.02833370E+00  7.25840710E-02  2.84721069E-02
  0.00000000E+00 -1.22074812E-02  3.61861339E-03  0.00000000E+00 -2.00989378E-01
  0.00000000E+00 -2.11900667E-01 -3.96543070E-01  0.00000000E+00 -2.79420833E-03
  0.00000000E+00 -9.09410929E-04 -6.82630002E-03  0.00000000E+00  0.00000000E+00
  1.23174247E-02 -4.77937097E-03 -5.26984198E-03 -1.47172324E-01  1.94141909E+00
  6.58774232E-01 -9.35070953E-04  4.41715237E-02  1.75068381E-02 -2.97555820E-01
  2.51198009E-01  4.02612389E-01  1.23981275E+00 -1.18928439E+00 -9.61254004E-01
 -1.33536772E-02 -1.68521934E-02 -4.09873359E-03 -1.77107062E-03  5.61504269E-03
 -1.78307261E-02 -6.86906736E-02 -2.18584041E-02 -2.76933285E-02  7.73650773E-02
 -4.18175419E-03 -7.13895186E-05 -4.99100933E-05 -6.44468658E-04  1.75690730E-03
  1.00905861E-02  6.46476934E-03 -4.77937097E-03 -5.26984198E-03 -1.47172324E-01
  1.94141909E+00  6.58774232E-01  9.35070953E-04  4.41715237E-02  1.75068381E-02
  2.97555820E-01  2.51198009E-01  4.02612389E-01 -1.23981275E+00 -1.18928439E+00
 -9.61254004E-01 -1.33536772E-02  1.68521934E-02 -4.09873359E-03 -1.77107062E-03
 -5.61504269E-03 -1.78307261E-02  6.86906736E-02 -2.18584041E-02 -2.76933285E-02
 -7.73650773E-02 -4.18175419E-03  7.13895186E-05 -4.99100933E-05 -6.44468658E-04
 -1.75690730E-03 -1.00905861E-02  6.46476934E-03  1.03025007E-02  2.78598601E-02
 -2.19907484E-01  1.27934834E+00 -4.39974826E+00  0.00000000E+00 -1.05366873E-01
 -6.33149105E-02  0.00000000E+00  3.21939749E-01  2.73900809E-01  0.00000000E+00
 -2.02833370E+00  7.25840710E-02  2.84721069E-02  0.00000000E+00  1.22074812E-02
  3.61861339E-03  0.00000000E+00 -2.00989378E-01  0.00000000E+00  2.11900667E-01
 -3.96543070E-01  0.00000000E+00 -2.79420833E-03  0.00000000E+00  9.09410929E-04
 -6.82630002E-03  0.00000000E+00  0.00000000E+00 -1.23174247E-02 -4.77937097E-03
 -5.26984198E-03 -1.47172324E-01  1.94141909E+00  6.58774232E-01  9.35070953E-04
 -4.41715237E-02  1.75068381E-02  2.97555820E-01 -2.51198009E-01  4.02612389E-01
 -1.23981275E+00  1.18928439E+00 -9.61254004E-01 -1.33536772E-02  1.68521934E-02
  4.09873359E-03 -1.77107062E-03  5.61504269E-03 -1.78307261E-02  6.86906736E-02
  2.18584041E-02 -2.76933285E-02  7.73650773E-02 -4.18175419E-03  7.13895186E-05
  4.99100933E-05 -6.44468658E-04  1.75690730E-03 -1.00905861E-02 -6.46476934E-03
 -4.77937097E-03 -5.26984198E-03 -1.47172324E-01  1.94141909E+00  6.58774232E-01
 -9.35070953E-04 -4.41715237E-02  1.75068381E-02 -2.97555820E-01 -2.51198009E-01
  4.02612389E-01  1.23981275E+00  1.18928439E+00 -9.61254004E-01 -1.33536772E-02
 -1.68521934E-02  4.09873359E-03 -1.77107062E-03 -5.61504269E-03 -1.78307261E-02
 -6.86906736E-02  2.18584041E-02 -2.76933285E-02 -7.73650773E-02 -4.18175419E-03
 -7.13895186E-05  4.99100933E-05 -6.44468658E-04 -1.75690730E-03  1.00905861E-02
 -6.46476934E-03 -3.81048147E-02 -3.76329679E-01 -6.74383240E-01  0.00000000E+00
  8.82410217E-03  2.64382121E-02 -3.73134024E-03 -3.93912094E-02 -1.59791283E+00
 -6.85140253E-03  1.34406219E-02  1.95977967E-03 -3.73134024E-03 -3.93912094E-02
 -1.59791283E+00  6.85140253E-03  1.34406219E-02  1.95977967E-03 -3.81048147E-02
 -3.76329679E-01 -6.74383240E-01  0.00000000E+00 -8.82410217E-03  2.64382121E-02
 -3.73134024E-03 -3.93912094E-02 -1.59791283E+00  6.85140253E-03 -1.34406219E-02
  1.95977967E-03 -3.73134024E-03 -3.93912094E-02 -1.59791283E+00 -6.85140253E-03
 -1.34406219E-02  1.95977967E-03 -5.37552216E-03 -2.14121331E-02  4.31937480E-01
 -3.02568775E+00  1.33655948E+01  0.00000000E+00  0.00000000E+00 -2.63210383E-01
  0.00000000E+00  0.00000000E+00  3.01322059E-02  0.00000000E+00  0.00000000E+00
 -2.28401073E+00 -1.66016715E-02  0.00000000E+00  0.00000000E+00 -2.30290880E-03
  0.00000000E+00 -1.76932829E-01  0.00000000E+00  0.00000000E+00  1.53688519E-01
  0.00000000E+00 -5.38912159E-03  0.00000000E+00  0.00000000E+00 -4.34027622E-02
  0.00000000E+00  0.00000000E+00  0.00000000E+00  1.29241689E-02 -7.66034808E-02
 -1.72330725E+00  8.21119541E-03  0.00000000E+00 -1.17368166E-02  1.29241689E-02
 -7.66034808E-02 -1.72330725E+00 -8.21119541E-03  0.00000000E+00 -1.17368166E-02
 -9.11881392E-03 -1.47002230E-02 -4.74364408E-02  1.38300779E+00 -1.51356686E+01
  0.00000000E+00 -2.04756881E-01  9.26426442E-02  0.00000000E+00 -5.01131048E-01
 -1.64140721E-01  0.00000000E+00  8.41262164E+00  4.73876169E-01  6.76398203E-03
  0.00000000E+00  1.14593681E-02 -8.98116052E-03  0.00000000E+00  9.40609111E-02
  0.00000000E+00  1.32856494E-01  1.65907646E-01  0.00000000E+00  1.69826862E-02
  0.00000000E+00  1.40264080E-02  1.93926044E-02  0.00000000E+00  0.00000000E+00
  6.22764973E-03 -9.00846298E-03 -1.63267268E-02 -8.35365739E-02  7.15876017E-01
  2.26584634E+00  4.45253395E-02 -6.35878929E-02 -1.54291210E-02  1.94278891E-01
 -1.47017912E-01  6.41394349E-02 -9.50312426E-01  9.85429216E-01  1.45231593E+00
  1.36771499E-03 -3.01877035E-03 -3.84912414E-03  6.27519619E-03  1.11504170E-02
  2.37874828E-02 -7.90922196E-02  1.96702309E-01 -1.60007216E-02 -2.29254200E-02
  1.15215064E-02 -7.33778107E-04  1.17415059E-02  3.94090128E-04  1.44330030E-03
 -4.48391964E-03 -6.27740851E-03 -9.00846298E-03 -1.63267268E-02 -8.35365739E-02
  7.15876017E-01  2.26584634E+00 -4.45253395E-02 -6.35878929E-02 -1.54291210E-02
 -1.94278891E-01 -1.47017912E-01  6.41394349E-02  9.50312426E-01  9.85429216E-01
  1.45231593E+00  1.36771499E-03  3.01877035E-03 -3.84912414E-03  6.27519619E-03
 -1.11504170E-02  2.37874828E-02  7.90922196E-02  1.96702309E-01 -1.60007216E-02
  2.29254200E-02  1.15215064E-02  7.33778107E-04  1.17415059E-02  3.94090128E-04
 -1.44330030E-03  4.48391964E-03 -6.27740851E-03 -9.11881392E-03 -1.47002230E-02
 -4.74364408E-02  1.38300779E+00 -1.51356686E+01  0.00000000E+00  2.04756881E-01
  9.26426442E-02  0.00000000E+00  5.01131048E-01 -1.64140721E-01  0.00000000E+00
 -8.41262164E+00  4.73876169E-01  6.76398203E-03  0.00000000E+00 -1.14593681E-02
 -8.98116052E-03  0.00000000E+00  9.40609111E-02  0.00000000E+00 -1.32856494E-01
  1.65907646E-01  0.00000000E+00  1.69826862E-02  0.00000000E+00 -1.40264080E-02
  1.93926044E-02  0.00000000E+00  0.00000000E+00 -6.22764973E-03 -9.00846298E-03
 -1.63267268E-02 -8.35365739E-02  7.15876017E-01  2.26584634E+00 -4.45253395E-02
  6.35878929E-02 -1.54291210E-02 -1.94278891E-01  1.47017912E-01  6.41394349E-02
  9.50312426E-01 -9.85429216E-01  1.45231593E+00  1.36771499E-03  3.01877035E-03
  3.84912414E-03  6.27519619E-03  1.11504170E-02  2.37874828E-02  7.90922196E-02
 -1.96702309E-01 -1.60007216E-02 -2.29254200E-02  1.15215064E-02  7.33778107E-04
 -1.17415059E-02  3.94090128E-04  1.44330030E-03  4.48391964E-03  6.27740851E-03
 -9.00846298E-03 -1.63267268E-02 -8.35365739E-02  7.15876017E-01  2.26584634E+00
  4.45253395E-02  6.35878929E-02 -1.54291210E-02  1.94278891E-01  1.47017912E-01
  6.41394349E-02 -9.50312426E-01 -9.85429216E-01  1.45231593E+00  1.36771499E-03
 -3.01877035E-03  3.84912414E-03  6.27519619E-03 -1.11504170E-02  2.37874828E-02
 -7.90922196E-02 -1.96702309E-01 -1.60007216E-02  2.29254200E-02  1.15215064E-02
 -7.33778107E-04 -1.17415059E-02  3.94090128E-04 -1.44330030E-03 -4.48391964E-03
  6.27740851E-03  3.28061796E-02  4.24667683E-01 -3.07262474E+00  0.00000000E+00
 -3.04877746E-02  2.65996363E-03 -3.36759832E-02 -5.22844117E-01  1.09269668E+00
  2.14621378E-02 -1.25510787E-02 -1.81341931E-02 -3.36759832E-02 -5.22844117E-01
  1.09269668E+00 -2.14621378E-02 -1.25510787E-02 -1.81341931E-02  3.28061796E-02
  4.24667683E-01 -3.07262474E+00  0.00000000E+00  3.04877746E-02  2.65996363E-03
 -3.36759832E-02 -5.22844117E-01  1.09269668E+00 -2.14621378E-02  1.25510787E-02
 -1.81341931E-02 -3.36759832E-02 -5.22844117E-01  1.09269668E+00  2.14621378E-02
  1.25510787E-02 -1.81341931E-02  3.03740289E-02  7.13283612E-02 -3.03545720E-01
  2.13250065E-01  2.04889029E+01  0.00000000E+00  0.00000000E+00  1.82796020E-01
  0.00000000E+00  0.00000000E+00 -3.05399309E-01  0.00000000E+00  0.00000000E+00
 -7.01654240E+00 -5.79009493E-03  0.00000000E+00  0.00000000E+00 -1.78592238E-02
  0.00000000E+00  3.19488938E-01  0.00000000E+00  0.00000000E+00 -1.07806876E-01
  0.00000000E+00 -1.89998656E-02  0.00000000E+00  0.00000000E+00  2.14334963E-02
  0.00000000E+00  0.00000000E+00  0.00000000E+00  1.39517411E-02 -2.58420374E-01
  1.46181522E-01 -1.19826463E-02  0.00000000E+00  3.03234801E-02  1.39517411E-02
 -2.58420374E-01  1.46181522E-01  1.19826463E-02  0.00000000E+00  3.03234801E-02
  0.00000000E+00  0.00000000E+00  0.00000000E+00  0.00000000E+00  0.00000000E+00
 -1.87952966E-02  0.00000000E+00  0.00000000E+00  7.96127290E-02  0.00000000E+00
  0.00000000E+00 -1.85621599E+00  0.00000000E+00  0.00000000E+00  0.00000000E+00
 -9.04520297E-03  0.00000000E+00  0.00000000E+00  1.03090254E-03  0.00000000E+00
 -3.62201272E-02  0.00000000E+00  0.00000000E+00 -5.86192187E-03  0.00000000E+00
  8.26114798E-03  0.00000000E+00  0.00000000E+00 -8.59989420E-03  4.88192679E-03
  0.00000000E+00  8.18780452E-03  1.02249468E-02  1.54704649E-01 -1.81813949E+00
  1.04479913E+01  4.48091622E-03 -3.77676815E-02 -1.83707911E-02  1.63893037E-01
 -7.64528286E-02 -1.91175519E-01 -2.97163509E+00 -4.48378864E-01  1.11788064E+00
  6.27651028E-03  1.22717643E-02 -1.21164820E-02  3.05242787E-04  1.33901099E-02
 -3.71475715E-02 -7.84900257E-02  2.46975751E-02 -2.92946307E-02 -1.12010923E-01
 -1.13113756E-03 -4.00367451E-04 -2.50527791E-03  7.00744133E-03  5.65850361E-03
 -2.27027939E-03  5.76658841E-03 -8.18780452E-03 -1.02249468E-02 -1.54704649E-01
  1.81813949E+00 -1.04479913E+01  4.48091622E-03  3.77676815E-02  1.83707911E-02
  1.63893037E-01  7.64528286E-02  1.91175519E-01 -2.97163509E+00  4.48378864E-01
 -1.11788064E+00 -6.27651028E-03  1.22717643E-02  1.21164820E-02 -3.05242787E-04
  1.33901099E-02  3.71475715E-02 -7.84900257E-02 -2.46975751E-02  2.92946307E-02
 -1.12010923E-01  1.13113756E-03 -4.00367451E-04  2.50527791E-03 -7.00744133E-03
  5.65850361E-03 -2.27027939E-03 -5.76658841E-03  0.00000000E+00  0.00000000E+00
  0.00000000E+00  0.00000000E+00  0.00000000E+00 -1.87952966E-02  0.00000000E+00
  0.00000000E+00  7.96127290E-02  0.00000000E+00  0.00000000E+00 -1.85621599E+00
  0.00000000E+00  0.00000000E+00  0.00000000E+00 -9.04520297E-03  0.00000000E+00
  0.00000000E+00 -1.03090254E-03  0.00000000E+00 -3.62201272E-02  0.00000000E+00
  0.00000000E+00  5.86192187E-03  0.00000000E+00  8.26114798E-03  0.00000000E+00
  0.00000000E+00  8.59989420E-03  4.88192679E-03  0.00000000E+00 -8.18780452E-03
 -1.02249468E-02 -1.54704649E-01  1.81813949E+00 -1.04479913E+01  4.48091622E-03
 -3.77676815E-02  1.83707911E-02  1.63893037E-01 -7.64528286E-02  1.91175519E-01
 -2.97163509E+00 -4.48378864E-01 -1.11788064E+00 -6.27651028E-03  1.22717643E-02
 -1.21164820E-02 -3.05242787E-04 -1.33901099E-02  3.71475715E-02 -7.84900257E-02
  2.46975751E-02  2.92946307E-02  1.12010923E-01  1.13113756E-03 -4.00367451E-04
 -2.50527791E-03 -7.00744133E-03 -5.65850361E-03 -2.27027939E-03  5.76658841E-03
  8.18780452E-03  1.02249468E-02  1.54704649E-01 -1.81813949E+00  1.04479913E+01
  4.48091622E-03  3.77676815E-02 -1.83707911E-02  1.63893037E-01  7.64528286E-02
 -1.91175519E-01 -2.97163509E+00  4.48378864E-01  1.11788064E+00  6.27651028E-03
  1.22717643E-02  1.21164820E-02  3.05242787E-04 -1.33901099E-02 -3.71475715E-02
 -7.84900257E-02 -2.46975751E-02 -2.92946307E-02  1.12010923E-01 -1.13113756E-03
 -4.00367451E-04  2.50527791E-03  7.00744133E-03 -5.65850361E-03 -2.27027939E-03
 -5.76658841E-03  0.00000000E+00  0.00000000E+00  0.00000000E+00  1.37543088E-03
  0.00000000E+00  0.00000000E+00 -5.25683158E-02 -6.64915210E-01 -4.10677002E-01
  1.23090157E-02 -1.15158251E-02 -8.73086785E-03  5.25683158E-02  6.64915210E-01
  4.10677002E-01  1.23090157E-02  1.15158251E-02  8.73086785E-03  0.00000000E+00
  0.00000000E+00  0.00000000E+00  1.37543088E-03  0.00000000E+00  0.00000000E+00
  5.25683158E-02  6.64915210E-01  4.10677002E-01  1.23090157E-02 -1.15158251E-02
  8.73086785E-03 -5.25683158E-02 -6.64915210E-01 -4.10677002E-01  1.23090157E-02
  1.15158251E-02 -8.73086785E-03  0.00000000E+00  0.00000000E+00  0.00000000E+00
  0.00000000E+00  0.00000000E+00  1.26510355E-01  0.00000000E+00  0.00000000E+00
  5.33923081E-01  0.00000000E+00  0.00000000E+00 -2.31613672E+00  0.00000000E+00
  0.00000000E+00  0.00000000E+00 -6.58742126E-03  0.00000000E+00  0.00000000E+00
  0.00000000E+00  0.00000000E+00  1.59886684E-01  0.00000000E+00  0.00000000E+00
  0.00000000E+00  0.00000000E+00  1.86892656E-03  0.00000000E+00  0.00000000E+00
  0.00000000E+00  1.68946495E-02  0.00000000E+00  1.25278836E-02  2.47181040E-01
 -2.04344934E+00  2.48054774E-02  0.00000000E+00 -1.00000792E-02 -1.25278836E-02
 -2.47181040E-01  2.04344934E+00  2.48054774E-02  0.00000000E+00  1.00000792E-02
 -1.32482354E-02 -3.34232504E-02  1.98671148E-01 -5.97397478E-01 -1.17520902E+00
  0.00000000E+00  4.65855654E-02 -2.96105233E-01  0.00000000E+00  1.11489431E-01
  4.25411885E-01  0.00000000E+00 -6.93477097E-02  5.95514193E+00  9.05216288E-04
  0.00000000E+00 -3.66752181E-03  2.35753514E-03  0.00000000E+00 -2.63834059E-01
  0.00000000E+00 -3.77558926E-01 -2.58591493E-01  0.00000000E+00 -3.49001202E-03
  0.00000000E+00  4.59381786E-03  3.18914220E-03  0.00000000E+00  0.00000000E+00
  8.44645141E-03 -2.81997025E-03 -8.89243621E-03  1.04554449E-01 -5.79034486E-01
 -4.26313147E-02 -7.39882777E-02 -1.00232147E-01  1.34836756E-01  7.74151128E-02
  1.33444373E-01 -9.62341340E-02  1.89876656E+00  1.62716902E+00 -2.04684145E+00
 -7.30166080E-03  8.96566226E-03  2.43244478E-03  5.27552128E-03  9.52390185E-04
 -2.28800739E-01  2.08009371E-01  1.02792056E-01 -1.65499477E-01 -4.42101655E-02
 -4.41805034E-03  1.89635209E-02  3.70196304E-03 -3.95828793E-03 -1.00220553E-02
 -7.03606564E-04 -6.50804279E-03 -2.81997025E-03 -8.89243621E-03  1.04554449E-01
 -5.79034486E-01 -4.26313147E-02  7.39882777E-02 -1.00232147E-01  1.34836756E-01
 -7.74151128E-02  1.33444373E-01 -9.62341340E-02 -1.89876656E+00  1.62716902E+00
 -2.04684145E+00 -7.30166080E-03 -8.96566226E-03  2.43244478E-03  5.27552128E-03
 -9.52390185E-04 -2.28800739E-01 -2.08009371E-01  1.02792056E-01 -1.65499477E-01
  4.42101655E-02 -4.41805034E-03 -1.89635209E-02  3.70196304E-03 -3.95828793E-03
  1.00220553E-02  7.03606564E-04 -6.50804279E-03  1.32482354E-02  3.34232504E-02
 -1.98671148E-01  5.97397478E-01  1.17520902E+00  0.00000000E+00  4.65855654E-02
  2.96105233E-01  0.00000000E+00  1.11489431E-01 -4.25411885E-01  0.00000000E+00
 -6.93477097E-02 -5.95514193E+00 -9.05216288E-04  0.00000000E+00 -3.66752181E-03
 -2.35753514E-03  0.00000000E+00  2.63834059E-01  0.00000000E+00 -3.77558926E-01
  2.58591493E-01  0.00000000E+00  3.49001202E-03  0.00000000E+00  4.59381786E-03
 -3.18914220E-03  0.00000000E+00  0.00000000E+00  8.44645141E-03  2.81997025E-03
  8.89243621E-03 -1.04554449E-01  5.79034486E-01  4.26313147E-02 -7.39882777E-02
 -1.00232147E-01 -1.34836756E-01  7.74151128E-02  1.33444373E-01  9.62341340E-02
  1.89876656E+00  1.62716902E+00  2.04684145E+00  7.30166080E-03  8.96566226E-03
  2.43244478E-03 -5.27552128E-03 -9.52390185E-04  2.28800739E-01  2.08009371E-01
  1.02792056E-01  1.65499477E-01  4.42101655E-02  4.41805034E-03  1.89635209E-02
  3.70196304E-03  3.95828793E-03  1.00220553E-02 -7.03606564E-04 -6.50804279E-03
  2.81997025E-03  8.89243621E-03 -1.04554449E-01  5.79034486E-01  4.26313147E-02
  7.39882777E-02 -1.00232147E-01 -1.34836756E-01 -7.74151128E-02  1.33444373E-01
  9.62341340E-02 -1.89876656E+00  1.62716902E+00  2.04684145E+00  7.30166080E-03
 -8.96566226E-03  2.43244478E-03 -5.27552128E-03  9.52390185E-04  2.28800739E-01
 -2.08009371E-01  1.02792056E-01  1.65499477E-01 -4.42101655E-02  4.41805034E-03
 -1.89635209E-02  3.70196304E-03  3.95828793E-03 -1.00220553E-02  7.03606564E-04
 -6.50804279E-03 -1.81803235E-02 -3.69166452E-01 -9.81350661E-01  0.00000000E+00
  1.35385195E-02  3.02560950E-03 -7.35273020E-03 -8.84512052E-02 -9.07720881E-01
  4.85341266E-03  2.48805490E-03  4.10518277E-03 -7.35273020E-03 -8.84512052E-02
 -9.07720881E-01 -4.85341266E-03  2.48805490E-03  4.10518277E-03  1.81803235E-02
  3.69166452E-01  9.81350661E-01  0.00000000E+00  1.35385195E-02 -3.02560950E-03
  7.35273020E-03  8.84512052E-02  9.07720881E-01  4.85341266E-03  2.48805490E-03
 -4.10518277E-03  7.35273020E-03  8.84512052E-02  9.07720881E-01 -4.85341266E-03
  2.48805490E-03 -4.10518277E-03  0.00000000E+00  0.00000000E+00  0.00000000E+00
  0.00000000E+00  0.00000000E+00  0.00000000E+00  1.89316013E-01  0.00000000E+00
  0.00000000E+00 -7.79178131E-02  0.00000000E+00  0.00000000E+00 -5.17749346E+00
  0.00000000E+00  0.00000000E+00  0.00000000E+00  6.79549577E-03  0.00000000E+00
  0.00000000E+00  0.00000000E+00  0.00000000E+00  3.80858286E-01  0.00000000E+00
  0.00000000E+00  0.00000000E+00  0.00000000E+00 -2.24603357E-02  0.00000000E+00
  0.00000000E+00  0.00000000E+00  1.05238621E-02  0.00000000E+00  0.00000000E+00
  0.00000000E+00  0.00000000E+00  1.33245341E-02  0.00000000E+00  0.00000000E+00
  0.00000000E+00  0.00000000E+00  0.00000000E+00  1.33245341E-02  0.00000000E+00
  0.00000000E+00  0.00000000E+00  0.00000000E+00  0.00000000E+00  0.00000000E+00
 -1.15397149E-02  0.00000000E+00  0.00000000E+00  4.21577730E-01  0.00000000E+00
  0.00000000E+00  1.46565566E+00  0.00000000E+00  0.00000000E+00  0.00000000E+00
 -2.07027442E-02  0.00000000E+00  0.00000000E+00 -2.96311850E-03  0.00000000E+00
 -2.13876196E-01  0.00000000E+00  0.00000000E+00 -1.31078049E-01  0.00000000E+00
  2.19629977E-02  0.00000000E+00  0.00000000E+00  6.92324011E-03 -6.69721180E-03
  0.00000000E+00  2.62180690E-02  6.60745224E-02 -4.13148685E-01  8.63021114E-01
  1.94796163E+01  1.68384169E-01 -1.71852075E-01 -4.64461158E-02 -4.35343119E-01
  1.78840331E-03  1.64324281E-02 -8.48007916E+00  7.10969811E+00  5.51993685E+00
 -1.36151366E-02  6.06837340E-03  1.46121764E-04  2.40233040E-04 -3.72328023E-03
 -2.10141041E-01 -1.01384256E-01 -4.37997664E-02  8.90023353E-02 -7.30798058E-02
  4.41898465E-03  8.44887561E-03 -1.70231303E-02  3.05041071E-03  2.90711139E-03
 -1.36848862E-02 -1.16294755E-02 -2.62180690E-02 -6.60745224E-02  4.13148685E-01
 -8.63021114E-01 -1.94796163E+01  1.68384169E-01  1.71852075E-01  4.64461158E-02
 -4.35343119E-01 -1.78840331E-03 -1.64324281E-02 -8.48007916E+00 -7.10969811E+00
 -5.51993685E+00  1.36151366E-02  6.06837340E-03 -1.46121764E-04 -2.40233040E-04
 -3.72328023E-03  2.10141041E-01 -1.01384256E-01  4.37997664E-02 -8.90023353E-02
 -7.30798058E-02 -4.41898465E-03  8.44887561E-03  1.70231303E-02 -3.05041071E-03
  2.90711139E-03 -1.36848862E-02  1.16294755E-02  0.00000000E+00  0.00000000E+00
  0.00000000E+00  0.00000000E+00  0.00000000E+00  1.15397149E-02  0.00000000E+00
  0.00000000E+00 -4.21577730E-01  0.00000000E+00  0.00000000E+00 -1.46565566E+00
  0.00000000E+00  0.00000000E+00  0.00000000E+00  2.07027442E-02  0.00000000E+00
  0.00000000E+00 -2.96311850E-03  0.00000000E+00  2.13876196E-01  0.00000000E+00
  0.00000000E+00 -1.31078049E-01  0.00000000E+00 -2.19629977E-02  0.00000000E+00
  0.00000000E+00  6.92324011E-03  6.69721180E-03  0.00000000E+00  2.62180690E-02
  6.60745224E-02 -4.13148685E-01  8.63021114E-01  1.94796163E+01 -1.68384169E-01
  1.71852075E-01 -4.64461158E-02  4.35343119E-01 -1.78840331E-03  1.64324281E-02
  8.48007916E+00 -7.10969811E+00  5.51993685E+00 -1.36151366E-02 -6.06837340E-03
 -1.46121764E-04  2.40233040E-04 -3.72328023E-03 -2.10141041E-01  1.01384256E-01
  4.37997664E-02  8.90023353E-02 -7.30798058E-02  4.41898465E-03 -8.44887561E-03
  1.70231303E-02  3.05041071E-03  2.90711139E-03  1.36848862E-02  1.16294755E-02
 -2.62180690E-02 -6.60745224E-02  4.13148685E-01 -8.63021114E-01 -1.94796163E+01
 -1.68384169E-01 -1.71852075E-01  4.64461158E-02  4.35343119E-01  1.78840331E-03
 -1.64324281E-02  8.48007916E+00  7.10969811E+00 -5.51993685E+00  1.36151366E-02
 -6.06837340E-03  1.46121764E-04 -2.40233040E-04 -3.72328023E-03  2.10141041E-01
  1.01384256E-01 -4.37997664E-02 -8.90023353E-02 -7.30798058E-02 -4.41898465E-03
 -8.44887561E-03 -1.70231303E-02 -3.05041071E-03  2.90711139E-03  1.36848862E-02
 -1.16294755E-02  0.00000000E+00  0.00000000E+00  0.00000000E+00  8.45708740E-03
  0.00000000E+00  0.00000000E+00  1.51879118E-02  3.59388971E-01  4.68112675E+00
 -7.16339765E-03 -4.35671416E-03  2.00292601E-02 -1.51879118E-02 -3.59388971E-01
 -4.68112675E+00 -7.16339765E-03  4.35671416E-03 -2.00292601E-02  0.00000000E+00
  0.00000000E+00  0.00000000E+00 -8.45708740E-03  0.00000000E+00  0.00000000E+00
  1.51879118E-02  3.59388971E-01  4.68112675E+00  7.16339765E-03  4.35671416E-03
  2.00292601E-02 -1.51879118E-02 -3.59388971E-01 -4.68112675E+00  7.16339765E-03
 -4.35671416E-03 -2.00292601E-02  0.00000000E+00  0.00000000E+00  0.00000000E+00
  0.00000000E+00  0.00000000E+00  0.00000000E+00  0.00000000E+00  0.00000000E+00
  0.00000000E+00  0.00000000E+00  0.00000000E+00  0.00000000E+00  0.00000000E+00
  0.00000000E+00  0.00000000E+00  0.00000000E+00  0.00000000E+00  0.00000000E+00
 -5.86180530E-03  0.00000000E+00  0.00000000E+00  0.00000000E+00  0.00000000E+00
 -1.67482808E-01  0.00000000E+00  0.00000000E+00  0.00000000E+00  0.00000000E+00
  7.28041926E-03  0.00000000E+00  0.00000000E+00  0.00000000E+00  0.00000000E+00
  0.00000000E+00  0.00000000E+00  2.02433923E-02  0.00000000E+00  0.00000000E+00
  0.00000000E+00  0.00000000E+00  0.00000000E+00 -2.02433923E-02  0.00000000E+00
  1.12173612E-02  1.46672214E-02  2.60850895E-01 -3.14185844E+00  2.80757042E+01
  0.00000000E+00  1.42264254E-02  4.80193188E-02  0.00000000E+00  2.60536710E-01
 -3.32742090E-02  0.00000000E+00 -6.41550852E+00 -7.08160929E+00  3.49798747E-05
  0.00000000E+00 -4.25774810E-03  2.89294534E-02  0.00000000E+00 -9.16581341E-02
  0.00000000E+00  2.66396675E-01 -1.48624358E-01  0.00000000E+00  1.15533861E-03
  0.00000000E+00 -1.89762238E-03  1.70263884E-02  0.00000000E+00  0.00000000E+00
 -3.44979235E-03  5.21737903E-03  7.36099258E-03  8.35517200E-02 -1.25186175E+00
  1.80276704E+01  5.36081323E-02  1.09446719E-02 -7.86156767E-04  1.14569002E-01
  1.78331929E-01  4.58445796E-02 -2.54311353E+00  1.93004941E+00  5.15589036E+00
  4.52417150E-03  1.22868863E-02 -9.47476785E-04  8.68061442E-04  1.02758969E-02
 -3.62723559E-02 -4.75027613E-02  1.05867618E-01 -2.12523718E-02 -9.18474215E-02
 -1.17787030E-04  5.83665581E-04  9.19275049E-03 -3.86289151E-04 -5.15792119E-03
  2.42483959E-03 -3.41103337E-03  5.21737903E-03  7.36099258E-03  8.35517200E-02
 -1.25186175E+00  1.80276704E+01 -5.36081323E-02  1.09446719E-02 -7.86156767E-04
 -1.14569002E-01  1.78331929E-01  4.58445796E-02  2.54311353E+00  1.93004941E+00
  5.15589036E+00  4.52417150E-03 -1.22868863E-02 -9.47476785E-04  8.68061442E-04
 -1.02758969E-02 -3.62723559E-02  4.75027613E-02  1.05867618E-01 -2.12523718E-02
  9.18474215E-02 -1.17787030E-04 -5.83665581E-04  9.19275049E-03 -3.86289151E-04
  5.15792119E-03 -2.42483959E-03 -3.41103337E-03 -1.12173612E-02 -1.46672214E-02
 -2.60850895E-01  3.14185844E+00 -2.80757042E+01  0.00000000E+00  1.42264254E-02
 -4.80193188E-02  0.00000000E+00  2.60536710E-01  3.32742090E-02  0.00000000E+00
 -6.41550852E+00  7.08160929E+00 -3.49798747E-05  0.00000000E+00 -4.25774810E-03
 -2.89294534E-02  0.00000000E+00  9.16581341E-02  0.00000000E+00  2.66396675E-01
  1.48624358E-01  0.00000000E+00 -1.15533861E-03  0.00000000E+00 -1.89762238E-03
 -1.70263884E-02  0.00000000E+00  0.00000000E+00 -3.44979235E-03 -5.21737903E-03
 -7.36099258E-03 -8.35517200E-02  1.25186175E+00 -1.80276704E+01  5.36081323E-02
  1.09446719E-02  7.86156767E-04  1.14569002E-01  1.78331929E-01 -4.58445796E-02
 -2.54311353E+00  1.93004941E+00 -5.15589036E+00 -4.52417150E-03  1.22868863E-02
 -9.47476785E-04 -8.68061442E-04 -1.02758969E-02  3.62723559E-02 -4.75027613E-02
  1.05867618E-01  2.12523718E-02  9.18474215E-02  1.17787030E-04  5.83665581E-04
  9.19275049E-03  3.86289151E-04  5.15792119E-03  2.42483959E-03 -3.41103337E-03
 -5.21737903E-03 -7.36099258E-03 -8.35517200E-02  1.25186175E+00 -1.80276704E+01
 -5.36081323E-02  1.09446719E-02  7.86156767E-04 -1.14569002E-01  1.78331929E-01
 -4.58445796E-02  2.54311353E+00  1.93004941E+00 -5.15589036E+00 -4.52417150E-03
 -1.22868863E-02 -9.47476785E-04 -8.68061442E-04  1.02758969E-02  3.62723559E-02
  4.75027613E-02  1.05867618E-01  2.12523718E-02 -9.18474215E-02  1.17787030E-04
 -5.83665581E-04  9.19275049E-03  3.86289151E-04 -5.15792119E-03 -2.42483959E-03
 -3.41103337E-03 -3.50490526E-02 -6.36089980E-01  6.23978045E-01  0.00000000E+00
  1.89506083E-02  1.16824643E-02 -2.92976922E-02 -4.21826087E-01  1.31374945E-01
  4.18551669E-03  1.02083127E-03 -3.44902120E-03 -2.92976922E-02 -4.21826087E-01
  1.31374945E-01 -4.18551669E-03  1.02083127E-03 -3.44902120E-03  3.50490526E-02
  6.36089980E-01 -6.23978045E-01  0.00000000E+00  1.89506083E-02 -1.16824643E-02
  2.92976922E-02  4.21826087E-01 -1.31374945E-01  4.18551669E-03  1.02083127E-03
  3.44902120E-03  2.92976922E-02  4.21826087E-01 -1.31374945E-01 -4.18551669E-03
  1.02083127E-03  3.44902120E-03  0.00000000E+00  0.00000000E+00  0.00000000E+00
  0.00000000E+00  0.00000000E+00  0.00000000E+00 -1.41942512E-01  0.00000000E+00
  0.00000000E+00 -3.56459996E-02  0.00000000E+00  0.00000000E+00 -7.75117427E-01
  0.00000000E+00  0.00000000E+00  0.00000000E+00  4.00862843E-03  0.00000000E+00
  0.00000000E+00  0.00000000E+00  0.00000000E+00 -2.06497442E-01  0.00000000E+00
  0.00000000E+00  0.00000000E+00  0.00000000E+00  4.40080339E-03  0.00000000E+00
  0.00000000E+00  0.00000000E+00 -1.39474974E-02  0.00000000E+00  0.00000000E+00
  0.00000000E+00  0.00000000E+00  1.28920335E-02  0.00000000E+00  0.00000000E+00
  0.00000000E+00  0.00000000E+00  0.00000000E+00  1.28920335E-02  0.00000000E+00
  0.00000000E+00  0.00000000E+00  0.00000000E+00  0.00000000E+00  0.00000000E+00
  8.64461567E-02  0.00000000E+00  0.00000000E+00  4.18074090E-01  0.00000000E+00
  0.00000000E+00  2.75547741E+00  0.00000000E+00  0.00000000E+00  0.00000000E+00
 -2.37887859E-03  0.00000000E+00  0.00000000E+00 -7.05284935E-03  0.00000000E+00
  1.33638295E-02  0.00000000E+00  0.00000000E+00 -1.05636078E-01  0.00000000E+00
 -5.53775420E-03  0.00000000E+00  0.00000000E+00  7.93182886E-03 -9.26699366E-03
  0.00000000E+00  1.27410430E-02  2.00917052E-02  1.59431142E-01 -2.44259579E+00
  4.13972831E+01  1.53950350E-02 -3.95373910E-02 -5.24326545E-02 -1.57802144E-01
  1.84933839E-03 -8.77266923E-02 -1.03603890E+01  8.62326121E+00  3.79300773E+00
  4.21119768E-03  2.13441790E-02 -1.06719702E-02 -1.32079915E-03  9.37048977E-03
 -5.60970991E-02 -1.60492739E-01  1.22469024E-01  2.87921479E-02 -2.02861150E-01
 -9.82519342E-03  1.85060967E-03  9.81406904E-04  4.43483407E-03 -1.50684167E-03
  8.57613927E-03  1.18009884E-02 -1.27410430E-02 -2.00917052E-02 -1.59431142E-01
  2.44259579E+00 -4.13972831E+01  1.53950350E-02  3.95373910E-02  5.24326545E-02
 -1.57802144E-01 -1.84933839E-03  8.77266923E-02 -1.03603890E+01 -8.62326121E+00
 -3.79300773E+00 -4.21119768E-03  2.13441790E-02  1.06719702E-02  1.32079915E-03
  9.37048977E-03  5.60970991E-02 -1.60492739E-01 -1.22469024E-01 -2.87921479E-02
 -2.02861150E-01  9.82519342E-03  1.85060967E-03 -9.81406904E-04 -4.43483407E-03
 -1.50684167E-03  8.57613927E-03 -1.18009884E-02  0.00000000E+00  0.00000000E+00
  0.00000000E+00  0.00000000E+00  0.00000000E+00 -8.64461567E-02  0.00000000E+00
  0.00000000E+00 -4.18074090E-01  0.00000000E+00  0.00000000E+00 -2.75547741E+00
  0.00000000E+00  0.00000000E+00  0.00000000E+00  2.37887859E-03  0.00000000E+00
  0.00000000E+00 -7.05284935E-03  0.00000000E+00 -1.33638295E-02  0.00000000E+00
  0.00000000E+00 -1.05636078E-01  0.00000000E+00  5.53775420E-03  0.00000000E+00
  0.00000000E+00  7.93182886E-03  9.26699366E-03  0.00000000E+00  1.27410430E-02
  2.00917052E-02  1.59431142E-01 -2.44259579E+00  4.13972831E+01 -1.53950350E-02
  3.95373910E-02 -5.24326545E-02  1.57802144E-01 -1.84933839E-03 -8.77266923E-02
  1.03603890E+01 -8.62326121E+00  3.79300773E+00  4.21119768E-03 -2.13441790E-02
  1.06719702E-02 -1.32079915E-03  9.37048977E-03 -5.60970991E-02  1.60492739E-01
 -1.22469024E-01  2.87921479E-02 -2.02861150E-01 -9.82519342E-03 -1.85060967E-03
 -9.81406904E-04  4.43483407E-03 -1.50684167E-03 -8.57613927E-03 -1.18009884E-02
 -1.27410430E-02 -2.00917052E-02 -1.59431142E-01  2.44259579E+00 -4.13972831E+01
 -1.53950350E-02 -3.95373910E-02  5.24326545E-02  1.57802144E-01  1.84933839E-03
  8.77266923E-02  1.03603890E+01  8.62326121E+00 -3.79300773E+00 -4.21119768E-03
 -2.13441790E-02 -1.06719702E-02  1.32079915E-03  9.37048977E-03  5.60970991E-02
  1.60492739E-01  1.22469024E-01 -2.87921479E-02 -2.02861150E-01  9.82519342E-03
 -1.85060967E-03  9.81406904E-04 -4.43483407E-03 -1.50684167E-03 -8.57613927E-03
  1.18009884E-02  0.00000000E+00  0.00000000E+00  0.00000000E+00 -4.94577373E-03
  0.00000000E+00  0.00000000E+00 -3.57608214E-02 -5.86285493E-01  1.38031694E+00
 -1.66537954E-03 -1.10830537E-02 -2.69794360E-03  3.57608214E-02  5.86285493E-01
 -1.38031694E+00 -1.66537954E-03  1.10830537E-02  2.69794360E-03  0.00000000E+00
  0.00000000E+00  0.00000000E+00  4.94577373E-03  0.00000000E+00  0.00000000E+00
 -3.57608214E-02 -5.86285493E-01  1.38031694E+00  1.66537954E-03  1.10830537E-02
 -2.69794360E-03  3.57608214E-02  5.86285493E-01 -1.38031694E+00  1.66537954E-03
 -1.10830537E-02  2.69794360E-03  0.00000000E+00  0.00000000E+00  0.00000000E+00
  0.00000000E+00  0.00000000E+00  0.00000000E+00  0.00000000E+00  0.00000000E+00
  0.00000000E+00  0.00000000E+00  0.00000000E+00  0.00000000E+00  0.00000000E+00
  0.00000000E+00  0.00000000E+00  0.00000000E+00  0.00000000E+00  0.00000000E+00
  1.28768871E-03  0.00000000E+00  0.00000000E+00  0.00000000E+00  0.00000000E+00
  5.35762834E-02  0.00000000E+00  0.00000000E+00  0.00000000E+00  0.00000000E+00
  2.53960255E-03  0.00000000E+00  0.00000000E+00  0.00000000E+00  0.00000000E+00
  0.00000000E+00  0.00000000E+00 -8.55933478E-03  0.00000000E+00  0.00000000E+00
  0.00000000E+00  0.00000000E+00  0.00000000E+00  8.55933478E-03  0.00000000E+00
 -5.59973449E-03 -1.73487553E-02  1.91259927E-01 -1.85215148E+00  2.22215867E+01
  0.00000000E+00 -7.16333541E-02 -3.09246117E-02  0.00000000E+00 -9.71795128E-02
 -2.13995337E-01  0.00000000E+00 -8.80686321E+00 -1.94172388E+00 -1.91745252E-02
  0.00000000E+00  6.23167021E-03  9.44715981E-03  0.00000000E+00  9.05189443E-02
  0.00000000E+00 -3.62633063E-02  6.50450738E-02  0.00000000E+00  3.53608265E-03
  0.00000000E+00  6.93370729E-04  8.49502661E-03  0.00000000E+00  0.00000000E+00
  1.13137536E-02 -2.37804462E-03 -9.63792343E-04 -1.31267361E-01  1.49467761E+00
 -5.64519886E+00 -1.25479814E-04  1.44824841E-02 -1.27012330E-01 -5.80401243E-02
  2.61432071E-01 -5.76094061E-01  2.33966644E+00 -1.79032893E+00 -2.94453973E+00
  1.43145367E-03 -6.54140887E-03  9.38787691E-03 -5.00799482E-03  5.22202633E-03
  7.14492032E-03 -3.42705762E-02  7.80602476E-02  2.09092090E-02  3.43827889E-02
  1.21202752E-02 -9.53626754E-04  9.78858488E-04  1.95242635E-03  5.57388323E-03
  3.59880423E-04  2.10352146E-03 -2.37804462E-03 -9.63792343E-04 -1.31267361E-01
  1.49467761E+00 -5.64519886E+00  1.25479814E-04  1.44824841E-02 -1.27012330E-01
  5.80401243E-02  2.61432071E-01 -5.76094061E-01 -2.33966644E+00 -1.79032893E+00
 -2.94453973E+00  1.43145367E-03  6.54140887E-03  9.38787691E-03 -5.00799482E-03
 -5.22202633E-03  7.14492032E-03  3.42705762E-02  7.80602476E-02  2.09092090E-02
 -3.43827889E-02  1.21202752E-02  9.53626754E-04  9.78858488E-04  1.95242635E-03
 -5.57388323E-03 -3.59880423E-04  2.10352146E-03 -5.59973449E-03 -1.73487553E-02
  1.91259927E-01 -1.85215148E+00  2.22215867E+01  0.00000000E+00  7.16333541E-02
 -3.09246117E-02  0.00000000E+00  9.71795128E-02 -2.13995337E-01  0.00000000E+00
  8.80686321E+00 -1.94172388E+00 -1.91745252E-02  0.00000000E+00 -6.23167021E-03
  9.44715981E-03  0.00000000E+00  9.05189443E-02  0.00000000E+00  3.62633063E-02
  6.50450738E-02  0.00000000E+00  3.53608265E-03  0.00000000E+00 -6.93370729E-04
  8.49502661E-03  0.00000000E+00  0.00000000E+00 -1.13137536E-02 -2.37804462E-03
 -9.63792343E-04 -1.31267361E-01  1.49467761E+00 -5.64519886E+00  1.25479814E-04
 -1.44824841E-02 -1.27012330E-01  5.80401243E-02 -2.61432071E-01 -5.76094061E-01
 -2.33966644E+00  1.79032893E+00 -2.94453973E+00  1.43145367E-03  6.54140887E-03
 -9.38787691E-03 -5.00799482E-03  5.22202633E-03  7.14492032E-03  3.42705762E-02
 -7.80602476E-02  2.09092090E-02  3.43827889E-02  1.21202752E-02  9.53626754E-04
 -9.78858488E-04  1.95242635E-03  5.57388323E-03 -3.59880423E-04 -2.10352146E-03
 -2.37804462E-03 -9.63792343E-04 -1.31267361E-01  1.49467761E+00 -5.64519886E+00
 -1.25479814E-04 -1.44824841E-02 -1.27012330E-01 -5.80401243E-02 -2.61432071E-01
 -5.76094061E-01  2.33966644E+00  1.79032893E+00 -2.94453973E+00  1.43145367E-03
 -6.54140887E-03 -9.38787691E-03 -5.00799482E-03 -5.22202633E-03  7.14492032E-03
 -3.42705762E-02 -7.80602476E-02  2.09092090E-02 -3.43827889E-02  1.21202752E-02
 -9.53626754E-04 -9.78858488E-04  1.95242635E-03 -5.57388323E-03  3.59880423E-04
 -2.10352146E-03  5.40385806E-03  3.67526608E-01  1.60270318E+00  0.00000000E+00
 -3.35559600E-02 -1.66412871E-02 -1.05185751E-02 -4.49962519E-01 -1.36338056E+00
  2.84127991E-03 -1.18360528E-02 -3.04496732E-02 -1.05185751E-02 -4.49962519E-01
 -1.36338056E+00 -2.84127991E-03 -1.18360528E-02 -3.04496732E-02  5.40385806E-03
  3.67526608E-01  1.60270318E+00  0.00000000E+00  3.35559600E-02 -1.66412871E-02
 -1.05185751E-02 -4.49962519E-01 -1.36338056E+00 -2.84127991E-03  1.18360528E-02
 -3.04496732E-02 -1.05185751E-02 -4.49962519E-01 -1.36338056E+00  2.84127991E-03
  1.18360528E-02 -3.04496732E-02  9.33993107E-03  2.23628303E-02 -5.92465980E-02
 -7.92067178E-02 -2.17183003E+01  0.00000000E+00  0.00000000E+00  1.61676964E-01
  0.00000000E+00  0.00000000E+00  4.63999893E-01  0.00000000E+00  0.00000000E+00
  5.74210260E+00  4.12639553E-03  0.00000000E+00  0.00000000E+00  7.75058934E-03
  0.00000000E+00  1.32148763E-01  0.00000000E+00  0.00000000E+00 -1.73416297E-03
  0.00000000E+00  3.92614985E-03  0.00000000E+00  0.00000000E+00  5.63483823E-03
  0.00000000E+00  0.00000000E+00  0.00000000E+00 -1.13542129E-02  1.02113969E-01
  7.02771867E-01  4.57396317E-03  0.00000000E+00 -1.04009335E-02 -1.13542129E-02
  1.02113969E-01  7.02771867E-01 -4.57396317E-03  0.00000000E+00 -1.04009335E-02
  1.11151176E-02  2.42191045E-02 -3.02132575E-02 -1.78290707E-01 -8.36527719E+00
  0.00000000E+00  4.37289157E-02 -9.47385908E-02  0.00000000E+00  2.83984039E-02
  2.18715407E-01  0.00000000E+00  3.86930606E+00 -2.22432663E+00  2.48794086E-03
  0.00000000E+00 -5.04577288E-03  1.00392149E-03  0.00000000E+00  4.20455297E-02
  0.00000000E+00 -1.26078558E-01 -7.47110077E-02  0.00000000E+00  6.25861371E-04
  0.00000000E+00 -4.75956657E-03 -3.48907781E-03  0.00000000E+00  0.00000000E+00
  1.94589490E-03  4.39603225E-03  1.01347447E-02 -1.03050423E-02 -2.19760066E-01
 -4.90962159E-01 -2.00989040E-02  1.28696838E-02 -1.04242128E-02 -6.99393949E-02
 -4.76106968E-02  1.44912969E-01 -6.44553980E-01  1.09460478E+00  5.07934313E-01
  2.31352758E-03 -4.12996862E-03  4.30327062E-03 -6.20252860E-04  2.80947085E-04
  6.23128529E-02 -2.45372542E-02  8.95790085E-03  4.52121744E-03  1.10645859E-01
 -1.90129831E-04  2.40920196E-03 -4.40895108E-03  3.34481670E-03  5.30632108E-04
  3.15839235E-03  3.22824832E-03  4.39603225E-03  1.01347447E-02 -1.03050423E-02
 -2.19760066E-01 -4.90962159E-01  2.00989040E-02  1.28696838E-02 -1.04242128E-02
  6.99393949E-02 -4.76106968E-02  1.44912969E-01  6.44553980E-01  1.09460478E+00
  5.07934313E-01  2.31352758E-03  4.12996862E-03  4.30327062E-03 -6.20252860E-04
 -2.80947085E-04  6.23128529E-02  2.45372542E-02  8.95790085E-03  4.52121744E-03
 -1.10645859E-01 -1.90129831E-04 -2.40920196E-03 -4.40895108E-03  3.34481670E-03
 -5.30632108E-04 -3.15839235E-03  3.22824832E-03  1.11151176E-02  2.42191045E-02
 -3.02132575E-02 -1.78290707E-01 -8.36527719E+00  0.00000000E+00 -4.37289157E-02
 -9.47385908E-02  0.00000000E+00 -2.83984039E-02  2.18715407E-01  0.00000000E+00
 -3.86930606E+00 -2.22432663E+00  2.48794086E-03  0.00000000E+00  5.04577288E-03
  1.00392149E-03  0.00000000E+00  4.20455297E-02  0.00000000E+00  1.26078558E-01
 -7.47110077E-02  0.00000000E+00  6.25861371E-04  0.00000000E+00  4.75956657E-03
 -3.48907781E-03  0.00000000E+00  0.00000000E+00 -1.94589490E-03  4.39603225E-03
  1.01347447E-02 -1.03050423E-02 -2.19760066E-01 -4.90962159E-01  2.00989040E-02
 -1.28696838E-02 -1.04242128E-02  6.99393949E-02  4.76106968E-02  1.44912969E-01
  6.44553980E-01 -1.09460478E+00  5.07934313E-01  2.31352758E-03  4.12996862E-03
 -4.30327062E-03 -6.20252860E-04  2.80947085E-04  6.23128529E-02  2.45372542E-02
 -8.95790085E-03  4.52121744E-03  1.10645859E-01 -1.90129831E-04 -2.40920196E-03
  4.40895108E-03  3.34481670E-03  5.30632108E-04 -3.15839235E-03 -3.22824832E-03
  4.39603225E-03  1.01347447E-02 -1.03050423E-02 -2.19760066E-01 -4.90962159E-01
 -2.00989040E-02 -1.28696838E-02 -1.04242128E-02 -6.99393949E-02  4.76106968E-02
  1.44912969E-01 -6.44553980E-01 -1.09460478E+00  5.07934313E-01  2.31352758E-03
 -4.12996862E-03 -4.30327062E-03 -6.20252860E-04 -2.80947085E-04  6.23128529E-02
 -2.45372542E-02 -8.95790085E-03  4.52121744E-03 -1.10645859E-01 -1.90129831E-04
  2.40920196E-03  4.40895108E-03  3.34481670E-03 -5.30632108E-04  3.15839235E-03
 -3.22824832E-03 -1.85065423E-03  8.92878426E-02 -4.75976828E-01  0.00000000E+00
  4.69266531E-03 -3.92682293E-03  2.19843491E-02  3.96901082E-01  8.60346829E-01
 -1.40463877E-02  1.09039443E-02 -1.06379652E-02  2.19843491E-02  3.96901082E-01
  8.60346829E-01  1.40463877E-02  1.09039443E-02 -1.06379652E-02 -1.85065423E-03
  8.92878426E-02 -4.75976828E-01  0.00000000E+00 -4.69266531E-03 -3.92682293E-03
  2.19843491E-02  3.96901082E-01  8.60346829E-01  1.40463877E-02 -1.09039443E-02
 -1.06379652E-02  2.19843491E-02  3.96901082E-01  8.60346829E-01 -1.40463877E-02
 -1.09039443E-02 -1.06379652E-02 -1.74631501E-02 -4.98749120E-02  2.41128125E-01
 -1.81591552E+00  1.98143758E+01  0.00000000E+00  0.00000000E+00  1.08325856E-01
  0.00000000E+00  0.00000000E+00  8.69048304E-01  0.00000000E+00  0.00000000E+00
 -4.40415046E+00 -6.58140478E-03  0.00000000E+00  0.00000000E+00 -6.80707616E-03
  0.00000000E+00 -4.81821626E-02  0.00000000E+00  0.00000000E+00  2.40320362E-01
  0.00000000E+00 -2.80426857E-02  0.00000000E+00  0.00000000E+00  1.02290175E-02
  0.00000000E+00  0.00000000E+00  0.00000000E+00 -8.82960234E-02 -1.59991356E+00
 -6.96594866E-01 -2.98034789E-02  0.00000000E+00  2.26227639E-02 -8.82960234E-02
 -1.59991356E+00 -6.96594866E-01  2.98034789E-02  0.00000000E+00  2.26227639E-02
 -1.25620318E-02 -2.42513605E-02 -1.68245519E-01  3.16701301E+00 -1.84467401E+00
  0.00000000E+00  7.30268576E-02  8.01469789E-02  0.00000000E+00  7.98850798E-02
  3.65721479E-01  0.00000000E+00  9.14099930E+00  2.30930277E+00  2.47315834E-02
  0.00000000E+00  6.37817280E-04 -4.26878372E-03  0.00000000E+00 -1.44520787E-01
  0.00000000E+00 -9.75132032E-03 -1.60632379E-01  0.00000000E+00 -9.01367955E-03
  0.00000000E+00 -2.01205334E-03 -9.08371928E-03  0.00000000E+00  0.00000000E+00
 -2.19133583E-02  1.10460652E-02  2.05984496E-02  1.44755681E-01 -2.51545227E+00
  1.75843749E+00 -2.57135566E-02 -4.45491209E-03 -1.40277051E-02  1.20202106E-01
  6.61394828E-02 -3.24528452E-01 -2.61686416E+00  1.09767028E+00  2.30306293E+00
  5.79522824E-03  1.40720928E-02  6.75031790E-03 -4.58104068E-03  2.86124541E-04
  2.30815926E-02  1.70441665E-04  2.74882239E-02  8.36846929E-02 -2.67923618E-02
  3.08489675E-03 -2.31188347E-03  3.48674290E-03  1.41660964E-03 -8.61909847E-03
  2.01003061E-04  7.99028755E-03  1.10460652E-02  2.05984496E-02  1.44755681E-01
 -2.51545227E+00  1.75843749E+00  2.57135566E-02 -4.45491209E-03 -1.40277051E-02
 -1.20202106E-01  6.61394828E-02 -3.24528452E-01  2.61686416E+00  1.09767028E+00
  2.30306293E+00  5.79522824E-03 -1.40720928E-02  6.75031790E-03 -4.58104068E-03
 -2.86124541E-04  2.30815926E-02 -1.70441665E-04  2.74882239E-02  8.36846929E-02
  2.67923618E-02  3.08489675E-03  2.31188347E-03  3.48674290E-03  1.41660964E-03
  8.61909847E-03 -2.01003061E-04  7.99028755E-03  1.25620318E-02  2.42513605E-02
  1.68245519E-01 -3.16701301E+00  1.84467401E+00  0.00000000E+00  7.30268576E-02
 -8.01469789E-02  0.00000000E+00  7.98850798E-02 -3.65721479E-01  0.00000000E+00
  9.14099930E+00 -2.30930277E+00 -2.47315834E-02  0.00000000E+00  6.37817280E-04
  4.26878372E-03  0.00000000E+00  1.44520787E-01  0.00000000E+00 -9.75132032E-03
  1.60632379E-01  0.00000000E+00  9.01367955E-03  0.00000000E+00 -2.01205334E-03
  9.08371928E-03  0.00000000E+00  0.00000000E+00 -2.19133583E-02 -1.10460652E-02
 -2.05984496E-02 -1.44755681E-01  2.51545227E+00 -1.75843749E+00 -2.57135566E-02
 -4.45491209E-03  1.40277051E-02  1.20202106E-01  6.61394828E-02  3.24528452E-01
 -2.61686416E+00  1.09767028E+00 -2.30306293E+00 -5.79522824E-03  1.40720928E-02
  6.75031790E-03  4.58104068E-03 -2.86124541E-04 -2.30815926E-02  1.70441665E-04
  2.74882239E-02 -8.36846929E-02  2.67923618E-02 -3.08489675E-03 -2.31188347E-03
  3.48674290E-03 -1.41660964E-03  8.61909847E-03  2.01003061E-04  7.99028755E-03
 -1.10460652E-02 -2.05984496E-02 -1.44755681E-01  2.51545227E+00 -1.75843749E+00
  2.57135566E-02 -4.45491209E-03  1.40277051E-02 -1.20202106E-01  6.61394828E-02
  3.24528452E-01  2.61686416E+00  1.09767028E+00 -2.30306293E+00 -5.79522824E-03
 -1.40720928E-02  6.75031790E-03  4.58104068E-03  2.86124541E-04 -2.30815926E-02
 -1.70441665E-04  2.74882239E-02 -8.36846929E-02 -2.67923618E-02 -3.08489675E-03
  2.31188347E-03  3.48674290E-03 -1.41660964E-03 -8.61909847E-03 -2.01003061E-04
  7.99028755E-03 -6.39786471E-02 -1.59752307E+00 -4.96431503E+00  0.00000000E+00
  5.30634430E-02  4.14194981E-02  1.23470513E-02  3.34417603E-01  1.74172632E+00
 -2.30766173E-02 -7.91536505E-03  1.87780008E-03  1.23470513E-02  3.34417603E-01
  1.74172632E+00  2.30766173E-02 -7.91536505E-03  1.87780008E-03  6.39786471E-02
  1.59752307E+00  4.96431503E+00  0.00000000E+00  5.30634430E-02 -4.14194981E-02
 -1.23470513E-02 -3.34417603E-01 -1.74172632E+00 -2.30766173E-02 -7.91536505E-03
 -1.87780008E-03 -1.23470513E-02 -3.34417603E-01 -1.74172632E+00  2.30766173E-02
 -7.91536505E-03 -1.87780008E-03  0.00000000E+00  0.00000000E+00  0.00000000E+00
  0.00000000E+00  0.00000000E+00  0.00000000E+00 -2.52033226E-02  0.00000000E+00
  0.00000000E+00  1.37065595E-01  0.00000000E+00  0.00000000E+00 -8.66340581E-01
  0.00000000E+00  0.00000000E+00  0.00000000E+00 -4.76483399E-03  0.00000000E+00
  0.00000000E+00  0.00000000E+00  0.00000000E+00  1.30898276E-01  0.00000000E+00
  0.00000000E+00  0.00000000E+00  0.00000000E+00 -2.26610305E-02  0.00000000E+00
  0.00000000E+00  0.00000000E+00  9.80344557E-04  0.00000000E+00  0.00000000E+00
  0.00000000E+00  0.00000000E+00 -3.24590121E-02  0.00000000E+00  0.00000000E+00
  0.00000000E+00  0.00000000E+00  0.00000000E+00 -3.24590121E-02  0.00000000E+00
  0.00000000E+00  0.00000000E+00  0.00000000E+00  0.00000000E+00  0.00000000E+00
  1.01871554E-01  0.00000000E+00  0.00000000E+00  8.14951671E-01  0.00000000E+00
  0.00000000E+00  1.71914019E+00  0.00000000E+00  0.00000000E+00  0.00000000E+00
  3.50644630E-03  0.00000000E+00  0.00000000E+00  1.49842613E-02  0.00000000E+00
 -2.43460893E-01  0.00000000E+00  0.00000000E+00  2.39480734E-01  0.00000000E+00
  1.42473226E-02  0.00000000E+00  0.00000000E+00 -1.78461391E-02 -1.85824355E-03
  0.00000000E+00 -1.40015334E-02 -3.42831531E-02  2.05894570E-01 -9.94531527E-01
  1.92908539E+01 -1.50339266E-01  9.88320514E-02  4.88140987E-02 -6.17752730E-01
 -9.24950522E-02  2.10659373E-01 -6.55741555E+00  4.27643535E+00  4.38499348E+00
  8.59891713E-03  3.40947747E-03  7.49201252E-03 -2.37845174E-03 -9.66799731E-03
  1.77891883E-01  5.66169501E-02 -1.40419442E-01  1.27314383E-01  4.20226818E-01
 -8.15658838E-03 -1.11172297E-02  3.14294137E-03  3.79676528E-03 -1.48416961E-02
  1.17021178E-03  3.64821963E-03  1.40015334E-02  3.42831531E-02 -2.05894570E-01
  9.94531527E-01 -1.92908539E+01 -1.50339266E-01 -9.88320514E-02 -4.88140987E-02
 -6.17752730E-01  9.24950522E-02 -2.10659373E-01 -6.55741555E+00 -4.27643535E+00
 -4.38499348E+00 -8.59891713E-03  3.40947747E-03 -7.49201252E-03  2.37845174E-03
 -9.66799731E-03 -1.77891883E-01  5.66169501E-02  1.40419442E-01 -1.27314383E-01
  4.20226818E-01  8.15658838E-03 -1.11172297E-02 -3.14294137E-03 -3.79676528E-03
 -1.48416961E-02  1.17021178E-03 -3.64821963E-03  0.00000000E+00  0.00000000E+00
  0.00000000E+00  0.00000000E+00  0.00000000E+00 -1.01871554E-01  0.00000000E+00
  0.00000000E+00 -8.14951671E-01  0.00000000E+00  0.00000000E+00 -1.71914019E+00
  0.00000000E+00  0.00000000E+00  0.00000000E+00 -3.50644630E-03  0.00000000E+00
  0.00000000E+00  1.49842613E-02  0.00000000E+00  2.43460893E-01  0.00000000E+00
  0.00000000E+00  2.39480734E-01  0.00000000E+00 -1.42473226E-02  0.00000000E+00
  0.00000000E+00 -1.78461391E-02  1.85824355E-03  0.00000000E+00 -1.40015334E-02
 -3.42831531E-02  2.05894570E-01 -9.94531527E-01  1.92908539E+01  1.50339266E-01
 -9.88320514E-02  4.88140987E-02  6.17752730E-01  9.24950522E-02  2.10659373E-01
  6.55741555E+00 -4.27643535E+00  4.38499348E+00  8.59891713E-03 -3.40947747E-03
 -7.49201252E-03 -2.37845174E-03 -9.66799731E-03  1.77891883E-01 -5.66169501E-02
  1.40419442E-01  1.27314383E-01  4.20226818E-01 -8.15658838E-03  1.11172297E-02
 -3.14294137E-03  3.79676528E-03 -1.48416961E-02 -1.17021178E-03 -3.64821963E-03
  1.40015334E-02  3.42831531E-02 -2.05894570E-01  9.94531527E-01 -1.92908539E+01
  1.50339266E-01  9.88320514E-02 -4.88140987E-02  6.17752730E-01 -9.24950522E-02
 -2.10659373E-01  6.55741555E+00  4.27643535E+00 -4.38499348E+00 -8.59891713E-03
 -3.40947747E-03  7.49201252E-03  2.37845174E-03 -9.66799731E-03 -1.77891883E-01
 -5.66169501E-02 -1.40419442E-01 -1.27314383E-01  4.20226818E-01  8.15658838E-03
  1.11172297E-02  3.14294137E-03 -3.79676528E-03 -1.48416961E-02 -1.17021178E-03
  3.64821963E-03  0.00000000E+00  0.00000000E+00  0.00000000E+00  5.02513968E-02
  0.00000000E+00  0.00000000E+00  2.55345723E-02  1.03358324E+00  1.82380242E+00
 -6.03095405E-02  1.14931536E-02  4.48007743E-02 -2.55345723E-02 -1.03358324E+00
 -1.82380242E+00 -6.03095405E-02 -1.14931536E-02 -4.48007743E-02  0.00000000E+00
  0.00000000E+00  0.00000000E+00 -5.02513968E-02  0.00000000E+00  0.00000000E+00
  2.55345723E-02  1.03358324E+00  1.82380242E+00  6.03095405E-02 -1.14931536E-02
  4.48007743E-02 -2.55345723E-02 -1.03358324E+00 -1.82380242E+00  6.03095405E-02
  1.14931536E-02 -4.48007743E-02  0.00000000E+00  0.00000000E+00  0.00000000E+00
  0.00000000E+00  0.00000000E+00  0.00000000E+00  0.00000000E+00  0.00000000E+00
  0.00000000E+00  0.00000000E+00  0.00000000E+00  0.00000000E+00  0.00000000E+00
  0.00000000E+00  0.00000000E+00  0.00000000E+00  0.00000000E+00  0.00000000E+00
 -3.28858171E-03  0.00000000E+00  0.00000000E+00  0.00000000E+00  0.00000000E+00
 -3.58375288E-01  0.00000000E+00  0.00000000E+00  0.00000000E+00  0.00000000E+00
 -5.18318396E-04  0.00000000E+00  0.00000000E+00  0.00000000E+00  0.00000000E+00
  0.00000000E+00  0.00000000E+00  4.54637299E-02  0.00000000E+00  0.00000000E+00
  0.00000000E+00  0.00000000E+00  0.00000000E+00 -4.54637299E-02  0.00000000E+00
  0.00000000E+00  0.00000000E+00  0.00000000E+00  0.00000000E+00  0.00000000E+00
 -2.30666069E-02  0.00000000E+00  0.00000000E+00  2.74342722E-01  0.00000000E+00
  0.00000000E+00 -2.58470257E+00  0.00000000E+00  0.00000000E+00  0.00000000E+00
  8.44393193E-03  0.00000000E+00  0.00000000E+00  1.99350683E-03  0.00000000E+00
 -6.53686824E-02  0.00000000E+00  0.00000000E+00  2.57513048E-02  0.00000000E+00
  4.97171993E-03  0.00000000E+00  0.00000000E+00 -3.38250988E-03 -5.89860730E-03
  0.00000000E+00 -8.25451176E-03 -1.67643308E-02 -1.22448721E-02  1.00710762E+00
 -2.82320374E+00  8.08344204E-02  2.07198976E-03  4.91815668E-02  6.13117009E-01
  1.61798747E-01  1.59171339E-01  3.59160890E+00 -3.83262231E+00 -1.96944725E+00
 -1.22544222E-02 -2.74022150E-03 -1.02892275E-02 -1.90487382E-03 -9.20829930E-04
 -1.55569950E-02 -4.81751010E-02 -7.73932973E-03 -1.28546843E-01 -3.75532010E-02
  5.59435891E-03 -3.61979830E-03  4.83194541E-03 -1.72879348E-03  7.17202619E-03
  2.12305772E-03  4.71195448E-04  8.25451176E-03  1.67643308E-02  1.22448721E-02
 -1.00710762E+00  2.82320374E+00  8.08344204E-02 -2.07198976E-03 -4.91815668E-02
  6.13117009E-01 -1.61798747E-01 -1.59171339E-01  3.59160890E+00  3.83262231E+00
  1.96944725E+00  1.22544222E-02 -2.74022150E-03  1.02892275E-02  1.90487382E-03
 -9.20829930E-04  1.55569950E-02 -4.81751010E-02  7.73932973E-03  1.28546843E-01
 -3.75532010E-02 -5.59435891E-03 -3.61979830E-03 -4.83194541E-03  1.72879348E-03
  7.17202619E-03  2.12305772E-03 -4.71195448E-04  0.00000000E+00  0.00000000E+00
  0.00000000E+00  0.00000000E+00  0.00000000E+00 -2.30666069E-02  0.00000000E+00
  0.00000000E+00  2.74342722E-01  0.00000000E+00  0.00000000E+00 -2.58470257E+00
  0.00000000E+00  0.00000000E+00  0.00000000E+00  8.44393193E-03  0.00000000E+00
  0.00000000E+00 -1.99350683E-03  0.00000000E+00 -6.53686824E-02  0.00000000E+00
  0.00000000E+00 -2.57513048E-02  0.00000000E+00  4.97171993E-03  0.00000000E+00
  0.00000000E+00  3.38250988E-03 -5.89860730E-03  0.00000000E+00  8.25451176E-03
  1.67643308E-02  1.22448721E-02 -1.00710762E+00  2.82320374E+00  8.08344204E-02
  2.07198976E-03 -4.91815668E-02  6.13117009E-01  1.61798747E-01 -1.59171339E-01
  3.59160890E+00 -3.83262231E+00  1.96944725E+00  1.22544222E-02 -2.74022150E-03
 -1.02892275E-02  1.90487382E-03  9.20829930E-04  1.55569950E-02 -4.81751010E-02
 -7.73932973E-03  1.28546843E-01  3.75532010E-02 -5.59435891E-03 -3.61979830E-03
  4.83194541E-03  1.72879348E-03 -7.17202619E-03  2.12305772E-03  4.71195448E-04
 -8.25451176E-03 -1.67643308E-02 -1.22448721E-02  1.00710762E+00 -2.82320374E+00
  8.08344204E-02 -2.07198976E-03  4.91815668E-02  6.13117009E-01 -1.61798747E-01
  1.59171339E-01  3.59160890E+00  3.83262231E+00 -1.96944725E+00 -1.22544222E-02
 -2.74022150E-03  1.02892275E-02 -1.90487382E-03  9.20829930E-04 -1.55569950E-02
 -4.81751010E-02  7.73932973E-03 -1.28546843E-01  3.75532010E-02  5.59435891E-03
 -3.61979830E-03 -4.83194541E-03 -1.72879348E-03 -7.17202619E-03  2.12305772E-03
 -4.71195448E-04  0.00000000E+00  0.00000000E+00  0.00000000E+00 -1.20103431E-02
  0.00000000E+00  0.00000000E+00 -2.24861296E-02 -7.06985842E-01 -2.65452130E+00
  2.40965106E-02 -2.74746964E-02  9.14107819E-03  2.24861296E-02  7.06985842E-01
  2.65452130E+00  2.40965106E-02  2.74746964E-02 -9.14107819E-03  0.00000000E+00
  0.00000000E+00  0.00000000E+00 -1.20103431E-02  0.00000000E+00  0.00000000E+00
  2.24861296E-02  7.06985842E-01  2.65452130E+00  2.40965106E-02 -2.74746964E-02
 -9.14107819E-03 -2.24861296E-02 -7.06985842E-01 -2.65452130E+00  2.40965106E-02
  2.74746964E-02  9.14107819E-03  0.00000000E+00  0.00000000E+00  0.00000000E+00
  0.00000000E+00  0.00000000E+00  1.37046258E-01  0.00000000E+00  0.00000000E+00
  3.78711578E-01  0.00000000E+00  0.00000000E+00  8.16178763E+00  0.00000000E+00
  0.00000000E+00  0.00000000E+00 -7.20020481E-03  0.00000000E+00  0.00000000E+00
  0.00000000E+00  0.00000000E+00  2.16250941E-01  0.00000000E+00  0.00000000E+00
  0.00000000E+00  0.00000000E+00  1.83775451E-02  0.00000000E+00  0.00000000E+00
  0.00000000E+00  1.69510655E-02  0.00000000E+00  5.03345541E-02  1.48211358E+00
  3.28077648E+00  6.62871214E-02  0.00000000E+00  2.41741619E-03 -5.03345541E-02
 -1.48211358E+00 -3.28077648E+00  6.62871214E-02  0.00000000E+00 -2.41741619E-03
 -1.24870087E-02 -2.44003587E-02 -1.26365218E-01  2.09713983E+00  2.42775504E+01
  0.00000000E+00 -8.94703989E-02 -7.15508752E-02  0.00000000E+00 -5.61883253E-01
 -7.97236544E-01  0.00000000E+00 -9.21856658E+00 -5.11509462E+00  8.69961375E-04
  0.00000000E+00  1.50772740E-02 -5.06421444E-03  0.00000000E+00  2.93446189E-01
  0.00000000E+00 -2.35359962E-01  4.20629165E-02  0.00000000E+00 -6.80789881E-03
  0.00000000E+00 -1.23955943E-03 -9.61306876E-03  0.00000000E+00  0.00000000E+00
  1.84658759E-02  5.41503097E-03  8.66844063E-03  1.61534535E-01 -3.34673169E+00
  2.59558936E+01 -5.32878411E-02  1.64119399E-01  9.81922573E-02 -4.97254889E-02
  6.68304355E-01  5.41071269E-01 -9.11786949E+00  1.06000654E+01  8.52676058E+00
  7.12900432E-03  2.06204656E-02  4.00027239E-03  2.52594402E-03  1.02478532E-04
  2.47676715E-02  1.25964515E-02 -2.55642575E-01 -6.08122899E-02  1.10807624E-01
 -1.57078443E-02 -5.60885188E-03 -1.02285306E-02  2.90341952E-03 -1.95042072E-02
  5.55258060E-03  1.26998259E-02  5.41503097E-03  8.66844063E-03  1.61534535E-01
 -3.34673169E+00  2.59558936E+01  5.32878411E-02  1.64119399E-01  9.81922573E-02
  4.97254889E-02  6.68304355E-01  5.41071269E-01  9.11786949E+00  1.06000654E+01
  8.52676058E+00  7.12900432E-03 -2.06204656E-02  4.00027239E-03  2.52594402E-03
 -1.02478532E-04  2.47676715E-02 -1.25964515E-02 -2.55642575E-01 -6.08122899E-02
 -1.10807624E-01 -1.57078443E-02  5.60885188E-03 -1.02285306E-02  2.90341952E-03
  1.95042072E-02 -5.55258060E-03  1.26998259E-02  1.24870087E-02  2.44003587E-02
  1.26365218E-01 -2.09713983E+00 -2.42775504E+01  0.00000000E+00 -8.94703989E-02
  7.15508752E-02  0.00000000E+00 -5.61883253E-01  7.97236544E-01  0.00000000E+00
 -9.21856658E+00  5.11509462E+00 -8.69961375E-04  0.00000000E+00  1.50772740E-02
  5.06421444E-03  0.00000000E+00 -2.93446189E-01  0.00000000E+00 -2.35359962E-01
 -4.20629165E-02  0.00000000E+00  6.80789881E-03  0.00000000E+00 -1.23955943E-03
  9.61306876E-03  0.00000000E+00  0.00000000E+00  1.84658759E-02 -5.41503097E-03
 -8.66844063E-03 -1.61534535E-01  3.34673169E+00 -2.59558936E+01 -5.32878411E-02
  1.64119399E-01 -9.81922573E-02 -4.97254889E-02  6.68304355E-01 -5.41071269E-01
 -9.11786949E+00  1.06000654E+01 -8.52676058E+00 -7.12900432E-03  2.06204656E-02
  4.00027239E-03 -2.52594402E-03 -1.02478532E-04 -2.47676715E-02  1.25964515E-02
 -2.55642575E-01  6.08122899E-02 -1.10807624E-01  1.57078443E-02 -5.60885188E-03
 -1.02285306E-02 -2.90341952E-03  1.95042072E-02  5.55258060E-03  1.26998259E-02
 -5.41503097E-03 -8.66844063E-03 -1.61534535E-01  3.34673169E+00 -2.59558936E+01
  5.32878411E-02  1.64119399E-01 -9.81922573E-02  4.97254889E-02  6.68304355E-01
 -5.41071269E-01  9.11786949E+00  1.06000654E+01 -8.52676058E+00 -7.12900432E-03
 -2.06204656E-02  4.00027239E-03 -2.52594402E-03  1.02478532E-04 -2.47676715E-02
 -1.25964515E-02 -2.55642575E-01  6.08122899E-02  1.10807624E-01  1.57078443E-02
  5.60885188E-03 -1.02285306E-02 -2.90341952E-03 -1.95042072E-02 -5.55258060E-03
  1.26998259E-02  4.31314867E-02  9.31733376E-01  1.98579576E+00  0.00000000E+00
 -4.92571756E-02  2.46347889E-02  5.44317649E-03  1.40841090E+00  5.06153556E+00
 -7.72574145E-02  2.27389560E-02  3.54779960E-02  5.44317649E-03  1.40841090E+00
  5.06153556E+00  7.72574145E-02  2.27389560E-02  3.54779960E-02 -4.31314867E-02
 -9.31733376E-01 -1.98579576E+00  0.00000000E+00 -4.92571756E-02 -2.46347889E-02
 -5.44317649E-03 -1.40841090E+00 -5.06153556E+00 -7.72574145E-02  2.27389560E-02
 -3.54779960E-02 -5.44317649E-03 -1.40841090E+00 -5.06153556E+00  7.72574145E-02
  2.27389560E-02 -3.54779960E-02  0.00000000E+00  0.00000000E+00  0.00000000E+00
  0.00000000E+00  0.00000000E+00  0.00000000E+00 -6.73145971E-02  0.00000000E+00
  0.00000000E+00 -1.00552037E+00  0.00000000E+00  0.00000000E+00 -7.70753033E-01
  0.00000000E+00  0.00000000E+00  0.00000000E+00  1.97612954E-03  0.00000000E+00
  0.00000000E+00  0.00000000E+00  0.00000000E+00  2.45494916E-01  0.00000000E+00
  0.00000000E+00  0.00000000E+00  0.00000000E+00  2.04454204E-03  0.00000000E+00
  0.00000000E+00  0.00000000E+00  7.89656657E-03  0.00000000E+00  0.00000000E+00
  0.00000000E+00  0.00000000E+00  1.61360733E-02  0.00000000E+00  0.00000000E+00
  0.00000000E+00  0.00000000E+00  0.00000000E+00  1.61360733E-02  0.00000000E+00
 -1.79187782E-03 -4.80119319E-03  1.57591332E-01 -1.31831285E+00  5.65932044E+00
  0.00000000E+00 -1.85890173E-01 -9.59137217E-02  0.00000000E+00 -4.53189815E-01
 -4.61658515E-01  0.00000000E+00 -4.10205275E+00 -9.72326420E-01  8.12075096E-03
  0.00000000E+00 -1.09290995E-02  1.18618926E-02  0.00000000E+00  3.73793815E-01
  0.00000000E+00  6.22348947E-02  4.78755431E-01  0.00000000E+00  6.89041936E-03
  0.00000000E+00 -1.10425579E-04  8.18552103E-03  0.00000000E+00  0.00000000E+00
  2.12575220E-02 -4.69927912E-03 -1.22227941E-02  9.90073913E-02 -3.70206959E-01
 -8.22882436E-01 -4.63538075E-02 -2.12489276E-02  1.59585657E-02  1.86841633E-01
  3.41616098E-01 -2.17506087E-01  5.95066883E-01 -1.30470073E+00 -9.28508915E-01
 -2.90852345E-06 -4.80660833E-05 -1.23153570E-02 -3.66776586E-03  1.75021700E-03
 -8.52240486E-02 -6.93755594E-04 -2.54472079E-01  2.53109071E-01 -2.62117431E-02
 -1.44527018E-03  1.13791499E-03  1.26628683E-03  1.10953832E-04  2.09745051E-03
 -4.93306715E-03 -5.61731042E-04 -4.69927912E-03 -1.22227941E-02  9.90073913E-02
 -3.70206959E-01 -8.22882436E-01  4.63538075E-02 -2.12489276E-02  1.59585657E-02
 -1.86841633E-01  3.41616098E-01 -2.17506087E-01 -5.95066883E-01 -1.30470073E+00
 -9.28508915E-01 -2.90852345E-06  4.80660833E-05 -1.23153570E-02 -3.66776586E-03
 -1.75021700E-03 -8.52240486E-02  6.93755594E-04 -2.54472079E-01  2.53109071E-01
  2.62117431E-02 -1.44527018E-03 -1.13791499E-03  1.26628683E-03  1.10953832E-04
 -2.09745051E-03  4.93306715E-03 -5.61731042E-04 -1.79187782E-03 -4.80119319E-03
  1.57591332E-01 -1.31831285E+00  5.65932044E+00  0.00000000E+00  1.85890173E-01
 -9.59137217E-02  0.00000000E+00  4.53189815E-01 -4.61658515E-01  0.00000000E+00
  4.10205275E+00 -9.72326420E-01  8.12075096E-03  0.00000000E+00  1.09290995E-02
  1.18618926E-02  0.00000000E+00  3.73793815E-01  0.00000000E+00 -6.22348947E-02
  4.78755431E-01  0.00000000E+00  6.89041936E-03  0.00000000E+00  1.10425579E-04
  8.18552103E-03  0.00000000E+00  0.00000000E+00 -2.12575220E-02 -4.69927912E-03
 -1.22227941E-02  9.90073913E-02 -3.70206959E-01 -8.22882436E-01  4.63538075E-02
  2.12489276E-02  1.59585657E-02 -1.86841633E-01 -3.41616098E-01 -2.17506087E-01
 -5.95066883E-01  1.30470073E+00 -9.28508915E-01 -2.90852345E-06  4.80660833E-05
  1.23153570E-02 -3.66776586E-03  1.75021700E-03 -8.52240486E-02  6.93755594E-04
  2.54472079E-01  2.53109071E-01 -2.62117431E-02 -1.44527018E-03 -1.13791499E-03
 -1.26628683E-03  1.10953832E-04  2.09745051E-03  4.93306715E-03  5.61731042E-04
 -4.69927912E-03 -1.22227941E-02  9.90073913E-02 -3.70206959E-01 -8.22882436E-01
 -4.63538075E-02  2.12489276E-02  1.59585657E-02  1.86841633E-01 -3.41616098E-01
 -2.17506087E-01  5.95066883E-01  1.30470073E+00 -9.28508915E-01 -2.90852345E-06
 -4.80660833E-05  1.23153570E-02 -3.66776586E-03 -1.75021700E-03 -8.52240486E-02
 -6.93755594E-04  2.54472079E-01  2.53109071E-01  2.62117431E-02 -1.44527018E-03
  1.13791499E-03 -1.26628683E-03  1.10953832E-04 -2.09745051E-03 -4.93306715E-03
  5.61731042E-04  1.52348591E-02  1.50956124E+00  1.01602136E+00  0.00000000E+00
 -6.25569421E-02 -2.65060631E-02 -8.40640136E-03  3.47331208E-02 -9.45600413E-01
 -4.91224065E-03 -8.65748890E-04  1.00798723E-02 -8.40640136E-03  3.47331208E-02
 -9.45600413E-01  4.91224065E-03 -8.65748890E-04  1.00798723E-02  1.52348591E-02
  1.50956124E+00  1.01602136E+00  0.00000000E+00  6.25569421E-02 -2.65060631E-02
 -8.40640136E-03  3.47331208E-02 -9.45600413E-01  4.91224065E-03  8.65748890E-04
  1.00798723E-02 -8.40640136E-03  3.47331208E-02 -9.45600413E-01 -4.91224065E-03
  8.65748890E-04  1.00798723E-02 -4.18485219E-03 -1.40893278E-02  1.02115202E-01
 -3.14768892E-01 -5.56353280E+00  0.00000000E+00  0.00000000E+00  7.69902655E-04
  0.00000000E+00  0.00000000E+00 -3.06139690E-01  0.00000000E+00  0.00000000E+00
  2.26526659E+00 -1.57636710E-02  0.00000000E+00  0.00000000E+00 -5.44875898E-03
  0.00000000E+00 -1.16341495E-01  0.00000000E+00  0.00000000E+00 -1.85242080E-01
  0.00000000E+00  8.41132540E-03  0.00000000E+00  0.00000000E+00  5.12456116E-03
  0.00000000E+00  0.00000000E+00  0.00000000E+00 -1.96550893E-02  4.30841743E-02
 -8.89584923E-02  6.37347378E-03  0.00000000E+00 -4.35478906E-02 -1.96550893E-02
  4.30841743E-02 -8.89584923E-02 -6.37347378E-03  0.00000000E+00 -4.35478906E-02
  3.87509321E-03  1.46564357E-02 -2.89837835E-01  1.93259281E+00 -5.53816191E+00
  0.00000000E+00  2.94612303E-02 -2.85098972E-02  0.00000000E+00 -1.42442042E-02
 -7.95576303E-01  0.00000000E+00 -5.92693392E-01 -9.66918366E-01 -7.72201278E-03
  0.00000000E+00  4.45917577E-03 -2.73420820E-03  0.00000000E+00 -1.35251270E-02
  0.00000000E+00  5.14278925E-02 -1.49424150E-01  0.00000000E+00 -5.58072303E-03
  0.00000000E+00 -1.30728467E-02 -6.35051426E-03  0.00000000E+00  0.00000000E+00
  5.77742278E-03 -1.07530389E-02 -2.43470676E-02 -2.34401307E-02  1.90745858E+00
 -4.53601535E-01  9.57753110E-02 -5.27914463E-02 -6.49009887E-02  1.52729140E-01
 -2.44314426E-02 -2.18226634E-01  1.53165478E+00 -1.47468490E+00 -1.29209623E+00
 -8.22789330E-04 -7.65255765E-03 -7.76146592E-04  3.66398292E-03 -2.07502230E-02
 -8.10800880E-02  1.45920401E-01  1.85693682E-02 -1.51185781E-01 -4.15301237E-01
  6.36979830E-03  7.38463142E-03  1.13318771E-02 -6.87019311E-03  1.13776754E-03
 -3.79617231E-03 -4.39597910E-03 -1.07530389E-02 -2.43470676E-02 -2.34401307E-02
  1.90745858E+00 -4.53601535E-01 -9.57753110E-02 -5.27914463E-02 -6.49009887E-02
 -1.52729140E-01 -2.44314426E-02 -2.18226634E-01 -1.53165478E+00 -1.47468490E+00
 -1.29209623E+00 -8.22789330E-04  7.65255765E-03 -7.76146592E-04  3.66398292E-03
  2.07502230E-02 -8.10800880E-02 -1.45920401E-01  1.85693682E-02 -1.51185781E-01
  4.15301237E-01  6.36979830E-03 -7.38463142E-03  1.13318771E-02 -6.87019311E-03
 -1.13776754E-03  3.79617231E-03 -4.39597910E-03  3.87509321E-03  1.46564357E-02
 -2.89837835E-01  1.93259281E+00 -5.53816191E+00  0.00000000E+00 -2.94612303E-02
 -2.85098972E-02  0.00000000E+00  1.42442042E-02 -7.95576303E-01  0.00000000E+00
  5.92693392E-01 -9.66918366E-01 -7.72201278E-03  0.00000000E+00 -4.45917577E-03
 -2.73420820E-03  0.00000000E+00 -1.35251270E-02  0.00000000E+00 -5.14278925E-02
 -1.49424150E-01  0.00000000E+00 -5.58072303E-03  0.00000000E+00  1.30728467E-02
 -6.35051426E-03  0.00000000E+00  0.00000000E+00 -5.77742278E-03 -1.07530389E-02
 -2.43470676E-02 -2.34401307E-02  1.90745858E+00 -4.53601535E-01 -9.57753110E-02
  5.27914463E-02 -6.49009887E-02 -1.52729140E-01  2.44314426E-02 -2.18226634E-01
 -1.53165478E+00  1.47468490E+00 -1.29209623E+00 -8.22789330E-04  7.65255765E-03
  7.76146592E-04  3.66398292E-03 -2.07502230E-02 -8.10800880E-02 -1.45920401E-01
 -1.85693682E-02 -1.51185781E-01 -4.15301237E-01  6.36979830E-03 -7.38463142E-03
 -1.13318771E-02 -6.87019311E-03  1.13776754E-03  3.79617231E-03  4.39597910E-03
 -1.07530389E-02 -2.43470676E-02 -2.34401307E-02  1.90745858E+00 -4.53601535E-01
  9.57753110E-02  5.27914463E-02 -6.49009887E-02  1.52729140E-01  2.44314426E-02
 -2.18226634E-01  1.53165478E+00  1.47468490E+00 -1.29209623E+00 -8.22789330E-04
 -7.65255765E-03  7.76146592E-04  3.66398292E-03  2.07502230E-02 -8.10800880E-02
  1.45920401E-01 -1.85693682E-02 -1.51185781E-01  4.15301237E-01  6.36979830E-03
  7.38463142E-03 -1.13318771E-02 -6.87019311E-03 -1.13776754E-03 -3.79617231E-03
  4.39597910E-03  2.18682777E-02  1.53437711E-01  1.59092801E+00  0.00000000E+00
  1.67643303E-02  4.96507254E-03  2.08702735E-02 -8.51783890E-01 -1.19241559E+00
  2.35777963E-02 -1.14501895E-02 -2.90263408E-03  2.08702735E-02 -8.51783890E-01
 -1.19241559E+00 -2.35777963E-02 -1.14501895E-02 -2.90263408E-03  2.18682777E-02
  1.53437711E-01  1.59092801E+00  0.00000000E+00 -1.67643303E-02  4.96507254E-03
[truncated: 2,745,175 more chars]
