# Supplementary material for: Hyperpyramidalized alkenes with bond orders near 1.5 as synthetic building blocks
Source: Nat Chem. 2026 Jan 21;18(5):913–22. doi: 10.1038/s41557-025-02055-9 (PMC12859755; doi:10.1038/s41557-025-02055-9)
Supplement: Supplementary file 2 — Output files for reported computations. [file 41557_2025_2055_MOESM2_ESM.zip › Computation data/quadricyclane 77/QC-opt/quadricyclane-opt.out]

 Entering Gaussian System, Link 0=/u/local/apps/gaussian/16_sse4/g16
 Initial command:
 /u/local/apps/gaussian/16_sse4/l1.exe "/work/8379079.1.msa_smp.q/Gau-27897.inp" -scrdir="/work/8379079.1.msa_smp.q/"
 Entering Link 1 = /u/local/apps/gaussian/16_sse4/l1.exe PID=     27898.
  
 Copyright (c) 1988,1990,1992,1993,1995,1998,2003,2009,2016,
            Gaussian, Inc.  All Rights Reserved.
  
 This is part of the Gaussian(R) 16 program.  It is based on
 the Gaussian(R) 09 system (copyright 2009, Gaussian, Inc.),
 the Gaussian(R) 03 system (copyright 2003, Gaussian, Inc.),
 the Gaussian(R) 98 system (copyright 1998, Gaussian, Inc.),
 the Gaussian(R) 94 system (copyright 1995, Gaussian, Inc.),
 the Gaussian 92(TM) system (copyright 1992, Gaussian, Inc.),
 the Gaussian 90(TM) system (copyright 1990, Gaussian, Inc.),
 the Gaussian 88(TM) system (copyright 1988, Gaussian, Inc.),
 the Gaussian 86(TM) system (copyright 1986, Carnegie Mellon
 University), and the Gaussian 82(TM) system (copyright 1983,
 Carnegie Mellon University). Gaussian is a federally registered
 trademark of Gaussian, Inc.
  
 This software contains proprietary and confidential information,
 including trade secrets, belonging to Gaussian, Inc.
  
 This software is provided under written license and may be
 used, copied, transmitted, or stored only in accord with that
 written license.
  
 The following legend is applicable only to US Government
 contracts under FAR:
  
                    RESTRICTED RIGHTS LEGEND
  
 Use, reproduction and disclosure by the US Government is
 subject to restrictions as set forth in subparagraphs (a)
 and (c) of the Commercial Computer Software - Restricted
 Rights clause in FAR 52.227-19.
  
 Gaussian, Inc.
 340 Quinnipiac St., Bldg. 40, Wallingford CT 06492
  
  
 ---------------------------------------------------------------
 Warning -- This program may not be used in any manner that
 competes with the business of Gaussian, Inc. or will provide
 assistance to any competitor of Gaussian, Inc.  The licensee
 of this program is prohibited from giving any competitor of
 Gaussian, Inc. access to this program.  By using this program,
 the user acknowledges that Gaussian, Inc. is engaged in the
 business of creating and licensing software in the field of
 computational chemistry and represents and warrants to the
 licensee that it is not a competitor of Gaussian, Inc. and that
 it will not use this program in any manner prohibited above.
 ---------------------------------------------------------------
  

 Cite this work as:
 Gaussian 16, Revision A.03,
 M. J. Frisch, G. W. Trucks, H. B. Schlegel, G. E. Scuseria, 
 M. A. Robb, J. R. Cheeseman, G. Scalmani, V. Barone, 
 G. A. Petersson, H. Nakatsuji, X. Li, M. Caricato, A. V. Marenich, 
 J. Bloino, B. G. Janesko, R. Gomperts, B. Mennucci, H. P. Hratchian, 
 J. V. Ortiz, A. F. Izmaylov, J. L. Sonnenberg, D. Williams-Young, 
 F. Ding, F. Lipparini, F. Egidi, J. Goings, B. Peng, A. Petrone, 
 T. Henderson, D. Ranasinghe, V. G. Zakrzewski, J. Gao, N. Rega, 
 G. Zheng, W. Liang, M. Hada, M. Ehara, K. Toyota, R. Fukuda, 
 J. Hasegawa, M. Ishida, T. Nakajima, Y. Honda, O. Kitao, H. Nakai, 
 T. Vreven, K. Throssell, J. A. Montgomery, Jr., J. E. Peralta, 
 F. Ogliaro, M. J. Bearpark, J. J. Heyd, E. N. Brothers, K. N. Kudin, 
 V. N. Staroverov, T. A. Keith, R. Kobayashi, J. Normand, 
 K. Raghavachari, A. P. Rendell, J. C. Burant, S. S. Iyengar, 
 J. Tomasi, M. Cossi, J. M. Millam, M. Klene, C. Adamo, R. Cammi, 
 J. W. Ochterski, R. L. Martin, K. Morokuma, O. Farkas, 
 J. B. Foresman, and D. J. Fox, Gaussian, Inc., Wallingford CT, 2016.
 
 ******************************************
 Gaussian 16:  ES64L-G16RevA.03 25-Dec-2016
                23-Apr-2025 
 ******************************************
 %nproc=16
 Will use up to   16 processors via shared memory.
 %mem=32GB
 %chk=quadricyclane-opt.chk
 --------------------------------------------
 # opt freq wb97xd geom=connectivity def2tzvp
 --------------------------------------------
 1/18=20,19=15,26=3,38=1,57=2/1,3;
 2/9=110,12=2,17=6,18=5,40=1/2;
 3/5=44,7=101,11=2,25=1,30=1,71=1,74=-58/1,2,3;
 4//1;
 5/5=2,38=5/2;
 6/7=2,8=2,9=2,10=2,28=1/1;
 7//1,2,3,16;
 1/18=20,19=15,26=3/3(2);
 2/9=110/2;
 99//99;
 2/9=110/2;
 3/5=44,7=101,11=2,25=1,30=1,71=1,74=-58/1,2,3;
 4/5=5,16=3,69=1/1;
 5/5=2,38=5/2;
 7//1,2,3,16;
 1/18=20,19=15,26=3/3(-5);
 2/9=110/2;
 6/7=2,8=2,9=2,10=2,19=2,28=1/1;
 99/9=1/99;
 -----
 M0001
 -----
 Symbolic Z-matrix:
 Charge =  0 Multiplicity = 1
 C                    -1.145     0.        0.4821 
 C                     0.7705    0.7541   -0.7698 
 C                     0.7705   -0.7541   -0.7698 
 C                     1.145     0.        0.4821 
 C                    -0.7705   -0.7541   -0.7698 
 C                    -0.7705    0.7541   -0.7698 
 H                    -2.1769    0.        0.8043 
 H                     1.4204    1.4408   -1.2893 
 H                     1.4204   -1.4408   -1.2893 
 H                     2.1769    0.        0.8043 
 H                    -1.4204   -1.4408   -1.2893 
 H                    -1.4204    1.4408   -1.2893 
 C                     0.        0.        1.4648 
 H                     0.       -0.8891    2.0993 
 H                     0.        0.8891    2.0993 
 

 GradGradGradGradGradGradGradGradGradGradGradGradGradGradGradGradGradGrad
 Berny optimization.
 Initialization pass.
                           ----------------------------
                           !    Initial Parameters    !
                           ! (Angstroms and Degrees)  !
 --------------------------                            --------------------------
 ! Name  Definition              Value          Derivative Info.                !
 --------------------------------------------------------------------------------
 ! R1    R(1,5)                  1.5087         estimate D2E/DX2                !
 ! R2    R(1,6)                  1.5087         estimate D2E/DX2                !
 ! R3    R(1,7)                  1.081          estimate D2E/DX2                !
 ! R4    R(1,13)                 1.5089         estimate D2E/DX2                !
 ! R5    R(2,3)                  1.5082         estimate D2E/DX2                !
 ! R6    R(2,4)                  1.5087         estimate D2E/DX2                !
 ! R7    R(2,6)                  1.541          estimate D2E/DX2                !
 ! R8    R(2,8)                  1.0788         estimate D2E/DX2                !
 ! R9    R(3,4)                  1.5087         estimate D2E/DX2                !
 ! R10   R(3,5)                  1.541          estimate D2E/DX2                !
 ! R11   R(3,9)                  1.0788         estimate D2E/DX2                !
 ! R12   R(4,10)                 1.081          estimate D2E/DX2                !
 ! R13   R(4,13)                 1.5089         estimate D2E/DX2                !
 ! R14   R(5,6)                  1.5082         estimate D2E/DX2                !
 ! R15   R(5,11)                 1.0788         estimate D2E/DX2                !
 ! R16   R(6,12)                 1.0788         estimate D2E/DX2                !
 ! R17   R(13,14)                1.0923         estimate D2E/DX2                !
 ! R18   R(13,15)                1.0923         estimate D2E/DX2                !
 ! A1    A(5,1,7)              118.9642         estimate D2E/DX2                !
 ! A2    A(5,1,13)             110.6132         estimate D2E/DX2                !
 ! A3    A(6,1,7)              118.9642         estimate D2E/DX2                !
 ! A4    A(6,1,13)             110.6132         estimate D2E/DX2                !
 ! A5    A(7,1,13)             122.0216         estimate D2E/DX2                !
 ! A6    A(3,2,6)               90.0            estimate D2E/DX2                !
 ! A7    A(3,2,8)              129.5344         estimate D2E/DX2                !
 ! A8    A(4,2,6)              104.3726         estimate D2E/DX2                !
 ! A9    A(4,2,8)              124.6258         estimate D2E/DX2                !
 ! A10   A(6,2,8)              127.0441         estimate D2E/DX2                !
 ! A11   A(2,3,5)               90.0            estimate D2E/DX2                !
 ! A12   A(2,3,9)              129.5344         estimate D2E/DX2                !
 ! A13   A(4,3,5)              104.3726         estimate D2E/DX2                !
 ! A14   A(4,3,9)              124.6258         estimate D2E/DX2                !
 ! A15   A(5,3,9)              127.0441         estimate D2E/DX2                !
 ! A16   A(2,4,10)             118.9642         estimate D2E/DX2                !
 ! A17   A(2,4,13)             110.6132         estimate D2E/DX2                !
 ! A18   A(3,4,10)             118.9642         estimate D2E/DX2                !
 ! A19   A(3,4,13)             110.6132         estimate D2E/DX2                !
 ! A20   A(10,4,13)            122.0216         estimate D2E/DX2                !
 ! A21   A(1,5,3)              104.3726         estimate D2E/DX2                !
 ! A22   A(1,5,11)             124.6258         estimate D2E/DX2                !
 ! A23   A(3,5,6)               90.0            estimate D2E/DX2                !
 ! A24   A(3,5,11)             127.0441         estimate D2E/DX2                !
 ! A25   A(6,5,11)             129.5344         estimate D2E/DX2                !
 ! A26   A(1,6,2)              104.3726         estimate D2E/DX2                !
 ! A27   A(1,6,12)             124.6258         estimate D2E/DX2                !
 ! A28   A(2,6,5)               90.0            estimate D2E/DX2                !
 ! A29   A(2,6,12)             127.0441         estimate D2E/DX2                !
 ! A30   A(5,6,12)             129.5344         estimate D2E/DX2                !
 ! A31   A(1,13,4)              98.7241         estimate D2E/DX2                !
 ! A32   A(1,13,14)            112.2297         estimate D2E/DX2                !
 ! A33   A(1,13,15)            112.2297         estimate D2E/DX2                !
 ! A34   A(4,13,14)            112.2297         estimate D2E/DX2                !
 ! A35   A(4,13,15)            112.2297         estimate D2E/DX2                !
 ! A36   A(14,13,15)           108.9734         estimate D2E/DX2                !
 ! D1    D(7,1,5,3)           -169.8763         estimate D2E/DX2                !
 ! D2    D(7,1,5,11)           -11.0175         estimate D2E/DX2                !
 ! D3    D(13,1,5,3)           -21.0409         estimate D2E/DX2                !
 ! D4    D(13,1,5,11)          137.8179         estimate D2E/DX2                !
 ! D5    D(7,1,6,2)            169.8763         estimate D2E/DX2                !
 ! D6    D(7,1,6,12)            11.0175         estimate D2E/DX2                !
 ! D7    D(13,1,6,2)            21.0409         estimate D2E/DX2                !
 ! D8    D(13,1,6,12)         -137.8179         estimate D2E/DX2                !
 ! D9    D(5,1,13,4)            32.2777         estimate D2E/DX2                !
 ! D10   D(5,1,13,14)          -86.1596         estimate D2E/DX2                !
 ! D11   D(5,1,13,15)          150.7151         estimate D2E/DX2                !
 ! D12   D(6,1,13,4)           -32.2777         estimate D2E/DX2                !
 ! D13   D(6,1,13,14)         -150.7151         estimate D2E/DX2                !
 ! D14   D(6,1,13,15)           86.1596         estimate D2E/DX2                !
 ! D15   D(7,1,13,4)           180.0            estimate D2E/DX2                !
 ! D16   D(7,1,13,14)           61.5626         estimate D2E/DX2                !
 ! D17   D(7,1,13,15)          -61.5626         estimate D2E/DX2                !
 ! D18   D(6,2,3,5)              0.0            estimate D2E/DX2                !
 ! D19   D(6,2,3,9)            141.3628         estimate D2E/DX2                !
 ! D20   D(8,2,3,5)           -141.3628         estimate D2E/DX2                !
 ! D21   D(8,2,3,9)              0.0            estimate D2E/DX2                !
 ! D22   D(6,2,4,10)          -169.8763         estimate D2E/DX2                !
 ! D23   D(6,2,4,13)           -21.0409         estimate D2E/DX2                !
 ! D24   D(8,2,4,10)           -11.0175         estimate D2E/DX2                !
 ! D25   D(8,2,4,13)           137.8179         estimate D2E/DX2                !
 ! D26   D(3,2,6,1)             58.9367         estimate D2E/DX2                !
 ! D27   D(3,2,6,5)              0.0            estimate D2E/DX2                !
 ! D28   D(3,2,6,12)          -142.8919         estimate D2E/DX2                !
 ! D29   D(4,2,6,1)              0.0            estimate D2E/DX2                !
 ! D30   D(4,2,6,5)            -58.9367         estimate D2E/DX2                !
 ! D31   D(4,2,6,12)           158.1714         estimate D2E/DX2                !
 ! D32   D(8,2,6,1)           -158.1714         estimate D2E/DX2                !
 ! D33   D(8,2,6,5)            142.8919         estimate D2E/DX2                !
 ! D34   D(8,2,6,12)             0.0            estimate D2E/DX2                !
 ! D35   D(5,3,4,10)           169.8763         estimate D2E/DX2                !
 ! D36   D(5,3,4,13)            21.0409         estimate D2E/DX2                !
 ! D37   D(9,3,4,10)            11.0175         estimate D2E/DX2                !
 ! D38   D(9,3,4,13)          -137.8179         estimate D2E/DX2                !
 ! D39   D(2,3,5,1)            -58.9367         estimate D2E/DX2                !
 ! D40   D(2,3,5,6)              0.0            estimate D2E/DX2                !
 ! D41   D(2,3,5,11)           142.8919         estimate D2E/DX2                !
 ! D42   D(4,3,5,1)              0.0            estimate D2E/DX2                !
 ! D43   D(4,3,5,6)             58.9367         estimate D2E/DX2                !
 ! D44   D(4,3,5,11)          -158.1714         estimate D2E/DX2                !
 ! D45   D(9,3,5,1)            158.1714         estimate D2E/DX2                !
 ! D46   D(9,3,5,6)           -142.8919         estimate D2E/DX2                !
 ! D47   D(9,3,5,11)             0.0            estimate D2E/DX2                !
 ! D48   D(2,4,13,1)            32.2777         estimate D2E/DX2                !
 ! D49   D(2,4,13,14)          150.7151         estimate D2E/DX2                !
 ! D50   D(2,4,13,15)          -86.1596         estimate D2E/DX2                !
 ! D51   D(3,4,13,1)           -32.2777         estimate D2E/DX2                !
 ! D52   D(3,4,13,14)           86.1596         estimate D2E/DX2                !
 ! D53   D(3,4,13,15)         -150.7151         estimate D2E/DX2                !
 ! D54   D(10,4,13,1)          180.0            estimate D2E/DX2                !
 ! D55   D(10,4,13,14)         -61.5626         estimate D2E/DX2                !
 ! D56   D(10,4,13,15)          61.5626         estimate D2E/DX2                !
 ! D57   D(3,5,6,2)              0.0            estimate D2E/DX2                !
 ! D58   D(3,5,6,12)           141.3628         estimate D2E/DX2                !
 ! D59   D(11,5,6,2)          -141.3628         estimate D2E/DX2                !
 ! D60   D(11,5,6,12)            0.0            estimate D2E/DX2                !
 --------------------------------------------------------------------------------
 Trust Radius=3.00D-01 FncErr=1.00D-07 GrdErr=1.00D-06 EigMax=2.50D+02 EigMin=1.00D-04
 Number of steps in this run=    100 maximum allowed number of steps=    100.
 GradGradGradGradGradGradGradGradGradGradGradGradGradGradGradGradGradGrad

                          Input orientation:                          
 ---------------------------------------------------------------------
 Center     Atomic      Atomic             Coordinates (Angstroms)
 Number     Number       Type             X           Y           Z
 ---------------------------------------------------------------------
      1          6           0       -1.145000    0.000000    0.482100
      2          6           0        0.770500    0.754100   -0.769800
      3          6           0        0.770500   -0.754100   -0.769800
      4          6           0        1.145000    0.000000    0.482100
      5          6           0       -0.770500   -0.754100   -0.769800
      6          6           0       -0.770500    0.754100   -0.769800
      7          1           0       -2.176900    0.000000    0.804300
      8          1           0        1.420400    1.440800   -1.289300
      9          1           0        1.420400   -1.440800   -1.289300
     10          1           0        2.176900    0.000000    0.804300
     11          1           0       -1.420400   -1.440800   -1.289300
     12          1           0       -1.420400    1.440800   -1.289300
     13          6           0        0.000000    0.000000    1.464800
     14          1           0        0.000000   -0.889100    2.099300
     15          1           0        0.000000    0.889100    2.099300
 ---------------------------------------------------------------------
                    Distance matrix (angstroms):
                    1          2          3          4          5
     1  C    0.000000
     2  C    2.409369   0.000000
     3  C    2.409369   1.508200   0.000000
     4  C    2.290000   1.508698   1.508698   0.000000
     5  C    1.508698   2.156235   1.541000   2.409369   0.000000
     6  C    1.508698   1.541000   2.156235   2.409369   1.508200
     7  H    1.081032   3.425438   3.425438   3.337489   2.241521
     8  H    3.434391   1.078799   2.347304   2.299915   3.144441
     9  H    3.434391   2.347304   1.078799   2.299915   2.354035
    10  H    3.337489   2.241521   2.241521   1.081032   3.425438
    11  H    2.299915   3.144441   2.354035   3.434391   1.078799
    12  H    2.299915   2.354035   3.144441   3.434391   2.347304
    13  C    1.508882   2.481083   2.481083   1.508882   2.481083
    14  H    2.171833   3.394924   2.973824   2.171833   2.973824
    15  H    2.171833   2.973824   3.394924   2.171833   3.394924
                    6          7          8          9         10
     6  C    0.000000
     7  H    2.241521   0.000000
     8  H    2.354035   4.404501   0.000000
     9  H    3.144441   4.404501   2.881600   0.000000
    10  H    3.425438   4.353800   2.651671   2.651671   0.000000
    11  H    2.347304   2.651671   4.046451   2.840800   4.404501
    12  H    1.078799   2.651671   2.840800   4.046451   4.404501
    13  C    2.481083   2.274896   3.417383   3.417383   2.274896
    14  H    3.394924   2.684477   4.350699   3.715443   2.684477
    15  H    2.973824   2.684477   3.715443   4.350699   2.684477
                   11         12         13         14         15
    11  H    0.000000
    12  H    2.881600   0.000000
    13  C    3.417383   3.417383   0.000000
    14  H    3.715443   4.350699   1.092286   0.000000
    15  H    4.350699   3.715443   1.092286   1.778200   0.000000
 Stoichiometry    C7H8
 Framework group  C2V[C2(C),SGV(C2H2),SGV'(H2),X(C4H4)]
 Deg. of freedom    12
 Full point group                 C2V     NOp   4
 Largest Abelian subgroup         C2V     NOp   4
 Largest concise Abelian subgroup C2V     NOp   4
                         Standard orientation:                         
 ---------------------------------------------------------------------
 Center     Atomic      Atomic             Coordinates (Angstroms)
 Number     Number       Type             X           Y           Z
 ---------------------------------------------------------------------
      1          6           0        0.000000    1.145000    0.547124
      2          6           0        0.754100   -0.770500   -0.704776
      3          6           0       -0.754100   -0.770500   -0.704776
      4          6           0       -0.000000   -1.145000    0.547124
      5          6           0       -0.754100    0.770500   -0.704776
      6          6           0        0.754100    0.770500   -0.704776
      7          1           0        0.000000    2.176900    0.869324
      8          1           0        1.440800   -1.420400   -1.224276
      9          1           0       -1.440800   -1.420400   -1.224276
     10          1           0       -0.000000   -2.176900    0.869324
     11          1           0       -1.440800    1.420400   -1.224276
     12          1           0        1.440800    1.420400   -1.224276
     13          6           0        0.000000    0.000000    1.529824
     14          1           0       -0.889100    0.000000    2.164324
     15          1           0        0.889100   -0.000000    2.164324
 ---------------------------------------------------------------------
 Rotational constants (GHZ):           4.4581192           4.3982722           3.2870280
 Standard basis: def2TZVP (5D, 7F)
 There are    94 symmetry adapted cartesian basis functions of A1  symmetry.
 There are    58 symmetry adapted cartesian basis functions of A2  symmetry.
 There are    67 symmetry adapted cartesian basis functions of B1  symmetry.
 There are    81 symmetry adapted cartesian basis functions of B2  symmetry.
 There are    82 symmetry adapted basis functions of A1  symmetry.
 There are    52 symmetry adapted basis functions of A2  symmetry.
 There are    60 symmetry adapted basis functions of B1  symmetry.
 There are    71 symmetry adapted basis functions of B2  symmetry.
   265 basis functions,   421 primitive gaussians,   300 cartesian basis functions
    25 alpha electrons       25 beta electrons
       nuclear repulsion energy       297.7877256349 Hartrees.
 NAtoms=   15 NActive=   15 NUniq=    6 SFac= 4.00D+00 NAtFMM=   60 NAOKFM=F Big=F
 Integral buffers will be    131072 words long.
 Raffenetti 2 integral format.
 Two-electron integral symmetry is turned on.
 Nuclear repulsion after empirical dispersion term =      297.7803108709 Hartrees.
 One-electron integrals computed using PRISM.
   4 Symmetry operations used in ECPInt.
 ECPInt:  NShTT=    5995 NPrTT=   17944 LenC2=    5975 LenP2D=   15208.
 LDataN:  DoStor=T MaxTD1= 6 Len=  172
 NBasis=   265 RedAO= T EigKep=  3.77D-05  NBF=    82    52    60    71
 NBsUse=   265 1.00D-06 EigRej= -1.00D+00 NBFU=    82    52    60    71
 ExpMin= 9.52D-02 ExpMax= 1.36D+04 ExpMxC= 4.63D+02 IAcc=3 IRadAn=         5 AccDes= 0.00D+00
 Harris functional with IExCor= 4639 and IRadAn=       5 diagonalized for initial guess.
 HarFok:  IExCor= 4639 AccDes= 0.00D+00 IRadAn=         5 IDoV= 1 UseB2=F ITyADJ=14
 ICtDFT=  3500011 ScaDFX=  1.000000  1.000000  1.000000  1.000000
 FoFCou: FMM=F IPFlag=           0 FMFlag=      100000 FMFlg1=           0
         NFxFlg=           0 DoJE=T BraDBF=F KetDBF=T FulRan=T
         wScrn=  0.000000 ICntrl=       500 IOpCl=  0 I1Cent=   200000004 NGrid=           0
         NMat0=    1 NMatS0=      1 NMatT0=    0 NMatD0=    1 NMtDS0=    0 NMtDT0=    0
 Petite list used in FoFCou.
 Initial guess orbital symmetries:
       Occupied  (A1) (B2) (A1) (A1) (B2) (B1) (A2) (A1) (B2) (A1)
                 (B1) (A1) (B2) (A1) (A2) (B2) (A1) (B1) (A1) (B2)
                 (B1) (A1) (B1) (A2) (B2)
       Virtual   (B1) (A1) (A1) (B2) (B2) (B1) (A1) (A2) (B2) (B1)
                 (A1) (A1) (B1) (A2) (B2) (A2) (A1) (A1) (A2) (B1)
                 (B2) (A1) (B2) (B2) (B1) (B1) (A1) (A1) (B2) (B2)
                 (B1) (A2) (A1) (B2) (A1) (A1) (A2) (A2) (B1) (B1)
                 (A1) (B2) (A1) (B1) (B2) (A2) (B2) (A2) (A1) (A1)
                 (B2) (A2) (B1) (B2) (A1) (A1) (A2) (B1) (B2) (A1)
                 (B1) (A1) (B2) (A1) (A2) (B1) (A1) (B1) (B2) (B1)
                 (A1) (B2) (B2) (A1) (A2) (B1) (A2) (A1) (A2) (B2)
                 (B1) (B1) (B2) (B2) (A1) (A2) (B2) (A2) (A2) (A1)
                 (A1) (B1) (A1) (B2) (B1) (A1) (B1) (B2) (A1) (A2)
                 (B2) (A1) (B1) (A2) (A1) (B1) (B2) (A1) (B2) (A1)
                 (A2) (B2) (B1) (A1) (B1) (B2) (A2) (A1) (B2) (B1)
                 (B2) (A2) (A1) (A1) (B2) (B1) (A1) (B1) (B1) (A2)
                 (B2) (A1) (B1) (A2) (A2) (A1) (A1) (B2) (A1) (B1)
                 (A1) (B2) (B1) (A1) (A2) (B1) (A2) (B2) (B2) (B1)
                 (A1) (B2) (A1) (B2) (B2) (A1) (A2) (A1) (B1) (B1)
                 (B2) (A2) (B2) (A2) (A1) (A2) (A1) (B1) (B2) (B1)
                 (A2) (A1) (B2) (B1) (A2) (A1) (A2) (B1) (B2) (A2)
                 (A1) (B1) (B2) (A1) (B1) (B2) (B2) (A1) (A2) (B1)
                 (A1) (B2) (A2) (A1) (B1) (B2) (B1) (A1) (A2) (B1)
                 (A2) (A1) (B2) (A1) (B1) (A2) (B2) (A1) (B2) (B1)
                 (A2) (B2) (A1) (A1) (B2) (B1) (A2) (A2) (A1) (B1)
                 (B2) (B1) (B2) (A1) (B2) (A1) (B1) (A2) (B2) (A2)
                 (A2) (B2) (A2) (A1) (A1) (B1) (A1) (B2) (A2) (B2)
 The electronic state of the initial guess is 1-A1.
 Keep R1 ints in memory in symmetry-blocked form, NReq=1553177520.
 Requested convergence on RMS density matrix=1.00D-08 within 128 cycles.
 Requested convergence on MAX density matrix=1.00D-06.
 Requested convergence on             energy=1.00D-06.
 No special actions if energy rises.
 Integral accuracy reduced to 1.0D-05 until final iterations.
 Initial convergence to 1.0D-05 achieved.  Increase integral accuracy.
 SCF Done:  E(RwB97XD) =  -271.459943825     A.U. after   14 cycles
            NFock= 14  Conv=0.72D-08     -V/T= 2.0053

 **********************************************************************

            Population analysis using the SCF density.

 **********************************************************************

 Orbital symmetries:
       Occupied  (A1) (B2) (A1) (B2) (B1) (A2) (A1) (A1) (B2) (A1)
                 (B1) (A1) (B2) (A1) (A2) (B2) (B1) (A1) (A1) (B2)
                 (B1) (A1) (B1) (A2) (B2)
       Virtual   (A1) (B1) (A1) (B2) (B1) (B2) (A2) (A1) (B1) (B2)
                 (A1) (A1) (B1) (A2) (B2) (A2) (A1) (A1) (A2) (B1)
                 (B2) (A1) (B2) (B2) (B1) (A1) (B1) (B2) (B2) (A1)
                 (A2) (A1) (B1) (A1) (B2) (A1) (A2) (B1) (A2) (B1)
                 (B2) (A1) (A1) (B1) (B2) (A2) (B2) (A2) (A1) (A1)
                 (B2) (A2) (B1) (B2) (A1) (A1) (A2) (B1) (B2) (A1)
                 (B1) (A1) (B2) (A1) (B1) (A2) (A1) (B1) (B2) (B1)
                 (A1) (B2) (B2) (A1) (A2) (B1) (A2) (A1) (A2) (B1)
                 (B2) (B1) (B2) (B2) (A1) (A2) (B2) (A2) (A2) (A1)
                 (A1) (B1) (A1) (B2) (A1) (B1) (B1) (B2) (A2) (A1)
                 (B2) (A1) (B1) (A2) (A1) (B1) (B2) (B2) (A1) (A1)
                 (A2) (B2) (B1) (A1) (B1) (B2) (A2) (A1) (B2) (B1)
                 (A2) (B2) (A1) (A1) (B2) (B1) (A1) (B1) (B1) (A2)
                 (A1) (B2) (B1) (A2) (A2) (A1) (A1) (B2) (A1) (A1)
                 (B1) (B2) (B1) (A2) (A1) (A2) (B1) (B2) (B2) (B1)
                 (A1) (B2) (A1) (B2) (B2) (A1) (A2) (A1) (B1) (A2)
                 (B2) (B1) (B2) (A2) (A1) (A2) (A1) (B1) (B2) (B1)
                 (A2) (A1) (B2) (B1) (A2) (A2) (A1) (B1) (B2) (A2)
                 (A1) (B1) (B2) (A1) (B1) (B2) (B2) (A1) (A2) (B1)
                 (A1) (B2) (A2) (A1) (B1) (B2) (B1) (A1) (A2) (B1)
                 (A2) (A1) (B2) (A1) (B1) (A2) (B2) (A1) (B2) (A2)
                 (B1) (B2) (A1) (A1) (B1) (B2) (A2) (A2) (A1) (B1)
                 (B2) (B1) (B2) (A1) (B2) (A1) (B1) (A2) (B2) (A2)
                 (B2) (A2) (A2) (A1) (A1) (B1) (A1) (B2) (A2) (B2)
 The electronic state is 1-A1.
 Alpha  occ. eigenvalues --  -10.28568 -10.28567 -10.28523 -10.28508 -10.28507
 Alpha  occ. eigenvalues --  -10.28488 -10.27543  -1.04835  -0.88224  -0.83150
 Alpha  occ. eigenvalues --   -0.73149  -0.65999  -0.64378  -0.62892  -0.60881
 Alpha  occ. eigenvalues --   -0.52453  -0.52001  -0.51701  -0.47789  -0.43223
 Alpha  occ. eigenvalues --   -0.42345  -0.39355  -0.36017  -0.34923  -0.30169
 Alpha virt. eigenvalues --    0.12462   0.14069   0.15267   0.15683   0.17562
 Alpha virt. eigenvalues --    0.17634   0.18067   0.18176   0.19893   0.20544
 Alpha virt. eigenvalues --    0.21528   0.23553   0.24470   0.25373   0.25411
 Alpha virt. eigenvalues --    0.27732   0.28113   0.31150   0.31897   0.32477
 Alpha virt. eigenvalues --    0.33487   0.36451   0.37581   0.42339   0.42947
 Alpha virt. eigenvalues --    0.43076   0.43111   0.46676   0.46994   0.47652
 Alpha virt. eigenvalues --    0.48290   0.48628   0.48959   0.50580   0.50761
 Alpha virt. eigenvalues --    0.51261   0.51527   0.52629   0.52664   0.54114
 Alpha virt. eigenvalues --    0.54409   0.55389   0.56398   0.56895   0.60679
 Alpha virt. eigenvalues --    0.61106   0.62178   0.66386   0.69089   0.70679
 Alpha virt. eigenvalues --    0.74940   0.77541   0.81926   0.84328   0.87506
 Alpha virt. eigenvalues --    0.91300   0.91509   0.93834   1.00901   1.01453
 Alpha virt. eigenvalues --    1.02817   1.03824   1.05256   1.05557   1.07319
 Alpha virt. eigenvalues --    1.07366   1.10978   1.14272   1.15640   1.18063
 Alpha virt. eigenvalues --    1.18373   1.22540   1.24215   1.24778   1.26374
 Alpha virt. eigenvalues --    1.26737   1.26768   1.27726   1.30713   1.32690
 Alpha virt. eigenvalues --    1.33433   1.35942   1.36269   1.37499   1.40540
 Alpha virt. eigenvalues --    1.41448   1.46934   1.48909   1.53436   1.55318
 Alpha virt. eigenvalues --    1.61324   1.65350   1.68621   1.70081   1.70886
 Alpha virt. eigenvalues --    1.71233   1.73845   1.78530   1.80189   1.81611
 Alpha virt. eigenvalues --    1.82220   1.82917   1.84312   1.92583   1.98919
 Alpha virt. eigenvalues --    2.05327   2.06643   2.08408   2.08744   2.09555
 Alpha virt. eigenvalues --    2.13991   2.16094   2.17443   2.19173   2.27003
 Alpha virt. eigenvalues --    2.28172   2.29441   2.34341   2.36095   2.40805
 Alpha virt. eigenvalues --    2.41812   2.43165   2.45607   2.46890   2.50473
 Alpha virt. eigenvalues --    2.50746   2.51387   2.52211   2.53845   2.55984
 Alpha virt. eigenvalues --    2.60868   2.61942   2.63462   2.64478   2.68899
 Alpha virt. eigenvalues --    2.70701   2.73707   2.74697   2.75631   2.77463
 Alpha virt. eigenvalues --    2.78243   2.82629   2.83358   2.84411   2.84459
 Alpha virt. eigenvalues --    2.86383   2.87309   2.90537   2.92977   2.95073
 Alpha virt. eigenvalues --    2.97702   2.99478   3.06039   3.07135   3.10063
 Alpha virt. eigenvalues --    3.10928   3.12152   3.14875   3.15916   3.16816
 Alpha virt. eigenvalues --    3.16933   3.17405   3.17452   3.18914   3.24080
 Alpha virt. eigenvalues --    3.25282   3.27889   3.28014   3.32241   3.32421
 Alpha virt. eigenvalues --    3.34139   3.44139   3.47067   3.47293   3.50385
 Alpha virt. eigenvalues --    3.54634   3.54780   3.57553   3.58377   3.59714
 Alpha virt. eigenvalues --    3.63545   3.64566   3.73891   3.76198   3.77827
 Alpha virt. eigenvalues --    3.77852   3.84716   3.90924   3.92320   3.93613
 Alpha virt. eigenvalues --    3.96815   4.00466   4.01240   4.03727   4.05914
 Alpha virt. eigenvalues --    4.09249   4.09781   4.11423   4.12374   4.19366
 Alpha virt. eigenvalues --    4.19556   4.20518   4.22396   4.25069   4.27601
 Alpha virt. eigenvalues --    4.28227   4.29250   4.29482   4.33244   4.41094
 Alpha virt. eigenvalues --    4.41227   4.43818   4.43898   4.48091   4.58599
 Alpha virt. eigenvalues --    4.59092   4.62599   4.70007   4.74709   4.75251
 Alpha virt. eigenvalues --    4.78408   4.93498   4.95263   4.95429   5.01322
 Alpha virt. eigenvalues --    5.03432   5.04028   5.07624   5.13779   5.15297
 Alpha virt. eigenvalues --    5.19740   5.19824   5.43127  22.41324  22.55665
 Alpha virt. eigenvalues --   22.61143  22.63996  22.74507  22.78274  22.87403
          Condensed to atoms (all electrons):
               1          2          3          4          5          6
     1  C    5.125582   0.002701   0.002701  -0.127031   0.232257   0.232257
     2  C    0.002701   5.161307   0.210638   0.232257  -0.050069   0.258704
     3  C    0.002701   0.210638   5.161307   0.232257   0.258704  -0.050069
     4  C   -0.127031   0.232257   0.232257   5.125582   0.002701   0.002701
     5  C    0.232257  -0.050069   0.258704   0.002701   5.161307   0.210638
     6  C    0.232257   0.258704  -0.050069   0.002701   0.210638   5.161307
     7  H    0.432544   0.006161   0.006161   0.005878  -0.037567  -0.037567
     8  H    0.006795   0.463983  -0.048946  -0.036650   0.017243  -0.062854
     9  H    0.006795  -0.048946   0.463983  -0.036650  -0.062854   0.017243
    10  H    0.005878  -0.037567  -0.037567   0.432544   0.006161   0.006161
    11  H   -0.036650   0.017243  -0.062854   0.006795   0.463983  -0.048946
    12  H   -0.036650  -0.062854   0.017243   0.006795  -0.048946   0.463983
    13  C    0.381148  -0.052107  -0.052107   0.381148  -0.052107  -0.052107
    14  H   -0.028642   0.009560  -0.006055  -0.028642  -0.006055   0.009560
    15  H   -0.028642  -0.006055   0.009560  -0.028642   0.009560  -0.006055
               7          8          9         10         11         12
     1  C    0.432544   0.006795   0.006795   0.005878  -0.036650  -0.036650
     2  C    0.006161   0.463983  -0.048946  -0.037567   0.017243  -0.062854
     3  C    0.006161  -0.048946   0.463983  -0.037567  -0.062854   0.017243
     4  C    0.005878  -0.036650  -0.036650   0.432544   0.006795   0.006795
     5  C   -0.037567   0.017243  -0.062854   0.006161   0.463983  -0.048946
     6  C   -0.037567  -0.062854   0.017243   0.006161  -0.048946   0.463983
     7  H    0.562465   0.000112   0.000112  -0.000197  -0.006506  -0.006506
     8  H    0.000112   0.569342  -0.004221  -0.006506  -0.000108  -0.005676
     9  H    0.000112  -0.004221   0.569342  -0.006506  -0.005676  -0.000108
    10  H   -0.000197  -0.006506  -0.006506   0.562465   0.000112   0.000112
    11  H   -0.006506  -0.000108  -0.005676   0.000112   0.569342  -0.004221
    12  H   -0.006506  -0.005676  -0.000108   0.000112  -0.004221   0.569342
    13  C   -0.026668   0.001366   0.001366  -0.026668   0.001366   0.001366
    14  H   -0.001410  -0.000120   0.000361  -0.001410   0.000361  -0.000120
    15  H   -0.001410   0.000361  -0.000120  -0.001410  -0.000120   0.000361
              13         14         15
     1  C    0.381148  -0.028642  -0.028642
     2  C   -0.052107   0.009560  -0.006055
     3  C   -0.052107  -0.006055   0.009560
     4  C    0.381148  -0.028642  -0.028642
     5  C   -0.052107  -0.006055   0.009560
     6  C   -0.052107   0.009560  -0.006055
     7  H   -0.026668  -0.001410  -0.001410
     8  H    0.001366  -0.000120   0.000361
     9  H    0.001366   0.000361  -0.000120
    10  H   -0.026668  -0.001410  -0.001410
    11  H    0.001366   0.000361  -0.000120
    12  H    0.001366  -0.000120   0.000361
    13  C    4.729668   0.403014   0.403014
    14  H    0.403014   0.595852  -0.031903
    15  H    0.403014  -0.031903   0.595852
 Mulliken charges:
               1
     1  C   -0.171041
     2  C   -0.104957
     3  C   -0.104957
     4  C   -0.171041
     5  C   -0.104957
     6  C   -0.104957
     7  H    0.104396
     8  H    0.105879
     9  H    0.105879
    10  H    0.104396
    11  H    0.105879
    12  H    0.105879
    13  C   -0.041693
    14  H    0.085649
    15  H    0.085649
 Sum of Mulliken charges =  -0.00000
 Mulliken charges with hydrogens summed into heavy atoms:
               1
     1  C   -0.066645
     2  C    0.000922
     3  C    0.000922
     4  C   -0.066645
     5  C    0.000922
     6  C    0.000922
    13  C    0.129604
 Electronic spatial extent (au):  <R**2>=            510.8959
 Charge=             -0.0000 electrons
 Dipole moment (field-independent basis, Debye):
    X=              0.0000    Y=             -0.0000    Z=             -0.0164  Tot=              0.0164
 Quadrupole moment (field-independent basis, Debye-Ang):
   XX=            -41.7981   YY=            -39.2721   ZZ=            -41.7656
   XY=              0.0000   XZ=              0.0000   YZ=              0.0000
 Traceless Quadrupole moment (field-independent basis, Debye-Ang):
   XX=             -0.8528   YY=              1.6731   ZZ=             -0.8203
   XY=              0.0000   XZ=              0.0000   YZ=              0.0000
 Octapole moment (field-independent basis, Debye-Ang**2):
  XXX=              0.0000  YYY=             -0.0000  ZZZ=              2.8694  XYY=              0.0000
  XXY=             -0.0000  XXZ=             -3.4691  XZZ=              0.0000  YZZ=             -0.0000
  YYZ=             -0.8893  XYZ=             -0.0000
 Hexadecapole moment (field-independent basis, Debye-Ang**3):
 XXXX=           -158.2777 YYYY=           -257.0683 ZZZZ=           -279.8983 XXXY=             -0.0000
 XXXZ=             -0.0000 YYYX=              0.0000 YYYZ=              0.0000 ZZZX=             -0.0000
 ZZZY=             -0.0000 XXYY=            -70.1050 XXZZ=            -64.6329 YYZZ=            -88.0454
 XXYZ=             -0.0000 YYXZ=             -0.0000 ZZXY=              0.0000
 N-N= 2.977803108709D+02 E-N=-1.224848709030D+03  KE= 2.700302920040D+02
 Symmetry A1   KE= 1.132325986583D+02
 Symmetry A2   KE= 3.723634406944D+01
 Symmetry B1   KE= 4.191231818844D+01
 Symmetry B2   KE= 7.764903108777D+01
   4 Symmetry operations used in ECPInt.
 ECPInt:  NShTT=    5995 NPrTT=   17944 LenC2=    5975 LenP2D=   15208.
 LDataN:  DoStor=T MaxTD1= 7 Len=  274
 Calling FoFJK, ICntrl=      2127 FMM=F ISym2X=1 I1Cent= 0 IOpClX= 0 NMat=1 NMatS=1 NMatT=0.
 ***** Axes restored to original set *****
 -------------------------------------------------------------------
 Center     Atomic                   Forces (Hartrees/Bohr)
 Number     Number              X              Y              Z
 -------------------------------------------------------------------
      1        6           0.000181679    0.000000000    0.000117858
      2        6          -0.000118899   -0.000136760   -0.000059325
      3        6          -0.000118899    0.000136760   -0.000059325
      4        6          -0.000181679    0.000000000    0.000117858
      5        6           0.000118899    0.000136760   -0.000059325
      6        6           0.000118899   -0.000136760   -0.000059325
      7        1           0.000005890    0.000000000    0.000009667
      8        1           0.000026258    0.000002684   -0.000002145
      9        1           0.000026258   -0.000002684   -0.000002145
     10        1          -0.000005890    0.000000000    0.000009667
     11        1          -0.000026258   -0.000002684   -0.000002145
     12        1          -0.000026258    0.000002684   -0.000002145
     13        6           0.000000000   -0.000000000   -0.000023888
     14        1           0.000000000    0.000022919    0.000007358
     15        1          -0.000000000   -0.000022919    0.000007358
 -------------------------------------------------------------------
 Cartesian Forces:  Max     0.000181679 RMS     0.000073640

 GradGradGradGradGradGradGradGradGradGradGradGradGradGradGradGradGradGrad
 Berny optimization.
 FormGI is forming the generalized inverse of G from B-inverse, IUseBI=4.
 Internal  Forces:  Max     0.000117375 RMS     0.000034652
 Search for a local minimum.
 Step number   1 out of a maximum of  100
 All quantities printed in internal units (Hartrees-Bohrs-Radians)
 Mixed Optimization -- En-DIIS/RFO-DIIS
 Second derivative matrix not updated -- first step.
 ITU=  0
     Eigenvalues ---    0.01158   0.01228   0.01510   0.01739   0.01809
     Eigenvalues ---    0.01929   0.02061   0.02149   0.04701   0.05917
     Eigenvalues ---    0.06316   0.06550   0.06853   0.07190   0.07899
     Eigenvalues ---    0.08552   0.10405   0.10932   0.10950   0.15495
     Eigenvalues ---    0.15955   0.19002   0.19611   0.22260   0.22694
     Eigenvalues ---    0.26398   0.27241   0.28466   0.30032   0.30078
     Eigenvalues ---    0.31497   0.34550   0.34550   0.35870   0.35870
     Eigenvalues ---    0.36140   0.36140   0.36140   0.36140
 RFO step:  Lambda=-5.62156589D-07 EMin= 1.15765580D-02
 Linear search not attempted -- first point.
 Iteration  1 RMS(Cart)=  0.00016770 RMS(Int)=  0.00000002
 Iteration  2 RMS(Cart)=  0.00000002 RMS(Int)=  0.00000001
 ClnCor:  largest displacement from symmetrization is 2.77D-09 for atom    11.
 Variable       Old X    -DE/DX   Delta X   Delta X   Delta X     New X
                                 (Linear)    (Quad)   (Total)
    R1        2.85103   0.00003   0.00000   0.00018   0.00018   2.85121
    R2        2.85103   0.00003   0.00000   0.00018   0.00018   2.85121
    R3        2.04285  -0.00000   0.00000  -0.00001  -0.00001   2.04285
    R4        2.85137  -0.00011   0.00000  -0.00036  -0.00036   2.85102
    R5        2.85008  -0.00011   0.00000  -0.00050  -0.00050   2.84959
    R6        2.85103   0.00003   0.00000   0.00018   0.00018   2.85121
    R7        2.91207  -0.00012   0.00000  -0.00040  -0.00040   2.91167
    R8        2.03863   0.00002   0.00000   0.00005   0.00005   2.03869
    R9        2.85103   0.00003   0.00000   0.00018   0.00018   2.85121
   R10        2.91207  -0.00012   0.00000  -0.00040  -0.00040   2.91167
   R11        2.03863   0.00002   0.00000   0.00005   0.00005   2.03869
   R12        2.04285  -0.00000   0.00000  -0.00001  -0.00001   2.04285
   R13        2.85137  -0.00011   0.00000  -0.00036  -0.00036   2.85102
   R14        2.85008  -0.00011   0.00000  -0.00050  -0.00050   2.84959
   R15        2.03863   0.00002   0.00000   0.00005   0.00005   2.03869
   R16        2.03863   0.00002   0.00000   0.00005   0.00005   2.03869
   R17        2.06412  -0.00001   0.00000  -0.00004  -0.00004   2.06408
   R18        2.06412  -0.00001   0.00000  -0.00004  -0.00004   2.06408
    A1        2.07632  -0.00001   0.00000  -0.00005  -0.00005   2.07627
    A2        1.93056   0.00007   0.00000   0.00031   0.00031   1.93088
    A3        2.07632  -0.00001   0.00000  -0.00005  -0.00005   2.07627
    A4        1.93056   0.00007   0.00000   0.00031   0.00031   1.93088
    A5        2.12968  -0.00005   0.00000  -0.00022  -0.00022   2.12945
    A6        1.57080  -0.00000   0.00000  -0.00000   0.00000   1.57080
    A7        2.26080  -0.00003   0.00000  -0.00007  -0.00007   2.26074
    A8        1.82165  -0.00003   0.00000  -0.00014  -0.00014   1.82151
    A9        2.17513   0.00000   0.00000  -0.00006  -0.00006   2.17507
   A10        2.21734   0.00002   0.00000   0.00014   0.00014   2.21748
   A11        1.57080   0.00000   0.00000   0.00000   0.00000   1.57080
   A12        2.26080  -0.00003   0.00000  -0.00007  -0.00007   2.26074
   A13        1.82165  -0.00003   0.00000  -0.00014  -0.00014   1.82151
   A14        2.17513   0.00000   0.00000  -0.00006  -0.00006   2.17507
   A15        2.21734   0.00002   0.00000   0.00014   0.00014   2.21748
   A16        2.07632  -0.00001   0.00000  -0.00005  -0.00005   2.07627
   A17        1.93056   0.00007   0.00000   0.00031   0.00031   1.93088
   A18        2.07632  -0.00001   0.00000  -0.00005  -0.00005   2.07627
   A19        1.93056   0.00007   0.00000   0.00031   0.00031   1.93088
   A20        2.12968  -0.00005   0.00000  -0.00022  -0.00022   2.12945
   A21        1.82165  -0.00003   0.00000  -0.00014  -0.00014   1.82151
   A22        2.17513   0.00000   0.00000  -0.00006  -0.00006   2.17507
   A23        1.57080   0.00000   0.00000  -0.00000   0.00000   1.57080
   A24        2.21734   0.00002   0.00000   0.00014   0.00014   2.21748
   A25        2.26080  -0.00003   0.00000  -0.00007  -0.00007   2.26074
   A26        1.82165  -0.00003   0.00000  -0.00014  -0.00014   1.82151
   A27        2.17513   0.00000   0.00000  -0.00006  -0.00006   2.17507
   A28        1.57080  -0.00000   0.00000  -0.00000   0.00000   1.57080
   A29        2.21734   0.00002   0.00000   0.00014   0.00014   2.21748
   A30        2.26080  -0.00003   0.00000  -0.00007  -0.00007   2.26074
   A31        1.72306  -0.00006   0.00000  -0.00029  -0.00029   1.72277
   A32        1.95878   0.00002   0.00000   0.00011   0.00011   1.95888
   A33        1.95878   0.00002   0.00000   0.00011   0.00011   1.95888
   A34        1.95878   0.00002   0.00000   0.00011   0.00011   1.95888
   A35        1.95878   0.00002   0.00000   0.00011   0.00011   1.95888
   A36        1.90195  -0.00002   0.00000  -0.00013  -0.00013   1.90182
    D1       -2.96490  -0.00000   0.00000  -0.00001  -0.00001  -2.96491
    D2       -0.19229  -0.00001   0.00000  -0.00014  -0.00014  -0.19243
    D3       -0.36723  -0.00000   0.00000  -0.00001  -0.00001  -0.36724
    D4        2.40538  -0.00001   0.00000  -0.00014  -0.00014   2.40524
    D5        2.96490   0.00000   0.00000   0.00001   0.00001   2.96491
    D6        0.19229   0.00001   0.00000   0.00014   0.00014   0.19243
    D7        0.36723   0.00000   0.00000   0.00001   0.00001   0.36724
    D8       -2.40538   0.00001   0.00000   0.00014   0.00014  -2.40524
    D9        0.56335  -0.00002   0.00000  -0.00008  -0.00008   0.56328
   D10       -1.50377  -0.00002   0.00000  -0.00008  -0.00008  -1.50385
   D11        2.63047  -0.00002   0.00000  -0.00007  -0.00007   2.63040
   D12       -0.56335   0.00002   0.00000   0.00008   0.00008  -0.56328
   D13       -2.63047   0.00002   0.00000   0.00007   0.00007  -2.63040
   D14        1.50377   0.00002   0.00000   0.00008   0.00008   1.50385
   D15        3.14159  -0.00000   0.00000  -0.00000   0.00000   3.14159
   D16        1.07447   0.00000   0.00000  -0.00000  -0.00000   1.07447
   D17       -1.07447  -0.00000   0.00000   0.00000   0.00000  -1.07447
   D18        0.00000  -0.00000   0.00000  -0.00000  -0.00000   0.00000
   D19        2.46725   0.00001   0.00000   0.00016   0.00016   2.46741
   D20       -2.46725  -0.00001   0.00000  -0.00016  -0.00016  -2.46741
   D21        0.00000  -0.00000   0.00000   0.00000   0.00000   0.00000
   D22       -2.96490  -0.00000   0.00000  -0.00001  -0.00001  -2.96491
   D23       -0.36723  -0.00000   0.00000  -0.00001  -0.00001  -0.36724
   D24       -0.19229  -0.00001   0.00000  -0.00014  -0.00014  -0.19243
   D25        2.40538  -0.00001   0.00000  -0.00014  -0.00014   2.40524
   D26        1.02864   0.00004   0.00000   0.00017   0.00017   1.02881
   D27        0.00000   0.00000   0.00000   0.00000   0.00000   0.00000
   D28       -2.49393   0.00002   0.00000  -0.00003  -0.00003  -2.49397
   D29        0.00000  -0.00000   0.00000   0.00000   0.00000   0.00000
   D30       -1.02864  -0.00004   0.00000  -0.00017  -0.00017  -1.02881
   D31        2.76061  -0.00002   0.00000  -0.00020  -0.00020   2.76041
   D32       -2.76061   0.00002   0.00000   0.00020   0.00020  -2.76041
   D33        2.49393  -0.00002   0.00000   0.00003   0.00003   2.49397
   D34       -0.00000   0.00000   0.00000   0.00000   0.00000   0.00000
   D35        2.96490   0.00000   0.00000   0.00001   0.00001   2.96491
   D36        0.36723   0.00000   0.00000   0.00001   0.00001   0.36724
   D37        0.19229   0.00001   0.00000   0.00014   0.00014   0.19243
   D38       -2.40538   0.00001   0.00000   0.00014   0.00014  -2.40524
   D39       -1.02864  -0.00004   0.00000  -0.00017  -0.00017  -1.02881
   D40        0.00000   0.00000   0.00000   0.00000   0.00000   0.00000
   D41        2.49393  -0.00002   0.00000   0.00003   0.00003   2.49397
   D42       -0.00000   0.00000   0.00000   0.00000   0.00000   0.00000
   D43        1.02864   0.00004   0.00000   0.00017   0.00017   1.02881
   D44       -2.76061   0.00002   0.00000   0.00020   0.00020  -2.76041
   D45        2.76061  -0.00002   0.00000  -0.00020  -0.00020   2.76041
   D46       -2.49393   0.00002   0.00000  -0.00003  -0.00003  -2.49397
   D47        0.00000  -0.00000   0.00000  -0.00000   0.00000   0.00000
   D48        0.56335  -0.00002   0.00000  -0.00008  -0.00008   0.56328
   D49        2.63047  -0.00002   0.00000  -0.00007  -0.00007   2.63040
   D50       -1.50377  -0.00002   0.00000  -0.00008  -0.00008  -1.50385
   D51       -0.56335   0.00002   0.00000   0.00008   0.00008  -0.56328
   D52        1.50377   0.00002   0.00000   0.00008   0.00008   1.50385
   D53       -2.63047   0.00002   0.00000   0.00007   0.00007  -2.63040
   D54        3.14159   0.00000   0.00000   0.00000   0.00000   3.14159
   D55       -1.07447  -0.00000   0.00000   0.00000   0.00000  -1.07447
   D56        1.07447   0.00000   0.00000  -0.00000  -0.00000   1.07447
   D57        0.00000  -0.00000   0.00000  -0.00000  -0.00000   0.00000
   D58        2.46725   0.00001   0.00000   0.00016   0.00016   2.46741
   D59       -2.46725  -0.00001   0.00000  -0.00016  -0.00016  -2.46741
   D60       -0.00000   0.00000   0.00000  -0.00000   0.00000   0.00000
         Item               Value     Threshold  Converged?
 Maximum Force            0.000117     0.000450     YES
 RMS     Force            0.000035     0.000300     YES
 Maximum Displacement     0.000598     0.001800     YES
 RMS     Displacement     0.000168     0.001200     YES
 Predicted change in Energy=-2.810626D-07
 Optimization completed.
    -- Stationary point found.
                           ----------------------------
                           !   Optimized Parameters   !
                           ! (Angstroms and Degrees)  !
 --------------------------                            --------------------------
 ! Name  Definition              Value          Derivative Info.                !
 --------------------------------------------------------------------------------
 ! R1    R(1,5)                  1.5087         -DE/DX =    0.0                 !
 ! R2    R(1,6)                  1.5087         -DE/DX =    0.0                 !
 ! R3    R(1,7)                  1.081          -DE/DX =    0.0                 !
 ! R4    R(1,13)                 1.5089         -DE/DX =   -0.0001              !
 ! R5    R(2,3)                  1.5082         -DE/DX =   -0.0001              !
 ! R6    R(2,4)                  1.5087         -DE/DX =    0.0                 !
 ! R7    R(2,6)                  1.541          -DE/DX =   -0.0001              !
 ! R8    R(2,8)                  1.0788         -DE/DX =    0.0                 !
 ! R9    R(3,4)                  1.5087         -DE/DX =    0.0                 !
 ! R10   R(3,5)                  1.541          -DE/DX =   -0.0001              !
 ! R11   R(3,9)                  1.0788         -DE/DX =    0.0                 !
 ! R12   R(4,10)                 1.081          -DE/DX =    0.0                 !
 ! R13   R(4,13)                 1.5089         -DE/DX =   -0.0001              !
 ! R14   R(5,6)                  1.5082         -DE/DX =   -0.0001              !
 ! R15   R(5,11)                 1.0788         -DE/DX =    0.0                 !
 ! R16   R(6,12)                 1.0788         -DE/DX =    0.0                 !
 ! R17   R(13,14)                1.0923         -DE/DX =    0.0                 !
 ! R18   R(13,15)                1.0923         -DE/DX =    0.0                 !
 ! A1    A(5,1,7)              118.9642         -DE/DX =    0.0                 !
 ! A2    A(5,1,13)             110.6132         -DE/DX =    0.0001              !
 ! A3    A(6,1,7)              118.9642         -DE/DX =    0.0                 !
 ! A4    A(6,1,13)             110.6132         -DE/DX =    0.0001              !
 ! A5    A(7,1,13)             122.0216         -DE/DX =   -0.0001              !
 ! A6    A(3,2,6)               90.0            -DE/DX =    0.0                 !
 ! A7    A(3,2,8)              129.5344         -DE/DX =    0.0                 !
 ! A8    A(4,2,6)              104.3726         -DE/DX =    0.0                 !
 ! A9    A(4,2,8)              124.6258         -DE/DX =    0.0                 !
 ! A10   A(6,2,8)              127.0441         -DE/DX =    0.0                 !
 ! A11   A(2,3,5)               90.0            -DE/DX =    0.0                 !
 ! A12   A(2,3,9)              129.5344         -DE/DX =    0.0                 !
 ! A13   A(4,3,5)              104.3726         -DE/DX =    0.0                 !
 ! A14   A(4,3,9)              124.6258         -DE/DX =    0.0                 !
 ! A15   A(5,3,9)              127.0441         -DE/DX =    0.0                 !
 ! A16   A(2,4,10)             118.9642         -DE/DX =    0.0                 !
 ! A17   A(2,4,13)             110.6132         -DE/DX =    0.0001              !
 ! A18   A(3,4,10)             118.9642         -DE/DX =    0.0                 !
 ! A19   A(3,4,13)             110.6132         -DE/DX =    0.0001              !
 ! A20   A(10,4,13)            122.0216         -DE/DX =   -0.0001              !
 ! A21   A(1,5,3)              104.3726         -DE/DX =    0.0                 !
 ! A22   A(1,5,11)             124.6258         -DE/DX =    0.0                 !
 ! A23   A(3,5,6)               90.0            -DE/DX =    0.0                 !
 ! A24   A(3,5,11)             127.0441         -DE/DX =    0.0                 !
 ! A25   A(6,5,11)             129.5344         -DE/DX =    0.0                 !
 ! A26   A(1,6,2)              104.3726         -DE/DX =    0.0                 !
 ! A27   A(1,6,12)             124.6258         -DE/DX =    0.0                 !
 ! A28   A(2,6,5)               90.0            -DE/DX =    0.0                 !
 ! A29   A(2,6,12)             127.0441         -DE/DX =    0.0                 !
 ! A30   A(5,6,12)             129.5344         -DE/DX =    0.0                 !
 ! A31   A(1,13,4)              98.7241         -DE/DX =   -0.0001              !
 ! A32   A(1,13,14)            112.2297         -DE/DX =    0.0                 !
 ! A33   A(1,13,15)            112.2297         -DE/DX =    0.0                 !
 ! A34   A(4,13,14)            112.2297         -DE/DX =    0.0                 !
 ! A35   A(4,13,15)            112.2297         -DE/DX =    0.0                 !
 ! A36   A(14,13,15)           108.9734         -DE/DX =    0.0                 !
 ! D1    D(7,1,5,3)           -169.8763         -DE/DX =    0.0                 !
 ! D2    D(7,1,5,11)           -11.0175         -DE/DX =    0.0                 !
 ! D3    D(13,1,5,3)           -21.0409         -DE/DX =    0.0                 !
 ! D4    D(13,1,5,11)          137.8179         -DE/DX =    0.0                 !
 ! D5    D(7,1,6,2)            169.8763         -DE/DX =    0.0                 !
 ! D6    D(7,1,6,12)            11.0175         -DE/DX =    0.0                 !
 ! D7    D(13,1,6,2)            21.0409         -DE/DX =    0.0                 !
 ! D8    D(13,1,6,12)         -137.8179         -DE/DX =    0.0                 !
 ! D9    D(5,1,13,4)            32.2777         -DE/DX =    0.0                 !
 ! D10   D(5,1,13,14)          -86.1596         -DE/DX =    0.0                 !
 ! D11   D(5,1,13,15)          150.7151         -DE/DX =    0.0                 !
 ! D12   D(6,1,13,4)           -32.2777         -DE/DX =    0.0                 !
 ! D13   D(6,1,13,14)         -150.7151         -DE/DX =    0.0                 !
 ! D14   D(6,1,13,15)           86.1596         -DE/DX =    0.0                 !
 ! D15   D(7,1,13,4)           180.0            -DE/DX =    0.0                 !
 ! D16   D(7,1,13,14)           61.5626         -DE/DX =    0.0                 !
 ! D17   D(7,1,13,15)          -61.5626         -DE/DX =    0.0                 !
 ! D18   D(6,2,3,5)              0.0            -DE/DX =    0.0                 !
 ! D19   D(6,2,3,9)            141.3628         -DE/DX =    0.0                 !
 ! D20   D(8,2,3,5)           -141.3628         -DE/DX =    0.0                 !
 ! D21   D(8,2,3,9)              0.0            -DE/DX =    0.0                 !
 ! D22   D(6,2,4,10)          -169.8763         -DE/DX =    0.0                 !
 ! D23   D(6,2,4,13)           -21.0409         -DE/DX =    0.0                 !
 ! D24   D(8,2,4,10)           -11.0175         -DE/DX =    0.0                 !
 ! D25   D(8,2,4,13)           137.8179         -DE/DX =    0.0                 !
 ! D26   D(3,2,6,1)             58.9367         -DE/DX =    0.0                 !
 ! D27   D(3,2,6,5)              0.0            -DE/DX =    0.0                 !
 ! D28   D(3,2,6,12)          -142.8919         -DE/DX =    0.0                 !
 ! D29   D(4,2,6,1)              0.0            -DE/DX =    0.0                 !
 ! D30   D(4,2,6,5)            -58.9367         -DE/DX =    0.0                 !
 ! D31   D(4,2,6,12)           158.1714         -DE/DX =    0.0                 !
 ! D32   D(8,2,6,1)           -158.1714         -DE/DX =    0.0                 !
 ! D33   D(8,2,6,5)            142.8919         -DE/DX =    0.0                 !
 ! D34   D(8,2,6,12)             0.0            -DE/DX =    0.0                 !
 ! D35   D(5,3,4,10)           169.8763         -DE/DX =    0.0                 !
 ! D36   D(5,3,4,13)            21.0409         -DE/DX =    0.0                 !
 ! D37   D(9,3,4,10)            11.0175         -DE/DX =    0.0                 !
 ! D38   D(9,3,4,13)          -137.8179         -DE/DX =    0.0                 !
 ! D39   D(2,3,5,1)            -58.9367         -DE/DX =    0.0                 !
 ! D40   D(2,3,5,6)              0.0            -DE/DX =    0.0                 !
 ! D41   D(2,3,5,11)           142.8919         -DE/DX =    0.0                 !
 ! D42   D(4,3,5,1)              0.0            -DE/DX =    0.0                 !
 ! D43   D(4,3,5,6)             58.9367         -DE/DX =    0.0                 !
 ! D44   D(4,3,5,11)          -158.1714         -DE/DX =    0.0                 !
 ! D45   D(9,3,5,1)            158.1714         -DE/DX =    0.0                 !
 ! D46   D(9,3,5,6)           -142.8919         -DE/DX =    0.0                 !
 ! D47   D(9,3,5,11)             0.0            -DE/DX =    0.0                 !
 ! D48   D(2,4,13,1)            32.2777         -DE/DX =    0.0                 !
 ! D49   D(2,4,13,14)          150.7151         -DE/DX =    0.0                 !
 ! D50   D(2,4,13,15)          -86.1596         -DE/DX =    0.0                 !
 ! D51   D(3,4,13,1)           -32.2777         -DE/DX =    0.0                 !
 ! D52   D(3,4,13,14)           86.1596         -DE/DX =    0.0                 !
 ! D53   D(3,4,13,15)         -150.7151         -DE/DX =    0.0                 !
 ! D54   D(10,4,13,1)          180.0            -DE/DX =    0.0                 !
 ! D55   D(10,4,13,14)         -61.5626         -DE/DX =    0.0                 !
 ! D56   D(10,4,13,15)          61.5626         -DE/DX =    0.0                 !
 ! D57   D(3,5,6,2)              0.0            -DE/DX =    0.0                 !
 ! D58   D(3,5,6,12)           141.3628         -DE/DX =    0.0                 !
 ! D59   D(11,5,6,2)          -141.3628         -DE/DX =    0.0                 !
 ! D60   D(11,5,6,12)            0.0            -DE/DX =    0.0                 !
 --------------------------------------------------------------------------------
 GradGradGradGradGradGradGradGradGradGradGradGradGradGradGradGradGradGrad

                          Input orientation:                          
 ---------------------------------------------------------------------
 Center     Atomic      Atomic             Coordinates (Angstroms)
 Number     Number       Type             X           Y           Z
 ---------------------------------------------------------------------
      1          6           0       -1.145000   -0.000000    0.482100
      2          6           0        0.770500    0.754100   -0.769800
      3          6           0        0.770500   -0.754100   -0.769800
      4          6           0        1.145000    0.000000    0.482100
      5          6           0       -0.770500   -0.754100   -0.769800
      6          6           0       -0.770500    0.754100   -0.769800
      7          1           0       -2.176900   -0.000000    0.804300
      8          1           0        1.420400    1.440800   -1.289300
      9          1           0        1.420400   -1.440800   -1.289300
     10          1           0        2.176900    0.000000    0.804300
     11          1           0       -1.420400   -1.440800   -1.289300
     12          1           0       -1.420400    1.440800   -1.289300
     13          6           0       -0.000000    0.000000    1.464800
     14          1           0       -0.000000   -0.889100    2.099300
     15          1           0       -0.000000    0.889100    2.099300
 ---------------------------------------------------------------------
                    Distance matrix (angstroms):
                    1          2          3          4          5
     1  C    0.000000
     2  C    2.409369   0.000000
     3  C    2.409369   1.508200   0.000000
     4  C    2.290000   1.508698   1.508698   0.000000
     5  C    1.508698   2.156235   1.541000   2.409369   0.000000
     6  C    1.508698   1.541000   2.156235   2.409369   1.508200
     7  H    1.081032   3.425438   3.425438   3.337489   2.241521
     8  H    3.434391   1.078799   2.347304   2.299915   3.144441
     9  H    3.434391   2.347304   1.078799   2.299915   2.354035
    10  H    3.337489   2.241521   2.241521   1.081032   3.425438
    11  H    2.299915   3.144441   2.354035   3.434391   1.078799
    12  H    2.299915   2.354035   3.144441   3.434391   2.347304
    13  C    1.508882   2.481083   2.481083   1.508882   2.481083
    14  H    2.171833   3.394924   2.973824   2.171833   2.973824
    15  H    2.171833   2.973824   3.394924   2.171833   3.394924
                    6          7          8          9         10
     6  C    0.000000
     7  H    2.241521   0.000000
     8  H    2.354035   4.404501   0.000000
     9  H    3.144441   4.404501   2.881600   0.000000
    10  H    3.425438   4.353800   2.651671   2.651671   0.000000
    11  H    2.347304   2.651671   4.046451   2.840800   4.404501
    12  H    1.078799   2.651671   2.840800   4.046451   4.404501
    13  C    2.481083   2.274896   3.417383   3.417383   2.274896
    14  H    3.394924   2.684477   4.350699   3.715443   2.684477
    15  H    2.973824   2.684477   3.715443   4.350699   2.684477
                   11         12         13         14         15
    11  H    0.000000
    12  H    2.881600   0.000000
    13  C    3.417383   3.417383   0.000000
    14  H    3.715443   4.350699   1.092286   0.000000
    15  H    4.350699   3.715443   1.092286   1.778200   0.000000
 Stoichiometry    C7H8
 Framework group  C2V[C2(C),SGV(C2H2),SGV'(H2),X(C4H4)]
 Deg. of freedom    12
 Full point group                 C2V     NOp   4
 Largest Abelian subgroup         C2V     NOp   4
 Largest concise Abelian subgroup C2V     NOp   4
                         Standard orientation:                         
 ---------------------------------------------------------------------
 Center     Atomic      Atomic             Coordinates (Angstroms)
 Number     Number       Type             X           Y           Z
 ---------------------------------------------------------------------
      1          6           0       -0.000000    1.145000    0.547124
      2          6           0        0.754100   -0.770500   -0.704776
      3          6           0       -0.754100   -0.770500   -0.704776
      4          6           0       -0.000000   -1.145000    0.547124
      5          6           0       -0.754100    0.770500   -0.704776
      6          6           0        0.754100    0.770500   -0.704776
      7          1           0       -0.000000    2.176900    0.869324
      8          1           0        1.440800   -1.420400   -1.224276
      9          1           0       -1.440800   -1.420400   -1.224276
     10          1           0       -0.000000   -2.176900    0.869324
     11          1           0       -1.440800    1.420400   -1.224276
     12          1           0        1.440800    1.420400   -1.224276
     13          6           0       -0.000000    0.000000    1.529824
     14          1           0       -0.889100    0.000000    2.164324
     15          1           0        0.889100   -0.000000    2.164324
 ---------------------------------------------------------------------
 Rotational constants (GHZ):           4.4581192           4.3982722           3.2870280
 1\1\GINC-N7061\FOpt\RwB97XD\def2TZVP\C7H8\JIAMINGD\23-Apr-2025\0\\# op
 t freq wb97xd geom=connectivity def2tzvp\\M0001\\0,1\C,-1.145,0.,0.482
 1\C,0.7705,0.7541,-0.7698\C,0.7705,-0.7541,-0.7698\C,1.145,0.,0.4821\C
 ,-0.7705,-0.7541,-0.7698\C,-0.7705,0.7541,-0.7698\H,-2.1769,0.,0.8043\
 H,1.4204,1.4408,-1.2893\H,1.4204,-1.4408,-1.2893\H,2.1769,0.,0.8043\H,
 -1.4204,-1.4408,-1.2893\H,-1.4204,1.4408,-1.2893\C,0.,0.,1.4648\H,0.,-
 0.8891,2.0993\H,0.,0.8891,2.0993\\Version=ES64L-G16RevA.03\State=1-A1\
 HF=-271.4599438\RMSD=7.168e-09\RMSF=7.364e-05\Dipole=0.,0.,-0.0064562\
 Quadrupole=1.2439204,-0.6340437,-0.6098766,0.,0.,0.\PG=C02V [C2(C1),SG
 V(C2H2),SGV'(H2),X(C4H4)]\\@


 EVERYTHING'S GOT A MORAL, IF ONLY YOU CAN FIND IT.

                                    -- LEWIS CARROL, ALICE IN WONDERLAND
 Job cpu time:       0 days  0 hours  4 minutes 33.1 seconds.
 Elapsed time:       0 days  0 hours  0 minutes 18.3 seconds.
 File lengths (MBytes):  RWF=     34 Int=      0 D2E=      0 Chk=      6 Scr=      1
 Normal termination of Gaussian 16 at Wed Apr 23 10:41:13 2025.
 Link1:  Proceeding to internal job step number  2.
 ---------------------------------------------------------------------
 #N Geom=AllCheck Guess=TCheck SCRF=Check GenChk RwB97XD/def2TZVP Freq
 ---------------------------------------------------------------------
 1/10=4,29=7,30=1,38=1,40=1/1,3;
 2/12=2,40=1/2;
 3/5=44,7=101,11=2,14=-4,25=1,30=1,70=2,71=2,74=-58,116=1,140=1/1,2,3;
 4/5=101/1;
 5/5=2,38=6,98=1/2;
 8/6=4,10=90,11=11/1;
 11/6=1,8=1,9=11,15=111,16=1/1,2,10;
 10/6=1/2;
 6/7=2,8=2,9=2,10=2,28=1/1;
 7/8=1,10=1,25=1/1,2,3,16;
 1/10=4,30=1/3;
 99//99;
 Structure from the checkpoint file:  "quadricyclane-opt.chk"
 -----
 M0001
 -----
 Charge =  0 Multiplicity = 1
 Redundant internal coordinates found in file.  (old form).
 C,0,-1.145,0.,0.4821
 C,0,0.7705,0.7541,-0.7698
 C,0,0.7705,-0.7541,-0.7698
 C,0,1.145,0.,0.4821
 C,0,-0.7705,-0.7541,-0.7698
 C,0,-0.7705,0.7541,-0.7698
 H,0,-2.1769,0.,0.8043
 H,0,1.4204,1.4408,-1.2893
 H,0,1.4204,-1.4408,-1.2893
 H,0,2.1769,0.,0.8043
 H,0,-1.4204,-1.4408,-1.2893
 H,0,-1.4204,1.4408,-1.2893
 C,0,0.,0.,1.4648
 H,0,0.,-0.8891,2.0993
 H,0,0.,0.8891,2.0993
 Recover connectivity data from disk.

 GradGradGradGradGradGradGradGradGradGradGradGradGradGradGradGradGradGrad
 Berny optimization.
 Initialization pass.
                           ----------------------------
                           !    Initial Parameters    !
                           ! (Angstroms and Degrees)  !
 --------------------------                            --------------------------
 ! Name  Definition              Value          Derivative Info.                !
 --------------------------------------------------------------------------------
 ! R1    R(1,5)                  1.5087         calculate D2E/DX2 analytically  !
 ! R2    R(1,6)                  1.5087         calculate D2E/DX2 analytically  !
 ! R3    R(1,7)                  1.081          calculate D2E/DX2 analytically  !
 ! R4    R(1,13)                 1.5089         calculate D2E/DX2 analytically  !
 ! R5    R(2,3)                  1.5082         calculate D2E/DX2 analytically  !
 ! R6    R(2,4)                  1.5087         calculate D2E/DX2 analytically  !
 ! R7    R(2,6)                  1.541          calculate D2E/DX2 analytically  !
 ! R8    R(2,8)                  1.0788         calculate D2E/DX2 analytically  !
 ! R9    R(3,4)                  1.5087         calculate D2E/DX2 analytically  !
 ! R10   R(3,5)                  1.541          calculate D2E/DX2 analytically  !
 ! R11   R(3,9)                  1.0788         calculate D2E/DX2 analytically  !
 ! R12   R(4,10)                 1.081          calculate D2E/DX2 analytically  !
 ! R13   R(4,13)                 1.5089         calculate D2E/DX2 analytically  !
 ! R14   R(5,6)                  1.5082         calculate D2E/DX2 analytically  !
 ! R15   R(5,11)                 1.0788         calculate D2E/DX2 analytically  !
 ! R16   R(6,12)                 1.0788         calculate D2E/DX2 analytically  !
 ! R17   R(13,14)                1.0923         calculate D2E/DX2 analytically  !
 ! R18   R(13,15)                1.0923         calculate D2E/DX2 analytically  !
 ! A1    A(5,1,7)              118.9642         calculate D2E/DX2 analytically  !
 ! A2    A(5,1,13)             110.6132         calculate D2E/DX2 analytically  !
 ! A3    A(6,1,7)              118.9642         calculate D2E/DX2 analytically  !
 ! A4    A(6,1,13)             110.6132         calculate D2E/DX2 analytically  !
 ! A5    A(7,1,13)             122.0216         calculate D2E/DX2 analytically  !
 ! A6    A(3,2,6)               90.0            calculate D2E/DX2 analytically  !
 ! A7    A(3,2,8)              129.5344         calculate D2E/DX2 analytically  !
 ! A8    A(4,2,6)              104.3726         calculate D2E/DX2 analytically  !
 ! A9    A(4,2,8)              124.6258         calculate D2E/DX2 analytically  !
 ! A10   A(6,2,8)              127.0441         calculate D2E/DX2 analytically  !
 ! A11   A(2,3,5)               90.0            calculate D2E/DX2 analytically  !
 ! A12   A(2,3,9)              129.5344         calculate D2E/DX2 analytically  !
 ! A13   A(4,3,5)              104.3726         calculate D2E/DX2 analytically  !
 ! A14   A(4,3,9)              124.6258         calculate D2E/DX2 analytically  !
 ! A15   A(5,3,9)              127.0441         calculate D2E/DX2 analytically  !
 ! A16   A(2,4,10)             118.9642         calculate D2E/DX2 analytically  !
 ! A17   A(2,4,13)             110.6132         calculate D2E/DX2 analytically  !
 ! A18   A(3,4,10)             118.9642         calculate D2E/DX2 analytically  !
 ! A19   A(3,4,13)             110.6132         calculate D2E/DX2 analytically  !
 ! A20   A(10,4,13)            122.0216         calculate D2E/DX2 analytically  !
 ! A21   A(1,5,3)              104.3726         calculate D2E/DX2 analytically  !
 ! A22   A(1,5,11)             124.6258         calculate D2E/DX2 analytically  !
 ! A23   A(3,5,6)               90.0            calculate D2E/DX2 analytically  !
 ! A24   A(3,5,11)             127.0441         calculate D2E/DX2 analytically  !
 ! A25   A(6,5,11)             129.5344         calculate D2E/DX2 analytically  !
 ! A26   A(1,6,2)              104.3726         calculate D2E/DX2 analytically  !
 ! A27   A(1,6,12)             124.6258         calculate D2E/DX2 analytically  !
 ! A28   A(2,6,5)               90.0            calculate D2E/DX2 analytically  !
 ! A29   A(2,6,12)             127.0441         calculate D2E/DX2 analytically  !
 ! A30   A(5,6,12)             129.5344         calculate D2E/DX2 analytically  !
 ! A31   A(1,13,4)              98.7241         calculate D2E/DX2 analytically  !
 ! A32   A(1,13,14)            112.2297         calculate D2E/DX2 analytically  !
 ! A33   A(1,13,15)            112.2297         calculate D2E/DX2 analytically  !
 ! A34   A(4,13,14)            112.2297         calculate D2E/DX2 analytically  !
 ! A35   A(4,13,15)            112.2297         calculate D2E/DX2 analytically  !
 ! A36   A(14,13,15)           108.9734         calculate D2E/DX2 analytically  !
 ! D1    D(7,1,5,3)           -169.8763         calculate D2E/DX2 analytically  !
 ! D2    D(7,1,5,11)           -11.0175         calculate D2E/DX2 analytically  !
 ! D3    D(13,1,5,3)           -21.0409         calculate D2E/DX2 analytically  !
 ! D4    D(13,1,5,11)          137.8179         calculate D2E/DX2 analytically  !
 ! D5    D(7,1,6,2)            169.8763         calculate D2E/DX2 analytically  !
 ! D6    D(7,1,6,12)            11.0175         calculate D2E/DX2 analytically  !
 ! D7    D(13,1,6,2)            21.0409         calculate D2E/DX2 analytically  !
 ! D8    D(13,1,6,12)         -137.8179         calculate D2E/DX2 analytically  !
 ! D9    D(5,1,13,4)            32.2777         calculate D2E/DX2 analytically  !
 ! D10   D(5,1,13,14)          -86.1596         calculate D2E/DX2 analytically  !
 ! D11   D(5,1,13,15)          150.7151         calculate D2E/DX2 analytically  !
 ! D12   D(6,1,13,4)           -32.2777         calculate D2E/DX2 analytically  !
 ! D13   D(6,1,13,14)         -150.7151         calculate D2E/DX2 analytically  !
 ! D14   D(6,1,13,15)           86.1596         calculate D2E/DX2 analytically  !
 ! D15   D(7,1,13,4)           180.0            calculate D2E/DX2 analytically  !
 ! D16   D(7,1,13,14)           61.5626         calculate D2E/DX2 analytically  !
 ! D17   D(7,1,13,15)          -61.5626         calculate D2E/DX2 analytically  !
 ! D18   D(6,2,3,5)              0.0            calculate D2E/DX2 analytically  !
 ! D19   D(6,2,3,9)            141.3628         calculate D2E/DX2 analytically  !
 ! D20   D(8,2,3,5)           -141.3628         calculate D2E/DX2 analytically  !
 ! D21   D(8,2,3,9)              0.0            calculate D2E/DX2 analytically  !
 ! D22   D(6,2,4,10)          -169.8763         calculate D2E/DX2 analytically  !
 ! D23   D(6,2,4,13)           -21.0409         calculate D2E/DX2 analytically  !
 ! D24   D(8,2,4,10)           -11.0175         calculate D2E/DX2 analytically  !
 ! D25   D(8,2,4,13)           137.8179         calculate D2E/DX2 analytically  !
 ! D26   D(3,2,6,1)             58.9367         calculate D2E/DX2 analytically  !
 ! D27   D(3,2,6,5)              0.0            calculate D2E/DX2 analytically  !
 ! D28   D(3,2,6,12)          -142.8919         calculate D2E/DX2 analytically  !
 ! D29   D(4,2,6,1)              0.0            calculate D2E/DX2 analytically  !
 ! D30   D(4,2,6,5)            -58.9367         calculate D2E/DX2 analytically  !
 ! D31   D(4,2,6,12)           158.1714         calculate D2E/DX2 analytically  !
 ! D32   D(8,2,6,1)           -158.1714         calculate D2E/DX2 analytically  !
 ! D33   D(8,2,6,5)            142.8919         calculate D2E/DX2 analytically  !
 ! D34   D(8,2,6,12)             0.0            calculate D2E/DX2 analytically  !
 ! D35   D(5,3,4,10)           169.8763         calculate D2E/DX2 analytically  !
 ! D36   D(5,3,4,13)            21.0409         calculate D2E/DX2 analytically  !
 ! D37   D(9,3,4,10)            11.0175         calculate D2E/DX2 analytically  !
 ! D38   D(9,3,4,13)          -137.8179         calculate D2E/DX2 analytically  !
 ! D39   D(2,3,5,1)            -58.9367         calculate D2E/DX2 analytically  !
 ! D40   D(2,3,5,6)              0.0            calculate D2E/DX2 analytically  !
 ! D41   D(2,3,5,11)           142.8919         calculate D2E/DX2 analytically  !
 ! D42   D(4,3,5,1)              0.0            calculate D2E/DX2 analytically  !
 ! D43   D(4,3,5,6)             58.9367         calculate D2E/DX2 analytically  !
 ! D44   D(4,3,5,11)          -158.1714         calculate D2E/DX2 analytically  !
 ! D45   D(9,3,5,1)            158.1714         calculate D2E/DX2 analytically  !
 ! D46   D(9,3,5,6)           -142.8919         calculate D2E/DX2 analytically  !
 ! D47   D(9,3,5,11)             0.0            calculate D2E/DX2 analytically  !
 ! D48   D(2,4,13,1)            32.2777         calculate D2E/DX2 analytically  !
 ! D49   D(2,4,13,14)          150.7151         calculate D2E/DX2 analytically  !
 ! D50   D(2,4,13,15)          -86.1596         calculate D2E/DX2 analytically  !
 ! D51   D(3,4,13,1)           -32.2777         calculate D2E/DX2 analytically  !
 ! D52   D(3,4,13,14)           86.1596         calculate D2E/DX2 analytically  !
 ! D53   D(3,4,13,15)         -150.7151         calculate D2E/DX2 analytically  !
 ! D54   D(10,4,13,1)          180.0            calculate D2E/DX2 analytically  !
 ! D55   D(10,4,13,14)         -61.5626         calculate D2E/DX2 analytically  !
 ! D56   D(10,4,13,15)          61.5626         calculate D2E/DX2 analytically  !
 ! D57   D(3,5,6,2)              0.0            calculate D2E/DX2 analytically  !
 ! D58   D(3,5,6,12)           141.3628         calculate D2E/DX2 analytically  !
 ! D59   D(11,5,6,2)          -141.3628         calculate D2E/DX2 analytically  !
 ! D60   D(11,5,6,12)            0.0            calculate D2E/DX2 analytically  !
 --------------------------------------------------------------------------------
 Trust Radius=3.00D-01 FncErr=1.00D-07 GrdErr=1.00D-07 EigMax=2.50D+02 EigMin=1.00D-04
 Number of steps in this run=      2 maximum allowed number of steps=      2.
 GradGradGradGradGradGradGradGradGradGradGradGradGradGradGradGradGradGrad

                          Input orientation:                          
 ---------------------------------------------------------------------
 Center     Atomic      Atomic             Coordinates (Angstroms)
 Number     Number       Type             X           Y           Z
 ---------------------------------------------------------------------
      1          6           0       -1.145000   -0.000000    0.482100
      2          6           0        0.770500    0.754100   -0.769800
      3          6           0        0.770500   -0.754100   -0.769800
      4          6           0        1.145000    0.000000    0.482100
      5          6           0       -0.770500   -0.754100   -0.769800
      6          6           0       -0.770500    0.754100   -0.769800
      7          1           0       -2.176900   -0.000000    0.804300
      8          1           0        1.420400    1.440800   -1.289300
      9          1           0        1.420400   -1.440800   -1.289300
     10          1           0        2.176900    0.000000    0.804300
     11          1           0       -1.420400   -1.440800   -1.289300
     12          1           0       -1.420400    1.440800   -1.289300
     13          6           0       -0.000000    0.000000    1.464800
     14          1           0       -0.000000   -0.889100    2.099300
     15          1           0       -0.000000    0.889100    2.099300
 ---------------------------------------------------------------------
                    Distance matrix (angstroms):
                    1          2          3          4          5
     1  C    0.000000
     2  C    2.409369   0.000000
     3  C    2.409369   1.508200   0.000000
     4  C    2.290000   1.508698   1.508698   0.000000
     5  C    1.508698   2.156235   1.541000   2.409369   0.000000
     6  C    1.508698   1.541000   2.156235   2.409369   1.508200
     7  H    1.081032   3.425438   3.425438   3.337489   2.241521
     8  H    3.434391   1.078799   2.347304   2.299915   3.144441
     9  H    3.434391   2.347304   1.078799   2.299915   2.354035
    10  H    3.337489   2.241521   2.241521   1.081032   3.425438
    11  H    2.299915   3.144441   2.354035   3.434391   1.078799
    12  H    2.299915   2.354035   3.144441   3.434391   2.347304
    13  C    1.508882   2.481083   2.481083   1.508882   2.481083
    14  H    2.171833   3.394924   2.973824   2.171833   2.973824
    15  H    2.171833   2.973824   3.394924   2.171833   3.394924
                    6          7          8          9         10
     6  C    0.000000
     7  H    2.241521   0.000000
     8  H    2.354035   4.404501   0.000000
     9  H    3.144441   4.404501   2.881600   0.000000
    10  H    3.425438   4.353800   2.651671   2.651671   0.000000
    11  H    2.347304   2.651671   4.046451   2.840800   4.404501
    12  H    1.078799   2.651671   2.840800   4.046451   4.404501
    13  C    2.481083   2.274896   3.417383   3.417383   2.274896
    14  H    3.394924   2.684477   4.350699   3.715443   2.684477
    15  H    2.973824   2.684477   3.715443   4.350699   2.684477
                   11         12         13         14         15
    11  H    0.000000
    12  H    2.881600   0.000000
    13  C    3.417383   3.417383   0.000000
    14  H    3.715443   4.350699   1.092286   0.000000
    15  H    4.350699   3.715443   1.092286   1.778200   0.000000
 Stoichiometry    C7H8
 Framework group  C2V[C2(C),SGV(C2H2),SGV'(H2),X(C4H4)]
 Deg. of freedom    12
 Full point group                 C2V     NOp   4
 Largest Abelian subgroup         C2V     NOp   4
 Largest concise Abelian subgroup C2V     NOp   4
                         Standard orientation:                         
 ---------------------------------------------------------------------
 Center     Atomic      Atomic             Coordinates (Angstroms)
 Number     Number       Type             X           Y           Z
 ---------------------------------------------------------------------
      1          6           0       -0.000000    1.145000    0.547124
      2          6           0        0.754100   -0.770500   -0.704776
      3          6           0       -0.754100   -0.770500   -0.704776
      4          6           0       -0.000000   -1.145000    0.547124
      5          6           0       -0.754100    0.770500   -0.704776
      6          6           0        0.754100    0.770500   -0.704776
      7          1           0       -0.000000    2.176900    0.869324
      8          1           0        1.440800   -1.420400   -1.224276
      9          1           0       -1.440800   -1.420400   -1.224276
     10          1           0       -0.000000   -2.176900    0.869324
     11          1           0       -1.440800    1.420400   -1.224276
     12          1           0        1.440800    1.420400   -1.224276
     13          6           0        0.000000    0.000000    1.529824
     14          1           0       -0.889100    0.000000    2.164324
     15          1           0        0.889100   -0.000000    2.164324
 ---------------------------------------------------------------------
 Rotational constants (GHZ):           4.4581192           4.3982722           3.2870280
 Standard basis: def2TZVP (5D, 7F)
 There are    94 symmetry adapted cartesian basis functions of A1  symmetry.
 There are    58 symmetry adapted cartesian basis functions of A2  symmetry.
 There are    67 symmetry adapted cartesian basis functions of B1  symmetry.
 There are    81 symmetry adapted cartesian basis functions of B2  symmetry.
 There are    82 symmetry adapted basis functions of A1  symmetry.
 There are    52 symmetry adapted basis functions of A2  symmetry.
 There are    60 symmetry adapted basis functions of B1  symmetry.
 There are    71 symmetry adapted basis functions of B2  symmetry.
   265 basis functions,   421 primitive gaussians,   300 cartesian basis functions
    25 alpha electrons       25 beta electrons
       nuclear repulsion energy       297.7877256349 Hartrees.
 NAtoms=   15 NActive=   15 NUniq=    6 SFac= 4.00D+00 NAtFMM=   60 NAOKFM=F Big=F
 Integral buffers will be    131072 words long.
 Raffenetti 2 integral format.
 Two-electron integral symmetry is turned on.
 Nuclear repulsion after empirical dispersion term =      297.7803108709 Hartrees.
 One-electron integrals computed using PRISM.
   4 Symmetry operations used in ECPInt.
 ECPInt:  NShTT=    5995 NPrTT=   17944 LenC2=    5975 LenP2D=   15208.
 LDataN:  DoStor=T MaxTD1= 6 Len=  172
 NBasis=   265 RedAO= T EigKep=  3.77D-05  NBF=    82    52    60    71
 NBsUse=   265 1.00D-06 EigRej= -1.00D+00 NBFU=    82    52    60    71
 Initial guess from the checkpoint file:  "quadricyclane-opt.chk"
 B after Tr=     0.000000   -0.000000    0.000000
         Rot=    1.000000    0.000000    0.000000   -0.000000 Ang=   0.00 deg.
 Initial guess orbital symmetries:
       Occupied  (A1) (B2) (A1) (B2) (B1) (A2) (A1) (A1) (B2) (A1)
                 (B1) (A1) (B2) (A1) (A2) (B2) (B1) (A1) (A1) (B2)
                 (B1) (A1) (B1) (A2) (B2)
       Virtual   (A1) (B1) (A1) (B2) (B1) (B2) (A2) (A1) (B1) (B2)
                 (A1) (A1) (B1) (A2) (B2) (A2) (A1) (A1) (A2) (B1)
                 (B2) (A1) (B2) (B2) (B1) (A1) (B1) (B2) (B2) (A1)
                 (A2) (A1) (B1) (A1) (B2) (A1) (A2) (B1) (A2) (B1)
                 (B2) (A1) (A1) (B1) (B2) (A2) (B2) (A2) (A1) (A1)
                 (B2) (A2) (B1) (B2) (A1) (A1) (A2) (B1) (B2) (A1)
                 (B1) (A1) (B2) (A1) (B1) (A2) (A1) (B1) (B2) (B1)
                 (A1) (B2) (B2) (A1) (A2) (B1) (A2) (A1) (A2) (B1)
                 (B2) (B1) (B2) (B2) (A1) (A2) (B2) (A2) (A2) (A1)
                 (A1) (B1) (A1) (B2) (A1) (B1) (B1) (B2) (A2) (A1)
                 (B2) (A1) (B1) (A2) (A1) (B1) (B2) (B2) (A1) (A1)
                 (A2) (B2) (B1) (A1) (B1) (B2) (A2) (A1) (B2) (B1)
                 (A2) (B2) (A1) (A1) (B2) (B1) (A1) (B1) (B1) (A2)
                 (A1) (B2) (B1) (A2) (A2) (A1) (A1) (B2) (A1) (A1)
                 (B1) (B2) (B1) (A2) (A1) (A2) (B1) (B2) (B2) (B1)
                 (A1) (B2) (A1) (B2) (B2) (A1) (A2) (A1) (B1) (A2)
                 (B2) (B1) (B2) (A2) (A1) (A2) (A1) (B1) (B2) (B1)
                 (A2) (A1) (B2) (B1) (A2) (A2) (A1) (B1) (B2) (A2)
                 (A1) (B1) (B2) (A1) (B1) (B2) (B2) (A1) (A2) (B1)
                 (A1) (B2) (A2) (A1) (B1) (B2) (B1) (A1) (A2) (B1)
                 (A2) (A1) (B2) (A1) (B1) (A2) (B2) (A1) (B2) (A2)
                 (B1) (B2) (A1) (A1) (B1) (B2) (A2) (A2) (A1) (B1)
                 (B2) (B1) (B2) (A1) (B2) (A1) (B1) (A2) (B2) (A2)
                 (B2) (A2) (A2) (A1) (A1) (B1) (A1) (B2) (A2) (B2)
 Keep R1 ints in memory in symmetry-blocked form, NReq=1553177520.
 Requested convergence on RMS density matrix=1.00D-08 within 128 cycles.
 Requested convergence on MAX density matrix=1.00D-06.
 Requested convergence on             energy=1.00D-06.
 No special actions if energy rises.
 SCF Done:  E(RwB97XD) =  -271.459943825     A.U. after    1 cycles
            NFock=  1  Conv=0.14D-08     -V/T= 2.0053
 DoSCS=F DFT=T ScalE2(SS,OS)=  1.000000  1.000000
 Range of M.O.s used for correlation:     1   265
 NBasis=   265 NAE=    25 NBE=    25 NFC=     0 NFV=     0
 NROrb=    265 NOA=    25 NOB=    25 NVA=   240 NVB=   240

 **** Warning!!: The largest alpha MO coefficient is  0.41397283D+02

   4 Symmetry operations used in ECPInt.
 ECPInt:  NShTT=    5995 NPrTT=   17944 LenC2=    5975 LenP2D=   15208.
 LDataN:  DoStor=T MaxTD1= 7 Len=  274
 Symmetrizing basis deriv contribution to polar:
 IMax=3 JMax=2 DiffMx= 0.00D+00
 G2DrvN: will do    16 centers at a time, making    1 passes.
 Calling FoFCou, ICntrl=  3107 FMM=F I1Cent=   0 AccDes= 0.00D+00.
 End of G2Drv F.D. properties file   721 does not exist.
 End of G2Drv F.D. properties file   722 does not exist.
 End of G2Drv F.D. properties file   788 does not exist.
          IDoAtm=111111111111111
          Differentiating once with respect to electric field.
                with respect to dipole field.
          Differentiating once with respect to nuclear coordinates.
 Keep R1 ints in memory in symmetry-blocked form, NReq=1553184126.
          There are    21 degrees of freedom in the 1st order CPHF.  IDoFFX=4 NUNeed=    21.
     21 vectors produced by pass  0 Test12= 2.86D-14 4.76D-09 XBig12= 2.85D+01 2.02D+00.
 AX will form    21 AO Fock derivatives at one time.
     21 vectors produced by pass  1 Test12= 2.86D-14 4.76D-09 XBig12= 5.23D+00 4.62D-01.
     21 vectors produced by pass  2 Test12= 2.86D-14 4.76D-09 XBig12= 2.76D-01 8.40D-02.
     21 vectors produced by pass  3 Test12= 2.86D-14 4.76D-09 XBig12= 3.93D-03 1.31D-02.
     21 vectors produced by pass  4 Test12= 2.86D-14 4.76D-09 XBig12= 8.20D-05 1.77D-03.
     21 vectors produced by pass  5 Test12= 2.86D-14 4.76D-09 XBig12= 1.21D-06 2.21D-04.
     21 vectors produced by pass  6 Test12= 2.86D-14 4.76D-09 XBig12= 1.37D-08 2.23D-05.
     14 vectors produced by pass  7 Test12= 2.86D-14 4.76D-09 XBig12= 1.31D-10 1.60D-06.
      3 vectors produced by pass  8 Test12= 2.86D-14 4.76D-09 XBig12= 1.10D-12 1.81D-07.
      3 vectors produced by pass  9 Test12= 2.86D-14 4.76D-09 XBig12= 9.59D-15 1.58D-08.
 InvSVY:  IOpt=1 It=  1 EMax= 2.36D-15
 Solved reduced A of dimension   167 with    21 vectors.
 Isotropic polarizability for W=    0.000000       66.79 Bohr**3.
 End of Minotr F.D. properties file   721 does not exist.
 End of Minotr F.D. properties file   722 does not exist.
 End of Minotr F.D. properties file   788 does not exist.

 **********************************************************************

            Population analysis using the SCF density.

 **********************************************************************

 Orbital symmetries:
       Occupied  (A1) (B2) (A1) (B2) (B1) (A2) (A1) (A1) (B2) (A1)
                 (B1) (A1) (B2) (A1) (A2) (B2) (B1) (A1) (A1) (B2)
                 (B1) (A1) (B1) (A2) (B2)
       Virtual   (A1) (B1) (A1) (B2) (B1) (B2) (A2) (A1) (B1) (B2)
                 (A1) (A1) (B1) (A2) (B2) (A2) (A1) (A1) (A2) (B1)
                 (B2) (A1) (B2) (B2) (B1) (A1) (B1) (B2) (B2) (A1)
                 (A2) (A1) (B1) (A1) (B2) (A1) (A2) (B1) (A2) (B1)
                 (B2) (A1) (A1) (B1) (B2) (A2) (B2) (A2) (A1) (A1)
                 (B2) (A2) (B1) (B2) (A1) (A1) (A2) (B1) (B2) (A1)
                 (B1) (A1) (B2) (A1) (B1) (A2) (A1) (B1) (B2) (B1)
                 (A1) (B2) (B2) (A1) (A2) (B1) (A2) (A1) (A2) (B1)
                 (B2) (B1) (B2) (B2) (A1) (A2) (B2) (A2) (A2) (A1)
                 (A1) (B1) (A1) (B2) (A1) (B1) (B1) (B2) (A2) (A1)
                 (B2) (A1) (B1) (A2) (A1) (B1) (B2) (B2) (A1) (A1)
                 (A2) (B2) (B1) (A1) (B1) (B2) (A2) (A1) (B2) (B1)
                 (A2) (B2) (A1) (A1) (B2) (B1) (A1) (B1) (B1) (A2)
                 (A1) (B2) (B1) (A2) (A2) (A1) (A1) (B2) (A1) (A1)
                 (B1) (B2) (B1) (A2) (A1) (A2) (B1) (B2) (B2) (B1)
                 (A1) (B2) (A1) (B2) (B2) (A1) (A2) (A1) (B1) (A2)
                 (B2) (B1) (B2) (A2) (A1) (A2) (A1) (B1) (B2) (B1)
                 (A2) (A1) (B2) (B1) (A2) (A2) (A1) (B1) (B2) (A2)
                 (A1) (B1) (B2) (A1) (B1) (B2) (B2) (A1) (A2) (B1)
                 (A1) (B2) (A2) (A1) (B1) (B2) (B1) (A1) (A2) (B1)
                 (A2) (A1) (B2) (A1) (B1) (A2) (B2) (A1) (B2) (A2)
                 (B1) (B2) (A1) (A1) (B1) (B2) (A2) (A2) (A1) (B1)
                 (B2) (B1) (B2) (A1) (B2) (A1) (B1) (A2) (B2) (A2)
                 (B2) (A2) (A2) (A1) (A1) (B1) (A1) (B2) (A2) (B2)
 The electronic state is 1-A1.
 Alpha  occ. eigenvalues --  -10.28568 -10.28567 -10.28523 -10.28508 -10.28507
 Alpha  occ. eigenvalues --  -10.28488 -10.27543  -1.04835  -0.88224  -0.83150
 Alpha  occ. eigenvalues --   -0.73149  -0.65999  -0.64378  -0.62892  -0.60881
 Alpha  occ. eigenvalues --   -0.52453  -0.52001  -0.51701  -0.47789  -0.43223
 Alpha  occ. eigenvalues --   -0.42345  -0.39355  -0.36017  -0.34923  -0.30169
 Alpha virt. eigenvalues --    0.12462   0.14069   0.15267   0.15683   0.17562
 Alpha virt. eigenvalues --    0.17634   0.18067   0.18176   0.19893   0.20544
 Alpha virt. eigenvalues --    0.21528   0.23553   0.24470   0.25373   0.25411
 Alpha virt. eigenvalues --    0.27732   0.28113   0.31150   0.31897   0.32477
 Alpha virt. eigenvalues --    0.33487   0.36451   0.37581   0.42339   0.42947
 Alpha virt. eigenvalues --    0.43076   0.43111   0.46676   0.46994   0.47652
 Alpha virt. eigenvalues --    0.48290   0.48628   0.48959   0.50580   0.50761
 Alpha virt. eigenvalues --    0.51261   0.51527   0.52629   0.52664   0.54114
 Alpha virt. eigenvalues --    0.54409   0.55389   0.56398   0.56895   0.60679
 Alpha virt. eigenvalues --    0.61106   0.62178   0.66386   0.69089   0.70679
 Alpha virt. eigenvalues --    0.74940   0.77541   0.81926   0.84328   0.87506
 Alpha virt. eigenvalues --    0.91300   0.91509   0.93834   1.00901   1.01453
 Alpha virt. eigenvalues --    1.02817   1.03824   1.05256   1.05557   1.07319
 Alpha virt. eigenvalues --    1.07366   1.10978   1.14272   1.15640   1.18063
 Alpha virt. eigenvalues --    1.18373   1.22540   1.24215   1.24778   1.26374
 Alpha virt. eigenvalues --    1.26737   1.26768   1.27726   1.30713   1.32690
 Alpha virt. eigenvalues --    1.33433   1.35942   1.36269   1.37499   1.40540
 Alpha virt. eigenvalues --    1.41448   1.46934   1.48909   1.53436   1.55318
 Alpha virt. eigenvalues --    1.61324   1.65350   1.68621   1.70081   1.70886
 Alpha virt. eigenvalues --    1.71233   1.73845   1.78530   1.80189   1.81611
 Alpha virt. eigenvalues --    1.82220   1.82917   1.84312   1.92583   1.98919
 Alpha virt. eigenvalues --    2.05327   2.06643   2.08408   2.08744   2.09555
 Alpha virt. eigenvalues --    2.13991   2.16094   2.17443   2.19173   2.27003
 Alpha virt. eigenvalues --    2.28172   2.29441   2.34341   2.36095   2.40805
 Alpha virt. eigenvalues --    2.41812   2.43165   2.45607   2.46890   2.50473
 Alpha virt. eigenvalues --    2.50746   2.51387   2.52211   2.53845   2.55984
 Alpha virt. eigenvalues --    2.60868   2.61942   2.63462   2.64478   2.68899
 Alpha virt. eigenvalues --    2.70701   2.73707   2.74697   2.75631   2.77463
 Alpha virt. eigenvalues --    2.78243   2.82629   2.83358   2.84411   2.84459
 Alpha virt. eigenvalues --    2.86383   2.87309   2.90537   2.92977   2.95073
 Alpha virt. eigenvalues --    2.97702   2.99478   3.06039   3.07135   3.10063
 Alpha virt. eigenvalues --    3.10928   3.12152   3.14875   3.15916   3.16816
 Alpha virt. eigenvalues --    3.16933   3.17405   3.17452   3.18914   3.24080
 Alpha virt. eigenvalues --    3.25282   3.27889   3.28014   3.32241   3.32421
 Alpha virt. eigenvalues --    3.34139   3.44139   3.47067   3.47293   3.50385
 Alpha virt. eigenvalues --    3.54634   3.54780   3.57553   3.58377   3.59714
 Alpha virt. eigenvalues --    3.63545   3.64566   3.73891   3.76198   3.77827
 Alpha virt. eigenvalues --    3.77852   3.84716   3.90924   3.92320   3.93613
 Alpha virt. eigenvalues --    3.96815   4.00466   4.01240   4.03727   4.05914
 Alpha virt. eigenvalues --    4.09249   4.09781   4.11423   4.12374   4.19366
 Alpha virt. eigenvalues --    4.19556   4.20518   4.22396   4.25069   4.27601
 Alpha virt. eigenvalues --    4.28227   4.29250   4.29482   4.33244   4.41094
 Alpha virt. eigenvalues --    4.41227   4.43818   4.43898   4.48091   4.58599
 Alpha virt. eigenvalues --    4.59092   4.62599   4.70007   4.74709   4.75251
 Alpha virt. eigenvalues --    4.78408   4.93498   4.95263   4.95429   5.01322
 Alpha virt. eigenvalues --    5.03432   5.04028   5.07624   5.13779   5.15297
 Alpha virt. eigenvalues --    5.19740   5.19824   5.43127  22.41324  22.55665
 Alpha virt. eigenvalues --   22.61143  22.63996  22.74507  22.78274  22.87403
          Condensed to atoms (all electrons):
               1          2          3          4          5          6
     1  C    5.125582   0.002701   0.002701  -0.127031   0.232257   0.232257
     2  C    0.002701   5.161307   0.210638   0.232257  -0.050069   0.258704
     3  C    0.002701   0.210638   5.161307   0.232257   0.258704  -0.050069
     4  C   -0.127031   0.232257   0.232257   5.125582   0.002701   0.002701
     5  C    0.232257  -0.050069   0.258704   0.002701   5.161307   0.210638
     6  C    0.232257   0.258704  -0.050069   0.002701   0.210638   5.161307
     7  H    0.432544   0.006161   0.006161   0.005878  -0.037567  -0.037567
     8  H    0.006795   0.463983  -0.048946  -0.036650   0.017243  -0.062854
     9  H    0.006795  -0.048946   0.463983  -0.036650  -0.062854   0.017243
    10  H    0.005878  -0.037567  -0.037567   0.432544   0.006161   0.006161
    11  H   -0.036650   0.017243  -0.062854   0.006795   0.463983  -0.048946
    12  H   -0.036650  -0.062854   0.017243   0.006795  -0.048946   0.463983
    13  C    0.381148  -0.052107  -0.052107   0.381148  -0.052107  -0.052107
    14  H   -0.028642   0.009560  -0.006055  -0.028642  -0.006055   0.009560
    15  H   -0.028642  -0.006055   0.009560  -0.028642   0.009560  -0.006055
               7          8          9         10         11         12
     1  C    0.432544   0.006795   0.006795   0.005878  -0.036650  -0.036650
     2  C    0.006161   0.463983  -0.048946  -0.037567   0.017243  -0.062854
     3  C    0.006161  -0.048946   0.463983  -0.037567  -0.062854   0.017243
     4  C    0.005878  -0.036650  -0.036650   0.432544   0.006795   0.006795
     5  C   -0.037567   0.017243  -0.062854   0.006161   0.463983  -0.048946
     6  C   -0.037567  -0.062854   0.017243   0.006161  -0.048946   0.463983
     7  H    0.562465   0.000112   0.000112  -0.000197  -0.006506  -0.006506
     8  H    0.000112   0.569342  -0.004221  -0.006506  -0.000108  -0.005676
     9  H    0.000112  -0.004221   0.569342  -0.006506  -0.005676  -0.000108
    10  H   -0.000197  -0.006506  -0.006506   0.562465   0.000112   0.000112
    11  H   -0.006506  -0.000108  -0.005676   0.000112   0.569342  -0.004221
    12  H   -0.006506  -0.005676  -0.000108   0.000112  -0.004221   0.569342
    13  C   -0.026668   0.001366   0.001366  -0.026668   0.001366   0.001366
    14  H   -0.001410  -0.000120   0.000361  -0.001410   0.000361  -0.000120
    15  H   -0.001410   0.000361  -0.000120  -0.001410  -0.000120   0.000361
              13         14         15
     1  C    0.381148  -0.028642  -0.028642
     2  C   -0.052107   0.009560  -0.006055
     3  C   -0.052107  -0.006055   0.009560
     4  C    0.381148  -0.028642  -0.028642
     5  C   -0.052107  -0.006055   0.009560
     6  C   -0.052107   0.009560  -0.006055
     7  H   -0.026668  -0.001410  -0.001410
     8  H    0.001366  -0.000120   0.000361
     9  H    0.001366   0.000361  -0.000120
    10  H   -0.026668  -0.001410  -0.001410
    11  H    0.001366   0.000361  -0.000120
    12  H    0.001366  -0.000120   0.000361
    13  C    4.729668   0.403014   0.403014
    14  H    0.403014   0.595852  -0.031903
    15  H    0.403014  -0.031903   0.595852
 Mulliken charges:
               1
     1  C   -0.171041
     2  C   -0.104957
     3  C   -0.104957
     4  C   -0.171041
     5  C   -0.104957
     6  C   -0.104957
     7  H    0.104396
     8  H    0.105879
     9  H    0.105879
    10  H    0.104396
    11  H    0.105879
    12  H    0.105879
    13  C   -0.041693
    14  H    0.085649
    15  H    0.085649
 Sum of Mulliken charges =  -0.00000
 Mulliken charges with hydrogens summed into heavy atoms:
               1
     1  C   -0.066645
     2  C    0.000922
     3  C    0.000922
     4  C   -0.066645
     5  C    0.000922
     6  C    0.000922
    13  C    0.129604
 APT charges:
               1
     1  C    0.010996
     2  C   -0.025223
     3  C   -0.025223
     4  C    0.010996
     5  C   -0.025223
     6  C   -0.025223
     7  H    0.013257
     8  H    0.010903
     9  H    0.010903
    10  H    0.013257
    11  H    0.010904
    12  H    0.010903
    13  C    0.066363
    14  H   -0.028795
    15  H   -0.028795
 Sum of APT charges =  -0.00000
 APT charges with hydrogens summed into heavy atoms:
               1
     1  C    0.024253
     2  C   -0.014320
     3  C   -0.014320
     4  C    0.024253
     5  C   -0.014320
     6  C   -0.014320
    13  C    0.008773
 Electronic spatial extent (au):  <R**2>=            510.8959
 Charge=              0.0000 electrons
 Dipole moment (field-independent basis, Debye):
    X=             -0.0000    Y=             -0.0000    Z=             -0.0164  Tot=              0.0164
 Quadrupole moment (field-independent basis, Debye-Ang):
   XX=            -41.7981   YY=            -39.2721   ZZ=            -41.7656
   XY=             -0.0000   XZ=             -0.0000   YZ=              0.0000
 Traceless Quadrupole moment (field-independent basis, Debye-Ang):
   XX=             -0.8528   YY=              1.6731   ZZ=             -0.8203
   XY=             -0.0000   XZ=             -0.0000   YZ=              0.0000
 Octapole moment (field-independent basis, Debye-Ang**2):
  XXX=              0.0000  YYY=             -0.0000  ZZZ=              2.8694  XYY=             -0.0000
  XXY=             -0.0000  XXZ=             -3.4691  XZZ=              0.0000  YZZ=              0.0000
  YYZ=             -0.8893  XYZ=             -0.0000
 Hexadecapole moment (field-independent basis, Debye-Ang**3):
 XXXX=           -158.2777 YYYY=           -257.0683 ZZZZ=           -279.8983 XXXY=             -0.0000
 XXXZ=              0.0000 YYYX=              0.0000 YYYZ=             -0.0000 ZZZX=              0.0000
 ZZZY=             -0.0000 XXYY=            -70.1050 XXZZ=            -64.6329 YYZZ=            -88.0454
 XXYZ=             -0.0000 YYXZ=              0.0000 ZZXY=             -0.0000
 N-N= 2.977803108709D+02 E-N=-1.224848709279D+03  KE= 2.700302921260D+02
 Symmetry A1   KE= 1.132325987886D+02
 Symmetry A2   KE= 3.723634403382D+01
 Symmetry B1   KE= 4.191231819023D+01
 Symmetry B2   KE= 7.764903111337D+01
  Exact polarizability:  63.110  -0.000  67.740   0.000   0.000  69.518
 Approx polarizability:  77.363  -0.000  74.007  -0.000  -0.000  77.952
   4 Symmetry operations used in ECPInt.
 ECPInt:  NShTT=    5995 NPrTT=   17944 LenC2=    5975 LenP2D=   15208.
 LDataN:  DoStor=T MaxTD1= 8 Len=  415
 Calling FoFJK, ICntrl=    100127 FMM=F ISym2X=1 I1Cent= 0 IOpClX= 0 NMat=1 NMatS=1 NMatT=0.
 Full mass-weighted force constant matrix:
 Low frequencies ---  -26.1084  -14.0269    0.0007    0.0008    0.0009   36.3427
 Low frequencies ---  399.4442  544.3900  687.0395
 Diagonal vibrational polarizability:
        2.5409483       0.4443763       1.5947002
 Harmonic frequencies (cm**-1), IR intensities (KM/Mole), Raman scattering
 activities (A**4/AMU), depolarization ratios for plane and unpolarized
 incident light, reduced masses (AMU), force constants (mDyne/A),
 and normal coordinates:
                      1                      2                      3
                     B1                     A2                     B2
 Frequencies --    399.4442               544.3867               687.0393
 Red. masses --      1.8334                 2.7939                 3.1907
 Frc consts  --      0.1724                 0.4878                 0.8874
 IR Inten    --      0.7286                 0.0000                 0.0011
  Atom  AN      X      Y      Z        X      Y      Z        X      Y      Z
     1   6    -0.11  -0.00  -0.00     0.20   0.00   0.00    -0.00  -0.12  -0.11
     2   6     0.00  -0.01   0.08     0.08   0.06   0.11    -0.00   0.09   0.16
     3   6     0.00   0.01  -0.08     0.08  -0.06  -0.11     0.00   0.09   0.16
     4   6    -0.11   0.00   0.00    -0.20  -0.00   0.00    -0.00  -0.12   0.11
     5   6     0.00  -0.01  -0.08    -0.08  -0.06   0.11    -0.00   0.09  -0.16
     6   6     0.00   0.01   0.08    -0.08   0.06  -0.11     0.00   0.09  -0.16
     7   1    -0.16   0.00  -0.00     0.08   0.00   0.00    -0.00  -0.15  -0.02
     8   1     0.05  -0.00   0.14     0.22   0.04   0.33    -0.36   0.05  -0.24
     9   1     0.05   0.00  -0.14     0.22  -0.04  -0.33     0.36   0.05  -0.24
    10   1    -0.16   0.00  -0.00    -0.08  -0.00   0.00    -0.00  -0.15   0.02
    11   1     0.05  -0.00  -0.14    -0.22  -0.04   0.33    -0.36   0.05   0.24
    12   1     0.05   0.00   0.14    -0.22   0.04  -0.33     0.36   0.05   0.24
    13   6     0.16   0.00   0.00     0.00  -0.00   0.00    -0.00  -0.12  -0.00
    14   1     0.46  -0.00   0.42     0.00   0.31   0.00    -0.00  -0.03  -0.00
    15   1     0.46  -0.00  -0.42     0.00  -0.31  -0.00    -0.00  -0.03   0.00
                      4                      5                      6
                     B2                     A2                     A1
 Frequencies --    722.0224               735.3955               747.3843
 Red. masses --      1.8361                 3.5476                 4.9048
 Frc consts  --      0.5640                 1.1304                 1.6142
 IR Inten    --      1.1779                 0.0000                 0.7527
  Atom  AN      X      Y      Z        X      Y      Z        X      Y      Z
     1   6    -0.00  -0.03  -0.05     0.07  -0.00   0.00    -0.00  -0.21   0.06
     2   6    -0.07  -0.02  -0.09    -0.16   0.16  -0.06    -0.05   0.02  -0.15
     3   6     0.07  -0.02  -0.09    -0.16  -0.16   0.06     0.05   0.02  -0.15
     4   6    -0.00  -0.03   0.05    -0.07   0.00   0.00     0.00   0.21   0.06
     5   6    -0.07  -0.02   0.09     0.16  -0.16  -0.06     0.05  -0.02  -0.15
     6   6     0.07  -0.02   0.09     0.16   0.16   0.06    -0.05  -0.02  -0.15
     7   1     0.00   0.01  -0.19    -0.54  -0.00  -0.00     0.00  -0.14  -0.17
     8   1    -0.26  -0.01  -0.36    -0.10   0.11   0.10     0.14  -0.07   0.20
     9   1     0.26  -0.01  -0.36    -0.10  -0.11  -0.10    -0.14  -0.07   0.20
    10   1    -0.00   0.01   0.19     0.54   0.00  -0.00    -0.00   0.14  -0.17
    11   1    -0.26  -0.01   0.36     0.10  -0.11   0.10    -0.14   0.07   0.20
    12   1     0.26  -0.01   0.36     0.10   0.11  -0.10     0.14   0.07   0.20
    13   6    -0.00   0.12  -0.00     0.00   0.00   0.00    -0.00   0.00   0.39
    14   1     0.00   0.19  -0.00    -0.00   0.18   0.00    -0.01  -0.00   0.38
    15   1     0.00   0.19  -0.00    -0.00  -0.18   0.00     0.01   0.00   0.38
                      7                      8                      9
                     B1                     A1                     A2
 Frequencies --    791.2183               818.7982               852.4572
 Red. masses --      2.0728                 1.4150                 1.5811
 Frc consts  --      0.7646                 0.5589                 0.6769
 IR Inten    --     41.8635                28.5309                 0.0000
  Atom  AN      X      Y      Z        X      Y      Z        X      Y      Z
     1   6     0.09  -0.00   0.00    -0.00  -0.07  -0.06     0.08   0.00  -0.00
     2   6    -0.08   0.09   0.08     0.05   0.00   0.03     0.04   0.05  -0.08
     3   6    -0.08  -0.09  -0.08    -0.05   0.00   0.03     0.04  -0.05   0.08
     4   6     0.09   0.00   0.00     0.00   0.07  -0.06    -0.08   0.00  -0.00
     5   6    -0.08   0.09  -0.08    -0.05  -0.00   0.03    -0.04  -0.05  -0.08
     6   6    -0.08  -0.09   0.08     0.05  -0.00   0.03    -0.04   0.05   0.08
     7   1     0.49  -0.00  -0.00    -0.00  -0.07  -0.08     0.38   0.00   0.00
     8   1     0.13   0.21   0.21     0.30  -0.01   0.37    -0.01   0.20  -0.34
     9   1     0.13  -0.21  -0.21    -0.30  -0.01   0.37    -0.01  -0.20   0.34
    10   1     0.49   0.00  -0.00     0.00   0.07  -0.08    -0.38   0.00   0.00
    11   1     0.13   0.21  -0.21    -0.30   0.01   0.37     0.01  -0.20  -0.34
    12   1     0.13  -0.21   0.21     0.30   0.01   0.37     0.01   0.20   0.34
    13   6     0.01   0.00   0.00     0.00  -0.00  -0.09    -0.00  -0.00  -0.00
    14   1     0.00   0.00  -0.02    -0.00  -0.00  -0.10     0.00   0.15  -0.00
    15   1     0.00   0.00   0.02     0.00   0.00  -0.10    -0.00  -0.15  -0.00
                     10                     11                     12
                     B1                     A1                     B1
 Frequencies --    884.9594               928.8221               932.1044
 Red. masses --      1.8587                 1.8981                 1.4112
 Frc consts  --      0.8576                 0.9648                 0.7224
 IR Inten    --      1.5237                 3.5809                 5.3722
  Atom  AN      X      Y      Z        X      Y      Z        X      Y      Z
     1   6    -0.08  -0.00   0.00     0.00  -0.02   0.08    -0.04  -0.00   0.00
     2   6     0.04   0.05  -0.10    -0.04  -0.10  -0.04     0.02   0.08  -0.03
     3   6     0.04  -0.05   0.10     0.04  -0.10  -0.04     0.02  -0.08   0.03
     4   6    -0.08  -0.00  -0.00     0.00   0.02   0.08    -0.04   0.00   0.00
     5   6     0.04   0.05   0.10     0.04   0.10  -0.04     0.02   0.08   0.03
     6   6     0.04  -0.05  -0.10    -0.04   0.10  -0.04     0.02  -0.08  -0.03
     7   1     0.46  -0.00   0.00     0.00  -0.12   0.40    -0.22  -0.00   0.00
     8   1     0.04  -0.16   0.18    -0.09  -0.32   0.16     0.12   0.36  -0.25
     9   1     0.04   0.16  -0.18     0.09  -0.32   0.16     0.12  -0.36   0.25
    10   1     0.46  -0.00  -0.00     0.00   0.12   0.40    -0.22   0.00   0.00
    11   1     0.04  -0.16  -0.18     0.09   0.32   0.16     0.12   0.36   0.25
    12   1     0.04   0.16   0.18    -0.09   0.32   0.16     0.12  -0.36  -0.25
    13   6    -0.11   0.00  -0.00     0.00  -0.00  -0.11    -0.04  -0.00  -0.00
    14   1     0.14   0.00   0.34     0.01  -0.00  -0.10     0.05  -0.00   0.12
    15   1     0.14   0.00  -0.34    -0.01   0.00  -0.10     0.05  -0.00  -0.12
                     13                     14                     15
                     B2                     A1                     B2
 Frequencies --    946.5493               975.3201               991.2109
 Red. masses --      1.7316                 2.4237                 2.5694
 Frc consts  --      0.9141                 1.3584                 1.4873
 IR Inten    --      7.9287                 1.6683                 0.2886
  Atom  AN      X      Y      Z        X      Y      Z        X      Y      Z
     1   6    -0.00   0.13   0.09    -0.00   0.21   0.04    -0.00  -0.07   0.08
     2   6     0.03  -0.04   0.03    -0.03  -0.06  -0.05     0.15  -0.03   0.03
     3   6    -0.03  -0.04   0.03     0.03  -0.06  -0.05    -0.15  -0.03   0.03
     4   6    -0.00   0.13  -0.09     0.00  -0.21   0.04    -0.00  -0.07  -0.08
     5   6     0.03  -0.04  -0.03     0.03   0.06  -0.05     0.15  -0.03  -0.03
     6   6    -0.03  -0.04  -0.03    -0.03   0.06  -0.05    -0.15  -0.03  -0.03
     7   1    -0.00   0.20  -0.10    -0.00   0.26  -0.07     0.00  -0.05  -0.00
     8   1    -0.26  -0.16  -0.19     0.35   0.14   0.18     0.12   0.23  -0.34
     9   1     0.26  -0.16  -0.19    -0.35   0.14   0.18    -0.12   0.23  -0.34
    10   1    -0.00   0.20   0.10     0.00  -0.26  -0.07    -0.00  -0.05   0.00
    11   1    -0.26  -0.16   0.19    -0.35  -0.14   0.18     0.12   0.23   0.34
    12   1     0.26  -0.16   0.19     0.35  -0.14   0.18    -0.12   0.23   0.34
    13   6     0.00  -0.03  -0.00    -0.00  -0.00   0.07     0.00   0.16   0.00
    14   1    -0.00  -0.39  -0.00     0.03  -0.00   0.11    -0.00   0.25  -0.00
    15   1    -0.00  -0.39   0.00    -0.03   0.00   0.11    -0.00   0.25   0.00
                     16                     17                     18
                     A1                     B1                     A2
 Frequencies --   1018.3218              1030.6270              1041.3493
 Red. masses --      1.7536                 1.4444                 1.2835
 Frc consts  --      1.0714                 0.9039                 0.8200
 IR Inten    --      0.1625                 0.0030                 0.0000
  Atom  AN      X      Y      Z        X      Y      Z        X      Y      Z
     1   6     0.00  -0.04   0.09    -0.04  -0.00   0.00    -0.03  -0.00  -0.00
     2   6    -0.06   0.07  -0.03    -0.01   0.03  -0.06    -0.04   0.01  -0.07
     3   6     0.06   0.07  -0.03    -0.01  -0.03   0.06    -0.04  -0.01   0.07
     4   6    -0.00   0.04   0.09    -0.04  -0.00  -0.00     0.03   0.00  -0.00
     5   6     0.06  -0.07  -0.03    -0.01   0.03   0.06     0.04  -0.01  -0.07
     6   6    -0.06  -0.07  -0.03    -0.01  -0.03  -0.06     0.04   0.01   0.07
     7   1    -0.00  -0.13   0.39    -0.25  -0.00   0.00     0.39  -0.00   0.00
     8   1     0.17   0.33  -0.05     0.23   0.00   0.30     0.26   0.03   0.29
     9   1    -0.17   0.33  -0.05     0.23  -0.00  -0.30     0.26  -0.03  -0.29
    10   1    -0.00   0.13   0.39    -0.25  -0.00  -0.00    -0.39   0.00  -0.00
    11   1    -0.17  -0.33  -0.05     0.23   0.00  -0.30    -0.26  -0.03   0.29
    12   1     0.17  -0.33  -0.05     0.23  -0.00   0.30    -0.26   0.03  -0.29
    13   6     0.00   0.00  -0.11     0.13   0.00   0.00     0.00   0.00   0.00
    14   1     0.00   0.00  -0.10    -0.13   0.00  -0.34    -0.00  -0.15  -0.00
    15   1    -0.00   0.00  -0.10    -0.13   0.00   0.34    -0.00   0.15   0.00
                     19                     20                     21
                     B2                     A2                     B1
 Frequencies --   1056.5510              1068.2025              1089.3126
 Red. masses --      1.1923                 2.1327                 1.7523
 Frc consts  --      0.7842                 1.4338                 1.2251
 IR Inten    --      0.0804                 0.0000                 0.0136
  Atom  AN      X      Y      Z        X      Y      Z        X      Y      Z
     1   6     0.00  -0.01   0.07    -0.06  -0.00  -0.00    -0.14   0.00  -0.00
     2   6    -0.01  -0.00   0.02    -0.06   0.07   0.12     0.03   0.03   0.03
     3   6     0.01  -0.00   0.02    -0.06  -0.07  -0.12     0.03  -0.03  -0.03
     4   6    -0.00  -0.01  -0.07     0.06   0.00  -0.00    -0.14   0.00   0.00
     5   6    -0.01  -0.00  -0.02     0.06  -0.07   0.12     0.03   0.03  -0.03
     6   6     0.01  -0.00  -0.02     0.06   0.07  -0.12     0.03  -0.03   0.03
     7   1     0.00  -0.14   0.49     0.52  -0.00   0.00     0.43   0.00   0.00
     8   1    -0.17  -0.20   0.07    -0.17   0.13  -0.08    -0.15   0.01  -0.19
     9   1     0.17  -0.20   0.07    -0.17  -0.13   0.08    -0.15  -0.01   0.19
    10   1     0.00  -0.14  -0.49    -0.52   0.00   0.00     0.43   0.00   0.00
    11   1    -0.17  -0.20  -0.07     0.17  -0.13  -0.08    -0.15   0.01   0.19
    12   1     0.17  -0.20  -0.07     0.17   0.13   0.08    -0.15  -0.01  -0.19
    13   6    -0.00   0.06   0.00    -0.00  -0.00   0.00     0.14  -0.00  -0.00
    14   1     0.00   0.30   0.00    -0.00  -0.28   0.00    -0.14   0.00  -0.38
    15   1     0.00   0.30  -0.00     0.00   0.28   0.00    -0.14   0.00   0.38
                     22                     23                     24
                     A1                     A2                     A2
 Frequencies --   1116.2104              1200.9494              1223.0688
 Red. masses --      2.1970                 1.2152                 1.3674
 Frc consts  --      1.6128                 1.0327                 1.2052
 IR Inten    --      1.3096                 0.0000                 0.0000
  Atom  AN      X      Y      Z        X      Y      Z        X      Y      Z
     1   6     0.00  -0.01  -0.01    -0.09  -0.00   0.00    -0.02  -0.00  -0.00
     2   6     0.14  -0.06  -0.02    -0.00   0.02  -0.00    -0.05  -0.06   0.04
     3   6    -0.14  -0.06  -0.02    -0.00  -0.02   0.00    -0.05   0.06  -0.04
     4   6    -0.00   0.01  -0.01     0.09   0.00   0.00     0.02  -0.00  -0.00
     5   6    -0.14   0.06  -0.02     0.00  -0.02  -0.00     0.05   0.06   0.04
     6   6     0.14   0.06  -0.02     0.00   0.02   0.00     0.05  -0.06  -0.04
     7   1    -0.00  -0.15   0.46     0.19  -0.00   0.00    -0.10   0.00  -0.00
     8   1     0.17   0.11  -0.25    -0.08  -0.12   0.06     0.25   0.37  -0.10
     9   1    -0.17   0.11  -0.25    -0.08   0.12  -0.06     0.25  -0.37   0.10
    10   1     0.00   0.15   0.46    -0.19   0.00  -0.00     0.10  -0.00   0.00
    11   1    -0.17  -0.11  -0.25     0.08   0.12   0.06    -0.25  -0.37  -0.10
    12   1     0.17  -0.11  -0.25     0.08  -0.12  -0.06    -0.25   0.37   0.10
    13   6    -0.00   0.00   0.08    -0.00  -0.00  -0.00     0.00   0.00   0.00
    14   1    -0.00   0.00   0.08     0.00   0.64  -0.00     0.00   0.24   0.00
    15   1     0.00  -0.00   0.08    -0.00  -0.64  -0.00    -0.00  -0.24   0.00
                     25                     26                     27
                     B2                     B1                     A1
 Frequencies --   1257.4494              1285.6274              1300.4708
 Red. masses --      1.4707                 1.8165                 2.9929
 Frc consts  --      1.3702                 1.7690                 2.9823
 IR Inten    --      0.0118                17.5455                 2.1627
  Atom  AN      X      Y      Z        X      Y      Z        X      Y      Z
     1   6    -0.00   0.08  -0.08     0.04   0.00  -0.00    -0.00   0.12   0.05
     2   6    -0.03  -0.05   0.01     0.02   0.13   0.03     0.10   0.16  -0.06
     3   6     0.03  -0.05   0.01     0.02  -0.13  -0.03    -0.10   0.16  -0.06
     4   6    -0.00   0.08   0.08     0.04   0.00   0.00     0.00  -0.12   0.05
     5   6    -0.03  -0.05  -0.01     0.02   0.13  -0.03    -0.10  -0.16  -0.06
     6   6     0.03  -0.05  -0.01     0.02  -0.13   0.03     0.10  -0.16  -0.06
     7   1     0.00  -0.09   0.51    -0.31  -0.00   0.00     0.00   0.06   0.28
     8   1     0.10   0.24  -0.18    -0.34  -0.25   0.06    -0.13  -0.31   0.22
     9   1    -0.10   0.24  -0.18    -0.34   0.25  -0.06     0.13  -0.31   0.22
    10   1     0.00  -0.09  -0.51    -0.31  -0.00  -0.00    -0.00  -0.06   0.28
    11   1     0.10   0.24   0.18    -0.34  -0.25  -0.06     0.13   0.31   0.22
    12   1    -0.10   0.24   0.18    -0.34   0.25   0.06    -0.13   0.31   0.22
    13   6    -0.00  -0.02  -0.00     0.01   0.00  -0.00    -0.00   0.00  -0.00
    14   1    -0.00  -0.13   0.00     0.01  -0.00  -0.01     0.05   0.00   0.07
    15   1     0.00  -0.13  -0.00     0.01  -0.00   0.01    -0.05  -0.00   0.07
                     28                     29                     30
                     B2                     A1                     B2
 Frequencies --   1305.8754              1384.4919              1408.8929
 Red. masses --      2.1044                 2.4357                 2.8235
 Frc consts  --      2.1144                 2.7508                 3.3022
 IR Inten    --      2.9607                 0.5666                 0.0037
  Atom  AN      X      Y      Z        X      Y      Z        X      Y      Z
     1   6    -0.00  -0.09   0.04     0.00  -0.04   0.20     0.00   0.01   0.17
     2   6    -0.05   0.01   0.03     0.08  -0.02  -0.03    -0.13  -0.04   0.09
     3   6     0.05   0.01   0.03    -0.08  -0.02  -0.03     0.13  -0.04   0.09
     4   6    -0.00  -0.09  -0.04    -0.00   0.04   0.20     0.00   0.01  -0.17
     5   6    -0.05   0.01  -0.03    -0.08   0.02  -0.03    -0.13  -0.04  -0.09
     6   6     0.05   0.01  -0.03     0.08   0.02  -0.03     0.13  -0.04  -0.09
     7   1     0.00  -0.11   0.06    -0.00   0.20  -0.57    -0.00   0.16  -0.26
     8   1     0.03   0.06   0.08     0.04  -0.00  -0.13     0.09   0.32  -0.02
     9   1    -0.03   0.06   0.08    -0.04  -0.00  -0.13    -0.09   0.32  -0.02
    10   1     0.00  -0.11  -0.06     0.00  -0.20  -0.57    -0.00   0.16   0.26
    11   1     0.03   0.06  -0.08    -0.04   0.00  -0.13     0.09   0.32   0.02
    12   1    -0.03   0.06  -0.08     0.04   0.00  -0.13    -0.09   0.32   0.02
    13   6     0.00   0.25   0.00     0.00  -0.00  -0.11    -0.00  -0.05   0.00
    14   1    -0.00  -0.64  -0.00    -0.03   0.00  -0.17     0.00   0.33   0.00
    15   1    -0.00  -0.64   0.00     0.03   0.00  -0.17    -0.00   0.33   0.00
                     31                     32                     33
                     A1                     A1                     B1
 Frequencies --   1499.5135              3063.5904              3109.5503
 Red. masses --      1.1162                 1.0583                 1.1064
 Frc consts  --      1.4788                 5.8521                 6.3033
 IR Inten    --      1.3211                46.5606                23.2470
  Atom  AN      X      Y      Z        X      Y      Z        X      Y      Z
     1   6     0.00  -0.01   0.00    -0.00  -0.00  -0.00    -0.00   0.00   0.00
     2   6     0.00  -0.00   0.00    -0.00   0.00  -0.00     0.00   0.00  -0.00
     3   6    -0.00  -0.00   0.00     0.00   0.00  -0.00     0.00  -0.00   0.00
     4   6    -0.00   0.01   0.00     0.00   0.00  -0.00    -0.00   0.00  -0.00
     5   6    -0.00   0.00   0.00     0.00  -0.00  -0.00     0.00   0.00   0.00
     6   6     0.00   0.00   0.00    -0.00  -0.00  -0.00     0.00  -0.00  -0.00
     7   1    -0.00  -0.01  -0.04    -0.00   0.03   0.01     0.00  -0.00  -0.00
     8   1     0.00   0.01  -0.02     0.00  -0.00   0.00     0.00  -0.00  -0.00
     9   1    -0.00   0.01  -0.02    -0.00  -0.00   0.00     0.00   0.00   0.00
    10   1    -0.00   0.01  -0.04     0.00  -0.03   0.01     0.00  -0.00   0.00
    11   1    -0.00  -0.01  -0.02    -0.00   0.00   0.00     0.00  -0.00   0.00
    12   1     0.00  -0.01  -0.02     0.00   0.00   0.00     0.00   0.00  -0.00
    13   6     0.00   0.00  -0.10    -0.00  -0.00   0.07    -0.09  -0.00  -0.00
    14   1     0.44  -0.00   0.55     0.58  -0.00  -0.40     0.57  -0.00  -0.41
    15   1    -0.44  -0.00   0.55    -0.58   0.00  -0.40     0.57  -0.00   0.41
                     34                     35                     36
                     B2                     A1                     A2
 Frequencies --   3211.6564              3214.8392              3224.7900
 Red. masses --      1.0906                 1.0919                 1.0893
 Frc consts  --      6.6281                 6.6488                 6.6745
 IR Inten    --     11.5426                 6.4281                 0.0000
  Atom  AN      X      Y      Z        X      Y      Z        X      Y      Z
     1   6    -0.00  -0.06  -0.02    -0.00  -0.06  -0.02    -0.00   0.00   0.00
     2   6    -0.01   0.01   0.01     0.01  -0.01  -0.00    -0.03   0.03   0.02
     3   6     0.01   0.01   0.01    -0.01  -0.01  -0.00    -0.03  -0.03  -0.02
     4   6    -0.00  -0.06   0.02     0.00   0.06  -0.02     0.00  -0.00   0.00
     5   6    -0.01   0.01  -0.01    -0.01   0.01  -0.00     0.03  -0.03   0.02
     6   6     0.01   0.01  -0.01     0.01   0.01  -0.00     0.03   0.03  -0.02
     7   1     0.00   0.65   0.20    -0.00   0.65   0.20     0.00  -0.00  -0.00
     8   1     0.08  -0.08  -0.06    -0.07   0.07   0.05     0.32  -0.30  -0.24
     9   1    -0.08  -0.08  -0.06     0.07   0.07   0.05     0.32   0.30   0.24
    10   1     0.00   0.65  -0.20     0.00  -0.65   0.20    -0.00   0.00  -0.00
    11   1     0.08  -0.08   0.06     0.07  -0.07   0.05    -0.32   0.30  -0.24
    12   1    -0.08  -0.08   0.06    -0.07  -0.07   0.05    -0.32  -0.30   0.24
    13   6    -0.00   0.00  -0.00    -0.00   0.00  -0.01     0.00  -0.00   0.00
    14   1     0.00  -0.00  -0.00    -0.02   0.00   0.02     0.00  -0.00  -0.00
    15   1     0.00  -0.00   0.00     0.02  -0.00   0.02    -0.00   0.00  -0.00
                     37                     38                     39
                     B1                     B2                     A1
 Frequencies --   3234.3947              3236.4040              3246.2152
 Red. masses --      1.0923                 1.0962                 1.1038
 Frc consts  --      6.7323                 6.7650                 6.8532
 IR Inten    --     19.0280                22.7419                 5.2383
  Atom  AN      X      Y      Z        X      Y      Z        X      Y      Z
     1   6     0.00  -0.00   0.00    -0.00   0.01   0.01    -0.00  -0.01  -0.01
     2   6    -0.03   0.03   0.02    -0.03   0.02   0.02    -0.03   0.03   0.02
     3   6    -0.03  -0.03  -0.02     0.03   0.02   0.02     0.03   0.03   0.02
     4   6     0.00  -0.00  -0.00    -0.00   0.01  -0.01     0.00   0.01  -0.01
     5   6    -0.03   0.03  -0.02    -0.03   0.02  -0.02     0.03  -0.03   0.02
     6   6    -0.03  -0.03   0.02     0.03   0.02  -0.02    -0.03  -0.03   0.02
     7   1    -0.00   0.00   0.00     0.00  -0.17  -0.06     0.00   0.16   0.05
     8   1     0.31  -0.30  -0.24     0.31  -0.29  -0.23     0.31  -0.29  -0.23
     9   1     0.31   0.30   0.24    -0.31  -0.29  -0.23    -0.31  -0.29  -0.23
    10   1    -0.00   0.00  -0.00     0.00  -0.17   0.06    -0.00  -0.16   0.05
    11   1     0.31  -0.30   0.24     0.31  -0.29   0.23    -0.31   0.29  -0.23
    12   1     0.31   0.30  -0.24    -0.31  -0.29   0.23     0.31   0.29  -0.23
    13   6     0.00  -0.00   0.00    -0.00  -0.00  -0.00     0.00   0.00  -0.00
    14   1    -0.00   0.00   0.00     0.00   0.00  -0.00    -0.01   0.00   0.01
    15   1    -0.00   0.00  -0.00     0.00   0.00   0.00     0.01  -0.00   0.01

 -------------------
 - Thermochemistry -
 -------------------
 Temperature   298.150 Kelvin.  Pressure   1.00000 Atm.
 Atom     1 has atomic number  6 and mass  12.00000
 Atom     2 has atomic number  6 and mass  12.00000
 Atom     3 has atomic number  6 and mass  12.00000
 Atom     4 has atomic number  6 and mass  12.00000
 Atom     5 has atomic number  6 and mass  12.00000
 Atom     6 has atomic number  6 and mass  12.00000
 Atom     7 has atomic number  1 and mass   1.00783
 Atom     8 has atomic number  1 and mass   1.00783
 Atom     9 has atomic number  1 and mass   1.00783
 Atom    10 has atomic number  1 and mass   1.00783
 Atom    11 has atomic number  1 and mass   1.00783
 Atom    12 has atomic number  1 and mass   1.00783
 Atom    13 has atomic number  6 and mass  12.00000
 Atom    14 has atomic number  1 and mass   1.00783
 Atom    15 has atomic number  1 and mass   1.00783
 Molecular mass:    92.06260 amu.
 Principal axes and moments of inertia in atomic units:
                           1         2         3
     Eigenvalues --   404.82121 410.32959 549.04954
           X           -0.00000   0.00000   1.00000
           Y            1.00000   0.00000   0.00000
           Z           -0.00000   1.00000  -0.00000
 This molecule is an asymmetric top.
 Rotational symmetry number  2.
 Rotational temperatures (Kelvin)      0.21396     0.21108     0.15775
 Rotational constants (GHZ):           4.45812     4.39827     3.28703
 Zero-point vibrational energy     339652.5 (Joules/Mol)
                                   81.17890 (Kcal/Mol)
 Warning -- explicit consideration of   2 degrees of freedom as
           vibrations may cause significant error
 Vibrational temperatures:    574.71   783.25   988.50  1038.83  1058.07
          (Kelvin)           1075.32  1138.39  1178.07  1226.50  1273.26
                             1336.37  1341.09  1361.87  1403.27  1426.13
                             1465.14  1482.84  1498.27  1520.14  1536.91
                             1567.28  1605.98  1727.90  1759.72  1809.19
                             1849.73  1871.09  1878.86  1991.98  2027.08
                             2157.47  4407.82  4473.95  4620.86  4625.44
                             4639.75  4653.57  4656.46  4670.58
 
 Zero-point correction=                           0.129367 (Hartree/Particle)
 Thermal correction to Energy=                    0.133920
 Thermal correction to Enthalpy=                  0.134864
 Thermal correction to Gibbs Free Energy=         0.102174
 Sum of electronic and zero-point Energies=           -271.330577
 Sum of electronic and thermal Energies=              -271.326024
 Sum of electronic and thermal Enthalpies=            -271.325080
 Sum of electronic and thermal Free Energies=         -271.357769
 
                     E (Thermal)             CV                S
                      KCal/Mol        Cal/Mol-Kelvin    Cal/Mol-Kelvin
 Total                   84.036             19.780             68.801
 Electronic               0.000              0.000              0.000
 Translational            0.889              2.981             39.471
 Rotational               0.889              2.981             24.637
 Vibrational             82.258             13.818              4.693
 Vibration     1          0.765              1.471              0.965
 Vibration     2          0.900              1.152              0.556
                       Q            Log10(Q)             Ln(Q)
 Total Bot       0.100714D-46        -46.996910       -108.214383
 Total V=0       0.321840D+13         12.507640         28.799906
 Vib (Bot)       0.536651D-59        -59.270308       -136.474927
 Vib (Bot)    1  0.446392D+00         -0.350284         -0.806558
 Vib (Bot)    2  0.289824D+00         -0.537865         -1.238480
 Vib (V=0)       0.171491D+01          0.234242          0.539362
 Vib (V=0)    1  0.117027D+01          0.068287          0.157237
 Vib (V=0)    2  0.107793D+01          0.032589          0.075039
 Electronic      0.100000D+01          0.000000          0.000000
 Translational   0.347199D+08          7.540579         17.362824
 Rotational      0.540530D+05          4.732819         10.897719
 ***** Axes restored to original set *****
 -------------------------------------------------------------------
 Center     Atomic                   Forces (Hartrees/Bohr)
 Number     Number              X              Y              Z
 -------------------------------------------------------------------
      1        6           0.000181682   -0.000000000    0.000117835
      2        6          -0.000118903   -0.000136749   -0.000059327
      3        6          -0.000118903    0.000136749   -0.000059327
      4        6          -0.000181682    0.000000000    0.000117835
      5        6           0.000118903    0.000136749   -0.000059327
      6        6           0.000118903   -0.000136749   -0.000059327
      7        1           0.000005880    0.000000000    0.000009675
      8        1           0.000026254    0.000002679   -0.000002138
      9        1           0.000026254   -0.000002679   -0.000002138
     10        1          -0.000005880   -0.000000000    0.000009675
     11        1          -0.000026254   -0.000002679   -0.000002138
     12        1          -0.000026254    0.000002679   -0.000002138
     13        6          -0.000000000    0.000000000   -0.000023895
     14        1           0.000000000    0.000022905    0.000007368
     15        1           0.000000000   -0.000022905    0.000007368
 -------------------------------------------------------------------
 Cartesian Forces:  Max     0.000181682 RMS     0.000073637
 FormGI is forming the generalized inverse of G from B-inverse, IUseBI=4.

 GradGradGradGradGradGradGradGradGradGradGradGradGradGradGradGradGradGrad
 Berny optimization.
 Internal  Forces:  Max     0.000117382 RMS     0.000034651
 Search for a local minimum.
 Step number   1 out of a maximum of    2
 All quantities printed in internal units (Hartrees-Bohrs-Radians)
 Second derivative matrix not updated -- analytic derivatives used.
 ITU=  0
     Eigenvalues ---    0.00791   0.00874   0.00937   0.01295   0.01376
     Eigenvalues ---    0.01400   0.01611   0.03256   0.03282   0.03488
     Eigenvalues ---    0.04184   0.04244   0.04654   0.05123   0.05620
     Eigenvalues ---    0.05721   0.05867   0.06320   0.06556   0.10362
     Eigenvalues ---    0.12716   0.16195   0.16940   0.17673   0.20220
     Eigenvalues ---    0.21595   0.23504   0.24100   0.26474   0.27321
     Eigenvalues ---    0.30000   0.33493   0.34281   0.36398   0.36506
     Eigenvalues ---    0.36773   0.36778   0.36792   0.36817
 Angle between quadratic step and forces=  47.46 degrees.
 Linear search not attempted -- first point.
 Iteration  1 RMS(Cart)=  0.00017075 RMS(Int)=  0.00000006
 Iteration  2 RMS(Cart)=  0.00000004 RMS(Int)=  0.00000004
 ClnCor:  largest displacement from symmetrization is 4.75D-09 for atom    12.
 Variable       Old X    -DE/DX   Delta X   Delta X   Delta X     New X
                                 (Linear)    (Quad)   (Total)
    R1        2.85103   0.00003   0.00000   0.00024   0.00024   2.85127
    R2        2.85103   0.00003   0.00000   0.00024   0.00024   2.85127
    R3        2.04285  -0.00000   0.00000   0.00001   0.00001   2.04286
    R4        2.85137  -0.00011   0.00000  -0.00044  -0.00044   2.85094
    R5        2.85008  -0.00011   0.00000  -0.00057  -0.00057   2.84951
    R6        2.85103   0.00003   0.00000   0.00024   0.00024   2.85127
    R7        2.91207  -0.00012   0.00000  -0.00038  -0.00038   2.91169
    R8        2.03863   0.00002   0.00000   0.00006   0.00006   2.03869
    R9        2.85103   0.00003   0.00000   0.00024   0.00024   2.85127
   R10        2.91207  -0.00012   0.00000  -0.00038  -0.00038   2.91169
   R11        2.03863   0.00002   0.00000   0.00006   0.00006   2.03869
   R12        2.04285  -0.00000   0.00000   0.00001   0.00001   2.04286
   R13        2.85137  -0.00011   0.00000  -0.00044  -0.00044   2.85094
   R14        2.85008  -0.00011   0.00000  -0.00057  -0.00057   2.84951
   R15        2.03863   0.00002   0.00000   0.00006   0.00006   2.03869
   R16        2.03863   0.00002   0.00000   0.00006   0.00006   2.03869
   R17        2.06412  -0.00001   0.00000  -0.00004  -0.00004   2.06409
   R18        2.06412  -0.00001   0.00000  -0.00004  -0.00004   2.06409
    A1        2.07632  -0.00001   0.00000  -0.00015  -0.00015   2.07617
    A2        1.93056   0.00007   0.00000   0.00030   0.00030   1.93087
    A3        2.07632  -0.00001   0.00000  -0.00015  -0.00015   2.07617
    A4        1.93056   0.00007   0.00000   0.00030   0.00030   1.93087
    A5        2.12968  -0.00005   0.00000  -0.00007  -0.00007   2.12961
    A6        1.57080   0.00000   0.00000   0.00000   0.00000   1.57080
    A7        2.26080  -0.00003   0.00000  -0.00002  -0.00002   2.26079
    A8        1.82165  -0.00003   0.00000  -0.00015  -0.00015   1.82150
    A9        2.17513   0.00000   0.00000  -0.00029  -0.00029   2.17484
   A10        2.21734   0.00002   0.00000   0.00030   0.00029   2.21763
   A11        1.57080  -0.00000   0.00000  -0.00000   0.00000   1.57080
   A12        2.26080  -0.00003   0.00000  -0.00002  -0.00002   2.26079
   A13        1.82165  -0.00003   0.00000  -0.00015  -0.00015   1.82150
   A14        2.17513   0.00000   0.00000  -0.00029  -0.00029   2.17484
   A15        2.21734   0.00002   0.00000   0.00030   0.00029   2.21763
   A16        2.07632  -0.00001   0.00000  -0.00015  -0.00015   2.07617
   A17        1.93056   0.00007   0.00000   0.00030   0.00030   1.93087
   A18        2.07632  -0.00001   0.00000  -0.00015  -0.00015   2.07617
   A19        1.93056   0.00007   0.00000   0.00030   0.00030   1.93087
   A20        2.12968  -0.00005   0.00000  -0.00007  -0.00007   2.12961
   A21        1.82165  -0.00003   0.00000  -0.00015  -0.00015   1.82150
   A22        2.17513   0.00000   0.00000  -0.00029  -0.00029   2.17484
   A23        1.57080  -0.00000   0.00000   0.00000   0.00000   1.57080
   A24        2.21734   0.00002   0.00000   0.00030   0.00029   2.21763
   A25        2.26080  -0.00003   0.00000  -0.00002  -0.00002   2.26079
   A26        1.82165  -0.00003   0.00000  -0.00015  -0.00015   1.82150
   A27        2.17513   0.00000   0.00000  -0.00029  -0.00029   2.17484
   A28        1.57080   0.00000   0.00000  -0.00000   0.00000   1.57080
   A29        2.21734   0.00002   0.00000   0.00030   0.00029   2.21763
   A30        2.26080  -0.00003   0.00000  -0.00002  -0.00002   2.26079
   A31        1.72306  -0.00006   0.00000  -0.00023  -0.00023   1.72283
   A32        1.95878   0.00002   0.00000   0.00012   0.00012   1.95889
   A33        1.95878   0.00002   0.00000   0.00012   0.00012   1.95889
   A34        1.95878   0.00002   0.00000   0.00012   0.00012   1.95889
   A35        1.95878   0.00002   0.00000   0.00012   0.00012   1.95889
   A36        1.90195  -0.00002   0.00000  -0.00022  -0.00022   1.90173
    D1       -2.96490  -0.00000   0.00000  -0.00010  -0.00010  -2.96500
    D2       -0.19229  -0.00001   0.00000  -0.00038  -0.00038  -0.19267
    D3       -0.36723  -0.00000   0.00000   0.00003   0.00003  -0.36720
    D4        2.40538  -0.00001   0.00000  -0.00026  -0.00026   2.40512
    D5        2.96490   0.00000   0.00000   0.00010   0.00010   2.96500
    D6        0.19229   0.00001   0.00000   0.00038   0.00038   0.19267
    D7        0.36723   0.00000   0.00000  -0.00003  -0.00003   0.36720
    D8       -2.40538   0.00001   0.00000   0.00026   0.00026  -2.40512
    D9        0.56335  -0.00002   0.00000  -0.00011  -0.00011   0.56324
   D10       -1.50377  -0.00002   0.00000  -0.00016  -0.00016  -1.50393
   D11        2.63047  -0.00002   0.00000  -0.00005  -0.00005   2.63042
   D12       -0.56335   0.00002   0.00000   0.00011   0.00011  -0.56324
   D13       -2.63047   0.00002   0.00000   0.00005   0.00005  -2.63042
   D14        1.50377   0.00002   0.00000   0.00016   0.00016   1.50393
   D15        3.14159   0.00000   0.00000  -0.00000   0.00000   3.14159
   D16        1.07447   0.00000   0.00000  -0.00006  -0.00006   1.07442
   D17       -1.07447  -0.00000   0.00000   0.00006   0.00006  -1.07442
   D18        0.00000   0.00000   0.00000   0.00000   0.00000   0.00000
   D19        2.46725   0.00001   0.00000   0.00047   0.00047   2.46772
   D20       -2.46725  -0.00001   0.00000  -0.00047  -0.00047  -2.46772
   D21        0.00000  -0.00000   0.00000  -0.00000   0.00000   0.00000
   D22       -2.96490  -0.00000   0.00000  -0.00010  -0.00010  -2.96500
   D23       -0.36723  -0.00000   0.00000   0.00003   0.00003  -0.36720
   D24       -0.19229  -0.00001   0.00000  -0.00038  -0.00038  -0.19267
   D25        2.40538  -0.00001   0.00000  -0.00026  -0.00026   2.40512
   D26        1.02864   0.00004   0.00000   0.00020   0.00020   1.02884
   D27       -0.00000  -0.00000   0.00000  -0.00000   0.00000   0.00000
   D28       -2.49393   0.00002   0.00000  -0.00027  -0.00027  -2.49420
   D29       -0.00000  -0.00000   0.00000  -0.00000   0.00000   0.00000
   D30       -1.02864  -0.00004   0.00000  -0.00020  -0.00020  -1.02884
   D31        2.76061  -0.00002   0.00000  -0.00047  -0.00047   2.76015
   D32       -2.76061   0.00002   0.00000   0.00047   0.00047  -2.76015
   D33        2.49393  -0.00002   0.00000   0.00027   0.00027   2.49420
   D34        0.00000   0.00000   0.00000   0.00000   0.00000   0.00000
   D35        2.96490   0.00000   0.00000   0.00010   0.00010   2.96500
   D36        0.36723   0.00000   0.00000  -0.00003  -0.00003   0.36720
   D37        0.19229   0.00001   0.00000   0.00038   0.00038   0.19267
   D38       -2.40538   0.00001   0.00000   0.00026   0.00026  -2.40512
   D39       -1.02864  -0.00004   0.00000  -0.00020  -0.00020  -1.02884
   D40       -0.00000  -0.00000   0.00000  -0.00000   0.00000   0.00000
   D41        2.49393  -0.00002   0.00000   0.00027   0.00027   2.49420
   D42       -0.00000   0.00000   0.00000  -0.00000  -0.00000  -0.00000
   D43        1.02864   0.00004   0.00000   0.00020   0.00020   1.02884
   D44       -2.76061   0.00002   0.00000   0.00047   0.00047  -2.76015
   D45        2.76061  -0.00002   0.00000  -0.00047  -0.00047   2.76015
   D46       -2.49393   0.00002   0.00000  -0.00027  -0.00027  -2.49420
   D47        0.00000   0.00000   0.00000  -0.00000   0.00000   0.00000
   D48        0.56335  -0.00002   0.00000  -0.00011  -0.00011   0.56324
   D49        2.63047  -0.00002   0.00000  -0.00005  -0.00005   2.63042
   D50       -1.50377  -0.00002   0.00000  -0.00016  -0.00016  -1.50393
   D51       -0.56335   0.00002   0.00000   0.00011   0.00011  -0.56324
   D52        1.50377   0.00002   0.00000   0.00016   0.00016   1.50393
   D53       -2.63047   0.00002   0.00000   0.00005   0.00005  -2.63042
   D54        3.14159  -0.00000   0.00000  -0.00000   0.00000   3.14159
   D55       -1.07447  -0.00000   0.00000   0.00006   0.00006  -1.07442
   D56        1.07447   0.00000   0.00000  -0.00006  -0.00006   1.07442
   D57        0.00000   0.00000   0.00000   0.00000   0.00000   0.00000
   D58        2.46725   0.00001   0.00000   0.00047   0.00047   2.46772
   D59       -2.46725  -0.00001   0.00000  -0.00047  -0.00047  -2.46772
   D60       -0.00000  -0.00000   0.00000  -0.00000   0.00000   0.00000
         Item               Value     Threshold  Converged?
 Maximum Force            0.000117     0.000450     YES
 RMS     Force            0.000035     0.000300     YES
 Maximum Displacement     0.000542     0.001800     YES
 RMS     Displacement     0.000171     0.001200     YES
 Predicted change in Energy=-3.126156D-07
 Optimization completed.
    -- Stationary point found.
                           ----------------------------
                           !   Optimized Parameters   !
                           ! (Angstroms and Degrees)  !
 --------------------------                            --------------------------
 ! Name  Definition              Value          Derivative Info.                !
 --------------------------------------------------------------------------------
 ! R1    R(1,5)                  1.5087         -DE/DX =    0.0                 !
 ! R2    R(1,6)                  1.5087         -DE/DX =    0.0                 !
 ! R3    R(1,7)                  1.081          -DE/DX =    0.0                 !
 ! R4    R(1,13)                 1.5089         -DE/DX =   -0.0001              !
 ! R5    R(2,3)                  1.5082         -DE/DX =   -0.0001              !
 ! R6    R(2,4)                  1.5087         -DE/DX =    0.0                 !
 ! R7    R(2,6)                  1.541          -DE/DX =   -0.0001              !
 ! R8    R(2,8)                  1.0788         -DE/DX =    0.0                 !
 ! R9    R(3,4)                  1.5087         -DE/DX =    0.0                 !
 ! R10   R(3,5)                  1.541          -DE/DX =   -0.0001              !
 ! R11   R(3,9)                  1.0788         -DE/DX =    0.0                 !
 ! R12   R(4,10)                 1.081          -DE/DX =    0.0                 !
 ! R13   R(4,13)                 1.5089         -DE/DX =   -0.0001              !
 ! R14   R(5,6)                  1.5082         -DE/DX =   -0.0001              !
 ! R15   R(5,11)                 1.0788         -DE/DX =    0.0                 !
 ! R16   R(6,12)                 1.0788         -DE/DX =    0.0                 !
 ! R17   R(13,14)                1.0923         -DE/DX =    0.0                 !
 ! R18   R(13,15)                1.0923         -DE/DX =    0.0                 !
 ! A1    A(5,1,7)              118.9642         -DE/DX =    0.0                 !
 ! A2    A(5,1,13)             110.6132         -DE/DX =    0.0001              !
 ! A3    A(6,1,7)              118.9642         -DE/DX =    0.0                 !
 ! A4    A(6,1,13)             110.6132         -DE/DX =    0.0001              !
 ! A5    A(7,1,13)             122.0216         -DE/DX =   -0.0001              !
 ! A6    A(3,2,6)               90.0            -DE/DX =    0.0                 !
 ! A7    A(3,2,8)              129.5344         -DE/DX =    0.0                 !
 ! A8    A(4,2,6)              104.3726         -DE/DX =    0.0                 !
 ! A9    A(4,2,8)              124.6258         -DE/DX =    0.0                 !
 ! A10   A(6,2,8)              127.0441         -DE/DX =    0.0                 !
 ! A11   A(2,3,5)               90.0            -DE/DX =    0.0                 !
 ! A12   A(2,3,9)              129.5344         -DE/DX =    0.0                 !
 ! A13   A(4,3,5)              104.3726         -DE/DX =    0.0                 !
 ! A14   A(4,3,9)              124.6258         -DE/DX =    0.0                 !
 ! A15   A(5,3,9)              127.0441         -DE/DX =    0.0                 !
 ! A16   A(2,4,10)             118.9642         -DE/DX =    0.0                 !
 ! A17   A(2,4,13)             110.6132         -DE/DX =    0.0001              !
 ! A18   A(3,4,10)             118.9642         -DE/DX =    0.0                 !
 ! A19   A(3,4,13)             110.6132         -DE/DX =    0.0001              !
 ! A20   A(10,4,13)            122.0216         -DE/DX =   -0.0001              !
 ! A21   A(1,5,3)              104.3726         -DE/DX =    0.0                 !
 ! A22   A(1,5,11)             124.6258         -DE/DX =    0.0                 !
 ! A23   A(3,5,6)               90.0            -DE/DX =    0.0                 !
 ! A24   A(3,5,11)             127.0441         -DE/DX =    0.0                 !
 ! A25   A(6,5,11)             129.5344         -DE/DX =    0.0                 !
 ! A26   A(1,6,2)              104.3726         -DE/DX =    0.0                 !
 ! A27   A(1,6,12)             124.6258         -DE/DX =    0.0                 !
 ! A28   A(2,6,5)               90.0            -DE/DX =    0.0                 !
 ! A29   A(2,6,12)             127.0441         -DE/DX =    0.0                 !
 ! A30   A(5,6,12)             129.5344         -DE/DX =    0.0                 !
 ! A31   A(1,13,4)              98.7241         -DE/DX =   -0.0001              !
 ! A32   A(1,13,14)            112.2297         -DE/DX =    0.0                 !
 ! A33   A(1,13,15)            112.2297         -DE/DX =    0.0                 !
 ! A34   A(4,13,14)            112.2297         -DE/DX =    0.0                 !
 ! A35   A(4,13,15)            112.2297         -DE/DX =    0.0                 !
 ! A36   A(14,13,15)           108.9734         -DE/DX =    0.0                 !
 ! D1    D(7,1,5,3)           -169.8763         -DE/DX =    0.0                 !
 ! D2    D(7,1,5,11)           -11.0175         -DE/DX =    0.0                 !
 ! D3    D(13,1,5,3)           -21.0409         -DE/DX =    0.0                 !
 ! D4    D(13,1,5,11)          137.8179         -DE/DX =    0.0                 !
 ! D5    D(7,1,6,2)            169.8763         -DE/DX =    0.0                 !
 ! D6    D(7,1,6,12)            11.0175         -DE/DX =    0.0                 !
 ! D7    D(13,1,6,2)            21.0409         -DE/DX =    0.0                 !
 ! D8    D(13,1,6,12)         -137.8179         -DE/DX =    0.0                 !
 ! D9    D(5,1,13,4)            32.2777         -DE/DX =    0.0                 !
 ! D10   D(5,1,13,14)          -86.1596         -DE/DX =    0.0                 !
 ! D11   D(5,1,13,15)          150.7151         -DE/DX =    0.0                 !
 ! D12   D(6,1,13,4)           -32.2777         -DE/DX =    0.0                 !
 ! D13   D(6,1,13,14)         -150.7151         -DE/DX =    0.0                 !
 ! D14   D(6,1,13,15)           86.1596         -DE/DX =    0.0                 !
 ! D15   D(7,1,13,4)           180.0            -DE/DX =    0.0                 !
 ! D16   D(7,1,13,14)           61.5626         -DE/DX =    0.0                 !
 ! D17   D(7,1,13,15)          -61.5626         -DE/DX =    0.0                 !
 ! D18   D(6,2,3,5)              0.0            -DE/DX =    0.0                 !
 ! D19   D(6,2,3,9)            141.3628         -DE/DX =    0.0                 !
 ! D20   D(8,2,3,5)           -141.3628         -DE/DX =    0.0                 !
 ! D21   D(8,2,3,9)              0.0            -DE/DX =    0.0                 !
 ! D22   D(6,2,4,10)          -169.8763         -DE/DX =    0.0                 !
 ! D23   D(6,2,4,13)           -21.0409         -DE/DX =    0.0                 !
 ! D24   D(8,2,4,10)           -11.0175         -DE/DX =    0.0                 !
 ! D25   D(8,2,4,13)           137.8179         -DE/DX =    0.0                 !
 ! D26   D(3,2,6,1)             58.9367         -DE/DX =    0.0                 !
 ! D27   D(3,2,6,5)              0.0            -DE/DX =    0.0                 !
 ! D28   D(3,2,6,12)          -142.8919         -DE/DX =    0.0                 !
 ! D29   D(4,2,6,1)              0.0            -DE/DX =    0.0                 !
 ! D30   D(4,2,6,5)            -58.9367         -DE/DX =    0.0                 !
 ! D31   D(4,2,6,12)           158.1714         -DE/DX =    0.0                 !
 ! D32   D(8,2,6,1)           -158.1714         -DE/DX =    0.0                 !
 ! D33   D(8,2,6,5)            142.8919         -DE/DX =    0.0                 !
 ! D34   D(8,2,6,12)             0.0            -DE/DX =    0.0                 !
 ! D35   D(5,3,4,10)           169.8763         -DE/DX =    0.0                 !
 ! D36   D(5,3,4,13)            21.0409         -DE/DX =    0.0                 !
 ! D37   D(9,3,4,10)            11.0175         -DE/DX =    0.0                 !
 ! D38   D(9,3,4,13)          -137.8179         -DE/DX =    0.0                 !
 ! D39   D(2,3,5,1)            -58.9367         -DE/DX =    0.0                 !
 ! D40   D(2,3,5,6)              0.0            -DE/DX =    0.0                 !
 ! D41   D(2,3,5,11)           142.8919         -DE/DX =    0.0                 !
 ! D42   D(4,3,5,1)              0.0            -DE/DX =    0.0                 !
 ! D43   D(4,3,5,6)             58.9367         -DE/DX =    0.0                 !
 ! D44   D(4,3,5,11)          -158.1714         -DE/DX =    0.0                 !
 ! D45   D(9,3,5,1)            158.1714         -DE/DX =    0.0                 !
 ! D46   D(9,3,5,6)           -142.8919         -DE/DX =    0.0                 !
 ! D47   D(9,3,5,11)             0.0            -DE/DX =    0.0                 !
 ! D48   D(2,4,13,1)            32.2777         -DE/DX =    0.0                 !
 ! D49   D(2,4,13,14)          150.7151         -DE/DX =    0.0                 !
 ! D50   D(2,4,13,15)          -86.1596         -DE/DX =    0.0                 !
 ! D51   D(3,4,13,1)           -32.2777         -DE/DX =    0.0                 !
 ! D52   D(3,4,13,14)           86.1596         -DE/DX =    0.0                 !
 ! D53   D(3,4,13,15)         -150.7151         -DE/DX =    0.0                 !
 ! D54   D(10,4,13,1)          180.0            -DE/DX =    0.0                 !
 ! D55   D(10,4,13,14)         -61.5626         -DE/DX =    0.0                 !
 ! D56   D(10,4,13,15)          61.5626         -DE/DX =    0.0                 !
 ! D57   D(3,5,6,2)              0.0            -DE/DX =    0.0                 !
 ! D58   D(3,5,6,12)           141.3628         -DE/DX =    0.0                 !
 ! D59   D(11,5,6,2)          -141.3628         -DE/DX =    0.0                 !
 ! D60   D(11,5,6,12)            0.0            -DE/DX =    0.0                 !
 --------------------------------------------------------------------------------
 GradGradGradGradGradGradGradGradGradGradGradGradGradGradGradGradGradGrad


 ----------------------------------------------------------------------

 Electric dipole moment (input orientation):
 (Debye = 10**-18 statcoulomb cm , SI units = C m)
                  (au)            (Debye)         (10**-30 SI)
   Tot        0.645662D-02      0.164111D-01      0.547415D-01
   x          0.000000D+00      0.000000D+00      0.000000D+00
   y          0.000000D+00      0.000000D+00      0.000000D+00
   z         -0.645662D-02     -0.164111D-01     -0.547415D-01

 Dipole polarizability, Alpha (input orientation).
 (esu units = cm**3 , SI units = C**2 m**2 J**-1)
 Alpha(0;0):
               (au)            (10**-24 esu)      (10**-40 SI)
   iso        0.667893D+02      0.989715D+01      0.110121D+02
   aniso      0.572963D+01      0.849043D+00      0.944688D+00
   xx         0.677397D+02      0.100380D+02      0.111688D+02
   yx         0.000000D+00      0.000000D+00      0.000000D+00
   yy         0.631101D+02      0.935195D+01      0.104054D+02
   zx         0.000000D+00      0.000000D+00      0.000000D+00
   zy         0.000000D+00      0.000000D+00      0.000000D+00
   zz         0.695180D+02      0.103015D+02      0.114620D+02

 ----------------------------------------------------------------------

 Dipole orientation:
     6         -2.16373641          0.00000000         -0.91103696
     6          1.45603398         -1.42504247          1.45471117
     6          1.45603398          1.42504247          1.45471117
     6          2.16373641          0.00000000         -0.91103696
     6         -1.45603398          1.42504247          1.45471117
     6         -1.45603398         -1.42504247          1.45471117
     1         -4.11374480          0.00000000         -1.51990672
     1          2.68416699         -2.72271740          2.43642389
     1          2.68416699          2.72271740          2.43642389
     1          4.11374480          0.00000000         -1.51990672
     1         -2.68416699          2.72271740          2.43642389
     1         -2.68416699         -2.72271740          2.43642389
     6          0.00000000          0.00000000         -2.76807083
     1          0.00000000          1.68015550         -3.96710205
     1          0.00000000         -1.68015550         -3.96710205

 Electric dipole moment (dipole orientation):
 (Debye = 10**-18 statcoulomb cm , SI units = C m)
                  (au)            (Debye)         (10**-30 SI)
   Tot        0.645662D-02      0.164111D-01      0.547415D-01
   x          0.000000D+00      0.000000D+00      0.000000D+00
   y          0.000000D+00      0.000000D+00      0.000000D+00
   z          0.645662D-02      0.164111D-01      0.547415D-01

 Dipole polarizability, Alpha (dipole orientation).
 (esu units = cm**3 , SI units = C**2 m**2 J**-1)
 Alpha(0;0):
               (au)            (10**-24 esu)      (10**-40 SI)
   iso        0.667893D+02      0.989715D+01      0.110121D+02
   aniso      0.572963D+01      0.849043D+00      0.944688D+00
   xx         0.677397D+02      0.100380D+02      0.111688D+02
   yx         0.000000D+00      0.000000D+00      0.000000D+00
   yy         0.631101D+02      0.935195D+01      0.104054D+02
   zx         0.000000D+00      0.000000D+00      0.000000D+00
   zy         0.000000D+00      0.000000D+00      0.000000D+00
   zz         0.695180D+02      0.103015D+02      0.114620D+02

 ----------------------------------------------------------------------
 1\1\GINC-N7061\Freq\RwB97XD\def2TZVP\C7H8\JIAMINGD\23-Apr-2025\0\\#N G
 eom=AllCheck Guess=TCheck SCRF=Check GenChk RwB97XD/def2TZVP Freq\\M00
 01\\0,1\C,-1.145,0.,0.4821\C,0.7705,0.7541,-0.7698\C,0.7705,-0.7541,-0
 .7698\C,1.145,0.,0.4821\C,-0.7705,-0.7541,-0.7698\C,-0.7705,0.7541,-0.
 7698\H,-2.1769,0.,0.8043\H,1.4204,1.4408,-1.2893\H,1.4204,-1.4408,-1.2
 893\H,2.1769,0.,0.8043\H,-1.4204,-1.4408,-1.2893\H,-1.4204,1.4408,-1.2
 893\C,0.,0.,1.4648\H,0.,-0.8891,2.0993\H,0.,0.8891,2.0993\\Version=ES6
 4L-G16RevA.03\State=1-A1\HF=-271.4599438\RMSD=1.413e-09\RMSF=7.364e-05
 \ZeroPoint=0.1293668\Thermal=0.1339197\Dipole=0.,0.,-0.0064566\DipoleD
 eriv=0.0100485,0.,0.0202505,0.,0.0846559,0.,0.0704156,0.,-0.0617167,0.
 0517629,0.0977377,0.0109521,0.0423634,-0.1201437,0.0808128,0.0371103,0
 .08339,-0.0072895,0.0517629,-0.0977377,0.0109521,-0.0423634,-0.1201437
 ,-0.0808128,0.0371103,-0.08339,-0.0072894,0.0100485,0.,-0.0202505,0.,0
 .0846559,0.,-0.0704156,0.,-0.0617167,0.0517629,0.0977377,-0.0109521,0.
 0423634,-0.1201437,-0.0808128,-0.0371103,-0.08339,-0.0072895,0.0517629
 ,-0.0977377,-0.0109521,-0.0423634,-0.1201437,0.0808128,-0.0371104,0.08
 339,-0.0072894,-0.10186,0.,0.0476301,0.,0.1250804,0.,0.0351173,0.,0.01
 65514,-0.0226269,-0.0698637,0.0477608,-0.0492266,0.0055613,0.0764875,0
 .0307171,0.0811735,0.0497761,-0.0226269,0.0698637,0.0477608,0.0492266,
 0.0055613,-0.0764875,0.0307171,-0.0811735,0.0497761,-0.10186,0.,-0.047
 6301,0.,0.1250804,0.,-0.0351173,0.,0.0165514,-0.0226269,-0.0698637,-0.
 0477608,-0.0492266,0.0055613,-0.0764875,-0.0307171,-0.0811735,0.049776
 1,-0.0226269,0.0698637,-0.0477608,0.0492266,0.0055613,0.0764875,-0.030
 7171,0.0811735,0.0497761,-0.0476235,0.,0.,0.,0.1863966,0.,0.,0.,0.0603
 147,0.0573514,0.,0.,0.,-0.0737699,0.1432229,0.,0.0718518,-0.0699653,0.
 0573514,0.,0.,0.,-0.0737699,-0.1432229,0.,-0.0718518,-0.0699653\Polar=
 67.739725,0.,63.1100806,0.,0.,69.5179987\Quadrupole=1.2439199,-0.63404
 32,-0.6098766,0.,0.,0.\PG=C02V [C2(C1),SGV(C2H2),SGV'(H2),X(C4H4)]\NIm
 ag=0\\0.70968239,0.,0.24250573,-0.07698961,0.,0.52280640,-0.02051817,-
 0.01378318,0.01612040,0.52054568,-0.00449710,-0.00213297,-0.00304716,0
 .12691644,0.53067114,0.02676751,0.00654003,-0.00061439,-0.09964020,-0.
 20321176,0.36993905,-0.02051817,0.01378318,0.01612040,-0.02695633,-0.0
 1491541,0.01743799,0.52054568,0.00449710,-0.00213297,0.00304716,0.0149
 1541,-0.21301565,0.02714509,-0.12691644,0.53067114,0.02676751,-0.00654
 003,-0.00061439,0.01743799,-0.02714509,-0.03405994,-0.09964020,0.20321
 176,0.36993905,-0.05226160,0.,0.00473870,-0.07588707,0.01559877,-0.017
 33680,-0.07588707,-0.01559877,-0.01733680,0.70968239,0.,0.00240938,0.,
 0.00906037,-0.06345136,0.05531984,-0.00906037,-0.06345136,-0.05531984,
 0.,0.24250573,-0.00473870,0.,0.00977797,-0.02337179,0.10094166,-0.1451
 7208,-0.02337179,-0.10094166,-0.14517208,0.07698961,0.,0.52280640,-0.0
 7588707,0.00906037,0.02337179,-0.04619839,-0.02542206,-0.01273225,-0.1
 8013132,-0.01342369,0.00321409,-0.02051817,-0.01378318,-0.01612040,0.5
 2054568,0.01559877,-0.06345136,-0.10094166,-0.02542206,-0.04404937,-0.
 00889882,0.01342369,-0.03775640,-0.02124850,-0.00449710,-0.00213297,0.
 00304716,0.12691644,0.53067114,0.01733680,-0.05531984,-0.14517208,0.01
 273225,0.00889882,0.01047955,-0.00321409,-0.02124850,-0.06631188,-0.02
 676751,-0.00654003,-0.00061439,0.09964020,0.20321176,0.36993905,-0.075
 88707,-0.00906037,0.02337179,-0.18013132,0.01342369,0.00321409,-0.0461
 9839,0.02542206,-0.01273225,-0.02051817,0.01378318,-0.01612040,-0.0269
 5633,-0.01491541,-0.01743799,0.52054568,-0.01559877,-0.06345136,0.1009
 4166,-0.01342369,-0.03775640,0.02124850,0.02542206,-0.04404937,0.00889
 882,0.00449710,-0.00213297,-0.00304716,0.01491541,-0.21301565,-0.02714
 509,-0.12691644,0.53067114,0.01733680,0.05531984,-0.14517208,-0.003214
 09,0.02124850,-0.06631188,0.01273225,-0.00889882,0.01047955,-0.0267675
 1,0.00654003,-0.00061439,-0.01743799,0.02714509,-0.03405994,0.09964020
 ,-0.20321176,0.36993905,-0.32150652,0.,0.08400160,-0.00019412,0.000179
 56,-0.00061879,-0.00019412,-0.00017956,-0.00061879,-0.00293520,0.,-0.0
 0167532,-0.00110193,-0.00134308,-0.00108205,-0.00110193,0.00134308,-0.
 00108205,0.33569365,0.,-0.03347153,0.,-0.00200751,-0.00095502,0.003642
 43,0.00200751,-0.00095502,-0.00364243,0.,-0.00201209,0.,0.02339213,0.0
 0119570,-0.00321600,-0.02339213,0.00119570,0.00321600,0.,0.03404931,0.
 08106083,0.,-0.07610607,0.00074595,-0.00093412,-0.00255036,0.00074595,
 0.00093412,-0.00255036,-0.00399923,0.,-0.00347335,0.01429808,0.0033829
 2,-0.00442198,0.01429808,-0.00338292,-0.00442198,-0.08967638,0.,0.0767
 7343,-0.00301810,-0.00018417,-0.00146783,-0.16387672,-0.11641481,0.093
 01792,0.00027786,0.00240124,-0.00530587,0.00645714,0.00805747,-0.00429
 238,-0.00223479,-0.00231306,-0.00056709,-0.00203000,-0.01398065,0.0127
 9959,0.00010455,-0.00121795,0.00023432,0.16223630,0.00220538,-0.000270
 35,-0.00134814,-0.11462386,-0.16510773,0.10050162,-0.01299377,-0.00600
 282,0.01578242,0.00220411,-0.00488700,-0.00107648,-0.00143300,-0.00270
 743,0.00119523,0.00130395,0.00476187,-0.00765733,0.00011714,0.00080721
 ,-0.00047613,0.12355656,0.16909388,-0.00003883,0.00002756,-0.00227403,
 0.09176572,0.09942604,-0.10559942,-0.01112340,-0.00359363,0.00418698,0
 .01863984,0.01287397,-0.00563283,-0.00194834,-0.00283687,0.00019461,-0
 .00349038,-0.00360403,-0.00049503,0.00013531,0.00023770,-0.00006836,-0
 .09485843,-0.10587866,0.10914539,-0.00301810,0.00018417,-0.00146783,0.
 00027786,-0.00240124,-0.00530587,-0.16387672,0.11641481,0.09301792,0.0
 0645714,-0.00805747,-0.00429238,-0.00203000,0.01398065,0.01279959,-0.0
 0223479,0.00231306,-0.00056709,0.00010455,0.00121795,0.00023432,0.0010
 1149,0.00016326,0.00047585,0.16223630,-0.00220537,-0.00027034,0.001348
 14,0.01299377,-0.00600282,-0.01578242,0.11462386,-0.16510773,-0.100501
 62,-0.00220411,-0.00488700,0.00107648,-0.00130395,0.00476187,0.0076573
 3,0.00143300,-0.00270743,-0.00119523,-0.00011714,0.00080721,0.00047613
 ,-0.00016326,0.00265560,0.00167635,-0.12355656,0.16909388,-0.00003883,
 -0.00002756,-0.00227403,-0.01112340,0.00359363,0.00418698,0.09176572,-
 0.09942604,-0.10559942,0.01863984,-0.01287397,-0.00563283,-0.00349038,
 0.00360403,-0.00049503,-0.00194834,0.00283687,0.00019461,0.00013531,-0
 .00023770,-0.00006836,0.00047585,-0.00167635,0.00004361,-0.09485843,0.
 10587866,0.10914539,-0.00293520,0.,0.00167532,-0.00110193,-0.00134308,
 0.00108205,-0.00110193,0.00134308,0.00108205,-0.32150652,0.,-0.0840016
 0,-0.00019412,0.00017956,0.00061879,-0.00019412,-0.00017956,0.00061879
 ,-0.00072473,0.,-0.00085101,0.00061545,-0.00000539,-0.00016652,0.00061
 545,0.00000539,-0.00016652,0.33569365,0.,-0.00201209,0.,0.02339213,0.0
 0119570,0.00321600,-0.02339213,0.00119570,-0.00321600,0.,-0.03347153,0
 .,-0.00200751,-0.00095502,-0.00364243,0.00200751,-0.00095502,0.0036424
 3,0.,0.00066105,0.,-0.00119065,0.00021482,-0.00218012,0.00119065,0.000
 21482,0.00218012,0.,0.03404931,0.00399923,0.,-0.00347335,-0.01429808,-
 0.00338292,-0.00442198,-0.01429808,0.00338292,-0.00442198,-0.08106083,
 0.,-0.07610607,-0.00074595,0.00093412,-0.00255036,-0.00074595,-0.00093
 412,-0.00255036,0.00085101,0.,0.00131799,0.00019110,0.00089762,0.00139
 135,0.00019110,-0.00089762,0.00139135,0.08967638,0.,0.07677343,0.00645
 714,0.00805747,0.00429238,-0.00223479,-0.00231306,0.00056709,-0.002030
 00,-0.01398065,-0.01279959,-0.00301810,-0.00018417,0.00146783,-0.16387
 672,-0.11641481,-0.09301792,0.00027786,0.00240124,0.00530587,0.0006154
 5,-0.00119065,-0.00019110,-0.00020572,-0.00064765,-0.00070912,0.000833
 95,0.00051220,0.00045533,0.00010455,-0.00121795,-0.00023432,0.16223630
 ,0.00220411,-0.00488700,0.00107648,-0.00143300,-0.00270743,-0.00119523
 ,0.00130395,0.00476187,0.00765733,0.00220538,-0.00027035,0.00134814,-0
 .11462386,-0.16510773,-0.10050162,-0.01299377,-0.00600282,-0.01578242,
 -0.00000539,0.00021482,-0.00089762,-0.00064765,0.00002625,-0.00043322,
 -0.00051220,0.00057476,-0.00061384,0.00011714,0.00080721,0.00047613,0.
 12355656,0.16909388,-0.01863984,-0.01287397,-0.00563283,0.00194834,0.0
 0283687,0.00019461,0.00349038,0.00360403,-0.00049503,0.00003883,-0.000
 02756,-0.00227403,-0.09176572,-0.09942604,-0.10559942,0.01112340,0.003
 59363,0.00418698,0.00016652,0.00218012,0.00139135,0.00070912,0.0004332
 2,0.00040105,-0.00045533,-0.00061384,0.00061442,-0.00013531,-0.0002377
 0,-0.00006836,0.09485843,0.10587866,0.10914539,0.00645714,-0.00805747,
 0.00429238,-0.00203000,0.01398065,-0.01279959,-0.00223479,0.00231306,0
 .00056709,-0.00301810,0.00018417,0.00146783,0.00027786,-0.00240124,0.0
 0530587,-0.16387672,0.11641481,-0.09301792,0.00061545,0.00119065,-0.00
 019110,0.00083395,-0.00051220,0.00045533,-0.00020572,0.00064765,-0.000
 70912,0.00010455,0.00121795,-0.00023432,0.00101149,0.00016326,-0.00047
 585,0.16223630,-0.00220411,-0.00488700,-0.00107648,-0.00130395,0.00476
 187,-0.00765733,0.00143300,-0.00270743,0.00119523,-0.00220537,-0.00027
 034,-0.00134814,0.01299377,-0.00600282,0.01578242,0.11462386,-0.165107
 73,0.10050162,0.00000539,0.00021482,0.00089762,0.00051220,0.00057476,0
 .00061384,0.00064765,0.00002625,0.00043322,-0.00011714,0.00080721,-0.0
 0047613,-0.00016326,0.00265560,-0.00167635,-0.12355656,0.16909388,-0.0
 1863984,0.01287397,-0.00563283,0.00349038,-0.00360403,-0.00049503,0.00
 194834,-0.00283687,0.00019461,0.00003883,0.00002756,-0.00227403,0.0111
 2340,-0.00359363,0.00418698,-0.09176572,0.09942604,-0.10559942,0.00016
 652,-0.00218012,0.00139135,-0.00045533,0.00061384,0.00061442,0.0007091
 2,-0.00043322,0.00040105,-0.00013531,0.00023770,-0.00006836,-0.0004758
 5,0.00167635,0.00004361,0.09485843,-0.10587866,0.10914539,-0.14992248,
 0.,-0.06372899,0.00223447,-0.00134054,0.00516034,0.00223446,0.00134053
 ,0.00516033,-0.14992247,0.,0.06372899,0.00223446,-0.00134053,-0.005160
 33,0.00223447,0.00134053,-0.00516033,-0.00975651,0.,-0.01841152,-0.000
 86837,0.00056287,-0.00046481,-0.00086837,-0.00056287,-0.00046481,-0.00
 975651,0.,0.01841152,-0.00086837,0.00056287,0.00046481,-0.00086837,-0.
 00056287,0.00046481,0.40380844,0.,-0.06933582,0.,-0.01548246,-0.003602
 96,0.02167006,0.01548246,-0.00360295,-0.02167006,0.,-0.06933582,0.,-0.
 01548246,-0.00360295,-0.02167006,0.01548246,-0.00360295,0.02167006,0.,
 -0.00162693,0.,0.00182966,0.00065996,0.00400591,-0.00182966,0.00065996
 ,-0.00400591,0.,-0.00162693,0.,0.00182966,0.00065996,-0.00400591,-0.00
 182966,0.00065996,0.00400591,0.,0.60851517,-0.05780152,0.,-0.12413026,
 0.00633120,0.00273474,-0.02431593,0.00633119,-0.00273474,-0.02431593,0
 .05780152,0.,-0.12413027,-0.00633119,-0.00273475,-0.02431593,-0.006331
 19,0.00273475,-0.02431593,0.00974549,0.,0.01208877,-0.00035052,-0.0010
 1078,-0.00097525,-0.00035052,0.00101078,-0.00097525,-0.00974549,0.,0.0
 1208877,0.00035052,0.00101078,-0.00097525,0.00035052,-0.00101078,-0.00
 097525,0.,0.,0.59222651,0.00143790,0.02314353,-0.01716524,-0.00512147,
 -0.00050416,0.00238442,0.00119230,0.00094764,-0.00119790,0.00143790,-0
 .02314353,0.01716524,0.00119230,-0.00094764,0.00119790,-0.00512147,0.0
 0050416,-0.00238442,0.00019072,-0.00001879,0.00085141,0.00060452,0.000
 21177,0.00110760,0.00009241,0.00010918,0.00022018,0.00019072,0.0000188
 0,-0.00085141,0.00009241,-0.00010918,-0.00022018,0.00060452,-0.0002117
 7,-0.00110760,-0.04495743,0.,0.,0.04845371,0.00022211,0.00069384,-0.00
 140751,0.00026813,0.00105686,-0.00139857,0.00006654,0.00109610,0.00113
 944,-0.00022211,0.00069384,-0.00140751,-0.00006654,0.00109610,0.001139
 44,-0.00026813,0.00105686,-0.00139858,0.00039842,-0.00006262,0.0003919
 2,-0.00010106,0.00010440,-0.00012015,0.00014387,0.00007656,0.00021470,
 -0.00039842,-0.00006261,0.00039192,-0.00014387,0.00007656,0.00021470,0
 .00010106,0.00010440,-0.00012015,0.,-0.22740887,0.12243615,0.,0.241807
 95,0.00180926,0.01426109,-0.01074401,0.00161683,0.00150073,-0.00199148
 ,-0.00054149,-0.00014406,0.00073230,-0.00180926,0.01426109,-0.01074401
 ,0.00054149,-0.00014406,0.00073230,-0.00161683,0.00150073,-0.00199148,
 -0.00022420,-0.00023164,0.00034897,-0.00020359,-0.00032556,-0.00094745
 ,0.00007314,-0.00002549,0.00001496,0.00022420,-0.00023164,0.00034897,-
 0.00007314,-0.00002549,0.00001496,0.00020359,-0.00032556,-0.00094745,0
 .,0.12007500,-0.13348939,0.,-0.13511049,0.14698463,0.00143790,-0.02314
 353,-0.01716524,0.00119230,-0.00094764,-0.00119790,-0.00512147,0.00050
 416,0.00238442,0.00143790,0.02314353,0.01716524,-0.00512147,-0.0005041
 6,-0.00238442,0.00119230,0.00094764,0.00119790,0.00019072,0.00001880,0
 .00085141,0.00009241,-0.00010918,0.00022018,0.00060452,-0.00021177,0.0
 0110760,0.00019072,-0.00001879,-0.00085141,0.00060452,0.00021177,-0.00
 110760,0.00009241,0.00010918,-0.00022018,-0.04495743,0.,0.,-0.00028905
 ,0.,0.,0.04845371,-0.00022211,0.00069384,0.00140751,-0.00006654,0.0010
 9610,-0.00113944,-0.00026813,0.00105686,0.00139858,0.00022211,0.000693
 84,0.00140751,0.00026813,0.00105686,0.00139857,0.00006654,0.00109610,-
 0.00113944,-0.00039842,-0.00006261,-0.00039192,-0.00014387,0.00007656,
 -0.00021470,0.00010106,0.00010440,0.00012015,0.00039842,-0.00006262,-0
 .00039192,-0.00010106,0.00010440,0.00012015,0.00014387,0.00007656,-0.0
 0021470,0.,-0.22740887,-0.12243615,0.,-0.02032939,-0.01503468,0.,0.241
 80795,0.00180926,-0.01426109,-0.01074401,-0.00054149,0.00014406,0.0007
 3230,0.00161683,-0.00150073,-0.00199148,-0.00180926,-0.01426109,-0.010
 74401,-0.00161683,-0.00150073,-0.00199148,0.00054149,0.00014406,0.0007
 3230,-0.00022420,0.00023164,0.00034897,0.00007314,0.00002549,0.0000149
 6,-0.00020359,0.00032556,-0.00094745,0.00022420,0.00023164,0.00034897,
 0.00020359,0.00032556,-0.00094745,-0.00007314,0.00002549,0.00001496,0.
 ,-0.12007500,-0.13348939,0.,0.01503468,0.01167819,0.,0.13511049,0.1469
 8463\\-0.00018168,0.,-0.00011784,0.00011890,0.00013675,0.00005933,0.00
 011890,-0.00013675,0.00005933,0.00018168,0.,-0.00011784,-0.00011890,-0
 .00013675,0.00005933,-0.00011890,0.00013675,0.00005933,-0.00000588,0.,
 -0.00000967,-0.00002625,-0.00000268,0.00000214,-0.00002625,0.00000268,
 0.00000214,0.00000588,0.,-0.00000967,0.00002625,0.00000268,0.00000214,
 0.00002625,-0.00000268,0.00000214,0.,0.,0.00002389,0.,-0.00002290,-0.0
 0000737,0.,0.00002290,-0.00000737\\\@


 THE RARE EARTHS PERPLEX US IN OUR RESEARCHES,
 BAFFLE US IN OUR SPECULATIONS, AND HAUNT US IN OUR
 VERY DREAMS.  THEY STRETCH LIKE AN UNKNOWN BEFORE US,
 MOCKING, MYSTIFYING, AND MURMURING STRANGE REVELATIONS
 AND POSSIBILITIES.  -- SIR WILLIAM CROOKE, 1832-1919
 Job cpu time:       0 days  0 hours 33 minutes 23.1 seconds.
 Elapsed time:       0 days  0 hours  2 minutes 19.0 seconds.
 File lengths (MBytes):  RWF=     58 Int=      0 D2E=      0 Chk=      7 Scr=      1
 Normal termination of Gaussian 16 at Wed Apr 23 10:43:37 2025.
