# Supplementary material for: Hyperpyramidalized alkenes with bond orders near 1.5 as synthetic building blocks
Source: Nat Chem. 2026 Jan 21;18(5):913–22. doi: 10.1038/s41557-025-02055-9 (PMC12859755; doi:10.1038/s41557-025-02055-9)
Supplement: Supplementary file 2 — Output files for reported computations. [file 41557_2025_2055_MOESM2_ESM.zip › Computation data/quadricyclane 77/QC-energy/quadricyclane-energy.out]

 Entering Gaussian System, Link 0=/u/local/apps/gaussian/16_sse4/g16
 Initial command:
 /u/local/apps/gaussian/16_sse4/l1.exe "/work/8379203.1.msa_smp.q/Gau-30028.inp" -scrdir="/work/8379203.1.msa_smp.q/"
 Entering Link 1 = /u/local/apps/gaussian/16_sse4/l1.exe PID=     30029.
  
 Copyright (c) 1988,1990,1992,1993,1995,1998,2003,2009,2016,
            Gaussian, Inc.  All Rights Reserved.
  
 This is part of the Gaussian(R) 16 program.  It is based on
 the Gaussian(R) 09 system (copyright 2009, Gaussian, Inc.),
 the Gaussian(R) 03 system (copyright 2003, Gaussian, Inc.),
 the Gaussian(R) 98 system (copyright 1998, Gaussian, Inc.),
 the Gaussian(R) 94 system (copyright 1995, Gaussian, Inc.),
 the Gaussian 92(TM) system (copyright 1992, Gaussian, Inc.),
 the Gaussian 90(TM) system (copyright 1990, Gaussian, Inc.),
 the Gaussian 88(TM) system (copyright 1988, Gaussian, Inc.),
 the Gaussian 86(TM) system (copyright 1986, Carnegie Mellon
 University), and the Gaussian 82(TM) system (copyright 1983,
 Carnegie Mellon University). Gaussian is a federally registered
 trademark of Gaussian, Inc.
  
 This software contains proprietary and confidential information,
 including trade secrets, belonging to Gaussian, Inc.
  
 This software is provided under written license and may be
 used, copied, transmitted, or stored only in accord with that
 written license.
  
 The following legend is applicable only to US Government
 contracts under FAR:
  
                    RESTRICTED RIGHTS LEGEND
  
 Use, reproduction and disclosure by the US Government is
 subject to restrictions as set forth in subparagraphs (a)
 and (c) of the Commercial Computer Software - Restricted
 Rights clause in FAR 52.227-19.
  
 Gaussian, Inc.
 340 Quinnipiac St., Bldg. 40, Wallingford CT 06492
  
  
 ---------------------------------------------------------------
 Warning -- This program may not be used in any manner that
 competes with the business of Gaussian, Inc. or will provide
 assistance to any competitor of Gaussian, Inc.  The licensee
 of this program is prohibited from giving any competitor of
 Gaussian, Inc. access to this program.  By using this program,
 the user acknowledges that Gaussian, Inc. is engaged in the
 business of creating and licensing software in the field of
 computational chemistry and represents and warrants to the
 licensee that it is not a competitor of Gaussian, Inc. and that
 it will not use this program in any manner prohibited above.
 ---------------------------------------------------------------
  

 Cite this work as:
 Gaussian 16, Revision A.03,
 M. J. Frisch, G. W. Trucks, H. B. Schlegel, G. E. Scuseria, 
 M. A. Robb, J. R. Cheeseman, G. Scalmani, V. Barone, 
 G. A. Petersson, H. Nakatsuji, X. Li, M. Caricato, A. V. Marenich, 
 J. Bloino, B. G. Janesko, R. Gomperts, B. Mennucci, H. P. Hratchian, 
 J. V. Ortiz, A. F. Izmaylov, J. L. Sonnenberg, D. Williams-Young, 
 F. Ding, F. Lipparini, F. Egidi, J. Goings, B. Peng, A. Petrone, 
 T. Henderson, D. Ranasinghe, V. G. Zakrzewski, J. Gao, N. Rega, 
 G. Zheng, W. Liang, M. Hada, M. Ehara, K. Toyota, R. Fukuda, 
 J. Hasegawa, M. Ishida, T. Nakajima, Y. Honda, O. Kitao, H. Nakai, 
 T. Vreven, K. Throssell, J. A. Montgomery, Jr., J. E. Peralta, 
 F. Ogliaro, M. J. Bearpark, J. J. Heyd, E. N. Brothers, K. N. Kudin, 
 V. N. Staroverov, T. A. Keith, R. Kobayashi, J. Normand, 
 K. Raghavachari, A. P. Rendell, J. C. Burant, S. S. Iyengar, 
 J. Tomasi, M. Cossi, J. M. Millam, M. Klene, C. Adamo, R. Cammi, 
 J. W. Ochterski, R. L. Martin, K. Morokuma, O. Farkas, 
 J. B. Foresman, and D. J. Fox, Gaussian, Inc., Wallingford CT, 2016.
 
 ******************************************
 Gaussian 16:  ES64L-G16RevA.03 25-Dec-2016
                23-Apr-2025 
 ******************************************
 %nproc=16
 Will use up to   16 processors via shared memory.
 %mem=32GB
 %chk=quadricyclane-energy.chk
 -----------------------------------
 # ccsd(t)/cc-pvtz geom=connectivity
 -----------------------------------
 1/38=1,57=2,172=1/1;
 2/12=2,17=6,18=5,40=1/2;
 3/5=16,6=1,11=9,25=1,30=1/1,2,3;
 4//1;
 5/5=2,38=5/2;
 8/6=4,9=120000,10=1/1,4;
 9/5=7,14=2/13;
 6/7=2,8=2,9=2,10=2/1;
 99/5=1,9=1/99;
 -----
 M0001
 -----
 Symbolic Z-matrix:
 Charge =  0 Multiplicity = 1
 C                     0.        1.145     0.54712 
 C                     0.7541   -0.7705   -0.70478 
 C                    -0.7541   -0.7705   -0.70478 
 C                     0.       -1.145     0.54712 
 C                    -0.7541    0.7705   -0.70478 
 C                     0.7541    0.7705   -0.70478 
 H                     0.        2.1769    0.86932 
 H                     1.4408   -1.4204   -1.22428 
 H                    -1.4408   -1.4204   -1.22428 
 H                     0.       -2.1769    0.86932 
 H                    -1.4408    1.4204   -1.22428 
 H                     1.4408    1.4204   -1.22428 
 C                     0.        0.        1.52982 
 H                    -0.8891    0.        2.16432 
 H                     0.8891    0.        2.16432 
 
                          Input orientation:                          
 ---------------------------------------------------------------------
 Center     Atomic      Atomic             Coordinates (Angstroms)
 Number     Number       Type             X           Y           Z
 ---------------------------------------------------------------------
      1          6           0        0.000000    1.145000    0.547124
      2          6           0        0.754100   -0.770500   -0.704776
      3          6           0       -0.754100   -0.770500   -0.704776
      4          6           0        0.000000   -1.145000    0.547124
      5          6           0       -0.754100    0.770500   -0.704776
      6          6           0        0.754100    0.770500   -0.704776
      7          1           0        0.000000    2.176900    0.869324
      8          1           0        1.440800   -1.420400   -1.224276
      9          1           0       -1.440800   -1.420400   -1.224276
     10          1           0        0.000000   -2.176900    0.869324
     11          1           0       -1.440800    1.420400   -1.224276
     12          1           0        1.440800    1.420400   -1.224276
     13          6           0        0.000000    0.000000    1.529824
     14          1           0       -0.889100    0.000000    2.164324
     15          1           0        0.889100    0.000000    2.164324
 ---------------------------------------------------------------------
                    Distance matrix (angstroms):
                    1          2          3          4          5
     1  C    0.000000
     2  C    2.409369   0.000000
     3  C    2.409369   1.508200   0.000000
     4  C    2.290000   1.508698   1.508698   0.000000
     5  C    1.508698   2.156235   1.541000   2.409369   0.000000
     6  C    1.508698   1.541000   2.156235   2.409369   1.508200
     7  H    1.081032   3.425438   3.425438   3.337489   2.241521
     8  H    3.434391   1.078799   2.347304   2.299915   3.144441
     9  H    3.434391   2.347304   1.078799   2.299915   2.354035
    10  H    3.337489   2.241521   2.241521   1.081032   3.425438
    11  H    2.299915   3.144441   2.354035   3.434391   1.078799
    12  H    2.299915   2.354035   3.144441   3.434391   2.347304
    13  C    1.508882   2.481083   2.481083   1.508882   2.481083
    14  H    2.171833   3.394924   2.973824   2.171833   2.973824
    15  H    2.171833   2.973824   3.394924   2.171833   3.394924
                    6          7          8          9         10
     6  C    0.000000
     7  H    2.241521   0.000000
     8  H    2.354035   4.404501   0.000000
     9  H    3.144441   4.404501   2.881600   0.000000
    10  H    3.425438   4.353800   2.651671   2.651671   0.000000
    11  H    2.347304   2.651671   4.046451   2.840800   4.404501
    12  H    1.078799   2.651671   2.840800   4.046451   4.404501
    13  C    2.481083   2.274896   3.417383   3.417383   2.274896
    14  H    3.394924   2.684477   4.350699   3.715443   2.684477
    15  H    2.973824   2.684477   3.715443   4.350699   2.684477
                   11         12         13         14         15
    11  H    0.000000
    12  H    2.881600   0.000000
    13  C    3.417383   3.417383   0.000000
    14  H    3.715443   4.350699   1.092286   0.000000
    15  H    4.350699   3.715443   1.092286   1.778200   0.000000
 Stoichiometry    C7H8
 Framework group  C2V[C2(C),SGV(C2H2),SGV'(H2),X(C4H4)]
 Deg. of freedom    12
 Full point group                 C2V     NOp   4
 Largest Abelian subgroup         C2V     NOp   4
 Largest concise Abelian subgroup C2V     NOp   4
                         Standard orientation:                         
 ---------------------------------------------------------------------
 Center     Atomic      Atomic             Coordinates (Angstroms)
 Number     Number       Type             X           Y           Z
 ---------------------------------------------------------------------
      1          6           0        0.000000    1.145000    0.547124
      2          6           0        0.754100   -0.770500   -0.704776
      3          6           0       -0.754100   -0.770500   -0.704776
      4          6           0       -0.000000   -1.145000    0.547124
      5          6           0       -0.754100    0.770500   -0.704776
      6          6           0        0.754100    0.770500   -0.704776
      7          1           0        0.000000    2.176900    0.869324
      8          1           0        1.440800   -1.420400   -1.224276
      9          1           0       -1.440800   -1.420400   -1.224276
     10          1           0       -0.000000   -2.176900    0.869324
     11          1           0       -1.440800    1.420400   -1.224276
     12          1           0        1.440800    1.420400   -1.224276
     13          6           0        0.000000   -0.000000    1.529824
     14          1           0       -0.889100    0.000000    2.164324
     15          1           0        0.889100   -0.000000    2.164324
 ---------------------------------------------------------------------
 Rotational constants (GHZ):           4.4581192           4.3982722           3.2870280
 Standard basis: CC-pVTZ (5D, 7F)
 There are   112 symmetry adapted cartesian basis functions of A1  symmetry.
 There are    72 symmetry adapted cartesian basis functions of A2  symmetry.
 There are    84 symmetry adapted cartesian basis functions of B1  symmetry.
 There are    97 symmetry adapted cartesian basis functions of B2  symmetry.
 There are    97 symmetry adapted basis functions of A1  symmetry.
 There are    65 symmetry adapted basis functions of A2  symmetry.
 There are    75 symmetry adapted basis functions of B1  symmetry.
 There are    85 symmetry adapted basis functions of B2  symmetry.
   322 basis functions,   500 primitive gaussians,   365 cartesian basis functions
    25 alpha electrons       25 beta electrons
       nuclear repulsion energy       297.7877256349 Hartrees.
 NAtoms=   15 NActive=   15 NUniq=    6 SFac= 4.00D+00 NAtFMM=   60 NAOKFM=F Big=F
 Integral buffers will be    131072 words long.
 Raffenetti 1 integral format.
 Two-electron integral symmetry is turned on.
 One-electron integrals computed using PRISM.
 NBasis=   322 RedAO= T EigKep=  8.70D-05  NBF=    97    65    75    85
 NBsUse=   322 1.00D-06 EigRej= -1.00D+00 NBFU=    97    65    75    85
 ExpMin= 1.03D-01 ExpMax= 8.24D+03 ExpMxC= 2.81D+02 IAcc=3 IRadAn=         5 AccDes= 0.00D+00
 Harris functional with IExCor=  205 and IRadAn=       5 diagonalized for initial guess.
 HarFok:  IExCor=  205 AccDes= 0.00D+00 IRadAn=         5 IDoV= 1 UseB2=F ITyADJ=14
 ICtDFT=  3500011 ScaDFX=  1.000000  1.000000  1.000000  1.000000
 FoFCou: FMM=F IPFlag=           0 FMFlag=      100000 FMFlg1=           0
         NFxFlg=           0 DoJE=T BraDBF=F KetDBF=T FulRan=T
         wScrn=  0.000000 ICntrl=       500 IOpCl=  0 I1Cent=   200000004 NGrid=           0
         NMat0=    1 NMatS0=      1 NMatT0=    0 NMatD0=    1 NMtDS0=    0 NMtDT0=    0
 Petite list used in FoFCou.
 Initial guess orbital symmetries:
       Occupied  (A1) (B2) (A1) (A1) (B2) (B1) (A2) (A1) (B2) (A1)
                 (B1) (A1) (B2) (A1) (A2) (A1) (B2) (B1) (A1) (B2)
                 (B1) (A1) (B1) (A2) (B2)
       Virtual   (B1) (B2) (A1) (A1) (B1) (A2) (B2) (A1) (B2) (A1)
                 (B1) (A2) (B1) (A1) (A2) (B2) (A1) (A2) (B2) (A1)
                 (B1) (B2) (A1) (B2) (B1) (A1) (B1) (B2) (A2) (A1)
                 (B2) (B1) (A1) (A2) (B1) (A1) (B2) (B1) (B2) (A2)
                 (A1) (A1) (A2) (A1) (B2) (A2) (B1) (A1) (B2) (A2)
                 (A1) (B2) (B1) (A1) (B1) (B2) (A2) (A1) (B2) (A2)
                 (B1) (A1) (B1) (A1) (A1) (B2) (B1) (A1) (B1) (B2)
                 (A2) (A1) (B1) (B2) (A2) (A2) (B2) (A1) (B1) (B1)
                 (B2) (A1) (B2) (B2) (A1) (A2) (B1) (A1) (A2) (B1)
                 (B1) (B2) (A1) (A2) (B2) (A2) (A1) (B1) (B2) (A1)
                 (A1) (B1) (B2) (A2) (B2) (A1) (A2) (B2) (B2) (B1)
                 (A2) (A1) (A2) (A1) (A1) (B1) (A1) (B2) (A1) (B2)
                 (A2) (B1) (A1) (A1) (B2) (B1) (B2) (A1) (B1) (A1)
                 (B1) (B2) (A1) (A2) (B1) (A1) (B2) (A1) (B1) (B2)
                 (A2) (B1) (A2) (B2) (B1) (A1) (B2) (B2) (A1) (A1)
                 (A2) (B1) (B1) (A1) (A2) (B2) (B2) (B1) (A2) (A2)
                 (B1) (A2) (A1) (B1) (B2) (A2) (B2) (A1) (A1) (B1)
                 (A2) (B2) (A1) (B2) (A1) (A2) (B1) (B1) (B2) (A1)
                 (B1) (A2) (B1) (B2) (A1) (A2) (B2) (B1) (A1) (A1)
                 (B2) (B1) (A2) (A2) (B1) (A1) (B2) (A1) (A2) (B1)
                 (A2) (B2) (A1) (B2) (B1) (A1) (B2) (B1) (A1) (A2)
                 (B2) (A1) (A2) (B1) (A1) (B2) (A1) (A2) (A2) (B1)
                 (B2) (A1) (B2) (B1) (B2) (A2) (A1) (A1) (A2) (B1)
                 (B2) (B1) (A1) (B2) (B2) (A1) (A2) (A1) (B1) (A2)
                 (B1) (B2) (A1) (B2) (A2) (B1) (B2) (B1) (A2) (A1)
                 (B2) (A2) (A2) (B2) (A1) (B1) (A1) (B2) (B1) (A2)
                 (A1) (A2) (B2) (B1) (A1) (B1) (B2) (A1) (A2) (B2)
                 (B1) (B2) (A1) (A2) (B1) (A1) (A1) (A2) (B2) (B2)
                 (B1) (A1) (A1) (A2) (B2) (B1) (B1) (A2) (B2) (A2)
                 (A1) (B2) (B1) (A1) (B2) (A2) (A1)
 The electronic state of the initial guess is 1-A1.
 Keep R1 ints in memory in symmetry-blocked form, NReq=1690520249.
 Requested convergence on RMS density matrix=1.00D-08 within 128 cycles.
 Requested convergence on MAX density matrix=1.00D-06.
 Requested convergence on             energy=1.00D-06.
 No special actions if energy rises.
 SCF Done:  E(RHF) =  -269.703450752     A.U. after   12 cycles
            NFock= 12  Conv=0.24D-08     -V/T= 2.0010
 ExpMin= 1.03D-01 ExpMax= 8.24D+03 ExpMxC= 2.81D+02 IAcc=3 IRadAn=         5 AccDes= 0.00D+00
 HarFok:  IExCor=  205 AccDes= 0.00D+00 IRadAn=         5 IDoV=-2 UseB2=F ITyADJ=14
 ICtDFT= 12500011 ScaDFX=  1.000000  1.000000  1.000000  1.000000
 Range of M.O.s used for correlation:     8   322
 NBasis=   322 NAE=    25 NBE=    25 NFC=     7 NFV=     0
 NROrb=    315 NOA=    18 NOB=    18 NVA=   297 NVB=   297

 **** Warning!!: The largest alpha MO coefficient is  0.20832140D+02

 Semi-Direct transformation.
 ModeAB=           4 MOrb=            18 LenV=    4292390981
 LASXX=     67813092 LTotXX=    67813092 LenRXX=   136288223
 LTotAB=    68475131 MaxLAS=   114431940 LenRXY=           0
 NonZer=   204101315 LenScr=   307352576 LnRSAI=   114431940
 LnScr1=   172410880 LExtra=           0 Total=    730483619
 MaxDsk=          -1 SrtSym=           T ITran=            4
 JobTyp=0 Pass  1:  I=   1 to  18.
 (rs|ai) integrals will be sorted in core.
 Spin components of T(2) and E(2):
     alpha-alpha T2 =       0.4887888807D-01 E2=     -0.1417102930D+00
     alpha-beta  T2 =       0.2703027143D+00 E2=     -0.8617610374D+00
     beta-beta   T2 =       0.4887888807D-01 E2=     -0.1417102930D+00
 ANorm=    0.1169641180D+01
 E2 =    -0.1145181623D+01 EUMP2 =    -0.27084863237496D+03
 Keep R2 and R3 ints in memory in symmetry-blocked form, NReq=1690534387.
 CIDS: In Core Option IDoMem=           1.
 Iterations=  50 Convergence= 0.100D-06
 Produce multiple copies of IABC intergrals
 Iteration Nr.   1
 **********************
 DD1Dir will call FoFMem   1 times, MxPair=       342
 NAB=   171 NAA=     0 NBB=     0.
 MP4(R+Q)=  0.32005036D-01
 E3=       -0.32981657D-01        EUMP3=      -0.27088161403D+03
 E4(DQ)=    0.58537335D-02        UMP4(DQ)=   -0.27087576030D+03
 E4(SDQ)=  -0.22433617D-02        UMP4(SDQ)=  -0.27088385739D+03
 DE(Corr)=  -1.1460003     E(Corr)=     -270.84945109    
 NORM(A)=   0.11717520D+01
 Iteration Nr.   2
 **********************
 DD1Dir will call FoFMem   1 times, MxPair=       342
 NAB=   171 NAA=     0 NBB=     0.
 DE(Corr)=  -1.1748700     E(CORR)=     -270.87832070     Delta=-2.89D-02
 NORM(A)=   0.11837210D+01
 Iteration Nr.   3
 **********************
 DD1Dir will call FoFMem   1 times, MxPair=       342
 NAB=   171 NAA=     0 NBB=     0.
 DE(Corr)=  -1.1767517     E(CORR)=     -270.88020241     Delta=-1.88D-03
 NORM(A)=   0.11852359D+01
 Iteration Nr.   4
 **********************
 DD1Dir will call FoFMem   1 times, MxPair=       342
 NAB=   171 NAA=     0 NBB=     0.
 DE(Corr)=  -1.1784881     E(CORR)=     -270.88193887     Delta=-1.74D-03
 NORM(A)=   0.11855974D+01
 Iteration Nr.   5
 **********************
 DD1Dir will call FoFMem   1 times, MxPair=       342
 NAB=   171 NAA=     0 NBB=     0.
 DE(Corr)=  -1.1786444     E(CORR)=     -270.88209519     Delta=-1.56D-04
 NORM(A)=   0.11856877D+01
 Iteration Nr.   6
 **********************
 DD1Dir will call FoFMem   1 times, MxPair=       342
 NAB=   171 NAA=     0 NBB=     0.
 DE(Corr)=  -1.1786606     E(CORR)=     -270.88211140     Delta=-1.62D-05
 NORM(A)=   0.11856826D+01
 Iteration Nr.   7
 **********************
 DD1Dir will call FoFMem   1 times, MxPair=       342
 NAB=   171 NAA=     0 NBB=     0.
 DE(Corr)=  -1.1786613     E(CORR)=     -270.88211202     Delta=-6.20D-07
 NORM(A)=   0.11856825D+01
 Iteration Nr.   8
 **********************
 DD1Dir will call FoFMem   1 times, MxPair=       342
 NAB=   171 NAA=     0 NBB=     0.
 DE(Corr)=  -1.1786599     E(CORR)=     -270.88211069     Delta= 1.33D-06
 NORM(A)=   0.11856836D+01
 Iteration Nr.   9
 **********************
 DD1Dir will call FoFMem   1 times, MxPair=       342
 NAB=   171 NAA=     0 NBB=     0.
 DE(Corr)=  -1.1786602     E(CORR)=     -270.88211097     Delta=-2.82D-07
 NORM(A)=   0.11856842D+01
 Iteration Nr.  10
 **********************
 DD1Dir will call FoFMem   1 times, MxPair=       342
 NAB=   171 NAA=     0 NBB=     0.
 DE(Corr)=  -1.1786604     E(CORR)=     -270.88211115     Delta=-1.83D-07
 NORM(A)=   0.11856845D+01
 Iteration Nr.  11
 **********************
 DD1Dir will call FoFMem   1 times, MxPair=       342
 NAB=   171 NAA=     0 NBB=     0.
 DE(Corr)=  -1.1786606     E(CORR)=     -270.88211134     Delta=-1.82D-07
 NORM(A)=   0.11856847D+01
 Iteration Nr.  12
 **********************
 DD1Dir will call FoFMem   1 times, MxPair=       342
 NAB=   171 NAA=     0 NBB=     0.
 DE(Corr)=  -1.1786606     E(CORR)=     -270.88211140     Delta=-6.05D-08
 NORM(A)=   0.11856847D+01
 Wavefunction amplitudes converged. E(Corr)=     -270.88211140    
 Largest amplitude= 1.77D-02
 Time for triples=    16975.69 seconds.
 T4(CCSD)= -0.58475346D-01
 T5(CCSD)=  0.10209120D-02
 CCSD(T)= -0.27093956583D+03
 Discarding MO integrals.

 **********************************************************************

            Population analysis using the SCF density.

 **********************************************************************

 Orbital symmetries:
       Occupied  (A1) (B2) (A1) (B1) (B2) (A2) (A1) (A1) (B2) (A1)
                 (B1) (A1) (B2) (A1) (A2) (B2) (B1) (A1) (A1) (B2)
                 (B1) (A1) (B1) (A2) (B2)
       Virtual   (A1) (B2) (B1) (A1) (A2) (B2) (A1) (B1) (B1) (A1)
                 (B2) (B1) (A1) (B2) (A2) (A2) (A1) (A2) (B1) (A1)
                 (B2) (A1) (B2) (B1) (B2) (B1) (A1) (B2) (A1) (B2)
                 (A2) (B1) (A1) (B2) (B1) (A1) (A2) (A1) (B1) (A2)
                 (B2) (A1) (A2) (A1) (B1) (B2) (B2) (A2) (A1) (A2)
                 (A1) (B2) (B1) (A2) (B1) (A1) (B2) (A1) (B1) (B2)
                 (A2) (B1) (A1) (A1) (B2) (B1) (A1) (A1) (A2) (B2)
                 (B1) (B1) (A2) (B2) (A1) (A2) (A1) (B2) (B1) (B1)
                 (B2) (A1) (B2) (A2) (A1) (B2) (B1) (A1) (A2) (B1)
                 (B2) (A1) (B1) (A2) (B2) (A2) (A1) (B2) (B1) (A1)
                 (B2) (A1) (B1) (A2) (B2) (A2) (B2) (A1) (A2) (B1)
                 (B2) (A2) (A1) (A1) (A1) (B1) (A1) (B2) (A1) (B1)
                 (B2) (A1) (A2) (B2) (A1) (B1) (B2) (A1) (B1) (A1)
                 (A1) (B1) (A2) (B1) (B2) (B2) (A1) (A1) (B1) (A2)
                 (B2) (A2) (B1) (B2) (B1) (B2) (A1) (B2) (A1) (A2)
                 (A1) (B1) (A2) (B1) (A1) (B2) (A2) (B1) (A2) (B2)
                 (A2) (B1) (A1) (B2) (B1) (A2) (A1) (B2) (A1) (A2)
                 (B1) (B2) (A1) (B2) (B1) (B1) (A2) (A1) (A1) (A2)
                 (B1) (B2) (B1) (A1) (B2) (B2) (A2) (A1) (B1) (B2)
                 (A1) (B1) (A2) (B1) (A2) (B2) (A1) (A1) (B1) (A2)
                 (B2) (B1) (B2) (A2) (A1) (A2) (A1) (B2) (A1) (B1)
                 (A2) (B2) (B1) (A1) (A1) (A2) (B2) (A1) (A2) (B1)
                 (B2) (B2) (A1) (A1) (B1) (B2) (A2) (A2) (A1) (B2)
                 (B1) (B1) (A1) (B2) (A1) (B2) (A2) (B1) (A1) (B1)
                 (B2) (A2) (A1) (B2) (A2) (B1) (B2) (B1) (A2) (A1)
                 (A2) (B2) (A2) (B2) (A1) (B1) (A1) (B2) (B1) (B2)
                 (A2) (A1) (A2) (B1) (B1) (A1) (A1) (B2) (A2) (B1)
                 (A1) (B2) (B2) (A2) (B1) (A1) (A2) (A1) (B2) (B1)
                 (B2) (A1) (A1) (A2) (B2) (B1) (A2) (B1) (B2) (A2)
                 (A1) (B2) (B1) (A1) (B2) (A2) (A1)
 The electronic state is 1-A1.
 Alpha  occ. eigenvalues --  -11.22514 -11.22498 -11.22420 -11.22395 -11.22381
 Alpha  occ. eigenvalues --  -11.22339 -11.21543  -1.24639  -1.04891  -0.99105
 Alpha  occ. eigenvalues --   -0.86772  -0.77054  -0.75515  -0.71789  -0.71309
 Alpha  occ. eigenvalues --   -0.59834  -0.59211  -0.58671  -0.53886  -0.48886
 Alpha  occ. eigenvalues --   -0.48380  -0.43908  -0.39940  -0.38809  -0.33194
 Alpha virt. eigenvalues --    0.14401   0.16933   0.17426   0.17935   0.20589
 Alpha virt. eigenvalues --    0.20605   0.20976   0.21125   0.24819   0.27969
 Alpha virt. eigenvalues --    0.28268   0.31406   0.31676   0.31807   0.32476
 Alpha virt. eigenvalues --    0.36348   0.36995   0.41008   0.43271   0.43338
 Alpha virt. eigenvalues --    0.43477   0.46203   0.49149   0.52707   0.55018
 Alpha virt. eigenvalues --    0.56324   0.56688   0.58168   0.59995   0.60368
 Alpha virt. eigenvalues --    0.60681   0.61375   0.61756   0.63537   0.63725
 Alpha virt. eigenvalues --    0.64526   0.65232   0.66494   0.67143   0.68207
 Alpha virt. eigenvalues --    0.69680   0.71277   0.73718   0.73973   0.76041
 Alpha virt. eigenvalues --    0.76586   0.82451   0.83458   0.86534   0.89804
 Alpha virt. eigenvalues --    0.93343   0.94128   0.96694   1.03686   1.05802
 Alpha virt. eigenvalues --    1.05875   1.06307   1.10376   1.14040   1.14050
 Alpha virt. eigenvalues --    1.15408   1.17008   1.17190   1.20625   1.21229
 Alpha virt. eigenvalues --    1.22485   1.25292   1.26964   1.29882   1.30400
 Alpha virt. eigenvalues --    1.30820   1.32765   1.33259   1.33617   1.34119
 Alpha virt. eigenvalues --    1.36971   1.37100   1.37622   1.39125   1.41943
 Alpha virt. eigenvalues --    1.44786   1.46908   1.47503   1.50728   1.51452
 Alpha virt. eigenvalues --    1.52507   1.52698   1.55750   1.56601   1.56846
 Alpha virt. eigenvalues --    1.58169   1.59174   1.59484   1.61986   1.64322
 Alpha virt. eigenvalues --    1.65909   1.68565   1.71403   1.72447   1.74585
 Alpha virt. eigenvalues --    1.79754   1.81535   1.82930   1.84082   1.87722
 Alpha virt. eigenvalues --    1.93505   1.97239   2.00782   2.04791   2.06224
 Alpha virt. eigenvalues --    2.08074   2.09063   2.12248   2.36533   2.49056
 Alpha virt. eigenvalues --    2.53955   2.54130   2.56101   2.59944   2.64738
 Alpha virt. eigenvalues --    2.66475   2.70135   2.72172   2.77007   2.77826
 Alpha virt. eigenvalues --    2.81439   2.82874   2.84035   2.84244   2.84311
 Alpha virt. eigenvalues --    2.89673   2.90653   2.94047   2.94204   2.94301
 Alpha virt. eigenvalues --    2.97667   2.98341   3.00864   3.03448   3.03736
 Alpha virt. eigenvalues --    3.06117   3.09129   3.10250   3.14083   3.14959
 Alpha virt. eigenvalues --    3.15841   3.16288   3.20850   3.21660   3.27277
 Alpha virt. eigenvalues --    3.27952   3.28158   3.30501   3.30806   3.33702
 Alpha virt. eigenvalues --    3.34605   3.35715   3.36664   3.38317   3.38708
 Alpha virt. eigenvalues --    3.42340   3.42641   3.43079   3.45167   3.47225
 Alpha virt. eigenvalues --    3.47567   3.51073   3.51369   3.56236   3.58699
 Alpha virt. eigenvalues --    3.58790   3.60009   3.60185   3.61388   3.65682
 Alpha virt. eigenvalues --    3.66987   3.67090   3.67628   3.69962   3.71391
 Alpha virt. eigenvalues --    3.71585   3.71842   3.80825   3.82239   3.82258
 Alpha virt. eigenvalues --    3.85732   3.89128   3.89256   3.89523   3.92184
 Alpha virt. eigenvalues --    3.94067   3.95484   3.95857   3.97016   4.00629
 Alpha virt. eigenvalues --    4.03046   4.03460   4.05352   4.08963   4.10058
 Alpha virt. eigenvalues --    4.12794   4.13702   4.14390   4.14609   4.15466
 Alpha virt. eigenvalues --    4.17956   4.18025   4.18624   4.20973   4.21536
 Alpha virt. eigenvalues --    4.23770   4.24559   4.26525   4.28104   4.30626
 Alpha virt. eigenvalues --    4.33011   4.34610   4.36237   4.39213   4.39682
 Alpha virt. eigenvalues --    4.40811   4.43058   4.44557   4.46321   4.47772
 Alpha virt. eigenvalues --    4.48295   4.48533   4.51011   4.52123   4.54166
 Alpha virt. eigenvalues --    4.54307   4.58595   4.61046   4.61146   4.66987
 Alpha virt. eigenvalues --    4.68021   4.70292   4.72558   4.74725   4.75000
 Alpha virt. eigenvalues --    4.77042   4.77074   4.84731   4.85183   4.86373
 Alpha virt. eigenvalues --    4.87267   4.90342   4.95247   4.95411   4.99829
 Alpha virt. eigenvalues --    5.06214   5.09363   5.13835   5.13902   5.23170
 Alpha virt. eigenvalues --    5.23754   5.28229   5.30823   5.33652   5.35197
 Alpha virt. eigenvalues --    5.35445   5.35536   5.39984   5.45591   5.46892
 Alpha virt. eigenvalues --    5.49042   5.50678   5.55043   5.57535   5.58900
 Alpha virt. eigenvalues --    5.58992   5.59448   5.61353   5.63913   5.79323
 Alpha virt. eigenvalues --    5.88622   5.89679   5.92605   5.97383   6.02610
 Alpha virt. eigenvalues --    6.05035   6.08744   6.14627   6.15929   6.20731
 Alpha virt. eigenvalues --    6.22214   6.38168   6.39824   6.50116   6.77097
 Alpha virt. eigenvalues --   11.56059  12.36818  12.56098  12.85586  13.31452
 Alpha virt. eigenvalues --   13.58240  13.67875
          Condensed to atoms (all electrons):
               1          2          3          4          5          6
     1  C    5.068350  -0.039226  -0.039226  -0.094701   0.267163   0.267163
     2  C   -0.039226   5.199825   0.263487   0.267163  -0.119044   0.288262
     3  C   -0.039226   0.263487   5.199825   0.267163   0.288262  -0.119044
     4  C   -0.094701   0.267163   0.267163   5.068350  -0.039226  -0.039226
     5  C    0.267163  -0.119044   0.288262  -0.039226   5.199825   0.263487
     6  C    0.267163   0.288262  -0.119044  -0.039226   0.263487   5.199825
     7  H    0.420881   0.003852   0.003852   0.004896  -0.027595  -0.027595
     8  H    0.001951   0.419576  -0.035825  -0.019296   0.011682  -0.025296
     9  H    0.001951  -0.035825   0.419576  -0.019296  -0.025296   0.011682
    10  H    0.004896  -0.027595  -0.027595   0.420881   0.003852   0.003852
    11  H   -0.019296   0.011682  -0.025296   0.001951   0.419576  -0.035825
    12  H   -0.019296  -0.025296   0.011682   0.001951  -0.035825   0.419576
    13  C    0.371209  -0.046180  -0.046180   0.371209  -0.046180  -0.046180
    14  H   -0.038088   0.006955  -0.002720  -0.038088  -0.002720   0.006955
    15  H   -0.038088  -0.002720   0.006955  -0.038088   0.006955  -0.002720
               7          8          9         10         11         12
     1  C    0.420881   0.001951   0.001951   0.004896  -0.019296  -0.019296
     2  C    0.003852   0.419576  -0.035825  -0.027595   0.011682  -0.025296
     3  C    0.003852  -0.035825   0.419576  -0.027595  -0.025296   0.011682
     4  C    0.004896  -0.019296  -0.019296   0.420881   0.001951   0.001951
     5  C   -0.027595   0.011682  -0.025296   0.003852   0.419576  -0.035825
     6  C   -0.027595  -0.025296   0.011682   0.003852  -0.035825   0.419576
     7  H    0.517029   0.000006   0.000006  -0.000186  -0.003088  -0.003088
     8  H    0.000006   0.500553  -0.002317  -0.003088  -0.000142  -0.001527
     9  H    0.000006  -0.002317   0.500553  -0.003088  -0.001527  -0.000142
    10  H   -0.000186  -0.003088  -0.003088   0.517029   0.000006   0.000006
    11  H   -0.003088  -0.000142  -0.001527   0.000006   0.500553  -0.002317
    12  H   -0.003088  -0.001527  -0.000142   0.000006  -0.002317   0.500553
    13  C   -0.019508   0.001419   0.001419  -0.019508   0.001419   0.001419
    14  H   -0.001850  -0.000121   0.000052  -0.001850   0.000052  -0.000121
    15  H   -0.001850   0.000052  -0.000121  -0.001850  -0.000121   0.000052
              13         14         15
     1  C    0.371209  -0.038088  -0.038088
     2  C   -0.046180   0.006955  -0.002720
     3  C   -0.046180  -0.002720   0.006955
     4  C    0.371209  -0.038088  -0.038088
     5  C   -0.046180  -0.002720   0.006955
     6  C   -0.046180   0.006955  -0.002720
     7  H   -0.019508  -0.001850  -0.001850
     8  H    0.001419  -0.000121   0.000052
     9  H    0.001419   0.000052  -0.000121
    10  H   -0.019508  -0.001850  -0.001850
    11  H    0.001419   0.000052  -0.000121
    12  H    0.001419  -0.000121   0.000052
    13  C    4.795115   0.431166   0.431166
    14  H    0.431166   0.575847  -0.032860
    15  H    0.431166  -0.032860   0.575847
 Mulliken charges:
               1
     1  C   -0.115641
     2  C   -0.164916
     3  C   -0.164916
     4  C   -0.115641
     5  C   -0.164916
     6  C   -0.164916
     7  H    0.134240
     8  H    0.152373
     9  H    0.152373
    10  H    0.134240
    11  H    0.152373
    12  H    0.152373
    13  C   -0.181803
    14  H    0.097389
    15  H    0.097389
 Sum of Mulliken charges =  -0.00000
 Mulliken charges with hydrogens summed into heavy atoms:
               1
     1  C    0.018599
     2  C   -0.012543
     3  C   -0.012543
     4  C    0.018599
     5  C   -0.012543
     6  C   -0.012543
    13  C    0.012975
 Electronic spatial extent (au):  <R**2>=            512.0532
 Charge=              0.0000 electrons
 Dipole moment (field-independent basis, Debye):
    X=              0.0000    Y=              0.0000    Z=             -0.0315  Tot=              0.0315
 Quadrupole moment (field-independent basis, Debye-Ang):
   XX=            -42.2553   YY=            -39.8066   ZZ=            -42.3305
   XY=              0.0000   XZ=             -0.0000   YZ=              0.0000
 Traceless Quadrupole moment (field-independent basis, Debye-Ang):
   XX=             -0.7911   YY=              1.6575   ZZ=             -0.8664
   XY=              0.0000   XZ=             -0.0000   YZ=              0.0000
 Octapole moment (field-independent basis, Debye-Ang**2):
  XXX=             -0.0000  YYY=             -0.0000  ZZZ=              2.5884  XYY=              0.0000
  XXY=              0.0000  XXZ=             -3.4567  XZZ=              0.0000  YZZ=             -0.0000
  YYZ=             -0.8145  XYZ=              0.0000
 Hexadecapole moment (field-independent basis, Debye-Ang**3):
 XXXX=           -159.2030 YYYY=           -258.9496 ZZZZ=           -282.2820 XXXY=             -0.0000
 XXXZ=              0.0000 YYYX=             -0.0000 YYYZ=             -0.0000 ZZZX=              0.0000
 ZZZY=             -0.0000 XXYY=            -70.9280 XXZZ=            -65.5221 YYZZ=            -88.7178
 XXYZ=             -0.0000 YYXZ=              0.0000 ZZXY=             -0.0000
 N-N= 2.977877256349D+02 E-N=-1.223368120922D+03  KE= 2.694234460221D+02
 Symmetry A1   KE= 1.130610450432D+02
 Symmetry A2   KE= 3.718578115450D+01
 Symmetry B1   KE= 4.172926184568D+01
 Symmetry B2   KE= 7.744735797879D+01
 1\1\GINC-N7061\SP\RCCSD(T)-FC\CC-pVTZ\C7H8\JIAMINGD\23-Apr-2025\0\\# c
 csd(t)/cc-pvtz geom=connectivity\\M0001\\0,1\C,0,0.,1.145,0.547124\C,0
 ,0.7541,-0.7705,-0.704776\C,0,-0.7541,-0.7705,-0.704776\C,0,0.,-1.145,
 0.547124\C,0,-0.7541,0.7705,-0.704776\C,0,0.7541,0.7705,-0.704776\H,0,
 0.,2.1769,0.869324\H,0,1.4408,-1.4204,-1.224276\H,0,-1.4408,-1.4204,-1
 .224276\H,0,0.,-2.1769,0.869324\H,0,-1.4408,1.4204,-1.224276\H,0,1.440
 8,1.4204,-1.224276\C,0,0.,0.,1.529824\H,0,-0.8891,0.,2.164324\H,0,0.88
 91,0.,2.164324\\Version=ES64L-G16RevA.03\State=1-A1\HF=-269.7034508\MP
 2=-270.8486324\MP3=-270.881614\MP4D=-270.9077653\MP4DQ=-270.8757603\MP
 4SDQ=-270.8838574\CCSD=-270.8821114\CCSD(T)=-270.9395658\RMSD=2.382e-0
 9\PG=C02V [C2(C1),SGV(C2H2),SGV'(H2),X(C4H4)]\\@


 I take a simple view of life: keep your eyes open and get on with it.
 -- Laurence Olivier
 Job cpu time:       0 days  6 hours  1 minutes 26.8 seconds.
 Elapsed time:       0 days  0 hours 24 minutes 32.8 seconds.
 File lengths (MBytes):  RWF=   6101 Int=      0 D2E=      0 Chk=      8 Scr=      1
 Normal termination of Gaussian 16 at Wed Apr 23 11:12:54 2025.
