# Supplementary material for: Hyperpyramidalized alkenes with bond orders near 1.5 as synthetic building blocks
Source: Nat Chem. 2026 Jan 21;18(5):913–22. doi: 10.1038/s41557-025-02055-9 (PMC12859755; doi:10.1038/s41557-025-02055-9)
Supplement: Supplementary file 2 — Output files for reported computations. [file 41557_2025_2055_MOESM2_ESM.zip › Computation data/Quadricyclene 11/M06-2X-def2-TZVP/quadricyclene11.out]

 Entering Gaussian System, Link 0=/u/local/apps/gaussian/16_sse4/g16
 Initial command:
 /u/local/apps/gaussian/16_sse4/l1.exe "/work/8215661.1.pod_smp.q/Gau-18861.inp" -scrdir="/work/8215661.1.pod_smp.q/"
 Entering Link 1 = /u/local/apps/gaussian/16_sse4/l1.exe PID=     18863.
  
 Copyright (c) 1988,1990,1992,1993,1995,1998,2003,2009,2016,
            Gaussian, Inc.  All Rights Reserved.
  
 This is part of the Gaussian(R) 16 program.  It is based on
 the Gaussian(R) 09 system (copyright 2009, Gaussian, Inc.),
 the Gaussian(R) 03 system (copyright 2003, Gaussian, Inc.),
 the Gaussian(R) 98 system (copyright 1998, Gaussian, Inc.),
 the Gaussian(R) 94 system (copyright 1995, Gaussian, Inc.),
 the Gaussian 92(TM) system (copyright 1992, Gaussian, Inc.),
 the Gaussian 90(TM) system (copyright 1990, Gaussian, Inc.),
 the Gaussian 88(TM) system (copyright 1988, Gaussian, Inc.),
 the Gaussian 86(TM) system (copyright 1986, Carnegie Mellon
 University), and the Gaussian 82(TM) system (copyright 1983,
 Carnegie Mellon University). Gaussian is a federally registered
 trademark of Gaussian, Inc.
  
 This software contains proprietary and confidential information,
 including trade secrets, belonging to Gaussian, Inc.
  
 This software is provided under written license and may be
 used, copied, transmitted, or stored only in accord with that
 written license.
  
 The following legend is applicable only to US Government
 contracts under FAR:
  
                    RESTRICTED RIGHTS LEGEND
  
 Use, reproduction and disclosure by the US Government is
 subject to restrictions as set forth in subparagraphs (a)
 and (c) of the Commercial Computer Software - Restricted
 Rights clause in FAR 52.227-19.
  
 Gaussian, Inc.
 340 Quinnipiac St., Bldg. 40, Wallingford CT 06492
  
  
 ---------------------------------------------------------------
 Warning -- This program may not be used in any manner that
 competes with the business of Gaussian, Inc. or will provide
 assistance to any competitor of Gaussian, Inc.  The licensee
 of this program is prohibited from giving any competitor of
 Gaussian, Inc. access to this program.  By using this program,
 the user acknowledges that Gaussian, Inc. is engaged in the
 business of creating and licensing software in the field of
 computational chemistry and represents and warrants to the
 licensee that it is not a competitor of Gaussian, Inc. and that
 it will not use this program in any manner prohibited above.
 ---------------------------------------------------------------
  

 Cite this work as:
 Gaussian 16, Revision A.03,
 M. J. Frisch, G. W. Trucks, H. B. Schlegel, G. E. Scuseria, 
 M. A. Robb, J. R. Cheeseman, G. Scalmani, V. Barone, 
 G. A. Petersson, H. Nakatsuji, X. Li, M. Caricato, A. V. Marenich, 
 J. Bloino, B. G. Janesko, R. Gomperts, B. Mennucci, H. P. Hratchian, 
 J. V. Ortiz, A. F. Izmaylov, J. L. Sonnenberg, D. Williams-Young, 
 F. Ding, F. Lipparini, F. Egidi, J. Goings, B. Peng, A. Petrone, 
 T. Henderson, D. Ranasinghe, V. G. Zakrzewski, J. Gao, N. Rega, 
 G. Zheng, W. Liang, M. Hada, M. Ehara, K. Toyota, R. Fukuda, 
 J. Hasegawa, M. Ishida, T. Nakajima, Y. Honda, O. Kitao, H. Nakai, 
 T. Vreven, K. Throssell, J. A. Montgomery, Jr., J. E. Peralta, 
 F. Ogliaro, M. J. Bearpark, J. J. Heyd, E. N. Brothers, K. N. Kudin, 
 V. N. Staroverov, T. A. Keith, R. Kobayashi, J. Normand, 
 K. Raghavachari, A. P. Rendell, J. C. Burant, S. S. Iyengar, 
 J. Tomasi, M. Cossi, J. M. Millam, M. Klene, C. Adamo, R. Cammi, 
 J. W. Ochterski, R. L. Martin, K. Morokuma, O. Farkas, 
 J. B. Foresman, and D. J. Fox, Gaussian, Inc., Wallingford CT, 2016.
 
 ******************************************
 Gaussian 16:  ES64L-G16RevA.03 25-Dec-2016
                 9-Apr-2025 
 ******************************************
 %nproc=8
 Will use up to    8 processors via shared memory.
 %mem=16GB
 %chk=quadricyclene11.chk
 -------------------------------------------------------
 # opt freq m062x pop=nboread geom=connectivity def2tzvp
 -------------------------------------------------------
 1/18=20,19=15,26=3,38=1,57=2/1,3;
 2/9=110,12=2,17=6,18=5,40=1/2;
 3/5=44,7=101,11=2,25=1,30=1,71=1,74=-55/1,2,3;
 4//1;
 5/5=2,38=5/2;
 6/7=2,8=2,9=2,10=2,28=1,40=2/1,7;
 7//1,2,3,16;
 1/18=20,19=15,26=3/3(2);
 2/9=110/2;
 99//99;
 2/9=110/2;
 3/5=44,7=101,11=2,25=1,30=1,71=1,74=-55/1,2,3;
 4/5=5,16=3,69=1/1;
 5/5=2,38=5/2;
 7//1,2,3,16;
 1/18=20,19=15,26=3/3(-5);
 2/9=110/2;
 6/7=2,8=2,9=2,10=2,19=2,28=1,40=2/1,7;
 99/9=1/99;
 -----
 M0001
 -----
 Symbolic Z-matrix:
 Charge =  0 Multiplicity = 1
 C                     1.13394   0.7496    0.33152 
 H                     1.90985   1.4965    0.20278 
 C                    -0.01186   0.6772    1.34869 
 C                    -0.01186  -0.6772    1.34869 
 C                     1.13394  -0.7496    0.33152 
 H                     1.90985  -1.4965    0.20278 
 C                    -1.22973   0.        0.76737 
 H                    -2.19187   0.        1.26545 
 C                     0.46436   0.       -0.82306 
 H                     0.95588   0.       -1.79345 
 C                    -1.0643    0.       -0.74932 
 H                    -1.4991   -0.89059  -1.21649 
 H                    -1.4991    0.89059  -1.21649 
 

 GradGradGradGradGradGradGradGradGradGradGradGradGradGradGradGradGradGrad
 Berny optimization.
 Initialization pass.
                           ----------------------------
                           !    Initial Parameters    !
                           ! (Angstroms and Degrees)  !
 --------------------------                            --------------------------
 ! Name  Definition              Value          Derivative Info.                !
 --------------------------------------------------------------------------------
 ! R1    R(1,2)                  1.0846         estimate D2E/DX2                !
 ! R2    R(1,3)                  1.5339         estimate D2E/DX2                !
 ! R3    R(1,5)                  1.4992         estimate D2E/DX2                !
 ! R4    R(1,9)                  1.5308         estimate D2E/DX2                !
 ! R5    R(3,4)                  1.3544         estimate D2E/DX2                !
 ! R6    R(3,7)                  1.5099         estimate D2E/DX2                !
 ! R7    R(4,5)                  1.5339         estimate D2E/DX2                !
 ! R8    R(4,7)                  1.5099         estimate D2E/DX2                !
 ! R9    R(5,6)                  1.0846         estimate D2E/DX2                !
 ! R10   R(5,9)                  1.5308         estimate D2E/DX2                !
 ! R11   R(7,8)                  1.0834         estimate D2E/DX2                !
 ! R12   R(7,11)                 1.5257         estimate D2E/DX2                !
 ! R13   R(9,10)                 1.0878         estimate D2E/DX2                !
 ! R14   R(9,11)                 1.5304         estimate D2E/DX2                !
 ! R15   R(11,12)                1.0957         estimate D2E/DX2                !
 ! R16   R(11,13)                1.0957         estimate D2E/DX2                !
 ! A1    A(2,1,3)              130.2092         estimate D2E/DX2                !
 ! A2    A(2,1,5)              133.5202         estimate D2E/DX2                !
 ! A3    A(2,1,9)              124.0967         estimate D2E/DX2                !
 ! A4    A(3,1,5)               87.2945         estimate D2E/DX2                !
 ! A5    A(3,1,9)               98.6443         estimate D2E/DX2                !
 ! A6    A(1,3,4)               92.7055         estimate D2E/DX2                !
 ! A7    A(1,3,7)              111.6159         estimate D2E/DX2                !
 ! A8    A(3,4,5)               92.7055         estimate D2E/DX2                !
 ! A9    A(5,4,7)              111.6159         estimate D2E/DX2                !
 ! A10   A(1,5,4)               87.2945         estimate D2E/DX2                !
 ! A11   A(1,5,6)              133.5202         estimate D2E/DX2                !
 ! A12   A(4,5,6)              130.2092         estimate D2E/DX2                !
 ! A13   A(4,5,9)               98.6443         estimate D2E/DX2                !
 ! A14   A(6,5,9)              124.0967         estimate D2E/DX2                !
 ! A15   A(3,7,8)              122.6362         estimate D2E/DX2                !
 ! A16   A(3,7,11)             107.175          estimate D2E/DX2                !
 ! A17   A(4,7,8)              122.6362         estimate D2E/DX2                !
 ! A18   A(4,7,11)             107.175          estimate D2E/DX2                !
 ! A19   A(8,7,11)             123.5943         estimate D2E/DX2                !
 ! A20   A(1,9,10)             118.3722         estimate D2E/DX2                !
 ! A21   A(1,9,11)             113.6136         estimate D2E/DX2                !
 ! A22   A(5,9,10)             118.3722         estimate D2E/DX2                !
 ! A23   A(5,9,11)             113.6136         estimate D2E/DX2                !
 ! A24   A(10,9,11)            119.6248         estimate D2E/DX2                !
 ! A25   A(7,11,9)              98.9863         estimate D2E/DX2                !
 ! A26   A(7,11,12)            112.3861         estimate D2E/DX2                !
 ! A27   A(7,11,13)            112.3861         estimate D2E/DX2                !
 ! A28   A(9,11,12)            112.0757         estimate D2E/DX2                !
 ! A29   A(9,11,13)            112.0757         estimate D2E/DX2                !
 ! A30   A(12,11,13)           108.7495         estimate D2E/DX2                !
 ! D1    D(2,1,3,4)           -149.6262         estimate D2E/DX2                !
 ! D2    D(2,1,3,7)            148.0356         estimate D2E/DX2                !
 ! D3    D(5,1,3,4)              0.0            estimate D2E/DX2                !
 ! D4    D(5,1,3,7)            -62.3382         estimate D2E/DX2                !
 ! D5    D(9,1,3,4)             59.7982         estimate D2E/DX2                !
 ! D6    D(9,1,3,7)             -2.54           estimate D2E/DX2                !
 ! D7    D(2,1,5,4)            147.8236         estimate D2E/DX2                !
 ! D8    D(2,1,5,6)              0.0            estimate D2E/DX2                !
 ! D9    D(3,1,5,4)              0.0            estimate D2E/DX2                !
 ! D10   D(3,1,5,6)           -147.8236         estimate D2E/DX2                !
 ! D11   D(2,1,9,10)            17.3398         estimate D2E/DX2                !
 ! D12   D(2,1,9,11)          -130.79           estimate D2E/DX2                !
 ! D13   D(3,1,9,10)           170.3991         estimate D2E/DX2                !
 ! D14   D(3,1,9,11)            22.2692         estimate D2E/DX2                !
 ! D15   D(1,3,4,5)              0.0            estimate D2E/DX2                !
 ! D16   D(1,3,7,8)           -169.4198         estimate D2E/DX2                !
 ! D17   D(1,3,7,11)           -17.0881         estimate D2E/DX2                !
 ! D18   D(3,4,5,1)              0.0            estimate D2E/DX2                !
 ! D19   D(3,4,5,6)            149.6262         estimate D2E/DX2                !
 ! D20   D(3,4,5,9)            -59.7982         estimate D2E/DX2                !
 ! D21   D(7,4,5,1)             62.3382         estimate D2E/DX2                !
 ! D22   D(7,4,5,6)           -148.0356         estimate D2E/DX2                !
 ! D23   D(7,4,5,9)              2.54           estimate D2E/DX2                !
 ! D24   D(5,4,7,8)            169.4198         estimate D2E/DX2                !
 ! D25   D(5,4,7,11)            17.0881         estimate D2E/DX2                !
 ! D26   D(4,5,9,10)          -170.3991         estimate D2E/DX2                !
 ! D27   D(4,5,9,11)           -22.2692         estimate D2E/DX2                !
 ! D28   D(6,5,9,10)           -17.3398         estimate D2E/DX2                !
 ! D29   D(6,5,9,11)           130.79           estimate D2E/DX2                !
 ! D30   D(3,7,11,9)            27.9982         estimate D2E/DX2                !
 ! D31   D(3,7,11,12)          146.465          estimate D2E/DX2                !
 ! D32   D(3,7,11,13)          -90.4685         estimate D2E/DX2                !
 ! D33   D(4,7,11,9)           -27.9982         estimate D2E/DX2                !
 ! D34   D(4,7,11,12)           90.4685         estimate D2E/DX2                !
 ! D35   D(4,7,11,13)         -146.465          estimate D2E/DX2                !
 ! D36   D(8,7,11,9)           180.0            estimate D2E/DX2                !
 ! D37   D(8,7,11,12)          -61.5333         estimate D2E/DX2                !
 ! D38   D(8,7,11,13)           61.5333         estimate D2E/DX2                !
 ! D39   D(1,9,11,7)           -32.3055         estimate D2E/DX2                !
 ! D40   D(1,9,11,12)         -151.0051         estimate D2E/DX2                !
 ! D41   D(1,9,11,13)           86.3941         estimate D2E/DX2                !
 ! D42   D(5,9,11,7)            32.3055         estimate D2E/DX2                !
 ! D43   D(5,9,11,12)          -86.3941         estimate D2E/DX2                !
 ! D44   D(5,9,11,13)          151.0051         estimate D2E/DX2                !
 ! D45   D(10,9,11,7)          180.0            estimate D2E/DX2                !
 ! D46   D(10,9,11,12)          61.3004         estimate D2E/DX2                !
 ! D47   D(10,9,11,13)         -61.3004         estimate D2E/DX2                !
 --------------------------------------------------------------------------------
 Trust Radius=3.00D-01 FncErr=1.00D-07 GrdErr=1.00D-06 EigMax=2.50D+02 EigMin=1.00D-04
 Number of steps in this run=    100 maximum allowed number of steps=    100.
 GradGradGradGradGradGradGradGradGradGradGradGradGradGradGradGradGradGrad

                          Input orientation:                          
 ---------------------------------------------------------------------
 Center     Atomic      Atomic             Coordinates (Angstroms)
 Number     Number       Type             X           Y           Z
 ---------------------------------------------------------------------
      1          6           0        1.133945    0.749599    0.331516
      2          1           0        1.909847    1.496495    0.202785
      3          6           0       -0.011863    0.677195    1.348691
      4          6           0       -0.011863   -0.677195    1.348691
      5          6           0        1.133945   -0.749599    0.331516
      6          1           0        1.909847   -1.496495    0.202785
      7          6           0       -1.229725    0.000000    0.767365
      8          1           0       -2.191866    0.000000    1.265448
      9          6           0        0.464356    0.000000   -0.823057
     10          1           0        0.955878    0.000000   -1.793450
     11          6           0       -1.064304    0.000000   -0.749315
     12          1           0       -1.499098   -0.890594   -1.216486
     13          1           0       -1.499098    0.890594   -1.216486
 ---------------------------------------------------------------------
                    Distance matrix (angstroms):
                    1          2          3          4          5
     1  C    0.000000
     2  H    1.084643   0.000000
     3  C    1.533871   2.382713   0.000000
     4  C    2.093624   3.119455   1.354390   0.000000
     5  C    1.499198   2.379818   2.093624   1.533871   0.000000
     6  H    2.379818   2.992990   3.119455   2.382713   1.084643
     7  C    2.517697   3.523515   1.509875   1.509875   2.517697
     8  H    3.534848   4.493640   2.284281   2.284281   3.534848
     9  C    1.530780   2.319761   2.324191   2.324191   1.530780
    10  H    2.260329   2.671050   3.356809   3.356809   2.260329
    11  C    2.561717   3.462884   2.442920   2.442920   2.561717
    12  H    3.466909   4.396979   3.354097   2.972800   3.057631
    13  H    3.057631   3.741972   2.972800   3.354097   3.466909
                    6          7          8          9         10
     6  H    0.000000
     7  C    3.523515   0.000000
     8  H    4.493640   1.083421   0.000000
     9  C    2.319761   2.323651   3.378960   0.000000
    10  H    2.671050   3.366695   4.389208   1.087776   0.000000
    11  C    3.462884   1.525675   2.308824   1.530438   2.274061
    12  H    3.741972   2.191206   2.726368   2.191597   2.674500
    13  H    4.396979   2.191206   2.726368   2.191597   2.674500
                   11         12         13
    11  C    0.000000
    12  H    1.095651   0.000000
    13  H    1.095651   1.781187   0.000000
 Stoichiometry    C7H6
 Framework group  CS[SG(C3H2),X(C4H4)]
 Deg. of freedom    19
 Full point group                 CS      NOp   2
 Largest Abelian subgroup         CS      NOp   2
 Largest concise Abelian subgroup CS      NOp   2
                         Standard orientation:                         
 ---------------------------------------------------------------------
 Center     Atomic      Atomic             Coordinates (Angstroms)
 Number     Number       Type             X           Y           Z
 ---------------------------------------------------------------------
      1          6           0       -0.772996   -0.772348    0.749599
      2          1           0       -1.191834   -1.438058    1.496495
      3          6           0       -0.772996    0.759814    0.677195
      4          6           0       -0.772996    0.759814   -0.677195
      5          6           0       -0.772996   -0.772348   -0.749599
      6          1           0       -1.191834   -1.438058   -1.496495
      7          6           0        0.470258    1.284645   -0.000000
      8          1           0        0.736521    2.334839   -0.000000
      9          6           0        0.534964   -1.038104    0.000000
     10          1           0        0.934348   -2.049909    0.000000
     11          6           0        1.494668    0.154040   -0.000000
     12          1           0        2.132688    0.169049   -0.890594
     13          1           0        2.132688    0.169049    0.890594
 ---------------------------------------------------------------------
 Rotational constants (GHZ):           5.1597546           4.4624254           3.3694343
 Standard basis: def2TZVP (5D, 7F)
 There are   169 symmetry adapted cartesian basis functions of A'  symmetry.
 There are   119 symmetry adapted cartesian basis functions of A"  symmetry.
 There are   147 symmetry adapted basis functions of A'  symmetry.
 There are   106 symmetry adapted basis functions of A"  symmetry.
   253 basis functions,   405 primitive gaussians,   288 cartesian basis functions
    24 alpha electrons       24 beta electrons
       nuclear repulsion energy       276.5041811759 Hartrees.
 NAtoms=   13 NActive=   13 NUniq=    9 SFac= 2.09D+00 NAtFMM=   60 NAOKFM=F Big=F
 Integral buffers will be    131072 words long.
 Raffenetti 2 integral format.
 Two-electron integral symmetry is turned on.
 One-electron integrals computed using PRISM.
   2 Symmetry operations used in ECPInt.
 ECPInt:  NShTT=    5151 NPrTT=   15748 LenC2=    5132 LenP2D=   13319.
 LDataN:  DoStor=T MaxTD1= 6 Len=  172
 NBasis=   253 RedAO= T EigKep=  3.88D-05  NBF=   147   106
 NBsUse=   253 1.00D-06 EigRej= -1.00D+00 NBFU=   147   106
 ExpMin= 9.52D-02 ExpMax= 1.36D+04 ExpMxC= 4.63D+02 IAcc=3 IRadAn=         5 AccDes= 0.00D+00
 Harris functional with IExCor= 1009 and IRadAn=       5 diagonalized for initial guess.
 HarFok:  IExCor= 1009 AccDes= 0.00D+00 IRadAn=         5 IDoV= 1 UseB2=F ITyADJ=14
 ICtDFT=  3500011 ScaDFX=  1.000000  1.000000  1.000000  1.000000
 FoFCou: FMM=F IPFlag=           0 FMFlag=      100000 FMFlg1=           0
         NFxFlg=           0 DoJE=T BraDBF=F KetDBF=T FulRan=T
         wScrn=  0.000000 ICntrl=       500 IOpCl=  0 I1Cent=   200000004 NGrid=           0
         NMat0=    1 NMatS0=      1 NMatT0=    0 NMatD0=    1 NMtDS0=    0 NMtDT0=    0
 Petite list used in FoFCou.
 Initial guess orbital symmetries:
       Occupied  (A') (A') (A') (A") (A') (A') (A") (A') (A') (A')
                 (A") (A') (A') (A') (A") (A') (A') (A") (A') (A')
                 (A") (A') (A") (A')
       Virtual   (A") (A") (A') (A') (A') (A") (A') (A') (A") (A')
                 (A") (A') (A") (A') (A") (A') (A") (A') (A') (A')
                 (A') (A") (A') (A") (A') (A') (A") (A') (A") (A')
                 (A") (A') (A') (A") (A') (A") (A') (A") (A') (A')
                 (A") (A') (A') (A") (A") (A') (A') (A") (A') (A")
                 (A') (A') (A") (A') (A") (A') (A') (A') (A") (A')
                 (A') (A") (A") (A') (A') (A") (A') (A') (A") (A')
                 (A") (A') (A") (A") (A') (A") (A') (A') (A") (A")
                 (A') (A') (A") (A') (A") (A") (A') (A') (A') (A")
                 (A') (A") (A") (A') (A') (A') (A') (A") (A") (A")
                 (A') (A') (A") (A') (A') (A') (A') (A") (A") (A')
                 (A') (A") (A') (A") (A') (A') (A") (A') (A") (A')
                 (A") (A') (A") (A') (A") (A') (A") (A') (A') (A')
                 (A") (A') (A') (A") (A') (A") (A') (A") (A") (A')
                 (A") (A') (A') (A') (A') (A') (A") (A') (A") (A')
                 (A') (A") (A') (A") (A') (A") (A") (A") (A') (A")
                 (A") (A') (A') (A") (A') (A") (A") (A') (A") (A')
                 (A") (A') (A") (A') (A') (A") (A') (A') (A") (A")
                 (A') (A") (A') (A') (A') (A") (A') (A") (A") (A')
                 (A') (A") (A') (A') (A") (A') (A') (A") (A") (A")
                 (A') (A') (A') (A") (A') (A") (A') (A") (A') (A")
                 (A') (A") (A') (A') (A") (A') (A") (A') (A") (A')
                 (A") (A") (A') (A') (A') (A") (A') (A") (A')
 The electronic state of the initial guess is 1-A'.
 Keep R1 ints in memory in symmetry-blocked form, NReq=774635738.
 Requested convergence on RMS density matrix=1.00D-08 within 128 cycles.
 Requested convergence on MAX density matrix=1.00D-06.
 Requested convergence on             energy=1.00D-06.
 No special actions if energy rises.
 Integral accuracy reduced to 1.0D-05 until final iterations.
 Initial convergence to 1.0D-05 achieved.  Increase integral accuracy.
 SCF Done:  E(RM062X) =  -270.103639252     A.U. after   14 cycles
            NFock= 14  Conv=0.34D-08     -V/T= 2.0055

 **********************************************************************

            Population analysis using the SCF density.

 **********************************************************************

 Orbital symmetries:
       Occupied  (A') (A') (A') (A") (A') (A") (A') (A') (A') (A')
                 (A") (A') (A') (A') (A") (A') (A') (A") (A') (A')
                 (A") (A') (A") (A')
       Virtual   (A") (A') (A') (A") (A') (A") (A') (A') (A") (A')
                 (A") (A') (A') (A") (A') (A") (A') (A') (A") (A')
                 (A") (A') (A") (A') (A') (A") (A') (A') (A") (A')
                 (A') (A") (A') (A") (A') (A') (A") (A') (A") (A')
                 (A") (A') (A") (A') (A') (A") (A') (A') (A") (A')
                 (A") (A") (A') (A') (A") (A') (A') (A') (A") (A')
                 (A') (A") (A") (A') (A') (A") (A') (A') (A") (A')
                 (A") (A') (A') (A") (A") (A") (A') (A') (A") (A")
                 (A') (A') (A") (A') (A") (A") (A') (A') (A') (A")
                 (A') (A") (A') (A") (A') (A') (A") (A') (A") (A")
                 (A') (A') (A") (A') (A') (A') (A') (A") (A") (A')
                 (A") (A') (A") (A') (A') (A") (A') (A') (A") (A')
                 (A") (A') (A") (A') (A") (A") (A') (A') (A') (A')
                 (A") (A') (A') (A") (A") (A') (A') (A") (A") (A')
                 (A") (A') (A') (A') (A') (A') (A") (A') (A") (A')
                 (A") (A') (A') (A") (A') (A") (A") (A') (A") (A")
                 (A") (A') (A') (A") (A') (A") (A") (A') (A") (A')
                 (A") (A") (A') (A') (A') (A") (A') (A') (A") (A")
                 (A') (A") (A') (A') (A') (A") (A') (A") (A") (A')
                 (A") (A') (A') (A") (A') (A') (A') (A") (A") (A")
                 (A') (A') (A") (A') (A') (A") (A') (A") (A") (A')
                 (A') (A") (A') (A') (A") (A") (A') (A') (A") (A')
                 (A") (A") (A') (A') (A') (A") (A') (A") (A')
 The electronic state is 1-A'.
 Alpha  occ. eigenvalues --  -10.57728 -10.57352 -10.57202 -10.57163 -10.55308
 Alpha  occ. eigenvalues --  -10.55199 -10.55056  -1.08222  -0.90035  -0.84720
 Alpha  occ. eigenvalues --   -0.71294  -0.67019  -0.65348  -0.59664  -0.54398
 Alpha  occ. eigenvalues --   -0.52937  -0.49402  -0.48740  -0.43471  -0.39445
 Alpha  occ. eigenvalues --   -0.36762  -0.34352  -0.33598  -0.28515
 Alpha virt. eigenvalues --   -0.03847   0.07759   0.09909   0.10398   0.11241
 Alpha virt. eigenvalues --    0.12585   0.13014   0.13667   0.14765   0.16362
 Alpha virt. eigenvalues --    0.16829   0.17913   0.18803   0.19439   0.22990
 Alpha virt. eigenvalues --    0.24717   0.25136   0.26561   0.27590   0.28783
 Alpha virt. eigenvalues --    0.31382   0.32270   0.33136   0.35212   0.38211
 Alpha virt. eigenvalues --    0.39328   0.40087   0.40582   0.40669   0.42818
 Alpha virt. eigenvalues --    0.43303   0.43484   0.43744   0.44315   0.45415
 Alpha virt. eigenvalues --    0.45714   0.47023   0.47406   0.47943   0.48702
 Alpha virt. eigenvalues --    0.51033   0.51949   0.53781   0.55003   0.58588
 Alpha virt. eigenvalues --    0.60608   0.63639   0.66678   0.68994   0.69850
 Alpha virt. eigenvalues --    0.74682   0.80432   0.82326   0.84893   0.88409
 Alpha virt. eigenvalues --    0.92165   0.96055   0.96368   0.97559   0.98430
 Alpha virt. eigenvalues --    0.99404   1.03384   1.04755   1.05698   1.08127
 Alpha virt. eigenvalues --    1.08616   1.10273   1.13051   1.13957   1.15311
 Alpha virt. eigenvalues --    1.17270   1.19723   1.20894   1.20973   1.21585
 Alpha virt. eigenvalues --    1.23778   1.24591   1.27096   1.28130   1.30071
 Alpha virt. eigenvalues --    1.31384   1.33554   1.35746   1.40817   1.44946
 Alpha virt. eigenvalues --    1.48822   1.50621   1.54656   1.55123   1.59659
 Alpha virt. eigenvalues --    1.62473   1.65465   1.68291   1.69022   1.69247
 Alpha virt. eigenvalues --    1.74727   1.75207   1.78231   1.82150   1.85223
 Alpha virt. eigenvalues --    1.91571   1.93545   1.97814   1.99934   2.01555
 Alpha virt. eigenvalues --    2.02331   2.08590   2.09979   2.16054   2.18702
 Alpha virt. eigenvalues --    2.20444   2.21129   2.26792   2.26840   2.27892
 Alpha virt. eigenvalues --    2.30457   2.32753   2.37110   2.38500   2.39611
 Alpha virt. eigenvalues --    2.40828   2.43993   2.45792   2.49960   2.52219
 Alpha virt. eigenvalues --    2.54788   2.55094   2.56743   2.57443   2.61732
 Alpha virt. eigenvalues --    2.65057   2.65920   2.66261   2.68271   2.71514
 Alpha virt. eigenvalues --    2.73058   2.75063   2.76842   2.79559   2.81264
 Alpha virt. eigenvalues --    2.83472   2.84495   2.87146   2.91015   2.92876
 Alpha virt. eigenvalues --    2.96573   2.98149   3.00230   3.00442   3.02197
 Alpha virt. eigenvalues --    3.04954   3.05051   3.05861   3.09115   3.09867
 Alpha virt. eigenvalues --    3.10359   3.12215   3.16504   3.17155   3.23405
 Alpha virt. eigenvalues --    3.25369   3.26417   3.29673   3.30962   3.34345
 Alpha virt. eigenvalues --    3.34569   3.36154   3.38752   3.41724   3.44635
 Alpha virt. eigenvalues --    3.50437   3.54197   3.55425   3.58710   3.60113
 Alpha virt. eigenvalues --    3.61885   3.62682   3.69463   3.72370   3.81447
 Alpha virt. eigenvalues --    3.83816   3.84441   3.85265   3.88653   3.89395
 Alpha virt. eigenvalues --    3.90426   3.92529   3.95260   3.97438   4.01724
 Alpha virt. eigenvalues --    4.05043   4.06036   4.10067   4.12342   4.13061
 Alpha virt. eigenvalues --    4.16120   4.16630   4.19641   4.22755   4.23582
 Alpha virt. eigenvalues --    4.28268   4.30759   4.33497   4.33989   4.39752
 Alpha virt. eigenvalues --    4.39773   4.51911   4.53510   4.56291   4.56868
 Alpha virt. eigenvalues --    4.66210   4.70634   4.73715   4.79613   4.81731
 Alpha virt. eigenvalues --    4.83953   4.86658   4.89634   4.91800   4.97346
 Alpha virt. eigenvalues --    5.08288   5.13873  22.28514  22.46091  22.56568
 Alpha virt. eigenvalues --   22.59437  22.59677  22.65872  22.72011
          Condensed to atoms (all electrons):
               1          2          3          4          5          6
     1  C    5.195861   0.401239   0.323596  -0.116788   0.239074  -0.034866
     2  H    0.401239   0.540513  -0.035709   0.018678  -0.034866   0.000997
     3  C    0.323596  -0.035709   5.418526   0.252502  -0.116788   0.018678
     4  C   -0.116788   0.018678   0.252502   5.418526   0.323596  -0.035709
     5  C    0.239074  -0.034866  -0.116788   0.323596   5.195861   0.401239
     6  H   -0.034866   0.000997   0.018678  -0.035709   0.401239   0.540513
     7  C   -0.009796  -0.003133   0.250651   0.250651  -0.009796  -0.003133
     8  H    0.000211   0.000253  -0.021353  -0.021353   0.000211   0.000253
     9  C    0.223410  -0.022274  -0.025603  -0.025603   0.223410  -0.022274
    10  H   -0.028501  -0.004220   0.004238   0.004238  -0.028501  -0.004220
    11  C   -0.061968  -0.003362  -0.056430  -0.056430  -0.061968  -0.003362
    12  H    0.009739  -0.000005   0.007439  -0.007629  -0.004498   0.000132
    13  H   -0.004498   0.000132  -0.007629   0.007439   0.009739  -0.000005
               7          8          9         10         11         12
     1  C   -0.009796   0.000211   0.223410  -0.028501  -0.061968   0.009739
     2  H   -0.003133   0.000253  -0.022274  -0.004220  -0.003362  -0.000005
     3  C    0.250651  -0.021353  -0.025603   0.004238  -0.056430   0.007439
     4  C    0.250651  -0.021353  -0.025603   0.004238  -0.056430  -0.007629
     5  C   -0.009796   0.000211   0.223410  -0.028501  -0.061968  -0.004498
     6  H   -0.003133   0.000253  -0.022274  -0.004220  -0.003362   0.000132
     7  C    5.231167   0.411216  -0.122157   0.009875   0.281390  -0.028917
     8  H    0.411216   0.510570   0.010178   0.000056  -0.041095  -0.000317
     9  C   -0.122157   0.010178   5.227139   0.413481   0.322672  -0.037950
    10  H    0.009875   0.000056   0.413481   0.524622  -0.030927  -0.000532
    11  C    0.281390  -0.041095   0.322672  -0.030927   5.093781   0.409909
    12  H   -0.028917  -0.000317  -0.037950  -0.000532   0.409909   0.540189
    13  H   -0.028917  -0.000317  -0.037950  -0.000532   0.409909  -0.027278
              13
     1  C   -0.004498
     2  H    0.000132
     3  C   -0.007629
     4  C    0.007439
     5  C    0.009739
     6  H   -0.000005
     7  C   -0.028917
     8  H   -0.000317
     9  C   -0.037950
    10  H   -0.000532
    11  C    0.409909
    12  H   -0.027278
    13  H    0.540189
 Mulliken charges:
               1
     1  C   -0.136714
     2  H    0.141757
     3  C   -0.012118
     4  C   -0.012118
     5  C   -0.136714
     6  H    0.141757
     7  C   -0.229101
     8  H    0.151487
     9  C   -0.126478
    10  H    0.140922
    11  C   -0.202117
    12  H    0.139719
    13  H    0.139719
 Sum of Mulliken charges =  -0.00000
 Mulliken charges with hydrogens summed into heavy atoms:
               1
     1  C    0.005043
     3  C   -0.012118
     4  C   -0.012118
     5  C    0.005043
     7  C   -0.077613
     9  C    0.014445
    11  C    0.077320
 Electronic spatial extent (au):  <R**2>=            473.3810
 Charge=              0.0000 electrons
 Dipole moment (field-independent basis, Debye):
    X=              1.5018    Y=             -1.7001    Z=             -0.0000  Tot=              2.2685
 Quadrupole moment (field-independent basis, Debye-Ang):
   XX=            -41.3158   YY=            -39.1060   ZZ=            -42.8480
   XY=              2.5245   XZ=              0.0000   YZ=             -0.0000
 Traceless Quadrupole moment (field-independent basis, Debye-Ang):
   XX=             -0.2258   YY=              1.9839   ZZ=             -1.7581
   XY=              2.5245   XZ=              0.0000   YZ=             -0.0000
 Octapole moment (field-independent basis, Debye-Ang**2):
  XXX=              8.1707  YYY=             -4.6408  ZZZ=              0.0000  XYY=              3.9686
  XXY=             -3.4350  XXZ=             -0.0000  XZZ=              0.8577  YZZ=             -6.5177
  YYZ=             -0.0000  XYZ=             -0.0000
 Hexadecapole moment (field-independent basis, Debye-Ang**3):
 XXXX=           -273.2809 YYYY=           -246.4583 ZZZZ=           -142.8612 XXXY=             -8.1844
 XXXZ=             -0.0000 YYYX=             -4.9949 YYYZ=              0.0000 ZZZX=              0.0000
 ZZZY=             -0.0000 XXYY=            -89.0039 XXZZ=            -63.4841 YYZZ=            -69.8499
 XXYZ=              0.0000 YYXZ=             -0.0000 ZZXY=              2.8668
 N-N= 2.765041811759D+02 E-N=-1.178605786144D+03  KE= 2.686275707122D+02
 Symmetry A'   KE= 1.917438666575D+02
 Symmetry A"   KE= 7.688370405469D+01
 ******************************Gaussian NBO Version 3.1******************************
             N A T U R A L   A T O M I C   O R B I T A L   A N D
          N A T U R A L   B O N D   O R B I T A L   A N A L Y S I S
 ******************************Gaussian NBO Version 3.1******************************

       /RESON  / : Allow strongly delocalized NBO set
       /BNDIDX / : Print bond indices based on the NAO density matrix

 Analyzing the SCF density

 Job title: M0001                                                           

 Storage needed:    193159 in NPA,    256995 in NBO (2147482673 available)
 GSVD:  LWork=       21967 too small for GESVD, short by       60830 words or       60830 for optimal perf.


 NATURAL POPULATIONS:  Natural atomic orbital occupancies 
                                                          
   NAO  Atom  No  lang   Type(AO)    Occupancy      Energy
 ----------------------------------------------------------
     1    C    1  S      Cor( 1S)     1.99920     -10.43211
     2    C    1  S      Val( 2S)     1.01418      -0.28837
     3    C    1  S      Ryd( 4S)     0.00208       1.63351
     4    C    1  S      Ryd( 3S)     0.00024       1.57958
     5    C    1  S      Ryd( 5S)     0.00000      21.30632
     6    C    1  px     Val( 2p)     1.10468      -0.12710
     7    C    1  px     Ryd( 4p)     0.00185       1.33431
     8    C    1  px     Ryd( 3p)     0.00051       1.06915
     9    C    1  py     Val( 2p)     1.05979      -0.11505
    10    C    1  py     Ryd( 4p)     0.00320       1.53841
    11    C    1  py     Ryd( 3p)     0.00045       1.30923
    12    C    1  pz     Val( 2p)     1.05504      -0.11771
    13    C    1  pz     Ryd( 4p)     0.00354       1.50210
    14    C    1  pz     Ryd( 3p)     0.00034       1.22753
    15    C    1  dxy    Ryd( 3d)     0.00044       1.44379
    16    C    1  dxy    Ryd( 4d)     0.00028       3.21285
    17    C    1  dxz    Ryd( 3d)     0.00212       1.52889
    18    C    1  dxz    Ryd( 4d)     0.00033       3.38129
    19    C    1  dyz    Ryd( 3d)     0.00126       1.56082
    20    C    1  dyz    Ryd( 4d)     0.00044       3.40153
    21    C    1  dx2y2  Ryd( 3d)     0.00135       1.63607
    22    C    1  dx2y2  Ryd( 4d)     0.00023       3.52400
    23    C    1  dz2    Ryd( 3d)     0.00180       1.62137
    24    C    1  dz2    Ryd( 4d)     0.00041       3.66850
    25    C    1  f(0)   Ryd( 4f)     0.00015       3.70365
    26    C    1  f(C1)  Ryd( 4f)     0.00022       3.60826
    27    C    1  f(S1)  Ryd( 4f)     0.00019       3.77226
    28    C    1  f(C2)  Ryd( 4f)     0.00015       3.61383
    29    C    1  f(S2)  Ryd( 4f)     0.00019       3.50684
    30    C    1  f(C3)  Ryd( 4f)     0.00004       3.56395
    31    C    1  f(S3)  Ryd( 4f)     0.00010       3.61404

    32    H    2  S      Val( 1S)     0.76411       0.03962
    33    H    2  S      Ryd( 2S)     0.00053       1.30533
    34    H    2  S      Ryd( 3S)     0.00013       1.49388
    35    H    2  px     Ryd( 2p)     0.00019       2.47385
    36    H    2  py     Ryd( 2p)     0.00022       2.66792
    37    H    2  pz     Ryd( 2p)     0.00028       2.74071

    38    C    3  S      Cor( 1S)     1.99816     -10.40193
    39    C    3  S      Val( 2S)     1.09609      -0.26709
    40    C    3  S      Ryd( 3S)     0.00146       1.24560
    41    C    3  S      Ryd( 4S)     0.00039       2.01940
    42    C    3  S      Ryd( 5S)     0.00001      21.67270
    43    C    3  px     Val( 2p)     0.88566      -0.07402
    44    C    3  px     Ryd( 4p)     0.00304       1.21870
    45    C    3  px     Ryd( 3p)     0.00017       1.10520
    46    C    3  py     Val( 2p)     0.88885      -0.04831
    47    C    3  py     Ryd( 3p)     0.00309       1.36146
    48    C    3  py     Ryd( 4p)     0.00027       1.37294
    49    C    3  pz     Val( 2p)     1.11404      -0.10501
    50    C    3  pz     Ryd( 3p)     0.00206       1.17838
    51    C    3  pz     Ryd( 4p)     0.00052       1.46100
    52    C    3  dxy    Ryd( 3d)     0.00116       1.28584
    53    C    3  dxy    Ryd( 4d)     0.00029       3.33216
    54    C    3  dxz    Ryd( 3d)     0.00724       1.28412
    55    C    3  dxz    Ryd( 4d)     0.00022       3.43689
    56    C    3  dyz    Ryd( 3d)     0.00332       1.31526
    57    C    3  dyz    Ryd( 4d)     0.00029       3.43512
    58    C    3  dx2y2  Ryd( 3d)     0.00332       1.44716
    59    C    3  dx2y2  Ryd( 4d)     0.00028       3.57453
    60    C    3  dz2    Ryd( 3d)     0.00422       1.43900
    61    C    3  dz2    Ryd( 4d)     0.00035       3.66894
    62    C    3  f(0)   Ryd( 4f)     0.00010       3.97267
    63    C    3  f(C1)  Ryd( 4f)     0.00021       3.62362
    64    C    3  f(S1)  Ryd( 4f)     0.00007       3.67946
    65    C    3  f(C2)  Ryd( 4f)     0.00012       3.61842
    66    C    3  f(S2)  Ryd( 4f)     0.00010       3.35501
    67    C    3  f(C3)  Ryd( 4f)     0.00004       3.61612
    68    C    3  f(S3)  Ryd( 4f)     0.00010       3.63761

    69    C    4  S      Cor( 1S)     1.99816     -10.40193
    70    C    4  S      Val( 2S)     1.09609      -0.26709
    71    C    4  S      Ryd( 3S)     0.00146       1.24560
    72    C    4  S      Ryd( 4S)     0.00039       2.01940
    73    C    4  S      Ryd( 5S)     0.00001      21.67270
    74    C    4  px     Val( 2p)     0.88566      -0.07402
    75    C    4  px     Ryd( 4p)     0.00304       1.21870
    76    C    4  px     Ryd( 3p)     0.00017       1.10520
    77    C    4  py     Val( 2p)     0.88885      -0.04831
    78    C    4  py     Ryd( 3p)     0.00309       1.36146
    79    C    4  py     Ryd( 4p)     0.00027       1.37294
    80    C    4  pz     Val( 2p)     1.11404      -0.10501
    81    C    4  pz     Ryd( 3p)     0.00206       1.17838
    82    C    4  pz     Ryd( 4p)     0.00052       1.46100
    83    C    4  dxy    Ryd( 3d)     0.00116       1.28584
    84    C    4  dxy    Ryd( 4d)     0.00029       3.33216
    85    C    4  dxz    Ryd( 3d)     0.00724       1.28412
    86    C    4  dxz    Ryd( 4d)     0.00022       3.43689
    87    C    4  dyz    Ryd( 3d)     0.00332       1.31526
    88    C    4  dyz    Ryd( 4d)     0.00029       3.43512
    89    C    4  dx2y2  Ryd( 3d)     0.00332       1.44716
    90    C    4  dx2y2  Ryd( 4d)     0.00028       3.57453
    91    C    4  dz2    Ryd( 3d)     0.00422       1.43900
    92    C    4  dz2    Ryd( 4d)     0.00035       3.66894
    93    C    4  f(0)   Ryd( 4f)     0.00010       3.97267
    94    C    4  f(C1)  Ryd( 4f)     0.00021       3.62362
    95    C    4  f(S1)  Ryd( 4f)     0.00007       3.67946
    96    C    4  f(C2)  Ryd( 4f)     0.00012       3.61842
    97    C    4  f(S2)  Ryd( 4f)     0.00010       3.35501
    98    C    4  f(C3)  Ryd( 4f)     0.00004       3.61612
    99    C    4  f(S3)  Ryd( 4f)     0.00010       3.63761

   100    C    5  S      Cor( 1S)     1.99920     -10.43211
   101    C    5  S      Val( 2S)     1.01418      -0.28837
   102    C    5  S      Ryd( 4S)     0.00208       1.63351
   103    C    5  S      Ryd( 3S)     0.00024       1.57958
   104    C    5  S      Ryd( 5S)     0.00000      21.30632
   105    C    5  px     Val( 2p)     1.10468      -0.12710
   106    C    5  px     Ryd( 4p)     0.00185       1.33431
   107    C    5  px     Ryd( 3p)     0.00051       1.06915
   108    C    5  py     Val( 2p)     1.05979      -0.11505
   109    C    5  py     Ryd( 4p)     0.00320       1.53841
   110    C    5  py     Ryd( 3p)     0.00045       1.30923
   111    C    5  pz     Val( 2p)     1.05504      -0.11771
   112    C    5  pz     Ryd( 4p)     0.00354       1.50210
   113    C    5  pz     Ryd( 3p)     0.00034       1.22753
   114    C    5  dxy    Ryd( 3d)     0.00044       1.44379
   115    C    5  dxy    Ryd( 4d)     0.00028       3.21285
   116    C    5  dxz    Ryd( 3d)     0.00212       1.52889
   117    C    5  dxz    Ryd( 4d)     0.00033       3.38129
   118    C    5  dyz    Ryd( 3d)     0.00126       1.56082
   119    C    5  dyz    Ryd( 4d)     0.00044       3.40153
   120    C    5  dx2y2  Ryd( 3d)     0.00135       1.63607
   121    C    5  dx2y2  Ryd( 4d)     0.00023       3.52400
   122    C    5  dz2    Ryd( 3d)     0.00180       1.62137
   123    C    5  dz2    Ryd( 4d)     0.00041       3.66850
   124    C    5  f(0)   Ryd( 4f)     0.00015       3.70365
   125    C    5  f(C1)  Ryd( 4f)     0.00022       3.60826
   126    C    5  f(S1)  Ryd( 4f)     0.00019       3.77226
   127    C    5  f(C2)  Ryd( 4f)     0.00015       3.61383
   128    C    5  f(S2)  Ryd( 4f)     0.00019       3.50684
   129    C    5  f(C3)  Ryd( 4f)     0.00004       3.56395
   130    C    5  f(S3)  Ryd( 4f)     0.00010       3.61404

   131    H    6  S      Val( 1S)     0.76411       0.03962
   132    H    6  S      Ryd( 2S)     0.00053       1.30533
   133    H    6  S      Ryd( 3S)     0.00013       1.49388
   134    H    6  px     Ryd( 2p)     0.00019       2.47385
   135    H    6  py     Ryd( 2p)     0.00022       2.66792
   136    H    6  pz     Ryd( 2p)     0.00028       2.74071

   137    C    7  S      Cor( 1S)     1.99936     -10.43562
   138    C    7  S      Val( 2S)     1.02180      -0.29690
   139    C    7  S      Ryd( 3S)     0.00433       1.38123
   140    C    7  S      Ryd( 4S)     0.00016       1.84086
   141    C    7  S      Ryd( 5S)     0.00000      21.23467
   142    C    7  px     Val( 2p)     0.94915      -0.09978
   143    C    7  px     Ryd( 3p)     0.00464       1.09950
   144    C    7  px     Ryd( 4p)     0.00019       2.05143
   145    C    7  py     Val( 2p)     1.17679      -0.11878
   146    C    7  py     Ryd( 3p)     0.00307       1.37945
   147    C    7  py     Ryd( 4p)     0.00033       1.81438
   148    C    7  pz     Val( 2p)     1.05250      -0.12282
   149    C    7  pz     Ryd( 3p)     0.00079       0.93957
   150    C    7  pz     Ryd( 4p)     0.00032       1.40324
   151    C    7  dxy    Ryd( 3d)     0.00217       1.52015
   152    C    7  dxy    Ryd( 4d)     0.00053       3.60006
   153    C    7  dxz    Ryd( 3d)     0.00113       1.47148
   154    C    7  dxz    Ryd( 4d)     0.00025       3.44373
   155    C    7  dyz    Ryd( 3d)     0.00033       1.37507
   156    C    7  dyz    Ryd( 4d)     0.00017       3.12050
   157    C    7  dx2y2  Ryd( 3d)     0.00288       1.49603
   158    C    7  dx2y2  Ryd( 4d)     0.00053       3.62807
   159    C    7  dz2    Ryd( 3d)     0.00157       1.49641
   160    C    7  dz2    Ryd( 4d)     0.00015       3.26733
   161    C    7  f(0)   Ryd( 4f)     0.00021       3.41164
   162    C    7  f(C1)  Ryd( 4f)     0.00012       3.47226
   163    C    7  f(S1)  Ryd( 4f)     0.00020       3.49612
   164    C    7  f(C2)  Ryd( 4f)     0.00006       3.54909
   165    C    7  f(S2)  Ryd( 4f)     0.00006       3.64695
   166    C    7  f(C3)  Ryd( 4f)     0.00009       3.85090
   167    C    7  f(S3)  Ryd( 4f)     0.00018       3.88667

   168    H    8  S      Val( 1S)     0.75719       0.05642
   169    H    8  S      Ryd( 3S)     0.00037       1.67446
   170    H    8  S      Ryd( 2S)     0.00013       1.20056
   171    H    8  px     Ryd( 2p)     0.00011       2.58504
   172    H    8  py     Ryd( 2p)     0.00041       3.00346
   173    H    8  pz     Ryd( 2p)     0.00012       2.31856

   174    C    9  S      Cor( 1S)     1.99945     -10.43275
   175    C    9  S      Val( 2S)     1.00724      -0.30482
   176    C    9  S      Ryd( 3S)     0.00137       1.56713
   177    C    9  S      Ryd( 4S)     0.00021       1.97350
   178    C    9  S      Ryd( 5S)     0.00000      21.04421
   179    C    9  px     Val( 2p)     0.95221      -0.10388
   180    C    9  px     Ryd( 4p)     0.00182       1.46908
   181    C    9  px     Ryd( 3p)     0.00024       1.32785
   182    C    9  py     Val( 2p)     1.16545      -0.12808
   183    C    9  py     Ryd( 4p)     0.00221       1.59929
   184    C    9  py     Ryd( 3p)     0.00035       1.40838
   185    C    9  pz     Val( 2p)     1.04039      -0.12463
   186    C    9  pz     Ryd( 4p)     0.00056       1.22014
   187    C    9  pz     Ryd( 3p)     0.00028       1.09451
   188    C    9  dxy    Ryd( 3d)     0.00127       1.61693
   189    C    9  dxy    Ryd( 4d)     0.00045       3.64638
   190    C    9  dxz    Ryd( 3d)     0.00076       1.50493
   191    C    9  dxz    Ryd( 4d)     0.00040       3.64218
   192    C    9  dyz    Ryd( 3d)     0.00019       1.35512
   193    C    9  dyz    Ryd( 4d)     0.00026       3.15531
   194    C    9  dx2y2  Ryd( 3d)     0.00376       1.54501
   195    C    9  dx2y2  Ryd( 4d)     0.00041       3.69097
   196    C    9  dz2    Ryd( 3d)     0.00103       1.41708
   197    C    9  dz2    Ryd( 4d)     0.00019       3.33468
   198    C    9  f(0)   Ryd( 4f)     0.00014       3.42772
   199    C    9  f(C1)  Ryd( 4f)     0.00013       3.54021
   200    C    9  f(S1)  Ryd( 4f)     0.00013       3.44721
   201    C    9  f(C2)  Ryd( 4f)     0.00005       3.57571
   202    C    9  f(S2)  Ryd( 4f)     0.00004       3.65973
   203    C    9  f(C3)  Ryd( 4f)     0.00018       3.88551
   204    C    9  f(S3)  Ryd( 4f)     0.00012       3.81773

   205    H   10  S      Val( 1S)     0.76733       0.02662
   206    H   10  S      Ryd( 3S)     0.00028       1.43297
   207    H   10  S      Ryd( 2S)     0.00011       1.26876
   208    H   10  px     Ryd( 2p)     0.00012       2.67884
   209    H   10  py     Ryd( 2p)     0.00046       2.94273
   210    H   10  pz     Ryd( 2p)     0.00012       2.32426

   211    C   11  S      Cor( 1S)     1.99943     -10.40118
   212    C   11  S      Val( 2S)     1.06372      -0.31544
   213    C   11  S      Ryd( 3S)     0.00114       1.25129
   214    C   11  S      Ryd( 4S)     0.00014       2.48597
   215    C   11  S      Ryd( 5S)     0.00000      21.16319
   216    C   11  px     Val( 2p)     1.13096      -0.11814
   217    C   11  px     Ryd( 3p)     0.00230       0.98296
   218    C   11  px     Ryd( 4p)     0.00021       1.81713
   219    C   11  py     Val( 2p)     1.00687      -0.10666
   220    C   11  py     Ryd( 3p)     0.00106       1.03678
   221    C   11  py     Ryd( 4p)     0.00016       1.76100
   222    C   11  pz     Val( 2p)     1.21613      -0.12576
   223    C   11  pz     Ryd( 3p)     0.00057       1.16610
   224    C   11  pz     Ryd( 4p)     0.00024       1.52289
   225    C   11  dxy    Ryd( 3d)     0.00187       1.57537
   226    C   11  dxy    Ryd( 4d)     0.00032       3.63465
   227    C   11  dxz    Ryd( 3d)     0.00141       1.44119
   228    C   11  dxz    Ryd( 4d)     0.00027       3.47474
   229    C   11  dyz    Ryd( 3d)     0.00014       1.18153
   230    C   11  dyz    Ryd( 4d)     0.00006       2.92867
   231    C   11  dx2y2  Ryd( 3d)     0.00078       1.39625
   232    C   11  dx2y2  Ryd( 4d)     0.00056       3.27650
   233    C   11  dz2    Ryd( 3d)     0.00373       1.45993
   234    C   11  dz2    Ryd( 4d)     0.00004       3.42201
   235    C   11  f(0)   Ryd( 4f)     0.00001       3.42818
   236    C   11  f(C1)  Ryd( 4f)     0.00019       3.92456
   237    C   11  f(S1)  Ryd( 4f)     0.00003       3.38746
   238    C   11  f(C2)  Ryd( 4f)     0.00003       3.53950
   239    C   11  f(S2)  Ryd( 4f)     0.00000       3.52468
   240    C   11  f(C3)  Ryd( 4f)     0.00014       3.71913
   241    C   11  f(S3)  Ryd( 4f)     0.00009       3.77346

   242    H   12  S      Val( 1S)     0.78087       0.02454
   243    H   12  S      Ryd( 2S)     0.00058       1.02752
   244    H   12  S      Ryd( 3S)     0.00011       1.49399
   245    H   12  px     Ryd( 2p)     0.00021       2.72816
   246    H   12  py     Ryd( 2p)     0.00009       2.43975
   247    H   12  pz     Ryd( 2p)     0.00026       2.67313

   248    H   13  S      Val( 1S)     0.78087       0.02454
   249    H   13  S      Ryd( 2S)     0.00058       1.02752
   250    H   13  S      Ryd( 3S)     0.00011       1.49399
   251    H   13  px     Ryd( 2p)     0.00021       2.72816
   252    H   13  py     Ryd( 2p)     0.00009       2.43975
   253    H   13  pz     Ryd( 2p)     0.00026       2.67313

 WARNING:  1 low occupancy (<1.9990e) core orbital  found on  C    3
           1 low occupancy (<1.9990e) core orbital  found on  C    4

 WARNING:  Population inversion found on atom  C    1
           Population inversion found on atom  C    3
           Population inversion found on atom  C    4
           Population inversion found on atom  C    5
           Population inversion found on atom  H    8
           Population inversion found on atom  C    9
           Population inversion found on atom  H   10


 Summary of Natural Population Analysis:                  
                                                          
                                       Natural Population 
                Natural  -----------------------------------------------
    Atom  No    Charge         Core      Valence    Rydberg      Total
 -----------------------------------------------------------------------
      C    1   -0.25482      1.99920     4.23369    0.02192     6.25482
      H    2    0.23454      0.00000     0.76411    0.00135     0.76546
      C    3   -0.01524      1.99816     3.98464    0.03244     6.01524
      C    4   -0.01524      1.99816     3.98464    0.03244     6.01524
      C    5   -0.25482      1.99920     4.23369    0.02192     6.25482
      H    6    0.23454      0.00000     0.76411    0.00135     0.76546
      C    7   -0.22407      1.99936     4.20024    0.02447     6.22407
      H    8    0.24166      0.00000     0.75719    0.00115     0.75834
      C    9   -0.18131      1.99945     4.16529    0.01657     6.18131
      H   10    0.23158      0.00000     0.76733    0.00109     0.76842
      C   11   -0.43259      1.99943     4.41769    0.01547     6.43259
      H   12    0.21788      0.00000     0.78087    0.00125     0.78212
      H   13    0.21788      0.00000     0.78087    0.00125     0.78212
 =======================================================================
   * Total *    0.00000     13.99298    33.83435    0.17267    48.00000

                                 Natural Population      
 --------------------------------------------------------
   Core                      13.99298 ( 99.9499% of  14)
   Valence                   33.83435 ( 99.5128% of  34)
   Natural Minimal Basis     47.82733 ( 99.6403% of  48)
   Natural Rydberg Basis      0.17267 (  0.3597% of  48)
 --------------------------------------------------------

    Atom  No          Natural Electron Configuration
 ----------------------------------------------------------------------------
      C    1      [core]2S( 1.01)2p( 3.22)3d( 0.01)4p( 0.01)
      H    2            1S( 0.76)
      C    3      [core]2S( 1.10)2p( 2.89)3p( 0.01)3d( 0.02)
      C    4      [core]2S( 1.10)2p( 2.89)3p( 0.01)3d( 0.02)
      C    5      [core]2S( 1.01)2p( 3.22)3d( 0.01)4p( 0.01)
      H    6            1S( 0.76)
      C    7      [core]2S( 1.02)2p( 3.18)3p( 0.01)3d( 0.01)
      H    8            1S( 0.76)
      C    9      [core]2S( 1.01)2p( 3.16)3d( 0.01)
      H   10            1S( 0.77)
      C   11      [core]2S( 1.06)2p( 3.35)3d( 0.01)
      H   12            1S( 0.78)
      H   13            1S( 0.78)


 Wiberg bond index matrix in the NAO basis:                                    

     Atom    1       2       3       4       5       6       7       8       9
     ---- ------  ------  ------  ------  ------  ------  ------  ------  ------
   1.  C  0.0000  0.9006  0.9774  0.0452  0.9808  0.0104  0.0268  0.0054  0.9413
   2.  H  0.9006  0.0000  0.0093  0.0145  0.0104  0.0005  0.0032  0.0003  0.0051
   3.  C  0.9774  0.0093  0.0000  1.6804  0.0452  0.0145  0.9825  0.0118  0.0545
   4.  C  0.0452  0.0145  1.6804  0.0000  0.9774  0.0093  0.9825  0.0118  0.0545
   5.  C  0.9808  0.0104  0.0452  0.9774  0.0000  0.9006  0.0268  0.0054  0.9413
   6.  H  0.0104  0.0005  0.0145  0.0093  0.9006  0.0000  0.0032  0.0003  0.0051
   7.  C  0.0268  0.0032  0.9825  0.9825  0.0268  0.0032  0.0000  0.8974  0.0054
   8.  H  0.0054  0.0003  0.0118  0.0118  0.0054  0.0003  0.8974  0.0000  0.0084
   9.  C  0.9413  0.0051  0.0545  0.0545  0.9413  0.0051  0.0054  0.0084  0.0000
  10.  H  0.0014  0.0011  0.0088  0.0088  0.0014  0.0011  0.0089  0.0001  0.9137
  11.  C  0.0122  0.0012  0.0204  0.0204  0.0122  0.0012  1.0094  0.0015  1.0119
  12.  H  0.0147  0.0001  0.0130  0.0020  0.0033  0.0001  0.0015  0.0003  0.0021
  13.  H  0.0033  0.0001  0.0020  0.0130  0.0147  0.0001  0.0015  0.0003  0.0021

     Atom   10      11      12      13
     ---- ------  ------  ------  ------
   1.  C  0.0014  0.0122  0.0147  0.0033
   2.  H  0.0011  0.0012  0.0001  0.0001
   3.  C  0.0088  0.0204  0.0130  0.0020
   4.  C  0.0088  0.0204  0.0020  0.0130
   5.  C  0.0014  0.0122  0.0033  0.0147
   6.  H  0.0011  0.0012  0.0001  0.0001
   7.  C  0.0089  1.0094  0.0015  0.0015
   8.  H  0.0001  0.0015  0.0003  0.0003
   9.  C  0.9137  1.0119  0.0021  0.0021
  10.  H  0.0000  0.0016  0.0003  0.0003
  11.  C  0.0016  0.0000  0.9164  0.9164
  12.  H  0.0003  0.9164  0.0000  0.0002
  13.  H  0.0003  0.9164  0.0002  0.0000


 Wiberg bond index, Totals by atom:                                            

     Atom    1
     ---- ------
   1.  C  3.9193
   2.  H  0.9464
   3.  C  3.8199
   4.  C  3.8199
   5.  C  3.9193
   6.  H  0.9464
   7.  C  3.9490
   8.  H  0.9428
   9.  C  3.9454
  10.  H  0.9473
  11.  C  3.9249
  12.  H  0.9539
  13.  H  0.9539


 Atom-atom overlap-weighted NAO bond order:                                    

     Atom    1       2       3       4       5       6       7       8       9
     ---- ------  ------  ------  ------  ------  ------  ------  ------  ------
   1.  C  0.0000  0.7927  0.8303  0.0405  0.8091 -0.0061 -0.0203  0.0010  0.7992
   2.  H  0.7927  0.0000 -0.0010  0.0013 -0.0061 -0.0008  0.0013 -0.0000  0.0001
   3.  C  0.8303 -0.0010  0.0000  1.1399  0.0405  0.0013  0.8191  0.0006 -0.0006
   4.  C  0.0405  0.0013  1.1399  0.0000  0.8303 -0.0010  0.8191  0.0006 -0.0006
   5.  C  0.8091 -0.0061  0.0405  0.8303  0.0000  0.7927 -0.0203  0.0010  0.7992
   6.  H -0.0061 -0.0008  0.0013 -0.0010  0.7927  0.0000  0.0013 -0.0000  0.0001
   7.  C -0.0203  0.0013  0.8191  0.8191 -0.0203  0.0013  0.0000  0.7929  0.0211
   8.  H  0.0010 -0.0000  0.0006  0.0006  0.0010 -0.0000  0.7929  0.0000  0.0008
   9.  C  0.7992  0.0001 -0.0006 -0.0006  0.7992  0.0001  0.0211  0.0008  0.0000
  10.  H -0.0023 -0.0016  0.0013  0.0013 -0.0023 -0.0016  0.0004  0.0000  0.7948
  11.  C -0.0092  0.0006 -0.0096 -0.0096 -0.0092  0.0006  0.8673 -0.0040  0.8676
  12.  H  0.0004  0.0000  0.0006 -0.0024 -0.0027 -0.0000  0.0038 -0.0009  0.0010
  13.  H -0.0027 -0.0000 -0.0024  0.0006  0.0004  0.0000  0.0038 -0.0009  0.0010

     Atom   10      11      12      13
     ---- ------  ------  ------  ------
   1.  C -0.0023 -0.0092  0.0004 -0.0027
   2.  H -0.0016  0.0006  0.0000 -0.0000
   3.  C  0.0013 -0.0096  0.0006 -0.0024
   4.  C  0.0013 -0.0096 -0.0024  0.0006
   5.  C -0.0023 -0.0092 -0.0027  0.0004
   6.  H -0.0016  0.0006 -0.0000  0.0000
   7.  C  0.0004  0.8673  0.0038  0.0038
   8.  H  0.0000 -0.0040 -0.0009 -0.0009
   9.  C  0.7948  0.8676  0.0010  0.0010
  10.  H  0.0000 -0.0013 -0.0012 -0.0012
  11.  C -0.0013  0.0000  0.7859  0.7859
  12.  H -0.0012  0.7859  0.0000  0.0041
  13.  H -0.0012  0.7859  0.0041  0.0000


 Atom-atom overlap-weighted NAO bond order, Totals by atom:                    

     Atom    1
     ---- ------
   1.  C  3.2327
   2.  H  0.7865
   3.  C  2.8202
   4.  C  2.8202
   5.  C  3.2327
   6.  H  0.7865
   7.  C  3.2896
   8.  H  0.7910
   9.  C  3.2838
  10.  H  0.7863
  11.  C  3.2651
  12.  H  0.7886
  13.  H  0.7886


 MO bond order:                                                                

     Atom    1       2       3       4       5       6       7       8       9
     ---- ------  ------  ------  ------  ------  ------  ------  ------  ------
   1.  C  0.0000  0.3304  0.1130  0.0539 -0.3876  0.1823 -0.1320  0.1038  0.9846
   2.  H  0.3304  0.0000 -0.0839  0.0238  0.1191 -0.0241  0.0293  0.0123 -0.0345
   3.  C  0.1130 -0.0839  0.0000 -0.1948 -0.1896 -0.1352  1.0534 -0.0810 -0.1574
   4.  C  0.0539  0.0238 -0.1948  0.0000 -0.3723  0.0235 -1.3262  0.0328 -0.1582
   5.  C -0.3876  0.1191 -0.1896 -0.3723  0.0000 -0.7512  0.0675  0.0756 -0.6881
   6.  H  0.1823 -0.0241 -0.1352  0.0235 -0.7512  0.0000 -0.0565  0.0128  0.0592
   7.  C -0.1320  0.0293  1.0534 -1.3262  0.0675 -0.0565  0.0000  1.4047 -0.0141
   8.  H  0.1038  0.0123 -0.0810  0.0328  0.0756  0.0128  1.4047  0.0000  0.1395
   9.  C  0.9846 -0.0345 -0.1574 -0.1582 -0.6881  0.0592 -0.0141  0.1395  0.0000
  10.  H -0.0120 -0.0350 -0.0013 -0.0275 -0.0059 -0.0421  0.0361 -0.0078  0.0321
  11.  C -0.0110 -0.0161 -0.0604  0.0858 -0.0148 -0.0173  0.7912 -0.0084 -0.9611
  12.  H  0.0902 -0.0051  0.1809 -0.0317 -0.0247  0.0078 -0.0242 -0.0166  0.0069
  13.  H -0.0259  0.0072 -0.0729  0.1495  0.0888 -0.0043  0.0306 -0.0189  0.0242

     Atom   10      11      12      13
     ---- ------  ------  ------  ------
   1.  C -0.0120 -0.0110  0.0902 -0.0259
   2.  H -0.0350 -0.0161 -0.0051  0.0072
   3.  C -0.0013 -0.0604  0.1809 -0.0729
   4.  C -0.0275  0.0858 -0.0317  0.1495
   5.  C -0.0059 -0.0148 -0.0247  0.0888
   6.  H -0.0421 -0.0173  0.0078 -0.0043
   7.  C  0.0361  0.7912 -0.0242  0.0306
   8.  H -0.0078 -0.0084 -0.0166 -0.0189
   9.  C  0.0321 -0.9611  0.0069  0.0242
  10.  H  0.0000 -0.0170 -0.0186 -0.0216
  11.  C -0.0170  0.0000  0.3236  1.6700
  12.  H -0.0186  0.3236  0.0000  0.0094
  13.  H -0.0216  1.6700  0.0094  0.0000


 MO atomic valencies:                                                          

     Atom    1
     ---- ------
   1.  C  1.2897
   2.  H  0.3235
   3.  C  0.3707
   4.  C -1.7415
   5.  C -2.0833
   6.  H -0.7452
   7.  C  1.8599
   8.  H  1.6487
   9.  C -0.7670
  10.  H -0.1207
  11.  C  1.7645
  12.  H  0.4979
  13.  H  1.8358


 NATURAL BOND ORBITAL ANALYSIS:

                       Occupancies       Lewis Structure    Low   High
           Occ.    -------------------  -----------------   occ   occ
  Cycle   Thresh.   Lewis   Non-Lewis     CR  BD  3C  LP    (L)   (NL)   Dev
 =============================================================================
   1(1)    1.90    47.27768   0.72232      7  17   0   0     1      1    0.05
   2(2)    1.90    47.27768   0.72232      7  17   0   0     1      1    0.05
   3(1)    1.80    47.27768   0.72232      7  17   0   0     0      1    0.05
 -----------------------------------------------------------------------------

 Structure accepted: No low occupancy Lewis orbitals

 WARNING:  1 low occupancy (<1.9990e) core orbital  found on  C    3
           1 low occupancy (<1.9990e) core orbital  found on  C    4

 --------------------------------------------------------
   Core                     13.99296 ( 99.950% of  14)
   Valence Lewis            33.28472 ( 97.896% of  34)
  ==================       ============================
   Total Lewis              47.27768 ( 98.495% of  48)
  -----------------------------------------------------
   Valence non-Lewis         0.65042 (  1.355% of  48)
   Rydberg non-Lewis         0.07190 (  0.150% of  48)
  ==================       ============================
   Total non-Lewis           0.72232 (  1.505% of  48)
 --------------------------------------------------------


       (Occupancy)   Bond orbital/ Coefficients/ Hybrids
 ---------------------------------------------------------------------------------
     1. (1.99165) BD ( 1) C   1 - H   2  
                ( 62.60%)   0.7912* C   1 s( 32.06%)p 2.12( 67.89%)d 0.00(  0.03%)
                                                  f 0.00(  0.02%)
                                            0.0001 -0.5658 -0.0221 -0.0062  0.0004
                                            0.3275 -0.0016 -0.0001  0.5037 -0.0129
                                            0.0004 -0.5637  0.0061  0.0009 -0.0051
                                           -0.0049 -0.0001  0.0052  0.0092  0.0079
                                           -0.0019  0.0019  0.0035 -0.0027  0.0010
                                            0.0074  0.0063  0.0030 -0.0097 -0.0033
                                           -0.0035
                ( 37.40%)   0.6115* H   2 s( 99.94%)p 0.00(  0.06%)
                                           -0.9997 -0.0037 -0.0002 -0.0103 -0.0138
                                            0.0162
     2. (1.96555) BD ( 1) C   1 - C   3  
                ( 50.19%)   0.7085* C   1 s( 25.62%)p 2.90( 74.20%)d 0.01(  0.18%)
                                                  f 0.00(  0.01%)
                                           -0.0001  0.5060 -0.0122 -0.0055  0.0002
                                           -0.0910 -0.0193 -0.0028  0.8348 -0.0099
                                           -0.0091  0.1864  0.0382  0.0019  0.0117
                                           -0.0048 -0.0090  0.0057 -0.0172  0.0102
                                           -0.0303 -0.0053 -0.0092 -0.0079  0.0007
                                           -0.0029 -0.0031  0.0018 -0.0039  0.0005
                                           -0.0067
                ( 49.81%)   0.7057* C   3 s( 37.11%)p 1.69( 62.57%)d 0.01(  0.32%)
                                                  f 0.00(  0.01%)
                                           -0.0001  0.6091 -0.0067 -0.0036 -0.0004
                                           -0.1117 -0.0142 -0.0013 -0.6955 -0.0020
                                            0.0120  0.3586  0.0238  0.0013 -0.0121
                                            0.0010 -0.0066  0.0021  0.0244 -0.0082
                                           -0.0418 -0.0040 -0.0225 -0.0069 -0.0009
                                           -0.0024 -0.0005 -0.0019  0.0040  0.0021
                                            0.0063
     3. (1.95892) BD ( 1) C   1 - C   5  
                ( 50.00%)   0.7071* C   1 s( 20.93%)p 3.77( 78.88%)d 0.01(  0.18%)
                                                  f 0.00(  0.02%)
                                           -0.0001  0.4572 -0.0162 -0.0013  0.0003
                                           -0.3663 -0.0173 -0.0153 -0.1408 -0.0299
                                           -0.0023 -0.7957  0.0095 -0.0002  0.0006
                                           -0.0036 -0.0177  0.0129 -0.0004  0.0044
                                           -0.0035  0.0020  0.0338  0.0091 -0.0096
                                            0.0054 -0.0005  0.0023  0.0061  0.0028
                                           -0.0008
                ( 50.00%)   0.7071* C   5 s( 20.93%)p 3.77( 78.88%)d 0.01(  0.18%)
                                                  f 0.00(  0.02%)
                                           -0.0001  0.4572 -0.0162 -0.0013  0.0003
                                           -0.3663 -0.0173 -0.0153 -0.1408 -0.0299
                                           -0.0023  0.7957 -0.0095  0.0002  0.0006
                                           -0.0036  0.0177 -0.0129  0.0004 -0.0044
                                           -0.0035  0.0020  0.0338  0.0091  0.0096
                                            0.0054 -0.0005 -0.0023 -0.0061  0.0028
                                           -0.0008
     4. (1.92137) BD ( 1) C   1 - C   9  
                ( 50.83%)   0.7130* C   1 s( 21.12%)p 3.72( 78.67%)d 0.01(  0.19%)
                                                  f 0.00(  0.02%)
                                           -0.0006  0.4594 -0.0126 -0.0016  0.0003
                                            0.8649 -0.0020  0.0041 -0.1628 -0.0296
                                           -0.0021 -0.1025  0.0251  0.0109  0.0005
                                           -0.0027 -0.0358 -0.0006 -0.0032  0.0052
                                            0.0160  0.0081  0.0127 -0.0110  0.0015
                                            0.0068 -0.0024 -0.0099  0.0010  0.0002
                                            0.0005
                ( 49.17%)   0.7012* C   9 s( 20.36%)p 3.90( 79.46%)d 0.01(  0.17%)
                                                  f 0.00(  0.02%)
                                           -0.0000  0.4510 -0.0133 -0.0025  0.0004
                                           -0.5347  0.0059  0.0080  0.0927 -0.0205
                                           -0.0046  0.7067  0.0097  0.0087 -0.0183
                                            0.0011 -0.0151 -0.0113  0.0031  0.0040
                                            0.0266  0.0010 -0.0142  0.0070 -0.0060
                                            0.0047 -0.0003  0.0017 -0.0022 -0.0073
                                            0.0057
     5. (1.97303) BD ( 1) C   3 - C   4  
                ( 50.00%)   0.7071* C   3 s( 27.58%)p 2.61( 72.02%)d 0.01(  0.39%)
                                                  f 0.00(  0.01%)
                                            0.0001  0.5250 -0.0116 -0.0026  0.0008
                                           -0.4406 -0.0290 -0.0071  0.1661  0.0220
                                            0.0002 -0.7050 -0.0029  0.0041  0.0234
                                           -0.0050 -0.0129  0.0109 -0.0001 -0.0019
                                           -0.0103  0.0032  0.0531  0.0105 -0.0064
                                            0.0020  0.0029  0.0034 -0.0047  0.0013
                                            0.0017
                ( 50.00%)   0.7071* C   4 s( 27.58%)p 2.61( 72.02%)d 0.01(  0.39%)
                                                  f 0.00(  0.01%)
                                            0.0001  0.5250 -0.0116 -0.0026  0.0008
                                           -0.4406 -0.0290 -0.0071  0.1661  0.0220
                                            0.0002  0.7050  0.0029 -0.0041  0.0234
                                           -0.0050  0.0129 -0.0109  0.0001  0.0019
                                           -0.0103  0.0032  0.0531  0.0105  0.0064
                                            0.0020  0.0029 -0.0034  0.0047  0.0013
                                            0.0017
     6. (1.82691) BD ( 2) C   3 - C   4  
                ( 50.00%)   0.7071* C   3 s(  2.08%)p46.55( 96.92%)d 0.47(  0.97%)
                                                  f 0.01(  0.02%)
                                            0.0002  0.1395  0.0362  0.0070 -0.0004
                                           -0.5923  0.0381 -0.0018  0.5171 -0.0413
                                            0.0039  0.5896 -0.0123  0.0076  0.0089
                                           -0.0044  0.0840 -0.0023 -0.0438  0.0040
                                            0.0150 -0.0066 -0.0195 -0.0003 -0.0047
                                           -0.0114  0.0013  0.0063 -0.0019  0.0002
                                           -0.0056
                ( 50.00%)   0.7071* C   4 s(  2.08%)p46.55( 96.92%)d 0.47(  0.97%)
                                                  f 0.01(  0.02%)
                                            0.0002  0.1395  0.0362  0.0070 -0.0004
                                           -0.5923  0.0381 -0.0018  0.5171 -0.0413
                                            0.0039 -0.5896  0.0123 -0.0076  0.0089
                                           -0.0044 -0.0840  0.0023  0.0438 -0.0040
                                            0.0150 -0.0066 -0.0195 -0.0003  0.0047
                                           -0.0114  0.0013 -0.0063  0.0019  0.0002
                                           -0.0056
     7. (1.93705) BD ( 1) C   3 - C   7  
                ( 51.11%)   0.7149* C   3 s( 33.13%)p 2.01( 66.49%)d 0.01(  0.37%)
                                                  f 0.00(  0.01%)
                                            0.0001  0.5756 -0.0059  0.0011  0.0003
                                            0.6592  0.0003 -0.0054  0.4621  0.0180
                                            0.0008  0.1274  0.0089  0.0113  0.0091
                                            0.0063 -0.0485  0.0007 -0.0203  0.0012
                                            0.0258  0.0072  0.0059 -0.0093  0.0031
                                            0.0051  0.0029 -0.0059 -0.0049 -0.0010
                                            0.0011
                ( 48.89%)   0.6992* C   7 s( 19.86%)p 4.02( 79.89%)d 0.01(  0.23%)
                                                  f 0.00(  0.02%)
                                           -0.0001  0.4447 -0.0290 -0.0009  0.0008
                                           -0.5285  0.0140  0.0052 -0.1388  0.0304
                                            0.0023  0.7065  0.0059  0.0063  0.0312
                                           -0.0069 -0.0226 -0.0076 -0.0111 -0.0033
                                            0.0219  0.0026 -0.0057  0.0054 -0.0096
                                            0.0036 -0.0003  0.0017  0.0051 -0.0025
                                           -0.0087
     8. (1.96555) BD ( 1) C   4 - C   5  
                ( 49.81%)   0.7057* C   4 s( 37.11%)p 1.69( 62.57%)d 0.01(  0.32%)
                                                  f 0.00(  0.01%)
                                           -0.0001  0.6091 -0.0067 -0.0036 -0.0004
                                           -0.1117 -0.0142 -0.0013 -0.6955 -0.0020
                                            0.0120 -0.3586 -0.0238 -0.0013 -0.0121
                                            0.0010  0.0066 -0.0021 -0.0244  0.0082
                                           -0.0418 -0.0040 -0.0225 -0.0069  0.0009
                                           -0.0024 -0.0005  0.0019 -0.0040  0.0021
                                            0.0063
                ( 50.19%)   0.7085* C   5 s( 25.62%)p 2.90( 74.20%)d 0.01(  0.18%)
                                                  f 0.00(  0.01%)
                                           -0.0001  0.5060 -0.0122 -0.0055  0.0002
                                           -0.0910 -0.0193 -0.0028  0.8348 -0.0099
                                           -0.0091 -0.1864 -0.0382 -0.0019  0.0117
                                           -0.0048  0.0090 -0.0057  0.0172 -0.0102
                                           -0.0303 -0.0053 -0.0092 -0.0079 -0.0007
                                           -0.0029 -0.0031 -0.0018  0.0039  0.0005
                                           -0.0067
     9. (1.93705) BD ( 1) C   4 - C   7  
                ( 51.11%)   0.7149* C   4 s( 33.13%)p 2.01( 66.49%)d 0.01(  0.37%)
                                                  f 0.00(  0.01%)
                                            0.0001  0.5756 -0.0059  0.0011  0.0003
                                            0.6592  0.0003 -0.0054  0.4621  0.0180
                                            0.0008 -0.1274 -0.0089 -0.0113  0.0091
                                            0.0063  0.0485 -0.0007  0.0203 -0.0012
                                            0.0258  0.0072  0.0059 -0.0093 -0.0031
                                            0.0051  0.0029  0.0059  0.0049 -0.0010
                                            0.0011
                ( 48.89%)   0.6992* C   7 s( 19.86%)p 4.02( 79.89%)d 0.01(  0.23%)
                                                  f 0.00(  0.02%)
                                           -0.0001  0.4447 -0.0290 -0.0009  0.0008
                                           -0.5285  0.0140  0.0052 -0.1388  0.0304
                                            0.0023 -0.7065 -0.0059 -0.0063  0.0312
                                           -0.0069  0.0226  0.0076  0.0111  0.0033
                                            0.0219  0.0026 -0.0057  0.0054  0.0096
                                            0.0036 -0.0003 -0.0017 -0.0051 -0.0025
                                           -0.0087
    10. (1.99165) BD ( 1) C   5 - H   6  
                ( 62.60%)   0.7912* C   5 s( 32.06%)p 2.12( 67.89%)d 0.00(  0.03%)
                                                  f 0.00(  0.02%)
                                            0.0001 -0.5658 -0.0221 -0.0062  0.0004
                                            0.3275 -0.0016 -0.0001  0.5037 -0.0129
                                            0.0004  0.5637 -0.0061 -0.0009 -0.0051
                                           -0.0049  0.0001 -0.0052 -0.0092 -0.0079
                                           -0.0019  0.0019  0.0035 -0.0027 -0.0010
                                            0.0074  0.0063 -0.0030  0.0097 -0.0033
                                           -0.0035
                ( 37.40%)   0.6115* H   6 s( 99.94%)p 0.00(  0.06%)
                                           -0.9997 -0.0037 -0.0002 -0.0103 -0.0138
                                           -0.0162
    11. (1.92137) BD ( 1) C   5 - C   9  
                ( 50.83%)   0.7130* C   5 s( 21.12%)p 3.72( 78.67%)d 0.01(  0.19%)
                                                  f 0.00(  0.02%)
                                           -0.0006  0.4594 -0.0126 -0.0016  0.0003
                                            0.8649 -0.0020  0.0041 -0.1628 -0.0296
                                           -0.0021  0.1025 -0.0251 -0.0109  0.0005
                                           -0.0027  0.0358  0.0006  0.0032 -0.0052
                                            0.0160  0.0081  0.0127 -0.0110 -0.0015
                                            0.0068 -0.0024  0.0099 -0.0010  0.0002
                                            0.0005
                ( 49.17%)   0.7012* C   9 s( 20.36%)p 3.90( 79.46%)d 0.01(  0.17%)
                                                  f 0.00(  0.02%)
                                           -0.0000  0.4510 -0.0133 -0.0025  0.0004
                                           -0.5347  0.0059  0.0080  0.0927 -0.0205
                                           -0.0046 -0.7067 -0.0097 -0.0087 -0.0183
                                            0.0011  0.0151  0.0113 -0.0031 -0.0040
                                            0.0266  0.0010 -0.0142  0.0070  0.0060
                                            0.0047 -0.0003 -0.0017  0.0022 -0.0073
                                            0.0057
    12. (1.98333) BD ( 1) C   7 - H   8  
                ( 62.67%)   0.7917* C   7 s( 29.22%)p 2.42( 70.68%)d 0.00(  0.08%)
                                                  f 0.00(  0.02%)
                                           -0.0002  0.5403  0.0156  0.0056 -0.0008
                                            0.2399 -0.0079  0.0003  0.8055 -0.0163
                                            0.0042  0.0000  0.0000 -0.0000 -0.0027
                                            0.0057  0.0000 -0.0000  0.0000 -0.0000
                                           -0.0269 -0.0072 -0.0053 -0.0014  0.0000
                                           -0.0020 -0.0110 -0.0000  0.0000 -0.0056
                                            0.0006
                ( 37.33%)   0.6109* H   8 s( 99.95%)p 0.00(  0.05%)
                                            0.9998  0.0026 -0.0003 -0.0030 -0.0213
                                            0.0000
    13. (1.98637) BD ( 1) C   7 - C  11  
                ( 49.76%)   0.7054* C   7 s( 30.95%)p 2.23( 68.88%)d 0.01(  0.17%)
                                                  f 0.00(  0.01%)
                                            0.0001  0.5563 -0.0003 -0.0037 -0.0001
                                            0.6145  0.0364 -0.0012 -0.5563  0.0160
                                            0.0086 -0.0000 -0.0000  0.0000 -0.0183
                                           -0.0109 -0.0000  0.0000 -0.0000  0.0000
                                           -0.0250  0.0064 -0.0230  0.0021 -0.0000
                                           -0.0053  0.0044  0.0000 -0.0000 -0.0007
                                           -0.0020
                ( 50.24%)   0.7088* C  11 s( 26.41%)p 2.78( 73.46%)d 0.00(  0.12%)
                                                  f 0.00(  0.01%)
                                            0.0001  0.5138  0.0082 -0.0045  0.0002
                                           -0.5014  0.0099  0.0073  0.6949  0.0146
                                           -0.0045  0.0000 -0.0000  0.0000 -0.0221
                                           -0.0075  0.0000  0.0000  0.0000  0.0000
                                            0.0049 -0.0038 -0.0253  0.0008 -0.0000
                                            0.0066 -0.0007  0.0000  0.0000  0.0034
                                            0.0003
    14. (1.98315) BD ( 1) C   9 - H  10  
                ( 61.79%)   0.7861* C   9 s( 28.82%)p 2.47( 71.09%)d 0.00(  0.08%)
                                                  f 0.00(  0.01%)
                                            0.0001 -0.5367 -0.0068 -0.0070  0.0005
                                           -0.3158  0.0005 -0.0010  0.7817 -0.0126
                                            0.0043  0.0000 -0.0000  0.0000  0.0079
                                            0.0077 -0.0000 -0.0000  0.0000  0.0000
                                            0.0238  0.0073  0.0078  0.0022 -0.0000
                                            0.0037 -0.0087  0.0000 -0.0000  0.0043
                                            0.0020
                ( 38.21%)   0.6181* H  10 s( 99.94%)p 0.00(  0.06%)
                                           -0.9997 -0.0015 -0.0002  0.0081 -0.0227
                                            0.0000
    15. (1.98662) BD ( 1) C   9 - C  11  
                ( 50.79%)   0.7127* C   9 s( 30.30%)p 2.30( 69.59%)d 0.00(  0.10%)
                                                  f 0.00(  0.01%)
                                            0.0000  0.5503  0.0077 -0.0041  0.0000
                                            0.5697  0.0277 -0.0029  0.6085 -0.0146
                                           -0.0090  0.0000 -0.0000  0.0000  0.0077
                                            0.0118 -0.0000 -0.0000  0.0000  0.0000
                                           -0.0209  0.0014 -0.0201 -0.0006 -0.0000
                                           -0.0049 -0.0045  0.0000 -0.0000 -0.0020
                                            0.0031
                ( 49.21%)   0.7015* C  11 s( 25.67%)p 2.89( 74.18%)d 0.01(  0.14%)
                                                  f 0.00(  0.01%)
                                           -0.0000  0.5067  0.0057 -0.0014  0.0002
                                           -0.4755  0.0081  0.0091 -0.7179 -0.0146
                                            0.0037  0.0000 -0.0000  0.0000  0.0245
                                            0.0087  0.0000  0.0000  0.0000  0.0000
                                            0.0030 -0.0042 -0.0255 -0.0005 -0.0000
                                            0.0075  0.0015  0.0000  0.0000  0.0032
                                           -0.0011
    16. (1.97757) BD ( 1) C  11 - H  12  
                ( 60.98%)   0.7809* C  11 s( 23.94%)p 3.17( 75.91%)d 0.01(  0.15%)
                                                  f 0.00(  0.00%)
                                           -0.0002  0.4893 -0.0049  0.0028 -0.0002
                                            0.5095  0.0008  0.0017  0.0069  0.0009
                                           -0.0004 -0.7066  0.0079 -0.0070  0.0014
                                           -0.0001 -0.0232 -0.0061 -0.0001 -0.0003
                                            0.0065  0.0022  0.0288  0.0011  0.0009
                                            0.0048  0.0002 -0.0020 -0.0002  0.0022
                                           -0.0002
                ( 39.02%)   0.6247* H  12 s( 99.96%)p 0.00(  0.04%)
                                            0.9998  0.0023  0.0001 -0.0129 -0.0002
                                            0.0162
    17. (1.97757) BD ( 1) C  11 - H  13  
                ( 60.98%)   0.7809* C  11 s( 23.94%)p 3.17( 75.91%)d 0.01(  0.15%)
                                                  f 0.00(  0.00%)
                                           -0.0002  0.4893 -0.0049  0.0028 -0.0002
                                            0.5095  0.0008  0.0017  0.0069  0.0009
                                           -0.0004  0.7066 -0.0079  0.0070  0.0014
                                           -0.0001  0.0232  0.0061  0.0001  0.0003
                                            0.0065  0.0022  0.0288  0.0011 -0.0009
                                            0.0048  0.0002  0.0020  0.0002  0.0022
                                           -0.0002
                ( 39.02%)   0.6247* H  13 s( 99.96%)p 0.00(  0.04%)
                                            0.9998  0.0023  0.0001 -0.0129 -0.0002
                                           -0.0162
    18. (1.99920) CR ( 1) C   1           s(100.00%)p 0.00(  0.00%)
                                            1.0000  0.0005 -0.0000 -0.0000  0.0000
                                            0.0004 -0.0000  0.0000 -0.0001 -0.0000
                                           -0.0000 -0.0000  0.0000  0.0000  0.0000
                                           -0.0000 -0.0000  0.0000 -0.0000  0.0000
                                            0.0000  0.0000  0.0000 -0.0000 -0.0000
                                            0.0000 -0.0000 -0.0000  0.0000  0.0000
                                           -0.0000
    19. (1.99816) CR ( 1) C   3           s(100.00%)p 0.00(  0.00%)
                                            1.0000 -0.0000 -0.0000 -0.0000 -0.0000
                                            0.0001 -0.0000  0.0000 -0.0002  0.0000
                                            0.0000  0.0000  0.0000 -0.0000 -0.0000
                                            0.0000 -0.0000 -0.0000  0.0000 -0.0000
                                           -0.0000 -0.0000 -0.0000 -0.0000  0.0000
                                            0.0000 -0.0000 -0.0000  0.0000  0.0000
                                            0.0000
    20. (1.99816) CR ( 1) C   4           s(100.00%)p 0.00(  0.00%)
                                            1.0000 -0.0000 -0.0000 -0.0000 -0.0000
                                            0.0001 -0.0000  0.0000 -0.0002  0.0000
                                            0.0000 -0.0000 -0.0000  0.0000 -0.0000
                                            0.0000  0.0000  0.0000 -0.0000  0.0000
                                           -0.0000 -0.0000 -0.0000 -0.0000 -0.0000
                                            0.0000 -0.0000  0.0000 -0.0000  0.0000
                                            0.0000
    21. (1.99920) CR ( 1) C   5           s(100.00%)p 0.00(  0.00%)
                                            1.0000  0.0005 -0.0000 -0.0000  0.0000
                                            0.0004 -0.0000  0.0000 -0.0001 -0.0000
                                           -0.0000  0.0000 -0.0000 -0.0000  0.0000
                                           -0.0000  0.0000 -0.0000  0.0000 -0.0000
                                            0.0000  0.0000  0.0000 -0.0000  0.0000
                                            0.0000 -0.0000  0.0000 -0.0000  0.0000
                                           -0.0000
    22. (1.99936) CR ( 1) C   7           s(100.00%)p 0.00(  0.00%)
                                            1.0000  0.0002 -0.0000  0.0000 -0.0000
                                           -0.0001 -0.0000  0.0000  0.0002  0.0000
                                            0.0000 -0.0000 -0.0000  0.0000  0.0000
                                            0.0000 -0.0000  0.0000 -0.0000  0.0000
                                            0.0000 -0.0000 -0.0000  0.0000 -0.0000
                                            0.0000 -0.0000  0.0000 -0.0000 -0.0000
                                           -0.0000
    23. (1.99945) CR ( 1) C   9           s(100.00%)
                                            1.0000  0.0001  0.0000  0.0000 -0.0000
                                            0.0000 -0.0000  0.0000 -0.0001  0.0000
                                           -0.0000 -0.0000  0.0000 -0.0000 -0.0000
                                           -0.0000  0.0000  0.0000 -0.0000 -0.0000
                                           -0.0000 -0.0000 -0.0000 -0.0000  0.0000
                                           -0.0000  0.0000 -0.0000  0.0000 -0.0000
                                           -0.0000
    24. (1.99943) CR ( 1) C  11           s(100.00%)p 0.00(  0.00%)
                                            1.0000  0.0001 -0.0000  0.0000 -0.0000
                                            0.0002 -0.0000  0.0000 -0.0000 -0.0000
                                            0.0000  0.0000 -0.0000  0.0000  0.0000
                                            0.0000  0.0000  0.0000  0.0000  0.0000
                                            0.0000  0.0000  0.0000  0.0000 -0.0000
                                            0.0000  0.0000  0.0000  0.0000  0.0000
                                           -0.0000
    25. (0.00356) RY*( 1) C   1           s(  9.97%)p 5.87( 58.56%)d 2.80( 27.96%)
                                                  f 0.35(  3.51%)
                                            0.0000 -0.0036  0.3135 -0.0367  0.0078
                                            0.0081 -0.3828  0.1133 -0.0012  0.5414
                                           -0.2247 -0.0200  0.2840  0.0382 -0.0917
                                            0.1002  0.0453  0.0294 -0.4046 -0.1395
                                            0.2136 -0.0815  0.1356 -0.0662  0.0149
                                           -0.0259  0.1751  0.0209  0.0083  0.0356
                                            0.0421
    26. (0.00229) RY*( 2) C   1           s( 36.55%)p 1.17( 42.88%)d 0.51( 18.68%)
                                                  f 0.05(  1.90%)
                                            0.0000  0.0294  0.5866 -0.1434  0.0049
                                            0.0112  0.2450 -0.0645  0.0378  0.0646
                                           -0.0732 -0.0197 -0.5840  0.1095 -0.1754
                                            0.1525 -0.1472 -0.1715  0.1239 -0.2492
                                            0.0226 -0.0336  0.0402  0.0310  0.0449
                                            0.1174  0.0497  0.0134  0.0027 -0.0182
                                            0.0135
    27. (0.00107) RY*( 3) C   1           s(  1.80%)p35.08( 63.05%)d18.76( 33.73%)
                                                  f 0.79(  1.42%)
                                           -0.0000 -0.0255  0.1306  0.0087  0.0141
                                           -0.0101 -0.4152  0.2610 -0.0023 -0.5669
                                            0.0895  0.0296 -0.1341  0.2043 -0.1659
                                           -0.1445 -0.0344 -0.0782 -0.1927  0.1467
                                           -0.0467 -0.1773  0.4120 -0.1400 -0.0781
                                            0.0557  0.0289  0.0428  0.0445  0.0178
                                            0.0065
    28. (0.00061) RY*( 4) C   1           s(  5.87%)p 3.79( 22.24%)d11.52( 67.59%)
                                                  f 0.73(  4.31%)
                                           -0.0000 -0.0295  0.2397  0.0059 -0.0176
                                           -0.0216 -0.0286 -0.2424 -0.0037 -0.0423
                                            0.2269  0.0083  0.3074  0.1202  0.2944
                                           -0.1163 -0.6794 -0.0491  0.0594  0.1127
                                            0.1796 -0.2422 -0.0669  0.0107  0.1231
                                            0.0646 -0.0719 -0.0777 -0.0490 -0.0674
                                            0.0749
    29. (0.00061) RY*( 5) C   1           s(  1.22%)p34.09( 41.71%)d40.74( 49.84%)
                                                  f 5.91(  7.23%)
                                           -0.0000 -0.0115  0.0897  0.0632  0.0075
                                           -0.0008  0.5225 -0.1509 -0.0001  0.0141
                                            0.0967  0.0116  0.3308  0.0473  0.0358
                                            0.2829  0.0622 -0.0494 -0.1385  0.0995
                                           -0.2137  0.0122  0.5753 -0.0700 -0.2278
                                            0.0795  0.0585  0.0966 -0.0231 -0.0242
                                           -0.0134
    30. (0.00038) RY*( 6) C   1           s( 16.42%)p 2.05( 33.61%)d 2.39( 39.28%)
                                                  f 0.65( 10.69%)
                                            0.0000  0.0059  0.3504 -0.2010  0.0322
                                            0.0022  0.3051  0.1724  0.0014 -0.2288
                                           -0.1876 -0.0122  0.0360 -0.3526  0.2983
                                           -0.2819  0.2410  0.2204 -0.1299  0.1666
                                            0.1944 -0.1218 -0.0802 -0.1181  0.0232
                                           -0.1833  0.0552  0.0380 -0.0419 -0.0281
                                            0.2564
    31. (0.00030) RY*( 7) C   1           s(  6.63%)p 2.26( 15.02%)d10.52( 69.74%)
                                                  f 1.30(  8.61%)
                                           -0.0000  0.0005 -0.1760  0.1809  0.0512
                                           -0.0107  0.0606 -0.1639  0.0166 -0.0419
                                           -0.2057  0.0197 -0.0411 -0.2704 -0.3472
                                            0.1211 -0.1382  0.2319  0.2986  0.0528
                                            0.4577 -0.2786  0.2048 -0.2614 -0.0395
                                           -0.0588  0.1215 -0.1325  0.1734  0.0970
                                           -0.0962
    32. (0.00016) RY*( 8) C   1           s(  3.73%)p14.40( 53.74%)d11.06( 41.27%)
                                                  f 0.34(  1.26%)
                                           -0.0000 -0.0149 -0.0804  0.1738  0.0211
                                           -0.0071  0.0577  0.1725 -0.0046 -0.3326
                                           -0.5680  0.0049  0.1351  0.2298  0.1980
                                            0.4018 -0.0744 -0.0140 -0.0097 -0.2070
                                            0.0097 -0.1801 -0.0915  0.3499  0.0643
                                           -0.0435  0.0210 -0.0342 -0.0074 -0.0215
                                            0.0665
    33. (0.00014) RY*( 9) C   1           s( 26.25%)p 0.98( 25.84%)d 1.56( 40.99%)
                                                  f 0.26(  6.92%)
                                            0.0000  0.0095  0.2030  0.4652  0.0696
                                           -0.0062  0.1891 -0.0530  0.0060 -0.1244
                                            0.1365 -0.0196  0.2702  0.3351 -0.2966
                                           -0.1701  0.2911 -0.1978  0.0224 -0.1594
                                            0.1512  0.0058 -0.2780 -0.2076  0.1225
                                           -0.0878 -0.0835  0.0196  0.0292  0.1403
                                            0.1362
    34. (0.00011) RY*(10) C   1           s( 12.48%)p 1.79( 22.35%)d 4.72( 58.92%)
                                                  f 0.50(  6.25%)
                                            0.0000  0.0135  0.0254  0.3499  0.0388
                                            0.0102 -0.0747  0.2619  0.0106  0.2727
                                            0.0820 -0.0046 -0.1570  0.2082  0.4293
                                           -0.1625  0.1045  0.1987  0.4282 -0.1817
                                           -0.0105 -0.1436  0.2881 -0.0895 -0.0994
                                           -0.1363 -0.0409  0.0919 -0.0878 -0.1267
                                            0.0135
    35. (0.00004) RY*(11) C   1           s( 31.97%)p 0.85( 27.31%)d 1.08( 34.62%)
                                                  f 0.19(  6.10%)
    36. (0.00003) RY*(12) C   1           s(  6.65%)p 2.23( 14.86%)d10.89( 72.46%)
                                                  f 0.91(  6.02%)
    37. (0.00003) RY*(13) C   1           s(  2.20%)p19.15( 42.16%)d19.39( 42.69%)
                                                  f 5.88( 12.95%)
    38. (0.00001) RY*(14) C   1           s(  9.17%)p 4.39( 40.27%)d 5.14( 47.11%)
                                                  f 0.38(  3.45%)
    39. (0.00000) RY*(15) C   1           s(  8.24%)p 1.44( 11.83%)d 9.60( 79.09%)
                                                  f 0.10(  0.83%)
    40. (0.00001) RY*(16) C   1           s(  1.98%)p24.31( 48.23%)d23.62( 46.84%)
                                                  f 1.48(  2.94%)
    41. (0.00000) RY*(17) C   1           s( 98.87%)p 0.00(  0.20%)d 0.01(  0.76%)
                                                  f 0.00(  0.17%)
    42. (0.00001) RY*(18) C   1           s(  3.86%)p 3.59( 13.85%)d21.18( 81.76%)
                                                  f 0.14(  0.53%)
    43. (0.00000) RY*(19) C   1           s(  1.92%)p 2.48(  4.77%)d48.17( 92.63%)
                                                  f 0.35(  0.68%)
    44. (0.00000) RY*(20) C   1           s(  0.14%)p30.63(  4.41%)d99.25( 14.29%)
                                                  f99.99( 81.15%)
    45. (0.00000) RY*(21) C   1           s(  3.41%)p 0.99(  3.38%)d 1.37(  4.67%)
                                                  f25.98( 88.53%)
    46. (0.00000) RY*(22) C   1           s(  3.47%)p 0.21(  0.72%)d 3.00( 10.39%)
                                                  f24.64( 85.42%)
    47. (0.00000) RY*(23) C   1           s(  0.73%)p 0.85(  0.62%)d 6.65(  4.84%)
                                                  f99.99( 93.81%)
    48. (0.00000) RY*(24) C   1           s(  0.61%)p 1.60(  0.97%)d 7.76(  4.70%)
                                                  f99.99( 93.72%)
    49. (0.00000) RY*(25) C   1           s(  1.07%)p 2.14(  2.30%)d 5.27(  5.66%)
                                                  f84.69( 90.97%)
    50. (0.00000) RY*(26) C   1           s(  5.04%)p 1.09(  5.48%)d 1.77(  8.90%)
                                                  f15.98( 80.57%)
    51. (0.00056) RY*( 1) H   2           s( 96.80%)p 0.03(  3.20%)
                                            0.0006  0.9837 -0.0197 -0.0878 -0.0939
                                            0.1243
    52. (0.00015) RY*( 2) H   2           s( 78.47%)p 0.27( 21.53%)
                                           -0.0094  0.0893  0.8813  0.3929  0.0697
                                           -0.2368
    53. (0.00011) RY*( 3) H   2           s(  5.66%)p16.65( 94.34%)
                                           -0.0033  0.0166  0.2374 -0.7801  0.5214
                                           -0.2509
    54. (0.00007) RY*( 4) H   2           s(  0.42%)p99.99( 99.58%)
    55. (0.00002) RY*( 5) H   2           s( 18.70%)p 4.35( 81.30%)
    56. (0.00256) RY*( 1) C   3           s( 16.45%)p 2.89( 47.59%)d 2.10( 34.50%)
                                                  f 0.09(  1.46%)
                                           -0.0000 -0.0072  0.2871 -0.2863  0.0081
                                           -0.0044 -0.3758 -0.0119  0.0485  0.0141
                                            0.0370 -0.0130  0.5713  0.0642 -0.2379
                                            0.1464  0.0855  0.0915  0.3409 -0.0700
                                           -0.1138  0.0556 -0.3336  0.0531  0.0626
                                           -0.0847  0.0122  0.0092  0.0383 -0.0064
                                            0.0418
    57. (0.00208) RY*( 2) C   3           s(  7.17%)p 8.86( 63.55%)d 3.92( 28.11%)
                                                  f 0.16(  1.17%)
                                            0.0000  0.0183  0.2671 -0.0052 -0.0068
                                            0.0386  0.2271 -0.0216 -0.0475 -0.6628
                                            0.0644 -0.0592  0.3290  0.1563  0.0355
                                           -0.1866  0.2238  0.0066 -0.2657  0.1066
                                            0.3184 -0.0660  0.0640 -0.0554 -0.0360
                                           -0.0289 -0.0549 -0.0241 -0.0023  0.0300
                                           -0.0714
    58. (0.00135) RY*( 3) C   3           s(  0.65%)p50.58( 32.77%)d96.73( 62.68%)
                                                  f 6.01(  3.90%)
                                            0.0000  0.0134 -0.0452  0.0651 -0.0052
                                            0.0280  0.4630 -0.0748  0.0272 -0.2929
                                            0.0441 -0.0304 -0.1094  0.0749 -0.1508
                                           -0.0556  0.1424 -0.0364  0.3254  0.0955
                                           -0.5880  0.3193 -0.0871  0.0954 -0.0093
                                            0.0357  0.0104  0.1213  0.1043 -0.1025
                                            0.0373
    59. (0.00096) RY*( 4) C   3           s(  8.00%)p 7.49( 59.89%)d 3.57( 28.51%)
                                                  f 0.45(  3.60%)
                                            0.0000 -0.0017  0.2819 -0.0184  0.0132
                                            0.0107  0.4262 -0.0145 -0.0202  0.5398
                                           -0.0346 -0.0194  0.2566  0.2403 -0.0640
                                           -0.1054  0.1759 -0.2085 -0.3191 -0.2555
                                           -0.1281 -0.0819  0.0134  0.0715 -0.0650
                                            0.0820  0.1526  0.0123 -0.0057 -0.0332
                                            0.0222
    60. (0.00053) RY*( 5) C   3           s( 13.74%)p 3.09( 42.39%)d 2.98( 40.95%)
                                                  f 0.21(  2.92%)
                                            0.0000  0.0118  0.3681  0.0360  0.0205
                                            0.0478 -0.2701  0.1523 -0.0224  0.1182
                                            0.2801 -0.0216 -0.3947  0.2762  0.1877
                                            0.1105  0.5003 -0.0403 -0.0013  0.3219
                                           -0.0667 -0.0370 -0.0279  0.0028  0.0009
                                            0.0110 -0.0842  0.1201 -0.0672  0.0015
                                            0.0555
    61. (0.00043) RY*( 6) C   3           s( 18.54%)p 1.38( 25.61%)d 2.63( 48.86%)
                                                  f 0.38(  6.98%)
                                           -0.0000 -0.0004 -0.2163  0.3724  0.0002
                                           -0.0130 -0.0195  0.1753  0.0118 -0.0395
                                           -0.0517  0.0065  0.0987  0.4590 -0.3852
                                            0.3229 -0.0087 -0.1698  0.2107 -0.0183
                                            0.0948 -0.2885  0.2186 -0.1494  0.0299
                                            0.0951 -0.0403  0.1603  0.0879  0.0066
                                           -0.1576
    62. (0.00030) RY*( 7) C   3           s(  6.29%)p 5.77( 36.29%)d 7.50( 47.16%)
                                                  f 1.63( 10.26%)
                                           -0.0000 -0.0207  0.2296 -0.0974 -0.0151
                                           -0.0149 -0.2809 -0.1266  0.0077 -0.2964
                                           -0.1928  0.0236 -0.1180  0.3581  0.2105
                                            0.0581 -0.4075 -0.2893 -0.1302 -0.2195
                                           -0.3071 -0.0382  0.1091  0.0358 -0.0329
                                            0.1782  0.0869 -0.0611 -0.1067 -0.0700
                                            0.2055
    63. (0.00023) RY*( 8) C   3           s( 10.38%)p 1.71( 17.77%)d 6.15( 63.80%)
                                                  f 0.78(  8.05%)
                                            0.0000 -0.0040  0.2041  0.2372  0.0768
                                           -0.0190  0.2683 -0.2681 -0.0065  0.0928
                                           -0.0457 -0.0107  0.1450 -0.0399  0.4303
                                            0.4114 -0.1536 -0.0879  0.1740  0.1471
                                            0.0563  0.0907 -0.1573 -0.4053  0.1904
                                           -0.0605 -0.0648 -0.0566 -0.0741  0.1658
                                           -0.0160
    64. (0.00017) RY*( 9) C   3           s(  6.20%)p 3.88( 24.02%)d 9.36( 57.98%)
                                                  f 1.90( 11.80%)
                                           -0.0000 -0.0028  0.2341 -0.0611  0.0585
                                           -0.0308  0.1653 -0.2153  0.0025  0.0752
                                            0.3145 -0.0030 -0.1915  0.1558 -0.2973
                                           -0.1135 -0.4933  0.1952 -0.0586  0.2637
                                            0.0819 -0.2784 -0.1877  0.0684  0.2082
                                           -0.1015 -0.0915  0.0464  0.1170 -0.1981
                                            0.0300
    65. (0.00010) RY*(10) C   3           s( 12.35%)p 0.53(  6.60%)d 6.19( 76.42%)
                                                  f 0.38(  4.63%)
                                           -0.0000  0.0020  0.3195 -0.1398  0.0430
                                            0.0067  0.1432  0.0019  0.0061  0.0121
                                            0.1227  0.0228 -0.1309 -0.1122  0.0875
                                           -0.2083 -0.0154  0.0304  0.5714 -0.4003
                                            0.1493 -0.1821  0.4100 -0.0399 -0.0515
                                           -0.0210 -0.1490  0.0859 -0.1092  0.0341
                                           -0.0243
    66. (0.00007) RY*(11) C   3           s( 30.11%)p 0.95( 28.53%)d 1.15( 34.68%)
                                                  f 0.22(  6.67%)
    67. (0.00004) RY*(12) C   3           s( 15.01%)p 0.46(  6.87%)d 3.84( 57.65%)
                                                  f 1.36( 20.48%)
    68. (0.00004) RY*(13) C   3           s(  6.70%)p 7.22( 48.39%)d 5.70( 38.19%)
                                                  f 1.00(  6.72%)
    69. (0.00002) RY*(14) C   3           s( 28.76%)p 0.97( 27.78%)d 0.80( 23.15%)
                                                  f 0.71( 20.32%)
    70. (0.00002) RY*(15) C   3           s(  6.10%)p 5.36( 32.70%)d 6.22( 37.90%)
                                                  f 3.82( 23.30%)
    71. (0.00000) RY*(16) C   3           s(  2.04%)p13.48( 27.52%)d34.05( 69.52%)
                                                  f 0.45(  0.92%)
    72. (0.00000) RY*(17) C   3           s( 97.78%)p 0.00(  0.43%)d 0.01(  1.38%)
                                                  f 0.00(  0.42%)
    73. (0.00000) RY*(18) C   3           s(  4.61%)p 6.28( 28.99%)d14.11( 65.12%)
                                                  f 0.28(  1.28%)
    74. (0.00000) RY*(19) C   3           s(  0.34%)p28.10(  9.68%)d99.99( 82.37%)
                                                  f22.05(  7.60%)
    75. (0.00000) RY*(20) C   3           s(  0.32%)p 6.63(  2.10%)d47.29( 15.01%)
                                                  f99.99( 82.57%)
    76. (0.00000) RY*(21) C   3           s(  1.20%)p 4.56(  5.45%)d 3.81(  4.55%)
                                                  f74.26( 88.80%)
    77. (0.00000) RY*(22) C   3           s(  4.11%)p 1.06(  4.36%)d 4.64( 19.08%)
                                                  f17.63( 72.45%)
    78. (0.00000) RY*(23) C   3           s(  0.36%)p12.17(  4.33%)d52.91( 18.80%)
                                                  f99.99( 76.52%)
    79. (0.00000) RY*(24) C   3           s(  0.62%)p 8.93(  5.52%)d13.15(  8.13%)
                                                  f99.99( 85.73%)
    80. (0.00000) RY*(25) C   3           s(  0.76%)p 6.29(  4.77%)d19.91( 15.08%)
                                                  f99.99( 79.39%)
    81. (0.00000) RY*(26) C   3           s(  1.53%)p 5.30(  8.10%)d12.01( 18.37%)
                                                  f47.07( 72.00%)
    82. (0.00256) RY*( 1) C   4           s( 16.45%)p 2.89( 47.59%)d 2.10( 34.50%)
                                                  f 0.09(  1.46%)
                                           -0.0000 -0.0072  0.2871 -0.2863  0.0081
                                           -0.0044 -0.3758 -0.0119  0.0485  0.0141
                                            0.0370  0.0130 -0.5713 -0.0642 -0.2379
                                            0.1464 -0.0855 -0.0915 -0.3409  0.0700
                                           -0.1138  0.0556 -0.3336  0.0531 -0.0626
                                           -0.0847  0.0122 -0.0092 -0.0383 -0.0064
                                            0.0418
    83. (0.00208) RY*( 2) C   4           s(  7.17%)p 8.86( 63.55%)d 3.92( 28.11%)
                                                  f 0.16(  1.17%)
                                            0.0000  0.0183  0.2671 -0.0052 -0.0068
                                            0.0386  0.2271 -0.0216 -0.0475 -0.6628
                                            0.0644  0.0592 -0.3290 -0.1563  0.0355
                                           -0.1866 -0.2238 -0.0066  0.2657 -0.1066
                                            0.3184 -0.0660  0.0640 -0.0554  0.0360
                                           -0.0289 -0.0549  0.0241  0.0023  0.0300
                                           -0.0714
    84. (0.00135) RY*( 3) C   4           s(  0.65%)p50.58( 32.77%)d96.73( 62.68%)
                                                  f 6.01(  3.90%)
                                           -0.0000  0.0134 -0.0452  0.0651 -0.0052
                                            0.0280  0.4630 -0.0748  0.0272 -0.2929
                                            0.0441  0.0304  0.1094 -0.0749 -0.1508
                                           -0.0556 -0.1424  0.0364 -0.3254 -0.0955
                                           -0.5880  0.3193 -0.0871  0.0954  0.0093
                                            0.0357  0.0104 -0.1213 -0.1043 -0.1025
                                            0.0373
    85. (0.00096) RY*( 4) C   4           s(  8.00%)p 7.49( 59.89%)d 3.57( 28.51%)
                                                  f 0.45(  3.60%)
                                            0.0000 -0.0017  0.2819 -0.0184  0.0132
                                            0.0107  0.4262 -0.0145 -0.0202  0.5398
                                           -0.0346  0.0194 -0.2566 -0.2403 -0.0640
                                           -0.1054 -0.1759  0.2085  0.3191  0.2555
                                           -0.1281 -0.0819  0.0134  0.0715  0.0650
                                            0.0820  0.1526 -0.0123  0.0057 -0.0332
                                            0.0222
    86. (0.00053) RY*( 5) C   4           s( 13.74%)p 3.09( 42.39%)d 2.98( 40.95%)
                                                  f 0.21(  2.92%)
                                           -0.0000  0.0118  0.3681  0.0360  0.0205
                                            0.0478 -0.2701  0.1523 -0.0224  0.1182
                                            0.2801  0.0216  0.3947 -0.2762  0.1877
                                            0.1105 -0.5003  0.0403  0.0013 -0.3219
                                           -0.0667 -0.0370 -0.0279  0.0028 -0.0009
                                            0.0110 -0.0842 -0.1201  0.0672  0.0015
                                            0.0555
    87. (0.00043) RY*( 6) C   4           s( 18.54%)p 1.38( 25.61%)d 2.63( 48.86%)
                                                  f 0.38(  6.98%)
                                           -0.0000 -0.0004 -0.2163  0.3724  0.0002
                                           -0.0130 -0.0195  0.1753  0.0118 -0.0395
                                           -0.0517 -0.0065 -0.0987 -0.4590 -0.3852
                                            0.3229  0.0087  0.1698 -0.2107  0.0183
                                            0.0948 -0.2885  0.2186 -0.1494 -0.0299
                                            0.0951 -0.0403 -0.1603 -0.0879  0.0066
                                           -0.1576
    88. (0.00030) RY*( 7) C   4           s(  6.29%)p 5.77( 36.29%)d 7.50( 47.16%)
                                                  f 1.63( 10.26%)
                                           -0.0000 -0.0207  0.2296 -0.0974 -0.0151
                                           -0.0149 -0.2809 -0.1266  0.0077 -0.2964
                                           -0.1928 -0.0236  0.1180 -0.3581  0.2105
                                            0.0581  0.4075  0.2893  0.1302  0.2195
                                           -0.3071 -0.0382  0.1091  0.0358  0.0329
                                            0.1782  0.0869  0.0611  0.1067 -0.0700
                                            0.2055
    89. (0.00023) RY*( 8) C   4           s( 10.38%)p 1.71( 17.77%)d 6.15( 63.80%)
                                                  f 0.78(  8.05%)
                                            0.0000 -0.0040  0.2041  0.2372  0.0768
                                           -0.0190  0.2683 -0.2681 -0.0065  0.0928
                                           -0.0457  0.0107 -0.1450  0.0399  0.4303
                                            0.4114  0.1536  0.0879 -0.1740 -0.1471
                                            0.0563  0.0907 -0.1573 -0.4053 -0.1904
                                           -0.0605 -0.0648  0.0566  0.0741  0.1658
                                           -0.0160
    90. (0.00017) RY*( 9) C   4           s(  6.20%)p 3.88( 24.02%)d 9.36( 57.98%)
                                                  f 1.90( 11.80%)
                                            0.0000 -0.0028  0.2341 -0.0611  0.0585
                                           -0.0308  0.1653 -0.2153  0.0025  0.0752
                                            0.3145  0.0030  0.1915 -0.1558 -0.2973
                                           -0.1135  0.4933 -0.1952  0.0586 -0.2637
                                            0.0819 -0.2784 -0.1877  0.0684 -0.2082
                                           -0.1015 -0.0915 -0.0464 -0.1170 -0.1981
                                            0.0300
    91. (0.00010) RY*(10) C   4           s( 12.35%)p 0.53(  6.60%)d 6.19( 76.42%)
                                                  f 0.38(  4.63%)
                                           -0.0000  0.0020  0.3195 -0.1398  0.0430
                                            0.0067  0.1432  0.0019  0.0061  0.0121
                                            0.1227 -0.0228  0.1309  0.1122  0.0875
                                           -0.2083  0.0154 -0.0304 -0.5714  0.4003
                                            0.1493 -0.1821  0.4100 -0.0399  0.0515
                                           -0.0210 -0.1490 -0.0859  0.1092  0.0341
                                           -0.0243
    92. (0.00007) RY*(11) C   4           s( 30.11%)p 0.95( 28.53%)d 1.15( 34.68%)
                                                  f 0.22(  6.67%)
    93. (0.00004) RY*(12) C   4           s( 15.01%)p 0.46(  6.87%)d 3.84( 57.65%)
                                                  f 1.36( 20.48%)
    94. (0.00004) RY*(13) C   4           s(  6.70%)p 7.22( 48.39%)d 5.70( 38.19%)
                                                  f 1.00(  6.72%)
    95. (0.00002) RY*(14) C   4           s( 28.76%)p 0.97( 27.78%)d 0.80( 23.15%)
                                                  f 0.71( 20.32%)
    96. (0.00002) RY*(15) C   4           s(  6.10%)p 5.36( 32.70%)d 6.22( 37.90%)
                                                  f 3.82( 23.30%)
    97. (0.00000) RY*(16) C   4           s(  2.04%)p13.48( 27.52%)d34.05( 69.52%)
                                                  f 0.45(  0.92%)
    98. (0.00000) RY*(17) C   4           s( 97.78%)p 0.00(  0.43%)d 0.01(  1.38%)
                                                  f 0.00(  0.42%)
    99. (0.00000) RY*(18) C   4           s(  4.61%)p 6.28( 28.99%)d14.11( 65.12%)
                                                  f 0.28(  1.28%)
   100. (0.00000) RY*(19) C   4           s(  0.34%)p28.10(  9.68%)d99.99( 82.37%)
                                                  f22.05(  7.60%)
   101. (0.00000) RY*(20) C   4           s(  0.32%)p 6.63(  2.10%)d47.29( 15.01%)
                                                  f99.99( 82.57%)
   102. (0.00000) RY*(21) C   4           s(  1.20%)p 4.56(  5.45%)d 3.81(  4.55%)
                                                  f74.26( 88.80%)
   103. (0.00000) RY*(22) C   4           s(  4.11%)p 1.06(  4.36%)d 4.64( 19.08%)
                                                  f17.63( 72.45%)
   104. (0.00000) RY*(23) C   4           s(  0.36%)p12.17(  4.33%)d52.91( 18.80%)
                                                  f99.99( 76.52%)
   105. (0.00000) RY*(24) C   4           s(  0.62%)p 8.93(  5.52%)d13.15(  8.13%)
                                                  f99.99( 85.73%)
   106. (0.00000) RY*(25) C   4           s(  0.76%)p 6.29(  4.77%)d19.91( 15.08%)
                                                  f99.99( 79.39%)
   107. (0.00000) RY*(26) C   4           s(  1.53%)p 5.30(  8.10%)d12.01( 18.37%)
                                                  f47.07( 72.00%)
   108. (0.00356) RY*( 1) C   5           s(  9.97%)p 5.87( 58.56%)d 2.80( 27.96%)
                                                  f 0.35(  3.51%)
                                            0.0000 -0.0036  0.3135 -0.0367  0.0078
                                            0.0081 -0.3828  0.1133 -0.0012  0.5414
                                           -0.2247  0.0200 -0.2840 -0.0382 -0.0917
                                            0.1002 -0.0453 -0.0294  0.4046  0.1395
                                            0.2136 -0.0815  0.1356 -0.0662 -0.0149
                                           -0.0259  0.1751 -0.0209 -0.0083  0.0356
                                            0.0421
   109. (0.00229) RY*( 2) C   5           s( 36.55%)p 1.17( 42.88%)d 0.51( 18.68%)
                                                  f 0.05(  1.90%)
                                            0.0000  0.0294  0.5866 -0.1434  0.0049
                                            0.0112  0.2450 -0.0645  0.0378  0.0646
                                           -0.0732  0.0197  0.5840 -0.1095 -0.1754
                                            0.1525  0.1472  0.1715 -0.1239  0.2492
                                            0.0226 -0.0336  0.0402  0.0310 -0.0449
                                            0.1174  0.0497 -0.0134 -0.0027 -0.0182
                                            0.0135
   110. (0.00107) RY*( 3) C   5           s(  1.80%)p35.08( 63.05%)d18.76( 33.73%)
                                                  f 0.79(  1.42%)
                                           -0.0000 -0.0255  0.1306  0.0087  0.0141
                                           -0.0101 -0.4152  0.2610 -0.0023 -0.5669
                                            0.0895 -0.0296  0.1341 -0.2043 -0.1659
                                           -0.1445  0.0344  0.0782  0.1927 -0.1467
                                           -0.0467 -0.1773  0.4120 -0.1400  0.0781
                                            0.0557  0.0289 -0.0428 -0.0445  0.0178
                                            0.0065
   111. (0.00061) RY*( 4) C   5           s(  5.87%)p 3.79( 22.24%)d11.52( 67.59%)
                                                  f 0.73(  4.31%)
                                           -0.0000 -0.0295  0.2397  0.0059 -0.0176
                                           -0.0216 -0.0286 -0.2424 -0.0037 -0.0423
                                            0.2269 -0.0083 -0.3074 -0.1202  0.2944
                                           -0.1163  0.6794  0.0491 -0.0594 -0.1127
                                            0.1796 -0.2422 -0.0669  0.0107 -0.1231
                                            0.0646 -0.0719  0.0777  0.0490 -0.0674
                                            0.0749
   112. (0.00061) RY*( 5) C   5           s(  1.22%)p34.09( 41.71%)d40.74( 49.84%)
                                                  f 5.91(  7.23%)
                                           -0.0000 -0.0115  0.0897  0.0632  0.0075
                                           -0.0008  0.5225 -0.1509 -0.0001  0.0141
                                            0.0967 -0.0116 -0.3308 -0.0473  0.0358
                                            0.2829 -0.0622  0.0494  0.1385 -0.0995
                                           -0.2137  0.0122  0.5753 -0.0700  0.2278
                                            0.0795  0.0585 -0.0966  0.0231 -0.0242
                                           -0.0134
   113. (0.00038) RY*( 6) C   5           s( 16.42%)p 2.05( 33.61%)d 2.39( 39.28%)
                                                  f 0.65( 10.69%)
                                            0.0000  0.0059  0.3504 -0.2010  0.0322
                                            0.0022  0.3051  0.1724  0.0014 -0.2288
                                           -0.1876  0.0122 -0.0360  0.3526  0.2983
                                           -0.2819 -0.2410 -0.2204  0.1299 -0.1666
                                            0.1944 -0.1218 -0.0802 -0.1181 -0.0232
                                           -0.1833  0.0552 -0.0380  0.0419 -0.0281
                                            0.2564
   114. (0.00030) RY*( 7) C   5           s(  6.63%)p 2.26( 15.02%)d10.52( 69.74%)
                                                  f 1.30(  8.61%)
                                           -0.0000  0.0005 -0.1760  0.1809  0.0512
                                           -0.0107  0.0606 -0.1639  0.0166 -0.0419
                                           -0.2057 -0.0197  0.0411  0.2704 -0.3472
                                            0.1211  0.1382 -0.2319 -0.2986 -0.0528
                                            0.4577 -0.2786  0.2048 -0.2614  0.0395
                                           -0.0588  0.1215  0.1325 -0.1734  0.0970
                                           -0.0962
   115. (0.00016) RY*( 8) C   5           s(  3.73%)p14.40( 53.74%)d11.06( 41.27%)
                                                  f 0.34(  1.26%)
                                           -0.0000 -0.0149 -0.0804  0.1738  0.0211
                                           -0.0071  0.0577  0.1725 -0.0046 -0.3326
                                           -0.5680 -0.0049 -0.1351 -0.2298  0.1980
                                            0.4018  0.0744  0.0140  0.0097  0.2070
                                            0.0097 -0.1801 -0.0915  0.3499 -0.0643
                                           -0.0435  0.0210  0.0342  0.0074 -0.0215
                                            0.0665
   116. (0.00014) RY*( 9) C   5           s( 26.25%)p 0.98( 25.84%)d 1.56( 40.99%)
                                                  f 0.26(  6.92%)
                                            0.0000  0.0095  0.2030  0.4652  0.0696
                                           -0.0062  0.1891 -0.0530  0.0060 -0.1244
                                            0.1365  0.0196 -0.2702 -0.3351 -0.2966
                                           -0.1701 -0.2911  0.1978 -0.0224  0.1594
                                            0.1512  0.0058 -0.2780 -0.2076 -0.1225
                                           -0.0878 -0.0835 -0.0196 -0.0292  0.1403
                                            0.1362
   117. (0.00011) RY*(10) C   5           s( 12.48%)p 1.79( 22.35%)d 4.72( 58.92%)
                                                  f 0.50(  6.25%)
                                            0.0000  0.0135  0.0254  0.3499  0.0388
                                            0.0102 -0.0747  0.2619  0.0106  0.2727
                                            0.0820  0.0046  0.1570 -0.2082  0.4293
                                           -0.1625 -0.1045 -0.1987 -0.4282  0.1817
                                           -0.0105 -0.1436  0.2881 -0.0895  0.0994
                                           -0.1363 -0.0409 -0.0919  0.0878 -0.1267
                                            0.0135
   118. (0.00004) RY*(11) C   5           s( 31.97%)p 0.85( 27.31%)d 1.08( 34.62%)
                                                  f 0.19(  6.10%)
   119. (0.00003) RY*(12) C   5           s(  6.65%)p 2.23( 14.86%)d10.89( 72.46%)
                                                  f 0.91(  6.02%)
   120. (0.00003) RY*(13) C   5           s(  2.20%)p19.15( 42.16%)d19.39( 42.69%)
                                                  f 5.88( 12.95%)
   121. (0.00001) RY*(14) C   5           s(  9.17%)p 4.39( 40.27%)d 5.14( 47.11%)
                                                  f 0.38(  3.45%)
   122. (0.00000) RY*(15) C   5           s(  8.24%)p 1.44( 11.83%)d 9.60( 79.09%)
                                                  f 0.10(  0.83%)
   123. (0.00001) RY*(16) C   5           s(  1.98%)p24.31( 48.23%)d23.62( 46.84%)
                                                  f 1.48(  2.94%)
   124. (0.00000) RY*(17) C   5           s( 98.87%)p 0.00(  0.20%)d 0.01(  0.76%)
                                                  f 0.00(  0.17%)
   125. (0.00001) RY*(18) C   5           s(  3.86%)p 3.59( 13.85%)d21.18( 81.76%)
                                                  f 0.14(  0.53%)
   126. (0.00000) RY*(19) C   5           s(  1.92%)p 2.48(  4.77%)d48.17( 92.63%)
                                                  f 0.35(  0.68%)
   127. (0.00000) RY*(20) C   5           s(  0.14%)p30.63(  4.41%)d99.25( 14.29%)
                                                  f99.99( 81.15%)
   128. (0.00000) RY*(21) C   5           s(  3.41%)p 0.99(  3.38%)d 1.37(  4.67%)
                                                  f25.98( 88.53%)
   129. (0.00000) RY*(22) C   5           s(  3.47%)p 0.21(  0.72%)d 3.00( 10.39%)
                                                  f24.64( 85.42%)
   130. (0.00000) RY*(23) C   5           s(  0.73%)p 0.85(  0.62%)d 6.65(  4.84%)
                                                  f99.99( 93.81%)
   131. (0.00000) RY*(24) C   5           s(  0.61%)p 1.60(  0.97%)d 7.76(  4.70%)
                                                  f99.99( 93.72%)
   132. (0.00000) RY*(25) C   5           s(  1.07%)p 2.14(  2.30%)d 5.27(  5.66%)
                                                  f84.69( 90.97%)
   133. (0.00000) RY*(26) C   5           s(  5.04%)p 1.09(  5.48%)d 1.77(  8.90%)
                                                  f15.98( 80.57%)
   134. (0.00056) RY*( 1) H   6           s( 96.80%)p 0.03(  3.20%)
                                            0.0006  0.9837 -0.0197 -0.0878 -0.0939
                                           -0.1243
   135. (0.00015) RY*( 2) H   6           s( 78.47%)p 0.27( 21.53%)
                                           -0.0094  0.0893  0.8813  0.3929  0.0697
                                            0.2368
   136. (0.00011) RY*( 3) H   6           s(  5.66%)p16.65( 94.34%)
                                           -0.0033  0.0166  0.2374 -0.7801  0.5214
                                            0.2509
   137. (0.00007) RY*( 4) H   6           s(  0.42%)p99.99( 99.58%)
   138. (0.00002) RY*( 5) H   6           s( 18.70%)p 4.35( 81.30%)
   139. (0.00885) RY*( 1) C   7           s( 47.30%)p 0.87( 41.08%)d 0.23( 11.07%)
                                                  f 0.01(  0.54%)
                                            0.0000  0.0275  0.6867 -0.0273  0.0022
                                           -0.0268 -0.6260  0.0648 -0.0342 -0.0344
                                            0.1081  0.0000 -0.0000  0.0000 -0.0737
                                            0.1668 -0.0000  0.0000 -0.0000  0.0000
                                            0.0087 -0.0654 -0.2643 -0.0575 -0.0000
                                            0.0577  0.0309  0.0000 -0.0000 -0.0300
                                            0.0139
   140. (0.00207) RY*( 2) C   7           s( 15.02%)p 4.66( 70.06%)d 0.94( 14.17%)
                                                  f 0.05(  0.74%)
                                            0.0000  0.0160  0.3861  0.0295  0.0030
                                           -0.0279  0.4836  0.1079 -0.0168 -0.6716
                                            0.0547  0.0000 -0.0000  0.0000 -0.0162
                                           -0.0083 -0.0000  0.0000 -0.0000  0.0000
                                            0.1470 -0.3109  0.1028 -0.1120 -0.0000
                                           -0.0051 -0.0138  0.0000 -0.0000  0.0156
                                            0.0833
   141. (0.00090) RY*( 3) C   7           s(  0.00%)p 1.00( 77.03%)d 0.29( 22.32%)
                                                  f 0.01(  0.65%)
                                           -0.0000  0.0000 -0.0000 -0.0000 -0.0000
                                           -0.0000 -0.0000 -0.0000 -0.0000  0.0000
                                            0.0000  0.0014  0.8617 -0.1665  0.0000
                                            0.0000  0.0789  0.3198  0.1188 -0.3172
                                            0.0000  0.0000 -0.0000  0.0000  0.0667
                                            0.0000 -0.0000 -0.0356  0.0273 -0.0000
                                           -0.0000
   142. (0.00087) RY*( 4) C   7           s( 22.17%)p 1.50( 33.33%)d 1.94( 42.94%)
                                                  f 0.07(  1.55%)
                                           -0.0000 -0.0062  0.4703 -0.0114  0.0177
                                            0.0047  0.3139  0.0697  0.0208  0.4085
                                           -0.2503  0.0000  0.0000  0.0000 -0.0631
                                           -0.3103  0.0000 -0.0000  0.0000 -0.0000
                                            0.2603  0.4374  0.1336 -0.2286  0.0000
                                            0.1007 -0.0436 -0.0000  0.0000 -0.0437
                                            0.0401
   143. (0.00058) RY*( 5) C   7           s(  2.26%)p 3.05(  6.88%)d39.48( 89.11%)
                                                  f 0.78(  1.76%)
                                            0.0000  0.0015  0.1496 -0.0032  0.0128
                                           -0.0571  0.2527  0.0235 -0.0072  0.0283
                                           -0.0153 -0.0000  0.0000  0.0000 -0.4369
                                            0.4152 -0.0000  0.0000 -0.0000  0.0000
                                           -0.6734  0.2615  0.0726  0.0264 -0.0000
                                           -0.0800  0.0437  0.0000 -0.0000  0.0377
                                            0.0885
   144. (0.00028) RY*( 6) C   7           s(  0.00%)p 1.00(  8.47%)d 8.67( 73.47%)
                                                  f 2.13( 18.05%)
                                           -0.0000  0.0000  0.0000  0.0000 -0.0000
                                           -0.0000 -0.0000 -0.0000 -0.0000 -0.0000
                                           -0.0000  0.0055  0.2849 -0.0594  0.0000
                                            0.0000  0.4370 -0.3718 -0.4721  0.4273
                                            0.0000 -0.0000 -0.0000  0.0000  0.1069
                                            0.0000 -0.0000 -0.4094 -0.0389 -0.0000
                                           -0.0000
   145. (0.00025) RY*( 7) C   7           s( 28.38%)p 0.23(  6.60%)d 2.23( 63.24%)
                                                  f 0.06(  1.78%)
                                            0.0000  0.0266 -0.1477  0.5089  0.0479
                                           -0.0037 -0.2341 -0.0680 -0.0124 -0.0530
                                            0.0599  0.0000  0.0000  0.0000 -0.5506
                                            0.0961  0.0000  0.0000  0.0000  0.0000
                                            0.3120 -0.0127  0.4142 -0.2256  0.0000
                                           -0.0374 -0.0384  0.0000 -0.0000 -0.1201
                                           -0.0225
   146. (0.00021) RY*( 8) C   7           s(  0.00%)p 1.00( 84.34%)d 0.18( 14.86%)
                                                  f 0.01(  0.80%)
                                           -0.0000 -0.0000  0.0000 -0.0000 -0.0000
                                           -0.0000  0.0000 -0.0000 -0.0000 -0.0000
                                           -0.0000  0.0016  0.1039  0.9125  0.0000
                                           -0.0000  0.1822  0.3052  0.0027  0.1494
                                           -0.0000  0.0000 -0.0000  0.0000  0.0096
                                            0.0000  0.0000  0.0208 -0.0865  0.0000
                                            0.0000
   147. (0.00016) RY*( 9) C   7           s(  7.93%)p 4.50( 35.65%)d 6.05( 47.93%)
                                                  f 1.07(  8.50%)
                                            0.0000  0.0159  0.0774  0.2665  0.0448
                                           -0.0181 -0.2419 -0.4005 -0.0214 -0.2819
                                           -0.2394 -0.0000 -0.0000 -0.0000  0.1884
                                           -0.4655 -0.0000 -0.0000 -0.0000 -0.0000
                                           -0.4033  0.1274  0.2193  0.0087 -0.0000
                                            0.1051 -0.0155 -0.0000  0.0000  0.1322
                                            0.2372
   148. (0.00007) RY*(10) C   7           s(  5.67%)p 4.08( 23.13%)d10.70( 60.63%)
                                                  f 1.87( 10.57%)
   149. (0.00005) RY*(11) C   7           s(  6.21%)p 2.57( 15.94%)d 9.02( 55.95%)
                                                  f 3.53( 21.90%)
   150. (0.00003) RY*(12) C   7           s(  0.00%)p 1.00( 19.78%)d 3.04( 60.04%)
                                                  f 1.02( 20.18%)
   151. (0.00002) RY*(13) C   7           s( 45.23%)p 0.21(  9.41%)d 0.56( 25.40%)
                                                  f 0.44( 19.96%)
   152. (0.00001) RY*(14) C   7           s(  2.63%)p 2.93(  7.72%)d 9.75( 25.64%)
                                                  f24.33( 64.01%)
   153. (0.00000) RY*(15) C   7           s(  0.00%)p 1.00(  6.79%)d13.48( 91.57%)
                                                  f 0.24(  1.64%)
   154. (0.00001) RY*(16) C   7           s(  2.77%)p29.58( 81.83%)d 4.38( 12.12%)
                                                  f 1.19(  3.28%)
   155. (0.00000) RY*(17) C   7           s( 99.25%)p 0.00(  0.09%)d 0.00(  0.37%)
                                                  f 0.00(  0.29%)
   156. (0.00000) RY*(18) C   7           s(  0.36%)p99.99( 62.69%)d51.65( 18.54%)
                                                  f51.31( 18.42%)
   157. (0.00000) RY*(19) C   7           s(  3.56%)p 0.25(  0.90%)d26.72( 95.18%)
                                                  f 0.10(  0.36%)
   158. (0.00000) RY*(20) C   7           s(  0.00%)p 1.00(  0.78%)d10.09(  7.85%)
                                                  f99.99( 91.37%)
   159. (0.00000) RY*(21) C   7           s(  0.57%)p 1.71(  0.97%)d 4.91(  2.79%)
                                                  f99.99( 95.67%)
   160. (0.00000) RY*(22) C   7           s(  0.35%)p 5.38(  1.90%)d14.75(  5.20%)
                                                  f99.99( 92.55%)
   161. (0.00000) RY*(23) C   7           s(  0.00%)p 1.00(  0.98%)d32.64( 31.90%)
                                                  f68.69( 67.13%)
   162. (0.00000) RY*(24) C   7           s(  0.00%)p 1.00(  0.69%)d 3.92(  2.72%)
                                                  f99.99( 96.59%)
   163. (0.00000) RY*(25) C   7           s(  0.00%)p 1.00(  1.30%)d72.96( 95.13%)
                                                  f 2.74(  3.57%)
   164. (0.00000) RY*(26) C   7           s( 10.45%)p 0.22(  2.32%)d 2.79( 29.16%)
                                                  f 5.56( 58.08%)
   165. (0.00040) RY*( 1) H   8           s( 91.77%)p 0.09(  8.23%)
                                            0.0001  0.9577 -0.0228 -0.2409  0.1559
                                            0.0000
   166. (0.00016) RY*( 2) H   8           s( 83.80%)p 0.19( 16.20%)
                                           -0.0085  0.0729  0.9125 -0.0545 -0.3988
                                            0.0000
   167. (0.00012) RY*( 3) H   8           s(  0.00%)p 1.00(100.00%)
                                            0.0000  0.0000  0.0000  0.0000  0.0000
                                            1.0000
   168. (0.00009) RY*( 4) H   8           s(  8.15%)p11.27( 91.85%)
   169. (0.00001) RY*( 5) H   8           s( 16.33%)p 5.12( 83.67%)
   170. (0.00221) RY*( 1) C   9           s( 42.84%)p 0.63( 26.81%)d 0.67( 28.64%)
                                                  f 0.04(  1.71%)
                                           -0.0000  0.0156  0.6513 -0.0627 -0.0003
                                           -0.0098 -0.1064  0.0875  0.0114  0.4976
                                           -0.0359  0.0000 -0.0000 -0.0000  0.2254
                                           -0.0588 -0.0000 -0.0000 -0.0000  0.0000
                                            0.3585 -0.2158 -0.1040 -0.2150  0.0000
                                            0.0704 -0.0022 -0.0000  0.0000 -0.0395
                                           -0.1031
   171. (0.00147) RY*( 2) C   9           s(  2.24%)p27.78( 62.12%)d14.70( 32.88%)
                                                  f 1.24(  2.76%)
                                            0.0000  0.0001  0.1407 -0.0508 -0.0004
                                            0.0233 -0.3641  0.0363 -0.0169 -0.6228
                                            0.3140  0.0000 -0.0000  0.0000  0.3024
                                            0.1799  0.0000  0.0000 -0.0000 -0.0000
                                            0.3512  0.2359 -0.1210 -0.1066 -0.0000
                                            0.0863  0.0098  0.0000 -0.0000 -0.1309
                                           -0.0544
   172. (0.00119) RY*( 3) C   9           s(  0.42%)p99.99( 63.71%)d83.43( 35.29%)
                                                  f 1.36(  0.58%)
                                            0.0000 -0.0158 -0.0281  0.0564  0.0014
                                            0.0178  0.7734 -0.0589 -0.0225 -0.1200
                                            0.1422  0.0000  0.0000  0.0000 -0.0383
                                            0.2841 -0.0000 -0.0000  0.0000  0.0000
                                            0.4910 -0.1461  0.0910 -0.0102 -0.0000
                                           -0.0281  0.0620  0.0000 -0.0000 -0.0328
                                           -0.0068
   173. (0.00070) RY*( 4) C   9           s( 25.75%)p 0.15(  3.91%)d 2.60( 67.07%)
                                                  f 0.13(  3.27%)
                                           -0.0000 -0.0209  0.5056 -0.0312  0.0215
                                           -0.0038  0.0589  0.0423 -0.0039 -0.1774
                                           -0.0485  0.0000 -0.0000 -0.0000 -0.6567
                                            0.3179 -0.0000 -0.0000 -0.0000  0.0000
                                           -0.2194  0.1634 -0.2430 -0.0667  0.0000
                                            0.1297  0.0497  0.0000  0.0000  0.1010
                                            0.0565
   174. (0.00070) RY*( 5) C   9           s(  0.00%)p 1.00( 35.57%)d 1.72( 61.14%)
                                                  f 0.09(  3.29%)
                                            0.0000  0.0000  0.0000  0.0000  0.0000
                                           -0.0000 -0.0000 -0.0000  0.0000  0.0000
                                            0.0000  0.0008  0.5876 -0.1022  0.0000
                                            0.0000  0.0713  0.4075 -0.4017  0.5281
                                           -0.0000 -0.0000  0.0000  0.0000  0.1156
                                           -0.0000  0.0000  0.1236  0.0650  0.0000
                                            0.0000
   175. (0.00048) RY*( 6) C   9           s(  0.00%)p 1.00( 14.47%)d 4.76( 68.86%)
                                                  f 1.15( 16.67%)
                                            0.0000  0.0000  0.0000  0.0000  0.0000
                                           -0.0000 -0.0000 -0.0000  0.0000  0.0000
                                            0.0000  0.0186 -0.2945  0.2400  0.0000
                                            0.0000  0.7330 -0.1751 -0.3378  0.0804
                                           -0.0000 -0.0000  0.0000  0.0000  0.3113
                                           -0.0000  0.0000 -0.1069  0.2417  0.0000
                                           -0.0000
   176. (0.00042) RY*( 7) C   9           s(  7.66%)p 3.46( 26.50%)d 8.38( 64.15%)
                                                  f 0.22(  1.69%)
                                           -0.0000  0.0049  0.2754 -0.0268  0.0005
                                           -0.0417  0.4415  0.1045 -0.0044 -0.0106
                                            0.2393 -0.0000 -0.0000 -0.0000  0.4167
                                           -0.1505  0.0000  0.0000 -0.0000 -0.0000
                                           -0.5023  0.4128  0.0503 -0.1411  0.0000
                                           -0.0207 -0.0511 -0.0000  0.0000 -0.0242
                                           -0.1152
   177. (0.00018) RY*( 8) C   9           s( 42.94%)p 0.55( 23.57%)d 0.73( 31.21%)
                                                  f 0.05(  2.28%)
                                           -0.0000  0.0090  0.2510  0.6009  0.0725
                                           -0.0249 -0.0870 -0.4063  0.0044 -0.1339
                                           -0.2108 -0.0000  0.0000  0.0000  0.2245
                                            0.3049  0.0000  0.0000  0.0000 -0.0000
                                           -0.2193 -0.2164  0.2432  0.1211 -0.0000
                                           -0.0561  0.0629 -0.0000 -0.0000 -0.0582
                                           -0.1111
   178. (0.00015) RY*( 9) C   9           s(  0.00%)p 1.00( 73.97%)d 0.30( 22.16%)
                                                  f 0.05(  3.88%)
                                           -0.0000  0.0000 -0.0000  0.0000 -0.0000
                                            0.0000 -0.0000  0.0000  0.0000  0.0000
                                            0.0000 -0.0080  0.4606  0.7262 -0.0000
                                           -0.0000  0.1518  0.2095  0.1934 -0.3424
                                            0.0000  0.0000  0.0000 -0.0000 -0.0883
                                           -0.0000  0.0000 -0.1701 -0.0450  0.0000
                                            0.0000
   179. (0.00014) RY*(10) C   9           s( 15.38%)p 0.82( 12.64%)d 3.72( 57.17%)
                                                  f 0.96( 14.82%)
                                            0.0000  0.0201  0.1226  0.3718 -0.0110
                                            0.0137 -0.1163  0.2803  0.0118  0.0797
                                            0.1661  0.0000 -0.0000 -0.0000 -0.1916
                                           -0.1574 -0.0000 -0.0000 -0.0000  0.0000
                                            0.2195  0.3241  0.5969 -0.0263  0.0000
                                           -0.0898  0.0665  0.0000  0.0000  0.2139
                                            0.2999
   180. (0.00010) RY*(11) C   9           s(  4.71%)p 9.87( 46.49%)d 9.56( 45.02%)
                                                  f 0.80(  3.78%)
                                           -0.0000 -0.0140  0.0998  0.1918  0.0128
                                            0.0027  0.0894  0.5181  0.0019 -0.4270
                                           -0.0787  0.0000 -0.0000 -0.0000 -0.0181
                                           -0.3948 -0.0000  0.0000 -0.0000  0.0000
                                           -0.1024 -0.5254 -0.0668 -0.0550  0.0000
                                           -0.0266  0.0909 -0.0000  0.0000  0.1130
                                           -0.1265
   181. (0.00005) RY*(12) C   9           s(  0.00%)p 1.00( 48.16%)d 0.74( 35.45%)
                                                  f 0.34( 16.38%)
   182. (0.00004) RY*(13) C   9           s( 25.95%)p 0.93( 24.23%)d 1.45( 37.64%)
                                                  f 0.47( 12.18%)
   183. (0.00002) RY*(14) C   9           s(  0.00%)p 1.00( 12.40%)d 3.60( 44.61%)
                                                  f 3.47( 42.99%)
   184. (0.00000) RY*(15) C   9           s(  0.00%)p 1.00(  7.98%)d11.19( 89.25%)
                                                  f 0.35(  2.77%)
   185. (0.00000) RY*(16) C   9           s(  4.72%)p 7.33( 34.56%)d12.58( 59.33%)
                                                  f 0.30(  1.39%)
   186. (0.00000) RY*(17) C   9           s( 14.68%)p 4.64( 68.07%)d 1.12( 16.47%)
                                                  f 0.05(  0.77%)
   187. (0.00000) RY*(18) C   9           s( 99.40%)p 0.00(  0.09%)d 0.00(  0.42%)
                                                  f 0.00(  0.09%)
   188. (0.00001) RY*(19) C   9           s(  5.64%)p 0.50(  2.82%)d16.23( 91.48%)
                                                  f 0.01(  0.06%)
   189. (0.00000) RY*(20) C   9           s(  0.00%)p 1.00(  0.60%)d21.61( 12.91%)
                                                  f99.99( 86.49%)
   190. (0.00000) RY*(21) C   9           s(  3.09%)p 0.22(  0.68%)d 0.46(  1.41%)
                                                  f30.64( 94.82%)
   191. (0.00000) RY*(22) C   9           s(  0.58%)p 1.04(  0.60%)d 2.83(  1.65%)
                                                  f99.99( 97.16%)
   192. (0.00000) RY*(23) C   9           s(  0.00%)p 1.00(  6.39%)d 9.28( 59.29%)
                                                  f 5.37( 34.31%)
   193. (0.00000) RY*(24) C   9           s(  0.00%)p 1.00(  0.54%)d11.50(  6.25%)
                                                  f99.99( 93.20%)
   194. (0.00000) RY*(25) C   9           s(  0.81%)p 0.57(  0.46%)d17.01( 13.82%)
                                                  f99.99( 84.91%)
   195. (0.00000) RY*(26) C   9           s(  3.36%)p 0.91(  3.05%)d 4.74( 15.90%)
                                                  f23.15( 77.69%)
   196. (0.00028) RY*( 1) H  10           s( 98.05%)p 0.02(  1.95%)
                                            0.0003  0.9901 -0.0161 -0.0863 -0.1097
                                            0.0000
   197. (0.00013) RY*( 2) H  10           s( 82.04%)p 0.22( 17.96%)
                                           -0.0102  0.0579  0.9039 -0.0407  0.4218
                                            0.0000
   198. (0.00012) RY*( 3) H  10           s(  0.00%)p 1.00(100.00%)
                                            0.0000  0.0000  0.0000  0.0000  0.0000
                                            1.0000
   199. (0.00009) RY*( 4) H  10           s(  4.10%)p23.40( 95.90%)
   200. (0.00002) RY*( 5) H  10           s( 15.86%)p 5.30( 84.14%)
   201. (0.00342) RY*( 1) C  11           s( 18.40%)p 3.25( 59.80%)d 1.15( 21.22%)
                                                  f 0.03(  0.57%)
                                           -0.0000  0.0104  0.4229  0.0708 -0.0068
                                           -0.0132 -0.7708 -0.0466  0.0047 -0.0177
                                            0.0352 -0.0000  0.0000 -0.0000  0.1426
                                           -0.0691 -0.0000 -0.0000 -0.0000 -0.0000
                                           -0.2348  0.3135  0.1795 -0.0380  0.0000
                                           -0.0736  0.0164 -0.0000 -0.0000  0.0075
                                            0.0018
   202. (0.00126) RY*( 2) C  11           s( 21.23%)p 0.32(  6.84%)d 3.10( 65.85%)
                                                  f 0.29(  6.07%)
                                            0.0000 -0.0072  0.4603 -0.0017  0.0186
                                            0.0234 -0.0907  0.1190  0.0026  0.2113
                                           -0.0284  0.0000 -0.0000  0.0000  0.2982
                                           -0.1820  0.0000  0.0000  0.0000  0.0000
                                            0.5174 -0.3784 -0.3261  0.1386 -0.0000
                                            0.0555  0.0510  0.0000  0.0000 -0.2325
                                            0.0321
   203. (0.00107) RY*( 3) C  11           s(  6.23%)p 6.47( 40.30%)d 7.58( 47.23%)
                                                  f 1.00(  6.24%)
                                            0.0000 -0.0001  0.2494 -0.0027  0.0080
                                            0.0067 -0.1207  0.0533 -0.0059 -0.5892
                                           -0.1958  0.0000 -0.0000  0.0000 -0.5806
                                            0.2589  0.0000  0.0000  0.0000  0.0000
                                            0.2358 -0.0866 -0.0678  0.0198 -0.0000
                                            0.0149 -0.0933  0.0000  0.0000 -0.1056
                                            0.2058
   204. (0.00084) RY*( 4) C  11           s(  0.00%)p 1.00( 63.88%)d 0.55( 35.22%)
                                                  f 0.01(  0.90%)
                                           -0.0000  0.0000 -0.0000  0.0000 -0.0000
                                            0.0000  0.0000  0.0000  0.0000  0.0000
                                           -0.0000  0.0259  0.7222 -0.3413  0.0000
                                           -0.0000 -0.3242 -0.4787  0.1257  0.0457
                                            0.0000  0.0000  0.0000  0.0000  0.0147
                                            0.0000  0.0000  0.0940  0.0017  0.0000
                                           -0.0000
   205. (0.00048) RY*( 5) C  11           s(  0.43%)p99.99( 57.20%)d87.63( 37.79%)
                                                  f10.62(  4.58%)
                                           -0.0000 -0.0022  0.0195  0.0624 -0.0062
                                           -0.0040  0.1746  0.0293  0.0247 -0.6951
                                           -0.2384 -0.0000  0.0000 -0.0000  0.4744
                                           -0.3668 -0.0000 -0.0000 -0.0000 -0.0000
                                           -0.0717 -0.0441  0.1057 -0.0087  0.0000
                                           -0.0264  0.1209 -0.0000 -0.0000  0.0328
                                           -0.1714
   206. (0.00030) RY*( 6) C  11           s(  5.56%)p 0.51(  2.84%)d15.38( 85.47%)
                                                  f 1.10(  6.12%)
                                           -0.0000 -0.0042  0.0135  0.2345 -0.0199
                                           -0.0451  0.0876 -0.0832 -0.0051  0.1083
                                           -0.0072 -0.0000  0.0000 -0.0000 -0.0439
                                           -0.0186 -0.0000 -0.0000 -0.0000 -0.0000
                                            0.4807  0.0321  0.7772 -0.1279  0.0000
                                           -0.1114 -0.0181 -0.0000 -0.0000 -0.1940
                                           -0.1044
   207. (0.00025) RY*( 7) C  11           s(  0.00%)p 1.00(  6.22%)d14.17( 88.15%)
                                                  f 0.91(  5.63%)
                                            0.0000 -0.0000  0.0000 -0.0000  0.0000
                                           -0.0000 -0.0000 -0.0000 -0.0000 -0.0000
                                            0.0000 -0.0145  0.1004 -0.2279 -0.0000
                                            0.0000  0.5220  0.1311  0.6693  0.3792
                                           -0.0000 -0.0000 -0.0000 -0.0000  0.0885
                                           -0.0000 -0.0000 -0.2202 -0.0008 -0.0000
                                            0.0000
   208. (0.00019) RY*( 8) C  11           s( 44.02%)p 1.08( 47.58%)d 0.13(  5.90%)
                                                  f 0.06(  2.50%)
                                            0.0000  0.0015  0.5292 -0.3949 -0.0646
                                            0.0022  0.3712 -0.3897  0.0039 -0.0885
                                            0.4222  0.0000 -0.0000  0.0000  0.0332
                                            0.1160  0.0000  0.0000  0.0000  0.0000
                                           -0.1380 -0.0075  0.1315  0.0895 -0.0000
                                           -0.1262 -0.0741  0.0000  0.0000  0.0431
                                           -0.0421
   209. (0.00007) RY*( 9) C  11           s( 16.96%)p 2.77( 47.00%)d 1.20( 20.36%)
                                                  f 0.92( 15.67%)
   210. (0.00007) RY*(10) C  11           s(  0.00%)p 1.00( 61.40%)d 0.59( 36.40%)
                                                  f 0.04(  2.20%)
   211. (0.00005) RY*(11) C  11           s( 62.29%)p 0.28( 17.61%)d 0.17( 10.37%)
                                                  f 0.16(  9.73%)
   212. (0.00003) RY*(12) C  11           s(  0.00%)p 1.00(  1.21%)d73.36( 88.48%)
                                                  f 8.55( 10.31%)
   213. (0.00003) RY*(13) C  11           s(  7.87%)p 5.61( 44.14%)d 3.65( 28.73%)
                                                  f 2.45( 19.25%)
   214. (0.00001) RY*(14) C  11           s(  2.45%)p15.35( 37.68%)d 3.39(  8.33%)
                                                  f20.99( 51.53%)
   215. (0.00000) RY*(15) C  11           s( 99.35%)p 0.00(  0.39%)d 0.00(  0.12%)
                                                  f 0.00(  0.14%)
   216. (0.00001) RY*(16) C  11           s(  2.23%)p13.86( 30.93%)d27.79( 62.03%)
                                                  f 2.15(  4.81%)
   217. (0.00000) RY*(17) C  11           s(  0.24%)p10.03(  2.45%)d99.99( 96.04%)
                                                  f 5.20(  1.27%)
   218. (0.00000) RY*(18) C  11           s(  0.00%)p 1.00( 44.44%)d 1.22( 54.09%)
                                                  f 0.03(  1.47%)
   219. (0.00000) RY*(19) C  11           s(  6.20%)p 0.03(  0.18%)d15.09( 93.52%)
                                                  f 0.02(  0.10%)
   220. (0.00000) RY*(20) C  11           s(  0.00%)p 1.00(  0.41%)d22.69(  9.19%)
                                                  f99.99( 90.40%)
   221. (0.00000) RY*(21) C  11           s(  5.04%)p 0.07(  0.37%)d 0.93(  4.70%)
                                                  f17.84( 89.89%)
   222. (0.00000) RY*(22) C  11           s(  0.03%)p99.99(  3.26%)d99.99(  3.45%)
                                                  f99.99( 93.26%)
   223. (0.00000) RY*(23) C  11           s(  0.00%)p 1.00(  0.23%)d29.84(  6.82%)
                                                  f99.99( 92.95%)
   224. (0.00000) RY*(24) C  11           s(  0.00%)p 1.00(  0.05%)d99.99(  5.56%)
                                                  f99.99( 94.39%)
   225. (0.00001) RY*(25) C  11           s(  1.49%)p 1.21(  1.81%)d 5.67(  8.46%)
                                                  f59.11( 88.24%)
   226. (0.00000) RY*(26) C  11           s(  0.00%)p 1.00( 22.28%)d 3.41( 75.98%)
                                                  f 0.08(  1.74%)
   227. (0.00060) RY*( 1) H  12           s( 97.50%)p 0.03(  2.50%)
                                           -0.0006  0.9874  0.0063 -0.0540  0.0283
                                           -0.1459
   228. (0.00014) RY*( 2) H  12           s( 65.12%)p 0.54( 34.88%)
                                           -0.0045 -0.0600  0.8047 -0.5670 -0.0144
                                           -0.1645
   229. (0.00010) RY*( 3) H  12           s(  2.34%)p41.82( 97.66%)
   230. (0.00005) RY*( 4) H  12           s( 31.96%)p 2.13( 68.04%)
   231. (0.00001) RY*( 5) H  12           s(  3.13%)p30.93( 96.87%)
   232. (0.00060) RY*( 1) H  13           s( 97.50%)p 0.03(  2.50%)
                                           -0.0006  0.9874  0.0063 -0.0540  0.0283
                                            0.1459
   233. (0.00014) RY*( 2) H  13           s( 65.12%)p 0.54( 34.88%)
                                           -0.0045 -0.0600  0.8047 -0.5670 -0.0144
                                            0.1645
   234. (0.00010) RY*( 3) H  13           s(  2.34%)p41.82( 97.66%)
   235. (0.00005) RY*( 4) H  13           s( 31.96%)p 2.13( 68.04%)
   236. (0.00001) RY*( 5) H  13           s(  3.13%)p30.93( 96.87%)
   237. (0.03146) BD*( 1) C   1 - H   2  
                ( 37.40%)   0.6115* C   1 s( 32.06%)p 2.12( 67.89%)d 0.00(  0.03%)
                                                  f 0.00(  0.02%)
                                           -0.0001  0.5658  0.0221  0.0062 -0.0004
                                           -0.3275  0.0016  0.0001 -0.5037  0.0129
                                           -0.0004  0.5637 -0.0061 -0.0009  0.0051
                                            0.0049  0.0001 -0.0052 -0.0092 -0.0079
                                            0.0019 -0.0019 -0.0035  0.0027 -0.0010
                                           -0.0074 -0.0063 -0.0030  0.0097  0.0033
                                            0.0035
                ( 62.60%)  -0.7912* H   2 s( 99.94%)p 0.00(  0.06%)
                                            0.9997  0.0037  0.0002  0.0103  0.0138
                                           -0.0162
   238. (0.03779) BD*( 1) C   1 - C   3  
                ( 49.81%)   0.7057* C   1 s( 25.62%)p 2.90( 74.20%)d 0.01(  0.18%)
                                                  f 0.00(  0.01%)
                                            0.0001 -0.5060  0.0122  0.0055 -0.0002
                                            0.0910  0.0193  0.0028 -0.8348  0.0099
                                            0.0091 -0.1864 -0.0382 -0.0019 -0.0117
                                            0.0048  0.0090 -0.0057  0.0172 -0.0102
                                            0.0303  0.0053  0.0092  0.0079 -0.0007
                                            0.0029  0.0031 -0.0018  0.0039 -0.0005
                                            0.0067
                ( 50.19%)  -0.7085* C   3 s( 37.11%)p 1.69( 62.57%)d 0.01(  0.32%)
                                                  f 0.00(  0.01%)
                                            0.0001 -0.6091  0.0067  0.0036  0.0004
                                            0.1117  0.0142  0.0013  0.6955  0.0020
                                           -0.0120 -0.3586 -0.0238 -0.0013  0.0121
                                           -0.0010  0.0066 -0.0021 -0.0244  0.0082
                                            0.0418  0.0040  0.0225  0.0069  0.0009
                                            0.0024  0.0005  0.0019 -0.0040 -0.0021
                                           -0.0063
   239. (0.02038) BD*( 1) C   1 - C   5  
                ( 50.00%)   0.7071* C   1 s( 20.93%)p 3.77( 78.88%)d 0.01(  0.18%)
                                                  f 0.00(  0.02%)
                                           -0.0001  0.4572 -0.0162 -0.0013  0.0003
                                           -0.3663 -0.0173 -0.0153 -0.1408 -0.0299
                                           -0.0023 -0.7957  0.0095 -0.0002  0.0006
                                           -0.0036 -0.0177  0.0129 -0.0004  0.0044
                                           -0.0035  0.0020  0.0338  0.0091 -0.0096
                                            0.0054 -0.0005  0.0023  0.0061  0.0028
                                           -0.0008
                ( 50.00%)  -0.7071* C   5 s( 20.93%)p 3.77( 78.88%)d 0.01(  0.18%)
                                                  f 0.00(  0.02%)
                                           -0.0001  0.4572 -0.0162 -0.0013  0.0003
                                           -0.3663 -0.0173 -0.0153 -0.1408 -0.0299
                                           -0.0023  0.7957 -0.0095  0.0002  0.0006
                                           -0.0036  0.0177 -0.0129  0.0004 -0.0044
                                           -0.0035  0.0020  0.0338  0.0091  0.0096
                                            0.0054 -0.0005 -0.0023 -0.0061  0.0028
                                           -0.0008
   240. (0.03259) BD*( 1) C   1 - C   9  
                ( 49.17%)   0.7012* C   1 s( 21.12%)p 3.72( 78.67%)d 0.01(  0.19%)
                                                  f 0.00(  0.02%)
                                            0.0006 -0.4594  0.0126  0.0016 -0.0003
                                           -0.8649  0.0020 -0.0041  0.1628  0.0296
                                            0.0021  0.1025 -0.0251 -0.0109 -0.0005
                                            0.0027  0.0358  0.0006  0.0032 -0.0052
                                           -0.0160 -0.0081 -0.0127  0.0110 -0.0015
                                           -0.0068  0.0024  0.0099 -0.0010 -0.0002
                                           -0.0005
                ( 50.83%)  -0.7130* C   9 s( 20.36%)p 3.90( 79.46%)d 0.01(  0.17%)
                                                  f 0.00(  0.02%)
                                            0.0000 -0.4510  0.0133  0.0025 -0.0004
                                            0.5347 -0.0059 -0.0080 -0.0927  0.0205
                                            0.0046 -0.7067 -0.0097 -0.0087  0.0183
                                           -0.0011  0.0151  0.0113 -0.0031 -0.0040
                                           -0.0266 -0.0010  0.0142 -0.0070  0.0060
                                           -0.0047  0.0003 -0.0017  0.0022  0.0073
                                           -0.0057
   241. (0.01340) BD*( 1) C   3 - C   4  
                ( 50.00%)   0.7071* C   3 s( 27.58%)p 2.61( 72.02%)d 0.01(  0.39%)
                                                  f 0.00(  0.01%)
                                           -0.0001 -0.5250  0.0116  0.0026 -0.0008
                                            0.4406  0.0290  0.0071 -0.1661 -0.0220
                                           -0.0002  0.7050  0.0029 -0.0041 -0.0234
                                            0.0050  0.0129 -0.0109  0.0001  0.0019
                                            0.0103 -0.0032 -0.0531 -0.0105  0.0064
                                           -0.0020 -0.0029 -0.0034  0.0047 -0.0013
                                           -0.0017
                ( 50.00%)  -0.7071* C   4 s( 27.58%)p 2.61( 72.02%)d 0.01(  0.39%)
                                                  f 0.00(  0.01%)
                                           -0.0001 -0.5250  0.0116  0.0026 -0.0008
                                            0.4406  0.0290  0.0071 -0.1661 -0.0220
                                           -0.0002 -0.7050 -0.0029  0.0041 -0.0234
                                            0.0050 -0.0129  0.0109 -0.0001 -0.0019
                                            0.0103 -0.0032 -0.0531 -0.0105 -0.0064
                                           -0.0020 -0.0029  0.0034 -0.0047 -0.0013
                                           -0.0017
   242. (0.16958) BD*( 2) C   3 - C   4  
                ( 50.00%)   0.7071* C   3 s(  2.08%)p46.55( 96.92%)d 0.47(  0.97%)
                                                  f 0.01(  0.02%)
                                            0.0002  0.1395  0.0362  0.0070 -0.0004
                                           -0.5923  0.0381 -0.0018  0.5171 -0.0413
                                            0.0039  0.5896 -0.0123  0.0076  0.0089
                                           -0.0044  0.0840 -0.0023 -0.0438  0.0040
                                            0.0150 -0.0066 -0.0195 -0.0003 -0.0047
                                           -0.0114  0.0013  0.0063 -0.0019  0.0002
                                           -0.0056
                ( 50.00%)  -0.7071* C   4 s(  2.08%)p46.55( 96.92%)d 0.47(  0.97%)
                                                  f 0.01(  0.02%)
                                            0.0002  0.1395  0.0362  0.0070 -0.0004
                                           -0.5923  0.0381 -0.0018  0.5171 -0.0413
                                            0.0039 -0.5896  0.0123 -0.0076  0.0089
                                           -0.0044 -0.0840  0.0023  0.0438 -0.0040
                                            0.0150 -0.0066 -0.0195 -0.0003  0.0047
                                           -0.0114  0.0013 -0.0063  0.0019  0.0002
                                           -0.0056
   243. (0.05879) BD*( 1) C   3 - C   7  
                ( 48.89%)   0.6992* C   3 s( 33.13%)p 2.01( 66.49%)d 0.01(  0.37%)
                                                  f 0.00(  0.01%)
                                           -0.0001 -0.5756  0.0059 -0.0011 -0.0003
                                           -0.6592 -0.0003  0.0054 -0.4621 -0.0180
                                           -0.0008 -0.1274 -0.0089 -0.0113 -0.0091
                                           -0.0063  0.0485 -0.0007  0.0203 -0.0012
                                           -0.0258 -0.0072 -0.0059  0.0093 -0.0031
                                           -0.0051 -0.0029  0.0059  0.0049  0.0010
                                           -0.0011
                ( 51.11%)  -0.7149* C   7 s( 19.86%)p 4.02( 79.89%)d 0.01(  0.23%)
                                                  f 0.00(  0.02%)
                                            0.0001 -0.4447  0.0290  0.0009 -0.0008
                                            0.5285 -0.0140 -0.0052  0.1388 -0.0304
                                           -0.0023 -0.7065 -0.0059 -0.0063 -0.0312
                                            0.0069  0.0226  0.0076  0.0111  0.0033
                                           -0.0219 -0.0026  0.0057 -0.0054  0.0096
                                           -0.0036  0.0003 -0.0017 -0.0051  0.0025
                                            0.0087
   244. (0.03779) BD*( 1) C   4 - C   5  
                ( 50.19%)   0.7085* C   4 s( 37.11%)p 1.69( 62.57%)d 0.01(  0.32%)
                                                  f 0.00(  0.01%)
                                           -0.0001  0.6091 -0.0067 -0.0036 -0.0004
                                           -0.1117 -0.0142 -0.0013 -0.6955 -0.0020
                                            0.0120 -0.3586 -0.0238 -0.0013 -0.0121
                                            0.0010  0.0066 -0.0021 -0.0244  0.0082
                                           -0.0418 -0.0040 -0.0225 -0.0069  0.0009
                                           -0.0024 -0.0005  0.0019 -0.0040  0.0021
                                            0.0063
                ( 49.81%)  -0.7057* C   5 s( 25.62%)p 2.90( 74.20%)d 0.01(  0.18%)
                                                  f 0.00(  0.01%)
                                           -0.0001  0.5060 -0.0122 -0.0055  0.0002
                                           -0.0910 -0.0193 -0.0028  0.8348 -0.0099
                                           -0.0091 -0.1864 -0.0382 -0.0019  0.0117
                                           -0.0048  0.0090 -0.0057  0.0172 -0.0102
                                           -0.0303 -0.0053 -0.0092 -0.0079 -0.0007
                                           -0.0029 -0.0031 -0.0018  0.0039  0.0005
                                           -0.0067
   245. (0.05879) BD*( 1) C   4 - C   7  
                ( 48.89%)   0.6992* C   4 s( 33.13%)p 2.01( 66.49%)d 0.01(  0.37%)
                                                  f 0.00(  0.01%)
                                           -0.0001 -0.5756  0.0059 -0.0011 -0.0003
                                           -0.6592 -0.0003  0.0054 -0.4621 -0.0180
                                           -0.0008  0.1274  0.0089  0.0113 -0.0091
                                           -0.0063 -0.0485  0.0007 -0.0203  0.0012
                                           -0.0258 -0.0072 -0.0059  0.0093  0.0031
                                           -0.0051 -0.0029 -0.0059 -0.0049  0.0010
                                           -0.0011
                ( 51.11%)  -0.7149* C   7 s( 19.86%)p 4.02( 79.89%)d 0.01(  0.23%)
                                                  f 0.00(  0.02%)
                                            0.0001 -0.4447  0.0290  0.0009 -0.0008
                                            0.5285 -0.0140 -0.0052  0.1388 -0.0304
                                           -0.0023  0.7065  0.0059  0.0063 -0.0312
                                            0.0069 -0.0226 -0.0076 -0.0111 -0.0033
                                           -0.0219 -0.0026  0.0057 -0.0054 -0.0096
                                           -0.0036  0.0003  0.0017  0.0051  0.0025
                                            0.0087
   246. (0.03146) BD*( 1) C   5 - H   6  
                ( 37.40%)   0.6115* C   5 s( 32.06%)p 2.12( 67.89%)d 0.00(  0.03%)
                                                  f 0.00(  0.02%)
                                           -0.0001  0.5658  0.0221  0.0062 -0.0004
                                           -0.3275  0.0016  0.0001 -0.5037  0.0129
                                           -0.0004 -0.5637  0.0061  0.0009  0.0051
                                            0.0049 -0.0001  0.0052  0.0092  0.0079
                                            0.0019 -0.0019 -0.0035  0.0027  0.0010
                                           -0.0074 -0.0063  0.0030 -0.0097  0.0033
                                            0.0035
                ( 62.60%)  -0.7912* H   6 s( 99.94%)p 0.00(  0.06%)
                                            0.9997  0.0037  0.0002  0.0103  0.0138
                                            0.0162
   247. (0.03259) BD*( 1) C   5 - C   9  
                ( 49.17%)   0.7012* C   5 s( 21.12%)p 3.72( 78.67%)d 0.01(  0.19%)
                                                  f 0.00(  0.02%)
                                            0.0006 -0.4594  0.0126  0.0016 -0.0003
                                           -0.8649  0.0020 -0.0041  0.1628  0.0296
                                            0.0021 -0.1025  0.0251  0.0109 -0.0005
                                            0.0027 -0.0358 -0.0006 -0.0032  0.0052
                                           -0.0160 -0.0081 -0.0127  0.0110  0.0015
                                           -0.0068  0.0024 -0.0099  0.0010 -0.0002
                                           -0.0005
                ( 50.83%)  -0.7130* C   9 s( 20.36%)p 3.90( 79.46%)d 0.01(  0.17%)
                                                  f 0.00(  0.02%)
                                            0.0000 -0.4510  0.0133  0.0025 -0.0004
                                            0.5347 -0.0059 -0.0080 -0.0927  0.0205
                                            0.0046  0.7067  0.0097  0.0087  0.0183
                                           -0.0011 -0.0151 -0.0113  0.0031  0.0040
                                           -0.0266 -0.0010  0.0142 -0.0070 -0.0060
                                           -0.0047  0.0003  0.0017 -0.0022  0.0073
                                           -0.0057
   248. (0.02754) BD*( 1) C   7 - H   8  
                ( 37.33%)   0.6109* C   7 s( 29.22%)p 2.42( 70.68%)d 0.00(  0.08%)
                                                  f 0.00(  0.02%)
                                            0.0002 -0.5403 -0.0156 -0.0056  0.0008
                                           -0.2399  0.0079 -0.0003 -0.8055  0.0163
                                           -0.0042 -0.0000 -0.0000  0.0000  0.0027
                                           -0.0057 -0.0000  0.0000 -0.0000  0.0000
                                            0.0269  0.0072  0.0053  0.0014 -0.0000
                                            0.0020  0.0110  0.0000 -0.0000  0.0056
                                           -0.0006
                ( 62.67%)  -0.7917* H   8 s( 99.95%)p 0.00(  0.05%)
                                           -0.9998 -0.0026  0.0003  0.0030  0.0213
                                           -0.0000
   249. (0.02873) BD*( 1) C   7 - C  11  
                ( 50.24%)   0.7088* C   7 s( 30.95%)p 2.23( 68.88%)d 0.01(  0.17%)
                                                  f 0.00(  0.01%)
                                            0.0001  0.5563 -0.0003 -0.0037 -0.0001
                                            0.6145  0.0364 -0.0012 -0.5563  0.0160
                                            0.0086 -0.0000 -0.0000  0.0000 -0.0183
                                           -0.0109 -0.0000  0.0000 -0.0000  0.0000
                                           -0.0250  0.0064 -0.0230  0.0021 -0.0000
                                           -0.0053  0.0044  0.0000 -0.0000 -0.0007
                                           -0.0020
                ( 49.76%)  -0.7054* C  11 s( 26.41%)p 2.78( 73.46%)d 0.00(  0.12%)
                                                  f 0.00(  0.01%)
                                            0.0001  0.5138  0.0082 -0.0045  0.0002
                                           -0.5014  0.0099  0.0073  0.6949  0.0146
                                           -0.0045  0.0000 -0.0000  0.0000 -0.0221
                                           -0.0075  0.0000  0.0000  0.0000  0.0000
                                            0.0049 -0.0038 -0.0253  0.0008 -0.0000
                                            0.0066 -0.0007  0.0000  0.0000  0.0034
                                            0.0003
   250. (0.01635) BD*( 1) C   9 - H  10  
                ( 38.21%)   0.6181* C   9 s( 28.82%)p 2.47( 71.09%)d 0.00(  0.08%)
                                                  f 0.00(  0.01%)
                                           -0.0001  0.5367  0.0068  0.0070 -0.0005
                                            0.3158 -0.0005  0.0010 -0.7817  0.0126
                                           -0.0043 -0.0000  0.0000 -0.0000 -0.0079
                                           -0.0077  0.0000  0.0000 -0.0000 -0.0000
                                           -0.0238 -0.0073 -0.0078 -0.0022  0.0000
                                           -0.0037  0.0087 -0.0000  0.0000 -0.0043
                                           -0.0020
                ( 61.79%)  -0.7861* H  10 s( 99.94%)p 0.00(  0.06%)
                                            0.9997  0.0015  0.0002 -0.0081  0.0227
                                           -0.0000
   251. (0.02177) BD*( 1) C   9 - C  11  
                ( 49.21%)   0.7015* C   9 s( 30.30%)p 2.30( 69.59%)d 0.00(  0.10%)
                                                  f 0.00(  0.01%)
                                           -0.0000 -0.5503 -0.0077  0.0041 -0.0000
                                           -0.5697 -0.0277  0.0029 -0.6085  0.0146
                                            0.0090 -0.0000  0.0000 -0.0000 -0.0077
                                           -0.0118  0.0000  0.0000 -0.0000 -0.0000
                                            0.0209 -0.0014  0.0201  0.0006  0.0000
                                            0.0049  0.0045 -0.0000  0.0000  0.0020
                                           -0.0031
                ( 50.79%)  -0.7127* C  11 s( 25.67%)p 2.89( 74.18%)d 0.01(  0.14%)
                                                  f 0.00(  0.01%)
                                            0.0000 -0.5067 -0.0057  0.0014 -0.0002
                                            0.4755 -0.0081 -0.0091  0.7179  0.0146
                                           -0.0037 -0.0000  0.0000 -0.0000 -0.0245
                                           -0.0087 -0.0000 -0.0000 -0.0000 -0.0000
                                           -0.0030  0.0042  0.0255  0.0005  0.0000
                                           -0.0075 -0.0015 -0.0000 -0.0000 -0.0032
                                            0.0011
   252. (0.01571) BD*( 1) C  11 - H  12  
                ( 39.02%)   0.6247* C  11 s( 23.94%)p 3.17( 75.91%)d 0.01(  0.15%)
                                                  f 0.00(  0.00%)
                                            0.0002 -0.4893  0.0049 -0.0028  0.0002
                                           -0.5095 -0.0008 -0.0017 -0.0069 -0.0009
                                            0.0004  0.7066 -0.0079  0.0070 -0.0014
                                            0.0001  0.0232  0.0061  0.0001  0.0003
                                           -0.0065 -0.0022 -0.0288 -0.0011 -0.0009
                                           -0.0048 -0.0002  0.0020  0.0002 -0.0022
                                            0.0002
                ( 60.98%)  -0.7809* H  12 s( 99.96%)p 0.00(  0.04%)
                                           -0.9998 -0.0023 -0.0001  0.0129  0.0002
                                           -0.0162
   253. (0.01571) BD*( 1) C  11 - H  13  
                ( 39.02%)   0.6247* C  11 s( 23.94%)p 3.17( 75.91%)d 0.01(  0.15%)
                                                  f 0.00(  0.00%)
                                            0.0002 -0.4893  0.0049 -0.0028  0.0002
                                           -0.5095 -0.0008 -0.0017 -0.0069 -0.0009
                                            0.0004 -0.7066  0.0079 -0.0070 -0.0014
                                            0.0001 -0.0232 -0.0061 -0.0001 -0.0003
                                           -0.0065 -0.0022 -0.0288 -0.0011  0.0009
                                           -0.0048 -0.0002 -0.0020 -0.0002 -0.0022
                                            0.0002
                ( 60.98%)  -0.7809* H  13 s( 99.96%)p 0.00(  0.04%)
                                           -0.9998 -0.0023 -0.0001  0.0129  0.0002
                                            0.0162


 NHO Directionality and "Bond Bending" (deviations from line of nuclear centers)

         [Thresholds for printing:  angular deviation  >  1.0 degree]
                                    hybrid p-character > 25.0%
                                    orbital occupancy  >  0.10e

                                Line of Centers        Hybrid 1              Hybrid 2
                                ---------------  -------------------   ------------------
                NBO               Theta   Phi    Theta   Phi    Dev    Theta   Phi    Dev
 ========================================================================================
     1. BD (   1) C   1 - H   2    46.5  237.8    46.6  236.4   1.0      --     --    --
     2. BD (   1) C   1 - C   3    92.7   90.0    74.6   97.9  19.7     61.2  259.5  28.0
     3. BD (   1) C   1 - C   5   180.0    0.0   151.1  203.4  28.9     28.9  203.4  28.9
     4. BD (   1) C   1 - C   9   119.3  348.5    94.3  347.4  25.1     35.9  172.6  24.9
     5. BD (   1) C   3 - C   4   180.0    0.0   143.9  158.4  36.1     36.1  158.4  36.1
     6. BD (   2) C   3 - C   4   180.0    0.0    51.5  139.2 128.5    128.5  139.2 128.5
     7. BD (   1) C   3 - C   7   116.6   22.9    79.7   36.3  39.2     35.9  191.8  28.6
     8. BD (   1) C   4 - C   5    92.7  270.0   118.8  259.5  28.0    105.4   97.9  19.7
     9. BD (   1) C   4 - C   7    63.4   22.9   100.3   36.3  39.2    144.1  191.8  28.6
    10. BD (   1) C   5 - H   6   133.5  237.8   133.4  236.4   1.0      --     --    --
    11. BD (   1) C   5 - C   9    60.7  348.5    85.7  347.4  25.1    144.1  172.6  24.9
    12. BD (   1) C   7 - H   8    90.0   75.8    90.0   73.7   2.1      --     --    --
    13. BD (   1) C   7 - C  11    90.0  312.2    90.0  320.7   8.5     90.0  124.5   7.7
    15. BD (   1) C   9 - C  11    90.0   51.2    90.0   44.5   6.6     90.0  237.8   6.7
   242. BD*(   2) C   3 - C   4   180.0    0.0    51.5  139.2 128.5    128.5  139.2 128.5


 Second Order Perturbation Theory Analysis of Fock Matrix in NBO Basis

     Threshold for printing:   0.50 kcal/mol
                                                                              E(2)  E(j)-E(i) F(i,j)
         Donor NBO (i)                     Acceptor NBO (j)                 kcal/mol   a.u.    a.u. 
 ===================================================================================================

 within unit  1
   1. BD (   1) C   1 - H   2        / 56. RY*(   1) C   3                    0.73    2.37    0.037
   1. BD (   1) C   1 - H   2        / 57. RY*(   2) C   3                    0.67    2.22    0.034
   1. BD (   1) C   1 - H   2        / 59. RY*(   4) C   3                    0.62    2.43    0.035
   1. BD (   1) C   1 - H   2        /109. RY*(   2) C   5                    0.94    2.73    0.045
   1. BD (   1) C   1 - H   2        /243. BD*(   1) C   3 - C   7            0.50    0.94    0.020
   1. BD (   1) C   1 - H   2        /251. BD*(   1) C   9 - C  11            0.95    1.00    0.028
   2. BD (   1) C   1 - C   3        /237. BD*(   1) C   1 - H   2            0.67    1.09    0.024
   2. BD (   1) C   1 - C   3        /242. BD*(   2) C   3 - C   4            7.88    0.70    0.069
   2. BD (   1) C   1 - C   3        /246. BD*(   1) C   5 - H   6            3.71    1.09    0.057
   2. BD (   1) C   1 - C   3        /248. BD*(   1) C   7 - H   8            0.97    1.11    0.029
   2. BD (   1) C   1 - C   3        /250. BD*(   1) C   9 - H  10            1.83    1.08    0.040
   3. BD (   1) C   1 - C   5        /170. RY*(   1) C   9                    0.57    2.50    0.034
   3. BD (   1) C   1 - C   5        /237. BD*(   1) C   1 - H   2            1.05    1.04    0.030
   3. BD (   1) C   1 - C   5        /240. BD*(   1) C   1 - C   9            3.74    0.92    0.053
   3. BD (   1) C   1 - C   5        /243. BD*(   1) C   3 - C   7            1.85    0.93    0.037
   3. BD (   1) C   1 - C   5        /245. BD*(   1) C   4 - C   7            1.85    0.93    0.037
   3. BD (   1) C   1 - C   5        /246. BD*(   1) C   5 - H   6            1.05    1.04    0.030
   3. BD (   1) C   1 - C   5        /247. BD*(   1) C   5 - C   9            3.74    0.92    0.053
   3. BD (   1) C   1 - C   5        /250. BD*(   1) C   9 - H  10            0.80    1.03    0.026
   3. BD (   1) C   1 - C   5        /251. BD*(   1) C   9 - C  11            5.40    0.99    0.066
   4. BD (   1) C   1 - C   9        / 56. RY*(   1) C   3                    0.53    2.35    0.032
   4. BD (   1) C   1 - C   9        /239. BD*(   1) C   1 - C   5            4.77    0.93    0.061
   4. BD (   1) C   1 - C   9        /242. BD*(   2) C   3 - C   4            5.98    0.65    0.057
   4. BD (   1) C   1 - C   9        /246. BD*(   1) C   5 - H   6            7.66    1.03    0.080
   4. BD (   1) C   1 - C   9        /247. BD*(   1) C   5 - C   9            4.17    0.91    0.056
   4. BD (   1) C   1 - C   9        /252. BD*(   1) C  11 - H  12            2.23    1.02    0.043
   5. BD (   1) C   3 - C   4        / 26. RY*(   2) C   1                    0.70    2.79    0.040
   5. BD (   1) C   3 - C   4        /109. RY*(   2) C   5                    0.70    2.79    0.040
   5. BD (   1) C   3 - C   4        /139. RY*(   1) C   7                    1.28    2.12    0.047
   5. BD (   1) C   3 - C   4        /237. BD*(   1) C   1 - H   2            1.92    1.11    0.041
   5. BD (   1) C   3 - C   4        /243. BD*(   1) C   3 - C   7            1.56    1.00    0.035
   5. BD (   1) C   3 - C   4        /245. BD*(   1) C   4 - C   7            1.56    1.00    0.035
   5. BD (   1) C   3 - C   4        /246. BD*(   1) C   5 - H   6            1.92    1.11    0.041
   5. BD (   1) C   3 - C   4        /248. BD*(   1) C   7 - H   8            1.22    1.13    0.033
   5. BD (   1) C   3 - C   4        /249. BD*(   1) C   7 - C  11            3.87    1.06    0.057
   6. BD (   2) C   3 - C   4        / 25. RY*(   1) C   1                    2.14    1.83    0.058
   6. BD (   2) C   3 - C   4        /108. RY*(   1) C   5                    2.14    1.83    0.058
   6. BD (   2) C   3 - C   4        /139. RY*(   1) C   7                    7.85    1.78    0.110
   6. BD (   2) C   3 - C   4        /145. RY*(   7) C   7                    0.73    2.19    0.037
   6. BD (   2) C   3 - C   4        /155. RY*(  17) C   7                    0.51   20.93    0.096
   6. BD (   2) C   3 - C   4        /237. BD*(   1) C   1 - H   2            7.05    0.76    0.068
   6. BD (   2) C   3 - C   4        /238. BD*(   1) C   1 - C   3            6.77    0.69    0.063
   6. BD (   2) C   3 - C   4        /240. BD*(   1) C   1 - C   9            2.35    0.64    0.036
   6. BD (   2) C   3 - C   4        /243. BD*(   1) C   3 - C   7           16.52    0.65    0.095
   6. BD (   2) C   3 - C   4        /244. BD*(   1) C   4 - C   5            6.77    0.69    0.063
   6. BD (   2) C   3 - C   4        /245. BD*(   1) C   4 - C   7           16.52    0.65    0.095
   6. BD (   2) C   3 - C   4        /246. BD*(   1) C   5 - H   6            7.05    0.76    0.068
   6. BD (   2) C   3 - C   4        /247. BD*(   1) C   5 - C   9            2.35    0.64    0.036
   6. BD (   2) C   3 - C   4        /248. BD*(   1) C   7 - H   8           14.57    0.79    0.099
   6. BD (   2) C   3 - C   4        /249. BD*(   1) C   7 - C  11            6.67    0.71    0.064
   6. BD (   2) C   3 - C   4        /250. BD*(   1) C   9 - H  10            1.30    0.75    0.029
   7. BD (   1) C   3 - C   7        /238. BD*(   1) C   1 - C   3            0.51    0.97    0.020
   7. BD (   1) C   3 - C   7        /241. BD*(   1) C   3 - C   4            3.95    1.11    0.060
   7. BD (   1) C   3 - C   7        /242. BD*(   2) C   3 - C   4           14.21    0.65    0.088
   7. BD (   1) C   3 - C   7        /244. BD*(   1) C   4 - C   5            2.20    0.97    0.041
   7. BD (   1) C   3 - C   7        /245. BD*(   1) C   4 - C   7            3.13    0.93    0.048
   7. BD (   1) C   3 - C   7        /248. BD*(   1) C   7 - H   8            0.66    1.06    0.024
   7. BD (   1) C   3 - C   7        /252. BD*(   1) C  11 - H  12            2.68    1.02    0.047
   8. BD (   1) C   4 - C   5        /237. BD*(   1) C   1 - H   2            3.71    1.09    0.057
   8. BD (   1) C   4 - C   5        /242. BD*(   2) C   3 - C   4            7.88    0.70    0.069
   8. BD (   1) C   4 - C   5        /246. BD*(   1) C   5 - H   6            0.67    1.09    0.024
   8. BD (   1) C   4 - C   5        /248. BD*(   1) C   7 - H   8            0.97    1.11    0.029
   8. BD (   1) C   4 - C   5        /250. BD*(   1) C   9 - H  10            1.83    1.08    0.040
   9. BD (   1) C   4 - C   7        /238. BD*(   1) C   1 - C   3            2.20    0.97    0.041
   9. BD (   1) C   4 - C   7        /241. BD*(   1) C   3 - C   4            3.95    1.11    0.060
   9. BD (   1) C   4 - C   7        /242. BD*(   2) C   3 - C   4           14.21    0.65    0.088
   9. BD (   1) C   4 - C   7        /243. BD*(   1) C   3 - C   7            3.13    0.93    0.048
   9. BD (   1) C   4 - C   7        /244. BD*(   1) C   4 - C   5            0.51    0.97    0.020
   9. BD (   1) C   4 - C   7        /248. BD*(   1) C   7 - H   8            0.66    1.06    0.024
   9. BD (   1) C   4 - C   7        /253. BD*(   1) C  11 - H  13            2.68    1.02    0.047
  10. BD (   1) C   5 - H   6        / 26. RY*(   2) C   1                    0.94    2.73    0.045
  10. BD (   1) C   5 - H   6        / 82. RY*(   1) C   4                    0.73    2.37    0.037
  10. BD (   1) C   5 - H   6        / 83. RY*(   2) C   4                    0.67    2.22    0.034
  10. BD (   1) C   5 - H   6        / 85. RY*(   4) C   4                    0.62    2.43    0.035
  10. BD (   1) C   5 - H   6        /245. BD*(   1) C   4 - C   7            0.50    0.94    0.020
  10. BD (   1) C   5 - H   6        /251. BD*(   1) C   9 - C  11            0.95    1.00    0.028
  11. BD (   1) C   5 - C   9        / 82. RY*(   1) C   4                    0.53    2.35    0.032
  11. BD (   1) C   5 - C   9        /237. BD*(   1) C   1 - H   2            7.66    1.03    0.080
  11. BD (   1) C   5 - C   9        /239. BD*(   1) C   1 - C   5            4.77    0.93    0.061
  11. BD (   1) C   5 - C   9        /240. BD*(   1) C   1 - C   9            4.17    0.91    0.056
  11. BD (   1) C   5 - C   9        /242. BD*(   2) C   3 - C   4            5.98    0.65    0.057
  11. BD (   1) C   5 - C   9        /253. BD*(   1) C  11 - H  13            2.23    1.02    0.043
  12. BD (   1) C   7 - H   8        / 56. RY*(   1) C   3                    0.87    2.35    0.041
  12. BD (   1) C   7 - H   8        / 58. RY*(   3) C   3                    1.00    2.24    0.042
  12. BD (   1) C   7 - H   8        / 82. RY*(   1) C   4                    0.87    2.35    0.041
  12. BD (   1) C   7 - H   8        / 84. RY*(   3) C   4                    1.00    2.24    0.042
  12. BD (   1) C   7 - H   8        /201. RY*(   1) C  11                    1.76    2.38    0.058
  12. BD (   1) C   7 - H   8        /238. BD*(   1) C   1 - C   3            1.36    0.97    0.033
  12. BD (   1) C   7 - H   8        /244. BD*(   1) C   4 - C   5            1.36    0.97    0.033
  12. BD (   1) C   7 - H   8        /251. BD*(   1) C   9 - C  11            1.25    0.98    0.031
  13. BD (   1) C   7 - C  11        / 57. RY*(   2) C   3                    0.58    2.29    0.033
  13. BD (   1) C   7 - C  11        / 83. RY*(   2) C   4                    0.58    2.29    0.033
  13. BD (   1) C   7 - C  11        /250. BD*(   1) C   9 - H  10            3.26    1.12    0.054
  14. BD (   1) C   9 - H  10        / 26. RY*(   2) C   1                    0.67    2.72    0.038
  14. BD (   1) C   9 - H  10        /109. RY*(   2) C   5                    0.67    2.72    0.038
  14. BD (   1) C   9 - H  10        /201. RY*(   1) C  11                    0.94    2.38    0.042
  14. BD (   1) C   9 - H  10        /238. BD*(   1) C   1 - C   3            1.57    0.97    0.035
  14. BD (   1) C   9 - H  10        /244. BD*(   1) C   4 - C   5            1.57    0.97    0.035
  14. BD (   1) C   9 - H  10        /249. BD*(   1) C   7 - C  11            1.42    0.99    0.034
  15. BD (   1) C   9 - C  11        /237. BD*(   1) C   1 - H   2            0.76    1.12    0.026
  15. BD (   1) C   9 - C  11        /246. BD*(   1) C   5 - H   6            0.76    1.12    0.026
  15. BD (   1) C   9 - C  11        /248. BD*(   1) C   7 - H   8            4.02    1.14    0.061
  16. BD (   1) C  11 - H  12        /140. RY*(   2) C   7                    0.50    2.42    0.031
  16. BD (   1) C  11 - H  12        /240. BD*(   1) C   1 - C   9            3.51    0.89    0.050
  16. BD (   1) C  11 - H  12        /243. BD*(   1) C   3 - C   7            3.34    0.90    0.049
  17. BD (   1) C  11 - H  13        /140. RY*(   2) C   7                    0.50    2.42    0.031
  17. BD (   1) C  11 - H  13        /245. BD*(   1) C   4 - C   7            3.34    0.90    0.049
  17. BD (   1) C  11 - H  13        /247. BD*(   1) C   5 - C   9            3.51    0.89    0.050
  18. CR (   1) C   1                /242. BD*(   2) C   3 - C   4            0.70   10.48    0.080
  18. CR (   1) C   1                /246. BD*(   1) C   5 - H   6            0.73   10.86    0.080
  19. CR (   1) C   3                / 82. RY*(   1) C   4                    0.83   12.15    0.090
  19. CR (   1) C   3                / 83. RY*(   2) C   4                    0.75   12.00    0.085
  19. CR (   1) C   3                /237. BD*(   1) C   1 - H   2            0.58   10.83    0.071
  19. CR (   1) C   3                /238. BD*(   1) C   1 - C   3            0.61   10.77    0.073
  19. CR (   1) C   3                /241. BD*(   1) C   3 - C   4            1.20   10.91    0.103
  19. CR (   1) C   3                /242. BD*(   2) C   3 - C   4           13.33   10.45    0.348
  20. CR (   1) C   4                / 56. RY*(   1) C   3                    0.83   12.15    0.090
  20. CR (   1) C   4                / 57. RY*(   2) C   3                    0.75   12.00    0.085
  20. CR (   1) C   4                /241. BD*(   1) C   3 - C   4            1.20   10.91    0.103
  20. CR (   1) C   4                /242. BD*(   2) C   3 - C   4           13.33   10.45    0.348
  20. CR (   1) C   4                /244. BD*(   1) C   4 - C   5            0.61   10.77    0.073
  20. CR (   1) C   4                /246. BD*(   1) C   5 - H   6            0.58   10.83    0.071
  21. CR (   1) C   5                /237. BD*(   1) C   1 - H   2            0.73   10.86    0.080
  21. CR (   1) C   5                /242. BD*(   2) C   3 - C   4            0.70   10.48    0.080
  24. CR (   1) C  11                /140. RY*(   2) C   7                    0.92   12.24    0.095
 242. BD*(   2) C   3 - C   4        /238. BD*(   1) C   1 - C   3            4.21    0.32    0.101
 242. BD*(   2) C   3 - C   4        /240. BD*(   1) C   1 - C   9            0.62    0.27    0.036
 242. BD*(   2) C   3 - C   4        /241. BD*(   1) C   3 - C   4            6.08    0.46    0.156
 242. BD*(   2) C   3 - C   4        /243. BD*(   1) C   3 - C   7            3.26    0.28    0.079
 242. BD*(   2) C   3 - C   4        /244. BD*(   1) C   4 - C   5            4.21    0.32    0.101
 242. BD*(   2) C   3 - C   4        /245. BD*(   1) C   4 - C   7            3.26    0.28    0.079
 242. BD*(   2) C   3 - C   4        /247. BD*(   1) C   5 - C   9            0.62    0.27    0.036


 Natural Bond Orbitals (Summary):

                                                            Principal Delocalizations
           NBO                        Occupancy    Energy   (geminal,vicinal,remote)
 ====================================================================================
 Molecular unit  1  (C7H6)
     1. BD (   1) C   1 - H   2          1.99165    -0.61885  251(v),109(v),56(v),57(v)
                                                    59(v),243(v)
     2. BD (   1) C   1 - C   3          1.96555    -0.65775  242(g),246(v),250(v),248(v)
                                                    237(g)
     3. BD (   1) C   1 - C   5          1.95892    -0.60772  251(v),240(g),247(g),243(v)
                                                    245(v),237(g),246(g),250(v)
                                                    170(v)
     4. BD (   1) C   1 - C   9          1.92137    -0.60149  246(v),242(v),239(g),247(g)
                                                    252(v),56(v)
     5. BD (   1) C   3 - C   4          1.97303    -0.67495  249(v),237(v),246(v),243(g)
                                                    245(g),139(v),248(v),26(v)
                                                    109(v)
     6. BD (   2) C   3 - C   4          1.82691    -0.32944  243(g),245(g),248(v),139(v)
                                                    237(v),246(v),238(g),244(g)
                                                    249(v),240(v),247(v),25(v)
                                                    108(v),250(r),145(v),155(v)
     7. BD (   1) C   3 - C   7          1.93705    -0.60371  242(g),241(g),245(g),252(v)
                                                    244(v),248(g),238(g)
     8. BD (   1) C   4 - C   5          1.96555    -0.65775  242(g),237(v),250(v),248(v)
                                                    246(g)
     9. BD (   1) C   4 - C   7          1.93705    -0.60371  242(g),241(g),243(g),253(v)
                                                    238(v),248(g),244(g)
    10. BD (   1) C   5 - H   6          1.99165    -0.61885  251(v),26(v),82(v),83(v)
                                                    85(v),245(v)
    11. BD (   1) C   5 - C   9          1.92137    -0.60149  237(v),242(v),239(g),240(g)
                                                    253(v),82(v)
    12. BD (   1) C   7 - H   8          1.98333    -0.60574  201(v),238(v),244(v),251(v)
                                                    58(v),84(v),56(v),82(v)
    13. BD (   1) C   7 - C  11          1.98637    -0.69147  250(v),57(v),83(v)
    14. BD (   1) C   9 - H  10          1.98315    -0.60859  238(v),244(v),249(v),201(v)
                                                    26(v),109(v)
    15. BD (   1) C   9 - C  11          1.98662    -0.68565  248(v),237(v),246(v)
    16. BD (   1) C  11 - H  12          1.97757    -0.57676  240(v),243(v),140(v)
    17. BD (   1) C  11 - H  13          1.97757    -0.57676  247(v),245(v),140(v)
    18. CR (   1) C   1                  1.99920   -10.43282  242(v),246(v)
    19. CR (   1) C   3                  1.99816   -10.40183  242(g),241(g),82(v),83(v)
                                                    238(g),237(v)
    20. CR (   1) C   4                  1.99816   -10.40183  242(g),241(g),56(v),57(v)
                                                    244(g),246(v)
    21. CR (   1) C   5                  1.99920   -10.43282  242(v),237(v)
    22. CR (   1) C   7                  1.99936   -10.43590   
    23. CR (   1) C   9                  1.99945   -10.43286   
    24. CR (   1) C  11                  1.99943   -10.40139  140(v)
    25. RY*(   1) C   1                  0.00356     1.50081   
    26. RY*(   2) C   1                  0.00229     2.11087   
    27. RY*(   3) C   1                  0.00107     1.26618   
    28. RY*(   4) C   1                  0.00061     1.77715   
    29. RY*(   5) C   1                  0.00061     1.83458   
    30. RY*(   6) C   1                  0.00038     2.19970   
    31. RY*(   7) C   1                  0.00030     2.00324   
    32. RY*(   8) C   1                  0.00016     2.56293   
    33. RY*(   9) C   1                  0.00014     2.42980   
    34. RY*(  10) C   1                  0.00011     1.85260   
    35. RY*(  11) C   1                  0.00004     1.89452   
    36. RY*(  12) C   1                  0.00003     2.45683   
    37. RY*(  13) C   1                  0.00003     1.83592   
    38. RY*(  14) C   1                  0.00001     1.93767   
    39. RY*(  15) C   1                  0.00000     2.78264   
    40. RY*(  16) C   1                  0.00001     2.10527   
    41. RY*(  17) C   1                  0.00000    20.31161   
    42. RY*(  18) C   1                  0.00001     2.49665   
    43. RY*(  19) C   1                  0.00000     3.36126   
    44. RY*(  20) C   1                  0.00000     3.45823   
    45. RY*(  21) C   1                  0.00000     3.46776   
    46. RY*(  22) C   1                  0.00000     3.57495   
    47. RY*(  23) C   1                  0.00000     3.52413   
    48. RY*(  24) C   1                  0.00000     3.47206   
    49. RY*(  25) C   1                  0.00000     3.41802   
    50. RY*(  26) C   1                  0.00000     3.24569   
    51. RY*(   1) H   2                  0.00056     1.24619   
    52. RY*(   2) H   2                  0.00015     1.92568   
    53. RY*(   3) H   2                  0.00011     2.39706   
    54. RY*(   4) H   2                  0.00007     2.38410   
    55. RY*(   5) H   2                  0.00002     2.72569   
    56. RY*(   1) C   3                  0.00256     1.74802   
    57. RY*(   2) C   3                  0.00208     1.59980   
    58. RY*(   3) C   3                  0.00135     1.63288   
    59. RY*(   4) C   3                  0.00096     1.80791   
    60. RY*(   5) C   3                  0.00053     1.44182   
    61. RY*(   6) C   3                  0.00043     2.12456   
    62. RY*(   7) C   3                  0.00030     2.16838   
    63. RY*(   8) C   3                  0.00023     2.62136   
    64. RY*(   9) C   3                  0.00017     2.11039   
    65. RY*(  10) C   3                  0.00010     1.67279   
    66. RY*(  11) C   3                  0.00007     2.29986   
    67. RY*(  12) C   3                  0.00004     2.64867   
    68. RY*(  13) C   3                  0.00004     2.07583   
    69. RY*(  14) C   3                  0.00002     2.46146   
    70. RY*(  15) C   3                  0.00002     2.42539   
    71. RY*(  16) C   3                  0.00000     2.69019   
    72. RY*(  17) C   3                  0.00000    20.30398   
    73. RY*(  18) C   3                  0.00000     2.31223   
    74. RY*(  19) C   3                  0.00000     2.84104   
    75. RY*(  20) C   3                  0.00000     3.69963   
    76. RY*(  21) C   3                  0.00000     3.48843   
    77. RY*(  22) C   3                  0.00000     3.24273   
    78. RY*(  23) C   3                  0.00000     3.37180   
    79. RY*(  24) C   3                  0.00000     3.11109   
    80. RY*(  25) C   3                  0.00000     3.31964   
    81. RY*(  26) C   3                  0.00000     3.14718   
    82. RY*(   1) C   4                  0.00256     1.74802   
    83. RY*(   2) C   4                  0.00208     1.59980   
    84. RY*(   3) C   4                  0.00135     1.63288   
    85. RY*(   4) C   4                  0.00096     1.80791   
    86. RY*(   5) C   4                  0.00053     1.44182   
    87. RY*(   6) C   4                  0.00043     2.12456   
    88. RY*(   7) C   4                  0.00030     2.16838   
    89. RY*(   8) C   4                  0.00023     2.62136   
    90. RY*(   9) C   4                  0.00017     2.11039   
    91. RY*(  10) C   4                  0.00010     1.67279   
    92. RY*(  11) C   4                  0.00007     2.29986   
    93. RY*(  12) C   4                  0.00004     2.64867   
    94. RY*(  13) C   4                  0.00004     2.07583   
    95. RY*(  14) C   4                  0.00002     2.46146   
    96. RY*(  15) C   4                  0.00002     2.42539   
    97. RY*(  16) C   4                  0.00000     2.69019   
    98. RY*(  17) C   4                  0.00000    20.30398   
    99. RY*(  18) C   4                  0.00000     2.31223   
   100. RY*(  19) C   4                  0.00000     2.84104   
   101. RY*(  20) C   4                  0.00000     3.69963   
   102. RY*(  21) C   4                  0.00000     3.48843   
   103. RY*(  22) C   4                  0.00000     3.24273   
   104. RY*(  23) C   4                  0.00000     3.37180   
   105. RY*(  24) C   4                  0.00000     3.11109   
   106. RY*(  25) C   4                  0.00000     3.31964   
   107. RY*(  26) C   4                  0.00000     3.14718   
   108. RY*(   1) C   5                  0.00356     1.50081   
   109. RY*(   2) C   5                  0.00229     2.11087   
   110. RY*(   3) C   5                  0.00107     1.26618   
   111. RY*(   4) C   5                  0.00061     1.77715   
   112. RY*(   5) C   5                  0.00061     1.83458   
   113. RY*(   6) C   5                  0.00038     2.19970   
   114. RY*(   7) C   5                  0.00030     2.00324   
   115. RY*(   8) C   5                  0.00016     2.56293   
   116. RY*(   9) C   5                  0.00014     2.42980   
   117. RY*(  10) C   5                  0.00011     1.85260   
   118. RY*(  11) C   5                  0.00004     1.89452   
   119. RY*(  12) C   5                  0.00003     2.45683   
   120. RY*(  13) C   5                  0.00003     1.83592   
   121. RY*(  14) C   5                  0.00001     1.93767   
   122. RY*(  15) C   5                  0.00000     2.78264   
   123. RY*(  16) C   5                  0.00001     2.10527   
   124. RY*(  17) C   5                  0.00000    20.31161   
   125. RY*(  18) C   5                  0.00001     2.49665   
   126. RY*(  19) C   5                  0.00000     3.36126   
   127. RY*(  20) C   5                  0.00000     3.45823   
   128. RY*(  21) C   5                  0.00000     3.46776   
   129. RY*(  22) C   5                  0.00000     3.57495   
   130. RY*(  23) C   5                  0.00000     3.52413   
   131. RY*(  24) C   5                  0.00000     3.47206   
   132. RY*(  25) C   5                  0.00000     3.41802   
   133. RY*(  26) C   5                  0.00000     3.24569   
   134. RY*(   1) H   6                  0.00056     1.24619   
   135. RY*(   2) H   6                  0.00015     1.92568   
   136. RY*(   3) H   6                  0.00011     2.39706   
   137. RY*(   4) H   6                  0.00007     2.38410   
   138. RY*(   5) H   6                  0.00002     2.72569   
   139. RY*(   1) C   7                  0.00885     1.44843   
   140. RY*(   2) C   7                  0.00207     1.83876   
   141. RY*(   3) C   7                  0.00090     1.30694   
   142. RY*(   4) C   7                  0.00087     2.01912   
   143. RY*(   5) C   7                  0.00058     1.64986   
   144. RY*(   6) C   7                  0.00028     1.73288   
   145. RY*(   7) C   7                  0.00025     1.86006   
   146. RY*(   8) C   7                  0.00021     2.05149   
   147. RY*(   9) C   7                  0.00016     2.86894   
   148. RY*(  10) C   7                  0.00007     2.63795   
   149. RY*(  11) C   7                  0.00005     2.43713   
   150. RY*(  12) C   7                  0.00003     2.46207   
   151. RY*(  13) C   7                  0.00002     2.57822   
   152. RY*(  14) C   7                  0.00001     3.01340   
   153. RY*(  15) C   7                  0.00000     3.02439   
   154. RY*(  16) C   7                  0.00001     1.72626   
   155. RY*(  17) C   7                  0.00000    20.59779   
   156. RY*(  18) C   7                  0.00000     2.60731   
   157. RY*(  19) C   7                  0.00000     3.08590   
   158. RY*(  20) C   7                  0.00000     3.34026   
   159. RY*(  21) C   7                  0.00000     3.41872   
   160. RY*(  22) C   7                  0.00000     3.43903   
   161. RY*(  23) C   7                  0.00000     2.94146   
   162. RY*(  24) C   7                  0.00000     3.57501   
   163. RY*(  25) C   7                  0.00000     1.92469   
   164. RY*(  26) C   7                  0.00000     3.30498   
   165. RY*(   1) H   8                  0.00040     1.66888   
   166. RY*(   2) H   8                  0.00016     1.51421   
   167. RY*(   3) H   8                  0.00012     2.31856   
   168. RY*(   4) H   8                  0.00009     2.46149   
   169. RY*(   5) H   8                  0.00001     2.81680   
   170. RY*(   1) C   9                  0.00221     1.89480   
   171. RY*(   2) C   9                  0.00147     1.54763   
   172. RY*(   3) C   9                  0.00119     1.96966   
   173. RY*(   4) C   9                  0.00070     1.74985   
   174. RY*(   5) C   9                  0.00070     2.12974   
   175. RY*(   6) C   9                  0.00048     1.69390   
   176. RY*(   7) C   9                  0.00042     1.62572   
   177. RY*(   8) C   9                  0.00018     3.29856   
   178. RY*(   9) C   9                  0.00015     2.10101   
   179. RY*(  10) C   9                  0.00014     2.39737   
   180. RY*(  11) C   9                  0.00010     2.60397   
   181. RY*(  12) C   9                  0.00005     1.86273   
   182. RY*(  13) C   9                  0.00004     1.87828   
   183. RY*(  14) C   9                  0.00002     3.12457   
   184. RY*(  15) C   9                  0.00000     2.79664   
   185. RY*(  16) C   9                  0.00000     2.00197   
   186. RY*(  17) C   9                  0.00000     1.66127   
   187. RY*(  18) C   9                  0.00000    20.50169   
   188. RY*(  19) C   9                  0.00001     2.95894   
   189. RY*(  20) C   9                  0.00000     3.16606   
   190. RY*(  21) C   9                  0.00000     3.53121   
   191. RY*(  22) C   9                  0.00000     3.41168   
   192. RY*(  23) C   9                  0.00000     2.27326   
   193. RY*(  24) C   9                  0.00000     3.48550   
   194. RY*(  25) C   9                  0.00000     3.70179   
   195. RY*(  26) C   9                  0.00000     3.60620   
   196. RY*(   1) H  10                  0.00028     1.38630   
   197. RY*(   2) H  10                  0.00013     1.60873   
   198. RY*(   3) H  10                  0.00012     2.32426   
   199. RY*(   4) H  10                  0.00009     2.52937   
   200. RY*(   5) H  10                  0.00002     2.79751   
   201. RY*(   1) C  11                  0.00342     1.77065   
   202. RY*(   2) C  11                  0.00126     1.45327   
   203. RY*(   3) C  11                  0.00107     1.92127   
   204. RY*(   4) C  11                  0.00084     1.54898   
   205. RY*(   5) C  11                  0.00048     1.36805   
   206. RY*(   6) C  11                  0.00030     1.64219   
   207. RY*(   7) C  11                  0.00025     2.07546   
   208. RY*(   8) C  11                  0.00019     1.68873   
   209. RY*(   9) C  11                  0.00007     1.93347   
   210. RY*(  10) C  11                  0.00007     1.57275   
   211. RY*(  11) C  11                  0.00005     2.53727   
   212. RY*(  12) C  11                  0.00003     2.45826   
   213. RY*(  13) C  11                  0.00003     2.35978   
   214. RY*(  14) C  11                  0.00001     2.92212   
   215. RY*(  15) C  11                  0.00000    20.87931   
   216. RY*(  16) C  11                  0.00001     2.17497   
   217. RY*(  17) C  11                  0.00000     3.07178   
   218. RY*(  18) C  11                  0.00000     1.49118   
   219. RY*(  19) C  11                  0.00000     3.46443   
   220. RY*(  20) C  11                  0.00000     3.25987   
   221. RY*(  21) C  11                  0.00000     3.94366   
   222. RY*(  22) C  11                  0.00000     3.42117   
   223. RY*(  23) C  11                  0.00000     3.43330   
   224. RY*(  24) C  11                  0.00000     3.45047   
   225. RY*(  25) C  11                  0.00001     3.51176   
   226. RY*(  26) C  11                  0.00000     2.91495   
   227. RY*(   1) H  12                  0.00060     1.00124   
   228. RY*(   2) H  12                  0.00014     1.81049   
   229. RY*(   3) H  12                  0.00010     2.43017   
   230. RY*(   4) H  12                  0.00005     2.15649   
   231. RY*(   5) H  12                  0.00001     2.96279   
   232. RY*(   1) H  13                  0.00060     1.00124   
   233. RY*(   2) H  13                  0.00014     1.81049   
   234. RY*(   3) H  13                  0.00010     2.43017   
   235. RY*(   4) H  13                  0.00005     2.15649   
   236. RY*(   5) H  13                  0.00001     2.96279   
   237. BD*(   1) C   1 - H   2          0.03146     0.43101   
   238. BD*(   1) C   1 - C   3          0.03779     0.36323   
   239. BD*(   1) C   1 - C   5          0.02038     0.33283   
   240. BD*(   1) C   1 - C   9          0.03259     0.31312   
   241. BD*(   1) C   3 - C   4          0.01340     0.50743   
   242. BD*(   2) C   3 - C   4          0.16958     0.04551  241(g),238(g),244(g),243(g)
                                                    245(g),240(v),247(v)
   243. BD*(   1) C   3 - C   7          0.05879     0.32220   
   244. BD*(   1) C   4 - C   5          0.03779     0.36323   
   245. BD*(   1) C   4 - C   7          0.05879     0.32220   
   246. BD*(   1) C   5 - H   6          0.03146     0.43101   
   247. BD*(   1) C   5 - C   9          0.03259     0.31312   
   248. BD*(   1) C   7 - H   8          0.02754     0.45677   
   249. BD*(   1) C   7 - C  11          0.02873     0.38413   
   250. BD*(   1) C   9 - H  10          0.01635     0.42357   
   251. BD*(   1) C   9 - C  11          0.02177     0.37912   
   252. BD*(   1) C  11 - H  12          0.01571     0.41667   
   253. BD*(   1) C  11 - H  13          0.01571     0.41667   
       -------------------------------
              Total Lewis   47.27768  ( 98.4952%)
        Valence non-Lewis    0.65042  (  1.3550%)
        Rydberg non-Lewis    0.07190  (  0.1498%)
       -------------------------------
            Total unit  1   48.00000  (100.0000%)
           Charge unit  1    0.00000
   2 Symmetry operations used in ECPInt.
 ECPInt:  NShTT=    5151 NPrTT=   15748 LenC2=    5132 LenP2D=   13319.
 LDataN:  DoStor=T MaxTD1= 7 Len=  274
 Calling FoFJK, ICntrl=      2127 FMM=F ISym2X=1 I1Cent= 0 IOpClX= 0 NMat=1 NMatS=1 NMatT=0.
 ***** Axes restored to original set *****
 -------------------------------------------------------------------
 Center     Atomic                   Forces (Hartrees/Bohr)
 Number     Number              X              Y              Z
 -------------------------------------------------------------------
      1        6           0.000005436   -0.003095203   -0.001715505
      2        1          -0.002298955   -0.002456470    0.000279008
      3        6          -0.002880870   -0.005907742   -0.003623215
      4        6          -0.002880870    0.005907742   -0.003623215
      5        6           0.000005436    0.003095203   -0.001715505
      6        1          -0.002298955    0.002456470    0.000279008
      7        6           0.003069378    0.000000000    0.002380230
      8        1           0.003334454    0.000000000   -0.000697472
      9        6           0.001281465   -0.000000000    0.002126326
     10        1          -0.000833037   -0.000000000    0.002874389
     11        6           0.001252498    0.000000000    0.000570533
     12        1           0.001122010    0.002168176    0.001432710
     13        1           0.001122010   -0.002168176    0.001432710
 -------------------------------------------------------------------
 Cartesian Forces:  Max     0.005907742 RMS     0.002376318

 GradGradGradGradGradGradGradGradGradGradGradGradGradGradGradGradGradGrad
 Berny optimization.
 FormGI is forming the generalized inverse of G from B-inverse, IUseBI=4.
 Internal  Forces:  Max     0.004678667 RMS     0.001400496
 Search for a local minimum.
 Step number   1 out of a maximum of  100
 All quantities printed in internal units (Hartrees-Bohrs-Radians)
 Mixed Optimization -- RFO/linear search
 Second derivative matrix not updated -- first step.
 ITU=  0
     Eigenvalues ---    0.00941   0.01374   0.01516   0.01758   0.02080
     Eigenvalues ---    0.02225   0.04626   0.05733   0.06200   0.06499
     Eigenvalues ---    0.07231   0.07893   0.10685   0.10991   0.13112
     Eigenvalues ---    0.14383   0.17654   0.19482   0.21251   0.23142
     Eigenvalues ---    0.24807   0.27344   0.27589   0.28253   0.29172
     Eigenvalues ---    0.29499   0.34168   0.34168   0.35071   0.35439
     Eigenvalues ---    0.35439   0.35584   0.39219
 RFO step:  Lambda=-5.68638695D-04 EMin= 9.40573374D-03
 Linear search not attempted -- first point.
 Iteration  1 RMS(Cart)=  0.00535876 RMS(Int)=  0.00000896
 Iteration  2 RMS(Cart)=  0.00000872 RMS(Int)=  0.00000416
 Iteration  3 RMS(Cart)=  0.00000000 RMS(Int)=  0.00000416
 ClnCor:  largest displacement from symmetrization is 8.37D-12 for atom     4.
 Variable       Old X    -DE/DX   Delta X   Delta X   Delta X     New X
                                 (Linear)    (Quad)   (Total)
    R1        2.04968  -0.00337   0.00000  -0.00949  -0.00949   2.04019
    R2        2.89860  -0.00150   0.00000  -0.00514  -0.00514   2.89345
    R3        2.83307  -0.00357   0.00000  -0.01204  -0.01203   2.82104
    R4        2.89275  -0.00379   0.00000  -0.01212  -0.01212   2.88064
    R5        2.55943  -0.00391   0.00000  -0.00695  -0.00697   2.55246
    R6        2.85325  -0.00468   0.00000  -0.01529  -0.01528   2.83797
    R7        2.89860  -0.00150   0.00000  -0.00514  -0.00514   2.89345
    R8        2.85325  -0.00468   0.00000  -0.01529  -0.01528   2.83797
    R9        2.04968  -0.00337   0.00000  -0.00949  -0.00949   2.04019
   R10        2.89275  -0.00379   0.00000  -0.01212  -0.01212   2.88064
   R11        2.04737  -0.00328   0.00000  -0.00921  -0.00921   2.03816
   R12        2.88311  -0.00260   0.00000  -0.00924  -0.00925   2.87386
   R13        2.05560  -0.00294   0.00000  -0.00837  -0.00837   2.04723
   R14        2.89211  -0.00262   0.00000  -0.00838  -0.00838   2.88373
   R15        2.07048  -0.00282   0.00000  -0.00824  -0.00824   2.06224
   R16        2.07048  -0.00282   0.00000  -0.00824  -0.00824   2.06224
    A1        2.27258   0.00019   0.00000   0.00140   0.00140   2.27398
    A2        2.33037  -0.00003   0.00000  -0.00127  -0.00127   2.32910
    A3        2.16590   0.00013   0.00000  -0.00021  -0.00022   2.16568
    A4        1.52358  -0.00008   0.00000   0.00079   0.00079   1.52437
    A5        1.72167  -0.00036   0.00000  -0.00163  -0.00163   1.72004
    A6        1.61802   0.00008   0.00000  -0.00079  -0.00079   1.61723
    A7        1.94807   0.00075   0.00000   0.00358   0.00357   1.95164
    A8        1.61802   0.00008   0.00000  -0.00079  -0.00079   1.61723
    A9        1.94807   0.00075   0.00000   0.00358   0.00357   1.95164
   A10        1.52358  -0.00008   0.00000   0.00079   0.00079   1.52437
   A11        2.33037  -0.00003   0.00000  -0.00127  -0.00127   2.32910
   A12        2.27258   0.00019   0.00000   0.00140   0.00140   2.27398
   A13        1.72167  -0.00036   0.00000  -0.00163  -0.00163   1.72004
   A14        2.16590   0.00013   0.00000  -0.00021  -0.00022   2.16568
   A15        2.14040  -0.00020   0.00000  -0.00283  -0.00282   2.13758
   A16        1.87056  -0.00066   0.00000  -0.00358  -0.00358   1.86698
   A17        2.14040  -0.00020   0.00000  -0.00283  -0.00282   2.13758
   A18        1.87056  -0.00066   0.00000  -0.00358  -0.00358   1.86698
   A19        2.15713   0.00096   0.00000   0.00665   0.00665   2.16378
   A20        2.06598  -0.00023   0.00000  -0.00193  -0.00193   2.06405
   A21        1.98293  -0.00029   0.00000  -0.00130  -0.00130   1.98163
   A22        2.06598  -0.00023   0.00000  -0.00193  -0.00193   2.06405
   A23        1.98293  -0.00029   0.00000  -0.00130  -0.00130   1.98163
   A24        2.08785   0.00060   0.00000   0.00388   0.00388   2.09173
   A25        1.72764   0.00063   0.00000   0.00305   0.00305   1.73069
   A26        1.96151  -0.00029   0.00000  -0.00231  -0.00231   1.95919
   A27        1.96151  -0.00029   0.00000  -0.00231  -0.00231   1.95919
   A28        1.95609  -0.00015   0.00000   0.00005   0.00006   1.95614
   A29        1.95609  -0.00015   0.00000   0.00005   0.00006   1.95614
   A30        1.89804   0.00024   0.00000   0.00142   0.00142   1.89945
    D1       -2.61147  -0.00006   0.00000  -0.00076  -0.00076  -2.61224
    D2        2.58371   0.00008   0.00000   0.00157   0.00158   2.58528
    D3       -0.00000   0.00000   0.00000  -0.00000   0.00000   0.00000
    D4       -1.08801   0.00014   0.00000   0.00233   0.00234  -1.08567
    D5        1.04367   0.00001   0.00000   0.00043   0.00043   1.04410
    D6       -0.04433   0.00015   0.00000   0.00276   0.00277  -0.04157
    D7        2.58001   0.00019   0.00000   0.00232   0.00232   2.58233
    D8       -0.00000   0.00000   0.00000   0.00000   0.00000   0.00000
    D9        0.00000  -0.00000   0.00000   0.00000  -0.00000  -0.00000
   D10       -2.58001  -0.00019   0.00000  -0.00232  -0.00232  -2.58233
   D11        0.30264   0.00007   0.00000  -0.00001  -0.00001   0.30263
   D12       -2.28272  -0.00027   0.00000  -0.00242  -0.00242  -2.28513
   D13        2.97402   0.00005   0.00000  -0.00040  -0.00040   2.97362
   D14        0.38867  -0.00029   0.00000  -0.00281  -0.00281   0.38586
   D15        0.00000  -0.00000   0.00000   0.00000  -0.00000  -0.00000
   D16       -2.95693  -0.00045   0.00000  -0.00460  -0.00460  -2.96154
   D17       -0.29824   0.00000   0.00000  -0.00214  -0.00214  -0.30039
   D18       -0.00000   0.00000   0.00000  -0.00000   0.00000   0.00000
   D19        2.61147   0.00006   0.00000   0.00076   0.00076   2.61224
   D20       -1.04367  -0.00001   0.00000  -0.00043  -0.00043  -1.04410
   D21        1.08801  -0.00014   0.00000  -0.00233  -0.00234   1.08567
   D22       -2.58371  -0.00008   0.00000  -0.00157  -0.00158  -2.58528
   D23        0.04433  -0.00015   0.00000  -0.00276  -0.00277   0.04157
   D24        2.95693   0.00045   0.00000   0.00460   0.00460   2.96154
   D25        0.29824  -0.00000   0.00000   0.00214   0.00214   0.30039
   D26       -2.97402  -0.00005   0.00000   0.00040   0.00040  -2.97362
   D27       -0.38867   0.00029   0.00000   0.00281   0.00281  -0.38586
   D28       -0.30264  -0.00007   0.00000   0.00001   0.00001  -0.30263
   D29        2.28272   0.00027   0.00000   0.00242   0.00242   2.28513
   D30        0.48866  -0.00005   0.00000   0.00082   0.00082   0.48948
   D31        2.55630   0.00002   0.00000   0.00164   0.00164   2.55793
   D32       -1.57897  -0.00012   0.00000  -0.00000   0.00001  -1.57897
   D33       -0.48866   0.00005   0.00000  -0.00082  -0.00082  -0.48948
   D34        1.57897   0.00012   0.00000   0.00000  -0.00001   1.57897
   D35       -2.55630  -0.00002   0.00000  -0.00164  -0.00164  -2.55793
   D36        3.14159  -0.00000   0.00000  -0.00000   0.00000   3.14159
   D37       -1.07396   0.00007   0.00000   0.00082   0.00082  -1.07314
   D38        1.07396  -0.00007   0.00000  -0.00082  -0.00082   1.07314
   D39       -0.56384   0.00005   0.00000   0.00040   0.00040  -0.56344
   D40       -2.63554   0.00010   0.00000   0.00137   0.00136  -2.63417
   D41        1.50786   0.00000   0.00000  -0.00057  -0.00057   1.50729
   D42        0.56384  -0.00005   0.00000  -0.00040  -0.00040   0.56344
   D43       -1.50786  -0.00000   0.00000   0.00057   0.00057  -1.50729
   D44        2.63554  -0.00010   0.00000  -0.00137  -0.00136   2.63417
   D45        3.14159  -0.00000   0.00000  -0.00000   0.00000   3.14159
   D46        1.06989   0.00005   0.00000   0.00097   0.00097   1.07086
   D47       -1.06989  -0.00005   0.00000  -0.00097  -0.00097  -1.07086
         Item               Value     Threshold  Converged?
 Maximum Force            0.004679     0.000450     NO 
 RMS     Force            0.001400     0.000300     NO 
 Maximum Displacement     0.016112     0.001800     NO 
 RMS     Displacement     0.005360     0.001200     NO 
 Predicted change in Energy=-2.848895D-04
 GradGradGradGradGradGradGradGradGradGradGradGradGradGradGradGradGradGrad

                          Input orientation:                          
 ---------------------------------------------------------------------
 Center     Atomic      Atomic             Coordinates (Angstroms)
 Number     Number       Type             X           Y           Z
 ---------------------------------------------------------------------
      1          6           0        1.130533    0.746415    0.329046
      2          1           0        1.903854    1.488857    0.201239
      3          6           0       -0.016271    0.675351    1.341080
      4          6           0       -0.016271   -0.675351    1.341080
      5          6           0        1.130533   -0.746415    0.329046
      6          1           0        1.903854   -1.488857    0.201239
      7          6           0       -1.227798   -0.000000    0.765348
      8          1           0       -2.183340   -0.000000    1.265554
      9          6           0        0.464418    0.000000   -0.821107
     10          1           0        0.956765    0.000000   -1.786111
     11          6           0       -1.059743    0.000000   -0.746121
     12          1           0       -1.493266   -0.887501   -1.210147
     13          1           0       -1.493266    0.887501   -1.210147
 ---------------------------------------------------------------------
                    Distance matrix (angstroms):
                    1          2          3          4          5
     1  C    0.000000
     2  H    1.079620   0.000000
     3  C    1.531150   2.376533   0.000000
     4  C    2.088250   3.109648   1.350701   0.000000
     5  C    1.492829   2.368712   2.088250   1.531150   0.000000
     6  H    2.368712   2.977714   3.109648   2.376533   1.079620
     7  C    2.511815   3.513140   1.501787   1.501787   2.511815
     8  H    3.523625   4.478238   2.271121   2.271121   3.523625
     9  C    1.524367   2.309515   2.315645   2.315645   1.524367
    10  H    2.249716   2.657674   3.343983   3.343983   2.249716
    11  C    2.551554   3.449216   2.429267   2.429267   2.551554
    12  H    3.452986   4.379441   3.336582   2.955551   3.045215
    13  H    3.045215   3.727473   2.955551   3.336582   3.452986
                    6          7          8          9         10
     6  H    0.000000
     7  C    3.513140   0.000000
     8  H    4.478238   1.078548   0.000000
     9  C    2.309515   2.319576   3.371168   0.000000
    10  H    2.657674   3.358907   4.378689   1.083347   0.000000
    11  C    3.449216   1.520782   2.304192   1.526004   2.268895
    12  H    3.727473   2.181905   2.718998   2.184384   2.668715
    13  H    4.379441   2.181905   2.718998   2.184384   2.668715
                   11         12         13
    11  C    0.000000
    12  H    1.091293   0.000000
    13  H    1.091293   1.775002   0.000000
 Stoichiometry    C7H6
 Framework group  CS[SG(C3H2),X(C4H4)]
 Deg. of freedom    19
 Full point group                 CS      NOp   2
 Largest Abelian subgroup         CS      NOp   2
 Largest concise Abelian subgroup CS      NOp   2
                         Standard orientation:                         
 ---------------------------------------------------------------------
 Center     Atomic      Atomic             Coordinates (Angstroms)
 Number     Number       Type             X           Y           Z
 ---------------------------------------------------------------------
      1          6           0       -0.768565   -0.773233    0.746415
      2          1           0       -1.184425   -1.437628    1.488857
      3          6           0       -0.768565    0.756267    0.675351
      4          6           0       -0.768565    0.756267   -0.675351
      5          6           0       -0.768565   -0.773233   -0.746415
      6          1           0       -1.184425   -1.437628   -1.488857
      7          6           0        0.464752    1.283709   -0.000000
      8          1           0        0.721963    2.331139   -0.000000
      9          6           0        0.534560   -1.034816    0.000000
     10          1           0        0.932336   -2.042493    0.000000
     11          6           0        1.486837    0.157600    0.000000
     12          1           0        2.121611    0.175616   -0.887501
     13          1           0        2.121611    0.175616    0.887501
 ---------------------------------------------------------------------
 Rotational constants (GHZ):           5.2030254           4.4907918           3.3935856
 Standard basis: def2TZVP (5D, 7F)
 There are   169 symmetry adapted cartesian basis functions of A'  symmetry.
 There are   119 symmetry adapted cartesian basis functions of A"  symmetry.
 There are   147 symmetry adapted basis functions of A'  symmetry.
 There are   106 symmetry adapted basis functions of A"  symmetry.
   253 basis functions,   405 primitive gaussians,   288 cartesian basis functions
    24 alpha electrons       24 beta electrons
       nuclear repulsion energy       277.5099389811 Hartrees.
 NAtoms=   13 NActive=   13 NUniq=    9 SFac= 2.09D+00 NAtFMM=   60 NAOKFM=F Big=F
 Integral buffers will be    131072 words long.
 Raffenetti 2 integral format.
 Two-electron integral symmetry is turned on.
 One-electron integrals computed using PRISM.
   2 Symmetry operations used in ECPInt.
 ECPInt:  NShTT=    5151 NPrTT=   15748 LenC2=    5132 LenP2D=   13335.
 LDataN:  DoStor=T MaxTD1= 6 Len=  172
 NBasis=   253 RedAO= T EigKep=  3.77D-05  NBF=   147   106
 NBsUse=   253 1.00D-06 EigRej= -1.00D+00 NBFU=   147   106
 Initial guess from the checkpoint file:  "quadricyclene11.chk"
 B after Tr=    -0.000000    0.000000   -0.000000
         Rot=    0.999999    0.000000   -0.000000   -0.001217 Ang=  -0.14 deg.
 Initial guess orbital symmetries:
       Occupied  (A') (A') (A') (A") (A') (A") (A') (A') (A') (A')
                 (A") (A') (A') (A') (A") (A') (A') (A") (A') (A')
                 (A") (A') (A") (A')
       Virtual   (A") (A') (A') (A") (A') (A") (A') (A') (A") (A')
                 (A") (A') (A') (A") (A') (A") (A') (A') (A") (A')
                 (A") (A') (A") (A') (A') (A") (A') (A') (A") (A')
                 (A') (A") (A') (A") (A') (A') (A") (A') (A") (A')
                 (A") (A') (A") (A') (A') (A") (A') (A') (A") (A')
                 (A") (A") (A') (A') (A") (A') (A') (A') (A") (A')
                 (A') (A") (A") (A') (A') (A") (A') (A') (A") (A')
                 (A") (A') (A') (A") (A") (A") (A') (A') (A") (A")
                 (A') (A') (A") (A') (A") (A") (A') (A') (A') (A")
                 (A') (A") (A') (A") (A') (A') (A") (A') (A") (A")
                 (A') (A') (A") (A') (A') (A') (A') (A") (A") (A')
                 (A") (A') (A") (A') (A') (A") (A') (A') (A") (A')
                 (A") (A') (A") (A') (A") (A") (A') (A') (A') (A')
                 (A") (A') (A') (A") (A") (A') (A') (A") (A") (A')
                 (A") (A') (A') (A') (A') (A') (A") (A') (A") (A')
                 (A") (A') (A') (A") (A') (A") (A") (A') (A") (A")
                 (A") (A') (A') (A") (A') (A") (A") (A') (A") (A')
                 (A") (A") (A') (A') (A') (A") (A') (A') (A") (A")
                 (A') (A") (A') (A') (A') (A") (A') (A") (A") (A')
                 (A") (A') (A') (A") (A') (A') (A') (A") (A") (A")
                 (A') (A') (A") (A') (A') (A") (A') (A") (A") (A')
                 (A') (A") (A') (A') (A") (A") (A') (A') (A") (A')
                 (A") (A") (A') (A') (A') (A") (A') (A") (A')
 Keep R1 ints in memory in symmetry-blocked form, NReq=774635738.
 Requested convergence on RMS density matrix=1.00D-08 within 128 cycles.
 Requested convergence on MAX density matrix=1.00D-06.
 Requested convergence on             energy=1.00D-06.
 No special actions if energy rises.
 SCF Done:  E(RM062X) =  -270.103938666     A.U. after   10 cycles
            NFock= 10  Conv=0.44D-08     -V/T= 2.0050
   2 Symmetry operations used in ECPInt.
 ECPInt:  NShTT=    5151 NPrTT=   15748 LenC2=    5132 LenP2D=   13335.
 LDataN:  DoStor=T MaxTD1= 7 Len=  274
 Calling FoFJK, ICntrl=      2127 FMM=F ISym2X=1 I1Cent= 0 IOpClX= 0 NMat=1 NMatS=1 NMatT=0.
 ***** Axes restored to original set *****
 -------------------------------------------------------------------
 Center     Atomic                   Forces (Hartrees/Bohr)
 Number     Number              X              Y              Z
 -------------------------------------------------------------------
      1        6          -0.000321715   -0.000783806   -0.000225114
      2        1           0.000099758    0.000010050   -0.000023589
      3        6          -0.000565630   -0.001137445   -0.000021790
      4        6          -0.000565630    0.001137445   -0.000021790
      5        6          -0.000321715    0.000783806   -0.000225114
      6        1           0.000099758   -0.000010050   -0.000023589
      7        6           0.001363709    0.000000000    0.000621588
      8        1           0.000034323   -0.000000000    0.000267310
      9        6           0.000199579   -0.000000000    0.000516279
     10        1           0.000115095    0.000000000   -0.000015601
     11        6           0.000023218    0.000000000   -0.000645188
     12        1          -0.000080376   -0.000044439   -0.000101700
     13        1          -0.000080376    0.000044439   -0.000101700
 -------------------------------------------------------------------
 Cartesian Forces:  Max     0.001363709 RMS     0.000449490

 GradGradGradGradGradGradGradGradGradGradGradGradGradGradGradGradGradGrad
 Berny optimization.
 Using GEDIIS/GDIIS optimizer.
 FormGI is forming the generalized inverse of G from B-inverse, IUseBI=4.
 Internal  Forces:  Max     0.000758163 RMS     0.000179692
 Search for a local minimum.
 Step number   2 out of a maximum of  100
 All quantities printed in internal units (Hartrees-Bohrs-Radians)
 Mixed Optimization -- En-DIIS/RFO-DIIS
 Update second derivatives using D2CorX and points    1    2
 DE= -2.99D-04 DEPred=-2.85D-04 R= 1.05D+00
 TightC=F SS=  1.41D+00  RLast= 4.41D-02 DXNew= 5.0454D-01 1.3232D-01
 Trust test= 1.05D+00 RLast= 4.41D-02 DXMaxT set to 3.00D-01
 ITU=  1  0
 Use linear search instead of GDIIS.
     Eigenvalues ---    0.00940   0.01371   0.01511   0.01753   0.02077
     Eigenvalues ---    0.02220   0.04619   0.05729   0.06224   0.06515
     Eigenvalues ---    0.07248   0.07910   0.10569   0.10958   0.13086
     Eigenvalues ---    0.14364   0.17585   0.19437   0.21335   0.23139
     Eigenvalues ---    0.24593   0.27305   0.27339   0.27855   0.29119
     Eigenvalues ---    0.30068   0.34168   0.34399   0.35127   0.35439
     Eigenvalues ---    0.35520   0.35779   0.37597
 RFO step:  Lambda=-9.61185144D-06 EMin= 9.39893553D-03
 Quartic linear search produced a step of  0.05100.
 Iteration  1 RMS(Cart)=  0.00081193 RMS(Int)=  0.00000045
 Iteration  2 RMS(Cart)=  0.00000038 RMS(Int)=  0.00000030
 ClnCor:  largest displacement from symmetrization is 1.11D-08 for atom     6.
 Variable       Old X    -DE/DX   Delta X   Delta X   Delta X     New X
                                 (Linear)    (Quad)   (Total)
    R1        2.04019   0.00008  -0.00048   0.00057   0.00009   2.04027
    R2        2.89345   0.00002  -0.00026   0.00013  -0.00013   2.89332
    R3        2.82104  -0.00059  -0.00061  -0.00144  -0.00205   2.81899
    R4        2.88064  -0.00031  -0.00062  -0.00058  -0.00120   2.87943
    R5        2.55246  -0.00076  -0.00036  -0.00153  -0.00189   2.55057
    R6        2.83797  -0.00069  -0.00078  -0.00171  -0.00249   2.83547
    R7        2.89345   0.00002  -0.00026   0.00013  -0.00013   2.89332
    R8        2.83797  -0.00069  -0.00078  -0.00171  -0.00249   2.83547
    R9        2.04019   0.00008  -0.00048   0.00057   0.00009   2.04027
   R10        2.88064  -0.00031  -0.00062  -0.00058  -0.00120   2.87943
   R11        2.03816   0.00009  -0.00047   0.00060   0.00013   2.03829
   R12        2.87386   0.00063  -0.00047   0.00280   0.00233   2.87619
   R13        2.04723   0.00007  -0.00043   0.00049   0.00006   2.04729
   R14        2.88373  -0.00002  -0.00043   0.00031  -0.00012   2.88361
   R15        2.06224   0.00011  -0.00042   0.00063   0.00021   2.06245
   R16        2.06224   0.00011  -0.00042   0.00063   0.00021   2.06245
    A1        2.27398   0.00004   0.00007   0.00001   0.00009   2.27407
    A2        2.32910  -0.00004  -0.00006  -0.00065  -0.00072   2.32838
    A3        2.16568  -0.00013  -0.00001  -0.00019  -0.00020   2.16548
    A4        1.52437  -0.00003   0.00004  -0.00001   0.00003   1.52439
    A5        1.72004   0.00013  -0.00008   0.00079   0.00071   1.72074
    A6        1.61723   0.00003  -0.00004   0.00001  -0.00003   1.61720
    A7        1.95164  -0.00007   0.00018  -0.00070  -0.00052   1.95112
    A8        1.61723   0.00003  -0.00004   0.00001  -0.00003   1.61720
    A9        1.95164  -0.00007   0.00018  -0.00070  -0.00052   1.95112
   A10        1.52437  -0.00003   0.00004  -0.00001   0.00003   1.52439
   A11        2.32910  -0.00004  -0.00006  -0.00065  -0.00072   2.32838
   A12        2.27398   0.00004   0.00007   0.00001   0.00009   2.27407
   A13        1.72004   0.00013  -0.00008   0.00079   0.00071   1.72074
   A14        2.16568  -0.00013  -0.00001  -0.00019  -0.00020   2.16548
   A15        2.13758  -0.00020  -0.00014  -0.00142  -0.00157   2.13602
   A16        1.86698   0.00017  -0.00018   0.00097   0.00079   1.86776
   A17        2.13758  -0.00020  -0.00014  -0.00142  -0.00157   2.13602
   A18        1.86698   0.00017  -0.00018   0.00097   0.00079   1.86776
   A19        2.16378   0.00006   0.00034   0.00058   0.00092   2.16470
   A20        2.06405   0.00000  -0.00010  -0.00038  -0.00048   2.06358
   A21        1.98163   0.00005  -0.00007   0.00019   0.00013   1.98176
   A22        2.06405   0.00000  -0.00010  -0.00038  -0.00048   2.06358
   A23        1.98163   0.00005  -0.00007   0.00019   0.00013   1.98176
   A24        2.09173  -0.00003   0.00020   0.00034   0.00054   2.09227
   A25        1.73069  -0.00029   0.00016  -0.00137  -0.00122   1.72947
   A26        1.95919   0.00010  -0.00012   0.00060   0.00048   1.95968
   A27        1.95919   0.00010  -0.00012   0.00060   0.00048   1.95968
   A28        1.95614   0.00009   0.00000   0.00039   0.00040   1.95654
   A29        1.95614   0.00009   0.00000   0.00039   0.00040   1.95654
   A30        1.89945  -0.00010   0.00007  -0.00060  -0.00052   1.89893
    D1       -2.61224   0.00007  -0.00004   0.00123   0.00119  -2.61104
    D2        2.58528   0.00002   0.00008   0.00112   0.00120   2.58648
    D3        0.00000   0.00000   0.00000  -0.00000  -0.00000   0.00000
    D4       -1.08567  -0.00005   0.00012  -0.00012   0.00000  -1.08566
    D5        1.04410   0.00003   0.00002   0.00006   0.00008   1.04418
    D6       -0.04157  -0.00002   0.00014  -0.00005   0.00009  -0.04148
    D7        2.58233  -0.00004   0.00012  -0.00092  -0.00081   2.58152
    D8       -0.00000  -0.00000   0.00000  -0.00000   0.00000   0.00000
    D9       -0.00000  -0.00000   0.00000   0.00000   0.00000   0.00000
   D10       -2.58233   0.00004  -0.00012   0.00092   0.00081  -2.58152
   D11        0.30263   0.00004  -0.00000  -0.00027  -0.00027   0.30236
   D12       -2.28513   0.00000  -0.00012  -0.00065  -0.00078  -2.28591
   D13        2.97362   0.00014  -0.00002   0.00086   0.00084   2.97446
   D14        0.38586   0.00010  -0.00014   0.00047   0.00033   0.38619
   D15       -0.00000  -0.00000   0.00000   0.00000   0.00000   0.00000
   D16       -2.96154  -0.00009  -0.00023  -0.00065  -0.00088  -2.96242
   D17       -0.30039   0.00000  -0.00011  -0.00013  -0.00024  -0.30062
   D18        0.00000   0.00000   0.00000  -0.00000  -0.00000   0.00000
   D19        2.61224  -0.00007   0.00004  -0.00123  -0.00119   2.61104
   D20       -1.04410  -0.00003  -0.00002  -0.00006  -0.00008  -1.04418
   D21        1.08567   0.00005  -0.00012   0.00012  -0.00000   1.08566
   D22       -2.58528  -0.00002  -0.00008  -0.00112  -0.00120  -2.58648
   D23        0.04157   0.00002  -0.00014   0.00005  -0.00009   0.04148
   D24        2.96154   0.00009   0.00023   0.00065   0.00088   2.96242
   D25        0.30039  -0.00000   0.00011   0.00013   0.00024   0.30062
   D26       -2.97362  -0.00014   0.00002  -0.00086  -0.00084  -2.97446
   D27       -0.38586  -0.00010   0.00014  -0.00047  -0.00033  -0.38619
   D28       -0.30263  -0.00004   0.00000   0.00027   0.00027  -0.30236
   D29        2.28513  -0.00000   0.00012   0.00065   0.00078   2.28591
   D30        0.48948  -0.00000   0.00004   0.00016   0.00020   0.48969
   D31        2.55793  -0.00001   0.00008   0.00010   0.00018   2.55812
   D32       -1.57897   0.00001   0.00000   0.00022   0.00022  -1.57875
   D33       -0.48948   0.00000  -0.00004  -0.00016  -0.00020  -0.48969
   D34        1.57897  -0.00001  -0.00000  -0.00022  -0.00022   1.57875
   D35       -2.55793   0.00001  -0.00008  -0.00010  -0.00018  -2.55812
   D36        3.14159   0.00000   0.00000   0.00000   0.00000   3.14159
   D37       -1.07314  -0.00001   0.00004  -0.00006  -0.00002  -1.07316
   D38        1.07314   0.00001  -0.00004   0.00006   0.00002   1.07316
   D39       -0.56344   0.00005   0.00002   0.00014   0.00016  -0.56328
   D40       -2.63417   0.00006   0.00007   0.00004   0.00011  -2.63406
   D41        1.50729   0.00004  -0.00003   0.00024   0.00021   1.50750
   D42        0.56344  -0.00005  -0.00002  -0.00014  -0.00016   0.56328
   D43       -1.50729  -0.00004   0.00003  -0.00024  -0.00021  -1.50750
   D44        2.63417  -0.00006  -0.00007  -0.00004  -0.00011   2.63406
   D45        3.14159   0.00000   0.00000   0.00000   0.00000   3.14159
   D46        1.07086   0.00001   0.00005  -0.00010  -0.00005   1.07081
   D47       -1.07086  -0.00001  -0.00005   0.00010   0.00005  -1.07081
         Item               Value     Threshold  Converged?
 Maximum Force            0.000758     0.000450     NO 
 RMS     Force            0.000180     0.000300     YES
 Maximum Displacement     0.003780     0.001800     NO 
 RMS     Displacement     0.000812     0.001200     YES
 Predicted change in Energy=-5.532962D-06
 GradGradGradGradGradGradGradGradGradGradGradGradGradGradGradGradGradGrad

                          Input orientation:                          
 ---------------------------------------------------------------------
 Center     Atomic      Atomic             Coordinates (Angstroms)
 Number     Number       Type             X           Y           Z
 ---------------------------------------------------------------------
      1          6           0        1.129737    0.745872    0.328899
      2          1           0        1.903677    1.487784    0.201364
      3          6           0       -0.016676    0.674851    1.341272
      4          6           0       -0.016676   -0.674851    1.341272
      5          6           0        1.129737   -0.745872    0.328899
      6          1           0        1.903677   -1.487784    0.201364
      7          6           0       -1.226966   -0.000000    0.765792
      8          1           0       -2.181767   -0.000000    1.267554
      9          6           0        0.464340    0.000000   -0.821178
     10          1           0        0.957740    0.000000   -1.785681
     11          6           0       -1.059798    0.000000   -0.747017
     12          1           0       -1.493512   -0.887424   -1.211269
     13          1           0       -1.493512    0.887424   -1.211269
 ---------------------------------------------------------------------
                    Distance matrix (angstroms):
                    1          2          3          4          5
     1  C    0.000000
     2  H    1.079667   0.000000
     3  C    1.531081   2.376553   0.000000
     4  C    2.087490   3.108719   1.349701   0.000000
     5  C    1.491743   2.367375   2.087490   1.531081   0.000000
     6  H    2.367375   2.975567   3.108719   2.376553   1.079667
     7  C    2.510230   3.511838   1.500468   1.500468   2.510230
     8  H    3.521855   4.476730   2.269026   2.269026   3.521855
     9  C    1.523731   2.308849   2.315813   2.315813   1.523731
    10  H    2.248857   2.656435   3.344062   3.344062   2.248857
    11  C    2.551075   3.448929   2.429913   2.429913   2.551075
    12  H    3.452711   4.379273   3.337247   2.956637   3.045258
    13  H    3.045258   3.727849   2.956637   3.337247   3.452711
                    6          7          8          9         10
     6  H    0.000000
     7  C    3.511838   0.000000
     8  H    4.476730   1.078615   0.000000
     9  C    2.308849   2.319265   3.371155   0.000000
    10  H    2.656435   3.359012   4.379355   1.083379   0.000000
    11  C    3.448929   1.522017   2.305929   1.525941   2.269204
    12  H    3.727849   2.183423   2.721357   2.184691   2.669477
    13  H    4.379273   2.183423   2.721357   2.184691   2.669477
                   11         12         13
    11  C    0.000000
    12  H    1.091403   0.000000
    13  H    1.091403   1.774848   0.000000
 Stoichiometry    C7H6
 Framework group  CS[SG(C3H2),X(C4H4)]
 Deg. of freedom    19
 Full point group                 CS      NOp   2
 Largest Abelian subgroup         CS      NOp   2
 Largest concise Abelian subgroup CS      NOp   2
                         Standard orientation:                         
 ---------------------------------------------------------------------
 Center     Atomic      Atomic             Coordinates (Angstroms)
 Number     Number       Type             X           Y           Z
 ---------------------------------------------------------------------
      1          6           0       -0.768339   -0.772580    0.745872
      2          1           0       -1.185034   -1.437119    1.487784
      3          6           0       -0.768339    0.756853    0.674851
      4          6           0       -0.768339    0.756853   -0.674851
      5          6           0       -0.768339   -0.772580   -0.745872
      6          1           0       -1.185034   -1.437119   -1.487784
      7          6           0        0.464148    1.283121    0.000000
      8          1           0        0.720051    2.330939    0.000000
      9          6           0        0.534167   -1.035087   -0.000000
     10          1           0        0.930532   -2.043355   -0.000000
     11          6           0        1.487447    0.156447    0.000000
     12          1           0        2.122523    0.174244   -0.887424
     13          1           0        2.122523    0.174244    0.887424
 ---------------------------------------------------------------------
 Rotational constants (GHZ):           5.2027319           4.4952770           3.3940889
 Standard basis: def2TZVP (5D, 7F)
 There are   169 symmetry adapted cartesian basis functions of A'  symmetry.
 There are   119 symmetry adapted cartesian basis functions of A"  symmetry.
 There are   147 symmetry adapted basis functions of A'  symmetry.
 There are   106 symmetry adapted basis functions of A"  symmetry.
   253 basis functions,   405 primitive gaussians,   288 cartesian basis functions
    24 alpha electrons       24 beta electrons
       nuclear repulsion energy       277.5709925831 Hartrees.
 NAtoms=   13 NActive=   13 NUniq=    9 SFac= 2.09D+00 NAtFMM=   60 NAOKFM=F Big=F
 Integral buffers will be    131072 words long.
 Raffenetti 2 integral format.
 Two-electron integral symmetry is turned on.
 One-electron integrals computed using PRISM.
   2 Symmetry operations used in ECPInt.
 ECPInt:  NShTT=    5151 NPrTT=   15748 LenC2=    5132 LenP2D=   13335.
 LDataN:  DoStor=T MaxTD1= 6 Len=  172
 NBasis=   253 RedAO= T EigKep=  3.77D-05  NBF=   147   106
 NBsUse=   253 1.00D-06 EigRej= -1.00D+00 NBFU=   147   106
 Initial guess from the checkpoint file:  "quadricyclene11.chk"
 B after Tr=    -0.000000    0.000000    0.000000
         Rot=    1.000000    0.000000   -0.000000    0.000181 Ang=   0.02 deg.
 Initial guess orbital symmetries:
       Occupied  (A') (A') (A') (A") (A') (A") (A') (A') (A') (A')
                 (A") (A') (A') (A') (A") (A') (A') (A") (A') (A')
                 (A") (A') (A") (A')
       Virtual   (A") (A') (A') (A") (A') (A") (A') (A') (A") (A')
                 (A") (A') (A') (A") (A') (A") (A') (A') (A") (A')
                 (A") (A') (A") (A') (A') (A") (A') (A') (A") (A')
                 (A') (A") (A') (A") (A') (A') (A") (A') (A") (A')
                 (A") (A') (A") (A') (A') (A") (A') (A') (A") (A')
                 (A") (A") (A') (A') (A") (A') (A') (A') (A") (A')
                 (A') (A") (A") (A') (A') (A") (A') (A') (A") (A')
                 (A") (A') (A") (A') (A") (A") (A') (A') (A") (A")
                 (A') (A') (A") (A') (A") (A") (A') (A') (A') (A")
                 (A') (A") (A') (A") (A') (A') (A") (A') (A") (A")
                 (A') (A') (A") (A') (A') (A') (A') (A") (A") (A')
                 (A") (A') (A") (A') (A') (A") (A') (A') (A") (A')
                 (A") (A') (A") (A') (A") (A") (A') (A') (A') (A')
                 (A") (A') (A') (A") (A") (A') (A') (A") (A") (A')
                 (A") (A') (A') (A') (A') (A') (A") (A") (A') (A')
                 (A") (A') (A') (A") (A") (A') (A") (A') (A") (A")
                 (A") (A') (A') (A") (A') (A") (A") (A') (A") (A')
                 (A") (A") (A') (A') (A') (A") (A') (A') (A") (A")
                 (A') (A") (A') (A') (A') (A") (A') (A") (A") (A')
                 (A") (A') (A') (A") (A') (A') (A') (A") (A") (A")
                 (A') (A') (A") (A') (A') (A") (A') (A") (A") (A')
                 (A') (A") (A') (A') (A") (A") (A') (A') (A") (A')
                 (A") (A") (A') (A') (A') (A') (A") (A") (A')
 Keep R1 ints in memory in symmetry-blocked form, NReq=774635738.
 Requested convergence on RMS density matrix=1.00D-08 within 128 cycles.
 Requested convergence on MAX density matrix=1.00D-06.
 Requested convergence on             energy=1.00D-06.
 No special actions if energy rises.
 SCF Done:  E(RM062X) =  -270.103944571     A.U. after    8 cycles
            NFock=  8  Conv=0.90D-08     -V/T= 2.0050
   2 Symmetry operations used in ECPInt.
 ECPInt:  NShTT=    5151 NPrTT=   15748 LenC2=    5132 LenP2D=   13335.
 LDataN:  DoStor=T MaxTD1= 7 Len=  274
 Calling FoFJK, ICntrl=      2127 FMM=F ISym2X=1 I1Cent= 0 IOpClX= 0 NMat=1 NMatS=1 NMatT=0.
 ***** Axes restored to original set *****
 -------------------------------------------------------------------
 Center     Atomic                   Forces (Hartrees/Bohr)
 Number     Number              X              Y              Z
 -------------------------------------------------------------------
      1        6           0.000058657   -0.000030912   -0.000060961
      2        1           0.000054532    0.000022539   -0.000008366
      3        6          -0.000147196    0.000068102   -0.000018581
      4        6          -0.000147196   -0.000068102   -0.000018581
      5        6           0.000058657    0.000030912   -0.000060961
      6        1           0.000054532   -0.000022539   -0.000008366
      7        6           0.000150927    0.000000000    0.000055971
      8        1          -0.000026784   -0.000000000    0.000075433
      9        6          -0.000016346   -0.000000000    0.000184005
     10        1           0.000058004    0.000000000   -0.000004964
     11        6          -0.000050768    0.000000000   -0.000152233
     12        1          -0.000023509   -0.000016352    0.000008802
     13        1          -0.000023509    0.000016352    0.000008802
 -------------------------------------------------------------------
 Cartesian Forces:  Max     0.000184005 RMS     0.000066796

 GradGradGradGradGradGradGradGradGradGradGradGradGradGradGradGradGradGrad
 Berny optimization.
 Using GEDIIS/GDIIS optimizer.
 FormGI is forming the generalized inverse of G from B-inverse, IUseBI=4.
 Internal  Forces:  Max     0.000089450 RMS     0.000029116
 Search for a local minimum.
 Step number   3 out of a maximum of  100
 All quantities printed in internal units (Hartrees-Bohrs-Radians)
 Mixed Optimization -- En-DIIS/RFO-DIIS
 Swapping is turned off.
 Update second derivatives using D2CorX and points    1    2    3
 DE= -5.91D-06 DEPred=-5.53D-06 R= 1.07D+00
 TightC=F SS=  1.41D+00  RLast= 7.33D-03 DXNew= 5.0454D-01 2.1994D-02
 Trust test= 1.07D+00 RLast= 7.33D-03 DXMaxT set to 3.00D-01
 ITU=  1  1  0
     Eigenvalues ---    0.00941   0.01371   0.01509   0.01751   0.02074
     Eigenvalues ---    0.02220   0.04622   0.05733   0.06210   0.06512
     Eigenvalues ---    0.07242   0.07935   0.10030   0.10894   0.12934
     Eigenvalues ---    0.14359   0.16781   0.19428   0.21983   0.23138
     Eigenvalues ---    0.24226   0.27336   0.27800   0.28096   0.28997
     Eigenvalues ---    0.29990   0.34168   0.34397   0.35131   0.35439
     Eigenvalues ---    0.35534   0.36375   0.37979
 En-DIIS/RFO-DIIS/Sim-DIIS IScMMF=       -3 using points:     3    2
 RFO step:  Lambda=-4.64782252D-07.
 DidBck=F Rises=F RFO-DIIS coefs:    1.12773   -0.12773
 Iteration  1 RMS(Cart)=  0.00021176 RMS(Int)=  0.00000005
 Iteration  2 RMS(Cart)=  0.00000003 RMS(Int)=  0.00000004
 ClnCor:  largest displacement from symmetrization is 1.84D-09 for atom     6.
 Variable       Old X    -DE/DX   Delta X   Delta X   Delta X     New X
                                 (Linear)    (Quad)   (Total)
    R1        2.04027   0.00006   0.00001   0.00014   0.00015   2.04043
    R2        2.89332   0.00007  -0.00002   0.00026   0.00024   2.89356
    R3        2.81899   0.00000  -0.00026   0.00011  -0.00015   2.81884
    R4        2.87943  -0.00003  -0.00015  -0.00003  -0.00019   2.87925
    R5        2.55057   0.00003  -0.00024   0.00040   0.00016   2.55072
    R6        2.83547  -0.00005  -0.00032  -0.00008  -0.00040   2.83508
    R7        2.89332   0.00007  -0.00002   0.00026   0.00024   2.89356
    R8        2.83547  -0.00005  -0.00032  -0.00008  -0.00040   2.83508
    R9        2.04027   0.00006   0.00001   0.00014   0.00015   2.04043
   R10        2.87943  -0.00003  -0.00015  -0.00003  -0.00019   2.87925
   R11        2.03829   0.00006   0.00002   0.00015   0.00016   2.03845
   R12        2.87619   0.00007   0.00030   0.00001   0.00031   2.87650
   R13        2.04729   0.00003   0.00001   0.00007   0.00008   2.04737
   R14        2.88361   0.00009  -0.00002   0.00038   0.00037   2.88398
   R15        2.06245   0.00002   0.00003   0.00002   0.00005   2.06250
   R16        2.06245   0.00002   0.00003   0.00002   0.00005   2.06250
    A1        2.27407   0.00002   0.00001   0.00017   0.00018   2.27424
    A2        2.32838  -0.00002  -0.00009  -0.00012  -0.00021   2.32817
    A3        2.16548   0.00002  -0.00003   0.00011   0.00009   2.16557
    A4        1.52439   0.00001   0.00000   0.00005   0.00006   1.52445
    A5        1.72074  -0.00004   0.00009  -0.00033  -0.00024   1.72051
    A6        1.61720  -0.00001  -0.00000  -0.00005  -0.00006   1.61714
    A7        1.95112   0.00004  -0.00007   0.00027   0.00020   1.95132
    A8        1.61720  -0.00001  -0.00000  -0.00005  -0.00006   1.61714
    A9        1.95112   0.00004  -0.00007   0.00027   0.00020   1.95132
   A10        1.52439   0.00001   0.00000   0.00005   0.00006   1.52445
   A11        2.32838  -0.00002  -0.00009  -0.00012  -0.00021   2.32817
   A12        2.27407   0.00002   0.00001   0.00017   0.00018   2.27424
   A13        1.72074  -0.00004   0.00009  -0.00033  -0.00024   1.72051
   A14        2.16548   0.00002  -0.00003   0.00011   0.00009   2.16557
   A15        2.13602  -0.00002  -0.00020  -0.00015  -0.00035   2.13566
   A16        1.86776  -0.00000   0.00010  -0.00007   0.00003   1.86779
   A17        2.13602  -0.00002  -0.00020  -0.00015  -0.00035   2.13566
   A18        1.86776  -0.00000   0.00010  -0.00007   0.00003   1.86779
   A19        2.16470   0.00003   0.00012   0.00021   0.00033   2.16503
   A20        2.06358  -0.00005  -0.00006  -0.00028  -0.00034   2.06323
   A21        1.98176   0.00004   0.00002   0.00023   0.00025   1.98201
   A22        2.06358  -0.00005  -0.00006  -0.00028  -0.00034   2.06323
   A23        1.98176   0.00004   0.00002   0.00023   0.00025   1.98201
   A24        2.09227   0.00001   0.00007   0.00005   0.00012   2.09238
   A25        1.72947  -0.00004  -0.00016  -0.00016  -0.00031   1.72916
   A26        1.95968   0.00000   0.00006  -0.00021  -0.00015   1.95952
   A27        1.95968   0.00000   0.00006  -0.00021  -0.00015   1.95952
   A28        1.95654   0.00002   0.00005   0.00022   0.00027   1.95681
   A29        1.95654   0.00002   0.00005   0.00022   0.00027   1.95681
   A30        1.89893  -0.00001  -0.00007   0.00012   0.00005   1.89898
    D1       -2.61104  -0.00000   0.00015  -0.00008   0.00007  -2.61097
    D2        2.58648   0.00002   0.00015   0.00009   0.00024   2.58672
    D3        0.00000   0.00000  -0.00000   0.00000  -0.00000   0.00000
    D4       -1.08566   0.00002   0.00000   0.00017   0.00017  -1.08549
    D5        1.04418  -0.00000   0.00001   0.00003   0.00004   1.04422
    D6       -0.04148   0.00002   0.00001   0.00019   0.00021  -0.04127
    D7        2.58152   0.00002  -0.00010   0.00025   0.00014   2.58167
    D8       -0.00000   0.00000   0.00000   0.00000   0.00000   0.00000
    D9       -0.00000  -0.00000   0.00000  -0.00000   0.00000   0.00000
   D10       -2.58152  -0.00002   0.00010  -0.00025  -0.00014  -2.58167
   D11        0.30236   0.00000  -0.00003   0.00001  -0.00003   0.30233
   D12       -2.28591   0.00000  -0.00010  -0.00001  -0.00011  -2.28602
   D13        2.97446   0.00000   0.00011  -0.00006   0.00005   2.97451
   D14        0.38619   0.00000   0.00004  -0.00007  -0.00003   0.38616
   D15       -0.00000  -0.00000   0.00000  -0.00000   0.00000   0.00000
   D16       -2.96242  -0.00004  -0.00011  -0.00030  -0.00041  -2.96283
   D17       -0.30062  -0.00004  -0.00003  -0.00026  -0.00029  -0.30091
   D18        0.00000   0.00000  -0.00000   0.00000  -0.00000   0.00000
   D19        2.61104   0.00000  -0.00015   0.00008  -0.00007   2.61097
   D20       -1.04418   0.00000  -0.00001  -0.00003  -0.00004  -1.04422
   D21        1.08566  -0.00002  -0.00000  -0.00017  -0.00017   1.08549
   D22       -2.58648  -0.00002  -0.00015  -0.00009  -0.00024  -2.58672
   D23        0.04148  -0.00002  -0.00001  -0.00019  -0.00021   0.04127
   D24        2.96242   0.00004   0.00011   0.00030   0.00041   2.96283
   D25        0.30062   0.00004   0.00003   0.00026   0.00029   0.30091
   D26       -2.97446  -0.00000  -0.00011   0.00006  -0.00005  -2.97451
   D27       -0.38619  -0.00000  -0.00004   0.00007   0.00003  -0.38616
   D28       -0.30236  -0.00000   0.00003  -0.00001   0.00003  -0.30233
   D29        2.28591  -0.00000   0.00010   0.00001   0.00011   2.28602
   D30        0.48969   0.00002   0.00003   0.00009   0.00011   0.48980
   D31        2.55812   0.00002   0.00002   0.00017   0.00019   2.55831
   D32       -1.57875   0.00001   0.00003   0.00001   0.00003  -1.57871
   D33       -0.48969  -0.00002  -0.00003  -0.00009  -0.00011  -0.48980
   D34        1.57875  -0.00001  -0.00003  -0.00001  -0.00003   1.57871
   D35       -2.55812  -0.00002  -0.00002  -0.00017  -0.00019  -2.55831
   D36        3.14159  -0.00000  -0.00000  -0.00000   0.00000   3.14159
   D37       -1.07316   0.00000  -0.00000   0.00008   0.00008  -1.07308
   D38        1.07316  -0.00000   0.00000  -0.00008  -0.00008   1.07308
   D39       -0.56328  -0.00002   0.00002  -0.00010  -0.00008  -0.56336
   D40       -2.63406  -0.00000   0.00001   0.00015   0.00016  -2.63390
   D41        1.50750  -0.00003   0.00003  -0.00034  -0.00031   1.50719
   D42        0.56328   0.00002  -0.00002   0.00010   0.00008   0.56336
   D43       -1.50750   0.00003  -0.00003   0.00034   0.00031  -1.50719
   D44        2.63406   0.00000  -0.00001  -0.00015  -0.00016   2.63390
   D45        3.14159  -0.00000  -0.00000  -0.00000   0.00000   3.14159
   D46        1.07081   0.00001  -0.00001   0.00024   0.00024   1.07105
   D47       -1.07081  -0.00001   0.00001  -0.00024  -0.00024  -1.07105
         Item               Value     Threshold  Converged?
 Maximum Force            0.000089     0.000450     YES
 RMS     Force            0.000029     0.000300     YES
 Maximum Displacement     0.000766     0.001800     YES
 RMS     Displacement     0.000212     0.001200     YES
 Predicted change in Energy=-2.324186D-07
 Optimization completed.
    -- Stationary point found.
                           ----------------------------
                           !   Optimized Parameters   !
                           ! (Angstroms and Degrees)  !
 --------------------------                            --------------------------
 ! Name  Definition              Value          Derivative Info.                !
 --------------------------------------------------------------------------------
 ! R1    R(1,2)                  1.0797         -DE/DX =    0.0001              !
 ! R2    R(1,3)                  1.5311         -DE/DX =    0.0001              !
 ! R3    R(1,5)                  1.4917         -DE/DX =    0.0                 !
 ! R4    R(1,9)                  1.5237         -DE/DX =    0.0                 !
 ! R5    R(3,4)                  1.3497         -DE/DX =    0.0                 !
 ! R6    R(3,7)                  1.5005         -DE/DX =    0.0                 !
 ! R7    R(4,5)                  1.5311         -DE/DX =    0.0001              !
 ! R8    R(4,7)                  1.5005         -DE/DX =    0.0                 !
 ! R9    R(5,6)                  1.0797         -DE/DX =    0.0001              !
 ! R10   R(5,9)                  1.5237         -DE/DX =    0.0                 !
 ! R11   R(7,8)                  1.0786         -DE/DX =    0.0001              !
 ! R12   R(7,11)                 1.522          -DE/DX =    0.0001              !
 ! R13   R(9,10)                 1.0834         -DE/DX =    0.0                 !
 ! R14   R(9,11)                 1.5259         -DE/DX =    0.0001              !
 ! R15   R(11,12)                1.0914         -DE/DX =    0.0                 !
 ! R16   R(11,13)                1.0914         -DE/DX =    0.0                 !
 ! A1    A(2,1,3)              130.2945         -DE/DX =    0.0                 !
 ! A2    A(2,1,5)              133.4063         -DE/DX =    0.0                 !
 ! A3    A(2,1,9)              124.0728         -DE/DX =    0.0                 !
 ! A4    A(3,1,5)               87.3413         -DE/DX =    0.0                 !
 ! A5    A(3,1,9)               98.5914         -DE/DX =    0.0                 !
 ! A6    A(1,3,4)               92.6587         -DE/DX =    0.0                 !
 ! A7    A(1,3,7)              111.791          -DE/DX =    0.0                 !
 ! A8    A(3,4,5)               92.6587         -DE/DX =    0.0                 !
 ! A9    A(5,4,7)              111.791          -DE/DX =    0.0                 !
 ! A10   A(1,5,4)               87.3413         -DE/DX =    0.0                 !
 ! A11   A(1,5,6)              133.4063         -DE/DX =    0.0                 !
 ! A12   A(4,5,6)              130.2945         -DE/DX =    0.0                 !
 ! A13   A(4,5,9)               98.5914         -DE/DX =    0.0                 !
 ! A14   A(6,5,9)              124.0728         -DE/DX =    0.0                 !
 ! A15   A(3,7,8)              122.3847         -DE/DX =    0.0                 !
 ! A16   A(3,7,11)             107.0149         -DE/DX =    0.0                 !
 ! A17   A(4,7,8)              122.3847         -DE/DX =    0.0                 !
 ! A18   A(4,7,11)             107.0149         -DE/DX =    0.0                 !
 ! A19   A(8,7,11)             124.0283         -DE/DX =    0.0                 !
 ! A20   A(1,9,10)             118.2342         -DE/DX =    0.0                 !
 ! A21   A(1,9,11)             113.5464         -DE/DX =    0.0                 !
 ! A22   A(5,9,10)             118.2342         -DE/DX =    0.0                 !
 ! A23   A(5,9,11)             113.5464         -DE/DX =    0.0                 !
 ! A24   A(10,9,11)            119.8781         -DE/DX =    0.0                 !
 ! A25   A(7,11,9)              99.0914         -DE/DX =    0.0                 !
 ! A26   A(7,11,12)            112.2812         -DE/DX =    0.0                 !
 ! A27   A(7,11,13)            112.2812         -DE/DX =    0.0                 !
 ! A28   A(9,11,12)            112.1015         -DE/DX =    0.0                 !
 ! A29   A(9,11,13)            112.1015         -DE/DX =    0.0                 !
 ! A30   A(12,11,13)           108.8007         -DE/DX =    0.0                 !
 ! D1    D(2,1,3,4)           -149.6017         -DE/DX =    0.0                 !
 ! D2    D(2,1,3,7)            148.1946         -DE/DX =    0.0                 !
 ! D3    D(5,1,3,4)              0.0            -DE/DX =    0.0                 !
 ! D4    D(5,1,3,7)            -62.2038         -DE/DX =    0.0                 !
 ! D5    D(9,1,3,4)             59.8273         -DE/DX =    0.0                 !
 ! D6    D(9,1,3,7)             -2.3765         -DE/DX =    0.0                 !
 ! D7    D(2,1,5,4)            147.9104         -DE/DX =    0.0                 !
 ! D8    D(2,1,5,6)              0.0            -DE/DX =    0.0                 !
 ! D9    D(3,1,5,4)              0.0            -DE/DX =    0.0                 !
 ! D10   D(3,1,5,6)           -147.9104         -DE/DX =    0.0                 !
 ! D11   D(2,1,9,10)            17.324          -DE/DX =    0.0                 !
 ! D12   D(2,1,9,11)          -130.9729         -DE/DX =    0.0                 !
 ! D13   D(3,1,9,10)           170.424          -DE/DX =    0.0                 !
 ! D14   D(3,1,9,11)            22.1271         -DE/DX =    0.0                 !
 ! D15   D(1,3,4,5)              0.0            -DE/DX =    0.0                 !
 ! D16   D(1,3,7,8)           -169.734          -DE/DX =    0.0                 !
 ! D17   D(1,3,7,11)           -17.2243         -DE/DX =    0.0                 !
 ! D18   D(3,4,5,1)              0.0            -DE/DX =    0.0                 !
 ! D19   D(3,4,5,6)            149.6017         -DE/DX =    0.0                 !
 ! D20   D(3,4,5,9)            -59.8273         -DE/DX =    0.0                 !
 ! D21   D(7,4,5,1)             62.2038         -DE/DX =    0.0                 !
 ! D22   D(7,4,5,6)           -148.1946         -DE/DX =    0.0                 !
 ! D23   D(7,4,5,9)              2.3765         -DE/DX =    0.0                 !
 ! D24   D(5,4,7,8)            169.734          -DE/DX =    0.0                 !
 ! D25   D(5,4,7,11)            17.2243         -DE/DX =    0.0                 !
 ! D26   D(4,5,9,10)          -170.424          -DE/DX =    0.0                 !
 ! D27   D(4,5,9,11)           -22.1271         -DE/DX =    0.0                 !
 ! D28   D(6,5,9,10)           -17.324          -DE/DX =    0.0                 !
 ! D29   D(6,5,9,11)           130.9729         -DE/DX =    0.0                 !
 ! D30   D(3,7,11,9)            28.0569         -DE/DX =    0.0                 !
 ! D31   D(3,7,11,12)          146.5693         -DE/DX =    0.0                 !
 ! D32   D(3,7,11,13)          -90.4555         -DE/DX =    0.0                 !
 ! D33   D(4,7,11,9)           -28.0569         -DE/DX =    0.0                 !
 ! D34   D(4,7,11,12)           90.4555         -DE/DX =    0.0                 !
 ! D35   D(4,7,11,13)         -146.5693         -DE/DX =    0.0                 !
 ! D36   D(8,7,11,9)           180.0            -DE/DX =    0.0                 !
 ! D37   D(8,7,11,12)          -61.4876         -DE/DX =    0.0                 !
 ! D38   D(8,7,11,13)           61.4876         -DE/DX =    0.0                 !
 ! D39   D(1,9,11,7)           -32.2736         -DE/DX =    0.0                 !
 ! D40   D(1,9,11,12)         -150.9205         -DE/DX =    0.0                 !
 ! D41   D(1,9,11,13)           86.3733         -DE/DX =    0.0                 !
 ! D42   D(5,9,11,7)            32.2736         -DE/DX =    0.0                 !
 ! D43   D(5,9,11,12)          -86.3733         -DE/DX =    0.0                 !
 ! D44   D(5,9,11,13)          150.9205         -DE/DX =    0.0                 !
 ! D45   D(10,9,11,7)          180.0            -DE/DX =    0.0                 !
 ! D46   D(10,9,11,12)          61.3531         -DE/DX =    0.0                 !
 ! D47   D(10,9,11,13)         -61.3531         -DE/DX =    0.0                 !
 --------------------------------------------------------------------------------
 GradGradGradGradGradGradGradGradGradGradGradGradGradGradGradGradGradGrad

                          Input orientation:                          
 ---------------------------------------------------------------------
 Center     Atomic      Atomic             Coordinates (Angstroms)
 Number     Number       Type             X           Y           Z
 ---------------------------------------------------------------------
      1          6           0        1.129737    0.745872    0.328899
      2          1           0        1.903677    1.487784    0.201364
      3          6           0       -0.016676    0.674851    1.341272
      4          6           0       -0.016676   -0.674851    1.341272
      5          6           0        1.129737   -0.745872    0.328899
      6          1           0        1.903677   -1.487784    0.201364
      7          6           0       -1.226966   -0.000000    0.765792
      8          1           0       -2.181767   -0.000000    1.267554
      9          6           0        0.464340    0.000000   -0.821178
     10          1           0        0.957740    0.000000   -1.785681
     11          6           0       -1.059798    0.000000   -0.747017
     12          1           0       -1.493512   -0.887424   -1.211269
     13          1           0       -1.493512    0.887424   -1.211269
 ---------------------------------------------------------------------
                    Distance matrix (angstroms):
                    1          2          3          4          5
     1  C    0.000000
     2  H    1.079667   0.000000
     3  C    1.531081   2.376553   0.000000
     4  C    2.087490   3.108719   1.349701   0.000000
     5  C    1.491743   2.367375   2.087490   1.531081   0.000000
     6  H    2.367375   2.975567   3.108719   2.376553   1.079667
     7  C    2.510230   3.511838   1.500468   1.500468   2.510230
     8  H    3.521855   4.476730   2.269026   2.269026   3.521855
     9  C    1.523731   2.308849   2.315813   2.315813   1.523731
    10  H    2.248857   2.656435   3.344062   3.344062   2.248857
    11  C    2.551075   3.448929   2.429913   2.429913   2.551075
    12  H    3.452711   4.379273   3.337247   2.956637   3.045258
    13  H    3.045258   3.727849   2.956637   3.337247   3.452711
                    6          7          8          9         10
     6  H    0.000000
     7  C    3.511838   0.000000
     8  H    4.476730   1.078615   0.000000
     9  C    2.308849   2.319265   3.371155   0.000000
    10  H    2.656435   3.359012   4.379355   1.083379   0.000000
    11  C    3.448929   1.522017   2.305929   1.525941   2.269204
    12  H    3.727849   2.183423   2.721357   2.184691   2.669477
    13  H    4.379273   2.183423   2.721357   2.184691   2.669477
                   11         12         13
    11  C    0.000000
    12  H    1.091403   0.000000
    13  H    1.091403   1.774848   0.000000
 Stoichiometry    C7H6
 Framework group  CS[SG(C3H2),X(C4H4)]
 Deg. of freedom    19
 Full point group                 CS      NOp   2
 Largest Abelian subgroup         CS      NOp   2
 Largest concise Abelian subgroup CS      NOp   2
                         Standard orientation:                         
 ---------------------------------------------------------------------
 Center     Atomic      Atomic             Coordinates (Angstroms)
 Number     Number       Type             X           Y           Z
 ---------------------------------------------------------------------
      1          6           0       -0.768339   -0.772580    0.745872
      2          1           0       -1.185034   -1.437119    1.487784
      3          6           0       -0.768339    0.756853    0.674851
      4          6           0       -0.768339    0.756853   -0.674851
      5          6           0       -0.768339   -0.772580   -0.745872
      6          1           0       -1.185034   -1.437119   -1.487784
      7          6           0        0.464148    1.283121   -0.000000
      8          1           0        0.720051    2.330939   -0.000000
      9          6           0        0.534167   -1.035087    0.000000
     10          1           0        0.930532   -2.043355    0.000000
     11          6           0        1.487447    0.156447    0.000000
     12          1           0        2.122523    0.174244   -0.887424
     13          1           0        2.122523    0.174244    0.887424
 ---------------------------------------------------------------------
 Rotational constants (GHZ):           5.2027319           4.4952770           3.3940889

 **********************************************************************

            Population analysis using the SCF density.

 **********************************************************************

 Orbital symmetries:
       Occupied  (A') (A') (A') (A") (A') (A") (A') (A') (A') (A')
                 (A") (A') (A') (A') (A") (A') (A') (A") (A') (A')
                 (A") (A') (A") (A')
       Virtual   (A") (A') (A') (A") (A') (A") (A') (A') (A") (A')
                 (A") (A') (A') (A") (A') (A") (A') (A') (A") (A')
                 (A") (A') (A") (A') (A') (A") (A') (A') (A") (A')
                 (A') (A") (A') (A") (A') (A') (A") (A') (A") (A')
                 (A") (A') (A") (A') (A') (A") (A') (A') (A") (A')
                 (A") (A") (A') (A') (A") (A') (A') (A') (A") (A')
                 (A') (A") (A") (A') (A') (A") (A') (A') (A") (A')
                 (A") (A') (A") (A') (A") (A") (A') (A') (A") (A")
                 (A') (A') (A") (A') (A") (A") (A') (A') (A') (A")
                 (A') (A") (A') (A") (A') (A') (A") (A') (A") (A")
                 (A') (A') (A") (A') (A') (A') (A') (A") (A") (A')
                 (A") (A') (A") (A') (A') (A") (A') (A') (A") (A')
                 (A") (A') (A") (A') (A") (A") (A') (A') (A') (A')
                 (A") (A') (A') (A") (A") (A') (A') (A") (A") (A')
                 (A") (A') (A') (A') (A') (A') (A") (A") (A') (A')
                 (A") (A') (A') (A") (A") (A') (A") (A') (A") (A")
                 (A") (A') (A') (A") (A') (A") (A") (A') (A") (A')
                 (A") (A") (A') (A') (A') (A") (A') (A') (A") (A")
                 (A') (A") (A') (A') (A') (A") (A') (A") (A") (A')
                 (A") (A') (A') (A") (A') (A') (A') (A") (A") (A")
                 (A') (A') (A") (A') (A') (A") (A') (A") (A") (A')
                 (A') (A") (A') (A') (A") (A") (A') (A') (A") (A')
                 (A") (A") (A') (A') (A') (A') (A") (A") (A')
 The electronic state is 1-A'.
 Alpha  occ. eigenvalues --  -10.57501 -10.57159 -10.57015 -10.56976 -10.55155
 Alpha  occ. eigenvalues --  -10.55043 -10.54863  -1.08685  -0.90447  -0.84840
 Alpha  occ. eigenvalues --   -0.71384  -0.67218  -0.65440  -0.59862  -0.54545
 Alpha  occ. eigenvalues --   -0.53092  -0.49529  -0.48781  -0.43617  -0.39470
 Alpha  occ. eigenvalues --   -0.36859  -0.34344  -0.33676  -0.28534
 Alpha virt. eigenvalues --   -0.03707   0.07788   0.09941   0.10525   0.11305
 Alpha virt. eigenvalues --    0.12712   0.13100   0.13742   0.14895   0.16433
 Alpha virt. eigenvalues --    0.16948   0.17978   0.18900   0.19524   0.23013
 Alpha virt. eigenvalues --    0.24878   0.25150   0.26602   0.27660   0.28880
 Alpha virt. eigenvalues --    0.31468   0.32376   0.33218   0.35394   0.38347
 Alpha virt. eigenvalues --    0.39455   0.40169   0.40832   0.40838   0.43065
 Alpha virt. eigenvalues --    0.43533   0.43744   0.43955   0.44512   0.45635
 Alpha virt. eigenvalues --    0.45867   0.47222   0.47533   0.48103   0.48996
 Alpha virt. eigenvalues --    0.51223   0.52068   0.54013   0.55406   0.58690
 Alpha virt. eigenvalues --    0.60673   0.63861   0.66912   0.69406   0.70076
 Alpha virt. eigenvalues --    0.74962   0.80727   0.82484   0.85051   0.88666
 Alpha virt. eigenvalues --    0.92224   0.96058   0.96588   0.97809   0.98511
 Alpha virt. eigenvalues --    0.99383   1.03624   1.04871   1.06053   1.08211
 Alpha virt. eigenvalues --    1.08744   1.10393   1.13122   1.14125   1.15417
 Alpha virt. eigenvalues --    1.17363   1.19874   1.21034   1.21115   1.21830
 Alpha virt. eigenvalues --    1.24015   1.24789   1.27373   1.28261   1.30317
 Alpha virt. eigenvalues --    1.31670   1.33795   1.36040   1.41100   1.45111
 Alpha virt. eigenvalues --    1.49201   1.50651   1.54672   1.55173   1.59795
 Alpha virt. eigenvalues --    1.62479   1.65585   1.68407   1.69323   1.69366
 Alpha virt. eigenvalues --    1.75034   1.75400   1.78699   1.82484   1.85587
 Alpha virt. eigenvalues --    1.92004   1.93987   1.98326   2.00160   2.01952
 Alpha virt. eigenvalues --    2.02735   2.08835   2.10604   2.16645   2.19533
 Alpha virt. eigenvalues --    2.20938   2.21493   2.27066   2.27535   2.28499
 Alpha virt. eigenvalues --    2.31217   2.33506   2.37667   2.39365   2.40453
 Alpha virt. eigenvalues --    2.41709   2.44468   2.46264   2.50379   2.52729
 Alpha virt. eigenvalues --    2.55360   2.55636   2.57051   2.58013   2.62450
 Alpha virt. eigenvalues --    2.65390   2.66579   2.67022   2.68797   2.71877
 Alpha virt. eigenvalues --    2.73339   2.75968   2.77252   2.79865   2.81690
 Alpha virt. eigenvalues --    2.83393   2.84998   2.87640   2.91114   2.93217
 Alpha virt. eigenvalues --    2.97376   2.98777   3.00637   3.00855   3.02996
 Alpha virt. eigenvalues --    3.04904   3.05279   3.06401   3.09031   3.10230
 Alpha virt. eigenvalues --    3.10318   3.12749   3.16725   3.17539   3.23309
 Alpha virt. eigenvalues --    3.26006   3.26911   3.30301   3.31414   3.35048
 Alpha virt. eigenvalues --    3.35647   3.36683   3.39397   3.42246   3.45591
 Alpha virt. eigenvalues --    3.51102   3.54952   3.56025   3.59309   3.61111
 Alpha virt. eigenvalues --    3.62787   3.63384   3.70320   3.73484   3.82283
 Alpha virt. eigenvalues --    3.84351   3.85545   3.86309   3.89742   3.90529
 Alpha virt. eigenvalues --    3.91202   3.93432   3.96089   3.98385   4.02950
 Alpha virt. eigenvalues --    4.06441   4.07109   4.10919   4.13544   4.13944
 Alpha virt. eigenvalues --    4.17253   4.17997   4.20763   4.23895   4.24528
 Alpha virt. eigenvalues --    4.29703   4.31658   4.33966   4.34903   4.41118
 Alpha virt. eigenvalues --    4.41281   4.53571   4.55099   4.57325   4.58812
 Alpha virt. eigenvalues --    4.66927   4.70936   4.74761   4.80411   4.81993
 Alpha virt. eigenvalues --    4.85121   4.87183   4.90830   4.92859   4.97638
 Alpha virt. eigenvalues --    5.09212   5.15492  22.29144  22.48709  22.58724
 Alpha virt. eigenvalues --   22.61128  22.61500  22.68411  22.74316
          Condensed to atoms (all electrons):
               1          2          3          4          5          6
     1  C    5.198754   0.402987   0.323196  -0.115903   0.237079  -0.035507
     2  H    0.402987   0.540823  -0.035690   0.018792  -0.035507   0.001052
     3  C    0.323196  -0.035690   5.422381   0.249728  -0.115903   0.018792
     4  C   -0.115903   0.018792   0.249728   5.422381   0.323196  -0.035690
     5  C    0.237079  -0.035507  -0.115903   0.323196   5.198754   0.402987
     6  H   -0.035507   0.001052   0.018792  -0.035690   0.402987   0.540823
     7  C   -0.009847  -0.003272   0.249697   0.249697  -0.009847  -0.003272
     8  H    0.000164   0.000261  -0.022113  -0.022113   0.000164   0.000261
     9  C    0.221336  -0.022474  -0.026074  -0.026074   0.221336  -0.022474
    10  H   -0.029152  -0.004383   0.004363   0.004363  -0.029152  -0.004383
    11  C   -0.062897  -0.003448  -0.058009  -0.058009  -0.062897  -0.003448
    12  H    0.009852  -0.000008   0.007749  -0.007870  -0.004413   0.000144
    13  H   -0.004413   0.000144  -0.007870   0.007749   0.009852  -0.000008
               7          8          9         10         11         12
     1  C   -0.009847   0.000164   0.221336  -0.029152  -0.062897   0.009852
     2  H   -0.003272   0.000261  -0.022474  -0.004383  -0.003448  -0.000008
     3  C    0.249697  -0.022113  -0.026074   0.004363  -0.058009   0.007749
     4  C    0.249697  -0.022113  -0.026074   0.004363  -0.058009  -0.007870
     5  C   -0.009847   0.000164   0.221336  -0.029152  -0.062897  -0.004413
     6  H   -0.003272   0.000261  -0.022474  -0.004383  -0.003448   0.000144
     7  C    5.234761   0.413303  -0.120196   0.009863   0.280253  -0.029272
     8  H    0.413303   0.511105   0.010213   0.000065  -0.040783  -0.000341
     9  C   -0.120196   0.010213   5.230944   0.415479   0.322762  -0.038422
    10  H    0.009863   0.000065   0.415479   0.524865  -0.030797  -0.000537
    11  C    0.280253  -0.040783   0.322762  -0.030797   5.091968   0.410948
    12  H   -0.029272  -0.000341  -0.038422  -0.000537   0.410948   0.540575
    13  H   -0.029272  -0.000341  -0.038422  -0.000537   0.410948  -0.027096
              13
     1  C   -0.004413
     2  H    0.000144
     3  C   -0.007870
     4  C    0.007749
     5  C    0.009852
     6  H   -0.000008
     7  C   -0.029272
     8  H   -0.000341
     9  C   -0.038422
    10  H   -0.000537
    11  C    0.410948
    12  H   -0.027096
    13  H    0.540575
 Mulliken charges:
               1
     1  C   -0.135651
     2  H    0.140722
     3  C   -0.010249
     4  C   -0.010249
     5  C   -0.135651
     6  H    0.140722
     7  C   -0.232595
     8  H    0.150155
     9  C   -0.127934
    10  H    0.139941
    11  C   -0.196592
    12  H    0.138691
    13  H    0.138691
 Sum of Mulliken charges =  -0.00000
 Mulliken charges with hydrogens summed into heavy atoms:
               1
     1  C    0.005071
     3  C   -0.010249
     4  C   -0.010249
     5  C    0.005071
     7  C   -0.082441
     9  C    0.012007
    11  C    0.080790
 Electronic spatial extent (au):  <R**2>=            470.3671
 Charge=             -0.0000 electrons
 Dipole moment (field-independent basis, Debye):
    X=              1.4839    Y=             -1.6877    Z=              0.0000  Tot=              2.2473
 Quadrupole moment (field-independent basis, Debye-Ang):
   XX=            -41.3156   YY=            -39.0131   ZZ=            -42.7874
   XY=              2.4929   XZ=              0.0000   YZ=              0.0000
 Traceless Quadrupole moment (field-independent basis, Debye-Ang):
   XX=             -0.2769   YY=              2.0256   ZZ=             -1.7487
   XY=              2.4929   XZ=              0.0000   YZ=              0.0000
 Octapole moment (field-independent basis, Debye-Ang**2):
  XXX=              8.0164  YYY=             -4.5847  ZZZ=              0.0000  XYY=              3.8501
  XXY=             -3.4291  XXZ=             -0.0000  XZZ=              0.8918  YZZ=             -6.4062
  YYZ=             -0.0000  XYZ=             -0.0000
 Hexadecapole moment (field-independent basis, Debye-Ang**3):
 XXXX=           -270.5890 YYYY=           -245.0651 ZZZZ=           -141.7548 XXXY=             -8.1307
 XXXZ=              0.0000 YYYX=             -5.1424 YYYZ=              0.0000 ZZZX=              0.0000
 ZZZY=              0.0000 XXYY=            -88.4008 XXZZ=            -62.9640 YYZZ=            -69.3934
 XXYZ=              0.0000 YYXZ=              0.0000 ZZXY=              2.7605
 N-N= 2.775709925831D+02 E-N=-1.180833368115D+03  KE= 2.687564848268D+02
 Symmetry A'   KE= 1.918402084971D+02
 Symmetry A"   KE= 7.691627632964D+01
 ******************************Gaussian NBO Version 3.1******************************
             N A T U R A L   A T O M I C   O R B I T A L   A N D
          N A T U R A L   B O N D   O R B I T A L   A N A L Y S I S
 ******************************Gaussian NBO Version 3.1******************************

       /RESON  / : Allow strongly delocalized NBO set
       /BNDIDX / : Print bond indices based on the NAO density matrix

 Analyzing the SCF density

 Job title: M0001                                                           

 Storage needed:    193159 in NPA,    256995 in NBO (2147482673 available)
 GSVD:  LWork=       21967 too small for GESVD, short by       60830 words or       60830 for optimal perf.


 NATURAL POPULATIONS:  Natural atomic orbital occupancies 
                                                          
   NAO  Atom  No  lang   Type(AO)    Occupancy      Energy
 ----------------------------------------------------------
     1    C    1  S      Cor( 1S)     1.99919     -10.42823
     2    C    1  S      Val( 2S)     1.00887      -0.28344
     3    C    1  S      Ryd( 4S)     0.00209       1.64056
     4    C    1  S      Ryd( 3S)     0.00024       1.58551
     5    C    1  S      Ryd( 5S)     0.00000      21.33012
     6    C    1  px     Val( 2p)     1.10579      -0.12654
     7    C    1  px     Ryd( 4p)     0.00186       1.34076
     8    C    1  px     Ryd( 3p)     0.00052       1.06161
     9    C    1  py     Val( 2p)     1.06116      -0.11431
    10    C    1  py     Ryd( 4p)     0.00323       1.54779
    11    C    1  py     Ryd( 3p)     0.00045       1.29873
    12    C    1  pz     Val( 2p)     1.05659      -0.11732
    13    C    1  pz     Ryd( 4p)     0.00355       1.50674
    14    C    1  pz     Ryd( 3p)     0.00034       1.21934
    15    C    1  dxy    Ryd( 3d)     0.00044       1.45099
    16    C    1  dxy    Ryd( 4d)     0.00028       3.21460
    17    C    1  dxz    Ryd( 3d)     0.00216       1.53021
    18    C    1  dxz    Ryd( 4d)     0.00033       3.38610
    19    C    1  dyz    Ryd( 3d)     0.00127       1.56915
    20    C    1  dyz    Ryd( 4d)     0.00045       3.40656
    21    C    1  dx2y2  Ryd( 3d)     0.00134       1.63936
    22    C    1  dx2y2  Ryd( 4d)     0.00023       3.52649
    23    C    1  dz2    Ryd( 3d)     0.00183       1.61861
    24    C    1  dz2    Ryd( 4d)     0.00042       3.67234
    25    C    1  f(0)   Ryd( 4f)     0.00015       3.71363
    26    C    1  f(C1)  Ryd( 4f)     0.00023       3.61700
    27    C    1  f(S1)  Ryd( 4f)     0.00019       3.78196
    28    C    1  f(C2)  Ryd( 4f)     0.00015       3.62382
    29    C    1  f(S2)  Ryd( 4f)     0.00018       3.51842
    30    C    1  f(C3)  Ryd( 4f)     0.00004       3.57156
    31    C    1  f(S3)  Ryd( 4f)     0.00010       3.62106

    32    H    2  S      Val( 1S)     0.76509       0.04213
    33    H    2  S      Ryd( 2S)     0.00054       1.31976
    34    H    2  S      Ryd( 3S)     0.00013       1.48326
    35    H    2  px     Ryd( 2p)     0.00019       2.48509
    36    H    2  py     Ryd( 2p)     0.00022       2.68168
    37    H    2  pz     Ryd( 2p)     0.00028       2.75015

    38    C    3  S      Cor( 1S)     1.99814     -10.39850
    39    C    3  S      Val( 2S)     1.09081      -0.26240
    40    C    3  S      Ryd( 3S)     0.00147       1.23733
    41    C    3  S      Ryd( 4S)     0.00040       2.03229
    42    C    3  S      Ryd( 5S)     0.00001      21.67475
    43    C    3  px     Val( 2p)     0.88892      -0.07362
    44    C    3  px     Ryd( 4p)     0.00308       1.22326
    45    C    3  px     Ryd( 3p)     0.00018       1.10059
    46    C    3  py     Val( 2p)     0.88871      -0.04715
    47    C    3  py     Ryd( 4p)     0.00311       1.36865
    48    C    3  py     Ryd( 3p)     0.00028       1.36506
    49    C    3  pz     Val( 2p)     1.11466      -0.10495
    50    C    3  pz     Ryd( 3p)     0.00207       1.18208
    51    C    3  pz     Ryd( 4p)     0.00052       1.45574
    52    C    3  dxy    Ryd( 3d)     0.00118       1.29042
    53    C    3  dxy    Ryd( 4d)     0.00029       3.33565
    54    C    3  dxz    Ryd( 3d)     0.00739       1.28657
    55    C    3  dxz    Ryd( 4d)     0.00022       3.44057
    56    C    3  dyz    Ryd( 3d)     0.00336       1.31977
    57    C    3  dyz    Ryd( 4d)     0.00029       3.43814
    58    C    3  dx2y2  Ryd( 3d)     0.00336       1.44659
    59    C    3  dx2y2  Ryd( 4d)     0.00028       3.57716
    60    C    3  dz2    Ryd( 3d)     0.00430       1.44598
    61    C    3  dz2    Ryd( 4d)     0.00035       3.67212
    62    C    3  f(0)   Ryd( 4f)     0.00009       3.98650
    63    C    3  f(C1)  Ryd( 4f)     0.00021       3.62955
    64    C    3  f(S1)  Ryd( 4f)     0.00007       3.68544
    65    C    3  f(C2)  Ryd( 4f)     0.00012       3.62743
    66    C    3  f(S2)  Ryd( 4f)     0.00010       3.36723
    67    C    3  f(C3)  Ryd( 4f)     0.00004       3.62419
    68    C    3  f(S3)  Ryd( 4f)     0.00010       3.64607

    69    C    4  S      Cor( 1S)     1.99814     -10.39850
    70    C    4  S      Val( 2S)     1.09081      -0.26240
    71    C    4  S      Ryd( 3S)     0.00147       1.23733
    72    C    4  S      Ryd( 4S)     0.00040       2.03229
    73    C    4  S      Ryd( 5S)     0.00001      21.67475
    74    C    4  px     Val( 2p)     0.88892      -0.07362
    75    C    4  px     Ryd( 4p)     0.00308       1.22326
    76    C    4  px     Ryd( 3p)     0.00018       1.10059
    77    C    4  py     Val( 2p)     0.88871      -0.04715
    78    C    4  py     Ryd( 4p)     0.00311       1.36865
    79    C    4  py     Ryd( 3p)     0.00028       1.36506
    80    C    4  pz     Val( 2p)     1.11466      -0.10495
    81    C    4  pz     Ryd( 3p)     0.00207       1.18208
    82    C    4  pz     Ryd( 4p)     0.00052       1.45574
    83    C    4  dxy    Ryd( 3d)     0.00118       1.29042
    84    C    4  dxy    Ryd( 4d)     0.00029       3.33565
    85    C    4  dxz    Ryd( 3d)     0.00739       1.28657
    86    C    4  dxz    Ryd( 4d)     0.00022       3.44057
    87    C    4  dyz    Ryd( 3d)     0.00336       1.31977
    88    C    4  dyz    Ryd( 4d)     0.00029       3.43814
    89    C    4  dx2y2  Ryd( 3d)     0.00336       1.44659
    90    C    4  dx2y2  Ryd( 4d)     0.00028       3.57716
    91    C    4  dz2    Ryd( 3d)     0.00430       1.44598
    92    C    4  dz2    Ryd( 4d)     0.00035       3.67212
    93    C    4  f(0)   Ryd( 4f)     0.00009       3.98650
    94    C    4  f(C1)  Ryd( 4f)     0.00021       3.62955
    95    C    4  f(S1)  Ryd( 4f)     0.00007       3.68544
    96    C    4  f(C2)  Ryd( 4f)     0.00012       3.62743
    97    C    4  f(S2)  Ryd( 4f)     0.00010       3.36723
    98    C    4  f(C3)  Ryd( 4f)     0.00004       3.62419
    99    C    4  f(S3)  Ryd( 4f)     0.00010       3.64607

   100    C    5  S      Cor( 1S)     1.99919     -10.42823
   101    C    5  S      Val( 2S)     1.00887      -0.28344
   102    C    5  S      Ryd( 4S)     0.00209       1.64056
   103    C    5  S      Ryd( 3S)     0.00024       1.58551
   104    C    5  S      Ryd( 5S)     0.00000      21.33012
   105    C    5  px     Val( 2p)     1.10579      -0.12654
   106    C    5  px     Ryd( 4p)     0.00186       1.34076
   107    C    5  px     Ryd( 3p)     0.00052       1.06161
   108    C    5  py     Val( 2p)     1.06116      -0.11431
   109    C    5  py     Ryd( 4p)     0.00323       1.54779
   110    C    5  py     Ryd( 3p)     0.00045       1.29873
   111    C    5  pz     Val( 2p)     1.05659      -0.11732
   112    C    5  pz     Ryd( 4p)     0.00355       1.50674
   113    C    5  pz     Ryd( 3p)     0.00034       1.21934
   114    C    5  dxy    Ryd( 3d)     0.00044       1.45099
   115    C    5  dxy    Ryd( 4d)     0.00028       3.21460
   116    C    5  dxz    Ryd( 3d)     0.00216       1.53021
   117    C    5  dxz    Ryd( 4d)     0.00033       3.38610
   118    C    5  dyz    Ryd( 3d)     0.00127       1.56915
   119    C    5  dyz    Ryd( 4d)     0.00045       3.40656
   120    C    5  dx2y2  Ryd( 3d)     0.00134       1.63936
   121    C    5  dx2y2  Ryd( 4d)     0.00023       3.52649
   122    C    5  dz2    Ryd( 3d)     0.00183       1.61861
   123    C    5  dz2    Ryd( 4d)     0.00042       3.67234
   124    C    5  f(0)   Ryd( 4f)     0.00015       3.71363
   125    C    5  f(C1)  Ryd( 4f)     0.00023       3.61700
   126    C    5  f(S1)  Ryd( 4f)     0.00019       3.78196
   127    C    5  f(C2)  Ryd( 4f)     0.00015       3.62382
   128    C    5  f(S2)  Ryd( 4f)     0.00018       3.51842
   129    C    5  f(C3)  Ryd( 4f)     0.00004       3.57156
   130    C    5  f(S3)  Ryd( 4f)     0.00010       3.62106

   131    H    6  S      Val( 1S)     0.76509       0.04213
   132    H    6  S      Ryd( 2S)     0.00054       1.31976
   133    H    6  S      Ryd( 3S)     0.00013       1.48326
   134    H    6  px     Ryd( 2p)     0.00019       2.48509
   135    H    6  py     Ryd( 2p)     0.00022       2.68168
   136    H    6  pz     Ryd( 2p)     0.00028       2.75015

   137    C    7  S      Cor( 1S)     1.99934     -10.43075
   138    C    7  S      Val( 2S)     1.01585      -0.29135
   139    C    7  S      Ryd( 3S)     0.00431       1.38211
   140    C    7  S      Ryd( 4S)     0.00016       1.86170
   141    C    7  S      Ryd( 5S)     0.00000      21.25294
   142    C    7  px     Val( 2p)     0.95153      -0.09993
   143    C    7  px     Ryd( 3p)     0.00470       1.10412
   144    C    7  px     Ryd( 4p)     0.00019       2.04190
   145    C    7  py     Val( 2p)     1.17909      -0.11838
   146    C    7  py     Ryd( 3p)     0.00309       1.39019
   147    C    7  py     Ryd( 4p)     0.00033       1.80607
   148    C    7  pz     Val( 2p)     1.05546      -0.12241
   149    C    7  pz     Ryd( 3p)     0.00079       0.94706
   150    C    7  pz     Ryd( 4p)     0.00033       1.39467
   151    C    7  dxy    Ryd( 3d)     0.00223       1.52098
   152    C    7  dxy    Ryd( 4d)     0.00054       3.60147
   153    C    7  dxz    Ryd( 3d)     0.00117       1.47404
   154    C    7  dxz    Ryd( 4d)     0.00025       3.44563
   155    C    7  dyz    Ryd( 3d)     0.00034       1.38200
   156    C    7  dyz    Ryd( 4d)     0.00017       3.12197
   157    C    7  dx2y2  Ryd( 3d)     0.00294       1.50613
   158    C    7  dx2y2  Ryd( 4d)     0.00054       3.63055
   159    C    7  dz2    Ryd( 3d)     0.00160       1.49884
   160    C    7  dz2    Ryd( 4d)     0.00015       3.26723
   161    C    7  f(0)   Ryd( 4f)     0.00021       3.41891
   162    C    7  f(C1)  Ryd( 4f)     0.00013       3.48118
   163    C    7  f(S1)  Ryd( 4f)     0.00019       3.51008
   164    C    7  f(C2)  Ryd( 4f)     0.00006       3.56286
   165    C    7  f(S2)  Ryd( 4f)     0.00006       3.65628
   166    C    7  f(C3)  Ryd( 4f)     0.00009       3.85559
   167    C    7  f(S3)  Ryd( 4f)     0.00018       3.90219

   168    H    8  S      Val( 1S)     0.75783       0.05892
   169    H    8  S      Ryd( 3S)     0.00038       1.67962
   170    H    8  S      Ryd( 2S)     0.00013       1.19940
   171    H    8  px     Ryd( 2p)     0.00010       2.59811
   172    H    8  py     Ryd( 2p)     0.00041       3.01880
   173    H    8  pz     Ryd( 2p)     0.00012       2.32886

   174    C    9  S      Cor( 1S)     1.99944     -10.42874
   175    C    9  S      Val( 2S)     1.00205      -0.30030
   176    C    9  S      Ryd( 3S)     0.00137       1.57020
   177    C    9  S      Ryd( 4S)     0.00021       1.98244
   178    C    9  S      Ryd( 5S)     0.00000      21.06693
   179    C    9  px     Val( 2p)     0.95358      -0.10358
   180    C    9  px     Ryd( 4p)     0.00184       1.47582
   181    C    9  px     Ryd( 3p)     0.00025       1.31627
   182    C    9  py     Val( 2p)     1.16699      -0.12751
   183    C    9  py     Ryd( 4p)     0.00221       1.60983
   184    C    9  py     Ryd( 3p)     0.00035       1.39909
   185    C    9  pz     Val( 2p)     1.04281      -0.12419
   186    C    9  pz     Ryd( 4p)     0.00056       1.22797
   187    C    9  pz     Ryd( 3p)     0.00029       1.08448
   188    C    9  dxy    Ryd( 3d)     0.00126       1.61703
   189    C    9  dxy    Ryd( 4d)     0.00046       3.65283
   190    C    9  dxz    Ryd( 3d)     0.00077       1.50034
   191    C    9  dxz    Ryd( 4d)     0.00040       3.64855
   192    C    9  dyz    Ryd( 3d)     0.00019       1.35866
   193    C    9  dyz    Ryd( 4d)     0.00026       3.15883
   194    C    9  dx2y2  Ryd( 3d)     0.00383       1.54740
   195    C    9  dx2y2  Ryd( 4d)     0.00041       3.69930
   196    C    9  dz2    Ryd( 3d)     0.00106       1.41888
   197    C    9  dz2    Ryd( 4d)     0.00019       3.33917
   198    C    9  f(0)   Ryd( 4f)     0.00014       3.43434
   199    C    9  f(C1)  Ryd( 4f)     0.00014       3.54839
   200    C    9  f(S1)  Ryd( 4f)     0.00013       3.45764
   201    C    9  f(C2)  Ryd( 4f)     0.00005       3.58760
   202    C    9  f(S2)  Ryd( 4f)     0.00004       3.66724
   203    C    9  f(C3)  Ryd( 4f)     0.00019       3.89379
   204    C    9  f(S3)  Ryd( 4f)     0.00012       3.82669

   205    H   10  S      Val( 1S)     0.76778       0.02863
   206    H   10  S      Ryd( 3S)     0.00028       1.45416
   207    H   10  S      Ryd( 2S)     0.00011       1.25254
   208    H   10  px     Ryd( 2p)     0.00012       2.69142
   209    H   10  py     Ryd( 2p)     0.00046       2.95230
   210    H   10  pz     Ryd( 2p)     0.00012       2.33353

   211    C   11  S      Cor( 1S)     1.99943     -10.39765
   212    C   11  S      Val( 2S)     1.06012      -0.31122
   213    C   11  S      Ryd( 3S)     0.00115       1.25598
   214    C   11  S      Ryd( 4S)     0.00014       2.47655
   215    C   11  S      Ryd( 5S)     0.00000      21.18475
   216    C   11  px     Val( 2p)     1.13170      -0.11698
   217    C   11  px     Ryd( 3p)     0.00232       0.99256
   218    C   11  px     Ryd( 4p)     0.00021       1.81419
   219    C   11  py     Val( 2p)     1.00677      -0.10555
   220    C   11  py     Ryd( 3p)     0.00106       1.04482
   221    C   11  py     Ryd( 4p)     0.00016       1.75425
   222    C   11  pz     Val( 2p)     1.21676      -0.12459
   223    C   11  pz     Ryd( 3p)     0.00056       1.17569
   224    C   11  pz     Ryd( 4p)     0.00024       1.51480
   225    C   11  dxy    Ryd( 3d)     0.00190       1.57207
   226    C   11  dxy    Ryd( 4d)     0.00032       3.64322
   227    C   11  dxz    Ryd( 3d)     0.00139       1.44817
   228    C   11  dxz    Ryd( 4d)     0.00027       3.48269
   229    C   11  dyz    Ryd( 3d)     0.00014       1.18169
   230    C   11  dyz    Ryd( 4d)     0.00006       2.93368
   231    C   11  dx2y2  Ryd( 3d)     0.00079       1.39704
   232    C   11  dx2y2  Ryd( 4d)     0.00056       3.28618
   233    C   11  dz2    Ryd( 3d)     0.00379       1.45862
   234    C   11  dz2    Ryd( 4d)     0.00004       3.42820
   235    C   11  f(0)   Ryd( 4f)     0.00001       3.43543
   236    C   11  f(C1)  Ryd( 4f)     0.00018       3.93339
   237    C   11  f(S1)  Ryd( 4f)     0.00003       3.39657
   238    C   11  f(C2)  Ryd( 4f)     0.00003       3.54767
   239    C   11  f(S2)  Ryd( 4f)     0.00000       3.53257
   240    C   11  f(C3)  Ryd( 4f)     0.00014       3.72716
   241    C   11  f(S3)  Ryd( 4f)     0.00009       3.78081

   242    H   12  S      Val( 1S)     0.78159       0.02693
   243    H   12  S      Ryd( 2S)     0.00058       1.03541
   244    H   12  S      Ryd( 3S)     0.00011       1.48836
   245    H   12  px     Ryd( 2p)     0.00021       2.73632
   246    H   12  py     Ryd( 2p)     0.00009       2.44968
   247    H   12  pz     Ryd( 2p)     0.00026       2.68082

   248    H   13  S      Val( 1S)     0.78159       0.02693
   249    H   13  S      Ryd( 2S)     0.00058       1.03541
   250    H   13  S      Ryd( 3S)     0.00011       1.48836
   251    H   13  px     Ryd( 2p)     0.00021       2.73632
   252    H   13  py     Ryd( 2p)     0.00009       2.44968
   253    H   13  pz     Ryd( 2p)     0.00026       2.68082

 WARNING:  1 low occupancy (<1.9990e) core orbital  found on  C    3
           1 low occupancy (<1.9990e) core orbital  found on  C    4

 WARNING:  Population inversion found on atom  C    1
           Population inversion found on atom  C    3
           Population inversion found on atom  C    4
           Population inversion found on atom  C    5
           Population inversion found on atom  H    8
           Population inversion found on atom  C    9
           Population inversion found on atom  H   10


 Summary of Natural Population Analysis:                  
                                                          
                                       Natural Population 
                Natural  -----------------------------------------------
    Atom  No    Charge         Core      Valence    Rydberg      Total
 -----------------------------------------------------------------------
      C    1   -0.25370      1.99919     4.23241    0.02210     6.25370
      H    2    0.23356      0.00000     0.76509    0.00135     0.76644
      C    3   -0.01411      1.99814     3.98309    0.03288     6.01411
      C    4   -0.01411      1.99814     3.98309    0.03288     6.01411
      C    5   -0.25370      1.99919     4.23241    0.02210     6.25370
      H    6    0.23356      0.00000     0.76509    0.00135     0.76644
      C    7   -0.22602      1.99934     4.20193    0.02474     6.22602
      H    8    0.24103      0.00000     0.75783    0.00115     0.75897
      C    9   -0.18157      1.99944     4.16543    0.01671     6.18157
      H   10    0.23113      0.00000     0.76778    0.00109     0.76887
      C   11   -0.43036      1.99943     4.41534    0.01558     6.43036
      H   12    0.21716      0.00000     0.78159    0.00125     0.78284
      H   13    0.21716      0.00000     0.78159    0.00125     0.78284
 =======================================================================
   * Total *   -0.00000     13.99286    33.83269    0.17445    48.00000

                                 Natural Population      
 --------------------------------------------------------
   Core                      13.99286 ( 99.9490% of  14)
   Valence                   33.83269 ( 99.5079% of  34)
   Natural Minimal Basis     47.82555 ( 99.6366% of  48)
   Natural Rydberg Basis      0.17445 (  0.3634% of  48)
 --------------------------------------------------------

    Atom  No          Natural Electron Configuration
 ----------------------------------------------------------------------------
      C    1      [core]2S( 1.01)2p( 3.22)3d( 0.01)4p( 0.01)
      H    2            1S( 0.77)
      C    3      [core]2S( 1.09)2p( 2.89)3d( 0.02)4p( 0.01)
      C    4      [core]2S( 1.09)2p( 2.89)3d( 0.02)4p( 0.01)
      C    5      [core]2S( 1.01)2p( 3.22)3d( 0.01)4p( 0.01)
      H    6            1S( 0.77)
      C    7      [core]2S( 1.02)2p( 3.19)3p( 0.01)3d( 0.01)
      H    8            1S( 0.76)
      C    9      [core]2S( 1.00)2p( 3.16)3d( 0.01)
      H   10            1S( 0.77)
      C   11      [core]2S( 1.06)2p( 3.36)3d( 0.01)
      H   12            1S( 0.78)
      H   13            1S( 0.78)


 Wiberg bond index matrix in the NAO basis:                                    

     Atom    1       2       3       4       5       6       7       8       9
     ---- ------  ------  ------  ------  ------  ------  ------  ------  ------
   1.  C  0.0000  0.9010  0.9767  0.0456  0.9809  0.0104  0.0262  0.0054  0.9413
   2.  H  0.9010  0.0000  0.0093  0.0144  0.0104  0.0005  0.0031  0.0003  0.0052
   3.  C  0.9767  0.0093  0.0000  1.6810  0.0456  0.0144  0.9837  0.0121  0.0543
   4.  C  0.0456  0.0144  1.6810  0.0000  0.9767  0.0093  0.9837  0.0121  0.0543
   5.  C  0.9809  0.0104  0.0456  0.9767  0.0000  0.9010  0.0262  0.0054  0.9413
   6.  H  0.0104  0.0005  0.0144  0.0093  0.9010  0.0000  0.0031  0.0003  0.0052
   7.  C  0.0262  0.0031  0.9837  0.9837  0.0262  0.0031  0.0000  0.8971  0.0053
   8.  H  0.0054  0.0003  0.0121  0.0121  0.0054  0.0003  0.8971  0.0000  0.0083
   9.  C  0.9413  0.0052  0.0543  0.0543  0.9413  0.0052  0.0053  0.0083  0.0000
  10.  H  0.0014  0.0011  0.0088  0.0088  0.0014  0.0011  0.0088  0.0001  0.9137
  11.  C  0.0122  0.0012  0.0207  0.0207  0.0122  0.0012  1.0084  0.0015  1.0118
  12.  H  0.0146  0.0001  0.0129  0.0020  0.0033  0.0001  0.0015  0.0003  0.0021
  13.  H  0.0033  0.0001  0.0020  0.0129  0.0146  0.0001  0.0015  0.0003  0.0021

     Atom   10      11      12      13
     ---- ------  ------  ------  ------
   1.  C  0.0014  0.0122  0.0146  0.0033
   2.  H  0.0011  0.0012  0.0001  0.0001
   3.  C  0.0088  0.0207  0.0129  0.0020
   4.  C  0.0088  0.0207  0.0020  0.0129
   5.  C  0.0014  0.0122  0.0033  0.0146
   6.  H  0.0011  0.0012  0.0001  0.0001
   7.  C  0.0088  1.0084  0.0015  0.0015
   8.  H  0.0001  0.0015  0.0003  0.0003
   9.  C  0.9137  1.0118  0.0021  0.0021
  10.  H  0.0000  0.0017  0.0003  0.0003
  11.  C  0.0017  0.0000  0.9168  0.9168
  12.  H  0.0003  0.9168  0.0000  0.0002
  13.  H  0.0003  0.9168  0.0002  0.0000


 Wiberg bond index, Totals by atom:                                            

     Atom    1
     ---- ------
   1.  C  3.9190
   2.  H  0.9468
   3.  C  3.8214
   4.  C  3.8214
   5.  C  3.9190
   6.  H  0.9468
   7.  C  3.9486
   8.  H  0.9431
   9.  C  3.9449
  10.  H  0.9476
  11.  C  3.9252
  12.  H  0.9542
  13.  H  0.9542


 Atom-atom overlap-weighted NAO bond order:                                    

     Atom    1       2       3       4       5       6       7       8       9
     ---- ------  ------  ------  ------  ------  ------  ------  ------  ------
   1.  C  0.0000  0.7939  0.8287  0.0418  0.8116 -0.0058 -0.0204  0.0010  0.8008
   2.  H  0.7939  0.0000 -0.0008  0.0012 -0.0058 -0.0008  0.0013 -0.0000  0.0004
   3.  C  0.8287 -0.0008  0.0000  1.1413  0.0418  0.0012  0.8231  0.0010 -0.0004
   4.  C  0.0418  0.0012  1.1413  0.0000  0.8287 -0.0008  0.8231  0.0010 -0.0004
   5.  C  0.8116 -0.0058  0.0418  0.8287  0.0000  0.7939 -0.0204  0.0010  0.8008
   6.  H -0.0058 -0.0008  0.0012 -0.0008  0.7939  0.0000  0.0013 -0.0000  0.0004
   7.  C -0.0204  0.0013  0.8231  0.8231 -0.0204  0.0013  0.0000  0.7936  0.0208
   8.  H  0.0010 -0.0000  0.0010  0.0010  0.0010 -0.0000  0.7936  0.0000  0.0008
   9.  C  0.8008  0.0004 -0.0004 -0.0004  0.8008  0.0004  0.0208  0.0008  0.0000
  10.  H -0.0020 -0.0017  0.0013  0.0013 -0.0020 -0.0017  0.0004  0.0000  0.7955
  11.  C -0.0090  0.0006 -0.0093 -0.0093 -0.0090  0.0006  0.8664 -0.0038  0.8679
  12.  H  0.0003  0.0000  0.0005 -0.0024 -0.0027 -0.0000  0.0041 -0.0009  0.0012
  13.  H -0.0027 -0.0000 -0.0024  0.0005  0.0003  0.0000  0.0041 -0.0009  0.0012

     Atom   10      11      12      13
     ---- ------  ------  ------  ------
   1.  C -0.0020 -0.0090  0.0003 -0.0027
   2.  H -0.0017  0.0006  0.0000 -0.0000
   3.  C  0.0013 -0.0093  0.0005 -0.0024
   4.  C  0.0013 -0.0093 -0.0024  0.0005
   5.  C -0.0020 -0.0090 -0.0027  0.0003
   6.  H -0.0017  0.0006 -0.0000  0.0000
   7.  C  0.0004  0.8664  0.0041  0.0041
   8.  H  0.0000 -0.0038 -0.0009 -0.0009
   9.  C  0.7955  0.8679  0.0012  0.0012
  10.  H  0.0000 -0.0011 -0.0012 -0.0012
  11.  C -0.0011  0.0000  0.7870  0.7870
  12.  H -0.0012  0.7870  0.0000  0.0044
  13.  H -0.0012  0.7870  0.0044  0.0000


 Atom-atom overlap-weighted NAO bond order, Totals by atom:                    

     Atom    1
     ---- ------
   1.  C  3.2381
   2.  H  0.7883
   3.  C  2.8261
   4.  C  2.8261
   5.  C  3.2381
   6.  H  0.7883
   7.  C  3.2974
   8.  H  0.7927
   9.  C  3.2891
  10.  H  0.7877
  11.  C  3.2681
  12.  H  0.7902
  13.  H  0.7902


 MO bond order:                                                                

     Atom    1       2       3       4       5       6       7       8       9
     ---- ------  ------  ------  ------  ------  ------  ------  ------  ------
   1.  C  0.0000  0.3292  0.1120  0.0571 -0.3860  0.1804 -0.1314  0.1033  0.9853
   2.  H  0.3292  0.0000 -0.0839  0.0228  0.1200 -0.0246  0.0288  0.0126 -0.0337
   3.  C  0.1120 -0.0839  0.0000 -0.1934 -0.1905 -0.1349  1.0557 -0.0788 -0.1572
   4.  C  0.0571  0.0228 -0.1934  0.0000 -0.3702  0.0223 -1.3331  0.0360 -0.1574
   5.  C -0.3860  0.1200 -0.1905 -0.3702  0.0000 -0.7514  0.0656  0.0754 -0.6892
   6.  H  0.1804 -0.0246 -0.1349  0.0223 -0.7514  0.0000 -0.0558  0.0131  0.0577
   7.  C -0.1314  0.0288  1.0557 -1.3331  0.0656 -0.0558  0.0000  1.4012 -0.0152
   8.  H  0.1033  0.0126 -0.0788  0.0360  0.0754  0.0131  1.4012  0.0000  0.1391
   9.  C  0.9853 -0.0337 -0.1572 -0.1574 -0.6892  0.0577 -0.0152  0.1391  0.0000
  10.  H -0.0109 -0.0355 -0.0011 -0.0275 -0.0045 -0.0427  0.0366 -0.0074  0.0338
  11.  C -0.0128 -0.0159 -0.0612  0.0859 -0.0170 -0.0171  0.7906 -0.0084 -0.9588
  12.  H  0.0906 -0.0051  0.1798 -0.0316 -0.0254  0.0080 -0.0236 -0.0170  0.0089
  13.  H -0.0266  0.0073 -0.0731  0.1481  0.0887 -0.0043  0.0305 -0.0194  0.0256

     Atom   10      11      12      13
     ---- ------  ------  ------  ------
   1.  C -0.0109 -0.0128  0.0906 -0.0266
   2.  H -0.0355 -0.0159 -0.0051  0.0073
   3.  C -0.0011 -0.0612  0.1798 -0.0731
   4.  C -0.0275  0.0859 -0.0316  0.1481
   5.  C -0.0045 -0.0170 -0.0254  0.0887
   6.  H -0.0427 -0.0171  0.0080 -0.0043
   7.  C  0.0366  0.7906 -0.0236  0.0305
   8.  H -0.0074 -0.0084 -0.0170 -0.0194
   9.  C  0.0338 -0.9588  0.0089  0.0256
  10.  H  0.0000 -0.0182 -0.0189 -0.0219
  11.  C -0.0182  0.0000  0.3257  1.6724
  12.  H -0.0189  0.3257  0.0000  0.0105
  13.  H -0.0219  1.6724  0.0105  0.0000


 MO atomic valencies:                                                          

     Atom    1
     ---- ------
   1.  C  1.2902
   2.  H  0.3220
   3.  C  0.3734
   4.  C -1.7411
   5.  C -2.0846
   6.  H -0.7493
   7.  C  1.8499
   8.  H  1.6495
   9.  C -0.7611
  10.  H -0.1181
  11.  C  1.7651
  12.  H  0.5018
  13.  H  1.8376


 NATURAL BOND ORBITAL ANALYSIS:

                       Occupancies       Lewis Structure    Low   High
           Occ.    -------------------  -----------------   occ   occ
  Cycle   Thresh.   Lewis   Non-Lewis     CR  BD  3C  LP    (L)   (NL)   Dev
 =============================================================================
   1(1)    1.90    47.27678   0.72322      7  17   0   0     1      1    0.05
   2(2)    1.90    47.27678   0.72322      7  17   0   0     1      1    0.05
   3(1)    1.80    47.27678   0.72322      7  17   0   0     0      1    0.05
 -----------------------------------------------------------------------------

 Structure accepted: No low occupancy Lewis orbitals

 WARNING:  1 low occupancy (<1.9990e) core orbital  found on  C    3
           1 low occupancy (<1.9990e) core orbital  found on  C    4

 --------------------------------------------------------
   Core                     13.99284 ( 99.949% of  14)
   Valence Lewis            33.28394 ( 97.894% of  34)
  ==================       ============================
   Total Lewis              47.27678 ( 98.493% of  48)
  -----------------------------------------------------
   Valence non-Lewis         0.65074 (  1.356% of  48)
   Rydberg non-Lewis         0.07249 (  0.151% of  48)
  ==================       ============================
   Total non-Lewis           0.72322 (  1.507% of  48)
 --------------------------------------------------------


       (Occupancy)   Bond orbital/ Coefficients/ Hybrids
 ---------------------------------------------------------------------------------
     1. (1.99158) BD ( 1) C   1 - H   2  
                ( 62.55%)   0.7909* C   1 s( 32.06%)p 2.12( 67.90%)d 0.00(  0.03%)
                                                  f 0.00(  0.02%)
                                            0.0001 -0.5657 -0.0223 -0.0062  0.0004
                                            0.3274 -0.0016 -0.0002  0.5044 -0.0129
                                            0.0003 -0.5631  0.0060  0.0010 -0.0051
                                           -0.0050 -0.0002  0.0053  0.0091  0.0080
                                           -0.0018  0.0019  0.0037 -0.0027  0.0010
                                            0.0074  0.0063  0.0030 -0.0096 -0.0033
                                           -0.0035
                ( 37.45%)   0.6120* H   2 s( 99.94%)p 0.00(  0.06%)
                                           -0.9997 -0.0037 -0.0002 -0.0104 -0.0139
                                            0.0162
     2. (1.96553) BD ( 1) C   1 - C   3  
                ( 50.19%)   0.7084* C   1 s( 25.55%)p 2.91( 74.26%)d 0.01(  0.18%)
                                                  f 0.00(  0.01%)
                                           -0.0001  0.5053 -0.0124 -0.0056  0.0002
                                           -0.0916 -0.0194 -0.0028  0.8348 -0.0103
                                           -0.0089  0.1881  0.0382  0.0019  0.0119
                                           -0.0048 -0.0090  0.0058 -0.0174  0.0103
                                           -0.0302 -0.0053 -0.0092 -0.0079  0.0007
                                           -0.0029 -0.0030  0.0018 -0.0039  0.0005
                                           -0.0066
                ( 49.81%)   0.7058* C   3 s( 37.06%)p 1.69( 62.61%)d 0.01(  0.32%)
                                                  f 0.00(  0.01%)
                                           -0.0001  0.6087 -0.0067 -0.0039 -0.0005
                                           -0.1113 -0.0143 -0.0013 -0.6955 -0.0019
                                            0.0120  0.3592  0.0236  0.0013 -0.0123
                                            0.0011 -0.0068  0.0022  0.0248 -0.0082
                                           -0.0420 -0.0040 -0.0226 -0.0069 -0.0009
                                           -0.0024 -0.0005 -0.0020  0.0040  0.0021
                                            0.0064
     3. (1.95873) BD ( 1) C   1 - C   5  
                ( 50.00%)   0.7071* C   1 s( 21.00%)p 3.75( 78.81%)d 0.01(  0.18%)
                                                  f 0.00(  0.02%)
                                           -0.0001  0.4580 -0.0162 -0.0014  0.0003
                                           -0.3657 -0.0174 -0.0153 -0.1395 -0.0301
                                           -0.0023 -0.7958  0.0094 -0.0002  0.0007
                                           -0.0037 -0.0179  0.0130 -0.0003  0.0044
                                           -0.0035  0.0020  0.0340  0.0092 -0.0096
                                            0.0054 -0.0005  0.0023  0.0061  0.0028
                                           -0.0008
                ( 50.00%)   0.7071* C   5 s( 21.00%)p 3.75( 78.81%)d 0.01(  0.18%)
                                                  f 0.00(  0.02%)
                                           -0.0001  0.4580 -0.0162 -0.0014  0.0003
                                           -0.3657 -0.0174 -0.0153 -0.1395 -0.0301
                                           -0.0023  0.7958 -0.0094  0.0002  0.0007
                                           -0.0037  0.0179 -0.0130  0.0003 -0.0044
                                           -0.0035  0.0020  0.0340  0.0092  0.0096
                                            0.0054 -0.0005 -0.0023 -0.0061  0.0028
                                           -0.0008
     4. (1.92112) BD ( 1) C   1 - C   9  
                ( 50.82%)   0.7129* C   1 s( 21.12%)p 3.72( 78.66%)d 0.01(  0.20%)
                                                  f 0.00(  0.02%)
                                           -0.0006  0.4594 -0.0127 -0.0015  0.0003
                                            0.8651 -0.0020  0.0042 -0.1618 -0.0298
                                           -0.0022 -0.1019  0.0250  0.0110  0.0004
                                           -0.0027 -0.0362 -0.0006 -0.0031  0.0052
                                            0.0160  0.0082  0.0128 -0.0110  0.0015
                                            0.0069 -0.0024 -0.0099  0.0010  0.0003
                                            0.0005
                ( 49.18%)   0.7013* C   9 s( 20.35%)p 3.90( 79.46%)d 0.01(  0.17%)
                                                  f 0.00(  0.02%)
                                           -0.0000  0.4509 -0.0134 -0.0025  0.0004
                                           -0.5348  0.0058  0.0080  0.0920 -0.0205
                                           -0.0046  0.7067  0.0097  0.0088 -0.0184
                                            0.0011 -0.0152 -0.0114  0.0030  0.0041
                                            0.0269  0.0010 -0.0145  0.0070 -0.0060
                                            0.0047 -0.0003  0.0017 -0.0022 -0.0073
                                            0.0057
     5. (1.97238) BD ( 1) C   3 - C   4  
                ( 50.00%)   0.7071* C   3 s( 27.43%)p 2.63( 72.17%)d 0.01(  0.40%)
                                                  f 0.00(  0.01%)
                                            0.0001  0.5235 -0.0120 -0.0025  0.0008
                                           -0.4410 -0.0291 -0.0071  0.1630  0.0221
                                            0.0002 -0.7065 -0.0028  0.0040  0.0237
                                           -0.0049 -0.0135  0.0110 -0.0002 -0.0019
                                           -0.0108  0.0032  0.0536  0.0105 -0.0063
                                            0.0020  0.0030  0.0034 -0.0047  0.0012
                                            0.0016
                ( 50.00%)   0.7071* C   4 s( 27.43%)p 2.63( 72.17%)d 0.01(  0.40%)
                                                  f 0.00(  0.01%)
                                            0.0001  0.5235 -0.0120 -0.0025  0.0008
                                           -0.4410 -0.0291 -0.0071  0.1630  0.0221
                                            0.0002  0.7065  0.0028 -0.0040  0.0237
                                           -0.0049  0.0135 -0.0110  0.0002  0.0019
                                           -0.0108  0.0032  0.0536  0.0105  0.0063
                                            0.0020  0.0030 -0.0034  0.0047  0.0012
                                            0.0016
     6. (1.82740) BD ( 2) C   3 - C   4  
                ( 50.00%)   0.7071* C   3 s(  2.11%)p45.87( 96.88%)d 0.47(  0.99%)
                                                  f 0.01(  0.02%)
                                            0.0002  0.1405  0.0364  0.0070 -0.0004
                                           -0.5937  0.0381 -0.0018  0.5173 -0.0414
                                            0.0039  0.5876 -0.0124  0.0075  0.0087
                                           -0.0044  0.0848 -0.0021 -0.0438  0.0040
                                            0.0151 -0.0067 -0.0198 -0.0004 -0.0047
                                           -0.0116  0.0014  0.0063 -0.0019  0.0002
                                           -0.0056
                ( 50.00%)   0.7071* C   4 s(  2.11%)p45.87( 96.88%)d 0.47(  0.99%)
                                                  f 0.01(  0.02%)
                                            0.0002  0.1405  0.0364  0.0070 -0.0004
                                           -0.5937  0.0381 -0.0018  0.5173 -0.0414
                                            0.0039 -0.5876  0.0124 -0.0075  0.0087
                                           -0.0044 -0.0848  0.0021  0.0438 -0.0040
                                            0.0151 -0.0067 -0.0198 -0.0004  0.0047
                                           -0.0116  0.0014 -0.0063  0.0019  0.0002
                                           -0.0056
     7. (1.93738) BD ( 1) C   3 - C   7  
                ( 51.06%)   0.7146* C   3 s( 33.30%)p 1.99( 66.31%)d 0.01(  0.38%)
                                                  f 0.00(  0.01%)
                                            0.0001  0.5770 -0.0060  0.0012  0.0003
                                            0.6576  0.0006 -0.0053  0.4629  0.0183
                                            0.0008  0.1259  0.0088  0.0113  0.0095
                                            0.0064 -0.0490  0.0006 -0.0206  0.0011
                                            0.0259  0.0072  0.0063 -0.0094  0.0031
                                            0.0051  0.0029 -0.0058 -0.0049 -0.0011
                                            0.0011
                ( 48.94%)   0.6996* C   7 s( 19.94%)p 4.00( 79.80%)d 0.01(  0.23%)
                                                  f 0.00(  0.02%)
                                           -0.0001  0.4456 -0.0290 -0.0009  0.0008
                                           -0.5270  0.0138  0.0051 -0.1413  0.0306
                                            0.0023  0.7065  0.0061  0.0064  0.0317
                                           -0.0069 -0.0230 -0.0075 -0.0113 -0.0034
                                            0.0220  0.0026 -0.0060  0.0055 -0.0097
                                            0.0036 -0.0003  0.0017  0.0052 -0.0023
                                           -0.0087
     8. (1.96553) BD ( 1) C   4 - C   5  
                ( 49.81%)   0.7058* C   4 s( 37.06%)p 1.69( 62.61%)d 0.01(  0.32%)
                                                  f 0.00(  0.01%)
                                           -0.0001  0.6087 -0.0067 -0.0039 -0.0005
                                           -0.1113 -0.0143 -0.0013 -0.6955 -0.0019
                                            0.0120 -0.3592 -0.0236 -0.0013 -0.0123
                                            0.0011  0.0068 -0.0022 -0.0248  0.0082
                                           -0.0420 -0.0040 -0.0226 -0.0069  0.0009
                                           -0.0024 -0.0005  0.0020 -0.0040  0.0021
                                            0.0064
                ( 50.19%)   0.7084* C   5 s( 25.55%)p 2.91( 74.26%)d 0.01(  0.18%)
                                                  f 0.00(  0.01%)
                                           -0.0001  0.5053 -0.0124 -0.0056  0.0002
                                           -0.0916 -0.0194 -0.0028  0.8348 -0.0103
                                           -0.0089 -0.1881 -0.0382 -0.0019  0.0119
                                           -0.0048  0.0090 -0.0058  0.0174 -0.0103
                                           -0.0302 -0.0053 -0.0092 -0.0079 -0.0007
                                           -0.0029 -0.0030 -0.0018  0.0039  0.0005
                                           -0.0066
     9. (1.93738) BD ( 1) C   4 - C   7  
                ( 51.06%)   0.7146* C   4 s( 33.30%)p 1.99( 66.31%)d 0.01(  0.38%)
                                                  f 0.00(  0.01%)
                                            0.0001  0.5770 -0.0060  0.0012  0.0003
                                            0.6576  0.0006 -0.0053  0.4629  0.0183
                                            0.0008 -0.1259 -0.0088 -0.0113  0.0095
                                            0.0064  0.0490 -0.0006  0.0206 -0.0011
                                            0.0259  0.0072  0.0063 -0.0094 -0.0031
                                            0.0051  0.0029  0.0058  0.0049 -0.0011
                                            0.0011
                ( 48.94%)   0.6996* C   7 s( 19.94%)p 4.00( 79.80%)d 0.01(  0.23%)
                                                  f 0.00(  0.02%)
                                           -0.0001  0.4456 -0.0290 -0.0009  0.0008
                                           -0.5270  0.0138  0.0051 -0.1413  0.0306
                                            0.0023 -0.7065 -0.0061 -0.0064  0.0317
                                           -0.0069  0.0230  0.0075  0.0113  0.0034
                                            0.0220  0.0026 -0.0060  0.0055  0.0097
                                            0.0036 -0.0003 -0.0017 -0.0052 -0.0023
                                           -0.0087
    10. (1.99158) BD ( 1) C   5 - H   6  
                ( 62.55%)   0.7909* C   5 s( 32.06%)p 2.12( 67.90%)d 0.00(  0.03%)
                                                  f 0.00(  0.02%)
                                            0.0001 -0.5657 -0.0223 -0.0062  0.0004
                                            0.3274 -0.0016 -0.0002  0.5044 -0.0129
                                            0.0003  0.5631 -0.0060 -0.0010 -0.0051
                                           -0.0050  0.0002 -0.0053 -0.0091 -0.0080
                                           -0.0018  0.0019  0.0037 -0.0027 -0.0010
                                            0.0074  0.0063 -0.0030  0.0096 -0.0033
                                           -0.0035
                ( 37.45%)   0.6120* H   6 s( 99.94%)p 0.00(  0.06%)
                                           -0.9997 -0.0037 -0.0002 -0.0104 -0.0139
                                           -0.0162
    11. (1.92112) BD ( 1) C   5 - C   9  
                ( 50.82%)   0.7129* C   5 s( 21.12%)p 3.72( 78.66%)d 0.01(  0.20%)
                                                  f 0.00(  0.02%)
                                           -0.0006  0.4594 -0.0127 -0.0015  0.0003
                                            0.8651 -0.0020  0.0042 -0.1618 -0.0298
                                           -0.0022  0.1019 -0.0250 -0.0110  0.0004
                                           -0.0027  0.0362  0.0006  0.0031 -0.0052
                                            0.0160  0.0082  0.0128 -0.0110 -0.0015
                                            0.0069 -0.0024  0.0099 -0.0010  0.0003
                                            0.0005
                ( 49.18%)   0.7013* C   9 s( 20.35%)p 3.90( 79.46%)d 0.01(  0.17%)
                                                  f 0.00(  0.02%)
                                           -0.0000  0.4509 -0.0134 -0.0025  0.0004
                                           -0.5348  0.0058  0.0080  0.0920 -0.0205
                                           -0.0046 -0.7067 -0.0097 -0.0088 -0.0184
                                            0.0011  0.0152  0.0114 -0.0030 -0.0041
                                            0.0269  0.0010 -0.0145  0.0070  0.0060
                                            0.0047 -0.0003 -0.0017  0.0022 -0.0073
                                            0.0057
    12. (1.98315) BD ( 1) C   7 - H   8  
                ( 62.65%)   0.7915* C   7 s( 29.17%)p 2.42( 70.73%)d 0.00(  0.09%)
                                                  f 0.00(  0.02%)
                                           -0.0002  0.5399  0.0157  0.0057 -0.0007
                                            0.2368 -0.0075  0.0002  0.8067 -0.0165
                                            0.0041  0.0000  0.0000  0.0000 -0.0036
                                            0.0056  0.0000 -0.0000  0.0000 -0.0000
                                           -0.0271 -0.0072 -0.0052 -0.0015  0.0000
                                           -0.0020 -0.0109  0.0000 -0.0000 -0.0056
                                            0.0005
                ( 37.35%)   0.6111* H   8 s( 99.95%)p 0.00(  0.05%)
                                            0.9998  0.0026 -0.0003 -0.0028 -0.0214
                                           -0.0000
    13. (1.98606) BD ( 1) C   7 - C  11  
                ( 49.80%)   0.7057* C   7 s( 30.84%)p 2.24( 68.99%)d 0.01(  0.17%)
                                                  f 0.00(  0.01%)
                                            0.0001  0.5553 -0.0006 -0.0038 -0.0001
                                            0.6181  0.0362 -0.0012 -0.5533  0.0168
                                            0.0087 -0.0000 -0.0000 -0.0000 -0.0184
                                           -0.0109 -0.0000  0.0000 -0.0000  0.0000
                                           -0.0254  0.0065 -0.0230  0.0022 -0.0000
                                           -0.0053  0.0044 -0.0000  0.0000 -0.0006
                                           -0.0020
                ( 50.20%)   0.7085* C  11 s( 26.35%)p 2.79( 73.52%)d 0.00(  0.12%)
                                                  f 0.00(  0.01%)
                                            0.0001  0.5133  0.0080 -0.0047  0.0002
                                           -0.5030  0.0100  0.0072  0.6941  0.0144
                                           -0.0045  0.0000 -0.0000  0.0000 -0.0221
                                           -0.0075  0.0000  0.0000  0.0000  0.0000
                                            0.0049 -0.0038 -0.0255  0.0008 -0.0000
                                            0.0066 -0.0006  0.0000  0.0000  0.0035
                                            0.0002
    14. (1.98290) BD ( 1) C   9 - H  10  
                ( 61.77%)   0.7859* C   9 s( 28.83%)p 2.47( 71.08%)d 0.00(  0.08%)
                                                  f 0.00(  0.01%)
                                            0.0001 -0.5368 -0.0069 -0.0070  0.0005
                                           -0.3168  0.0002 -0.0010  0.7812 -0.0126
                                            0.0042  0.0000 -0.0000  0.0000  0.0076
                                            0.0077 -0.0000 -0.0000 -0.0000  0.0000
                                            0.0238  0.0073  0.0077  0.0022  0.0000
                                            0.0037 -0.0086  0.0000  0.0000  0.0043
                                            0.0020
                ( 38.23%)   0.6183* H  10 s( 99.94%)p 0.00(  0.06%)
                                           -0.9997 -0.0015 -0.0002  0.0081 -0.0228
                                            0.0000
    15. (1.98662) BD ( 1) C   9 - C  11  
                ( 50.81%)   0.7128* C   9 s( 30.29%)p 2.30( 69.60%)d 0.00(  0.11%)
                                                  f 0.00(  0.01%)
                                            0.0000  0.5503  0.0076 -0.0042  0.0000
                                            0.5688  0.0277 -0.0029  0.6093 -0.0149
                                           -0.0091  0.0000 -0.0000  0.0000  0.0076
                                            0.0118 -0.0000 -0.0000 -0.0000  0.0000
                                           -0.0211  0.0013 -0.0203 -0.0005  0.0000
                                           -0.0050 -0.0045  0.0000  0.0000 -0.0020
                                            0.0031
                ( 49.19%)   0.7014* C  11 s( 25.72%)p 2.88( 74.13%)d 0.01(  0.14%)
                                                  f 0.00(  0.01%)
                                           -0.0000  0.5071  0.0056 -0.0015  0.0002
                                           -0.4739  0.0081  0.0091 -0.7186 -0.0146
                                            0.0038  0.0000 -0.0000  0.0000  0.0246
                                            0.0088  0.0000  0.0000  0.0000  0.0000
                                            0.0029 -0.0043 -0.0258 -0.0005 -0.0000
                                            0.0075  0.0015  0.0000  0.0000  0.0032
                                           -0.0010
    16. (1.97773) BD ( 1) C  11 - H  12  
                ( 60.95%)   0.7807* C  11 s( 23.95%)p 3.17( 75.91%)d 0.01(  0.15%)
                                                  f 0.00(  0.00%)
                                           -0.0001  0.4893 -0.0047  0.0029 -0.0001
                                            0.5095  0.0009  0.0017  0.0084  0.0009
                                           -0.0004 -0.7066  0.0077 -0.0070  0.0015
                                           -0.0001 -0.0230 -0.0062 -0.0002 -0.0004
                                            0.0064  0.0023  0.0289  0.0012  0.0009
                                            0.0047  0.0002 -0.0019 -0.0002  0.0021
                                           -0.0002
                ( 39.05%)   0.6249* H  12 s( 99.96%)p 0.00(  0.04%)
                                            0.9998  0.0023  0.0001 -0.0129 -0.0003
                                            0.0163
    17. (1.97773) BD ( 1) C  11 - H  13  
                ( 60.95%)   0.7807* C  11 s( 23.95%)p 3.17( 75.91%)d 0.01(  0.15%)
                                                  f 0.00(  0.00%)
                                           -0.0001  0.4893 -0.0047  0.0029 -0.0001
                                            0.5095  0.0009  0.0017  0.0084  0.0009
                                           -0.0004  0.7066 -0.0077  0.0070  0.0015
                                           -0.0001  0.0230  0.0062  0.0002  0.0004
                                            0.0064  0.0023  0.0289  0.0012 -0.0009
                                            0.0047  0.0002  0.0019  0.0002  0.0021
                                           -0.0002
                ( 39.05%)   0.6249* H  13 s( 99.96%)p 0.00(  0.04%)
                                            0.9998  0.0023  0.0001 -0.0129 -0.0003
                                           -0.0163
    18. (1.99918) CR ( 1) C   1           s(100.00%)p 0.00(  0.00%)
                                            1.0000  0.0005 -0.0000 -0.0000  0.0000
                                            0.0004 -0.0000  0.0000 -0.0001 -0.0000
                                           -0.0000 -0.0000  0.0000  0.0000  0.0000
                                           -0.0000 -0.0000  0.0000 -0.0000  0.0000
                                            0.0000  0.0000  0.0000 -0.0000 -0.0000
                                            0.0000 -0.0000 -0.0000  0.0000  0.0000
                                           -0.0000
    19. (1.99813) CR ( 1) C   3           s(100.00%)p 0.00(  0.00%)
                                            1.0000 -0.0001 -0.0000 -0.0000 -0.0000
                                            0.0001 -0.0000  0.0000 -0.0002  0.0000
                                            0.0000  0.0000  0.0000 -0.0000 -0.0000
                                            0.0000 -0.0000 -0.0000  0.0000 -0.0000
                                           -0.0000 -0.0000 -0.0000 -0.0000  0.0000
                                            0.0000 -0.0000 -0.0000  0.0000  0.0000
                                            0.0000
    20. (1.99813) CR ( 1) C   4           s(100.00%)p 0.00(  0.00%)
                                            1.0000 -0.0001 -0.0000 -0.0000 -0.0000
                                            0.0001 -0.0000  0.0000 -0.0002  0.0000
                                            0.0000 -0.0000 -0.0000  0.0000 -0.0000
                                            0.0000  0.0000  0.0000 -0.0000  0.0000
                                           -0.0000 -0.0000 -0.0000 -0.0000 -0.0000
                                            0.0000 -0.0000  0.0000 -0.0000  0.0000
                                            0.0000
    21. (1.99918) CR ( 1) C   5           s(100.00%)p 0.00(  0.00%)
                                            1.0000  0.0005 -0.0000 -0.0000  0.0000
                                            0.0004 -0.0000  0.0000 -0.0001 -0.0000
                                           -0.0000  0.0000 -0.0000 -0.0000  0.0000
                                           -0.0000  0.0000 -0.0000  0.0000 -0.0000
                                            0.0000  0.0000  0.0000 -0.0000  0.0000
                                            0.0000 -0.0000  0.0000 -0.0000  0.0000
                                           -0.0000
    22. (1.99934) CR ( 1) C   7           s(100.00%)p 0.00(  0.00%)
                                            1.0000  0.0002 -0.0000  0.0000  0.0000
                                           -0.0001 -0.0000  0.0000  0.0002  0.0000
                                            0.0000 -0.0000 -0.0000 -0.0000  0.0000
                                            0.0000 -0.0000  0.0000 -0.0000  0.0000
                                            0.0000 -0.0000 -0.0000  0.0000 -0.0000
                                            0.0000 -0.0000 -0.0000  0.0000 -0.0000
                                           -0.0000
    23. (1.99944) CR ( 1) C   9           s(100.00%)
                                            1.0000  0.0001  0.0000  0.0000 -0.0000
                                            0.0000 -0.0000  0.0000 -0.0001  0.0000
                                           -0.0000 -0.0000  0.0000 -0.0000 -0.0000
                                           -0.0000  0.0000  0.0000  0.0000 -0.0000
                                           -0.0000 -0.0000 -0.0000 -0.0000 -0.0000
                                           -0.0000  0.0000 -0.0000 -0.0000 -0.0000
                                           -0.0000
    24. (1.99943) CR ( 1) C  11           s(100.00%)p 0.00(  0.00%)
                                            1.0000  0.0001 -0.0000  0.0000 -0.0000
                                            0.0002 -0.0000  0.0000 -0.0000 -0.0000
                                            0.0000  0.0000 -0.0000  0.0000  0.0000
                                            0.0000  0.0000  0.0000  0.0000  0.0000
                                            0.0000  0.0000  0.0000  0.0000 -0.0000
                                            0.0000  0.0000  0.0000  0.0000  0.0000
                                           -0.0000
    25. (0.00358) RY*( 1) C   1           s(  9.35%)p 6.35( 59.41%)d 2.96( 27.70%)
                                                  f 0.38(  3.54%)
                                            0.0000 -0.0037  0.3036 -0.0354  0.0073
                                            0.0080 -0.3854  0.1148 -0.0018  0.5406
                                           -0.2280 -0.0201  0.2940  0.0354 -0.0908
                                            0.0990  0.0494  0.0318 -0.4051 -0.1378
                                            0.2096 -0.0802  0.1323 -0.0677  0.0151
                                           -0.0281  0.1755  0.0220  0.0083  0.0360
                                            0.0416
    26. (0.00230) RY*( 2) C   1           s( 36.87%)p 1.15( 42.27%)d 0.51( 18.93%)
                                                  f 0.05(  1.94%)
                                            0.0000  0.0295  0.5888 -0.1452  0.0048
                                            0.0113  0.2416 -0.0626  0.0382  0.0764
                                           -0.0763 -0.0198 -0.5789  0.1078 -0.1777
                                            0.1545 -0.1479 -0.1712  0.1197 -0.2523
                                            0.0269 -0.0344  0.0430  0.0309  0.0449
                                            0.1180  0.0522  0.0139  0.0025 -0.0176
                                            0.0133
    27. (0.00107) RY*( 3) C   1           s(  1.93%)p32.21( 62.06%)d17.92( 34.53%)
                                                  f 0.77(  1.48%)
                                           -0.0000 -0.0261  0.1353  0.0095  0.0139
                                           -0.0105 -0.4075  0.2583 -0.0024 -0.5657
                                            0.0884  0.0299 -0.1280  0.2066 -0.1662
                                           -0.1408 -0.0416 -0.0817 -0.1940  0.1485
                                           -0.0449 -0.1793  0.4190 -0.1416 -0.0775
                                            0.0603  0.0299  0.0430  0.0449  0.0182
                                            0.0059
    28. (0.00061) RY*( 4) C   1           s(  5.03%)p 4.10( 20.61%)d13.84( 69.62%)
                                                  f 0.94(  4.74%)
                                           -0.0000 -0.0285  0.2217  0.0037 -0.0181
                                           -0.0216 -0.0690 -0.2384 -0.0036 -0.0325
                                            0.2220  0.0077  0.2824  0.1177  0.2844
                                           -0.1280 -0.6857 -0.0471  0.0727  0.0984
                                            0.1996 -0.2453 -0.1064  0.0163  0.1368
                                            0.0643 -0.0746 -0.0863 -0.0457 -0.0664
                                            0.0711
    29. (0.00061) RY*( 5) C   1           s(  1.50%)p29.67( 44.63%)d31.44( 47.29%)
                                                  f 4.37(  6.57%)
                                           -0.0000 -0.0133  0.1023  0.0662  0.0043
                                           -0.0024  0.5225 -0.1749 -0.0005  0.0182
                                            0.1138  0.0119  0.3556  0.0536  0.0519
                                            0.2782  0.0135 -0.0550 -0.1340  0.1050
                                           -0.2002 -0.0012  0.5621 -0.0680 -0.2146
                                            0.0857  0.0530  0.0887 -0.0266 -0.0291
                                           -0.0091
    30. (0.00038) RY*( 6) C   1           s( 17.00%)p 1.98( 33.71%)d 2.28( 38.76%)
                                                  f 0.62( 10.52%)
                                            0.0000  0.0053  0.3574 -0.2029  0.0328
                                            0.0018  0.3069  0.1648  0.0013 -0.2270
                                           -0.1821 -0.0119  0.0432 -0.3593  0.2931
                                           -0.2847  0.2238  0.2215 -0.1250  0.1763
                                            0.1963 -0.1250 -0.0751 -0.1222  0.0233
                                           -0.1814  0.0554  0.0363 -0.0393 -0.0268
                                            0.2552
    31. (0.00030) RY*( 7) C   1           s(  6.91%)p 2.18( 15.04%)d10.05( 69.42%)
                                                  f 1.25(  8.64%)
                                           -0.0000  0.0008 -0.1808  0.1845  0.0481
                                           -0.0103  0.0544 -0.1656  0.0165 -0.0364
                                           -0.2074  0.0198 -0.0429 -0.2703 -0.3514
                                            0.1252 -0.1307  0.2321  0.3051  0.0513
                                            0.4517 -0.2762  0.2066 -0.2557 -0.0427
                                           -0.0586  0.1211 -0.1311  0.1733  0.0958
                                           -0.1002
    32. (0.00016) RY*( 8) C   1           s(  2.98%)p18.16( 54.18%)d13.91( 41.50%)
                                                  f 0.45(  1.34%)
                                           -0.0000 -0.0151 -0.0828  0.1495  0.0200
                                           -0.0075  0.0616  0.1808 -0.0049 -0.3351
                                           -0.5704  0.0052  0.1389  0.2194  0.2024
                                            0.4031 -0.0787 -0.0144 -0.0024 -0.2092
                                            0.0091 -0.1807 -0.0877  0.3478  0.0640
                                           -0.0416  0.0253 -0.0361 -0.0122 -0.0259
                                            0.0694
    33. (0.00014) RY*( 9) C   1           s( 23.66%)p 1.12( 26.58%)d 1.80( 42.57%)
                                                  f 0.30(  7.20%)
                                            0.0000  0.0088  0.1965  0.4396  0.0682
                                           -0.0072  0.1971 -0.0553  0.0054 -0.1435
                                            0.1233 -0.0196  0.2819  0.3289 -0.3182
                                           -0.1555  0.2808 -0.2068  0.0059 -0.1581
                                            0.1543  0.0036 -0.2979 -0.2026  0.1336
                                           -0.0796 -0.0788  0.0163  0.0314  0.1437
                                            0.1404
    34. (0.00011) RY*(10) C   1           s( 13.84%)p 1.62( 22.36%)d 4.17( 57.73%)
                                                  f 0.44(  6.06%)
                                            0.0000  0.0140  0.0346  0.3681  0.0391
                                            0.0097 -0.0581  0.2649  0.0109  0.2639
                                            0.0891 -0.0056 -0.1406  0.2290  0.4192
                                           -0.1689  0.1210  0.1853  0.4233 -0.1902
                                           -0.0020 -0.1476  0.2767 -0.1021 -0.0905
                                           -0.1405 -0.0406  0.0935 -0.0864 -0.1197
                                            0.0235
    35. (0.00004) RY*(11) C   1           s( 33.24%)p 0.87( 28.95%)d 0.93( 30.97%)
                                                  f 0.21(  6.83%)
    36. (0.00004) RY*(12) C   1           s(  5.89%)p 2.51( 14.81%)d12.46( 73.40%)
                                                  f 1.00(  5.90%)
    37. (0.00003) RY*(13) C   1           s(  3.37%)p11.70( 39.37%)d13.26( 44.64%)
                                                  f 3.75( 12.62%)
    38. (0.00000) RY*(14) C   1           s(  9.97%)p 2.46( 24.53%)d 2.17( 21.64%)
                                                  f 4.40( 43.86%)
    39. (0.00000) RY*(15) C   1           s(  8.19%)p 1.44( 11.76%)d 9.61( 78.71%)
                                                  f 0.16(  1.34%)
    40. (0.00001) RY*(16) C   1           s(  1.97%)p24.60( 48.57%)d23.87( 47.14%)
                                                  f 1.17(  2.31%)
    41. (0.00000) RY*(17) C   1           s( 98.94%)p 0.00(  0.19%)d 0.01(  0.69%)
                                                  f 0.00(  0.18%)
    42. (0.00001) RY*(18) C   1           s(  4.54%)p 3.34( 15.18%)d17.52( 79.62%)
                                                  f 0.14(  0.65%)
    43. (0.00000) RY*(19) C   1           s(  2.06%)p 2.28(  4.71%)d45.00( 92.90%)
                                                  f 0.16(  0.32%)
    44. (0.00000) RY*(20) C   1           s(  0.12%)p35.02(  4.05%)d99.99( 14.68%)
                                                  f99.99( 81.16%)
    45. (0.00000) RY*(21) C   1           s(  3.21%)p 0.96(  3.06%)d 1.72(  5.50%)
                                                  f27.51( 88.23%)
    46. (0.00000) RY*(22) C   1           s(  3.43%)p 0.17(  0.60%)d 3.08( 10.57%)
                                                  f24.86( 85.39%)
    47. (0.00000) RY*(23) C   1           s(  0.96%)p 0.59(  0.57%)d 4.95(  4.76%)
                                                  f97.48( 93.71%)
    48. (0.00000) RY*(24) C   1           s(  0.63%)p 1.49(  0.94%)d 7.76(  4.93%)
                                                  f99.99( 93.49%)
    49. (0.00000) RY*(25) C   1           s(  1.02%)p 2.04(  2.09%)d 5.63(  5.77%)
                                                  f89.01( 91.13%)
    50. (0.00001) RY*(26) C   1           s(  3.63%)p 5.54( 20.14%)d 9.75( 35.45%)
                                                  f11.22( 40.78%)
    51. (0.00056) RY*( 1) H   2           s( 96.87%)p 0.03(  3.13%)
                                            0.0005  0.9841 -0.0191 -0.0860 -0.0937
                                            0.1228
    52. (0.00015) RY*( 2) H   2           s( 78.57%)p 0.27( 21.43%)
                                           -0.0094  0.0876  0.8820  0.3911  0.0695
                                           -0.2376
    53. (0.00010) RY*( 3) H   2           s(  5.59%)p16.89( 94.41%)
                                           -0.0033  0.0172  0.2358 -0.7826  0.5160
                                           -0.2557
    54. (0.00007) RY*( 4) H   2           s(  0.43%)p99.99( 99.57%)
    55. (0.00001) RY*( 5) H   2           s( 18.59%)p 4.38( 81.41%)
    56. (0.00262) RY*( 1) C   3           s( 16.67%)p 2.88( 48.06%)d 2.03( 33.84%)
                                                  f 0.09(  1.42%)
                                           -0.0000 -0.0066  0.2894 -0.2878  0.0082
                                           -0.0034 -0.3729 -0.0130  0.0481  0.0016
                                            0.0380 -0.0143  0.5771  0.0663 -0.2365
                                            0.1422  0.0892  0.0923  0.3376 -0.0672
                                           -0.1080  0.0546 -0.3319  0.0503  0.0611
                                           -0.0853  0.0095  0.0084  0.0379 -0.0054
                                            0.0399
    57. (0.00211) RY*( 2) C   3           s(  7.06%)p 8.87( 62.65%)d 4.12( 29.09%)
                                                  f 0.17(  1.20%)
                                            0.0000  0.0189  0.2649 -0.0032 -0.0070
                                            0.0390  0.2290 -0.0224 -0.0489 -0.6632
                                            0.0631 -0.0592  0.3138  0.1543  0.0427
                                           -0.1890  0.2247  0.0062 -0.2713  0.1096
                                            0.3232 -0.0683  0.0685 -0.0588 -0.0363
                                           -0.0284 -0.0560 -0.0248 -0.0035  0.0304
                                           -0.0720
    58. (0.00138) RY*( 3) C   3           s(  0.54%)p61.92( 33.36%)d99.99( 62.26%)
                                                  f 7.13(  3.84%)
                                            0.0000  0.0136 -0.0340  0.0634 -0.0052
                                            0.0288  0.4783 -0.0738  0.0263 -0.2794
                                            0.0410 -0.0315 -0.1027  0.0808 -0.1537
                                           -0.0561  0.1499 -0.0409  0.3182  0.0908
                                           -0.5871  0.3179 -0.0863  0.0956 -0.0108
                                            0.0358  0.0125  0.1206  0.1039 -0.1012
                                            0.0353
    59. (0.00097) RY*( 4) C   3           s(  8.64%)p 6.84( 59.12%)d 3.32( 28.68%)
                                                  f 0.41(  3.56%)
                                            0.0000 -0.0015  0.2925 -0.0257  0.0130
                                            0.0108  0.4100 -0.0093 -0.0218  0.5461
                                           -0.0324 -0.0194  0.2515  0.2440 -0.0575
                                           -0.1045  0.1817 -0.2090 -0.3254 -0.2556
                                           -0.1089 -0.0885  0.0129  0.0696 -0.0642
                                            0.0815  0.1526  0.0090 -0.0088 -0.0301
                                            0.0218
    60. (0.00053) RY*( 5) C   3           s( 12.45%)p 3.57( 44.47%)d 3.21( 39.98%)
                                                  f 0.25(  3.09%)
                                            0.0000  0.0120  0.3490  0.0473  0.0183
                                            0.0471 -0.2827  0.1655 -0.0212  0.1100
                                            0.2780 -0.0207 -0.3977  0.2944  0.1607
                                            0.1272  0.4966 -0.0457  0.0119  0.3208
                                           -0.0609 -0.0468 -0.0123 -0.0015  0.0026
                                            0.0145 -0.0889  0.1292 -0.0616 -0.0001
                                            0.0484
    61. (0.00043) RY*( 6) C   3           s( 18.36%)p 1.35( 24.69%)d 2.73( 50.11%)
                                                  f 0.37(  6.84%)
                                           -0.0000 -0.0005 -0.2306  0.3611 -0.0009
                                           -0.0151 -0.0011  0.1757  0.0127 -0.0463
                                           -0.0625  0.0070  0.1128  0.4436 -0.4044
                                            0.3091 -0.0303 -0.1674  0.2127 -0.0411
                                            0.1041 -0.2907  0.2205 -0.1490  0.0281
                                            0.0953 -0.0349  0.1527  0.0931  0.0100
                                           -0.1587
    62. (0.00030) RY*( 7) C   3           s(  6.44%)p 5.81( 37.41%)d 7.12( 45.87%)
                                                  f 1.60( 10.28%)
                                           -0.0000 -0.0203  0.2282 -0.1077 -0.0178
                                           -0.0146 -0.2852 -0.1254  0.0084 -0.3013
                                           -0.1939  0.0240 -0.1321  0.3610  0.1851
                                            0.0407 -0.4053 -0.2850 -0.1274 -0.2248
                                           -0.3058 -0.0494  0.1104  0.0496 -0.0376
                                            0.1810  0.0905 -0.0572 -0.1018 -0.0783
                                            0.2017
    63. (0.00023) RY*( 8) C   3           s( 10.89%)p 1.55( 16.82%)d 5.92( 64.44%)
                                                  f 0.72(  7.85%)
                                            0.0000 -0.0051  0.2146  0.2385  0.0769
                                           -0.0194  0.2534 -0.2721 -0.0065  0.0867
                                           -0.0483 -0.0094  0.1391 -0.0168  0.4366
                                            0.4183 -0.1633 -0.0971  0.1717  0.1435
                                            0.0454  0.0810 -0.1469 -0.4031  0.1885
                                           -0.0503 -0.0662 -0.0523 -0.0786  0.1643
                                           -0.0099
    64. (0.00017) RY*( 9) C   3           s(  6.08%)p 3.93( 23.91%)d 9.53( 58.01%)
                                                  f 1.97( 11.99%)
                                           -0.0000 -0.0027  0.2306 -0.0670  0.0565
                                           -0.0308  0.1692 -0.2092  0.0024  0.0800
                                            0.3183 -0.0033 -0.1890  0.1493 -0.3009
                                           -0.1103 -0.4883  0.1997 -0.0628  0.2711
                                            0.0831 -0.2736 -0.1883  0.0664  0.2080
                                           -0.1029 -0.0932  0.0453  0.1203 -0.2006
                                            0.0259
    65. (0.00010) RY*(10) C   3           s( 12.41%)p 0.56(  6.95%)d 6.13( 76.09%)
                                                  f 0.37(  4.55%)
                                           -0.0000  0.0015  0.3194 -0.1427  0.0408
                                            0.0062  0.1412 -0.0018  0.0062  0.0175
                                            0.1340  0.0236 -0.1290 -0.1186  0.0887
                                           -0.2134 -0.0192  0.0388  0.5696 -0.3922
                                            0.1524 -0.1725  0.4161 -0.0353 -0.0514
                                           -0.0199 -0.1491  0.0843 -0.1062  0.0344
                                           -0.0264
    66. (0.00007) RY*(11) C   3           s( 29.58%)p 0.94( 27.86%)d 1.20( 35.56%)
                                                  f 0.24(  7.00%)
    67. (0.00004) RY*(12) C   3           s( 20.02%)p 0.83( 16.55%)d 1.88( 37.69%)
                                                  f 1.29( 25.74%)
    68. (0.00004) RY*(13) C   3           s(  1.25%)p31.46( 39.47%)d45.40( 56.95%)
                                                  f 1.85(  2.32%)
    69. (0.00002) RY*(14) C   3           s( 15.10%)p 3.32( 50.13%)d 0.91( 13.74%)
                                                  f 1.39( 21.03%)
    70. (0.00000) RY*(15) C   3           s(  3.80%)p 6.91( 26.23%)d18.03( 68.49%)
                                                  f 0.39(  1.48%)
    71. (0.00000) RY*(16) C   3           s(  2.12%)p16.72( 35.52%)d29.15( 61.91%)
                                                  f 0.21(  0.45%)
    72. (0.00001) RY*(17) C   3           s(  8.92%)p 1.68( 15.01%)d 6.56( 58.48%)
                                                  f 1.97( 17.59%)
    73. (0.00000) RY*(18) C   3           s( 97.67%)p 0.01(  0.84%)d 0.01(  0.92%)
                                                  f 0.01(  0.57%)
    74. (0.00001) RY*(19) C   3           s( 14.31%)p 0.18(  2.58%)d 5.70( 81.51%)
                                                  f 0.11(  1.60%)
    75. (0.00000) RY*(20) C   3           s(  1.57%)p 0.29(  0.45%)d10.91( 17.09%)
                                                  f51.65( 80.89%)
    76. (0.00000) RY*(21) C   3           s(  1.68%)p 3.99(  6.69%)d 2.03(  3.41%)
                                                  f52.56( 88.22%)
    77. (0.00000) RY*(22) C   3           s(  1.66%)p 2.27(  3.77%)d13.57( 22.47%)
                                                  f43.54( 72.10%)
    78. (0.00000) RY*(23) C   3           s(  1.04%)p 2.85(  2.96%)d10.93( 11.35%)
                                                  f81.49( 84.65%)
    79. (0.00000) RY*(24) C   3           s(  0.54%)p11.80(  6.40%)d17.76(  9.63%)
                                                  f99.99( 83.43%)
    80. (0.00000) RY*(25) C   3           s(  0.68%)p 7.81(  5.33%)d27.48( 18.76%)
                                                  f99.99( 75.23%)
    81. (0.00000) RY*(26) C   3           s(  0.64%)p 7.50(  4.80%)d18.06( 11.55%)
                                                  f99.99( 83.01%)
    82. (0.00262) RY*( 1) C   4           s( 16.67%)p 2.88( 48.06%)d 2.03( 33.84%)
                                                  f 0.09(  1.42%)
                                           -0.0000 -0.0066  0.2894 -0.2878  0.0082
                                           -0.0034 -0.3729 -0.0130  0.0481  0.0016
                                            0.0380  0.0143 -0.5771 -0.0663 -0.2365
                                            0.1422 -0.0892 -0.0923 -0.3376  0.0672
                                           -0.1080  0.0546 -0.3319  0.0503 -0.0611
                                           -0.0853  0.0095 -0.0084 -0.0379 -0.0054
                                            0.0399
    83. (0.00211) RY*( 2) C   4           s(  7.06%)p 8.87( 62.65%)d 4.12( 29.09%)
                                                  f 0.17(  1.20%)
                                            0.0000  0.0189  0.2649 -0.0032 -0.0070
                                            0.0390  0.2290 -0.0224 -0.0489 -0.6632
                                            0.0631  0.0592 -0.3138 -0.1543  0.0427
                                           -0.1890 -0.2247 -0.0062  0.2713 -0.1096
                                            0.3232 -0.0683  0.0685 -0.0588  0.0363
                                           -0.0284 -0.0560  0.0248  0.0035  0.0304
                                           -0.0720
    84. (0.00138) RY*( 3) C   4           s(  0.54%)p61.92( 33.36%)d99.99( 62.26%)
                                                  f 7.13(  3.84%)
                                           -0.0000  0.0136 -0.0340  0.0634 -0.0052
                                            0.0288  0.4783 -0.0738  0.0263 -0.2794
                                            0.0410  0.0315  0.1027 -0.0808 -0.1537
                                           -0.0561 -0.1499  0.0409 -0.3182 -0.0908
                                           -0.5871  0.3179 -0.0863  0.0956  0.0108
                                            0.0358  0.0125 -0.1206 -0.1039 -0.1012
                                            0.0353
    85. (0.00097) RY*( 4) C   4           s(  8.64%)p 6.84( 59.12%)d 3.32( 28.68%)
                                                  f 0.41(  3.56%)
                                            0.0000 -0.0015  0.2925 -0.0257  0.0130
                                            0.0108  0.4100 -0.0093 -0.0218  0.5461
                                           -0.0324  0.0194 -0.2515 -0.2440 -0.0575
                                           -0.1045 -0.1817  0.2090  0.3254  0.2556
                                           -0.1089 -0.0885  0.0129  0.0696  0.0642
                                            0.0815  0.1526 -0.0090  0.0088 -0.0301
                                            0.0218
    86. (0.00053) RY*( 5) C   4           s( 12.45%)p 3.57( 44.47%)d 3.21( 39.98%)
                                                  f 0.25(  3.09%)
                                           -0.0000  0.0120  0.3490  0.0473  0.0183
                                            0.0471 -0.2827  0.1655 -0.0212  0.1100
                                            0.2780  0.0207  0.3977 -0.2944  0.1607
                                            0.1272 -0.4966  0.0457 -0.0119 -0.3208
                                           -0.0609 -0.0468 -0.0123 -0.0015 -0.0026
                                            0.0145 -0.0889 -0.1292  0.0616 -0.0001
                                            0.0484
    87. (0.00043) RY*( 6) C   4           s( 18.36%)p 1.35( 24.69%)d 2.73( 50.11%)
                                                  f 0.37(  6.84%)
                                           -0.0000 -0.0005 -0.2306  0.3611 -0.0009
                                           -0.0151 -0.0011  0.1757  0.0127 -0.0463
                                           -0.0625 -0.0070 -0.1128 -0.4436 -0.4044
                                            0.3091  0.0303  0.1674 -0.2127  0.0411
                                            0.1041 -0.2907  0.2205 -0.1490 -0.0281
                                            0.0953 -0.0349 -0.1527 -0.0931  0.0100
                                           -0.1587
    88. (0.00030) RY*( 7) C   4           s(  6.44%)p 5.81( 37.41%)d 7.12( 45.87%)
                                                  f 1.60( 10.28%)
                                           -0.0000 -0.0203  0.2282 -0.1077 -0.0178
                                           -0.0146 -0.2852 -0.1254  0.0084 -0.3013
                                           -0.1939 -0.0240  0.1321 -0.3610  0.1851
                                            0.0407  0.4053  0.2850  0.1274  0.2248
                                           -0.3058 -0.0494  0.1104  0.0496  0.0376
                                            0.1810  0.0905  0.0572  0.1018 -0.0783
                                            0.2017
    89. (0.00023) RY*( 8) C   4           s( 10.89%)p 1.55( 16.82%)d 5.92( 64.44%)
                                                  f 0.72(  7.85%)
                                            0.0000 -0.0051  0.2146  0.2385  0.0769
                                           -0.0194  0.2534 -0.2721 -0.0065  0.0867
                                           -0.0483  0.0094 -0.1391  0.0168  0.4366
                                            0.4183  0.1633  0.0971 -0.1717 -0.1435
                                            0.0454  0.0810 -0.1469 -0.4031 -0.1885
                                           -0.0503 -0.0662  0.0523  0.0786  0.1643
                                           -0.0099
    90. (0.00017) RY*( 9) C   4           s(  6.08%)p 3.93( 23.91%)d 9.53( 58.01%)
                                                  f 1.97( 11.99%)
                                            0.0000 -0.0027  0.2306 -0.0670  0.0565
                                           -0.0308  0.1692 -0.2092  0.0024  0.0800
                                            0.3183  0.0033  0.1890 -0.1493 -0.3009
                                           -0.1103  0.4883 -0.1997  0.0628 -0.2711
                                            0.0831 -0.2736 -0.1883  0.0664 -0.2080
                                           -0.1029 -0.0932 -0.0453 -0.1203 -0.2006
                                            0.0259
    91. (0.00010) RY*(10) C   4           s( 12.41%)p 0.56(  6.95%)d 6.13( 76.09%)
                                                  f 0.37(  4.55%)
                                           -0.0000  0.0015  0.3194 -0.1427  0.0408
                                            0.0062  0.1412 -0.0018  0.0062  0.0175
                                            0.1340 -0.0236  0.1290  0.1186  0.0887
                                           -0.2134  0.0192 -0.0388 -0.5696  0.3922
                                            0.1524 -0.1725  0.4161 -0.0353  0.0514
                                           -0.0199 -0.1491 -0.0843  0.1062  0.0344
                                           -0.0264
    92. (0.00007) RY*(11) C   4           s( 29.58%)p 0.94( 27.86%)d 1.20( 35.56%)
                                                  f 0.24(  7.00%)
    93. (0.00004) RY*(12) C   4           s( 20.02%)p 0.83( 16.55%)d 1.88( 37.69%)
                                                  f 1.29( 25.74%)
    94. (0.00004) RY*(13) C   4           s(  1.25%)p31.46( 39.47%)d45.40( 56.95%)
                                                  f 1.85(  2.32%)
    95. (0.00002) RY*(14) C   4           s( 15.10%)p 3.32( 50.13%)d 0.91( 13.74%)
                                                  f 1.39( 21.03%)
    96. (0.00000) RY*(15) C   4           s(  3.80%)p 6.91( 26.23%)d18.03( 68.49%)
                                                  f 0.39(  1.48%)
    97. (0.00000) RY*(16) C   4           s(  2.12%)p16.72( 35.52%)d29.15( 61.91%)
                                                  f 0.21(  0.45%)
    98. (0.00001) RY*(17) C   4           s(  8.92%)p 1.68( 15.01%)d 6.56( 58.48%)
                                                  f 1.97( 17.59%)
    99. (0.00000) RY*(18) C   4           s( 97.67%)p 0.01(  0.84%)d 0.01(  0.92%)
                                                  f 0.01(  0.57%)
   100. (0.00001) RY*(19) C   4           s( 14.31%)p 0.18(  2.58%)d 5.70( 81.51%)
                                                  f 0.11(  1.60%)
   101. (0.00000) RY*(20) C   4           s(  1.57%)p 0.29(  0.45%)d10.91( 17.09%)
                                                  f51.65( 80.89%)
   102. (0.00000) RY*(21) C   4           s(  1.68%)p 3.99(  6.69%)d 2.03(  3.41%)
                                                  f52.56( 88.22%)
   103. (0.00000) RY*(22) C   4           s(  1.66%)p 2.27(  3.77%)d13.57( 22.47%)
                                                  f43.54( 72.10%)
   104. (0.00000) RY*(23) C   4           s(  1.04%)p 2.85(  2.96%)d10.93( 11.35%)
                                                  f81.49( 84.65%)
   105. (0.00000) RY*(24) C   4           s(  0.54%)p11.80(  6.40%)d17.76(  9.63%)
                                                  f99.99( 83.43%)
   106. (0.00000) RY*(25) C   4           s(  0.68%)p 7.81(  5.33%)d27.48( 18.76%)
                                                  f99.99( 75.23%)
   107. (0.00000) RY*(26) C   4           s(  0.64%)p 7.50(  4.80%)d18.06( 11.55%)
                                                  f99.99( 83.01%)
   108. (0.00358) RY*( 1) C   5           s(  9.35%)p 6.35( 59.41%)d 2.96( 27.70%)
                                                  f 0.38(  3.54%)
                                            0.0000 -0.0037  0.3036 -0.0354  0.0073
                                            0.0080 -0.3854  0.1148 -0.0018  0.5406
                                           -0.2280  0.0201 -0.2940 -0.0354 -0.0908
                                            0.0990 -0.0494 -0.0318  0.4051  0.1378
                                            0.2096 -0.0802  0.1323 -0.0677 -0.0151
                                           -0.0281  0.1755 -0.0220 -0.0083  0.0360
                                            0.0416
   109. (0.00230) RY*( 2) C   5           s( 36.87%)p 1.15( 42.27%)d 0.51( 18.93%)
                                                  f 0.05(  1.94%)
                                            0.0000  0.0295  0.5888 -0.1452  0.0048
                                            0.0113  0.2416 -0.0626  0.0382  0.0764
                                           -0.0763  0.0198  0.5789 -0.1078 -0.1777
                                            0.1545  0.1479  0.1712 -0.1197  0.2523
                                            0.0269 -0.0344  0.0430  0.0309 -0.0449
                                            0.1180  0.0522 -0.0139 -0.0025 -0.0176
                                            0.0133
   110. (0.00107) RY*( 3) C   5           s(  1.93%)p32.21( 62.06%)d17.92( 34.53%)
                                                  f 0.77(  1.48%)
                                           -0.0000 -0.0261  0.1353  0.0095  0.0139
                                           -0.0105 -0.4075  0.2583 -0.0024 -0.5657
                                            0.0884 -0.0299  0.1280 -0.2066 -0.1662
                                           -0.1408  0.0416  0.0817  0.1940 -0.1485
                                           -0.0449 -0.1793  0.4190 -0.1416  0.0775
                                            0.0603  0.0299 -0.0430 -0.0449  0.0182
                                            0.0059
   111. (0.00061) RY*( 4) C   5           s(  5.03%)p 4.10( 20.61%)d13.84( 69.62%)
                                                  f 0.94(  4.74%)
                                           -0.0000 -0.0285  0.2217  0.0037 -0.0181
                                           -0.0216 -0.0690 -0.2384 -0.0036 -0.0325
                                            0.2220 -0.0077 -0.2824 -0.1177  0.2844
                                           -0.1280  0.6857  0.0471 -0.0727 -0.0984
                                            0.1996 -0.2453 -0.1064  0.0163 -0.1368
                                            0.0643 -0.0746  0.0863  0.0457 -0.0664
                                            0.0711
   112. (0.00061) RY*( 5) C   5           s(  1.50%)p29.67( 44.63%)d31.44( 47.29%)
                                                  f 4.37(  6.57%)
                                           -0.0000 -0.0133  0.1023  0.0662  0.0043
                                           -0.0024  0.5225 -0.1749 -0.0005  0.0182
                                            0.1138 -0.0119 -0.3556 -0.0536  0.0519
                                            0.2782 -0.0135  0.0550  0.1340 -0.1050
                                           -0.2002 -0.0012  0.5621 -0.0680  0.2146
                                            0.0857  0.0530 -0.0887  0.0266 -0.0291
                                           -0.0091
   113. (0.00038) RY*( 6) C   5           s( 17.00%)p 1.98( 33.71%)d 2.28( 38.76%)
                                                  f 0.62( 10.52%)
                                            0.0000  0.0053  0.3574 -0.2029  0.0328
                                            0.0018  0.3069  0.1648  0.0013 -0.2270
                                           -0.1821  0.0119 -0.0432  0.3593  0.2931
                                           -0.2847 -0.2238 -0.2215  0.1250 -0.1763
                                            0.1963 -0.1250 -0.0751 -0.1222 -0.0233
                                           -0.1814  0.0554 -0.0363  0.0393 -0.0268
                                            0.2552
   114. (0.00030) RY*( 7) C   5           s(  6.91%)p 2.18( 15.04%)d10.05( 69.42%)
                                                  f 1.25(  8.64%)
                                           -0.0000  0.0008 -0.1808  0.1845  0.0481
                                           -0.0103  0.0544 -0.1656  0.0165 -0.0364
                                           -0.2074 -0.0198  0.0429  0.2703 -0.3514
                                            0.1252  0.1307 -0.2321 -0.3051 -0.0513
                                            0.4517 -0.2762  0.2066 -0.2557  0.0427
                                           -0.0586  0.1211  0.1311 -0.1733  0.0958
                                           -0.1002
   115. (0.00016) RY*( 8) C   5           s(  2.98%)p18.16( 54.18%)d13.91( 41.50%)
                                                  f 0.45(  1.34%)
                                           -0.0000 -0.0151 -0.0828  0.1495  0.0200
                                           -0.0075  0.0616  0.1808 -0.0049 -0.3351
                                           -0.5704 -0.0052 -0.1389 -0.2194  0.2024
                                            0.4031  0.0787  0.0144  0.0024  0.2092
                                            0.0091 -0.1807 -0.0877  0.3478 -0.0640
                                           -0.0416  0.0253  0.0361  0.0122 -0.0259
                                            0.0694
   116. (0.00014) RY*( 9) C   5           s( 23.66%)p 1.12( 26.58%)d 1.80( 42.57%)
                                                  f 0.30(  7.20%)
                                            0.0000  0.0088  0.1965  0.4396  0.0682
                                           -0.0072  0.1971 -0.0553  0.0054 -0.1435
                                            0.1233  0.0196 -0.2819 -0.3289 -0.3182
                                           -0.1555 -0.2808  0.2068 -0.0059  0.1581
                                            0.1543  0.0036 -0.2979 -0.2026 -0.1336
                                           -0.0796 -0.0788 -0.0163 -0.0314  0.1437
                                            0.1404
   117. (0.00011) RY*(10) C   5           s( 13.84%)p 1.62( 22.36%)d 4.17( 57.73%)
                                                  f 0.44(  6.06%)
                                            0.0000  0.0140  0.0346  0.3681  0.0391
                                            0.0097 -0.0581  0.2649  0.0109  0.2639
                                            0.0891  0.0056  0.1406 -0.2290  0.4192
                                           -0.1689 -0.1210 -0.1853 -0.4233  0.1902
                                           -0.0020 -0.1476  0.2767 -0.1021  0.0905
                                           -0.1405 -0.0406 -0.0935  0.0864 -0.1197
                                            0.0235
   118. (0.00004) RY*(11) C   5           s( 33.24%)p 0.87( 28.95%)d 0.93( 30.97%)
                                                  f 0.21(  6.83%)
   119. (0.00004) RY*(12) C   5           s(  5.89%)p 2.51( 14.81%)d12.46( 73.40%)
                                                  f 1.00(  5.90%)
   120. (0.00003) RY*(13) C   5           s(  3.37%)p11.70( 39.37%)d13.26( 44.64%)
                                                  f 3.75( 12.62%)
   121. (0.00000) RY*(14) C   5           s(  9.97%)p 2.46( 24.53%)d 2.17( 21.64%)
                                                  f 4.40( 43.86%)
   122. (0.00000) RY*(15) C   5           s(  8.19%)p 1.44( 11.76%)d 9.61( 78.71%)
                                                  f 0.16(  1.34%)
   123. (0.00001) RY*(16) C   5           s(  1.97%)p24.60( 48.57%)d23.87( 47.14%)
                                                  f 1.17(  2.31%)
   124. (0.00000) RY*(17) C   5           s( 98.94%)p 0.00(  0.19%)d 0.01(  0.69%)
                                                  f 0.00(  0.18%)
   125. (0.00001) RY*(18) C   5           s(  4.54%)p 3.34( 15.18%)d17.52( 79.62%)
                                                  f 0.14(  0.65%)
   126. (0.00000) RY*(19) C   5           s(  2.06%)p 2.28(  4.71%)d45.00( 92.90%)
                                                  f 0.16(  0.32%)
   127. (0.00000) RY*(20) C   5           s(  0.12%)p35.02(  4.05%)d99.99( 14.68%)
                                                  f99.99( 81.16%)
   128. (0.00000) RY*(21) C   5           s(  3.21%)p 0.96(  3.06%)d 1.72(  5.50%)
                                                  f27.51( 88.23%)
   129. (0.00000) RY*(22) C   5           s(  3.43%)p 0.17(  0.60%)d 3.08( 10.57%)
                                                  f24.86( 85.39%)
   130. (0.00000) RY*(23) C   5           s(  0.96%)p 0.59(  0.57%)d 4.95(  4.76%)
                                                  f97.48( 93.71%)
   131. (0.00000) RY*(24) C   5           s(  0.63%)p 1.49(  0.94%)d 7.76(  4.93%)
                                                  f99.99( 93.49%)
   132. (0.00000) RY*(25) C   5           s(  1.02%)p 2.04(  2.09%)d 5.63(  5.77%)
                                                  f89.01( 91.13%)
   133. (0.00001) RY*(26) C   5           s(  3.63%)p 5.54( 20.14%)d 9.75( 35.45%)
                                                  f11.22( 40.78%)
   134. (0.00056) RY*( 1) H   6           s( 96.87%)p 0.03(  3.13%)
                                            0.0005  0.9841 -0.0191 -0.0860 -0.0937
                                           -0.1228
   135. (0.00015) RY*( 2) H   6           s( 78.57%)p 0.27( 21.43%)
                                           -0.0094  0.0876  0.8820  0.3911  0.0695
                                            0.2376
   136. (0.00010) RY*( 3) H   6           s(  5.59%)p16.89( 94.41%)
                                           -0.0033  0.0172  0.2358 -0.7826  0.5160
                                            0.2557
   137. (0.00007) RY*( 4) H   6           s(  0.43%)p99.99( 99.57%)
   138. (0.00001) RY*( 5) H   6           s( 18.59%)p 4.38( 81.41%)
   139. (0.00895) RY*( 1) C   7           s( 46.59%)p 0.89( 41.69%)d 0.24( 11.17%)
                                                  f 0.01(  0.55%)
                                            0.0000  0.0277  0.6814 -0.0275  0.0019
                                           -0.0261 -0.6305  0.0656 -0.0343 -0.0381
                                            0.1084 -0.0000  0.0000  0.0000 -0.0719
                                            0.1659 -0.0000 -0.0000 -0.0000  0.0000
                                            0.0097 -0.0667 -0.2665 -0.0584 -0.0000
                                            0.0584  0.0321  0.0000  0.0000 -0.0305
                                            0.0121
   140. (0.00205) RY*( 2) C   7           s( 15.21%)p 4.57( 69.45%)d 0.96( 14.60%)
                                                  f 0.05(  0.74%)
                                            0.0000  0.0164  0.3886  0.0277  0.0028
                                           -0.0275  0.4854  0.1115 -0.0175 -0.6650
                                            0.0562 -0.0000 -0.0000 -0.0000 -0.0202
                                           -0.0128 -0.0000  0.0000 -0.0000  0.0000
                                            0.1535 -0.3134  0.1014 -0.1158 -0.0000
                                           -0.0036 -0.0140 -0.0000  0.0000  0.0126
                                            0.0840
   141. (0.00090) RY*( 3) C   7           s(  0.00%)p 1.00( 77.16%)d 0.29( 22.17%)
                                                  f 0.01(  0.67%)
                                           -0.0000  0.0000  0.0000 -0.0000 -0.0000
                                           -0.0000 -0.0000 -0.0000 -0.0000 -0.0000
                                            0.0000  0.0014  0.8621 -0.1684 -0.0000
                                            0.0000  0.0828  0.3183  0.1200 -0.3148
                                            0.0000  0.0000 -0.0000  0.0000  0.0674
                                            0.0000  0.0000 -0.0393  0.0250 -0.0000
                                           -0.0000
   142. (0.00088) RY*( 4) C   7           s( 21.26%)p 1.52( 32.21%)d 2.11( 44.85%)
                                                  f 0.08(  1.68%)
                                           -0.0000 -0.0062  0.4605 -0.0125  0.0184
                                            0.0075  0.2939  0.0693  0.0211  0.4100
                                           -0.2496 -0.0000 -0.0000  0.0000 -0.0448
                                           -0.3255  0.0000 -0.0000  0.0000 -0.0000
                                            0.2973  0.4283  0.1252 -0.2303  0.0000
                                            0.1072 -0.0428  0.0000 -0.0000 -0.0481
                                            0.0340
   143. (0.00058) RY*( 5) C   7           s(  3.11%)p 2.48(  7.71%)d28.14( 87.53%)
                                                  f 0.53(  1.65%)
                                            0.0000  0.0017  0.1755 -0.0097  0.0151
                                           -0.0576  0.2642  0.0297 -0.0072  0.0464
                                           -0.0306 -0.0000 -0.0000 -0.0000 -0.4471
                                            0.4018 -0.0000  0.0000 -0.0000  0.0000
                                           -0.6556  0.2775  0.0840  0.0116 -0.0000
                                           -0.0725  0.0405 -0.0000  0.0000  0.0341
                                            0.0919
   144. (0.00028) RY*( 6) C   7           s(  0.00%)p 1.00(  8.17%)d 9.04( 73.85%)
                                                  f 2.20( 17.98%)
                                           -0.0000 -0.0000  0.0000  0.0000  0.0000
                                            0.0000  0.0000  0.0000 -0.0000  0.0000
                                           -0.0000  0.0057  0.2796 -0.0588  0.0000
                                            0.0000  0.4435 -0.3789 -0.4682  0.4231
                                            0.0000 -0.0000 -0.0000  0.0000  0.1067
                                           -0.0000 -0.0000 -0.4086 -0.0387  0.0000
                                            0.0000
   145. (0.00025) RY*( 7) C   7           s( 27.41%)p 0.24(  6.64%)d 2.34( 64.15%)
                                                  f 0.07(  1.79%)
                                            0.0000  0.0268 -0.1538  0.4977  0.0450
                                           -0.0032 -0.2369 -0.0619 -0.0126 -0.0528
                                            0.0593  0.0000 -0.0000 -0.0000 -0.5503
                                            0.1058  0.0000  0.0000  0.0000 -0.0000
                                            0.3241 -0.0129  0.4152 -0.2234  0.0000
                                           -0.0373 -0.0388 -0.0000 -0.0000 -0.1200
                                           -0.0253
   146. (0.00021) RY*( 8) C   7           s(  0.00%)p 1.00( 85.40%)d 0.16( 13.86%)
                                                  f 0.01(  0.75%)
                                           -0.0000  0.0000  0.0000  0.0000  0.0000
                                           -0.0000 -0.0000 -0.0000 -0.0000 -0.0000
                                           -0.0000  0.0014  0.1083  0.9177  0.0000
                                           -0.0000  0.1838  0.2897  0.0116  0.1441
                                           -0.0000  0.0000  0.0000  0.0000  0.0087
                                            0.0000 -0.0000  0.0191 -0.0838  0.0000
                                            0.0000
   147. (0.00016) RY*( 9) C   7           s(  8.71%)p 4.25( 37.00%)d 5.27( 45.84%)
                                                  f 0.97(  8.45%)
                                            0.0000  0.0163  0.0807  0.2792  0.0484
                                           -0.0185 -0.2343 -0.4159 -0.0214 -0.2873
                                           -0.2426  0.0000 -0.0000 -0.0000  0.1735
                                           -0.4606  0.0000 -0.0000  0.0000 -0.0000
                                           -0.3911  0.1333  0.2128  0.0115  0.0000
                                            0.1071 -0.0120 -0.0000  0.0000  0.1255
                                            0.2390
   148. (0.00007) RY*(10) C   7           s(  6.16%)p 3.80( 23.42%)d 9.79( 60.25%)
                                                  f 1.65( 10.17%)
   149. (0.00005) RY*(11) C   7           s(  7.22%)p 2.10( 15.19%)d 7.61( 54.93%)
                                                  f 3.14( 22.66%)
   150. (0.00003) RY*(12) C   7           s(  0.00%)p 1.00( 19.46%)d 3.11( 60.57%)
                                                  f 1.03( 19.97%)
   151. (0.00002) RY*(13) C   7           s( 44.87%)p 0.23( 10.23%)d 0.60( 26.92%)
                                                  f 0.40( 17.98%)
   152. (0.00001) RY*(14) C   7           s(  2.59%)p 0.90(  2.33%)d 8.30( 21.51%)
                                                  f28.38( 73.57%)
   153. (0.00000) RY*(15) C   7           s(  0.00%)p 1.00(  6.44%)d14.29( 92.07%)
                                                  f 0.23(  1.49%)
   154. (0.00001) RY*(16) C   7           s(  2.90%)p27.99( 81.06%)d 4.48( 12.96%)
                                                  f 1.07(  3.08%)
   155. (0.00000) RY*(17) C   7           s( 99.27%)p 0.00(  0.07%)d 0.00(  0.38%)
                                                  f 0.00(  0.27%)
   156. (0.00000) RY*(18) C   7           s(  0.81%)p83.93( 67.59%)d27.53( 22.17%)
                                                  f11.71(  9.43%)
   157. (0.00000) RY*(19) C   7           s(  3.69%)p 0.24(  0.90%)d25.79( 95.03%)
                                                  f 0.10(  0.38%)
   158. (0.00000) RY*(20) C   7           s(  0.00%)p 1.00(  0.73%)d10.66(  7.83%)
                                                  f99.99( 91.44%)
   159. (0.00000) RY*(21) C   7           s(  0.64%)p 1.63(  1.04%)d 4.49(  2.86%)
                                                  f99.99( 95.46%)
   160. (0.00000) RY*(22) C   7           s(  0.29%)p 6.08(  1.78%)d17.18(  5.03%)
                                                  f99.99( 92.89%)
   161. (0.00000) RY*(23) C   7           s(  0.00%)p 1.00(  0.99%)d31.10( 30.93%)
                                                  f68.45( 68.08%)
   162. (0.00000) RY*(24) C   7           s(  0.00%)p 1.00(  0.67%)d 4.08(  2.75%)
                                                  f99.99( 96.57%)
   163. (0.00000) RY*(25) C   7           s(  0.00%)p 1.00(  1.14%)d84.41( 95.83%)
                                                  f 2.67(  3.03%)
   164. (0.00000) RY*(26) C   7           s(  9.39%)p 0.23(  2.20%)d 3.11( 29.23%)
                                                  f 6.30( 59.18%)
   165. (0.00041) RY*( 1) H   8           s( 91.16%)p 0.10(  8.84%)
                                            0.0001  0.9545 -0.0220 -0.2526  0.1567
                                           -0.0000
   166. (0.00015) RY*( 2) H   8           s( 83.95%)p 0.19( 16.05%)
                                           -0.0086  0.0742  0.9132 -0.0458 -0.3981
                                            0.0000
   167. (0.00012) RY*( 3) H   8           s(  0.00%)p 1.00(100.00%)
                                            0.0000  0.0000 -0.0000 -0.0000 -0.0000
                                            1.0000
   168. (0.00009) RY*( 4) H   8           s(  8.89%)p10.25( 91.11%)
   169. (0.00001) RY*( 5) H   8           s( 16.05%)p 5.23( 83.95%)
   170. (0.00222) RY*( 1) C   9           s( 42.53%)p 0.60( 25.33%)d 0.71( 30.33%)
                                                  f 0.04(  1.81%)
                                            0.0000  0.0157  0.6488 -0.0644 -0.0008
                                           -0.0086 -0.1155  0.0904  0.0111  0.4805
                                           -0.0258  0.0000 -0.0000  0.0000  0.2374
                                           -0.0546  0.0000 -0.0000 -0.0000 -0.0000
                                            0.3747 -0.2102 -0.1076 -0.2186  0.0000
                                            0.0736 -0.0031 -0.0000  0.0000 -0.0447
                                           -0.1034
   171. (0.00148) RY*( 2) C   9           s(  1.69%)p38.28( 64.53%)d18.43( 31.07%)
                                                  f 1.61(  2.71%)
                                           -0.0000 -0.0002  0.1201 -0.0493  0.0001
                                            0.0236 -0.3813  0.0360 -0.0166 -0.6327
                                            0.3123 -0.0000 -0.0000 -0.0000  0.2922
                                            0.1774  0.0000 -0.0000 -0.0000  0.0000
                                            0.3303  0.2453 -0.1218 -0.0989 -0.0000
                                            0.0859  0.0072 -0.0000 -0.0000 -0.1305
                                           -0.0511
   172. (0.00120) RY*( 3) C   9           s(  0.42%)p99.99( 62.88%)d85.31( 36.11%)
                                                  f 1.39(  0.59%)
                                           -0.0000 -0.0161 -0.0286  0.0561  0.0012
                                            0.0184  0.7640 -0.0615 -0.0228 -0.1385
                                            0.1458 -0.0000 -0.0000 -0.0000 -0.0310
                                            0.2904  0.0000 -0.0000 -0.0000  0.0000
                                            0.4977 -0.1429  0.0871 -0.0125 -0.0000
                                           -0.0255  0.0622 -0.0000 -0.0000 -0.0364
                                           -0.0073
   173. (0.00070) RY*( 4) C   9           s( 25.81%)p 0.14(  3.70%)d 2.60( 67.15%)
                                                  f 0.13(  3.35%)
                                           -0.0000 -0.0210  0.5057 -0.0373  0.0224
                                           -0.0036  0.0572  0.0385 -0.0041 -0.1715
                                           -0.0528  0.0000  0.0000  0.0000 -0.6588
                                            0.3169 -0.0000  0.0000  0.0000 -0.0000
                                           -0.2121  0.1607 -0.2477 -0.0696  0.0000
                                            0.1330  0.0488  0.0000  0.0000  0.1006
                                            0.0575
   174. (0.00071) RY*( 5) C   9           s(  0.00%)p 1.00( 35.66%)d 1.71( 61.01%)
                                                  f 0.09(  3.33%)
                                           -0.0000  0.0000  0.0000 -0.0000  0.0000
                                           -0.0000 -0.0000 -0.0000  0.0000 -0.0000
                                            0.0000  0.0010  0.5878 -0.1051 -0.0000
                                           -0.0000  0.0803  0.4026 -0.4056  0.5264
                                           -0.0000 -0.0000  0.0000  0.0000  0.1182
                                            0.0000  0.0000  0.1208  0.0687  0.0000
                                           -0.0000
   175. (0.00048) RY*( 6) C   9           s(  0.00%)p 1.00( 14.77%)d 4.66( 68.79%)
                                                  f 1.11( 16.44%)
                                           -0.0000 -0.0000 -0.0000 -0.0000 -0.0000
                                            0.0000  0.0000  0.0000 -0.0000 -0.0000
                                           -0.0000  0.0185 -0.2954  0.2452 -0.0000
                                           -0.0000  0.7348 -0.1802 -0.3321  0.0720
                                            0.0000  0.0000  0.0000  0.0000  0.3085
                                           -0.0000 -0.0000 -0.1054  0.2411  0.0000
                                           -0.0000
   176. (0.00041) RY*( 7) C   9           s(  7.95%)p 3.37( 26.81%)d 7.99( 63.56%)
                                                  f 0.21(  1.67%)
                                            0.0000  0.0052  0.2803 -0.0306  0.0021
                                           -0.0420  0.4402  0.1045 -0.0042 -0.0106
                                            0.2480  0.0000  0.0000  0.0000  0.4126
                                           -0.1414  0.0000  0.0000  0.0000  0.0000
                                           -0.5015  0.4125  0.0537 -0.1441 -0.0000
                                           -0.0171 -0.0505 -0.0000 -0.0000 -0.0225
                                           -0.1157
   177. (0.00018) RY*( 8) C   9           s( 41.65%)p 0.60( 25.18%)d 0.74( 30.89%)
                                                  f 0.05(  2.28%)
                                            0.0000  0.0092  0.2549  0.5884  0.0724
                                           -0.0255 -0.0893 -0.4269  0.0043 -0.1281
                                           -0.2110  0.0000 -0.0000 -0.0000  0.2258
                                            0.3095  0.0000 -0.0000 -0.0000  0.0000
                                           -0.2204 -0.2100  0.2325  0.1240 -0.0000
                                           -0.0514  0.0618  0.0000 -0.0000 -0.0561
                                           -0.1148
   178. (0.00015) RY*( 9) C   9           s(  0.00%)p 1.00( 75.81%)d 0.27( 20.53%)
                                                  f 0.05(  3.66%)
                                            0.0000  0.0000  0.0000  0.0000  0.0000
                                           -0.0000 -0.0000 -0.0000  0.0000 -0.0000
                                           -0.0000 -0.0088  0.4561  0.7416  0.0000
                                            0.0000  0.1355  0.2051  0.1828 -0.3338
                                           -0.0000 -0.0000  0.0000  0.0000 -0.0942
                                           -0.0000  0.0000 -0.1583 -0.0514 -0.0000
                                           -0.0000
   179. (0.00014) RY*(10) C   9           s( 14.75%)p 0.77( 11.36%)d 4.03( 59.41%)
                                                  f 0.98( 14.48%)
                                            0.0000  0.0213  0.1214  0.3636 -0.0106
                                            0.0133 -0.1215  0.2473  0.0119  0.1000
                                            0.1653  0.0000  0.0000 -0.0000 -0.1915
                                           -0.1222  0.0000 -0.0000 -0.0000  0.0000
                                            0.2217  0.3471  0.6102 -0.0249 -0.0000
                                           -0.0875  0.0651  0.0000 -0.0000  0.2051
                                            0.3014
   180. (0.00011) RY*(11) C   9           s(  6.32%)p 7.46( 47.16%)d 6.76( 42.74%)
                                                  f 0.60(  3.79%)
                                           -0.0000 -0.0125  0.1114  0.2244  0.0154
                                            0.0025  0.0804  0.5301  0.0027 -0.4236
                                           -0.0681 -0.0000  0.0000 -0.0000 -0.0260
                                           -0.3884 -0.0000  0.0000  0.0000 -0.0000
                                           -0.0999 -0.5113 -0.0248 -0.0612 -0.0000
                                           -0.0259  0.0924  0.0000 -0.0000  0.1228
                                           -0.1167
   181. (0.00005) RY*(12) C   9           s(  0.00%)p 1.00( 47.67%)d 0.78( 37.01%)
                                                  f 0.32( 15.32%)
   182. (0.00004) RY*(13) C   9           s( 26.36%)p 0.94( 24.77%)d 1.39( 36.76%)
                                                  f 0.46( 12.12%)
   183. (0.00002) RY*(14) C   9           s(  0.00%)p 1.00( 11.20%)d 3.87( 43.33%)
                                                  f 4.06( 45.47%)
   184. (0.00000) RY*(15) C   9           s(  0.00%)p 1.00(  7.92%)d11.26( 89.20%)
                                                  f 0.36(  2.88%)
   185. (0.00000) RY*(16) C   9           s(  4.58%)p 7.39( 33.87%)d13.08( 59.96%)
                                                  f 0.35(  1.59%)
   186. (0.00001) RY*(17) C   9           s( 14.87%)p 4.56( 67.81%)d 1.11( 16.52%)
                                                  f 0.05(  0.80%)
   187. (0.00000) RY*(18) C   9           s( 99.43%)p 0.00(  0.11%)d 0.00(  0.40%)
                                                  f 0.00(  0.06%)
   188. (0.00001) RY*(19) C   9           s(  5.84%)p 0.42(  2.47%)d15.68( 91.61%)
                                                  f 0.01(  0.09%)
   189. (0.00000) RY*(20) C   9           s(  0.00%)p 1.00(  0.59%)d21.83( 12.90%)
                                                  f99.99( 86.51%)
   190. (0.00000) RY*(21) C   9           s(  3.23%)p 0.19(  0.63%)d 0.37(  1.18%)
                                                  f29.39( 94.96%)
   191. (0.00000) RY*(22) C   9           s(  0.66%)p 0.86(  0.56%)d 2.29(  1.50%)
                                                  f99.99( 97.28%)
   192. (0.00000) RY*(23) C   9           s(  0.00%)p 1.00(  5.97%)d10.20( 60.88%)
                                                  f 5.55( 33.15%)
   193. (0.00000) RY*(24) C   9           s(  0.00%)p 1.00(  0.49%)d12.75(  6.28%)
                                                  f99.99( 93.23%)
   194. (0.00000) RY*(25) C   9           s(  0.87%)p 0.29(  0.25%)d16.36( 14.16%)
                                                  f97.91( 84.72%)
   195. (0.00000) RY*(26) C   9           s(  3.21%)p 0.91(  2.91%)d 5.04( 16.20%)
                                                  f24.17( 77.68%)
   196. (0.00028) RY*( 1) H  10           s( 97.92%)p 0.02(  2.08%)
                                            0.0002  0.9895 -0.0147 -0.0945 -0.1088
                                            0.0000
   197. (0.00013) RY*( 2) H  10           s( 82.03%)p 0.22( 17.97%)
                                           -0.0102  0.0553  0.9040 -0.0463  0.4214
                                            0.0000
   198. (0.00012) RY*( 3) H  10           s(  0.00%)p 1.00(100.00%)
                                            0.0000  0.0000  0.0000  0.0000  0.0000
                                            1.0000
   199. (0.00009) RY*( 4) H  10           s(  4.21%)p22.73( 95.79%)
   200. (0.00002) RY*( 5) H  10           s( 15.89%)p 5.29( 84.11%)
   201. (0.00348) RY*( 1) C  11           s( 18.89%)p 3.14( 59.25%)d 1.13( 21.28%)
                                                  f 0.03(  0.58%)
                                           -0.0000  0.0105  0.4287  0.0705 -0.0065
                                           -0.0134 -0.7673 -0.0460  0.0049 -0.0159
                                            0.0347 -0.0000  0.0000 -0.0000  0.1459
                                           -0.0694 -0.0000 -0.0000 -0.0000 -0.0000
                                           -0.2369  0.3100  0.1817 -0.0381  0.0000
                                           -0.0736  0.0171 -0.0000 -0.0000  0.0062
                                            0.0019
   202. (0.00128) RY*( 2) C  11           s( 19.20%)p 0.41(  7.94%)d 3.50( 67.13%)
                                                  f 0.30(  5.73%)
                                            0.0000 -0.0072  0.4376 -0.0087  0.0191
                                            0.0232 -0.0827  0.1170  0.0033  0.2405
                                           -0.0220  0.0000 -0.0000  0.0000  0.3380
                                           -0.1999  0.0000  0.0000  0.0000  0.0000
                                            0.5048 -0.3694 -0.3272  0.1370 -0.0000
                                            0.0545  0.0587  0.0000  0.0000 -0.2248
                                            0.0187
   203. (0.00109) RY*( 3) C  11           s(  7.73%)p 5.01( 38.70%)d 6.08( 46.98%)
                                                  f 0.85(  6.59%)
                                            0.0000 -0.0004  0.2777 -0.0083  0.0093
                                            0.0084 -0.1285  0.0604 -0.0058 -0.5747
                                           -0.1910  0.0000 -0.0000  0.0000 -0.5622
                                            0.2490  0.0000  0.0000  0.0000  0.0000
                                            0.2664 -0.1069 -0.0918  0.0285 -0.0000
                                            0.0185 -0.0907  0.0000  0.0000 -0.1191
                                            0.2078
   204. (0.00083) RY*( 4) C  11           s(  0.00%)p 1.00( 63.54%)d 0.56( 35.55%)
                                                  f 0.01(  0.91%)
                                           -0.0000  0.0000 -0.0000  0.0000 -0.0000
                                            0.0000  0.0000  0.0000  0.0000  0.0000
                                           -0.0000  0.0256  0.7188 -0.3436  0.0000
                                           -0.0000 -0.3186 -0.4851  0.1294  0.0443
                                            0.0000  0.0000  0.0000  0.0000  0.0132
                                            0.0000  0.0000  0.0944  0.0011  0.0000
                                           -0.0000
   205. (0.00048) RY*( 5) C  11           s(  0.44%)p99.99( 58.03%)d84.17( 37.18%)
                                                  f 9.84(  4.35%)
                                           -0.0000 -0.0023  0.0215  0.0626 -0.0061
                                           -0.0039  0.1800  0.0281  0.0247 -0.7012
                                           -0.2342 -0.0000  0.0000 -0.0000  0.4720
                                           -0.3605 -0.0000 -0.0000 -0.0000 -0.0000
                                           -0.0791 -0.0425  0.1045 -0.0091  0.0000
                                           -0.0260  0.1173 -0.0000 -0.0000  0.0353
                                           -0.1667
   206. (0.00031) RY*( 6) C  11           s(  5.71%)p 0.53(  3.04%)d14.91( 85.08%)
                                                  f 1.08(  6.17%)
                                           -0.0000 -0.0041  0.0301  0.2362 -0.0190
                                           -0.0451  0.0977 -0.0855 -0.0055  0.1065
                                           -0.0131 -0.0000  0.0000 -0.0000 -0.0468
                                           -0.0220 -0.0000 -0.0000 -0.0000 -0.0000
                                            0.4793  0.0306  0.7763 -0.1220  0.0000
                                           -0.1130 -0.0183 -0.0000 -0.0000 -0.1922
                                           -0.1078
   207. (0.00026) RY*( 7) C  11           s(  0.00%)p 1.00(  5.86%)d15.10( 88.51%)
                                                  f 0.96(  5.63%)
                                            0.0000 -0.0000  0.0000 -0.0000  0.0000
                                           -0.0000 -0.0000 -0.0000 -0.0000 -0.0000
                                            0.0000 -0.0147  0.1079 -0.2162 -0.0000
                                            0.0000  0.5222  0.1420  0.6684  0.3814
                                           -0.0000 -0.0000 -0.0000 -0.0000  0.0875
                                           -0.0000 -0.0000 -0.2204 -0.0017 -0.0000
                                            0.0000
   208. (0.00019) RY*( 8) C  11           s( 43.31%)p 1.13( 48.85%)d 0.13(  5.42%)
                                                  f 0.06(  2.42%)
                                            0.0000  0.0013  0.5233 -0.3937 -0.0651
                                            0.0026  0.3679 -0.3936  0.0039 -0.0854
                                            0.4369  0.0000 -0.0000  0.0000  0.0325
                                            0.1124  0.0000  0.0000  0.0000  0.0000
                                           -0.1369 -0.0155  0.1187  0.0863 -0.0000
                                           -0.1205 -0.0764  0.0000  0.0000  0.0488
                                           -0.0386
   209. (0.00007) RY*( 9) C  11           s( 17.70%)p 2.60( 45.97%)d 1.13( 19.95%)
                                                  f 0.93( 16.38%)
   210. (0.00007) RY*(10) C  11           s(  0.00%)p 1.00( 61.36%)d 0.60( 36.65%)
                                                  f 0.03(  1.99%)
   211. (0.00005) RY*(11) C  11           s( 61.42%)p 0.30( 18.33%)d 0.16(  9.72%)
                                                  f 0.17( 10.53%)
   212. (0.00003) RY*(12) C  11           s(  0.00%)p 1.00(  0.85%)d99.99( 88.80%)
                                                  f12.13( 10.34%)
   213. (0.00003) RY*(13) C  11           s(  8.61%)p 5.09( 43.82%)d 3.40( 29.24%)
                                                  f 2.13( 18.33%)
   214. (0.00001) RY*(14) C  11           s(  2.45%)p15.47( 37.98%)d 3.71(  9.11%)
                                                  f20.56( 50.46%)
   215. (0.00000) RY*(15) C  11           s( 99.35%)p 0.00(  0.40%)d 0.00(  0.11%)
                                                  f 0.00(  0.14%)
   216. (0.00001) RY*(16) C  11           s(  2.31%)p13.01( 30.00%)d26.98( 62.24%)
[truncated: 323,904 more chars]
