# Supplementary material for: Hyperpyramidalized alkenes with bond orders near 1.5 as synthetic building blocks
Source: Nat Chem. 2026 Jan 21;18(5):913–22. doi: 10.1038/s41557-025-02055-9 (PMC12859755; doi:10.1038/s41557-025-02055-9)
Supplement: Supplementary file 2 — Output files for reported computations. [file 41557_2025_2055_MOESM2_ESM.zip › Computation data/Quadricyclene 11/M06-2X-def2-TZVP/quadricyclene11.fchk]

M0001                                                                   
Freq      RM062X                                                      def2TZVP            
Number of atoms                            I               13
Info1-9                                    I   N=           9
          42          42        1002           0           0         100
           6          18        -502
Full Title                                 C   N=           1
M0001       
Route                                      C   N=           5
# opt freq m062x pop=nboread geom=connectivity def2tzvp     
Charge                                     I                0
Multiplicity                               I                1
Number of electrons                        I               48
Number of alpha electrons                  I               24
Number of beta electrons                   I               24
Number of basis functions                  I              253
Number of independent functions            I              253
Number of point charges in /Mol/           I                0
Number of translation vectors              I                0
Atomic numbers                             I   N=          13
           6           1           6           6           6           1
           6           1           6           1           6           1
           1
Nuclear charges                            R   N=          13
  6.00000000E+00  1.00000000E+00  6.00000000E+00  6.00000000E+00  6.00000000E+00
  1.00000000E+00  6.00000000E+00  1.00000000E+00  6.00000000E+00  1.00000000E+00
  6.00000000E+00  1.00000000E+00  1.00000000E+00
Current cartesian coordinates              R   N=          39
 -1.45194968E+00 -1.45996438E+00  1.40949326E+00 -2.23939033E+00 -2.71576088E+00
  2.81150352E+00 -1.45194968E+00  1.43024417E+00  1.27528300E+00 -1.45194968E+00
  1.43024417E+00 -1.27528300E+00 -1.45194968E+00 -1.45996438E+00 -1.40949326E+00
 -2.23939033E+00 -2.71576088E+00 -2.81150352E+00  8.77111734E-01  2.42474732E+00
 -4.13590306E-25  1.36069961E+00  4.40483691E+00 -1.44756607E-24  1.00942935E+00
 -1.95603004E+00  9.30578189E-25  1.75845113E+00 -3.86138158E+00  1.03397577E-24
  2.81086698E+00  2.95642919E-01 -4.13590306E-25  4.01098693E+00  3.29273890E-01
 -1.67698810E+00  4.01098693E+00  3.29273890E-01  1.67698810E+00
Number of symbols in /Mol/                 I                0
Int Atom Types                             I   N=          13
           0           0           0           0           0           0
           0           0           0           0           0           0
           0
Force Field                                I                0
Atom Types                                 C   N=          13
                                                            
                                                            
                                    
MM charges                                 R   N=          13
  0.00000000E+00  0.00000000E+00  0.00000000E+00  0.00000000E+00  0.00000000E+00
  0.00000000E+00  0.00000000E+00  0.00000000E+00  0.00000000E+00  0.00000000E+00
  0.00000000E+00  0.00000000E+00  0.00000000E+00
Integer atomic weights                     I   N=          13
          12           1          12          12          12           1
          12           1          12           1          12           1
           1
Real atomic weights                        R   N=          13
  1.20000000E+01  1.00782504E+00  1.20000000E+01  1.20000000E+01  1.20000000E+01
  1.00782504E+00  1.20000000E+01  1.00782504E+00  1.20000000E+01  1.00782504E+00
  1.20000000E+01  1.00782504E+00  1.00782504E+00
Atom fragment info                         I   N=          13
           0           0           0           0           0           0
           0           0           0           0           0           0
           0
Atom residue num                           I   N=          13
           0           0           0           0           0           0
           0           0           0           0           0           0
           0
Nuclear spins                              I   N=          13
           0           1           0           0           0           1
           0           1           0           1           0           1
           1
Nuclear ZEff                               R   N=          13
 -3.60000000E+00 -1.00000000E+00 -3.60000000E+00 -3.60000000E+00 -3.60000000E+00
 -1.00000000E+00 -3.60000000E+00 -1.00000000E+00 -3.60000000E+00 -1.00000000E+00
 -3.60000000E+00 -1.00000000E+00 -1.00000000E+00
Nuclear ZNuc                               R   N=          13
  6.00000000E+00  1.00000000E+00  6.00000000E+00  6.00000000E+00  6.00000000E+00
  1.00000000E+00  6.00000000E+00  1.00000000E+00  6.00000000E+00  1.00000000E+00
  6.00000000E+00  1.00000000E+00  1.00000000E+00
Nuclear QMom                               R   N=          13
  0.00000000E+00  0.00000000E+00  0.00000000E+00  0.00000000E+00  0.00000000E+00
  0.00000000E+00  0.00000000E+00  0.00000000E+00  0.00000000E+00  0.00000000E+00
  0.00000000E+00  0.00000000E+00  0.00000000E+00
Nuclear GFac                               R   N=          13
  0.00000000E+00  2.79284600E+00  0.00000000E+00  0.00000000E+00  0.00000000E+00
  2.79284600E+00  0.00000000E+00  2.79284600E+00  0.00000000E+00  2.79284600E+00
  0.00000000E+00  2.79284600E+00  2.79284600E+00
MicOpt                                     I   N=          13
          -1          -1          -1          -1          -1          -1
          -1          -1          -1          -1          -1          -1
          -1
Number of residues                         I                0
Number of secondary structures             I                0
Redundant internal dimensions              I   N=           4
          93          16          30          47
Redundant internal coordinate indices      I   N=         372
           1           2           0           0           1           3
           0           0           1           5           0           0
           1           9           0           0           3           4
           0           0           3           7           0           0
           4           5           0           0           4           7
           0           0           5           6           0           0
           5           9           0           0           7           8
           0           0           7          11           0           0
           9          10           0           0           9          11
           0           0          11          12           0           0
          11          13           0           0           2           1
           3           0           2           1           5           0
           2           1           9           0           3           1
           5           0           3           1           9           0
           1           3           4           0           1           3
           7           0           3           4           5           0
           5           4           7           0           1           5
           4           0           1           5           6           0
           4           5           6           0           4           5
           9           0           6           5           9           0
           3           7           8           0           3           7
          11           0           4           7           8           0
           4           7          11           0           8           7
          11           0           1           9          10           0
           1           9          11           0           5           9
          10           0           5           9          11           0
          10           9          11           0           7          11
           9           0           7          11          12           0
           7          11          13           0           9          11
          12           0           9          11          13           0
          12          11          13           0           2           1
           3           4           2           1           3           7
           5           1           3           4           5           1
           3           7           9           1           3           4
           9           1           3           7           2           1
           5           4           2           1           5           6
           3           1           5           4           3           1
           5           6           2           1           9          10
           2           1           9          11           3           1
           9          10           3           1           9          11
           1           3           4           5           1           3
           7           8           1           3           7          11
           3           4           5           1           3           4
           5           6           3           4           5           9
           7           4           5           1           7           4
           5           6           7           4           5           9
           5           4           7           8           5           4
           7          11           4           5           9          10
           4           5           9          11           6           5
           9          10           6           5           9          11
           3           7          11           9           3           7
          11          12           3           7          11          13
           4           7          11           9           4           7
          11          12           4           7          11          13
           8           7          11           9           8           7
          11          12           8           7          11          13
           1           9          11           7           1           9
          11          12           1           9          11          13
           5           9          11           7           5           9
          11          12           5           9          11          13
          10           9          11           7          10           9
          11          12          10           9          11          13
Redundant internal coordinates             R   N=          93
  2.04027459E+00  2.89332297E+00  2.81898652E+00  2.87943382E+00  2.55056599E+00
  2.83547356E+00  2.89332297E+00  2.83547356E+00  2.04027459E+00  2.87943382E+00
  2.03828654E+00  2.87619452E+00  2.04729044E+00  2.88361035E+00  2.06245194E+00
  2.06245194E+00  2.27406757E+00  2.32837923E+00  2.16547974E+00  1.52439347E+00
  1.72074485E+00  1.61719918E+00  1.95112029E+00  1.61719918E+00  1.95112029E+00
  1.52439347E+00  2.32837923E+00  2.27406757E+00  1.72074485E+00  2.16547974E+00
  2.13601584E+00  1.86776301E+00  2.13601584E+00  1.86776301E+00  2.16470291E+00
  2.06357627E+00  1.98175832E+00  2.06357627E+00  1.98175832E+00  2.09226808E+00
  1.72947135E+00  1.95967599E+00  1.95967599E+00  1.95654053E+00  1.95654053E+00
  1.89892965E+00 -2.61104163E+00  2.58648312E+00  0.00000000E+00 -1.08566056E+00
  1.04418353E+00 -4.14770345E-02  2.58152428E+00  0.00000000E+00 -0.00000000E+00
 -2.58152428E+00  3.02360834E-01 -2.28590811E+00  2.97445996E+00  3.86191021E-01
 -0.00000000E+00 -2.96241788E+00 -3.00620790E-01  0.00000000E+00  2.61104163E+00
 -1.04418353E+00  1.08566056E+00 -2.58648312E+00  4.14770345E-02  2.96241788E+00
  3.00620790E-01 -2.97445996E+00 -3.86191021E-01 -3.02360834E-01  2.28590811E+00
  4.89685058E-01  2.55811678E+00 -1.57874666E+00 -4.89685058E-01  1.57874666E+00
 -2.55811678E+00  3.14159265E+00 -1.07316093E+00  1.07316093E+00 -5.63280802E-01
 -2.63406036E+00  1.50749876E+00  5.63280802E-01 -1.50749876E+00  2.63406036E+00
  3.14159265E+00  1.07081309E+00 -1.07081309E+00
ZRed-IntVec                                I   N=          93
           0           0           0           0           0           0
           0           0           0           0           0           0
           0           0           0           0           0           0
           0           0           0           0           0           0
           0           0           0           0           0           0
           0           0           0           0           0           0
           0           0           0           0           0           0
           0           0           0           0           0           0
           0           0           0           0           0           0
           0           0           0           0           0           0
           0           0           0           0           0           0
           0           0           0           0           0           0
           0           0           0           0           0           0
           0           0           0           0           0           0
           0           0           0           0           0           0
           0           0           0
ZRed-FPVec                                 R   N=          93
  0.00000000E+00  0.00000000E+00  0.00000000E+00  0.00000000E+00  0.00000000E+00
  0.00000000E+00  0.00000000E+00  0.00000000E+00  0.00000000E+00  0.00000000E+00
  0.00000000E+00  0.00000000E+00  0.00000000E+00  0.00000000E+00  0.00000000E+00
  0.00000000E+00  0.00000000E+00  0.00000000E+00  0.00000000E+00  0.00000000E+00
  0.00000000E+00  0.00000000E+00  0.00000000E+00  0.00000000E+00  0.00000000E+00
  0.00000000E+00  0.00000000E+00  0.00000000E+00  0.00000000E+00  0.00000000E+00
  0.00000000E+00  0.00000000E+00  0.00000000E+00  0.00000000E+00  0.00000000E+00
  0.00000000E+00  0.00000000E+00  0.00000000E+00  0.00000000E+00  0.00000000E+00
  0.00000000E+00  0.00000000E+00  0.00000000E+00  0.00000000E+00  0.00000000E+00
  0.00000000E+00  0.00000000E+00  0.00000000E+00  0.00000000E+00  0.00000000E+00
  0.00000000E+00  0.00000000E+00  0.00000000E+00  0.00000000E+00  0.00000000E+00
  0.00000000E+00  0.00000000E+00  0.00000000E+00  0.00000000E+00  0.00000000E+00
  0.00000000E+00  0.00000000E+00  0.00000000E+00  0.00000000E+00  0.00000000E+00
  0.00000000E+00  0.00000000E+00  0.00000000E+00  0.00000000E+00  0.00000000E+00
  0.00000000E+00  0.00000000E+00  0.00000000E+00  0.00000000E+00  0.00000000E+00
  0.00000000E+00  0.00000000E+00  0.00000000E+00  0.00000000E+00  0.00000000E+00
  0.00000000E+00  0.00000000E+00  0.00000000E+00  0.00000000E+00  0.00000000E+00
  0.00000000E+00  0.00000000E+00  0.00000000E+00  0.00000000E+00  0.00000000E+00
  0.00000000E+00  0.00000000E+00  0.00000000E+00
ZRed-Constraint1                           R   N=          93
  2.04027459E+00  2.89332297E+00  2.81898652E+00  2.87943382E+00  2.55056599E+00
  2.83547356E+00  2.89332297E+00  2.83547356E+00  2.04027459E+00  2.87943382E+00
  2.03828654E+00  2.87619452E+00  2.04729044E+00  2.88361035E+00  2.06245194E+00
  2.06245194E+00  2.27406757E+00  2.32837923E+00  2.16547974E+00  1.52439347E+00
  1.72074485E+00  1.61719918E+00  1.95112029E+00  1.61719918E+00  1.95112029E+00
  1.52439347E+00  2.32837923E+00  2.27406757E+00  1.72074485E+00  2.16547974E+00
  2.13601584E+00  1.86776301E+00  2.13601584E+00  1.86776301E+00  2.16470291E+00
  2.06357627E+00  1.98175832E+00  2.06357627E+00  1.98175832E+00  2.09226808E+00
  1.72947135E+00  1.95967599E+00  1.95967599E+00  1.95654053E+00  1.95654053E+00
  1.89892965E+00 -2.61104163E+00  2.58648312E+00 -0.00000000E+00 -1.08566056E+00
  1.04418353E+00 -4.14770345E-02  2.58152428E+00 -2.10734243E-08  0.00000000E+00
 -2.58152428E+00  3.02360834E-01 -2.28590811E+00  2.97445996E+00  3.86191021E-01
  0.00000000E+00 -2.96241788E+00 -3.00620790E-01 -0.00000000E+00  2.61104163E+00
 -1.04418353E+00  1.08566056E+00 -2.58648312E+00  4.14770345E-02  2.96241788E+00
  3.00620790E-01 -2.97445996E+00 -3.86191021E-01 -3.02360834E-01  2.28590811E+00
  4.89685058E-01  2.55811678E+00 -1.57874666E+00 -4.89685058E-01  1.57874666E+00
 -2.55811678E+00  3.14159265E+00 -1.07316093E+00  1.07316093E+00 -5.63280802E-01
 -2.63406036E+00  1.50749876E+00  5.63280802E-01 -1.50749876E+00  2.63406036E+00
  3.14159265E+00  1.07081309E+00 -1.07081309E+00
ZRed-Constraint2                           R   N=          93
  2.04967738E+00  2.89859697E+00  2.83307268E+00  2.89275420E+00  2.55942704E+00
  2.85325013E+00  2.89859697E+00  2.85325013E+00  2.04967737E+00  2.89275420E+00
  2.04736953E+00  2.88310747E+00  2.05559947E+00  2.89210821E+00  2.07048060E+00
  2.07048060E+00  2.27258004E+00  2.33036756E+00  2.16589667E+00  1.52357566E+00
  1.72166860E+00  1.61801699E+00  1.94806531E+00  1.61801699E+00  1.94806531E+00
  1.52357566E+00  2.33036755E+00  2.27258004E+00  1.72166860E+00  2.16589667E+00
  2.14040489E+00  1.87055602E+00  2.14040489E+00  1.87055602E+00  2.15712729E+00
  2.06598444E+00  1.98293215E+00  2.06598444E+00  1.98293215E+00  2.08784660E+00
  1.72763674E+00  1.96150731E+00  1.96150730E+00  1.95608933E+00  1.95608932E+00
  1.89803657E+00 -2.61147054E+00  2.58370834E+00  0.00000000E+00 -1.08800643E+00
  1.04367469E+00 -4.43317467E-02  2.58000909E+00  2.10734243E-08  0.00000000E+00
 -2.58000909E+00  3.02636179E-01 -2.28271676E+00  2.97402453E+00  3.88671586E-01
  0.00000000E+00 -2.95693395E+00 -2.98243760E-01  0.00000000E+00  2.61147053E+00
 -1.04367469E+00  1.08800643E+00 -2.58370834E+00  4.43317467E-02  2.95693395E+00
  2.98243760E-01 -2.97402453E+00 -3.88671586E-01 -3.02636171E-01  2.28271677E+00
  4.88661564E-01  2.55629639E+00 -1.57897325E+00 -4.88661564E-01  1.57897326E+00
 -2.55629638E+00  3.14159265E+00 -1.07395783E+00  1.07395784E+00 -5.63837783E-01
 -2.63553703E+00  1.50786145E+00  5.63837783E-01 -1.50786146E+00  2.63553701E+00
  3.14159265E+00  1.06989341E+00 -1.06989342E+00
SymInf integers                            I   N=          26
           2           2           1           1           1           1
           1          -1           0           0           0           0
           0           0           0           0           0           0
           0           0           0           0           0           0
           0           0
RotTr to input orientation                 R   N=          12
 -6.61927489E-01 -7.23682906E-12 -7.49567875E-01 -7.49567875E-01 -5.12367625E-10
  6.61927489E-01 -3.88844568E-10  1.00000000E+00  3.33725721E-10  7.94664895E-02
  7.87707251E-10  4.99584206E-01
Number of contracted shells                I              101
Number of primitive shells                 I              176
Pure/Cartesian d shells                    I                0
Pure/Cartesian f shells                    I                0
Highest angular momentum                   I                3
Largest degree of contraction              I                6
Shell types                                I   N=         101
           0           0           0           0           0           1
           1           1          -2          -2          -3           0
           0           0           1           0           0           0
           0           0           1           1           1          -2
          -2          -3           0           0           0           0
           0           1           1           1          -2          -2
          -3           0           0           0           0           0
           1           1           1          -2          -2          -3
           0           0           0           1           0           0
           0           0           0           1           1           1
          -2          -2          -3           0           0           0
           1           0           0           0           0           0
           1           1           1          -2          -2          -3
           0           0           0           1           0           0
           0           0           0           1           1           1
          -2          -2          -3           0           0           0
           1           0           0           0           1
Number of primitives per shell             I   N=         101
           6           2           1           1           1           4
           1           1           1           1           1           3
           1           1           1           6           2           1
           1           1           4           1           1           1
           1           1           6           2           1           1
           1           4           1           1           1           1
           1           6           2           1           1           1
           4           1           1           1           1           1
           3           1           1           1           6           2
           1           1           1           4           1           1
           1           1           1           3           1           1
           1           6           2           1           1           1
           4           1           1           1           1           1
           3           1           1           1           6           2
           1           1           1           4           1           1
           1           1           1           3           1           1
           1           3           1           1           1
Shell to atom map                          I   N=         101
           1           1           1           1           1           1
           1           1           1           1           1           2
           2           2           2           3           3           3
           3           3           3           3           3           3
           3           3           4           4           4           4
           4           4           4           4           4           4
           4           5           5           5           5           5
           5           5           5           5           5           5
           6           6           6           6           7           7
           7           7           7           7           7           7
           7           7           7           8           8           8
           8           9           9           9           9           9
           9           9           9           9           9           9
          10          10          10          10          11          11
          11          11          11          11          11          11
          11          11          11          12          12          12
          12          13          13          13          13
Primitive exponents                        R   N=         176
  1.35753497E+04  2.03523337E+03  4.63225624E+02  1.31200196E+02  4.28530159E+01
  1.55841858E+01  6.20671385E+00  2.57648965E+00  5.76963394E-01  2.29728314E-01
  9.51644400E-02  3.46972322E+01  7.95826228E+00  2.37808269E+00  8.14332082E-01
  2.88875473E-01  1.00568237E-01  1.09700000E+00  3.18000000E-01  7.61000000E-01
  3.40613410E+01  5.12357460E+00  1.16466260E+00  3.27230410E-01  1.03072410E-01
  8.00000000E-01  1.35753497E+04  2.03523337E+03  4.63225624E+02  1.31200196E+02
  4.28530159E+01  1.55841858E+01  6.20671385E+00  2.57648965E+00  5.76963394E-01
  2.29728314E-01  9.51644400E-02  3.46972322E+01  7.95826228E+00  2.37808269E+00
  8.14332082E-01  2.88875473E-01  1.00568237E-01  1.09700000E+00  3.18000000E-01
  7.61000000E-01  1.35753497E+04  2.03523337E+03  4.63225624E+02  1.31200196E+02
  4.28530159E+01  1.55841858E+01  6.20671385E+00  2.57648965E+00  5.76963394E-01
  2.29728314E-01  9.51644400E-02  3.46972322E+01  7.95826228E+00  2.37808269E+00
  8.14332082E-01  2.88875473E-01  1.00568237E-01  1.09700000E+00  3.18000000E-01
  7.61000000E-01  1.35753497E+04  2.03523337E+03  4.63225624E+02  1.31200196E+02
  4.28530159E+01  1.55841858E+01  6.20671385E+00  2.57648965E+00  5.76963394E-01
  2.29728314E-01  9.51644400E-02  3.46972322E+01  7.95826228E+00  2.37808269E+00
  8.14332082E-01  2.88875473E-01  1.00568237E-01  1.09700000E+00  3.18000000E-01
  7.61000000E-01  3.40613410E+01  5.12357460E+00  1.16466260E+00  3.27230410E-01
  1.03072410E-01  8.00000000E-01  1.35753497E+04  2.03523337E+03  4.63225624E+02
  1.31200196E+02  4.28530159E+01  1.55841858E+01  6.20671385E+00  2.57648965E+00
  5.76963394E-01  2.29728314E-01  9.51644400E-02  3.46972322E+01  7.95826228E+00
  2.37808269E+00  8.14332082E-01  2.88875473E-01  1.00568237E-01  1.09700000E+00
  3.18000000E-01  7.61000000E-01  3.40613410E+01  5.12357460E+00  1.16466260E+00
  3.27230410E-01  1.03072410E-01  8.00000000E-01  1.35753497E+04  2.03523337E+03
  4.63225624E+02  1.31200196E+02  4.28530159E+01  1.55841858E+01  6.20671385E+00
  2.57648965E+00  5.76963394E-01  2.29728314E-01  9.51644400E-02  3.46972322E+01
  7.95826228E+00  2.37808269E+00  8.14332082E-01  2.88875473E-01  1.00568237E-01
  1.09700000E+00  3.18000000E-01  7.61000000E-01  3.40613410E+01  5.12357460E+00
  1.16466260E+00  3.27230410E-01  1.03072410E-01  8.00000000E-01  1.35753497E+04
  2.03523337E+03  4.63225624E+02  1.31200196E+02  4.28530159E+01  1.55841858E+01
  6.20671385E+00  2.57648965E+00  5.76963394E-01  2.29728314E-01  9.51644400E-02
  3.46972322E+01  7.95826228E+00  2.37808269E+00  8.14332082E-01  2.88875473E-01
  1.00568237E-01  1.09700000E+00  3.18000000E-01  7.61000000E-01  3.40613410E+01
  5.12357460E+00  1.16466260E+00  3.27230410E-01  1.03072410E-01  8.00000000E-01
  3.40613410E+01  5.12357460E+00  1.16466260E+00  3.27230410E-01  1.03072410E-01
  8.00000000E-01
Contraction coefficients                   R   N=         176
  6.06455036E-04  4.69790889E-03  2.43324776E-02  9.73999683E-02  3.01955843E-01
  6.62336091E-01  6.55953085E-01  3.75856333E-01  1.00000000E+00  1.00000000E+00
  1.00000000E+00  1.13272200E-02  7.61696592E-02  3.01922522E-01  7.27850273E-01
  1.00000000E+00  1.00000000E+00  1.00000000E+00  1.00000000E+00  1.00000000E+00
  2.54393072E-02  1.90085949E-01  8.52441130E-01  1.00000000E+00  1.00000000E+00
  1.00000000E+00  6.06455036E-04  4.69790889E-03  2.43324776E-02  9.73999683E-02
  3.01955843E-01  6.62336091E-01  6.55953085E-01  3.75856333E-01  1.00000000E+00
  1.00000000E+00  1.00000000E+00  1.13272200E-02  7.61696592E-02  3.01922522E-01
  7.27850273E-01  1.00000000E+00  1.00000000E+00  1.00000000E+00  1.00000000E+00
  1.00000000E+00  6.06455036E-04  4.69790889E-03  2.43324776E-02  9.73999683E-02
  3.01955843E-01  6.62336091E-01  6.55953085E-01  3.75856333E-01  1.00000000E+00
  1.00000000E+00  1.00000000E+00  1.13272200E-02  7.61696592E-02  3.01922522E-01
  7.27850273E-01  1.00000000E+00  1.00000000E+00  1.00000000E+00  1.00000000E+00
  1.00000000E+00  6.06455036E-04  4.69790889E-03  2.43324776E-02  9.73999683E-02
  3.01955843E-01  6.62336091E-01  6.55953085E-01  3.75856333E-01  1.00000000E+00
  1.00000000E+00  1.00000000E+00  1.13272200E-02  7.61696592E-02  3.01922522E-01
  7.27850273E-01  1.00000000E+00  1.00000000E+00  1.00000000E+00  1.00000000E+00
  1.00000000E+00  2.54393072E-02  1.90085949E-01  8.52441130E-01  1.00000000E+00
  1.00000000E+00  1.00000000E+00  6.06455036E-04  4.69790889E-03  2.43324776E-02
  9.73999683E-02  3.01955843E-01  6.62336091E-01  6.55953085E-01  3.75856333E-01
  1.00000000E+00  1.00000000E+00  1.00000000E+00  1.13272200E-02  7.61696592E-02
  3.01922522E-01  7.27850273E-01  1.00000000E+00  1.00000000E+00  1.00000000E+00
  1.00000000E+00  1.00000000E+00  2.54393072E-02  1.90085949E-01  8.52441130E-01
  1.00000000E+00  1.00000000E+00  1.00000000E+00  6.06455036E-04  4.69790889E-03
  2.43324776E-02  9.73999683E-02  3.01955843E-01  6.62336091E-01  6.55953085E-01
  3.75856333E-01  1.00000000E+00  1.00000000E+00  1.00000000E+00  1.13272200E-02
  7.61696592E-02  3.01922522E-01  7.27850273E-01  1.00000000E+00  1.00000000E+00
  1.00000000E+00  1.00000000E+00  1.00000000E+00  2.54393072E-02  1.90085949E-01
  8.52441130E-01  1.00000000E+00  1.00000000E+00  1.00000000E+00  6.06455036E-04
  4.69790889E-03  2.43324776E-02  9.73999683E-02  3.01955843E-01  6.62336091E-01
  6.55953085E-01  3.75856333E-01  1.00000000E+00  1.00000000E+00  1.00000000E+00
  1.13272200E-02  7.61696592E-02  3.01922522E-01  7.27850273E-01  1.00000000E+00
  1.00000000E+00  1.00000000E+00  1.00000000E+00  1.00000000E+00  2.54393072E-02
  1.90085949E-01  8.52441130E-01  1.00000000E+00  1.00000000E+00  1.00000000E+00
  2.54393072E-02  1.90085949E-01  8.52441130E-01  1.00000000E+00  1.00000000E+00
  1.00000000E+00
Coordinates of each shell                  R   N=         303
 -1.45194968E+00 -1.45996438E+00  1.40949326E+00 -1.45194968E+00 -1.45996438E+00
  1.40949326E+00 -1.45194968E+00 -1.45996438E+00  1.40949326E+00 -1.45194968E+00
 -1.45996438E+00  1.40949326E+00 -1.45194968E+00 -1.45996438E+00  1.40949326E+00
 -1.45194968E+00 -1.45996438E+00  1.40949326E+00 -1.45194968E+00 -1.45996438E+00
  1.40949326E+00 -1.45194968E+00 -1.45996438E+00  1.40949326E+00 -1.45194968E+00
 -1.45996438E+00  1.40949326E+00 -1.45194968E+00 -1.45996438E+00  1.40949326E+00
 -1.45194968E+00 -1.45996438E+00  1.40949326E+00 -2.23939033E+00 -2.71576088E+00
  2.81150352E+00 -2.23939033E+00 -2.71576088E+00  2.81150352E+00 -2.23939033E+00
 -2.71576088E+00  2.81150352E+00 -2.23939033E+00 -2.71576088E+00  2.81150352E+00
 -1.45194968E+00  1.43024417E+00  1.27528300E+00 -1.45194968E+00  1.43024417E+00
  1.27528300E+00 -1.45194968E+00  1.43024417E+00  1.27528300E+00 -1.45194968E+00
  1.43024417E+00  1.27528300E+00 -1.45194968E+00  1.43024417E+00  1.27528300E+00
 -1.45194968E+00  1.43024417E+00  1.27528300E+00 -1.45194968E+00  1.43024417E+00
  1.27528300E+00 -1.45194968E+00  1.43024417E+00  1.27528300E+00 -1.45194968E+00
  1.43024417E+00  1.27528300E+00 -1.45194968E+00  1.43024417E+00  1.27528300E+00
 -1.45194968E+00  1.43024417E+00  1.27528300E+00 -1.45194968E+00  1.43024417E+00
 -1.27528300E+00 -1.45194968E+00  1.43024417E+00 -1.27528300E+00 -1.45194968E+00
  1.43024417E+00 -1.27528300E+00 -1.45194968E+00  1.43024417E+00 -1.27528300E+00
 -1.45194968E+00  1.43024417E+00 -1.27528300E+00 -1.45194968E+00  1.43024417E+00
 -1.27528300E+00 -1.45194968E+00  1.43024417E+00 -1.27528300E+00 -1.45194968E+00
  1.43024417E+00 -1.27528300E+00 -1.45194968E+00  1.43024417E+00 -1.27528300E+00
 -1.45194968E+00  1.43024417E+00 -1.27528300E+00 -1.45194968E+00  1.43024417E+00
 -1.27528300E+00 -1.45194968E+00 -1.45996438E+00 -1.40949326E+00 -1.45194968E+00
 -1.45996438E+00 -1.40949326E+00 -1.45194968E+00 -1.45996438E+00 -1.40949326E+00
 -1.45194968E+00 -1.45996438E+00 -1.40949326E+00 -1.45194968E+00 -1.45996438E+00
 -1.40949326E+00 -1.45194968E+00 -1.45996438E+00 -1.40949326E+00 -1.45194968E+00
 -1.45996438E+00 -1.40949326E+00 -1.45194968E+00 -1.45996438E+00 -1.40949326E+00
 -1.45194968E+00 -1.45996438E+00 -1.40949326E+00 -1.45194968E+00 -1.45996438E+00
 -1.40949326E+00 -1.45194968E+00 -1.45996438E+00 -1.40949326E+00 -2.23939033E+00
 -2.71576088E+00 -2.81150352E+00 -2.23939033E+00 -2.71576088E+00 -2.81150352E+00
 -2.23939033E+00 -2.71576088E+00 -2.81150352E+00 -2.23939033E+00 -2.71576088E+00
 -2.81150352E+00  8.77111734E-01  2.42474732E+00 -3.10192730E-25  8.77111734E-01
  2.42474732E+00 -3.10192730E-25  8.77111734E-01  2.42474732E+00 -3.10192730E-25
  8.77111734E-01  2.42474732E+00 -3.10192730E-25  8.77111734E-01  2.42474732E+00
 -3.10192730E-25  8.77111734E-01  2.42474732E+00 -3.10192730E-25  8.77111734E-01
  2.42474732E+00 -3.10192730E-25  8.77111734E-01  2.42474732E+00 -3.10192730E-25
  8.77111734E-01  2.42474732E+00 -3.10192730E-25  8.77111734E-01  2.42474732E+00
 -3.10192730E-25  8.77111734E-01  2.42474732E+00 -3.10192730E-25  1.36069961E+00
  4.40483691E+00 -1.03397577E-24  1.36069961E+00  4.40483691E+00 -1.03397577E-24
  1.36069961E+00  4.40483691E+00 -1.03397577E-24  1.36069961E+00  4.40483691E+00
 -1.03397577E-24  1.00942935E+00 -1.95603004E+00  5.16987883E-25  1.00942935E+00
 -1.95603004E+00  5.16987883E-25  1.00942935E+00 -1.95603004E+00  5.16987883E-25
  1.00942935E+00 -1.95603004E+00  5.16987883E-25  1.00942935E+00 -1.95603004E+00
  5.16987883E-25  1.00942935E+00 -1.95603004E+00  5.16987883E-25  1.00942935E+00
 -1.95603004E+00  5.16987883E-25  1.00942935E+00 -1.95603004E+00  5.16987883E-25
  1.00942935E+00 -1.95603004E+00  5.16987883E-25  1.00942935E+00 -1.95603004E+00
  5.16987883E-25  1.00942935E+00 -1.95603004E+00  5.16987883E-25  1.75845113E+00
 -3.86138158E+00  6.20385459E-25  1.75845113E+00 -3.86138158E+00  6.20385459E-25
  1.75845113E+00 -3.86138158E+00  6.20385459E-25  1.75845113E+00 -3.86138158E+00
  6.20385459E-25  2.81086698E+00  2.95642919E-01 -3.10192730E-25  2.81086698E+00
  2.95642919E-01 -3.10192730E-25  2.81086698E+00  2.95642919E-01 -3.10192730E-25
  2.81086698E+00  2.95642919E-01 -3.10192730E-25  2.81086698E+00  2.95642919E-01
 -3.10192730E-25  2.81086698E+00  2.95642919E-01 -3.10192730E-25  2.81086698E+00
  2.95642919E-01 -3.10192730E-25  2.81086698E+00  2.95642919E-01 -3.10192730E-25
  2.81086698E+00  2.95642919E-01 -3.10192730E-25  2.81086698E+00  2.95642919E-01
 -3.10192730E-25  2.81086698E+00  2.95642919E-01 -3.10192730E-25  4.01098693E+00
  3.29273890E-01 -1.67698810E+00  4.01098693E+00  3.29273890E-01 -1.67698810E+00
  4.01098693E+00  3.29273890E-01 -1.67698810E+00  4.01098693E+00  3.29273890E-01
 -1.67698810E+00  4.01098693E+00  3.29273890E-01  1.67698810E+00  4.01098693E+00
  3.29273890E-01  1.67698810E+00  4.01098693E+00  3.29273890E-01  1.67698810E+00
  4.01098693E+00  3.29273890E-01  1.67698810E+00
Num ILSW                                   I              100
ILSW                                       I   N=         100
           0           0           0           0           2           0
           0           0           0           0        4336          -1
           5           0           0           0           2           0
           0           0           1           0           1           0
           1           0           0           0           0           0
           0           0      100000           0          -1           0
           0           0           0           0           0           0
           0           0           0           1           0           0
           0 -2000000000           1           0           0           0
           0           0           4          52           0           0
           0           0          55           0           0           0
           0           0           0           0           0           1
           0           0           0           0           0           0
           0           0           0           0           0           0
           0           0           0           0           0           0
           0           0           0           0           0           0
           0           0           0           0
Num RLSW                                   I               52
RLSW                                       R   N=          52
  1.00000000E+00  1.00000000E+00  1.00000000E+00  1.00000000E+00  5.40000000E-01
  0.00000000E+00  0.00000000E+00  1.00000000E+00  0.00000000E+00  0.00000000E+00
  0.00000000E+00  0.00000000E+00  1.00000000E+00  0.00000000E+00  0.00000000E+00
  0.00000000E+00  0.00000000E+00  1.00000000E+00  0.00000000E+00  0.00000000E+00
  0.00000000E+00  0.00000000E+00  1.00000000E+00  0.00000000E+00  0.00000000E+00
  0.00000000E+00  0.00000000E+00  1.00000000E+00  0.00000000E+00  0.00000000E+00
  0.00000000E+00  0.00000000E+00  1.00000000E+00  0.00000000E+00  0.00000000E+00
  0.00000000E+00  0.00000000E+00  0.00000000E+00  1.00000000E+00  1.00000000E+00
  0.00000000E+00  1.00000000E+00  0.00000000E+00  0.00000000E+00  0.00000000E+00
  0.00000000E+00  0.00000000E+00  0.00000000E+00  0.00000000E+00  0.00000000E+00
  0.00000000E+00  0.00000000E+00
ECP-MxAtEC                                 I           250000
ECP-MaxLECP                                I               10
ECP-MaxAtL                                 I          2250000
ECP-MxTECP                                 I         11250000
ECP-LenNCZ                                 I                0
ECP-KFirst                                 I   N=         130
           0           0           0           0           0           0
           0           0           0           0           0           0
           0           0           0           0           0           0
           0           0           0           0           0           0
           0           0           0           0           0           0
           0           0           0           0           0           0
           0           0           0           0           0           0
           0           0           0           0           0           0
           0           0           0           0           0           0
           0           0           0           0           0           0
           0           0           0           0           0           0
           0           0           0           0           0           0
           0           0           0           0           0           0
           0           0           0           0           0           0
           0           0           0           0           0           0
           0           0           0           0           0           0
           0           0           0           0           0           0
           0           0           0           0           0           0
           0           0           0           0           0           0
           0           0           0           0           0           0
           0           0           0           0           0           0
           0           0           0           0
ECP-KLast                                  I   N=         130
           0           0           0           0           0           0
           0           0           0           0           0           0
           0           0           0           0           0           0
           0           0           0           0           0           0
           0           0           0           0           0           0
           0           0           0           0           0           0
           0           0           0           0           0           0
           0           0           0           0           0           0
           0           0           0           0           0           0
           0           0           0           0           0           0
           0           0           0           0           0           0
           0           0           0           0           0           0
           0           0           0           0           0           0
           0           0           0           0           0           0
           0           0           0           0           0           0
           0           0           0           0           0           0
           0           0           0           0           0           0
           0           0           0           0           0           0
           0           0           0           0           0           0
           0           0           0           0           0           0
           0           0           0           0           0           0
           0           0           0           0
ECP-LMax                                   I   N=          13
           0           0           0           0           0           0
           0           0           0           0           0           0
           0
ECP-LPSkip                                 I   N=          13
           1           1           1           1           1           1
           1           1           1           1           1           1
           1
ECP-RNFroz                                 R   N=          13
  0.00000000E+00  0.00000000E+00  0.00000000E+00  0.00000000E+00  0.00000000E+00
  0.00000000E+00  0.00000000E+00  0.00000000E+00  0.00000000E+00  0.00000000E+00
  0.00000000E+00  0.00000000E+00  0.00000000E+00
ECP-NLP                                    I                0
ECP-CLP1                                   R      0.000000000000000E+00
ECP-CLP2                                   R      0.000000000000000E+00
ECP-ZLP                                    R      0.000000000000000E+00
MxBond                                     I                4
NBond                                      I   N=          13
           4           1           3           3           4           1
           4           1           4           1           4           1
           1
IBond                                      I   N=          52
           2           3           5           9           1           0
           0           0           1           4           7           0
           3           5           7           0           1           4
           6           9           5           0           0           0
           3           4           8          11           7           0
           0           0           1           5          10          11
           9           0           0           0           7           9
          12          13          11           0           0           0
          11           0           0           0
RBond                                      R   N=          52
  1.00000000E+00  1.00000000E+00  1.00000000E+00  1.00000000E+00  1.00000000E+00
  0.00000000E+00  0.00000000E+00  0.00000000E+00  1.00000000E+00  2.00000000E+00
  1.00000000E+00  0.00000000E+00  2.00000000E+00  1.00000000E+00  1.00000000E+00
  0.00000000E+00  1.00000000E+00  1.00000000E+00  1.00000000E+00  1.00000000E+00
  1.00000000E+00  0.00000000E+00  0.00000000E+00  0.00000000E+00  1.00000000E+00
  1.00000000E+00  1.00000000E+00  1.00000000E+00  1.00000000E+00  0.00000000E+00
  0.00000000E+00  0.00000000E+00  1.00000000E+00  1.00000000E+00  1.00000000E+00
  1.00000000E+00  1.00000000E+00  0.00000000E+00  0.00000000E+00  0.00000000E+00
  1.00000000E+00  1.00000000E+00  1.00000000E+00  1.00000000E+00  1.00000000E+00
  0.00000000E+00  0.00000000E+00  0.00000000E+00  1.00000000E+00  0.00000000E+00
  0.00000000E+00  0.00000000E+00
Virial Ratio                               R      2.005013688675071E+00
SCF Energy                                 R     -2.701039445712797E+02
Total Energy                               R     -2.701039445712797E+02
RMS Force                                  R      6.679912904563352E-05
RMS Density                                R      2.162284450091598E-09
NImag                                      I                0
Job Status                                 I                1
Nuclear derivative order                   I                2
External E-field                           R   N=          35
  0.00000000E+00  0.00000000E+00  0.00000000E+00  0.00000000E+00  0.00000000E+00
  0.00000000E+00  0.00000000E+00  0.00000000E+00  0.00000000E+00  0.00000000E+00
  0.00000000E+00  0.00000000E+00  0.00000000E+00  0.00000000E+00  0.00000000E+00
  0.00000000E+00  0.00000000E+00  0.00000000E+00  0.00000000E+00  0.00000000E+00
  0.00000000E+00  0.00000000E+00  0.00000000E+00  0.00000000E+00  0.00000000E+00
  0.00000000E+00  0.00000000E+00  0.00000000E+00  0.00000000E+00  0.00000000E+00
  0.00000000E+00  0.00000000E+00  0.00000000E+00  0.00000000E+00  0.00000000E+00
IOpCl                                      I                0
IROHF                                      I                0
Alpha Orbital Energies                     R   N=         253
 -1.05750108E+01 -1.05715909E+01 -1.05701511E+01 -1.05697590E+01 -1.05515529E+01
 -1.05504315E+01 -1.05486299E+01 -1.08685470E+00 -9.04470690E-01 -8.48404526E-01
 -7.13842833E-01 -6.72175611E-01 -6.54401305E-01 -5.98619220E-01 -5.45454061E-01
 -5.30919900E-01 -4.95292056E-01 -4.87807557E-01 -4.36174163E-01 -3.94698427E-01
 -3.68588266E-01 -3.43435235E-01 -3.36755563E-01 -2.85336741E-01 -3.70664529E-02
  7.78810480E-02  9.94126661E-02  1.05252642E-01  1.13045124E-01  1.27123021E-01
  1.31003178E-01  1.37416178E-01  1.48947048E-01  1.64334830E-01  1.69478840E-01
  1.79775725E-01  1.88996054E-01  1.95237444E-01  2.30126273E-01  2.48783754E-01
  2.51497892E-01  2.66022234E-01  2.76599106E-01  2.88805021E-01  3.14684221E-01
  3.23755157E-01  3.32177468E-01  3.53940536E-01  3.83468811E-01  3.94553210E-01
  4.01693570E-01  4.08321822E-01  4.08376986E-01  4.30654256E-01  4.35333921E-01
  4.37442776E-01  4.39554660E-01  4.45118639E-01  4.56347023E-01  4.58667460E-01
  4.72220263E-01  4.75331246E-01  4.81025809E-01  4.89960077E-01  5.12232882E-01
  5.20683488E-01  5.40131469E-01  5.54056143E-01  5.86903248E-01  6.06731956E-01
  6.38611369E-01  6.69115641E-01  6.94056283E-01  7.00760970E-01  7.49622335E-01
  8.07274241E-01  8.24835437E-01  8.50511973E-01  8.86663063E-01  9.22241704E-01
  9.60581588E-01  9.65877281E-01  9.78088644E-01  9.85112321E-01  9.93827952E-01
  1.03623773E+00  1.04870623E+00  1.06052591E+00  1.08210572E+00  1.08743923E+00
  1.10392896E+00  1.13121751E+00  1.14125308E+00  1.15416946E+00  1.17363196E+00
  1.19874327E+00  1.21034386E+00  1.21114794E+00  1.21829926E+00  1.24015402E+00
  1.24788510E+00  1.27373226E+00  1.28260624E+00  1.30316675E+00  1.31670372E+00
  1.33794933E+00  1.36040421E+00  1.41099609E+00  1.45111217E+00  1.49200854E+00
  1.50650774E+00  1.54671577E+00  1.55173200E+00  1.59795412E+00  1.62478913E+00
  1.65584597E+00  1.68407306E+00  1.69322816E+00  1.69366071E+00  1.75034458E+00
  1.75400375E+00  1.78698691E+00  1.82484495E+00  1.85587451E+00  1.92004005E+00
  1.93986542E+00  1.98325649E+00  2.00159678E+00  2.01952014E+00  2.02734949E+00
  2.08834526E+00  2.10604408E+00  2.16644992E+00  2.19532591E+00  2.20938205E+00
  2.21493116E+00  2.27066297E+00  2.27534541E+00  2.28498506E+00  2.31217200E+00
  2.33506129E+00  2.37666929E+00  2.39365292E+00  2.40452710E+00  2.41709271E+00
  2.44467632E+00  2.46264200E+00  2.50379407E+00  2.52729083E+00  2.55360232E+00
  2.55635821E+00  2.57050813E+00  2.58013044E+00  2.62449589E+00  2.65389871E+00
  2.66579265E+00  2.67021861E+00  2.68796783E+00  2.71877128E+00  2.73338872E+00
  2.75968479E+00  2.77251606E+00  2.79865311E+00  2.81690128E+00  2.83393213E+00
  2.84998408E+00  2.87639651E+00  2.91113602E+00  2.93216580E+00  2.97376390E+00
  2.98776910E+00  3.00637017E+00  3.00854926E+00  3.02996269E+00  3.04904238E+00
  3.05279079E+00  3.06401488E+00  3.09030694E+00  3.10230124E+00  3.10317538E+00
  3.12748790E+00  3.16725078E+00  3.17538928E+00  3.23309165E+00  3.26005722E+00
  3.26910593E+00  3.30300891E+00  3.31414118E+00  3.35048437E+00  3.35647096E+00
  3.36683479E+00  3.39397151E+00  3.42245687E+00  3.45591376E+00  3.51102301E+00
  3.54951510E+00  3.56025102E+00  3.59309052E+00  3.61111477E+00  3.62786861E+00
  3.63383582E+00  3.70320188E+00  3.73484403E+00  3.82282682E+00  3.84351332E+00
  3.85544726E+00  3.86308883E+00  3.89741525E+00  3.90529217E+00  3.91202123E+00
  3.93432506E+00  3.96088569E+00  3.98384573E+00  4.02950205E+00  4.06440876E+00
  4.07109128E+00  4.10918571E+00  4.13543742E+00  4.13944435E+00  4.17252699E+00
  4.17996753E+00  4.20763426E+00  4.23895393E+00  4.24528176E+00  4.29703382E+00
  4.31658017E+00  4.33965679E+00  4.34902921E+00  4.41118292E+00  4.41281156E+00
  4.53570799E+00  4.55098694E+00  4.57324958E+00  4.58811693E+00  4.66927274E+00
  4.70936461E+00  4.74760633E+00  4.80410770E+00  4.81993111E+00  4.85121361E+00
  4.87182805E+00  4.90830304E+00  4.92858999E+00  4.97638389E+00  5.09212259E+00
  5.15492355E+00  2.22914393E+01  2.24870872E+01  2.25872376E+01  2.26112831E+01
  2.26150032E+01  2.26841055E+01  2.27431641E+01
Alpha MO coefficients                      R   N=       64009
 -3.39686315E-04 -4.78335229E-04  8.98960406E-04 -3.96231727E-03  2.11241460E-03
  7.44826980E-05  1.63209365E-04 -3.11607403E-05 -1.45603992E-03 -2.37094541E-03
  8.69374580E-04  6.07783516E-04 -2.74225629E-04  2.61923615E-04  1.16198240E-05
  2.62038788E-05 -2.53683686E-05 -2.86864705E-05 -1.56883259E-05  5.33556236E-04
  2.81475578E-04  2.73138025E-04  4.37377225E-04 -6.04899368E-04 -6.54839226E-05
 -6.62081548E-06  5.19127609E-05  1.59153150E-05  9.82528652E-05  7.03973050E-05
 -6.40768601E-06 -1.09566841E-05 -3.02925543E-04 -4.22889367E-04 -7.41003778E-05
 -1.14437289E-04  3.69129617E-05  4.06099398E-03  5.35389284E-03 -2.65647223E-04
  6.40585140E-03 -1.18831826E-02  2.40207394E-04  3.26389357E-04 -1.38409879E-04
  1.69271926E-03 -1.91493110E-03 -3.77875761E-04 -4.18695043E-03 -9.87679724E-04
  1.38720256E-03 -1.20660799E-05 -2.15488874E-05 -1.33987707E-05 -2.43876510E-05
 -1.43241796E-05 -6.34847373E-04  1.59477721E-04  2.86010445E-04 -6.21564623E-04
 -7.24934012E-04 -1.59925758E-04 -5.68908527E-05  7.69860963E-05  2.29699643E-04
  3.16482354E-04 -1.42934641E-04 -3.53613806E-04  4.06099398E-03  5.35389284E-03
 -2.65647223E-04  6.40585140E-03 -1.18831826E-02  2.40207394E-04  3.26389357E-04
  1.38409879E-04  1.69271926E-03 -1.91493110E-03  3.77875761E-04 -4.18695043E-03
 -9.87679724E-04 -1.38720256E-03 -1.20660799E-05  2.15488874E-05  1.33987707E-05
 -2.43876510E-05 -1.43241796E-05 -6.34847373E-04 -1.59477721E-04 -2.86010445E-04
 -6.21564623E-04 -7.24934012E-04  1.59925758E-04 -5.68908527E-05  7.69860963E-05
 -2.29699643E-04 -3.16482354E-04 -1.42934641E-04 -3.53613806E-04 -3.39686315E-04
 -4.78335229E-04  8.98960406E-04 -3.96231727E-03  2.11241460E-03  7.44826980E-05
  1.63209365E-04  3.11607403E-05 -1.45603992E-03 -2.37094541E-03 -8.69374580E-04
  6.07783516E-04 -2.74225629E-04 -2.61923615E-04  1.16198240E-05 -2.62038788E-05
  2.53683686E-05 -2.86864705E-05 -1.56883259E-05  5.33556236E-04 -2.81475578E-04
 -2.73138025E-04  4.37377225E-04 -6.04899368E-04  6.54839226E-05 -6.62081548E-06
  5.19127609E-05 -1.59153150E-05 -9.82528652E-05  7.03973050E-05 -6.40768601E-06
 -1.09566841E-05 -3.02925543E-04 -4.22889367E-04 -7.41003778E-05 -1.14437289E-04
 -3.69129617E-05  4.67527705E-01  6.09768299E-01  3.29044345E-02 -2.53653083E-02
  3.62604232E-02 -1.00586397E-03 -1.19909285E-03  0.00000000E+00  2.56405684E-03
  4.81649300E-03  0.00000000E+00 -4.45491711E-03 -5.71756307E-03  0.00000000E+00
 -5.75077896E-04  0.00000000E+00  0.00000000E+00 -1.10410630E-04  3.02640994E-04
  2.59014998E-04  0.00000000E+00  0.00000000E+00 -3.59110005E-04 -7.14987264E-04
  0.00000000E+00 -4.41609548E-05 -3.38807914E-04  0.00000000E+00  0.00000000E+00
 -3.75287085E-04 -3.66981379E-04 -3.28545874E-04 -1.48148197E-03 -2.17258723E-03
  4.75701762E-04  1.53030115E-03  0.00000000E+00 -7.67418892E-04 -9.14327120E-04
 -1.25452139E-03  3.46307506E-03 -1.49378750E-03  1.42263084E-04 -2.32888852E-04
  0.00000000E+00 -1.76702982E-03  7.75769124E-04  0.00000000E+00  3.15969954E-04
  7.44025679E-04  0.00000000E+00  7.10947142E-05  0.00000000E+00  0.00000000E+00
  1.58866928E-04  8.49592359E-05 -6.13195840E-04  0.00000000E+00  0.00000000E+00
 -3.50903328E-04 -1.44418267E-03  0.00000000E+00  4.22181158E-06 -6.04268618E-05
  0.00000000E+00  0.00000000E+00  1.02410523E-04  1.08013767E-04 -7.06052085E-05
 -7.26411953E-04  5.58045248E-04 -3.16290595E-05 -8.24565547E-05  0.00000000E+00
  3.35164889E-03  4.39532344E-03  2.58084465E-04  2.07773100E-03 -7.24166264E-03
 -1.49991217E-04  2.56413858E-04  0.00000000E+00 -5.78945786E-04 -1.46976730E-04
  0.00000000E+00  3.07829253E-03 -1.80624843E-03  0.00000000E+00  8.45643184E-06
  0.00000000E+00  0.00000000E+00  4.76163700E-05 -4.94472633E-06  4.75061772E-04
  0.00000000E+00  0.00000000E+00  7.89366320E-05  7.58798838E-04  0.00000000E+00
 -1.56219637E-04  3.97368347E-04  0.00000000E+00  0.00000000E+00 -5.13475780E-04
 -1.70745404E-04 -1.46338538E-06 -4.61382009E-04 -7.28962305E-04  1.76223051E-04
 -1.85627992E-04  4.06316826E-05 -1.46338538E-06 -4.61382009E-04 -7.28962305E-04
  1.76223051E-04 -1.85627992E-04 -4.06316826E-05  6.31350639E-02  8.23401279E-02
  4.87192103E-03 -1.53785445E-03 -5.45470195E-03  4.24138970E-04 -3.52229119E-05
 -4.47319272E-04  8.51774311E-04 -1.89284385E-04 -5.66397646E-05 -1.96057937E-03
  2.89493029E-03 -1.13646689E-03  5.30805901E-05 -1.01569981E-04 -8.95808184E-05
 -3.57273679E-06  2.69873496E-05 -4.04290737E-04  3.31701567E-04  3.77341189E-04
 -5.15629773E-04 -2.64891054E-04 -1.26101112E-04 -8.33438457E-06 -7.96622446E-06
  3.07117604E-04 -1.34086602E-04 -2.84653223E-04  1.67625506E-04  6.13829468E-05
  5.23348567E-04  1.68969020E-03 -1.82458407E-04  7.79010133E-05  1.43655383E-04
  4.26168606E-04  6.04999419E-04 -2.97769429E-04 -1.67500706E-04 -1.26657632E-03
 -9.64438795E-05  3.82518290E-05  1.08273859E-04  2.00630583E-04  6.15699266E-04
 -4.04616090E-04  5.04182717E-04  8.45295339E-04  3.73169037E-04  1.92146315E-05
  5.76343999E-05 -2.59500645E-05 -9.92506407E-06  9.74085745E-05  4.38378638E-05
 -2.47471039E-04  1.49008921E-04  1.85885382E-04 -1.46505882E-04  6.38687442E-05
 -1.85053353E-05 -3.00300250E-05  3.39110279E-05  7.42091251E-05 -3.12756373E-05
 -8.04044698E-05  4.26168606E-04  6.04999419E-04 -2.97769429E-04 -1.67500706E-04
 -1.26657632E-03 -9.64438795E-05  3.82518290E-05 -1.08273859E-04  2.00630583E-04
  6.15699266E-04  4.04616090E-04  5.04182717E-04  8.45295339E-04 -3.73169037E-04
  1.92146315E-05 -5.76343999E-05  2.59500645E-05 -9.92506407E-06  9.74085745E-05
  4.38378638E-05  2.47471039E-04 -1.49008921E-04  1.85885382E-04 -1.46505882E-04
 -6.38687442E-05 -1.85053353E-05 -3.00300250E-05 -3.39110279E-05 -7.42091251E-05
 -3.12756373E-05 -8.04044698E-05  6.31350639E-02  8.23401279E-02  4.87192103E-03
 -1.53785445E-03 -5.45470195E-03  4.24138970E-04 -3.52229119E-05  4.47319272E-04
  8.51774311E-04 -1.89284385E-04  5.66397646E-05 -1.96057937E-03  2.89493029E-03
  1.13646689E-03  5.30805901E-05  1.01569981E-04  8.95808184E-05 -3.57273679E-06
  2.69873496E-05 -4.04290737E-04 -3.31701567E-04 -3.77341189E-04 -5.15629773E-04
 -2.64891054E-04  1.26101112E-04 -8.33438457E-06 -7.96622446E-06 -3.07117604E-04
  1.34086602E-04 -2.84653223E-04  1.67625506E-04  6.13829468E-05  5.23348567E-04
  1.68969020E-03 -1.82458407E-04  7.79010133E-05 -1.43655383E-04  7.97208168E-04
  1.10066204E-03 -4.53585942E-04  5.10111637E-04 -1.27803569E-03  6.57351471E-06
  1.35406170E-04  0.00000000E+00  3.35714308E-04  5.71811660E-04  0.00000000E+00
  8.24668411E-04  1.04327215E-03  0.00000000E+00  5.04309558E-05  0.00000000E+00
  0.00000000E+00  1.36741386E-04 -6.58904692E-05 -3.05293825E-04  0.00000000E+00
  0.00000000E+00 -7.81178178E-04  1.72343015E-04  0.00000000E+00 -3.94179956E-05
  5.05041348E-05  0.00000000E+00  0.00000000E+00 -1.64697944E-05  1.78004430E-05
 -5.61732514E-05 -9.43742670E-04 -4.77895717E-04  4.05274270E-05  1.42745497E-04
  0.00000000E+00  4.58932021E-01  5.98564167E-01  3.20802345E-02 -2.41455621E-02
  3.04206253E-02 -1.17218782E-03  5.40853457E-04  0.00000000E+00  3.24921494E-03
 -2.56619722E-03  0.00000000E+00 -4.27964279E-03  3.33006307E-03  0.00000000E+00
 -5.45205849E-04  0.00000000E+00  0.00000000E+00  1.48356726E-04 -1.21725984E-04
 -1.17762055E-04  0.00000000E+00  0.00000000E+00 -2.06491784E-03 -7.78845116E-04
  0.00000000E+00 -5.46524832E-05  3.02561993E-04  0.00000000E+00  0.00000000E+00
 -2.80934208E-04  1.54197024E-04 -3.64806554E-04 -2.32355593E-03 -2.15410148E-03
  6.81468810E-04 -1.43599817E-03  0.00000000E+00  3.64081499E-03  4.77124124E-03
  4.92903633E-04  1.11837523E-03 -6.38995412E-03 -2.23600687E-04 -2.61184191E-04
  0.00000000E+00  5.24416793E-04 -2.44793590E-04  0.00000000E+00  3.13515912E-03
  1.56274608E-03  0.00000000E+00  1.93523091E-05  0.00000000E+00  0.00000000E+00
  6.47186124E-05  1.19434063E-05  6.00171115E-04  0.00000000E+00  0.00000000E+00
 -5.35423048E-04 -8.50766410E-04  0.00000000E+00 -1.92853595E-04 -3.99360501E-04
  0.00000000E+00  0.00000000E+00 -4.52895518E-04  2.02109532E-04 -8.21621606E-06
 -3.31975949E-04 -8.35539527E-04  1.62919833E-04  2.17367650E-04  4.91524724E-05
 -8.21621606E-06 -3.31975949E-04 -8.35539527E-04  1.62919833E-04  2.17367650E-04
 -4.91524724E-05  3.24515970E-01  4.23167613E-01  2.44108455E-02 -2.29450809E-02
  2.57028010E-02  5.59263886E-04  5.92989716E-04 -1.22479755E-03 -2.40421843E-03
 -3.28448876E-03  2.25691319E-03  5.82156577E-03  5.71997275E-03 -4.61268984E-03
  1.99302414E-04 -3.94569722E-04 -4.01417604E-04 -1.46134849E-04  1.16526586E-04
  2.55890283E-06  5.68312713E-04  9.42091276E-04  4.69245841E-04 -8.37465004E-04
  2.84064832E-04  1.88980278E-05  1.61351007E-06 -1.32094194E-04  2.77956874E-04
  1.49053002E-04 -4.97775309E-05 -9.68885858E-05  5.03427138E-04  5.35187856E-04
 -3.41844975E-04 -5.54249841E-04  6.07393112E-04  2.85595410E-03  3.79627209E-03
 -1.31606593E-03  7.25100990E-03 -1.54734798E-02 -5.37501379E-05 -4.66050160E-05
  2.41785277E-04  1.74116411E-03 -1.93864861E-03 -1.33634656E-03 -2.24947312E-03
  4.18696675E-03  1.34480604E-03 -5.98514643E-05 -2.62146320E-05 -3.01203687E-05
 -1.20718552E-05  2.86355550E-05 -1.00755928E-04 -4.65946770E-04  3.58434535E-04
 -2.02700588E-04 -3.30015420E-04  1.20244654E-04 -1.29106400E-05 -2.13674672E-04
  1.42101793E-04 -1.65065405E-05 -6.34320137E-05 -1.72940408E-04  2.85595410E-03
  3.79627209E-03 -1.31606593E-03  7.25100990E-03 -1.54734798E-02 -5.37501379E-05
 -4.66050160E-05 -2.41785277E-04  1.74116411E-03 -1.93864861E-03  1.33634656E-03
 -2.24947312E-03  4.18696675E-03 -1.34480604E-03 -5.98514643E-05  2.62146320E-05
  3.01203687E-05 -1.20718552E-05  2.86355550E-05 -1.00755928E-04  4.65946770E-04
 -3.58434535E-04 -2.02700588E-04 -3.30015420E-04 -1.20244654E-04 -1.29106400E-05
 -2.13674672E-04 -1.42101793E-04  1.65065405E-05 -6.34320137E-05 -1.72940408E-04
  3.24515970E-01  4.23167613E-01  2.44108455E-02 -2.29450809E-02  2.57028010E-02
  5.59263886E-04  5.92989716E-04  1.22479755E-03 -2.40421843E-03 -3.28448876E-03
 -2.25691319E-03  5.82156577E-03  5.71997275E-03  4.61268984E-03  1.99302414E-04
  3.94569722E-04  4.01417604E-04 -1.46134849E-04  1.16526586E-04  2.55890283E-06
 -5.68312713E-04 -9.42091276E-04  4.69245841E-04 -8.37465004E-04 -2.84064832E-04
  1.88980278E-05  1.61351007E-06  1.32094194E-04 -2.77956874E-04  1.49053002E-04
 -4.97775309E-05 -9.68885858E-05  5.03427138E-04  5.35187856E-04 -3.41844975E-04
 -5.54249841E-04 -6.07393112E-04  2.98216873E-04  3.32689762E-04  1.23163550E-03
 -4.62884979E-03  1.08151501E-02 -1.70682761E-04 -1.42708698E-04  0.00000000E+00
  2.25709877E-03  2.00257832E-03  0.00000000E+00 -3.51971476E-04 -2.94706889E-03
  0.00000000E+00 -1.81645778E-06  0.00000000E+00  0.00000000E+00 -1.69178085E-06
  4.11481071E-06  5.39163118E-04  0.00000000E+00  0.00000000E+00 -4.61709370E-04
 -1.16185258E-03  0.00000000E+00 -5.55671961E-05 -8.52395483E-05  0.00000000E+00
  0.00000000E+00 -1.10896168E-04  6.66340969E-05 -5.56592225E-05 -1.26622591E-04
 -4.16865113E-05  1.01057783E-04  6.78289395E-05  0.00000000E+00 -8.93772265E-02
 -1.16542531E-01 -6.62555073E-03  1.04773097E-02 -2.42854772E-02 -2.77445212E-04
 -2.50272468E-04  0.00000000E+00 -1.41319600E-03  3.16519190E-03  0.00000000E+00
  4.12306522E-03 -2.16354344E-03  0.00000000E+00  6.16663150E-05  0.00000000E+00
  0.00000000E+00  7.95650533E-05  3.72853414E-05 -5.59360787E-04  0.00000000E+00
  0.00000000E+00 -1.33608927E-03 -7.19800858E-04  0.00000000E+00  2.15047624E-04
 -1.09701779E-04  0.00000000E+00  0.00000000E+00  5.46309889E-04 -7.66529032E-05
  6.56354551E-05 -5.51452767E-04  1.65381698E-03  1.85008289E-04  3.21936812E-04
  0.00000000E+00 -9.08984468E-04 -1.19284332E-03  3.12970561E-04 -2.10287405E-03
 -1.08260152E-03 -5.34489776E-05 -3.28894048E-06  0.00000000E+00  1.27672903E-03
  5.40775814E-04  0.00000000E+00  1.21411271E-03 -1.52015963E-03  0.00000000E+00
 -3.43400600E-06  0.00000000E+00  0.00000000E+00  7.73610781E-06  1.68959559E-05
  2.88794863E-05  0.00000000E+00  0.00000000E+00 -7.49622334E-04 -4.39145154E-04
  0.00000000E+00 -5.21789366E-05  6.47055096E-05  0.00000000E+00  0.00000000E+00
  1.55165224E-04  1.03827434E-04 -1.06776263E-05  4.37507547E-04 -4.23497745E-04
 -6.81312050E-05 -3.22290221E-05  2.03943157E-05 -1.06776263E-05  4.37507547E-04
 -4.23497745E-04 -6.81312050E-05 -3.22290221E-05 -2.03943157E-05  3.30653535E-01
  4.31155392E-01  2.52722369E-02 -3.12039242E-02  4.08468581E-02  6.14117913E-04
  7.62307348E-04 -8.22766265E-04 -2.47613613E-03 -5.86351817E-03  8.34552472E-03
  2.06642528E-03  3.34337544E-03 -7.77849147E-03  1.29688130E-04 -3.75867784E-04
 -3.36726603E-04 -1.44426370E-04  1.40068201E-04 -8.70610348E-04  5.61037466E-04
  1.88652459E-03  8.96765429E-04 -4.16737457E-04 -4.01947699E-04 -2.01742112E-04
 -4.30215414E-04 -2.44433359E-04  3.76601630E-04  1.44221639E-04  6.45362701E-05
 -2.53205718E-04 -7.19728627E-04 -2.30663551E-03 -3.93021246E-04 -7.96323556E-04
  8.55349202E-04  2.75179004E-03  3.60498834E-03 -1.25966944E-03  1.31425390E-02
 -1.90662273E-02 -1.71934751E-04 -1.35971306E-04  1.35114266E-04  1.82135943E-03
 -4.34609626E-03 -4.52262187E-03 -2.82665158E-04  4.50779001E-03  2.53133397E-03
  3.34881382E-05 -2.25129097E-05  8.47960399E-05 -9.61551397E-05  1.76434081E-05
  3.43730643E-04 -5.82181443E-04  1.18635612E-03 -8.12316078E-05 -4.19204522E-04
  9.06815362E-05  4.55577460E-06 -2.27636823E-04  5.01605541E-05  7.21367490E-05
 -6.38760763E-05 -3.12725627E-04 -2.75179004E-03 -3.60498834E-03  1.25966944E-03
 -1.31425390E-02  1.90662273E-02  1.71934751E-04  1.35971306E-04  1.35114266E-04
 -1.82135943E-03  4.34609626E-03 -4.52262187E-03  2.82665158E-04 -4.50779001E-03
  2.53133397E-03 -3.34881382E-05 -2.25129097E-05  8.47960399E-05  9.61551397E-05
 -1.76434081E-05 -3.43730643E-04 -5.82181443E-04  1.18635612E-03  8.12316078E-05
  4.19204522E-04  9.06815362E-05 -4.55577460E-06  2.27636823E-04  5.01605541E-05
  7.21367490E-05  6.38760763E-05  3.12725627E-04 -3.30653535E-01 -4.31155392E-01
 -2.52722369E-02  3.12039242E-02 -4.08468581E-02 -6.14117913E-04 -7.62307348E-04
 -8.22766265E-04  2.47613613E-03  5.86351817E-03  8.34552472E-03 -2.06642528E-03
 -3.34337544E-03 -7.77849147E-03 -1.29688130E-04 -3.75867784E-04 -3.36726603E-04
  1.44426370E-04 -1.40068201E-04  8.70610348E-04  5.61037466E-04  1.88652459E-03
 -8.96765429E-04  4.16737457E-04 -4.01947699E-04  2.01742112E-04  4.30215414E-04
 -2.44433359E-04  3.76601630E-04 -1.44221639E-04 -6.45362701E-05  2.53205718E-04
  7.19728627E-04  2.30663551E-03  3.93021246E-04  7.96323556E-04  8.55349202E-04
  0.00000000E+00  0.00000000E+00  0.00000000E+00  0.00000000E+00  0.00000000E+00
  0.00000000E+00  0.00000000E+00  9.32172569E-06  0.00000000E+00  0.00000000E+00
 -1.11302687E-03  0.00000000E+00  0.00000000E+00  3.85065935E-04  0.00000000E+00
 -1.01989144E-05  6.56890314E-05  0.00000000E+00  0.00000000E+00  0.00000000E+00
  5.23836909E-04  6.93894250E-04  0.00000000E+00  0.00000000E+00  1.17067210E-04
  0.00000000E+00  0.00000000E+00  7.17538596E-05 -1.35951884E-04  0.00000000E+00
  0.00000000E+00  0.00000000E+00  0.00000000E+00  0.00000000E+00  0.00000000E+00
  0.00000000E+00 -6.30287883E-05  0.00000000E+00  0.00000000E+00  0.00000000E+00
  0.00000000E+00  0.00000000E+00  0.00000000E+00  0.00000000E+00  2.11896094E-04
  0.00000000E+00  0.00000000E+00  1.73144952E-03  0.00000000E+00  0.00000000E+00
 -3.72691461E-03  0.00000000E+00 -4.62164550E-05  4.74171079E-05  0.00000000E+00
  0.00000000E+00  0.00000000E+00 -1.50757591E-05  6.09058711E-04  0.00000000E+00
  0.00000000E+00  7.39583759E-05  0.00000000E+00  0.00000000E+00 -6.14814855E-04
 -1.23103457E-05  0.00000000E+00  0.00000000E+00  0.00000000E+00  0.00000000E+00
  0.00000000E+00  0.00000000E+00  0.00000000E+00 -1.06891266E-04  0.00000000E+00
  0.00000000E+00  0.00000000E+00  0.00000000E+00  0.00000000E+00  0.00000000E+00
  0.00000000E+00 -2.51090911E-05  0.00000000E+00  0.00000000E+00 -2.97719594E-04
  0.00000000E+00  0.00000000E+00 -9.33900363E-04  0.00000000E+00  4.32201037E-05
  4.14178925E-05  0.00000000E+00  0.00000000E+00  0.00000000E+00 -1.42869626E-04
  1.54176323E-04  0.00000000E+00  0.00000000E+00 -1.87140680E-05  0.00000000E+00
  0.00000000E+00 -1.85771055E-05 -1.01642666E-04  0.00000000E+00  0.00000000E+00
  3.63682127E-07 -3.64606502E-04 -7.03058217E-04  4.64877813E-05  1.23522598E-05
 -2.56854791E-05 -3.63682127E-07  3.64606502E-04  7.03058217E-04 -4.64877813E-05
 -1.23522598E-05 -2.56854791E-05 -2.93964421E-03 -3.77716063E-03 -7.93712490E-04
  3.34943370E-03 -1.61006773E-02  5.22986317E-06  2.16369791E-04  1.15294442E-04
  2.80991289E-04  4.02522990E-04 -4.72329202E-04 -2.72507765E-03 -4.57834224E-03
  1.85482514E-03 -3.09304051E-05  3.99289867E-06 -4.84453585E-05 -1.10454408E-05
  8.93738707E-06  1.41841913E-04 -1.41958408E-04  2.27619947E-04  8.34223619E-05
 -4.07963220E-04  1.30630862E-05 -1.52291560E-06  2.78626998E-04  5.89567987E-05
  3.15326886E-05 -1.06668719E-05  2.04028138E-04  7.21102023E-05  1.67921263E-04
 -2.96207026E-04  4.25634449E-05 -4.10122193E-05 -5.45572005E-05  3.30484590E-01
  4.31151451E-01  2.45901248E-02 -2.13510779E-02  2.94523119E-02  6.70029897E-04
 -3.89262303E-04 -1.36761443E-03 -1.48043788E-03  9.73023699E-04  1.21996907E-03
  6.57896206E-03 -4.67523597E-03 -3.98308956E-03 -9.36836952E-05 -2.74057977E-04
 -4.77758503E-05 -6.17227693E-05  3.26353814E-05 -2.89058519E-04  3.07617583E-04
  9.23863179E-05  1.44153820E-05 -2.89185881E-04  3.51641862E-04  7.49514255E-05
  1.28866738E-05  9.99980822E-06 -2.40475040E-05 -2.09969488E-05 -6.41189543E-05
  3.30484590E-01  4.31151451E-01  2.45901248E-02 -2.13510779E-02  2.94523119E-02
  6.70029897E-04 -3.89262303E-04  1.36761443E-03 -1.48043788E-03  9.73023699E-04
 -1.21996907E-03  6.57896206E-03 -4.67523597E-03  3.98308956E-03 -9.36836952E-05
  2.74057977E-04  4.77758503E-05 -6.17227693E-05  3.26353814E-05 -2.89058519E-04
 -3.07617583E-04 -9.23863179E-05  1.44153820E-05 -2.89185881E-04 -3.51641862E-04
  7.49514255E-05  1.28866738E-05 -9.99980822E-06  2.40475040E-05 -2.09969488E-05
 -6.41189543E-05 -2.93964421E-03 -3.77716063E-03 -7.93712490E-04  3.34943370E-03
 -1.61006773E-02  5.22986317E-06  2.16369791E-04 -1.15294442E-04  2.80991289E-04
  4.02522990E-04  4.72329202E-04 -2.72507765E-03 -4.57834224E-03 -1.85482514E-03
 -3.09304051E-05 -3.99289867E-06  4.84453585E-05 -1.10454408E-05  8.93738707E-06
  1.41841913E-04  1.41958408E-04 -2.27619947E-04  8.34223619E-05 -4.07963220E-04
 -1.30630862E-05 -1.52291560E-06  2.78626998E-04 -5.89567987E-05 -3.15326886E-05
 -1.06668719E-05  2.04028138E-04  7.21102023E-05  1.67921263E-04 -2.96207026E-04
  4.25634449E-05 -4.10122193E-05  5.45572005E-05 -5.84599578E-03 -7.56891311E-03
 -8.25640563E-04  7.34641764E-03 -2.60014289E-02 -5.60517483E-04 -5.06514856E-05
  0.00000000E+00  1.63425236E-04 -2.00748874E-03  0.00000000E+00  5.75782053E-03
  5.60733626E-03  0.00000000E+00 -2.87391483E-05  0.00000000E+00  0.00000000E+00
 -4.02774175E-05  4.75994076E-05 -2.40513418E-04  0.00000000E+00  0.00000000E+00
 -7.66665356E-04 -1.22244689E-03  0.00000000E+00 -7.87512338E-06  5.60904672E-05
  0.00000000E+00  0.00000000E+00  1.78839047E-04  4.48503301E-04  1.15637533E-04
 -4.38994090E-04 -2.55434918E-05  3.46475997E-04 -1.79577179E-05  0.00000000E+00
  1.96583083E-04  3.19218766E-04 -3.00433513E-04 -1.42447490E-03  1.32664855E-02
  8.96703691E-05 -2.08823425E-04  0.00000000E+00  3.31129859E-04 -3.01376496E-05
  0.00000000E+00 -1.37596422E-03  2.22088900E-03  0.00000000E+00  7.01744903E-05
  0.00000000E+00  0.00000000E+00  1.35752575E-04  1.29693093E-04 -2.93687411E-04
  0.00000000E+00  0.00000000E+00 -1.34237623E-03 -9.42936020E-04  0.00000000E+00
  4.99085757E-05 -5.45153722E-05  0.00000000E+00  0.00000000E+00  1.18919492E-04
 -6.21002286E-05 -4.83227131E-05 -1.00098877E-03 -4.22815283E-04  1.85282243E-05
 -3.95838264E-05  0.00000000E+00 -2.05797712E-03 -2.63970012E-03  4.73662025E-05
 -1.93129629E-03 -2.59759149E-03 -3.05472640E-07  6.03449605E-05  0.00000000E+00
  1.54905649E-03 -1.71533980E-03  0.00000000E+00  1.66883098E-03  1.24714688E-03
  0.00000000E+00  1.74065193E-05  0.00000000E+00  0.00000000E+00 -4.44769644E-05
  4.51534311E-06  9.81736122E-05  0.00000000E+00  0.00000000E+00 -8.19580382E-04
  7.90763731E-04  0.00000000E+00 -8.85173473E-05  7.79051666E-06  0.00000000E+00
  0.00000000E+00  7.39169592E-05 -2.42139775E-05 -3.10082764E-05  5.61127040E-04
 -4.39046631E-04 -7.24356231E-05  3.33667888E-05  4.30746011E-05 -3.10082764E-05
  5.61127040E-04 -4.39046631E-04 -7.24356231E-05  3.33667888E-05 -4.30746011E-05
 -2.79551290E-03 -3.65988568E-03  7.49004016E-04 -1.21891635E-03 -2.75264737E-02
 -2.08143923E-05  3.56898879E-04 -1.03586326E-04  2.66971709E-04 -5.66490589E-04
  1.81841226E-03 -1.63453263E-03 -6.53004502E-03  5.57601093E-03  5.90973671E-06
 -9.10245292E-06 -6.75470821E-05  1.13067214E-05  4.93785359E-05 -6.97774346E-04
  1.53315120E-04  1.39714633E-03  7.92411607E-04 -5.11080936E-04  3.78154527E-05
 -1.44159912E-05  1.66300547E-04 -1.30773176E-04 -1.43432601E-05  2.22358143E-05
  3.72863703E-04  1.08799510E-04  8.03441378E-04 -7.20468260E-04  8.29463402E-05
 -2.54192009E-05 -5.86727919E-05  3.30623710E-01  4.31268762E-01  2.12138322E-02
 -5.48754541E-03  6.37874405E-02  3.50715104E-04 -3.81483710E-04 -6.02420551E-04
  8.78062499E-04  2.42352800E-04 -8.88864738E-03  4.37933754E-03 -7.54358080E-03
 -1.57005468E-02  4.61648869E-04 -2.04627262E-04 -1.32290667E-04 -1.15529715E-04
  7.99505312E-05  3.43270295E-03 -6.62224633E-04  5.35367328E-04  3.27786558E-04
 -7.32406797E-05 -7.83834074E-04  5.41339208E-05  5.97777112E-05 -6.80853393E-06
 -7.26774150E-05 -7.18796928E-06  7.32505873E-05 -3.30623710E-01 -4.31268762E-01
 -2.12138322E-02  5.48754541E-03 -6.37874405E-02 -3.50715104E-04  3.81483710E-04
 -6.02420551E-04 -8.78062499E-04 -2.42352800E-04 -8.88864738E-03 -4.37933754E-03
  7.54358080E-03 -1.57005468E-02 -4.61648869E-04 -2.04627262E-04 -1.32290667E-04
  1.15529715E-04 -7.99505312E-05 -3.43270295E-03 -6.62224633E-04  5.35367328E-04
 -3.27786558E-04  7.32406797E-05 -7.83834074E-04 -5.41339208E-05 -5.97777112E-05
 -6.80853393E-06 -7.26774150E-05  7.18796928E-06 -7.32505873E-05  2.79551290E-03
  3.65988568E-03 -7.49004016E-04  1.21891635E-03  2.75264737E-02  2.08143923E-05
 -3.56898879E-04 -1.03586326E-04 -2.66971709E-04  5.66490589E-04  1.81841226E-03
  1.63453263E-03  6.53004502E-03  5.57601093E-03 -5.90973671E-06 -9.10245292E-06
 -6.75470821E-05 -1.13067214E-05 -4.93785359E-05  6.97774346E-04  1.53315120E-04
  1.39714633E-03 -7.92411607E-04  5.11080936E-04  3.78154527E-05  1.44159912E-05
 -1.66300547E-04 -1.30773176E-04 -1.43432601E-05 -2.22358143E-05 -3.72863703E-04
 -1.08799510E-04 -8.03441378E-04  7.20468260E-04 -8.29463402E-05  2.54192009E-05
 -5.86727919E-05  0.00000000E+00  0.00000000E+00  0.00000000E+00  0.00000000E+00
  0.00000000E+00  0.00000000E+00  0.00000000E+00  1.69869587E-04  0.00000000E+00
  0.00000000E+00 -6.18465145E-04  0.00000000E+00  0.00000000E+00 -3.25110870E-03
  0.00000000E+00  9.20419802E-05  5.80569487E-05  0.00000000E+00  0.00000000E+00
  0.00000000E+00  7.41530804E-04  5.22237168E-04  0.00000000E+00  0.00000000E+00
  3.53066235E-04  0.00000000E+00  0.00000000E+00 -4.33715347E-04 -4.55590955E-04
  0.00000000E+00  0.00000000E+00  0.00000000E+00  0.00000000E+00  0.00000000E+00
  0.00000000E+00  0.00000000E+00 -1.59558009E-04  0.00000000E+00  0.00000000E+00
  0.00000000E+00  0.00000000E+00  0.00000000E+00  0.00000000E+00  0.00000000E+00
 -4.25463882E-05  0.00000000E+00  0.00000000E+00 -4.23959401E-04  0.00000000E+00
  0.00000000E+00  1.85151742E-03  0.00000000E+00 -2.00754039E-05 -3.24341246E-05
  0.00000000E+00  0.00000000E+00  0.00000000E+00  3.93587196E-04  3.11484956E-05
  0.00000000E+00  0.00000000E+00 -9.76719613E-05  0.00000000E+00  0.00000000E+00
 -5.84362379E-05 -5.99969693E-05  0.00000000E+00  0.00000000E+00  0.00000000E+00
  0.00000000E+00  0.00000000E+00  0.00000000E+00  0.00000000E+00 -4.91223518E-05
  0.00000000E+00  0.00000000E+00  0.00000000E+00  0.00000000E+00  0.00000000E+00
  0.00000000E+00  0.00000000E+00 -5.33098237E-05  0.00000000E+00  0.00000000E+00
 -2.80011304E-04  0.00000000E+00  0.00000000E+00 -3.64873858E-03  0.00000000E+00
  7.24148871E-05 -2.50791672E-05  0.00000000E+00  0.00000000E+00  0.00000000E+00
 -4.10973475E-04  6.89945943E-06  0.00000000E+00  0.00000000E+00 -6.66154681E-05
  0.00000000E+00  0.00000000E+00  2.64532247E-05  2.37529626E-05  0.00000000E+00
  0.00000000E+00  1.79284897E-05 -7.25379465E-04 -1.87746303E-03  4.98277124E-05
  3.04694993E-07 -3.71454207E-05 -1.79284897E-05  7.25379465E-04  1.87746303E-03
 -4.98277124E-05 -3.04694993E-07 -3.71454207E-05  1.31634680E-04  1.70121133E-04
  3.76127951E-04 -1.80729896E-03 -6.56842616E-04  4.15907041E-05  4.06009061E-05
 -8.10468826E-05 -1.17804774E-03 -9.23325839E-04  6.73587941E-04 -1.09929033E-04
  6.04882834E-04 -1.30367204E-04  5.15783129E-05 -1.64561283E-05  3.87388008E-07
 -5.28042735E-06 -2.99770491E-05  1.31337475E-04  3.81197293E-04  1.22443954E-04
 -2.24735174E-04 -3.38500310E-04 -3.93849622E-05  1.24174460E-05  2.27384638E-05
  2.62051240E-05  7.23032393E-05 -2.31348307E-05 -5.27193012E-05 -3.79272189E-05
  8.11227973E-06  4.14024434E-04 -3.11342739E-05 -6.03292366E-06  5.16693289E-05
  1.42283127E-03  1.89017999E-03 -7.27053126E-05  5.07983602E-04 -1.69272388E-03
 -4.93886955E-05  5.96739715E-05 -8.61319655E-05 -6.90140475E-04 -6.72575999E-04
  4.70051248E-04 -5.83044755E-04 -2.82811664E-04  6.19109626E-04  5.45937159E-05
 -8.84534359E-06 -1.94686351E-05 -5.29541318E-05  5.48438890E-05 -2.47374349E-04
  3.21360563E-04  7.95775798E-05 -5.25938070E-04 -2.77519797E-04  2.27339964E-05
 -3.61848119E-05  3.76524044E-05  4.95569911E-05 -2.53531884E-05 -1.11153877E-04
  7.81625994E-06  1.42283127E-03  1.89017999E-03 -7.27053126E-05  5.07983602E-04
 -1.69272388E-03 -4.93886955E-05  5.96739715E-05  8.61319655E-05 -6.90140475E-04
 -6.72575999E-04 -4.70051248E-04 -5.83044755E-04 -2.82811664E-04 -6.19109626E-04
  5.45937159E-05  8.84534359E-06  1.94686351E-05 -5.29541318E-05  5.48438890E-05
 -2.47374349E-04 -3.21360563E-04 -7.95775798E-05 -5.25938070E-04 -2.77519797E-04
 -2.27339964E-05 -3.61848119E-05  3.76524044E-05 -4.95569911E-05  2.53531884E-05
 -1.11153877E-04  7.81625994E-06  1.31634680E-04  1.70121133E-04  3.76127951E-04
 -1.80729896E-03 -6.56842616E-04  4.15907041E-05  4.06009061E-05  8.10468826E-05
 -1.17804774E-03 -9.23325839E-04 -6.73587941E-04 -1.09929033E-04  6.04882834E-04
  1.30367204E-04  5.15783129E-05  1.64561283E-05 -3.87388008E-07 -5.28042735E-06
 -2.99770491E-05  1.31337475E-04 -3.81197293E-04 -1.22443954E-04 -2.24735174E-04
 -3.38500310E-04  3.93849622E-05  1.24174460E-05  2.27384638E-05 -2.62051240E-05
 -7.23032393E-05 -2.31348307E-05 -5.27193012E-05 -3.79272189E-05  8.11227973E-06
  4.14024434E-04 -3.11342739E-05 -6.03292366E-06 -5.16693289E-05 -3.45336086E-03
 -4.48387962E-03 -4.77448181E-04  5.81560610E-03 -1.25461180E-02  3.86102642E-04
 -1.71349742E-04  0.00000000E+00 -1.17958941E-03 -1.59334975E-03  0.00000000E+00
 -4.39043569E-03  4.23410798E-03  0.00000000E+00  2.33148801E-05  0.00000000E+00
  0.00000000E+00  3.18607708E-05 -2.41557896E-05 -1.34893900E-04  0.00000000E+00
  0.00000000E+00 -1.91926665E-04  1.39537304E-03  0.00000000E+00  2.42745038E-04
 -2.96530415E-04  0.00000000E+00  0.00000000E+00  4.10325257E-04  3.32915563E-04
  2.99537790E-05 -5.31636000E-04  1.78586583E-04 -1.58726163E-04  9.72992659E-05
  0.00000000E+00 -3.81228381E-03 -4.94123506E-03 -8.27452017E-04  6.66589793E-03
 -1.34362046E-02  3.86392843E-04  1.33833236E-04  0.00000000E+00 -1.26343476E-03
  2.05122916E-03  0.00000000E+00 -4.12073269E-03 -4.16040175E-03  0.00000000E+00
  2.53613096E-05  0.00000000E+00  0.00000000E+00  4.89958236E-05  8.15860823E-05
 -2.45639266E-04  0.00000000E+00  0.00000000E+00 -1.48839505E-04 -1.71483254E-03
  0.00000000E+00  1.97263837E-04  3.41885481E-04  0.00000000E+00  0.00000000E+00
  4.54732300E-04 -2.44729749E-04 -2.18061582E-05 -6.69219524E-04  6.26961666E-04
 -2.01299399E-04 -1.42681068E-04  0.00000000E+00  4.67518095E-01  6.09791732E-01
  3.16376189E-02 -2.15867013E-02  4.25263404E-02 -8.32471730E-04 -8.51521043E-05
  0.00000000E+00  4.89998400E-03  3.44814533E-04  0.00000000E+00 -4.94258866E-03
 -1.72809486E-04  0.00000000E+00 -6.44062862E-05  0.00000000E+00  0.00000000E+00
  1.83285311E-04  7.00129413E-06  2.33796774E-03  0.00000000E+00  0.00000000E+00
 -1.06432535E-05 -1.19749401E-04  0.00000000E+00  7.73924729E-04  8.56567141E-06
  0.00000000E+00  0.00000000E+00  2.53533713E-04  5.32528859E-05 -1.88886535E-04
 -3.01413361E-03 -4.76422683E-03  1.12347162E-03  2.94841119E-05 -1.26428942E-03
 -1.88886535E-04 -3.01413361E-03 -4.76422683E-03  1.12347162E-03  2.94841119E-05
  1.26428942E-03 -4.02045149E-02 -8.59592835E-02  1.23955467E-01  1.22737303E-01
  7.16714871E-03  2.71829870E-02  3.08638392E-02 -5.36859075E-02  1.86006689E-02
  2.18171121E-02 -3.42054207E-02  8.38703974E-04 -1.22674462E-03 -2.10209349E-03
  2.34692895E-03 -4.24060871E-03 -2.39398030E-03 -1.64570264E-03  3.90674299E-04
  4.75610518E-03 -8.35198607E-03 -8.03381968E-03 -2.36981466E-03  4.42047343E-03
  1.58949907E-04  1.80439920E-03  7.26024065E-04  5.03845688E-04 -7.30959629E-04
 -2.26756473E-04 -9.27731764E-04  1.17872510E-02  5.40653110E-03  9.23429505E-04
  1.13966099E-03  1.04687237E-03 -1.68008227E-03 -4.49572829E-02 -9.61606061E-02
  1.44317696E-01  1.08114618E-01  1.56787414E-02  3.29020383E-02 -3.04498945E-02
 -7.00274053E-02  1.63634285E-02 -1.92350099E-02 -3.48958391E-02  2.38338788E-03
 -2.26137948E-03 -4.77681320E-03  3.04316559E-03 -4.75243359E-03  1.07747562E-03
 -1.23414293E-03  6.49333974E-05  4.16335822E-03 -6.68001072E-03  2.75345504E-03
 -1.89437045E-03 -7.50563450E-04 -1.01042273E-04  1.61737278E-03  1.82360082E-04
 -2.42670752E-04 -1.62687062E-04 -4.88718683E-05  1.13020408E-03 -4.49572829E-02
 -9.61606061E-02  1.44317696E-01  1.08114618E-01  1.56787414E-02  3.29020383E-02
 -3.04498945E-02  7.00274053E-02  1.63634285E-02 -1.92350099E-02  3.48958391E-02
  2.38338788E-03 -2.26137948E-03  4.77681320E-03  3.04316559E-03  4.75243359E-03
 -1.07747562E-03 -1.23414293E-03  6.49333974E-05  4.16335822E-03  6.68001072E-03
 -2.75345504E-03 -1.89437045E-03 -7.50563450E-04  1.01042273E-04  1.61737278E-03
  1.82360082E-04  2.42670752E-04  1.62687062E-04 -4.88718683E-05  1.13020408E-03
 -4.02045149E-02 -8.59592835E-02  1.23955467E-01  1.22737303E-01  7.16714871E-03
  2.71829870E-02  3.08638392E-02  5.36859075E-02  1.86006689E-02  2.18171121E-02
  3.42054207E-02  8.38703974E-04 -1.22674462E-03  2.10209349E-03  2.34692895E-03
  4.24060871E-03  2.39398030E-03 -1.64570264E-03  3.90674299E-04  4.75610518E-03
  8.35198607E-03  8.03381968E-03 -2.36981466E-03  4.42047343E-03 -1.58949907E-04
  1.80439920E-03  7.26024065E-04 -5.03845688E-04  7.30959629E-04 -2.26756473E-04
 -9.27731764E-04  1.17872510E-02  5.40653110E-03  9.23429505E-04  1.13966099E-03
  1.04687237E-03  1.68008227E-03 -3.54804791E-02 -7.61968043E-02  1.15475492E-01
  9.58854197E-02  3.30160945E-02 -4.30163748E-02 -4.31840007E-02  0.00000000E+00
 -2.89807578E-02 -2.55831822E-02  0.00000000E+00  1.39065207E-03 -1.37862123E-02
  0.00000000E+00 -4.88888511E-03  0.00000000E+00  0.00000000E+00  1.70033716E-03
  4.04284516E-03 -4.54427227E-03  0.00000000E+00  0.00000000E+00  1.60762170E-03
  7.90482985E-03  0.00000000E+00  1.48643641E-03  1.10714216E-03  0.00000000E+00
  0.00000000E+00 -3.86976992E-04 -1.82570648E-03  1.15484978E-02  9.98444058E-03
  2.77629370E-03 -1.11383085E-03 -1.89863258E-03  0.00000000E+00 -3.53778582E-02
 -7.59924705E-02  1.15706723E-01  9.03464758E-02  3.43118268E-02 -4.44665215E-02
  3.34756718E-02  0.00000000E+00 -2.34752725E-02  1.42033476E-02  0.00000000E+00
  2.40230392E-03  1.16552709E-02  0.00000000E+00 -4.21622733E-03  0.00000000E+00
  0.00000000E+00  2.35054255E-03 -2.42889844E-03 -2.29747387E-03  0.00000000E+00
  0.00000000E+00  4.27464688E-03 -3.89121611E-04  0.00000000E+00  8.58041070E-04
 -7.98473993E-04  0.00000000E+00  0.00000000E+00 -1.59377760E-03  1.10470449E-03
  1.25448745E-02  1.19483634E-02  5.94703094E-04 -1.16479512E-03  1.83869613E-03
  0.00000000E+00 -2.06014773E-02 -4.42505714E-02  6.62251676E-02  7.02802924E-02
 -4.64707884E-02 -3.26680160E-02 -7.30850997E-04  0.00000000E+00 -2.61448749E-02
  1.38319004E-03  0.00000000E+00  1.02727377E-02  6.50259865E-04  0.00000000E+00
 -1.90909708E-03  0.00000000E+00  0.00000000E+00  1.77589556E-03 -4.22839727E-07
 -5.37367421E-03  0.00000000E+00  0.00000000E+00  1.30361761E-03 -5.21279266E-04
  0.00000000E+00  1.13624465E-03 -3.57314739E-05  0.00000000E+00  0.00000000E+00
  2.25907119E-04  1.67114641E-05  8.64379680E-03  1.14126263E-02  3.07616420E-03
 -1.71051279E-03 -9.30911423E-05  1.09832581E-03  8.64379680E-03  1.14126263E-02
  3.07616420E-03 -1.71051279E-03 -9.30911423E-05 -1.09832581E-03  4.10817755E-02
  8.90394088E-02 -1.35383158E-01 -1.28928719E-01 -3.85562197E-02 -3.29365599E-02
  3.54690924E-02  5.77085171E-02 -2.02501674E-02  2.17455611E-02  3.58569826E-02
 -7.30423894E-03 -3.58162040E-03  9.43267228E-03 -5.23284528E-03  5.77642859E-03
 -1.73783236E-03 -2.03314402E-03  1.69086496E-03 -6.41222722E-03  7.20166860E-03
 -5.49203006E-04 -3.29296430E-03  1.35996578E-03  1.23360442E-03 -2.03471172E-03
  8.37964828E-04  1.67405174E-03 -1.13247961E-03 -5.70825097E-04  5.14051255E-04
 -2.52148852E-02 -2.48326475E-02 -4.77201117E-03 -1.99227771E-03 -1.43094053E-03
  3.44520179E-03 -3.37052535E-02 -7.29275687E-02  1.14248935E-01  8.22074357E-02
  3.55117327E-02  4.50828138E-02  5.17061408E-02 -7.24856813E-02  1.94143092E-02
  2.66778138E-02 -3.54895925E-02  7.02177981E-03 -2.32264255E-03 -7.19956113E-03
  5.47483645E-03 -5.74850938E-03 -4.39526746E-03  3.92430409E-03  2.98498587E-03
  5.68504037E-03 -4.83245738E-03 -2.43696873E-03  3.71869250E-03  1.59415302E-03
 -6.59932845E-04  1.80963313E-03  1.18669393E-03 -1.29733546E-03 -1.36153156E-03
  3.15065193E-04  1.17950305E-04 -3.37052535E-02 -7.29275687E-02  1.14248935E-01
  8.22074357E-02  3.55117327E-02  4.50828138E-02  5.17061408E-02  7.24856813E-02
  1.94143092E-02  2.66778138E-02  3.54895925E-02  7.02177981E-03 -2.32264255E-03
  7.19956113E-03  5.47483645E-03  5.74850938E-03  4.39526746E-03  3.92430409E-03
  2.98498587E-03  5.68504037E-03  4.83245738E-03  2.43696873E-03  3.71869250E-03
  1.59415302E-03  6.59932845E-04  1.80963313E-03  1.18669393E-03  1.29733546E-03
  1.36153156E-03  3.15065193E-04  1.17950305E-04  4.10817755E-02  8.90394088E-02
 -1.35383158E-01 -1.28928719E-01 -3.85562197E-02 -3.29365599E-02  3.54690924E-02
 -5.77085171E-02 -2.02501674E-02  2.17455611E-02 -3.58569826E-02 -7.30423894E-03
 -3.58162040E-03 -9.43267228E-03 -5.23284528E-03 -5.77642859E-03  1.73783236E-03
 -2.03314402E-03  1.69086496E-03 -6.41222722E-03 -7.20166860E-03  5.49203006E-04
 -3.29296430E-03  1.35996578E-03 -1.23360442E-03 -2.03471172E-03  8.37964828E-04
 -1.67405174E-03  1.13247961E-03 -5.70825097E-04  5.14051255E-04 -2.52148852E-02
 -2.48326475E-02 -4.77201117E-03 -1.99227771E-03 -1.43094053E-03 -3.44520179E-03
 -5.27733991E-02 -1.14376719E-01  1.72247947E-01  1.89855510E-01  2.24246778E-02
 -6.04443975E-02 -1.85162446E-02  0.00000000E+00 -5.33068786E-02 -1.93736936E-02
  0.00000000E+00 -4.29397563E-03 -6.44380336E-03  0.00000000E+00 -5.50313125E-03
  0.00000000E+00  0.00000000E+00  5.02035714E-03  3.68447319E-03 -6.89109914E-03
  0.00000000E+00  0.00000000E+00  8.48586593E-03  1.09607580E-02  0.00000000E+00
  1.57959372E-03  5.40679583E-04  0.00000000E+00  0.00000000E+00 -2.24676905E-03
 -3.14662259E-03  3.38863594E-02  3.54451757E-02  6.02835674E-03 -2.70187464E-03
 -5.12578856E-03  0.00000000E+00  4.53013346E-02  9.81814496E-02 -1.50225240E-01
 -1.43632769E-01 -1.76441572E-02  6.96645798E-02  1.26592714E-02  0.00000000E+00
  4.83399292E-02  8.62168162E-03  0.00000000E+00  6.46191087E-03 -4.01232642E-03
  0.00000000E+00  3.90002679E-03  0.00000000E+00  0.00000000E+00 -6.30744096E-03
  1.66358653E-03  3.18924978E-03  0.00000000E+00  0.00000000E+00 -1.07105992E-02
  2.42359494E-03  0.00000000E+00 -1.23678065E-03  1.57068278E-04  0.00000000E+00
  0.00000000E+00  2.80372214E-03 -1.29034282E-03 -3.32445260E-02 -3.70803895E-02
 -5.93385506E-03  3.69110370E-03 -4.66747540E-03  0.00000000E+00 -7.86890070E-03
 -1.70756494E-02  2.66360469E-02  2.72445744E-02 -1.82820856E-03 -8.13309657E-03
  4.05343168E-02  0.00000000E+00 -4.54082264E-03  3.16940133E-02  0.00000000E+00
  6.00670763E-04  3.86866572E-03  0.00000000E+00 -3.93190235E-04  0.00000000E+00
  0.00000000E+00  5.42440927E-04 -4.09327246E-03 -5.47516827E-04  0.00000000E+00
  0.00000000E+00 -3.18431486E-04 -7.71679094E-03  0.00000000E+00  3.72820772E-04
 -4.46319319E-04  0.00000000E+00  0.00000000E+00  2.00061711E-04  8.68932783E-04
  5.06696784E-03  5.52558866E-03  1.18874946E-03 -5.97667706E-04  9.99445437E-04
  5.99323119E-04  5.06696784E-03  5.52558866E-03  1.18874946E-03 -5.97667706E-04
  9.99445437E-04 -5.99323119E-04  1.72621528E-02  3.73749143E-02 -5.22971756E-02
 -8.29466256E-02 -5.97450623E-03  3.16792101E-02 -2.98365279E-02  1.99878419E-02
  1.21848715E-02 -2.07561033E-02  2.18752489E-02  3.98730586E-03  1.39468503E-03
 -2.04047324E-04 -1.89025835E-03 -8.34758945E-04  2.24626551E-03  3.91815841E-03
  9.06139078E-04 -3.13296006E-03  3.47504768E-03  4.11583878E-03  3.26907670E-03
  1.51411741E-05  1.40709495E-04 -3.96336838E-04 -6.57826781E-04 -1.07048973E-03
 -4.58170301E-04 -4.89487898E-04  1.35126074E-03 -9.67855783E-03 -8.01548075E-03
 -8.78936760E-05 -2.35925359E-04 -1.19315900E-03  1.16826816E-03  2.65944116E-02
  5.76361469E-02 -8.71930889E-02 -9.17292197E-02 -2.03414381E-02  2.22924247E-02
  2.49252568E-02  4.87373956E-02  1.01117758E-02  1.34508488E-02  3.11573376E-02
  3.88668863E-05  2.24254211E-03  4.49889134E-03 -3.92121235E-03 -6.16896070E-05
 -6.87624624E-04  3.44808362E-03 -1.66263004E-03 -4.25497337E-03  1.88438022E-03
 -6.60052933E-04  2.53796827E-03 -2.39509325E-03  6.98424131E-04 -7.12815515E-04
  4.52008834E-05 -6.65067181E-04  9.23295038E-04 -2.09371532E-04 -1.24711086E-03
  2.65944116E-02  5.76361469E-02 -8.71930889E-02 -9.17292197E-02 -2.03414381E-02
  2.22924247E-02  2.49252568E-02 -4.87373956E-02  1.01117758E-02  1.34508488E-02
 -3.11573376E-02  3.88668863E-05  2.24254211E-03 -4.49889134E-03 -3.92121235E-03
  6.16896070E-05  6.87624624E-04  3.44808362E-03 -1.66263004E-03 -4.25497337E-03
 -1.88438022E-03  6.60052933E-04  2.53796827E-03 -2.39509325E-03 -6.98424131E-04
 -7.12815515E-04  4.52008834E-05  6.65067181E-04 -9.23295038E-04 -2.09371532E-04
 -1.24711086E-03  1.72621528E-02  3.73749143E-02 -5.22971756E-02 -8.29466256E-02
 -5.97450623E-03  3.16792101E-02 -2.98365279E-02 -1.99878419E-02  1.21848715E-02
 -2.07561033E-02 -2.18752489E-02  3.98730586E-03  1.39468503E-03  2.04047324E-04
 -1.89025835E-03  8.34758945E-04 -2.24626551E-03  3.91815841E-03  9.06139078E-04
 -3.13296006E-03 -3.47504768E-03 -4.11583878E-03  3.26907670E-03  1.51411741E-05
 -1.40709495E-04 -3.96336838E-04 -6.57826781E-04  1.07048973E-03  4.58170301E-04
 -4.89487898E-04  1.35126074E-03 -9.67855783E-03 -8.01548075E-03 -8.78936760E-05
 -2.35925359E-04 -1.19315900E-03 -1.16826816E-03 -2.48369968E-02 -5.39197298E-02
  7.99024062E-02  1.08445815E-01  2.40405075E-02  8.20604196E-02 -3.24819304E-02
  0.00000000E+00  3.80394408E-02 -2.72713572E-02  0.00000000E+00  5.51177048E-03
 -1.42712115E-03  0.00000000E+00 -1.80060904E-03  0.00000000E+00  0.00000000E+00
 -3.79997789E-03 -6.35612405E-03 -4.22541627E-03  0.00000000E+00  0.00000000E+00
 -1.73703219E-03 -1.83361731E-03  0.00000000E+00 -1.64867269E-03  3.26530172E-04
  0.00000000E+00  0.00000000E+00 -8.58620883E-04 -1.62980318E-04  1.86913984E-02
  1.82228910E-02  2.56074513E-04  8.32564981E-04 -3.17881637E-03  0.00000000E+00
 -3.86082732E-02 -8.38429710E-02  1.23750564E-01  1.66868168E-01  2.62702129E-02
  6.72328362E-02  3.55825786E-02  0.00000000E+00  1.73499531E-02  2.97115629E-02
  0.00000000E+00  3.82203394E-03 -1.35057409E-03  0.00000000E+00 -3.36307456E-03
  0.00000000E+00  0.00000000E+00 -3.00414062E-03  4.83635767E-03 -6.09412708E-03
  0.00000000E+00  0.00000000E+00  3.91871940E-03 -1.57530240E-03  0.00000000E+00
 -1.24190205E-03 -7.75458798E-04  0.00000000E+00  0.00000000E+00 -1.78683438E-03
  7.20214539E-04  3.20485707E-02  3.35994112E-02  1.26241887E-03 -8.09915449E-04
  5.19120498E-03  0.00000000E+00 -7.61178309E-02 -1.65410554E-01  2.52274946E-01
  2.86182214E-01  4.52842372E-02 -1.99230745E-02 -7.61781622E-03  0.00000000E+00
 -2.56463854E-02 -7.25873465E-03  0.00000000E+00  3.82408786E-05 -2.03219158E-03
  0.00000000E+00 -1.37185422E-03  0.00000000E+00  0.00000000E+00 -3.30840303E-04
  5.40033376E-04 -7.88090307E-03  0.00000000E+00  0.00000000E+00 -1.55436431E-03
  1.46586744E-03  0.00000000E+00  2.97349022E-03  1.37869626E-04  0.00000000E+00
  0.00000000E+00  3.04753032E-03  2.12309491E-04  6.20513515E-02  6.76126409E-02
  8.18754952E-03 -6.29933481E-03 -3.99023118E-04  7.55719744E-03  6.20513515E-02
  6.76126409E-02  8.18754952E-03 -6.29933481E-03 -3.99023118E-04 -7.55719744E-03
 -5.69985808E-02 -1.24689723E-01  1.87198218E-01  2.72368490E-01  6.88260930E-02
  7.08341630E-03  1.64831994E-02  8.20413543E-02  2.01932420E-02  1.59187496E-02
  2.94129254E-02  2.99082947E-03 -1.02455347E-03  5.83489607E-03 -4.81715505E-03
 -3.57602816E-03 -2.03497156E-03 -3.61678960E-03  1.70003038E-03 -5.00949350E-05
 -7.76673331E-03  1.70117059E-03 -1.49056862E-03 -1.72544620E-03 -1.73435702E-04
 -1.39559715E-03 -2.77201905E-03 -1.85340524E-03  1.11640927E-03  8.98685278E-04
 -1.61973011E-03  7.72801517E-02  9.18281356E-02  1.65970266E-02  4.75516908E-03
  7.15284183E-03 -6.80751615E-03 -3.23802558E-02 -7.07602138E-02  1.03929635E-01
  1.79370695E-01  2.76473336E-02  1.23402643E-02 -5.37421342E-02  4.69534790E-02
  2.16049767E-02 -3.66313077E-02  2.37967294E-03  2.07141040E-03 -4.78203390E-03
  5.17329801E-03 -5.61769023E-03 -3.38860665E-04 -3.55615516E-03 -3.53656071E-03
 -7.64544307E-05  7.75825156E-04 -6.25370350E-03 -2.53159245E-03 -1.70288089E-03
 -9.21238631E-04 -4.43379076E-04 -6.24386735E-04  1.38502225E-03 -1.30718851E-03
  1.57602426E-04 -1.10729613E-04  1.23954366E-03  3.23802558E-02  7.07602138E-02
 -1.03929635E-01 -1.79370695E-01 -2.76473336E-02 -1.23402643E-02  5.37421342E-02
  4.69534790E-02 -2.16049767E-02  3.66313077E-02  2.37967294E-03 -2.07141040E-03
  4.78203390E-03  5.17329801E-03  5.61769023E-03 -3.38860665E-04 -3.55615516E-03
  3.53656071E-03  7.64544307E-05 -7.75825156E-04 -6.25370350E-03 -2.53159245E-03
  1.70288089E-03  9.21238631E-04 -4.43379076E-04  6.24386735E-04 -1.38502225E-03
 -1.30718851E-03  1.57602426E-04  1.10729613E-04 -1.23954366E-03  5.69985808E-02
  1.24689723E-01 -1.87198218E-01 -2.72368490E-01 -6.88260930E-02 -7.08341630E-03
 -1.64831994E-02  8.20413543E-02 -2.01932420E-02 -1.59187496E-02  2.94129254E-02
 -2.99082947E-03  1.02455347E-03  5.83489607E-03  4.81715505E-03 -3.57602816E-03
 -2.03497156E-03  3.61678960E-03 -1.70003038E-03  5.00949350E-05 -7.76673331E-03
  1.70117059E-03  1.49056862E-03  1.72544620E-03 -1.73435702E-04  1.39559715E-03
  2.77201905E-03 -1.85340524E-03  1.11640927E-03 -8.98685278E-04  1.61973011E-03
 -7.72801517E-02 -9.18281356E-02 -1.65970266E-02 -4.75516908E-03 -7.15284183E-03
 -6.80751615E-03  0.00000000E+00  0.00000000E+00  0.00000000E+00  0.00000000E+00
  0.00000000E+00  0.00000000E+00  0.00000000E+00  4.71645771E-02  0.00000000E+00
  0.00000000E+00  2.88727949E-02  0.00000000E+00  0.00000000E+00  8.27669684E-03
  0.00000000E+00 -2.58561307E-03 -3.18752802E-03  0.00000000E+00  0.00000000E+00
  0.00000000E+00 -7.08032462E-04 -2.08199662E-03  0.00000000E+00  0.00000000E+00
 -7.78456241E-04  0.00000000E+00  0.00000000E+00 -3.78450783E-04  4.72306367E-04
  0.00000000E+00  0.00000000E+00  0.00000000E+00  0.00000000E+00  0.00000000E+00
  0.00000000E+00  0.00000000E+00  7.89170990E-04  0.00000000E+00  0.00000000E+00
  0.00000000E+00  0.00000000E+00  0.00000000E+00  0.00000000E+00  0.00000000E+00
  8.92028169E-02  0.00000000E+00  0.00000000E+00  5.89900133E-02  0.00000000E+00
  0.00000000E+00  1.44081582E-02  0.00000000E+00 -6.37967089E-03  3.00324361E-03
  0.00000000E+00  0.00000000E+00  0.00000000E+00 -4.11731269E-03  2.22994592E-03
  0.00000000E+00  0.00000000E+00 -1.38354072E-03  0.00000000E+00  0.00000000E+00
  1.95272631E-05 -8.09890660E-04  0.00000000E+00  0.00000000E+00  0.00000000E+00
  0.00000000E+00  0.00000000E+00  0.00000000E+00  0.00000000E+00  2.02768719E-03
  0.00000000E+00  0.00000000E+00  0.00000000E+00  0.00000000E+00  0.00000000E+00
  0.00000000E+00  0.00000000E+00  3.60989262E-02  0.00000000E+00  0.00000000E+00
  2.62247865E-02  0.00000000E+00  0.00000000E+00  4.14061065E-03  0.00000000E+00
 -1.50077710E-03 -5.32274413E-04  0.00000000E+00  0.00000000E+00  0.00000000E+00
 -5.79465807E-03 -1.18498327E-03  0.00000000E+00  0.00000000E+00 -1.09745195E-03
  0.00000000E+00  0.00000000E+00  3.58592064E-04  3.42230387E-04  0.00000000E+00
  0.00000000E+00 -1.13048215E-02 -1.58528482E-02 -9.54850777E-04  1.71472546E-03
  1.10641464E-04 -9.71812430E-04  1.13048215E-02  1.58528482E-02  9.54850777E-04
 -1.71472546E-03 -1.10641464E-04 -9.71812430E-04  8.06234581E-03  1.75071583E-02
 -2.02883180E-02 -6.79180405E-02 -6.53861427E-03  6.43869981E-02 -9.46513036E-02
 -2.29641036E-03  3.64930790E-02 -6.93430033E-02  7.75984835E-03  1.14071057E-02
 -7.24675225E-03 -4.82120030E-03  5.35827223E-04 -4.36830967E-03  4.92377834E-03
  5.13838227E-03 -1.26645956E-03 -1.15229657E-03  6.00539364E-04  9.14591963E-03
  4.01347566E-03 -4.50797688E-03 -4.95717443E-05  1.00418090E-03 -1.39480947E-03
 -1.58956317E-03  8.85866849E-04 -1.14147173E-03  6.42609906E-04  2.39152729E-03
  8.79412131E-03  2.85162536E-03  1.76039334E-03 -1.43975516E-03 -1.14638920E-03
  9.45421286E-03  2.06439044E-02 -2.81087802E-02 -5.80396188E-02 -2.30021652E-02
  6.27119825E-02  1.01396349E-01 -1.93974044E-03  3.32618994E-02  6.42325124E-02
  6.21914084E-03  2.76428827E-03  1.03149209E-02  3.36879564E-03  1.17869039E-04
 -4.49472767E-03 -5.81498122E-03  4.46022539E-03  1.97983638E-03 -6.84780200E-04
 -1.48196026E-03 -5.83144013E-03  2.36039016E-03 -6.96871622E-04  7.75610239E-04
  8.44212279E-04  1.39575894E-03 -3.42221004E-04 -1.03602500E-03 -1.75629588E-03
 -7.69872077E-04  9.45421286E-03  2.06439044E-02 -2.81087802E-02 -5.80396188E-02
 -2.30021652E-02  6.27119825E-02  1.01396349E-01  1.93974044E-03  3.32618994E-02
  6.42325124E-02 -6.21914084E-03  2.76428827E-03  1.03149209E-02 -3.36879564E-03
  1.17869039E-04  4.49472767E-03  5.81498122E-03  4.46022539E-03  1.97983638E-03
 -6.84780200E-04  1.48196026E-03  5.83144013E-03  2.36039016E-03 -6.96871622E-04
 -7.75610239E-04  8.44212279E-04  1.39575894E-03  3.42221004E-04  1.03602500E-03
 -1.75629588E-03 -7.69872077E-04  8.06234581E-03  1.75071583E-02 -2.02883180E-02
 -6.79180405E-02 -6.53861427E-03  6.43869981E-02 -9.46513036E-02  2.29641036E-03
  3.64930790E-02 -6.93430033E-02 -7.75984835E-03  1.14071057E-02 -7.24675225E-03
  4.82120030E-03  5.35827223E-04  4.36830967E-03 -4.92377834E-03  5.13838227E-03
 -1.26645956E-03 -1.15229657E-03 -6.00539364E-04 -9.14591963E-03  4.01347566E-03
 -4.50797688E-03  4.95717443E-05  1.00418090E-03 -1.39480947E-03  1.58956317E-03
 -8.85866849E-04 -1.14147173E-03  6.42609906E-04  2.39152729E-03  8.79412131E-03
  2.85162536E-03  1.76039334E-03 -1.43975516E-03  1.14638920E-03 -3.98734555E-02
 -8.75033479E-02  1.31220009E-01  1.98238460E-01  9.97685943E-02 -6.24083790E-02
  8.03146191E-02  0.00000000E+00 -6.18343033E-02  3.88148845E-02  0.00000000E+00
 -1.01943169E-02 -2.63095973E-03  0.00000000E+00 -2.18259556E-03  0.00000000E+00
  0.00000000E+00  6.32859494E-04  3.84304131E-03 -5.01952522E-03  0.00000000E+00
  0.00000000E+00  7.53134698E-03  6.33529211E-03  0.00000000E+00  2.25090859E-04
 -7.85939879E-04  0.00000000E+00  0.00000000E+00 -3.22674887E-03 -1.48057453E-03
  6.93565215E-02  8.45079923E-02  1.72855493E-02 -4.72379902E-03 -8.58071273E-03
  0.00000000E+00 -4.06164064E-02 -8.90231491E-02  1.30711229E-01  2.06124360E-01
  8.45945271E-02 -4.01561943E-02 -1.03058436E-01  0.00000000E+00 -5.12702078E-02
 -5.57850070E-02  0.00000000E+00 -5.19161365E-03 -1.68693660E-02  0.00000000E+00
 -2.03380120E-03  0.00000000E+00  0.00000000E+00  1.91249695E-04 -2.16274963E-03
 -6.45787814E-03  0.00000000E+00  0.00000000E+00  8.40470359E-03 -2.62898311E-03
  0.00000000E+00 -9.04813492E-05  4.97157264E-04  0.00000000E+00  0.00000000E+00
 -3.43084621E-03 -5.74485787E-04  7.85285219E-02  9.58007553E-02  1.40538696E-02
 -6.75206542E-03  8.91287301E-03  0.00000000E+00  4.23068606E-02  9.27704726E-02
 -1.40923302E-01 -1.89070161E-01 -1.11051762E-01 -6.33143202E-02 -3.29981709E-03
  0.00000000E+00 -3.28218975E-02 -2.14137992E-03  0.00000000E+00  3.19799419E-03
 -4.15336661E-04  0.00000000E+00 -3.49907464E-03  0.00000000E+00  0.00000000E+00
 -2.75321580E-03 -2.60171585E-04  2.04712964E-03  0.00000000E+00  0.00000000E+00
 -4.55543919E-03 -3.40546687E-04  0.00000000E+00 -2.35560087E-03 -1.98691033E-05
  0.00000000E+00  0.00000000E+00 -1.25428904E-03  1.30185147E-04 -6.05362330E-02
 -6.90121490E-02 -1.30137869E-02  3.51935386E-03  2.70664247E-05 -6.99953190E-03
 -6.05362330E-02 -6.90121490E-02 -1.30137869E-02  3.51935386E-03  2.70664247E-05
  6.99953190E-03  3.07931580E-02  6.76770395E-02 -1.04221340E-01 -1.46063107E-01
 -5.69944953E-02  6.13578341E-02  6.28718936E-02 -9.39921551E-03  3.17103643E-02
  4.51535507E-02  5.55589422E-03  6.19716922E-03  1.02284657E-02  1.60982778E-03
 -5.08445393E-03  4.74793653E-04 -1.29834937E-04  1.34687244E-03 -1.09557504E-03
 -4.70411766E-03  3.09647266E-03 -6.74142490E-03 -2.45793722E-03  2.17937775E-03
  1.62899432E-03  4.57519214E-04  1.75072948E-03  1.50281115E-03 -2.15798822E-03
 -8.95239954E-04  3.31606327E-04 -6.30862869E-02 -8.01358115E-02 -1.58086879E-02
 -2.41333468E-03 -4.43244259E-03  6.65003791E-03 -1.80341847E-02 -3.96477224E-02
  5.96829724E-02  7.70136765E-02  3.24352846E-02 -8.81904821E-04  1.97936280E-04
 -6.80842707E-02  8.73858228E-03  2.48130197E-03 -4.90717680E-02  3.77550229E-03
 -3.83053405E-03 -1.21960494E-02  5.73517133E-03 -1.92798351E-03  2.62726577E-04
  6.37050775E-04 -2.15277418E-03  5.58085908E-03 -5.52278219E-03 -9.87248803E-04
  2.23715620E-03 -1.76968922E-03 -5.99433938E-04  1.17644861E-03  6.02248748E-04
 -7.05767795E-04 -4.74304590E-04 -5.13374030E-04  2.51579726E-04 -1.80341847E-02
 -3.96477224E-02  5.96829724E-02  7.70136765E-02  3.24352846E-02 -8.81904821E-04
  1.97936280E-04  6.80842707E-02  8.73858228E-03  2.48130197E-03  4.90717680E-02
  3.77550229E-03 -3.83053405E-03  1.21960494E-02  5.73517133E-03  1.92798351E-03
 -2.62726577E-04  6.37050775E-04 -2.15277418E-03  5.58085908E-03  5.52278219E-03
  9.87248803E-04  2.23715620E-03 -1.76968922E-03  5.99433938E-04  1.17644861E-03
  6.02248748E-04  7.05767795E-04  4.74304590E-04 -5.13374030E-04  2.51579726E-04
  3.07931580E-02  6.76770395E-02 -1.04221340E-01 -1.46063107E-01 -5.69944953E-02
  6.13578341E-02  6.28718936E-02  9.39921551E-03  3.17103643E-02  4.51535507E-02
 -5.55589422E-03  6.19716922E-03  1.02284657E-02 -1.60982778E-03 -5.08445393E-03
 -4.74793653E-04  1.29834937E-04  1.34687244E-03 -1.09557504E-03 -4.70411766E-03
 -3.09647266E-03  6.74142490E-03 -2.45793722E-03  2.17937775E-03 -1.62899432E-03
  4.57519214E-04  1.75072948E-03 -1.50281115E-03  2.15798822E-03 -8.95239954E-04
  3.31606327E-04 -6.30862869E-02 -8.01358115E-02 -1.58086879E-02 -2.41333468E-03
 -4.43244259E-03 -6.65003791E-03  4.26633692E-02  9.35383160E-02 -1.42665330E-01
 -2.16119757E-01 -7.14244788E-02 -1.09156124E-01 -8.27197308E-02  0.00000000E+00
 -5.44826315E-02 -4.16290782E-02  0.00000000E+00 -1.25784076E-02 -1.08785959E-02
  0.00000000E+00  1.97847519E-03  0.00000000E+00  0.00000000E+00  4.89787163E-03
  3.84255111E-03  2.95724355E-03  0.00000000E+00  0.00000000E+00 -9.64347193E-03
  1.89727150E-03  0.00000000E+00  2.43820193E-03  1.47104405E-03  0.00000000E+00
  0.00000000E+00  1.59469945E-03  2.08178893E-03 -9.24149466E-02 -1.18094533E-01
 -2.27596112E-02  9.66912946E-04  1.28037186E-02  0.00000000E+00 -4.13072865E-02
 -9.06644302E-02  1.31964170E-01  2.33092716E-01  6.48935919E-02  8.55316181E-02
 -3.78734406E-03  0.00000000E+00  3.52674642E-02  1.36279011E-02  0.00000000E+00
  8.78309524E-03 -7.29191883E-03  0.00000000E+00 -3.59305251E-03  0.00000000E+00
  0.00000000E+00 -4.64868937E-03 -1.22868133E-03 -7.96356069E-03  0.00000000E+00
  0.00000000E+00  4.97304881E-03 -1.80064791E-03  0.00000000E+00 -1.92983144E-03
 -3.14957498E-04  0.00000000E+00  0.00000000E+00 -1.68043349E-03  2.41521795E-03
  6.32506450E-02  7.67982927E-02  1.50321237E-02 -7.90195943E-04  8.53858680E-03
  0.00000000E+00  6.09102413E-03  1.32448275E-02 -1.88535624E-02 -3.21559288E-02
 -1.04981874E-02 -2.76926731E-02 -1.26107552E-01  0.00000000E+00 -1.46739253E-02
 -8.52755035E-02  0.00000000E+00 -5.11007774E-03 -2.15429356E-02  0.00000000E+00
 -1.42410594E-03  0.00000000E+00  0.00000000E+00  5.74257756E-04  7.26373648E-03
  8.60355787E-04  0.00000000E+00  0.00000000E+00  5.42638590E-04  3.60872262E-03
  0.00000000E+00 -1.36355210E-04  7.26909322E-04  0.00000000E+00  0.00000000E+00
 -6.16721845E-04  2.72672343E-04 -1.44872589E-02 -1.77379659E-02 -3.24367165E-03
  8.38518178E-04 -3.74594195E-03 -1.82204289E-03 -1.44872589E-02 -1.77379659E-02
 -3.24367165E-03  8.38518178E-04 -3.74594195E-03  1.82204289E-03  5.66865631E-03
  1.22846517E-02 -2.12193103E-02 -3.66728173E-02  7.41849730E-03  9.57365739E-02
  5.72825942E-02 -9.97621076E-02  7.36074543E-02  3.61049964E-02 -6.86445597E-02
  2.80106942E-02  2.31016312E-02 -2.96731140E-02  2.10181175E-03 -4.83627922E-03
  1.55353523E-03  3.72700222E-03  1.75704148E-03  6.31553877E-03 -1.07779214E-02
 -4.71050237E-03  6.11165628E-03  7.62932882E-03  2.47070363E-04  3.66170085E-03
  1.47717168E-03 -1.20037067E-03 -2.64498977E-03 -1.25328424E-03  9.33390855E-04
 -6.73191061E-02 -9.04005629E-02 -1.42940104E-02 -2.36805572E-03 -5.11652110E-03
  5.36427171E-03  2.16297945E-02  4.74400032E-02 -7.50920488E-02 -8.82453216E-02
 -5.20312136E-02  6.35250903E-02 -5.22573031E-02  3.76787731E-02  4.59527504E-02
 -4.08900975E-02  2.55329954E-02  7.00723203E-03 -4.45089312E-03  9.25331495E-03
 -5.57316971E-03 -3.10353843E-03  5.36611583E-03  7.14122953E-04 -4.54572800E-03
 -5.78134552E-03 -3.35175563E-03  7.07597486E-03 -1.97983918E-03 -5.64185258E-03
  1.48903865E-03  3.16882815E-04 -9.43220113E-04 -3.31281640E-04  2.04890350E-03
 -8.68157620E-04  4.24392804E-05  2.16297945E-02  4.74400032E-02 -7.50920488E-02
 -8.82453216E-02 -5.20312136E-02  6.35250903E-02 -5.22573031E-02 -3.76787731E-02
  4.59527504E-02 -4.08900975E-02 -2.55329954E-02  7.00723203E-03 -4.45089312E-03
 -9.25331495E-03 -5.57316971E-03  3.10353843E-03 -5.36611583E-03  7.14122953E-04
 -4.54572800E-03 -5.78134552E-03  3.35175563E-03 -7.07597486E-03 -1.97983918E-03
 -5.64185258E-03 -1.48903865E-03  3.16882815E-04 -9.43220113E-04  3.31281640E-04
 -2.04890350E-03 -8.68157620E-04  4.24392804E-05  5.66865631E-03  1.22846517E-02
 -2.12193103E-02 -3.66728173E-02  7.41849730E-03  9.57365739E-02  5.72825942E-02
  9.97621076E-02  7.36074543E-02  3.61049964E-02  6.86445597E-02  2.80106942E-02
  2.31016312E-02  2.96731140E-02  2.10181175E-03  4.83627922E-03 -1.55353523E-03
  3.72700222E-03  1.75704148E-03  6.31553877E-03  1.07779214E-02  4.71050237E-03
  6.11165628E-03  7.62932882E-03 -2.47070363E-04  3.66170085E-03  1.47717168E-03
  1.20037067E-03  2.64498977E-03 -1.25328424E-03  9.33390855E-04 -6.73191061E-02
 -9.04005629E-02 -1.42940104E-02 -2.36805572E-03 -5.11652110E-03 -5.36427171E-03
 -1.46711209E-02 -3.23853652E-02  4.42547383E-02  1.08026174E-01  1.91688028E-02
  6.30305907E-02 -6.59453107E-02  0.00000000E+00  4.44431636E-02 -6.56350497E-02
  0.00000000E+00  1.28215947E-02 -3.25663746E-03  0.00000000E+00 -9.81607540E-04
  0.00000000E+00  0.00000000E+00 -6.37355331E-03 -1.47164009E-03 -6.83400265E-03
  0.00000000E+00  0.00000000E+00 -1.46386091E-02  1.53155822E-03  0.00000000E+00
 -1.68961124E-03  1.41963604E-03  0.00000000E+00  0.00000000E+00  1.03542454E-03
 -1.29290220E-04 -1.12060037E-03 -9.15213723E-03 -3.04468770E-03  2.27387264E-03
 -1.31220844E-05  0.00000000E+00  5.90346874E-03  1.26901056E-02 -2.24865013E-02
 -2.63756595E-02 -4.93839508E-02 -1.25131405E-01  1.44792062E-01  0.00000000E+00
 -8.09099911E-02  1.05242230E-01  0.00000000E+00 -1.24046152E-02  3.66146530E-02
  0.00000000E+00 -5.13915602E-04  0.00000000E+00  0.00000000E+00  4.65403503E-03
 -2.64007976E-03 -4.54908215E-03  0.00000000E+00  0.00000000E+00 -8.96824981E-03
 -1.00478342E-02  0.00000000E+00  2.16327376E-03 -2.11530923E-03  0.00000000E+00
  0.00000000E+00 -4.61322996E-04  3.40109709E-04 -8.93728279E-02 -1.24110843E-01
 -2.25281915E-02  3.09365212E-03 -1.13025916E-02  0.00000000E+00  1.12167667E-02
  2.42847449E-02 -3.39222775E-02 -6.32075699E-02 -4.52024703E-02 -1.28203916E-01
  5.98620333E-02  0.00000000E+00 -8.01742157E-02  4.06501802E-02  0.00000000E+00
 -2.63750889E-02  1.36726177E-02  0.00000000E+00 -5.36800198E-03  0.00000000E+00
  0.00000000E+00  2.46925739E-03 -2.51534925E-03  2.06095472E-03  0.00000000E+00
  0.00000000E+00  1.28548779E-03  1.86034564E-03  0.00000000E+00 -1.42174930E-04
 -4.21112170E-04  0.00000000E+00  0.00000000E+00 -9.25921421E-04 -1.02789376E-03
 -4.70932691E-02 -5.98551473E-02 -1.24564753E-02  1.49783873E-03  2.08742558E-03
 -6.03010411E-03 -4.70932691E-02 -5.98551473E-02 -1.24564753E-02  1.49783873E-03
  2.08742558E-03  6.03010411E-03  1.98079515E-02  4.35827789E-02 -6.67323179E-02
 -1.10954139E-01 -7.27911701E-02  4.59629570E-02  1.11307164E-01 -6.06259022E-02
  3.29970701E-02  7.02689566E-02 -2.52577110E-02  6.64179413E-03  3.36785620E-02
 -5.64885129E-03 -3.48280693E-03  3.59344072E-03  6.64861794E-03 -7.45424165E-04
 -6.55295492E-04 -4.34840088E-03  1.18524466E-03  4.43181870E-03  1.82552472E-03
  5.11930614E-03  5.55695663E-04  3.43575429E-04  5.71929570E-05 -7.50706873E-05
 -2.01489693E-03 -9.93801757E-04  2.65895086E-04 -9.02383370E-02 -1.23869495E-01
 -3.44849308E-02 -4.34613889E-03 -5.84726602E-03  8.18930332E-03 -3.80954909E-02
 -8.39140439E-02  1.18896813E-01  2.66710255E-01  8.05873047E-02  5.18883932E-02
  2.33752325E-03  5.32443560E-02  5.31957629E-02 -1.05958285E-02 -5.14916640E-03
  1.26973052E-02  5.96390450E-04  4.84426835E-03 -6.54517901E-03  1.48639827E-04
 -6.81969941E-04  9.35317258E-04  1.04190416E-03  5.61079960E-04 -4.46281356E-03
  1.93550810E-03 -2.67735565E-04  2.11070091E-03  2.92675667E-04 -2.13381840E-03
  6.88050249E-04 -8.06341829E-04 -8.96460471E-04  2.95208866E-04  1.95500426E-03
  3.80954909E-02  8.39140439E-02 -1.18896813E-01 -2.66710255E-01 -8.05873047E-02
 -5.18883932E-02 -2.33752325E-03  5.32443560E-02 -5.31957629E-02  1.05958285E-02
 -5.14916640E-03 -1.26973052E-02 -5.96390450E-04  4.84426835E-03  6.54517901E-03
  1.48639827E-04 -6.81969941E-04 -9.35317258E-04 -1.04190416E-03 -5.61079960E-04
 -4.46281356E-03  1.93550810E-03  2.67735565E-04 -2.11070091E-03  2.92675667E-04
  2.13381840E-03 -6.88050249E-04 -8.06341829E-04 -8.96460471E-04 -2.95208866E-04
 -1.95500426E-03 -1.98079515E-02 -4.35827789E-02  6.67323179E-02  1.10954139E-01
  7.27911701E-02 -4.59629570E-02 -1.11307164E-01 -6.06259022E-02 -3.29970701E-02
 -7.02689566E-02 -2.52577110E-02 -6.64179413E-03 -3.36785620E-02 -5.64885129E-03
  3.48280693E-03  3.59344072E-03  6.64861794E-03  7.45424165E-04  6.55295492E-04
  4.34840088E-03  1.18524466E-03  4.43181870E-03 -1.82552472E-03 -5.11930614E-03
  5.55695663E-04 -3.43575429E-04 -5.71929570E-05 -7.50706873E-05 -2.01489693E-03
  9.93801757E-04 -2.65895086E-04  9.02383370E-02  1.23869495E-01  3.44849308E-02
  4.34613889E-03  5.84726602E-03  8.18930332E-03  0.00000000E+00  0.00000000E+00
  0.00000000E+00  0.00000000E+00  0.00000000E+00  0.00000000E+00  0.00000000E+00
  1.51577041E-01  0.00000000E+00  0.00000000E+00  1.15314933E-01  0.00000000E+00
  0.00000000E+00  3.53115662E-02  0.00000000E+00 -5.88220232E-03 -6.72959654E-03
  0.00000000E+00  0.00000000E+00  0.00000000E+00 -2.58100552E-03 -6.09034226E-03
  0.00000000E+00  0.00000000E+00 -2.87660983E-03  0.00000000E+00  0.00000000E+00
  2.45223249E-04  3.45276089E-04  0.00000000E+00  0.00000000E+00  0.00000000E+00
  0.00000000E+00  0.00000000E+00  0.00000000E+00  0.00000000E+00  4.07736996E-03
  0.00000000E+00  0.00000000E+00  0.00000000E+00  0.00000000E+00  0.00000000E+00
  0.00000000E+00  0.00000000E+00  1.68651250E-02  0.00000000E+00  0.00000000E+00
  1.62075815E-02  0.00000000E+00  0.00000000E+00  8.20985190E-03  0.00000000E+00
  2.65134558E-03  5.23631553E-03  0.00000000E+00  0.00000000E+00  0.00000000E+00
  6.12381962E-03  8.67860253E-03  0.00000000E+00  0.00000000E+00 -1.51902681E-03
  0.00000000E+00  0.00000000E+00 -8.65551917E-04 -5.90965193E-04  0.00000000E+00
  0.00000000E+00  0.00000000E+00  0.00000000E+00  0.00000000E+00  0.00000000E+00
  0.00000000E+00 -2.88260476E-04  0.00000000E+00  0.00000000E+00  0.00000000E+00
  0.00000000E+00  0.00000000E+00  0.00000000E+00  0.00000000E+00  1.47633525E-01
  0.00000000E+00  0.00000000E+00  1.10089501E-01  0.00000000E+00  0.00000000E+00
  4.65492756E-02  0.00000000E+00  2.16587667E-03  1.82775243E-03  0.00000000E+00
  0.00000000E+00  0.00000000E+00 -6.10346716E-03  3.87768486E-03  0.00000000E+00
  0.00000000E+00 -1.58674415E-03  0.00000000E+00  0.00000000E+00  8.19598122E-04
 -1.04929285E-03  0.00000000E+00  0.00000000E+00 -5.88137974E-02 -8.16396735E-02
 -1.94509825E-02  6.44582135E-03 -4.96981980E-05 -3.96626152E-03  5.88137974E-02
  8.16396735E-02  1.94509825E-02 -6.44582135E-03  4.96981980E-05 -3.96626152E-03
  6.06950276E-03  1.32984749E-02 -2.36620123E-02 -4.21981029E-02 -3.66692883E-02
  2.88169755E-02  5.24725590E-02 -1.66910426E-01  9.92837666E-03  3.52467790E-02
 -1.18151572E-01  3.59048425E-03  1.53343649E-02 -3.79884211E-02  5.07838301E-03
  4.89013873E-04  2.78218214E-03  8.25354489E-04 -6.27991019E-03  8.60448901E-03
 -3.01295367E-03 -6.26039138E-03 -1.25853497E-03 -1.72772014E-03 -8.66281045E-04
  3.06625248E-03  2.03167612E-03  1.51791581E-03 -2.37721748E-04  4.39946346E-04
 -6.63822605E-04 -8.57344178E-02 -1.22023977E-01 -3.60184643E-02 -4.32477668E-03
 -7.11572503E-03  5.56291757E-03 -2.33195237E-03 -5.03021922E-03  9.29856703E-03
  7.08256459E-04  2.08304331E-02 -8.06612968E-02 -8.61619404E-03 -4.16042833E-02
 -6.53402689E-02 -8.65880712E-03 -2.72322991E-02 -1.11718143E-02 -4.39988261E-03
 -9.83701055E-03  2.63080141E-03  6.42088528E-03  3.65217865E-03 -5.44902027E-03
  1.40366775E-03  1.43691899E-03  9.50129896E-03  5.42364266E-03 -8.77149967E-03
  7.63627360E-04 -1.59169279E-04 -1.08558147E-03 -3.40315241E-04  3.37104857E-03
 -2.11919126E-04 -5.20892560E-04  7.22436009E-04 -2.33195237E-03 -5.03021922E-03
  9.29856703E-03  7.08256459E-04  2.08304331E-02 -8.06612968E-02 -8.61619404E-03
  4.16042833E-02 -6.53402689E-02 -8.65880712E-03  2.72322991E-02 -1.11718143E-02
 -4.39988261E-03  9.83701055E-03  2.63080141E-03 -6.42088528E-03 -3.65217865E-03
 -5.44902027E-03  1.40366775E-03  1.43691899E-03 -9.50129896E-03 -5.42364266E-03
 -8.77149967E-03  7.63627360E-04  1.59169279E-04 -1.08558147E-03 -3.40315241E-04
 -3.37104857E-03  2.11919126E-04 -5.20892560E-04  7.22436009E-04  6.06950276E-03
  1.32984749E-02 -2.36620123E-02 -4.21981029E-02 -3.66692883E-02  2.88169755E-02
  5.24725590E-02  1.66910426E-01  9.92837666E-03  3.52467790E-02  1.18151572E-01
  3.59048425E-03  1.53343649E-02  3.79884211E-02  5.07838301E-03 -4.89013873E-04
 -2.78218214E-03  8.25354489E-04 -6.27991019E-03  8.60448901E-03  3.01295367E-03
  6.26039138E-03 -1.25853497E-03 -1.72772014E-03  8.66281045E-04  3.06625248E-03
  2.03167612E-03 -1.51791581E-03  2.37721748E-04  4.39946346E-04 -6.63822605E-04
 -8.57344178E-02 -1.22023977E-01 -3.60184643E-02 -4.32477668E-03 -7.11572503E-03
 -5.56291757E-03  7.62082000E-04  1.90536691E-03  7.64474961E-04 -4.76928108E-03
 -2.72310234E-02  4.55876610E-02  1.83731213E-01  0.00000000E+00  1.99214064E-02
  1.39361438E-01  0.00000000E+00  1.82411859E-02  6.72149612E-02  0.00000000E+00
 -1.86466371E-03  0.00000000E+00  0.00000000E+00 -1.95184964E-03  1.84876987E-03
  2.93263418E-03  0.00000000E+00  0.00000000E+00  2.11732808E-02 -1.73930734E-03
  0.00000000E+00  4.58843389E-04 -2.42373612E-03  0.00000000E+00  0.00000000E+00
 -7.49339745E-04 -1.33369016E-03  9.10599776E-02  1.33705327E-01  2.77934908E-02
 -2.38616996E-03 -1.06749438E-02  0.00000000E+00 -3.92439525E-03 -8.66305548E-03
  1.60957953E-02 -1.05647925E-03  2.61430403E-02 -6.39134981E-02 -7.47727633E-02
  0.00000000E+00 -5.49624544E-02 -6.67284931E-02  0.00000000E+00 -2.45775901E-02
 -3.76924842E-03  0.00000000E+00 -3.44720247E-03  0.00000000E+00  0.00000000E+00
  6.92015271E-03 -6.02573764E-03 -1.56794017E-03  0.00000000E+00  0.00000000E+00
  2.14673944E-02  4.16325704E-04  0.00000000E+00  2.78287338E-03  1.43189464E-03
  0.00000000E+00  0.00000000E+00 -1.32129604E-03  2.16548434E-03  2.71114518E-02
  4.56816583E-02  1.85738234E-02 -2.64454999E-03  2.95001637E-03  0.00000000E+00
 -1.52210035E-03 -2.99817695E-03  2.77497975E-03  1.58402791E-02  4.03910230E-02
  1.56157083E-01  1.49104291E-02  0.00000000E+00  1.04204948E-01  1.30599951E-02
  0.00000000E+00  3.91742033E-02  3.40333249E-03  0.00000000E+00  6.08023469E-03
  0.00000000E+00  0.00000000E+00 -1.46713875E-03  7.61404183E-04 -2.44864320E-03
  0.00000000E+00  0.00000000E+00  1.66935631E-03  1.54576331E-03  0.00000000E+00
  5.79163309E-05 -4.35755042E-05  0.00000000E+00  0.00000000E+00 -3.48813158E-06
 -8.82171107E-04  4.74078214E-02  6.46969371E-02  1.71883969E-02 -7.82246516E-04
  5.32055422E-04  6.27345976E-03  4.74078214E-02  6.46969371E-02  1.71883969E-02
 -7.82246516E-04  5.32055422E-04 -6.27345976E-03  1.83885931E-03  4.21291493E-03
 -8.45638624E-03  6.94196796E-03 -1.39086587E-02 -3.53417749E-02  1.36610943E-01
  8.19080174E-02 -2.81340520E-02  1.06956206E-01  6.51304798E-02 -1.53408551E-02
  2.91840646E-02  2.90630545E-02 -6.78915164E-03  4.79641580E-03 -3.64552351E-03
 -4.71148012E-03 -1.21352977E-04 -6.59336352E-03  5.62601511E-03 -5.66041179E-03
 -3.99304656E-03 -5.52908190E-04  4.75852274E-04 -2.47238509E-03  1.59226558E-03
  9.24397355E-04 -1.16987654E-03  6.69271563E-04 -1.12437554E-03 -9.16638198E-03
 -1.57499287E-02 -8.88120216E-03 -1.35382976E-03  2.74273389E-03  3.73361009E-03
 -3.38600525E-03 -7.27976446E-03  8.19662550E-03  3.82018646E-02  3.82518147E-02
 -6.42428385E-02 -1.15181072E-01  1.02445708E-01 -4.60311875E-02 -8.57583711E-02
  7.10591471E-02 -6.37576347E-03 -2.18923234E-02  1.58418382E-02 -7.15925802E-03
  6.88663951E-03  4.02145607E-03 -6.29904458E-03 -9.19099741E-04 -6.76407457E-03
  8.63782777E-03  4.56022948E-03 -7.01182999E-03  4.15511847E-04 -1.17073568E-03
 -2.70331012E-03 -1.85719524E-03  3.92226843E-04  1.41532023E-03  3.89622022E-04
  8.65719538E-04 -3.38600525E-03 -7.27976446E-03  8.19662550E-03  3.82018646E-02
  3.82518147E-02 -6.42428385E-02 -1.15181072E-01 -1.02445708E-01 -4.60311875E-02
 -8.57583711E-02 -7.10591471E-02 -6.37576347E-03 -2.18923234E-02 -1.58418382E-02
 -7.15925802E-03 -6.88663951E-03 -4.02145607E-03 -6.29904458E-03 -9.19099741E-04
 -6.76407457E-03 -8.63782777E-03 -4.56022948E-03 -7.01182999E-03  4.15511847E-04
  1.17073568E-03 -2.70331012E-03 -1.85719524E-03 -3.92226843E-04 -1.41532023E-03
  3.89622022E-04  8.65719538E-04  1.83885931E-03  4.21291493E-03 -8.45638624E-03
  6.94196796E-03 -1.39086587E-02 -3.53417749E-02  1.36610943E-01 -8.19080174E-02
 -2.81340520E-02  1.06956206E-01 -6.51304798E-02 -1.53408551E-02  2.91840646E-02
 -2.90630545E-02 -6.78915164E-03 -4.79641580E-03  3.64552351E-03 -4.71148012E-03
 -1.21352977E-04 -6.59336352E-03 -5.62601511E-03  5.66041179E-03 -3.99304656E-03
 -5.52908190E-04 -4.75852274E-04 -2.47238509E-03  1.59226558E-03 -9.24397355E-04
  1.16987654E-03  6.69271563E-04 -1.12437554E-03 -9.16638198E-03 -1.57499287E-02
 -8.88120216E-03 -1.35382976E-03  2.74273389E-03 -3.73361009E-03 -1.08866223E-02
 -2.36919077E-02  3.43467472E-02  8.35663134E-02 -1.58511628E-02  1.36679918E-01
  1.13873682E-01  0.00000000E+00  9.90968435E-02  6.68649232E-02  0.00000000E+00
  4.80184519E-02  5.30816316E-02  0.00000000E+00  6.08712809E-04  0.00000000E+00
  0.00000000E+00 -1.35724779E-02 -1.97187177E-03 -4.14208569E-04  0.00000000E+00
  0.00000000E+00 -1.26986106E-02 -3.84133576E-03  0.00000000E+00 -2.86860691E-03
 -1.26747282E-03  0.00000000E+00  0.00000000E+00 -4.29307014E-04  1.59172567E-03
  9.22650920E-02  1.26297198E-01  4.32148324E-02  5.28549630E-04 -1.04444352E-02
  0.00000000E+00 -1.59835352E-02 -3.51271442E-02  5.15922053E-02  1.08761015E-01
  5.04481672E-02  1.47770794E-01 -7.65379344E-03  0.00000000E+00  1.09508768E-01
  9.55505432E-03  0.00000000E+00  3.19683052E-02 -1.69141026E-03  0.00000000E+00
  6.01691824E-06  0.00000000E+00  0.00000000E+00 -1.04323358E-02 -2.27664673E-03
 -1.66565223E-03  0.00000000E+00  0.00000000E+00 -1.52686836E-02 -4.92949933E-03
  0.00000000E+00 -3.04726794E-03  5.58975069E-05  0.00000000E+00  0.00000000E+00
  7.89211631E-04  1.21665466E-03  5.81428632E-02  7.66505624E-02  3.94200864E-02
  2.16759639E-03  7.02240934E-03  0.00000000E+00  1.28778070E-02  2.81743756E-02
 -4.06017880E-02 -8.64205188E-02 -9.37365372E-03 -1.20826481E-01 -3.76984149E-02
  0.00000000E+00 -7.69943225E-02 -2.97852490E-02  0.00000000E+00 -4.68509028E-02
 -1.04094085E-02  0.00000000E+00 -6.53647147E-03  0.00000000E+00  0.00000000E+00
 -6.55756599E-03  2.26107309E-03  4.72483457E-04  0.00000000E+00  0.00000000E+00
 -1.18257816E-02  2.27018296E-03  0.00000000E+00 -1.31735519E-03  1.48728888E-04
  0.00000000E+00  0.00000000E+00  3.57625142E-04 -7.52080593E-04 -5.44565947E-02
 -7.45106305E-02 -3.15315520E-02  1.10041807E-03 -7.79468545E-04 -6.41651491E-03
 -5.44565947E-02 -7.45106305E-02 -3.15315520E-02  1.10041807E-03 -7.79468545E-04
  6.41651491E-03 -7.20618301E-04 -1.44812928E-03 -2.36564789E-03  3.02758851E-02
 -6.66531180E-03  3.29566546E-02 -1.02656588E-01  8.12620756E-03  3.47445767E-02
 -7.26554669E-02 -4.27880728E-03  8.05117883E-03 -4.25811927E-02  8.82901791E-03
  1.48124744E-03 -9.03920137E-04 -3.78791063E-03  5.79807775E-03  2.17944847E-04
  3.52384059E-04  7.66178313E-04 -6.30103044E-03  6.10385160E-03 -1.60726604E-03
  2.77896134E-04 -1.49246649E-03  1.34832326E-03 -1.81719699E-04  1.01408993E-03
  5.59363451E-04  6.97571433E-04  3.11154375E-02  4.27350045E-02  1.06381596E-02
  3.03764071E-03  1.01695861E-04 -2.89284356E-03  3.37265851E-02  7.45617973E-02
 -1.13817399E-01 -1.97501847E-01 -8.88894439E-02  5.59218471E-03  3.58635516E-02
 -5.60191277E-02  3.14532024E-03  3.75493791E-02 -2.01156539E-02 -5.62040109E-03
  1.04477325E-02 -7.17063465E-03  4.35727387E-03  9.95630921E-04  1.98784564E-03
  3.53885736E-03 -1.30421843E-03  6.20262228E-04  3.97166743E-03 -5.43046357E-04
  5.85984969E-03 -1.34848244E-03  7.15713337E-05 -7.77980756E-05 -1.39715416E-03
  6.21025385E-04  2.18803421E-04 -3.65800807E-04 -1.61824365E-03 -3.37265851E-02
 -7.45617973E-02  1.13817399E-01  1.97501847E-01  8.88894439E-02 -5.59218471E-03
 -3.58635516E-02 -5.60191277E-02 -3.14532024E-03 -3.75493791E-02 -2.01156539E-02
  5.62040109E-03 -1.04477325E-02 -7.17063465E-03 -4.35727387E-03  9.95630921E-04
  1.98784564E-03 -3.53885736E-03  1.30421843E-03 -6.20262228E-04  3.97166743E-03
 -5.43046357E-04 -5.85984969E-03  1.34848244E-03  7.15713337E-05  7.77980756E-05
  1.39715416E-03  6.21025385E-04  2.18803421E-04  3.65800807E-04  1.61824365E-03
  7.20618301E-04  1.44812928E-03  2.36564789E-03 -3.02758851E-02  6.66531180E-03
 -3.29566546E-02  1.02656588E-01  8.12620756E-03 -3.47445767E-02  7.26554669E-02
 -4.27880728E-03 -8.05117883E-03  4.25811927E-02  8.82901791E-03 -1.48124744E-03
 -9.03920137E-04 -3.78791063E-03 -5.79807775E-03 -2.17944847E-04 -3.52384059E-04
  7.66178313E-04 -6.30103044E-03 -6.10385160E-03  1.60726604E-03  2.77896134E-04
  1.49246649E-03 -1.34832326E-03 -1.81719699E-04  1.01408993E-03 -5.59363451E-04
 -6.97571433E-04 -3.11154375E-02 -4.27350045E-02 -1.06381596E-02 -3.03764071E-03
 -1.01695861E-04 -2.89284356E-03  0.00000000E+00  0.00000000E+00  0.00000000E+00
  0.00000000E+00  0.00000000E+00  0.00000000E+00  0.00000000E+00 -6.86856461E-03
  0.00000000E+00  0.00000000E+00 -4.70166368E-03  0.00000000E+00  0.00000000E+00
 -9.40375614E-03  0.00000000E+00  6.83736793E-03 -2.05651533E-03  0.00000000E+00
  0.00000000E+00  0.00000000E+00  1.59767311E-02 -2.63330514E-03  0.00000000E+00
  0.00000000E+00 -1.23733246E-03  0.00000000E+00  0.00000000E+00 -4.38857089E-04
 -2.66458020E-03  0.00000000E+00  0.00000000E+00  0.00000000E+00  0.00000000E+00
  0.00000000E+00  0.00000000E+00  0.00000000E+00 -4.07509538E-04  0.00000000E+00
  0.00000000E+00  0.00000000E+00  0.00000000E+00  0.00000000E+00  0.00000000E+00
  0.00000000E+00  1.09311308E-01  0.00000000E+00  0.00000000E+00  8.76025503E-02
  0.00000000E+00  0.00000000E+00  2.61466612E-02  0.00000000E+00 -6.04335448E-04
  2.48284197E-03  0.00000000E+00  0.00000000E+00  0.00000000E+00  7.66390626E-03
  1.35319960E-03  0.00000000E+00  0.00000000E+00 -2.47444933E-03  0.00000000E+00
  0.00000000E+00  8.75372688E-04  3.01148122E-03  0.00000000E+00  0.00000000E+00
  0.00000000E+00  0.00000000E+00  0.00000000E+00  0.00000000E+00  0.00000000E+00
  3.73621501E-03  0.00000000E+00  0.00000000E+00  0.00000000E+00  0.00000000E+00
  0.00000000E+00  0.00000000E+00  0.00000000E+00  2.58787392E-01  0.00000000E+00
  0.00000000E+00  1.95682735E-01  0.00000000E+00  0.00000000E+00  1.03122616E-01
  0.00000000E+00  1.05296608E-02 -1.35711792E-03  0.00000000E+00  0.00000000E+00
  0.00000000E+00 -4.96899702E-04 -3.95692494E-03  0.00000000E+00  0.00000000E+00
 -1.06487793E-03  0.00000000E+00  0.00000000E+00  9.21928433E-04  8.78087316E-04
  0.00000000E+00  0.00000000E+00 -1.13910663E-01 -1.61523096E-01 -5.32331799E-02
  1.08405514E-02  6.20804181E-04 -7.22290071E-03  1.13910663E-01  1.61523096E-01
  5.32331799E-02 -1.08405514E-02 -6.20804181E-04 -7.22290071E-03 -5.40787279E-03
 -1.20048104E-02  2.01120563E-02  2.24154751E-02 -1.23788318E-02  4.38181745E-02
 -1.46211993E-02  3.14604669E-02  3.90523055E-02 -1.23604497E-02  2.44296127E-02
  7.85171663E-03 -1.69447301E-02  1.76615390E-02  3.31596776E-04 -3.85956511E-03
 -5.31370314E-04  4.39145327E-03  3.28336498E-03  2.91857444E-04 -4.92772193E-03
  1.90462669E-03  8.45263575E-03  3.78299357E-03  1.12455209E-04  8.47578014E-04
 -6.03875179E-04 -2.58186204E-03 -9.77054795E-04  1.36764879E-03  1.46878533E-03
  1.68253309E-02  2.59975599E-02  7.58699968E-03  1.55648484E-03  1.82718565E-03
 -3.44449460E-04  1.30365427E-04  3.03610026E-04 -1.42149571E-03  9.31477385E-03
  2.67228685E-02 -6.15705085E-03  5.92383771E-02  3.19191165E-02 -4.02598135E-03
  4.68658324E-02  2.28516202E-02 -2.19485244E-03  5.98171099E-03  6.52338797E-03
 -1.75719032E-03  8.73167495E-04 -5.20802354E-03 -2.90527506E-03  8.15628232E-04
 -1.87010140E-03  1.08667952E-03 -7.95578104E-03 -5.34229998E-03  1.33686044E-03
  7.29398094E-05 -3.82132588E-04  1.12269942E-03  7.49037965E-04 -1.08801232E-03
 -2.49751364E-03  8.30145024E-05  1.30365427E-04  3.03610026E-04 -1.42149571E-03
  9.31477385E-03  2.67228685E-02 -6.15705085E-03  5.92383771E-02 -3.19191165E-02
 -4.02598135E-03  4.68658324E-02 -2.28516202E-02 -2.19485244E-03  5.98171099E-03
 -6.52338797E-03 -1.75719032E-03 -8.73167495E-04  5.20802354E-03 -2.90527506E-03
  8.15628232E-04 -1.87010140E-03 -1.08667952E-03  7.95578104E-03 -5.34229998E-03
  1.33686044E-03 -7.29398094E-05 -3.82132588E-04  1.12269942E-03 -7.49037965E-04
  1.08801232E-03 -2.49751364E-03  8.30145024E-05 -5.40787279E-03 -1.20048104E-02
  2.01120563E-02  2.24154751E-02 -1.23788318E-02  4.38181745E-02 -1.46211993E-02
 -3.14604669E-02  3.90523055E-02 -1.23604497E-02 -2.44296127E-02  7.85171663E-03
 -1.69447301E-02 -1.76615390E-02  3.31596776E-04  3.85956511E-03  5.31370314E-04
  4.39145327E-03  3.28336498E-03  2.91857444E-04  4.92772193E-03 -1.90462669E-03
  8.45263575E-03  3.78299357E-03 -1.12455209E-04  8.47578014E-04 -6.03875179E-04
  2.58186204E-03  9.77054795E-04  1.36764879E-03  1.46878533E-03  1.68253309E-02
  2.59975599E-02  7.58699968E-03  1.55648484E-03  1.82718565E-03  3.44449460E-04
  1.26815929E-02  2.83004903E-02 -4.31017975E-02 -6.89623954E-02 -2.46428134E-02
 -1.18231870E-01  1.94390340E-01  0.00000000E+00 -9.12270084E-02  1.50194668E-01
  0.00000000E+00 -2.69030339E-02  9.43186401E-02  0.00000000E+00  1.30299847E-03
  0.00000000E+00  0.00000000E+00 -4.12019946E-03  5.52455892E-03  5.75548358E-03
  0.00000000E+00  0.00000000E+00  1.54685767E-03 -4.39986089E-03  0.00000000E+00
  9.05808539E-04 -2.50262086E-03  0.00000000E+00  0.00000000E+00 -2.28441501E-03
  2.80230650E-03  7.17177230E-02  1.06783266E-01  2.64277165E-02 -7.27109810E-03
 -5.51494426E-03  0.00000000E+00 -8.97385041E-03 -2.02571170E-02  3.35143902E-02
  2.51452445E-02  6.65369676E-02  7.70299444E-03  2.43362034E-01  0.00000000E+00
  1.04339398E-02  1.81668758E-01  0.00000000E+00 -1.36596177E-02  1.36774045E-01
  0.00000000E+00  2.43126660E-03  0.00000000E+00  0.00000000E+00  9.23761167E-03
  9.25649174E-03  2.20360847E-03  0.00000000E+00  0.00000000E+00  5.15921526E-03
 -4.29352706E-03  0.00000000E+00 -9.31866668E-04 -2.55975296E-03  0.00000000E+00
  0.00000000E+00  1.55498083E-03  3.11245656E-03 -1.20482370E-01 -1.78327317E-01
 -6.44523677E-02  7.33317044E-03 -9.16030641E-03  0.00000000E+00 -1.74942672E-03
 -3.80381564E-03  4.41388438E-03  1.79606020E-02 -2.53120623E-02  2.84919708E-02
 -2.36704532E-01  0.00000000E+00  1.77253667E-02 -2.01710176E-01  0.00000000E+00
  1.71335998E-02 -7.99550418E-02  0.00000000E+00  1.62710100E-03  0.00000000E+00
  0.00000000E+00  1.15164253E-03  1.48881639E-02  2.32568664E-04  0.00000000E+00
  0.00000000E+00  3.19698321E-03  1.86582331E-02  0.00000000E+00  2.02451925E-04
  1.48589631E-03  0.00000000E+00  0.00000000E+00  5.36631811E-05 -3.51686542E-03
  1.02990817E-02  1.46538142E-02  1.00818286E-02  6.51377338E-05 -6.84000264E-03
  1.02739935E-03  1.02990817E-02  1.46538142E-02  1.00818286E-02  6.51377338E-05
 -6.84000264E-03 -1.02739935E-03 -1.61999739E-03 -3.69291426E-03  7.09329472E-03
 -1.20017726E-03  3.82878143E-02  1.40520627E-01  7.57749232E-02  1.22783464E-01
  1.25186370E-01  6.38178713E-02  1.03606351E-01  6.55074855E-02  5.70715573E-02
  3.62227204E-02 -7.61353052E-03 -6.00149094E-03  2.39785821E-03 -1.84640489E-03
  5.38654114E-04 -5.22881541E-03 -1.02442424E-02  3.69435574E-03 -9.10418782E-04
 -1.26960533E-03  1.80389590E-03  1.60370284E-03  6.82320476E-05 -3.01721232E-03
 -1.12553953E-03 -2.10979617E-03 -1.49843928E-03 -6.53002515E-03 -6.75537010E-03
  5.68864406E-03  4.64362998E-03  2.14297263E-03  4.11198239E-03 -1.01346219E-02
 -2.24031170E-02  2.89970387E-02  8.74762744E-02 -4.37485725E-02  8.91357935E-02
 -4.75042318E-02  1.30930621E-01  9.06368360E-02 -3.63714283E-02  9.24579354E-02
  1.04485619E-02  9.57562789E-05  5.12329464E-02 -7.16398898E-03 -4.08878159E-03
 -2.74414562E-03 -2.40827787E-03 -2.70819651E-03 -5.62594298E-03 -1.03898857E-02
 -5.40508162E-03  2.09624716E-03 -6.80610570E-03 -1.66257601E-04  7.39739721E-05
 -1.66233114E-04 -3.00953766E-03  3.43421905E-04 -2.18551428E-03  1.02506493E-03
 -1.01346219E-02 -2.24031170E-02  2.89970387E-02  8.74762744E-02 -4.37485725E-02
  8.91357935E-02 -4.75042318E-02 -1.30930621E-01  9.06368360E-02 -3.63714283E-02
 -9.24579354E-02  1.04485619E-02  9.57562789E-05 -5.12329464E-02 -7.16398898E-03
  4.08878159E-03  2.74414562E-03 -2.40827787E-03 -2.70819651E-03 -5.62594298E-03
  1.03898857E-02  5.40508162E-03  2.09624716E-03 -6.80610570E-03  1.66257601E-04
  7.39739721E-05 -1.66233114E-04  3.00953766E-03 -3.43421905E-04 -2.18551428E-03
  1.02506493E-03 -1.61999739E-03 -3.69291426E-03  7.09329472E-03 -1.20017726E-03
  3.82878143E-02  1.40520627E-01  7.57749232E-02 -1.22783464E-01  1.25186370E-01
  6.38178713E-02 -1.03606351E-01  6.55074855E-02  5.70715573E-02 -3.62227204E-02
 -7.61353052E-03  6.00149094E-03 -2.39785821E-03 -1.84640489E-03  5.38654114E-04
 -5.22881541E-03  1.02442424E-02 -3.69435574E-03 -9.10418782E-04 -1.26960533E-03
 -1.80389590E-03  1.60370284E-03  6.82320476E-05  3.01721232E-03  1.12553953E-03
 -2.10979617E-03 -1.49843928E-03 -6.53002515E-03 -6.75537010E-03  5.68864406E-03
  4.64362998E-03  2.14297263E-03 -4.11198239E-03  6.87153743E-03  1.50555552E-02
 -1.51633489E-02 -9.49908267E-02  1.12340788E-01 -6.43015869E-02  2.08216965E-02
  0.00000000E+00 -2.79964308E-02  3.95892140E-02  0.00000000E+00 -4.70988816E-02
 -4.27715461E-02  0.00000000E+00  6.15136894E-03  0.00000000E+00  0.00000000E+00
  2.07173626E-03  5.40303543E-03  1.55787466E-02  0.00000000E+00  0.00000000E+00
  3.65653945E-03 -2.62211491E-03  0.00000000E+00 -1.86309356E-03 -2.68085124E-03
  0.00000000E+00  0.00000000E+00  3.03609311E-03 -3.29392465E-04 -9.33682295E-03
 -1.16043445E-02  4.27665428E-03 -4.15076571E-04  1.47264650E-03  0.00000000E+00
  5.95417285E-03  1.32200925E-02 -1.83750712E-02 -6.00526405E-02  2.00790798E-03
 -1.27124492E-01 -9.14521828E-02  0.00000000E+00 -9.44347085E-02 -8.14412713E-02
  0.00000000E+00 -6.04610622E-02 -3.91593231E-02  0.00000000E+00  7.27532104E-03
  0.00000000E+00  0.00000000E+00  1.77382393E-03 -9.93868175E-03  1.46416943E-02
  0.00000000E+00  0.00000000E+00  9.42596890E-04 -1.05317787E-02  0.00000000E+00
 -1.42535261E-03  2.99565258E-03  0.00000000E+00  0.00000000E+00  3.00565675E-03
  1.07553769E-03  1.50310443E-02  2.14865334E-02  1.31957482E-02 -3.80618936E-03
 -6.33363127E-04  0.00000000E+00  1.33811505E-02  3.01193221E-02 -5.16802393E-02
 -5.83528523E-02 -5.66721498E-02  1.88798520E-01  6.35153782E-02  0.00000000E+00
  1.46845622E-01  4.93803374E-02  0.00000000E+00  8.71750285E-02  1.65276645E-02
  0.00000000E+00  8.40509793E-03  0.00000000E+00  0.00000000E+00  5.29321969E-03
 -2.36505570E-03  3.97940605E-03  0.00000000E+00  0.00000000E+00  8.76562152E-03
 -1.01955678E-03  0.00000000E+00 -2.29876630E-04 -4.76926056E-04  0.00000000E+00
  0.00000000E+00 -1.23786464E-03  3.27481246E-04  5.05574535E-02  7.34020427E-02
  4.73483019E-02  1.54084966E-03  1.90243981E-03  5.32797990E-03  5.05574535E-02
  7.34020427E-02  4.73483019E-02  1.54084966E-03  1.90243981E-03 -5.32797990E-03
 -1.22783475E-02 -2.74844947E-02  3.45012752E-02  1.09240281E-01  4.33384259E-02
  1.79987710E-01  7.01778273E-02 -4.28879655E-02  1.51353792E-01  7.23362681E-02
 -4.39454700E-02  8.44921631E-02  3.91057660E-02 -3.42949558E-02 -8.67662271E-03
  3.17739869E-03  5.05827906E-03  5.09976880E-03 -3.54709572E-03 -7.11195274E-03
  2.61645525E-03 -1.09254771E-02  2.40028771E-03  1.21300273E-03  2.84994936E-03
 -1.75061755E-03  6.22596237E-04 -5.18185327E-04 -1.79434066E-03 -1.28872632E-04
 -1.22797038E-03 -7.57455662E-02 -1.21038748E-01 -5.96822458E-02  2.01770613E-03
 -4.71152251E-03  5.47628529E-03  1.10209206E-02  2.43799215E-02 -3.51911320E-02
 -9.21928091E-02 -2.91830679E-03 -1.67572865E-02 -8.74152730E-02 -2.07225981E-02
 -6.61535760E-03 -5.79128497E-02 -8.52704289E-03 -5.26323494E-03 -3.94710774E-02
 -2.10572377E-02  5.51701531E-04  7.66315745E-04 -1.92662405E-03 -4.74636947E-03
 -6.36404456E-03 -6.81237422E-04 -1.53158915E-03 -5.66207997E-03 -9.71023071E-04
 -1.13582011E-02 -3.98451095E-04  8.28158666E-04  2.30401579E-03 -8.45445834E-04
  4.59650594E-04 -1.90768385E-03 -7.92505163E-04 -1.10209206E-02 -2.43799215E-02
  3.51911320E-02  9.21928091E-02  2.91830679E-03  1.67572865E-02  8.74152730E-02
 -2.07225981E-02  6.61535760E-03  5.79128497E-02 -8.52704289E-03  5.26323494E-03
  3.94710774E-02 -2.10572377E-02 -5.51701531E-04  7.66315745E-04 -1.92662405E-03
  4.74636947E-03  6.36404456E-03  6.81237422E-04 -1.53158915E-03 -5.66207997E-03
  9.71023071E-04  1.13582011E-02 -3.98451095E-04 -8.28158666E-04 -2.30401579E-03
 -8.45445834E-04  4.59650594E-04  1.90768385E-03  7.92505163E-04  1.22783475E-02
  2.74844947E-02 -3.45012752E-02 -1.09240281E-01 -4.33384259E-02 -1.79987710E-01
 -7.01778273E-02 -4.28879655E-02 -1.51353792E-01 -7.23362681E-02 -4.39454700E-02
 -8.44921631E-02 -3.91057660E-02 -3.42949558E-02  8.67662271E-03  3.17739869E-03
  5.05827906E-03 -5.09976880E-03  3.54709572E-03  7.11195274E-03  2.61645525E-03
 -1.09254771E-02 -2.40028771E-03 -1.21300273E-03  2.84994936E-03  1.75061755E-03
 -6.22596237E-04 -5.18185327E-04 -1.79434066E-03  1.28872632E-04  1.22797038E-03
  7.57455662E-02  1.21038748E-01  5.96822458E-02 -2.01770613E-03  4.71152251E-03
  5.47628529E-03  0.00000000E+00  0.00000000E+00  0.00000000E+00  0.00000000E+00
  0.00000000E+00  0.00000000E+00  0.00000000E+00 -1.36991369E-01  0.00000000E+00
  0.00000000E+00 -1.25004483E-01  0.00000000E+00  0.00000000E+00 -6.28206160E-02
  0.00000000E+00  4.73538279E-03  1.01546961E-03  0.00000000E+00  0.00000000E+00
  0.00000000E+00  7.27621845E-03 -2.60909228E-04  0.00000000E+00  0.00000000E+00
  2.10447176E-03  0.00000000E+00  0.00000000E+00 -2.38034413E-03  1.72755408E-04
  0.00000000E+00  0.00000000E+00  0.00000000E+00  0.00000000E+00  0.00000000E+00
  0.00000000E+00  0.00000000E+00 -5.45856186E-03  0.00000000E+00  0.00000000E+00
  0.00000000E+00  0.00000000E+00  0.00000000E+00  0.00000000E+00  0.00000000E+00
  2.54972691E-01  0.00000000E+00  0.00000000E+00  2.25445157E-01  0.00000000E+00
  0.00000000E+00  1.26117530E-01  0.00000000E+00 -1.34579449E-02  4.24174826E-03
  0.00000000E+00  0.00000000E+00  0.00000000E+00 -2.18689012E-02  3.22058787E-03
  0.00000000E+00  0.00000000E+00 -3.59552868E-03  0.00000000E+00  0.00000000E+00
  2.58955878E-03 -3.37435402E-03  0.00000000E+00  0.00000000E+00  0.00000000E+00
  0.00000000E+00  0.00000000E+00  0.00000000E+00  0.00000000E+00  8.27246784E-03
  0.00000000E+00  0.00000000E+00  0.00000000E+00  0.00000000E+00  0.00000000E+00
  0.00000000E+00  0.00000000E+00 -6.63460011E-02  0.00000000E+00  0.00000000E+00
 -4.98206071E-02  0.00000000E+00  0.00000000E+00 -4.78056105E-02  0.00000000E+00
 -6.59732163E-03 -6.57264762E-03  0.00000000E+00  0.00000000E+00  0.00000000E+00
 -1.04600016E-02 -1.60670732E-02  0.00000000E+00  0.00000000E+00 -1.07598670E-03
  0.00000000E+00  0.00000000E+00 -4.28436309E-04  3.42539749E-03  0.00000000E+00
  0.00000000E+00  3.74715331E-02  5.35533980E-02  3.11289578E-02 -2.39526292E-03
  1.05003332E-03  1.66963025E-03 -3.74715331E-02 -5.35533980E-02 -3.11289578E-02
  2.39526292E-03 -1.05003332E-03  1.66963025E-03 -9.08009404E-03 -2.00475220E-02
  2.80443573E-02  6.97543360E-02 -1.81262041E-03 -1.08616828E-01  4.85711783E-02
 -6.41805199E-02 -8.84399253E-02  4.46204374E-02 -5.87669516E-02 -5.45032791E-02
 -8.14578765E-05 -2.98578558E-02  4.53310446E-03  6.86099110E-03 -3.88446678E-03
 -4.64178438E-03  5.15200147E-03  5.17134398E-03  6.70515441E-03 -7.97893387E-03
 -4.91078559E-03  1.51137136E-02 -1.57814366E-03 -2.02451625E-03  1.40540640E-03
  2.82432153E-03 -1.41843299E-03 -2.21340842E-03 -3.73385452E-04  3.44285682E-04
 -3.52621747E-03  7.11786568E-04 -3.39092593E-03  5.98778109E-04 -1.83337692E-03
  2.12635853E-02  4.69955936E-02 -7.51346688E-02 -1.28664210E-01 -8.22123829E-02
  1.96341180E-01 -9.52846797E-02 -1.06530011E-02  1.63685587E-01 -8.20506923E-02
 -1.10556350E-02  9.30915480E-02 -5.53010109E-02 -5.05511726E-03 -4.49335019E-03
 -1.31750673E-02  5.01370538E-03 -4.66228523E-04  4.51454056E-03 -2.51559184E-03
 -2.12093344E-02  1.24224917E-02 -1.00079642E-03  5.93397417E-03  2.72166056E-03
  4.20843940E-03 -1.70669181E-03 -1.25013254E-03  1.44960155E-05  3.26730186E-04
  1.41647003E-03  2.12635853E-02  4.69955936E-02 -7.51346688E-02 -1.28664210E-01
 -8.22123829E-02  1.96341180E-01 -9.52846797E-02  1.06530011E-02  1.63685587E-01
 -8.20506923E-02  1.10556350E-02  9.30915480E-02 -5.53010109E-02  5.05511726E-03
 -4.49335019E-03  1.31750673E-02 -5.01370538E-03 -4.66228523E-04  4.51454056E-03
 -2.51559184E-03  2.12093344E-02 -1.24224917E-02 -1.00079642E-03  5.93397417E-03
 -2.72166056E-03  4.20843940E-03 -1.70669181E-03  1.25013254E-03 -1.44960155E-05
  3.26730186E-04  1.41647003E-03 -9.08009404E-03 -2.00475220E-02  2.80443573E-02
  6.97543360E-02 -1.81262041E-03 -1.08616828E-01  4.85711783E-02  6.41805199E-02
 -8.84399253E-02  4.46204374E-02  5.87669516E-02 -5.45032791E-02 -8.14578765E-05
  2.98578558E-02  4.53310446E-03 -6.86099110E-03  3.88446678E-03 -4.64178438E-03
  5.15200147E-03  5.17134398E-03 -6.70515441E-03  7.97893387E-03 -4.91078559E-03
  1.51137136E-02  1.57814366E-03 -2.02451625E-03  1.40540640E-03 -2.82432153E-03
  1.41843299E-03 -2.21340842E-03 -3.73385452E-04  3.44285682E-04 -3.52621747E-03
  7.11786568E-04 -3.39092593E-03  5.98778109E-04  1.83337692E-03 -1.39896205E-02
 -3.12110593E-02  4.99896139E-02  7.98589441E-02  4.12791983E-02 -1.52184173E-01
  2.76043475E-02  0.00000000E+00 -1.21185783E-01  1.72923698E-02  0.00000000E+00
 -4.91402387E-02  9.39275875E-03  0.00000000E+00  7.82242644E-04  0.00000000E+00
  0.00000000E+00 -2.12270642E-03  1.41819237E-02  1.25362856E-03  0.00000000E+00
  0.00000000E+00 -9.04203339E-03  1.58663213E-02  0.00000000E+00  1.51234535E-03
 -8.27543537E-04  0.00000000E+00  0.00000000E+00  2.69693825E-03 -1.88860416E-03
  2.41163147E-02  3.68007706E-02  2.74937821E-02 -3.69226624E-03 -1.38835528E-03
  0.00000000E+00  1.38138266E-02  3.09807928E-02 -4.81372877E-02 -8.47642323E-02
 -1.94588453E-02  1.26327506E-01 -4.24279962E-02  0.00000000E+00  1.11700730E-01
 -4.04230206E-02  0.00000000E+00  6.05745240E-02  1.03203959E-02  0.00000000E+00
 -4.07132955E-03  0.00000000E+00  0.00000000E+00 -2.67323637E-03 -2.61012495E-03
 -5.67622184E-03  0.00000000E+00  0.00000000E+00  5.17612940E-03  1.38272060E-03
  0.00000000E+00  9.95250202E-05  4.84112318E-04  0.00000000E+00  0.00000000E+00
  9.02933054E-04  1.50611833E-03  3.81578619E-02  6.20036097E-02  5.65042705E-02
  3.72705541E-03  3.55617339E-03  0.00000000E+00  8.90833692E-03  2.00032506E-02
 -3.17615801E-02 -5.09647736E-02 -7.46963247E-02  8.18024773E-02 -1.14007548E-01
  0.00000000E+00  6.93524811E-02 -9.66085055E-02  0.00000000E+00  6.07711520E-02
 -5.69376514E-02  0.00000000E+00  2.21818462E-03  0.00000000E+00  0.00000000E+00
  1.25375531E-03  1.76401124E-03 -7.89579097E-05  0.00000000E+00  0.00000000E+00
  1.92572558E-03 -2.48021167E-03  0.00000000E+00 -5.96671906E-05  9.22090537E-04
  0.00000000E+00  0.00000000E+00 -1.13596770E-03  9.63017547E-04  1.60642012E-02
  2.60369706E-02  1.47413655E-02  1.24967212E-03 -4.53394409E-03  1.99480414E-03
  1.60642012E-02  2.60369706E-02  1.47413655E-02  1.24967212E-03 -4.53394409E-03
 -1.99480414E-03  7.12091502E-03  1.59654899E-02 -2.23438873E-02 -7.02652027E-02
 -2.89824002E-03  9.13111020E-02 -1.42860532E-01 -8.24640154E-03  7.57672066E-02
 -1.22743725E-01  2.19820990E-03  5.50877990E-02 -7.59823926E-02 -1.72074631E-02
  1.57770331E-03  3.87016211E-04 -3.04680785E-03  7.46611197E-03  1.30924346E-03
 -2.45690055E-03  6.79428241E-03 -4.95737737E-03  6.03417230E-03  2.14347049E-03
  3.70875593E-04 -1.90670799E-03  2.28886943E-03 -1.09598277E-03  1.05715179E-03
 -9.18078546E-04  1.42425489E-03  1.96898095E-02  3.12560544E-02  2.17071695E-02
  4.83753077E-03 -2.95976553E-03 -1.92489416E-03 -2.66957431E-04 -4.76712515E-04
 -8.74968277E-04 -4.05442111E-03  4.56571734E-02  1.20864712E-01  1.47688073E-01
 -1.16767268E-02  1.02307575E-01  1.12590801E-01 -5.39587148E-03  4.51251053E-02
  4.40406420E-02 -1.07673813E-02 -1.28894451E-03  2.16387379E-03  4.03812264E-03
  9.41644343E-03  2.24559538E-03 -4.30579168E-03  5.12638632E-03  8.86624438E-03
  7.62528652E-03 -2.72192309E-03  1.78102353E-03 -3.28736355E-03 -3.59156687E-03
  3.64933537E-04 -1.04436540E-03 -1.25901550E-03 -3.92884420E-04  2.66957431E-04
  4.76712515E-04  8.74968277E-04  4.05442111E-03 -4.56571734E-02 -1.20864712E-01
 -1.47688073E-01 -1.16767268E-02 -1.02307575E-01 -1.12590801E-01 -5.39587148E-03
 -4.51251053E-02 -4.40406420E-02 -1.07673813E-02  1.28894451E-03  2.16387379E-03
  4.03812264E-03 -9.41644343E-03 -2.24559538E-03  4.30579168E-03  5.12638632E-03
  8.86624438E-03 -7.62528652E-03  2.72192309E-03  1.78102353E-03  3.28736355E-03
  3.59156687E-03  3.64933537E-04 -1.04436540E-03  1.25901550E-03  3.92884420E-04
 -7.12091502E-03 -1.59654899E-02  2.23438873E-02  7.02652027E-02  2.89824002E-03
 -9.13111020E-02  1.42860532E-01 -8.24640154E-03 -7.57672066E-02  1.22743725E-01
  2.19820990E-03 -5.50877990E-02  7.59823926E-02 -1.72074631E-02 -1.57770331E-03
  3.87016211E-04 -3.04680785E-03 -7.46611197E-03 -1.30924346E-03  2.45690055E-03
  6.79428241E-03 -4.95737737E-03 -6.03417230E-03 -2.14347049E-03  3.70875593E-04
  1.90670799E-03 -2.28886943E-03 -1.09598277E-03  1.05715179E-03  9.18078546E-04
 -1.42425489E-03 -1.96898095E-02 -3.12560544E-02 -2.17071695E-02 -4.83753077E-03
  2.95976553E-03 -1.92489416E-03  0.00000000E+00  0.00000000E+00  0.00000000E+00
  0.00000000E+00  0.00000000E+00  0.00000000E+00  0.00000000E+00  2.26774863E-01
  0.00000000E+00  0.00000000E+00  2.03621885E-01  0.00000000E+00  0.00000000E+00
  1.25422357E-01  0.00000000E+00 -1.29722523E-02 -3.00159082E-03  0.00000000E+00
  0.00000000E+00  0.00000000E+00 -2.42876493E-02  2.01665960E-03  0.00000000E+00
  0.00000000E+00 -2.95570339E-03  0.00000000E+00  0.00000000E+00  2.08692498E-03
  2.92156118E-03  0.00000000E+00  0.00000000E+00  0.00000000E+00  0.00000000E+00
  0.00000000E+00  0.00000000E+00  0.00000000E+00  7.98655146E-03  0.00000000E+00
  0.00000000E+00  0.00000000E+00  0.00000000E+00  0.00000000E+00  0.00000000E+00
  0.00000000E+00  1.22163409E-01  0.00000000E+00  0.00000000E+00  1.11418220E-01
  0.00000000E+00  0.00000000E+00  6.25084311E-02  0.00000000E+00 -8.70317760E-03
 -1.82353330E-03  0.00000000E+00  0.00000000E+00  0.00000000E+00 -1.77325894E-02
 -7.81123370E-03  0.00000000E+00  0.00000000E+00 -1.44478996E-03  0.00000000E+00
  0.00000000E+00  1.88341495E-03 -1.92294109E-04  0.00000000E+00  0.00000000E+00
  0.00000000E+00  0.00000000E+00  0.00000000E+00  0.00000000E+00  0.00000000E+00
  4.87165260E-03  0.00000000E+00  0.00000000E+00  0.00000000E+00  0.00000000E+00
  0.00000000E+00  0.00000000E+00  0.00000000E+00 -1.14581147E-01  0.00000000E+00
  0.00000000E+00 -8.22994096E-02  0.00000000E+00  0.00000000E+00 -8.09003439E-02
  0.00000000E+00 -1.30598963E-02  1.49546775E-03  0.00000000E+00  0.00000000E+00
  0.00000000E+00 -2.11321165E-02  4.22972631E-03  0.00000000E+00  0.00000000E+00
 -2.40560788E-03  0.00000000E+00  0.00000000E+00 -8.62522849E-04 -1.10372750E-03
  0.00000000E+00  0.00000000E+00  6.85941197E-02  1.03317915E-01  7.04162063E-02
 -4.00505253E-03 -5.18688678E-04  3.19990539E-03 -6.85941197E-02 -1.03317915E-01
 -7.04162063E-02  4.00505253E-03  5.18688678E-04  3.19990539E-03 -4.57807154E-03
 -1.06401509E-02  1.98862118E-02  2.47765343E-02  5.55364583E-02 -8.52368741E-02
 -1.83836609E-03 -1.35527450E-01 -8.80802062E-02  1.12276987E-03 -1.04946314E-01
 -6.87925788E-02 -2.04367944E-03 -5.83422008E-02  7.04664383E-03  4.96965704E-03
  1.02658167E-02  1.14627752E-03 -1.40507076E-03  4.79240916E-03  9.64391524E-03
  2.06831854E-02 -1.28688715E-03  1.55518053E-03 -4.83202615E-03 -3.19605683E-04
 -9.44567092E-04 -1.95767044E-03  7.85996004E-04  5.30332787E-05  9.94878067E-04
 -4.52265792E-02 -7.40605911E-02 -8.41530500E-02 -6.19830136E-03 -2.23457309E-03
 -6.69171561E-04 -9.73591152E-03 -2.12903840E-02  2.81565288E-02  8.69297957E-02
  5.36362289E-02  2.58300072E-02  1.01875764E-01  2.64984986E-01  2.33015871E-02
  9.62405997E-02  2.03383955E-01 -1.11422964E-02  6.65699395E-02  1.40486371E-01
 -1.49189756E-02 -2.09314311E-04 -4.87646739E-03  1.50587081E-03  4.27732817E-03
 -1.32839867E-02  1.42686075E-03 -1.07716260E-02  5.03445914E-03  1.10679533E-02
  2.19415883E-03 -1.99825357E-03  1.47354471E-03  2.40821702E-04 -1.83521683E-03
  1.69268631E-03  9.56976225E-04 -9.73591152E-03 -2.12903840E-02  2.81565288E-02
  8.69297957E-02  5.36362289E-02  2.58300072E-02  1.01875764E-01 -2.64984986E-01
  2.33015871E-02  9.62405997E-02 -2.03383955E-01 -1.11422964E-02  6.65699395E-02
 -1.40486371E-01 -1.49189756E-02  2.09314311E-04  4.87646739E-03  1.50587081E-03
  4.27732817E-03 -1.32839867E-02 -1.42686075E-03  1.07716260E-02  5.03445914E-03
  1.10679533E-02 -2.19415883E-03 -1.99825357E-03  1.47354471E-03 -2.40821702E-04
  1.83521683E-03  1.69268631E-03  9.56976225E-04 -4.57807154E-03 -1.06401509E-02
  1.98862118E-02  2.47765343E-02  5.55364583E-02 -8.52368741E-02 -1.83836609E-03
  1.35527450E-01 -8.80802062E-02  1.12276987E-03  1.04946314E-01 -6.87925788E-02
 -2.04367944E-03  5.83422008E-02  7.04664383E-03 -4.96965704E-03 -1.02658167E-02
  1.14627752E-03 -1.40507076E-03  4.79240916E-03 -9.64391524E-03 -2.06831854E-02
 -1.28688715E-03  1.55518053E-03  4.83202615E-03 -3.19605683E-04 -9.44567092E-04
  1.95767044E-03 -7.85996004E-04  5.30332787E-05  9.94878067E-04 -4.52265792E-02
 -7.40605911E-02 -8.41530500E-02 -6.19830136E-03 -2.23457309E-03  6.69171561E-04
 -2.64066711E-03 -6.12506365E-03  1.24991721E-02 -2.31036282E-02  1.49605237E-01
 -5.65482021E-02 -5.87988632E-02  0.00000000E+00 -4.09813269E-02 -3.60950740E-02
  0.00000000E+00 -8.11270878E-02 -7.92135439E-02  0.00000000E+00  1.11574873E-02
  0.00000000E+00  0.00000000E+00  3.14245084E-03 -8.34416850E-03  2.13310330E-02
  0.00000000E+00  0.00000000E+00 -4.98126960E-03 -1.45367647E-02  0.00000000E+00
 -4.35660971E-03 -1.54115080E-03  0.00000000E+00  0.00000000E+00 -4.16255981E-04
  3.44613886E-03 -5.63475400E-02 -9.31209104E-02 -5.88910853E-02 -2.73723131E-03
  4.33924059E-03  0.00000000E+00  3.18723106E-03  7.17801840E-03 -1.19548365E-02
 -1.07036316E-02 -5.06043967E-02  3.15328579E-02 -1.67392309E-02  0.00000000E+00
  1.31399217E-02 -1.50336927E-02  0.00000000E+00  1.20746834E-02 -7.98355285E-03
  0.00000000E+00 -5.52930323E-03  0.00000000E+00  0.00000000E+00  1.40494076E-03
  2.08307150E-03 -9.70716450E-03  0.00000000E+00  0.00000000E+00  1.52694491E-02
  5.83212713E-03  0.00000000E+00  2.42282322E-03 -9.53482919E-05  0.00000000E+00
  0.00000000E+00 -2.47552410E-03 -6.56356768E-05  1.11024206E-02  2.87156785E-02
  1.74227154E-02 -1.56524340E-04  1.79986050E-03  0.00000000E+00 -3.79411355E-03
 -8.56332116E-03  1.42286472E-02  7.88027470E-03  5.26370835E-02 -2.66515460E-02
 -2.13440659E-02  0.00000000E+00 -2.48383870E-02 -1.60299051E-02  0.00000000E+00
 -3.67355709E-02 -2.22207982E-02  0.00000000E+00  4.37042631E-04  0.00000000E+00
  0.00000000E+00 -2.77663195E-05 -1.47312337E-03 -5.07228900E-04  0.00000000E+00
  0.00000000E+00  2.85546675E-03 -4.21705737E-03  0.00000000E+00 -1.10175058E-05
  4.06962633E-04  0.00000000E+00  0.00000000E+00  3.76505653E-04  8.88703266E-04
 -3.40238606E-03 -7.97200467E-03 -1.33641021E-03 -8.09436112E-04 -1.21635436E-03
 -7.80742552E-04 -3.40238606E-03 -7.97200467E-03 -1.33641021E-03 -8.09436112E-04
 -1.21635436E-03  7.80742552E-04 -1.50169641E-02 -3.40757778E-02  6.04803339E-02
  7.63961769E-02  3.68569267E-01 -1.77620314E-02  9.68502849E-02  2.48602460E-02
 -4.33810580E-03  7.96106446E-02  5.03479152E-03  3.41964572E-02  7.47225925E-02
 -3.90797963E-02 -8.38898102E-04  1.01725312E-04 -3.63852988E-04 -4.23986918E-03
  6.53472050E-03  7.84044311E-03 -1.45184649E-03  8.06196303E-03  4.52011002E-03
  1.08588504E-02  6.17279866E-04  3.97315269E-04 -2.01813064E-03  3.23174382E-04
 -5.87456174E-04 -2.04476438E-03  1.49179262E-05  3.52286737E-03  2.26501694E-02
 -4.57208634E-02 -7.64777533E-04  4.17314708E-03 -1.53771357E-03  2.46874412E-02
  5.50865207E-02 -1.10444174E-01  3.30842045E-03  7.62294646E-02  1.63686518E-01
 -1.49767858E-01 -8.93588639E-02  1.70138192E-01 -1.54709391E-01 -1.82267466E-01
  2.21004071E-01 -1.95682322E-01 -2.98725816E-01 -5.00835018E-03  5.06199544E-03
 -5.75876265E-03 -9.60963526E-04  6.98226554E-04  2.33253106E-02 -1.62913087E-03
  7.14186794E-03  1.25850705E-03 -6.05535707E-03 -1.29978018E-03 -1.85770428E-03
  1.48352786E-03 -1.85648739E-03  1.63341238E-03  2.54898221E-04  1.73444156E-03
 -2.46874412E-02 -5.50865207E-02  1.10444174E-01 -3.30842045E-03 -7.62294646E-02
 -1.63686518E-01  1.49767858E-01 -8.93588639E-02 -1.70138192E-01  1.54709391E-01
 -1.82267466E-01 -2.21004071E-01  1.95682322E-01 -2.98725816E-01  5.00835018E-03
  5.06199544E-03 -5.75876265E-03  9.60963526E-04 -6.98226554E-04 -2.33253106E-02
 -1.62913087E-03  7.14186794E-03 -1.25850705E-03  6.05535707E-03 -1.29978018E-03
  1.85770428E-03 -1.48352786E-03 -1.85648739E-03  1.63341238E-03 -2.54898221E-04
 -1.73444156E-03  1.50169641E-02  3.40757778E-02 -6.04803339E-02 -7.63961769E-02
 -3.68569267E-01  1.77620314E-02 -9.68502849E-02  2.48602460E-02  4.33810580E-03
 -7.96106446E-02  5.03479152E-03 -3.41964572E-02 -7.47225925E-02 -3.90797963E-02
  8.38898102E-04  1.01725312E-04 -3.63852988E-04  4.23986918E-03 -6.53472050E-03
 -7.84044311E-03 -1.45184649E-03  8.06196303E-03 -4.52011002E-03 -1.08588504E-02
  6.17279866E-04 -3.97315269E-04  2.01813064E-03  3.23174382E-04 -5.87456174E-04
  2.04476438E-03 -1.49179262E-05 -3.52286737E-03 -2.26501694E-02  4.57208634E-02
  7.64777533E-04 -4.17314708E-03 -1.53771357E-03  0.00000000E+00  0.00000000E+00
  0.00000000E+00  0.00000000E+00  0.00000000E+00  0.00000000E+00  0.00000000E+00
  1.67730495E-01  0.00000000E+00  0.00000000E+00  1.45144688E-01  0.00000000E+00
  0.00000000E+00  1.27986687E-01  0.00000000E+00  1.64933132E-03 -7.63232446E-03
  0.00000000E+00  0.00000000E+00  0.00000000E+00  1.49944792E-02 -6.89499085E-03
  0.00000000E+00  0.00000000E+00 -1.39012529E-03  0.00000000E+00  0.00000000E+00
 -2.65834960E-03  2.93263718E-03  0.00000000E+00  0.00000000E+00  0.00000000E+00
  0.00000000E+00  0.00000000E+00  0.00000000E+00  0.00000000E+00  5.25524941E-03
  0.00000000E+00  0.00000000E+00  0.00000000E+00  0.00000000E+00  0.00000000E+00
  0.00000000E+00  0.00000000E+00 -1.18098399E-01  0.00000000E+00  0.00000000E+00
 -1.14943374E-01  0.00000000E+00  0.00000000E+00 -2.89941039E-01  0.00000000E+00
 -8.26531724E-04  5.75319040E-03  0.00000000E+00  0.00000000E+00  0.00000000E+00
  3.88111394E-03  1.34281638E-02  0.00000000E+00  0.00000000E+00  7.67065613E-04
  0.00000000E+00  0.00000000E+00 -2.70176886E-03 -1.90155342E-03  0.00000000E+00
  0.00000000E+00  0.00000000E+00  0.00000000E+00  0.00000000E+00  0.00000000E+00
  0.00000000E+00 -8.64418962E-03  0.00000000E+00  0.00000000E+00  0.00000000E+00
  0.00000000E+00  0.00000000E+00  0.00000000E+00  0.00000000E+00  7.87656830E-04
  0.00000000E+00  0.00000000E+00 -5.73269496E-03  0.00000000E+00  0.00000000E+00
  1.07028668E-01  0.00000000E+00 -6.29161895E-03  6.47942335E-03  0.00000000E+00
  0.00000000E+00  0.00000000E+00 -1.40630503E-02  1.87710928E-02  0.00000000E+00
  0.00000000E+00 -1.05933754E-03  0.00000000E+00  0.00000000E+00  3.45339806E-04
 -3.07213968E-03  0.00000000E+00  0.00000000E+00  1.49483109E-02  2.29849507E-02
  1.24986458E-01  1.45258625E-03 -2.42675810E-03 -9.60258011E-04 -1.49483109E-02
 -2.29849507E-02 -1.24986458E-01 -1.45258625E-03  2.42675810E-03 -9.60258011E-04
 -1.36877954E-02 -2.98413524E-02  5.34382067E-02  2.34143933E-01  2.52890942E-01
 -2.23249112E-02 -8.53491610E-04  6.24280009E-02 -1.01632394E-02  1.13322147E-01
  1.47020396E-02 -4.42537311E-01 -3.32026447E-02  5.91268151E-01  7.94094751E-04
  4.63753639E-04  1.79580360E-03  2.61916647E-03 -5.19214396E-03 -2.88862771E-02
  4.82733936E-02  5.18857333E-02 -1.53337007E-02 -2.39343344E-02  9.51067799E-04
  1.87724625E-03  3.12981879E-03  1.74519326E-03 -5.42098121E-03 -2.21109614E-03
 -1.19239443E-03 -1.40698085E-02  1.75127704E-01 -1.11842493E+00  1.11760426E-02
  2.51893395E-02 -1.83366702E-02  2.33883788E-03  6.51833997E-03 -2.47447561E-02
  3.10855576E-02 -2.56064181E-01  1.25627215E-03  9.51017414E-03 -2.76836670E-03
  1.02613464E-02  4.07032006E-03 -1.23374428E-02  7.51587483E-02 -1.04019339E-01
 -1.77311636E-01 -1.76890561E-03  1.58549341E-04 -6.79437585E-03 -2.42731243E-03
  6.85805274E-03  1.17608554E-02 -1.01487448E-02  2.10109563E-02  2.04856365E-02
 -2.25346762E-02  1.89666239E-03 -4.33586350E-04  3.97544632E-04  7.44702074E-04
  4.21651778E-04 -1.42590108E-04 -3.08058984E-03  2.33883788E-03  6.51833997E-03
 -2.47447561E-02  3.10855576E-02 -2.56064181E-01  1.25627215E-03  9.51017414E-03
  2.76836670E-03  1.02613464E-02  4.07032006E-03  1.23374428E-02  7.51587483E-02
 -1.04019339E-01  1.77311636E-01 -1.76890561E-03 -1.58549341E-04  6.79437585E-03
 -2.42731243E-03  6.85805274E-03  1.17608554E-02  1.01487448E-02 -2.10109563E-02
  2.04856365E-02 -2.25346762E-02 -1.89666239E-03 -4.33586350E-04  3.97544632E-04
 -7.44702074E-04 -4.21651778E-04 -1.42590108E-04 -3.08058984E-03 -1.36877954E-02
 -2.98413524E-02  5.34382067E-02  2.34143933E-01  2.52890942E-01 -2.23249112E-02
 -8.53491610E-04 -6.24280009E-02 -1.01632394E-02  1.13322147E-01 -1.47020396E-02
 -4.42537311E-01 -3.32026447E-02 -5.91268151E-01  7.94094751E-04 -4.63753639E-04
 -1.79580360E-03  2.61916647E-03 -5.19214396E-03 -2.88862771E-02 -4.82733936E-02
 -5.18857333E-02 -1.53337007E-02 -2.39343344E-02 -9.51067799E-04  1.87724625E-03
  3.12981879E-03 -1.74519326E-03  5.42098121E-03 -2.21109614E-03 -1.19239443E-03
 -1.40698085E-02  1.75127704E-01 -1.11842493E+00  1.11760426E-02  2.51893395E-02
  1.83366702E-02 -1.45437743E-02 -3.26328397E-02  8.36503446E-02 -1.20484388E-01
 -1.70104988E-01 -2.01130651E-02  4.67677904E-02  0.00000000E+00 -9.78407270E-02
  1.62074169E-02  0.00000000E+00 -5.03400985E-01  5.31585429E-01  0.00000000E+00
 -7.03456030E-05  0.00000000E+00  0.00000000E+00  6.23403727E-03 -4.10449533E-03
  3.60844094E-02  0.00000000E+00  0.00000000E+00  9.07425023E-02 -2.45470300E-02
  0.00000000E+00  9.52477491E-04  4.78502006E-03  0.00000000E+00  0.00000000E+00
  2.91017722E-03  3.65541609E-03 -1.30495992E-02  1.85945744E-01 -8.56504377E-01
 -8.37713915E-03 -3.32798147E-02  0.00000000E+00 -1.74610027E-02 -3.83739537E-02
  7.59564444E-02  1.45410346E-01  1.07513960E+00  3.26201823E-02 -1.08407944E-01
  0.00000000E+00 -1.30289156E-01  8.72840253E-02  0.00000000E+00 -2.20154885E-01
 -1.55321430E+00  0.00000000E+00  2.69435479E-03  0.00000000E+00  0.00000000E+00
  3.63579608E-03  3.05904718E-03  5.14826262E-02  0.00000000E+00  0.00000000E+00
  1.11230278E-01  5.84011353E-02  0.00000000E+00  2.86915532E-03 -1.00496508E-02
  0.00000000E+00  0.00000000E+00  1.14847789E-02 -9.11156270E-04 -6.32825983E-03
  3.12554637E-01 -2.22298829E+00 -2.17258999E-02  5.90311099E-02  0.00000000E+00
 -1.84356120E-02 -4.23662106E-02  1.39507634E-01 -3.60308215E-01  4.52493303E+00
  9.70371368E-02  1.89788311E-02  0.00000000E+00 -1.21373422E-01  2.97403012E-02
  0.00000000E+00 -1.22988493E-01  1.17239473E-01  0.00000000E+00 -1.11493435E-03
  0.00000000E+00  0.00000000E+00 -9.05697614E-03 -1.16415259E-04 -9.60042990E-02
  0.00000000E+00  0.00000000E+00  1.06022706E-02 -1.62098973E-02  0.00000000E+00
 -1.66866886E-02 -1.85186648E-03  0.00000000E+00  0.00000000E+00 -3.00348438E-03
  1.19932387E-03 -3.47978742E-03  1.68882984E-01 -1.46027490E+00 -2.67314776E-02
  4.15157152E-04  3.34852742E-02 -3.47978742E-03  1.68882984E-01 -1.46027490E+00
 -2.67314776E-02  4.15157152E-04 -3.34852742E-02  1.15663482E-02  2.61596933E-02
 -5.69828927E-02 -1.08289315E-01 -1.94195136E+00  4.56850126E-02  4.10596567E-02
 -3.91141213E-02 -2.21032861E-02 -9.80732930E-02  6.78342266E-02  1.19282279E-01
  5.77942563E-02 -4.88195653E-01 -4.65904271E-03 -5.23038474E-03 -2.17948170E-03
 -5.04662050E-03  2.55283186E-03  5.42470493E-02 -4.14344577E-02 -6.01383917E-02
  1.24967194E-02  2.84698325E-02 -1.86997828E-03 -1.40044838E-03 -3.41409677E-03
 -2.73255717E-03  6.14341343E-03  2.33158122E-03  3.33929883E-03  1.26387275E-02
 -2.06406521E-01  1.40680121E+00 -1.57542901E-02 -3.12990456E-02  2.42988904E-02
 -3.34373910E-03 -7.07875197E-03  3.11643960E-03  1.21898145E-01  2.66221001E-01
  2.42664325E-03 -2.43582263E-02  3.29106528E-02 -3.55707948E-02 -1.10824652E-01
  7.95527434E-02 -1.82231755E-01 -3.99861056E-01  1.95556689E-01 -3.70594399E-03
 -1.95470671E-03  3.08778928E-03  4.83103487E-05 -1.71780442E-03 -1.39491255E-03
  1.63918186E-02 -4.27112726E-03 -5.16495910E-02 -1.92996751E-02 -2.81895104E-03
  9.49789293E-04  1.49812362E-03 -1.20411668E-03  2.37601662E-03 -9.02457210E-04
  8.26229662E-04 -3.34373910E-03 -7.07875197E-03  3.11643960E-03  1.21898145E-01
  2.66221001E-01  2.42664325E-03 -2.43582263E-02 -3.29106528E-02 -3.55707948E-02
 -1.10824652E-01 -7.95527434E-02 -1.82231755E-01 -3.99861056E-01 -1.95556689E-01
 -3.70594399E-03  1.95470671E-03 -3.08778928E-03  4.83103487E-05 -1.71780442E-03
 -1.39491255E-03 -1.63918186E-02  4.27112726E-03 -5.16495910E-02 -1.92996751E-02
  2.81895104E-03  9.49789293E-04  1.49812362E-03  1.20411668E-03 -2.37601662E-03
 -9.02457210E-04  8.26229662E-04  1.15663482E-02  2.61596933E-02 -5.69828927E-02
 -1.08289315E-01 -1.94195136E+00  4.56850126E-02  4.10596567E-02  3.91141213E-02
 -2.21032861E-02 -9.80732930E-02 -6.78342266E-02  1.19282279E-01  5.77942563E-02
  4.88195653E-01 -4.65904271E-03  5.23038474E-03  2.17948170E-03 -5.04662050E-03
  2.55283186E-03  5.42470493E-02  4.14344577E-02  6.01383917E-02  1.24967194E-02
  2.84698325E-02  1.86997828E-03 -1.40044838E-03 -3.41409677E-03  2.73255717E-03
 -6.14341343E-03  2.33158122E-03  3.33929883E-03  1.26387275E-02 -2.06406521E-01
  1.40680121E+00 -1.57542901E-02 -3.12990456E-02 -2.42988904E-02 -3.64556688E-03
 -7.86228075E-03  1.21708984E-02  1.53216598E-01 -9.76303778E-01  3.19556911E-03
  5.58425681E-02  0.00000000E+00 -1.32726590E-01 -3.73130498E-02  0.00000000E+00
 -6.36231649E-01  1.68549068E+00  0.00000000E+00 -5.04431366E-03  0.00000000E+00
  0.00000000E+00 -5.37570532E-03 -1.57015610E-03  5.31963788E-02  0.00000000E+00
  0.00000000E+00  9.78317466E-02  4.01199940E-03  0.00000000E+00 -6.38811097E-04
  3.06100770E-03  0.00000000E+00  0.00000000E+00  3.69067819E-03 -5.05462579E-04
  1.61517427E-02  2.10014111E-01 -1.23908187E+00 -1.05873907E-02 -2.89663641E-02
  0.00000000E+00  1.01769001E-02  2.26167548E-02 -3.21940600E-02 -3.02324633E-01
 -1.81846198E+00 -4.89839660E-02  4.28297766E-02  0.00000000E+00 -7.53919041E-02
 -1.59172063E-01  0.00000000E+00 -1.49364593E+00  5.47231662E-01  0.00000000E+00
 -6.98171346E-03  0.00000000E+00  0.00000000E+00 -2.06928212E-03  1.83074073E-03
 -5.08644355E-03  0.00000000E+00  0.00000000E+00 -1.26692725E-02 -5.86755371E-02
  0.00000000E+00 -1.79018668E-03  5.48500076E-03  0.00000000E+00  0.00000000E+00
 -3.67914400E-03  4.42415250E-03  9.97997627E-03 -8.82441977E-02  1.66274240E+00
  7.33392523E-03 -2.98711632E-02  0.00000000E+00 -2.80474923E-02 -6.65370689E-02
  2.19490662E-01 -5.14585992E-01  6.67289711E+00  9.50265518E-02 -2.06304046E-02
  0.00000000E+00 -1.22168812E-01 -4.52804682E-02  0.00000000E+00 -2.93445448E-01
 -3.17156876E-01  0.00000000E+00 -4.33870101E-05  0.00000000E+00  0.00000000E+00
 -2.06685004E-03 -2.73543242E-03 -1.35636716E-01  0.00000000E+00  0.00000000E+00
 -2.25564458E-02  2.52729772E-02  0.00000000E+00 -1.78458867E-02  2.11025053E-03
  0.00000000E+00  0.00000000E+00 -4.50685627E-04 -4.10760041E-04  2.64915831E-03
  1.89506285E-01 -1.84046627E+00 -3.06385646E-02 -1.91836783E-03  4.22840849E-02
  2.64915831E-03  1.89506285E-01 -1.84046627E+00 -3.06385646E-02 -1.91836783E-03
 -4.22840849E-02 -2.37993165E-02 -5.46708574E-02  1.16166310E-01  7.62210361E-02
  2.34727358E+00 -1.08897157E-01 -5.26552248E-02 -4.75466828E-02  5.75168756E-03
 -1.90650759E-02 -2.19603332E-01 -7.49629645E-01 -9.51268016E-01 -4.37700996E-02
 -1.28732151E-02 -5.76080680E-03 -1.97599570E-03  3.10367890E-03 -3.33484806E-03
  1.39199029E-02  3.24751278E-02  1.12004230E-01  4.17563475E-02 -6.69307432E-02
 -1.94715044E-03  2.80664965E-03  2.95278130E-03  2.98569818E-03 -6.82309928E-03
 -1.47991443E-04  2.89191559E-04 -6.03593141E-03  2.22555280E-01 -1.88164170E+00
  8.31772504E-03  2.54527069E-02 -4.31754595E-02 -4.69360104E-03 -1.01158887E-02
 -5.86645703E-02  6.67252061E-01  1.64606501E+00 -7.92143679E-02  1.55092501E-02
 -2.96896445E-02 -1.88378655E-04 -1.79972571E-02 -3.86019719E-01  4.55077008E-02
  1.18403963E-01 -7.95833451E-01 -5.22793496E-03 -3.07264561E-03  8.45582140E-04
 -1.37954403E-03  5.74399653E-03  1.10843362E-01 -4.15383366E-02  3.03786169E-02
  9.87446267E-03  5.69912843E-03 -8.18746335E-03  3.60070357E-03  3.95779884E-04
  2.09294500E-03  3.63277352E-04  1.85707361E-03  1.97490184E-03  4.69360104E-03
  1.01158887E-02  5.86645703E-02 -6.67252061E-01 -1.64606501E+00  7.92143679E-02
 -1.55092501E-02 -2.96896445E-02  1.88378655E-04  1.79972571E-02 -3.86019719E-01
 -4.55077008E-02 -1.18403963E-01 -7.95833451E-01  5.22793496E-03 -3.07264561E-03
  8.45582140E-04  1.37954403E-03 -5.74399653E-03 -1.10843362E-01 -4.15383366E-02
  3.03786169E-02 -9.87446267E-03 -5.69912843E-03 -8.18746335E-03 -3.60070357E-03
 -3.95779884E-04  2.09294500E-03  3.63277352E-04 -1.85707361E-03 -1.97490184E-03
  2.37993165E-02  5.46708574E-02 -1.16166310E-01 -7.62210361E-02 -2.34727358E+00
  1.08897157E-01  5.26552248E-02 -4.75466828E-02 -5.75168756E-03  1.90650759E-02
 -2.19603332E-01  7.49629645E-01  9.51268016E-01 -4.37700996E-02  1.28732151E-02
 -5.76080680E-03 -1.97599570E-03 -3.10367890E-03  3.33484806E-03 -1.39199029E-02
  3.24751278E-02  1.12004230E-01 -4.17563475E-02  6.69307432E-02 -1.94715044E-03
 -2.80664965E-03 -2.95278130E-03  2.98569818E-03 -6.82309928E-03  1.47991443E-04
 -2.89191559E-04  6.03593141E-03 -2.22555280E-01  1.88164170E+00 -8.31772504E-03
 -2.54527069E-02 -4.31754595E-02  0.00000000E+00  0.00000000E+00  0.00000000E+00
  0.00000000E+00  0.00000000E+00  0.00000000E+00  0.00000000E+00  8.90366549E-02
  0.00000000E+00  0.00000000E+00  4.72478802E-02  0.00000000E+00  0.00000000E+00
 -1.81528778E-01  0.00000000E+00  2.81447526E-03  3.20049414E-04  0.00000000E+00
  0.00000000E+00  0.00000000E+00  3.49077549E-02  3.43433995E-02  0.00000000E+00
  0.00000000E+00  1.86728338E-03  0.00000000E+00  0.00000000E+00  7.13726644E-04
 -5.32886688E-03  0.00000000E+00  0.00000000E+00  0.00000000E+00  0.00000000E+00
  0.00000000E+00  0.00000000E+00  0.00000000E+00  3.35809127E-03  0.00000000E+00
  0.00000000E+00  0.00000000E+00  0.00000000E+00  0.00000000E+00  0.00000000E+00
  0.00000000E+00  1.11252712E-01  0.00000000E+00  0.00000000E+00  1.03535460E-01
  0.00000000E+00  0.00000000E+00 -3.82842541E-01  0.00000000E+00 -5.12517496E-03
  1.91567083E-03  0.00000000E+00  0.00000000E+00  0.00000000E+00  6.19020149E-02
 -1.11477404E-02  0.00000000E+00  0.00000000E+00 -1.45943371E-03  0.00000000E+00
  0.00000000E+00 -2.97409596E-03  2.88332679E-04  0.00000000E+00  0.00000000E+00
  0.00000000E+00  0.00000000E+00  0.00000000E+00  0.00000000E+00  0.00000000E+00
 -7.48085385E-05  0.00000000E+00  0.00000000E+00  0.00000000E+00  0.00000000E+00
  0.00000000E+00  0.00000000E+00  0.00000000E+00  8.86212714E-02  0.00000000E+00
  0.00000000E+00 -2.67051874E-02  0.00000000E+00  0.00000000E+00  1.00405440E+00
  0.00000000E+00 -7.17602405E-03  1.00569309E-03  0.00000000E+00  0.00000000E+00
  0.00000000E+00 -7.70646620E-02 -2.22659070E-03  0.00000000E+00  0.00000000E+00
 -3.21064700E-03  0.00000000E+00  0.00000000E+00 -7.70144828E-03 -1.10415770E-03
  0.00000000E+00  0.00000000E+00  9.25877502E-03 -1.09546070E-01  1.05695278E+00
  1.34798028E-02  9.28910174E-05 -2.23289386E-02 -9.25877502E-03  1.09546070E-01
 -1.05695278E+00 -1.34798028E-02 -9.28910174E-05 -2.23289386E-02  1.30034323E-02
  3.02050292E-02 -5.81215288E-02 -8.04129814E-02 -7.29832948E-01 -1.33073797E-02
 -1.16735062E-02 -1.18379341E-02 -8.49260531E-02  5.11677077E-02  7.64496655E-02
 -3.51564326E-01  5.33566420E-01 -3.09680752E-01 -7.34299366E-03 -2.70621178E-03
  2.69026132E-04 -7.93197707E-04  1.79378573E-03  1.64857618E-02  1.83935689E-02
 -3.68459462E-02 -5.47060133E-02  4.80375787E-02 -1.69946059E-03 -1.81967429E-03
 -2.90923189E-03  2.70218215E-03 -1.06458707E-03 -3.16291859E-03  1.30445674E-03
  6.61291986E-03 -4.95888824E-02  6.86676198E-01 -1.09507346E-02 -9.72769019E-03
  5.96472540E-03 -5.89893065E-03 -1.40867062E-02  2.01731760E-02  1.12560606E-01
 -5.19771202E-01  4.58988219E-02 -3.57697063E-02  7.43047904E-03  9.68647236E-02
  4.06167526E-02 -4.58404195E-02  1.95315586E-04  4.99438165E-01  2.80780698E-01
  3.19206189E-03 -4.84512586E-03  6.41633766E-03  1.64506783E-03 -4.63474403E-03
 -4.13952350E-03 -2.41228602E-02 -2.49057221E-02  2.97644022E-02  4.95337287E-02
  1.94992030E-03  1.76763951E-03 -2.42380382E-03 -2.03406675E-03 -1.39097301E-03
 -7.20133405E-04  9.08139945E-04 -5.89893065E-03 -1.40867062E-02  2.01731760E-02
  1.12560606E-01 -5.19771202E-01  4.58988219E-02 -3.57697063E-02 -7.43047904E-03
  9.68647236E-02  4.06167526E-02  4.58404195E-02  1.95315586E-04  4.99438165E-01
 -2.80780698E-01  3.19206189E-03  4.84512586E-03 -6.41633766E-03  1.64506783E-03
 -4.63474403E-03 -4.13952350E-03  2.41228602E-02  2.49057221E-02  2.97644022E-02
  4.95337287E-02 -1.94992030E-03  1.76763951E-03 -2.42380382E-03  2.03406675E-03
  1.39097301E-03 -7.20133405E-04  9.08139945E-04  1.30034323E-02  3.02050292E-02
 -5.81215288E-02 -8.04129814E-02 -7.29832948E-01 -1.33073797E-02 -1.16735062E-02
  1.18379341E-02 -8.49260531E-02  5.11677077E-02 -7.64496655E-02 -3.51564326E-01
  5.33566420E-01  3.09680752E-01 -7.34299366E-03  2.70621178E-03 -2.69026132E-04
 -7.93197707E-04  1.79378573E-03  1.64857618E-02 -1.83935689E-02  3.68459462E-02
 -5.47060133E-02  4.80375787E-02  1.69946059E-03 -1.81967429E-03 -2.90923189E-03
 -2.70218215E-03  1.06458707E-03 -3.16291859E-03  1.30445674E-03  6.61291986E-03
 -4.95888824E-02  6.86676198E-01 -1.09507346E-02 -9.72769019E-03 -5.96472540E-03
  2.91758843E-02  6.58648868E-02 -1.17095231E-01 -3.77811731E-01 -2.37614438E+00
 -4.69947698E-02 -1.08360277E-01  0.00000000E+00  7.99595716E-02  2.68099293E-01
  0.00000000E+00 -5.93574177E-01 -2.26785339E+00  0.00000000E+00 -2.11576941E-03
  0.00000000E+00  0.00000000E+00  9.71129733E-04  6.68327868E-03 -6.12130638E-02
  0.00000000E+00  0.00000000E+00 -2.19521708E-01  8.10432315E-02  0.00000000E+00
 -6.62945055E-04 -1.19200109E-02  0.00000000E+00  0.00000000E+00 -2.41819143E-03
 -8.93237940E-03  1.19481691E-02 -3.89940820E-01  3.55504349E+00  2.41538165E-02
  8.31192689E-02  0.00000000E+00 -1.79098998E-02 -4.04115101E-02  5.04348104E-02
  2.44989898E-01  2.64819945E+00  2.03111041E-02 -6.73095362E-02  0.00000000E+00
 -1.26095980E-01  1.73426972E-01  0.00000000E+00 -2.06986005E-01 -1.29623215E+00
  0.00000000E+00 -3.56186535E-03  0.00000000E+00  0.00000000E+00 -9.04897857E-03
  3.28033710E-03  2.29941135E-02  0.00000000E+00  0.00000000E+00  1.37093313E-01
  9.37213274E-02  0.00000000E+00 -9.63897971E-04 -8.84538760E-03  0.00000000E+00
  0.00000000E+00  4.67428685E-04 -2.70357636E-03  1.40091571E-02  2.89845504E-01
 -2.07395911E+00 -2.42948657E-02  4.79213855E-02  0.00000000E+00 -8.37861637E-03
 -2.03235019E-02  8.41145604E-02 -2.65358529E-01  1.20026518E+00  2.83505795E-02
  9.60493336E-03  0.00000000E+00  1.09520880E-02  1.08836568E-01  0.00000000E+00
  2.56516248E-01  7.64040009E-01  0.00000000E+00  3.71913908E-04  0.00000000E+00
  0.00000000E+00  2.44164960E-03  1.16639489E-02 -3.79065608E-02  0.00000000E+00
  0.00000000E+00 -1.67363929E-02 -8.29291857E-02  0.00000000E+00 -6.47254669E-03
 -6.28712800E-03  0.00000000E+00  0.00000000E+00 -1.70150118E-04 -1.01842910E-03
  3.63874557E-03  6.54097094E-02 -5.81271270E-01 -8.70858232E-03  4.10901170E-03
  1.43511000E-02  3.63874557E-03  6.54097094E-02 -5.81271270E-01 -8.70858232E-03
  4.10901170E-03 -1.43511000E-02  1.96809427E-02  4.56698442E-02 -1.43669694E-01
  1.55257326E-01 -1.19266464E+00 -6.92548871E-02  7.11877226E-02 -7.53874997E-02
 -1.45759089E-01  5.84793086E-04  1.84291737E-02  1.62129690E-01  1.25005034E+00
 -1.25586795E+00 -2.07462529E-03 -3.11517398E-03  1.32014688E-03  3.65689386E-03
 -6.55934719E-04  3.11254489E-02 -6.73254995E-02 -1.39468487E-01 -3.39884219E-02
  6.44406061E-02 -5.92399213E-03 -3.74447747E-03 -5.11825182E-03 -1.78644825E-03
  8.61300172E-03  4.58140243E-03  3.02183220E-04  5.51470765E-04 -3.07647767E-01
  2.45959175E+00 -3.21522722E-02 -3.58292511E-02  4.00322533E-02 -3.00304355E-04
 -1.02670278E-03  1.96398018E-02 -1.73767167E-01 -6.49329700E-01 -1.97138011E-02
 -3.66442486E-02 -2.68873162E-02 -5.33171677E-02 -9.21857633E-04  5.86393909E-02
 -3.19553865E-01 -1.03935659E-01  1.44908092E-01 -3.76680128E-03 -3.31715647E-03
 -4.81335802E-04  5.91210818E-03  4.35541818E-04 -2.27798963E-02  2.45749399E-02
 -1.74507784E-02 -1.44450252E-02  2.84934121E-02 -3.70402680E-04 -2.27831470E-03
 -3.62767641E-04  8.44087555E-04  4.23327544E-04  2.32800485E-03 -1.02542113E-04
  3.00304355E-04  1.02670278E-03 -1.96398018E-02  1.73767167E-01  6.49329700E-01
  1.97138011E-02  3.66442486E-02 -2.68873162E-02  5.33171677E-02  9.21857633E-04
  5.86393909E-02  3.19553865E-01  1.03935659E-01  1.44908092E-01  3.76680128E-03
 -3.31715647E-03 -4.81335802E-04 -5.91210818E-03 -4.35541818E-04  2.27798963E-02
  2.45749399E-02 -1.74507784E-02  1.44450252E-02 -2.84934121E-02 -3.70402680E-04
  2.27831470E-03  3.62767641E-04  8.44087555E-04  4.23327544E-04 -2.32800485E-03
  1.02542113E-04 -1.96809427E-02 -4.56698442E-02  1.43669694E-01 -1.55257326E-01
  1.19266464E+00  6.92548871E-02 -7.11877226E-02 -7.53874997E-02  1.45759089E-01
 -5.84793086E-04  1.84291737E-02 -1.62129690E-01 -1.25005034E+00 -1.25586795E+00
  2.07462529E-03 -3.11517398E-03  1.32014688E-03 -3.65689386E-03  6.55934719E-04
 -3.11254489E-02 -6.73254995E-02 -1.39468487E-01  3.39884219E-02 -6.44406061E-02
 -5.92399213E-03  3.74447747E-03  5.11825182E-03 -1.78644825E-03  8.61300172E-03
 -4.58140243E-03 -3.02183220E-04 -5.51470765E-04  3.07647767E-01 -2.45959175E+00
  3.21522722E-02  3.58292511E-02  4.00322533E-02  0.00000000E+00  0.00000000E+00
  0.00000000E+00  0.00000000E+00  0.00000000E+00  0.00000000E+00  0.00000000E+00
  6.49664194E-02  0.00000000E+00  0.00000000E+00  1.06743951E-01  0.00000000E+00
  0.00000000E+00 -1.51663416E-02  0.00000000E+00  6.53246416E-05 -7.38951170E-03
  0.00000000E+00  0.00000000E+00  0.00000000E+00  1.70848698E-02 -4.20349394E-03
  0.00000000E+00  0.00000000E+00 -3.40233986E-03  0.00000000E+00  0.00000000E+00
 -2.82049174E-03  1.31081095E-03  0.00000000E+00  0.00000000E+00  0.00000000E+00
  0.00000000E+00  0.00000000E+00  0.00000000E+00  0.00000000E+00 -2.71602199E-03
  0.00000000E+00  0.00000000E+00  0.00000000E+00  0.00000000E+00  0.00000000E+00
  0.00000000E+00  0.00000000E+00  1.32979685E-01  0.00000000E+00  0.00000000E+00
  1.35495791E-01  0.00000000E+00  0.00000000E+00  7.28938760E-01  0.00000000E+00
  1.36193594E-02  2.94459110E-03  0.00000000E+00  0.00000000E+00  0.00000000E+00
 -7.12918009E-03 -1.75360659E-02  0.00000000E+00  0.00000000E+00 -1.91598930E-03
  0.00000000E+00  0.00000000E+00  2.15359083E-03  3.86096440E-03  0.00000000E+00
  0.00000000E+00  0.00000000E+00  0.00000000E+00  0.00000000E+00  0.00000000E+00
  0.00000000E+00  8.36802210E-03  0.00000000E+00  0.00000000E+00  0.00000000E+00
  0.00000000E+00  0.00000000E+00  0.00000000E+00  0.00000000E+00  1.17950335E-01
  0.00000000E+00  0.00000000E+00 -2.76691996E-02  0.00000000E+00  0.00000000E+00
  7.62110781E-01  0.00000000E+00 -1.77575088E-02 -5.51839501E-03  0.00000000E+00
  0.00000000E+00  0.00000000E+00 -9.72793928E-02 -9.48192950E-03  0.00000000E+00
  0.00000000E+00 -5.96546859E-03  0.00000000E+00  0.00000000E+00 -1.27118479E-02
  8.22177288E-04  0.00000000E+00  0.00000000E+00  3.35169663E-02 -1.18429329E-01
  1.28849731E+00  2.22482535E-02  3.03522680E-03 -2.60946729E-02 -3.35169663E-02
  1.18429329E-01 -1.28849731E+00 -2.22482535E-02 -3.03522680E-03 -2.60946729E-02
  1.21449182E-02  2.69945472E-02 -4.11415453E-02 -2.12922599E-01 -2.31500227E+00
  2.23104439E-03  7.67470429E-02 -4.01712889E-02 -1.71026940E-01 -8.18504866E-03
  1.22548924E-01 -5.91915609E-01  7.71914213E-01 -2.52862692E-01  3.91646742E-04
 -7.61962586E-03 -3.20223438E-03  1.34592102E-02 -2.53631590E-03  3.60555013E-02
  6.38281707E-03 -9.05761132E-02 -4.24938882E-02  7.28161164E-02 -5.48352602E-03
 -3.75277319E-03 -5.12821158E-03 -8.06033215E-04  2.63124491E-03  3.97931002E-03
  3.91809242E-03  8.36314717E-03 -2.56403117E-01  1.58265994E+00 -2.74219879E-02
 -1.94390663E-02  3.70605550E-02  1.13691209E-02  2.49464263E-02 -8.04793568E-03
 -2.53596931E-01 -6.98551458E-01  7.12079106E-03  3.33852430E-02 -1.14194402E-02
 -7.21584054E-02 -7.92069899E-03  4.34604631E-02 -2.48793246E-01 -5.77115152E-02
  1.94931129E-01 -9.59134272E-04 -3.87802442E-03  4.34814735E-07  3.38045306E-03
  5.54201856E-03 -8.92962235E-03  2.79803368E-02 -7.34996234E-03 -3.05038202E-02
 -2.26780610E-02 -1.55957844E-03  2.65963579E-04  1.70610485E-03  4.88313184E-04
  3.20309561E-03  1.06813854E-03 -1.99390067E-03  1.13691209E-02  2.49464263E-02
 -8.04793568E-03 -2.53596931E-01 -6.98551458E-01  7.12079106E-03  3.33852430E-02
  1.14194402E-02 -7.21584054E-02 -7.92069899E-03 -4.34604631E-02 -2.48793246E-01
 -5.77115152E-02 -1.94931129E-01 -9.59134272E-04  3.87802442E-03 -4.34814735E-07
  3.38045306E-03  5.54201856E-03 -8.92962235E-03 -2.79803368E-02  7.34996234E-03
 -3.05038202E-02 -2.26780610E-02  1.55957844E-03  2.65963579E-04  1.70610485E-03
 -4.88313184E-04 -3.20309561E-03  1.06813854E-03 -1.99390067E-03  1.21449182E-02
  2.69945472E-02 -4.11415453E-02 -2.12922599E-01 -2.31500227E+00  2.23104439E-03
  7.67470429E-02  4.01712889E-02 -1.71026940E-01 -8.18504866E-03 -1.22548924E-01
 -5.91915609E-01  7.71914213E-01  2.52862692E-01  3.91646742E-04  7.61962586E-03
  3.20223438E-03  1.34592102E-02 -2.53631590E-03  3.60555013E-02 -6.38281707E-03
  9.05761132E-02 -4.24938882E-02  7.28161164E-02  5.48352602E-03 -3.75277319E-03
 -5.12821158E-03  8.06033215E-04 -2.63124491E-03  3.97931002E-03  3.91809242E-03
  8.36314717E-03 -2.56403117E-01  1.58265994E+00 -2.74219879E-02 -1.94390663E-02
 -3.70605550E-02 -1.73086012E-02 -3.91679281E-02  6.48667642E-02  1.60445185E-01
  3.05327508E+00 -2.18432961E-02  6.25662440E-02  0.00000000E+00 -2.26184658E-01
 -1.06860449E-01  0.00000000E+00  6.52392442E-02  1.90170891E-01  0.00000000E+00
  4.17582974E-03  0.00000000E+00  0.00000000E+00  5.95231389E-03  1.91463972E-03
  1.70334321E-02  0.00000000E+00  0.00000000E+00  1.37720431E-01  3.14819786E-03
  0.00000000E+00  2.05532166E-03  7.77375208E-03  0.00000000E+00  0.00000000E+00
  4.57387019E-03  2.63542740E-03 -2.23255193E-02  1.94722314E-01 -1.60242891E+00
 -1.33807490E-02 -4.54581536E-02  0.00000000E+00 -3.37401261E-02 -7.72674761E-02
  1.17485309E-01  1.51243620E-01  6.32305027E+00 -5.74730565E-03 -1.69765881E-02
  0.00000000E+00 -2.73444540E-01  1.31508847E-01  0.00000000E+00 -4.32603779E-01
  6.54920873E-01  0.00000000E+00  6.33637368E-03  0.00000000E+00  0.00000000E+00
 -2.54164901E-04 -9.35432161E-03 -3.79664893E-03  0.00000000E+00  0.00000000E+00
  1.49443064E-01  4.53422268E-02  0.00000000E+00 -8.66528900E-04 -8.05068254E-03
  0.00000000E+00  0.00000000E+00 -5.59224154E-04 -1.43446201E-04  5.58499611E-03
  2.34537526E-01 -1.33761681E+00 -1.48759967E-02  4.40546611E-02  0.00000000E+00
  1.97545711E-02  4.56446267E-02 -9.92120783E-02  7.70406107E-02 -4.22582269E+00
  1.14083805E-02  4.80084739E-02  0.00000000E+00  5.44174462E-02  1.05647882E-01
  0.00000000E+00  7.20162050E-01  4.84903135E-01  0.00000000E+00  5.94245612E-04
  0.00000000E+00  0.00000000E+00  1.28712225E-04  6.53611219E-03  9.86698473E-03
  0.00000000E+00  0.00000000E+00  3.74246243E-02 -1.39451480E-02  0.00000000E+00
  5.73917859E-03 -6.17972295E-04  0.00000000E+00  0.00000000E+00 -1.09897620E-03
  9.26670488E-05  4.85264560E-03 -1.39718799E-02  7.43234048E-01  7.63716995E-03
  5.65019724E-03 -1.27138683E-02  4.85264560E-03 -1.39718799E-02  7.43234048E-01
  7.63716995E-03  5.65019724E-03  1.27138683E-02  1.80709942E-02  4.10925466E-02
 -6.11282378E-02 -1.66659718E-01 -2.55475551E+00  1.84814395E-02 -8.91515107E-02
 -3.50572454E-02 -2.21034505E-02 -1.97823315E-01  1.69682280E-02 -5.50470655E-02
 -1.13453806E+00 -8.37721228E-03 -6.48940078E-03  3.95581241E-03  5.23918395E-03
 -1.47687441E-02 -2.44906655E-03  1.21469264E-02  7.75322668E-03  1.06743438E-03
  9.54178973E-03  1.67636980E-02 -1.30041121E-03 -1.67506866E-03 -1.85574297E-03
  4.09561453E-04  4.52352016E-03  2.40399045E-03  3.43817804E-03 -6.72335696E-03
 -1.04199620E-01  2.14296721E-01 -4.22912085E-06 -2.11844265E-02  4.26731065E-03
 -2.64053571E-02 -6.03728293E-02  9.04637554E-02  5.62237409E-02  4.71004580E+00
 -1.93539387E-02 -8.54737514E-02  2.10842816E-02  4.23745550E-02 -1.46129407E-01
  9.23571439E-03  1.19223772E+00 -1.25416430E+00 -4.33513457E-01  1.14129484E-02
  8.15118135E-03  4.54891582E-03  8.28311596E-03  2.26887067E-03 -2.41779133E-02
 -2.50469767E-02  1.95534898E-02 -1.00417446E-02 -2.05101002E-02  4.25555214E-05
 -1.99438243E-03  1.64732072E-03 -3.46331870E-03  3.16267916E-04  2.00414653E-03
  3.02084952E-03 -2.64053571E-02 -6.03728293E-02  9.04637554E-02  5.62237409E-02
  4.71004580E+00 -1.93539387E-02 -8.54737514E-02 -2.10842816E-02  4.23745550E-02
 -1.46129407E-01 -9.23571439E-03  1.19223772E+00 -1.25416430E+00  4.33513457E-01
  1.14129484E-02 -8.15118135E-03 -4.54891582E-03  8.28311596E-03  2.26887067E-03
 -2.41779133E-02  2.50469767E-02 -1.95534898E-02 -1.00417446E-02 -2.05101002E-02
 -4.25555214E-05 -1.99438243E-03  1.64732072E-03  3.46331870E-03 -3.16267916E-04
  2.00414653E-03  3.02084952E-03  1.80709942E-02  4.10925466E-02 -6.11282378E-02
 -1.66659718E-01 -2.55475551E+00  1.84814395E-02 -8.91515107E-02  3.50572454E-02
 -2.21034505E-02 -1.97823315E-01 -1.69682280E-02 -5.50470655E-02 -1.13453806E+00
  8.37721228E-03 -6.48940078E-03 -3.95581241E-03 -5.23918395E-03 -1.47687441E-02
 -2.44906655E-03  1.21469264E-02 -7.75322668E-03 -1.06743438E-03  9.54178973E-03
  1.67636980E-02  1.30041121E-03 -1.67506866E-03 -1.85574297E-03 -4.09561453E-04
 -4.52352016E-03  2.40399045E-03  3.43817804E-03 -6.72335696E-03 -1.04199620E-01
  2.14296721E-01 -4.22912085E-06 -2.11844265E-02 -4.26731065E-03 -1.69859947E-03
 -3.82865685E-03  5.48925628E-02 -7.12427405E-02 -4.51610429E+00  8.54941676E-02
  3.13036812E-02  0.00000000E+00  1.05225245E-01  3.45178769E-02  0.00000000E+00
  1.55985473E+00  2.86731340E+00  0.00000000E+00  5.29793456E-03  0.00000000E+00
  0.00000000E+00 -4.50139768E-03  1.31622753E-02  8.97371961E-02  0.00000000E+00
  0.00000000E+00  4.75820386E-02 -3.89697940E-03  0.00000000E+00  8.51155629E-05
  1.40903445E-05  0.00000000E+00  0.00000000E+00  6.94409164E-03  6.25488403E-03
  2.06040182E-02  1.72014902E-01 -1.71895186E+00  2.95626434E-03 -2.85067415E-02
  0.00000000E+00  2.36625361E-03  5.61693487E-03  1.35338347E-02 -6.77889584E-02
  4.43747523E-02  4.77670950E-02 -7.81970076E-02  0.00000000E+00 -3.42893588E-02
  1.41570227E-02  0.00000000E+00 -1.01012534E-01 -1.29676606E+00  0.00000000E+00
  1.22837134E-03  0.00000000E+00  0.00000000E+00  2.90443263E-03  1.58741235E-02
  3.94166855E-02  0.00000000E+00  0.00000000E+00  1.00034946E-01  8.08270340E-02
  0.00000000E+00  2.45979480E-03 -5.15436143E-03  0.00000000E+00  0.00000000E+00
  9.06798386E-03 -5.87337952E-03 -4.04360224E-02  1.10771795E-01 -1.76355240E+00
 -2.25527160E-02  3.62336804E-02  0.00000000E+00  6.65247099E-03  1.62685168E-02
 -7.72804231E-02  1.93777484E-01  2.09217666E+00  3.12669107E-03 -1.28175025E-01
  0.00000000E+00 -7.48156786E-02 -7.18203997E-02  0.00000000E+00 -1.37774869E+00
 -3.45902538E-01  0.00000000E+00  4.03515532E-03  0.00000000E+00  0.00000000E+00
 -7.81293837E-03 -3.10039205E-03 -5.78322964E-03  0.00000000E+00  0.00000000E+00
  4.58226102E-02 -3.25603131E-02  0.00000000E+00  6.36258710E-03 -4.21728681E-04
  0.00000000E+00  0.00000000E+00  2.29615758E-04  4.29009874E-04  2.11724126E-04
 -3.38570555E-02  3.84558328E-01  3.45571036E-04 -4.25362762E-03 -1.08029451E-02
  2.11724126E-04 -3.38570555E-02  3.84558328E-01  3.45571036E-04 -4.25362762E-03
  1.08029451E-02  5.02510280E-03  1.14068090E-02 -1.36797090E-02  6.31390251E-03
 -1.00507067E+00  9.44859326E-02 -4.82055207E-02  6.54964553E-02  1.67040998E-01
 -3.86541064E-02  9.08704533E-02  5.56485628E-02 -9.82667219E-01  1.18918282E+00
  6.61202981E-03  8.33025159E-04 -2.28826141E-04 -1.99005983E-03  7.21163399E-03
 -4.66756114E-03  2.51718695E-02  2.46936272E-02  1.39014914E-02 -6.43309018E-03
  1.49082126E-03 -2.39739660E-03  1.05373215E-03 -2.84725659E-03 -3.11964043E-04
 -1.26967411E-03  1.56961659E-03  2.05282729E-02  6.58652785E-02 -8.63419582E-01
  8.30899231E-03  4.63179991E-03 -1.48604989E-03 -6.43226686E-03 -1.39736687E-02
 -1.50242783E-02  3.33342289E-01  2.62286443E+00  5.65314347E-02  5.02566959E-02
  5.62628421E-02  1.30334508E-01  3.62300322E-02 -6.77728428E-02  5.12727829E-01
  6.17143272E-02 -4.68803075E-01  5.26821386E-03  1.90136817E-03 -7.54414606E-04
  9.50821799E-04 -7.52135699E-03  4.44924853E-02 -1.36753461E-02  6.03298233E-03
  1.87510930E-02  1.41772622E-03 -1.43286075E-03 -1.10376917E-03 -3.10962909E-03
 -1.72002928E-03 -1.92422740E-03 -3.50899139E-04  7.49637476E-04  6.43226686E-03
  1.39736687E-02  1.50242783E-02 -3.33342289E-01 -2.62286443E+00 -5.65314347E-02
 -5.02566959E-02  5.62628421E-02 -1.30334508E-01 -3.62300322E-02 -6.77728428E-02
 -5.12727829E-01 -6.17143272E-02 -4.68803075E-01 -5.26821386E-03  1.90136817E-03
 -7.54414606E-04 -9.50821799E-04  7.52135699E-03 -4.44924853E-02 -1.36753461E-02
  6.03298233E-03 -1.87510930E-02 -1.41772622E-03 -1.43286075E-03  1.10376917E-03
  3.10962909E-03 -1.72002928E-03 -1.92422740E-03  3.50899139E-04 -7.49637476E-04
 -5.02510280E-03 -1.14068090E-02  1.36797090E-02 -6.31390251E-03  1.00507067E+00
 -9.44859326E-02  4.82055207E-02  6.54964553E-02 -1.67040998E-01  3.86541064E-02
  9.08704533E-02 -5.56485628E-02  9.82667219E-01  1.18918282E+00 -6.61202981E-03
  8.33025159E-04 -2.28826141E-04  1.99005983E-03 -7.21163399E-03  4.66756114E-03
  2.51718695E-02  2.46936272E-02 -1.39014914E-02  6.43309018E-03  1.49082126E-03
  2.39739660E-03 -1.05373215E-03 -2.84725659E-03 -3.11964043E-04  1.26967411E-03
 -1.56961659E-03 -2.05282729E-02 -6.58652785E-02  8.63419582E-01 -8.30899231E-03
 -4.63179991E-03 -1.48604989E-03  0.00000000E+00  0.00000000E+00  0.00000000E+00
  0.00000000E+00  0.00000000E+00  0.00000000E+00  0.00000000E+00 -1.25899269E-01
  0.00000000E+00  0.00000000E+00 -1.56366857E-01  0.00000000E+00  0.00000000E+00
 -1.46708620E+00  0.00000000E+00 -5.33639197E-03 -1.30344243E-02  0.00000000E+00
  0.00000000E+00  0.00000000E+00  2.82729790E-02  3.10036499E-02  0.00000000E+00
  0.00000000E+00  3.19453564E-03  0.00000000E+00  0.00000000E+00 -2.75172499E-03
 -5.10968257E-03  0.00000000E+00  0.00000000E+00  0.00000000E+00  0.00000000E+00
  0.00000000E+00  0.00000000E+00  0.00000000E+00 -2.03091529E-02  0.00000000E+00
  0.00000000E+00  0.00000000E+00  0.00000000E+00  0.00000000E+00  0.00000000E+00
  0.00000000E+00 -1.24004476E-01  0.00000000E+00  0.00000000E+00 -9.15634060E-02
  0.00000000E+00  0.00000000E+00 -1.35872867E+00  0.00000000E+00 -8.09041077E-03
  1.10393178E-02  0.00000000E+00  0.00000000E+00  0.00000000E+00  3.52452944E-02
 -9.47541400E-03  0.00000000E+00  0.00000000E+00  2.01642860E-03  0.00000000E+00
  0.00000000E+00 -4.38744983E-03  2.62575213E-03  0.00000000E+00  0.00000000E+00
  0.00000000E+00  0.00000000E+00  0.00000000E+00  0.00000000E+00  0.00000000E+00
 -1.90376891E-02  0.00000000E+00  0.00000000E+00  0.00000000E+00  0.00000000E+00
  0.00000000E+00  0.00000000E+00  0.00000000E+00  1.75558223E-01  0.00000000E+00
  0.00000000E+00 -9.33384494E-02  0.00000000E+00  0.00000000E+00  2.61364918E+00
  0.00000000E+00 -1.58003075E-03  3.88615677E-04  0.00000000E+00  0.00000000E+00
  0.00000000E+00 -1.32044373E-01 -4.51558255E-03  0.00000000E+00  0.00000000E+00
 -1.97305445E-03  0.00000000E+00  0.00000000E+00 -1.17287638E-02 -1.55397916E-03
  0.00000000E+00  0.00000000E+00 -2.08412307E-02 -2.89323995E-01  2.30326146E+00
  2.58419100E-02  1.09640962E-03 -4.44683156E-02  2.08412307E-02  2.89323995E-01
 -2.30326146E+00 -2.58419100E-02 -1.09640962E-03 -4.44683156E-02  1.05668140E-02
  2.47875561E-02 -2.13946977E-02  7.76826431E-02 -4.83056857E+00  1.78421422E-02
 -5.65727923E-02  7.81794843E-02 -3.71187809E-02 -1.78178875E-02  9.05152027E-02
 -2.25547737E+00 -2.08027097E+00  1.61458843E+00 -1.62749442E-02 -7.73345819E-03
  3.80854878E-03  1.76885274E-03  2.30175625E-03 -5.69078081E-03  5.46212672E-02
  6.87465743E-02 -4.76061335E-04 -6.05067268E-02  1.56286306E-03  1.40298885E-03
  2.75026810E-03  2.19992055E-03 -2.80612995E-03 -3.42806247E-03  1.05284459E-03
 -7.72296265E-03  8.90332458E-02 -1.82161639E+00  9.37078407E-04  9.74224233E-03
 -2.38096987E-02 -6.08832613E-03 -1.40300021E-02  3.95398714E-02 -1.92201568E-01
  1.73656102E+00  7.95340079E-04 -4.61445144E-02  4.26498202E-02 -8.40349618E-02
 -1.41768002E-01  1.05910196E-01 -2.60323403E-01 -1.12169973E+00 -2.63845611E-01
 -6.65100539E-03 -3.56020789E-03 -1.07982050E-03  1.29839986E-02 -1.32063049E-03
  3.08333896E-02  7.82933977E-03  1.98894063E-02 -2.15799657E-02 -7.05154260E-03
 -3.54891623E-03 -1.16633470E-04 -1.11337281E-04 -6.65497328E-04  1.30585431E-03
 -2.49114745E-03 -5.91557708E-04 -6.08832613E-03 -1.40300021E-02  3.95398714E-02
 -1.92201568E-01  1.73656102E+00  7.95340079E-04 -4.61445144E-02 -4.26498202E-02
 -8.40349618E-02 -1.41768002E-01 -1.05910196E-01 -2.60323403E-01 -1.12169973E+00
  2.63845611E-01 -6.65100539E-03  3.56020789E-03  1.07982050E-03  1.29839986E-02
 -1.32063049E-03  3.08333896E-02 -7.82933977E-03 -1.98894063E-02 -2.15799657E-02
 -7.05154260E-03  3.54891623E-03 -1.16633470E-04 -1.11337281E-04  6.65497328E-04
 -1.30585431E-03 -2.49114745E-03 -5.91557708E-04  1.05668140E-02  2.47875561E-02
 -2.13946977E-02  7.76826431E-02 -4.83056857E+00  1.78421422E-02 -5.65727923E-02
 -7.81794843E-02 -3.71187809E-02 -1.78178875E-02 -9.05152027E-02 -2.25547737E+00
 -2.08027097E+00 -1.61458843E+00 -1.62749442E-02  7.73345819E-03 -3.80854878E-03
  1.76885274E-03  2.30175625E-03 -5.69078081E-03 -5.46212672E-02 -6.87465743E-02
 -4.76061335E-04 -6.05067268E-02 -1.56286306E-03  1.40298885E-03  2.75026810E-03
 -2.19992055E-03  2.80612995E-03 -3.42806247E-03  1.05284459E-03 -7.72296265E-03
  8.90332458E-02 -1.82161639E+00  9.37078407E-04  9.74224233E-03  2.38096987E-02
 -1.55843975E-02 -3.56850855E-02  3.16146591E-02  7.96861501E-02  4.71961594E+00
 -1.55475992E-02 -3.02423211E-02  0.00000000E+00 -5.70625477E-02 -1.41935531E-01
  0.00000000E+00  2.92265418E-01 -1.95277694E+00  0.00000000E+00  1.55657103E-03
  0.00000000E+00  0.00000000E+00 -8.40570474E-03  9.38382949E-03 -4.32461401E-02
  0.00000000E+00  0.00000000E+00  1.53312937E-02  3.16485539E-02  0.00000000E+00
 -3.13840140E-03  1.92034095E-03  0.00000000E+00  0.00000000E+00 -4.24934602E-03
 -3.05610962E-03  2.48894538E-02  1.06948317E-01  4.70113573E-01  1.58383530E-03
 -5.11337718E-03  0.00000000E+00 -1.01499608E-02 -2.31419018E-02 -1.05555659E-02
  3.86865571E-02  9.99376438E+00 -8.50469394E-02  3.26021075E-02  0.00000000E+00
 -1.43083648E-01  4.95496711E-02  0.00000000E+00 -2.68445035E+00  4.75177866E+00
  0.00000000E+00  2.65803740E-03  0.00000000E+00  0.00000000E+00 -9.58362350E-04
  7.74660162E-03 -1.04701397E-01  0.00000000E+00  0.00000000E+00 -3.10708989E-02
 -3.09816536E-02  0.00000000E+00 -2.70935927E-03 -1.25584368E-03  0.00000000E+00
  0.00000000E+00 -9.00714355E-03  5.42992185E-03 -1.96746420E-02 -9.95480251E-02
  2.19763532E+00  1.83414585E-03 -2.17410940E-02  0.00000000E+00  7.72867291E-03
  1.63755093E-02  2.44705166E-02 -1.56673742E-01 -7.56326284E+00 -4.93025191E-03
 -7.63100822E-02  0.00000000E+00  1.49423862E-01 -2.89107265E-02  0.00000000E+00
  3.40997084E+00 -3.46400189E-01  0.00000000E+00 -1.13137853E-02  0.00000000E+00
  0.00000000E+00  1.46074131E-02 -2.78613350E-03  4.81157678E-02  0.00000000E+00
  0.00000000E+00 -5.42639859E-02 -1.21563804E-02  0.00000000E+00 -4.97554581E-03
  2.55853656E-04  0.00000000E+00  0.00000000E+00 -1.62838739E-03  2.72113555E-04
 -3.80505218E-03  7.28153138E-03 -5.84586203E-02  1.07978191E-02 -1.89572637E-03
  5.46314165E-03 -3.80505218E-03  7.28153138E-03 -5.84586203E-02  1.07978191E-02
 -1.89572637E-03 -5.46314165E-03  5.04239542E-04  1.76089282E-03 -3.20404566E-02
  2.10538121E-01 -6.19866602E+00 -8.71771289E-03 -1.64031011E-02 -5.78628993E-02
 -3.46794202E-02 -1.63164373E-01 -8.97988585E-02 -5.30853713E-01 -1.90866574E+00
  6.15597957E-01 -7.00403404E-03 -8.63754474E-04 -3.76367124E-03 -7.89538267E-03
  4.61492325E-03  7.44146006E-02 -1.18923547E-02  1.40297911E-02  2.17804300E-02
  1.59857971E-03 -9.57415714E-03 -8.05882409E-04 -3.88649440E-03 -4.90911018E-03
  5.17796831E-03  1.16574229E-05  7.80641321E-04  1.45568575E-02 -1.98438167E-02
  2.53595096E-01 -6.86308307E-03 -2.23222164E-02  1.13288681E-03 -3.27203803E-02
 -7.51161829E-02  3.15453815E-02  7.87455010E-01  1.39621375E+01  8.24793087E-02
  1.90855509E-02  4.29887911E-02  2.06243078E-01 -7.54049369E-02 -5.38231105E-01
  1.52670778E+00 -1.97196613E+00 -3.78880959E+00 -4.44057938E-03  4.58834228E-03
 -2.60727896E-03  2.81081730E-03  4.49008935E-04  1.56018340E-01 -1.03660495E-01
  4.87532350E-02 -3.22759068E-02  1.12903387E-02 -9.26143442E-03  6.42717122E-03
 -3.85882526E-03 -2.52422706E-04 -2.20275626E-03  6.10186316E-04  7.39158463E-03
  3.27203803E-02  7.51161829E-02 -3.15453815E-02 -7.87455010E-01 -1.39621375E+01
 -8.24793087E-02 -1.90855509E-02  4.29887911E-02 -2.06243078E-01  7.54049369E-02
 -5.38231105E-01 -1.52670778E+00  1.97196613E+00 -3.78880959E+00  4.44057938E-03
  4.58834228E-03 -2.60727896E-03 -2.81081730E-03 -4.49008935E-04 -1.56018340E-01
 -1.03660495E-01  4.87532350E-02  3.22759068E-02 -1.12903387E-02 -9.26143442E-03
 -6.42717122E-03  3.85882526E-03 -2.52422706E-04 -2.20275626E-03 -6.10186316E-04
 -7.39158463E-03 -5.04239542E-04 -1.76089282E-03  3.20404566E-02 -2.10538121E-01
  6.19866602E+00  8.71771289E-03  1.64031011E-02 -5.78628993E-02  3.46794202E-02
  1.63164373E-01 -8.97988585E-02  5.30853713E-01  1.90866574E+00  6.15597957E-01
  7.00403404E-03 -8.63754474E-04 -3.76367124E-03  7.89538267E-03 -4.61492325E-03
 -7.44146006E-02 -1.18923547E-02  1.40297911E-02 -2.17804300E-02 -1.59857971E-03
 -9.57415714E-03  8.05882409E-04  3.88649440E-03 -4.90911018E-03  5.17796831E-03
 -1.16574229E-05 -7.80641321E-04 -1.45568575E-02  1.98438167E-02 -2.53595096E-01
  6.86308307E-03  2.23222164E-02  1.13288681E-03  0.00000000E+00  0.00000000E+00
  0.00000000E+00  0.00000000E+00  0.00000000E+00  0.00000000E+00  0.00000000E+00
 -5.02045549E-02  0.00000000E+00  0.00000000E+00 -1.32530122E-01  0.00000000E+00
  0.00000000E+00 -1.67122906E+00  0.00000000E+00 -2.16298480E-02 -1.12529533E-02
  0.00000000E+00  0.00000000E+00  0.00000000E+00  6.14429170E-02  3.06344535E-02
  0.00000000E+00  0.00000000E+00  6.21526302E-03  0.00000000E+00  0.00000000E+00
 -2.80921200E-03 -3.16884269E-03  0.00000000E+00  0.00000000E+00  0.00000000E+00
  0.00000000E+00  0.00000000E+00  0.00000000E+00  0.00000000E+00 -1.89439800E-02
  0.00000000E+00  0.00000000E+00  0.00000000E+00  0.00000000E+00  0.00000000E+00
  0.00000000E+00  0.00000000E+00 -3.07964418E-02  0.00000000E+00  0.00000000E+00
 -4.62984131E-02  0.00000000E+00  0.00000000E+00  8.08505789E-01  0.00000000E+00
  1.26005162E-03 -5.19582820E-03  0.00000000E+00  0.00000000E+00  0.00000000E+00
  1.72541410E-03  7.67143674E-03  0.00000000E+00  0.00000000E+00  1.85972178E-04
  0.00000000E+00  0.00000000E+00  2.07835559E-05  1.73826321E-03  0.00000000E+00
  0.00000000E+00  0.00000000E+00  0.00000000E+00  0.00000000E+00  0.00000000E+00
  0.00000000E+00  4.24826229E-03  0.00000000E+00  0.00000000E+00  0.00000000E+00
  0.00000000E+00  0.00000000E+00  0.00000000E+00  0.00000000E+00 -4.33988756E-02
  0.00000000E+00  0.00000000E+00  3.01986378E-02  0.00000000E+00  0.00000000E+00
 -1.13329881E+00  0.00000000E+00  6.17051068E-03 -5.85182266E-03  0.00000000E+00
  0.00000000E+00  0.00000000E+00  8.36645111E-02 -2.59861978E-03  0.00000000E+00
  0.00000000E+00  4.04576483E-03  0.00000000E+00  0.00000000E+00  6.35868807E-03
  6.47142108E-04  0.00000000E+00  0.00000000E+00 -2.21376930E-02 -9.71129167E-03
 -1.14417180E+00 -9.77940966E-03  4.80570099E-03  1.38342057E-02  2.21376930E-02
  9.71129167E-03  1.14417180E+00  9.77940966E-03 -4.80570099E-03  1.38342057E-02
  5.05055973E-03  1.05681326E-02 -2.40215128E-02 -1.84197942E-01  4.52567808E+00
  2.71797163E-02 -5.39073932E-02 -1.52156981E-02  1.02321295E-01  2.96182713E-02
 -5.17603092E-02  1.38572831E+00  1.84136378E+00 -9.97878538E-01  2.22136511E-03
  1.72398503E-04  4.82913725E-03  1.16995834E-04 -8.50584247E-03 -2.21142500E-02
 -2.85066591E-02 -2.28500391E-02 -4.37222963E-02  1.83382144E-02  2.63666709E-03
  1.19120723E-03 -4.16677881E-03  9.05368506E-04 -2.55686214E-04 -2.12880585E-03
 -1.19872500E-03 -6.23069178E-03 -2.67702265E-02  7.86306221E-01  1.87837885E-03
  1.25843842E-03  2.72525123E-03  9.06809403E-03  2.04250088E-02  4.72490524E-03
  6.40594322E-02 -6.80702501E+00 -2.55664373E-03 -8.18452831E-02 -2.63905584E-02
 -1.39878981E-01 -8.52941216E-02  1.71130967E-02 -2.13987533E+00  1.20512031E+00
  1.17027016E+00  1.05557903E-03 -8.64119543E-03  9.99382015E-03  7.71459657E-03
 -3.55795011E-03  1.51205338E-02  8.03917612E-02  1.16772118E-02  9.00205984E-03
 -1.64179607E-02 -2.97331802E-03  1.84837175E-04 -5.30986791E-03  3.25156496E-03
  7.04384213E-03 -3.75078076E-04 -5.40203177E-03  9.06809403E-03  2.04250088E-02
  4.72490524E-03  6.40594322E-02 -6.80702501E+00 -2.55664373E-03 -8.18452831E-02
  2.63905584E-02 -1.39878981E-01 -8.52941216E-02 -1.71130967E-02 -2.13987533E+00
  1.20512031E+00 -1.17027016E+00  1.05557903E-03  8.64119543E-03 -9.99382015E-03
  7.71459657E-03 -3.55795011E-03  1.51205338E-02 -8.03917612E-02 -1.16772118E-02
  9.00205984E-03 -1.64179607E-02  2.97331802E-03  1.84837175E-04 -5.30986791E-03
 -3.25156496E-03 -7.04384213E-03 -3.75078076E-04 -5.40203177E-03  5.05055973E-03
  1.05681326E-02 -2.40215128E-02 -1.84197942E-01  4.52567808E+00  2.71797163E-02
 -5.39073932E-02  1.52156981E-02  1.02321295E-01  2.96182713E-02  5.17603092E-02
  1.38572831E+00  1.84136378E+00  9.97878538E-01  2.22136511E-03 -1.72398503E-04
 -4.82913725E-03  1.16995834E-04 -8.50584247E-03 -2.21142500E-02  2.85066591E-02
  2.28500391E-02 -4.37222963E-02  1.83382144E-02 -2.63666709E-03  1.19120723E-03
 -4.16677881E-03 -9.05368506E-04  2.55686214E-04 -2.12880585E-03 -1.19872500E-03
 -6.23069178E-03 -2.67702265E-02  7.86306221E-01  1.87837885E-03  1.25843842E-03
 -2.72525123E-03 -2.29477738E-02 -5.15163103E-02 -1.28487012E-02  4.93066543E-01
  9.12656058E+00  4.73526446E-02 -8.80756953E-02  0.00000000E+00 -1.72251795E-01
 -2.73740666E-01  0.00000000E+00 -2.05664682E+00 -4.07659507E+00  0.00000000E+00
  4.36853953E-03  0.00000000E+00  0.00000000E+00 -1.09450573E-02 -9.40671806E-04
 -1.17816643E-01  0.00000000E+00  0.00000000E+00 -2.10939336E-03  9.51077939E-02
  0.00000000E+00  2.13984981E-03  4.85713297E-03  0.00000000E+00  0.00000000E+00
 -4.45114390E-03 -1.52719607E-02  1.93911235E-02  1.22287708E-02  1.70717367E+00
 -4.74176838E-03  1.36400308E-02  0.00000000E+00  1.66488761E-02  3.70765981E-02
  1.39713066E-03 -3.72108766E-01 -5.39251710E+00 -7.26458823E-02 -1.28208322E-01
  0.00000000E+00 -1.32017959E-01 -1.56389723E-01  0.00000000E+00  1.22512176E+00
 -2.92387197E+00  0.00000000E+00 -3.86616002E-04  0.00000000E+00  0.00000000E+00
  9.88772173E-03  2.66024177E-03  6.40913721E-02  0.00000000E+00  0.00000000E+00
  2.91968258E-02  3.34267558E-02  0.00000000E+00  2.88473357E-03 -7.99471282E-04
  0.00000000E+00  0.00000000E+00  1.03332882E-02 -9.31088758E-03 -1.63783282E-02
  5.86125466E-02 -1.80410320E+00 -8.00523258E-03  2.61050068E-02  0.00000000E+00
 -1.98985624E-04 -7.65731544E-04  1.13760958E-02 -1.30624796E-01 -3.69903800E-01
 -8.56463884E-04 -6.41608028E-02  0.00000000E+00  1.70802665E-02 -1.95371656E-01
  0.00000000E+00 -1.56852454E-01 -1.91286602E+00  0.00000000E+00  6.17005340E-03
  0.00000000E+00  0.00000000E+00  1.71656824E-03 -2.91404965E-02 -2.02583931E-02
  0.00000000E+00  0.00000000E+00  5.28276382E-03  7.38583820E-02  0.00000000E+00
 -6.01305335E-04  7.60923933E-03  0.00000000E+00  0.00000000E+00  2.33427094E-03
 -2.91824876E-03  1.00843020E-02  2.86245332E-02  1.65608886E-01 -2.08158598E-03
 -2.12995782E-02 -1.39408709E-03  1.00843020E-02  2.86245332E-02  1.65608886E-01
 -2.08158598E-03 -2.12995782E-02  1.39408709E-03  6.73994787E-03  1.46077533E-02
  2.64036928E-03 -1.14182483E-02 -1.96346847E+00 -3.47950261E-02  3.53893660E-02
  5.22406860E-02 -7.68339524E-02  6.22123441E-02  5.99687287E-02 -1.12093432E+00
 -9.72991775E-01  1.00979266E+00 -9.36348162E-03  1.79512478E-03  5.69964109E-03
  1.28838975E-03 -3.74012573E-03  2.42318226E-04  5.31701183E-02  4.39998519E-03
  2.10256762E-02 -1.08921345E-02  8.51407822E-04 -1.39718741E-03  2.01608583E-03
  3.81166454E-03 -1.63992023E-03 -1.96361288E-03  4.00329449E-03 -2.87306107E-02
 -9.75322662E-02 -1.12192955E+00 -1.67323178E-03  4.04364744E-03 -8.28241953E-03
  1.34754808E-02  2.94994913E-02 -4.00348480E-02 -1.20586014E-01  1.75357480E+00
 -1.52309246E-02 -2.93274193E-02 -2.69087744E-02 -1.31078615E-03 -1.24392303E-01
 -2.64147748E-02  2.35810651E-01 -7.66070504E-01 -2.42009519E-01 -3.94039919E-03
 -1.83350949E-03 -4.94485125E-03  2.62474861E-04  3.84636800E-03 -7.75667875E-03
  1.60330883E-02  7.83894875E-03 -1.75693796E-02  4.44429708E-05 -2.47460233E-04
  6.14300686E-04  1.10088167E-03 -6.77285169E-05  2.40483063E-04 -4.15711338E-04
 -1.91717195E-03  1.34754808E-02  2.94994913E-02 -4.00348480E-02 -1.20586014E-01
  1.75357480E+00 -1.52309246E-02 -2.93274193E-02  2.69087744E-02 -1.31078615E-03
 -1.24392303E-01  2.64147748E-02  2.35810651E-01 -7.66070504E-01  2.42009519E-01
 -3.94039919E-03  1.83350949E-03  4.94485125E-03  2.62474861E-04  3.84636800E-03
 -7.75667875E-03 -1.60330883E-02 -7.83894875E-03 -1.75693796E-02  4.44429708E-05
  2.47460233E-04  6.14300686E-04  1.10088167E-03  6.77285169E-05 -2.40483063E-04
 -4.15711338E-04 -1.91717195E-03  6.73994787E-03  1.46077533E-02  2.64036928E-03
 -1.14182483E-02 -1.96346847E+00 -3.47950261E-02  3.53893660E-02 -5.22406860E-02
 -7.68339524E-02  6.22123441E-02 -5.99687287E-02 -1.12093432E+00 -9.72991775E-01
 -1.00979266E+00 -9.36348162E-03 -1.79512478E-03 -5.69964109E-03  1.28838975E-03
 -3.74012573E-03  2.42318226E-04 -5.31701183E-02 -4.39998519E-03  2.10256762E-02
 -1.08921345E-02 -8.51407822E-04 -1.39718741E-03  2.01608583E-03 -3.81166454E-03
  1.63992023E-03 -1.96361288E-03  4.00329449E-03 -2.87306107E-02 -9.75322662E-02
 -1.12192955E+00 -1.67323178E-03  4.04364744E-03  8.28241953E-03  5.87027947E-03
  1.21558600E-02  2.14795937E-02 -1.80865372E-01 -4.29238386E+00 -1.39153938E-01
  5.22836961E-02  0.00000000E+00 -3.12420829E-01  1.36214165E-01  0.00000000E+00
 -8.99674818E-01  2.63036266E+00  0.00000000E+00 -3.66532114E-03  0.00000000E+00
  0.00000000E+00 -9.15319463E-03 -7.29047517E-03  4.85544383E-02  0.00000000E+00
  0.00000000E+00  4.71796076E-02  4.39168523E-02  0.00000000E+00  7.05866602E-03
 -3.17267908E-03  0.00000000E+00  0.00000000E+00  2.65807443E-03  1.45706812E-03
  2.31495265E-02  8.72538965E-02 -8.34462232E-01 -2.05942900E-02 -2.95205855E-03
  0.00000000E+00  2.22095627E-03  4.51070810E-03 -1.40110953E-02 -4.10720629E-02
  5.15127213E-01 -8.91835469E-02 -1.52818306E-02  0.00000000E+00 -2.92072477E-01
 -8.78963744E-02  0.00000000E+00 -2.06212749E+00 -2.91326002E-01  0.00000000E+00
  3.95297064E-03  0.00000000E+00  0.00000000E+00 -1.55513748E-02  9.45682017E-03
  2.72541357E-03  0.00000000E+00  0.00000000E+00  3.27805575E-02 -4.47849910E-02
  0.00000000E+00  4.18582394E-03  3.86665624E-03  0.00000000E+00  0.00000000E+00
 -2.22444914E-03  2.35867915E-03  1.19811215E-02 -3.17548076E-03  4.88048868E-01
 -1.89455290E-02 -1.53991446E-02  0.00000000E+00 -1.11292877E-02 -2.56435941E-02
  1.38026049E-02 -2.01299372E-02  5.34698127E+00 -7.43533004E-02  8.14724386E-03
  0.00000000E+00 -1.83678817E-01  5.82425640E-02  0.00000000E+00 -3.33251405E+00
  3.69742712E-01  0.00000000E+00  2.90813457E-02  0.00000000E+00  0.00000000E+00
  4.90916621E-03  6.39977338E-03 -8.26959765E-02  0.00000000E+00  0.00000000E+00
  5.87267900E-02 -1.83135785E-02  0.00000000E+00  8.05571504E-03 -1.82484897E-03
  0.00000000E+00  0.00000000E+00  7.09802563E-03  2.01591748E-03  4.74292795E-02
  1.19113309E-01  8.28841368E-01 -1.40736295E-02  4.01533710E-03 -1.23125007E-02
  4.74292795E-02  1.19113309E-01  8.28841368E-01 -1.40736295E-02  4.01533710E-03
  1.23125007E-02 -1.49331657E-02 -3.44551708E-02 -2.12807720E-02  1.09567555E-01
  1.54867480E+01  1.47589554E-01 -1.30660913E-02 -5.41968345E-02  1.98244988E-01
 -5.70694859E-02 -3.35103475E-01  3.03509502E+00  4.26344130E+00 -7.10872153E+00
 -9.40295482E-03  3.23593019E-03  2.65108143E-03  2.11702559E-03 -7.43886171E-05
  1.21420541E-01 -1.19693625E-01 -1.21754316E-01 -3.95424011E-02  3.23733468E-02
 -6.52964377E-03  1.02293323E-03 -1.37895745E-03 -5.24429583E-03  4.68006533E-03
  4.20731767E-03 -3.51680933E-03 -8.56889762E-03 -1.51565359E-01  3.77674466E+00
 -1.05864590E-02 -2.83971937E-02  1.51039897E-02 -5.44429773E-03 -1.18604760E-02
  3.97173562E-02 -4.36717304E-02 -1.33493001E+01 -3.77978223E-02 -3.35315851E-02
 -1.50402473E-02 -1.60118452E-01  6.69888375E-02  1.10446586E-01 -1.67635769E+00
  2.05031704E+00  2.92110819E+00 -3.08465966E-03 -2.82019810E-03  4.47081117E-04
 -4.00249334E-04 -5.53572677E-03  5.24590006E-03  6.54867315E-02 -8.93789696E-03
 -4.03516085E-02 -5.85727212E-03 -4.66747235E-03 -1.67557358E-03  2.39535151E-03
  1.16657205E-03  9.38555706E-04 -2.87045470E-03 -1.35535263E-03  5.44429773E-03
  1.18604760E-02 -3.97173562E-02  4.36717304E-02  1.33493001E+01  3.77978223E-02
  3.35315851E-02 -1.50402473E-02  1.60118452E-01 -6.69888375E-02  1.10446586E-01
  1.67635769E+00 -2.05031704E+00  2.92110819E+00  3.08465966E-03 -2.82019810E-03
  4.47081117E-04  4.00249334E-04  5.53572677E-03 -5.24590006E-03  6.54867315E-02
 -8.93789696E-03  4.03516085E-02  5.85727212E-03 -4.66747235E-03  1.67557358E-03
 -2.39535151E-03  1.16657205E-03  9.38555706E-04  2.87045470E-03  1.35535263E-03
  1.49331657E-02  3.44551708E-02  2.12807720E-02 -1.09567555E-01 -1.54867480E+01
 -1.47589554E-01  1.30660913E-02 -5.41968345E-02 -1.98244988E-01  5.70694859E-02
 -3.35103475E-01 -3.03509502E+00 -4.26344130E+00 -7.10872153E+00  9.40295482E-03
  3.23593019E-03  2.65108143E-03 -2.11702559E-03  7.43886171E-05 -1.21420541E-01
 -1.19693625E-01 -1.21754316E-01  3.95424011E-02 -3.23733468E-02 -6.52964377E-03
 -1.02293323E-03  1.37895745E-03 -5.24429583E-03  4.68006533E-03 -4.20731767E-03
  3.51680933E-03  8.56889762E-03  1.51565359E-01 -3.77674466E+00  1.05864590E-02
  2.83971937E-02  1.51039897E-02  0.00000000E+00  0.00000000E+00  0.00000000E+00
  0.00000000E+00  0.00000000E+00  0.00000000E+00  0.00000000E+00 -3.51891832E-02
  0.00000000E+00  0.00000000E+00  8.93536886E-02  0.00000000E+00  0.00000000E+00
  1.58737204E+00  0.00000000E+00  5.01957524E-03  6.84376224E-03  0.00000000E+00
  0.00000000E+00  0.00000000E+00 -6.07263985E-02 -5.47609926E-02  0.00000000E+00
  0.00000000E+00 -5.44866258E-03  0.00000000E+00  0.00000000E+00  2.66594751E-03
  5.72847673E-03  0.00000000E+00  0.00000000E+00  0.00000000E+00  0.00000000E+00
  0.00000000E+00  0.00000000E+00  0.00000000E+00  6.25308188E-03  0.00000000E+00
  0.00000000E+00  0.00000000E+00  0.00000000E+00  0.00000000E+00  0.00000000E+00
  0.00000000E+00 -2.01506037E-02  0.00000000E+00  0.00000000E+00 -1.27377103E-01
  0.00000000E+00  0.00000000E+00 -2.26847344E+00  0.00000000E+00 -2.55965753E-02
  8.90821409E-03  0.00000000E+00  0.00000000E+00  0.00000000E+00  4.27341821E-02
 -4.16607273E-02  0.00000000E+00  0.00000000E+00  3.73065544E-03  0.00000000E+00
  0.00000000E+00 -1.81691392E-03  4.42193350E-03  0.00000000E+00  0.00000000E+00
  0.00000000E+00  0.00000000E+00  0.00000000E+00  0.00000000E+00  0.00000000E+00
 -1.94527934E-02  0.00000000E+00  0.00000000E+00  0.00000000E+00  0.00000000E+00
  0.00000000E+00  0.00000000E+00  0.00000000E+00 -6.71690346E-04  0.00000000E+00
  0.00000000E+00  1.51395352E-02  0.00000000E+00  0.00000000E+00 -7.20132738E-01
  0.00000000E+00  5.12988368E-03  7.69039594E-03  0.00000000E+00  0.00000000E+00
  0.00000000E+00  3.53861388E-02  1.49012424E-02  0.00000000E+00  0.00000000E+00
  1.64549803E-03  0.00000000E+00  0.00000000E+00  6.74423431E-05  6.40683403E-04
  0.00000000E+00  0.00000000E+00 -2.22721861E-02 -1.09125412E-01 -6.08383706E-01
 -1.38832653E-03 -8.15887336E-03  6.61467624E-04  2.22721861E-02  1.09125412E-01
  6.08383706E-01  1.38832653E-03  8.15887336E-03  6.61467624E-04  2.50541996E-03
  4.98160714E-03  7.48981863E-03  2.80373483E-01 -7.60086409E-01  2.81723429E-02
 -6.51322143E-02 -1.85553582E-02  3.26336754E-02 -7.27635259E-02 -1.17997360E-01
 -1.17394598E+00 -8.81303009E-01  1.31920393E+00  8.43954451E-03 -5.22873919E-03
  6.86020770E-03  1.19078080E-02  2.04637055E-03 -2.62438231E-02  6.54461120E-02
 -4.83813341E-03 -4.21558186E-02  1.69528283E-03 -6.79338574E-04  2.94523164E-03
  9.25730286E-04  3.80318563E-03 -4.73540917E-03 -3.12918015E-03  1.77029559E-03
 -1.03936959E-02 -5.68612238E-02 -1.42646502E+00 -3.28084072E-03  1.78116373E-02
 -2.57821297E-04  1.00155451E-04 -1.48826779E-03 -1.41633081E-03  4.47759098E-01
  1.60362797E+00  5.20045559E-02  2.27101895E-02 -8.29922745E-02  1.90002035E-01
  6.42209159E-02 -2.17069634E-01  1.24541447E-01 -1.53732548E-01  2.49814486E-01
  1.75173457E-02 -1.12472444E-02 -2.70550816E-04  1.29362495E-02 -2.05014760E-03
 -3.26582650E-02  1.36514106E-02  4.38992497E-03  6.03024485E-03  1.81370082E-02
  3.74383284E-03  2.79953973E-03 -7.86927695E-06 -2.00745096E-03  8.19019409E-04
 -1.61799071E-03  1.17126736E-03  1.00155451E-04 -1.48826779E-03 -1.41633081E-03
  4.47759098E-01  1.60362797E+00  5.20045559E-02  2.27101895E-02  8.29922745E-02
  1.90002035E-01  6.42209159E-02  2.17069634E-01  1.24541447E-01 -1.53732548E-01
 -2.49814486E-01  1.75173457E-02  1.12472444E-02  2.70550816E-04  1.29362495E-02
 -2.05014760E-03 -3.26582650E-02 -1.36514106E-02 -4.38992497E-03  6.03024485E-03
  1.81370082E-02 -3.74383284E-03  2.79953973E-03 -7.86927695E-06  2.00745096E-03
 -8.19019409E-04 -1.61799071E-03  1.17126736E-03  2.50541996E-03  4.98160714E-03
  7.48981863E-03  2.80373483E-01 -7.60086409E-01  2.81723429E-02 -6.51322143E-02
  1.85553582E-02  3.26336754E-02 -7.27635259E-02  1.17997360E-01 -1.17394598E+00
 -8.81303009E-01 -1.31920393E+00  8.43954451E-03  5.22873919E-03 -6.86020770E-03
  1.19078080E-02  2.04637055E-03 -2.62438231E-02 -6.54461120E-02  4.83813341E-03
 -4.21558186E-02  1.69528283E-03  6.79338574E-04  2.94523164E-03  9.25730286E-04
 -3.80318563E-03  4.73540917E-03 -3.12918015E-03  1.77029559E-03 -1.03936959E-02
 -5.68612238E-02 -1.42646502E+00 -3.28084072E-03  1.78116373E-02  2.57821297E-04
  7.87807923E-03  1.59703519E-02  1.04557650E-02 -1.20421178E-01 -1.60408666E+00
  1.46455652E-02  2.59205295E-03  0.00000000E+00  5.31372033E-02  1.46054149E-02
  0.00000000E+00  1.82267656E+00  1.01018204E+00  0.00000000E+00  3.27655794E-03
  0.00000000E+00  0.00000000E+00  1.58760025E-02  2.69783374E-02 -1.03452215E-02
  0.00000000E+00  0.00000000E+00 -7.29906635E-02 -8.65640643E-02  0.00000000E+00
  2.91234551E-03  2.36085416E-03  0.00000000E+00  0.00000000E+00  2.04611828E-03
 -3.62440189E-03 -3.25908977E-03 -8.70622646E-02 -6.29003030E-01  2.95749356E-02
 -3.29244213E-03  0.00000000E+00  3.24887688E-03  7.40309786E-03 -9.23646945E-02
  3.95029321E-01  1.58843745E+00  1.15713196E-03  4.90949905E-02  0.00000000E+00
 -1.69516520E-01 -6.49899645E-03  0.00000000E+00 -5.00385006E-01  1.86164570E+00
  0.00000000E+00  4.68054858E-03  0.00000000E+00  0.00000000E+00  1.62850460E-02
 -7.46985253E-03 -7.43171915E-02  0.00000000E+00  0.00000000E+00 -3.81376053E-02
 -1.80409562E-02  0.00000000E+00 -1.75303135E-03  3.65634832E-03  0.00000000E+00
  0.00000000E+00 -1.29493136E-02  1.04003753E-02 -1.63005053E-02 -2.45650214E-01
  1.75023118E+00  2.65408154E-02 -2.98753266E-02  0.00000000E+00  5.30015454E-03
  1.07139539E-02  1.00256399E-01 -9.70013839E-01  1.13143778E+00  1.11964488E-01
 -4.03086888E-02  0.00000000E+00  2.35410419E-01 -5.25728027E-02  0.00000000E+00
 -6.96489890E-01 -6.11351290E-02  0.00000000E+00  1.02206458E-02  0.00000000E+00
  0.00000000E+00 -1.50955341E-02  4.45595613E-03 -7.34946138E-02  0.00000000E+00
  0.00000000E+00 -1.88589932E-02 -2.66944155E-03  0.00000000E+00 -1.88727335E-02
 -1.94160754E-03  0.00000000E+00  0.00000000E+00 -2.42626946E-03 -3.60774750E-04
 -7.41354494E-03  1.60767133E-01 -6.62912972E-01 -2.67580845E-02  2.36583834E-03
  1.90392234E-02 -7.41354494E-03  1.60767133E-01 -6.62912972E-01 -2.67580845E-02
  2.36583834E-03 -1.90392234E-02  2.56092597E-03  6.40665244E-03 -1.66669620E-02
  2.54226306E-01 -1.01214438E+01  7.12131022E-02  3.63972241E-02  4.81092312E-02
  1.04212081E-01 -1.22373651E-01  1.42745180E-01  1.90481375E-01 -3.38696165E+00
  3.75063581E+00  5.39695023E-03  7.69454681E-03 -6.59859945E-03 -1.37558943E-02
 -5.48873330E-03  8.76921996E-03 -4.88797903E-02  7.96637437E-02  1.16012595E-01
 -3.47826891E-02  8.84382085E-04  1.47244880E-03 -3.13679965E-03 -8.45266363E-03
  4.89005862E-03  3.77985749E-03  2.92909147E-03 -8.48111625E-04 -9.19061309E-02
 -1.14517329E+00  2.11631908E-02 -1.79456802E-02  1.26035352E-02 -5.97009762E-03
 -1.20190454E-02 -1.60981660E-01  1.36101599E+00  1.10997617E+01 -1.89121031E-01
 -1.91843771E-02 -1.27562959E-02 -1.04453051E-01 -2.09191727E-01 -7.51642605E-01
 -3.76583617E-01 -2.35302536E+00 -3.25168850E+00 -8.77538689E-04 -2.30947303E-03
 -2.32754910E-03 -9.70769801E-04  7.80201952E-04  2.14817018E-01 -8.76842251E-02
  2.74833056E-02 -4.29024906E-02  4.76287633E-02 -1.79113516E-02  6.69193537E-03
 -2.67171902E-03  1.97368412E-03 -4.77759318E-03  1.37949421E-03  1.03626605E-02
  5.97009762E-03  1.20190454E-02  1.60981660E-01 -1.36101599E+00 -1.10997617E+01
  1.89121031E-01  1.91843771E-02 -1.27562959E-02  1.04453051E-01  2.09191727E-01
 -7.51642605E-01  3.76583617E-01  2.35302536E+00 -3.25168850E+00  8.77538689E-04
 -2.30947303E-03 -2.32754910E-03  9.70769801E-04 -7.80201952E-04 -2.14817018E-01
 -8.76842251E-02  2.74833056E-02  4.29024906E-02 -4.76287633E-02 -1.79113516E-02
 -6.69193537E-03  2.67171902E-03  1.97368412E-03 -4.77759318E-03 -1.37949421E-03
 -1.03626605E-02 -2.56092597E-03 -6.40665244E-03  1.66669620E-02 -2.54226306E-01
  1.01214438E+01 -7.12131022E-02 -3.63972241E-02  4.81092312E-02 -1.04212081E-01
  1.22373651E-01  1.42745180E-01 -1.90481375E-01  3.38696165E+00  3.75063581E+00
 -5.39695023E-03  7.69454681E-03 -6.59859945E-03  1.37558943E-02  5.48873330E-03
 -8.76921996E-03 -4.88797903E-02  7.96637437E-02 -1.16012595E-01  3.47826891E-02
  8.84382085E-04 -1.47244880E-03  3.13679965E-03 -8.45266363E-03  4.89005862E-03
 -3.77985749E-03 -2.92909147E-03  8.48111625E-04  9.19061309E-02  1.14517329E+00
 -2.11631908E-02  1.79456802E-02  1.26035352E-02  0.00000000E+00  0.00000000E+00
  0.00000000E+00  0.00000000E+00  0.00000000E+00  0.00000000E+00  0.00000000E+00
  1.39906222E-01  0.00000000E+00  0.00000000E+00 -6.12931421E-02  0.00000000E+00
  0.00000000E+00  6.90073718E-01  0.00000000E+00  1.49750954E-02  8.87761252E-03
  0.00000000E+00  0.00000000E+00  0.00000000E+00  1.09841038E-01  5.43382921E-02
  0.00000000E+00  0.00000000E+00  7.78093783E-03  0.00000000E+00  0.00000000E+00
 -3.26778439E-03 -6.15181797E-03  0.00000000E+00  0.00000000E+00  0.00000000E+00
  0.00000000E+00  0.00000000E+00  0.00000000E+00  0.00000000E+00  1.43406446E-02
  0.00000000E+00  0.00000000E+00  0.00000000E+00  0.00000000E+00  0.00000000E+00
  0.00000000E+00  0.00000000E+00 -1.36965692E-01  0.00000000E+00  0.00000000E+00
 -2.92125970E-01  0.00000000E+00  0.00000000E+00  2.78834604E-01  0.00000000E+00
 -5.39681489E-05 -9.55565610E-03  0.00000000E+00  0.00000000E+00  0.00000000E+00
  6.43169802E-02  3.18440355E-05  0.00000000E+00  0.00000000E+00  6.67121307E-03
  0.00000000E+00  0.00000000E+00 -6.93417922E-03  6.33926232E-03  0.00000000E+00
  0.00000000E+00  0.00000000E+00  0.00000000E+00  0.00000000E+00  0.00000000E+00
  0.00000000E+00  5.77786649E-03  0.00000000E+00  0.00000000E+00  0.00000000E+00
  0.00000000E+00  0.00000000E+00  0.00000000E+00  0.00000000E+00  4.52999340E-02
  0.00000000E+00  0.00000000E+00 -4.62751203E-02  0.00000000E+00  0.00000000E+00
 -8.49210076E-02  0.00000000E+00 -1.97474799E-03  8.60253954E-03  0.00000000E+00
  0.00000000E+00  0.00000000E+00 -4.01619421E-02  4.77677397E-02  0.00000000E+00
  0.00000000E+00 -1.70702119E-03  0.00000000E+00  0.00000000E+00 -7.96373639E-03
 -4.47732631E-03  0.00000000E+00  0.00000000E+00  3.31282002E-03 -1.46063096E-01
  4.27787287E-01  1.35938640E-02 -5.59539994E-03 -1.46669791E-02 -3.31282002E-03
  1.46063096E-01 -4.27787287E-01 -1.35938640E-02  5.59539994E-03 -1.46669791E-02
 -2.88702134E-05  2.65156777E-04  5.06203940E-02 -5.27356216E-01  2.10831760E+00
 -7.08620723E-03 -3.31478762E-02  1.62031642E-02 -4.89832494E-02  1.42941684E-01
  1.42485386E-02  8.08253793E-01  5.25823124E-01 -9.03384469E-01 -4.54921213E-03
  8.28949405E-03 -6.45805874E-03 -1.27622206E-02  7.01398617E-03  2.60684332E-03
  2.09037032E-02  2.20749836E-02  7.96489800E-03 -3.10104985E-02  3.54379106E-03
 -7.33933734E-04  8.62452140E-03  1.07602871E-02 -7.69550321E-03 -6.46040692E-03
 -6.33415613E-04  1.84240887E-02  3.21234393E-01 -3.49064777E-02  1.77674019E-02
  1.14383006E-02 -3.40686050E-02  6.79132296E-03  1.44109624E-02 -4.90689923E-02
  6.60366166E-01 -3.34177519E+00  5.31127258E-02 -8.72234296E-02 -4.91071872E-02
  1.97492930E-01 -2.43914688E-01 -1.50047932E-01 -1.41588545E+00  1.13124306E+00
  1.29237632E+00  2.97213745E-03 -1.40659169E-02  1.93134304E-02 -6.51785507E-03
 -1.02584210E-02 -2.30704144E-02  4.44940297E-02 -3.52530875E-03  2.00962617E-02
 -2.33909571E-02  2.95067080E-03  5.48815166E-04 -2.60427029E-03  1.94780838E-03
  3.06670357E-03 -2.59226649E-03 -2.03062581E-03  6.79132296E-03  1.44109624E-02
 -4.90689923E-02  6.60366166E-01 -3.34177519E+00  5.31127258E-02 -8.72234296E-02
  4.91071872E-02  1.97492930E-01 -2.43914688E-01  1.50047932E-01 -1.41588545E+00
  1.13124306E+00 -1.29237632E+00  2.97213745E-03  1.40659169E-02 -1.93134304E-02
 -6.51785507E-03 -1.02584210E-02 -2.30704144E-02 -4.44940297E-02  3.52530875E-03
  2.00962617E-02 -2.33909571E-02 -2.95067080E-03  5.48815166E-04 -2.60427029E-03
 -1.94780838E-03 -3.06670357E-03 -2.59226649E-03 -2.03062581E-03 -2.88702134E-05
  2.65156777E-04  5.06203940E-02 -5.27356216E-01  2.10831760E+00 -7.08620723E-03
 -3.31478762E-02 -1.62031642E-02 -4.89832494E-02  1.42941684E-01 -1.42485386E-02
  8.08253793E-01  5.25823124E-01  9.03384469E-01 -4.54921213E-03 -8.28949405E-03
  6.45805874E-03 -1.27622206E-02  7.01398617E-03  2.60684332E-03 -2.09037032E-02
 -2.20749836E-02  7.96489800E-03 -3.10104985E-02 -3.54379106E-03 -7.33933734E-04
  8.62452140E-03 -1.07602871E-02  7.69550321E-03 -6.46040692E-03 -6.33415613E-04
  1.84240887E-02  3.21234393E-01 -3.49064777E-02  1.77674019E-02  1.14383006E-02
  3.40686050E-02  3.23176478E-03  7.28696396E-03  3.84610083E-02 -6.26308239E-02
  4.66201415E+00  4.71927664E-02  6.91981143E-02  0.00000000E+00 -7.16720251E-02
 -1.69501581E-01  0.00000000E+00 -4.80304083E-01  8.03430819E-01  0.00000000E+00
  3.26661998E-03  0.00000000E+00  0.00000000E+00  1.56250899E-03  7.76161302E-03
  3.34443325E-02  0.00000000E+00  0.00000000E+00  4.81124622E-02 -1.81715117E-02
  0.00000000E+00  6.21297244E-03  1.30784049E-02  0.00000000E+00  0.00000000E+00
  1.69269801E-02  1.18722618E-02 -3.23858848E-03  2.48872756E-01 -2.47671054E+00
 -8.61681185E-03 -5.67654860E-02  0.00000000E+00 -2.31374881E-03 -2.64576482E-03
 -4.75616304E-02 -6.75559112E-02 -8.05022904E-01  1.15193064E-01  2.39270987E-02
  0.00000000E+00  1.47362543E-01  1.23736742E-01  0.00000000E+00 -6.27257876E-01
  1.18897782E+00  0.00000000E+00  2.06193838E-03  0.00000000E+00  0.00000000E+00
 -8.60450252E-03  1.37395011E-02 -5.72756405E-02  0.00000000E+00  0.00000000E+00
  3.71617721E-02 -1.45416430E-01  0.00000000E+00  4.01863629E-04 -1.98574660E-03
  0.00000000E+00  0.00000000E+00  2.90162185E-03  1.91014205E-03  9.93092872E-04
  7.28347067E-02  9.46991283E-01 -1.22131628E-02 -4.17875649E-03  0.00000000E+00
  7.39934138E-03  1.71146706E-02 -6.91939384E-02  1.32339674E-01 -3.03399789E-01
  1.47181747E-02 -3.17846668E-02  0.00000000E+00 -4.68613251E-02 -1.31648279E-01
  0.00000000E+00  2.94347745E-01  3.77955723E-01  0.00000000E+00 -5.84588956E-03
  0.00000000E+00  0.00000000E+00 -3.02999627E-03  1.44042982E-02  6.58422019E-03
  0.00000000E+00  0.00000000E+00  2.75289945E-02 -1.43782465E-02  0.00000000E+00
  6.50685877E-03 -3.25181467E-03  0.00000000E+00  0.00000000E+00  1.35856706E-03
  1.46509248E-03 -4.25921332E-04 -1.01396717E-01  9.34064750E-02  1.25835205E-02
  9.80989701E-03 -6.19858072E-03 -4.25921332E-04 -1.01396717E-01  9.34064750E-02
  1.25835205E-02  9.80989701E-03  6.19858072E-03 -1.66507019E-03 -4.06477567E-03
 -3.67623687E-02  3.85509636E-01  1.11207767E-01  6.48857858E-02  3.67401045E-02
  3.63831421E-02  3.19890193E-01  1.16360882E-01  2.56193027E-02 -7.03035287E-01
 -1.55139258E+00  1.53824251E-01 -1.95671568E-02  1.31554730E-03 -4.10030486E-04
  2.32615095E-03  1.38988122E-02  4.35636476E-02 -3.65471204E-02 -2.23374335E-02
  4.72427069E-02 -5.74167998E-03  4.46075443E-03  1.92596629E-03 -1.75370989E-03
 -5.31926004E-03 -5.93643981E-04  1.08303961E-03  8.12805979E-04  2.35277976E-04
 -9.88528416E-02 -8.87195768E-01 -1.21617584E-02 -1.52258974E-02 -1.73803305E-02
 -8.45434042E-04 -2.87453636E-03  2.66197666E-02 -3.32393891E-01  1.53982093E+00
  3.68358246E-02  6.78849072E-03  1.04534207E-02  1.19681496E-02 -9.32772971E-02
  9.80715020E-02  3.78267548E-01  1.37537421E-01 -6.35210870E-01 -1.43037516E-02
  9.20066688E-03  2.24140429E-03 -7.79368053E-03 -1.16309157E-02  5.73531893E-02
 -2.85844133E-03 -1.55172556E-02  7.74505271E-03 -1.37613434E-03 -5.66020470E-03
  7.44759881E-04 -8.67323390E-04 -2.28676403E-03 -4.50223590E-05 -6.53461844E-04
 -2.29092676E-03 -8.45434042E-04 -2.87453636E-03  2.66197666E-02 -3.32393891E-01
  1.53982093E+00  3.68358246E-02  6.78849072E-03 -1.04534207E-02  1.19681496E-02
 -9.32772971E-02 -9.80715020E-02  3.78267548E-01  1.37537421E-01  6.35210870E-01
 -1.43037516E-02 -9.20066688E-03 -2.24140429E-03 -7.79368053E-03 -1.16309157E-02
  5.73531893E-02  2.85844133E-03  1.55172556E-02  7.74505271E-03 -1.37613434E-03
  5.66020470E-03  7.44759881E-04 -8.67323390E-04  2.28676403E-03  4.50223590E-05
 -6.53461844E-04 -2.29092676E-03 -1.66507019E-03 -4.06477567E-03 -3.67623687E-02
  3.85509636E-01  1.11207767E-01  6.48857858E-02  3.67401045E-02 -3.63831421E-02
  3.19890193E-01  1.16360882E-01 -2.56193027E-02 -7.03035287E-01 -1.55139258E+00
 -1.53824251E-01 -1.95671568E-02 -1.31554730E-03  4.10030486E-04  2.32615095E-03
  1.38988122E-02  4.35636476E-02  3.65471204E-02  2.23374335E-02  4.72427069E-02
 -5.74167998E-03 -4.46075443E-03  1.92596629E-03 -1.75370989E-03  5.31926004E-03
  5.93643981E-04  1.08303961E-03  8.12805979E-04  2.35277976E-04 -9.88528416E-02
 -8.87195768E-01 -1.21617584E-02 -1.52258974E-02  1.73803305E-02  7.35456776E-03
  1.54391579E-02  2.49815331E-02 -7.12225935E-01 -9.10674882E-01  9.49919496E-02
  2.74980681E-03  0.00000000E+00  7.02937736E-02  1.52541611E-01  0.00000000E+00
  2.39173241E-01 -6.70052889E-01  0.00000000E+00  7.91846236E-03  0.00000000E+00
  0.00000000E+00  1.56170620E-03 -4.91893892E-03  2.65404674E-02  0.00000000E+00
  0.00000000E+00  6.82441897E-02  6.78506462E-02  0.00000000E+00 -2.34562762E-03
 -3.83488864E-03  0.00000000E+00  0.00000000E+00  1.27255493E-03  1.89908623E-04
 -2.05929563E-02 -2.00402138E-02  4.66811798E-01 -6.14996991E-03 -4.29003669E-04
  0.00000000E+00  3.83798165E-03  5.07599781E-03  1.42534229E-01 -9.51725733E-01
  1.86983866E+00  5.33125261E-02  1.09952912E-03  0.00000000E+00  1.72356180E-01
 -1.27048796E-01  0.00000000E+00  1.93921246E+00  1.51184373E+00  0.00000000E+00
  1.48338321E-02  0.00000000E+00  0.00000000E+00  1.43956439E-02 -2.12977720E-02
  7.75849970E-02  0.00000000E+00  0.00000000E+00 -8.67403647E-02  9.22199564E-02
  0.00000000E+00 -2.24335621E-03 -3.73298848E-03  0.00000000E+00  0.00000000E+00
  1.39029344E-02 -5.94569494E-03 -1.65652058E-02  1.00955952E-01 -3.83602311E-01
  1.50976790E-02  3.01843255E-02  0.00000000E+00  1.72469339E-02  3.77862440E-02
  1.69631498E-03 -8.04750048E-01 -1.53447769E+00  8.35557282E-02  8.90344866E-02
  0.00000000E+00  6.40829554E-02  2.75485761E-01  0.00000000E+00 -3.46737372E-01
  3.68503035E-01  0.00000000E+00  1.15997141E-02  0.00000000E+00  0.00000000E+00
 -1.25781410E-02 -9.26027188E-03 -1.42642217E-01  0.00000000E+00  0.00000000E+00
 -3.13540787E-02 -1.26919250E-02  0.00000000E+00 -9.81130700E-03  2.63852307E-03
  0.00000000E+00  0.00000000E+00  6.28428532E-03  3.92680349E-03  1.97871090E-03
  1.75200864E-01 -4.21078714E-02 -2.35282758E-02 -3.21557652E-03  1.02218009E-02
  1.97871090E-03  1.75200864E-01 -4.21078714E-02 -2.35282758E-02 -3.21557652E-03
 -1.02218009E-02 -1.37178203E-03 -3.78029947E-03  6.56249507E-02 -3.67319645E-01
 -2.67325785E+00  9.42433314E-02  3.55332781E-02  7.72942527E-02  1.14765987E-02
  6.97174081E-02  4.44555458E-01 -3.77143904E-01  1.54847481E+00  1.62074052E+00
  9.71992418E-03 -6.17741976E-03  7.77295631E-03  1.71725510E-02 -2.86693805E-03
 -1.26155410E-01  9.28872930E-02 -8.04109480E-02 -1.15254321E-01  2.20935620E-02
  6.16678075E-03 -5.24573548E-03 -2.18816922E-03  2.95084542E-03 -2.89267279E-03
  3.56225529E-04 -1.24874164E-03 -1.02692200E-02 -5.63796483E-02  3.75935650E-01
 -1.27578730E-02  1.96742226E-02  2.47726020E-02  1.29581244E-03  1.91094014E-03
  3.47565962E-02 -3.38657144E-01  5.84615734E+00 -3.98474052E-02  1.26263534E-01
 -6.46665683E-02 -7.91415515E-03  2.35693965E-01 -1.66836609E-01 -2.78693601E-02
  1.01755184E-01 -3.02262348E+00 -8.21802350E-03 -6.27781850E-03 -5.90062921E-03
  7.55078504E-03  3.90339592E-03  6.86427445E-02  7.05816230E-03  8.37356284E-02
  6.14228267E-03 -2.13132214E-02 -4.02759445E-03 -1.00916559E-03 -1.37757925E-02
  4.10133335E-03  3.27603454E-03 -1.60774710E-03 -4.24952653E-03 -1.29581244E-03
 -1.91094014E-03 -3.47565962E-02  3.38657144E-01 -5.84615734E+00  3.98474052E-02
 -1.26263534E-01 -6.46665683E-02  7.91415515E-03 -2.35693965E-01 -1.66836609E-01
  2.78693601E-02 -1.01755184E-01 -3.02262348E+00  8.21802350E-03 -6.27781850E-03
 -5.90062921E-03 -7.55078504E-03 -3.90339592E-03 -6.86427445E-02  7.05816230E-03
  8.37356284E-02 -6.14228267E-03  2.13132214E-02 -4.02759445E-03  1.00916559E-03
  1.37757925E-02  4.10133335E-03  3.27603454E-03  1.60774710E-03  4.24952653E-03
  1.37178203E-03  3.78029947E-03 -6.56249507E-02  3.67319645E-01  2.67325785E+00
 -9.42433314E-02 -3.55332781E-02  7.72942527E-02 -1.14765987E-02 -6.97174081E-02
  4.44555458E-01  3.77143904E-01 -1.54847481E+00  1.62074052E+00 -9.71992418E-03
 -6.17741976E-03  7.77295631E-03 -1.71725510E-02  2.86693805E-03  1.26155410E-01
  9.28872930E-02 -8.04109480E-02  1.15254321E-01 -2.20935620E-02  6.16678075E-03
  5.24573548E-03  2.18816922E-03  2.95084542E-03 -2.89267279E-03 -3.56225529E-04
  1.24874164E-03  1.02692200E-02  5.63796483E-02 -3.75935650E-01  1.27578730E-02
 -1.96742226E-02  2.47726020E-02  0.00000000E+00  0.00000000E+00  0.00000000E+00
  0.00000000E+00  0.00000000E+00  0.00000000E+00  0.00000000E+00  1.41273562E-01
  0.00000000E+00  0.00000000E+00  3.25917128E-01  0.00000000E+00  0.00000000E+00
 -7.30753955E-01  0.00000000E+00 -1.30762788E-02 -3.36427463E-03  0.00000000E+00
  0.00000000E+00  0.00000000E+00 -1.16840539E-02  2.75414515E-02  0.00000000E+00
  0.00000000E+00 -6.07266493E-03  0.00000000E+00  0.00000000E+00  3.69114300E-03
  5.94022998E-04  0.00000000E+00  0.00000000E+00  0.00000000E+00  0.00000000E+00
  0.00000000E+00  0.00000000E+00  0.00000000E+00 -3.82317265E-03  0.00000000E+00
  0.00000000E+00  0.00000000E+00  0.00000000E+00  0.00000000E+00  0.00000000E+00
  0.00000000E+00  3.09341987E-02  0.00000000E+00  0.00000000E+00  3.33013777E-01
  0.00000000E+00  0.00000000E+00 -9.15621914E-03  0.00000000E+00 -1.08274167E-02
  1.06817302E-02  0.00000000E+00  0.00000000E+00  0.00000000E+00 -1.10635692E-01
  4.80797938E-03  0.00000000E+00  0.00000000E+00 -6.02247600E-03  0.00000000E+00
  0.00000000E+00  9.59908848E-03 -5.99191251E-03  0.00000000E+00  0.00000000E+00
  0.00000000E+00  0.00000000E+00  0.00000000E+00  0.00000000E+00  0.00000000E+00
 -1.68478945E-02  0.00000000E+00  0.00000000E+00  0.00000000E+00  0.00000000E+00
  0.00000000E+00  0.00000000E+00  0.00000000E+00 -4.14880790E-02  0.00000000E+00
  0.00000000E+00  6.86613627E-02  0.00000000E+00  0.00000000E+00 -5.08247203E-01
  0.00000000E+00  3.96257202E-03 -1.01654900E-04  0.00000000E+00  0.00000000E+00
  0.00000000E+00  4.14494071E-02  1.83926911E-03  0.00000000E+00  0.00000000E+00
  1.89842898E-03  0.00000000E+00  0.00000000E+00  5.60136536E-03  8.79818024E-04
  0.00000000E+00  0.00000000E+00 -8.07597899E-03  7.66327621E-02 -7.91043397E-01
 -1.49649038E-02  4.62973239E-04  1.13090234E-02  8.07597899E-03 -7.66327621E-02
  7.91043397E-01  1.49649038E-02 -4.62973239E-04  1.13090234E-02 -4.39652852E-03
 -1.32682109E-02  7.89631650E-02 -4.55571656E-01  1.71836771E+00  2.80314152E-03
  1.03824190E-02 -4.12304920E-02 -1.06301280E-01 -8.77167528E-02 -1.15089293E-02
  1.37102489E+00 -1.54572975E-01 -1.94018160E-01  5.09003077E-03  1.77499912E-02
  2.21191080E-03 -6.62442261E-03 -7.04215739E-03  1.54985421E-02 -3.17824682E-03
 -1.51699931E-02  6.04677980E-02  4.57968029E-02 -2.90978210E-03 -5.23428249E-03
 -1.09300154E-03 -2.12898101E-03  2.32505741E-03  1.13204196E-03  5.39142210E-03
 -3.11589404E-02 -2.62036947E-01  2.67503749E-01  1.51682881E-02 -1.80274543E-02
  1.32365079E-02  7.00610849E-03  1.60227960E-02 -4.12699736E-02 -1.68566215E-01
 -1.52214064E+00  3.44657271E-02  1.36103783E-03  6.43510941E-02  1.04759416E-01
 -4.82551181E-03  1.60019436E-01 -1.34824997E+00 -2.27855426E-01 -3.44162969E-01
 -2.11339916E-02 -6.92436054E-03 -9.77021123E-03  1.26455332E-02 -1.39069245E-03
  3.00926050E-02 -1.03165549E-03 -1.12122013E-02 -7.31954142E-02  6.21812384E-02
 -4.61237337E-03  2.67059515E-03  2.52162691E-03 -1.78714016E-03 -4.12724862E-03
  9.14807908E-04  8.67875757E-03  7.00610849E-03  1.60227960E-02 -4.12699736E-02
 -1.68566215E-01 -1.52214064E+00  3.44657271E-02  1.36103783E-03 -6.43510941E-02
  1.04759416E-01 -4.82551181E-03 -1.60019436E-01 -1.34824997E+00 -2.27855426E-01
  3.44162969E-01 -2.11339916E-02  6.92436054E-03  9.77021123E-03  1.26455332E-02
 -1.39069245E-03  3.00926050E-02  1.03165549E-03  1.12122013E-02 -7.31954142E-02
  6.21812384E-02  4.61237337E-03  2.67059515E-03  2.52162691E-03  1.78714016E-03
  4.12724862E-03  9.14807908E-04  8.67875757E-03 -4.39652852E-03 -1.32682109E-02
  7.89631650E-02 -4.55571656E-01  1.71836771E+00  2.80314152E-03  1.03824190E-02
  4.12304920E-02 -1.06301280E-01 -8.77167528E-02  1.15089293E-02  1.37102489E+00
 -1.54572975E-01  1.94018160E-01  5.09003077E-03 -1.77499912E-02 -2.21191080E-03
 -6.62442261E-03 -7.04215739E-03  1.54985421E-02  3.17824682E-03  1.51699931E-02
  6.04677980E-02  4.57968029E-02  2.90978210E-03 -5.23428249E-03 -1.09300154E-03
  2.12898101E-03 -2.32505741E-03  1.13204196E-03  5.39142210E-03 -3.11589404E-02
 -2.62036947E-01  2.67503749E-01  1.51682881E-02 -1.80274543E-02 -1.32365079E-02
 -1.55869902E-02 -3.59954458E-02  5.79017693E-02  7.16372740E-02  2.42298243E+00
 -9.95138956E-02 -1.58493393E-02  0.00000000E+00 -9.20542580E-02  7.59632352E-02
  0.00000000E+00 -9.41406847E-01 -2.20365476E+00  0.00000000E+00 -1.12657738E-03
  0.00000000E+00  0.00000000E+00  9.17128937E-03  8.72122433E-03 -4.53840802E-03
  0.00000000E+00  0.00000000E+00 -7.36155694E-02 -1.36776776E-02  0.00000000E+00
 -4.63531924E-03 -4.01555433E-03  0.00000000E+00  0.00000000E+00  3.03726228E-03
 -4.46048675E-03 -1.17847152E-02 -5.66719521E-02  1.42510253E+00  1.47552142E-02
  9.35808147E-03  0.00000000E+00  1.21169198E-02  2.42543344E-02  3.95927735E-02
 -7.55219866E-01  2.91314028E-01  1.19842203E-01  1.89706715E-02  0.00000000E+00
  1.59137000E-01 -2.82121553E-02  0.00000000E+00  1.86842365E+00 -2.27708719E-01
  0.00000000E+00  1.28596959E-02  0.00000000E+00  0.00000000E+00 -2.60756274E-03
  6.10328205E-03  2.55204279E-02  0.00000000E+00  0.00000000E+00  8.25342394E-02
  1.44632751E-02  0.00000000E+00  1.13656536E-03  5.84080888E-04  0.00000000E+00
  0.00000000E+00 -3.70649728E-03 -4.54052444E-03 -2.85444586E-02 -1.46861197E-01
 -9.58845793E-01 -9.70432488E-03  3.80947270E-03  0.00000000E+00  4.89514220E-03
  1.04261960E-02  1.09222387E-02 -2.09170782E-01 -2.09427847E+00  3.66577461E-02
 -2.29241647E-03  0.00000000E+00  6.47077810E-02 -1.88092328E-01  0.00000000E+00
  8.22806013E-01  1.52915180E+00  0.00000000E+00 -2.30515366E-03  0.00000000E+00
  0.00000000E+00 -5.09426924E-03  1.20824535E-02 -2.72687224E-02  0.00000000E+00
  0.00000000E+00 -2.33529044E-02  7.04461561E-03  0.00000000E+00 -4.46868106E-03
 -3.65482762E-03  0.00000000E+00  0.00000000E+00  2.99993145E-03 -2.01642835E-03
 -1.06262610E-02  2.82339355E-02 -2.44913786E-01 -5.44283629E-03  6.18787700E-04
  6.60030679E-03 -1.06262610E-02  2.82339355E-02 -2.44913786E-01 -5.44283629E-03
  6.18787700E-04 -6.60030679E-03  9.87623773E-03  1.94566384E-02  1.32521596E-01
 -1.00977120E+00 -5.77297902E+00  3.03585586E-02 -1.34967682E-01 -9.61072625E-02
 -4.68677594E-02 -3.76653898E-01  3.03673064E-01 -4.56698229E-01 -3.07107936E+00
  1.50327389E+00 -4.03585192E-03 -4.89986359E-03  4.48331987E-03  1.93743840E-03
 -3.40063152E-03 -1.29484511E-01  7.54568636E-02  1.34194494E-02  1.90223376E-02
 -5.98453014E-03  6.17633438E-03 -1.83805557E-03  5.44779220E-03 -3.35641430E-03
 -7.60028025E-04  8.29034459E-04  8.61084241E-03 -5.50283298E-03 -7.39942620E-02
 -1.13203106E+00 -6.68905050E-03 -6.45091084E-04  8.63167949E-04 -2.99749442E-03
 -6.26265796E-03  4.99947641E-02 -6.30945372E-01  6.18505660E+00 -5.62026923E-02
 -3.85093138E-02  6.28526387E-02 -1.59791850E-01 -2.63077830E-01  3.92975885E-01
  4.82077002E-03 -3.93913256E+00 -1.80701978E-01  8.60144274E-03 -1.18553676E-03
 -8.78359788E-03  1.95612459E-02  5.03422817E-03 -1.71275741E-01  4.13586084E-02
  1.42861963E-01 -1.26632224E-01 -7.07011828E-02  1.03214161E-02 -2.64668339E-03
 -4.66299502E-03  1.05895193E-02  7.57593875E-03 -1.87548977E-03  4.37145484E-03
  2.99749442E-03  6.26265796E-03 -4.99947641E-02  6.30945372E-01 -6.18505660E+00
  5.62026923E-02  3.85093138E-02  6.28526387E-02  1.59791850E-01  2.63077830E-01
  3.92975885E-01 -4.82077002E-03  3.93913256E+00 -1.80701978E-01 -8.60144274E-03
 -1.18553676E-03 -8.78359788E-03 -1.95612459E-02 -5.03422817E-03  1.71275741E-01
  4.13586084E-02  1.42861963E-01  1.26632224E-01  7.07011828E-02  1.03214161E-02
  2.64668339E-03  4.66299502E-03  1.05895193E-02  7.57593875E-03  1.87548977E-03
 -4.37145484E-03 -9.87623773E-03 -1.94566384E-02 -1.32521596E-01  1.00977120E+00
  5.77297902E+00 -3.03585586E-02  1.34967682E-01 -9.61072625E-02  4.68677594E-02
  3.76653898E-01  3.03673064E-01  4.56698229E-01  3.07107936E+00  1.50327389E+00
  4.03585192E-03 -4.89986359E-03  4.48331987E-03 -1.93743840E-03  3.40063152E-03
  1.29484511E-01  7.54568636E-02  1.34194494E-02 -1.90223376E-02  5.98453014E-03
  6.17633438E-03  1.83805557E-03 -5.44779220E-03 -3.35641430E-03 -7.60028025E-04
 -8.29034459E-04 -8.61084241E-03  5.50283298E-03  7.39942620E-02  1.13203106E+00
  6.68905050E-03  6.45091084E-04  8.63167949E-04  0.00000000E+00  0.00000000E+00
  0.00000000E+00  0.00000000E+00  0.00000000E+00  0.00000000E+00  0.00000000E+00
  6.33391927E-02  0.00000000E+00  0.00000000E+00  2.17480331E-01  0.00000000E+00
  0.00000000E+00 -3.93009110E-02  0.00000000E+00  9.97672448E-03 -1.42907296E-02
  0.00000000E+00  0.00000000E+00  0.00000000E+00 -6.02247105E-02 -2.36583943E-02
  0.00000000E+00  0.00000000E+00 -4.12493511E-03  0.00000000E+00  0.00000000E+00
  2.51301605E-03  9.93333686E-03  0.00000000E+00  0.00000000E+00  0.00000000E+00
  0.00000000E+00  0.00000000E+00  0.00000000E+00  0.00000000E+00 -1.30720236E-02
  0.00000000E+00  0.00000000E+00  0.00000000E+00  0.00000000E+00  0.00000000E+00
  0.00000000E+00  0.00000000E+00  2.86395231E-02  0.00000000E+00  0.00000000E+00
  3.25732848E-01  0.00000000E+00  0.00000000E+00 -9.81613602E-01  0.00000000E+00
 -1.28068582E-02  3.38571437E-03  0.00000000E+00  0.00000000E+00  0.00000000E+00
 -8.15276118E-02 -2.33351592E-03  0.00000000E+00  0.00000000E+00 -1.03907164E-02
  0.00000000E+00  0.00000000E+00  5.30520298E-03  9.18555695E-04  0.00000000E+00
  0.00000000E+00  0.00000000E+00  0.00000000E+00  0.00000000E+00  0.00000000E+00
  0.00000000E+00 -3.75055154E-03  0.00000000E+00  0.00000000E+00  0.00000000E+00
  0.00000000E+00  0.00000000E+00  0.00000000E+00  0.00000000E+00 -3.10421029E-02
  0.00000000E+00  0.00000000E+00  6.05489592E-02  0.00000000E+00  0.00000000E+00
  7.55712498E-01  0.00000000E+00 -7.62062508E-03  6.34423747E-03  0.00000000E+00
  0.00000000E+00  0.00000000E+00  6.73293260E-02  4.99911380E-02  0.00000000E+00
  0.00000000E+00  2.50375796E-03  0.00000000E+00  0.00000000E+00  9.72906435E-03
 -3.57308538E-03  0.00000000E+00  0.00000000E+00  1.79813274E-02  3.15455152E-01
 -7.98531202E-03 -1.11180967E-02 -9.60184733E-03  2.20508348E-02 -1.79813274E-02
 -3.15455152E-01  7.98531202E-03  1.11180967E-02  9.60184733E-03  2.20508348E-02
  3.46536261E-03  3.74201230E-03  8.37044564E-02 -6.38602199E-01  6.38127068E-01
  5.10792750E-03  1.64817303E-02  1.20433390E-02 -6.48000009E-02 -6.61320321E-02
  2.42321647E-03 -3.11406850E-01 -1.33322586E+00  6.47212171E-01 -2.93001514E-03
  1.39000739E-02  1.36093488E-02  5.00755911E-04 -2.31905981E-03  3.81838687E-02
  3.44690737E-02 -3.66624359E-02  5.22477236E-02  5.48975748E-03  4.04078294E-05
 -2.50136092E-03  2.57859250E-03  4.34536090E-03 -1.48011552E-04  7.87443053E-04
  6.15452082E-03 -5.33668664E-02 -4.01683887E-01 -1.23425270E+00  1.03772943E-03
 -4.79561817E-03 -1.08769885E-03  5.77544108E-03  1.03986745E-02  6.70781691E-02
 -4.38309972E-01  9.65998091E-01 -7.60268947E-03  9.55450295E-03 -8.38978586E-02
 -2.91441508E-01 -2.41502211E-01 -3.09400097E-02  3.11386534E-01 -7.42809877E-01
  5.77325778E-01  2.00413872E-02  1.21614279E-03  7.21784233E-06 -9.77523044E-03
  1.94314132E-03 -6.12090844E-02  8.65174184E-02 -3.73266867E-03 -1.03629477E-01
 -5.43549465E-02 -4.08169067E-03 -9.19014607E-04  4.39137869E-03  4.87247335E-03
  4.37380073E-03 -3.13287982E-03 -2.10820852E-03  5.77544108E-03  1.03986745E-02
  6.70781691E-02 -4.38309972E-01  9.65998091E-01 -7.60268947E-03  9.55450295E-03
  8.38978586E-02 -2.91441508E-01 -2.41502211E-01  3.09400097E-02  3.11386534E-01
 -7.42809877E-01 -5.77325778E-01  2.00413872E-02 -1.21614279E-03 -7.21784233E-06
 -9.77523044E-03  1.94314132E-03 -6.12090844E-02 -8.65174184E-02  3.73266867E-03
 -1.03629477E-01 -5.43549465E-02  4.08169067E-03 -9.19014607E-04  4.39137869E-03
 -4.87247335E-03 -4.37380073E-03 -3.13287982E-03 -2.10820852E-03  3.46536261E-03
  3.74201230E-03  8.37044564E-02 -6.38602199E-01  6.38127068E-01  5.10792750E-03
  1.64817303E-02 -1.20433390E-02 -6.48000009E-02 -6.61320321E-02 -2.42321647E-03
 -3.11406850E-01 -1.33322586E+00 -6.47212171E-01 -2.93001514E-03 -1.39000739E-02
 -1.36093488E-02  5.00755911E-04 -2.31905981E-03  3.81838687E-02 -3.44690737E-02
  3.66624359E-02  5.22477236E-02  5.48975748E-03 -4.04078294E-05 -2.50136092E-03
  2.57859250E-03 -4.34536090E-03  1.48011552E-04  7.87443053E-04  6.15452082E-03
 -5.33668664E-02 -4.01683887E-01 -1.23425270E+00  1.03772943E-03 -4.79561817E-03
  1.08769885E-03 -1.32197683E-04  4.38958008E-03 -2.00820324E-01  1.25762718E+00
 -1.05681659E+00  1.52962347E-02  2.87481771E-02  0.00000000E+00 -2.54902784E-01
 -2.40918747E-01  0.00000000E+00 -1.93392380E+00  2.49428097E-01  0.00000000E+00
 -1.18601136E-02  0.00000000E+00  0.00000000E+00 -2.54049150E-03 -1.99041992E-02
 -8.54648601E-02  0.00000000E+00  0.00000000E+00  1.70075930E-01  1.54363404E-01
  0.00000000E+00  2.65854724E-03  3.14952899E-03  0.00000000E+00  0.00000000E+00
 -8.15419104E-03 -1.64971816E-02 -2.10303568E-03  4.76349649E-02  4.15205640E-01
 -2.51619104E-02  6.25470287E-03  0.00000000E+00 -1.84937967E-03 -4.68360517E-03
 -2.04182850E-02  1.15221430E-01  2.66017524E+00  7.38816727E-02  1.47933993E-02
  0.00000000E+00  1.50591783E-02  1.27473792E-01  0.00000000E+00  6.30443858E-01
  1.52680361E+00  0.00000000E+00  1.21827103E-02  0.00000000E+00  0.00000000E+00
  3.11926599E-03  7.28816987E-03  2.72301704E-03  0.00000000E+00  0.00000000E+00
  8.86940177E-03  1.04176437E-02  0.00000000E+00 -4.19231596E-03 -2.48574013E-03
  0.00000000E+00  0.00000000E+00 -2.31664235E-03 -5.32362076E-03 -4.17473448E-02
 -1.16206046E-01 -1.03147553E-02 -6.77504922E-03  6.98231014E-03  0.00000000E+00
 -7.05462387E-03 -1.80249364E-02  3.20966539E-02  3.15670691E-01 -2.03703643E-01
 -2.09890650E-02  1.18323988E-01  0.00000000E+00  1.66981450E-02  2.41189894E-01
  0.00000000E+00  2.14324556E+00  1.26758209E+00  0.00000000E+00 -2.14766483E-02
  0.00000000E+00  0.00000000E+00  2.39520298E-03 -3.36883637E-04  1.21993098E-01
  0.00000000E+00  0.00000000E+00  4.22381392E-03  3.25321978E-02  0.00000000E+00
  4.88498318E-03  4.45117597E-03  0.00000000E+00  0.00000000E+00 -3.36979075E-03
  2.59848584E-03 -3.08110093E-02 -3.12080463E-01 -8.03677070E-01  2.42774463E-02
  2.18532215E-04 -2.11494014E-04 -3.08110093E-02 -3.12080463E-01 -8.03677070E-01
  2.42774463E-02  2.18532215E-04  2.11494014E-04  1.33071760E-02  2.88384576E-02
 -3.29643063E-03 -5.98422922E-01  4.99290030E+00 -5.85642793E-02  3.12013669E-02
  5.25724583E-02 -6.78586108E-02 -5.07163824E-02  1.10172232E-01  8.13372028E-01
  2.28684780E+00 -1.69234427E+00  5.13172306E-03 -6.08125844E-04  3.23528032E-03
  8.78781060E-03  2.95927837E-03 -2.52424165E-02 -1.77250077E-02  6.18210241E-02
  2.19440180E-02 -4.01669777E-02 -2.38673445E-03 -1.94533984E-03 -2.08099002E-03
 -5.83645476E-03  2.47906134E-03  5.25665381E-03 -3.54025079E-03  1.63826768E-02
  1.49711052E-01  1.20588684E+00 -5.47246175E-03  6.07257349E-03  4.12213595E-03
 -9.05204722E-03 -1.58501895E-02 -2.27132161E-01  1.88460160E+00 -7.73556299E-01
 -1.00530272E-01  8.35798389E-02  8.66177985E-02 -1.31353591E-01  1.59289116E-01
 -1.03145842E+00  1.17059371E+00  6.22659880E-01 -1.34826868E+00  1.61522661E-02
  1.39736704E-02 -6.47404587E-03 -5.54822775E-03  4.50203959E-03  4.09043908E-01
 -1.83593531E-01  9.92471845E-02  1.89179868E-02  5.87680387E-03 -2.90623903E-02
  1.87331373E-02 -1.11726685E-02 -1.56275248E-03 -1.03237231E-03  9.36477329E-04
  7.01736288E-03  9.05204722E-03  1.58501895E-02  2.27132161E-01 -1.88460160E+00
  7.73556299E-01  1.00530272E-01 -8.35798389E-02  8.66177985E-02  1.31353591E-01
 -1.59289116E-01 -1.03145842E+00 -1.17059371E+00 -6.22659880E-01 -1.34826868E+00
 -1.61522661E-02  1.39736704E-02 -6.47404587E-03  5.54822775E-03 -4.50203959E-03
 -4.09043908E-01 -1.83593531E-01  9.92471845E-02 -1.89179868E-02 -5.87680387E-03
 -2.90623903E-02 -1.87331373E-02  1.11726685E-02 -1.56275248E-03 -1.03237231E-03
 -9.36477329E-04 -7.01736288E-03 -1.33071760E-02 -2.88384576E-02  3.29643063E-03
  5.98422922E-01 -4.99290030E+00  5.85642793E-02 -3.12013669E-02  5.25724583E-02
  6.78586108E-02  5.07163824E-02  1.10172232E-01 -8.13372028E-01 -2.28684780E+00
 -1.69234427E+00 -5.13172306E-03 -6.08125844E-04  3.23528032E-03 -8.78781060E-03
 -2.95927837E-03  2.52424165E-02 -1.77250077E-02  6.18210241E-02 -2.19440180E-02
  4.01669777E-02 -2.38673445E-03  1.94533984E-03  2.08099002E-03 -5.83645476E-03
  2.47906134E-03 -5.25665381E-03  3.54025079E-03 -1.63826768E-02 -1.49711052E-01
 -1.20588684E+00  5.47246175E-03 -6.07257349E-03  4.12213595E-03  0.00000000E+00
  0.00000000E+00  0.00000000E+00  0.00000000E+00  0.00000000E+00  0.00000000E+00
  0.00000000E+00 -1.24054880E-01  0.00000000E+00  0.00000000E+00 -4.39634908E-01
  0.00000000E+00  0.00000000E+00  5.42850497E-01  0.00000000E+00  1.47674277E-02
  1.07264804E-02  0.00000000E+00  0.00000000E+00  0.00000000E+00  2.90948119E-02
  3.46895198E-02  0.00000000E+00  0.00000000E+00  1.12717072E-02  0.00000000E+00
  0.00000000E+00  2.82343660E-03 -1.20581369E-02  0.00000000E+00  0.00000000E+00
  0.00000000E+00  0.00000000E+00  0.00000000E+00  0.00000000E+00  0.00000000E+00
  8.06261889E-03  0.00000000E+00  0.00000000E+00  0.00000000E+00  0.00000000E+00
  0.00000000E+00  0.00000000E+00  0.00000000E+00  1.38331684E-01  0.00000000E+00
  0.00000000E+00  1.43496404E-01  0.00000000E+00  0.00000000E+00 -9.69106220E-01
  0.00000000E+00  3.82652573E-03  1.52494277E-02  0.00000000E+00  0.00000000E+00
  0.00000000E+00  1.32551851E-01 -5.07724676E-02  0.00000000E+00  0.00000000E+00
  5.83163263E-03  0.00000000E+00  0.00000000E+00 -6.45759519E-03  2.23472733E-03
  0.00000000E+00  0.00000000E+00  0.00000000E+00  0.00000000E+00  0.00000000E+00
  0.00000000E+00  0.00000000E+00 -1.28778867E-02  0.00000000E+00  0.00000000E+00
  0.00000000E+00  0.00000000E+00  0.00000000E+00  0.00000000E+00  0.00000000E+00
  9.26920047E-03  0.00000000E+00  0.00000000E+00  8.02131966E-02  0.00000000E+00
  0.00000000E+00 -2.96350883E-01  0.00000000E+00 -1.76378815E-02 -1.26630344E-03
  0.00000000E+00  0.00000000E+00  0.00000000E+00  1.08074046E-01 -4.57200382E-02
  0.00000000E+00  0.00000000E+00  1.76066484E-03  0.00000000E+00  0.00000000E+00
  4.19615492E-03  3.07473547E-03  0.00000000E+00  0.00000000E+00  3.29433856E-02
  2.37451406E-01 -2.79966198E-01  3.83224286E-03 -3.53778010E-03  2.25811904E-02
 -3.29433856E-02 -2.37451406E-01  2.79966198E-01 -3.83224286E-03  3.53778010E-03
  2.25811904E-02 -1.86615500E-02 -4.38567739E-02  9.96566084E-02 -3.55298326E-01
 -1.36366598E+00 -2.14555027E-03  1.36954611E-01  7.41384681E-02 -1.65578120E-01
  3.85088615E-02  3.23300941E-01 -3.05557043E-01  1.20897543E+00 -4.62424485E-01
 -8.00003604E-03  8.60430054E-03  6.82283004E-03  2.11364447E-03 -9.11653366E-03
  9.97811728E-02 -4.33994186E-03 -7.16477064E-02  3.73367888E-02  1.91478131E-02
 -4.44432575E-03 -5.64772053E-03 -2.25770630E-03  6.26135470E-04  1.04650821E-02
 -2.54426017E-04  1.65145097E-03 -4.88957091E-02 -4.13371798E-01  1.20444822E+00
 -9.17677372E-03 -1.90555923E-02  2.01945735E-02  2.22031498E-02  4.77734459E-02
 -7.52657726E-02 -3.43191745E-01  2.43585052E+00 -1.38369198E-02  7.26250576E-02
 -5.67800690E-02  1.35076557E-01  1.62690448E-01 -1.34904766E-01  1.29890346E+00
  1.08294465E+00 -6.85384505E-01 -7.68593788E-03  4.41820140E-03 -6.34874011E-03
 -6.80591736E-03  4.64424288E-03 -4.73941722E-02 -5.12865454E-02 -9.90199297E-02
  1.73167655E-03  1.22627783E-01  1.12165562E-03  1.10090991E-03  3.73479383E-03
 -8.14180302E-03 -1.04043283E-02  5.43103134E-03  1.25821061E-02  2.22031498E-02
  4.77734459E-02 -7.52657726E-02 -3.43191745E-01  2.43585052E+00 -1.38369198E-02
  7.26250576E-02  5.67800690E-02  1.35076557E-01  1.62690448E-01  1.34904766E-01
  1.29890346E+00  1.08294465E+00  6.85384505E-01 -7.68593788E-03 -4.41820140E-03
  6.34874011E-03 -6.80591736E-03  4.64424288E-03 -4.73941722E-02  5.12865454E-02
  9.90199297E-02  1.73167655E-03  1.22627783E-01 -1.12165562E-03  1.10090991E-03
  3.73479383E-03  8.14180302E-03  1.04043283E-02  5.43103134E-03  1.25821061E-02
 -1.86615500E-02 -4.38567739E-02  9.96566084E-02 -3.55298326E-01 -1.36366598E+00
 -2.14555027E-03  1.36954611E-01 -7.41384681E-02 -1.65578120E-01  3.85088615E-02
 -3.23300941E-01 -3.05557043E-01  1.20897543E+00  4.62424485E-01 -8.00003604E-03
 -8.60430054E-03 -6.82283004E-03  2.11364447E-03 -9.11653366E-03  9.97811728E-02
  4.33994186E-03  7.16477064E-02  3.73367888E-02  1.91478131E-02  4.44432575E-03
 -5.64772053E-03 -2.25770630E-03 -6.26135470E-04 -1.04650821E-02 -2.54426017E-04
  1.65145097E-03 -4.88957091E-02 -4.13371798E-01  1.20444822E+00 -9.17677372E-03
 -1.90555923E-02 -2.01945735E-02 -2.24190023E-02 -5.55602571E-02  1.91490534E-01
 -1.84219651E-01 -3.05139185E+00  3.53066350E-02 -8.28338312E-02  0.00000000E+00
  4.18400629E-01  2.17226104E-01  0.00000000E+00  4.07949366E+00  7.18848104E-01
  0.00000000E+00  1.18055814E-02  0.00000000E+00  0.00000000E+00  1.81269267E-02
  2.77869205E-03  2.73024587E-02  0.00000000E+00  0.00000000E+00 -2.10016367E-01
 -9.55050957E-02  0.00000000E+00 -2.45707645E-04 -7.97723180E-03  0.00000000E+00
  0.00000000E+00 -6.00165479E-03  4.66479808E-03 -7.39071946E-02 -6.96768109E-01
 -2.98175073E-01  2.34474525E-02  3.34935899E-02  0.00000000E+00  4.63073760E-03
  9.97760055E-03 -1.76037549E-02 -2.95491762E-01 -3.62454092E-01 -5.17209475E-02
 -7.38421895E-02  0.00000000E+00 -2.94780215E-02 -2.13458452E-01  0.00000000E+00
 -3.71727823E+00 -8.09791809E-01  0.00000000E+00 -5.62637496E-04  0.00000000E+00
  0.00000000E+00 -7.02169049E-03  2.00474499E-02  4.04619549E-02  0.00000000E+00
  0.00000000E+00  1.30437560E-01 -2.51210521E-02  0.00000000E+00 -7.66033760E-03
  7.73528377E-03  0.00000000E+00  0.00000000E+00 -6.73744352E-03  3.05655240E-03
 -2.52149510E-02 -1.33309355E-01  4.85764819E-01 -1.84978343E-02 -1.37669453E-02
  0.00000000E+00  4.05256862E-04 -5.57175814E-04  5.38883496E-03  1.34954960E-02
  1.47844804E+00  1.64216231E-02 -1.85399115E-01  0.00000000E+00  5.20603952E-02
 -2.65588408E-01  0.00000000E+00  2.58543680E-01 -2.98564235E+00  0.00000000E+00
 -7.46074661E-03  0.00000000E+00  0.00000000E+00 -3.81460759E-03 -1.16565607E-02
  1.78946472E-02  0.00000000E+00  0.00000000E+00 -4.88804322E-02 -2.51412980E-02
  0.00000000E+00  2.63135470E-03 -1.24531542E-03  0.00000000E+00  0.00000000E+00
  5.57520031E-03 -9.55381103E-03 -1.95702010E-02 -1.39962426E-01 -3.15542441E-01
  5.38829540E-03 -7.71653845E-03  2.77556772E-04 -1.95702010E-02 -1.39962426E-01
 -3.15542441E-01  5.38829540E-03 -7.71653845E-03 -2.77556772E-04  4.40204769E-03
  8.59448898E-03  9.19624893E-02  3.20812351E-01 -3.06150878E+00  1.20941300E-02
  9.48327168E-02 -8.62608068E-02 -3.80651066E-02  4.44687027E-01 -3.59624402E-01
 -2.90371702E+00 -2.67139544E+00  4.05751531E+00  2.27192812E-02 -1.16983802E-02
 -1.80954234E-02 -2.67685224E-03  1.22637787E-02 -4.21014447E-02  1.69650607E-01
  8.62064110E-02  9.70678976E-03  3.84276380E-02 -6.73666176E-05  7.20384489E-03
  1.99911293E-02  1.32168301E-02 -2.30873155E-02 -1.39622011E-02  1.24621371E-02
  4.87854518E-02  5.08325419E-01 -4.04168142E+00  2.39202230E-02  4.59773750E-02
 -3.42336123E-02  1.71431890E-03  4.79275041E-03 -3.23175751E-02 -1.09211852E-01
  5.46173624E+00  3.20346453E-02  1.27062684E-01  3.47761015E-03  9.53424119E-02
 -1.04833533E-01 -3.88809306E-02  1.48071394E+00 -4.68414329E-01 -1.47194625E+00
  1.86612672E-04  3.78745713E-03 -5.49323474E-03 -8.11317239E-03 -1.35983393E-02
 -1.75662216E-02 -1.18415980E-02  8.75909268E-02 -5.98270385E-02 -8.59592171E-02
  5.30314293E-03 -3.04432102E-03  4.83947434E-03  1.07739744E-02  9.66827902E-03
 -4.48021230E-03 -2.75527008E-03  1.71431890E-03  4.79275041E-03 -3.23175751E-02
 -1.09211852E-01  5.46173624E+00  3.20346453E-02  1.27062684E-01 -3.47761015E-03
  9.53424119E-02 -1.04833533E-01  3.88809306E-02  1.48071394E+00 -4.68414329E-01
  1.47194625E+00  1.86612672E-04 -3.78745713E-03  5.49323474E-03 -8.11317239E-03
 -1.35983393E-02 -1.75662216E-02  1.18415980E-02 -8.75909268E-02 -5.98270385E-02
 -8.59592171E-02 -5.30314293E-03 -3.04432102E-03  4.83947434E-03 -1.07739744E-02
 -9.66827902E-03 -4.48021230E-03 -2.75527008E-03  4.40204769E-03  8.59448898E-03
  9.19624893E-02  3.20812351E-01 -3.06150878E+00  1.20941300E-02  9.48327168E-02
  8.62608068E-02 -3.80651066E-02  4.44687027E-01  3.59624402E-01 -2.90371702E+00
 -2.67139544E+00 -4.05751531E+00  2.27192812E-02  1.16983802E-02  1.80954234E-02
 -2.67685224E-03  1.22637787E-02 -4.21014447E-02 -1.69650607E-01 -8.62064110E-02
  9.70678976E-03  3.84276380E-02  6.73666176E-05  7.20384489E-03  1.99911293E-02
 -1.32168301E-02  2.30873155E-02 -1.39622011E-02  1.24621371E-02  4.87854518E-02
  5.08325419E-01 -4.04168142E+00  2.39202230E-02  4.59773750E-02  3.42336123E-02
  8.60931243E-03  2.46913899E-02 -1.62858523E-01  3.88928980E-01 -5.06746903E+00
  1.31750858E-01  2.44138280E-02  0.00000000E+00  1.52843265E-01 -6.02686081E-02
  0.00000000E+00  2.20631599E+00 -9.47326718E-01  0.00000000E+00 -1.08541490E-03
  0.00000000E+00  0.00000000E+00  2.42219295E-03  1.73455849E-03 -8.58080261E-02
  0.00000000E+00  0.00000000E+00  2.41902408E-02  1.20879697E-02  0.00000000E+00
 -3.41212518E-03  4.79793450E-03  0.00000000E+00  0.00000000E+00 -7.34512925E-03
 -1.59079611E-03  1.62921929E-02  2.20097711E-01  1.27115691E+00  1.10132665E-02
 -6.17421500E-04  0.00000000E+00  1.95637081E-02  4.86992764E-02 -1.66335463E-01
  6.75054203E-01  5.12611539E+00  2.47446152E-02  4.52274273E-02  0.00000000E+00
 -6.58717446E-01  7.15262049E-01  0.00000000E+00 -3.23569549E+00 -2.10432484E+00
  0.00000000E+00 -1.12801814E-02  0.00000000E+00  0.00000000E+00 -1.31919670E-02
 -1.30821733E-02 -1.68846538E-02  0.00000000E+00  0.00000000E+00  2.55240360E-01
 -7.90263494E-02  0.00000000E+00  1.51186965E-02 -2.10281143E-02  0.00000000E+00
  0.00000000E+00  2.24304892E-02  4.39601131E-03  7.15706317E-02  9.06343455E-01
 -2.55854798E+00 -4.22439219E-02  6.99600275E-02  0.00000000E+00  2.82446435E-03
  6.72755267E-03 -8.35787175E-03 -1.69070348E-01  2.42770415E+00 -2.03448966E-03
 -2.99692639E-02  0.00000000E+00 -8.24534832E-02 -1.12021271E-01  0.00000000E+00
 -2.67102448E-01 -1.95137018E+00  0.00000000E+00 -8.91665974E-04  0.00000000E+00
  0.00000000E+00  1.21751352E-03 -7.22789790E-03  5.59017268E-03  0.00000000E+00
  0.00000000E+00  8.71958815E-02  8.52635498E-02  0.00000000E+00  2.02087780E-03
  3.14047622E-03  0.00000000E+00  0.00000000E+00 -7.56670106E-03 -1.15711026E-02
  9.83146256E-03 -4.82983413E-02 -1.85976720E-01  6.47114157E-03 -7.60417525E-03
 -1.65093577E-03  9.83146256E-03 -4.82983413E-02 -1.85976720E-01  6.47114157E-03
 -7.60417525E-03  1.65093577E-03 -9.18329703E-03 -2.13089931E-02  1.00883298E-02
  4.52382276E-02  5.67787720E+00 -1.10554531E-01  6.84453663E-03 -7.85907115E-02
 -1.47863571E-01  8.20580489E-02 -1.01748530E-01  2.62201391E+00  1.00514337E+00
 -1.58963262E+00 -7.85985614E-04  7.32960767E-03 -2.17965481E-03 -7.29620857E-03
 -2.72830846E-03 -1.48121472E-01 -1.43449896E-01 -9.59388075E-02  4.83033948E-02
  5.50326576E-02  1.38922281E-02  5.15135660E-03 -6.53318445E-04 -2.34653331E-03
  3.12903869E-03  5.20493567E-03 -4.53372629E-03  1.36556824E-03 -9.40041424E-02
  1.08214633E+00  3.19722799E-03 -1.25516979E-02  9.10594709E-03  3.65904002E-03
  3.87219381E-03  1.80832092E-01 -1.49292948E+00  1.84296762E+00 -7.56383083E-02
 -1.88806499E-02 -1.00322923E-01 -1.33242446E-01  7.58892308E-02  4.58447030E-01
  4.05212514E-01  1.74276112E+00 -5.03581577E-01 -1.28332052E-02 -2.07512696E-03
  5.22345563E-03 -4.42794653E-03 -6.44180919E-03 -2.59204171E-01 -1.97123018E-03
 -5.09170802E-02  8.58052038E-02  7.31259652E-02  1.91576494E-02  7.67450047E-05
  1.22088963E-03 -4.41242567E-03 -3.53819292E-03  7.03631877E-03 -2.45715171E-03
 -3.65904002E-03 -3.87219381E-03 -1.80832092E-01  1.49292948E+00 -1.84296762E+00
  7.56383083E-02  1.88806499E-02 -1.00322923E-01  1.33242446E-01 -7.58892308E-02
  4.58447030E-01 -4.05212514E-01 -1.74276112E+00 -5.03581577E-01  1.28332052E-02
 -2.07512696E-03  5.22345563E-03  4.42794653E-03  6.44180919E-03  2.59204171E-01
 -1.97123018E-03 -5.09170802E-02 -8.58052038E-02 -7.31259652E-02  1.91576494E-02
 -7.67450047E-05 -1.22088963E-03 -4.41242567E-03 -3.53819292E-03 -7.03631877E-03
  2.45715171E-03  9.18329703E-03  2.13089931E-02 -1.00883298E-02 -4.52382276E-02
 -5.67787720E+00  1.10554531E-01 -6.84453663E-03 -7.85907115E-02  1.47863571E-01
 -8.20580489E-02 -1.01748530E-01 -2.62201391E+00 -1.00514337E+00 -1.58963262E+00
  7.85985614E-04  7.32960767E-03 -2.17965481E-03  7.29620857E-03  2.72830846E-03
  1.48121472E-01 -1.43449896E-01 -9.59388075E-02 -4.83033948E-02 -5.50326576E-02
  1.38922281E-02 -5.15135660E-03  6.53318445E-04 -2.34653331E-03  3.12903869E-03
 -5.20493567E-03  4.53372629E-03 -1.36556824E-03  9.40041424E-02 -1.08214633E+00
 -3.19722799E-03  1.25516979E-02  9.10594709E-03  0.00000000E+00  0.00000000E+00
  0.00000000E+00  0.00000000E+00  0.00000000E+00  0.00000000E+00  0.00000000E+00
  8.85816798E-02  0.00000000E+00  0.00000000E+00  2.29116618E-01  0.00000000E+00
  0.00000000E+00 -2.57569922E+00  0.00000000E+00  4.02605013E-03 -1.57689574E-02
  0.00000000E+00  0.00000000E+00  0.00000000E+00  5.28391322E-02  1.63180092E-02
  0.00000000E+00  0.00000000E+00 -3.97554548E-03  0.00000000E+00  0.00000000E+00
 -8.04027402E-03 -2.58781083E-03  0.00000000E+00  0.00000000E+00  0.00000000E+00
  0.00000000E+00  0.00000000E+00  0.00000000E+00  0.00000000E+00 -1.36629961E-02
  0.00000000E+00  0.00000000E+00  0.00000000E+00  0.00000000E+00  0.00000000E+00
  0.00000000E+00  0.00000000E+00  3.85077348E-02  0.00000000E+00  0.00000000E+00
 -8.56482767E-02  0.00000000E+00  0.00000000E+00 -3.03785494E+00  0.00000000E+00
  7.85084059E-03  1.61707929E-02  0.00000000E+00  0.00000000E+00  0.00000000E+00
  1.01786144E-01 -5.23532054E-02  0.00000000E+00  0.00000000E+00  6.63817741E-03
  0.00000000E+00  0.00000000E+00 -9.23274340E-03  8.50625148E-03  0.00000000E+00
  0.00000000E+00  0.00000000E+00  0.00000000E+00  0.00000000E+00  0.00000000E+00
  0.00000000E+00 -1.72764055E-02  0.00000000E+00  0.00000000E+00  0.00000000E+00
  0.00000000E+00  0.00000000E+00  0.00000000E+00  0.00000000E+00 -1.36737290E-02
  0.00000000E+00  0.00000000E+00  2.32701174E-01  0.00000000E+00  0.00000000E+00
  2.22620323E+00  0.00000000E+00 -1.66249275E-02  1.45106114E-05  0.00000000E+00
  0.00000000E+00  0.00000000E+00  1.03331851E-01 -5.41247377E-03  0.00000000E+00
  0.00000000E+00  4.14657049E-03  0.00000000E+00  0.00000000E+00  2.66075879E-02
  3.66610833E-03  0.00000000E+00  0.00000000E+00  3.84058442E-02  7.19597559E-01
  7.04486468E-02 -1.88004762E-02  6.90140486E-04  4.66589832E-02 -3.84058442E-02
 -7.19597559E-01 -7.04486468E-02  1.88004762E-02 -6.90140486E-04  4.66589832E-02
  9.92235346E-03  1.84837930E-02  2.72852739E-02 -7.81551831E-01  2.21278029E-01
  2.12433189E-02 -1.03216577E-01 -3.96732526E-02 -2.95578199E-01  2.03407408E-02
  8.18165201E-02 -1.25640785E+00  1.56803610E+00  1.03421077E+00  3.92016714E-03
  8.03252076E-03  1.11412283E-02  5.30897618E-03 -2.36185007E-03 -7.80250728E-02
  1.01309054E-01 -5.36987072E-02 -2.87711839E-01  9.12210799E-02 -7.84880067E-03
 -3.28247595E-03 -1.74922030E-02  9.15809336E-03 -6.53438031E-04 -4.25958121E-03
 -1.16126449E-02 -1.41448327E-02 -2.42684772E-01 -3.54432259E-02 -1.20844332E-02
  1.61406381E-03  2.53228580E-02 -1.01990684E-02 -2.61836582E-02  1.65517665E-01
 -1.12193585E+00  1.63538155E-01  3.89133722E-02 -6.04732024E-02  3.53622093E-03
 -4.53508686E-02  1.88233749E-01  1.29090833E-01  1.39120197E+00  1.37669372E+00
 -1.50302008E+00 -6.14581783E-03  1.46154637E-02  3.08909132E-03  7.15162949E-04
 -1.28221277E-02  1.64195340E-01 -3.89527264E-03  3.23410616E-02  1.92581951E-01
 -3.14298027E-02 -6.82546542E-03  2.43155825E-03 -9.55589275E-03 -4.12274004E-03
  3.31566672E-03  9.21795995E-03 -1.56110373E-02 -1.01990684E-02 -2.61836582E-02
  1.65517665E-01 -1.12193585E+00  1.63538155E-01  3.89133722E-02 -6.04732024E-02
 -3.53622093E-03 -4.53508686E-02  1.88233749E-01 -1.29090833E-01  1.39120197E+00
  1.37669372E+00  1.50302008E+00 -6.14581783E-03 -1.46154637E-02 -3.08909132E-03
  7.15162949E-04 -1.28221277E-02  1.64195340E-01  3.89527264E-03 -3.23410616E-02
  1.92581951E-01 -3.14298027E-02  6.82546542E-03  2.43155825E-03 -9.55589275E-03
  4.12274004E-03 -3.31566672E-03  9.21795995E-03 -1.56110373E-02  9.92235346E-03
  1.84837930E-02  2.72852739E-02 -7.81551831E-01  2.21278029E-01  2.12433189E-02
 -1.03216577E-01  3.96732526E-02 -2.95578199E-01  2.03407408E-02 -8.18165201E-02
 -1.25640785E+00  1.56803610E+00 -1.03421077E+00  3.92016714E-03 -8.03252076E-03
 -1.11412283E-02  5.30897618E-03 -2.36185007E-03 -7.80250728E-02 -1.01309054E-01
  5.36987072E-02 -2.87711839E-01  9.12210799E-02  7.84880067E-03 -3.28247595E-03
 -1.74922030E-02 -9.15809336E-03  6.53438031E-04 -4.25958121E-03 -1.16126449E-02
 -1.41448327E-02 -2.42684772E-01 -3.54432259E-02 -1.20844332E-02  1.61406381E-03
 -2.53228580E-02  2.14872795E-02  4.73405072E-02  6.24070129E-02 -1.25322358E+00
 -2.89388085E+00  1.31172239E-01 -4.55595271E-02  0.00000000E+00  2.03365651E-02
 -2.33447950E-01  0.00000000E+00  1.13978701E+00  1.77802332E+00  0.00000000E+00
  8.22940698E-04  0.00000000E+00  0.00000000E+00 -2.17742480E-02  5.66091607E-03
  1.85600846E-01  0.00000000E+00  0.00000000E+00  2.49814425E-01  1.41836531E-02
  0.00000000E+00 -7.38779659E-04  1.13978930E-02  0.00000000E+00  0.00000000E+00
  1.44849513E-02  2.10590552E-02  4.27339122E-02  8.29780550E-01 -2.03486952E+00
 -2.28295352E-02 -7.91846537E-02  0.00000000E+00  1.91649105E-02  4.28407062E-02
 -1.53291718E-01 -2.19322310E-01  5.85912719E+00 -1.08440503E-02 -8.21217943E-02
  0.00000000E+00 -3.56608554E-01 -1.60957134E-01  0.00000000E+00 -2.90048750E+00
  2.62597028E+00  0.00000000E+00  2.15619371E-03  0.00000000E+00  0.00000000E+00
 -4.94023391E-03  1.03965398E-02 -7.77292057E-02  0.00000000E+00  0.00000000E+00
  2.20982763E-01  7.99063061E-02  0.00000000E+00 -9.75867903E-03 -2.69049953E-03
  0.00000000E+00  0.00000000E+00 -2.56804269E-02  8.36121572E-03  1.16933079E-02
  1.54293788E-01  1.76811423E+00 -8.38584502E-03 -8.12306580E-03  0.00000000E+00
  4.55794490E-03  5.77451648E-03  1.10536786E-01 -6.98887051E-01  1.29334492E+00
 -4.75189678E-02 -1.50055886E-01  0.00000000E+00 -2.47383793E-01 -5.47661342E-02
  0.00000000E+00  1.63230246E+00  4.83497360E-01  0.00000000E+00 -1.65823110E-03
  0.00000000E+00  0.00000000E+00  6.94184491E-03 -1.91875179E-03 -1.65369016E-02
  0.00000000E+00  0.00000000E+00  4.05052833E-02 -1.72090611E-01  0.00000000E+00
 -1.22423063E-02 -9.50509058E-03  0.00000000E+00  0.00000000E+00 -5.93592239E-03
  9.76534457E-03  1.83052701E-03  1.10099931E-01 -1.15469839E+00 -1.67243028E-02
 -2.94269773E-03  1.80929469E-02  1.83052701E-03  1.10099931E-01 -1.15469839E+00
 -1.67243028E-02 -2.94269773E-03 -1.80929469E-02 -2.34614754E-02 -5.20980524E-02
  5.29971456E-02  6.89970143E-01 -3.52881918E+00  8.22752358E-02 -1.36661885E-03
 -1.60966986E-04 -1.71322166E-01 -1.39340012E-01  2.13662658E-01 -1.68063651E+00
 -3.16190420E-01  8.85830176E-01  3.49902397E-03  3.07436297E-03  7.13996373E-03
 -4.33924938E-03  4.54006856E-03  8.95657625E-02  6.81529274E-02 -4.76984763E-02
 -1.18971751E-01  4.90985870E-02 -9.98513590E-03 -5.49045730E-03 -5.48721342E-03
  9.40080286E-03  7.87180367E-03 -3.10972530E-03  2.49644985E-03 -2.98386300E-02
 -5.33740151E-01  1.42517896E-01 -2.19998589E-02 -2.13485083E-02  2.89330110E-02
 -1.36518358E-02 -2.72960954E-02 -1.43058805E-03  8.56011233E-01 -2.92277696E-02
  5.36557057E-02  4.62667865E-02 -1.88844612E-02 -4.91830748E-02 -6.50150034E-02
  7.85206630E-02  2.20319640E-02  7.57854459E-01  2.48747718E-01  6.76926350E-03
 -7.88754999E-03 -1.85918587E-03 -8.06172541E-03 -1.22504620E-02  2.06969474E-02
  6.01635474E-02 -4.77213047E-02 -9.83181399E-02 -2.46948813E-02 -8.64572837E-03
  3.13920945E-03  1.32780110E-03  4.80442206E-03  3.36267822E-03 -1.52797132E-03
 -2.15595611E-03 -1.36518358E-02 -2.72960954E-02 -1.43058805E-03  8.56011233E-01
 -2.92277696E-02  5.36557057E-02  4.62667865E-02  1.88844612E-02 -4.91830748E-02
 -6.50150034E-02 -7.85206630E-02  2.20319640E-02  7.57854459E-01 -2.48747718E-01
  6.76926350E-03  7.88754999E-03  1.85918587E-03 -8.06172541E-03 -1.22504620E-02
  2.06969474E-02 -6.01635474E-02  4.77213047E-02 -9.83181399E-02 -2.46948813E-02
  8.64572837E-03  3.13920945E-03  1.32780110E-03 -4.80442206E-03 -3.36267822E-03
 -1.52797132E-03 -2.15595611E-03 -2.34614754E-02 -5.20980524E-02  5.29971456E-02
  6.89970143E-01 -3.52881918E+00  8.22752358E-02 -1.36661885E-03  1.60966986E-04
 -1.71322166E-01 -1.39340012E-01 -2.13662658E-01 -1.68063651E+00 -3.16190420E-01
 -8.85830176E-01  3.49902397E-03 -3.07436297E-03 -7.13996373E-03 -4.33924938E-03
  4.54006856E-03  8.95657625E-02 -6.81529274E-02  4.76984763E-02 -1.18971751E-01
  4.90985870E-02  9.98513590E-03 -5.49045730E-03 -5.48721342E-03 -9.40080286E-03
 -7.87180367E-03 -3.10972530E-03  2.49644985E-03 -2.98386300E-02 -5.33740151E-01
  1.42517896E-01 -2.19998589E-02 -2.13485083E-02 -2.89330110E-02 -5.91614219E-03
 -4.18074088E-03 -2.34793100E-01  1.88920196E+00 -4.61453778E+00  1.32905227E-01
  4.02880530E-02  0.00000000E+00 -2.05742283E-02  1.26576218E-01  0.00000000E+00
  5.87929842E-01 -5.92081797E-01  0.00000000E+00 -1.57253829E-02  0.00000000E+00
  0.00000000E+00  1.57042902E-03  6.16624834E-03 -5.72299364E-02  0.00000000E+00
  0.00000000E+00  7.05507431E-02  1.00916900E-01  0.00000000E+00 -7.38762267E-04
 -9.18997398E-03  0.00000000E+00  0.00000000E+00 -1.00435335E-02 -1.55413814E-02
  1.35785245E-02  2.60766827E-02  1.61949290E+00  1.32413393E-02  2.81327123E-02
  0.00000000E+00  1.56023094E-02  3.98839326E-02 -2.35405113E-01  3.19510355E-01
  7.14131797E+00  1.58358333E-01 -1.29671734E-01  0.00000000E+00 -6.90543327E-02
 -4.05123912E-01  0.00000000E+00 -2.83325767E+00  4.81995690E+00  0.00000000E+00
  4.72168386E-03  0.00000000E+00  0.00000000E+00  1.03204070E-02  1.30966935E-02
 -1.27597613E-01  0.00000000E+00  0.00000000E+00  8.58358988E-02 -1.24458052E-01
  0.00000000E+00 -1.07066244E-02  1.33879243E-02  0.00000000E+00  0.00000000E+00
 -2.56223677E-02  1.06206346E-02 -1.67617853E-02 -2.91241674E-01  3.21516053E+00
  1.47944094E-02 -4.51019150E-02  0.00000000E+00 -2.14311523E-02 -4.66539932E-02
 -1.65688303E-02  9.56758747E-01 -6.00321494E+00 -4.59775854E-02 -5.51208050E-02
  0.00000000E+00  2.41666299E-01 -3.63311143E-02  0.00000000E+00 -4.57445611E-01
  5.94286754E-01  0.00000000E+00  8.93221579E-03  0.00000000E+00  0.00000000E+00
 -3.87290926E-03 -2.19371281E-03  2.61252037E-02  0.00000000E+00  0.00000000E+00
 -9.61883086E-02 -4.71292194E-02  0.00000000E+00  1.66232573E-02  3.47367094E-04
  0.00000000E+00  0.00000000E+00  6.44476859E-03  4.74997253E-03 -1.93849710E-03
 -1.75686313E-01  1.95994431E+00  1.42733619E-02 -3.74963720E-03 -2.75204643E-02
 -1.93849710E-03 -1.75686313E-01  1.95994431E+00  1.42733619E-02 -3.74963720E-03
  2.75204643E-02  2.69040133E-02  5.94459797E-02 -6.14615535E-02 -9.83603063E-01
  1.07465791E+01  6.58113025E-02  3.24028490E-02  1.69056745E-01  8.93301803E-02
  8.23791618E-02 -3.91271012E-01  7.71520309E-01  9.89685033E-01 -4.97210934E+00
  9.52338049E-04  6.47526609E-03  1.72746422E-03  1.80769619E-03  7.99126193E-03
  3.73218631E-01  7.55243528E-02  6.66469164E-02  3.09593754E-03 -1.76283823E-02
 -2.50269495E-02  4.14705716E-03  4.44352215E-03  7.04792289E-03 -1.20206250E-02
 -6.12146079E-03  3.59598745E-03  3.13655851E-02  4.70500537E-01  4.79536662E-01
  8.01273928E-03  2.00409913E-02 -3.84753273E-02  1.03523538E-02  1.79208055E-02
  9.81502189E-02 -1.02732890E+00  2.64554253E+00  1.06012244E-02 -1.02743136E-02
  2.57986792E-02 -9.66634997E-02 -1.36283807E-01  7.21928356E-02 -7.22943495E-01
  2.06786382E-01 -1.36852788E+00 -2.10230023E-03  4.51852323E-04 -3.30962907E-03
  7.84321423E-03 -7.82379369E-03  7.95954479E-02  8.25254110E-02  1.86753366E-02
 -9.30570729E-02 -8.91323707E-02 -1.13840499E-02  7.94402942E-04  2.21401059E-03
  4.55222710E-03  3.91680191E-03 -4.60115802E-03 -4.09721682E-03 -1.03523538E-02
 -1.79208055E-02 -9.81502189E-02  1.02732890E+00 -2.64554253E+00 -1.06012244E-02
  1.02743136E-02  2.57986792E-02  9.66634997E-02  1.36283807E-01  7.21928356E-02
  7.22943495E-01 -2.06786382E-01 -1.36852788E+00  2.10230023E-03  4.51852323E-04
 -3.30962907E-03 -7.84321423E-03  7.82379369E-03 -7.95954479E-02  8.25254110E-02
  1.86753366E-02  9.30570729E-02  8.91323707E-02 -1.13840499E-02 -7.94402942E-04
 -2.21401059E-03  4.55222710E-03  3.91680191E-03  4.60115802E-03  4.09721682E-03
 -2.69040133E-02 -5.94459797E-02  6.14615535E-02  9.83603063E-01 -1.07465791E+01
 -6.58113025E-02 -3.24028490E-02  1.69056745E-01 -8.93301803E-02 -8.23791618E-02
 -3.91271012E-01 -7.71520309E-01 -9.89685033E-01 -4.97210934E+00 -9.52338049E-04
  6.47526609E-03  1.72746422E-03 -1.80769619E-03 -7.99126193E-03 -3.73218631E-01
  7.55243528E-02  6.66469164E-02 -3.09593754E-03  1.76283823E-02 -2.50269495E-02
 -4.14705716E-03 -4.44352215E-03  7.04792289E-03 -1.20206250E-02  6.12146079E-03
 -3.59598745E-03 -3.13655851E-02 -4.70500537E-01 -4.79536662E-01 -8.01273928E-03
 -2.00409913E-02 -3.84753273E-02  0.00000000E+00  0.00000000E+00  0.00000000E+00
  0.00000000E+00  0.00000000E+00  0.00000000E+00  0.00000000E+00 -6.55101150E-02
  0.00000000E+00  0.00000000E+00  9.41640488E-02  0.00000000E+00  0.00000000E+00
 -2.83788417E-02  0.00000000E+00  7.94113484E-03 -7.13508109E-03  0.00000000E+00
  0.00000000E+00  0.00000000E+00 -1.30382394E-01 -1.24048693E-01  0.00000000E+00
  0.00000000E+00 -1.08492060E-02  0.00000000E+00  0.00000000E+00  7.23166512E-03
  9.97209112E-03  0.00000000E+00  0.00000000E+00  0.00000000E+00  0.00000000E+00
  0.00000000E+00  0.00000000E+00  0.00000000E+00  9.86485468E-04  0.00000000E+00
  0.00000000E+00  0.00000000E+00  0.00000000E+00  0.00000000E+00  0.00000000E+00
  0.00000000E+00 -9.69285762E-02  0.00000000E+00  0.00000000E+00 -2.13105258E-01
  0.00000000E+00  0.00000000E+00 -5.12234112E-01  0.00000000E+00  1.69047826E-02
  6.18438187E-03  0.00000000E+00  0.00000000E+00  0.00000000E+00 -6.71157259E-02
  9.25973868E-02  0.00000000E+00  0.00000000E+00 -9.96915520E-04  0.00000000E+00
  0.00000000E+00  3.81792463E-03 -4.66780364E-03  0.00000000E+00  0.00000000E+00
  0.00000000E+00  0.00000000E+00  0.00000000E+00  0.00000000E+00  0.00000000E+00
  2.47658147E-03  0.00000000E+00  0.00000000E+00  0.00000000E+00  0.00000000E+00
  0.00000000E+00  0.00000000E+00  0.00000000E+00  3.82468189E-03  0.00000000E+00
  0.00000000E+00  7.00221248E-02  0.00000000E+00  0.00000000E+00  9.42994048E-01
  0.00000000E+00 -2.37407933E-02 -1.23426410E-03  0.00000000E+00  0.00000000E+00
  0.00000000E+00  1.53659569E-01  2.01389015E-03  0.00000000E+00  0.00000000E+00
  5.47193435E-03  0.00000000E+00  0.00000000E+00  1.04855819E-02  1.89668255E-03
  0.00000000E+00  0.00000000E+00  4.80836403E-02  5.69771909E-01  1.09733087E-01
 -2.37168755E-03  1.26563284E-03  3.80732557E-02 -4.80836403E-02 -5.69771909E-01
 -1.09733087E-01  2.37168755E-03 -1.26563284E-03  3.80732557E-02  4.17502700E-03
  9.79072691E-03 -2.03183043E-02  8.05971773E-01 -2.67847383E+00  1.14433707E-01
 -2.13393555E-02 -6.50708539E-02  2.35195775E-01  3.48228339E-01 -2.97435920E-01
 -2.18366319E+00 -1.72403891E+00  2.42638912E+00  8.73543025E-03 -1.35062628E-02
 -1.10006478E-02 -6.32655519E-03 -6.90864740E-05 -9.01855163E-02  1.38122254E-01
  4.90247572E-02 -1.46459706E-01 -8.77982412E-02 -3.45848891E-05  9.04131473E-03
  5.27352878E-03  1.26593822E-02 -1.25715500E-02 -8.49368603E-03 -8.84767143E-03
  3.51990755E-02  4.79208351E-01 -2.43405880E+00  2.29178407E-02  3.27291781E-02
 -2.46055919E-02  1.23833684E-03  2.34218241E-03  3.50390240E-02 -4.63645431E-01
 -2.76720274E-01 -4.79177752E-02 -7.29091812E-02  2.93536231E-02 -1.23565379E-01
  1.88317634E-02 -1.31792657E-03 -2.14492038E-01 -1.18772434E+00 -3.19265533E-01
 -5.64123485E-03  7.96757439E-03  5.55564933E-03 -7.31085724E-03  5.93497845E-03
  4.61278234E-02  8.76988621E-03  8.09716904E-02  1.07478717E-01  3.55172761E-02
  4.63099748E-03 -4.58439889E-03 -9.48909071E-03  8.91216184E-03 -2.60567711E-03
 -6.21742060E-03 -5.04877200E-03  1.23833684E-03  2.34218241E-03  3.50390240E-02
 -4.63645431E-01 -2.76720274E-01 -4.79177752E-02 -7.29091812E-02 -2.93536231E-02
 -1.23565379E-01  1.88317634E-02  1.31792657E-03 -2.14492038E-01 -1.18772434E+00
  3.19265533E-01 -5.64123485E-03 -7.96757439E-03 -5.55564933E-03 -7.31085724E-03
  5.93497845E-03  4.61278234E-02 -8.76988621E-03 -8.09716904E-02  1.07478717E-01
  3.55172761E-02 -4.63099748E-03 -4.58439889E-03 -9.48909071E-03 -8.91216184E-03
  2.60567711E-03 -6.21742060E-03 -5.04877200E-03  4.17502700E-03  9.79072691E-03
 -2.03183043E-02  8.05971773E-01 -2.67847383E+00  1.14433707E-01 -2.13393555E-02
  6.50708539E-02  2.35195775E-01  3.48228339E-01  2.97435920E-01 -2.18366319E+00
 -1.72403891E+00 -2.42638912E+00  8.73543025E-03  1.35062628E-02  1.10006478E-02
 -6.32655519E-03 -6.90864740E-05 -9.01855163E-02 -1.38122254E-01 -4.90247572E-02
 -1.46459706E-01 -8.77982412E-02  3.45848891E-05  9.04131473E-03  5.27352878E-03
 -1.26593822E-02  1.25715500E-02 -8.49368603E-03 -8.84767143E-03  3.51990755E-02
  4.79208351E-01 -2.43405880E+00  2.29178407E-02  3.27291781E-02  2.46055919E-02
 -2.63863356E-02 -6.60203754E-02  2.29978759E-01 -1.00134432E+00  4.78343037E+00
  5.96021679E-02 -1.31788034E-02  0.00000000E+00 -2.61434121E-02  6.18068868E-01
  0.00000000E+00 -3.12832573E+00 -2.17089363E+00  0.00000000E+00  2.39745350E-02
  0.00000000E+00  0.00000000E+00  9.76861367E-03 -2.12052133E-02  1.32218043E-02
  0.00000000E+00  0.00000000E+00 -1.21971830E-01  3.42446290E-01  0.00000000E+00
  8.86117151E-03 -2.51224454E-02  0.00000000E+00  0.00000000E+00  1.70989489E-03
 -2.26470306E-03 -8.96192721E-02 -1.07532155E+00  1.58361069E+00 -1.15159696E-02
  6.83198917E-02  0.00000000E+00  1.31006276E-02  2.93906851E-02 -1.32391973E-01
  7.51232563E-01  9.20532233E+00  6.66641835E-02  5.08889844E-03  0.00000000E+00
 -4.91686781E-02  2.53917924E-01  0.00000000E+00  3.92818253E-01  2.94724951E-01
  0.00000000E+00 -3.92774928E-03  0.00000000E+00  0.00000000E+00  1.63545277E-02
  3.46262652E-03 -1.16860698E-01  0.00000000E+00  0.00000000E+00  6.08222838E-02
 -5.38099843E-02  0.00000000E+00  3.64704789E-03  4.02850689E-03  0.00000000E+00
  0.00000000E+00 -1.19230555E-02  1.37587126E-02 -1.34052429E-02 -4.02652797E-01
 -1.06293662E+00  8.45400091E-03 -2.34518292E-02  0.00000000E+00 -1.52718017E-02
 -2.86827295E-02 -2.29717489E-01  2.03914109E+00 -7.51704544E+00  1.02246741E-01
 -1.31326453E-01  0.00000000E+00  2.36569053E-01  1.46819958E-01  0.00000000E+00
  5.41408125E-01  2.40556024E+00  0.00000000E+00 -9.37512689E-03  0.00000000E+00
  0.00000000E+00 -9.90808773E-03  2.15551700E-03 -1.79405646E-02  0.00000000E+00
  0.00000000E+00 -6.27031599E-02 -3.32926167E-01  0.00000000E+00  2.92087539E-02
 -1.59773616E-02  0.00000000E+00  0.00000000E+00  2.16464916E-02  1.52173889E-02
 -3.73794756E-02 -3.66987484E-01  1.53897903E+00  3.06136881E-02  9.51868642E-04
 -2.74853946E-02 -3.73794756E-02 -3.66987484E-01  1.53897903E+00  3.06136881E-02
  9.51868642E-04  2.74853946E-02 -1.74260594E-02 -3.98269371E-02  8.94600161E-02
  5.76939424E-02 -2.87231727E+00  1.03863323E-01 -3.16740032E-02 -3.78578393E-02
 -1.71135879E-01 -6.70677303E-02  1.96823147E-01  2.22279645E-01 -9.96172747E-01
 -1.88578608E-01  5.12313429E-03  6.94068538E-03 -2.22635910E-03 -1.39070384E-03
  1.19480699E-02  8.10652145E-02  1.15680660E-01 -6.75689501E-02 -1.23275566E-01
  7.79187861E-02 -1.23013622E-02  1.96074464E-03 -6.45387121E-03  5.12752281E-03
 -5.21365022E-03 -1.79169052E-03  6.03807709E-03  1.51405604E-03 -1.28536969E-01
  5.33049417E-01 -1.06497973E-02 -1.27806359E-02  1.60418369E-02  1.02229800E-02
  1.70882172E-02  1.68691168E-01 -1.70070122E+00 -2.02946178E+00 -1.24951455E-02
  2.61893155E-02 -5.23843418E-02 -4.65761807E-01  1.32306890E-01  5.96674084E-02
 -1.70243378E+00 -1.75070828E+00  7.05347032E-01 -6.31828979E-05  1.58850215E-02
 -1.64391986E-03  8.37266385E-03 -2.88964020E-03  5.55475831E-02  1.10196239E-01
  1.00842947E-03 -1.07568871E-01 -9.10863302E-04 -7.65135008E-03  1.89833951E-03
 -1.93300493E-03  8.27393047E-03  2.65938685E-03 -7.82153718E-03  4.65402766E-03
  1.02229800E-02  1.70882172E-02  1.68691168E-01 -1.70070122E+00 -2.02946178E+00
 -1.24951455E-02  2.61893155E-02  5.23843418E-02 -4.65761807E-01  1.32306890E-01
 -5.96674084E-02 -1.70243378E+00 -1.75070828E+00 -7.05347032E-01 -6.31828979E-05
 -1.58850215E-02  1.64391986E-03  8.37266385E-03 -2.88964020E-03  5.55475831E-02
 -1.10196239E-01 -1.00842947E-03 -1.07568871E-01 -9.10863302E-04  7.65135008E-03
  1.89833951E-03 -1.93300493E-03 -8.27393047E-03 -2.65938685E-03 -7.82153718E-03
  4.65402766E-03 -1.74260594E-02 -3.98269371E-02  8.94600161E-02  5.76939424E-02
 -2.87231727E+00  1.03863323E-01 -3.16740032E-02  3.78578393E-02 -1.71135879E-01
 -6.70677303E-02 -1.96823147E-01  2.22279645E-01 -9.96172747E-01  1.88578608E-01
  5.12313429E-03 -6.94068538E-03  2.22635910E-03 -1.39070384E-03  1.19480699E-02
  8.10652145E-02 -1.15680660E-01  6.75689501E-02 -1.23275566E-01  7.79187861E-02
  1.23013622E-02  1.96074464E-03 -6.45387121E-03 -5.12752281E-03  5.21365022E-03
 -1.79169052E-03  6.03807709E-03  1.51405604E-03 -1.28536969E-01  5.33049417E-01
 -1.06497973E-02 -1.27806359E-02 -1.60418369E-02 -4.29105328E-04 -6.18123289E-03
  2.69218396E-02 -1.21997054E+00  1.06646108E+01  1.92137971E-02  7.56755265E-02
  0.00000000E+00 -3.79041201E-01  4.02683873E-01  0.00000000E+00 -4.29730155E+00
 -6.34004485E+00  0.00000000E+00  1.91072276E-02  0.00000000E+00  0.00000000E+00
  2.30087433E-03 -1.46040919E-02 -5.56859185E-02  0.00000000E+00  0.00000000E+00
  4.73241910E-02  2.36134581E-01  0.00000000E+00 -2.47211733E-03 -8.54366410E-03
  0.00000000E+00  0.00000000E+00 -1.28793040E-02 -2.36886200E-02 -3.00487598E-02
 -2.87921306E-01  3.55316230E+00 -1.08113455E-02  3.51553994E-02  0.00000000E+00
  1.85416629E-02  4.69896416E-02 -2.08286193E-01  5.17424095E-01 -6.66855404E-01
  1.99352781E-01  2.20901983E-03  0.00000000E+00 -4.21768190E-02  4.16361113E-02
  0.00000000E+00 -7.08849133E-01  1.80056882E+00  0.00000000E+00 -9.26498041E-03
  0.00000000E+00  0.00000000E+00 -1.52568631E-02 -1.47236211E-02  8.81304891E-02
  0.00000000E+00  0.00000000E+00  3.86859058E-01  1.12542292E-01  0.00000000E+00
 -1.03631477E-02 -6.84588648E-03  0.00000000E+00  0.00000000E+00 -1.96542975E-02
  7.06316556E-03  5.27239032E-02  8.08322273E-01  1.24243666E+00 -1.40548916E-03
  3.69686954E-02  0.00000000E+00  2.04330476E-02  3.71217048E-02  2.40303326E-01
 -2.02998712E+00 -5.85657098E-01 -7.84530238E-02  1.47870787E-02  0.00000000E+00
 -1.62431132E-01  1.87664195E-01  0.00000000E+00  2.71578372E+00  1.56817978E-02
  0.00000000E+00  8.01621081E-03  0.00000000E+00  0.00000000E+00  8.54745215E-03
  4.00146407E-03 -6.46164836E-02  0.00000000E+00  0.00000000E+00 -1.39400410E-01
 -1.04310829E-01  0.00000000E+00 -3.15318528E-02 -7.10308621E-03  0.00000000E+00
  0.00000000E+00  3.23116223E-03 -3.94038422E-03  2.15510313E-02  3.93575719E-01
 -1.39039982E+00 -3.81601749E-02  6.11842902E-03  3.26634975E-02  2.15510313E-02
  3.93575719E-01 -1.39039982E+00 -3.81601749E-02  6.11842902E-03 -3.26634975E-02
 -3.60470620E-02 -8.22646060E-02  3.99715708E-02  1.05655755E+00 -3.57047272E+00
  1.00136357E-01 -8.26146128E-02 -5.54899837E-02 -2.22433193E-01 -5.95445879E-02
  1.30325142E-01 -1.66723569E+00  1.16526008E+00 -3.28384513E-01 -6.81675429E-03
  2.15661728E-05  1.10272550E-02  7.90099268E-03 -4.23248747E-04  6.61319486E-02
  8.09876666E-02 -2.89069848E-01 -2.40318029E-01  8.95786586E-02 -1.11950989E-02
 -5.11826228E-03 -5.07826688E-03  5.32941579E-03  1.35116143E-02 -1.18709349E-03
 -1.28222844E-03 -6.01992639E-02 -7.79668563E-01  1.49809178E+00 -4.00134899E-02
 -3.73339954E-02  3.12309426E-02  6.55327987E-03  1.36112615E-02  5.92821361E-02
 -8.67511121E-01  4.53060973E+00 -9.44459373E-02  4.84689424E-02 -3.56967410E-02
 -1.61331161E-01  3.46455682E-01  8.20475591E-02  1.87191100E+00  2.66912228E-01
 -1.20152015E+00 -3.21857546E-04  5.22035666E-03  1.74944540E-03  5.49105358E-04
 -1.30077950E-04 -3.87961371E-02 -7.30832825E-02 -7.84586426E-02  7.80972100E-02
  3.21733127E-02  4.73693388E-04  5.89834862E-03 -2.71139214E-03 -6.01815616E-03
 -5.01711203E-04  1.01274442E-03 -1.65244747E-03 -6.55327987E-03 -1.36112615E-02
 -5.92821361E-02  8.67511121E-01 -4.53060973E+00  9.44459373E-02 -4.84689424E-02
 -3.56967410E-02  1.61331161E-01 -3.46455682E-01  8.20475591E-02 -1.87191100E+00
 -2.66912228E-01 -1.20152015E+00  3.21857546E-04  5.22035666E-03  1.74944540E-03
 -5.49105358E-04  1.30077950E-04  3.87961371E-02 -7.30832825E-02 -7.84586426E-02
 -7.80972100E-02 -3.21733127E-02  4.73693388E-04 -5.89834862E-03  2.71139214E-03
 -6.01815616E-03 -5.01711203E-04 -1.01274442E-03  1.65244747E-03  3.60470620E-02
  8.22646060E-02 -3.99715708E-02 -1.05655755E+00  3.57047272E+00 -1.00136357E-01
  8.26146128E-02 -5.54899837E-02  2.22433193E-01  5.95445879E-02  1.30325142E-01
  1.66723569E+00 -1.16526008E+00 -3.28384513E-01  6.81675429E-03  2.15661728E-05
  1.10272550E-02 -7.90099268E-03  4.23248747E-04 -6.61319486E-02  8.09876666E-02
 -2.89069848E-01  2.40318029E-01 -8.95786586E-02 -1.11950989E-02  5.11826228E-03
  5.07826688E-03  5.32941579E-03  1.35116143E-02  1.18709349E-03  1.28222844E-03
  6.01992639E-02  7.79668563E-01 -1.49809178E+00  4.00134899E-02  3.73339954E-02
  3.12309426E-02  0.00000000E+00  0.00000000E+00  0.00000000E+00  0.00000000E+00
  0.00000000E+00  0.00000000E+00  0.00000000E+00  2.54179577E-02  0.00000000E+00
  0.00000000E+00 -1.03122917E-01  0.00000000E+00  0.00000000E+00 -1.70787883E+00
  0.00000000E+00  3.35407306E-03 -3.05848257E-03  0.00000000E+00  0.00000000E+00
  0.00000000E+00  7.21098796E-02  1.06624542E-01  0.00000000E+00  0.00000000E+00
  2.81071065E-03  0.00000000E+00  0.00000000E+00 -1.62058973E-03 -5.85156277E-03
  0.00000000E+00  0.00000000E+00  0.00000000E+00  0.00000000E+00  0.00000000E+00
  0.00000000E+00  0.00000000E+00 -3.29831720E-03  0.00000000E+00  0.00000000E+00
  0.00000000E+00  0.00000000E+00  0.00000000E+00  0.00000000E+00  0.00000000E+00
 -2.38092632E-01  0.00000000E+00  0.00000000E+00 -2.07487403E-01  0.00000000E+00
  0.00000000E+00  1.89234999E+00  0.00000000E+00 -8.34727334E-03  1.52435803E-05
  0.00000000E+00  0.00000000E+00  0.00000000E+00 -3.65719464E-01  2.98063445E-02
  0.00000000E+00  0.00000000E+00 -1.15576965E-02  0.00000000E+00  0.00000000E+00
  2.82152016E-02 -1.21407950E-03  0.00000000E+00  0.00000000E+00  0.00000000E+00
  0.00000000E+00  0.00000000E+00  0.00000000E+00  0.00000000E+00 -8.31796198E-03
  0.00000000E+00  0.00000000E+00  0.00000000E+00  0.00000000E+00  0.00000000E+00
  0.00000000E+00  0.00000000E+00 -6.99075508E-02  0.00000000E+00  0.00000000E+00
 -4.59977983E-01  0.00000000E+00  0.00000000E+00  2.21524987E+00  0.00000000E+00
 -7.63617337E-03  6.67254826E-05  0.00000000E+00  0.00000000E+00  0.00000000E+00
  5.79710275E-02  4.71975344E-02  0.00000000E+00  0.00000000E+00 -2.03370495E-03
  0.00000000E+00  0.00000000E+00 -1.05968054E-02 -4.02046629E-03  0.00000000E+00
  0.00000000E+00 -9.75261396E-03 -7.97027355E-02  1.73106460E+00  1.61803422E-02
  5.55389779E-03 -3.60498823E-03  9.75261396E-03  7.97027355E-02 -1.73106460E+00
 -1.61803422E-02 -5.55389779E-03 -3.60498823E-03 -2.17158609E-02 -4.79947866E-02
  1.77908695E-02  7.06480092E-01 -3.73896768E+00  1.20749041E-01  9.66204067E-03
  1.80245146E-02  2.07122558E-01 -9.53566430E-02  1.42446047E-01 -6.62116329E-01
 -6.15506402E-01 -4.41118077E-01  3.61601535E-04 -2.26745230E-03  2.62748449E-03
 -5.67259109E-04 -1.08805518E-04  7.72151218E-02 -8.83734739E-03 -4.69223874E-02
 -3.23512421E-02  3.40033375E-02 -3.99875845E-03  1.00319273E-03 -2.32225905E-03
 -3.57229432E-03  1.85144528E-03  6.88179169E-03  3.83846604E-03 -2.32919794E-02
 -2.38418633E-01  7.45960837E-01 -3.66778368E-03 -1.49312588E-02  1.49451725E-02
  1.07119119E-02  2.39490116E-02 -5.71790806E-02 -3.75796177E-02  3.22232711E+00
 -5.82388312E-02  1.54615154E-02 -4.96301271E-03  8.67142105E-02 -2.87540692E-02
 -8.97264851E-02  6.42191818E-01 -9.89479624E-01  1.39166886E-01  3.57152537E-03
 -3.93500907E-03 -1.47695170E-03 -9.38029764E-04  6.70005193E-03 -7.74234150E-02
 -5.01292208E-02 -4.43284118E-02 -2.96725295E-03 -4.70031521E-02  6.70050668E-03
 -3.45671697E-03  4.27113859E-03 -6.11965640E-03 -2.37185376E-03  2.14295564E-04
 -2.81228773E-04  1.07119119E-02  2.39490116E-02 -5.71790806E-02 -3.75796177E-02
  3.22232711E+00 -5.82388312E-02  1.54615154E-02  4.96301271E-03  8.67142105E-02
 -2.87540692E-02  8.97264851E-02  6.42191818E-01 -9.89479624E-01 -1.39166886E-01
  3.57152537E-03  3.93500907E-03  1.47695170E-03 -9.38029764E-04  6.70005193E-03
 -7.74234150E-02  5.01292208E-02  4.43284118E-02 -2.96725295E-03 -4.70031521E-02
 -6.70050668E-03 -3.45671697E-03  4.27113859E-03  6.11965640E-03  2.37185376E-03
  2.14295564E-04 -2.81228773E-04 -2.17158609E-02 -4.79947866E-02  1.77908695E-02
  7.06480092E-01 -3.73896768E+00  1.20749041E-01  9.66204067E-03 -1.80245146E-02
  2.07122558E-01 -9.53566430E-02 -1.42446047E-01 -6.62116329E-01 -6.15506402E-01
  4.41118077E-01  3.61601535E-04  2.26745230E-03 -2.62748449E-03 -5.67259109E-04
 -1.08805518E-04  7.72151218E-02  8.83734739E-03  4.69223874E-02 -3.23512421E-02
  3.40033375E-02  3.99875845E-03  1.00319273E-03 -2.32225905E-03  3.57229432E-03
 -1.85144528E-03  6.88179169E-03  3.83846604E-03 -2.32919794E-02 -2.38418633E-01
  7.45960837E-01 -3.66778368E-03 -1.49312588E-02 -1.49451725E-02  9.41151851E-03
  1.98995427E-02  8.02908670E-02 -5.44609478E-01 -8.24794564E-01 -1.46622264E-01
 -1.75751394E-02  0.00000000E+00 -1.85531152E-01 -2.07824372E-01  0.00000000E+00
  9.58349320E-01  2.48915515E+00  0.00000000E+00 -6.71116674E-03  0.00000000E+00
  0.00000000E+00 -6.70679947E-03 -1.58396879E-03  3.19332404E-02  0.00000000E+00
  0.00000000E+00 -1.86978362E-02 -1.82016255E-01  0.00000000E+00  3.14046006E-03
  1.27807910E-02  0.00000000E+00  0.00000000E+00  9.10017008E-03  2.00996235E-02
  3.07755900E-02  4.14287762E-01 -2.32294740E+00 -1.12614385E-02 -4.41999371E-02
  0.00000000E+00  6.58400277E-02  1.47999737E-01 -1.31471731E-01 -1.70043412E+00
  1.03834271E+01 -4.27750467E-02 -7.36815336E-02  0.00000000E+00 -9.31988135E-02
  6.63642258E-01  0.00000000E+00  2.16879556E+00  3.87042351E-01  0.00000000E+00
 -4.71038908E-03  0.00000000E+00  0.00000000E+00  2.96756933E-03 -5.22924647E-03
 -6.99569561E-02  0.00000000E+00  0.00000000E+00  3.64550811E-02  3.39443546E-01
  0.00000000E+00 -5.43908885E-03 -2.74592473E-02  0.00000000E+00  0.00000000E+00
  1.32752064E-02 -1.08879879E-02  7.61225298E-02  9.29644000E-01 -3.19795331E+00
 -1.50080354E-02  8.21207953E-02  0.00000000E+00 -3.51030036E-02 -7.88069051E-02
  1.30862524E-01  6.19689317E-01 -5.06555273E+00 -1.72762730E-01 -9.33778762E-02
  0.00000000E+00 -1.50050525E-01  1.48551789E-01  0.00000000E+00  1.23943637E+00
  2.18221495E+00  0.00000000E+00  3.08860979E-03  0.00000000E+00  0.00000000E+00
  4.85137932E-03 -5.93495165E-04  1.43650562E-01  0.00000000E+00  0.00000000E+00
  1.18884126E-01 -2.41963624E-01  0.00000000E+00 -4.24447171E-03 -9.07815030E-03
  0.00000000E+00  0.00000000E+00 -1.84502612E-02  9.96397414E-03 -1.14039265E-02
 -7.28165685E-03  3.37981143E-02 -6.46340056E-03 -1.38560153E-03 -4.54104446E-03
 -1.14039265E-02 -7.28165685E-03  3.37981143E-02 -6.46340056E-03 -1.38560153E-03
  4.54104446E-03  4.15111076E-03  3.72995037E-03  2.52611209E-01 -1.32352414E+00
 -4.45895192E+00 -1.77483462E-03 -3.10066227E-02 -2.04550546E-01  1.12210228E-03
  2.03203852E-01  3.71224448E-01 -1.19699857E+00 -2.11024003E+00  5.68244913E+00
 -6.68343331E-03 -5.56953121E-03 -6.30931707E-03 -1.06498706E-03  1.22036193E-04
 -4.77470870E-01  1.15737766E-01  6.95063805E-02 -7.69682233E-02  5.27824119E-02
  3.14235898E-02  2.33979976E-03  6.47657358E-04  6.87819256E-03 -1.05966499E-02
 -9.00370361E-03  2.48684798E-03  2.57586479E-02  1.84597290E-01 -3.31970865E+00
  9.31244933E-03  2.42804283E-02 -1.02195080E-02 -2.01273560E-02 -4.65682434E-02
  8.45350234E-03  1.15265927E+00  5.22348820E+00  1.05768210E-01 -2.63452592E-02
 -3.17673012E-02  9.85059513E-02 -8.04994635E-02 -6.24877003E-01 -8.65831877E-01
  5.77671752E-01 -3.22735271E+00 -9.44794191E-03 -1.44067835E-03  4.11516557E-03
 -2.48100658E-03 -7.69171696E-03  2.87081076E-01  7.56514092E-02  8.68568141E-02
  3.72312604E-02 -3.52506272E-02 -1.35177605E-02 -3.31791546E-04 -3.99691217E-03
  6.14806304E-03  3.92401058E-04  4.43289921E-04 -8.13145638E-03  2.01273560E-02
  4.65682434E-02 -8.45350234E-03 -1.15265927E+00 -5.22348820E+00 -1.05768210E-01
  2.63452592E-02 -3.17673012E-02 -9.85059513E-02  8.04994635E-02 -6.24877003E-01
  8.65831877E-01 -5.77671752E-01 -3.22735271E+00  9.44794191E-03 -1.44067835E-03
  4.11516557E-03  2.48100658E-03  7.69171696E-03 -2.87081076E-01  7.56514092E-02
  8.68568141E-02 -3.72312604E-02  3.52506272E-02 -1.35177605E-02  3.31791546E-04
  3.99691217E-03  6.14806304E-03  3.92401058E-04 -4.43289921E-04  8.13145638E-03
 -4.15111076E-03 -3.72995037E-03 -2.52611209E-01  1.32352414E+00  4.45895192E+00
  1.77483462E-03  3.10066227E-02 -2.04550546E-01 -1.12210228E-03 -2.03203852E-01
  3.71224448E-01  1.19699857E+00  2.11024003E+00  5.68244913E+00  6.68343331E-03
 -5.56953121E-03 -6.30931707E-03  1.06498706E-03 -1.22036193E-04  4.77470870E-01
  1.15737766E-01  6.95063805E-02  7.69682233E-02 -5.27824119E-02  3.14235898E-02
 -2.33979976E-03 -6.47657358E-04  6.87819256E-03 -1.05966499E-02  9.00370361E-03
 -2.48684798E-03 -2.57586479E-02 -1.84597290E-01  3.31970865E+00 -9.31244933E-03
 -2.42804283E-02 -1.02195080E-02  0.00000000E+00  0.00000000E+00  0.00000000E+00
  0.00000000E+00  0.00000000E+00  0.00000000E+00  0.00000000E+00 -1.67234128E-01
  0.00000000E+00  0.00000000E+00 -3.42269607E-01  0.00000000E+00  0.00000000E+00
  5.11738614E-01  0.00000000E+00 -1.67703850E-03  3.44502046E-03  0.00000000E+00
  0.00000000E+00  0.00000000E+00 -1.82543950E-01 -8.72307175E-02  0.00000000E+00
  0.00000000E+00 -8.17186297E-03  0.00000000E+00  0.00000000E+00  8.57246776E-03
  9.62115404E-03  0.00000000E+00  0.00000000E+00  0.00000000E+00  0.00000000E+00
  0.00000000E+00  0.00000000E+00  0.00000000E+00  7.99598141E-03  0.00000000E+00
  0.00000000E+00  0.00000000E+00  0.00000000E+00  0.00000000E+00  0.00000000E+00
  0.00000000E+00 -9.41971393E-03  0.00000000E+00  0.00000000E+00  1.66374337E-01
  0.00000000E+00  0.00000000E+00 -1.12464094E+00  0.00000000E+00 -1.04890566E-02
  5.70616088E-03  0.00000000E+00  0.00000000E+00  0.00000000E+00 -1.10094589E-01
 -1.47925882E-02  0.00000000E+00  0.00000000E+00 -1.18401558E-02  0.00000000E+00
  0.00000000E+00  9.66335048E-03 -5.14968990E-03  0.00000000E+00  0.00000000E+00
  0.00000000E+00  0.00000000E+00  0.00000000E+00  0.00000000E+00  0.00000000E+00
 -6.11919819E-03  0.00000000E+00  0.00000000E+00  0.00000000E+00  0.00000000E+00
  0.00000000E+00  0.00000000E+00  0.00000000E+00 -1.06897196E-01  0.00000000E+00
  0.00000000E+00 -5.67138421E-01  0.00000000E+00  0.00000000E+00  3.66203111E+00
  0.00000000E+00  6.35416076E-03  2.75146745E-03  0.00000000E+00  0.00000000E+00
  0.00000000E+00 -7.49368091E-02 -4.19290753E-02  0.00000000E+00  0.00000000E+00
 -4.07894615E-03  0.00000000E+00  0.00000000E+00 -9.56863754E-03  1.83261541E-03
  0.00000000E+00  0.00000000E+00 -2.80768057E-02 -1.58754213E-01  2.42628239E+00
  8.89762862E-03 -7.77123715E-03 -2.04984768E-02  2.80768057E-02  1.58754213E-01
 -2.42628239E+00 -8.89762862E-03  7.77123715E-03 -2.04984768E-02 -8.89392940E-03
 -1.90116318E-02  1.75381925E-02 -1.77410694E-01 -3.02777525E+00 -1.74944041E-02
 -4.39357598E-02  1.86098821E-02 -1.63844293E-01 -1.55349413E-01  1.98294649E-01
 -7.89263373E-01  3.39926709E+00 -1.07122650E+00 -6.73315012E-03  5.93237441E-03
 -1.62913396E-03  3.24286723E-04 -4.89796416E-03  2.36928399E-02  4.65037064E-02
 -3.03593389E-02  7.93030985E-03  4.41530130E-02 -1.99889975E-03 -5.57338982E-03
 -1.12693494E-03  1.43195584E-03  2.91081212E-03 -7.52868042E-04  4.41926647E-04
 -2.63107420E-02 -6.05084382E-02  2.24287858E+00  8.28761129E-03 -1.47273539E-02
  2.78519019E-04 -1.85488588E-02 -3.88965260E-02  1.16440982E-02  9.27726012E-01
 -8.55582659E+00  9.88701313E-02  5.52216921E-02 -1.96712363E-02 -7.47383201E-02
  5.66105335E-02  9.32309981E-02 -2.16969573E+00  8.27782608E-01  1.39110247E+00
  4.49104092E-03 -2.85212004E-03  3.58311808E-03 -3.35003089E-03 -2.75295422E-04
  3.18470242E-02  8.83056497E-02  2.12037694E-02 -9.49503445E-02 -3.79894623E-02
 -9.00070934E-03  3.03442017E-03  1.13497431E-03  5.01590014E-03  5.45045598E-03
 -2.99717134E-04  5.61208401E-04 -1.85488588E-02 -3.88965260E-02  1.16440982E-02
  9.27726012E-01 -8.55582659E+00  9.88701313E-02  5.52216921E-02  1.96712363E-02
 -7.47383201E-02  5.66105335E-02 -9.32309981E-02 -2.16969573E+00  8.27782608E-01
 -1.39110247E+00  4.49104092E-03  2.85212004E-03 -3.58311808E-03 -3.35003089E-03
 -2.75295422E-04  3.18470242E-02 -8.83056497E-02 -2.12037694E-02 -9.49503445E-02
 -3.79894623E-02  9.00070934E-03  3.03442017E-03  1.13497431E-03 -5.01590014E-03
 -5.45045598E-03 -2.99717134E-04  5.61208401E-04 -8.89392940E-03 -1.90116318E-02
  1.75381925E-02 -1.77410694E-01 -3.02777525E+00 -1.74944041E-02 -4.39357598E-02
 -1.86098821E-02 -1.63844293E-01 -1.55349413E-01 -1.98294649E-01 -7.89263373E-01
  3.39926709E+00  1.07122650E+00 -6.73315012E-03 -5.93237441E-03  1.62913396E-03
  3.24286723E-04 -4.89796416E-03  2.36928399E-02 -4.65037064E-02  3.03593389E-02
  7.93030985E-03  4.41530130E-02  1.99889975E-03 -5.57338982E-03 -1.12693494E-03
 -1.43195584E-03 -2.91081212E-03 -7.52868042E-04  4.41926647E-04 -2.63107420E-02
 -6.05084382E-02  2.24287858E+00  8.28761129E-03 -1.47273539E-02 -2.78519019E-04
  3.67319832E-02  8.01373572E-02 -7.50861888E-02 -1.15381527E+00  1.51438785E+01
  1.20115872E-01  5.03382748E-02  0.00000000E+00 -6.87070261E-02 -1.70058887E-01
  0.00000000E+00 -1.88333578E+00 -3.13532664E+00  0.00000000E+00  5.94701386E-03
  0.00000000E+00  0.00000000E+00  7.03115617E-03 -7.41426624E-04 -5.79637170E-02
  0.00000000E+00  0.00000000E+00  1.74978117E-01  7.04705664E-02  0.00000000E+00
 -3.48098789E-04  3.44139958E-03  0.00000000E+00  0.00000000E+00 -1.14837404E-03
 -9.72125763E-03  9.92265139E-03  7.44059745E-02 -5.30765862E-01  9.28504391E-04
 -1.51737565E-02  0.00000000E+00  1.32473277E-02  1.77292974E-02  3.33595686E-01
 -3.15485231E+00  1.18322577E+01  1.13679454E-01  1.38530414E-01  0.00000000E+00
 -1.37159017E-01 -1.11595076E-02  0.00000000E+00 -4.37042733E+00 -2.17489211E+00
  0.00000000E+00  1.85306476E-02  0.00000000E+00  0.00000000E+00 -1.13930058E-02
  1.08707274E-02  1.50189216E-01  0.00000000E+00  0.00000000E+00  1.87211044E-01
 -2.64773681E-01  0.00000000E+00  1.05836548E-02  8.42911882E-03  0.00000000E+00
  0.00000000E+00  2.03786214E-02 -7.44028590E-03 -7.24375795E-03 -2.28883067E-01
 -2.63918108E+00 -1.96329976E-02  1.50469883E-02  0.00000000E+00  5.45662289E-03
  1.29808227E-02 -9.89073682E-02  4.41253590E-01 -3.88175427E+00 -4.35240021E-03
  1.23832482E-01  0.00000000E+00 -3.16992195E-01 -2.08985673E-01  0.00000000E+00
  1.60230771E+00 -2.00763906E+00  0.00000000E+00 -2.54639255E-03  0.00000000E+00
  0.00000000E+00 -6.17329467E-03  4.13692592E-03 -1.32535080E-01  0.00000000E+00
  0.00000000E+00 -8.37638096E-02  3.21670096E-01  0.00000000E+00  3.28747503E-04
  1.52733413E-02  0.00000000E+00  0.00000000E+00  1.89892303E-02 -1.57729224E-02
 -6.24649636E-03  1.42537899E-01  1.14014151E-02 -1.08770087E-02 -1.09006967E-03
  4.88612477E-03 -6.24649636E-03  1.42537899E-01  1.14014151E-02 -1.08770087E-02
 -1.09006967E-03 -4.88612477E-03  2.64840870E-03  8.82188839E-03 -1.01199565E-01
  6.12987249E-01  8.21892074E-01 -2.99561865E-02 -1.17020745E-02  2.23484965E-02
  1.37450828E-01  3.93202068E-02 -6.30715141E-02 -4.31175665E-01  1.51649859E+00
 -5.75750739E-01 -8.20987468E-03 -6.93471617E-03  5.58422509E-04  2.84368010E-03
 -1.95054768E-03 -3.15049647E-03 -6.28735860E-02 -3.38411085E-03  4.11981879E-02
 -1.80740439E-02  6.28156195E-03  7.64553357E-04  1.21139872E-03 -4.42124768E-03
  2.17764887E-03  1.17660959E-03 -2.56944392E-03 -1.94701841E-03  5.84820419E-02
  5.63548851E-01 -2.84758370E-03 -2.83520844E-03 -8.68741970E-03 -2.45336796E-03
 -1.09997489E-03 -9.49366133E-02  1.09766770E+00 -2.36460329E+00 -7.00435337E-02
 -2.69792621E-02  5.87048085E-03 -8.14275409E-02 -1.62537462E-02 -7.95710863E-02
  2.36840112E-01  1.61013176E+00  8.04701881E-01  4.49082199E-03 -3.42243605E-03
  4.97073026E-03 -4.86479007E-03 -7.57941466E-04 -3.84234262E-02 -1.33833611E-02
 -3.55136010E-02  4.78520365E-02  7.90151649E-02  3.16944747E-03  2.08046310E-04
 -2.48406719E-03  2.32350308E-04 -3.51842576E-03 -5.90500792E-04 -5.34664291E-04
 -2.45336796E-03 -1.09997489E-03 -9.49366133E-02  1.09766770E+00 -2.36460329E+00
 -7.00435337E-02 -2.69792621E-02 -5.87048085E-03 -8.14275409E-02 -1.62537462E-02
  7.95710863E-02  2.36840112E-01  1.61013176E+00 -8.04701881E-01  4.49082199E-03
  3.42243605E-03 -4.97073026E-03 -4.86479007E-03 -7.57941466E-04 -3.84234262E-02
  1.33833611E-02  3.55136010E-02  4.78520365E-02  7.90151649E-02 -3.16944747E-03
  2.08046310E-04 -2.48406719E-03 -2.32350308E-04  3.51842576E-03 -5.90500792E-04
 -5.34664291E-04  2.64840870E-03  8.82188839E-03 -1.01199565E-01  6.12987249E-01
  8.21892074E-01 -2.99561865E-02 -1.17020745E-02 -2.23484965E-02  1.37450828E-01
  3.93202068E-02  6.30715141E-02 -4.31175665E-01  1.51649859E+00  5.75750739E-01
 -8.20987468E-03  6.93471617E-03 -5.58422509E-04  2.84368010E-03 -1.95054768E-03
 -3.15049647E-03  6.28735860E-02  3.38411085E-03  4.11981879E-02 -1.80740439E-02
 -6.28156195E-03  7.64553357E-04  1.21139872E-03  4.42124768E-03 -2.17764887E-03
  1.17660959E-03 -2.56944392E-03 -1.94701841E-03  5.84820419E-02  5.63548851E-01
 -2.84758370E-03 -2.83520844E-03  8.68741970E-03 -4.18295504E-02 -8.79352813E-02
 -6.00760998E-02  1.88218362E+00 -1.02834766E+01  6.08692901E-02  4.11506424E-02
  0.00000000E+00  2.45372380E-01  5.21175148E-01  0.00000000E+00 -2.12154915E+00
 -1.08597862E+00  0.00000000E+00 -1.51029089E-06  0.00000000E+00  0.00000000E+00
  5.17125071E-03  1.54566084E-03 -2.11228512E-02  0.00000000E+00  0.00000000E+00
 -2.28663806E-01  8.01874076E-02  0.00000000E+00  5.53463721E-05 -1.06789037E-02
  0.00000000E+00  0.00000000E+00 -8.54470918E-03 -1.25173846E-02 -5.71421021E-02
 -5.87645033E-01  3.43864046E+00  3.04842141E-02  5.52024773E-02  0.00000000E+00
  7.96351045E-03  1.19398007E-02  1.23885507E-01 -1.08789142E+00  1.75622370E+00
 -1.11988399E-01  7.48825605E-02  0.00000000E+00  1.13445380E-01  4.36459412E-01
  0.00000000E+00  2.75789506E-01 -3.18345223E+00  0.00000000E+00  2.04873375E-03
  0.00000000E+00  0.00000000E+00  2.63874362E-03  2.83806544E-03  3.94200008E-03
  0.00000000E+00  0.00000000E+00 -1.38756287E-01  1.51852577E-01  0.00000000E+00
  1.71864505E-03 -1.21081621E-02  0.00000000E+00  0.00000000E+00  5.40081362E-03
 -3.81367752E-03  5.49300274E-03  6.48286466E-03 -2.38857597E+00  6.53740026E-04
  1.95787417E-02  0.00000000E+00  4.35335110E-02  9.01347907E-02  2.18261441E-01
 -3.29149241E+00  1.30490338E+01 -5.75228808E-02 -1.34940748E-01  0.00000000E+00
 -2.90109589E-01 -1.27243314E-01  0.00000000E+00 -1.42044021E+00  2.54717685E+00
  0.00000000E+00  5.47144799E-03  0.00000000E+00  0.00000000E+00 -2.66704673E-03
  5.12113013E-03 -6.90671061E-02  0.00000000E+00  0.00000000E+00 -5.98816091E-02
 -1.78147943E-01  0.00000000E+00 -3.93137495E-02 -7.38296362E-03  0.00000000E+00
  0.00000000E+00 -9.99390952E-03  2.74953855E-03  4.40899850E-02  4.80888240E-01
 -2.26301022E+00 -3.48015000E-02 -1.13905890E-02  3.96057694E-02  4.40899850E-02
  4.80888240E-01 -2.26301022E+00 -3.48015000E-02 -1.13905890E-02 -3.96057694E-02
  2.31394598E-02  4.82421670E-02  1.16882705E-01 -9.19454309E-01 -6.05900187E+00
  1.52067839E-01  1.00478661E-01 -5.54480053E-02  3.29089159E-01  5.08471201E-01
 -9.44030494E-02 -4.16182637E+00 -4.79857521E+00  5.36188168E+00 -7.50250472E-03
 -1.21960461E-02 -1.11939099E-02 -4.43383100E-03  9.09992662E-03 -7.82164816E-02
  2.57758308E-01  1.81735031E-01 -2.81611646E-02 -1.36746067E-01  1.17529316E-02
 -6.48289834E-04  7.90467381E-03  1.43062489E-02 -1.66107527E-02 -8.66324755E-03
  2.17463754E-03  6.56168297E-02  7.24501936E-01 -5.02427718E+00  1.47654859E-02
  4.06844257E-02 -4.58680845E-02 -1.45197865E-03 -3.06377119E-03 -4.19436725E-02
  2.99276382E-01  8.98721010E+00 -1.56992632E-01 -8.49722579E-02 -4.59015126E-02
  1.26523776E-01 -5.82017029E-02 -1.44937909E-01  3.38898436E+00  2.83072882E-01
 -1.44263981E+00 -3.02273677E-03  3.13957102E-03  6.21607144E-03 -1.61427973E-02
  4.59028706E-03 -1.21610234E-01 -2.27021173E-01 -7.45862916E-02  1.98052508E-01
 -8.21344879E-03  1.36012303E-02  7.90083214E-03  8.72534898E-03 -1.01371268E-02
 -1.07772957E-03  8.97529770E-04  3.61196785E-03  1.45197865E-03  3.06377119E-03
  4.19436725E-02 -2.99276382E-01 -8.98721010E+00  1.56992632E-01  8.49722579E-02
 -4.59015126E-02 -1.26523776E-01  5.82017029E-02 -1.44937909E-01 -3.38898436E+00
 -2.83072882E-01 -1.44263981E+00  3.02273677E-03  3.13957102E-03  6.21607144E-03
  1.61427973E-02 -4.59028706E-03  1.21610234E-01 -2.27021173E-01 -7.45862916E-02
 -1.98052508E-01  8.21344879E-03  1.36012303E-02 -7.90083214E-03 -8.72534898E-03
 -1.01371268E-02 -1.07772957E-03 -8.97529770E-04 -3.61196785E-03 -2.31394598E-02
 -4.82421670E-02 -1.16882705E-01  9.19454309E-01  6.05900187E+00 -1.52067839E-01
 -1.00478661E-01 -5.54480053E-02 -3.29089159E-01 -5.08471201E-01 -9.44030494E-02
  4.16182637E+00  4.79857521E+00  5.36188168E+00  7.50250472E-03 -1.21960461E-02
 -1.11939099E-02  4.43383100E-03 -9.09992662E-03  7.82164816E-02  2.57758308E-01
  1.81735031E-01  2.81611646E-02  1.36746067E-01  1.17529316E-02  6.48289834E-04
 -7.90467381E-03  1.43062489E-02 -1.66107527E-02  8.66324755E-03 -2.17463754E-03
 -6.56168297E-02 -7.24501936E-01  5.02427718E+00 -1.47654859E-02 -4.06844257E-02
 -4.58680845E-02  0.00000000E+00  0.00000000E+00  0.00000000E+00  0.00000000E+00
  0.00000000E+00  0.00000000E+00  0.00000000E+00  1.38011157E-01  0.00000000E+00
  0.00000000E+00 -1.23193170E-01  0.00000000E+00  0.00000000E+00 -3.01790519E+00
  0.00000000E+00  8.43179124E-03  1.11329640E-03  0.00000000E+00  0.00000000E+00
  0.00000000E+00  2.45161747E-01  2.22566555E-01  0.00000000E+00  0.00000000E+00
  1.83416272E-02  0.00000000E+00  0.00000000E+00 -8.73299956E-03 -2.17913132E-02
  0.00000000E+00  0.00000000E+00  0.00000000E+00  0.00000000E+00  0.00000000E+00
  0.00000000E+00  0.00000000E+00 -1.51550181E-04  0.00000000E+00  0.00000000E+00
  0.00000000E+00  0.00000000E+00  0.00000000E+00  0.00000000E+00  0.00000000E+00
  2.58828702E-02  0.00000000E+00  0.00000000E+00  3.63564133E-01  0.00000000E+00
  0.00000000E+00  2.39620673E-01  0.00000000E+00 -1.27350358E-02  1.22103187E-03
  0.00000000E+00  0.00000000E+00  0.00000000E+00 -8.51559292E-02  8.04497934E-02
  0.00000000E+00  0.00000000E+00 -1.07455141E-02  0.00000000E+00  0.00000000E+00
  4.43305451E-03 -1.58040498E-02  0.00000000E+00  0.00000000E+00  0.00000000E+00
  0.00000000E+00  0.00000000E+00  0.00000000E+00  0.00000000E+00  2.05469327E-03
  0.00000000E+00  0.00000000E+00  0.00000000E+00  0.00000000E+00  0.00000000E+00
  0.00000000E+00  0.00000000E+00 -5.93133550E-02  0.00000000E+00  0.00000000E+00
 -1.67789604E-01  0.00000000E+00  0.00000000E+00  1.72998733E+00  0.00000000E+00
  7.94652435E-03  1.25134027E-03  0.00000000E+00  0.00000000E+00  0.00000000E+00
 -6.90963381E-02  3.40172450E-02  0.00000000E+00  0.00000000E+00 -1.90657108E-03
  0.00000000E+00  0.00000000E+00  6.95280043E-04 -7.33200667E-03  0.00000000E+00
  0.00000000E+00 -1.92327300E-02 -8.74082915E-02  7.48632451E-01 -6.25490917E-03
  3.60836618E-03 -1.09850757E-02  1.92327300E-02  8.74082915E-02 -7.48632451E-01
  6.25490917E-03 -3.60836618E-03 -1.09850757E-02 -1.11149793E-02 -2.21786012E-02
 -2.23101637E-02  1.56996056E+00 -8.97942370E+00  4.37269816E-02  5.54470455E-02
 -4.60128737E-02  8.59924513E-02  8.04016276E-03 -2.20598255E-01 -2.55989409E+00
 -3.96222831E+00  3.04429405E+00  1.22447552E-02 -1.26599903E-02 -9.29296075E-03
 -7.95467949E-03  2.28813029E-03  2.46085115E-02  5.93517051E-02  7.60640380E-02
  6.26269397E-02 -1.17010345E-01 -1.98133897E-03  3.48904653E-03  1.13133830E-02
  6.81277442E-03  2.34389468E-03  3.87802038E-04  1.15289345E-03  1.63889163E-02
  1.05921885E-01 -2.16083532E+00  4.24479025E-03  1.05032668E-02 -1.65340129E-03
  5.64719398E-03  1.66262508E-02 -1.52509226E-01  9.57572245E-01  7.89794458E+00
 -3.74581789E-02  5.06595713E-02  2.41889945E-02  2.31709614E-01 -1.94221210E-01
 -6.98922852E-02  9.63549815E-01 -3.34928259E+00 -6.50641402E-01 -3.68851232E-03
 -1.34863545E-02 -5.55507212E-03 -3.38890667E-04  3.61945160E-03 -6.62715453E-02
 -3.61887471E-02  4.03603469E-02 -4.42147510E-02 -9.02007729E-02  7.24514906E-03
 -2.48636546E-03  5.31811054E-03  1.88049702E-03 -1.62388203E-04 -2.64168446E-03
 -1.01565504E-03  5.64719398E-03  1.66262508E-02 -1.52509226E-01  9.57572245E-01
  7.89794458E+00 -3.74581789E-02  5.06595713E-02 -2.41889945E-02  2.31709614E-01
 -1.94221210E-01  6.98922852E-02  9.63549815E-01 -3.34928259E+00  6.50641402E-01
 -3.68851232E-03  1.34863545E-02  5.55507212E-03 -3.38890667E-04  3.61945160E-03
 -6.62715453E-02  3.61887471E-02 -4.03603469E-02 -4.42147510E-02 -9.02007729E-02
 -7.24514906E-03 -2.48636546E-03  5.31811054E-03 -1.88049702E-03  1.62388203E-04
 -2.64168446E-03 -1.01565504E-03 -1.11149793E-02 -2.21786012E-02 -2.23101637E-02
  1.56996056E+00 -8.97942370E+00  4.37269816E-02  5.54470455E-02  4.60128737E-02
  8.59924513E-02  8.04016276E-03  2.20598255E-01 -2.55989409E+00 -3.96222831E+00
 -3.04429405E+00  1.22447552E-02  1.26599903E-02  9.29296075E-03 -7.95467949E-03
  2.28813029E-03  2.46085115E-02 -5.93517051E-02 -7.60640380E-02  6.26269397E-02
 -1.17010345E-01  1.98133897E-03  3.48904653E-03  1.13133830E-02 -6.81277442E-03
 -2.34389468E-03  3.87802038E-04  1.15289345E-03  1.63889163E-02  1.05921885E-01
 -2.16083532E+00  4.24479025E-03  1.05032668E-02  1.65340129E-03  2.47529278E-04
 -2.31705688E-03  9.57598707E-02  2.65717371E-01 -1.04431866E+01 -1.35560779E-02
 -2.30278910E-01  0.00000000E+00 -2.01309454E-02 -7.31522823E-01  0.00000000E+00
 -4.55064411E-01  1.09480606E+01  0.00000000E+00 -1.48610137E-02  0.00000000E+00
  0.00000000E+00 -5.90513792E-03 -1.19742590E-03  1.36067192E-01  0.00000000E+00
  0.00000000E+00  8.99259226E-02 -6.52418298E-02  0.00000000E+00  6.13100769E-03
  8.71270397E-03  0.00000000E+00  0.00000000E+00  1.27742914E-02  1.85471768E-02
  2.54048374E-02  2.86445691E-01 -5.49117321E+00 -6.86717785E-03 -4.28311404E-02
  0.00000000E+00 -5.79756784E-03 -8.53039791E-03 -1.75281546E-01  1.05595462E+00
  2.90490879E+00  1.27941943E-01 -1.17926953E-01  0.00000000E+00  1.60184924E-01
 -2.51236131E-01  0.00000000E+00 -4.31964472E+00  3.01108643E+00  0.00000000E+00
  6.49276556E-03  0.00000000E+00  0.00000000E+00  2.66957500E-02  8.06099012E-03
 -1.87079220E-01  0.00000000E+00  0.00000000E+00 -2.00344126E-01 -2.41317964E-01
  0.00000000E+00  1.40409791E-03  5.78148994E-03  0.00000000E+00  0.00000000E+00
 -9.98663204E-03  1.84432154E-02 -6.66954958E-02 -7.61543278E-01  2.77013589E+00
  3.83668869E-02 -4.64221426E-02  0.00000000E+00  3.33516517E-02  6.84184296E-02
  1.33370927E-01 -2.50218989E+00  1.75814047E+01 -5.87417601E-02  1.51167213E-02
  0.00000000E+00 -3.91323473E-01  2.12315191E-01  0.00000000E+00 -3.15065038E+00
  5.04391403E-01  0.00000000E+00 -1.78708135E-03  0.00000000E+00  0.00000000E+00
 -1.14762162E-02 -1.26192954E-02 -8.73880045E-02  0.00000000E+00  0.00000000E+00
 -2.65356560E-02 -9.27362049E-02  0.00000000E+00 -2.07934899E-02 -2.94667279E-03
  0.00000000E+00  0.00000000E+00 -8.52066161E-03  1.54229780E-02  2.75931634E-02
  1.68002112E-01 -1.86154995E+00 -1.58926843E-02  1.96769967E-03  2.27673435E-02
  2.75931634E-02  1.68002112E-01 -1.86154995E+00 -1.58926843E-02  1.96769967E-03
 -2.27673435E-02  1.70952299E-03  1.82428242E-03 -1.43195247E-02 -1.61250427E-01
  6.97321285E+00 -9.35750865E-02  1.53591839E-01  1.05666434E-01  6.70475297E-02
 -1.53566391E-01 -1.44391746E-01  1.49573390E+00 -1.58788292E+00 -2.79939781E+00
  2.74941602E-04  7.01256683E-03  5.66006962E-03  3.70426749E-03 -3.10210358E-03
  3.03034131E-01 -1.83176370E-01  8.08191036E-03  2.99582521E-01 -1.35430202E-02
 -1.36929098E-02  6.80999884E-04  6.50479186E-03 -1.13549987E-02  5.16639239E-03
  7.87578360E-03  9.59596828E-03 -2.22227771E-02 -4.07168790E-01 -2.97616910E-02
 -8.25992630E-03 -2.19398320E-02  9.74745758E-03  1.22560474E-02  2.92652708E-02
 -1.37707906E-01  3.72181492E-01 -2.42659099E+00  4.69185174E-02  1.30180476E-01
 -3.58440506E-02 -2.51182337E-02 -2.00126386E-01  2.09649182E-03 -7.11840026E-01
 -6.71478339E-01  1.62301048E+00  1.34398876E-04 -1.98276714E-03 -4.48181548E-03
  4.63141481E-04  3.54634910E-03 -8.69134927E-02  6.65790871E-02  2.95002239E-02
 -2.25514907E-01  6.80618134E-02 -4.10235963E-03 -3.34106880E-03  1.45368364E-03
  1.06594823E-03 -1.43138036E-03  2.45846855E-03  1.63656428E-02 -1.22560474E-02
 -2.92652708E-02  1.37707906E-01 -3.72181492E-01  2.42659099E+00 -4.69185174E-02
 -1.30180476E-01 -3.58440506E-02  2.51182337E-02  2.00126386E-01  2.09649182E-03
  7.11840026E-01  6.71478339E-01  1.62301048E+00 -1.34398876E-04 -1.98276714E-03
 -4.48181548E-03 -4.63141481E-04 -3.54634910E-03  8.69134927E-02  6.65790871E-02
  2.95002239E-02  2.25514907E-01 -6.80618134E-02 -4.10235963E-03  3.34106880E-03
 -1.45368364E-03  1.06594823E-03 -1.43138036E-03 -2.45846855E-03 -1.63656428E-02
 -1.70952299E-03 -1.82428242E-03  1.43195247E-02  1.61250427E-01 -6.97321285E+00
  9.35750865E-02 -1.53591839E-01  1.05666434E-01 -6.70475297E-02  1.53566391E-01
 -1.44391746E-01 -1.49573390E+00  1.58788292E+00 -2.79939781E+00 -2.74941602E-04
  7.01256683E-03  5.66006962E-03 -3.70426749E-03  3.10210358E-03 -3.03034131E-01
 -1.83176370E-01  8.08191036E-03 -2.99582521E-01  1.35430202E-02 -1.36929098E-02
 -6.80999884E-04 -6.50479186E-03 -1.13549987E-02  5.16639239E-03 -7.87578360E-03
 -9.59596828E-03  2.22227771E-02  4.07168790E-01  2.97616910E-02  8.25992630E-03
  2.19398320E-02  9.74745758E-03  0.00000000E+00  0.00000000E+00  0.00000000E+00
  0.00000000E+00  0.00000000E+00  0.00000000E+00  0.00000000E+00  5.32174199E-02
  0.00000000E+00  0.00000000E+00  1.42690072E-01  0.00000000E+00  0.00000000E+00
 -6.00378310E-01  0.00000000E+00 -1.08442103E-02 -1.22776022E-03  0.00000000E+00
  0.00000000E+00  0.00000000E+00 -5.94643689E-02  1.20400963E-01  0.00000000E+00
  0.00000000E+00  2.15200022E-03  0.00000000E+00  0.00000000E+00  3.65292835E-03
  5.08681344E-03  0.00000000E+00  0.00000000E+00  0.00000000E+00  0.00000000E+00
  0.00000000E+00  0.00000000E+00  0.00000000E+00 -1.09596609E-02  0.00000000E+00
  0.00000000E+00  0.00000000E+00  0.00000000E+00  0.00000000E+00  0.00000000E+00
  0.00000000E+00  1.34239807E-01  0.00000000E+00  0.00000000E+00 -1.42268290E-02
  0.00000000E+00  0.00000000E+00 -2.80378205E+00  0.00000000E+00 -4.01636479E-04
 -3.77936864E-03  0.00000000E+00  0.00000000E+00  0.00000000E+00  2.42042744E-01
 -1.59079552E-01  0.00000000E+00  0.00000000E+00  1.62024873E-02  0.00000000E+00
  0.00000000E+00 -1.31724059E-02  1.05297959E-02  0.00000000E+00  0.00000000E+00
  0.00000000E+00  0.00000000E+00  0.00000000E+00  0.00000000E+00  0.00000000E+00
  5.64752744E-03  0.00000000E+00  0.00000000E+00  0.00000000E+00  0.00000000E+00
  0.00000000E+00  0.00000000E+00  0.00000000E+00 -2.32794086E-01  0.00000000E+00
  0.00000000E+00 -1.02041455E+00  0.00000000E+00  0.00000000E+00  3.68824383E+00
  0.00000000E+00  1.08088670E-02 -6.02684102E-04  0.00000000E+00  0.00000000E+00
  0.00000000E+00 -1.02494251E-01  1.32482126E-02  0.00000000E+00  0.00000000E+00
 -7.91810220E-03  0.00000000E+00  0.00000000E+00 -2.51342253E-02 -2.30849338E-03
  0.00000000E+00  0.00000000E+00 -5.92947259E-02 -7.03646981E-01  2.46661648E+00
  1.68453406E-02 -3.67137192E-03 -4.54702293E-02  5.92947259E-02  7.03646981E-01
 -2.46661648E+00 -1.68453406E-02  3.67137192E-03 -4.54702293E-02  1.15224473E-02
  2.59099575E-02 -2.99759553E-02  3.62793023E-01 -8.18663301E-01 -5.66210555E-03
  4.68023719E-02 -5.42478586E-02  7.88489468E-02  3.24996893E-01 -3.62765255E-01
 -1.80051401E+00 -1.10509224E+00  2.19708360E+00  2.14861958E-03 -7.21070243E-03
 -7.16482964E-03 -9.00706359E-03 -7.73052838E-04 -5.64067383E-02  4.23239070E-02
  9.18344692E-02 -5.40494435E-02 -1.37551261E-01  5.38679369E-03  5.67207792E-03
  1.01619065E-02  7.01079884E-03 -1.49673646E-03 -9.10674071E-03 -9.54725912E-03
  3.12916805E-02  4.35908547E-01 -2.13138047E+00  1.33344910E-02  2.40521806E-02
 -2.61218703E-02 -8.80019936E-03 -1.87247826E-02 -3.07497574E-02  8.70866198E-01
 -2.86739250E+00  3.40489051E-02 -7.81491875E-02  1.56365570E-02  1.01749581E-01
 -7.13865397E-03 -8.45653249E-02 -9.61486117E-01  1.10704617E+00  1.10138961E-02
 -6.35245983E-03 -2.52808444E-03  2.09753974E-03 -1.18291519E-02  1.30598270E-04
  6.53634022E-02 -1.92778188E-02 -3.04705954E-03  6.12579901E-03  1.61000967E-01
  4.53201701E-04  2.94234227E-03 -7.46447851E-03  4.88766809E-03 -1.13150479E-02
 -4.25603601E-03  9.00097003E-03 -8.80019936E-03 -1.87247826E-02 -3.07497574E-02
  8.70866198E-01 -2.86739250E+00  3.40489051E-02 -7.81491875E-02 -1.56365570E-02
  1.01749581E-01 -7.13865397E-03  8.45653249E-02 -9.61486117E-01  1.10704617E+00
 -1.10138961E-02 -6.35245983E-03  2.52808444E-03 -2.09753974E-03 -1.18291519E-02
  1.30598270E-04  6.53634022E-02  1.92778188E-02  3.04705954E-03  6.12579901E-03
  1.61000967E-01 -4.53201701E-04  2.94234227E-03 -7.46447851E-03 -4.88766809E-03
  1.13150479E-02 -4.25603601E-03  9.00097003E-03  1.15224473E-02  2.59099575E-02
 -2.99759553E-02  3.62793023E-01 -8.18663301E-01 -5.66210555E-03  4.68023719E-02
  5.42478586E-02  7.88489468E-02  3.24996893E-01  3.62765255E-01 -1.80051401E+00
 -1.10509224E+00 -2.19708360E+00  2.14861958E-03  7.21070243E-03  7.16482964E-03
 -9.00706359E-03 -7.73052838E-04 -5.64067383E-02 -4.23239070E-02 -9.18344692E-02
 -5.40494435E-02 -1.37551261E-01 -5.38679369E-03  5.67207792E-03  1.01619065E-02
 -7.01079884E-03  1.49673646E-03 -9.10674071E-03 -9.54725912E-03  3.12916805E-02
  4.35908547E-01 -2.13138047E+00  1.33344910E-02  2.40521806E-02  2.61218703E-02
  2.25457854E-02  4.98868556E-02 -1.00024449E-01 -8.12318676E-01  9.75741563E+00
 -1.59048611E-01  2.33400502E-01  0.00000000E+00  3.73833473E-01  2.42549277E-01
  0.00000000E+00  1.36251698E+00 -5.56082308E+00  0.00000000E+00  6.29859055E-03
  0.00000000E+00  0.00000000E+00  1.82107089E-02 -1.46741168E-02 -2.13573764E-01
  0.00000000E+00  0.00000000E+00 -3.01781943E-01 -3.91070853E-01  0.00000000E+00
 -1.20938005E-02  6.37444880E-03  0.00000000E+00  0.00000000E+00 -2.58346818E-02
 -8.53435634E-03 -3.81536117E-02 -4.60217775E-01  1.77933211E+00  1.73508079E-02
  2.60392789E-02  0.00000000E+00 -1.46057862E-04 -2.14627351E-03 -2.40501983E-02
 -1.57862459E-01  7.60925644E+00 -5.88404327E-02 -1.83063489E-01  0.00000000E+00
  1.13411037E-01 -4.23864390E-01  0.00000000E+00 -2.25740825E+00  4.42923929E+00
  0.00000000E+00  4.46762507E-03  0.00000000E+00  0.00000000E+00  1.12118105E-02
  1.82321987E-02 -1.53111609E-01  0.00000000E+00  0.00000000E+00 -2.72915673E-01
  3.67827722E-02  0.00000000E+00 -2.13809753E-03  3.19955697E-03  0.00000000E+00
  0.00000000E+00 -2.42503465E-02  7.38221142E-03 -5.73270313E-02 -6.76617534E-01
  2.21153018E+00  1.47546251E-02 -4.14742055E-02  0.00000000E+00 -2.67129128E-02
 -6.95591721E-02  4.45154959E-01 -1.58803805E+00 -7.81732489E+00 -2.70184952E-01
  8.26327048E-02  0.00000000E+00  1.92291765E-01 -1.24082571E-01  0.00000000E+00
  3.99870602E+00 -1.80425675E+00  0.00000000E+00  9.70483267E-03  0.00000000E+00
  0.00000000E+00  3.81087849E-03  2.41239012E-03  2.88093049E-01  0.00000000E+00
  0.00000000E+00 -2.19609784E-01  2.24315154E-01  0.00000000E+00 -3.67557894E-02
  7.97924899E-03  0.00000000E+00  0.00000000E+00 -1.03513624E-02 -1.09903172E-02
 -9.54752265E-03  1.10829463E-01 -9.83171570E-01 -2.70077574E-02  2.37122856E-03
  1.44506652E-02 -9.54752265E-03  1.10829463E-01 -9.83171570E-01 -2.70077574E-02
  2.37122856E-03 -1.44506652E-02 -1.18642565E-02 -3.73888109E-02  3.34824070E-01
 -1.78518846E+00  2.39556000E+00 -6.98013326E-03  8.12026205E-02 -6.85656477E-02
 -1.37350702E-01 -1.94117403E-02  2.11274101E-01 -6.73811794E-01 -2.83759457E+00
  7.95529837E-01 -6.24124210E-03  8.68081855E-03  1.18148450E-02  9.89070212E-03
 -6.97791984E-03 -6.32641327E-02 -3.46300001E-02 -1.08587192E-01  5.92330567E-02
  6.56773381E-02  1.05825192E-02  6.12097528E-03  1.07083726E-02  2.30140265E-03
  2.01887302E-03 -3.65738954E-03  9.95047464E-03 -5.19572520E-02 -6.75581583E-01
 -2.27265810E+00 -7.25977587E-03 -2.45930052E-03  1.18158069E-02  1.32304378E-02
  2.62455096E-02  7.14240001E-02 -1.54791338E+00  1.31274933E+01  3.96268744E-02
  1.52101852E-01 -6.77202257E-02 -9.28181000E-02 -6.43163723E-03  1.42247723E-01
  1.67318849E+00 -1.63794070E+00 -3.65673955E+00 -3.94468961E-03  6.28064099E-03
  5.73208196E-04 -1.94271860E-03  3.10127168E-03 -1.63654653E-01 -1.92963875E-02
  4.10894837E-02 -1.61125599E-01 -1.56749340E-02  5.91828635E-03  5.77525691E-03
  1.80660857E-03 -8.29527738E-04 -5.60935796E-04 -3.84011526E-04  6.17575900E-03
 -1.32304378E-02 -2.62455096E-02 -7.14240001E-02  1.54791338E+00 -1.31274933E+01
 -3.96268744E-02 -1.52101852E-01 -6.77202257E-02  9.28181000E-02  6.43163723E-03
  1.42247723E-01 -1.67318849E+00  1.63794070E+00 -3.65673955E+00  3.94468961E-03
  6.28064099E-03  5.73208196E-04  1.94271860E-03 -3.10127168E-03  1.63654653E-01
 -1.92963875E-02  4.10894837E-02  1.61125599E-01  1.56749340E-02  5.91828635E-03
 -5.77525691E-03 -1.80660857E-03 -8.29527738E-04 -5.60935796E-04  3.84011526E-04
 -6.17575900E-03  1.18642565E-02  3.73888109E-02 -3.34824070E-01  1.78518846E+00
 -2.39556000E+00  6.98013326E-03 -8.12026205E-02 -6.85656477E-02  1.37350702E-01
  1.94117403E-02  2.11274101E-01  6.73811794E-01  2.83759457E+00  7.95529837E-01
  6.24124210E-03  8.68081855E-03  1.18148450E-02 -9.89070212E-03  6.97791984E-03
  6.32641327E-02 -3.46300001E-02 -1.08587192E-01 -5.92330567E-02 -6.56773381E-02
  1.05825192E-02 -6.12097528E-03 -1.07083726E-02  2.30140265E-03  2.01887302E-03
  3.65738954E-03 -9.95047464E-03  5.19572520E-02  6.75581583E-01  2.27265810E+00
  7.25977587E-03  2.45930052E-03  1.18158069E-02  0.00000000E+00  0.00000000E+00
  0.00000000E+00  0.00000000E+00  0.00000000E+00  0.00000000E+00  0.00000000E+00
 -9.26643153E-02  0.00000000E+00  0.00000000E+00 -1.65629141E-01  0.00000000E+00
  0.00000000E+00 -3.58847697E-01  0.00000000E+00 -7.25297421E-03  7.28827385E-04
  0.00000000E+00  0.00000000E+00  0.00000000E+00 -8.02909999E-02 -7.44048950E-02
  0.00000000E+00  0.00000000E+00 -6.17978625E-03  0.00000000E+00  0.00000000E+00
  6.98821758E-03  3.04663534E-03  0.00000000E+00  0.00000000E+00  0.00000000E+00
  0.00000000E+00  0.00000000E+00  0.00000000E+00  0.00000000E+00  1.49332409E-03
  0.00000000E+00  0.00000000E+00  0.00000000E+00  0.00000000E+00  0.00000000E+00
  0.00000000E+00  0.00000000E+00 -7.24898896E-02  0.00000000E+00  0.00000000E+00
  6.96368591E-02  0.00000000E+00  0.00000000E+00 -6.17745494E-01  0.00000000E+00
 -1.23419927E-02 -8.88905182E-04  0.00000000E+00  0.00000000E+00  0.00000000E+00
 -1.13223579E-01  1.02604277E-01  0.00000000E+00  0.00000000E+00 -8.29861122E-03
  0.00000000E+00  0.00000000E+00  1.20679664E-02  5.76978677E-03  0.00000000E+00
  0.00000000E+00  0.00000000E+00  0.00000000E+00  0.00000000E+00  0.00000000E+00
  0.00000000E+00  5.26031431E-03  0.00000000E+00  0.00000000E+00  0.00000000E+00
  0.00000000E+00  0.00000000E+00  0.00000000E+00  0.00000000E+00  1.75171764E-01
  0.00000000E+00  0.00000000E+00  7.22248635E-01  0.00000000E+00  0.00000000E+00
 -3.17989233E+00  0.00000000E+00 -4.18814887E-03  8.42997047E-04  0.00000000E+00
  0.00000000E+00  0.00000000E+00  1.20979355E-01  3.99675923E-02  0.00000000E+00
  0.00000000E+00  1.07858740E-02  0.00000000E+00  0.00000000E+00  1.55878400E-02
 -1.11551747E-03  0.00000000E+00  0.00000000E+00  1.79489746E-02  3.14795457E-01
 -2.28764282E+00 -1.07130579E-02 -8.43650835E-03  2.75216664E-02 -1.79489746E-02
 -3.14795457E-01  2.28764282E+00  1.07130579E-02  8.43650835E-03  2.75216664E-02
  1.12475408E-03  1.99552327E-04  1.22503714E-01 -8.64436874E-01 -8.52003327E+00
 -3.17087994E-02  8.76407876E-02 -4.46630656E-02 -2.98065963E-01 -1.19408873E-02
 -8.96476181E-02 -2.20456072E+00 -1.90312699E+00  7.14239991E-01 -2.68084931E-03
  7.09663911E-03 -1.62731175E-02  2.47371332E-03  8.89477131E-03  8.14312497E-02
  6.67623103E-02  9.04705816E-03  2.18750014E-01 -1.88294510E-01  1.86818889E-03
  2.38284411E-03  1.81463753E-02 -2.25654617E-03 -3.74406001E-03  2.20504503E-04
 -2.81628810E-03  3.57833647E-02  6.01528690E-01 -3.61248064E-01  1.74164449E-02
  3.86385919E-03 -3.03916352E-02  8.91009607E-03  1.89780360E-02 -1.09849898E-02
 -3.00314292E-01  2.30613588E+00 -3.81497184E-02  8.35711695E-02  1.79219758E-03
 -3.59301311E-01 -1.28328138E-01  1.64926143E-02 -3.89574233E-02 -9.71523589E-01
  5.55383680E-01 -3.80445391E-03  4.99920925E-03  6.55357621E-03  3.69691226E-03
 -4.70182506E-03 -5.13191459E-02  5.87382281E-02  6.19179905E-02 -1.06393195E-01
 -9.74536191E-03  5.60996080E-04  2.27363434E-03  7.73076208E-03 -3.83179767E-03
  6.58587629E-04  1.59932176E-03  8.96143206E-03  8.91009607E-03  1.89780360E-02
 -1.09849898E-02 -3.00314292E-01  2.30613588E+00 -3.81497184E-02  8.35711695E-02
 -1.79219758E-03 -3.59301311E-01 -1.28328138E-01 -1.64926143E-02 -3.89574233E-02
 -9.71523589E-01 -5.55383680E-01 -3.80445391E-03 -4.99920925E-03 -6.55357621E-03
  3.69691226E-03 -4.70182506E-03 -5.13191459E-02 -5.87382281E-02 -6.19179905E-02
 -1.06393195E-01 -9.74536191E-03 -5.60996080E-04  2.27363434E-03  7.73076208E-03
  3.83179767E-03 -6.58587629E-04  1.59932176E-03  8.96143206E-03  1.12475408E-03
  1.99552327E-04  1.22503714E-01 -8.64436874E-01 -8.52003327E+00 -3.17087994E-02
  8.76407876E-02  4.46630656E-02 -2.98065963E-01 -1.19408873E-02  8.96476181E-02
 -2.20456072E+00 -1.90312699E+00 -7.14239991E-01 -2.68084931E-03 -7.09663911E-03
  1.62731175E-02  2.47371332E-03  8.89477131E-03  8.14312497E-02 -6.67623103E-02
 -9.04705816E-03  2.18750014E-01 -1.88294510E-01 -1.86818889E-03  2.38284411E-03
  1.81463753E-02  2.25654617E-03  3.74406001E-03  2.20504503E-04 -2.81628810E-03
  3.57833647E-02  6.01528690E-01 -3.61248064E-01  1.74164449E-02  3.86385919E-03
  3.03916352E-02 -8.45796186E-03 -2.17284053E-02  1.29518812E-01 -2.10044270E-01
  5.44627564E+00  3.46056170E-02 -1.28826775E-01  0.00000000E+00 -2.06295627E-01
 -2.27911748E-01  0.00000000E+00  8.39979700E-01 -1.33296681E+00  0.00000000E+00
 -5.57290187E-04  0.00000000E+00  0.00000000E+00 -2.78768282E-02  1.00858541E-02
  2.06886517E-01  0.00000000E+00  0.00000000E+00  2.89642561E-01  1.09425724E-02
  0.00000000E+00  3.19854856E-03  1.70379375E-03  0.00000000E+00  0.00000000E+00
  5.47270739E-03  3.14576055E-03  4.70385108E-02  6.84821261E-01 -4.06620509E-01
 -1.70673957E-02 -4.47110102E-02  0.00000000E+00  4.13729227E-03 -2.61873913E-03
  3.23647916E-01 -3.59041795E+00  2.50345193E+01 -4.91123813E-02 -1.07437797E-01
  0.00000000E+00  6.52318625E-02 -6.88291039E-01  0.00000000E+00 -3.10733426E+00
  1.13314021E+01  0.00000000E+00  3.03946396E-02  0.00000000E+00  0.00000000E+00
 -9.70335372E-03 -4.59624187E-04 -1.41925893E-02  0.00000000E+00  0.00000000E+00
 -3.65568839E-03 -1.58342218E-01  0.00000000E+00  7.34823173E-03  4.76380341E-03
  0.00000000E+00  0.00000000E+00 -6.11950768E-03  1.18505552E-02 -1.31539273E-02
 -2.93992887E-01  3.49727095E+00 -1.50519926E-02 -2.55807870E-02  0.00000000E+00
 -1.31429189E-03  1.83367038E-03 -1.43117314E-01  1.45081162E+00 -2.05483197E+01
  8.20888541E-02 -4.31318004E-02  0.00000000E+00  8.54495838E-02 -6.21836963E-02
  0.00000000E+00  5.51601757E+00  1.83070022E+00  0.00000000E+00  2.47666546E-03
  0.00000000E+00  0.00000000E+00  1.59602996E-02 -8.75637203E-03 -4.94713946E-02
  0.00000000E+00  0.00000000E+00 -2.73948388E-02 -6.41327052E-02  0.00000000E+00
 -5.25939459E-04  7.71231852E-04  0.00000000E+00  0.00000000E+00  1.80936687E-02
  9.27085027E-03 -8.21073828E-04  3.91879928E-01  8.32821437E-01 -1.27482617E-02
 -1.07555552E-02  6.38668716E-03 -8.21073828E-04  3.91879928E-01  8.32821437E-01
 -1.27482617E-02 -1.07555552E-02 -6.38668716E-03  1.70592666E-02  3.76908232E-02
 -1.38061760E-01 -3.13671125E-01  6.41615728E+00 -4.86224595E-02 -1.51926875E-01
  2.78238212E-03 -1.07839040E-01  1.09002742E-01  2.79620220E-03  7.38405348E-01
  2.07627611E+00 -1.05028774E+00 -6.86732885E-04  7.42419339E-03  1.76079042E-02
  2.52098528E-03 -1.16279075E-02 -6.61337743E-02 -1.03269181E-01 -2.29782707E-01
 -2.50512496E-01  5.60425271E-02 -4.01621304E-03  4.60252790E-05 -1.90933687E-03
 -1.21203952E-03  7.65911684E-03  1.39891296E-03 -1.50199765E-02 -3.58551567E-02
 -5.83330210E-01  6.07100558E-01 -1.49392256E-02 -1.70833357E-02  2.65966760E-02
  2.18816289E-02  4.57984592E-02 -5.57376387E-02 -3.20383423E-01  1.17716211E+01
 -7.98819968E-03 -2.04255309E-01  1.87747429E-01  1.37450157E-01  2.01742721E-01
 -7.21954428E-01  1.58410138E+00  2.03506095E+00 -5.54582942E+00  1.70861229E-02
  7.75626696E-03 -4.12473616E-03  5.55727428E-03 -2.77350492E-03  5.87221063E-01
 -1.25792224E-01 -1.15976103E-01  2.60508805E-01  1.58958440E-01 -3.34484134E-02
  9.18598012E-03 -1.29714240E-02 -1.14846068E-02 -4.03315271E-03  9.00183868E-03
 -4.61111921E-03 -2.18816289E-02 -4.57984592E-02  5.57376387E-02  3.20383423E-01
 -1.17716211E+01  7.98819968E-03  2.04255309E-01  1.87747429E-01 -1.37450157E-01
 -2.01742721E-01 -7.21954428E-01 -1.58410138E+00 -2.03506095E+00 -5.54582942E+00
 -1.70861229E-02  7.75626696E-03 -4.12473616E-03 -5.55727428E-03  2.77350492E-03
 -5.87221063E-01 -1.25792224E-01 -1.15976103E-01 -2.60508805E-01 -1.58958440E-01
 -3.34484134E-02 -9.18598012E-03  1.29714240E-02 -1.14846068E-02 -4.03315271E-03
 -9.00183868E-03  4.61111921E-03 -1.70592666E-02 -3.76908232E-02  1.38061760E-01
  3.13671125E-01 -6.41615728E+00  4.86224595E-02  1.51926875E-01  2.78238212E-03
  1.07839040E-01 -1.09002742E-01  2.79620220E-03 -7.38405348E-01 -2.07627611E+00
 -1.05028774E+00  6.86732885E-04  7.42419339E-03  1.76079042E-02 -2.52098528E-03
  1.16279075E-02  6.61337743E-02 -1.03269181E-01 -2.29782707E-01  2.50512496E-01
 -5.60425271E-02 -4.01621304E-03 -4.60252790E-05  1.90933687E-03 -1.21203952E-03
  7.65911684E-03 -1.39891296E-03  1.50199765E-02  3.58551567E-02  5.83330210E-01
 -6.07100558E-01  1.49392256E-02  1.70833357E-02  2.65966760E-02  0.00000000E+00
  0.00000000E+00  0.00000000E+00  0.00000000E+00  0.00000000E+00  0.00000000E+00
  0.00000000E+00  9.21689965E-02  0.00000000E+00  0.00000000E+00 -3.45704923E-02
  0.00000000E+00  0.00000000E+00 -1.73538895E+00  0.00000000E+00  6.24828335E-03
  6.42293296E-03  0.00000000E+00  0.00000000E+00  0.00000000E+00  2.46561542E-01
  8.91727162E-02  0.00000000E+00  0.00000000E+00  1.44192766E-02  0.00000000E+00
  0.00000000E+00 -1.02188849E-02 -1.04589971E-02  0.00000000E+00  0.00000000E+00
  0.00000000E+00  0.00000000E+00  0.00000000E+00  0.00000000E+00  0.00000000E+00
  1.33473147E-02  0.00000000E+00  0.00000000E+00  0.00000000E+00  0.00000000E+00
  0.00000000E+00  0.00000000E+00  0.00000000E+00  6.50044982E-02  0.00000000E+00
  0.00000000E+00  1.03920755E-01  0.00000000E+00  0.00000000E+00 -1.02188695E+00
  0.00000000E+00 -6.15293880E-03 -4.83119510E-03  0.00000000E+00  0.00000000E+00
  0.00000000E+00  3.12708639E-02 -1.99075499E-01  0.00000000E+00  0.00000000E+00
  9.24650244E-03  0.00000000E+00  0.00000000E+00  7.73277683E-03  1.52287226E-02
  0.00000000E+00  0.00000000E+00  0.00000000E+00  0.00000000E+00  0.00000000E+00
  0.00000000E+00  0.00000000E+00 -4.59170243E-03  0.00000000E+00  0.00000000E+00
  0.00000000E+00  0.00000000E+00  0.00000000E+00  0.00000000E+00  0.00000000E+00
 -6.48781524E-02  0.00000000E+00  0.00000000E+00 -2.12618921E-01  0.00000000E+00
  0.00000000E+00 -9.36684914E-01  0.00000000E+00  1.06797637E-03  2.68165868E-03
  0.00000000E+00  0.00000000E+00  0.00000000E+00 -2.02909864E-03 -1.37157667E-02
  0.00000000E+00  0.00000000E+00 -2.44109944E-05  0.00000000E+00  0.00000000E+00
 -1.10984387E-02  2.60007370E-03  0.00000000E+00  0.00000000E+00 -1.89350241E-02
 -3.95651467E-01 -6.00810662E-01  3.98730793E-03 -1.71749656E-03 -1.56810725E-02
  1.89350241E-02  3.95651467E-01  6.00810662E-01 -3.98730793E-03  1.71749656E-03
 -1.56810725E-02  1.09498968E-03  3.66214109E-03 -5.56894234E-02  3.83588872E-01
  4.54270715E+00 -1.01307299E-01  9.75500671E-02  5.78915961E-02  1.00303731E-01
  3.84781729E-02 -5.74484548E-02  2.84053464E+00 -1.43246728E+00 -1.40726384E+00
 -3.01461344E-03 -4.23895118E-03  1.76064436E-03  2.90117417E-03 -1.01426425E-03
  2.93375883E-02 -1.74695540E-01  2.92729407E-02  2.08518326E-01 -3.21471725E-02
  8.18477970E-03  9.92435733E-04  4.68357152E-03 -1.27183599E-02  2.30421937E-03
  6.01215436E-03  4.02815213E-03 -3.28743224E-03 -8.58015838E-02  4.78386565E-02
 -3.53826738E-03 -4.54684928E-04 -1.02854070E-04 -1.02211499E-02 -2.31715660E-02
  6.95020890E-02  5.02759624E-02 -7.36700333E+00  1.32645849E-01  1.17714370E-01
 -7.52664909E-02 -1.17746428E-01 -6.04612001E-02  1.04893001E-01 -3.76279443E+00
 -2.08375085E+00  1.83684449E+00  7.06810926E-03  7.25002106E-05 -3.33479234E-03
 -4.66020493E-03 -2.65986314E-03  3.44777819E-02  1.52059080E-01  1.24901646E-02
 -2.37973887E-01 -1.14878803E-01 -1.34819616E-02  1.19578277E-03  4.87389856E-03
  1.33459492E-02  7.48406322E-03 -6.82318466E-03 -3.93513491E-04 -1.02211499E-02
 -2.31715660E-02  6.95020890E-02  5.02759624E-02 -7.36700333E+00  1.32645849E-01
  1.17714370E-01  7.52664909E-02 -1.17746428E-01 -6.04612001E-02 -1.04893001E-01
 -3.76279443E+00 -2.08375085E+00 -1.83684449E+00  7.06810926E-03 -7.25002106E-05
  3.33479234E-03 -4.66020493E-03 -2.65986314E-03  3.44777819E-02 -1.52059080E-01
 -1.24901646E-02 -2.37973887E-01 -1.14878803E-01  1.34819616E-02  1.19578277E-03
  4.87389856E-03 -1.33459492E-02 -7.48406322E-03 -6.82318466E-03 -3.93513491E-04
  1.09498968E-03  3.66214109E-03 -5.56894234E-02  3.83588872E-01  4.54270715E+00
 -1.01307299E-01  9.75500671E-02 -5.78915961E-02  1.00303731E-01  3.84781729E-02
  5.74484548E-02  2.84053464E+00 -1.43246728E+00  1.40726384E+00 -3.01461344E-03
  4.23895118E-03 -1.76064436E-03  2.90117417E-03 -1.01426425E-03  2.93375883E-02
  1.74695540E-01 -2.92729407E-02  2.08518326E-01 -3.21471725E-02 -8.18477970E-03
  9.92435733E-04  4.68357152E-03  1.27183599E-02 -2.30421937E-03  6.01215436E-03
  4.02815213E-03 -3.28743224E-03 -8.58015838E-02  4.78386565E-02 -3.53826738E-03
 -4.54684928E-04  1.02854070E-04  3.01117339E-02  6.69969839E-02 -8.92032947E-02
 -1.41332380E+00  1.58676131E+01  2.70312877E-01  2.87046231E-02  0.00000000E+00
 -3.64249158E-01 -7.27405510E-02  0.00000000E+00 -8.08359056E+00 -4.22474147E+00
  0.00000000E+00  9.76883083E-03  0.00000000E+00  0.00000000E+00  8.12064815E-03
 -4.85471003E-03 -2.04834717E-02  0.00000000E+00  0.00000000E+00  2.06433173E-01
  4.67362200E-01  0.00000000E+00  2.00718840E-03 -2.72196498E-03  0.00000000E+00
  0.00000000E+00  7.76848445E-03 -8.61517278E-03  2.99247411E-03  1.14104144E-01
  1.12601552E+00 -3.87996316E-03 -9.92464108E-03  0.00000000E+00 -7.84827669E-03
 -1.63676015E-02 -9.46977792E-03  9.28619311E-01 -7.71228248E+00 -2.53968874E-01
 -1.05055432E-01  0.00000000E+00  2.88910048E-01  3.53000234E-02  0.00000000E+00
  7.37801397E+00 -5.04467719E-01  0.00000000E+00 -1.06170033E-02  0.00000000E+00
  0.00000000E+00  3.48159615E-03  2.44176898E-03 -9.80345321E-02  0.00000000E+00
  0.00000000E+00 -3.13128933E-01  3.71780668E-01  0.00000000E+00 -1.85202140E-03
 -6.80744498E-03  0.00000000E+00  0.00000000E+00 -6.79176198E-03 -5.03522910E-03
 -6.57041678E-03 -1.26683707E-01 -8.35421319E-01  1.18031719E-03 -5.78194337E-03
  0.00000000E+00 -9.73647075E-03 -2.45658484E-02  9.56549540E-02 -2.02824961E-01
 -2.59588180E+00 -6.50997520E-02 -2.06056165E-01  0.00000000E+00  3.62190219E-03
  3.65188610E-02  0.00000000E+00  9.53755416E-01  4.01012336E+00  0.00000000E+00
  1.73540262E-03  0.00000000E+00  0.00000000E+00 -2.51443072E-03 -3.46729098E-03
  6.38178987E-02  0.00000000E+00  0.00000000E+00 -3.93906576E-02 -4.00077370E-01
  0.00000000E+00 -4.25933843E-03 -1.80487459E-02  0.00000000E+00  0.00000000E+00
 -1.42378003E-03  1.80848600E-02 -7.27773615E-03 -5.85183251E-02 -1.21813579E-01
 -3.54110683E-03 -4.04018900E-03 -9.35938728E-04 -7.27773615E-03 -5.85183251E-02
 -1.21813579E-01 -3.54110683E-03 -4.04018900E-03  9.35938728E-04  3.09246315E-03
  3.37178300E-04  2.15836510E-01 -2.09576208E+00  1.53185456E+01  5.36275787E-02
  2.23589179E-02 -4.78633771E-03 -1.01107830E-01  2.64977617E-01  8.21030431E-02
  3.42668118E+00  2.93033345E+00 -2.00047285E+00 -2.95039459E-04  1.80715681E-02
  6.18177163E-03  2.38062736E-03  4.32444749E-03  5.20710863E-02  7.02649476E-02
 -7.18107401E-02 -3.22729740E-02  7.43632993E-03 -2.34823688E-03  5.59260082E-04
  5.23288133E-03  7.95536102E-03 -9.91492586E-03 -4.15721743E-03  1.07489225E-02
 -2.20678766E-02 -1.49216596E-01 -1.19264914E-01  1.44911458E-02  4.07728322E-03
 -1.39170096E-02 -9.85652245E-03 -9.91434007E-03 -3.12639911E-01  3.42281647E+00
 -1.98327901E+01 -1.00328537E-01  4.01306308E-02  4.31054519E-02 -1.14992257E-01
  7.24225531E-02 -4.00807258E-02 -5.09988353E+00  3.38570446E+00  2.81367139E+00
 -2.88186855E-03 -1.35371829E-02  1.66499956E-03 -4.05399410E-03  7.99511496E-03
 -8.05334085E-02 -1.47508431E-02 -2.84366556E-02  5.54911529E-02  2.30156170E-02
  4.74420068E-03 -3.02789117E-03  2.41228983E-03 -9.05765166E-03 -4.38592064E-03
 -7.06451017E-05  5.47692080E-03 -9.85652245E-03 -9.91434007E-03 -3.12639911E-01
  3.42281647E+00 -1.98327901E+01 -1.00328537E-01  4.01306308E-02 -4.31054519E-02
 -1.14992257E-01  7.24225531E-02  4.00807258E-02 -5.09988353E+00  3.38570446E+00
 -2.81367139E+00 -2.88186855E-03  1.35371829E-02 -1.66499956E-03 -4.05399410E-03
  7.99511496E-03 -8.05334085E-02  1.47508431E-02  2.84366556E-02  5.54911529E-02
  2.30156170E-02 -4.74420068E-03 -3.02789117E-03  2.41228983E-03  9.05765166E-03
  4.38592064E-03 -7.06451017E-05  5.47692080E-03  3.09246315E-03  3.37178300E-04
  2.15836510E-01 -2.09576208E+00  1.53185456E+01  5.36275787E-02  2.23589179E-02
  4.78633771E-03 -1.01107830E-01  2.64977617E-01 -8.21030431E-02  3.42668118E+00
  2.93033345E+00  2.00047285E+00 -2.95039459E-04 -1.80715681E-02 -6.18177163E-03
  2.38062736E-03  4.32444749E-03  5.20710863E-02 -7.02649476E-02  7.18107401E-02
 -3.22729740E-02  7.43632993E-03  2.34823688E-03  5.59260082E-04  5.23288133E-03
 -7.95536102E-03  9.91492586E-03 -4.15721743E-03  1.07489225E-02 -2.20678766E-02
 -1.49216596E-01 -1.19264914E-01  1.44911458E-02  4.07728322E-03  1.39170096E-02
 -7.26594867E-03 -2.48917235E-02  3.09161807E-01 -1.93746493E+00  2.86094196E+01
 -3.98519224E-02 -8.80524699E-02  0.00000000E+00 -7.46006008E-02 -7.02130343E-02
  0.00000000E+00 -2.92107026E+00 -7.37286773E+00  0.00000000E+00  1.76846285E-02
  0.00000000E+00  0.00000000E+00  1.30490550E-03  8.15632041E-03  5.06225343E-03
  0.00000000E+00  0.00000000E+00 -1.14429313E-01 -7.57104913E-02  0.00000000E+00
  9.87965325E-03  7.37335582E-03  0.00000000E+00  0.00000000E+00  9.24610101E-03
  1.32350143E-02 -6.93361013E-03 -1.56866215E-01 -1.73717217E-01  1.73380852E-02
 -1.57009397E-02  0.00000000E+00 -2.86138935E-04  5.75827139E-03 -1.59211444E-01
  8.10515404E-01 -1.18721951E+01  8.16192987E-02  3.37776079E-02  0.00000000E+00
 -1.93450252E-01  2.16927742E-01  0.00000000E+00  3.23537895E+00  1.05253102E+00
  0.00000000E+00 -4.74215102E-03  0.00000000E+00  0.00000000E+00 -1.31399774E-02
 -4.64449996E-03  8.58956890E-02  0.00000000E+00  0.00000000E+00  2.07728776E-01
 -8.48522528E-02  0.00000000E+00 -2.92812797E-03 -4.53104121E-03  0.00000000E+00
  0.00000000E+00  3.87284172E-03 -5.20703847E-04  3.56730836E-02  7.38095645E-01
  1.61834125E+00 -2.70422367E-02  2.54948458E-02  0.00000000E+00  1.31892820E-02
  3.53244261E-02 -1.15578359E-01  3.37099495E-01 -1.09013876E+01  2.09101030E-03
 -6.64813126E-02  0.00000000E+00 -3.09649241E-01 -2.77837357E-01  0.00000000E+00
  2.68864313E+00 -1.73184687E+00  0.00000000E+00  4.04056357E-03  0.00000000E+00
  0.00000000E+00  4.59028385E-03  2.77960676E-03 -1.25666593E-01  0.00000000E+00
  0.00000000E+00  4.29240926E-02 -3.22487081E-03  0.00000000E+00 -1.19836841E-02
 -4.31244203E-03  0.00000000E+00  0.00000000E+00  3.96698571E-03 -1.16869494E-03
  3.47987803E-02  6.57237595E-01  2.48901458E-01 -1.63783440E-02  9.77987209E-03
  1.58182710E-02  3.47987803E-02  6.57237595E-01  2.48901458E-01 -1.63783440E-02
  9.77987209E-03 -1.58182710E-02 -1.94412268E-02 -3.76737320E-02 -1.18228501E-01
  2.57449953E+00 -4.58412981E+01  2.17846415E-02  7.67612550E-02 -5.68717055E-02
  8.40464748E-02  8.63587214E-03  1.85575963E-01 -4.30705798E+00 -1.03847368E+01
  1.30904279E+01  2.22161730E-03 -1.80749345E-02 -8.94366216E-03 -4.08985428E-03
  8.20554879E-03 -8.60442656E-02  7.66811085E-02  1.37182250E-01  1.00030468E-01
 -2.33092650E-02 -1.53898456E-04 -8.43957588E-03 -1.04451957E-02 -5.63189686E-03
  5.26409577E-03  2.13209796E-03  2.76787917E-04  2.25929644E-02  2.49513216E-01
 -2.60263270E+00 -1.15232670E-02 -2.00231608E-03  1.28890618E-02  3.13672132E-02
  6.35478807E-02  3.65065414E-02 -2.05318570E+00  5.36046907E+01  9.45676418E-03
  2.28013378E-02  4.51963421E-02  1.96154025E-01 -1.61628972E-01 -5.86387016E-01
  3.43612971E+00 -8.81536674E+00 -1.24937593E+01  5.85341109E-03  1.10186559E-02
  5.93082399E-03  4.33599580E-04 -2.16864183E-03  1.83826120E-01 -1.43362245E-01
  5.66092088E-02 -5.92545542E-02  3.94143259E-04 -5.13553503E-03  1.18645435E-02
 -6.06527093E-03  3.67712252E-03  9.09021591E-04 -2.52275803E-03  2.48116818E-03
 -3.13672132E-02 -6.35478807E-02 -3.65065414E-02  2.05318570E+00 -5.36046907E+01
 -9.45676418E-03 -2.28013378E-02  4.51963421E-02 -1.96154025E-01  1.61628972E-01
 -5.86387016E-01 -3.43612971E+00  8.81536674E+00 -1.24937593E+01 -5.85341109E-03
  1.10186559E-02  5.93082399E-03 -4.33599580E-04  2.16864183E-03 -1.83826120E-01
 -1.43362245E-01  5.66092088E-02  5.92545542E-02 -3.94143259E-04 -5.13553503E-03
 -1.18645435E-02  6.06527093E-03  3.67712252E-03  9.09021591E-04  2.52275803E-03
 -2.48116818E-03  1.94412268E-02  3.76737320E-02  1.18228501E-01 -2.57449953E+00
  4.58412981E+01 -2.17846415E-02 -7.67612550E-02 -5.68717055E-02 -8.40464748E-02
 -8.63587214E-03  1.85575963E-01  4.30705798E+00  1.03847368E+01  1.30904279E+01
 -2.22161730E-03 -1.80749345E-02 -8.94366216E-03  4.08985428E-03 -8.20554879E-03
  8.60442656E-02  7.66811085E-02  1.37182250E-01 -1.00030468E-01  2.33092650E-02
 -1.53898456E-04  8.43957588E-03  1.04451957E-02 -5.63189686E-03  5.26409577E-03
 -2.13209796E-03 -2.76787917E-04 -2.25929644E-02 -2.49513216E-01  2.60263270E+00
  1.15232670E-02  2.00231608E-03  1.28890618E-02  0.00000000E+00  0.00000000E+00
  0.00000000E+00  0.00000000E+00  0.00000000E+00  0.00000000E+00  0.00000000E+00
 -7.69512446E-02  0.00000000E+00  0.00000000E+00 -5.33532650E-01  0.00000000E+00
  0.00000000E+00 -2.25142970E+00  0.00000000E+00  2.69697482E-03  6.08993766E-03
  0.00000000E+00  0.00000000E+00  0.00000000E+00  1.02972711E-01  1.03976347E-01
  0.00000000E+00  0.00000000E+00  8.66853404E-03  0.00000000E+00  0.00000000E+00
 -4.65310116E-04 -3.34175797E-03  0.00000000E+00  0.00000000E+00  0.00000000E+00
  0.00000000E+00  0.00000000E+00  0.00000000E+00  0.00000000E+00  3.65705107E-03
  0.00000000E+00  0.00000000E+00  0.00000000E+00  0.00000000E+00  0.00000000E+00
  0.00000000E+00  0.00000000E+00  9.55543463E-02  0.00000000E+00  0.00000000E+00
  4.41295459E-01  0.00000000E+00  0.00000000E+00  2.91423378E+00  0.00000000E+00
 -5.20199921E-03  5.41426986E-03  0.00000000E+00  0.00000000E+00  0.00000000E+00
 -4.14073937E-03  6.33939694E-02  0.00000000E+00  0.00000000E+00 -1.67516683E-03
  0.00000000E+00  0.00000000E+00 -6.54195750E-03 -2.07176114E-03  0.00000000E+00
  0.00000000E+00  0.00000000E+00  0.00000000E+00  0.00000000E+00  0.00000000E+00
  0.00000000E+00 -2.34635181E-03  0.00000000E+00  0.00000000E+00  0.00000000E+00
  0.00000000E+00  0.00000000E+00  0.00000000E+00  0.00000000E+00 -1.55116723E-02
  0.00000000E+00  0.00000000E+00 -1.11778357E-01  0.00000000E+00  0.00000000E+00
 -5.65613653E-01  0.00000000E+00 -2.81154324E-04  4.72427833E-04  0.00000000E+00
  0.00000000E+00  0.00000000E+00 -1.42025498E-02 -1.18156192E-02  0.00000000E+00
  0.00000000E+00 -8.86235469E-04  0.00000000E+00  0.00000000E+00 -4.33020703E-03
 -1.52991850E-03  0.00000000E+00  0.00000000E+00 -2.77559297E-03 -1.32949739E-01
 -1.44184391E-01  5.65047382E-03  3.40134555E-04 -6.69246961E-03  2.77559297E-03
  1.32949739E-01  1.44184391E-01 -5.65047382E-03 -3.40134555E-04 -6.69246961E-03
 -8.47352873E-03 -1.05829130E-02 -2.83935558E-01  3.45660371E+00 -1.10341904E+01
 -1.31825759E-01 -5.07104246E-02  3.35934782E-02 -5.76753381E-01  1.11394971E-01
 -3.34425711E-02 -4.19090947E+00 -4.61378916E+00  4.90915606E+00  1.30742926E-03
 -1.53282975E-02  4.43695705E-03 -4.86372434E-03  3.11588219E-03 -3.12778848E-02
 -3.34264615E-02 -6.23475895E-03 -1.18781720E-01  1.86940937E-01  1.90746975E-04
 -1.02073226E-02 -1.45341002E-02 -1.54078852E-03  1.17635033E-02  9.42150626E-03
  6.58615632E-03 -1.77112094E-02 -9.81740905E-01 -2.51950283E+00 -4.44739788E-02
 -2.09267102E-02  4.53685460E-02  2.67564961E-03  8.35953868E-03 -4.83075346E-02
  5.32734025E-02  2.20176535E+00 -9.81738492E-02 -7.15838154E-02 -1.63412932E-02
 -3.21068279E-01 -3.04160437E-01 -7.54453315E-02 -5.63075356E-01 -1.50197074E+00
 -6.21888824E-01 -5.80962844E-03  3.41292741E-03 -2.27800247E-03  1.47280824E-03
 -1.11658180E-02  6.29400919E-02 -6.53018058E-02 -7.08377157E-02  1.10906735E-01
  4.95403197E-02  2.19541268E-03 -1.08847860E-03 -9.93339052E-03 -1.87094083E-03
 -1.68769707E-03  7.66557437E-03 -4.74811028E-03  2.67564961E-03  8.35953868E-03
 -4.83075346E-02  5.32734025E-02  2.20176535E+00 -9.81738492E-02 -7.15838154E-02
  1.63412932E-02 -3.21068279E-01 -3.04160437E-01  7.54453315E-02 -5.63075356E-01
 -1.50197074E+00  6.21888824E-01 -5.80962844E-03 -3.41292741E-03  2.27800247E-03
  1.47280824E-03 -1.11658180E-02  6.29400919E-02  6.53018058E-02  7.08377157E-02
  1.10906735E-01  4.95403197E-02 -2.19541268E-03 -1.08847860E-03 -9.93339052E-03
  1.87094083E-03  1.68769707E-03  7.66557437E-03 -4.74811028E-03 -8.47352873E-03
 -1.05829130E-02 -2.83935558E-01  3.45660371E+00 -1.10341904E+01 -1.31825759E-01
 -5.07104246E-02 -3.35934782E-02 -5.76753381E-01  1.11394971E-01  3.34425711E-02
 -4.19090947E+00 -4.61378916E+00 -4.90915606E+00  1.30742926E-03  1.53282975E-02
 -4.43695705E-03 -4.86372434E-03  3.11588219E-03 -3.12778848E-02  3.34264615E-02
  6.23475895E-03 -1.18781720E-01  1.86940937E-01 -1.90746975E-04 -1.02073226E-02
 -1.45341002E-02  1.54078852E-03 -1.17635033E-02  9.42150626E-03  6.58615632E-03
 -1.77112094E-02 -9.81740905E-01 -2.51950283E+00 -4.44739788E-02 -2.09267102E-02
 -4.53685460E-02 -3.28376203E-03 -1.35673164E-02  2.31673978E-01 -2.49217633E+00
  1.16701036E+01 -5.83312819E-02 -4.76116903E-02  0.00000000E+00  6.39276580E-02
  6.67653885E-02  0.00000000E+00 -9.09030827E-01 -5.47035898E+00  0.00000000E+00
  2.07525327E-02  0.00000000E+00  0.00000000E+00 -8.40893529E-03 -4.91964027E-03
 -4.97381280E-03  0.00000000E+00  0.00000000E+00 -4.57224876E-02  1.73666273E-02
  0.00000000E+00  2.02504532E-03  7.43679306E-03  0.00000000E+00  0.00000000E+00
  1.03887489E-02  6.95428355E-03 -6.36839516E-03  1.45281267E-01  1.32868547E+00
 -2.29989832E-02 -1.42612596E-02  0.00000000E+00 -8.34485860E-03 -1.89122118E-02
  4.56208302E-04  2.75466656E-01  1.99258258E+01 -4.49933554E-02  7.94227943E-02
  0.00000000E+00 -4.08672566E-01  3.51550107E-01  0.00000000E+00 -2.82362545E+00
  6.11653517E+00  0.00000000E+00  8.54296693E-03  0.00000000E+00  0.00000000E+00
 -5.17603151E-03 -1.21502613E-02 -6.65966435E-02  0.00000000E+00  0.00000000E+00
  1.09734903E-01  2.10334911E-01  0.00000000E+00 -4.63291162E-04 -1.51966979E-02
  0.00000000E+00  0.00000000E+00  8.61516696E-04 -2.10552108E-03  1.09317381E-02
  4.31245715E-01  5.51040387E-01 -2.48778024E-03  3.80133479E-02  0.00000000E+00
  4.75643393E-03  1.07320379E-02  9.66929136E-03 -4.88231897E-01 -1.30901575E+01
  1.45290743E-01  1.20028707E-02  0.00000000E+00  6.03158041E-01  3.14457954E-01
  0.00000000E+00  3.52223526E+00  1.87760870E-01  0.00000000E+00  3.68427244E-03
  0.00000000E+00  0.00000000E+00  2.69631202E-03 -4.80566840E-04 -2.20109522E-02
  0.00000000E+00  0.00000000E+00  1.36295817E-01 -9.48385437E-02  0.00000000E+00
  6.19855218E-03 -4.66590162E-03  0.00000000E+00  0.00000000E+00 -1.24683411E-03
  1.91419957E-03 -1.95200194E-02 -1.73789103E-01  4.24273495E-01 -8.39983187E-04
  2.94603364E-03 -2.65313163E-03 -1.95200194E-02 -1.73789103E-01  4.24273495E-01
 -8.39983187E-04  2.94603364E-03  2.65313163E-03  8.57066031E-03  1.67696055E-02
  1.16089497E-01 -1.88017030E+00  3.83696933E+00  9.64670492E-03  2.04871767E-02
 -3.53903555E-02 -2.77005412E-02  1.12334349E-01  9.60758933E-03  1.89797992E+00
  2.33568930E+00 -2.40779738E+00 -1.94329382E-03  7.26895848E-03 -4.72716798E-04
  1.22860905E-03  6.79963662E-03  8.92544572E-03 -1.49001845E-02  7.10483952E-02
  8.68168113E-02  9.64640764E-03  6.02491013E-04  1.77408120E-03  1.07319857E-02
  2.56416994E-03 -7.87798689E-03  2.65772367E-03  3.37631344E-03  2.16841163E-02
  5.64640155E-01  1.51290035E+00 -1.79499555E-04  7.03562953E-03 -3.09166570E-02
 -6.19454737E-03 -8.43413025E-03 -1.45895052E-01  2.17379785E+00 -7.33082315E+00
 -5.05643059E-02  2.05725208E-02  3.09087118E-02  6.17783649E-02  1.31695304E-01
 -1.83067210E-03 -2.16164353E+00  8.26057450E-01  1.85149177E+00  2.43241397E-04
 -1.31793912E-02 -4.14191104E-03  2.45020337E-04  3.15704467E-03 -8.60600708E-02
  4.50314793E-02 -6.87753806E-02 -8.26008820E-03  9.43655689E-03 -4.81506606E-04
  5.11512702E-05  2.12552280E-03  5.63877100E-03 -4.17121876E-03 -8.82385901E-04
  5.99874736E-03 -6.19454737E-03 -8.43413025E-03 -1.45895052E-01  2.17379785E+00
 -7.33082315E+00 -5.05643059E-02  2.05725208E-02 -3.09087118E-02  6.17783649E-02
  1.31695304E-01  1.83067210E-03 -2.16164353E+00  8.26057450E-01 -1.85149177E+00
  2.43241397E-04  1.31793912E-02  4.14191104E-03  2.45020337E-04  3.15704467E-03
 -8.60600708E-02 -4.50314793E-02  6.87753806E-02 -8.26008820E-03  9.43655689E-03
  4.81506606E-04  5.11512702E-05  2.12552280E-03 -5.63877100E-03  4.17121876E-03
 -8.82385901E-04  5.99874736E-03  8.57066031E-03  1.67696055E-02  1.16089497E-01
 -1.88017030E+00  3.83696933E+00  9.64670492E-03  2.04871767E-02  3.53903555E-02
 -2.77005412E-02  1.12334349E-01 -9.60758933E-03  1.89797992E+00  2.33568930E+00
  2.40779738E+00 -1.94329382E-03 -7.26895848E-03  4.72716798E-04  1.22860905E-03
  6.79963662E-03  8.92544572E-03  1.49001845E-02 -7.10483952E-02  8.68168113E-02
  9.64640764E-03 -6.02491013E-04  1.77408120E-03  1.07319857E-02 -2.56416994E-03
  7.87798689E-03  2.65772367E-03  3.37631344E-03  2.16841163E-02  5.64640155E-01
  1.51290035E+00 -1.79499555E-04  7.03562953E-03  3.09166570E-02 -1.85907261E-03
 -2.84964716E-03 -9.08308221E-02  1.44381064E+00 -6.53384013E-01 -8.02471660E-02
  1.91142976E-02  0.00000000E+00 -1.17065121E-02 -7.05601264E-02  0.00000000E+00
 -2.09654330E+00  5.00020482E+00  0.00000000E+00 -5.20016675E-03  0.00000000E+00
  0.00000000E+00  1.01763447E-02 -3.62780163E-04 -1.00965254E-01  0.00000000E+00
  0.00000000E+00 -3.34813436E-02 -1.04025868E-01  0.00000000E+00 -1.37893303E-06
 -3.06693847E-03  0.00000000E+00  0.00000000E+00 -4.04404568E-03 -7.15899424E-03
 -1.93393476E-02 -4.68059735E-01 -2.46843907E+00  1.43415802E-02  2.17971813E-02
  0.00000000E+00  1.76430176E-02  3.86725941E-02  5.70683532E-02 -1.91798220E+00
 -7.58678955E+00 -9.99163655E-02  1.34032632E-03  0.00000000E+00 -3.60344475E-02
  5.38079612E-02  0.00000000E+00 -2.84861622E+00  1.49228581E+00  0.00000000E+00
  8.23567465E-03  0.00000000E+00  0.00000000E+00 -9.91201097E-03  2.21427026E-03
 -3.96484029E-02  0.00000000E+00  0.00000000E+00  1.69215703E-01  6.36184177E-02
  0.00000000E+00  1.96391267E-04 -1.57153078E-02  0.00000000E+00  0.00000000E+00
  8.60270151E-03  6.26262206E-04  3.43604311E-02  1.06930579E+00  2.37811331E+00
 -3.27101207E-02  3.30260378E-02  0.00000000E+00 -1.43552899E-02 -4.17314059E-02
  1.73002564E-01 -1.46825124E+00  1.44415545E+01  1.06987926E-01 -2.11673063E-02
  0.00000000E+00  7.11819754E-01  8.15156620E-03  0.00000000E+00 -3.29423984E+00
 -8.28928525E-01  0.00000000E+00 -1.49510221E-03  0.00000000E+00  0.00000000E+00
 -8.35254516E-03 -2.60841270E-03  1.28560713E-01  0.00000000E+00  0.00000000E+00
  9.74072993E-02  5.75169449E-02  0.00000000E+00  2.61453453E-02  4.07327222E-03
  0.00000000E+00  0.00000000E+00 -9.86489483E-03 -1.05200096E-02 -7.07133814E-02
 -1.36838247E+00 -4.32331682E-01  2.07974224E-02 -9.19207638E-03 -2.81851144E-02
 -7.07133814E-02 -1.36838247E+00 -4.32331682E-01  2.07974224E-02 -9.19207638E-03
  2.81851144E-02  2.00401613E-02  4.89194198E-02 -2.00982398E-01 -2.12660192E-01
  3.57789424E+00 -2.06112996E-02 -9.89598167E-02  6.31000996E-02  1.35616174E-02
 -1.70867084E-01 -3.69969186E-01  1.83488955E+00  2.71758981E+00 -4.35564659E+00
  3.07739032E-03  2.50304906E-03  1.96357568E-03 -6.63560640E-04  9.75248066E-04
  9.11458420E-02 -1.44931245E-02 -2.01505894E-01 -9.47360734E-02 -4.01264418E-02
 -4.78006778E-03 -1.70282472E-03  1.12847163E-03  4.28652208E-03  7.92880650E-04
  2.23108032E-03 -1.20798687E-02  1.63066651E-02  2.93421582E-01  2.70591627E+00
  9.42830551E-03  3.83534086E-03  4.77934103E-04 -2.13806220E-02 -6.08976964E-02
  5.43315547E-01 -3.35552756E+00  5.54032689E+00 -1.09201385E-02 -9.81395312E-02
 -2.54974559E-01 -3.68127087E-01  9.44325150E-02  5.82280206E-01  4.53937150E-01
 -1.98136507E+00 -1.24648496E+00 -2.26966361E-02  3.29085629E-03 -2.20730662E-03
  1.80125600E-02 -9.74689984E-04 -4.72430762E-01  2.80660196E-02 -3.23316875E-02
  2.98227210E-02 -1.28965795E-02  2.80514646E-02  6.63743357E-03  2.08748918E-03
 -1.79058928E-03  5.57212495E-03 -4.35151294E-03 -8.69156606E-03  2.13806220E-02
  6.08976964E-02 -5.43315547E-01  3.35552756E+00 -5.54032689E+00  1.09201385E-02
  9.81395312E-02 -2.54974559E-01  3.68127087E-01 -9.44325150E-02  5.82280206E-01
 -4.53937150E-01  1.98136507E+00 -1.24648496E+00  2.26966361E-02  3.29085629E-03
 -2.20730662E-03 -1.80125600E-02  9.74689984E-04  4.72430762E-01  2.80660196E-02
 -3.23316875E-02 -2.98227210E-02  1.28965795E-02  2.80514646E-02 -6.63743357E-03
 -2.08748918E-03 -1.79058928E-03  5.57212495E-03  4.35151294E-03  8.69156606E-03
 -2.00401613E-02 -4.89194198E-02  2.00982398E-01  2.12660192E-01 -3.57789424E+00
  2.06112996E-02  9.89598167E-02  6.31000996E-02 -1.35616174E-02  1.70867084E-01
 -3.69969186E-01 -1.83488955E+00 -2.71758981E+00 -4.35564659E+00 -3.07739032E-03
  2.50304906E-03  1.96357568E-03  6.63560640E-04 -9.75248066E-04 -9.11458420E-02
 -1.44931245E-02 -2.01505894E-01  9.47360734E-02  4.01264418E-02 -4.78006778E-03
  1.70282472E-03 -1.12847163E-03  4.28652208E-03  7.92880650E-04 -2.23108032E-03
  1.20798687E-02 -1.63066651E-02 -2.93421582E-01 -2.70591627E+00 -9.42830551E-03
 -3.83534086E-03  4.77934103E-04  0.00000000E+00  0.00000000E+00  0.00000000E+00
  0.00000000E+00  0.00000000E+00  0.00000000E+00  0.00000000E+00 -4.23542701E-05
  0.00000000E+00  0.00000000E+00 -2.12945764E-02  0.00000000E+00  0.00000000E+00
  1.22215608E+00  0.00000000E+00 -2.20016917E-02 -2.47663117E-03  0.00000000E+00
  0.00000000E+00  0.00000000E+00 -2.77090622E-01 -7.51995569E-02  0.00000000E+00
  0.00000000E+00 -2.06554982E-02  0.00000000E+00  0.00000000E+00  1.22518919E-02
  1.28115466E-02  0.00000000E+00  0.00000000E+00  0.00000000E+00  0.00000000E+00
  0.00000000E+00  0.00000000E+00  0.00000000E+00  1.97224157E-02  0.00000000E+00
  0.00000000E+00  0.00000000E+00  0.00000000E+00  0.00000000E+00  0.00000000E+00
  0.00000000E+00 -7.95124139E-03  0.00000000E+00  0.00000000E+00 -2.56490590E-01
  0.00000000E+00  0.00000000E+00  7.70779396E-01  0.00000000E+00  1.03202723E-03
  2.02398488E-03  0.00000000E+00  0.00000000E+00  0.00000000E+00  1.72840171E-01
 -6.30274821E-02  0.00000000E+00  0.00000000E+00  1.57601077E-02  0.00000000E+00
  0.00000000E+00 -6.07807949E-03 -1.93419124E-04  0.00000000E+00  0.00000000E+00
  0.00000000E+00  0.00000000E+00  0.00000000E+00  0.00000000E+00  0.00000000E+00
 -1.47049690E-02  0.00000000E+00  0.00000000E+00  0.00000000E+00  0.00000000E+00
  0.00000000E+00  0.00000000E+00  0.00000000E+00 -6.20465701E-02  0.00000000E+00
  0.00000000E+00 -2.29803878E-01  0.00000000E+00  0.00000000E+00 -4.27301289E+00
  0.00000000E+00  4.17741773E-03 -4.51415407E-04  0.00000000E+00  0.00000000E+00
  0.00000000E+00 -1.08379236E-01 -3.02904688E-01  0.00000000E+00  0.00000000E+00
 -2.18236328E-03  0.00000000E+00  0.00000000E+00 -1.88459842E-02 -4.08385723E-04
  0.00000000E+00  0.00000000E+00 -3.04015243E-02 -8.46567023E-01 -1.73361454E+00
  9.04098354E-03  2.55877040E-02 -3.59363100E-02  3.04015243E-02  8.46567023E-01
  1.73361454E+00 -9.04098354E-03 -2.55877040E-02 -3.59363100E-02  5.50454007E-03
  1.31792790E-02 -3.20948711E-02 -1.03667850E-01 -1.02880837E+01 -5.66425844E-02
 -7.35179725E-02  4.98813297E-03 -4.74485094E-01 -3.01182411E-01  1.13856129E-01
 -1.66272098E+00 -3.78923001E+00  1.83078911E+00 -2.60766537E-03  2.12603741E-03
  8.30305822E-04 -5.46190221E-05  3.17531570E-03  4.31125681E-02 -7.76124805E-03
 -5.07838906E-02 -4.26465816E-02  1.27019711E-01 -1.71300746E-03 -4.66007985E-03
 -7.99121763E-03 -5.77518932E-03  1.24934634E-03  5.66148028E-03  5.05001278E-03
 -9.19464580E-04 -3.87505657E-01 -5.90765236E-01 -1.37535947E-02 -1.95699644E-02
  2.65404457E-02 -4.78391687E-03 -1.21528569E-02  1.58409370E-02 -1.81727886E-01
  1.13771809E+01  6.89838186E-02 -6.77588748E-02 -1.31888561E-02  3.93994828E-01
  5.91348736E-02 -2.44623447E-02  1.68571527E+00 -3.49193592E+00 -1.28676503E+00
  3.68512626E-03 -1.07447062E-03 -6.40880549E-04  1.38065983E-03 -2.53075026E-04
 -7.22160886E-03 -2.92086563E-02 -1.26396621E-02 -7.84747852E-02  9.53078553E-02
 -1.77466275E-03  1.62156792E-03 -5.30185870E-04  1.42634437E-03 -4.54414414E-03
 -7.82044224E-03  4.95405010E-03 -4.78391687E-03 -1.21528569E-02  1.58409370E-02
 -1.81727886E-01  1.13771809E+01  6.89838186E-02 -6.77588748E-02  1.31888561E-02
  3.93994828E-01  5.91348736E-02  2.44623447E-02  1.68571527E+00 -3.49193592E+00
  1.28676503E+00  3.68512626E-03  1.07447062E-03  6.40880549E-04  1.38065983E-03
 -2.53075026E-04 -7.22160886E-03  2.92086563E-02  1.26396621E-02 -7.84747852E-02
  9.53078553E-02  1.77466275E-03  1.62156792E-03 -5.30185870E-04 -1.42634437E-03
  4.54414414E-03 -7.82044224E-03  4.95405010E-03  5.50454007E-03  1.31792790E-02
 -3.20948711E-02 -1.03667850E-01 -1.02880837E+01 -5.66425844E-02 -7.35179725E-02
 -4.98813297E-03 -4.74485094E-01 -3.01182411E-01 -1.13856129E-01 -1.66272098E+00
 -3.78923001E+00 -1.83078911E+00 -2.60766537E-03 -2.12603741E-03 -8.30305822E-04
 -5.46190221E-05  3.17531570E-03  4.31125681E-02  7.76124805E-03  5.07838906E-02
 -4.26465816E-02  1.27019711E-01  1.71300746E-03 -4.66007985E-03 -7.99121763E-03
  5.77518932E-03 -1.24934634E-03  5.66148028E-03  5.05001278E-03 -9.19464580E-04
 -3.87505657E-01 -5.90765236E-01 -1.37535947E-02 -1.95699644E-02 -2.65404457E-02
 -8.89687717E-03 -1.85100926E-02 -1.14972080E-01  1.86697133E+00 -9.14667299E+00
  1.36846443E-01  1.46177958E-01  0.00000000E+00  6.96431431E-01  5.17737546E-01
  0.00000000E+00  3.60968760E+00  1.04559558E+01  0.00000000E+00 -1.16546093E-02
  0.00000000E+00  0.00000000E+00  1.80428624E-02 -7.75709076E-03 -1.83076494E-02
  0.00000000E+00  0.00000000E+00 -3.59162481E-01  1.22457856E-01  0.00000000E+00
 -1.62325624E-03 -3.38547882E-02  0.00000000E+00  0.00000000E+00 -9.31333547E-03
 -9.22856399E-03 -8.03083747E-02 -2.12673778E+00 -4.53485817E+00  2.43829926E-02
  8.99465101E-02  0.00000000E+00  2.00826509E-03  2.32784392E-03  1.00979663E-01
 -1.50981124E+00  1.37947195E+01 -6.44112759E-02  7.04114234E-02  0.00000000E+00
 -5.28408075E-01  1.41878633E-01  0.00000000E+00 -3.45004193E+00  9.90958565E+00
  0.00000000E+00  7.46818601E-03  0.00000000E+00  0.00000000E+00 -1.56412108E-02
 -1.18865669E-02  3.62040872E-02  0.00000000E+00  0.00000000E+00  1.28585979E-01
  1.63734228E-01  0.00000000E+00  5.69286971E-04 -1.87303545E-02  0.00000000E+00
  0.00000000E+00  4.79313015E-03 -8.04226778E-03  5.59851503E-02  1.24131137E+00
  3.73319237E+00 -2.01911354E-02  5.05470803E-02  0.00000000E+00  3.53683782E-03
  1.21012181E-02 -7.28272145E-02  8.16320445E-01 -5.50769864E+00 -5.20496989E-02
 -6.71905574E-03  0.00000000E+00 -2.37824915E-01  5.38096132E-01  0.00000000E+00
  1.28430377E+00 -8.72739713E-02  0.00000000E+00  8.70461257E-04  0.00000000E+00
  0.00000000E+00  8.20076028E-03 -5.13876883E-03  2.64223545E-03  0.00000000E+00
  0.00000000E+00 -9.35728634E-02  1.34915066E-02  0.00000000E+00 -1.02998667E-02
  3.33258363E-03  0.00000000E+00  0.00000000E+00  6.48125849E-03 -1.82739641E-02
  3.26369736E-02  5.69763601E-01  2.48261868E-01 -2.48124535E-03 -3.14314240E-02
  9.18389397E-03  3.26369736E-02  5.69763601E-01  2.48261868E-01 -2.48124535E-03
 -3.14314240E-02 -9.18389397E-03 -1.29442455E-02 -3.53350801E-02  2.68368160E-01
 -1.50870655E+00  1.70131016E+01  2.85027558E-02  8.49932365E-02 -1.91513627E-01
  1.92397435E-01 -2.47022368E-01 -7.26074962E-01  3.31257847E+00  4.41702087E+00
 -6.59957324E+00 -8.00693718E-03  2.59608249E-03 -7.08303424E-03  8.07032390E-03
  7.07574582E-03  1.11950488E-02  4.34718597E-02  4.73106586E-01  2.73380323E-01
 -2.48239880E-02  3.43636834E-03  9.37738239E-03  5.57892976E-03 -4.92968586E-03
 -1.58487733E-02 -4.40773838E-03  1.31228885E-03  1.62796615E-02  1.09942897E+00
  1.90233182E+00  3.04477516E-02  2.09330251E-02 -6.82724049E-02  2.54316324E-02
  6.40835501E-02 -3.51965760E-01  1.52060717E+00 -1.68025748E+01 -4.18401090E-02
  7.65939046E-02  1.47634125E-01 -9.37110343E-02 -2.68987685E-01 -5.36006398E-01
 -2.36284818E+00  1.20918532E+00  3.85667208E+00  1.64856036E-02 -3.71063626E-04
 -7.67654396E-03 -4.60709038E-03  5.54560675E-04  3.19850585E-01  3.84531120E-02
  2.86353329E-01 -2.15238869E-01 -1.87307478E-02 -2.13387323E-02 -1.54069427E-03
 -5.41086650E-03  1.41768366E-02  3.69080885E-03 -6.59207511E-05  1.08170170E-02
 -2.54316324E-02 -6.40835501E-02  3.51965760E-01 -1.52060717E+00  1.68025748E+01
  4.18401090E-02 -7.65939046E-02  1.47634125E-01  9.37110343E-02  2.68987685E-01
 -5.36006398E-01  2.36284818E+00 -1.20918532E+00  3.85667208E+00 -1.64856036E-02
 -3.71063626E-04 -7.67654396E-03  4.60709038E-03 -5.54560675E-04 -3.19850585E-01
  3.84531120E-02  2.86353329E-01  2.15238869E-01  1.87307478E-02 -2.13387323E-02
  1.54069427E-03  5.41086650E-03  1.41768366E-02  3.69080885E-03  6.59207511E-05
 -1.08170170E-02  1.29442455E-02  3.53350801E-02 -2.68368160E-01  1.50870655E+00
 -1.70131016E+01 -2.85027558E-02 -8.49932365E-02 -1.91513627E-01 -1.92397435E-01
  2.47022368E-01 -7.26074962E-01 -3.31257847E+00 -4.41702087E+00 -6.59957324E+00
  8.00693718E-03  2.59608249E-03 -7.08303424E-03 -8.07032390E-03 -7.07574582E-03
 -1.11950488E-02  4.34718597E-02  4.73106586E-01 -2.73380323E-01  2.48239880E-02
  3.43636834E-03 -9.37738239E-03 -5.57892976E-03 -4.92968586E-03 -1.58487733E-02
  4.40773838E-03 -1.31228885E-03 -1.62796615E-02 -1.09942897E+00 -1.90233182E+00
 -3.04477516E-02 -2.09330251E-02 -6.82724049E-02  0.00000000E+00  0.00000000E+00
  0.00000000E+00  0.00000000E+00  0.00000000E+00  0.00000000E+00  0.00000000E+00
  1.05421614E-01  0.00000000E+00  0.00000000E+00  5.74087047E-01  0.00000000E+00
  0.00000000E+00  1.95333676E+00  0.00000000E+00  4.97812481E-03  1.16363327E-02
  0.00000000E+00  0.00000000E+00  0.00000000E+00 -1.03448737E-01  2.52682875E-01
  0.00000000E+00  0.00000000E+00 -3.21620457E-03  0.00000000E+00  0.00000000E+00
  2.51210373E-03 -1.01017438E-02  0.00000000E+00  0.00000000E+00  0.00000000E+00
  0.00000000E+00  0.00000000E+00  0.00000000E+00  0.00000000E+00  5.25782586E-02
  0.00000000E+00  0.00000000E+00  0.00000000E+00  0.00000000E+00  0.00000000E+00
  0.00000000E+00  0.00000000E+00 -8.09820849E-02  0.00000000E+00  0.00000000E+00
 -7.83548597E-01  0.00000000E+00  0.00000000E+00 -6.16502685E-01  0.00000000E+00
 -9.09118377E-03  1.16451978E-02  0.00000000E+00  0.00000000E+00  0.00000000E+00
  2.23914674E-01  2.81980404E-01  0.00000000E+00  0.00000000E+00  1.08441174E-02
  0.00000000E+00  0.00000000E+00 -3.08830529E-03 -1.75337905E-02  0.00000000E+00
  0.00000000E+00  0.00000000E+00  0.00000000E+00  0.00000000E+00  0.00000000E+00
  0.00000000E+00 -4.61302473E-02  0.00000000E+00  0.00000000E+00  0.00000000E+00
  0.00000000E+00  0.00000000E+00  0.00000000E+00  0.00000000E+00 -3.02711321E-02
  0.00000000E+00  0.00000000E+00 -6.17601998E-02  0.00000000E+00  0.00000000E+00
 -1.86878601E+00  0.00000000E+00  2.23039699E-03  5.11574724E-04  0.00000000E+00
  0.00000000E+00  0.00000000E+00  2.92095526E-03 -3.61965645E-01  0.00000000E+00
  0.00000000E+00  6.47859444E-04  0.00000000E+00  0.00000000E+00 -5.80328351E-03
 -1.46222110E-03  0.00000000E+00  0.00000000E+00 -9.47798200E-03 -3.02570749E-01
 -7.67875821E-01 -3.09362810E-03  3.86197786E-02 -1.26389862E-02  9.47798200E-03
  3.02570749E-01  7.67875821E-01  3.09362810E-03 -3.86197786E-02 -1.26389862E-02
  3.94288323E-03  8.26653799E-03  5.25898759E-02 -9.44688178E-01  1.23557883E+01
 -3.08249122E-02  5.00234685E-02 -1.00747493E-01 -1.91252942E-01  4.54665486E-02
 -5.85336337E-01  2.50830703E+00  5.87204763E+00 -6.43315941E+00 -3.39279099E-03
  1.37177441E-03 -3.99838409E-03  7.65621349E-03  8.80977854E-03  9.34674813E-02
  3.20323881E-02  1.26967497E-01  1.90675968E-01  1.77097475E-03 -6.22163818E-03
  9.39736382E-03  5.52008368E-03  1.54925101E-03 -1.35155318E-02 -4.37698804E-04
  3.18411856E-03  3.30578060E-02  1.01952543E+00  3.16523195E+00 -5.76411869E-03
  3.75927189E-02 -2.68542878E-02  8.52466520E-03  2.00685613E-02 -7.36231930E-02
  8.16636173E-03 -1.17275791E+01 -4.82873249E-02  7.35272549E-02  3.38621915E-04
 -4.73360303E-02  1.44897846E-01 -7.77142357E-02 -8.61900774E-01  1.41004023E+00
  2.44370546E+00 -2.05255941E-05 -9.09925772E-04 -5.83271130E-04  2.64866070E-03
 -5.10756333E-03 -1.17328419E-02  4.15780909E-02  7.88601162E-02  5.05307150E-02
 -1.01408405E-01 -8.68060004E-04 -6.93690474E-03  8.68719804E-04  5.83146062E-03
 -4.60421273E-03 -2.36762346E-03  5.86879349E-03 -8.52466520E-03 -2.00685613E-02
  7.36231930E-02 -8.16636173E-03  1.17275791E+01  4.82873249E-02 -7.35272549E-02
  3.38621915E-04  4.73360303E-02 -1.44897846E-01 -7.77142357E-02  8.61900774E-01
 -1.41004023E+00  2.44370546E+00  2.05255941E-05 -9.09925772E-04 -5.83271130E-04
 -2.64866070E-03  5.10756333E-03  1.17328419E-02  4.15780909E-02  7.88601162E-02
 -5.05307150E-02  1.01408405E-01 -8.68060004E-04  6.93690474E-03 -8.68719804E-04
  5.83146062E-03 -4.60421273E-03  2.36762346E-03 -5.86879349E-03 -3.94288323E-03
 -8.26653799E-03 -5.25898759E-02  9.44688178E-01 -1.23557883E+01  3.08249122E-02
 -5.00234685E-02 -1.00747493E-01  1.91252942E-01 -4.54665486E-02 -5.85336337E-01
 -2.50830703E+00 -5.87204763E+00 -6.43315941E+00  3.39279099E-03  1.37177441E-03
 -3.99838409E-03 -7.65621349E-03 -8.80977854E-03 -9.34674813E-02  3.20323881E-02
  1.26967497E-01 -1.90675968E-01 -1.77097475E-03 -6.22163818E-03 -9.39736382E-03
 -5.52008368E-03  1.54925101E-03 -1.35155318E-02  4.37698804E-04 -3.18411856E-03
 -3.30578060E-02 -1.01952543E+00 -3.16523195E+00  5.76411869E-03 -3.75927189E-02
 -2.68542878E-02  0.00000000E+00  0.00000000E+00  0.00000000E+00  0.00000000E+00
  0.00000000E+00  0.00000000E+00  0.00000000E+00  1.55220420E-03  0.00000000E+00
  0.00000000E+00 -7.47635088E-02  0.00000000E+00  0.00000000E+00  1.64662250E+00
  0.00000000E+00  1.85276863E-04 -6.34430373E-03  0.00000000E+00  0.00000000E+00
  0.00000000E+00  2.05565960E-01 -2.07022651E-01  0.00000000E+00  0.00000000E+00
  1.52146165E-02  0.00000000E+00  0.00000000E+00  4.09819165E-05  7.79108369E-03
  0.00000000E+00  0.00000000E+00  0.00000000E+00  0.00000000E+00  0.00000000E+00
  0.00000000E+00  0.00000000E+00 -2.77888579E-02  0.00000000E+00  0.00000000E+00
  0.00000000E+00  0.00000000E+00  0.00000000E+00  0.00000000E+00  0.00000000E+00
  3.89454433E-02  0.00000000E+00  0.00000000E+00 -2.77887495E-01  0.00000000E+00
  0.00000000E+00  1.71974939E+00  0.00000000E+00 -7.76412799E-03 -1.06388091E-04
  0.00000000E+00  0.00000000E+00  0.00000000E+00 -1.21876738E-01  1.95275880E-02
  0.00000000E+00  0.00000000E+00 -5.79709963E-03  0.00000000E+00  0.00000000E+00
  3.08735935E-04  2.31290548E-03  0.00000000E+00  0.00000000E+00  0.00000000E+00
  0.00000000E+00  0.00000000E+00  0.00000000E+00  0.00000000E+00  3.65866858E-02
  0.00000000E+00  0.00000000E+00  0.00000000E+00  0.00000000E+00  0.00000000E+00
  0.00000000E+00  0.00000000E+00 -1.22050977E-01  0.00000000E+00  0.00000000E+00
 -3.93021754E-01  0.00000000E+00  0.00000000E+00 -4.36043449E+00  0.00000000E+00
  4.64952393E-03 -1.02165239E-03  0.00000000E+00  0.00000000E+00  0.00000000E+00
 -2.80044282E-01  5.88280276E-01  0.00000000E+00  0.00000000E+00 -3.66869482E-04
  0.00000000E+00  0.00000000E+00 -1.79206503E-02  4.24372757E-03  0.00000000E+00
  0.00000000E+00 -2.88416983E-02 -1.04460220E+00 -1.62913958E+00 -2.17831420E-03
 -4.44466264E-02 -5.35700403E-02  2.88416983E-02  1.04460220E+00  1.62913958E+00
  2.17831420E-03  4.44466264E-02 -5.35700403E-02 -1.76712732E-03 -5.42861399E-03
  7.74019813E-02 -2.55531927E-01 -3.23595493E+00  3.48627779E-03 -4.89398360E-02
 -3.66763330E-02 -2.85603376E-01  2.19163713E-01  1.69369812E-01 -1.41857729E+00
 -2.05362666E+00  1.39775932E+00 -5.24631110E-03 -1.17273113E-03  4.51435925E-03
 -1.56436557E-03 -1.17647178E-02  2.33382532E-01  7.66111585E-03  1.45109330E-02
  7.55627558E-03 -2.30105115E-01 -4.96792286E-03  1.23558463E-03 -1.85702877E-03
 -1.33923898E-03  2.80564133E-03  8.39085011E-04  3.16296960E-03 -7.54330856E-03
 -4.76823430E-02 -1.18144749E+00  6.23490490E-03 -1.75730867E-04 -3.44475300E-04
 -9.08211557E-03 -2.42806342E-02  1.56422726E-01 -9.52786855E-01  2.77727350E+00
  5.44905430E-02 -7.51576509E-03 -4.17286148E-02 -1.90421069E-01 -3.66625160E-01
  2.23398087E-01  4.73027982E-01 -1.92595883E-02 -7.96746165E-01 -1.37699029E-03
  4.96037614E-03 -3.36522237E-03 -2.75531267E-03  1.65429231E-02  2.70967634E-01
  3.97737953E-02  3.75273082E-02  3.76987277E-02  2.33121240E-01 -1.44547512E-02
  4.93262387E-03  7.08271729E-04 -2.22008875E-03 -5.37787252E-03  2.35739331E-03
 -1.64059716E-05 -9.08211557E-03 -2.42806342E-02  1.56422726E-01 -9.52786855E-01
  2.77727350E+00  5.44905430E-02 -7.51576509E-03  4.17286148E-02 -1.90421069E-01
 -3.66625160E-01 -2.23398087E-01  4.73027982E-01 -1.92595883E-02  7.96746165E-01
 -1.37699029E-03 -4.96037614E-03  3.36522237E-03 -2.75531267E-03  1.65429231E-02
  2.70967634E-01 -3.97737953E-02 -3.75273082E-02  3.76987277E-02  2.33121240E-01
  1.44547512E-02  4.93262387E-03  7.08271729E-04  2.22008875E-03  5.37787252E-03
  2.35739331E-03 -1.64059716E-05 -1.76712732E-03 -5.42861399E-03  7.74019813E-02
 -2.55531927E-01 -3.23595493E+00  3.48627779E-03 -4.89398360E-02  3.66763330E-02
 -2.85603376E-01  2.19163713E-01 -1.69369812E-01 -1.41857729E+00 -2.05362666E+00
 -1.39775932E+00 -5.24631110E-03  1.17273113E-03 -4.51435925E-03 -1.56436557E-03
 -1.17647178E-02  2.33382532E-01 -7.66111585E-03 -1.45109330E-02  7.55627558E-03
 -2.30105115E-01  4.96792286E-03  1.23558463E-03 -1.85702877E-03  1.33923898E-03
 -2.80564133E-03  8.39085011E-04  3.16296960E-03 -7.54330856E-03 -4.76823430E-02
 -1.18144749E+00  6.23490490E-03 -1.75730867E-04  3.44475300E-04  2.13992462E-03
  5.28929652E-03  7.91599461E-02 -8.35503626E-01  5.59441112E-01 -6.01864303E-02
 -1.46103274E-01  0.00000000E+00 -4.16299203E-01 -4.95550213E-01  0.00000000E+00
  6.81377806E-01 -1.08249107E+00  0.00000000E+00  4.33005411E-03  0.00000000E+00
  0.00000000E+00  1.33096453E-02 -9.66120076E-03  2.57477534E-01  0.00000000E+00
  0.00000000E+00  5.82319877E-01  2.22165869E-01  0.00000000E+00  2.26532215E-03
  1.50415580E-02  0.00000000E+00  0.00000000E+00  7.23250002E-03  3.00608806E-03
  2.28107339E-03  1.26304102E+00 -9.38464736E-02 -2.64299643E-02 -6.26764752E-02
  0.00000000E+00 -7.54648082E-03 -1.91006456E-02  1.90404283E-01 -1.18400353E+00
  8.05873733E+00 -1.00035518E-01  2.39046914E-01  0.00000000E+00 -6.25632484E-01
  6.16344813E-01  0.00000000E+00 -1.75300507E+00  4.54119130E+00  0.00000000E+00
  6.87712438E-03  0.00000000E+00  0.00000000E+00  1.23858826E-02  1.41257880E-02
  1.85248399E-01  0.00000000E+00  0.00000000E+00  5.85588427E-01  1.23930687E-01
  0.00000000E+00  4.82993370E-03 -2.60638179E-02  0.00000000E+00  0.00000000E+00
  1.19266006E-02 -3.89961172E-03  1.15110778E-02  1.71570395E+00  9.33133091E-01
 -3.31919363E-02  7.51887005E-02  0.00000000E+00 -2.79566590E-03 -9.69521797E-03
  7.16007296E-02  3.98414655E-02 -5.66228846E+00 -1.40427956E-02  1.10368328E-02
  0.00000000E+00 -3.64465403E-01  2.43145160E-01  0.00000000E+00  2.11770140E+00
 -1.23688550E-01  0.00000000E+00  1.65483006E-04  0.00000000E+00  0.00000000E+00
 -1.41731117E-02  7.80740898E-04 -8.11729895E-02  0.00000000E+00  0.00000000E+00
 -2.13709086E-01  3.22119047E-02  0.00000000E+00 -3.75182310E-03  1.75431967E-03
  0.00000000E+00  0.00000000E+00  1.02874501E-02  1.46269990E-04 -8.48073675E-03
  2.08672024E-01  2.46476437E-02 -3.73429192E-02 -5.26802225E-03  8.65113658E-03
 -8.48073675E-03  2.08672024E-01  2.46476437E-02 -3.73429192E-02 -5.26802225E-03
 -8.65113658E-03 -1.16605962E-02 -2.84056773E-02  2.98104213E-02  2.00218606E+00
 -4.41649473E+00 -5.92220458E-02 -1.13383268E-01  1.00348126E-01 -2.12334232E-01
 -5.86669766E-01  2.16575314E-01 -1.98537276E+00 -3.54975862E+00  3.23678185E+00
  2.19778260E-03 -9.16993482E-03 -2.14226084E-02 -1.35660859E-03  3.11082832E-04
  3.82418336E-02  1.95512889E-01 -4.48007733E-01  9.34627874E-02 -4.92080506E-02
 -8.02465730E-03 -1.01542448E-02 -8.50969922E-03 -4.23280890E-04  1.05488774E-02
 -5.85161575E-04  1.81374058E-02  1.88455310E-02 -1.18432468E+00 -2.02946375E+00
 -1.95218273E-03 -2.28220939E-02  3.87652343E-02 -5.05167913E-03 -8.50768097E-03
 -1.29764641E-01  1.26773524E+00  5.60795324E+00  2.17756811E-02  1.22496739E-04
  4.89878854E-02  2.14491910E-01 -3.66601716E-01  4.15089200E-02  8.68603845E-01
 -1.43285362E+00 -9.29337589E-01  1.73038902E-03 -1.88179190E-03  2.20813017E-02
  2.84109906E-03  1.01554685E-04 -1.80358948E-01 -1.54425691E-02  2.90631987E-01
 -1.67818653E-01  4.18669526E-02  2.97219595E-03 -3.95464139E-03  7.19202695E-03
 -5.25810554E-03  5.54415870E-03 -4.54844036E-03  3.87438569E-03 -5.05167913E-03
 -8.50768097E-03 -1.29764641E-01  1.26773524E+00  5.60795324E+00  2.17756811E-02
  1.22496739E-04 -4.89878854E-02  2.14491910E-01 -3.66601716E-01 -4.15089200E-02
  8.68603845E-01 -1.43285362E+00  9.29337589E-01  1.73038902E-03  1.88179190E-03
 -2.20813017E-02  2.84109906E-03  1.01554685E-04 -1.80358948E-01  1.54425691E-02
 -2.90631987E-01 -1.67818653E-01  4.18669526E-02 -2.97219595E-03 -3.95464139E-03
  7.19202695E-03  5.25810554E-03 -5.54415870E-03 -4.54844036E-03  3.87438569E-03
 -1.16605962E-02 -2.84056773E-02  2.98104213E-02  2.00218606E+00 -4.41649473E+00
 -5.92220458E-02 -1.13383268E-01 -1.00348126E-01 -2.12334232E-01 -5.86669766E-01
 -2.16575314E-01 -1.98537276E+00 -3.54975862E+00 -3.23678185E+00  2.19778260E-03
  9.16993482E-03  2.14226084E-02 -1.35660859E-03  3.11082832E-04  3.82418336E-02
 -1.95512889E-01  4.48007733E-01  9.34627874E-02 -4.92080506E-02  8.02465730E-03
 -1.01542448E-02 -8.50969922E-03  4.23280890E-04 -1.05488774E-02 -5.85161575E-04
  1.81374058E-02  1.88455310E-02 -1.18432468E+00 -2.02946375E+00 -1.95218273E-03
 -2.28220939E-02 -3.87652343E-02  1.22775957E-02  3.13772677E-02 -9.67333956E-02
  9.73840476E-02 -9.99463303E+00  2.96587740E-03  5.40265352E-02  0.00000000E+00
 -9.90747293E-02  3.59487811E-01  0.00000000E+00 -9.29220568E-02  2.29432191E+00
  0.00000000E+00  2.49043152E-03  0.00000000E+00  0.00000000E+00 -5.99223841E-03
  2.07575698E-03 -1.60590800E-02  0.00000000E+00  0.00000000E+00 -1.60016720E-01
 -1.76566262E-04  0.00000000E+00 -1.49271810E-04  1.54941282E-03  0.00000000E+00
  0.00000000E+00  1.00158668E-03 -1.93222630E-03  1.87280511E-03 -1.12582917E-01
  6.04512322E-01  1.75462240E-03  2.53706907E-02  0.00000000E+00  1.25390304E-03
  1.01631508E-02 -3.04281095E-01  2.68105612E+00 -4.99278169E+00 -5.35269651E-02
 -3.11084502E-02  0.00000000E+00 -8.48684593E-01  4.26469556E-02  0.00000000E+00
 -1.26315617E+00 -2.17959560E-01  0.00000000E+00 -2.58952822E-03  0.00000000E+00
  0.00000000E+00 -5.45664331E-03 -6.08416922E-03 -5.84423628E-02  0.00000000E+00
  0.00000000E+00 -4.83244060E-02 -8.56889945E-02  0.00000000E+00  2.02161295E-03
 -9.67580475E-03  0.00000000E+00  0.00000000E+00 -6.48114365E-03  5.44101262E-03
  3.32528089E-02  2.88468771E-01  1.00816297E+00  1.03237029E-02 -9.08828913E-03
  0.00000000E+00 -1.14053417E-02 -3.17976717E-02  1.79359602E-01 -1.48343871E+00
  1.34857586E+01 -4.20308390E-02 -1.25378965E-02  0.00000000E+00 -4.54617908E-03
  8.84402681E-02  0.00000000E+00 -3.61784500E+00 -2.06533769E-01  0.00000000E+00
  9.53498982E-03  0.00000000E+00  0.00000000E+00 -2.92732623E-03  4.94722841E-04
 -2.92236466E-01  0.00000000E+00  0.00000000E+00  1.25768291E-01 -6.86948367E-02
  0.00000000E+00 -1.77935373E-03 -9.78090087E-04  0.00000000E+00  0.00000000E+00
 -8.77785441E-04  1.15612200E-03 -2.99596183E-02 -4.85391209E-01 -6.42255262E-01
 -1.06680754E-02  1.94383806E-04  7.08555194E-03 -2.99596183E-02 -4.85391209E-01
 -6.42255262E-01 -1.06680754E-02  1.94383806E-04 -7.08555194E-03 -6.08950756E-03
 -1.41815332E-02 -5.94752118E-02 -1.75020059E-01  1.63879797E+01  3.25977917E-02
  1.26338678E-01 -1.44303429E-01  1.57620706E-01  2.18090173E-01 -1.06867825E+00
  3.15789360E+00  5.96935541E+00 -7.80203792E+00 -4.97038683E-03  4.58177946E-04
  9.94495215E-03  4.08310548E-03 -5.57449618E-03  2.58513292E-01  4.68245377E-02
 -1.17240291E-01 -2.18347533E-01 -2.69126285E-01 -1.76745518E-02  7.69013034E-03
  1.02528683E-02  8.49095383E-04 -1.70074490E-02 -2.53173369E-03 -1.56966477E-02
  1.02494562E-02  9.55775282E-01  3.41548278E+00  9.52038283E-03  1.38532844E-02
 -4.67439852E-03 -6.15783277E-04 -5.66111187E-03  1.10042568E-01 -6.90289071E-01
 -6.82154225E+00  7.83476223E-02 -6.30792952E-03 -4.13213887E-02  3.99609502E-02
  3.72674103E-01 -4.39957679E-01 -7.80047176E-01  1.23306734E+00  9.23132902E-01
 -2.81510771E-04  2.70468034E-03 -9.23434076E-03 -2.05304917E-03  9.87285112E-03
  2.15729189E-01  4.80484589E-02  1.52527251E-01 -1.66858152E-01  1.07104059E-01
 -1.15974156E-02  5.82795380E-03 -1.33710903E-02  1.61891891E-03  6.97610980E-03
 -8.38333964E-03  6.79809191E-03  6.15783277E-04  5.66111187E-03 -1.10042568E-01
  6.90289071E-01  6.82154225E+00 -7.83476223E-02  6.30792952E-03 -4.13213887E-02
 -3.99609502E-02 -3.72674103E-01 -4.39957679E-01  7.80047176E-01 -1.23306734E+00
  9.23132902E-01  2.81510771E-04  2.70468034E-03 -9.23434076E-03  2.05304917E-03
 -9.87285112E-03 -2.15729189E-01  4.80484589E-02  1.52527251E-01  1.66858152E-01
 -1.07104059E-01 -1.15974156E-02 -5.82795380E-03  1.33710903E-02  1.61891891E-03
  6.97610980E-03  8.38333964E-03 -6.79809191E-03  6.08950756E-03  1.41815332E-02
  5.94752118E-02  1.75020059E-01 -1.63879797E+01 -3.25977917E-02 -1.26338678E-01
 -1.44303429E-01 -1.57620706E-01 -2.18090173E-01 -1.06867825E+00 -3.15789360E+00
 -5.96935541E+00 -7.80203792E+00  4.97038683E-03  4.58177946E-04  9.94495215E-03
 -4.08310548E-03  5.57449618E-03 -2.58513292E-01  4.68245377E-02 -1.17240291E-01
  2.18347533E-01  2.69126285E-01 -1.76745518E-02 -7.69013034E-03 -1.02528683E-02
  8.49095383E-04 -1.70074490E-02  2.53173369E-03  1.56966477E-02 -1.02494562E-02
 -9.55775282E-01 -3.41548278E+00 -9.52038283E-03 -1.38532844E-02 -4.67439852E-03
  0.00000000E+00  0.00000000E+00  0.00000000E+00  0.00000000E+00  0.00000000E+00
  0.00000000E+00  0.00000000E+00 -5.36020144E-02  0.00000000E+00  0.00000000E+00
  1.48931149E-01  0.00000000E+00  0.00000000E+00 -1.49894795E-01  0.00000000E+00
 -6.96791359E-03  2.63148932E-03  0.00000000E+00  0.00000000E+00  0.00000000E+00
 -7.03130564E-02  1.95197538E-01  0.00000000E+00  0.00000000E+00 -6.92893509E-03
  0.00000000E+00  0.00000000E+00  7.91472758E-03 -2.99048323E-04  0.00000000E+00
  0.00000000E+00  0.00000000E+00  0.00000000E+00  0.00000000E+00  0.00000000E+00
  0.00000000E+00 -1.04304796E-02  0.00000000E+00  0.00000000E+00  0.00000000E+00
  0.00000000E+00  0.00000000E+00  0.00000000E+00  0.00000000E+00 -1.00430973E-01
  0.00000000E+00  0.00000000E+00 -2.47943878E-01  0.00000000E+00  0.00000000E+00
 -1.29645162E+00  0.00000000E+00 -9.28063063E-03 -2.79004006E-03  0.00000000E+00
  0.00000000E+00  0.00000000E+00  1.40726972E-01 -5.93250623E-01  0.00000000E+00
  0.00000000E+00 -1.73979554E-03  0.00000000E+00  0.00000000E+00 -3.65212567E-03
  9.68635902E-03  0.00000000E+00  0.00000000E+00  0.00000000E+00  0.00000000E+00
  0.00000000E+00  0.00000000E+00  0.00000000E+00  2.52633594E-02  0.00000000E+00
  0.00000000E+00  0.00000000E+00  0.00000000E+00  0.00000000E+00  0.00000000E+00
  0.00000000E+00  1.62307328E-01  0.00000000E+00  0.00000000E+00  8.09858242E-01
  0.00000000E+00  0.00000000E+00 -2.31383318E-01  0.00000000E+00  2.81899240E-03
  1.15572086E-03  0.00000000E+00  0.00000000E+00  0.00000000E+00  7.39835897E-01
  1.86415874E-01  0.00000000E+00  0.00000000E+00  9.93562317E-03  0.00000000E+00
  0.00000000E+00  2.66488374E-02  5.14055808E-03  0.00000000E+00  0.00000000E+00
 -6.34403351E-04  1.11438663E+00 -6.54717583E-01 -1.47746467E-02 -1.34309825E-02
  7.78074473E-02  6.34403351E-04 -1.11438663E+00  6.54717583E-01  1.47746467E-02
  1.34309825E-02  7.78074473E-02 -3.07696073E-04  2.50831722E-04 -1.06528267E-03
  8.29771895E-01 -1.98774047E+00 -3.75945694E-02  7.18676636E-02  2.58078332E-02
 -1.21599749E-01  5.60678837E-01 -1.19093846E-01 -1.18790340E+00 -8.44078133E-01
  1.19303864E+00  6.81766627E-03  6.79042319E-04  7.90830974E-03  6.35788157E-03
 -9.23187716E-03 -1.89171012E-01  3.64583160E-01  6.25444072E-02 -3.99933652E-01
  1.90411440E-02 -2.31932153E-04  1.37268582E-03 -2.61422724E-04  1.62224139E-02
 -9.27354077E-03 -4.95640464E-03  5.85874074E-04  1.54813641E-03  3.82310922E-01
 -9.25595632E-01 -2.54493724E-05  3.33277375E-02 -1.25367349E-02 -5.23355895E-03
 -1.66442902E-02  1.63420285E-01  6.86412861E-01  4.76101003E-01 -1.62231099E-02
  6.88304054E-03  5.10367302E-02  2.12787609E-01  1.02659868E-01 -1.19921607E-01
 -3.70831371E-01 -4.96172597E-03  6.48411662E-01  4.34541757E-03  6.90645076E-03
 -7.10602960E-03  8.89695387E-04  8.68220016E-03 -1.02554998E-01  5.85979672E-01
 -2.21745148E-02  2.85614703E-02  6.72336191E-03  5.00403305E-03 -1.90308934E-03
 -6.06797075E-03  1.35653408E-02  7.80234681E-03  5.28557004E-04 -2.12389475E-02
 -5.23355895E-03 -1.66442902E-02  1.63420285E-01  6.86412861E-01  4.76101003E-01
 -1.62231099E-02  6.88304054E-03 -5.10367302E-02  2.12787609E-01  1.02659868E-01
  1.19921607E-01 -3.70831371E-01 -4.96172597E-03 -6.48411662E-01  4.34541757E-03
 -6.90645076E-03  7.10602960E-03  8.89695387E-04  8.68220016E-03 -1.02554998E-01
 -5.85979672E-01  2.21745148E-02  2.85614703E-02  6.72336191E-03 -5.00403305E-03
 -1.90308934E-03 -6.06797075E-03 -1.35653408E-02 -7.80234681E-03  5.28557004E-04
 -2.12389475E-02 -3.07696073E-04  2.50831722E-04 -1.06528267E-03  8.29771895E-01
 -1.98774047E+00 -3.75945694E-02  7.18676636E-02 -2.58078332E-02 -1.21599749E-01
  5.60678837E-01  1.19093846E-01 -1.18790340E+00 -8.44078133E-01 -1.19303864E+00
  6.81766627E-03 -6.79042319E-04 -7.90830974E-03  6.35788157E-03 -9.23187716E-03
 -1.89171012E-01 -3.64583160E-01 -6.25444072E-02 -3.99933652E-01  1.90411440E-02
  2.31932153E-04  1.37268582E-03 -2.61422724E-04 -1.62224139E-02  9.27354077E-03
 -4.95640464E-03  5.85874074E-04  1.54813641E-03  3.82310922E-01 -9.25595632E-01
 -2.54493724E-05  3.33277375E-02  1.25367349E-02 -4.86024709E-04  3.41702235E-03
 -1.96931826E-01  1.89371322E+00 -5.25790473E+00  4.90899108E-02 -6.65320451E-02
  0.00000000E+00 -6.54467610E-01 -5.99798028E-01  0.00000000E+00  4.81325866E-01
  3.32187105E+00  0.00000000E+00  8.77777525E-03  0.00000000E+00  0.00000000E+00
  9.27911334E-03 -8.61373090E-04  7.17761721E-02  0.00000000E+00  0.00000000E+00
  1.38239357E-01 -1.72366910E-01  0.00000000E+00  6.96461034E-03  1.36096182E-02
  0.00000000E+00  0.00000000E+00  3.03286212E-03 -7.18192098E-03 -1.37576385E-02
  4.53926518E-01 -1.29498996E+00  1.39619970E-03 -2.48567196E-02  0.00000000E+00
 -1.25886849E-02 -2.73521463E-02 -1.36391490E-01  1.33485654E+00  1.87370721E+00
  6.34460873E-03  9.89905699E-02  0.00000000E+00 -1.01772219E+00  3.29410071E-01
  0.00000000E+00 -7.88200585E-01  1.02635606E+00  0.00000000E+00  9.02263134E-03
  0.00000000E+00  0.00000000E+00  1.01716758E-02  4.46998541E-03 -2.12706302E-01
  0.00000000E+00  0.00000000E+00  1.00186465E-01  1.39897180E-01  0.00000000E+00
 -1.15487272E-03 -3.23886386E-03  0.00000000E+00  0.00000000E+00 -1.02925146E-02
  1.46448764E-02 -1.81501966E-02  2.04720802E-01  4.98722094E-01 -1.70395438E-03
  3.95955906E-03  0.00000000E+00  2.83100764E-03  6.96478607E-03  1.36832162E-01
 -1.42705829E+00  5.67538411E+00 -7.73021408E-02  1.99074613E-02  0.00000000E+00
 -3.32276726E-02  1.22638019E-01  0.00000000E+00 -2.59060226E+00  3.72667296E-01
  0.00000000E+00  5.15388283E-03  0.00000000E+00  0.00000000E+00 -1.30772238E-02
 -7.31055372E-04 -5.72175120E-01  0.00000000E+00  0.00000000E+00  2.53845259E-01
  6.19782172E-02  0.00000000E+00 -2.89981676E-02  1.16297190E-03  0.00000000E+00
  0.00000000E+00  1.92737274E-04  1.96293017E-03 -1.35284966E-02  3.21230768E-01
 -4.47007746E-02  1.44964578E-03 -7.00611305E-03  3.42085108E-02 -1.35284966E-02
  3.21230768E-01 -4.47007746E-02  1.44964578E-03 -7.00611305E-03 -3.42085108E-02
  2.02522403E-03  2.07530695E-03  2.23993718E-01 -1.46682185E+00  2.40494228E+00
  7.22672245E-02 -6.27438699E-02  3.55837504E-02 -5.66295215E-01 -1.27249253E-01
  3.41038511E-01  6.80519365E-01  1.06128343E+00 -2.43576853E-01  3.35451773E-03
  1.09358488E-03 -3.76473748E-03 -8.75956723E-03  1.42149846E-03  6.97195019E-02
  6.41364725E-02  7.91677947E-02  3.36516529E-01  2.29052004E-01 -8.79975836E-03
 -5.92538075E-03  1.37421553E-02  1.11265042E-02  4.58026136E-03 -5.46431934E-03
  9.03435159E-03  3.32460130E-03 -1.13368100E-01  8.35202087E-02 -9.37885999E-04
  2.00372809E-02 -4.04440158E-03 -1.17348256E-02 -2.38002466E-02 -2.72578593E-01
  3.05415031E+00 -1.59010651E+00  1.73499955E-03  1.25884101E-02 -7.33119506E-03
  8.03345768E-01 -3.00010287E-01 -3.60931115E-01 -2.13746624E-01  1.06545504E+00
  4.41635113E-01  5.11187976E-03  2.61973085E-03 -9.36564010E-04  2.86026298E-03
 -6.38658707E-04 -1.91223591E-01  1.17839127E-01  9.58386205E-03  1.30618056E-01
  8.59804677E-02  1.12434653E-02 -1.54868264E-03  1.14129307E-02 -7.57541360E-03
 -9.06478291E-03 -1.82446772E-05  1.47383456E-02 -1.17348256E-02 -2.38002466E-02
 -2.72578593E-01  3.05415031E+00 -1.59010651E+00  1.73499955E-03  1.25884101E-02
  7.33119506E-03  8.03345768E-01 -3.00010287E-01  3.60931115E-01 -2.13746624E-01
  1.06545504E+00 -4.41635113E-01  5.11187976E-03 -2.61973085E-03  9.36564010E-04
  2.86026298E-03 -6.38658707E-04 -1.91223591E-01 -1.17839127E-01 -9.58386205E-03
  1.30618056E-01  8.59804677E-02 -1.12434653E-02 -1.54868264E-03  1.14129307E-02
  7.57541360E-03  9.06478291E-03 -1.82446772E-05  1.47383456E-02  2.02522403E-03
  2.07530695E-03  2.23993718E-01 -1.46682185E+00  2.40494228E+00  7.22672245E-02
 -6.27438699E-02 -3.55837504E-02 -5.66295215E-01 -1.27249253E-01 -3.41038511E-01
  6.80519365E-01  1.06128343E+00  2.43576853E-01  3.35451773E-03 -1.09358488E-03
  3.76473748E-03 -8.75956723E-03  1.42149846E-03  6.97195019E-02 -6.41364725E-02
 -7.91677947E-02  3.36516529E-01  2.29052004E-01  8.79975836E-03 -5.92538075E-03
  1.37421553E-02 -1.11265042E-02 -4.58026136E-03 -5.46431934E-03  9.03435159E-03
  3.32460130E-03 -1.13368100E-01  8.35202087E-02 -9.37885999E-04  2.00372809E-02
  4.04440158E-03  1.47484420E-02  3.27745363E-02  2.42823565E-01 -7.22246012E-01
 -5.34484897E+00  1.69954716E-02  1.00111554E-01  0.00000000E+00  1.35872388E-01
  7.51140237E-01  0.00000000E+00  1.35350451E+00  3.84666422E+00  0.00000000E+00
  3.47997357E-04  0.00000000E+00  0.00000000E+00  5.26252555E-03  2.44309082E-03
  5.48973926E-01  0.00000000E+00  0.00000000E+00 -4.69895904E-01 -2.97133110E-01
  0.00000000E+00  1.26925314E-02 -9.68674952E-03  0.00000000E+00  0.00000000E+00
  2.64519358E-02  3.60984556E-02  2.17548327E-02 -6.45574654E-02 -1.72647437E+00
 -1.54672487E-02 -4.13618059E-03  0.00000000E+00 -4.81812252E-03 -4.27391869E-03
 -3.19428074E-01  1.71064273E+00 -2.97686104E+00 -1.23912558E-01 -8.88105278E-02
  0.00000000E+00 -4.65132369E-01  4.11176269E-01  0.00000000E+00 -1.71025173E+00
 -2.00533225E+00  0.00000000E+00  2.49980471E-03  0.00000000E+00  0.00000000E+00
 -6.30385167E-03  1.44869979E-02 -2.11167234E-01  0.00000000E+00  0.00000000E+00
  6.69124657E-01 -7.07336397E-01  0.00000000E+00  5.50192476E-03  8.61010053E-03
  0.00000000E+00  0.00000000E+00 -2.31544167E-02  6.86326467E-03 -7.29850132E-03
 -2.98388721E-01 -3.22850194E-01  1.03717055E-03 -1.04687033E-02  0.00000000E+00
 -9.82068649E-03 -1.76343981E-02 -3.00306914E-01  2.08696311E+00  5.96095360E+00
 -2.57642329E-02  1.98755314E-01  0.00000000E+00 -7.21670138E-01  3.06059791E-01
  0.00000000E+00 -1.46997203E+00 -1.94260867E-02  0.00000000E+00  2.69811961E-05
  0.00000000E+00  0.00000000E+00 -5.60572672E-03  1.28189645E-02  2.16343037E-01
  0.00000000E+00  0.00000000E+00  2.60456458E-02 -6.42484964E-01  0.00000000E+00
  3.03892596E-02 -2.86408453E-02  0.00000000E+00  0.00000000E+00  3.44166434E-03
  7.76587818E-04  1.01163175E-02 -3.67435493E-01 -2.11268134E-02  2.46219866E-02
  1.20421920E-02 -2.86248875E-02  1.01163175E-02 -3.67435493E-01 -2.11268134E-02
  2.46219866E-02  1.20421920E-02  2.86248875E-02  1.00313491E-02  2.22997521E-02
  1.54489630E-01 -3.92102345E-01 -1.03236550E+00  7.80278767E-03 -1.48850336E-02
 -1.16195026E-02 -3.19953121E-01 -4.03078527E-01 -1.72218512E-01 -3.97002416E-01
 -1.05658227E+00  1.29883232E+00  1.29580633E-03  2.43691861E-03  4.82927775E-03
  1.67719202E-03 -1.60127367E-03 -2.24165408E-01  4.85570388E-01 -5.04207843E-02
  1.81875848E-01  1.64279164E-02 -2.86842842E-03  4.18817263E-03  1.69815174E-02
  1.88816049E-02 -1.26998067E-02 -8.60762898E-03  9.40500952E-03 -4.45564889E-03
  3.80959561E-01 -9.83545156E-01  1.27813747E-02 -2.09402971E-02 -3.98936384E-02
 -6.64175924E-03 -1.63427595E-02  2.04512907E-04  4.23400802E-02  4.45443333E-01
  4.68544787E-03 -1.16057956E-01  4.00704547E-02 -9.67286584E-02 -7.53468861E-01
  8.79611813E-02 -3.64132842E-01 -7.13264265E-01 -9.08912355E-02  3.66139068E-03
 -2.22604822E-03 -4.95947515E-03  8.20855931E-04  9.04397010E-03 -4.92850122E-02
 -4.54296342E-02 -2.03802168E-01 -4.28845060E-01 -1.18229749E-01 -3.60087547E-03
 -2.52413311E-03  8.35401662E-03 -4.70188356E-04  1.26538451E-03  5.80660681E-03
  1.15609136E-02 -6.64175924E-03 -1.63427595E-02  2.04512907E-04  4.23400802E-02
  4.45443333E-01  4.68544787E-03 -1.16057956E-01 -4.00704547E-02 -9.67286584E-02
 -7.53468861E-01 -8.79611813E-02 -3.64132842E-01 -7.13264265E-01  9.08912355E-02
  3.66139068E-03  2.22604822E-03  4.95947515E-03  8.20855931E-04  9.04397010E-03
 -4.92850122E-02  4.54296342E-02  2.03802168E-01 -4.28845060E-01 -1.18229749E-01
  3.60087547E-03 -2.52413311E-03  8.35401662E-03  4.70188356E-04 -1.26538451E-03
  5.80660681E-03  1.15609136E-02  1.00313491E-02  2.22997521E-02  1.54489630E-01
 -3.92102345E-01 -1.03236550E+00  7.80278767E-03 -1.48850336E-02  1.16195026E-02
 -3.19953121E-01 -4.03078527E-01  1.72218512E-01 -3.97002416E-01 -1.05658227E+00
 -1.29883232E+00  1.29580633E-03 -2.43691861E-03 -4.82927775E-03  1.67719202E-03
 -1.60127367E-03 -2.24165408E-01 -4.85570388E-01  5.04207843E-02  1.81875848E-01
  1.64279164E-02  2.86842842E-03  4.18817263E-03  1.69815174E-02 -1.88816049E-02
  1.26998067E-02 -8.60762898E-03  9.40500952E-03 -4.45564889E-03  3.80959561E-01
 -9.83545156E-01  1.27813747E-02 -2.09402971E-02  3.98936384E-02 -6.89985097E-03
 -1.61461490E-02  2.35878009E-02 -6.08737554E-01  5.70717346E+00  6.59064575E-02
 -1.21561685E-01  0.00000000E+00 -1.72237294E-01 -5.52120070E-01  0.00000000E+00
 -6.44081794E-01 -3.69281396E+00  0.00000000E+00  5.24624023E-03  0.00000000E+00
  0.00000000E+00  1.84745380E-02  7.41971699E-04 -3.81726397E-01  0.00000000E+00
  0.00000000E+00  2.22301499E-01 -3.95337884E-01  0.00000000E+00 -6.58753708E-03
  1.14017125E-02  0.00000000E+00  0.00000000E+00  8.54098410E-04 -1.40973199E-03
 -2.31827494E-02  5.73980845E-01  1.17915422E+00 -1.57638043E-02 -3.29124390E-02
  0.00000000E+00 -6.03664060E-03 -6.75860307E-03 -3.30786371E-01  3.03550319E+00
 -2.51360123E+00 -1.29419843E-01  4.38299156E-02  0.00000000E+00 -9.47177891E-01
  7.99212445E-01  0.00000000E+00  5.36744671E-01 -2.48871864E+00  0.00000000E+00
  7.43580488E-03  0.00000000E+00  0.00000000E+00  1.39803514E-03  9.37918323E-03
  3.25105096E-01  0.00000000E+00  0.00000000E+00  4.27153546E-01 -1.64889717E-01
  0.00000000E+00  1.15984020E-02 -1.57209033E-02  0.00000000E+00  0.00000000E+00
 -1.19966333E-02  8.62921606E-03 -2.15315084E-02  6.12745400E-01 -1.22760295E+00
 -9.35147315E-03  2.38664788E-02  0.00000000E+00  4.44092501E-03  9.56146269E-03
  9.64358481E-02 -5.67853091E-01 -1.59278247E+00  2.25920696E-02  1.18051115E-03
  0.00000000E+00  1.88504294E-01 -6.62478363E-01  0.00000000E+00  7.23701875E-01
 -2.64625630E-01  0.00000000E+00 -3.77849771E-03  0.00000000E+00  0.00000000E+00
 -7.07488656E-03  4.18962885E-03  1.62456439E-01  0.00000000E+00  0.00000000E+00
 -1.18578763E-01 -3.02342099E-01  0.00000000E+00 -1.10469707E-02 -7.76878788E-03
  0.00000000E+00  0.00000000E+00 -1.32341118E-02 -9.09741086E-03  2.06753189E-03
  1.02877252E-01 -3.64445629E-02 -9.36182177E-03  7.71037478E-03  2.06363147E-03
  2.06753189E-03  1.02877252E-01 -3.64445629E-02 -9.36182177E-03  7.71037478E-03
 -2.06363147E-03  5.97911653E-03  8.92843122E-03  2.42859400E-01 -1.42411791E+00
 -4.36629609E+00 -6.73425091E-02 -2.70687374E-02  6.77261008E-02 -5.61000474E-01
 -5.16578034E-01  7.30828068E-01 -8.52834479E-01 -1.27452431E+00  1.66986594E+00
  2.51826149E-04 -8.62471788E-03 -4.86087723E-03  2.32326651E-03  4.82008096E-03
 -6.02489811E-02  4.01469176E-01  1.15015313E-01 -2.75157774E-01  4.98491892E-01
 -3.64025244E-03 -1.66932093E-02 -1.09838949E-02  5.80914930E-03  4.05363544E-03
 -6.07119527E-04  1.04032993E-02  1.41977760E-02 -4.56107180E-01 -5.71115655E-01
 -5.51399994E-02 -2.57039838E-02 -2.93157543E-02 -1.42199125E-02 -3.20537057E-02
 -1.66325951E-01  1.73396270E+00  6.64855906E+00 -3.09537802E-02 -7.71117870E-02
 -9.17147463E-02  1.30258614E-01 -1.93464102E-01 -1.11682762E+00  6.12037200E-01
 -1.27346001E+00 -1.48867800E+00  3.62365909E-03 -2.85311784E-03 -3.90472875E-03
  2.98746645E-03 -1.73716794E-03  1.53536719E-01  7.79530565E-02  4.01616521E-02
 -2.69470722E-01 -2.98793983E-01 -1.15638437E-02 -6.07211997E-03  1.75054821E-03
  7.14303857E-03  3.71215141E-03  9.39649887E-03  1.12054191E-02  1.42199125E-02
  3.20537057E-02  1.66325951E-01 -1.73396270E+00 -6.64855906E+00  3.09537802E-02
  7.71117870E-02 -9.17147463E-02 -1.30258614E-01  1.93464102E-01 -1.11682762E+00
 -6.12037200E-01  1.27346001E+00 -1.48867800E+00 -3.62365909E-03 -2.85311784E-03
 -3.90472875E-03 -2.98746645E-03  1.73716794E-03 -1.53536719E-01  7.79530565E-02
  4.01616521E-02  2.69470722E-01  2.98793983E-01 -1.15638437E-02  6.07211997E-03
 -1.75054821E-03  7.14303857E-03  3.71215141E-03 -9.39649887E-03 -1.12054191E-02
 -5.97911653E-03 -8.92843122E-03 -2.42859400E-01  1.42411791E+00  4.36629609E+00
  6.73425091E-02  2.70687374E-02  6.77261008E-02  5.61000474E-01  5.16578034E-01
  7.30828068E-01  8.52834479E-01  1.27452431E+00  1.66986594E+00 -2.51826149E-04
 -8.62471788E-03 -4.86087723E-03 -2.32326651E-03 -4.82008096E-03  6.02489811E-02
  4.01469176E-01  1.15015313E-01  2.75157774E-01 -4.98491892E-01 -3.64025244E-03
  1.66932093E-02  1.09838949E-02  5.80914930E-03  4.05363544E-03  6.07119527E-04
 -1.04032993E-02 -1.41977760E-02  4.56107180E-01  5.71115655E-01  5.51399994E-02
  2.57039838E-02 -2.93157543E-02  0.00000000E+00  0.00000000E+00  0.00000000E+00
  0.00000000E+00  0.00000000E+00  0.00000000E+00  0.00000000E+00 -9.89671970E-02
  0.00000000E+00  0.00000000E+00  7.72081407E-02  0.00000000E+00  0.00000000E+00
 -9.32566357E-01  0.00000000E+00 -3.87424168E-03 -5.19890758E-03  0.00000000E+00
  0.00000000E+00  0.00000000E+00  3.13684842E-01  5.10724812E-01  0.00000000E+00
  0.00000000E+00 -2.84139893E-03  0.00000000E+00  0.00000000E+00 -8.03871473E-03
 -3.63062591E-03  0.00000000E+00  0.00000000E+00  0.00000000E+00  0.00000000E+00
  0.00000000E+00  0.00000000E+00  0.00000000E+00  4.59310719E-02  0.00000000E+00
  0.00000000E+00  0.00000000E+00  0.00000000E+00  0.00000000E+00  0.00000000E+00
  0.00000000E+00  2.87284264E-02  0.00000000E+00  0.00000000E+00  9.45913608E-01
  0.00000000E+00  0.00000000E+00  8.99558717E-02  0.00000000E+00  1.71355751E-03
  1.46780510E-03  0.00000000E+00  0.00000000E+00  0.00000000E+00 -7.31082953E-02
  6.88603814E-02  0.00000000E+00  0.00000000E+00 -2.96186696E-02  0.00000000E+00
  0.00000000E+00  2.70851358E-02 -4.41792882E-04  0.00000000E+00  0.00000000E+00
  0.00000000E+00  0.00000000E+00  0.00000000E+00  0.00000000E+00  0.00000000E+00
  3.77671278E-02  0.00000000E+00  0.00000000E+00  0.00000000E+00  0.00000000E+00
  0.00000000E+00  0.00000000E+00  0.00000000E+00 -9.45462505E-03  0.00000000E+00
  0.00000000E+00  4.39404510E-01  0.00000000E+00  0.00000000E+00 -1.63909901E-01
  0.00000000E+00  5.85910050E-03 -9.52485847E-03  0.00000000E+00  0.00000000E+00
  0.00000000E+00  4.71181538E-01  2.86543702E-01  0.00000000E+00  0.00000000E+00
  4.98471677E-03  0.00000000E+00  0.00000000E+00  2.63141415E-02 -2.15086715E-03
  0.00000000E+00  0.00000000E+00 -7.07355656E-03  5.39094923E-01 -3.65170850E-01
 -5.09103984E-02 -2.69166466E-02  3.62151885E-02  7.07355656E-03 -5.39094923E-01
  3.65170850E-01  5.09103984E-02  2.69166466E-02  3.62151885E-02  7.42262489E-04
  6.02235861E-03 -1.06957266E-01  1.06097544E+00 -1.52801166E+00 -7.39013784E-03
 -8.56068929E-02 -1.14990297E-01  5.67312172E-01 -7.20008763E-03 -2.92775730E-01
 -5.68085569E-01 -9.64995797E-01  4.21151455E-01 -1.00115760E-02  7.51373588E-03
  1.05592936E-02 -8.99841767E-03  2.17082989E-03  3.52937417E-01  7.74780101E-02
  1.33703515E-01  6.15747649E-01 -1.01811782E-01  8.23791812E-03  8.43746905E-03
  1.34784147E-02 -8.65876170E-03  2.19393536E-03 -3.40028303E-03  7.25898825E-03
 -7.71349397E-03  4.79234902E-01 -5.93488628E-01  1.24661313E-02  5.00203073E-03
 -2.70328095E-02 -7.61553257E-03 -1.41412035E-02 -1.66943018E-01  1.09677657E+00
 -3.47650974E-01 -1.41499791E-02  2.42164605E-02 -3.52328175E-02  1.35501022E-01
 -6.97670802E-01  9.81882576E-02 -3.96875135E-01 -2.92181510E-01 -3.94146739E-03
 -4.48211715E-03  2.31147056E-03 -6.44290822E-03 -4.73992790E-03 -2.33425397E-03
  2.21215480E-01 -6.85774892E-02 -1.81315073E-01  1.19191984E-01 -3.76383415E-02
 -6.96457253E-03 -3.78676945E-04  5.78566200E-03 -9.03829640E-03 -8.95411913E-03
  7.37450028E-04  6.73148370E-03 -7.61553257E-03 -1.41412035E-02 -1.66943018E-01
  1.09677657E+00 -3.47650974E-01 -1.41499791E-02  2.42164605E-02  3.52328175E-02
  1.35501022E-01 -6.97670802E-01 -9.81882576E-02 -3.96875135E-01 -2.92181510E-01
  3.94146739E-03 -4.48211715E-03 -2.31147056E-03  6.44290822E-03 -4.73992790E-03
 -2.33425397E-03  2.21215480E-01  6.85774892E-02  1.81315073E-01  1.19191984E-01
 -3.76383415E-02  6.96457253E-03 -3.78676945E-04  5.78566200E-03  9.03829640E-03
  8.95411913E-03  7.37450028E-04  6.73148370E-03  7.42262489E-04  6.02235861E-03
 -1.06957266E-01  1.06097544E+00 -1.52801166E+00 -7.39013784E-03 -8.56068929E-02
  1.14990297E-01  5.67312172E-01 -7.20008763E-03  2.92775730E-01 -5.68085569E-01
 -9.64995797E-01 -4.21151455E-01 -1.00115760E-02 -7.51373588E-03 -1.05592936E-02
 -8.99841767E-03  2.17082989E-03  3.52937417E-01 -7.74780101E-02 -1.33703515E-01
  6.15747649E-01 -1.01811782E-01 -8.23791812E-03  8.43746905E-03  1.34784147E-02
  8.65876170E-03 -2.19393536E-03 -3.40028303E-03  7.25898825E-03 -7.71349397E-03
  4.79234902E-01 -5.93488628E-01  1.24661313E-02  5.00203073E-03  2.70328095E-02
 -6.39657384E-04 -1.09554926E-02  3.97436757E-01 -2.37880917E+00  1.98248135E+00
 -4.59557264E-02  1.18101748E-01  0.00000000E+00 -3.12817339E-01  1.29738957E+00
  0.00000000E+00 -1.25350811E+00 -5.09824122E-01  0.00000000E+00 -8.51874910E-03
  0.00000000E+00  0.00000000E+00 -1.47580591E-02 -5.70793266E-03  4.94953532E-02
  0.00000000E+00  0.00000000E+00 -9.87250334E-05  4.82091680E-01  0.00000000E+00
  6.51941298E-03 -3.42635379E-02  0.00000000E+00  0.00000000E+00  4.66131756E-03
  2.44873311E-03  2.32591096E-02 -7.26086686E-01  3.33743574E-01 -1.45505604E-02
  2.74163979E-02  0.00000000E+00  6.62850156E-03  8.46231173E-03  4.25980527E-01
 -2.09586125E+00 -1.65698059E+00 -2.73890125E-02 -1.33915950E-01  0.00000000E+00
  5.70335317E-02 -1.12449623E+00  0.00000000E+00  1.40851601E-01 -2.77975963E+00
  0.00000000E+00 -6.94756032E-03  0.00000000E+00  0.00000000E+00 -9.55754260E-03
  9.38553944E-03  4.95779558E-01  0.00000000E+00  0.00000000E+00 -1.89776197E-01
 -3.73715634E-01  0.00000000E+00  1.58711299E-02  2.20766919E-02  0.00000000E+00
  0.00000000E+00  3.43824604E-02 -1.60259939E-02  1.66048721E-02 -4.42625077E-01
 -1.36012432E+00 -1.14109679E-02 -5.46473096E-03  0.00000000E+00 -1.73839080E-02
 -3.37805242E-02 -3.53194650E-01  2.13232156E+00  3.99440839E+00 -1.85482239E-01
 -5.24682838E-02  0.00000000E+00 -1.49745885E+00 -2.05068946E-01  0.00000000E+00
 -2.25147882E+00 -3.09479393E-01  0.00000000E+00  1.29018685E-02  0.00000000E+00
  0.00000000E+00 -1.19643422E-02 -1.08570491E-03 -1.06688273E+00  0.00000000E+00
  0.00000000E+00  3.22651114E-01  7.41639320E-02  0.00000000E+00  1.39542443E-02
  4.19902606E-03  0.00000000E+00  0.00000000E+00  4.90610192E-02  5.73501299E-03
 -2.39457014E-02  2.73507963E-01  1.67995861E-01  7.70379216E-03  3.01116397E-03
  2.50540464E-02 -2.39457014E-02  2.73507963E-01  1.67995861E-01  7.70379216E-03
  3.01116397E-03 -2.50540464E-02 -9.86043097E-03 -1.87945273E-02 -1.62430578E-01
  2.84609765E+00 -3.24394686E+00  3.96100643E-02 -2.51698483E-03  1.95129346E-02
  4.93085873E-01  2.32534162E-01 -6.03641842E-01 -1.48286103E+00 -2.75009350E+00
  2.63267735E+00  8.78409039E-03  2.40408426E-03  1.95875439E-03  3.14429304E-03
 -4.75597469E-03 -2.65146495E-01  1.30376674E-01  2.37255262E-02  2.06665871E-01
  1.28159844E-02  1.14160992E-02  5.99019112E-03  2.59367031E-03 -2.18835158E-03
 -1.90431483E-03 -1.10383904E-03 -2.73550168E-03 -1.00113041E-02  1.08334816E-01
 -2.12295781E+00  7.09210132E-03  2.79530209E-02 -1.83706847E-02  1.45815890E-03
  3.01638977E-03  1.33747703E-01 -1.77055632E-01  5.41853372E+00  8.92085454E-02
  7.31726740E-03  7.02951419E-02 -4.27736742E-01 -5.18426581E-01  1.14215024E-01
  1.29863966E+00 -1.59233007E+00 -2.40291707E-01  1.44127789E-02  3.51898356E-03
  2.28289921E-03 -5.96694799E-03  2.74205898E-03 -3.54171414E-01  3.41803545E-01
  4.30164830E-02  2.15046707E-01 -3.33937425E-01  6.03438719E-03 -6.74589668E-03
 -4.78496279E-04  1.82421192E-02  1.44971027E-02 -1.01740249E-02 -1.76655022E-02
  1.45815890E-03  3.01638977E-03  1.33747703E-01 -1.77055632E-01  5.41853372E+00
  8.92085454E-02  7.31726740E-03 -7.02951419E-02 -4.27736742E-01 -5.18426581E-01
 -1.14215024E-01  1.29863966E+00 -1.59233007E+00  2.40291707E-01  1.44127789E-02
 -3.51898356E-03 -2.28289921E-03 -5.96694799E-03  2.74205898E-03 -3.54171414E-01
 -3.41803545E-01 -4.30164830E-02  2.15046707E-01 -3.33937425E-01 -6.03438719E-03
 -6.74589668E-03 -4.78496279E-04 -1.82421192E-02 -1.44971027E-02 -1.01740249E-02
 -1.76655022E-02 -9.86043097E-03 -1.87945273E-02 -1.62430578E-01  2.84609765E+00
 -3.24394686E+00  3.96100643E-02 -2.51698483E-03 -1.95129346E-02  4.93085873E-01
  2.32534162E-01  6.03641842E-01 -1.48286103E+00 -2.75009350E+00 -2.63267735E+00
  8.78409039E-03 -2.40408426E-03 -1.95875439E-03  3.14429304E-03 -4.75597469E-03
 -2.65146495E-01 -1.30376674E-01 -2.37255262E-02  2.06665871E-01  1.28159844E-02
 -1.14160992E-02  5.99019112E-03  2.59367031E-03  2.18835158E-03  1.90431483E-03
 -1.10383904E-03 -2.73550168E-03 -1.00113041E-02  1.08334816E-01 -2.12295781E+00
  7.09210132E-03  2.79530209E-02  1.83706847E-02  1.15018326E-03  1.50903549E-02
 -5.67767710E-01  3.53330906E+00 -8.15763426E+00 -1.35514824E-01  6.70540923E-02
  0.00000000E+00 -8.17788427E-01 -9.32758999E-01  0.00000000E+00 -8.17378153E-01
  4.34706613E+00  0.00000000E+00  8.96870260E-03  0.00000000E+00  0.00000000E+00
  1.74589195E-03 -1.46941664E-02 -1.10224822E-01  0.00000000E+00  0.00000000E+00
  4.84107047E-01  7.82402138E-01  0.00000000E+00  1.77831863E-02  3.08891194E-03
  0.00000000E+00  0.00000000E+00 -1.66712522E-02 -2.39613075E-02 -2.01953485E-02
 -7.42211610E-02 -1.11005479E+00 -9.81833258E-03  5.26347003E-03  0.00000000E+00
  9.79080253E-03  2.79930651E-02 -4.69083292E-02  1.30256756E+00 -3.60779320E+00
 -2.33549307E-03 -7.76875287E-02  0.00000000E+00 -2.01987081E-01  7.41252967E-03
  0.00000000E+00  4.62344264E-01 -3.07447902E+00  0.00000000E+00  3.21070574E-03
  0.00000000E+00  0.00000000E+00  1.77565220E-02  5.21524842E-03  3.31893871E-01
  0.00000000E+00  0.00000000E+00 -4.45641007E-01 -6.01036949E-02  0.00000000E+00
  1.46154021E-02  4.95165486E-03  0.00000000E+00  0.00000000E+00  3.38054744E-02
 -1.94565942E-02  1.34782239E-02  5.42486264E-02 -1.43546220E+00 -7.84036680E-03
  1.76219188E-03  0.00000000E+00 -7.30884367E-03 -1.26373447E-02 -3.02291034E-01
  2.09167549E+00  8.39421916E+00  3.64927891E-02 -1.51441072E-01  0.00000000E+00
 -4.15189009E-01 -1.82400893E-01  0.00000000E+00 -1.78986258E+00 -8.62626877E-02
  0.00000000E+00 -3.38841794E-03  0.00000000E+00  0.00000000E+00  7.85981408E-04
 -1.17972835E-02  6.17457036E-01  0.00000000E+00  0.00000000E+00 -1.32771989E-01
  5.79660662E-01  0.00000000E+00  3.47241301E-02  2.92598842E-02  0.00000000E+00
  0.00000000E+00 -5.02987888E-03  2.69942295E-03  2.24625676E-02 -6.98172750E-01
 -1.31167985E-01  4.23911327E-02 -9.15999860E-03 -4.89379607E-02  2.24625676E-02
 -6.98172750E-01 -1.31167985E-01  4.23911327E-02 -9.15999860E-03  4.89379607E-02
 -1.64282132E-02 -2.75168770E-02 -6.59775436E-01  4.28629232E+00  2.92633237E+00
  3.36449644E-02 -7.59694939E-03 -1.12080943E-01  7.72008223E-01  5.07615138E-01
 -2.30381906E+00  4.73083312E-01  3.17769846E-01 -5.72484261E-01 -3.51700672E-03
  7.71700456E-03 -8.89406025E-04 -1.01343346E-03 -3.13715036E-03  7.33102719E-01
 -4.15491449E-01  4.12941454E-01 -7.26494944E-02  1.44983220E-02 -3.57915790E-02
  1.12303043E-02 -1.01845762E-02 -7.22349678E-03 -2.68438529E-04  1.18314836E-02
 -1.34774143E-02 -4.66492313E-02  1.92747847E-01 -4.75414855E-02 -4.50880193E-03
  6.88506363E-03 -3.67910082E-02  8.44517225E-03  2.11006979E-02 -2.60535553E-01
  2.26688492E+00 -4.50477527E-01 -5.52504945E-03  1.14641853E-01 -6.52481238E-02
 -6.28554306E-02  9.03149137E-01 -2.03642956E+00  2.78007495E-02  8.91654036E-01
 -6.85815491E-01  6.99185508E-03  4.06844497E-03  7.24420433E-03 -4.06926245E-03
 -1.37523852E-03  9.55247445E-01 -2.12965182E-01 -4.75693829E-01  3.21054857E-01
 -1.93060224E-01 -4.92592945E-02  1.73033260E-02  7.56604665E-03 -2.20701078E-03
 -1.17852613E-02  4.37504651E-03 -1.15607921E-02 -8.44517225E-03 -2.11006979E-02
  2.60535553E-01 -2.26688492E+00  4.50477527E-01  5.52504945E-03 -1.14641853E-01
 -6.52481238E-02  6.28554306E-02 -9.03149137E-01 -2.03642956E+00 -2.78007495E-02
 -8.91654036E-01 -6.85815491E-01 -6.99185508E-03  4.06844497E-03  7.24420433E-03
  4.06926245E-03  1.37523852E-03 -9.55247445E-01 -2.12965182E-01 -4.75693829E-01
 -3.21054857E-01  1.93060224E-01 -4.92592945E-02 -1.73033260E-02 -7.56604665E-03
 -2.20701078E-03 -1.17852613E-02 -4.37504651E-03  1.15607921E-02  1.64282132E-02
  2.75168770E-02  6.59775436E-01 -4.28629232E+00 -2.92633237E+00 -3.36449644E-02
  7.59694939E-03 -1.12080943E-01 -7.72008223E-01 -5.07615138E-01 -2.30381906E+00
 -4.73083312E-01 -3.17769846E-01 -5.72484261E-01  3.51700672E-03  7.71700456E-03
 -8.89406025E-04  1.01343346E-03  3.13715036E-03 -7.33102719E-01 -4.15491449E-01
  4.12941454E-01  7.26494944E-02 -1.44983220E-02 -3.57915790E-02 -1.12303043E-02
  1.01845762E-02 -7.22349678E-03 -2.68438529E-04 -1.18314836E-02  1.34774143E-02
  4.66492313E-02 -1.92747847E-01  4.75414855E-02  4.50880193E-03 -6.88506363E-03
 -3.67910082E-02  0.00000000E+00  0.00000000E+00  0.00000000E+00  0.00000000E+00
  0.00000000E+00  0.00000000E+00  0.00000000E+00  1.68119251E-01  0.00000000E+00
  0.00000000E+00 -4.11373364E-02  0.00000000E+00  0.00000000E+00  6.70729724E-01
  0.00000000E+00  7.12751660E-03  9.07436539E-03  0.00000000E+00  0.00000000E+00
  0.00000000E+00  1.66725468E-01 -5.98278738E-01  0.00000000E+00  0.00000000E+00
  2.45189946E-04  0.00000000E+00  0.00000000E+00  1.05473661E-02 -7.70948198E-03
  0.00000000E+00  0.00000000E+00  0.00000000E+00  0.00000000E+00  0.00000000E+00
  0.00000000E+00  0.00000000E+00 -4.75005636E-03  0.00000000E+00  0.00000000E+00
  0.00000000E+00  0.00000000E+00  0.00000000E+00  0.00000000E+00  0.00000000E+00
 -1.15979528E-01  0.00000000E+00  0.00000000E+00 -7.03704766E-01  0.00000000E+00
  0.00000000E+00 -8.40776856E-01  0.00000000E+00 -3.52181303E-03  7.36284230E-03
  0.00000000E+00  0.00000000E+00  0.00000000E+00  7.01979118E-01 -5.80461885E-01
  0.00000000E+00  0.00000000E+00  3.32961063E-02  0.00000000E+00  0.00000000E+00
 -3.90098720E-02  7.44019596E-03  0.00000000E+00  0.00000000E+00  0.00000000E+00
  0.00000000E+00  0.00000000E+00  0.00000000E+00  0.00000000E+00  6.24482039E-02
  0.00000000E+00  0.00000000E+00  0.00000000E+00  0.00000000E+00  0.00000000E+00
  0.00000000E+00  0.00000000E+00 -5.63703569E-02  0.00000000E+00  0.00000000E+00
 -4.01136398E-02  0.00000000E+00  0.00000000E+00 -2.17849410E-01  0.00000000E+00
[truncated: 2,437,825 more chars]
