# Supplementary material for: Hyperpyramidalized alkenes with bond orders near 1.5 as synthetic building blocks
Source: Nat Chem. 2026 Jan 21;18(5):913–22. doi: 10.1038/s41557-025-02055-9 (PMC12859755; doi:10.1038/s41557-025-02055-9)
Supplement: Supplementary file 2 — Output files for reported computations. [file 41557_2025_2055_MOESM2_ESM.zip › Computation data/Quadricyclene 11/B3LYP-6-31Gdp/quadricyclene1.fchk]

M0001                                                                   
Freq      RB3LYP                                                      6-31G(d,p)          
Number of atoms                            I               13
Info1-9                                    I   N=           9
          41          41        1002           0           0         100
           6          18        -502
Full Title                                 C   N=           1
M0001       
Route                                      C   N=           5
# opt freq b3lyp/6-31g(d,p) pop=nboread geom=connectivity   
Charge                                     I                0
Multiplicity                               I                1
Number of electrons                        I               48
Number of alpha electrons                  I               24
Number of beta electrons                   I               24
Number of basis functions                  I              135
Number of independent functions            I              135
Number of point charges in /Mol/           I                0
Number of translation vectors              I                0
Atomic numbers                             I   N=          13
           6           1           6           6           6           1
           6           1           6           1           6           1
           1
Nuclear charges                            R   N=          13
  6.00000000E+00  1.00000000E+00  6.00000000E+00  6.00000000E+00  6.00000000E+00
  1.00000000E+00  6.00000000E+00  1.00000000E+00  6.00000000E+00  1.00000000E+00
  6.00000000E+00  1.00000000E+00  1.00000000E+00
Current cartesian coordinates              R   N=          39
 -1.46706705E+00 -1.46290356E+00  1.41924614E+00 -2.25726181E+00 -2.72368103E+00
  2.83067955E+00 -1.46706705E+00  1.44344613E+00  1.28590769E+00 -1.46706705E+00
  1.44344613E+00 -1.28590769E+00 -1.46706705E+00 -1.46290356E+00 -1.41924614E+00
 -2.25726181E+00 -2.72368103E+00 -2.83067955E+00  8.93735028E-01  2.43261156E+00
  6.72084248E-25  1.40142692E+00  4.41707827E+00  1.03397577E-24  1.01549234E+00
 -1.97051342E+00 -9.30578189E-25  1.77187681E+00 -3.88291803E+00 -2.27474668E-24
  2.83366474E+00  2.89410022E-01  0.00000000E+00  4.04673821E+00  3.18821006E-01
 -1.67978021E+00  4.04673821E+00  3.18821006E-01  1.67978021E+00
Number of symbols in /Mol/                 I                0
Int Atom Types                             I   N=          13
           0           0           0           0           0           0
           0           0           0           0           0           0
           0
Force Field                                I                0
Atom Types                                 C   N=          13
                                                            
                                                            
                                    
MM charges                                 R   N=          13
  0.00000000E+00  0.00000000E+00  0.00000000E+00  0.00000000E+00  0.00000000E+00
  0.00000000E+00  0.00000000E+00  0.00000000E+00  0.00000000E+00  0.00000000E+00
  0.00000000E+00  0.00000000E+00  0.00000000E+00
Integer atomic weights                     I   N=          13
          12           1          12          12          12           1
          12           1          12           1          12           1
           1
Real atomic weights                        R   N=          13
  1.20000000E+01  1.00782504E+00  1.20000000E+01  1.20000000E+01  1.20000000E+01
  1.00782504E+00  1.20000000E+01  1.00782504E+00  1.20000000E+01  1.00782504E+00
  1.20000000E+01  1.00782504E+00  1.00782504E+00
Atom fragment info                         I   N=          13
           0           0           0           0           0           0
           0           0           0           0           0           0
           0
Atom residue num                           I   N=          13
           0           0           0           0           0           0
           0           0           0           0           0           0
           0
Nuclear spins                              I   N=          13
           0           1           0           0           0           1
           0           1           0           1           0           1
           1
Nuclear ZEff                               R   N=          13
 -3.60000000E+00 -1.00000000E+00 -3.60000000E+00 -3.60000000E+00 -3.60000000E+00
 -1.00000000E+00 -3.60000000E+00 -1.00000000E+00 -3.60000000E+00 -1.00000000E+00
 -3.60000000E+00 -1.00000000E+00 -1.00000000E+00
Nuclear ZNuc                               R   N=          13
  6.00000000E+00  1.00000000E+00  6.00000000E+00  6.00000000E+00  6.00000000E+00
  1.00000000E+00  6.00000000E+00  1.00000000E+00  6.00000000E+00  1.00000000E+00
  6.00000000E+00  1.00000000E+00  1.00000000E+00
Nuclear QMom                               R   N=          13
  0.00000000E+00  0.00000000E+00  0.00000000E+00  0.00000000E+00  0.00000000E+00
  0.00000000E+00  0.00000000E+00  0.00000000E+00  0.00000000E+00  0.00000000E+00
  0.00000000E+00  0.00000000E+00  0.00000000E+00
Nuclear GFac                               R   N=          13
  0.00000000E+00  2.79284600E+00  0.00000000E+00  0.00000000E+00  0.00000000E+00
  2.79284600E+00  0.00000000E+00  2.79284600E+00  0.00000000E+00  2.79284600E+00
  0.00000000E+00  2.79284600E+00  2.79284600E+00
MicOpt                                     I   N=          13
          -1          -1          -1          -1          -1          -1
          -1          -1          -1          -1          -1          -1
          -1
Number of residues                         I                0
Number of secondary structures             I                0
Redundant internal dimensions              I   N=           4
          93          16          30          47
Redundant internal coordinate indices      I   N=         372
           1           2           0           0           1           3
           0           0           1           5           0           0
           1           9           0           0           3           4
           0           0           3           7           0           0
           4           5           0           0           4           7
           0           0           5           6           0           0
           5           9           0           0           7           8
           0           0           7          11           0           0
           9          10           0           0           9          11
           0           0          11          12           0           0
          11          13           0           0           2           1
           3           0           2           1           5           0
           2           1           9           0           3           1
           5           0           3           1           9           0
           1           3           4           0           1           3
           7           0           3           4           5           0
           5           4           7           0           1           5
           4           0           1           5           6           0
           4           5           6           0           4           5
           9           0           6           5           9           0
           3           7           8           0           3           7
          11           0           4           7           8           0
           4           7          11           0           8           7
          11           0           1           9          10           0
           1           9          11           0           5           9
          10           0           5           9          11           0
          10           9          11           0           7          11
           9           0           7          11          12           0
           7          11          13           0           9          11
          12           0           9          11          13           0
          12          11          13           0           2           1
           3           4           2           1           3           7
           5           1           3           4           5           1
           3           7           9           1           3           4
           9           1           3           7           2           1
           5           4           2           1           5           6
           3           1           5           4           3           1
           5           6           2           1           9          10
           2           1           9          11           3           1
           9          10           3           1           9          11
           1           3           4           5           1           3
           7           8           1           3           7          11
           3           4           5           1           3           4
           5           6           3           4           5           9
           7           4           5           1           7           4
           5           6           7           4           5           9
           5           4           7           8           5           4
           7          11           4           5           9          10
           4           5           9          11           6           5
           9          10           6           5           9          11
           3           7          11           9           3           7
          11          12           3           7          11          13
           4           7          11           9           4           7
          11          12           4           7          11          13
           8           7          11           9           8           7
          11          12           8           7          11          13
           1           9          11           7           1           9
          11          12           1           9          11          13
           5           9          11           7           5           9
          11          12           5           9          11          13
          10           9          11           7          10           9
          11          12          10           9          11          13
Redundant internal coordinates             R   N=          93
  2.05088075E+00  2.90940676E+00  2.83849229E+00  2.90431205E+00  2.57181538E+00
  2.86450577E+00  2.90940676E+00  2.86450577E+00  2.05088075E+00  2.90431205E+00
  2.04837965E+00  2.89078539E+00  2.05655266E+00  2.90051803E+00  2.07221471E+00
  2.07221471E+00  2.27266265E+00  2.32981309E+00  2.16301769E+00  1.52495015E+00
  1.72358875E+00  1.61664250E+00  1.94499718E+00  1.61664250E+00  1.94499718E+00
  1.52495015E+00  2.32981309E+00  2.27266265E+00  1.72358875E+00  2.16301769E+00
  2.13982161E+00  1.87240256E+00  2.13982161E+00  1.87240256E+00  2.15547586E+00
  2.06793270E+00  1.98191917E+00  2.06793270E+00  1.98191917E+00  2.08746271E+00
  1.72844073E+00  1.96310593E+00  1.96310593E+00  1.95844500E+00  1.95844500E+00
  1.89042278E+00 -2.61272970E+00  2.58304049E+00 -0.00000000E+00 -1.08741512E+00
  1.04487072E+00 -4.25443968E-02  2.58173449E+00 -0.00000000E+00  0.00000000E+00
 -2.58173449E+00  3.02456376E-01 -2.28367039E+00  2.97265999E+00  3.86533227E-01
  0.00000000E+00 -2.95714021E+00 -2.99597651E-01 -0.00000000E+00  2.61272970E+00
 -1.04487072E+00  1.08741512E+00 -2.58304049E+00  4.25443968E-02  2.95714021E+00
  2.99597651E-01 -2.97265999E+00 -3.86533227E-01 -3.02456376E-01  2.28367039E+00
  4.89440717E-01  2.56089256E+00 -1.58201113E+00 -4.89440717E-01  1.58201113E+00
 -2.56089256E+00  3.14159265E+00 -1.07014081E+00  1.07014081E+00 -5.62248069E-01
 -2.63718683E+00  1.51269069E+00  5.62248069E-01 -1.51269069E+00  2.63718683E+00
  3.14159265E+00  1.06665389E+00 -1.06665389E+00
ZRed-IntVec                                I   N=          93
           0           0           0           0           0           0
           0           0           0           0           0           0
           0           0           0           0           0           0
           0           0           0           0           0           0
           0           0           0           0           0           0
           0           0           0           0           0           0
           0           0           0           0           0           0
           0           0           0           0           0           0
           0           0           0           0           0           0
           0           0           0           0           0           0
           0           0           0           0           0           0
           0           0           0           0           0           0
           0           0           0           0           0           0
           0           0           0           0           0           0
           0           0           0           0           0           0
           0           0           0
ZRed-FPVec                                 R   N=          93
  0.00000000E+00  0.00000000E+00  0.00000000E+00  0.00000000E+00  0.00000000E+00
  0.00000000E+00  0.00000000E+00  0.00000000E+00  0.00000000E+00  0.00000000E+00
  0.00000000E+00  0.00000000E+00  0.00000000E+00  0.00000000E+00  0.00000000E+00
  0.00000000E+00  0.00000000E+00  0.00000000E+00  0.00000000E+00  0.00000000E+00
  0.00000000E+00  0.00000000E+00  0.00000000E+00  0.00000000E+00  0.00000000E+00
  0.00000000E+00  0.00000000E+00  0.00000000E+00  0.00000000E+00  0.00000000E+00
  0.00000000E+00  0.00000000E+00  0.00000000E+00  0.00000000E+00  0.00000000E+00
  0.00000000E+00  0.00000000E+00  0.00000000E+00  0.00000000E+00  0.00000000E+00
  0.00000000E+00  0.00000000E+00  0.00000000E+00  0.00000000E+00  0.00000000E+00
  0.00000000E+00  0.00000000E+00  0.00000000E+00  0.00000000E+00  0.00000000E+00
  0.00000000E+00  0.00000000E+00  0.00000000E+00  0.00000000E+00  0.00000000E+00
  0.00000000E+00  0.00000000E+00  0.00000000E+00  0.00000000E+00  0.00000000E+00
  0.00000000E+00  0.00000000E+00  0.00000000E+00  0.00000000E+00  0.00000000E+00
  0.00000000E+00  0.00000000E+00  0.00000000E+00  0.00000000E+00  0.00000000E+00
  0.00000000E+00  0.00000000E+00  0.00000000E+00  0.00000000E+00  0.00000000E+00
  0.00000000E+00  0.00000000E+00  0.00000000E+00  0.00000000E+00  0.00000000E+00
  0.00000000E+00  0.00000000E+00  0.00000000E+00  0.00000000E+00  0.00000000E+00
  0.00000000E+00  0.00000000E+00  0.00000000E+00  0.00000000E+00  0.00000000E+00
  0.00000000E+00  0.00000000E+00  0.00000000E+00
ZRed-Constraint1                           R   N=          93
  2.05088075E+00  2.90940676E+00  2.83849229E+00  2.90431205E+00  2.57181538E+00
  2.86450577E+00  2.90940676E+00  2.86450577E+00  2.05088075E+00  2.90431205E+00
  2.04837965E+00  2.89078539E+00  2.05655266E+00  2.90051803E+00  2.07221471E+00
  2.07221471E+00  2.27266265E+00  2.32981309E+00  2.16301769E+00  1.52495015E+00
  1.72358875E+00  1.61664250E+00  1.94499718E+00  1.61664250E+00  1.94499718E+00
  1.52495015E+00  2.32981309E+00  2.27266265E+00  1.72358875E+00  2.16301769E+00
  2.13982161E+00  1.87240256E+00  2.13982161E+00  1.87240256E+00  2.15547586E+00
  2.06793270E+00  1.98191917E+00  2.06793270E+00  1.98191917E+00  2.08746271E+00
  1.72844073E+00  1.96310593E+00  1.96310593E+00  1.95844500E+00  1.95844500E+00
  1.89042278E+00 -2.61272970E+00  2.58304049E+00  0.00000000E+00 -1.08741512E+00
  1.04487072E+00 -4.25443968E-02  2.58173449E+00  0.00000000E+00 -0.00000000E+00
 -2.58173449E+00  3.02456376E-01 -2.28367039E+00  2.97265999E+00  3.86533227E-01
 -0.00000000E+00 -2.95714021E+00 -2.99597651E-01  0.00000000E+00  2.61272970E+00
 -1.04487072E+00  1.08741512E+00 -2.58304049E+00  4.25443968E-02  2.95714021E+00
  2.99597651E-01 -2.97265999E+00 -3.86533227E-01 -3.02456376E-01  2.28367039E+00
  4.89440717E-01  2.56089256E+00 -1.58201113E+00 -4.89440717E-01  1.58201113E+00
 -2.56089256E+00  3.14159265E+00 -1.07014081E+00  1.07014081E+00 -5.62248069E-01
 -2.63718683E+00  1.51269069E+00  5.62248069E-01 -1.51269069E+00  2.63718683E+00
  3.14159265E+00  1.06665389E+00 -1.06665389E+00
ZRed-Constraint2                           R   N=          93
  2.04967738E+00  2.89859697E+00  2.83307268E+00  2.89275420E+00  2.55942704E+00
  2.85325013E+00  2.89859697E+00  2.85325013E+00  2.04967737E+00  2.89275420E+00
  2.04736953E+00  2.88310747E+00  2.05559947E+00  2.89210821E+00  2.07048060E+00
  2.07048060E+00  2.27258004E+00  2.33036756E+00  2.16589667E+00  1.52357566E+00
  1.72166860E+00  1.61801699E+00  1.94806531E+00  1.61801699E+00  1.94806531E+00
  1.52357566E+00  2.33036755E+00  2.27258004E+00  1.72166860E+00  2.16589667E+00
  2.14040489E+00  1.87055602E+00  2.14040489E+00  1.87055602E+00  2.15712729E+00
  2.06598444E+00  1.98293215E+00  2.06598444E+00  1.98293215E+00  2.08784660E+00
  1.72763674E+00  1.96150731E+00  1.96150730E+00  1.95608933E+00  1.95608932E+00
  1.89803657E+00 -2.61147054E+00  2.58370834E+00  0.00000000E+00 -1.08800643E+00
  1.04367469E+00 -4.43317467E-02  2.58000909E+00  2.10734243E-08  0.00000000E+00
 -2.58000909E+00  3.02636179E-01 -2.28271676E+00  2.97402453E+00  3.88671586E-01
  0.00000000E+00 -2.95693395E+00 -2.98243760E-01  0.00000000E+00  2.61147053E+00
 -1.04367469E+00  1.08800643E+00 -2.58370834E+00  4.43317467E-02  2.95693395E+00
  2.98243760E-01 -2.97402453E+00 -3.88671586E-01 -3.02636171E-01  2.28271677E+00
  4.88661564E-01  2.55629639E+00 -1.57897325E+00 -4.88661564E-01  1.57897326E+00
 -2.55629638E+00  3.14159265E+00 -1.07395783E+00  1.07395784E+00 -5.63837783E-01
 -2.63553703E+00  1.50786145E+00  5.63837783E-01 -1.50786146E+00  2.63553701E+00
  3.14159265E+00  1.06989341E+00 -1.06989342E+00
SymInf integers                            I   N=          26
           2           2           1           1           1           1
           1          -1           0           0           0           0
           0           0           0           0           0           0
           0           0           0           0           0           0
           0           0
RotTr to input orientation                 R   N=          12
 -6.64301553E-01 -8.86294945E-12 -7.47464679E-01 -7.47464679E-01 -5.12343520E-10
  6.64301553E-01 -3.88846356E-10  1.00000000E+00  3.33725854E-10  8.26733668E-02
  7.86947054E-10  5.05598349E-01
Number of contracted shells                I               46
Number of primitive shells                 I              107
Pure/Cartesian d shells                    I                1
Pure/Cartesian f shells                    I                0
Highest angular momentum                   I                2
Largest degree of contraction              I                6
Shell types                                I   N=          46
           0          -1          -1           2           0           0
           1           0          -1          -1           2           0
          -1          -1           2           0          -1          -1
           2           0           0           1           0          -1
          -1           2           0           0           1           0
          -1          -1           2           0           0           1
           0          -1          -1           2           0           0
           1           0           0           1
Number of primitives per shell             I   N=          46
           6           3           1           1           3           1
           1           6           3           1           1           6
           3           1           1           6           3           1
           1           3           1           1           6           3
           1           1           3           1           1           6
           3           1           1           3           1           1
           6           3           1           1           3           1
           1           3           1           1
Shell to atom map                          I   N=          46
           1           1           1           1           2           2
           2           3           3           3           3           4
           4           4           4           5           5           5
           5           6           6           6           7           7
           7           7           8           8           8           9
           9           9           9          10          10          10
          11          11          11          11          12          12
          12          13          13          13
Primitive exponents                        R   N=         107
  3.04752488E+03  4.57369518E+02  1.03948685E+02  2.92101553E+01  9.28666296E+00
  3.16392696E+00  7.86827235E+00  1.88128854E+00  5.44249258E-01  1.68714478E-01
  8.00000000E-01  1.87311370E+01  2.82539436E+00  6.40121692E-01  1.61277759E-01
  1.10000000E+00  3.04752488E+03  4.57369518E+02  1.03948685E+02  2.92101553E+01
  9.28666296E+00  3.16392696E+00  7.86827235E+00  1.88128854E+00  5.44249258E-01
  1.68714478E-01  8.00000000E-01  3.04752488E+03  4.57369518E+02  1.03948685E+02
  2.92101553E+01  9.28666296E+00  3.16392696E+00  7.86827235E+00  1.88128854E+00
  5.44249258E-01  1.68714478E-01  8.00000000E-01  3.04752488E+03  4.57369518E+02
  1.03948685E+02  2.92101553E+01  9.28666296E+00  3.16392696E+00  7.86827235E+00
  1.88128854E+00  5.44249258E-01  1.68714478E-01  8.00000000E-01  1.87311370E+01
  2.82539436E+00  6.40121692E-01  1.61277759E-01  1.10000000E+00  3.04752488E+03
  4.57369518E+02  1.03948685E+02  2.92101553E+01  9.28666296E+00  3.16392696E+00
  7.86827235E+00  1.88128854E+00  5.44249258E-01  1.68714478E-01  8.00000000E-01
  1.87311370E+01  2.82539436E+00  6.40121692E-01  1.61277759E-01  1.10000000E+00
  3.04752488E+03  4.57369518E+02  1.03948685E+02  2.92101553E+01  9.28666296E+00
  3.16392696E+00  7.86827235E+00  1.88128854E+00  5.44249258E-01  1.68714478E-01
  8.00000000E-01  1.87311370E+01  2.82539436E+00  6.40121692E-01  1.61277759E-01
  1.10000000E+00  3.04752488E+03  4.57369518E+02  1.03948685E+02  2.92101553E+01
  9.28666296E+00  3.16392696E+00  7.86827235E+00  1.88128854E+00  5.44249258E-01
  1.68714478E-01  8.00000000E-01  1.87311370E+01  2.82539436E+00  6.40121692E-01
  1.61277759E-01  1.10000000E+00  1.87311370E+01  2.82539436E+00  6.40121692E-01
  1.61277759E-01  1.10000000E+00
Contraction coefficients                   R   N=         107
  1.83473713E-03  1.40373228E-02  6.88426223E-02  2.32184443E-01  4.67941348E-01
  3.62311985E-01 -1.19332420E-01 -1.60854152E-01  1.14345644E+00  1.00000000E+00
  1.00000000E+00  3.34946043E-02  2.34726953E-01  8.13757326E-01  1.00000000E+00
  1.00000000E+00  1.83473713E-03  1.40373228E-02  6.88426223E-02  2.32184443E-01
  4.67941348E-01  3.62311985E-01 -1.19332420E-01 -1.60854152E-01  1.14345644E+00
  1.00000000E+00  1.00000000E+00  1.83473713E-03  1.40373228E-02  6.88426223E-02
  2.32184443E-01  4.67941348E-01  3.62311985E-01 -1.19332420E-01 -1.60854152E-01
  1.14345644E+00  1.00000000E+00  1.00000000E+00  1.83473713E-03  1.40373228E-02
  6.88426223E-02  2.32184443E-01  4.67941348E-01  3.62311985E-01 -1.19332420E-01
 -1.60854152E-01  1.14345644E+00  1.00000000E+00  1.00000000E+00  3.34946043E-02
  2.34726953E-01  8.13757326E-01  1.00000000E+00  1.00000000E+00  1.83473713E-03
  1.40373228E-02  6.88426223E-02  2.32184443E-01  4.67941348E-01  3.62311985E-01
 -1.19332420E-01 -1.60854152E-01  1.14345644E+00  1.00000000E+00  1.00000000E+00
  3.34946043E-02  2.34726953E-01  8.13757326E-01  1.00000000E+00  1.00000000E+00
  1.83473713E-03  1.40373228E-02  6.88426223E-02  2.32184443E-01  4.67941348E-01
  3.62311985E-01 -1.19332420E-01 -1.60854152E-01  1.14345644E+00  1.00000000E+00
  1.00000000E+00  3.34946043E-02  2.34726953E-01  8.13757326E-01  1.00000000E+00
  1.00000000E+00  1.83473713E-03  1.40373228E-02  6.88426223E-02  2.32184443E-01
  4.67941348E-01  3.62311985E-01 -1.19332420E-01 -1.60854152E-01  1.14345644E+00
  1.00000000E+00  1.00000000E+00  3.34946043E-02  2.34726953E-01  8.13757326E-01
  1.00000000E+00  1.00000000E+00  3.34946043E-02  2.34726953E-01  8.13757326E-01
  1.00000000E+00  1.00000000E+00
P(S=P) Contraction coefficients            R   N=         107
  0.00000000E+00  0.00000000E+00  0.00000000E+00  0.00000000E+00  0.00000000E+00
  0.00000000E+00  6.89990666E-02  3.16423961E-01  7.44308291E-01  1.00000000E+00
  0.00000000E+00  0.00000000E+00  0.00000000E+00  0.00000000E+00  0.00000000E+00
  0.00000000E+00  0.00000000E+00  0.00000000E+00  0.00000000E+00  0.00000000E+00
  0.00000000E+00  0.00000000E+00  6.89990666E-02  3.16423961E-01  7.44308291E-01
  1.00000000E+00  0.00000000E+00  0.00000000E+00  0.00000000E+00  0.00000000E+00
  0.00000000E+00  0.00000000E+00  0.00000000E+00  6.89990666E-02  3.16423961E-01
  7.44308291E-01  1.00000000E+00  0.00000000E+00  0.00000000E+00  0.00000000E+00
  0.00000000E+00  0.00000000E+00  0.00000000E+00  0.00000000E+00  6.89990666E-02
  3.16423961E-01  7.44308291E-01  1.00000000E+00  0.00000000E+00  0.00000000E+00
  0.00000000E+00  0.00000000E+00  0.00000000E+00  0.00000000E+00  0.00000000E+00
  0.00000000E+00  0.00000000E+00  0.00000000E+00  0.00000000E+00  0.00000000E+00
  6.89990666E-02  3.16423961E-01  7.44308291E-01  1.00000000E+00  0.00000000E+00
  0.00000000E+00  0.00000000E+00  0.00000000E+00  0.00000000E+00  0.00000000E+00
  0.00000000E+00  0.00000000E+00  0.00000000E+00  0.00000000E+00  0.00000000E+00
  0.00000000E+00  6.89990666E-02  3.16423961E-01  7.44308291E-01  1.00000000E+00
  0.00000000E+00  0.00000000E+00  0.00000000E+00  0.00000000E+00  0.00000000E+00
  0.00000000E+00  0.00000000E+00  0.00000000E+00  0.00000000E+00  0.00000000E+00
  0.00000000E+00  0.00000000E+00  6.89990666E-02  3.16423961E-01  7.44308291E-01
  1.00000000E+00  0.00000000E+00  0.00000000E+00  0.00000000E+00  0.00000000E+00
  0.00000000E+00  0.00000000E+00  0.00000000E+00  0.00000000E+00  0.00000000E+00
  0.00000000E+00  0.00000000E+00
Coordinates of each shell                  R   N=         138
 -1.46706705E+00 -1.46290356E+00  1.41924614E+00 -1.46706705E+00 -1.46290356E+00
  1.41924614E+00 -1.46706705E+00 -1.46290356E+00  1.41924614E+00 -1.46706705E+00
 -1.46290356E+00  1.41924614E+00 -2.25726181E+00 -2.72368103E+00  2.83067955E+00
 -2.25726181E+00 -2.72368103E+00  2.83067955E+00 -2.25726181E+00 -2.72368103E+00
  2.83067955E+00 -1.46706705E+00  1.44344613E+00  1.28590769E+00 -1.46706705E+00
  1.44344613E+00  1.28590769E+00 -1.46706705E+00  1.44344613E+00  1.28590769E+00
 -1.46706705E+00  1.44344613E+00  1.28590769E+00 -1.46706705E+00  1.44344613E+00
 -1.28590769E+00 -1.46706705E+00  1.44344613E+00 -1.28590769E+00 -1.46706705E+00
  1.44344613E+00 -1.28590769E+00 -1.46706705E+00  1.44344613E+00 -1.28590769E+00
 -1.46706705E+00 -1.46290356E+00 -1.41924614E+00 -1.46706705E+00 -1.46290356E+00
 -1.41924614E+00 -1.46706705E+00 -1.46290356E+00 -1.41924614E+00 -1.46706705E+00
 -1.46290356E+00 -1.41924614E+00 -2.25726181E+00 -2.72368103E+00 -2.83067955E+00
 -2.25726181E+00 -2.72368103E+00 -2.83067955E+00 -2.25726181E+00 -2.72368103E+00
 -2.83067955E+00  8.93735028E-01  2.43261156E+00  6.72084248E-25  8.93735028E-01
  2.43261156E+00  6.72084248E-25  8.93735028E-01  2.43261156E+00  6.72084248E-25
  8.93735028E-01  2.43261156E+00  6.72084248E-25  1.40142692E+00  4.41707827E+00
  1.03397577E-24  1.40142692E+00  4.41707827E+00  1.03397577E-24  1.40142692E+00
  4.41707827E+00  1.03397577E-24  1.01549234E+00 -1.97051342E+00 -6.20385459E-25
  1.01549234E+00 -1.97051342E+00 -6.20385459E-25  1.01549234E+00 -1.97051342E+00
 -6.20385459E-25  1.01549234E+00 -1.97051342E+00 -6.20385459E-25  1.77187681E+00
 -3.88291803E+00 -1.44756607E-24  1.77187681E+00 -3.88291803E+00 -1.44756607E-24
  1.77187681E+00 -3.88291803E+00 -1.44756607E-24  2.83366474E+00  2.89410022E-01
  0.00000000E+00  2.83366474E+00  2.89410022E-01  0.00000000E+00  2.83366474E+00
  2.89410022E-01  0.00000000E+00  2.83366474E+00  2.89410022E-01  0.00000000E+00
  4.04673821E+00  3.18821006E-01 -1.67978021E+00  4.04673821E+00  3.18821006E-01
 -1.67978021E+00  4.04673821E+00  3.18821006E-01 -1.67978021E+00  4.04673821E+00
  3.18821006E-01  1.67978021E+00  4.04673821E+00  3.18821006E-01  1.67978021E+00
  4.04673821E+00  3.18821006E-01  1.67978021E+00
Num ILSW                                   I              100
ILSW                                       I   N=         100
           0           1           0           0           2           0
           0           0           0           0         402          -1
           5           0           0           0           2           0
           0           0           1           0           1           0
           1           0           0           0           0           0
           0           0      100000           0          -1           0
           0           0           0           0           0           0
           0           0           0           1           0           0
           0 -2000000000           1           0           0           0
           0           0           4          52           0           0
           0           0           5           0           0           0
           0           0           0           0           0           1
           0           0           0           0           0           0
           0           0           0           0           0           0
           0           0           0           0           0           0
           0           0           0           0           0           0
           0           0           0           0
Num RLSW                                   I               52
RLSW                                       R   N=          52
  8.00000000E-01  7.20000000E-01  1.00000000E+00  8.10000000E-01  2.00000000E-01
  0.00000000E+00  0.00000000E+00  1.00000000E+00  0.00000000E+00  0.00000000E+00
  0.00000000E+00  0.00000000E+00  1.00000000E+00  0.00000000E+00  0.00000000E+00
  0.00000000E+00  0.00000000E+00  1.00000000E+00  0.00000000E+00  0.00000000E+00
  0.00000000E+00  0.00000000E+00  1.00000000E+00  0.00000000E+00  0.00000000E+00
  0.00000000E+00  0.00000000E+00  1.00000000E+00  0.00000000E+00  0.00000000E+00
  0.00000000E+00  0.00000000E+00  1.00000000E+00  0.00000000E+00  0.00000000E+00
  0.00000000E+00  0.00000000E+00  0.00000000E+00  1.00000000E+00  1.00000000E+00
  0.00000000E+00  1.00000000E+00  0.00000000E+00  0.00000000E+00  0.00000000E+00
  0.00000000E+00  0.00000000E+00  0.00000000E+00  0.00000000E+00  0.00000000E+00
  0.00000000E+00  0.00000000E+00
MxBond                                     I                4
NBond                                      I   N=          13
           4           1           3           3           4           1
           4           1           4           1           4           1
           1
IBond                                      I   N=          52
           2           3           5           9           1           0
           0           0           1           4           7           0
           3           5           7           0           1           4
           6           9           5           0           0           0
           3           4           8          11           7           0
           0           0           1           5          10          11
           9           0           0           0           7           9
          12          13          11           0           0           0
          11           0           0           0
RBond                                      R   N=          52
  1.00000000E+00  1.00000000E+00  1.00000000E+00  1.00000000E+00  1.00000000E+00
  0.00000000E+00  0.00000000E+00  0.00000000E+00  1.00000000E+00  2.00000000E+00
  1.00000000E+00  0.00000000E+00  2.00000000E+00  1.00000000E+00  1.00000000E+00
  0.00000000E+00  1.00000000E+00  1.00000000E+00  1.00000000E+00  1.00000000E+00
  1.00000000E+00  0.00000000E+00  0.00000000E+00  0.00000000E+00  1.00000000E+00
  1.00000000E+00  1.00000000E+00  1.00000000E+00  1.00000000E+00  0.00000000E+00
  0.00000000E+00  0.00000000E+00  1.00000000E+00  1.00000000E+00  1.00000000E+00
  1.00000000E+00  1.00000000E+00  0.00000000E+00  0.00000000E+00  0.00000000E+00
  1.00000000E+00  1.00000000E+00  1.00000000E+00  1.00000000E+00  1.00000000E+00
  0.00000000E+00  0.00000000E+00  0.00000000E+00  1.00000000E+00  0.00000000E+00
  0.00000000E+00  0.00000000E+00
Virial Ratio                               R      2.009420007621581E+00
SCF Energy                                 R     -2.701216870731930E+02
Total Energy                               R     -2.701216870731930E+02
RMS Force                                  R      1.080807119935876E-04
RMS Density                                R      7.485780673208022E-09
NImag                                      I                0
Job Status                                 I                1
Nuclear derivative order                   I                2
External E-field                           R   N=          35
  0.00000000E+00  0.00000000E+00  0.00000000E+00  0.00000000E+00  0.00000000E+00
  0.00000000E+00  0.00000000E+00  0.00000000E+00  0.00000000E+00  0.00000000E+00
  0.00000000E+00  0.00000000E+00  0.00000000E+00  0.00000000E+00  0.00000000E+00
  0.00000000E+00  0.00000000E+00  0.00000000E+00  0.00000000E+00  0.00000000E+00
  0.00000000E+00  0.00000000E+00  0.00000000E+00  0.00000000E+00  0.00000000E+00
  0.00000000E+00  0.00000000E+00  0.00000000E+00  0.00000000E+00  0.00000000E+00
  0.00000000E+00  0.00000000E+00  0.00000000E+00  0.00000000E+00  0.00000000E+00
IOpCl                                      I                0
IROHF                                      I                0
Alpha Orbital Energies                     R   N=         135
 -1.02198383E+01 -1.02183680E+01 -1.02147553E+01 -1.02144926E+01 -1.01975804E+01
 -1.01921284E+01 -1.01913563E+01 -9.65187946E-01 -7.98758046E-01 -7.46444323E-01
 -6.20387011E-01 -5.82737064E-01 -5.67922216E-01 -5.15051125E-01 -4.65567144E-01
 -4.55368912E-01 -4.23730899E-01 -4.15672573E-01 -3.68914709E-01 -3.28102610E-01
 -3.05522733E-01 -2.79794450E-01 -2.75247473E-01 -2.24030360E-01 -6.70765125E-02
  9.62287565E-02  1.04572313E-01  1.24841133E-01  1.33833312E-01  1.45600996E-01
  1.55530117E-01  1.60720861E-01  1.84154748E-01  1.88154381E-01  1.97525074E-01
  2.28539646E-01  2.47098296E-01  2.50449334E-01  3.17519803E-01  3.53406710E-01
  3.59121916E-01  4.77570412E-01  5.01218480E-01  5.30706349E-01  5.45507956E-01
  5.53851710E-01  5.65042632E-01  5.81604913E-01  5.86717910E-01  6.02752185E-01
  6.19391142E-01  6.35054805E-01  6.88002519E-01  6.97697960E-01  7.15327507E-01
  7.24271166E-01  7.58274162E-01  7.71259699E-01  7.99029058E-01  7.99531687E-01
  8.06226326E-01  8.25209856E-01  8.43920975E-01  8.78557832E-01  8.84329044E-01
  9.13459853E-01  9.72036046E-01  1.08590033E+00  1.11213227E+00  1.20135560E+00
  1.23650121E+00  1.25577763E+00  1.36949101E+00  1.42707754E+00  1.44520062E+00
  1.51595526E+00  1.52615535E+00  1.60875996E+00  1.61889299E+00  1.62888236E+00
  1.69943773E+00  1.73694920E+00  1.76941699E+00  1.81626787E+00  1.83827346E+00
  1.87948545E+00  1.89599972E+00  1.91191843E+00  1.92475736E+00  1.99142734E+00
  1.99591332E+00  2.01446421E+00  2.07864425E+00  2.16705894E+00  2.19394424E+00
  2.26641943E+00  2.26955245E+00  2.29284749E+00  2.29499926E+00  2.33127191E+00
  2.36404782E+00  2.36576401E+00  2.40925865E+00  2.41426461E+00  2.42479392E+00
  2.46174807E+00  2.48799595E+00  2.50489755E+00  2.52018881E+00  2.53871864E+00
  2.56245409E+00  2.62086829E+00  2.64679514E+00  2.69571075E+00  2.70322686E+00
  2.75861993E+00  2.77775107E+00  2.86522768E+00  2.91661205E+00  2.93201141E+00
  3.00430770E+00  3.01361945E+00  3.21453965E+00  3.26556761E+00  3.42996459E+00
  3.44948775E+00  3.45567700E+00  3.58962294E+00  4.25256356E+00  4.38412760E+00
  4.39887455E+00  4.46274838E+00  4.71697075E+00  4.73212240E+00  4.81451064E+00
Alpha MO coefficients                      R   N=       18225
 -4.35942917E-04 -1.63847978E-04  4.09375676E-05 -1.40244111E-04  6.69954444E-05
 -6.46890941E-04 -3.62458368E-04  3.21188239E-04 -1.91444997E-04  1.17640588E-05
 -3.01275242E-05 -5.08356402E-05  1.83610926E-05 -2.71325235E-05 -5.69662691E-06
  6.32944321E-05  2.20917045E-04  4.33949011E-05  9.98521585E-06  4.96242867E-07
  4.15345292E-03  1.30575672E-04  8.67459648E-05 -8.42896264E-06  5.28196711E-06
  5.24032621E-03  2.53345230E-03  6.16886256E-04 -5.34822328E-04 -2.75791986E-04
 -2.08440278E-04 -2.95516609E-04 -1.40874937E-04  1.72867009E-04  6.55623205E-05
  4.15345292E-03  1.30575672E-04  8.67459648E-05 -8.42896264E-06 -5.28196711E-06
  5.24032621E-03  2.53345230E-03  6.16886256E-04  5.34822328E-04 -2.75791986E-04
 -2.08440278E-04 -2.95516609E-04 -1.40874937E-04 -1.72867009E-04 -6.55623205E-05
 -4.35942917E-04 -1.63847978E-04  4.09375676E-05 -1.40244111E-04 -6.69954444E-05
 -6.46890941E-04 -3.62458368E-04  3.21188239E-04  1.91444997E-04  1.17640588E-05
 -3.01275242E-05 -5.08356402E-05  1.83610926E-05  2.71325235E-05  5.69662691E-06
  6.32944321E-05  2.20917045E-04  4.33949011E-05  9.98521585E-06 -4.96242867E-07
  9.93114702E-01  5.01196609E-02 -6.71618109E-04 -6.61123263E-04  0.00000000E+00
 -2.16093758E-02  3.26489816E-03  6.08081422E-03  0.00000000E+00 -8.80755484E-03
 -8.44975321E-03 -8.82581377E-03  2.00413338E-04  0.00000000E+00  0.00000000E+00
 -5.51060596E-04  3.07759148E-04 -3.53386128E-05  2.83437975E-04  0.00000000E+00
 -3.80602495E-04 -2.28808570E-04 -2.58959168E-05 -4.97546144E-05  0.00000000E+00
 -7.67452133E-04 -1.23162683E-03 -3.79032842E-04  0.00000000E+00 -4.85232004E-05
  1.63838453E-04 -3.80474565E-05 -1.02808042E-04  0.00000000E+00  0.00000000E+00
 -3.19955063E-05  3.01784308E-04  9.36108175E-05  8.63834525E-06  0.00000000E+00
  4.72303983E-03 -1.86936267E-04 -1.41397722E-06  7.57540411E-05  0.00000000E+00
  6.95978230E-03 -3.22587231E-03  6.99211382E-04  0.00000000E+00 -2.28524890E-04
 -4.21833781E-04 -1.55476288E-04  1.25896355E-04  0.00000000E+00  0.00000000E+00
 -2.36845183E-04  3.48890964E-04  4.45738858E-05  4.77590454E-05  6.47591005E-05
 -2.36845183E-04  3.48890964E-04  4.45738858E-05  4.77590454E-05 -6.47591005E-05
  2.95640043E-02  1.54751516E-03  1.19534512E-04  5.26778036E-05 -9.78950795E-05
  4.28582866E-03  2.00611709E-03 -8.32815214E-04 -4.53999995E-05 -4.83440103E-04
 -3.27560441E-04 -4.70121121E-04  1.29634686E-04  1.59294411E-04 -1.19387806E-04
 -2.76565624E-04 -4.22082207E-04 -1.19760409E-04  8.22666979E-06  1.27263963E-05
  1.73801869E-05 -3.12561141E-04  9.97782565E-05  2.48563596E-07  1.85664699E-05
  3.99282582E-04 -7.63062371E-05 -4.85389894E-04 -2.67095257E-04  2.25698379E-05
  1.91976394E-05 -4.12147119E-05 -1.25852957E-04 -6.12678908E-05  8.43600667E-05
  1.73801869E-05 -3.12561141E-04  9.97782565E-05  2.48563596E-07 -1.85664699E-05
  3.99282582E-04 -7.63062371E-05 -4.85389894E-04  2.67095257E-04  2.25698379E-05
  1.91976394E-05 -4.12147119E-05 -1.25852957E-04  6.12678908E-05 -8.43600667E-05
  2.95640043E-02  1.54751516E-03  1.19534512E-04  5.26778036E-05  9.78950795E-05
  4.28582866E-03  2.00611709E-03 -8.32815214E-04  4.53999995E-05 -4.83440103E-04
 -3.27560441E-04 -4.70121121E-04  1.29634686E-04 -1.59294411E-04  1.19387806E-04
 -2.76565624E-04 -4.22082207E-04 -1.19760409E-04  8.22666979E-06 -1.27263963E-05
  3.27966664E-04 -2.35782294E-04 -1.45052518E-05  9.38449163E-05  0.00000000E+00
 -9.93993355E-04 -9.93611379E-04 -1.63455515E-04  0.00000000E+00 -4.79303419E-05
  1.67890664E-04 -6.85519561E-05  8.57227572E-05  0.00000000E+00  0.00000000E+00
  1.03452680E-05  5.05460976E-04  7.07100821E-05 -2.71942452E-06  0.00000000E+00
  9.92238677E-01  5.01854116E-02 -8.06530869E-04  3.24352495E-04  0.00000000E+00
 -2.03111945E-02  3.59631406E-03 -3.89607302E-03  0.00000000E+00 -8.75581271E-03
 -8.44192886E-03 -8.84640550E-03 -2.31867110E-04  0.00000000E+00  0.00000000E+00
 -4.61926205E-04  9.50350369E-04  8.00364911E-06 -3.31396478E-04  0.00000000E+00
  4.83439560E-03 -1.71894463E-04  4.37212685E-05 -3.83773964E-05  0.00000000E+00
  5.77389931E-03 -2.78990625E-03 -6.82181110E-04  0.00000000E+00 -2.07376224E-04
 -4.63838191E-04 -1.86493132E-04 -1.15814229E-04  0.00000000E+00  0.00000000E+00
 -2.00913507E-04  3.21246575E-04  4.31677902E-05 -4.57392357E-05  6.67718114E-05
 -2.00913507E-04  3.21246575E-04  4.31677902E-05 -4.57392357E-05 -6.67718114E-05
  7.01675038E-01  3.60004208E-02  4.11626872E-04  3.01115898E-04 -8.21318216E-04
 -1.29974831E-02 -3.80278459E-03 -3.80895183E-03  3.36801683E-03 -6.13197661E-03
 -6.12564016E-03 -6.21420524E-03  1.40172259E-04 -4.42581729E-05 -2.19698729E-04
 -6.70494944E-04 -8.27342264E-04  5.38750206E-06 -1.52607437E-04  2.28676367E-04
  2.76286871E-03 -4.42419659E-04  1.99450374E-05 -2.22581793E-04  1.95422069E-05
  6.20440525E-03  9.48896799E-04 -2.60272298E-03 -7.11277283E-04 -2.14950933E-04
 -3.23948373E-04 -1.73509297E-04 -5.38888838E-06 -8.48060984E-06  1.48360556E-04
  2.76286871E-03 -4.42419659E-04  1.99450374E-05 -2.22581793E-04 -1.95422069E-05
  6.20440525E-03  9.48896799E-04 -2.60272298E-03  7.11277283E-04 -2.14950933E-04
 -3.23948373E-04 -1.73509297E-04 -5.38888838E-06  8.48060984E-06 -1.48360556E-04
  7.01675038E-01  3.60004208E-02  4.11626872E-04  3.01115898E-04  8.21318216E-04
 -1.29974831E-02 -3.80278459E-03 -3.80895183E-03 -3.36801683E-03 -6.13197661E-03
 -6.12564016E-03 -6.21420524E-03  1.40172259E-04  4.42581729E-05  2.19698729E-04
 -6.70494944E-04 -8.27342264E-04  5.38750206E-06 -1.52607437E-04 -2.28676367E-04
  5.23580244E-04 -8.92664446E-05  2.33062384E-04  9.10887329E-05  0.00000000E+00
 -2.62671423E-03 -4.09269948E-06  1.24234669E-03  0.00000000E+00 -2.80055951E-05
 -4.81576236E-05 -8.40680843E-05  3.99029535E-05  0.00000000E+00  0.00000000E+00
 -9.18053956E-06 -3.25569186E-05 -1.03934632E-05 -4.05706173E-05  0.00000000E+00
 -4.20009245E-02 -2.19472685E-03 -2.67358898E-04 -3.60540495E-05  0.00000000E+00
  1.01312017E-02 -3.01791717E-03  2.21562444E-03  0.00000000E+00 -1.03813886E-04
  3.85008096E-04  1.18537345E-04  6.43108496E-05  0.00000000E+00  0.00000000E+00
 -2.04603095E-04  2.71610414E-04  4.32838644E-05 -7.41165437E-06  0.00000000E+00
 -6.90364160E-04 -3.43626380E-04  1.78237154E-04  2.16038967E-04  0.00000000E+00
  3.87079662E-04 -4.76694304E-04  5.59812217E-04  0.00000000E+00 -9.62542932E-05
 -1.12420983E-04 -2.23284756E-04 -8.06502524E-05  0.00000000E+00  0.00000000E+00
 -1.42701342E-06  1.48184152E-04  1.07026932E-05 -2.38704642E-06  6.68790304E-05
 -1.42701342E-06  1.48184152E-04  1.07026932E-05 -2.38704642E-06 -6.68790304E-05
  7.02349797E-01  3.57099988E-02  4.12089454E-04  2.10986634E-04 -5.66522188E-04
 -2.20331969E-02 -2.23677588E-03 -3.77282639E-03  7.05623533E-03 -6.06003961E-03
 -6.08435327E-03 -5.65167595E-03  1.11994555E-04 -1.48685242E-04 -2.54169068E-04
 -4.11431701E-04 -3.42938112E-04 -1.63350776E-04 -2.12507098E-04  3.11752158E-05
  2.66460761E-03 -2.05144266E-04 -1.53740166E-05 -1.15167509E-05 -2.31618722E-05
  9.60481376E-03  6.69035100E-04 -2.97292664E-03 -1.94038906E-03 -1.93276550E-04
 -4.54886462E-04 -2.58661392E-04 -1.97302602E-05 -2.15956333E-05 -1.46550555E-04
 -2.66460761E-03  2.05144266E-04  1.53740166E-05  1.15167509E-05 -2.31618722E-05
 -9.60481376E-03 -6.69035100E-04  2.97292664E-03 -1.94038906E-03  1.93276550E-04
  4.54886462E-04  2.58661392E-04  1.97302602E-05 -2.15956333E-05 -1.46550555E-04
 -7.02349797E-01 -3.57099988E-02 -4.12089454E-04 -2.10986634E-04 -5.66522188E-04
  2.20331969E-02  2.23677588E-03  3.77282639E-03  7.05623533E-03  6.06003961E-03
  6.08435327E-03  5.65167595E-03 -1.11994555E-04 -1.48685242E-04 -2.54169068E-04
  4.11431701E-04  3.42938112E-04  1.63350776E-04  2.12507098E-04  3.11752158E-05
  0.00000000E+00  0.00000000E+00  0.00000000E+00  0.00000000E+00 -2.34838802E-04
  0.00000000E+00  0.00000000E+00  0.00000000E+00 -3.48761215E-04  0.00000000E+00
  0.00000000E+00  0.00000000E+00  0.00000000E+00  4.59288088E-05  3.27679801E-05
  0.00000000E+00  0.00000000E+00  0.00000000E+00  0.00000000E+00  3.66670108E-05
  0.00000000E+00  0.00000000E+00  0.00000000E+00  0.00000000E+00  1.48894301E-04
  0.00000000E+00  0.00000000E+00  0.00000000E+00  2.54348959E-03  0.00000000E+00
  0.00000000E+00  0.00000000E+00  0.00000000E+00  1.03571604E-04  4.23533576E-05
  0.00000000E+00  0.00000000E+00  0.00000000E+00  0.00000000E+00 -1.15515254E-04
  0.00000000E+00  0.00000000E+00  0.00000000E+00  0.00000000E+00 -7.96586675E-05
  0.00000000E+00  0.00000000E+00  0.00000000E+00  3.15070169E-04  0.00000000E+00
  0.00000000E+00  0.00000000E+00  0.00000000E+00 -4.87782658E-05  4.02370867E-05
 -3.42526367E-06  3.75169526E-04 -4.67826572E-05 -4.00402477E-05 -8.50248773E-06
  3.42526367E-06 -3.75169526E-04  4.67826572E-05  4.00402477E-05 -8.50248773E-06
  2.31416173E-04 -2.44528352E-04 -1.10824174E-04 -2.44809745E-05  5.01455837E-05
  4.89845125E-04  2.05368600E-04 -9.56811797E-05 -1.72613741E-04 -9.56622582E-05
 -8.41321167E-05 -1.14628542E-04 -1.46940981E-05 -1.92223760E-05  5.61000711E-05
  2.81042870E-05  1.74393364E-05  9.80495050E-06  2.87629794E-05 -2.52575824E-05
 -1.00667679E-03 -3.54531875E-04 -1.12673132E-04  1.15716052E-05  4.09129661E-05
  3.80418219E-04  1.71008077E-04  1.38030958E-04 -8.76721409E-05 -3.51681322E-05
 -8.69367413E-05 -7.64640849E-05 -1.78790420E-05 -1.95129755E-05 -4.21710791E-05
 -1.00667679E-03 -3.54531875E-04 -1.12673132E-04  1.15716052E-05 -4.09129661E-05
  3.80418219E-04  1.71008077E-04  1.38030958E-04  8.76721409E-05 -3.51681322E-05
 -8.69367413E-05 -7.64640849E-05 -1.78790420E-05  1.95129755E-05  4.21710791E-05
  2.31416173E-04 -2.44528352E-04 -1.10824174E-04 -2.44809745E-05 -5.01455837E-05
  4.89845125E-04  2.05368600E-04 -9.56811797E-05  1.72613741E-04 -9.56622582E-05
 -8.41321167E-05 -1.14628542E-04 -1.46940981E-05  1.92223760E-05 -5.61000711E-05
  2.81042870E-05  1.74393364E-05  9.80495050E-06  2.87629794E-05  2.52575824E-05
 -4.98502817E-03 -4.52009344E-04 -1.32793402E-05  6.84000037E-05  0.00000000E+00
  5.01272798E-03  1.90070842E-03 -2.10824147E-03  0.00000000E+00 -2.01247638E-04
 -3.22114056E-04 -1.01855961E-04  1.60653090E-04  0.00000000E+00  0.00000000E+00
 -7.24327497E-05  4.53916489E-05 -1.31270836E-04  2.56238451E-06  0.00000000E+00
 -5.12191170E-03 -4.40228955E-04 -2.25458493E-05 -5.85967696E-05  0.00000000E+00
  4.98586950E-03  1.99597998E-03  2.14986484E-03  0.00000000E+00 -1.97499831E-04
 -3.37185731E-04 -9.66364405E-05 -1.42626219E-04  0.00000000E+00  0.00000000E+00
 -1.02026755E-04 -5.38882942E-05 -1.20085433E-04 -1.37376963E-05  0.00000000E+00
  9.93059545E-01  5.02275439E-02 -9.82185530E-05 -3.89351811E-05  0.00000000E+00
 -2.06749299E-02  2.65629249E-03  1.74413430E-04  0.00000000E+00 -8.75499212E-03
 -8.99853680E-03 -8.54806824E-03 -3.96065668E-06  0.00000000E+00  0.00000000E+00
 -4.04907888E-05  2.55112842E-03  3.10996185E-05 -2.20540806E-06 -2.65196241E-04
 -4.04907888E-05  2.55112842E-03  3.10996185E-05 -2.20540806E-06  2.65196241E-04
 -3.08668242E-03 -7.28443354E-04 -4.93640935E-05  1.55029731E-04  1.50412992E-04
  5.35613101E-03  1.23434533E-03  2.88472547E-03 -1.33229078E-03 -1.60054016E-04
 -2.70335322E-04 -1.40559660E-04  5.48660716E-05 -2.49208639E-05 -1.32847721E-04
  1.35847939E-05  7.25363915E-04 -7.61200020E-06 -7.71794277E-05 -5.06385851E-05
  7.02253573E-01  3.62390531E-02  5.74836163E-04 -4.16909171E-04 -9.40586190E-04
 -1.42237729E-02 -3.73386971E-03  2.69479032E-03  2.68509571E-03 -6.14297722E-03
 -6.26327340E-03 -6.26073477E-03  3.63356861E-05  8.36108336E-05 -6.24398061E-05
  7.02253573E-01  3.62390531E-02  5.74836163E-04 -4.16909171E-04  9.40586190E-04
 -1.42237729E-02 -3.73386971E-03  2.69479032E-03 -2.68509571E-03 -6.14297722E-03
 -6.26327340E-03 -6.26073477E-03  3.63356861E-05 -8.36108336E-05  6.24398061E-05
 -3.08668242E-03 -7.28443354E-04 -4.93640935E-05  1.55029731E-04 -1.50412992E-04
  5.35613101E-03  1.23434533E-03  2.88472547E-03  1.33229078E-03 -1.60054016E-04
 -2.70335322E-04 -1.40559660E-04  5.48660716E-05  2.49208639E-05  1.32847721E-04
  1.35847939E-05  7.25363915E-04 -7.61200020E-06 -7.71794277E-05  5.06385851E-05
 -6.18943514E-03 -6.04223841E-04 -1.24272971E-04  5.12112865E-05  0.00000000E+00
  1.01781762E-02 -3.07840992E-03 -3.20055383E-03  0.00000000E+00 -5.73417606E-04
 -4.47018299E-08 -2.99436576E-04 -1.32237610E-04  0.00000000E+00  0.00000000E+00
 -1.90382862E-04  5.28978156E-04  9.48555970E-05  1.69276284E-05  0.00000000E+00
  3.07683308E-05 -3.61362047E-04  2.38014975E-04 -4.15850017E-05  0.00000000E+00
 -2.19529638E-03  2.29360181E-06  2.94547754E-05  0.00000000E+00 -3.62296567E-05
  1.12779403E-04 -1.13929227E-04 -1.49743958E-04  0.00000000E+00  0.00000000E+00
  3.09232171E-05  4.91200376E-04 -7.52982270E-06 -7.31320856E-06  0.00000000E+00
  1.21454458E-03 -3.87590475E-04  1.71235240E-04 -1.92831351E-04  0.00000000E+00
  1.12349515E-04 -4.05692915E-04 -3.80252354E-04  0.00000000E+00 -3.86076324E-05
 -1.50874029E-04 -2.50721531E-04  5.97229807E-05  0.00000000E+00  0.00000000E+00
 -1.46423524E-05  1.41694567E-04  1.84765665E-05 -1.99708110E-07  6.47212459E-05
 -1.46423524E-05  1.41694567E-04  1.84765665E-05 -1.99708110E-07 -6.47212459E-05
 -2.95125074E-03 -5.66077957E-04 -5.52277464E-05 -6.71961755E-05  1.18347511E-05
  8.83945998E-03  9.80987037E-04  3.42144502E-03 -2.83593030E-03 -1.59979933E-04
 -3.98396263E-04 -1.39471001E-04  2.09611113E-05 -3.02627569E-05  1.20123129E-04
  3.40103354E-05  8.30813434E-04  6.56967035E-05 -4.82654674E-05 -4.07655964E-05
  7.02379095E-01  3.59646900E-02  4.83980578E-04 -2.50955241E-04 -1.11477442E-03
 -2.43490173E-02 -1.93070619E-03  3.36306376E-03  7.10619248E-03 -6.17627309E-03
 -6.28625986E-03 -5.68054031E-03  5.04681958E-05 -1.03938638E-05 -2.68383174E-05
 -7.02379095E-01 -3.59646900E-02 -4.83980578E-04  2.50955241E-04 -1.11477442E-03
  2.43490173E-02  1.93070619E-03 -3.36306376E-03  7.10619248E-03  6.17627309E-03
  6.28625986E-03  5.68054031E-03 -5.04681958E-05 -1.03938638E-05 -2.68383174E-05
  2.95125074E-03  5.66077957E-04  5.52277464E-05  6.71961755E-05  1.18347511E-05
 -8.83945998E-03 -9.80987037E-04 -3.42144502E-03 -2.83593030E-03  1.59979933E-04
  3.98396263E-04  1.39471001E-04 -2.09611113E-05 -3.02627569E-05  1.20123129E-04
 -3.40103354E-05 -8.30813434E-04 -6.56967035E-05  4.82654674E-05 -4.07655964E-05
  0.00000000E+00  0.00000000E+00  0.00000000E+00  0.00000000E+00  9.49611725E-05
  0.00000000E+00  0.00000000E+00  0.00000000E+00  1.94227040E-03  0.00000000E+00
  0.00000000E+00  0.00000000E+00  0.00000000E+00  1.26233012E-04  4.82099310E-08
  0.00000000E+00  0.00000000E+00  0.00000000E+00  0.00000000E+00 -1.05368137E-04
  0.00000000E+00  0.00000000E+00  0.00000000E+00  0.00000000E+00 -2.18056175E-04
  0.00000000E+00  0.00000000E+00  0.00000000E+00 -4.88166936E-04  0.00000000E+00
  0.00000000E+00  0.00000000E+00  0.00000000E+00  1.76694627E-05  3.65190781E-05
  0.00000000E+00  0.00000000E+00  0.00000000E+00  0.00000000E+00  4.33601301E-05
  0.00000000E+00  0.00000000E+00  0.00000000E+00  0.00000000E+00 -1.05161396E-04
  0.00000000E+00  0.00000000E+00  0.00000000E+00  9.30102343E-04  0.00000000E+00
  0.00000000E+00  0.00000000E+00  0.00000000E+00 -1.00857754E-04 -1.89237669E-05
  4.89525182E-05  5.93279103E-04 -5.92632342E-05  3.13861131E-05 -2.25394412E-05
 -4.89525182E-05 -5.93279103E-04  5.92632342E-05 -3.13861131E-05 -2.25394412E-05
 -8.59675268E-02  1.63586996E-01  3.84421479E-02  4.46075688E-02 -7.77413909E-02
  7.79317534E-02  4.94279371E-03  6.85183146E-03 -1.24725836E-02 -5.71331689E-03
  5.77979006E-04  2.94019563E-03  1.40302939E-03 -7.03978612E-03 -5.55068398E-03
  2.08237489E-02  4.62736799E-03  8.27677224E-04  1.30893989E-03 -1.47665828E-03
 -9.49896109E-02  1.76157890E-01  4.54279084E-02 -4.43206257E-02 -9.46072418E-02
  8.68487010E-02  6.59029603E-03 -7.34649221E-03 -1.02619004E-02 -5.85886194E-03
 -3.53832849E-04  2.99969437E-03 -1.21216140E-03 -8.27992543E-03  4.24856421E-03
 -9.49896109E-02  1.76157890E-01  4.54279084E-02 -4.43206257E-02  9.46072418E-02
  8.68487010E-02  6.59029603E-03 -7.34649221E-03  1.02619004E-02 -5.85886194E-03
 -3.53832849E-04  2.99969437E-03 -1.21216140E-03  8.27992543E-03 -4.24856421E-03
 -8.59675268E-02  1.63586996E-01  3.84421479E-02  4.46075688E-02  7.77413909E-02
  7.79317534E-02  4.94279371E-03  6.85183146E-03  1.24725836E-02 -5.71331689E-03
  5.77979006E-04  2.94019563E-03  1.40302939E-03  7.03978612E-03  5.55068398E-03
  2.08237489E-02  4.62736799E-03  8.27677224E-04  1.30893989E-03  1.47665828E-03
 -7.50308135E-02  1.41785854E-01 -5.93756015E-02 -6.00288580E-02  0.00000000E+00
  9.05201764E-02 -3.51657544E-03 -2.15845198E-02  0.00000000E+00  3.26783154E-03
  8.06406174E-04 -8.85289424E-03  5.72542323E-03  0.00000000E+00  0.00000000E+00
  2.00775739E-02  5.35238711E-03 -1.05314438E-03 -2.24850900E-03  0.00000000E+00
 -7.66806375E-02  1.38565161E-01 -6.30828129E-02  4.60387761E-02  0.00000000E+00
  1.03997792E-01 -1.46436338E-02  2.77180860E-02  0.00000000E+00  5.23018337E-03
 -2.94987420E-05 -8.59829241E-03 -4.70233796E-03  0.00000000E+00  0.00000000E+00
  2.19027850E-02  9.43477163E-03 -1.19678662E-03  2.14352974E-03  0.00000000E+00
 -4.33780308E-02  8.31021288E-02 -4.61196575E-02 -6.25853970E-04  0.00000000E+00
  2.32064612E-02  1.29716560E-02 -9.41396002E-04  0.00000000E+00  3.74656820E-03
  5.92333855E-04 -4.43863837E-03 -1.46361145E-04  0.00000000E+00  0.00000000E+00
  1.55040146E-02 -4.21411683E-03 -1.80238585E-03 -5.28231578E-06  1.21493178E-03
  1.55040146E-02 -4.21411683E-03 -1.80238585E-03 -5.28231578E-06 -1.21493178E-03
  8.61173245E-02 -1.73323033E-01 -4.90081011E-02  4.89747831E-02  8.27753116E-02
 -1.24332249E-01 -5.03857952E-03  3.79235474E-03  1.04685935E-02  2.08572690E-03
  1.20793638E-02 -5.76957014E-03  2.58441488E-03  8.51796836E-03 -2.80423426E-03
 -4.08684658E-02 -8.11369209E-03 -2.16621236E-03 -1.57727055E-03  3.66540559E-03
 -7.19056097E-02  1.44204550E-01  6.30355441E-02  6.82274642E-02 -9.86813456E-02
  8.84804205E-02  3.91374971E-03  1.36811276E-03 -8.67254544E-03  4.32895298E-04
 -1.36157487E-02  5.33706334E-03  4.49184674E-03 -8.87306957E-03 -5.46865674E-03
 -7.19056097E-02  1.44204550E-01  6.30355441E-02  6.82274642E-02  9.86813456E-02
  8.84804205E-02  3.91374971E-03  1.36811276E-03  8.67254544E-03  4.32895298E-04
 -1.36157487E-02  5.33706334E-03  4.49184674E-03  8.87306957E-03  5.46865674E-03
  8.61173245E-02 -1.73323033E-01 -4.90081011E-02  4.89747831E-02 -8.27753116E-02
 -1.24332249E-01 -5.03857952E-03  3.79235474E-03 -1.04685935E-02  2.08572690E-03
  1.20793638E-02 -5.76957014E-03  2.58441488E-03 -8.51796836E-03  2.80423426E-03
 -4.08684658E-02 -8.11369209E-03 -2.16621236E-03 -1.57727055E-03 -3.66540559E-03
 -1.10748159E-01  2.23790789E-01 -8.65600661E-02 -3.05650220E-02  0.00000000E+00
  1.66961301E-01 -1.72770228E-02 -6.66334955E-03  0.00000000E+00  4.93805659E-03
 -5.49266566E-03 -1.07302733E-02  5.43484855E-03  0.00000000E+00  0.00000000E+00
  5.39691046E-02  1.16261079E-02 -1.97333744E-03 -5.37059888E-03  0.00000000E+00
  9.59616369E-02 -1.93048062E-01  1.00522448E-01  1.43202471E-02  0.00000000E+00
 -1.39139060E-01  1.87068782E-02  8.18623110E-03  0.00000000E+00 -8.61750469E-03
  9.69140927E-03  7.38647604E-03  2.87142529E-03  0.00000000E+00  0.00000000E+00
 -5.33835662E-02 -1.04072375E-02  3.00406732E-03 -5.00672044E-03  0.00000000E+00
 -1.68311542E-02  3.21870346E-02 -1.13693110E-02  5.68242195E-02  0.00000000E+00
  2.16407342E-02 -9.07951442E-04  1.10055979E-02  0.00000000E+00  9.79377787E-04
 -1.14021864E-03 -1.43806260E-03 -9.37293522E-03  0.00000000E+00  0.00000000E+00
  8.42326007E-03  1.24737088E-03 -6.32682334E-04  4.84602479E-04  7.38010294E-04
  8.42326007E-03  1.24737088E-03 -6.32682334E-04  4.84602479E-04 -7.38010294E-04
  3.69745129E-02 -7.37341719E-02  4.09963165E-02 -4.22639951E-02  3.00836031E-02
 -6.76637153E-02  1.32981362E-03 -9.28556288E-03  1.06458336E-02  9.18843769E-03
 -4.11120165E-03 -2.77195393E-03  1.02088322E-04 -2.17636351E-03  5.24677983E-03
 -1.56906490E-02 -6.00652531E-03  5.63621208E-04 -9.80510546E-04  7.65893633E-04
  5.55266848E-02 -1.11325966E-01  2.73352308E-02  3.56818277E-02  6.52123761E-02
 -8.41095041E-02 -2.15091289E-04  4.73407718E-03  1.08359016E-02  9.84499938E-03
 -8.12232960E-04 -4.05473574E-03 -1.11177555E-03 -5.92331371E-04 -3.04492311E-03
  5.55266848E-02 -1.11325966E-01  2.73352308E-02  3.56818277E-02 -6.52123761E-02
 -8.41095041E-02 -2.15091289E-04  4.73407718E-03 -1.08359016E-02  9.84499938E-03
 -8.12232960E-04 -4.05473574E-03 -1.11177555E-03  5.92331371E-04  3.04492311E-03
  3.69745129E-02 -7.37341719E-02  4.09963165E-02 -4.22639951E-02 -3.00836031E-02
 -6.76637153E-02  1.32981362E-03 -9.28556288E-03 -1.06458336E-02  9.18843769E-03
 -4.11120165E-03 -2.77195393E-03  1.02088322E-04  2.17636351E-03 -5.24677983E-03
 -1.56906490E-02 -6.00652531E-03  5.63621208E-04 -9.80510546E-04 -7.65893633E-04
 -5.38439375E-02  1.00594772E-01  1.12082476E-01 -4.66586220E-02  0.00000000E+00
  1.04770686E-01  9.18569022E-03 -2.35970217E-02  0.00000000E+00 -4.36116372E-03
  6.88527780E-03 -5.91434623E-03 -1.13824531E-02  0.00000000E+00  0.00000000E+00
  3.10582867E-02  1.53796806E-02  9.77690580E-04 -2.98221101E-03  0.00000000E+00
 -8.19215806E-02  1.57040943E-01  9.16784664E-02  5.09567023E-02  0.00000000E+00
  1.54716319E-01  2.12645947E-03  2.29237156E-02  0.00000000E+00 -4.10693516E-03
  5.58172926E-03 -8.29074735E-03  9.34239993E-03  0.00000000E+00  0.00000000E+00
  5.18009561E-02  2.19292223E-02 -3.67923956E-04  4.99702297E-03  0.00000000E+00
 -1.63569769E-01  3.18759917E-01 -3.08404274E-02 -1.06486919E-02  0.00000000E+00
  2.58949378E-01  1.79536019E-03 -2.92864845E-03  0.00000000E+00 -4.47500845E-03
 -3.38878086E-03 -9.33290824E-03  1.18296269E-03  0.00000000E+00  0.00000000E+00
  1.00955181E-01  2.55915817E-02 -6.16388210E-03 -2.77745079E-04  7.97915122E-03
  1.00955181E-01  2.55915817E-02 -6.16388210E-03 -2.77745079E-04 -7.97915122E-03
 -1.23033603E-01  2.45582180E-01  1.07769762E-02  2.33476097E-02  1.10040006E-01
  2.83107535E-01  1.70493159E-02  1.64899141E-02 -1.74112266E-03 -4.52236753E-03
  4.30141645E-03 -1.58219421E-02  2.53114341E-03 -4.99638100E-03 -3.24928461E-03
  1.27920052E-01  6.97097247E-02  4.21550154E-03  6.64757448E-03 -4.82483476E-03
 -6.77134623E-02  1.33168336E-01  1.89369625E-02 -7.73456063E-02  6.09792830E-02
  1.45099965E-01  7.75741338E-03 -1.56360725E-02  4.14081842E-03 -2.38383865E-03
  8.87370499E-03 -1.37629921E-02 -8.39989480E-04 -1.05942605E-03 -3.75742116E-03
  6.77134623E-02 -1.33168336E-01 -1.89369625E-02  7.73456063E-02  6.09792830E-02
 -1.45099965E-01 -7.75741338E-03  1.56360725E-02  4.14081842E-03  2.38383865E-03
 -8.87370499E-03  1.37629921E-02  8.39989480E-04 -1.05942605E-03 -3.75742116E-03
  1.23033603E-01 -2.45582180E-01 -1.07769762E-02 -2.33476097E-02  1.10040006E-01
 -2.83107535E-01 -1.70493159E-02 -1.64899141E-02 -1.74112266E-03  4.52236753E-03
 -4.30141645E-03  1.58219421E-02 -2.53114341E-03 -4.99638100E-03 -3.24928461E-03
 -1.27920052E-01 -6.97097247E-02 -4.21550154E-03 -6.64757448E-03 -4.82483476E-03
  0.00000000E+00  0.00000000E+00  0.00000000E+00  0.00000000E+00  6.36250116E-02
  0.00000000E+00  0.00000000E+00  0.00000000E+00  1.58519696E-02  0.00000000E+00
  0.00000000E+00  0.00000000E+00  0.00000000E+00 -6.02465890E-03 -6.01460732E-03
  0.00000000E+00  0.00000000E+00  0.00000000E+00  0.00000000E+00  1.04395036E-03
  0.00000000E+00  0.00000000E+00  0.00000000E+00  0.00000000E+00  1.20705842E-01
  0.00000000E+00  0.00000000E+00  0.00000000E+00  2.96270037E-02  0.00000000E+00
  0.00000000E+00  0.00000000E+00  0.00000000E+00 -1.37607070E-02  5.43608206E-03
  0.00000000E+00  0.00000000E+00  0.00000000E+00  0.00000000E+00  2.19319007E-03
  0.00000000E+00  0.00000000E+00  0.00000000E+00  0.00000000E+00  4.79014587E-02
  0.00000000E+00  0.00000000E+00  0.00000000E+00  1.99078440E-02  0.00000000E+00
  0.00000000E+00  0.00000000E+00  0.00000000E+00 -2.92905097E-03 -8.44367708E-04
 -1.64560267E-02 -7.61107628E-03  1.15700522E-03  1.37353241E-04 -4.11781264E-04
  1.64560267E-02  7.61107628E-03 -1.15700522E-03 -1.37353241E-04 -4.11781264E-04
  2.26294958E-02 -4.60009217E-02  9.29160448E-02 -1.25060593E-01 -2.75418967E-03
 -5.81904855E-02  2.35189475E-02 -3.77139597E-02  3.63303665E-03  8.70755587E-03
 -5.71179721E-03 -1.20682742E-03 -2.97629132E-03 -7.21245182E-03  9.79492601E-03
 -4.29386860E-03 -2.95854257E-03  1.95406195E-03 -1.35802434E-03 -5.36949924E-04
  1.93773405E-02 -3.79898558E-02  8.54326380E-02  1.38416681E-01 -5.84552393E-03
 -4.03050838E-02  1.67808315E-02  2.86377154E-02  2.31187297E-03  7.48685418E-03
 -5.56467034E-03 -4.11362651E-04  3.13758139E-03 -7.17704916E-03 -1.03069532E-02
  1.93773405E-02 -3.79898558E-02  8.54326380E-02  1.38416681E-01  5.84552393E-03
 -4.03050838E-02  1.67808315E-02  2.86377154E-02 -2.31187297E-03  7.48685418E-03
 -5.56467034E-03 -4.11362651E-04  3.13758139E-03  7.17704916E-03  1.03069532E-02
  2.26294958E-02 -4.60009217E-02  9.29160448E-02 -1.25060593E-01  2.75418967E-03
 -5.81904855E-02  2.35189475E-02 -3.77139597E-02 -3.63303665E-03  8.70755587E-03
 -5.71179721E-03 -1.20682742E-03 -2.97629132E-03  7.21245182E-03 -9.79492601E-03
 -4.29386860E-03 -2.95854257E-03  1.95406195E-03 -1.35802434E-03  5.36949924E-04
 -8.07101311E-02  1.73130911E-01 -9.18886765E-02  1.00574337E-01  0.00000000E+00
  1.72015619E-01 -2.85778012E-02  3.52698996E-02  0.00000000E+00 -3.81636984E-03
 -4.59997725E-03 -5.67737102E-03  6.01631767E-03  0.00000000E+00  0.00000000E+00
  1.04786560E-01  4.83351477E-02 -3.08634876E-03 -6.38402898E-03  0.00000000E+00
 -9.11089483E-02  1.90825478E-01 -5.27132566E-02 -1.37540301E-01  0.00000000E+00
  1.96817601E-01 -2.58207139E-02 -4.66896519E-02  0.00000000E+00 -4.15501132E-03
 -3.83279121E-03 -6.19073556E-03 -3.84975908E-03  0.00000000E+00  0.00000000E+00
  1.31167747E-01  6.73106604E-02 -4.41620459E-03  7.28752046E-03  0.00000000E+00
  9.03413791E-02 -1.87286545E-01 -9.20497048E-02 -1.15496133E-02  0.00000000E+00
 -1.74091079E-01 -3.46260711E-02 -5.64400201E-03  0.00000000E+00  4.56003381E-03
  1.26035405E-02 -2.38993133E-03  9.81002229E-05  0.00000000E+00  0.00000000E+00
 -1.00661995E-01 -4.84574262E-02  3.18617983E-03 -4.61107099E-05 -6.37568434E-03
 -1.00661995E-01 -4.84574262E-02  3.18617983E-03 -4.61107099E-05  6.37568434E-03
 -6.33611841E-02  1.33130342E-01 -7.15774719E-02 -8.98727524E-02  8.06625977E-03
  1.43188637E-01 -2.05040193E-02 -2.95069146E-02  3.81196212E-03 -9.17045343E-03
 -6.67673304E-03  5.57987324E-03  1.66511946E-03  1.67632785E-03  2.60910489E-03
  9.90445811E-02  4.98821189E-02  1.73537941E-03  3.48780439E-03 -5.39843626E-03
  4.05117563E-02 -8.82992916E-02  7.94346037E-03  5.60932759E-03  8.99161965E-02
 -7.05673577E-02  2.36426804E-03  2.33847145E-03  1.97745242E-02  7.27381073E-03
  7.99525736E-03 -6.56057073E-03  5.58332341E-03  9.98880608E-04 -2.58945895E-03
  4.05117563E-02 -8.82992916E-02  7.94346037E-03  5.60932759E-03 -8.99161965E-02
 -7.05673577E-02  2.36426804E-03  2.33847145E-03 -1.97745242E-02  7.27381073E-03
  7.99525736E-03 -6.56057073E-03  5.58332341E-03 -9.98880608E-04  2.58945895E-03
 -6.33611841E-02  1.33130342E-01 -7.15774719E-02 -8.98727524E-02 -8.06625977E-03
  1.43188637E-01 -2.05040193E-02 -2.95069146E-02 -3.81196212E-03 -9.17045343E-03
 -6.67673304E-03  5.57987324E-03  1.66511946E-03 -1.67632785E-03 -2.60910489E-03
  9.90445811E-02  4.98821189E-02  1.73537941E-03  3.48780439E-03  5.39843626E-03
 -9.65056571E-02  1.98953388E-01  1.45031226E-01  1.14765363E-01  0.00000000E+00
  1.98339338E-01  3.60731067E-02  3.84404070E-02  0.00000000E+00 -7.79163529E-03
  1.10917884E-03 -6.03220903E-03 -4.90907593E-03  0.00000000E+00  0.00000000E+00
  1.56480276E-01  8.26546784E-02 -3.29602789E-04 -9.94459275E-03  0.00000000E+00
  8.46035261E-02 -1.69502478E-01 -1.24862136E-01  3.82438857E-03  0.00000000E+00
 -1.98350709E-01 -2.51724731E-02 -1.57934256E-02  0.00000000E+00  9.79288077E-03
 -5.52742657E-03  8.95409148E-03  2.96390691E-03  0.00000000E+00  0.00000000E+00
 -1.01549748E-01 -6.23236857E-02  2.22346063E-04 -6.32744656E-03  0.00000000E+00
 -7.06096607E-03  1.25509316E-02  2.70002760E-02  1.74191684E-01  0.00000000E+00
  3.08145838E-02 -1.06850264E-03  5.96136527E-02  0.00000000E+00 -1.52966289E-03
  1.83970458E-04  1.21465379E-03 -1.19692855E-02  0.00000000E+00  0.00000000E+00
  1.45561427E-02  1.05474215E-02 -1.03116891E-04  2.88484251E-03  9.03593042E-04
  1.45561427E-02  1.05474215E-02 -1.03116891E-04  2.88484251E-03 -9.03593042E-04
  1.63405002E-02 -1.92872401E-02  1.34223076E-01  8.44577151E-02 -1.46815129E-01
 -6.87226691E-02  2.77339340E-02  2.17641320E-02 -2.84148025E-02  3.15686224E-03
 -5.66272540E-03  4.39703424E-03  4.92128657E-03 -7.74897183E-03 -2.09923634E-04
 -1.18483978E-01 -8.49037921E-02 -1.72040342E-03 -4.59694273E-03  4.83106842E-03
  4.24870624E-02 -9.61233007E-02  7.58182325E-02 -7.07081276E-02  4.60679361E-02
 -8.95255194E-02  3.48776227E-02 -2.49681559E-02 -1.37656137E-04  6.97838198E-03
  4.47053582E-03 -5.25929798E-03 -8.46081683E-03 -5.81098352E-03  1.00590461E-02
  4.24870624E-02 -9.61233007E-02  7.58182325E-02 -7.07081276E-02 -4.60679361E-02
 -8.95255194E-02  3.48776227E-02 -2.49681559E-02  1.37656137E-04  6.97838198E-03
  4.47053582E-03 -5.25929798E-03 -8.46081683E-03  5.81098352E-03 -1.00590461E-02
  1.63405002E-02 -1.92872401E-02  1.34223076E-01  8.44577151E-02  1.46815129E-01
 -6.87226691E-02  2.77339340E-02  2.17641320E-02  2.84148025E-02  3.15686224E-03
 -5.66272540E-03  4.39703424E-03  4.92128657E-03  7.74897183E-03  2.09923634E-04
 -1.18483978E-01 -8.49037921E-02 -1.72040342E-03 -4.59694273E-03 -4.83106842E-03
 -2.82011039E-02  5.23167515E-02  8.67409443E-02 -8.96710079E-02  0.00000000E+00
  6.68327535E-02  2.38758860E-02 -5.89347772E-02  0.00000000E+00 -1.13476124E-02
  9.39052328E-03 -3.65357799E-03  3.57251905E-04  0.00000000E+00  0.00000000E+00
 -2.90882176E-03  1.09270665E-02  1.42914801E-03  9.88379859E-05  0.00000000E+00
  9.99702609E-03 -2.05839466E-02 -1.71754145E-01  2.03299070E-01  0.00000000E+00
  2.74047226E-02 -6.55407200E-02  1.10328897E-01  0.00000000E+00  3.47910430E-03
  1.58799464E-05 -2.79512602E-03 -7.49468747E-03  0.00000000E+00  0.00000000E+00
 -1.42935192E-01 -8.52106836E-02  1.55567852E-03 -7.31507921E-03  0.00000000E+00
  2.15308541E-02 -3.85476061E-02 -1.70586515E-01  7.74904610E-02  0.00000000E+00
 -9.32976528E-02 -3.60876751E-02  3.55030903E-02  0.00000000E+00  7.58188210E-03
  1.61674453E-04 -5.97443022E-03 -3.15811112E-03  0.00000000E+00  0.00000000E+00
 -7.09825017E-02 -5.12846937E-02 -1.59860982E-04  1.55488752E-03 -4.10743617E-03
 -7.09825017E-02 -5.12846937E-02 -1.59860982E-04  1.55488752E-03  4.10743617E-03
  3.87074231E-02 -8.62319341E-02  6.38728285E-02  1.57755311E-01 -8.19464651E-02
 -6.47375666E-02  2.69967313E-02  7.51825142E-02 -3.48684849E-02  2.44630921E-03
  7.59591298E-03 -1.45965576E-03  5.36625043E-04  4.41902113E-03  8.53883854E-03
 -1.47497506E-01 -9.93943114E-02 -2.71717934E-03 -3.26419404E-03  5.00657421E-03
 -8.20117000E-02  1.68874802E-01  7.18057550E-02 -4.54883976E-03  7.16004145E-02
  2.13139768E-01  3.17930411E-02  8.05728474E-03  1.72815978E-02  4.13919625E-03
 -1.68518861E-03 -1.63969065E-02  1.58001455E-04 -4.66985997E-04 -5.83976523E-04
  8.20117000E-02 -1.68874802E-01 -7.18057550E-02  4.54883976E-03  7.16004145E-02
 -2.13139768E-01 -3.17930411E-02 -8.05728474E-03  1.72815978E-02 -4.13919625E-03
  1.68518861E-03  1.63969065E-02 -1.58001455E-04 -4.66985997E-04 -5.83976523E-04
 -3.87074231E-02  8.62319341E-02 -6.38728285E-02 -1.57755311E-01 -8.19464651E-02
  6.47375666E-02 -2.69967313E-02 -7.51825142E-02 -3.48684849E-02 -2.44630921E-03
 -7.59591298E-03  1.45965576E-03 -5.36625043E-04  4.41902113E-03  8.53883854E-03
  1.47497506E-01  9.93943114E-02  2.71717934E-03  3.26419404E-03  5.00657421E-03
  0.00000000E+00  0.00000000E+00  0.00000000E+00  0.00000000E+00  2.05763892E-01
  0.00000000E+00  0.00000000E+00  0.00000000E+00  8.23618433E-02  0.00000000E+00
  0.00000000E+00  0.00000000E+00  0.00000000E+00 -1.04099343E-02 -1.17636807E-02
  0.00000000E+00  0.00000000E+00  0.00000000E+00  0.00000000E+00  3.90289745E-03
  0.00000000E+00  0.00000000E+00  0.00000000E+00  0.00000000E+00  2.61678842E-02
  0.00000000E+00  0.00000000E+00  0.00000000E+00  7.92247269E-03  0.00000000E+00
  0.00000000E+00  0.00000000E+00  0.00000000E+00  6.55056609E-03  9.02693925E-03
  0.00000000E+00  0.00000000E+00  0.00000000E+00  0.00000000E+00  1.33313562E-04
  0.00000000E+00  0.00000000E+00  0.00000000E+00  0.00000000E+00  2.05168223E-01
  0.00000000E+00  0.00000000E+00  0.00000000E+00  9.81920839E-02  0.00000000E+00
  0.00000000E+00  0.00000000E+00  0.00000000E+00  1.93944465E-03  2.89078582E-03
 -9.46183584E-02 -6.42792902E-02  3.75818382E-03 -2.09208166E-04 -1.33792307E-03
  9.46183584E-02  6.42792902E-02 -3.75818382E-03  2.09208166E-04 -1.33792307E-03
  1.40718341E-02 -1.64310024E-02  3.88908143E-02  7.45746128E-02 -2.25020426E-01
 -1.96925761E-02  3.90017359E-03  2.25039268E-02 -6.67427814E-02 -1.14379578E-03
 -7.05723784E-04  8.40179993E-03 -8.89432700E-03 -6.84808710E-04  8.88601178E-04
 -1.38284347E-01 -1.14376077E-01 -3.48673792E-03 -5.09888833E-03  3.56318615E-03
 -7.57280504E-03  1.45035811E-02 -1.07583014E-01 -1.31279822E-02 -5.34211846E-02
  2.48508698E-02 -2.96227679E-02  8.46249066E-03 -2.53972612E-02 -8.69037837E-03
  5.49468123E-03  3.32779124E-03  4.34400453E-03  8.70138626E-03  6.71502306E-03
 -7.57280504E-03  1.45035811E-02 -1.07583014E-01 -1.31279822E-02  5.34211846E-02
  2.48508698E-02 -2.96227679E-02  8.46249066E-03  2.53972612E-02 -8.69037837E-03
  5.49468123E-03  3.32779124E-03  4.34400453E-03 -8.70138626E-03 -6.71502306E-03
  1.40718341E-02 -1.64310024E-02  3.88908143E-02  7.45746128E-02  2.25020426E-01
 -1.96925761E-02  3.90017359E-03  2.25039268E-02  6.67427814E-02 -1.14379578E-03
 -7.05723784E-04  8.40179993E-03 -8.89432700E-03  6.84808710E-04 -8.88601178E-04
 -1.38284347E-01 -1.14376077E-01 -3.48673792E-03 -5.09888833E-03 -3.56318615E-03
  2.85201388E-03 -9.58534167E-03  6.03731179E-02  2.58612243E-01  0.00000000E+00
 -3.50042778E-02  3.41512485E-02  9.34788997E-02  0.00000000E+00  2.36751419E-03
 -1.69160315E-03 -2.34300760E-03  3.46679107E-05  0.00000000E+00  0.00000000E+00
  1.47898041E-01  1.12951909E-01 -1.33911523E-03 -6.60635509E-03  0.00000000E+00
 -4.84185302E-03  2.67137990E-02 -8.55454142E-02 -1.12074737E-01  0.00000000E+00
 -6.49951747E-03  5.78304453E-05 -6.48578223E-02  0.00000000E+00  1.13097147E-02
 -6.80779045E-03 -5.20961672E-03 -4.84299965E-03  0.00000000E+00  0.00000000E+00
  4.84171522E-02  1.95732112E-02 -2.05290025E-03  1.53948808E-03  0.00000000E+00
 -2.63072832E-03  3.19461986E-03  2.26705524E-01  1.86864743E-02  0.00000000E+00
  1.04049583E-02  9.01234042E-02  1.43185133E-02  0.00000000E+00 -6.40587013E-03
 -6.73405486E-04  8.36075202E-03  1.33760790E-03  0.00000000E+00  0.00000000E+00
  8.03734799E-02  6.01420370E-02  1.04755198E-03  3.80896253E-04  4.07608988E-03
  8.03734799E-02  6.01420370E-02  1.04755198E-03  3.80896253E-04 -4.07608988E-03
  1.96162829E-03 -1.38015207E-02 -5.44863614E-02  1.91174964E-01  1.10158773E-01
  2.14805001E-02 -1.59146440E-02  8.97874538E-02  3.66460374E-02  6.73674181E-04
  8.39485724E-03 -8.19858620E-03 -9.77387195E-04  6.23002404E-03 -6.48508679E-03
 -1.52601893E-02 -4.80728476E-03 -1.12378567E-03  2.33807070E-03  2.46550277E-03
 -8.27868128E-03  8.79051030E-03 -8.95987667E-02 -1.63404663E-01  1.31023784E-01
  2.54598520E-02 -2.95623885E-02 -3.94523899E-02  3.89590082E-02 -2.12226337E-03
  9.92692831E-03 -7.56268206E-03  8.62904258E-04  9.67137901E-03  6.38424089E-03
 -8.27868128E-03  8.79051030E-03 -8.95987667E-02 -1.63404663E-01 -1.31023784E-01
  2.54598520E-02 -2.95623885E-02 -3.94523899E-02 -3.89590082E-02 -2.12226337E-03
  9.92692831E-03 -7.56268206E-03  8.62904258E-04 -9.67137901E-03 -6.38424089E-03
  1.96162829E-03 -1.38015207E-02 -5.44863614E-02  1.91174964E-01 -1.10158773E-01
  2.14805001E-02 -1.59146440E-02  8.97874538E-02 -3.66460374E-02  6.73674181E-04
  8.39485724E-03 -8.19858620E-03 -9.77387195E-04 -6.23002404E-03  6.48508679E-03
 -1.52601893E-02 -4.80728476E-03 -1.12378567E-03  2.33807070E-03 -2.46550277E-03
 -2.48378022E-02  3.66220940E-02  1.92481293E-01  1.48740723E-01  0.00000000E+00
  7.99866066E-02  6.68186517E-02  2.25345812E-02  0.00000000E+00 -1.63662144E-02
  1.33790053E-02 -9.14643865E-04  5.93010124E-04  0.00000000E+00  0.00000000E+00
  1.50559469E-01  1.33382150E-01  8.68765110E-04 -5.91174879E-03  0.00000000E+00
 -3.39971570E-02  6.41500449E-02  2.08587603E-01 -8.49997990E-03  0.00000000E+00
  1.01205650E-01  8.47323118E-02 -4.90812759E-04  0.00000000E+00 -1.50669902E-02
  1.00336753E-02 -1.00395130E-03 -5.84976595E-03  0.00000000E+00  0.00000000E+00
  9.80504817E-02  7.70329065E-02  1.54631568E-03  4.53563233E-03  0.00000000E+00
  2.68103644E-02 -5.11703374E-02 -1.68917416E-01 -4.90700398E-02  0.00000000E+00
 -9.72328609E-02 -6.02488212E-02 -1.70473776E-02  0.00000000E+00 -4.09123885E-03
  1.56793427E-02 -7.39034540E-03  3.03281792E-03  0.00000000E+00  0.00000000E+00
 -9.04758958E-02 -6.62255096E-02 -5.94782879E-04 -7.83070749E-04 -4.58062334E-03
 -9.04758958E-02 -6.62255096E-02 -5.94782879E-04 -7.83070749E-04  4.58062334E-03
 -5.55541546E-04  3.30190797E-03  4.15245976E-02 -1.43930665E-01  1.16780851E-02
 -3.24812494E-02  1.97519181E-02 -6.91328280E-02  9.64845160E-03  6.39169118E-03
 -9.71609136E-03  2.30324674E-03 -5.09969385E-05 -4.76174601E-04 -5.50981248E-03
  5.27664640E-02  4.26788157E-02  2.22308567E-03 -5.16528921E-04 -2.08526041E-03
  7.13837756E-02 -1.53248800E-01  7.03212620E-03  5.18266632E-02 -7.69217664E-02
 -1.79863759E-01  4.66891184E-03 -6.18480184E-04 -2.97664714E-02  3.14228787E-03
 -3.47484412E-03  1.26095672E-02 -2.00153770E-03  1.38409724E-03  2.76078011E-03
 -7.13837756E-02  1.53248800E-01 -7.03212620E-03 -5.18266632E-02 -7.69217664E-02
  1.79863759E-01 -4.66891184E-03  6.18480184E-04 -2.97664714E-02 -3.14228787E-03
  3.47484412E-03 -1.26095672E-02  2.00153770E-03  1.38409724E-03  2.76078011E-03
  5.55541546E-04 -3.30190797E-03 -4.15245976E-02  1.43930665E-01  1.16780851E-02
  3.24812494E-02 -1.97519181E-02  6.91328280E-02  9.64845160E-03 -6.39169118E-03
  9.71609136E-03 -2.30324674E-03  5.09969385E-05 -4.76174601E-04 -5.50981248E-03
 -5.27664640E-02 -4.26788157E-02 -2.22308567E-03  5.16528921E-04 -2.08526041E-03
  0.00000000E+00  0.00000000E+00  0.00000000E+00  0.00000000E+00 -5.94717603E-03
  0.00000000E+00  0.00000000E+00  0.00000000E+00  3.33910110E-03  0.00000000E+00
  0.00000000E+00  0.00000000E+00  0.00000000E+00  1.42560312E-02 -2.39455352E-03
  0.00000000E+00  0.00000000E+00  0.00000000E+00  0.00000000E+00 -1.75624098E-04
  0.00000000E+00  0.00000000E+00  0.00000000E+00  0.00000000E+00  1.48724558E-01
  0.00000000E+00  0.00000000E+00  0.00000000E+00  8.31635773E-02  0.00000000E+00
  0.00000000E+00  0.00000000E+00  0.00000000E+00  1.02306335E-03  4.00148494E-03
  0.00000000E+00  0.00000000E+00  0.00000000E+00  0.00000000E+00  3.12701306E-03
  0.00000000E+00  0.00000000E+00  0.00000000E+00  0.00000000E+00  3.57186575E-01
  0.00000000E+00  0.00000000E+00  0.00000000E+00  1.42041262E-01  0.00000000E+00
  0.00000000E+00  0.00000000E+00  0.00000000E+00  1.45394501E-02 -2.32695132E-03
 -1.85266465E-01 -1.61295370E-01  6.43945149E-03  5.87209164E-04 -2.06100007E-03
  1.85266465E-01  1.61295370E-01 -6.43945149E-03 -5.87209164E-04 -2.06100007E-03
 -1.10179791E-02  1.95470054E-02  5.73966040E-02 -1.97827354E-02  4.35439350E-02
  7.15880484E-02  3.47885094E-02  1.91556699E-02  1.50959756E-02  5.08812789E-03
 -5.95309331E-03 -8.10385778E-04  6.04990941E-03 -5.86209585E-03 -2.80090601E-04
  2.88886435E-02  2.84005810E-02  1.20964461E-03  6.51725383E-04 -4.29090308E-05
  2.30886964E-04  1.17638776E-03 -1.06202324E-02  8.05980356E-02  3.87625093E-02
 -3.55952154E-02 -1.45212268E-02  5.45906995E-02  2.11063199E-02 -3.80221882E-03
  4.23487465E-03 -1.69252626E-03  8.52946552E-04  2.43853928E-03 -8.36093312E-03
  2.30886964E-04  1.17638776E-03 -1.06202324E-02  8.05980356E-02 -3.87625093E-02
 -3.55952154E-02 -1.45212268E-02  5.45906995E-02 -2.11063199E-02 -3.80221882E-03
  4.23487465E-03 -1.69252626E-03  8.52946552E-04 -2.43853928E-03  8.36093312E-03
 -1.10179791E-02  1.95470054E-02  5.73966040E-02 -1.97827354E-02 -4.35439350E-02
  7.15880484E-02  3.47885094E-02  1.91556699E-02 -1.50959756E-02  5.08812789E-03
 -5.95309331E-03 -8.10385778E-04  6.04990941E-03  5.86209585E-03  2.80090601E-04
  2.88886435E-02  2.84005810E-02  1.20964461E-03  6.51725383E-04  4.29090308E-05
  2.47275921E-02 -6.53001324E-02 -1.60610941E-01  2.75161161E-01  0.00000000E+00
 -5.39050174E-02 -1.01049570E-01  7.65476812E-02  0.00000000E+00 -4.31065617E-03
  5.50381875E-03  1.78229336E-03  5.39015834E-03  0.00000000E+00  0.00000000E+00
  1.22995136E-01  1.34994728E-01 -4.64737541E-03 -2.45247869E-03  0.00000000E+00
 -1.94306817E-02  5.26291354E-02  1.94349758E-02  3.35742743E-01  0.00000000E+00
  5.20593684E-02  4.61387516E-02  1.16869511E-01  0.00000000E+00  8.09237922E-03
 -1.50698606E-02  4.20146280E-03  1.09871978E-02  0.00000000E+00  0.00000000E+00
 -1.96486297E-01 -2.07330212E-01  4.23838132E-03 -3.41420705E-03  0.00000000E+00
 -3.22356906E-03  5.85197269E-03  3.42073394E-02 -3.34614634E-01  0.00000000E+00
  2.57987819E-03  1.07663178E-02 -1.37478675E-01  0.00000000E+00  4.61214310E-04
 -3.05204412E-03  1.57806848E-03  1.88380182E-02  0.00000000E+00  0.00000000E+00
  1.48624797E-02  1.61718057E-02  2.22947274E-04 -6.28222780E-03  7.43794287E-04
  1.48624797E-02  1.61718057E-02  2.22947274E-04 -6.28222780E-03 -7.43794287E-04
 -2.67591318E-03  7.21207866E-03  1.99894847E-01  1.07366794E-01  1.81132739E-01
  1.74977088E-02  1.09322391E-01  5.83579191E-02  1.02303788E-01  2.15287553E-03
  7.79759442E-03 -9.85575296E-03  2.18716505E-03 -9.48060110E-03  2.87844287E-03
 -9.02252603E-03 -9.37159519E-03  3.98917010E-03  1.34325188E-03  4.65209708E-03
 -2.03081649E-02  4.64569626E-02  1.24971132E-01 -6.90185376E-02  1.75796622E-01
  6.73922361E-02  5.85431468E-02 -1.70297717E-02  8.13460093E-02  3.38229446E-04
  5.65594572E-03 -7.81434673E-03 -6.21378109E-03 -5.48086496E-03 -4.40206415E-03
 -2.03081649E-02  4.64569626E-02  1.24971132E-01 -6.90185376E-02 -1.75796622E-01
  6.73922361E-02  5.85431468E-02 -1.70297717E-02 -8.13460093E-02  3.38229446E-04
  5.65594572E-03 -7.81434673E-03 -6.21378109E-03  5.48086496E-03  4.40206415E-03
 -2.67591318E-03  7.21207866E-03  1.99894847E-01  1.07366794E-01 -1.81132739E-01
  1.74977088E-02  1.09322391E-01  5.83579191E-02 -1.02303788E-01  2.15287553E-03
  7.79759442E-03 -9.85575296E-03  2.18716505E-03  9.48060110E-03 -2.87844287E-03
 -9.02252603E-03 -9.37159519E-03  3.98917010E-03  1.34325188E-03 -4.65209708E-03
  1.20562489E-02 -3.53307700E-02 -8.67571185E-02  3.28509704E-02  0.00000000E+00
 -1.38309821E-02 -3.12776439E-02 -9.18818363E-03  0.00000000E+00 -5.66492208E-05
 -8.13511371E-03  9.89236729E-03  7.82606365E-03  0.00000000E+00  0.00000000E+00
 -1.31252931E-02  5.15589032E-05 -1.56158617E-03  2.30128473E-04  0.00000000E+00
  9.25328786E-03 -2.77903371E-02 -1.74765379E-01 -1.15020798E-01  0.00000000E+00
 -7.33115957E-03 -8.15884505E-02 -3.47971800E-02  0.00000000E+00 -2.56038519E-03
 -5.96764195E-03  1.20086788E-02 -1.32273325E-02  0.00000000E+00  0.00000000E+00
  2.02915054E-02  3.27001786E-02 -3.36789753E-03 -9.68067883E-04  0.00000000E+00
  2.84817173E-02 -6.82736997E-02  2.53035465E-01  8.22801542E-02  0.00000000E+00
 -1.31919970E-01  1.05140989E-01  3.90749611E-02  0.00000000E+00  1.73152726E-03
 -1.15663319E-02  1.11700581E-02 -2.20021943E-03  0.00000000E+00  0.00000000E+00
  7.92490545E-02  1.06989276E-01  2.36635695E-03  1.56542907E-03  3.62270821E-03
  7.92490545E-02  1.06989276E-01  2.36635695E-03  1.56542907E-03 -3.62270821E-03
 -2.70680250E-02  6.38090427E-02  2.54502830E-01  8.84541166E-02 -6.10356267E-02
  8.45374962E-02  1.25210368E-01  6.52931849E-04 -1.34336206E-03  1.47118335E-02
 -2.73441964E-03 -1.25749966E-02 -4.05431041E-03  4.87649853E-03  5.78820273E-03
 -1.24610885E-01 -1.57038726E-01  3.05960376E-03 -2.25808983E-03  3.33328535E-03
  2.46598216E-02 -6.51575257E-02 -1.57900763E-02 -1.15851681E-01 -3.37742077E-02
  3.37911694E-02  2.09245299E-02 -7.37736533E-02 -7.11644810E-02 -5.95018959E-03
  6.09890600E-03  2.97667512E-03 -1.04557037E-02  3.60124035E-04 -1.06695672E-03
 -2.46598216E-02  6.51575257E-02  1.57900763E-02  1.15851681E-01 -3.37742077E-02
 -3.37911694E-02 -2.09245299E-02  7.37736533E-02 -7.11644810E-02  5.95018959E-03
 -6.09890600E-03 -2.97667512E-03  1.04557037E-02  3.60124035E-04 -1.06695672E-03
  2.70680250E-02 -6.38090427E-02 -2.54502830E-01 -8.84541166E-02 -6.10356267E-02
 -8.45374962E-02 -1.25210368E-01 -6.52931849E-04 -1.34336206E-03 -1.47118335E-02
  2.73441964E-03  1.25749966E-02  4.05431041E-03  4.87649853E-03  5.78820273E-03
  1.24610885E-01  1.57038726E-01 -3.05960376E-03  2.25808983E-03  3.33328535E-03
  0.00000000E+00  0.00000000E+00  0.00000000E+00  0.00000000E+00 -1.82799499E-01
  0.00000000E+00  0.00000000E+00  0.00000000E+00 -1.36381159E-01  0.00000000E+00
  0.00000000E+00  0.00000000E+00  0.00000000E+00  7.74814445E-03  1.60774782E-03
  0.00000000E+00  0.00000000E+00  0.00000000E+00  0.00000000E+00 -3.89043347E-03
  0.00000000E+00  0.00000000E+00  0.00000000E+00  0.00000000E+00  3.63145058E-01
  0.00000000E+00  0.00000000E+00  0.00000000E+00  2.02361836E-01  0.00000000E+00
  0.00000000E+00  0.00000000E+00  0.00000000E+00 -2.06701038E-02  7.49762605E-03
  0.00000000E+00  0.00000000E+00  0.00000000E+00  0.00000000E+00  7.72661453E-03
  0.00000000E+00  0.00000000E+00  0.00000000E+00  0.00000000E+00 -9.38168874E-02
  0.00000000E+00  0.00000000E+00  0.00000000E+00 -2.04032767E-02  0.00000000E+00
  0.00000000E+00  0.00000000E+00  0.00000000E+00 -1.10465906E-02 -1.16660104E-02
  6.61475966E-02  8.27076683E-02 -1.46623955E-03  1.59702986E-03  4.69937630E-04
 -6.61475966E-02 -8.27076683E-02  1.46623955E-03 -1.59702986E-03  4.69937630E-04
 -2.00814097E-02  4.61147308E-02 -1.47292566E-01  7.19622009E-02 -9.34559881E-02
  5.73363448E-02 -6.87805451E-02  1.07425144E-02 -6.57992602E-02 -8.72325455E-03
  1.81736809E-04  7.79893855E-03  9.72499005E-03  8.80091404E-03 -7.49171198E-03
 -1.78471993E-03  8.80915569E-04 -4.14975155E-03  2.20803725E-04 -7.51396199E-04
  4.99678451E-02 -8.96350250E-02  2.73460341E-01 -1.33919942E-01 -1.14959208E-02
 -2.01600428E-01  1.52931521E-01 -9.30871264E-02 -1.25355365E-02  6.03867367E-03
  9.44832935E-03 -3.47358034E-03  5.42865080E-03 -2.14536406E-02  1.11946829E-02
  4.99678451E-02 -8.96350250E-02  2.73460341E-01 -1.33919942E-01  1.14959208E-02
 -2.01600428E-01  1.52931521E-01 -9.30871264E-02  1.25355365E-02  6.03867367E-03
  9.44832935E-03 -3.47358034E-03  5.42865080E-03  2.14536406E-02 -1.11946829E-02
 -2.00814097E-02  4.61147308E-02 -1.47292566E-01  7.19622009E-02  9.34559881E-02
  5.73363448E-02 -6.87805451E-02  1.07425144E-02  6.57992602E-02 -8.72325455E-03
  1.81736809E-04  7.79893855E-03  9.72499005E-03 -8.80091404E-03  7.49171198E-03
 -1.78471993E-03  8.80915569E-04 -4.14975155E-03  2.20803725E-04  7.51396199E-04
 -2.96710042E-02  7.45340415E-02 -2.12749480E-01  2.46482245E-02  0.00000000E+00
  1.28021498E-01 -7.55134152E-02 -4.67413348E-03  0.00000000E+00 -7.39338003E-03
  4.92591702E-03  3.10656949E-04  1.73843226E-02  0.00000000E+00  0.00000000E+00
  3.54392236E-02  2.87072598E-02 -3.59937072E-03  9.91642334E-04  0.00000000E+00
  2.98074260E-02 -7.20897657E-02  1.74527263E-01 -6.29281050E-02  0.00000000E+00
 -1.36797773E-01  1.06895108E-01  2.67557154E-02  0.00000000E+00  2.24813645E-03
  7.21361433E-03 -6.99415554E-03 -6.41348719E-03  0.00000000E+00  0.00000000E+00
  6.58359000E-02  1.14519539E-01  2.85461416E-03  1.51813758E-03  0.00000000E+00
  2.01592088E-02 -3.81201235E-02  1.10412375E-01 -1.53016005E-01  0.00000000E+00
 -1.37536611E-01  9.44891373E-02 -1.09309423E-01  0.00000000E+00  2.24710033E-03
 -1.99831901E-03  4.33499301E-03 -8.54097467E-04  0.00000000E+00  0.00000000E+00
  2.69946352E-02  3.12335101E-02  1.36678353E-03 -3.41561487E-03  7.86703775E-04
  2.69946352E-02  3.12335101E-02  1.36678353E-03 -3.41561487E-03 -7.86703775E-04
  1.52885549E-02 -4.39168127E-02  1.19240265E-01 -1.99069256E-01 -1.08526970E-02
 -1.98270665E-02  9.59701254E-02 -1.03209130E-01 -3.91178208E-02  7.36678305E-03
 -8.15488474E-03  3.89312921E-03  1.94359886E-03  1.12129083E-03 -6.36036000E-03
  3.49601671E-02  5.68187698E-02  3.47746249E-03 -3.11731549E-03 -1.12916013E-03
 -4.16510981E-03  3.49017986E-03  1.71195589E-01  2.06524237E-01 -1.49430414E-02
  2.89415626E-02  8.76231939E-02  9.91606749E-02 -1.74877646E-03  1.29949823E-02
 -1.05423002E-02 -2.21249056E-03  2.98206504E-03  2.38050205E-03  5.54465986E-03
  4.16510981E-03 -3.49017986E-03 -1.71195589E-01 -2.06524237E-01 -1.49430414E-02
 -2.89415626E-02 -8.76231939E-02 -9.91606749E-02 -1.74877646E-03 -1.29949823E-02
  1.05423002E-02  2.21249056E-03 -2.98206504E-03  2.38050205E-03  5.54465986E-03
 -1.52885549E-02  4.39168127E-02 -1.19240265E-01  1.99069256E-01 -1.08526970E-02
  1.98270665E-02 -9.59701254E-02  1.03209130E-01 -3.91178208E-02 -7.36678305E-03
  8.15488474E-03 -3.89312921E-03 -1.94359886E-03  1.12129083E-03 -6.36036000E-03
 -3.49601671E-02 -5.68187698E-02 -3.47746249E-03  3.11731549E-03 -1.12916013E-03
  0.00000000E+00  0.00000000E+00  0.00000000E+00  0.00000000E+00  3.26250731E-01
  0.00000000E+00  0.00000000E+00  0.00000000E+00  1.99699537E-01  0.00000000E+00
  0.00000000E+00  0.00000000E+00  0.00000000E+00 -1.94134873E-02 -2.93873199E-03
  0.00000000E+00  0.00000000E+00  0.00000000E+00  0.00000000E+00  7.68040220E-03
  0.00000000E+00  0.00000000E+00  0.00000000E+00  0.00000000E+00  1.57601736E-01
  0.00000000E+00  0.00000000E+00  0.00000000E+00  8.40416178E-02  0.00000000E+00
  0.00000000E+00  0.00000000E+00  0.00000000E+00 -1.06150426E-02 -4.63162404E-03
  0.00000000E+00  0.00000000E+00  0.00000000E+00  0.00000000E+00  4.41135137E-03
  0.00000000E+00  0.00000000E+00  0.00000000E+00  0.00000000E+00 -1.47886064E-01
  0.00000000E+00  0.00000000E+00  0.00000000E+00 -6.64585939E-02  0.00000000E+00
  0.00000000E+00  0.00000000E+00  0.00000000E+00 -2.13052900E-02  3.36809660E-03
  1.13640225E-01  1.35766081E-01 -1.45567745E-03 -6.39571600E-04  7.16453124E-04
 -1.13640225E-01 -1.35766081E-01  1.45567745E-03  6.39571600E-04  7.16453124E-04
 -1.16609235E-02  1.93236683E-02 -1.13982300E-01 -5.63171487E-03 -1.78626459E-01
  1.21757052E-01 -9.01281901E-02  8.81889886E-03 -8.25616131E-02 -3.80645390E-03
 -6.16311162E-03  6.42974295E-03 -1.40240429E-03  7.28818463E-03  2.18518990E-02
 -7.62457801E-02 -1.21646263E-01 -3.82396292E-03 -4.91273839E-04 -3.36899551E-03
 -2.51430217E-02  3.80896291E-02  2.84896026E-02  1.44477210E-01  3.64618125E-01
  1.14692468E-01 -2.54524340E-02  1.08407429E-01  2.20809647E-01  7.68557656E-03
  3.62577753E-03 -1.98673060E-02  7.20919413E-03  4.47146985E-03 -9.70377959E-03
 -2.51430217E-02  3.80896291E-02  2.84896026E-02  1.44477210E-01 -3.64618125E-01
  1.14692468E-01 -2.54524340E-02  1.08407429E-01 -2.20809647E-01  7.68557656E-03
  3.62577753E-03 -1.98673060E-02  7.20919413E-03 -4.47146985E-03  9.70377959E-03
 -1.16609235E-02  1.93236683E-02 -1.13982300E-01 -5.63171487E-03  1.78626459E-01
  1.21757052E-01 -9.01281901E-02  8.81889886E-03  8.25616131E-02 -3.80645390E-03
 -6.16311162E-03  6.42974295E-03 -1.40240429E-03 -7.28818463E-03 -2.18518990E-02
 -7.62457801E-02 -1.21646263E-01 -3.82396292E-03 -4.91273839E-04  3.36899551E-03
 -1.11122267E-02 -4.00344900E-03 -8.07993882E-02 -7.57051007E-02  0.00000000E+00
  1.73576584E-01 -1.11221710E-01 -4.65838901E-02  0.00000000E+00 -2.86727294E-03
 -1.42231734E-02  1.79867151E-02 -1.08300390E-02  0.00000000E+00  0.00000000E+00
 -9.63912803E-02 -1.23298830E-01 -2.62415968E-03  9.37598509E-04  0.00000000E+00
  9.51953301E-03 -5.41721826E-03  4.01062548E-02 -2.55922089E-02  0.00000000E+00
 -9.41099298E-02  2.16266441E-02 -4.96778306E-02  0.00000000E+00  7.57114463E-03
 -7.01438732E-04 -7.81582773E-03  4.81207193E-03  0.00000000E+00  0.00000000E+00
  1.88827060E-02  8.23064522E-03  8.89780757E-04  1.48490501E-03  0.00000000E+00
 -9.79599919E-03  1.17738475E-02 -3.47359658E-02 -2.81162292E-02  0.00000000E+00
  8.17434061E-02 -6.06472129E-02 -3.70281810E-02  0.00000000E+00 -1.34153425E-03
 -1.55820689E-03 -1.25538578E-03 -1.99152571E-03  0.00000000E+00  0.00000000E+00
 -6.49434543E-03  2.06884472E-03 -5.38091638E-04 -5.36932375E-04  1.24657247E-04
 -6.49434543E-03  2.06884472E-03 -5.38091638E-04 -5.36932375E-04 -1.24657247E-04
  3.08976158E-02 -6.70807317E-02  2.83812854E-02 -1.38078097E-01 -3.27118721E-02
 -1.50276279E-01 -1.22769808E-02 -6.74017579E-02 -7.19645937E-03  5.23779579E-03
  5.06080210E-04  2.76242785E-03 -1.17867466E-02  6.97092465E-04  1.48298816E-04
 -8.16116826E-03  1.74399228E-02  2.04180674E-03 -3.39055358E-03 -1.18032262E-03
 -5.75817896E-02  1.28837790E-01 -2.35451454E-01  2.16754908E-01  1.36599830E-01
  1.02024083E-01 -2.42861069E-01  2.24521145E-01  2.53999761E-01 -7.04848838E-03
 -8.04037958E-03 -3.37562842E-03  1.63566140E-03 -3.86412944E-03  4.65363524E-03
  5.75817896E-02 -1.28837790E-01  2.35451454E-01 -2.16754908E-01  1.36599830E-01
 -1.02024083E-01  2.42861069E-01 -2.24521145E-01  2.53999761E-01  7.04848838E-03
  8.04037958E-03  3.37562842E-03 -1.63566140E-03 -3.86412944E-03  4.65363524E-03
 -3.08976158E-02  6.70807317E-02 -2.83812854E-02  1.38078097E-01 -3.27118721E-02
  1.50276279E-01  1.22769808E-02  6.74017579E-02 -7.19645937E-03 -5.23779579E-03
 -5.06080210E-04 -2.76242785E-03  1.17867466E-02  6.97092465E-04  1.48298816E-04
  8.16116826E-03 -1.74399228E-02 -2.04180674E-03  3.39055358E-03 -1.18032262E-03
  0.00000000E+00  0.00000000E+00  0.00000000E+00  0.00000000E+00 -2.42338286E-01
  0.00000000E+00  0.00000000E+00  0.00000000E+00 -1.53909058E-01  0.00000000E+00
  0.00000000E+00  0.00000000E+00  0.00000000E+00 -7.42814877E-03  1.07620039E-02
  0.00000000E+00  0.00000000E+00  0.00000000E+00  0.00000000E+00 -6.21592588E-03
  0.00000000E+00  0.00000000E+00  0.00000000E+00  0.00000000E+00  1.69034476E-01
  0.00000000E+00  0.00000000E+00  0.00000000E+00  2.31999132E-01  0.00000000E+00
  0.00000000E+00  0.00000000E+00  0.00000000E+00  4.28656826E-04 -1.02115533E-02
  0.00000000E+00  0.00000000E+00  0.00000000E+00  0.00000000E+00  5.86105160E-03
  0.00000000E+00  0.00000000E+00  0.00000000E+00  0.00000000E+00  6.06556435E-03
  0.00000000E+00  0.00000000E+00  0.00000000E+00 -9.03464662E-02  0.00000000E+00
  0.00000000E+00  0.00000000E+00  0.00000000E+00  9.94604771E-03 -1.31378691E-02
 -3.05216438E-02 -1.01904109E-01  1.92304843E-04  2.65847359E-03  1.64451578E-05
  3.05216438E-02  1.01904109E-01 -1.92304843E-04 -2.65847359E-03  1.64451578E-05
  2.93607318E-02 -4.76624228E-02  2.58041258E-01 -9.73595549E-03  1.41686370E-01
 -3.69408234E-01  4.84145529E-01  5.09509801E-02  2.99357517E-01 -1.05279797E-02
  5.33692588E-04  1.68193178E-02  1.01929067E-02  9.22033639E-03  1.37413018E-03
  2.76124615E-02  2.38699404E-01  1.09546058E-02 -7.67849976E-04  7.16024238E-03
 -5.92586924E-03  1.85934802E-02  1.57059570E-01  3.78673380E-02  9.58917569E-02
 -8.77653914E-02  2.35890516E-01  4.71905417E-02  2.38512747E-01 -5.39193505E-03
 -4.85305690E-03  7.15164085E-03 -1.32479735E-02  6.05536997E-03 -3.34531914E-03
  5.92586924E-03 -1.85934802E-02 -1.57059570E-01 -3.78673380E-02  9.58917569E-02
  8.77653914E-02 -2.35890516E-01 -4.71905417E-02  2.38512747E-01  5.39193505E-03
  4.85305690E-03 -7.15164085E-03  1.32479735E-02  6.05536997E-03 -3.34531914E-03
 -2.93607318E-02  4.76624228E-02 -2.58041258E-01  9.73595549E-03  1.41686370E-01
  3.69408234E-01 -4.84145529E-01 -5.09509801E-02  2.99357517E-01  1.05279797E-02
 -5.33692588E-04 -1.68193178E-02 -1.01929067E-02  9.22033639E-03  1.37413018E-03
 -2.76124615E-02 -2.38699404E-01 -1.09546058E-02  7.67849976E-04  7.16024238E-03
  0.00000000E+00  0.00000000E+00  0.00000000E+00  0.00000000E+00 -2.39555043E-01
  0.00000000E+00  0.00000000E+00  0.00000000E+00 -3.14792661E-01  0.00000000E+00
  0.00000000E+00  0.00000000E+00  0.00000000E+00 -1.18312583E-02 -4.20141991E-03
  0.00000000E+00  0.00000000E+00  0.00000000E+00  0.00000000E+00 -1.00975879E-02
  0.00000000E+00  0.00000000E+00  0.00000000E+00  0.00000000E+00 -3.00228824E-01
  0.00000000E+00  0.00000000E+00  0.00000000E+00 -4.27758554E-01  0.00000000E+00
  0.00000000E+00  0.00000000E+00  0.00000000E+00 -1.01259105E-02  2.84488926E-03
  0.00000000E+00  0.00000000E+00  0.00000000E+00  0.00000000E+00 -1.13838859E-02
  0.00000000E+00  0.00000000E+00  0.00000000E+00  0.00000000E+00 -9.74122502E-02
  0.00000000E+00  0.00000000E+00  0.00000000E+00 -2.24841923E-01  0.00000000E+00
  0.00000000E+00  0.00000000E+00  0.00000000E+00  1.97163513E-02  2.53084252E-03
 -7.00996970E-02 -4.15897689E-01 -3.22202401E-03 -5.27964480E-04  1.27560846E-04
  7.00996970E-02  4.15897689E-01  3.22202401E-03  5.27964480E-04  1.27560846E-04
  5.31141730E-02 -1.22519753E-01  5.28428598E-02 -4.85138602E-02 -1.29112313E-01
 -6.73672298E-01  2.07451926E-01 -9.11508328E-02 -3.56994359E-01 -9.14718881E-03
  1.24053179E-02 -2.21833540E-03  9.99349613E-03 -5.43791071E-03 -3.90868756E-03
  4.24236395E-02  7.48373867E-01 -5.01488013E-04 -8.02673256E-03 -2.12713745E-03
 -3.59792589E-02  5.73231887E-02  8.01615227E-03 -7.68099817E-02  4.20403584E-02
  3.62058860E-01 -6.52081426E-03 -5.87619736E-02  1.41123149E-01 -1.58772514E-03
 -1.15262305E-02  1.61883955E-03 -1.42650758E-02  1.73155439E-03  1.65040468E-02
 -3.59792589E-02  5.73231887E-02  8.01615227E-03 -7.68099817E-02 -4.20403584E-02
  3.62058860E-01 -6.52081426E-03 -5.87619736E-02 -1.41123149E-01 -1.58772514E-03
 -1.15262305E-02  1.61883955E-03 -1.42650758E-02 -1.73155439E-03 -1.65040468E-02
  5.31141730E-02 -1.22519753E-01  5.28428598E-02 -4.85138602E-02  1.29112313E-01
 -6.73672298E-01  2.07451926E-01 -9.11508328E-02  3.56994359E-01 -9.14718881E-03
  1.24053179E-02 -2.21833540E-03  9.99349613E-03  5.43791071E-03  3.90868756E-03
  4.24236395E-02  7.48373867E-01 -5.01488013E-04 -8.02673256E-03  2.12713745E-03
  5.26458632E-02 -1.24540281E-01  6.97381763E-02 -9.66555872E-02  0.00000000E+00
 -4.54451583E-01  1.40973001E-01 -3.96543137E-01  0.00000000E+00 -1.36591834E-02
  1.93057849E-02  5.53239973E-03  1.33153950E-02  0.00000000E+00  0.00000000E+00
  6.61731387E-02  7.76933007E-01  3.50726360E-03  4.54793031E-03  0.00000000E+00
  5.84478325E-02 -1.05399607E-01 -5.00757673E-02  1.33973238E-01  0.00000000E+00
 -9.43045633E-01 -1.28980267E-01  3.92811936E-01  0.00000000E+00 -1.87296597E-03
  1.18530443E-02 -7.70918837E-03  1.49773608E-03  0.00000000E+00  0.00000000E+00
  2.21010402E-02  9.58741426E-01 -2.45841586E-03 -3.86431791E-03  0.00000000E+00
  3.10336396E-02 -2.55108566E-02 -1.05220078E-01 -8.85568389E-02  0.00000000E+00
 -6.64253570E-01 -1.27193839E-01 -2.17101450E-01  0.00000000E+00  8.66298111E-03
 -6.13894752E-03  4.93851223E-03 -1.69343489E-04  0.00000000E+00  0.00000000E+00
  1.37402626E-02  3.96134799E-01 -5.67912057E-04 -1.84608969E-03 -1.86435441E-03
  1.37402626E-02  3.96134799E-01 -5.67912057E-04 -1.84608969E-03  1.86435441E-03
 -2.35425029E-02  4.17254246E-02 -2.38824117E-02  2.18344601E-01 -2.80624920E-02
  1.97908528E-01 -4.33093454E-02  5.40801690E-01 -4.59626257E-02  1.07218772E-02
 -2.54962466E-02  1.06722601E-02  8.53825026E-03 -8.59230455E-03 -1.83204170E-02
  2.84004904E-02  3.86620059E-01 -5.35095746E-03  6.04230618E-03  6.79379785E-03
  6.27403348E-02 -1.01688021E-01 -1.71751922E-02  1.84864130E-01 -2.65734235E-02
 -7.51839329E-01 -1.15850922E-01  4.01063300E-01 -4.71516630E-02 -3.43878610E-03
  2.00707487E-02 -7.67634566E-03  2.87795336E-03  5.21830890E-04 -1.20504089E-02
  6.27403348E-02 -1.01688021E-01 -1.71751922E-02  1.84864130E-01  2.65734235E-02
 -7.51839329E-01 -1.15850922E-01  4.01063300E-01  4.71516630E-02 -3.43878610E-03
  2.00707487E-02 -7.67634566E-03  2.87795336E-03 -5.21830890E-04  1.20504089E-02
 -2.35425029E-02  4.17254246E-02 -2.38824117E-02  2.18344601E-01  2.80624920E-02
  1.97908528E-01 -4.33093454E-02  5.40801690E-01  4.59626257E-02  1.07218772E-02
 -2.54962466E-02  1.06722601E-02  8.53825026E-03  8.59230455E-03  1.83204170E-02
  2.84004904E-02  3.86620059E-01 -5.35095746E-03  6.04230618E-03 -6.79379785E-03
 -1.21636090E-03 -1.74798694E-02 -1.20230779E-01  8.03206678E-02  0.00000000E+00
  1.52569639E-01 -3.29142326E-01  1.06362377E-01  0.00000000E+00  1.27723622E-02
 -8.43473784E-03 -7.27216962E-03 -2.30701324E-02  0.00000000E+00  0.00000000E+00
 -6.53031820E-02 -2.46378249E-01 -7.91970131E-03 -5.03301310E-04  0.00000000E+00
 -1.17367439E-02  1.48151704E-02 -5.67258756E-02  2.14142860E-01  0.00000000E+00
  7.79154353E-02 -7.57720688E-03  6.55228423E-01  0.00000000E+00 -1.08907369E-02
  1.03113442E-02 -6.50517212E-04 -3.06414082E-02  0.00000000E+00  0.00000000E+00
  9.67939040E-02  9.22707608E-01  5.16075165E-03 -2.55018133E-03  0.00000000E+00
  2.91306225E-02 -1.70244977E-02 -7.05188814E-02  2.18177487E-01  0.00000000E+00
 -5.99881887E-01 -2.87382919E-02  4.92607049E-01  0.00000000E+00  7.31809144E-03
 -3.28440975E-03  4.99933492E-03  1.14647906E-02  0.00000000E+00  0.00000000E+00
  1.79913564E-02  2.99658369E-01 -6.65283695E-05  6.64488754E-03 -1.69273028E-03
  1.79913564E-02  2.99658369E-01 -6.65283695E-05  6.64488754E-03  1.69273028E-03
  2.46577020E-02 -1.91525443E-02  6.40444682E-02  7.89898331E-02 -6.16841383E-02
 -5.77311356E-01  9.76688671E-02  2.06698726E-01 -2.33472062E-01 -3.77691056E-03
  6.68500841E-03  5.38945196E-03  3.48352273E-03 -9.56446950E-03 -6.37415882E-03
  3.97930409E-02  6.73078599E-01  1.69085350E-04 -2.26396157E-03  2.51346142E-03
 -1.73249701E-03  2.94178540E-02  1.97143189E-02 -1.72965533E-02  4.58464936E-02
 -1.14856832E-01 -5.83160267E-02 -3.34961568E-02  7.48667592E-02 -3.66084618E-03
  8.46820890E-03 -1.80415281E-04 -2.93475802E-03 -2.83049138E-03  4.26784078E-03
 -1.73249701E-03  2.94178540E-02  1.97143189E-02 -1.72965533E-02 -4.58464936E-02
 -1.14856832E-01 -5.83160267E-02 -3.34961568E-02 -7.48667592E-02 -3.66084618E-03
  8.46820890E-03 -1.80415281E-04 -2.93475802E-03  2.83049138E-03 -4.26784078E-03
  2.46577020E-02 -1.91525443E-02  6.40444682E-02  7.89898331E-02  6.16841383E-02
 -5.77311356E-01  9.76688671E-02  2.06698726E-01  2.33472062E-01 -3.77691056E-03
  6.68500841E-03  5.38945196E-03  3.48352273E-03  9.56446950E-03  6.37415882E-03
  3.97930409E-02  6.73078599E-01  1.69085350E-04 -2.26396157E-03 -2.51346142E-03
 -8.51144585E-03  2.26552151E-02  5.31535744E-03  8.81145640E-02  0.00000000E+00
  2.77527336E-01 -2.35414776E-01  1.85226343E-01  0.00000000E+00  8.93783636E-03
  2.51002761E-03 -4.85340822E-03 -2.42664796E-03  0.00000000E+00  0.00000000E+00
  8.76432920E-03 -3.20935004E-01 -4.70876649E-04 -3.23144171E-04  0.00000000E+00
  1.18995698E-02 -3.79884615E-03 -3.51074386E-02  2.53830659E-02  0.00000000E+00
 -2.74557202E-01 -3.48792597E-01  5.63282905E-02  0.00000000E+00  1.12165383E-02
  3.99188998E-03 -1.17211809E-02 -4.11954831E-03  0.00000000E+00  0.00000000E+00
  3.44563102E-02  3.32041143E-01  9.17090559E-04 -5.88691486E-04  0.00000000E+00
 -1.14819906E-01  1.36898537E-01  2.23116760E-01 -4.79304207E-04  0.00000000E+00
  1.97376236E+00  6.72702467E-01 -5.17190637E-02  0.00000000E+00 -7.20513875E-03
 -5.81730932E-03 -1.76409463E-02  3.27203580E-04  0.00000000E+00  0.00000000E+00
 -3.54505166E-02 -1.24944597E+00  1.60929104E-03  4.20665848E-04  6.72099784E-03
 -3.54505166E-02 -1.24944597E+00  1.60929104E-03  4.20665848E-04 -6.72099784E-03
 -9.98073272E-02  1.78719810E-01  3.45457212E-02 -1.44310468E-01  1.92647627E-02
  1.24036350E+00 -7.64619878E-02 -5.79625734E-01  1.52057245E-01 -3.52176984E-03
 -3.91735263E-04 -1.42957979E-02 -4.26506213E-03 -3.37007902E-03 -3.89986092E-03
 -4.26706848E-02 -1.21031327E+00  3.53628731E-03 -1.21495561E-03 -4.93364906E-03
 -4.13604023E-03 -1.87815396E-03 -3.83910932E-02  4.53190929E-02 -2.74797774E-02
  3.20285547E-01 -2.54443972E-02  3.75466564E-02 -2.17477385E-01 -3.31586941E-03
  8.30813102E-03  3.38183866E-04  3.32612908E-03 -2.30494037E-03  1.08297497E-03
  4.13604023E-03  1.87815396E-03  3.83910932E-02 -4.53190929E-02 -2.74797774E-02
 -3.20285547E-01  2.54443972E-02 -3.75466564E-02 -2.17477385E-01  3.31586941E-03
 -8.30813102E-03 -3.38183866E-04 -3.32612908E-03 -2.30494037E-03  1.08297497E-03
  9.98073272E-02 -1.78719810E-01 -3.45457212E-02  1.44310468E-01  1.92647627E-02
 -1.24036350E+00  7.64619878E-02  5.79625734E-01  1.52057245E-01  3.52176984E-03
  3.91735263E-04  1.42957979E-02  4.26506213E-03 -3.37007902E-03 -3.89986092E-03
  4.26706848E-02  1.21031327E+00 -3.53628731E-03  1.21495561E-03 -4.93364906E-03
  0.00000000E+00  0.00000000E+00  0.00000000E+00  0.00000000E+00  3.90295747E-02
  0.00000000E+00  0.00000000E+00  0.00000000E+00  1.50638890E-01  0.00000000E+00
  0.00000000E+00  0.00000000E+00  0.00000000E+00 -8.75811537E-04  1.37396527E-02
  0.00000000E+00  0.00000000E+00  0.00000000E+00  0.00000000E+00  4.49045252E-03
  0.00000000E+00  0.00000000E+00  0.00000000E+00  0.00000000E+00 -1.25307508E-01
  0.00000000E+00  0.00000000E+00  0.00000000E+00 -3.81565470E-01  0.00000000E+00
  0.00000000E+00  0.00000000E+00  0.00000000E+00 -2.74280006E-02 -6.17069414E-03
  0.00000000E+00  0.00000000E+00  0.00000000E+00  0.00000000E+00 -5.59003132E-03
  0.00000000E+00  0.00000000E+00  0.00000000E+00  0.00000000E+00 -1.55171571E-01
  0.00000000E+00  0.00000000E+00  0.00000000E+00 -4.81228533E-01  0.00000000E+00
  0.00000000E+00  0.00000000E+00  0.00000000E+00  1.79540357E-02  1.18000329E-02
 -6.64811078E-02 -6.06595568E-01 -4.70996352E-03 -4.28728492E-03 -9.73141813E-05
  6.64811078E-02  6.06595568E-01  4.70996352E-03  4.28728492E-03 -9.73141813E-05
  9.91464706E-03 -1.54843026E-02 -8.36863159E-02  2.79351206E-02  4.15410719E-02
 -9.46302649E-02 -3.04632138E-01  1.91140692E-01  6.83836272E-02  5.93475716E-03
  1.11054493E-03 -4.25431170E-03  4.29891309E-03 -6.75993533E-04  4.38550046E-04
  4.78462120E-03 -4.37509940E-02 -4.00016821E-03  2.41732785E-03 -4.89031596E-04
  4.48159458E-03  7.39165131E-03  7.45967140E-02  1.38339311E-02 -2.09370196E-03
 -2.28836748E-01  2.70922499E-02  1.99656040E-01  3.68225978E-02 -3.79699028E-03
 -5.61944223E-04  1.05250833E-03 -3.95514276E-03 -8.21127400E-03 -8.87814794E-04
  4.48159458E-03  7.39165131E-03  7.45967140E-02  1.38339311E-02  2.09370196E-03
 -2.28836748E-01  2.70922499E-02  1.99656040E-01 -3.68225978E-02 -3.79699028E-03
 -5.61944223E-04  1.05250833E-03 -3.95514276E-03  8.21127400E-03  8.87814794E-04
  9.91464706E-03 -1.54843026E-02 -8.36863159E-02  2.79351206E-02 -4.15410719E-02
 -9.46302649E-02 -3.04632138E-01  1.91140692E-01 -6.83836272E-02  5.93475716E-03
  1.11054493E-03 -4.25431170E-03  4.29891309E-03  6.75993533E-04 -4.38550046E-04
  4.78462120E-03 -4.37509940E-02 -4.00016821E-03  2.41732785E-03  4.89031596E-04
  1.05447525E-01 -1.79731620E-01 -1.72020053E-01 -1.84294050E-01  0.00000000E+00
 -1.54004312E+00 -5.32283016E-01 -8.44859077E-01  0.00000000E+00  1.14742292E-02
  1.08014919E-02 -2.14144975E-03  2.98317917E-04  0.00000000E+00  0.00000000E+00
  5.28835403E-02  1.82669644E+00 -2.12683175E-03  6.06403491E-03  0.00000000E+00
 -6.85588083E-02  7.30290624E-02  4.46235388E-05 -7.00923876E-02  0.00000000E+00
  1.32474227E+00 -1.49638131E-01 -1.13742994E-01  0.00000000E+00 -1.23474394E-02
  1.61619742E-02 -1.06635925E-02 -2.24438759E-03  0.00000000E+00  0.00000000E+00
  4.32062310E-02 -5.87751510E-01 -3.33168612E-03 -1.46624928E-03  0.00000000E+00
 -3.90885603E-02  6.98456432E-02  8.69842254E-03  1.43092390E-01  0.00000000E+00
  4.36218268E-01  2.44064025E-01  6.27996497E-01  0.00000000E+00  4.18091274E-03
 -1.48577222E-02 -1.31666552E-03  1.60560679E-02  0.00000000E+00  0.00000000E+00
  8.48183939E-03 -3.03277117E-01 -3.90672867E-04  5.60745545E-03  1.37937245E-03
  8.48183939E-03 -3.03277117E-01 -3.90672867E-04  5.60745545E-03 -1.37937245E-03
  6.13771670E-02 -1.02906009E-01 -1.49079986E-02  5.71727112E-02 -1.04008987E-01
 -9.12350207E-01 -8.99060476E-02  3.36675040E-01 -3.07092493E-01  1.12031804E-02
 -6.20443544E-04 -1.19952140E-03 -9.92695144E-04 -7.83405821E-03 -3.96294256E-03
  4.47791536E-02  9.37381789E-01 -5.59859320E-03 -1.38923579E-03  1.63440413E-03
 -8.07637290E-03  2.16069465E-02  2.41703114E-02 -2.16999383E-02  1.50139138E-02
  5.28790062E-02  3.78394329E-02 -4.34725747E-02  8.71744196E-02  4.11164402E-03
 -6.78606825E-03 -3.09347912E-04  4.16805807E-03 -2.32123457E-03  7.90056146E-03
 -8.07637290E-03  2.16069465E-02  2.41703114E-02 -2.16999383E-02 -1.50139138E-02
  5.28790062E-02  3.78394329E-02 -4.34725747E-02 -8.71744196E-02  4.11164402E-03
 -6.78606825E-03 -3.09347912E-04  4.16805807E-03  2.32123457E-03 -7.90056146E-03
  6.13771670E-02 -1.02906009E-01 -1.49079986E-02  5.71727112E-02  1.04008987E-01
 -9.12350207E-01 -8.99060476E-02  3.36675040E-01  3.07092493E-01  1.12031804E-02
 -6.20443544E-04 -1.19952140E-03 -9.92695144E-04  7.83405821E-03  3.96294256E-03
  4.47791536E-02  9.37381789E-01 -5.59859320E-03 -1.38923579E-03 -1.63440413E-03
 -2.86527090E-02  4.09532766E-02  2.75587639E-02  5.70942062E-02  0.00000000E+00
  4.33668496E-01  1.86254891E-01  1.55520866E-01  0.00000000E+00 -1.81986188E-04
 -1.30831251E-02  5.16857369E-03  1.05105592E-02  0.00000000E+00  0.00000000E+00
 -4.37285785E-02 -5.02850164E-01  4.07117503E-03 -4.08302644E-03  0.00000000E+00
 -1.21830796E-01  1.74681824E-01  4.89618171E-02 -1.00090452E-01  0.00000000E+00
  1.78095383E+00  1.65003347E-01 -4.51454911E-01  0.00000000E+00 -6.40495749E-03
 -9.62505897E-03 -1.21824319E-02 -7.72519813E-03  0.00000000E+00  0.00000000E+00
 -4.73005640E-02 -1.38636684E+00  2.86057318E-04  6.23175466E-03  0.00000000E+00
  6.97602876E-02 -9.84575306E-02  5.14779487E-02  3.52296361E-02  0.00000000E+00
 -9.13117647E-01  1.15679893E-02  2.28351733E-01  0.00000000E+00  1.32294546E-03
  1.48768439E-02  2.04715329E-03  8.97104521E-03  0.00000000E+00  0.00000000E+00
  8.99385246E-03  3.49417990E-01  2.54348434E-03  3.00169591E-03 -1.29747029E-03
  8.99385246E-03  3.49417990E-01  2.54348434E-03  3.00169591E-03  1.29747029E-03
 -2.50367940E-02  1.73900855E-02  6.54273215E-02 -9.55555911E-02  1.21378486E-01
  5.34584865E-01  1.32608602E-01 -2.71160859E-01  3.60767719E-01 -4.03237323E-03
 -8.03639067E-03  4.15032453E-03  4.25411571E-03  9.24282109E-04 -1.85979769E-03
  7.05034473E-03 -6.45789464E-01  3.68223051E-03  1.81810436E-03  2.19225821E-03
  6.88969931E-03 -3.08787037E-02 -4.24305178E-02  6.60939441E-02  3.89161051E-02
  9.49523685E-02  2.04525440E-02  1.20553212E-01  3.04441897E-02  3.49663480E-04
 -6.32549149E-03  6.32910955E-03 -5.76863542E-03  5.20769754E-04 -1.40086260E-03
 -6.88969931E-03  3.08787037E-02  4.24305178E-02 -6.60939441E-02  3.89161051E-02
 -9.49523685E-02 -2.04525440E-02 -1.20553212E-01  3.04441897E-02 -3.49663480E-04
  6.32549149E-03 -6.32910955E-03  5.76863542E-03  5.20769754E-04 -1.40086260E-03
  2.50367940E-02 -1.73900855E-02 -6.54273215E-02  9.55555911E-02  1.21378486E-01
 -5.34584865E-01 -1.32608602E-01  2.71160859E-01  3.60767719E-01  4.03237323E-03
  8.03639067E-03 -4.15032453E-03 -4.25411571E-03  9.24282109E-04 -1.85979769E-03
 -7.05034473E-03  6.45789464E-01 -3.68223051E-03 -1.81810436E-03  2.19225821E-03
  0.00000000E+00  0.00000000E+00  0.00000000E+00  0.00000000E+00 -6.17834349E-02
  0.00000000E+00  0.00000000E+00  0.00000000E+00 -3.59848062E-01  0.00000000E+00
  0.00000000E+00  0.00000000E+00  0.00000000E+00  1.04098409E-02 -9.85467253E-03
  0.00000000E+00  0.00000000E+00  0.00000000E+00  0.00000000E+00 -4.46936321E-03
  0.00000000E+00  0.00000000E+00  0.00000000E+00  0.00000000E+00 -1.31753081E-01
  0.00000000E+00  0.00000000E+00  0.00000000E+00 -6.73452105E-01  0.00000000E+00
  0.00000000E+00  0.00000000E+00  0.00000000E+00 -2.83015867E-03  1.66767045E-02
  0.00000000E+00  0.00000000E+00  0.00000000E+00  0.00000000E+00 -1.03163271E-02
  0.00000000E+00  0.00000000E+00  0.00000000E+00  0.00000000E+00  3.95133341E-01
  0.00000000E+00  0.00000000E+00  0.00000000E+00  1.40550987E+00  0.00000000E+00
  0.00000000E+00  0.00000000E+00  0.00000000E+00 -1.16443447E-03  5.11188927E-03
  2.43660694E-02  1.38726592E+00  1.67627236E-03 -2.32803987E-03 -3.89106412E-04
 -2.43660694E-02 -1.38726592E+00 -1.67627236E-03  2.32803987E-03 -3.89106412E-04
 -4.48184347E-02  6.27406507E-02  5.13352515E-02 -2.66510062E-02 -9.44442811E-02
  8.60263888E-01  4.84337438E-01 -1.01042546E-02 -2.15895795E-01 -1.17906154E-02
 -3.10561680E-03  1.68308922E-02  1.72274578E-02  4.03314471E-03 -1.19080082E-02
  4.17645929E-02  4.14199071E-02  1.85333874E-03 -3.74736041E-03  1.59020157E-03
 -3.53530087E-02  5.30965668E-02  8.98267249E-02  1.16947579E-01 -4.02628801E-02
  5.03923610E-01  4.63493903E-01  3.85475383E-01 -1.18422822E-01 -1.70736031E-02
  2.80188674E-03  9.46520284E-03 -1.07297234E-02  4.03755277E-03  1.88337609E-03
 -3.53530087E-02  5.30965668E-02  8.98267249E-02  1.16947579E-01  4.02628801E-02
  5.03923610E-01  4.63493903E-01  3.85475383E-01  1.18422822E-01 -1.70736031E-02
  2.80188674E-03  9.46520284E-03 -1.07297234E-02 -4.03755277E-03 -1.88337609E-03
 -4.48184347E-02  6.27406507E-02  5.13352515E-02 -2.66510062E-02  9.44442811E-02
  8.60263888E-01  4.84337438E-01 -1.01042546E-02  2.15895795E-01 -1.17906154E-02
 -3.10561680E-03  1.68308922E-02  1.72274578E-02 -4.03314471E-03  1.19080082E-02
  4.17645929E-02  4.14199071E-02  1.85333874E-03 -3.74736041E-03 -1.59020157E-03
  7.19828386E-02 -9.70515125E-02  2.32351595E-01  1.06266386E-02  0.00000000E+00
 -1.28914663E+00  8.55233309E-01  1.55110184E-01  0.00000000E+00  2.06447069E-02
 -2.62868972E-02  1.03426509E-02  2.69484895E-04  0.00000000E+00  0.00000000E+00
 -6.63033711E-02  7.92301116E-02  1.05736126E-02 -5.01886467E-03  0.00000000E+00
  2.59805029E-02  9.77309112E-03  3.46808545E-01  6.85450996E-02  0.00000000E+00
 -6.00966341E-01  1.36903383E+00  6.80291101E-02  0.00000000E+00  9.75301161E-03
 -1.18185624E-02  7.91296816E-03 -1.49827999E-02  0.00000000E+00  0.00000000E+00
 -7.99957673E-03 -2.36862891E-01  1.42587265E-02  5.23021002E-03  0.00000000E+00
  2.79012725E-02 -4.31870552E-02  1.09265355E-01  1.10128762E-01  0.00000000E+00
 -4.70251205E-01  2.58223175E-01  4.63405800E-01  0.00000000E+00 -1.68110005E-02
  3.02895429E-02 -9.91116161E-03  8.83556927E-03  0.00000000E+00  0.00000000E+00
 -6.96841428E-02 -1.78488585E-01 -3.99187832E-04  4.07751482E-03  1.91076105E-03
 -6.96841428E-02 -1.78488585E-01 -3.99187832E-04  4.07751482E-03 -1.91076105E-03
 -1.97143583E-02  1.93244472E-02 -9.71450864E-02 -1.04384180E-01 -1.95749130E-01
  3.43643946E-01 -1.83784090E-01 -4.05852802E-01 -7.12045094E-01  2.93241136E-04
  1.24169122E-02 -1.21792133E-02  1.31949266E-02 -6.37155851E-03 -3.88756454E-03
  4.01427142E-02  8.87261968E-02 -7.50567394E-03 -1.00615731E-02 -1.07480017E-02
 -8.29513245E-02  8.18129946E-02  2.66804985E-01 -1.31859246E-02  5.55596899E-02
  1.71930084E+00  6.54148621E-01 -1.55332623E-01 -4.90968637E-01 -2.65611626E-03
 -4.85614975E-03 -7.90845342E-03 -3.85854944E-03 -9.72573700E-04  4.38748379E-03
  8.29513245E-02 -8.18129946E-02 -2.66804985E-01  1.31859246E-02  5.55596899E-02
 -1.71930084E+00 -6.54148621E-01  1.55332623E-01 -4.90968637E-01  2.65611626E-03
  4.85614975E-03  7.90845342E-03  3.85854944E-03 -9.72573700E-04  4.38748379E-03
  1.97143583E-02 -1.93244472E-02  9.71450864E-02  1.04384180E-01 -1.95749130E-01
 -3.43643946E-01  1.83784090E-01  4.05852802E-01 -7.12045094E-01 -2.93241136E-04
 -1.24169122E-02  1.21792133E-02 -1.31949266E-02 -6.37155851E-03 -3.88756454E-03
 -4.01427142E-02 -8.87261968E-02  7.50567394E-03  1.00615731E-02 -1.07480017E-02
  0.00000000E+00  0.00000000E+00  0.00000000E+00  0.00000000E+00 -2.29356574E-01
  0.00000000E+00  0.00000000E+00  0.00000000E+00 -9.40186441E-01  0.00000000E+00
  0.00000000E+00  0.00000000E+00  0.00000000E+00 -2.72160809E-02 -2.14063722E-02
  0.00000000E+00  0.00000000E+00  0.00000000E+00  0.00000000E+00 -1.80069808E-02
  0.00000000E+00  0.00000000E+00  0.00000000E+00  0.00000000E+00  3.13791453E-02
  0.00000000E+00  0.00000000E+00  0.00000000E+00 -7.99669305E-02  0.00000000E+00
  0.00000000E+00  0.00000000E+00  0.00000000E+00  1.80109251E-03  1.87684347E-03
  0.00000000E+00  0.00000000E+00  0.00000000E+00  0.00000000E+00  2.06590831E-03
  0.00000000E+00  0.00000000E+00  0.00000000E+00  0.00000000E+00  7.78580222E-02
  0.00000000E+00  0.00000000E+00  0.00000000E+00  2.92749489E-01  0.00000000E+00
  0.00000000E+00  0.00000000E+00  0.00000000E+00  9.44435360E-03 -1.53348348E-02
 -4.65231950E-02  1.74067008E-01 -3.76953049E-03  5.77375083E-03 -1.17847898E-03
  4.65231950E-02 -1.74067008E-01  3.76953049E-03 -5.77375083E-03 -1.17847898E-03
  3.12579126E-02  1.41205348E-02 -2.75842965E-01  8.75890087E-03  1.75534023E-01
 -9.71494617E-01 -8.34618328E-01 -1.61982426E-01  1.29699472E+00  4.51196487E-03
 -1.35920977E-02  6.81667391E-03  6.40976406E-03  1.95150173E-03  5.77277036E-03
 -1.32681271E-02 -1.02995252E+00 -6.73380204E-03  1.13864516E-02  1.31794531E-03
  2.97870521E-02 -7.50898577E-02  1.98299144E-01  1.04873977E-01  6.85588902E-02
 -1.03103924E-01  5.31983649E-01  9.06427747E-02  2.18168526E-01 -7.38592823E-04
 -5.12117022E-03  1.04722957E-02  5.23373701E-03  4.12646870E-03 -4.00852534E-03
 -2.97870521E-02  7.50898577E-02 -1.98299144E-01 -1.04873977E-01  6.85588902E-02
  1.03103924E-01 -5.31983649E-01 -9.06427747E-02  2.18168526E-01  7.38592823E-04
  5.12117022E-03 -1.04722957E-02 -5.23373701E-03  4.12646870E-03 -4.00852534E-03
 -3.12579126E-02 -1.41205348E-02  2.75842965E-01 -8.75890087E-03  1.75534023E-01
  9.71494617E-01  8.34618328E-01  1.61982426E-01  1.29699472E+00 -4.51196487E-03
  1.35920977E-02 -6.81667391E-03 -6.40976406E-03  1.95150173E-03  5.77277036E-03
  1.32681271E-02  1.02995252E+00  6.73380204E-03 -1.13864516E-02  1.31794531E-03
  0.00000000E+00  0.00000000E+00  0.00000000E+00  0.00000000E+00 -1.19731146E-01
  0.00000000E+00  0.00000000E+00  0.00000000E+00 -3.75002206E-01  0.00000000E+00
  0.00000000E+00  0.00000000E+00  0.00000000E+00 -1.34118134E-02 -3.44290292E-04
  0.00000000E+00  0.00000000E+00  0.00000000E+00  0.00000000E+00 -6.48950785E-03
  0.00000000E+00  0.00000000E+00  0.00000000E+00  0.00000000E+00  1.46197921E-01
  0.00000000E+00  0.00000000E+00  0.00000000E+00  8.31541068E-01  0.00000000E+00
  0.00000000E+00  0.00000000E+00  0.00000000E+00  2.66852377E-02 -2.15083681E-03
  0.00000000E+00  0.00000000E+00  0.00000000E+00  0.00000000E+00  9.99280248E-03
  0.00000000E+00  0.00000000E+00  0.00000000E+00  0.00000000E+00 -7.89715306E-02
  0.00000000E+00  0.00000000E+00  0.00000000E+00 -1.19598068E-01  0.00000000E+00
  0.00000000E+00  0.00000000E+00  0.00000000E+00 -6.91725803E-03 -2.30870334E-02
  3.83827918E-02 -1.11048848E-01  1.19439969E-03  9.15834992E-03  1.66475766E-03
 -3.83827918E-02  1.11048848E-01 -1.19439969E-03 -9.15834992E-03  1.66475766E-03
 -2.11118136E-02 -2.17505888E-02 -2.93679236E-03  8.54284854E-02 -8.18586758E-02
  4.70791039E-01  6.51105721E-01  3.06124683E-01 -3.38512379E-01 -1.46639162E-02
  5.52046723E-03  3.60587775E-03 -5.30194002E-03  1.05730656E-02 -4.12871325E-03
 -6.80198350E-03  4.78990543E-01  5.77846419E-03 -3.31809893E-03  9.03432356E-04
  1.70131951E-03 -2.01874295E-02 -4.06269657E-02 -4.00170464E-02 -2.59285166E-02
  1.07062984E-02  2.32821364E-01  7.61086852E-02 -3.77743588E-02 -1.16771561E-02
  1.28533015E-02 -1.24467701E-03  4.54903960E-03  9.85634850E-03  1.14081649E-03
  1.70131951E-03 -2.01874295E-02 -4.06269657E-02 -4.00170464E-02  2.59285166E-02
  1.07062984E-02  2.32821364E-01  7.61086852E-02  3.77743588E-02 -1.16771561E-02
  1.28533015E-02 -1.24467701E-03  4.54903960E-03 -9.85634850E-03 -1.14081649E-03
 -2.11118136E-02 -2.17505888E-02 -2.93679236E-03  8.54284854E-02  8.18586758E-02
  4.70791039E-01  6.51105721E-01  3.06124683E-01  3.38512379E-01 -1.46639162E-02
  5.52046723E-03  3.60587775E-03 -5.30194002E-03 -1.05730656E-02  4.12871325E-03
 -6.80198350E-03  4.78990543E-01  5.77846419E-03 -3.31809893E-03 -9.03432356E-04
  6.24577890E-02 -2.92283030E-02 -9.31107526E-02  1.57511161E-01  0.00000000E+00
 -1.72009498E+00 -5.55928621E-01  1.35186765E+00  0.00000000E+00 -9.64850440E-03
 -2.23094555E-04  1.19631271E-02 -2.34220591E-02  0.00000000E+00  0.00000000E+00
  4.36883036E-03 -4.46856738E-01 -1.63765838E-02  4.00072976E-03  0.00000000E+00
  7.84700525E-02 -2.75940207E-02  8.14265714E-02 -2.25693859E-01  0.00000000E+00
 -2.09401273E+00  3.84431992E-01 -1.80815369E+00  0.00000000E+00 -2.08503012E-02
  7.09624983E-03  1.30673730E-02  9.08612908E-03  0.00000000E+00  0.00000000E+00
  1.33271675E-02 -9.70249133E-01 -9.63162071E-03 -4.78662328E-03  0.00000000E+00
 -1.00404295E-01  1.73481112E-02 -2.03483935E-01  5.32723930E-02  0.00000000E+00
  2.49389446E+00 -2.09306548E+00  1.40246553E-01  0.00000000E+00 -1.46515566E-02
 -1.52296441E-02  1.61278483E-02  7.34632494E-04  0.00000000E+00  0.00000000E+00
  6.26675954E-02  3.64239562E-01 -9.87895898E-03  1.04988915E-04 -4.08584412E-03
  6.26675954E-02  3.64239562E-01 -9.87895898E-03  1.04988915E-04  4.08584412E-03
  4.62146405E-02 -1.87197757E-02 -9.08710920E-02 -6.41426015E-02  7.84331488E-02
 -1.00090628E+00 -6.26478014E-01 -8.54563712E-01  3.18202853E-01  9.54501665E-03
  9.18114700E-03 -1.39983442E-02  8.89522471E-03  1.03190221E-02  7.54343695E-03
 -2.24755341E-02 -5.60905680E-01 -3.98171779E-03 -4.91979525E-03 -7.98140078E-03
 -6.30311723E-02  2.34466012E-02  4.86105902E-02 -5.73848496E-02  1.29509733E-02
  1.47977889E+00  6.05926351E-01 -6.07348695E-01 -1.32083351E-01 -9.36891150E-03
  2.85711413E-03  4.32810468E-03  4.68819197E-03 -4.32419368E-03 -2.34969121E-03
 -6.30311723E-02  2.34466012E-02  4.86105902E-02 -5.73848496E-02 -1.29509733E-02
  1.47977889E+00  6.05926351E-01 -6.07348695E-01  1.32083351E-01 -9.36891150E-03
  2.85711413E-03  4.32810468E-03  4.68819197E-03  4.32419368E-03  2.34969121E-03
  4.62146405E-02 -1.87197757E-02 -9.08710920E-02 -6.41426015E-02 -7.84331488E-02
 -1.00090628E+00 -6.26478014E-01 -8.54563712E-01 -3.18202853E-01  9.54501665E-03
  9.18114700E-03 -1.39983442E-02  8.89522471E-03 -1.03190221E-02 -7.54343695E-03
 -2.24755341E-02 -5.60905680E-01 -3.98171779E-03 -4.91979525E-03  7.98140078E-03
  8.07028582E-02 -4.94194637E-02 -9.82666604E-02  3.26661432E-01  0.00000000E+00
 -1.70441098E+00  3.00772880E-01  1.70486937E+00  0.00000000E+00 -9.44252596E-04
 -3.29462066E-03  1.07908221E-02  3.54404913E-03  0.00000000E+00  0.00000000E+00
  1.35797150E-02 -1.06520750E+00  2.64544388E-03 -5.20068632E-04  0.00000000E+00
 -5.81738364E-02  5.20872312E-02  3.97501644E-02  2.42087079E-01  0.00000000E+00
  1.17473946E+00 -6.55131218E-01  9.76554973E-01  0.00000000E+00 -1.39466504E-02
  1.37146499E-02 -4.10781821E-04  8.73646310E-03  0.00000000E+00  0.00000000E+00
  2.04136204E-02  7.35240000E-01 -1.03061478E-02 -4.71937740E-03  0.00000000E+00
 -1.88507009E-02 -2.39090728E-03 -2.23039378E-02  9.82551508E-02  0.00000000E+00
  5.88011049E-01 -3.95327876E-01  9.56832296E-01  0.00000000E+00  2.01586490E-04
 -6.04388956E-03  4.24704020E-03  3.84820621E-02  0.00000000E+00  0.00000000E+00
  1.92608296E-02  3.46882809E-02 -9.37415694E-04  1.47301989E-02 -6.22302044E-04
  1.92608296E-02  3.46882809E-02 -9.37415694E-04  1.47301989E-02  6.22302044E-04
 -1.26090270E-02  5.79679435E-02  3.84497856E-02  2.33477998E-01  1.56688096E-01
 -1.14070745E-01 -6.38691699E-02  5.59922411E-01  4.74707791E-01  5.55286744E-03
 -1.59151697E-02  1.19937705E-02  3.14361080E-03  6.18486825E-04 -5.52940323E-03
  2.63133967E-02  8.52850651E-02  4.59239052E-04  9.85170029E-03  1.08076248E-02
 -5.22002978E-02  1.16468037E-02  1.67703588E-02  2.86317188E-01 -2.08088887E-01
  2.02310502E+00  1.99985535E-01  7.03185456E-01 -1.68896850E+00 -8.77362732E-04
  1.45498977E-02 -1.24979877E-02  7.53663441E-03 -1.10997485E-02  1.68393164E-03
  5.22002978E-02 -1.16468037E-02 -1.67703588E-02 -2.86317188E-01 -2.08088887E-01
 -2.02310502E+00 -1.99985535E-01 -7.03185456E-01 -1.68896850E+00  8.77362732E-04
 -1.45498977E-02  1.24979877E-02 -7.53663441E-03 -1.10997485E-02  1.68393164E-03
  1.26090270E-02 -5.79679435E-02 -3.84497856E-02 -2.33477998E-01  1.56688096E-01
  1.14070745E-01  6.38691699E-02 -5.59922411E-01  4.74707791E-01 -5.55286744E-03
  1.59151697E-02 -1.19937705E-02 -3.14361080E-03  6.18486825E-04 -5.52940323E-03
 -2.63133967E-02 -8.52850651E-02 -4.59239052E-04 -9.85170029E-03  1.08076248E-02
  0.00000000E+00  0.00000000E+00  0.00000000E+00  0.00000000E+00  8.46079107E-02
  0.00000000E+00  0.00000000E+00  0.00000000E+00 -6.34055271E-01  0.00000000E+00
  0.00000000E+00  0.00000000E+00  0.00000000E+00 -2.83838197E-02  9.86692032E-03
  0.00000000E+00  0.00000000E+00  0.00000000E+00  0.00000000E+00  1.08516121E-04
  0.00000000E+00  0.00000000E+00  0.00000000E+00  0.00000000E+00  7.69924795E-03
  0.00000000E+00  0.00000000E+00  0.00000000E+00  9.71417764E-02  0.00000000E+00
  0.00000000E+00  0.00000000E+00  0.00000000E+00  3.19777030E-03  1.50794815E-02
  0.00000000E+00  0.00000000E+00  0.00000000E+00  0.00000000E+00 -4.76788674E-03
  0.00000000E+00  0.00000000E+00  0.00000000E+00  0.00000000E+00  3.66206384E-02
  0.00000000E+00  0.00000000E+00  0.00000000E+00  1.67038139E-02  0.00000000E+00
  0.00000000E+00  0.00000000E+00  0.00000000E+00  9.99735309E-03 -1.31027189E-02
 -4.99350984E-02 -9.75095090E-03 -4.13392966E-03  7.45944125E-03 -1.74420714E-03
  4.99350984E-02  9.75095090E-03  4.13392966E-03 -7.45944125E-03 -1.74420714E-03
  9.09562838E-03  3.93804203E-02 -1.04482060E-01  1.30313527E-01  5.58489537E-02
 -3.65800983E-01 -6.95097988E-01  4.48302052E-01  3.19419312E-01  1.22465513E-02
 -1.38573161E-02  7.43393578E-03  2.24392683E-03 -1.32835690E-02  2.20915479E-03
  5.20375801E-03 -8.27380386E-02 -1.10280452E-02  9.36468007E-03  4.18564178E-03
 -2.33675063E-02  7.50237409E-03  8.41952303E-02  2.03607221E-01 -1.30985218E-01
  7.62375483E-01  8.93605972E-01  5.21692097E-01 -2.83186115E-01 -1.29374585E-02
  2.11739621E-03  1.33425403E-02 -3.45426665E-03  4.59895183E-03 -9.67320362E-03
 -2.33675063E-02  7.50237409E-03  8.41952303E-02  2.03607221E-01  1.30985218E-01
  7.62375483E-01  8.93605972E-01  5.21692097E-01  2.83186115E-01 -1.29374585E-02
  2.11739621E-03  1.33425403E-02 -3.45426665E-03 -4.59895183E-03  9.67320362E-03
  9.09562838E-03  3.93804203E-02 -1.04482060E-01  1.30313527E-01 -5.58489537E-02
 -3.65800983E-01 -6.95097988E-01  4.48302052E-01 -3.19419312E-01  1.22465513E-02
 -1.38573161E-02  7.43393578E-03  2.24392683E-03  1.32835690E-02 -2.20915479E-03
  5.20375801E-03 -8.27380386E-02 -1.10280452E-02  9.36468007E-03 -4.18564178E-03
  5.99492275E-02 -4.86810556E-02  3.28631383E-01 -1.93652907E-03  0.00000000E+00
 -1.56663161E+00  1.72646662E+00  5.96980332E-01  0.00000000E+00  2.34101972E-04
 -2.00191753E-02  1.53567222E-02  7.53823090E-03  0.00000000E+00  0.00000000E+00
 -2.79800901E-02 -3.27726752E-01  1.84021392E-02 -3.91172107E-03  0.00000000E+00
 -6.23673670E-03  3.12194644E-02 -3.49808640E-01 -1.12193248E-01  0.00000000E+00
  2.57698803E-01 -1.53310613E+00 -5.13096743E-01  0.00000000E+00  9.98885271E-03
  1.32958825E-02 -1.04220901E-02  5.27546023E-03  0.00000000E+00  0.00000000E+00
  5.35051698E-02  5.44460499E-02 -1.39956239E-02 -9.65826075E-03  0.00000000E+00
 -2.43844500E-02  2.15859161E-03 -2.28730351E-03 -3.11952294E-01  0.00000000E+00
  6.88593910E-01 -5.34560997E-01 -1.11017749E+00  0.00000000E+00 -8.82690063E-03
 -3.81302948E-03  7.56416613E-03 -1.60151624E-02  0.00000000E+00  0.00000000E+00
  1.56130565E-02  5.22282649E-02 -5.05468795E-03 -8.62261594E-03 -1.50668702E-03
  1.56130565E-02  5.22282649E-02 -5.05468795E-03 -8.62261594E-03  1.50668702E-03
  9.63533874E-02  1.57052566E-02 -5.52959178E-02 -9.41771241E-02  1.12838014E-01
 -3.31875944E+00 -3.13123690E-01 -1.83555428E+00  1.89350997E+00 -9.24872982E-03
  9.89852161E-03  5.46647791E-03 -1.10102217E-02  1.33572582E-02  1.23193889E-03
  2.37002582E-02 -1.03324608E+00  1.37125143E-02 -7.81930293E-03  3.22370671E-03
 -9.65195015E-02 -2.16964433E-02 -1.19622870E-01 -1.12294672E-01  4.74213890E-02
  4.12179744E+00  9.44190111E-02 -1.56633113E+00 -1.52308885E+00 -1.15457657E-03
 -3.53794992E-03  3.49137804E-03  8.15106162E-03 -1.16632340E-02 -3.42875879E-03
  9.65195015E-02  2.16964433E-02  1.19622870E-01  1.12294672E-01  4.74213890E-02
 -4.12179744E+00 -9.44190111E-02  1.56633113E+00 -1.52308885E+00  1.15457657E-03
  3.53794992E-03 -3.49137804E-03 -8.15106162E-03 -1.16632340E-02 -3.42875879E-03
 -9.63533874E-02 -1.57052566E-02  5.52959178E-02  9.41771241E-02  1.12838014E-01
  3.31875944E+00  3.13123690E-01  1.83555428E+00  1.89350997E+00  9.24872982E-03
 -9.89852161E-03 -5.46647791E-03  1.10102217E-02  1.33572582E-02  1.23193889E-03
 -2.37002582E-02  1.03324608E+00 -1.37125143E-02  7.81930293E-03  3.22370671E-03
  0.00000000E+00  0.00000000E+00  0.00000000E+00  0.00000000E+00  2.36244833E-01
  0.00000000E+00  0.00000000E+00  0.00000000E+00 -2.52249086E-01  0.00000000E+00
  0.00000000E+00  0.00000000E+00  0.00000000E+00  1.65485316E-02 -9.81231344E-03
  0.00000000E+00  0.00000000E+00  0.00000000E+00  0.00000000E+00 -4.74046891E-03
  0.00000000E+00  0.00000000E+00  0.00000000E+00  0.00000000E+00 -1.79218969E-01
  0.00000000E+00  0.00000000E+00  0.00000000E+00  5.67443367E-01  0.00000000E+00
  0.00000000E+00  0.00000000E+00  0.00000000E+00  1.28833083E-02 -1.99679219E-02
  0.00000000E+00  0.00000000E+00  0.00000000E+00  0.00000000E+00  1.38930496E-02
  0.00000000E+00  0.00000000E+00  0.00000000E+00  0.00000000E+00 -2.17670910E-02
  0.00000000E+00  0.00000000E+00  0.00000000E+00 -1.14298578E-01  0.00000000E+00
  0.00000000E+00  0.00000000E+00  0.00000000E+00 -9.43518919E-03  1.06950258E-02
  3.21286069E-02 -8.39095186E-02  2.57766042E-03  5.78190800E-03  2.03541997E-04
 -3.21286069E-02  8.39095186E-02 -2.57766042E-03 -5.78190800E-03  2.03541997E-04
 -8.58479399E-04  1.53367584E-01 -1.69947241E-02  2.59088301E-01  2.29275635E-01
 -4.92078912E-01 -1.08486342E-01 -3.87269833E-01 -1.47626919E-01 -2.94744706E-03
  4.66635606E-02 -1.72049553E-02  1.00882112E-02 -7.92636911E-03 -2.15800063E-02
  1.35586729E-01 -9.13089224E-02  1.47873662E-04 -1.33527316E-02 -7.66996014E-03
 -3.93994069E-02 -1.64859267E-02 -1.29237063E-01 -4.48476396E-02  3.92256388E-01
  3.32559492E-01  3.40681739E-01  6.50921434E-02 -6.16177768E-01 -7.38056579E-03
  6.04078199E-02 -3.73539998E-02 -6.89633704E-03  1.01359563E-02 -2.38948744E-03
 -3.93994069E-02 -1.64859267E-02 -1.29237063E-01 -4.48476396E-02 -3.92256388E-01
  3.32559492E-01  3.40681739E-01  6.50921434E-02  6.16177768E-01 -7.38056579E-03
  6.04078199E-02 -3.73539998E-02 -6.89633704E-03 -1.01359563E-02  2.38948744E-03
 -8.58479399E-04  1.53367584E-01 -1.69947241E-02  2.59088301E-01 -2.29275635E-01
 -4.92078912E-01 -1.08486342E-01 -3.87269833E-01  1.47626919E-01 -2.94744706E-03
  4.66635606E-02 -1.72049553E-02  1.00882112E-02  7.92636911E-03  2.15800063E-02
  1.35586729E-01 -9.13089224E-02  1.47873662E-04 -1.33527316E-02  7.66996014E-03
 -1.98540748E-02  7.37266385E-02  1.92739998E-01 -6.44390019E-02  0.00000000E+00
 -3.81191740E-01  1.34625934E-01 -1.22509453E-01  0.00000000E+00 -2.84951564E-02
  1.81974401E-02  3.44611834E-03 -5.04082393E-02  0.00000000E+00  0.00000000E+00
 -2.94466650E-02  1.23180686E-01 -8.55558758E-03 -6.60280745E-03  0.00000000E+00
 -1.21683904E-02  6.24361133E-02  9.50157149E-02 -5.79854269E-02  0.00000000E+00
  3.81494208E-01 -3.58287907E-01  3.23541400E-01  0.00000000E+00 -1.15048347E-02
  5.48035349E-02 -1.67992909E-02 -2.44178936E-03  0.00000000E+00  0.00000000E+00
  5.88700144E-02 -3.18154620E-02 -1.18498750E-02  1.68387509E-04  0.00000000E+00
  2.61893855E-02  3.93286728E-02 -2.60071931E-01 -4.80026842E-02  0.00000000E+00
 -3.74442505E-01  7.65492705E-01 -1.26217322E-01  0.00000000E+00  4.50810203E-02
  1.16677717E-02 -1.33947628E-02 -1.60059956E-02  0.00000000E+00  0.00000000E+00
 -2.43800792E-02 -4.31114324E-02  2.21583690E-02 -3.68620550E-03 -5.35218020E-03
 -2.43800792E-02 -4.31114324E-02  2.21583690E-02 -3.68620550E-03  5.35218020E-03
  2.92778872E-03 -1.16543844E-01 -6.02747189E-02 -2.24777660E-01  1.52402940E-01
  5.59812727E-01  1.23466979E-01  6.20179527E-01 -4.67678982E-01 -2.69661404E-03
  4.99625958E-02 -2.72255788E-02  3.81860422E-02 -3.65171677E-02 -3.92726821E-02
  1.99052244E-01  9.14320954E-02 -1.02814872E-02 -8.18354373E-04 -8.37802645E-03
  1.76809899E-02  9.09251721E-02  1.67670428E-01 -3.94453599E-01 -1.51895109E-01
 -1.05443816E+00 -3.79241008E-01  7.80055510E-01  4.20643725E-01 -1.92626919E-02
 -2.15881544E-02  1.49765053E-02 -5.06632466E-02  1.46351168E-02  6.51462751E-02
  1.76809899E-02  9.09251721E-02  1.67670428E-01 -3.94453599E-01  1.51895109E-01
 -1.05443816E+00 -3.79241008E-01  7.80055510E-01 -4.20643725E-01 -1.92626919E-02
 -2.15881544E-02  1.49765053E-02 -5.06632466E-02 -1.46351168E-02 -6.51462751E-02
  2.92778872E-03 -1.16543844E-01 -6.02747189E-02 -2.24777660E-01 -1.52402940E-01
  5.59812727E-01  1.23466979E-01  6.20179527E-01  4.67678982E-01 -2.69661404E-03
  4.99625958E-02 -2.72255788E-02  3.81860422E-02  3.65171677E-02  3.92726821E-02
  1.99052244E-01  9.14320954E-02 -1.02814872E-02 -8.18354373E-04  8.37802645E-03
  5.77210148E-04 -2.38471551E-01  4.05077158E-01  1.89761606E-01  0.00000000E+00
  1.12354192E+00 -7.76932176E-01 -6.97676012E-01  0.00000000E+00 -2.57724223E-02
  3.68429245E-02 -2.19106941E-02  1.91161666E-02  0.00000000E+00  0.00000000E+00
  6.40661926E-02 -6.68130944E-03 -2.36239200E-02 -4.38117088E-03  0.00000000E+00
 -2.80867948E-02  1.15909176E-01 -7.40155822E-02 -6.91754376E-02  0.00000000E+00
 -3.47896383E-01  7.69594920E-02  2.40951361E-01  0.00000000E+00 -2.29977398E-02
  2.43519794E-02 -1.19369474E-02 -2.60403325E-02  0.00000000E+00  0.00000000E+00
  1.31914827E-01  1.21113139E-01  1.00629525E-02  7.26321074E-03  0.00000000E+00
  6.68870577E-03 -2.55683173E-02  3.42073596E-02  2.00933440E-01  0.00000000E+00
 -2.55694248E-01  1.39970276E-01 -2.06593261E-01  0.00000000E+00  2.26524345E-03
 -1.40806381E-02  3.20204418E-03 -5.40251552E-03  0.00000000E+00  0.00000000E+00
  5.95268416E-02  8.54553699E-03  3.04935653E-03 -2.73103017E-03 -7.25184234E-04
  5.95268416E-02  8.54553699E-03  3.04935653E-03 -2.73103017E-03  7.25184234E-04
  3.36831093E-02  9.28071589E-02 -1.38554403E-01 -2.52075956E-01 -1.61932175E-01
 -1.18689920E-01  1.03206805E-01  1.35453562E-01  1.53206611E-01  1.98705725E-02
 -1.10188405E-02  4.97945371E-02 -7.80715309E-03 -5.72380929E-02 -4.66820195E-03
  2.35463325E-01 -1.06104297E-01 -1.12601598E-02  3.36334372E-03  1.17356241E-02
 -4.56965120E-02  2.40170603E-01 -2.64548349E-01  1.62607325E-01  1.35227198E-01
 -5.71909346E-02  3.54884952E-01 -4.07866673E-01 -1.39882188E-01  7.28406774E-03
 -1.44737511E-02  3.38951819E-02  1.80826177E-02  1.16364164E-02 -3.65467963E-03
 -4.56965120E-02  2.40170603E-01 -2.64548349E-01  1.62607325E-01 -1.35227198E-01
 -5.71909346E-02  3.54884952E-01 -4.07866673E-01  1.39882188E-01  7.28406774E-03
 -1.44737511E-02  3.38951819E-02  1.80826177E-02 -1.16364164E-02  3.65467963E-03
  3.36831093E-02  9.28071589E-02 -1.38554403E-01 -2.52075956E-01  1.61932175E-01
 -1.18689920E-01  1.03206805E-01  1.35453562E-01 -1.53206611E-01  1.98705725E-02
 -1.10188405E-02  4.97945371E-02 -7.80715309E-03  5.72380929E-02  4.66820195E-03
  2.35463325E-01 -1.06104297E-01 -1.12601598E-02  3.36334372E-03 -1.17356241E-02
  1.98494252E-02  8.33753126E-03 -2.69289740E-02  5.15136753E-02  0.00000000E+00
 -1.44937158E-01 -1.43065296E-01  5.99156168E-02  0.00000000E+00  5.01797451E-03
  4.38955891E-02 -1.65079121E-02 -3.54003714E-02  0.00000000E+00  0.00000000E+00
  2.00741040E-01 -7.21049162E-03 -6.35000874E-03  1.46164660E-02  0.00000000E+00
  7.57705421E-03  2.56980010E-01 -3.78271547E-01  1.06921865E-02  0.00000000E+00
 -3.96069507E-01  5.79421157E-01 -2.20796940E-01  0.00000000E+00  2.75767543E-02
  3.85813071E-02 -7.25688113E-03 -3.86848015E-02  0.00000000E+00  0.00000000E+00
  1.12768941E-01 -2.37592578E-01  2.84702681E-02 -8.43325900E-03  0.00000000E+00
 -2.84028824E-03  1.06976185E-01 -1.45736447E-01  3.61223243E-01  0.00000000E+00
 -2.74963939E-02  1.80802190E-01 -3.01216526E-01  0.00000000E+00  3.45389837E-02
 -2.64901674E-02  2.28686672E-02 -1.14459862E-02  0.00000000E+00  0.00000000E+00
  2.16570815E-02 -8.44121088E-02  2.95384688E-03 -2.28400677E-03 -6.60503039E-03
  2.16570815E-02 -8.44121088E-02  2.95384688E-03 -2.28400677E-03  6.60503039E-03
  5.32677936E-04 -2.38496980E-01  9.75110515E-02  2.08980615E-01  1.65386673E-01
  4.15695463E-01 -1.26857232E-01 -4.91574611E-01 -2.02774417E-01  5.33720492E-02
 -2.58308676E-02 -6.82761516E-02  2.38281395E-03  1.00152721E-02  2.55712488E-02
 -2.10646379E-01 -5.33200040E-02 -1.27420536E-02 -4.67935852E-03 -1.41843128E-02
 -9.63822814E-03 -1.80970747E-02 -5.27213676E-02  7.00250460E-02 -1.96756854E-02
  3.27151371E-01  2.49892474E-01 -2.00162919E-01 -7.31821172E-03 -9.19936598E-03
  1.13564395E-02 -4.67277340E-03 -3.62522178E-03  1.84378659E-02 -2.10782255E-02
 -9.63822814E-03 -1.80970747E-02 -5.27213676E-02  7.00250460E-02  1.96756854E-02
  3.27151371E-01  2.49892474E-01 -2.00162919E-01  7.31821172E-03 -9.19936598E-03
  1.13564395E-02 -4.67277340E-03 -3.62522178E-03 -1.84378659E-02  2.10782255E-02
  5.32677936E-04 -2.38496980E-01  9.75110515E-02  2.08980615E-01 -1.65386673E-01
  4.15695463E-01 -1.26857232E-01 -4.91574611E-01  2.02774417E-01  5.33720492E-02
 -2.58308676E-02 -6.82761516E-02  2.38281395E-03 -1.00152721E-02 -2.55712488E-02
 -2.10646379E-01 -5.33200040E-02 -1.27420536E-02 -4.67935852E-03  1.41843128E-02
  1.51160911E-02 -2.21261647E-02  1.88390819E-01 -9.19242897E-02  0.00000000E+00
 -4.48029676E-01 -1.76954380E-01  4.75579711E-01  0.00000000E+00  1.86430292E-02
 -1.98776235E-02 -1.61881556E-03 -3.33474745E-02  0.00000000E+00  0.00000000E+00
  1.63866267E-02 -3.10859449E-02 -1.33149376E-02  9.00958045E-03  0.00000000E+00
 -3.38315796E-02  2.83191395E-02 -2.47368065E-01  6.54160891E-02  0.00000000E+00
 -5.68017625E-01  7.74717553E-01 -1.58489631E-01  0.00000000E+00 -5.82367243E-02
 -8.64267400E-02  6.92912984E-02 -3.83740259E-02  0.00000000E+00  0.00000000E+00
 -2.86351737E-01 -7.30407715E-02  6.13920234E-03  2.01909751E-02  0.00000000E+00
  1.06197203E-03 -1.62035204E-01  3.07127909E-01  6.00475716E-01  0.00000000E+00
  3.62453097E-01 -7.23256703E-01 -5.21051060E-01  0.00000000E+00 -2.94575067E-02
  2.89847502E-03 -1.05621287E-02 -3.53179642E-02  0.00000000E+00  0.00000000E+00
  9.84052802E-03  1.04056496E-01 -1.15288585E-02 -8.48051492E-03  7.69057012E-03
  9.84052802E-03  1.04056496E-01 -1.15288585E-02 -8.48051492E-03 -7.69057012E-03
 -1.02628371E-02  5.89866624E-02 -3.02182803E-01  2.75864630E-01 -2.06215778E-02
  3.45188358E-01  4.39051038E-01 -3.26844316E-01 -1.31767977E-01 -3.18258727E-02
  4.39982916E-02  2.15751981E-03  9.20291896E-03  1.37002934E-02 -1.26435727E-02
  2.97400176E-02 -7.00109944E-02  1.22356261E-02 -1.85720275E-02 -2.75157163E-03
  7.09812904E-03  5.32593639E-02 -1.35551733E-01 -1.85556305E-01 -1.00846407E-01
 -2.50679125E-01  1.05709548E-01  6.38736570E-01  6.06771601E-02 -2.43927092E-02
  4.63802847E-02 -1.39775119E-02 -7.27576817E-03  1.02902678E-02 -1.12899646E-03
 -7.09812904E-03 -5.32593639E-02  1.35551733E-01  1.85556305E-01 -1.00846407E-01
  2.50679125E-01 -1.05709548E-01 -6.38736570E-01  6.06771601E-02  2.43927092E-02
 -4.63802847E-02  1.39775119E-02  7.27576817E-03  1.02902678E-02 -1.12899646E-03
  1.02628371E-02 -5.89866624E-02  3.02182803E-01 -2.75864630E-01 -2.06215778E-02
 -3.45188358E-01 -4.39051038E-01  3.26844316E-01 -1.31767977E-01  3.18258727E-02
 -4.39982916E-02 -2.15751981E-03 -9.20291896E-03  1.37002934E-02 -1.26435727E-02
 -2.97400176E-02  7.00109944E-02 -1.22356261E-02  1.85720275E-02 -2.75157163E-03
  0.00000000E+00  0.00000000E+00  0.00000000E+00  0.00000000E+00 -4.42759555E-01
  0.00000000E+00  0.00000000E+00  0.00000000E+00  4.06514244E-01  0.00000000E+00
  0.00000000E+00  0.00000000E+00  0.00000000E+00  2.55883668E-02  2.25162692E-02
  0.00000000E+00  0.00000000E+00  0.00000000E+00  0.00000000E+00  1.04266962E-02
  0.00000000E+00  0.00000000E+00  0.00000000E+00  0.00000000E+00 -4.85769186E-01
  0.00000000E+00  0.00000000E+00  0.00000000E+00  4.29655453E-01  0.00000000E+00
  0.00000000E+00  0.00000000E+00  0.00000000E+00  6.08352511E-02 -1.30243275E-02
  0.00000000E+00  0.00000000E+00  0.00000000E+00  0.00000000E+00  1.51257915E-02
  0.00000000E+00  0.00000000E+00  0.00000000E+00  0.00000000E+00  4.35038840E-02
  0.00000000E+00  0.00000000E+00  0.00000000E+00 -9.59323250E-02  0.00000000E+00
  0.00000000E+00  0.00000000E+00  0.00000000E+00 -2.02560861E-02 -8.39582838E-03
  1.16483566E-01 -8.69304536E-03  2.06451691E-02  2.82533152E-03  8.95886947E-04
 -1.16483566E-01  8.69304536E-03 -2.06451691E-02 -2.82533152E-03  8.95886947E-04
 -1.47262861E-02  9.00324536E-02  2.74558150E-01  2.56910311E-02 -6.32531247E-03
 -4.94808456E-01 -4.98541940E-01 -1.18442712E-01  1.50142526E-01 -3.75044079E-02
  3.08226117E-03  1.19125301E-02 -6.97465038E-03  2.39843888E-02  3.22235961E-02
 -1.67741150E-01  7.07026273E-03  3.63916695E-03  6.87264557E-03  3.05395604E-04
 -5.70235543E-04  1.38490937E-01  7.31125654E-02  1.00472320E-01 -1.86242545E-01
 -2.80931174E-01 -9.26413068E-02 -2.26827484E-01  3.95233238E-01 -6.38146598E-02
  2.13548047E-02  3.71424943E-02 -8.85171633E-03  5.76902945E-03 -1.69189348E-02
 -5.70235543E-04  1.38490937E-01  7.31125654E-02  1.00472320E-01  1.86242545E-01
 -2.80931174E-01 -9.26413068E-02 -2.26827484E-01 -3.95233238E-01 -6.38146598E-02
  2.13548047E-02  3.71424943E-02 -8.85171633E-03 -5.76902945E-03  1.69189348E-02
 -1.47262861E-02  9.00324536E-02  2.74558150E-01  2.56910311E-02  6.32531247E-03
 -4.94808456E-01 -4.98541940E-01 -1.18442712E-01 -1.50142526E-01 -3.75044079E-02
  3.08226117E-03  1.19125301E-02 -6.97465038E-03 -2.39843888E-02 -3.22235961E-02
 -1.67741150E-01  7.07026273E-03  3.63916695E-03  6.87264557E-03 -3.05395604E-04
  4.08575824E-02 -1.52355053E-01  1.93529745E-01  1.80375007E-01  0.00000000E+00
  1.12567125E+00 -6.00992084E-01 -5.87585416E-01  0.00000000E+00  7.12148292E-02
  5.24491088E-02 -5.78811762E-02 -4.95313792E-02  0.00000000E+00  0.00000000E+00
  1.15545270E-01  1.14532579E-01 -4.67712565E-03  5.31581345E-03  0.00000000E+00
  2.09595698E-02 -2.40471449E-01  1.99782181E-01 -2.12028653E-01  0.00000000E+00
  1.43666462E+00 -5.79779712E-01  8.98637611E-01  0.00000000E+00  4.40182358E-02
  1.03960220E-02 -3.06274287E-02  3.81719363E-02  0.00000000E+00  0.00000000E+00
 -1.36678608E-03  2.96563840E-01  4.89039440E-03  1.47190299E-02  0.00000000E+00
 -1.54961300E-02  3.35191920E-01 -7.10976304E-01  1.80903890E-01  0.00000000E+00
 -8.11093390E-01  1.68591064E+00 -9.12352816E-02  0.00000000E+00  1.23028181E-02
  3.21131960E-02 -3.72035323E-03 -1.16832232E-02  0.00000000E+00  0.00000000E+00
 -1.43416753E-01 -2.10558739E-01  1.93979722E-02 -5.92781298E-05 -8.37351224E-03
 -1.43416753E-01 -2.10558739E-01  1.93979722E-02 -5.92781298E-05  8.37351224E-03
  2.60989019E-02 -2.54098152E-01 -5.30939679E-02  1.26690613E-02  3.69895654E-01
  1.12744976E+00  3.39044620E-01  3.11469362E-01 -9.48298326E-01 -8.80045696E-03
 -1.66010668E-02  4.68618584E-02  1.37284267E-02 -2.31837032E-02 -7.73647487E-03
  2.62279048E-01  2.20215036E-01 -8.23965630E-03  2.54434585E-03  7.76234830E-03
 -2.16454207E-02  6.31029288E-02 -2.72672713E-01 -7.99400190E-03  2.76741396E-01
  1.64401464E-01  3.78180562E-01  4.12050202E-02 -4.89436637E-01 -1.50696455E-02
 -1.69068618E-02  5.36322493E-02 -9.85664335E-03  1.74342855E-04 -6.13174792E-03
  2.16454207E-02 -6.31029288E-02  2.72672713E-01  7.99400190E-03  2.76741396E-01
 -1.64401464E-01 -3.78180562E-01 -4.12050202E-02 -4.89436637E-01  1.50696455E-02
  1.69068618E-02 -5.36322493E-02  9.85664335E-03  1.74342855E-04 -6.13174792E-03
 -2.60989019E-02  2.54098152E-01  5.30939679E-02 -1.26690613E-02  3.69895654E-01
 -1.12744976E+00 -3.39044620E-01 -3.11469362E-01 -9.48298326E-01  8.80045696E-03
  1.66010668E-02 -4.68618584E-02 -1.37284267E-02 -2.31837032E-02 -7.73647487E-03
 -2.62279048E-01 -2.20215036E-01  8.23965630E-03 -2.54434585E-03  7.76234830E-03
  0.00000000E+00  0.00000000E+00  0.00000000E+00  0.00000000E+00 -2.99449840E-01
  0.00000000E+00  0.00000000E+00  0.00000000E+00  2.90702261E-01  0.00000000E+00
  0.00000000E+00  0.00000000E+00  0.00000000E+00  4.89361668E-02  1.70122879E-02
  0.00000000E+00  0.00000000E+00  0.00000000E+00  0.00000000E+00  5.60510414E-03
  0.00000000E+00  0.00000000E+00  0.00000000E+00  0.00000000E+00  5.45701919E-01
  0.00000000E+00  0.00000000E+00  0.00000000E+00 -8.39171434E-01  0.00000000E+00
  0.00000000E+00  0.00000000E+00  0.00000000E+00  5.34580395E-02  2.86940380E-02
  0.00000000E+00  0.00000000E+00  0.00000000E+00  0.00000000E+00 -1.84194013E-03
  0.00000000E+00  0.00000000E+00  0.00000000E+00  0.00000000E+00 -1.09986324E-01
  0.00000000E+00  0.00000000E+00  0.00000000E+00  1.42071861E-01  0.00000000E+00
  0.00000000E+00  0.00000000E+00  0.00000000E+00 -4.46138095E-02 -8.66683884E-03
  1.07783086E-01 -1.46438036E-01  4.05938990E-04 -1.64913970E-02  3.02008875E-03
 -1.07783086E-01  1.46438036E-01 -4.05938990E-04  1.64913970E-02  3.02008875E-03
 -2.24084553E-03 -1.27962711E-01 -4.27613493E-01  6.07288413E-02  5.93492283E-03
  2.76608677E-01  5.34644077E-01  2.27242463E-01 -1.90896110E-01 -1.36034542E-02
  5.82032024E-03 -1.17911902E-02 -5.52707831E-02  8.38397257E-03  8.21497203E-03
 -6.29401978E-02  2.72212381E-01  8.07766003E-03  1.23780856E-02 -5.92949510E-03
  1.98238395E-02 -4.30475519E-02 -2.62521221E-01 -1.75708992E-01 -2.02320737E-01
 -2.21248732E-01  1.36094618E-01  1.63661943E-01  3.81396236E-01 -3.08472286E-02
 -1.60839085E-03  1.45212049E-02  5.14156110E-02  1.07437213E-02  1.06223360E-02
  1.98238395E-02 -4.30475519E-02 -2.62521221E-01 -1.75708992E-01  2.02320737E-01
 -2.21248732E-01  1.36094618E-01  1.63661943E-01 -3.81396236E-01 -3.08472286E-02
 -1.60839085E-03  1.45212049E-02  5.14156110E-02 -1.07437213E-02 -1.06223360E-02
 -2.24084553E-03 -1.27962711E-01 -4.27613493E-01  6.07288413E-02 -5.93492283E-03
  2.76608677E-01  5.34644077E-01  2.27242463E-01  1.90896110E-01 -1.36034542E-02
  5.82032024E-03 -1.17911902E-02 -5.52707831E-02 -8.38397257E-03 -8.21497203E-03
 -6.29401978E-02  2.72212381E-01  8.07766003E-03  1.23780856E-02  5.92949510E-03
 -3.42153040E-02  9.03343380E-02  2.58671772E-02 -1.95229736E-01  0.00000000E+00
  3.72974677E-01 -4.05130619E-01  3.07960151E-02  0.00000000E+00  1.69903972E-03
 -1.67189992E-02  1.25671424E-02 -4.30822880E-02  0.00000000E+00  0.00000000E+00
 -2.61816709E-01  1.42724075E-01 -1.95049238E-02 -1.90163207E-03  0.00000000E+00
 -4.14168852E-02  2.59760585E-01 -6.90026222E-02  2.74041837E-01  0.00000000E+00
 -5.13688406E-01  8.94346319E-03 -4.98744631E-01  0.00000000E+00 -2.78327488E-02
  7.31818986E-03  1.97262853E-02  7.23881913E-02  0.00000000E+00  0.00000000E+00
 -2.66897175E-01  1.60292073E-02 -2.37234676E-02 -1.18941479E-03  0.00000000E+00
  1.94239945E-02 -8.62695492E-02 -1.57444701E-01 -1.64701693E-02  0.00000000E+00
  5.50367281E-01  7.75514356E-01  1.71549875E-02  0.00000000E+00  5.77366461E-02
  3.89404557E-02 -5.62298561E-02  1.22856166E-02  0.00000000E+00  0.00000000E+00
 -1.83901190E-01 -2.26998021E-01  2.97540647E-02  1.30506725E-03  1.12420083E-02
 -1.83901190E-01 -2.26998021E-01  2.97540647E-02  1.30506725E-03 -1.12420083E-02
 -3.68871713E-03 -1.15888224E-01 -4.18686562E-01  9.67451096E-02 -1.13789194E-01
  1.08696384E-01  4.83613766E-01 -1.14171878E-02  2.47416094E-01 -8.90994213E-03
 -1.68997807E-02 -2.44957627E-03  7.14418878E-03  3.59114851E-02 -5.99365579E-04
 -6.12885895E-02 -8.43979846E-04  9.24703716E-03  4.41159297E-03  2.64923533E-03
 -1.14612173E-02  1.15475448E-01  3.91458171E-01  1.75110671E-01  9.15251994E-02
 -4.66288363E-01 -6.31572796E-01 -1.02625793E-01 -1.28518453E-01 -1.60894862E-02
  8.11338661E-03  4.33787420E-03 -3.37068393E-02 -1.40722043E-02 -4.76828991E-03
 -1.14612173E-02  1.15475448E-01  3.91458171E-01  1.75110671E-01 -9.15251994E-02
 -4.66288363E-01 -6.31572796E-01 -1.02625793E-01  1.28518453E-01 -1.60894862E-02
  8.11338661E-03  4.33787420E-03 -3.37068393E-02  1.40722043E-02  4.76828991E-03
 -3.68871713E-03 -1.15888224E-01 -4.18686562E-01  9.67451096E-02  1.13789194E-01
  1.08696384E-01  4.83613766E-01 -1.14171878E-02 -2.47416094E-01 -8.90994213E-03
 -1.68997807E-02 -2.44957627E-03  7.14418878E-03 -3.59114851E-02  5.99365579E-04
 -6.12885895E-02 -8.43979846E-04  9.24703716E-03  4.41159297E-03 -2.64923533E-03
  3.44115792E-02 -8.54209800E-02  2.88417658E-01  1.88529278E-01  0.00000000E+00
  8.60959603E-01 -3.10493861E-01 -7.96889960E-01  0.00000000E+00  5.28475917E-02
  6.11348185E-02 -4.34994159E-02  5.39615426E-02  0.00000000E+00  0.00000000E+00
  3.40231340E-01  1.36207403E-01  2.33498508E-02  6.70259228E-03  0.00000000E+00
 -3.88681672E-02  5.32538152E-02  1.67906506E-01  1.43321095E-01  0.00000000E+00
 -3.33109903E-01 -5.94030331E-01 -3.27072666E-01  0.00000000E+00 -7.39207974E-02
  6.12047533E-03  1.73860294E-02  1.85925683E-02  0.00000000E+00  0.00000000E+00
 -1.47854474E-01 -1.54049105E-02 -2.77414415E-02  5.05122911E-03  0.00000000E+00
  1.37579421E-02 -4.11674726E-02 -2.20522284E-02  2.44901401E-01  0.00000000E+00
  5.09346763E-02  2.34910075E-01 -5.59480693E-01  0.00000000E+00  2.46718895E-02
 -1.47708575E-03 -7.35718526E-03  4.08328456E-02  0.00000000E+00  0.00000000E+00
  4.22319708E-02 -3.49769097E-02  1.42825380E-02  3.38371784E-03 -8.38766681E-05
  4.22319708E-02 -3.49769097E-02  1.42825380E-02  3.38371784E-03  8.38766681E-05
 -4.18310149E-02  1.52635436E-01 -7.14155069E-02 -1.82110876E-01 -3.56352939E-01
 -4.55141807E-01  7.34712471E-02  3.55835791E-01  3.76405776E-01  3.75837090E-02
 -3.59252824E-02 -4.49449404E-02  5.55842982E-03  1.30445133E-02  1.14403261E-02
 -1.17794197E-01  2.33915965E-01 -9.43136666E-03  7.36984760E-03 -1.72234531E-02
 -2.24972421E-02 -5.52207791E-02 -3.10218737E-01  3.92591318E-01 -4.06463100E-02
  7.41101559E-01  5.61021947E-01 -4.50553183E-01 -4.86063307E-01  5.38986653E-03
 -1.28313404E-02 -4.20606821E-03 -8.89403530E-03 -2.02090947E-03  1.90831799E-02
  2.24972421E-02  5.52207791E-02  3.10218737E-01 -3.92591318E-01 -4.06463100E-02
 -7.41101559E-01 -5.61021947E-01  4.50553183E-01 -4.86063307E-01 -5.38986653E-03
  1.28313404E-02  4.20606821E-03  8.89403530E-03 -2.02090947E-03  1.90831799E-02
  4.18310149E-02 -1.52635436E-01  7.14155069E-02  1.82110876E-01 -3.56352939E-01
  4.55141807E-01 -7.34712471E-02 -3.55835791E-01  3.76405776E-01 -3.75837090E-02
  3.59252824E-02  4.49449404E-02 -5.55842982E-03  1.30445133E-02  1.14403261E-02
  1.17794197E-01 -2.33915965E-01  9.43136666E-03 -7.36984760E-03 -1.72234531E-02
  0.00000000E+00  0.00000000E+00  0.00000000E+00  0.00000000E+00 -1.59363460E-01
  0.00000000E+00  0.00000000E+00  0.00000000E+00 -2.64414096E-01  0.00000000E+00
  0.00000000E+00  0.00000000E+00  0.00000000E+00  2.86357530E-02 -2.19672004E-02
  0.00000000E+00  0.00000000E+00  0.00000000E+00  0.00000000E+00 -2.18361539E-02
  0.00000000E+00  0.00000000E+00  0.00000000E+00  0.00000000E+00 -1.74919525E-01
  0.00000000E+00  0.00000000E+00  0.00000000E+00 -2.56301646E-01  0.00000000E+00
  0.00000000E+00  0.00000000E+00  0.00000000E+00 -3.35979351E-02  5.99966292E-02
  0.00000000E+00  0.00000000E+00  0.00000000E+00  0.00000000E+00 -3.58592186E-02
  0.00000000E+00  0.00000000E+00  0.00000000E+00  0.00000000E+00 -2.92275764E-01
  0.00000000E+00  0.00000000E+00  0.00000000E+00  7.55367770E-01  0.00000000E+00
  0.00000000E+00  0.00000000E+00  0.00000000E+00 -8.13555714E-02  9.48133464E-03
  2.57843943E-01  5.48222866E-02  8.53220201E-03 -2.70174786E-03  1.61274356E-02
 -2.57843943E-01 -5.48222866E-02 -8.53220201E-03  2.70174786E-03  1.61274356E-02
  8.36165611E-03 -1.03529822E-01 -8.28374161E-02 -5.33389421E-03  6.61287710E-02
  6.84217815E-01  3.64879213E-01  1.49314573E-01 -2.55588831E-01  1.43448922E-02
  2.11762319E-02 -2.36290138E-02 -4.22485235E-02 -3.42086325E-02  1.81952911E-02
  2.59440302E-02  1.62180977E-01 -4.27670081E-03  2.91543616E-03 -1.33249177E-04
 -2.39836736E-03  7.61382654E-02  2.79585392E-01 -1.77954085E-01  1.16411118E-01
 -4.38938646E-02 -1.85345090E-01  4.28708242E-01 -2.25840930E-01  3.42401538E-03
  8.79959562E-03 -6.01227148E-03  3.61324773E-02 -2.49080732E-02 -1.23488685E-02
 -2.39836736E-03  7.61382654E-02  2.79585392E-01 -1.77954085E-01 -1.16411118E-01
 -4.38938646E-02 -1.85345090E-01  4.28708242E-01  2.25840930E-01  3.42401538E-03
  8.79959562E-03 -6.01227148E-03  3.61324773E-02  2.49080732E-02  1.23488685E-02
  8.36165611E-03 -1.03529822E-01 -8.28374161E-02 -5.33389421E-03 -6.61287710E-02
  6.84217815E-01  3.64879213E-01  1.49314573E-01  2.55588831E-01  1.43448922E-02
  2.11762319E-02 -2.36290138E-02 -4.22485235E-02  3.42086325E-02 -1.81952911E-02
  2.59440302E-02  1.62180977E-01 -4.27670081E-03  2.91543616E-03  1.33249177E-04
  3.30039334E-02 -2.17708818E-01 -4.50557099E-01  2.61771726E-01  0.00000000E+00
  2.63468141E-01  1.06752523E+00 -3.03735399E-01  0.00000000E+00  3.91755706E-02
 -3.33671128E-02 -2.20766569E-02 -2.40046662E-02  0.00000000E+00  0.00000000E+00
 -1.37697972E-01 -8.90344102E-03  3.60153175E-03 -9.06015338E-03  0.00000000E+00
  3.08013674E-03 -3.18145694E-02 -5.83244790E-01 -1.89558720E-01  0.00000000E+00
 -3.96749864E-01  1.24737022E+00  1.81134752E-02  0.00000000E+00  5.12091259E-03
 -4.24418273E-02 -8.85905747E-04  8.03149663E-02  0.00000000E+00  0.00000000E+00
 -2.82890185E-01  2.35650231E-02 -5.17502530E-03  1.18753666E-02  0.00000000E+00
 -5.72520483E-02  2.73329328E-01 -3.23521639E-01  4.26520717E-02  0.00000000E+00
 -8.65629450E-01  3.47125282E-01 -5.67824072E-02  0.00000000E+00 -7.52965054E-02
  8.02071646E-03  1.40461271E-02  1.37857759E-02  0.00000000E+00  0.00000000E+00
 -1.86726900E-01 -2.25503731E-02 -3.22133367E-02  4.41818630E-04 -2.15872911E-03
 -1.86726900E-01 -2.25503731E-02 -3.22133367E-02  4.41818630E-04  2.15872911E-03
  2.49886674E-02 -1.95665122E-01 -2.21031778E-01 -2.61585496E-01 -1.06395281E-01
  8.10891722E-01  8.16342668E-01  6.36677322E-01  1.44586947E-01 -7.43220361E-03
  2.98948502E-02 -6.41331279E-03  2.44260461E-02 -2.13129941E-02 -4.26105003E-02
  2.05254711E-01  1.01245676E-02  5.80072274E-04 -4.91720567E-03  9.36753001E-03
 -3.00346088E-02  1.24897344E-01  1.05428108E-01 -3.36686622E-01 -4.36617545E-01
 -3.60061786E-01 -3.13295738E-01  8.39730756E-01  1.69251231E-01  5.35801905E-02
 -3.09911162E-02 -7.49922720E-02 -1.83624731E-02 -3.48072778E-03  2.62565008E-03
  3.00346088E-02 -1.24897344E-01 -1.05428108E-01  3.36686622E-01 -4.36617545E-01
  3.60061786E-01  3.13295738E-01 -8.39730756E-01  1.69251231E-01 -5.35801905E-02
  3.09911162E-02  7.49922720E-02  1.83624731E-02 -3.48072778E-03  2.62565008E-03
 -2.49886674E-02  1.95665122E-01  2.21031778E-01  2.61585496E-01 -1.06395281E-01
 -8.10891722E-01 -8.16342668E-01 -6.36677322E-01  1.44586947E-01  7.43220361E-03
 -2.98948502E-02  6.41331279E-03 -2.44260461E-02 -2.13129941E-02 -4.26105003E-02
 -2.05254711E-01 -1.01245676E-02 -5.80072274E-04  4.91720567E-03  9.36753001E-03
  0.00000000E+00  0.00000000E+00  0.00000000E+00  0.00000000E+00  9.72955653E-02
  0.00000000E+00  0.00000000E+00  0.00000000E+00 -5.79550780E-01  0.00000000E+00
  0.00000000E+00  0.00000000E+00  0.00000000E+00 -2.91005308E-02 -5.75313722E-02
  0.00000000E+00  0.00000000E+00  0.00000000E+00  0.00000000E+00 -1.53945419E-02
  0.00000000E+00  0.00000000E+00  0.00000000E+00  0.00000000E+00  3.32070336E-01
  0.00000000E+00  0.00000000E+00  0.00000000E+00 -1.06478236E+00  0.00000000E+00
  0.00000000E+00  0.00000000E+00  0.00000000E+00  4.14651232E-02  2.74803685E-02
  0.00000000E+00  0.00000000E+00  0.00000000E+00  0.00000000E+00 -2.15797826E-02
  0.00000000E+00  0.00000000E+00  0.00000000E+00  0.00000000E+00 -3.90745918E-01
  0.00000000E+00  0.00000000E+00  0.00000000E+00  1.24893953E+00  0.00000000E+00
  0.00000000E+00  0.00000000E+00  0.00000000E+00 -2.65473463E-02 -1.95604028E-02
  6.98214845E-02  4.02983553E-01 -2.03246716E-02 -2.47813363E-03  2.17437706E-02
 -6.98214845E-02 -4.02983553E-01  2.03246716E-02  2.47813363E-03  2.17437706E-02
  7.06348972E-03 -1.47963590E-01  3.84514628E-01 -2.82986886E-01  2.60785080E-01
  4.39684196E-01 -7.56672685E-01  7.79796933E-01 -7.82777565E-01 -2.59632954E-02
 -4.98840288E-03  2.04364929E-02  3.56182460E-02  7.61329039E-03 -1.36844932E-02
  6.44674573E-02  2.19620584E-01 -4.89454581E-03  7.49641684E-03 -9.49816943E-03
 -3.00161018E-02  5.20134462E-02  2.27470132E-01 -7.64131456E-02 -1.09946489E-01
 -1.75346708E-01 -4.33997591E-01  1.37043172E-01 -2.84040695E-01  1.93125663E-02
 -4.06047609E-02 -1.96810372E-02 -4.32972478E-02  7.43373781E-03 -6.94872787E-04
  3.00161018E-02 -5.20134462E-02 -2.27470132E-01  7.64131456E-02 -1.09946489E-01
  1.75346708E-01  4.33997591E-01 -1.37043172E-01 -2.84040695E-01 -1.93125663E-02
  4.06047609E-02  1.96810372E-02  4.32972478E-02  7.43373781E-03 -6.94872787E-04
 -7.06348972E-03  1.47963590E-01 -3.84514628E-01  2.82986886E-01  2.60785080E-01
 -4.39684196E-01  7.56672685E-01 -7.79796933E-01 -7.82777565E-01  2.59632954E-02
  4.98840288E-03 -2.04364929E-02 -3.56182460E-02  7.61329039E-03 -1.36844932E-02
 -6.44674573E-02 -2.19620584E-01  4.89454581E-03 -7.49641684E-03 -9.49816943E-03
  0.00000000E+00  0.00000000E+00  0.00000000E+00  0.00000000E+00 -4.26610786E-01
  0.00000000E+00  0.00000000E+00  0.00000000E+00  6.09446700E-01  0.00000000E+00
  0.00000000E+00  0.00000000E+00  0.00000000E+00 -1.89434783E-02 -4.45310156E-02
  0.00000000E+00  0.00000000E+00  0.00000000E+00  0.00000000E+00 -4.85983814E-03
  0.00000000E+00  0.00000000E+00  0.00000000E+00  0.00000000E+00 -4.63606800E-01
  0.00000000E+00  0.00000000E+00  0.00000000E+00  1.01816483E+00  0.00000000E+00
  0.00000000E+00  0.00000000E+00  0.00000000E+00 -5.68296979E-03  3.34724237E-02
  0.00000000E+00  0.00000000E+00  0.00000000E+00  0.00000000E+00 -1.14698845E-02
  0.00000000E+00  0.00000000E+00  0.00000000E+00  0.00000000E+00 -7.07548019E-02
  0.00000000E+00  0.00000000E+00  0.00000000E+00  4.57844608E-02  0.00000000E+00
  0.00000000E+00  0.00000000E+00  0.00000000E+00 -5.58624279E-02 -1.66982571E-02
  2.24957789E-01 -8.36223144E-02  2.38051240E-02  8.94232658E-03  7.97107104E-03
 -2.24957789E-01  8.36223144E-02 -2.38051240E-02 -8.94232658E-03  7.97107104E-03
  2.47107894E-02  2.89705170E-03 -8.21394121E-02 -4.58650327E-02 -2.85189777E-01
 -1.40290382E+00  9.71885937E-02 -5.12089178E-01  1.75345279E+00  1.81427552E-02
  5.73873378E-03 -3.75278232E-02 -1.79553867E-02 -1.06654031E-02 -2.25760902E-03
 -5.98709176E-02 -6.13622467E-01  3.38056130E-03  2.86254554E-03  2.01931568E-02
 -3.18760921E-02  2.36071503E-01  2.87893656E-01  6.81856070E-02 -9.12530236E-03
  5.91172643E-01 -8.13872752E-01 -6.58864416E-01 -9.04648856E-01 -9.93747492E-03
  2.43121638E-02  1.62944595E-02  1.04398602E-04  1.99491738E-02  1.18740621E-02
  3.18760921E-02 -2.36071503E-01 -2.87893656E-01 -6.81856070E-02 -9.12530236E-03
 -5.91172643E-01  8.13872752E-01  6.58864416E-01 -9.04648856E-01  9.93747492E-03
 -2.43121638E-02 -1.62944595E-02 -1.04398602E-04  1.99491738E-02  1.18740621E-02
 -2.47107894E-02 -2.89705170E-03  8.21394121E-02  4.58650327E-02 -2.85189777E-01
  1.40290382E+00 -9.71885937E-02  5.12089178E-01  1.75345279E+00 -1.81427552E-02
 -5.73873378E-03  3.75278232E-02  1.79553867E-02 -1.06654031E-02 -2.25760902E-03
  5.98709176E-02  6.13622467E-01 -3.38056130E-03 -2.86254554E-03  2.01931568E-02
  0.00000000E+00  0.00000000E+00  0.00000000E+00  0.00000000E+00 -7.28163311E-01
  0.00000000E+00  0.00000000E+00  0.00000000E+00  1.62873388E+00  0.00000000E+00
  0.00000000E+00  0.00000000E+00  0.00000000E+00 -4.54021872E-02  1.53984829E-02
  0.00000000E+00  0.00000000E+00  0.00000000E+00  0.00000000E+00  1.37442319E-02
  0.00000000E+00  0.00000000E+00  0.00000000E+00  0.00000000E+00  3.21172457E-01
  0.00000000E+00  0.00000000E+00  0.00000000E+00 -2.96205584E-01  0.00000000E+00
  0.00000000E+00  0.00000000E+00  0.00000000E+00 -3.00225288E-02 -2.99109028E-02
  0.00000000E+00  0.00000000E+00  0.00000000E+00  0.00000000E+00  9.12861546E-03
  0.00000000E+00  0.00000000E+00  0.00000000E+00  0.00000000E+00  2.35085753E-01
  0.00000000E+00  0.00000000E+00  0.00000000E+00 -7.34145748E-01  0.00000000E+00
  0.00000000E+00  0.00000000E+00  0.00000000E+00  4.86012794E-02  1.92455233E-02
 -1.08645439E-01 -1.13556753E-01  9.59954754E-03 -3.45559444E-02 -1.29299233E-02
  1.08645439E-01  1.13556753E-01 -9.59954754E-03  3.45559444E-02 -1.29299233E-02
  1.33134880E-02 -2.11275512E-01  1.30530650E-01 -3.25269017E-01 -2.04029502E-01
  4.69175829E-01 -4.57624723E-01  5.58157417E-01  6.19101042E-01 -1.37467289E-02
  3.55104156E-03 -1.54160121E-02 -4.15558973E-02  2.42793370E-02  4.80239057E-02
 -1.54862314E-01 -1.01112538E-01  6.15594541E-03  9.95447166E-03  8.57680946E-03
 -3.63142996E-02  2.48057797E-01  1.08650748E-01 -1.51807052E-01  2.58292814E-01
 -7.38169635E-01  2.16896582E-01  1.44648773E-01 -6.23414965E-01  1.39470920E-02
 -1.42606284E-02  5.85444433E-03  7.26563084E-03  2.84372733E-02 -1.50789875E-03
 -3.63142996E-02  2.48057797E-01  1.08650748E-01 -1.51807052E-01 -2.58292814E-01
 -7.38169635E-01  2.16896582E-01  1.44648773E-01  6.23414965E-01  1.39470920E-02
 -1.42606284E-02  5.85444433E-03  7.26563084E-03 -2.84372733E-02  1.50789875E-03
  1.33134880E-02 -2.11275512E-01  1.30530650E-01 -3.25269017E-01  2.04029502E-01
  4.69175829E-01 -4.57624723E-01  5.58157417E-01 -6.19101042E-01 -1.37467289E-02
  3.55104156E-03 -1.54160121E-02 -4.15558973E-02 -2.42793370E-02 -4.80239057E-02
 -1.54862314E-01 -1.01112538E-01  6.15594541E-03  9.95447166E-03 -8.57680946E-03
  5.68945073E-03  3.39338159E-02  4.98137159E-01 -2.19383001E-01  0.00000000E+00
 -1.02828887E+00 -9.47009448E-01  1.05501761E+00  0.00000000E+00  8.87168292E-03
 -3.96580316E-02  2.28406798E-02 -1.28363295E-03  0.00000000E+00  0.00000000E+00
 -1.76451449E-01 -1.94006633E-01 -1.34265894E-02 -1.31283664E-03  0.00000000E+00
 -5.12849656E-03 -1.64724972E-01 -3.32542297E-02  1.11305054E-01  0.00000000E+00
  1.04735513E+00 -1.82872958E-01 -3.90952123E-01  0.00000000E+00  4.63736574E-02
 -8.50937504E-02  2.26263861E-02  6.42906163E-02  0.00000000E+00  0.00000000E+00
 -2.23575122E-01  4.01657740E-02  4.65025401E-03 -5.19750725E-03  0.00000000E+00
 -1.90558219E-04 -8.24270390E-02  4.89788349E-02 -2.45628628E-01  0.00000000E+00
  1.01106245E+00 -5.20082247E-01  8.80759728E-01  0.00000000E+00 -2.00653185E-02
  6.55225013E-02 -3.39757271E-02 -3.49849387E-02  0.00000000E+00  0.00000000E+00
 -5.91964609E-02  1.50074763E-01  5.44906710E-03 -7.06729289E-03  4.02623920E-03
 -5.91964609E-02  1.50074763E-01  5.44906710E-03 -7.06729289E-03 -4.02623920E-03
  3.28362714E-02  6.31184228E-02  2.92374889E-01 -2.19250582E-01 -3.37903832E-01
 -8.86705834E-01 -1.22998859E+00  6.87317832E-01  1.76991820E+00 -6.56692107E-03
  6.72610483E-02 -2.86320791E-02  6.11230230E-03 -7.72973431E-03 -2.75429275E-02
  1.57209391E-01 -7.35869849E-01 -1.84468436E-02 -9.47924516E-03  2.57848534E-02
 -6.70768876E-03  1.46043978E-01 -3.28487189E-01 -3.93630909E-01  1.38225471E-01
  3.11515098E-01  1.14095193E+00  1.25567678E+00 -8.48715526E-01 -2.70590028E-03
  4.07723138E-04  3.85228866E-02  8.86400084E-03 -8.95747092E-03 -2.70083671E-03
  6.70768876E-03 -1.46043978E-01  3.28487189E-01  3.93630909E-01  1.38225471E-01
 -3.11515098E-01 -1.14095193E+00 -1.25567678E+00 -8.48715526E-01  2.70590028E-03
 -4.07723138E-04 -3.85228866E-02 -8.86400084E-03 -8.95747092E-03 -2.70083671E-03
 -3.28362714E-02 -6.31184228E-02 -2.92374889E-01  2.19250582E-01 -3.37903832E-01
  8.86705834E-01  1.22998859E+00 -6.87317832E-01  1.76991820E+00  6.56692107E-03
 -6.72610483E-02  2.86320791E-02 -6.11230230E-03 -7.72973431E-03 -2.75429275E-02
 -1.57209391E-01  7.35869849E-01  1.84468436E-02  9.47924516E-03  2.57848534E-02
  0.00000000E+00  0.00000000E+00  0.00000000E+00  0.00000000E+00  7.10169388E-02
  0.00000000E+00  0.00000000E+00  0.00000000E+00 -4.86989677E-01  0.00000000E+00
  0.00000000E+00  0.00000000E+00  0.00000000E+00  3.51923790E-02  7.23824322E-02
  0.00000000E+00  0.00000000E+00  0.00000000E+00  0.00000000E+00  3.30424366E-02
  0.00000000E+00  0.00000000E+00  0.00000000E+00  0.00000000E+00 -8.88468017E-02
  0.00000000E+00  0.00000000E+00  0.00000000E+00  9.44875982E-01  0.00000000E+00
  0.00000000E+00  0.00000000E+00  0.00000000E+00 -4.88233248E-02  4.50323918E-03
  0.00000000E+00  0.00000000E+00  0.00000000E+00  0.00000000E+00 -5.96837002E-03
  0.00000000E+00  0.00000000E+00  0.00000000E+00  0.00000000E+00  1.97040900E-01
  0.00000000E+00  0.00000000E+00  0.00000000E+00 -6.05908453E-01  0.00000000E+00
  0.00000000E+00  0.00000000E+00  0.00000000E+00  3.70011538E-02 -2.92855250E-02
 -9.56878946E-02 -1.50011412E-01  2.29758165E-03  2.44763726E-02 -1.29442541E-02
  9.56878946E-02  1.50011412E-01 -2.29758165E-03 -2.44763726E-02 -1.29442541E-02
  2.45108180E-04 -3.56687966E-01 -1.52750365E-01  1.44808924E-01 -1.20321351E-01
  7.76629574E-01  1.37930215E-01 -9.67941852E-01  2.94111846E-01  8.99469093E-03
 -4.10636629E-02 -2.71081652E-02  3.62125559E-02  3.91854683E-02  7.83737590E-03
 -6.41016825E-02 -5.38603786E-01 -2.00672297E-02 -1.21390963E-02  3.49220270E-03
 -5.27866883E-03 -1.86117226E-01 -1.46632843E-01  1.70655132E-02 -1.27153304E-02
  2.97842976E-01 -3.25769533E-02 -2.89020697E-01  2.77435020E-02  7.98381866E-03
 -1.49035492E-02 -1.78018692E-02 -6.89652186E-02  1.84265923E-02  5.20984488E-03
 -5.27866883E-03 -1.86117226E-01 -1.46632843E-01  1.70655132E-02  1.27153304E-02
  2.97842976E-01 -3.25769533E-02 -2.89020697E-01 -2.77435020E-02  7.98381866E-03
 -1.49035492E-02 -1.78018692E-02 -6.89652186E-02 -1.84265923E-02 -5.20984488E-03
  2.45108180E-04 -3.56687966E-01 -1.52750365E-01  1.44808924E-01  1.20321351E-01
  7.76629574E-01  1.37930215E-01 -9.67941852E-01 -2.94111846E-01  8.99469093E-03
 -4.10636629E-02 -2.71081652E-02  3.62125559E-02 -3.91854683E-02 -7.83737590E-03
 -6.41016825E-02 -5.38603786E-01 -2.00672297E-02 -1.21390963E-02 -3.49220270E-03
  2.20358073E-03  3.78677615E-02  1.69349211E-01 -6.70400756E-03  0.00000000E+00
 -3.40876383E-01 -9.82365996E-01  1.38938491E-02  0.00000000E+00 -8.67856564E-02
  1.25194474E-01 -2.05411821E-02  4.16470450E-02  0.00000000E+00  0.00000000E+00
  2.93711992E-01 -2.09957441E-01 -4.18312673E-03  1.02135633E-02  0.00000000E+00
 -1.11570363E-02 -3.45546623E-01 -3.89478632E-01 -6.02069192E-01  0.00000000E+00
  1.16904625E+00  1.58363360E+00  2.36310395E+00  0.00000000E+00 -8.60617327E-02
  2.96096415E-02 -1.36569869E-03  1.61114227E-02  0.00000000E+00  0.00000000E+00
  5.22443845E-02  6.43296635E-01 -1.98113461E-02  2.48623240E-02  0.00000000E+00
 -5.97500287E-03 -1.84561992E-02 -2.28335075E-02 -4.31097600E-01  0.00000000E+00
 -1.03159579E+00  9.95222677E-01  1.92227291E+00  0.00000000E+00  5.51853308E-02
 -1.05994761E-01 -8.14903748E-04 -6.82844346E-02  0.00000000E+00  0.00000000E+00
 -5.72735593E-02 -3.05935872E-01  9.56464806E-03 -1.03470679E-02  1.41075533E-02
 -5.72735593E-02 -3.05935872E-01  9.56464806E-03 -1.03470679E-02 -1.41075533E-02
 -3.89297259E-02  1.24930036E-01 -3.49866090E-01 -4.22182508E-01  9.24636846E-02
  9.38765990E-01  1.16917486E+00  1.98875456E+00 -9.87324989E-01 -5.41617437E-03
  5.62954220E-03 -7.25720009E-03 -3.01034993E-02  2.70366922E-02  4.54871520E-02
 -2.60443789E-01  1.53781196E+00  3.18693439E-02  3.97840934E-02 -3.87724685E-02
  1.47981380E-02 -8.43217094E-02  1.55005508E-01 -1.70171379E-01  4.25449055E-01
 -5.21564910E-01 -5.57104028E-01  1.06367843E+00 -8.23895361E-01 -1.20269485E-02
 -5.42927338E-02  7.42168965E-02  7.46262831E-03  1.64512170E-03 -1.32224463E-02
 -1.47981380E-02  8.43217094E-02 -1.55005508E-01  1.70171379E-01  4.25449055E-01
  5.21564910E-01  5.57104028E-01 -1.06367843E+00 -8.23895361E-01  1.20269485E-02
  5.42927338E-02 -7.42168965E-02 -7.46262831E-03  1.64512170E-03 -1.32224463E-02
  3.89297259E-02 -1.24930036E-01  3.49866090E-01  4.22182508E-01  9.24636846E-02
 -9.38765990E-01 -1.16917486E+00 -1.98875456E+00 -9.87324989E-01  5.41617437E-03
 -5.62954220E-03  7.25720009E-03  3.01034993E-02  2.70366922E-02  4.54871520E-02
  2.60443789E-01 -1.53781196E+00 -3.18693439E-02 -3.97840934E-02 -3.87724685E-02
  0.00000000E+00  0.00000000E+00  0.00000000E+00  0.00000000E+00  1.47410076E-01
  0.00000000E+00  0.00000000E+00  0.00000000E+00  7.91290281E-02  0.00000000E+00
  0.00000000E+00  0.00000000E+00  0.00000000E+00  2.33673253E-02 -1.15817324E-02
  0.00000000E+00  0.00000000E+00  0.00000000E+00  0.00000000E+00  1.89126137E-02
  0.00000000E+00  0.00000000E+00  0.00000000E+00  0.00000000E+00 -9.51749496E-02
  0.00000000E+00  0.00000000E+00  0.00000000E+00 -1.16540695E-01  0.00000000E+00
  0.00000000E+00  0.00000000E+00  0.00000000E+00  3.75698937E-02  2.72531038E-03
  0.00000000E+00  0.00000000E+00  0.00000000E+00  0.00000000E+00 -2.19949262E-02
  0.00000000E+00  0.00000000E+00  0.00000000E+00  0.00000000E+00  2.35422130E-01
  0.00000000E+00  0.00000000E+00  0.00000000E+00 -6.10220828E-01  0.00000000E+00
  0.00000000E+00  0.00000000E+00  0.00000000E+00 -6.64309866E-02 -1.45802497E-02
  1.32289800E-01 -5.02226153E-01  1.50613000E-02  5.75265228E-03 -1.81955315E-02
 -1.32289800E-01  5.02226153E-01 -1.50613000E-02 -5.75265228E-03 -1.81955315E-02
 -3.37242233E-02  3.56472980E-01 -1.11607065E-01 -1.19663755E-01  3.23489916E-01
 -6.18585523E-01  6.89896147E-01  4.54799019E-01 -1.06833818E+00  2.70511681E-02
 -1.55728026E-04 -1.66851443E-02 -6.94856231E-02  8.90807310E-03  8.40344116E-02
 -1.70023593E-01  1.20762080E+00  1.88001425E-02  4.21490788E-02 -3.96942587E-02
  2.32214759E-02  2.74679086E-01  7.51134284E-02  7.29957359E-02 -5.03093137E-02
 -3.27877217E-01 -2.09571053E-01 -1.15044543E-01  3.79360674E-01  1.89829572E-02
 -5.20474400E-03  3.25527945E-02  6.79843091E-03 -5.71446711E-02 -2.17992727E-02
  2.32214759E-02  2.74679086E-01  7.51134284E-02  7.29957359E-02  5.03093137E-02
 -3.27877217E-01 -2.09571053E-01 -1.15044543E-01 -3.79360674E-01  1.89829572E-02
 -5.20474400E-03  3.25527945E-02  6.79843091E-03  5.71446711E-02  2.17992727E-02
 -3.37242233E-02  3.56472980E-01 -1.11607065E-01 -1.19663755E-01 -3.23489916E-01
 -6.18585523E-01  6.89896147E-01  4.54799019E-01  1.06833818E+00  2.70511681E-02
 -1.55728026E-04 -1.66851443E-02 -6.94856231E-02 -8.90807310E-03 -8.40344116E-02
 -1.70023593E-01  1.20762080E+00  1.88001425E-02  4.21490788E-02  3.96942587E-02
  4.76810204E-02  1.45016540E-01 -9.76965226E-03 -5.85365498E-01  0.00000000E+00
 -1.63972275E-01 -3.64917655E-01  1.80101193E+00  0.00000000E+00  2.25444394E-02
  1.23641331E-01 -4.71830472E-02  9.52982250E-02  0.00000000E+00  0.00000000E+00
  4.14551745E-01 -1.39568164E+00  3.26442902E-02  7.90654060E-02  0.00000000E+00
 -2.21535897E-02  3.30177768E-01 -3.19235838E-02 -2.25058205E-01  0.00000000E+00
 -1.22679331E+00  7.65647713E-01  6.01070390E-01  0.00000000E+00  4.48331252E-02
 -8.65260490E-02  3.13225459E-02  7.57665157E-02  0.00000000E+00  0.00000000E+00
 -2.24239287E-01  7.81769066E-01  5.73365564E-03  4.81068543E-02  0.00000000E+00
  1.82053463E-02  2.23385461E-04 -2.05170648E-02 -1.70497005E-01  0.00000000E+00
  4.04816407E-01 -5.64060553E-01  8.80216402E-01  0.00000000E+00  4.81980084E-03
  1.89255134E-02  2.65812916E-02 -2.48231643E-02  0.00000000E+00  0.00000000E+00
  1.58579026E-01  6.31578688E-02 -2.00195497E-03  6.87628329E-03 -2.08119175E-02
  1.58579026E-01  6.31578688E-02 -2.00195497E-03  6.87628329E-03  2.08119175E-02
 -2.93362817E-02  5.14604037E-02 -8.01947689E-02 -5.57497071E-02  2.80260021E-01
  5.14591680E-01  1.00445928E+00  3.18917295E-01 -1.08748445E+00  4.75748413E-02
 -1.55729351E-02 -3.85684942E-02 -7.62680379E-03  6.53150556E-03  4.45191179E-02
 -2.00343788E-01  9.45310411E-01  2.36664973E-02  1.54649325E-02 -3.20609003E-02
  6.21565373E-04  1.55605424E-01  6.19713919E-02  1.64601185E-01 -4.07014685E-02
 -1.14197768E+00 -6.37425893E-01 -2.85113589E-01  4.76995863E-01 -2.23929339E-02
 -6.27147218E-03  1.19492446E-02  1.49977539E-02  2.20731978E-02 -2.57154621E-02
  6.21565373E-04  1.55605424E-01  6.19713919E-02  1.64601185E-01  4.07014685E-02
 -1.14197768E+00 -6.37425893E-01 -2.85113589E-01 -4.76995863E-01 -2.23929339E-02
 -6.27147218E-03  1.19492446E-02  1.49977539E-02 -2.20731978E-02  2.57154621E-02
 -2.93362817E-02  5.14604037E-02 -8.01947689E-02 -5.57497071E-02 -2.80260021E-01
  5.14591680E-01  1.00445928E+00  3.18917295E-01  1.08748445E+00  4.75748413E-02
 -1.55729351E-02 -3.85684942E-02 -7.62680379E-03 -6.53150556E-03 -4.45191179E-02
 -2.00343788E-01  9.45310411E-01  2.36664973E-02  1.54649325E-02  3.20609003E-02
 -3.17685141E-02  1.47086003E-01  3.06435561E-01  3.75515914E-01  0.00000000E+00
  3.94464356E-01 -1.86382069E+00 -1.55583981E+00  0.00000000E+00  4.82526959E-02
 -8.24699335E-02  3.02818878E-02  9.52911555E-03  0.00000000E+00  0.00000000E+00
 -1.91923233E-01  1.38864688E+00 -9.14595425E-03 -5.86014763E-02  0.00000000E+00
  4.75687776E-02 -1.93679637E-01 -4.26838274E-01  4.69358693E-01  0.00000000E+00
 -4.86129769E-01  2.49831892E+00 -1.68551692E+00  0.00000000E+00 -4.88740939E-02
  1.13430942E-01 -4.21156326E-02 -3.27133650E-02  0.00000000E+00  0.00000000E+00
  4.11600511E-01 -1.85909719E+00  4.37631871E-02 -7.94339785E-02  0.00000000E+00
  6.02094673E-03  7.71075849E-03 -5.09266452E-02 -3.39967581E-01  0.00000000E+00
 -8.40842021E-02 -1.02900454E-02  1.32723751E+00  0.00000000E+00  1.32061863E-02
 -1.36247188E-02  1.50706325E-02  5.43748855E-03  0.00000000E+00  0.00000000E+00
  6.13202040E-02 -4.67546473E-02  1.07018263E-03 -9.34854506E-03 -8.16769835E-03
  6.13202040E-02 -4.67546473E-02  1.07018263E-03 -9.34854506E-03  8.16769835E-03
 -4.64778063E-02 -1.39433943E-01 -9.03716904E-02 -3.39094675E-01  1.31900582E-01
  2.56377283E-01 -8.18633921E-02  1.22619264E+00 -1.72963158E-01  3.59336540E-03
 -1.98659416E-02 -7.61682083E-02  1.56612619E-03  1.11047115E-01  9.96412569E-02
 -4.02849058E-01  8.94518715E-01  2.41409224E-02  4.06106305E-02 -4.00681516E-02
 -9.18018318E-03 -8.69149062E-02 -2.07037400E-01 -1.49842278E-01  1.34717821E-01
 -1.47866395E-01  6.53850826E-01  1.14616381E+00 -5.04124013E-01  4.88931704E-02
 -4.48210180E-02 -2.56401241E-02 -2.70668291E-02  2.23628579E-02 -2.57472177E-02
 -9.18018318E-03 -8.69149062E-02 -2.07037400E-01 -1.49842278E-01 -1.34717821E-01
 -1.47866395E-01  6.53850826E-01  1.14616381E+00  5.04124013E-01  4.88931704E-02
 -4.48210180E-02 -2.56401241E-02 -2.70668291E-02 -2.23628579E-02  2.57472177E-02
 -4.64778063E-02 -1.39433943E-01 -9.03716904E-02 -3.39094675E-01 -1.31900582E-01
  2.56377283E-01 -8.18633921E-02  1.22619264E+00  1.72963158E-01  3.59336540E-03
 -1.98659416E-02 -7.61682083E-02  1.56612619E-03 -1.11047115E-01 -9.96412569E-02
 -4.02849058E-01  8.94518715E-01  2.41409224E-02  4.06106305E-02  4.00681516E-02
  6.50717149E-03 -1.45179141E-01 -3.78203964E-01  1.45341712E-01  0.00000000E+00
 -2.82957107E-01  1.99259466E+00 -5.82205580E-01  0.00000000E+00 -9.23398820E-02
  9.76098025E-02 -1.90000125E-02  4.75123167E-03  0.00000000E+00  0.00000000E+00
  1.71732083E-01 -2.25314660E-01  1.03457371E-02  5.96274231E-03  0.00000000E+00
 -4.17988271E-03 -3.27651081E-01  1.91603057E-01  4.49819817E-02  0.00000000E+00
  3.46011376E-01 -1.09149786E+00 -4.95793068E-01  0.00000000E+00 -1.03188929E-01
  4.95086261E-02  8.58396842E-03 -1.91113476E-02  0.00000000E+00  0.00000000E+00
  2.31995166E-01 -3.47915437E-01  7.90957981E-03 -1.18026708E-02  0.00000000E+00
  2.28479425E-03 -1.58190770E-01 -7.16665029E-02  2.31243106E-01  0.00000000E+00
 -1.76873054E-02  6.01073306E-01 -1.36508580E+00  0.00000000E+00  7.75142636E-02
 -1.02705440E-01 -1.47395080E-03  3.94191797E-02  0.00000000E+00  0.00000000E+00
  1.10892943E-02 -3.24941373E-01  1.62504518E-02  3.94935068E-03  3.74530407E-03
  1.10892943E-02 -3.24941373E-01  1.62504518E-02  3.94935068E-03 -3.74530407E-03
 -5.72147743E-03 -3.16908636E-02  2.77160574E-02  1.08668456E-01 -1.28123463E-01
  1.73194748E-01 -7.54403042E-02 -9.90607195E-02  4.69359638E-01  1.59634148E-02
 -3.25658256E-03 -1.50959596E-02  2.66836953E-02  4.15053396E-04  1.77927876E-03
  4.78477912E-02 -3.10816283E-01 -1.20549762E-02 -1.04940614E-02  1.00396530E-02
  2.96962248E-02 -2.03275002E-01  1.47837030E-01 -4.88146837E-02  4.25073225E-01
  7.96354146E-01 -4.23956547E-01  3.89201937E-01 -9.01378449E-01 -2.03417731E-02
 -1.49442217E-02  6.46247587E-02 -1.77739670E-02  9.72696963E-03 -1.25121845E-03
 -2.96962248E-02  2.03275002E-01 -1.47837030E-01  4.88146837E-02  4.25073225E-01
 -7.96354146E-01  4.23956547E-01 -3.89201937E-01 -9.01378449E-01  2.03417731E-02
  1.49442217E-02 -6.46247587E-02  1.77739670E-02  9.72696963E-03 -1.25121845E-03
  5.72147743E-03  3.16908636E-02 -2.77160574E-02 -1.08668456E-01 -1.28123463E-01
 -1.73194748E-01  7.54403042E-02  9.90607195E-02  4.69359638E-01 -1.59634148E-02
  3.25658256E-03  1.50959596E-02 -2.66836953E-02  4.15053396E-04  1.77927876E-03
 -4.78477912E-02  3.10816283E-01  1.20549762E-02  1.04940614E-02  1.00396530E-02
  0.00000000E+00  0.00000000E+00  0.00000000E+00  0.00000000E+00 -2.99582789E-02
  0.00000000E+00  0.00000000E+00  0.00000000E+00 -4.95668849E-02  0.00000000E+00
  0.00000000E+00  0.00000000E+00  0.00000000E+00  1.55229543E-02  5.24837728E-02
  0.00000000E+00  0.00000000E+00  0.00000000E+00  0.00000000E+00  1.71779473E-02
  0.00000000E+00  0.00000000E+00  0.00000000E+00  0.00000000E+00 -1.48276203E-01
  0.00000000E+00  0.00000000E+00  0.00000000E+00 -1.20650157E-01  0.00000000E+00
  0.00000000E+00  0.00000000E+00  0.00000000E+00 -2.36471639E-02 -2.27888605E-02
  0.00000000E+00  0.00000000E+00  0.00000000E+00  0.00000000E+00 -1.89777437E-03
  0.00000000E+00  0.00000000E+00  0.00000000E+00  0.00000000E+00 -8.59039217E-01
  0.00000000E+00  0.00000000E+00  0.00000000E+00  2.03259253E+00  0.00000000E+00
  0.00000000E+00  0.00000000E+00  0.00000000E+00  1.60150071E-01  1.22530048E-02
 -3.49495503E-01  1.48509345E+00 -4.78833966E-02 -2.06852650E-03  6.52839055E-02
  3.49495503E-01 -1.48509345E+00  4.78833966E-02  2.06852650E-03  6.52839055E-02
 -1.48594572E-03  2.18322369E-02  9.67611867E-02  3.02061709E-01 -3.46778552E-01
 -2.40863884E-01 -2.03943557E-02 -7.21243848E-01  9.45295594E-01  6.95004504E-03
  1.83780241E-03 -5.31167475E-04  5.57870176E-02 -4.47549126E-02 -4.51211503E-02
  3.91095701E-01 -9.70637055E-01 -1.75662365E-02 -3.59298149E-02  4.45794819E-02
  2.69405933E-02 -3.11389324E-01  2.45859307E-01  3.63772969E-02  2.97076415E-01
  1.22751943E+00 -4.58656497E-01 -2.69452350E-02 -5.49139697E-01 -3.73322273E-02
 -4.61749073E-03  3.85541240E-02 -2.69769546E-02 -1.33396874E-02  1.66833469E-02
 -2.69405933E-02  3.11389324E-01 -2.45859307E-01 -3.63772969E-02  2.97076415E-01
 -1.22751943E+00  4.58656497E-01  2.69452350E-02 -5.49139697E-01  3.73322273E-02
  4.61749073E-03 -3.85541240E-02  2.69769546E-02 -1.33396874E-02  1.66833469E-02
  1.48594572E-03 -2.18322369E-02 -9.67611867E-02 -3.02061709E-01 -3.46778552E-01
  2.40863884E-01  2.03943557E-02  7.21243848E-01  9.45295594E-01 -6.95004504E-03
 -1.83780241E-03  5.31167475E-04 -5.57870176E-02 -4.47549126E-02 -4.51211503E-02
 -3.91095701E-01  9.70637055E-01  1.75662365E-02  3.59298149E-02  4.45794819E-02
  0.00000000E+00  0.00000000E+00  0.00000000E+00  0.00000000E+00  1.79224420E-01
  0.00000000E+00  0.00000000E+00  0.00000000E+00 -2.28052821E-01  0.00000000E+00
  0.00000000E+00  0.00000000E+00  0.00000000E+00  5.46105627E-02 -4.47016859E-02
  0.00000000E+00  0.00000000E+00  0.00000000E+00  0.00000000E+00 -1.23274311E-02
  0.00000000E+00  0.00000000E+00  0.00000000E+00  0.00000000E+00  3.62802396E-02
  0.00000000E+00  0.00000000E+00  0.00000000E+00 -3.16048768E-01  0.00000000E+00
  0.00000000E+00  0.00000000E+00  0.00000000E+00  8.01287865E-03  8.48570433E-02
  0.00000000E+00  0.00000000E+00  0.00000000E+00  0.00000000E+00 -1.90647081E-02
  0.00000000E+00  0.00000000E+00  0.00000000E+00  0.00000000E+00  2.26559599E-01
  0.00000000E+00  0.00000000E+00  0.00000000E+00  1.33548427E-03  0.00000000E+00
  0.00000000E+00  0.00000000E+00  0.00000000E+00 -1.64879630E-01  9.37981516E-03
  4.52763667E-01 -5.73885437E-01  3.45649827E-02 -1.44522516E-03 -1.33119569E-02
 -4.52763667E-01  5.73885437E-01 -3.45649827E-02  1.44522516E-03 -1.33119569E-02
 -3.35022051E-04  3.12728703E-02 -2.14095322E-02  2.99042174E-04 -5.58560427E-02
  3.57288883E-01 -3.99714784E-02  4.65423243E-02  1.13558203E-01  5.37200653E-03
  1.59989667E-02  3.57503610E-03 -5.22759382E-03  1.23897629E-03  6.10700867E-02
 -8.91338430E-02  1.53767835E-02 -1.40924655E-02  9.87911570E-03 -5.96522407E-04
  1.38711919E-02  2.36614027E-01 -9.50309903E-02 -7.76229358E-02 -1.16741722E-02
 -4.47027985E-01  1.57330752E-02  4.56755917E-01  3.42966034E-02  3.96916848E-03
  1.59037807E-02  2.55340280E-02  1.13525204E-02 -7.90881378E-03 -4.70373527E-02
  1.38711919E-02  2.36614027E-01 -9.50309903E-02 -7.76229358E-02  1.16741722E-02
 -4.47027985E-01  1.57330752E-02  4.56755917E-01 -3.42966034E-02  3.96916848E-03
  1.59037807E-02  2.55340280E-02  1.13525204E-02  7.90881378E-03  4.70373527E-02
 -3.35022051E-04  3.12728703E-02 -2.14095322E-02  2.99042174E-04  5.58560427E-02
  3.57288883E-01 -3.99714784E-02  4.65423243E-02 -1.13558203E-01  5.37200653E-03
  1.59989667E-02  3.57503610E-03 -5.22759382E-03 -1.23897629E-03 -6.10700867E-02
 -8.91338430E-02  1.53767835E-02 -1.40924655E-02  9.87911570E-03  5.96522407E-04
 -1.95206508E-02  6.79276319E-01  2.87580276E-02  5.17500058E-01  0.00000000E+00
 -1.38833464E+00  5.51011100E-02 -1.60138480E+00  0.00000000E+00  6.68421875E-02
 -9.36707422E-02  6.08576662E-02 -2.23807863E-02  0.00000000E+00  0.00000000E+00
 -3.72606409E-01  1.67529292E+00 -2.08146072E-03 -9.37472653E-02  0.00000000E+00
 -1.21534446E-02  4.76231552E-01  1.23762391E-01 -3.79864341E-01  0.00000000E+00
 -1.00420776E+00 -1.45584744E-01  9.95458476E-01  0.00000000E+00  3.75601763E-02
 -8.87839611E-02  6.79513593E-02  5.32132750E-02  0.00000000E+00  0.00000000E+00
 -3.44483215E-01  1.25019692E+00 -8.88239017E-03  7.37147836E-02  0.00000000E+00
  2.74239102E-02 -3.69890731E-01 -1.54065776E-01 -2.06219955E-02  0.00000000E+00
  1.43858485E-01  4.66373368E-01  4.39437887E-03  0.00000000E+00 -7.03056009E-02
 -5.16921735E-02  1.19834742E-01  6.93991667E-03  0.00000000E+00  0.00000000E+00
  4.24461184E-01 -5.64973035E-01  1.88818035E-03  8.47425640E-04 -5.58816245E-02
  4.24461184E-01 -5.64973035E-01  1.88818035E-03  8.47425640E-04  5.58816245E-02
  8.24375474E-03 -1.90223736E-01  6.62335727E-02  7.00418222E-02 -8.22835986E-02
  3.40656111E-01 -8.25724736E-02 -2.35003971E-01  2.33522379E-01 -6.39103609E-03
 -1.03617519E-02  5.14330831E-03 -9.13870245E-03 -1.34757559E-02 -5.37300708E-02
  8.93647716E-02 -4.20186628E-01  4.80183515E-03 -1.93862877E-02  1.86157901E-02
 -1.11629083E-02 -1.87062927E-01  8.53470615E-02 -3.58605815E-02 -1.15564682E-02
  6.31674997E-01  1.86040707E-01 -1.60994418E-01 -1.21636371E-01 -4.49813189E-03
 -7.94867422E-03 -1.05916473E-02  1.72730948E-02 -7.97075608E-03  3.38611985E-02
 -1.11629083E-02 -1.87062927E-01  8.53470615E-02 -3.58605815E-02  1.15564682E-02
  6.31674997E-01  1.86040707E-01 -1.60994418E-01  1.21636371E-01 -4.49813189E-03
 -7.94867422E-03 -1.05916473E-02  1.72730948E-02  7.97075608E-03 -3.38611985E-02
  8.24375474E-03 -1.90223736E-01  6.62335727E-02  7.00418222E-02  8.22835986E-02
  3.40656111E-01 -8.25724736E-02 -2.35003971E-01 -2.33522379E-01 -6.39103609E-03
 -1.03617519E-02  5.14330831E-03 -9.13870245E-03  1.34757559E-02  5.37300708E-02
  8.93647716E-02 -4.20186628E-01  4.80183515E-03 -1.93862877E-02 -1.86157901E-02
  5.47592913E-03 -2.90379060E-01 -6.78447263E-02 -3.42507316E-01  0.00000000E+00
  2.45028428E-01  3.54455055E-01  1.17245669E+00  0.00000000E+00 -4.68217377E-02
  2.69220856E-02 -1.20267407E-02  3.18471894E-02  0.00000000E+00  0.00000000E+00
  6.81885413E-02 -9.65928303E-01  2.74365239E-02  3.74896144E-02  0.00000000E+00
 -1.43618439E-03 -2.69668306E-01 -1.73037470E-01  2.94810184E-01  0.00000000E+00
  6.25713588E-01  3.37744750E-01 -6.65439424E-01  0.00000000E+00 -3.85063150E-02
  2.38546223E-02 -1.19945542E-02 -5.67522065E-02  0.00000000E+00  0.00000000E+00
  8.58005236E-02 -7.73414885E-01  3.07385168E-02 -3.20564753E-02  0.00000000E+00
  2.54175277E-02 -9.00618578E-01 -5.61862234E-01  1.33018696E-02  0.00000000E+00
  2.39947693E+00  7.00866406E-01  2.42211828E-02  0.00000000E+00 -1.27358856E-03
 -1.23091338E-01  1.04828716E-01 -4.89002050E-03  0.00000000E+00  0.00000000E+00
  5.08773746E-01 -1.22378933E+00  2.47345764E-02 -2.57006032E-03 -8.23727200E-02
  5.08773746E-01 -1.22378933E+00  2.47345764E-02 -2.57006032E-03  8.23727200E-02
 -1.08138560E-02  1.41725653E-01 -8.11690823E-02 -1.95029255E-01  1.68726378E-01
 -1.07212837E+00  4.00645816E-01  1.03865803E-01 -5.09932761E-01  4.30354166E-02
 -4.06686558E-02 -2.05421467E-02 -2.88971414E-02  6.24381546E-02 -7.17994927E-02
  2.99449158E-02  5.68101339E-01  3.18013683E-02  1.23483732E-02 -2.03730401E-02
 -1.64222570E-02 -2.33411584E-01  4.66700876E-02  3.50054766E-01  1.83159053E-02
 -3.49152168E-01 -5.41635013E-01 -9.75497979E-01  1.84956376E-01  3.28037001E-02
 -2.41720428E-02 -5.29686556E-02  2.08099274E-02  1.38072644E-01  7.14810962E-02
 -1.64222570E-02 -2.33411584E-01  4.66700876E-02  3.50054766E-01 -1.83159053E-02
 -3.49152168E-01 -5.41635013E-01 -9.75497979E-01 -1.84956376E-01  3.28037001E-02
 -2.41720428E-02 -5.29686556E-02  2.08099274E-02 -1.38072644E-01 -7.14810962E-02
 -1.08138560E-02  1.41725653E-01 -8.11690823E-02 -1.95029255E-01 -1.68726378E-01
 -1.07212837E+00  4.00645816E-01  1.03865803E-01  5.09932761E-01  4.30354166E-02
 -4.06686558E-02 -2.05421467E-02 -2.88971414E-02 -6.24381546E-02  7.17994927E-02
  2.99449158E-02  5.68101339E-01  3.18013683E-02  1.23483732E-02  2.03730401E-02
 -4.07844739E-02 -1.02367290E+00  1.44403958E-01  1.38213274E-01  0.00000000E+00
  2.82575701E+00 -1.13901882E+00  1.50571792E-01  0.00000000E+00 -1.32561221E-01
 -1.27579044E-01  1.16103276E-01 -4.28290751E-02  0.00000000E+00  0.00000000E+00
 -3.83529924E-01 -1.28209608E-01 -3.24121215E-02 -4.13900789E-03  0.00000000E+00
 -1.69454872E-03  3.39307810E-02  1.36558061E-01 -3.62170041E-01  0.00000000E+00
 -7.15701711E-01 -2.45165913E-01  2.72388972E-01  0.00000000E+00 -5.50669886E-02
 -2.95878957E-02  6.36365185E-02  1.60412718E-02  0.00000000E+00  0.00000000E+00
 -2.95065831E-01  5.91257145E-01 -2.26707680E-02  4.92450385E-02  0.00000000E+00
 -2.21837708E-02 -4.07355546E-01 -4.50530408E-02 -1.62858734E-02  0.00000000E+00
  1.05596321E+00  3.92121302E-01 -6.97216359E-02  0.00000000E+00 -1.22057525E-02
 -7.15372469E-02  1.52248552E-02  1.61197253E-02  0.00000000E+00  0.00000000E+00
 -5.17769674E-02 -3.63592341E-01  5.68632409E-03  6.90325402E-03  8.14316888E-04
 -5.17769674E-02 -3.63592341E-01  5.68632409E-03  6.90325402E-03 -8.14316888E-04
 -9.30890747E-03  2.93543995E-02  9.72401713E-02 -5.46677619E-02  1.00765351E-01
 -1.89840855E-01 -4.69222169E-01  1.07130466E+00 -3.27704989E-01  2.74933146E-02
  1.25838104E-02 -3.33932352E-02 -5.64104850E-02  6.02553580E-02 -2.02856963E-01
  1.72081540E-01  2.67919831E-01 -3.37657515E-03  6.07108151E-03  3.51891532E-03
  2.52021194E-02  1.92400643E-01 -1.59201905E-01  6.92135395E-02 -1.59251510E-02
 -7.70691549E-01  2.95727093E-01  7.68674536E-01  2.01663897E-01  4.88904782E-03
  1.42633070E-02  2.91859098E-02  1.45658805E-02 -5.80942608E-02  1.86365603E-01
  2.52021194E-02  1.92400643E-01 -1.59201905E-01  6.92135395E-02  1.59251510E-02
 -7.70691549E-01  2.95727093E-01  7.68674536E-01 -2.01663897E-01  4.88904782E-03
  1.42633070E-02  2.91859098E-02  1.45658805E-02  5.80942608E-02 -1.86365603E-01
 -9.30890747E-03  2.93543995E-02  9.72401713E-02 -5.46677619E-02 -1.00765351E-01
 -1.89840855E-01 -4.69222169E-01  1.07130466E+00  3.27704989E-01  2.74933146E-02
  1.25838104E-02 -3.33932352E-02 -5.64104850E-02 -6.02553580E-02  2.02856963E-01
  1.72081540E-01  2.67919831E-01 -3.37657515E-03  6.07108151E-03 -3.51891532E-03
  1.90988004E-02  5.20851277E-01 -8.17062798E-02  2.06249479E-01  0.00000000E+00
 -1.48138295E+00  4.57635963E-03 -1.19397309E+00  0.00000000E+00 -2.43900449E-02
  1.04507124E-01 -3.02785805E-03  6.14968108E-02  0.00000000E+00  0.00000000E+00
  2.87084546E-01  7.31012937E-01  8.49563573E-03 -1.60760824E-02  0.00000000E+00
 -5.70277470E-02 -1.03834496E+00  9.67186650E-02  1.42328482E-01  0.00000000E+00
  3.06238054E+00 -3.39316670E-01 -1.20677978E+00  0.00000000E+00 -1.23011463E-01
 -1.26151874E-01  1.09513081E-01  6.93303315E-02  0.00000000E+00  0.00000000E+00
 -5.55260648E-01 -7.12182759E-01 -3.49028441E-02 -2.19417317E-02  0.00000000E+00
 -1.32967677E-03  2.83754156E-02  1.05007810E-02 -1.16616376E-01  0.00000000E+00
 -1.86194462E-01  1.17342692E-01  5.12542216E-01  0.00000000E+00 -1.07377369E-03
 -2.28337276E-02  2.33398886E-02  5.70222436E-03  0.00000000E+00  0.00000000E+00
 -1.43723230E-02 -1.46005039E-02 -7.13733499E-03  1.28638956E-02  2.44248621E-03
 -1.43723230E-02 -1.46005039E-02 -7.13733499E-03  1.28638956E-02 -2.44248621E-03
 -3.39750828E-02 -9.40884543E-01  9.60319641E-02  1.10296260E-01  1.13516651E-02
  2.37564300E+00 -5.43246838E-01 -1.07756982E+00  6.42755400E-01 -2.74630290E-03
 -6.83182155E-02 -5.57627233E-02 -5.83873625E-02  4.20510701E-02  6.67349735E-02
 -5.17400037E-01 -9.18503438E-01 -1.10470440E-02 -1.83934816E-02 -1.88089488E-02
 -3.64397727E-02 -5.30111581E-01 -6.36812192E-02 -2.26547176E-01  7.41850353E-03
  3.23834983E+00  7.61858461E-01  6.97323760E-01 -1.51950931E+00 -1.81844134E-02
 -5.22763682E-02  2.11241014E-03  9.54406834E-03  8.31028080E-03 -1.93037788E-02
  3.64397727E-02  5.30111581E-01  6.36812192E-02  2.26547176E-01  7.41850353E-03
 -3.23834983E+00 -7.61858461E-01 -6.97323760E-01 -1.51950931E+00  1.81844134E-02
  5.22763682E-02 -2.11241014E-03 -9.54406834E-03  8.31028080E-03 -1.93037788E-02
  3.39750828E-02  9.40884543E-01 -9.60319641E-02 -1.10296260E-01  1.13516651E-02
 -2.37564300E+00  5.43246838E-01  1.07756982E+00  6.42755400E-01  2.74630290E-03
  6.83182155E-02  5.57627233E-02  5.83873625E-02  4.20510701E-02  6.67349735E-02
  5.17400037E-01  9.18503438E-01  1.10470440E-02  1.83934816E-02 -1.88089488E-02
  0.00000000E+00  0.00000000E+00  0.00000000E+00  0.00000000E+00 -5.13801747E-02
  0.00000000E+00  0.00000000E+00  0.00000000E+00 -9.08304006E-01  0.00000000E+00
  0.00000000E+00  0.00000000E+00  0.00000000E+00  5.17582211E-02 -6.77979419E-02
  0.00000000E+00  0.00000000E+00  0.00000000E+00  0.00000000E+00 -4.90762915E-02
  0.00000000E+00  0.00000000E+00  0.00000000E+00  0.00000000E+00  2.00655582E-01
  0.00000000E+00  0.00000000E+00  0.00000000E+00 -9.61196330E-01  0.00000000E+00
  0.00000000E+00  0.00000000E+00  0.00000000E+00 -3.77087634E-02 -4.77869341E-03
  0.00000000E+00  0.00000000E+00  0.00000000E+00  0.00000000E+00 -3.71442737E-02
  0.00000000E+00  0.00000000E+00  0.00000000E+00  0.00000000E+00 -3.12803135E-02
  0.00000000E+00  0.00000000E+00  0.00000000E+00  6.31694729E-01  0.00000000E+00
  0.00000000E+00  0.00000000E+00  0.00000000E+00 -1.03554754E-01  7.31393660E-02
  1.65096007E-01 -2.39254215E-02  1.91002949E-03 -2.73700895E-02  7.75648373E-03
 -1.65096007E-01  2.39254215E-02 -1.91002949E-03  2.73700895E-02  7.75648373E-03
  3.24038918E-02  5.08276747E-01 -5.97789106E-03  3.87853987E-02 -2.77407953E-02
 -1.25137191E+00 -4.14159783E-01  1.58333583E-01  1.09796475E-01 -4.91415727E-02
  5.93095739E-02  4.20862410E-02  8.87335127E-02 -2.04186771E-01  1.70923891E-01
  7.00320213E-02  1.17521921E-01 -6.86729121E-02  3.47748590E-02 -1.11227990E-02
 -4.61851528E-03 -1.07823756E-01 -8.81754753E-02 -4.88484501E-02 -3.33840957E-02
 -1.30298171E-01 -3.98191322E-02 -1.49379533E-01  4.06547715E-02  2.26251183E-02
  4.60551232E-03 -3.05809232E-02 -1.39644185E-01  1.03295464E-02 -1.59735274E-01
 -4.61851528E-03 -1.07823756E-01 -8.81754753E-02 -4.88484501E-02  3.33840957E-02
 -1.30298171E-01 -3.98191322E-02 -1.49379533E-01 -4.06547715E-02  2.26251183E-02
  4.60551232E-03 -3.05809232E-02 -1.39644185E-01 -1.03295464E-02  1.59735274E-01
  3.24038918E-02  5.08276747E-01 -5.97789106E-03  3.87853987E-02  2.77407953E-02
 -1.25137191E+00 -4.14159783E-01  1.58333583E-01 -1.09796475E-01 -4.91415727E-02
  5.93095739E-02  4.20862410E-02  8.87335127E-02  2.04186771E-01 -1.70923891E-01
  7.00320213E-02  1.17521921E-01 -6.86729121E-02  3.47748590E-02  1.11227990E-02
 -1.49929372E-02 -3.05839440E-01  5.61455688E-02  2.00307823E-01  0.00000000E+00
 -1.64422482E-01 -9.91737396E-01 -6.47384790E-01  0.00000000E+00 -7.77646625E-02
  1.09933605E-02 -1.23787296E-02  2.62835184E-02  0.00000000E+00  0.00000000E+00
  2.51388578E-01  3.34182109E-01 -5.20802869E-02  8.39366232E-03  0.00000000E+00
 -9.42383954E-03 -5.19163857E-01  4.40955775E-02  1.17426599E-01  0.00000000E+00
  1.49826199E+00 -6.17976361E-01 -1.24550287E+00  0.00000000E+00  1.67344001E-01
 -1.00307252E-01 -1.23575730E-01 -1.35182267E-02  0.00000000E+00  0.00000000E+00
 -3.08451062E-01 -6.50321185E-01  3.23142675E-06 -9.40640930E-03  0.00000000E+00
 -6.22288890E-02 -1.09919444E+00  8.71248206E-02 -7.50380529E-02  0.00000000E+00
  2.95934072E+00 -1.75576767E-01  3.43931356E-01  0.00000000E+00 -1.42168518E-01
  6.83166560E-04 -3.10111772E-02  1.72099194E-02  0.00000000E+00  0.00000000E+00
 -2.16642093E-01 -4.02247370E-01 -1.90212873E-02  3.07842007E-02 -1.45470884E-02
 -2.16642093E-01 -4.02247370E-01 -1.90212873E-02  3.07842007E-02  1.45470884E-02
  7.24131520E-03  1.79019774E-01 -1.62759039E-01 -5.81433850E-02 -1.87297135E-02
 -1.50308637E+00 -2.92775268E-01 -8.93067971E-02  1.01609649E-01  1.87578896E-02
  4.64898448E-02 -5.94055385E-02  9.87459021E-02  3.66320966E-02 -2.45135626E-02
  2.97628522E-02  1.36888699E-01 -2.59014837E-02 -1.98732747E-02 -4.30539283E-02
  3.55273232E-02  4.11362494E-01  1.22638961E-02  4.17621658E-02 -1.34546488E-02
 -1.89694404E-01 -2.81524410E-01 -4.45251166E-01  2.26766618E-01 -5.58689721E-02
  7.00071542E-02  5.22036475E-02 -5.30778899E-02 -2.61263852E-01 -2.48113452E-02
  3.55273232E-02  4.11362494E-01  1.22638961E-02  4.17621658E-02  1.34546488E-02
 -1.89694404E-01 -2.81524410E-01 -4.45251166E-01 -2.26766618E-01 -5.58689721E-02
  7.00071542E-02  5.22036475E-02 -5.30778899E-02  2.61263852E-01  2.48113452E-02
  7.24131520E-03  1.79019774E-01 -1.62759039E-01 -5.81433850E-02  1.87297135E-02
 -1.50308637E+00 -2.92775268E-01 -8.93067971E-02 -1.01609649E-01  1.87578896E-02
  4.64898448E-02 -5.94055385E-02  9.87459021E-02 -3.66320966E-02  2.45135626E-02
  2.97628522E-02  1.36888699E-01 -2.59014837E-02 -1.98732747E-02  4.30539283E-02
  1.70286853E-02  1.47114428E-01 -2.11690404E-03 -1.97689384E-01  0.00000000E+00
  3.03872389E-01 -1.90335599E-01  1.94116043E+00  0.00000000E+00  2.29533589E-01
 -5.29978450E-02 -1.64573349E-01  2.18248931E-02  0.00000000E+00  0.00000000E+00
 -5.18246605E-01 -7.52841628E-01  5.96370190E-03 -1.04881172E-02  0.00000000E+00
 -6.07825782E-02 -9.32231287E-01  7.67985813E-02 -2.83018052E-01  0.00000000E+00
  2.13096403E+00 -1.56656496E+00  1.59131160E+00  0.00000000E+00 -1.92256053E-01
 -2.20402915E-02  8.35725170E-02 -7.43465668E-02  0.00000000E+00  0.00000000E+00
  2.82727669E-01  5.24914708E-01 -5.86369619E-02 -2.65560962E-02  0.00000000E+00
 -3.95881708E-02 -5.60163835E-01  4.25200374E-02  1.63193864E-01  0.00000000E+00
  1.55037345E+00 -4.21357810E-02 -2.03854004E-01  0.00000000E+00 -1.05497034E-01
 -1.02643598E-03  5.95124994E-03 -9.48904713E-02  0.00000000E+00  0.00000000E+00
 -1.36553640E-01 -1.92723630E-01 -2.21827951E-02 -6.39105740E-02 -1.03018054E-02
 -1.36553640E-01 -1.92723630E-01 -2.21827951E-02 -6.39105740E-02  1.03018054E-02
 -4.06878289E-02 -7.10084883E-01 -1.94135595E-01 -1.35331418E-01 -6.67020541E-02
  1.91231502E+00  7.09724688E-01  6.88392819E-01 -1.40012496E+00  7.00624904E-02
 -1.31969078E-01 -6.13462972E-03  1.50627735E-01  1.46963571E-02 -1.70566981E-02
  2.80091989E-01  3.18788974E-01 -4.16315653E-02 -3.33307952E-02 -2.39827433E-02
 -4.07737053E-02 -8.33577582E-01 -9.53317605E-02  1.59212984E-01 -6.34303847E-02
  2.11470755E+00 -1.88686271E-02 -4.40361778E-01 -8.96537716E-01  5.07117309E-02
 -1.50914677E-01 -6.16805415E-03 -7.81441793E-02  2.45236688E-02 -1.01382473E-02
  4.07737053E-02  8.33577582E-01  9.53317605E-02 -1.59212984E-01 -6.34303847E-02
 -2.11470755E+00  1.88686271E-02  4.40361778E-01 -8.96537716E-01 -5.07117309E-02
  1.50914677E-01  6.16805415E-03  7.81441793E-02  2.45236688E-02 -1.01382473E-02
  4.06878289E-02  7.10084883E-01  1.94135595E-01  1.35331418E-01 -6.67020541E-02
 -1.91231502E+00 -7.09724688E-01 -6.88392819E-01 -1.40012496E+00 -7.00624904E-02
  1.31969078E-01  6.13462972E-03 -1.50627735E-01  1.46963571E-02 -1.70566981E-02
 -2.80091989E-01 -3.18788974E-01  4.16315653E-02  3.33307952E-02 -2.39827433E-02
  0.00000000E+00  0.00000000E+00  0.00000000E+00  0.00000000E+00 -9.03996510E-02
  0.00000000E+00  0.00000000E+00  0.00000000E+00  3.70025079E-01  0.00000000E+00
  0.00000000E+00  0.00000000E+00  0.00000000E+00 -2.44167181E-02  4.31637228E-02
  0.00000000E+00  0.00000000E+00  0.00000000E+00  0.00000000E+00  6.06940059E-02
  0.00000000E+00  0.00000000E+00  0.00000000E+00  0.00000000E+00 -2.48311998E-01
  0.00000000E+00  0.00000000E+00  0.00000000E+00  2.25632951E-01  0.00000000E+00
  0.00000000E+00  0.00000000E+00  0.00000000E+00  2.63912838E-02  1.98437221E-01
  0.00000000E+00  0.00000000E+00  0.00000000E+00  0.00000000E+00 -3.73450875E-02
  0.00000000E+00  0.00000000E+00  0.00000000E+00  0.00000000E+00  2.90004174E-01
  0.00000000E+00  0.00000000E+00  0.00000000E+00 -1.66784918E+00  0.00000000E+00
  0.00000000E+00  0.00000000E+00  0.00000000E+00  3.82144853E-02 -1.12421779E-01
 -2.88620347E-01 -5.99933180E-01 -6.76517955E-02  3.10884622E-02 -6.52268526E-02
  2.88620347E-01  5.99933180E-01  6.76517955E-02 -3.10884622E-02 -6.52268526E-02
  7.50800533E-03  1.40848854E-01 -5.54404057E-02 -5.87503338E-02  4.27873296E-03
 -5.63936537E-01 -1.46982175E-02  5.24530574E-01 -1.31490353E-01  4.79837427E-02
 -5.80100523E-02  1.54035368E-02  1.48326330E-02 -3.31116097E-02 -1.25728585E-02
  1.52462037E-01  2.59724815E-01 -4.82862567E-02  5.17657192E-02  2.83213230E-02
 -1.43969156E-02 -2.42716816E-01 -5.81040352E-02 -1.29683235E-02 -1.62597134E-02
  8.40132084E-01  2.15000748E-01  1.51129779E-01 -3.88792726E-01  5.21475322E-02
 -6.07567852E-02 -2.02287690E-03 -1.05071159E-01  1.07332357E-02  2.86051820E-02
  1.43969156E-02  2.42716816E-01  5.81040352E-02  1.29683235E-02 -1.62597134E-02
 -8.40132084E-01 -2.15000748E-01 -1.51129779E-01 -3.88792726E-01 -5.21475322E-02
  6.07567852E-02  2.02287690E-03  1.05071159E-01  1.07332357E-02  2.86051820E-02
 -7.50800533E-03 -1.40848854E-01  5.54404057E-02  5.87503338E-02  4.27873296E-03
  5.63936537E-01  1.46982175E-02 -5.24530574E-01 -1.31490353E-01 -4.79837427E-02
  5.80100523E-02 -1.54035368E-02 -1.48326330E-02 -3.31116097E-02 -1.25728585E-02
 -1.52462037E-01 -2.59724815E-01  4.82862567E-02 -5.17657192E-02  2.83213230E-02
  0.00000000E+00  0.00000000E+00  0.00000000E+00  0.00000000E+00 -2.93189292E-02
  0.00000000E+00  0.00000000E+00  0.00000000E+00 -1.09335572E-01  0.00000000E+00
  0.00000000E+00  0.00000000E+00  0.00000000E+00  1.94200199E-01 -3.42811079E-01
  0.00000000E+00  0.00000000E+00  0.00000000E+00  0.00000000E+00 -1.35412592E-01
  0.00000000E+00  0.00000000E+00  0.00000000E+00  0.00000000E+00 -9.64932997E-02
  0.00000000E+00  0.00000000E+00  0.00000000E+00  5.52440797E-01  0.00000000E+00
  0.00000000E+00  0.00000000E+00  0.00000000E+00 -1.53987483E-01 -2.82576465E-01
  0.00000000E+00  0.00000000E+00  0.00000000E+00  0.00000000E+00  1.59735617E-01
  0.00000000E+00  0.00000000E+00  0.00000000E+00  0.00000000E+00  8.30440353E-02
  0.00000000E+00  0.00000000E+00  0.00000000E+00 -5.75652295E-01  0.00000000E+00
  0.00000000E+00  0.00000000E+00  0.00000000E+00  7.36730179E-03  5.32875886E-01
 -9.99304133E-02 -1.82631884E-01 -2.29563115E-02 -1.60627766E-01 -2.52073374E-02
  9.99304133E-02  1.82631884E-01  2.29563115E-02  1.60627766E-01 -2.52073374E-02
 -4.32890813E-02 -6.32444472E-01  9.66205942E-02 -6.76600014E-02  1.75605777E-01
  1.92886921E+00  6.62131975E-01  4.79922895E-01 -5.00537895E-01 -3.30062811E-02
 -7.10167582E-02  4.09075631E-02 -6.47894431E-02  2.24481911E-02 -8.07400345E-02
 -5.27207282E-02  1.31125232E-01  8.56812222E-02  6.52334836E-03  4.95589328E-02
  2.20482753E-03 -2.41416382E-02 -1.82965573E-02  1.20556921E-01  7.34546587E-02
 -3.93937862E-01  1.30528118E-01  3.41199739E-01 -6.87927018E-02  4.63581589E-03
 -4.57891611E-02  1.90063113E-02  3.59622499E-02 -1.02230295E-01  1.30458379E-01
  2.20482753E-03 -2.41416382E-02 -1.82965573E-02  1.20556921E-01 -7.34546587E-02
 -3.93937862E-01  1.30528118E-01  3.41199739E-01  6.87927018E-02  4.63581589E-03
 -4.57891611E-02  1.90063113E-02  3.59622499E-02  1.02230295E-01 -1.30458379E-01
 -4.32890813E-02 -6.32444472E-01  9.66205942E-02 -6.76600014E-02 -1.75605777E-01
  1.92886921E+00  6.62131975E-01  4.79922895E-01  5.00537895E-01 -3.30062811E-02
 -7.10167582E-02  4.09075631E-02 -6.47894431E-02 -2.24481911E-02  8.07400345E-02
 -5.27207282E-02  1.31125232E-01  8.56812222E-02  6.52334836E-03 -4.95589328E-02
  3.74524495E-02  4.64824987E-01 -5.53920314E-02  1.24526818E-01  0.00000000E+00
 -2.49872122E+00 -5.10577885E-01  2.93161192E-01  0.00000000E+00  1.19921705E-01
 -2.14712822E-02 -9.70444183E-02  7.16279955E-02  0.00000000E+00  0.00000000E+00
  2.11577082E-01  2.86538403E-01 -5.37967704E-02  1.43808373E-02  0.00000000E+00
  7.75215907E-02  1.10004470E+00 -1.02528091E-02 -6.10183944E-02  0.00000000E+00
 -5.19983662E+00  1.82124619E-01 -1.34537575E+00  0.00000000E+00  1.38267728E-01
  4.82236074E-02 -1.60513320E-01  1.39841981E-02  0.00000000E+00  0.00000000E+00
  1.98250469E-01  1.49781777E-01 -4.79507378E-02 -2.28569450E-03  0.00000000E+00
 -1.02595744E-01 -1.49522660E+00  1.46031244E-02 -3.80777706E-02  0.00000000E+00
  5.45793675E+00 -1.08318136E+00 -2.19625564E-01  0.00000000E+00 -2.18774985E-01
  1.91773964E-01 -7.40145548E-02  3.86815690E-02  0.00000000E+00  0.00000000E+00
 -3.51630533E-01 -3.87374844E-01 -4.05575674E-02  1.26759661E-02 -4.87435705E-02
 -3.51630533E-01 -3.87374844E-01 -4.05575674E-02  1.26759661E-02  4.87435705E-02
 -7.65577282E-03 -6.18601958E-02 -5.04849557E-02  2.01448293E-01 -3.13787889E-02
  1.00985776E+00 -2.93179108E-03 -3.07420344E-01  3.98826143E-01 -1.08727505E-01
  7.90773451E-03  1.10955001E-01 -1.40805044E-02 -1.80508907E-01 -3.38887093E-02
 -3.20523007E-01 -3.46390115E-01  1.42147445E-02  7.17792434E-02  5.19287332E-02
  4.42452407E-02  7.32562119E-01 -1.50068765E-01 -5.88794270E-02 -3.76819050E-03
 -2.19312027E+00 -8.43401210E-01  1.77700930E-01  2.21077726E-01 -1.59566298E-02
  4.95341339E-02  2.07499025E-02 -8.15944296E-02 -2.07551520E-01  2.61126325E-01
  4.42452407E-02  7.32562119E-01 -1.50068765E-01 -5.88794270E-02  3.76819050E-03
 -2.19312027E+00 -8.43401210E-01  1.77700930E-01 -2.21077726E-01 -1.59566298E-02
  4.95341339E-02  2.07499025E-02 -8.15944296E-02  2.07551520E-01 -2.61126325E-01
 -7.65577282E-03 -6.18601958E-02 -5.04849557E-02  2.01448293E-01  3.13787889E-02
  1.00985776E+00 -2.93179108E-03 -3.07420344E-01 -3.98826143E-01 -1.08727505E-01
  7.90773451E-03  1.10955001E-01 -1.40805044E-02  1.80508907E-01  3.38887093E-02
 -3.20523007E-01 -3.46390115E-01  1.42147445E-02  7.17792434E-02 -5.19287332E-02
 -8.76883494E-02 -1.16033168E+00  2.06319741E-02  1.00114715E-01  0.00000000E+00
  4.79218439E+00 -7.90150622E-01 -1.74375929E+00  0.00000000E+00 -1.92466883E-01
  3.52101496E-03  1.17784551E-01  1.19469280E-01  0.00000000E+00  0.00000000E+00
 -1.48591840E-01  1.86340722E-01 -1.65824721E-02  4.99230109E-03  0.00000000E+00
  7.61526741E-05  2.69300446E-02  3.37634671E-02  1.39092630E-02  0.00000000E+00
  3.94997051E-01  3.97601545E-01  5.87635434E-01  0.00000000E+00  1.06378534E-01
  5.30002659E-02 -1.70116909E-01 -5.41460173E-02  0.00000000E+00  0.00000000E+00
  6.87151298E-03  5.78178766E-02  7.63424566E-02  4.13696836E-02  0.00000000E+00
  2.70855891E-02  4.30687543E-01  7.10910372E-02 -2.13609644E-02  0.00000000E+00
 -2.60708474E+00  7.87635886E-01 -1.80826611E-01  0.00000000E+00  3.78774822E-03
 -1.07770440E-01  9.28631269E-02  9.10330880E-02  0.00000000E+00  0.00000000E+00
  8.10682349E-02  9.65776682E-02 -2.35778683E-02  3.67020641E-02  1.15802788E-02
  8.10682349E-02  9.65776682E-02 -2.35778683E-02  3.67020641E-02 -1.15802788E-02
  4.07688542E-02  7.46673811E-01  6.57349080E-02 -1.08244399E-02 -4.89991754E-03
 -3.95829775E+00 -4.23001611E-01 -1.07899468E+00  1.22650783E+00 -1.45012620E-02
 -3.79988941E-02  4.92549101E-02 -2.67298552E-01 -4.03715542E-02 -2.80533774E-02
  9.38330646E-02 -1.60920212E-01  1.03234009E-01  2.08302210E-02  8.34643141E-02
 -5.11743301E-02 -1.17509859E+00 -1.04596590E-01 -9.05373727E-02 -1.08307209E-02
  5.85119199E+00  5.01910315E-01 -1.05700833E+00 -1.85005609E+00  6.71032444E-02
 -8.37055953E-02 -2.07778683E-02  2.10190993E-01  5.56262498E-02  3.64132538E-02
  5.11743301E-02  1.17509859E+00  1.04596590E-01  9.05373727E-02 -1.08307209E-02
 -5.85119199E+00 -5.01910315E-01  1.05700833E+00 -1.85005609E+00 -6.71032444E-02
  8.37055953E-02  2.07778683E-02 -2.10190993E-01  5.56262498E-02  3.64132538E-02
 -4.07688542E-02 -7.46673811E-01 -6.57349080E-02  1.08244399E-02 -4.89991754E-03
  3.95829775E+00  4.23001611E-01  1.07899468E+00  1.22650783E+00  1.45012620E-02
  3.79988941E-02 -4.92549101E-02  2.67298552E-01 -4.03715542E-02 -2.80533774E-02
 -9.38330646E-02  1.60920212E-01 -1.03234009E-01 -2.08302210E-02  8.34643141E-02
  0.00000000E+00  0.00000000E+00  0.00000000E+00  0.00000000E+00 -2.89536576E-01
  0.00000000E+00  0.00000000E+00  0.00000000E+00 -1.65057786E-01  0.00000000E+00
  0.00000000E+00  0.00000000E+00  0.00000000E+00 -1.68124183E-01 -1.31628869E-01
  0.00000000E+00  0.00000000E+00  0.00000000E+00  0.00000000E+00 -1.41855707E-01
  0.00000000E+00  0.00000000E+00  0.00000000E+00  0.00000000E+00  1.07104601E-01
  0.00000000E+00  0.00000000E+00  0.00000000E+00  2.56614259E-01  0.00000000E+00
  0.00000000E+00  0.00000000E+00  0.00000000E+00 -8.19050548E-02 -7.49279335E-02
  0.00000000E+00  0.00000000E+00  0.00000000E+00  0.00000000E+00  2.98091618E-02
  0.00000000E+00  0.00000000E+00  0.00000000E+00  0.00000000E+00 -1.66479996E-02
  0.00000000E+00  0.00000000E+00  0.00000000E+00 -1.12416521E-01  0.00000000E+00
  0.00000000E+00  0.00000000E+00  0.00000000E+00 -2.80462565E-02 -1.67639725E-01
 -4.81805980E-02 -1.68697591E-02  7.71643904E-04  9.51897784E-02  3.94863832E-03
  4.81805980E-02  1.68697591E-02 -7.71643904E-04 -9.51897784E-02  3.94863832E-03
 -9.17060322E-03 -4.33065049E-02  1.17018451E-01  2.25555406E-01 -8.44123621E-02
  1.20050562E+00  2.80141030E-01  5.56968695E-01 -2.97574941E-01  7.06825592E-02
  7.75150338E-02 -5.13497190E-02 -6.51667960E-02  2.32032404E-01  8.82625135E-02
  2.78311124E-01  9.40405133E-03  1.22781564E-02 -4.97147505E-02  5.20106079E-02
  8.41205146E-02  1.06789368E+00 -6.43711489E-02 -1.33322344E-01 -1.24061215E-01
 -3.29894223E+00 -1.13951919E+00  7.00188253E-01  6.90906343E-01  1.27249052E-03
  1.13510279E-02  3.51474241E-02  9.33646047E-02  5.61961206E-02 -1.04032742E-01
  8.41205146E-02  1.06789368E+00 -6.43711489E-02 -1.33322344E-01  1.24061215E-01
 -3.29894223E+00 -1.13951919E+00  7.00188253E-01 -6.90906343E-01  1.27249052E-03
  1.13510279E-02  3.51474241E-02  9.33646047E-02 -5.61961206E-02  1.04032742E-01
 -9.17060322E-03 -4.33065049E-02  1.17018451E-01  2.25555406E-01  8.44123621E-02
  1.20050562E+00  2.80141030E-01  5.56968695E-01  2.97574941E-01  7.06825592E-02
  7.75150338E-02 -5.13497190E-02 -6.51667960E-02 -2.32032404E-01 -8.82625135E-02
  2.78311124E-01  9.40405133E-03  1.22781564E-02 -4.97147505E-02 -5.20106079E-02
 -5.74450752E-02 -8.29674593E-01 -4.13336300E-02  5.86978392E-02  0.00000000E+00
  4.11542169E+00 -1.33544300E+00 -2.37184586E+00  0.00000000E+00 -6.89236954E-02
 -1.78702249E-01  2.53578755E-01  8.71853111E-02  0.00000000E+00  0.00000000E+00
  3.34139183E-01  5.20861192E-01 -7.57594678E-03  5.34297521E-02  0.00000000E+00
  1.71887034E-02  2.32610866E-01  4.12845700E-03  5.00744330E-02  0.00000000E+00
 -1.15120575E+00  1.11164595E-01 -2.71495772E-02  0.00000000E+00 -1.91721558E-01
 -2.91946139E-02  2.56369241E-01  1.65789559E-01  0.00000000E+00  0.00000000E+00
  2.53531557E-01  9.62279695E-02 -3.38511319E-02 -4.35959517E-02  0.00000000E+00
 -2.87643183E-02 -4.55957573E-01  1.07544435E-01 -8.19844484E-02  0.00000000E+00
  4.27043598E-02  5.58531411E-01 -2.83753280E-01  0.00000000E+00 -1.01395217E-01
 -9.03730633E-02  1.25877625E-01  1.22752744E-01  0.00000000E+00  0.00000000E+00
 -1.54770955E-01 -1.73904559E-01 -2.72786599E-02  3.16621611E-02  3.67649429E-03
 -1.54770955E-01 -1.73904559E-01 -2.72786599E-02  3.16621611E-02 -3.67649429E-03
  2.94075753E-02  4.86144684E-01 -1.21376114E-01  1.61197500E-01 -1.20335247E-01
 -1.21730796E+00 -4.85407598E-01 -8.33627499E-01  7.39900859E-01  1.59397498E-01
 -1.76188265E-01  4.74134324E-02  1.22637137E-01 -2.45008913E-02 -8.87881841E-02
 -2.41024259E-01 -3.16631222E-01 -8.82207787E-02  7.18868755E-02 -3.05656292E-02
 -4.45807413E-03  1.67628408E-01  1.03446544E-01 -1.76360018E-01 -7.54296766E-03
  7.92536218E-01  7.25678115E-02 -2.22846820E-01 -1.03178650E-01  1.40634147E-01
 -1.19796223E-01  3.14936817E-02 -2.01265019E-02  1.94117966E-01  1.89403198E-01
 -4.45807413E-03  1.67628408E-01  1.03446544E-01 -1.76360018E-01  7.54296766E-03
  7.92536218E-01  7.25678115E-02 -2.22846820E-01  1.03178650E-01  1.40634147E-01
 -1.19796223E-01  3.14936817E-02 -2.01265019E-02 -1.94117966E-01 -1.89403198E-01
  2.94075753E-02  4.86144684E-01 -1.21376114E-01  1.61197500E-01  1.20335247E-01
 -1.21730796E+00 -4.85407598E-01 -8.33627499E-01 -7.39900859E-01  1.59397498E-01
 -1.76188265E-01  4.74134324E-02  1.22637137E-01  2.45008913E-02  8.87881841E-02
 -2.41024259E-01 -3.16631222E-01 -8.82207787E-02  7.18868755E-02  3.05656292E-02
  2.86785308E-02  4.56696838E-01 -1.14162634E-01 -1.19578770E-01  0.00000000E+00
 -1.07671910E+00  1.53380395E-01  5.57703589E-01  0.00000000E+00 -6.92722373E-02
 -7.75320088E-02  2.01434343E-01 -1.09062400E-01  0.00000000E+00  0.00000000E+00
  1.16327579E-01 -1.33185245E-01 -1.05893488E-01  4.34974206E-02  0.00000000E+00
 -1.26371544E-02 -1.19175302E-01  2.03808601E-02  4.15005521E-03  0.00000000E+00
  1.40933007E+00 -1.08575681E+00  1.21123535E+00  0.00000000E+00  2.60213230E-02
 -2.22324654E-01  2.03774708E-01 -1.28286434E-01  0.00000000E+00  0.00000000E+00
  3.26216830E-01  3.96193063E-01 -5.20932717E-02 -5.57291439E-02  0.00000000E+00
 -2.68637375E-02 -6.18867988E-02 -1.53011686E-01  2.87651305E-02  0.00000000E+00
  4.71168660E-01  4.66015860E-01  8.84180672E-02  0.00000000E+00 -3.82508516E-01
  1.95492846E-01  1.57459729E-01 -1.45619319E-01  0.00000000E+00  0.00000000E+00
 -1.04500640E-01 -1.44981099E-01 -7.15138743E-02 -4.19151477E-02 -4.63302890E-02
 -1.04500640E-01 -1.44981099E-01 -7.15138743E-02 -4.19151477E-02  4.63302890E-02
  2.81453604E-02  7.05463903E-01  1.67172227E-01 -3.79619514E-02 -6.49405267E-02
 -3.81360724E+00 -7.21681143E-01 -1.43755214E+00  1.98174688E+00 -1.92264741E-01
  1.22550072E-01  2.46357491E-02  2.30302650E-01 -4.97150449E-03  1.27439332E-01
 -2.21939022E-01 -5.37603721E-01  3.09707883E-02 -1.02893215E-02 -5.49026966E-02
 -5.24172817E-02 -8.17902190E-01 -3.13868325E-02 -1.70103587E-03 -1.04483110E-01
  5.27351910E+00  4.47812519E-01 -9.50762503E-01 -1.74018971E+00 -6.49137082E-02
  6.48964572E-02  8.93589396E-03 -2.70511428E-01  4.58594189E-02 -4.39195118E-02
  5.24172817E-02  8.17902190E-01  3.13868325E-02  1.70103587E-03 -1.04483110E-01
 -5.27351910E+00 -4.47812519E-01  9.50762503E-01 -1.74018971E+00  6.49137082E-02
 -6.48964572E-02 -8.93589396E-03  2.70511428E-01  4.58594189E-02 -4.39195118E-02
 -2.81453604E-02 -7.05463903E-01 -1.67172227E-01  3.79619514E-02 -6.49405267E-02
  3.81360724E+00  7.21681143E-01  1.43755214E+00  1.98174688E+00  1.92264741E-01
 -1.22550072E-01 -2.46357491E-02 -2.30302650E-01 -4.97150449E-03  1.27439332E-01
  2.21939022E-01  5.37603721E-01 -3.09707883E-02  1.02893215E-02 -5.49026966E-02
  0.00000000E+00  0.00000000E+00  0.00000000E+00  0.00000000E+00 -1.02020318E-01
  0.00000000E+00  0.00000000E+00  0.00000000E+00 -2.84615320E-01  0.00000000E+00
  0.00000000E+00  0.00000000E+00  0.00000000E+00  1.95284748E-01  1.95513818E-02
  0.00000000E+00  0.00000000E+00  0.00000000E+00  0.00000000E+00  1.68327420E-02
  0.00000000E+00  0.00000000E+00  0.00000000E+00  0.00000000E+00  3.31518810E-01
  0.00000000E+00  0.00000000E+00  0.00000000E+00 -5.34190046E-02  0.00000000E+00
  0.00000000E+00  0.00000000E+00  0.00000000E+00  2.77341162E-01 -1.45618371E-01
  0.00000000E+00  0.00000000E+00  0.00000000E+00  0.00000000E+00  1.89111831E-01
  0.00000000E+00  0.00000000E+00  0.00000000E+00  0.00000000E+00 -1.56988031E-03
  0.00000000E+00  0.00000000E+00  0.00000000E+00  2.89080195E-02  0.00000000E+00
  0.00000000E+00  0.00000000E+00  0.00000000E+00 -1.09224494E-05 -1.31021352E-01
 -5.96476546E-03 -1.08850119E-02 -3.02623152E-02  7.82909379E-02 -5.27057073E-03
  5.96476546E-03  1.08850119E-02  3.02623152E-02 -7.82909379E-02 -5.27057073E-03
  2.33630931E-02  2.76649164E-01 -5.34664119E-02 -4.53228198E-02 -2.17361625E-01
 -4.82380234E-01 -4.49837859E-01 -5.45997538E-01  7.52154315E-01  6.33800002E-05
  2.29840963E-01 -2.03160954E-01 -2.22254135E-01 -1.82403320E-01 -1.58489730E-01
 -2.63555880E-01 -3.39950701E-01  1.76206243E-02 -7.18321934E-02 -9.76772625E-02
 -1.15256522E-03 -1.12464261E-01  1.40722212E-02 -3.77711316E-02 -4.24635429E-02
  4.83244707E-01  8.41072651E-02  3.11248598E-03 -1.17745473E-01 -1.30884249E-01
  2.55261939E-01 -8.93486712E-02  2.30506241E-01  2.91785794E-02  9.74867138E-03
 -1.15256522E-03 -1.12464261E-01  1.40722212E-02 -3.77711316E-02  4.24635429E-02
  4.83244707E-01  8.41072651E-02  3.11248598E-03  1.17745473E-01 -1.30884249E-01
  2.55261939E-01 -8.93486712E-02  2.30506241E-01 -2.91785794E-02 -9.74867138E-03
  2.33630931E-02  2.76649164E-01 -5.34664119E-02 -4.53228198E-02  2.17361625E-01
 -4.82380234E-01 -4.49837859E-01 -5.45997538E-01 -7.52154315E-01  6.33800002E-05
  2.29840963E-01 -2.03160954E-01 -2.22254135E-01  1.82403320E-01  1.58489730E-01
 -2.63555880E-01 -3.39950701E-01  1.76206243E-02 -7.18321934E-02  9.76772625E-02
  1.54203611E-02 -2.03209564E-02  4.38472966E-02  1.17064655E-01  0.00000000E+00
 -5.68515777E-01  1.02720958E-01 -7.28278859E-01  0.00000000E+00  4.36739337E-02
 -8.63670934E-02  6.30132713E-02 -1.18572199E-01  0.00000000E+00  0.00000000E+00
  3.33868146E-01  3.34292011E-01  8.49682068E-02  2.43840671E-02  0.00000000E+00
  1.34900529E-02  5.64854849E-02  6.73660389E-02 -1.06743170E-01  0.00000000E+00
  5.43193577E-01 -6.44083618E-01  1.02529975E+00  0.00000000E+00  6.59287508E-02
 -1.06747534E-01  8.29657537E-02 -1.50421575E-01  0.00000000E+00  0.00000000E+00
  2.09392587E-01  4.91981422E-01  1.39737651E-01  2.65205866E-02  0.00000000E+00
 -1.66502379E-02 -3.13035715E-01  9.51790220E-02 -8.06401046E-02  0.00000000E+00
  9.98129515E-02  2.89330851E-01  5.08721109E-02  0.00000000E+00 -1.45651987E-02
 -1.02071196E-01  9.79405642E-02 -1.12487816E-01  0.00000000E+00  0.00000000E+00
 -1.12743938E-01 -9.62361814E-02 -1.61091698E-02 -2.38498019E-02  5.23779498E-03
 -1.12743938E-01 -9.62361814E-02 -1.61091698E-02 -2.38498019E-02 -5.23779498E-03
 -3.66985529E-02 -5.17747474E-01  1.13931792E-02 -1.06752563E-01  8.45768207E-04
  2.05664142E+00  8.07471335E-01  1.04397334E+00 -4.98792633E-01  2.03399806E-01
  5.56791260E-02 -2.23039077E-01  2.42447362E-01  4.97520516E-02 -1.14558693E-01
 -8.48283517E-04  2.88355111E-01 -3.37206612E-03 -6.58754318E-02 -5.61328327E-02
  2.68862532E-02  2.95284535E-01 -1.39192610E-01  5.83457503E-02 -3.43545094E-03
 -2.24418589E+00 -6.32438459E-01  4.74833278E-01  2.98345162E-01 -1.20116610E-01
  6.11746667E-02  2.25323373E-02 -1.87668383E-01 -8.93264238E-02 -9.32920706E-02
  2.68862532E-02  2.95284535E-01 -1.39192610E-01  5.83457503E-02  3.43545094E-03
 -2.24418589E+00 -6.32438459E-01  4.74833278E-01 -2.98345162E-01 -1.20116610E-01
  6.11746667E-02  2.25323373E-02 -1.87668383E-01  8.93264238E-02  9.32920706E-02
 -3.66985529E-02 -5.17747474E-01  1.13931792E-02 -1.06752563E-01 -8.45768207E-04
  2.05664142E+00  8.07471335E-01  1.04397334E+00  4.98792633E-01  2.03399806E-01
  5.56791260E-02 -2.23039077E-01  2.42447362E-01 -4.97520516E-02  1.14558693E-01
 -8.48283517E-04  2.88355111E-01 -3.37206612E-03 -6.58754318E-02  5.61328327E-02
 -7.44875451E-02 -8.87756348E-01 -1.90992860E-01  1.16775238E-01  0.00000000E+00
  3.61565412E+00 -5.12948188E-01 -2.23768601E+00  0.00000000E+00  6.66942120E-02
 -5.33117656E-02 -5.26582359E-02 -2.02953220E-01  0.00000000E+00  0.00000000E+00
  2.50741280E-01  4.33168429E-01 -1.15615962E-01  8.14254443E-02  0.00000000E+00
  4.19248813E-02  8.03869681E-01  9.79508546E-02  2.86976827E-01  0.00000000E+00
 -2.53721189E+00  9.28718597E-01 -2.12881153E+00  0.00000000E+00  2.66787682E-02
  2.72225354E-02 -4.20380721E-02 -1.60802716E-01  0.00000000E+00  0.00000000E+00
 -3.41821387E-01 -6.03421977E-01  1.40881294E-02  5.66804910E-02  0.00000000E+00
  2.88433524E-02  4.46253288E-01 -8.40865477E-02 -4.11508117E-01  0.00000000E+00
 -1.17762397E+00  3.66096740E-01 -2.28114170E-01  0.00000000E+00 -1.79973181E-01
  1.85090824E-01  2.69834618E-03 -1.47581240E-01  0.00000000E+00  0.00000000E+00
  1.34827340E-01  3.34896568E-02 -1.36977642E-02  1.61636825E-02 -2.70629897E-02
  1.34827340E-01  3.34896568E-02 -1.36977642E-02  1.61636825E-02  2.70629897E-02
 -2.44166565E-02 -4.00427621E-01 -9.56133485E-03 -2.10670238E-01 -2.95039764E-02
  1.55931759E+00  4.55175868E-01  1.01274893E+00 -1.11394236E+00 -1.45400372E-01
  1.71061610E-01 -1.19347935E-02 -6.81230136E-02  5.73275672E-02  1.02680767E-01
  2.51449338E-01  4.62913329E-01  1.26969218E-02 -1.32861274E-01 -3.40784882E-02
 -1.40171381E-02 -4.78724755E-01  5.74566784E-03  1.79240807E-01 -5.61572627E-02
  8.31974154E-01  1.04699140E-01  1.41866905E-01 -4.39237116E-01 -1.48830929E-01
  1.24291893E-01  8.84055673E-03  2.06422695E-01  3.93719371E-02 -1.74709071E-01
  1.40171381E-02  4.78724755E-01 -5.74566784E-03 -1.79240807E-01 -5.61572627E-02
 -8.31974154E-01 -1.04699140E-01 -1.41866905E-01 -4.39237116E-01  1.48830929E-01
 -1.24291893E-01 -8.84055673E-03 -2.06422695E-01  3.93719371E-02 -1.74709071E-01
  2.44166565E-02  4.00427621E-01  9.56133485E-03  2.10670238E-01 -2.95039764E-02
 -1.55931759E+00 -4.55175868E-01 -1.01274893E+00 -1.11394236E+00  1.45400372E-01
 -1.71061610E-01  1.19347935E-02  6.81230136E-02  5.73275672E-02  1.02680767E-01
 -2.51449338E-01 -4.62913329E-01 -1.26969218E-02  1.32861274E-01 -3.40784882E-02
  0.00000000E+00  0.00000000E+00  0.00000000E+00  0.00000000E+00  2.53685115E-02
  0.00000000E+00  0.00000000E+00  0.00000000E+00 -5.18791974E-01  0.00000000E+00
  0.00000000E+00  0.00000000E+00  0.00000000E+00 -1.88575492E-01  4.07948243E-01
  0.00000000E+00  0.00000000E+00  0.00000000E+00  0.00000000E+00  1.09745757E-01
  0.00000000E+00  0.00000000E+00  0.00000000E+00  0.00000000E+00 -5.94527127E-02
  0.00000000E+00  0.00000000E+00  0.00000000E+00 -2.78374498E-01  0.00000000E+00
  0.00000000E+00  0.00000000E+00  0.00000000E+00  9.42615444E-02 -2.66260179E-01
  0.00000000E+00  0.00000000E+00  0.00000000E+00  0.00000000E+00  1.29927060E-01
  0.00000000E+00  0.00000000E+00  0.00000000E+00  0.00000000E+00  2.50066605E-03
  0.00000000E+00  0.00000000E+00  0.00000000E+00  3.11762494E-01  0.00000000E+00
  0.00000000E+00  0.00000000E+00  0.00000000E+00  3.00321048E-02  2.33086343E-01
  1.09039411E-01  2.47291999E-02  6.70931458E-02 -1.81892276E-01  3.05319714E-02
 -1.09039411E-01 -2.47291999E-02 -6.70931458E-02  1.81892276E-01  3.05319714E-02
  2.43532973E-02  2.27347867E-01  4.12261611E-02  7.48679679E-02  5.53902930E-02
 -5.11544477E-01 -2.64601419E-01 -2.48121862E-01  2.01509020E-02 -6.15675964E-02
 -1.84378597E-01  2.38579079E-01 -9.24519897E-02  4.40775496E-02 -5.65429561E-02
 -1.57375694E-02 -5.56573265E-02  9.86876688E-02  6.30355496E-02  9.12802867E-02
 -1.84314430E-02  1.70084555E-01  1.05218713E-01 -1.64150671E-01  8.99388053E-02
  1.52379835E-01 -6.53642033E-02  4.25740807E-02 -5.19975876E-02 -1.99320539E-01
 -9.72645162E-02  2.09768663E-01  4.46598250E-02  6.32569336E-03 -1.17364120E-01
 -1.84314430E-02  1.70084555E-01  1.05218713E-01 -1.64150671E-01 -8.99388053E-02
  1.52379835E-01 -6.53642033E-02  4.25740807E-02  5.19975876E-02 -1.99320539E-01
 -9.72645162E-02  2.09768663E-01  4.46598250E-02 -6.32569336E-03  1.17364120E-01
  2.43532973E-02  2.27347867E-01  4.12261611E-02  7.48679679E-02 -5.53902930E-02
 -5.11544477E-01 -2.64601419E-01 -2.48121862E-01 -2.01509020E-02 -6.15675964E-02
 -1.84378597E-01  2.38579079E-01 -9.24519897E-02 -4.40775496E-02  5.65429561E-02
 -1.57375694E-02 -5.56573265E-02  9.86876688E-02  6.30355496E-02 -9.12802867E-02
 -3.03781586E-03 -2.41112905E-01 -1.03069154E-01  1.60970116E-01  0.00000000E+00
 -7.99002283E-02  1.55973843E-01 -2.38512848E-01  0.00000000E+00 -3.16752233E-02
  1.77622623E-01 -1.82053204E-01 -1.92835547E-01  0.00000000E+00  0.00000000E+00
 -3.22898106E-02  9.26112153E-02 -9.55249370E-02 -1.12658255E-02  0.00000000E+00
 -2.11188365E-02  1.47936590E-01  4.42589263E-02  1.22060811E-01  0.00000000E+00
  1.96795852E-01 -2.85953774E-01 -3.06771665E-01  0.00000000E+00 -1.01496756E-01
 -6.91082371E-02  1.34096663E-01 -2.93624995E-01  0.00000000E+00  0.00000000E+00
 -1.55437753E-01 -4.09463727E-02  6.11247965E-02  7.32183600E-02  0.00000000E+00
 -2.35694998E-02 -4.21398105E-01  1.31663338E-01 -2.10720020E-01  0.00000000E+00
  8.07095713E-01 -3.91991983E-01  1.66583805E-01  0.00000000E+00  2.77912379E-01
 -2.79707908E-01 -1.09266381E-02 -3.20463385E-01  0.00000000E+00  0.00000000E+00
 -1.12355487E-01  6.56945601E-03  8.40147078E-03 -7.56798918E-02  3.55037880E-02
 -1.12355487E-01  6.56945601E-03  8.40147078E-03 -7.56798918E-02 -3.55037880E-02
  1.89167886E-02 -1.31001589E-01 -1.23818690E-01  2.56905907E-03  7.05913798E-02
  3.94102056E-02  3.83894055E-01 -2.03247996E-01 -1.18509770E-01  1.47557946E-01
 -7.55616125E-02 -1.66110809E-02 -5.61799526E-02 -1.55531881E-01  1.27739649E-01
  6.89441810E-02  3.80078927E-02 -1.51626993E-01  7.30126286E-02  3.86352653E-02
 -2.43135167E-02 -6.68588616E-02  3.99599336E-02 -1.70740246E-02 -9.40467288E-02
  9.21378037E-01  4.26105619E-02 -9.96583965E-02 -2.36096805E-01  6.66851675E-03
 -2.61207854E-02  2.61255320E-02 -1.42271228E-01  2.16963740E-02 -7.61185231E-02
  2.43135167E-02  6.68588616E-02 -3.99599336E-02  1.70740246E-02 -9.40467288E-02
 -9.21378037E-01 -4.26105619E-02  9.96583965E-02 -2.36096805E-01 -6.66851675E-03
  2.61207854E-02 -2.61255320E-02  1.42271228E-01  2.16963740E-02 -7.61185231E-02
 -1.89167886E-02  1.31001589E-01  1.23818690E-01 -2.56905907E-03  7.05913798E-02
 -3.94102056E-02 -3.83894055E-01  2.03247996E-01 -1.18509770E-01 -1.47557946E-01
  7.55616125E-02  1.66110809E-02  5.61799526E-02 -1.55531881E-01  1.27739649E-01
 -6.89441810E-02 -3.80078927E-02  1.51626993E-01 -7.30126286E-02  3.86352653E-02
  0.00000000E+00  0.00000000E+00  0.00000000E+00  0.00000000E+00  2.62025019E-02
  0.00000000E+00  0.00000000E+00  0.00000000E+00 -3.68138144E-01  0.00000000E+00
  0.00000000E+00  0.00000000E+00  0.00000000E+00  7.39075469E-02  2.34436669E-01
  0.00000000E+00  0.00000000E+00  0.00000000E+00  0.00000000E+00  1.61301447E-01
  0.00000000E+00  0.00000000E+00  0.00000000E+00  0.00000000E+00 -2.13328590E-02
  0.00000000E+00  0.00000000E+00  0.00000000E+00 -4.90292224E-01  0.00000000E+00
  0.00000000E+00  0.00000000E+00  0.00000000E+00 -4.51844197E-01 -4.34541346E-01
  0.00000000E+00  0.00000000E+00  0.00000000E+00  0.00000000E+00  9.16324255E-02
  0.00000000E+00  0.00000000E+00  0.00000000E+00  0.00000000E+00 -6.70499430E-03
  0.00000000E+00  0.00000000E+00  0.00000000E+00  5.74867068E-01  0.00000000E+00
  0.00000000E+00  0.00000000E+00  0.00000000E+00  1.10904687E-01 -1.66723206E-01
  2.13168802E-01  7.57454067E-02  1.36686969E-01  2.26861995E-01  5.90127528E-02
 -2.13168802E-01 -7.57454067E-02 -1.36686969E-01 -2.26861995E-01  5.90127528E-02
  1.19851523E-02  1.10877200E-02  2.54804509E-02 -7.46692117E-02  3.15931262E-02
 -9.04120163E-02 -1.61068191E-01  7.96481248E-02  5.05203660E-02 -3.39728797E-01
  1.94516975E-01  1.51143152E-01  2.20602600E-01  1.20457619E-02  6.85005969E-02
 -1.08682692E-01  5.96353885E-02 -6.00513017E-03  5.02618309E-02  1.57091149E-03
  3.68299495E-02  3.27667231E-01  1.14337105E-01  7.58002816E-02 -5.36765512E-02
 -5.25509237E-01 -3.49609502E-01  5.55684212E-02  1.51471653E-01 -2.37373887E-01
  2.64301361E-01  2.83429024E-02  8.75268333E-03  1.61602483E-01  1.67178411E-01
  3.68299495E-02  3.27667231E-01  1.14337105E-01  7.58002816E-02  5.36765512E-02
 -5.25509237E-01 -3.49609502E-01  5.55684212E-02 -1.51471653E-01 -2.37373887E-01
  2.64301361E-01  2.83429024E-02  8.75268333E-03 -1.61602483E-01 -1.67178411E-01
  1.19851523E-02  1.10877200E-02  2.54804509E-02 -7.46692117E-02 -3.15931262E-02
 -9.04120163E-02 -1.61068191E-01  7.96481248E-02 -5.05203660E-02 -3.39728797E-01
  1.94516975E-01  1.51143152E-01  2.20602600E-01 -1.20457619E-02 -6.85005969E-02
 -1.08682692E-01  5.96353885E-02 -6.00513017E-03  5.02618309E-02 -1.57091149E-03
 -8.78925038E-03  3.18948813E-01 -2.81310506E-01 -1.44024537E-01  0.00000000E+00
  3.25486622E-01  2.65592798E-01 -1.79388690E-01  0.00000000E+00  1.09069023E-03
 -5.82780665E-02  1.23171799E-01 -3.20766385E-01  0.00000000E+00  0.00000000E+00
  1.68566996E-01 -4.63629057E-02 -6.77438802E-02  8.96755121E-02  0.00000000E+00
 -5.75570218E-02 -1.73739146E-01 -2.02696687E-01 -3.94352673E-02  0.00000000E+00
  1.18110514E+00  2.34974125E-01  7.09836495E-01  0.00000000E+00 -1.81428938E-01
  1.98764722E-01 -8.28313472E-02  1.70110627E-01  0.00000000E+00  0.00000000E+00
 -7.01818526E-02  1.74005704E-01 -1.55409454E-01 -3.60986151E-02  0.00000000E+00
  3.54334816E-02 -2.46979297E-01  2.33717573E-01 -7.80934781E-03  0.00000000E+00
 -7.83738289E-01  5.59862597E-02  2.11325865E-01  0.00000000E+00  6.06718100E-02
  4.70582598E-02 -3.85613384E-02 -2.95369153E-02  0.00000000E+00  0.00000000E+00
  9.01302848E-02 -2.21523733E-02  1.15627157E-02 -1.68306490E-02 -1.96841950E-02
  9.01302848E-02 -2.21523733E-02  1.15627157E-02 -1.68306490E-02  1.96841950E-02
  1.42051807E-02  2.90101938E-01  6.22163258E-02 -5.54525129E-02 -3.23537290E-02
 -5.32940954E-01 -3.35075020E-01 -2.12518769E-01  2.11952555E-01 -1.37010544E-01
 -8.76923556E-02  1.49204496E-01  1.79395230E-01  1.14267467E-03 -2.38036867E-01
 -2.43152010E-01  8.45680099E-03  9.72702731E-02  2.94639626E-02 -5.92517461E-02
 -1.22136893E-02 -1.78030765E-01 -1.19356929E-01 -1.91061034E-01  5.51742623E-02
  2.36258443E-01  1.02788803E-01 -1.08250314E-01 -1.81138373E-02  7.45897184E-03
 -1.74667117E-02 -9.84871063E-04  7.54552681E-02  9.17582656E-03 -1.84419136E-01
 -1.22136893E-02 -1.78030765E-01 -1.19356929E-01 -1.91061034E-01 -5.51742623E-02
  2.36258443E-01  1.02788803E-01 -1.08250314E-01  1.81138373E-02  7.45897184E-03
 -1.74667117E-02 -9.84871063E-04  7.54552681E-02 -9.17582656E-03  1.84419136E-01
  1.42051807E-02  2.90101938E-01  6.22163258E-02 -5.54525129E-02  3.23537290E-02
 -5.32940954E-01 -3.35075020E-01 -2.12518769E-01 -2.11952555E-01 -1.37010544E-01
 -8.76923556E-02  1.49204496E-01  1.79395230E-01 -1.14267467E-03  2.38036867E-01
 -2.43152010E-01  8.45680099E-03  9.72702731E-02  2.94639626E-02  5.92517461E-02
 -1.73655610E-02  2.87647207E-02  2.22324319E-01 -1.03942164E-01  0.00000000E+00
  8.04046225E-02 -5.95357601E-01 -2.57892966E-01  0.00000000E+00  1.71807477E-01
 -3.14986007E-01  1.17686359E-01  1.86618002E-01  0.00000000E+00  0.00000000E+00
  2.45539976E-01  6.44306839E-02  1.93905113E-01  1.28430325E-02  0.00000000E+00
 -2.11842276E-02  3.31440095E-02 -1.79449175E-01  1.68776182E-02  0.00000000E+00
  9.76660628E-01  7.87796002E-02 -4.36991064E-02  0.00000000E+00 -2.26683170E-01
  2.61960042E-01 -1.08312574E-01 -2.17154225E-01  0.00000000E+00  0.00000000E+00
 -3.61346983E-01 -2.10990005E-02 -1.52473594E-01  9.32749206E-02  0.00000000E+00
 -1.11325647E-02  1.88001883E-01 -1.11640633E-01 -6.58484876E-03  0.00000000E+00
 -2.09215392E-01  4.13737487E-01  1.73469117E-01  0.00000000E+00 -1.41971604E-01
 -1.22674833E-01  2.15689736E-01  1.98838327E-01  0.00000000E+00  0.00000000E+00
 -1.19959657E-01 -6.79511636E-03 -9.18296390E-02  3.65724234E-02  4.52978605E-04
 -1.19959657E-01 -6.79511636E-03 -9.18296390E-02  3.65724234E-02 -4.52978605E-04
 -9.39079820E-02 -1.00366165E+00 -5.43106823E-02 -8.65312768E-02 -1.13022722E-01
  5.94553830E+00  8.93501982E-01  2.34819313E+00 -2.65946549E+00 -1.03438476E-01
  1.15746368E-01  6.21517951E-02 -1.96175761E-01  2.08072256E-01 -4.81284768E-02
  2.41451646E-01  7.43804518E-01  6.82175851E-02 -1.16777625E-01  5.91236383E-02
  5.51298422E-02  6.15647769E-01  5.08116390E-02  2.60911045E-01  1.01793359E-01
 -5.59529727E+00 -4.98783271E-01  1.32214156E+00  1.41544110E+00 -1.31238577E-02
 -8.89041810E-03 -3.51424706E-02 -1.24550594E-03 -7.55852307E-03 -4.49971184E-02
 -5.51298422E-02 -6.15647769E-01 -5.08116390E-02 -2.60911045E-01  1.01793359E-01
  5.59529727E+00  4.98783271E-01 -1.32214156E+00  1.41544110E+00  1.31238577E-02
  8.89041810E-03  3.51424706E-02  1.24550594E-03 -7.55852307E-03 -4.49971184E-02
  9.39079820E-02  1.00366165E+00  5.43106823E-02  8.65312768E-02 -1.13022722E-01
 -5.94553830E+00 -8.93501982E-01 -2.34819313E+00 -2.65946549E+00  1.03438476E-01
 -1.15746368E-01 -6.21517951E-02  1.96175761E-01  2.08072256E-01 -4.81284768E-02
 -2.41451646E-01 -7.43804518E-01 -6.82175851E-02  1.16777625E-01  5.91236383E-02
  0.00000000E+00  0.00000000E+00  0.00000000E+00  0.00000000E+00  1.02672460E-01
  0.00000000E+00  0.00000000E+00  0.00000000E+00  5.23381911E-01  0.00000000E+00
  0.00000000E+00  0.00000000E+00  0.00000000E+00  2.22147883E-01 -3.55197112E-01
  0.00000000E+00  0.00000000E+00  0.00000000E+00  0.00000000E+00 -7.90603290E-02
  0.00000000E+00  0.00000000E+00  0.00000000E+00  0.00000000E+00 -1.74686334E-01
  0.00000000E+00  0.00000000E+00  0.00000000E+00 -6.36690385E-01  0.00000000E+00
  0.00000000E+00  0.00000000E+00  0.00000000E+00  2.02466991E-01 -3.67752855E-01
  0.00000000E+00  0.00000000E+00  0.00000000E+00  0.00000000E+00  1.26350931E-01
  0.00000000E+00  0.00000000E+00  0.00000000E+00  0.00000000E+00  2.63068181E-02
  0.00000000E+00  0.00000000E+00  0.00000000E+00 -1.82215878E-01  0.00000000E+00
  0.00000000E+00  0.00000000E+00  0.00000000E+00 -4.81229408E-02 -2.17307406E-01
 -6.91173146E-02 -5.16071916E-02 -1.01972428E-01  2.16007434E-01 -4.31650320E-02
  6.91173146E-02  5.16071916E-02  1.01972428E-01 -2.16007434E-01 -4.31650320E-02
  5.25574003E-02  6.22135022E-01  9.04433538E-03  3.44662059E-02 -1.71055816E-01
 -1.56702487E+00 -9.19230508E-01 -8.19657322E-01  7.81794275E-01 -1.57158936E-01
  1.02790558E-01  4.74032935E-02 -1.75165449E-01  1.15467278E-01 -2.49333767E-01
 -1.89791500E-01 -3.57779741E-01  1.87779729E-01 -7.25419334E-02 -3.43546764E-02
 -1.88709261E-02 -2.35705577E-01  1.92725315E-02 -3.66123635E-02 -1.34832308E-02
  1.33774024E+00  3.80009752E-01 -4.94807327E-01 -1.67488202E-01 -2.46759853E-02
  7.00355379E-02  8.32635194E-03 -3.80364004E-01 -1.77697373E-02 -1.31083573E-01
 -1.88709261E-02 -2.35705577E-01  1.92725315E-02 -3.66123635E-02  1.34832308E-02
  1.33774024E+00  3.80009752E-01 -4.94807327E-01  1.67488202E-01 -2.46759853E-02
  7.00355379E-02  8.32635194E-03 -3.80364004E-01  1.77697373E-02  1.31083573E-01
  5.25574003E-02  6.22135022E-01  9.04433538E-03  3.44662059E-02  1.71055816E-01
 -1.56702487E+00 -9.19230508E-01 -8.19657322E-01 -7.81794275E-01 -1.57158936E-01
  1.02790558E-01  4.74032935E-02 -1.75165449E-01 -1.15467278E-01  2.49333767E-01
 -1.89791500E-01 -3.57779741E-01  1.87779729E-01 -7.25419334E-02  3.43546764E-02
 -1.94036326E-02  1.34343044E-01  1.09182826E-02 -7.02215844E-02  0.00000000E+00
 -3.69137189E-01  4.90442598E-01  3.95239987E-01  0.00000000E+00 -2.58163323E-01
  2.04406537E-01 -4.66635036E-03 -3.53899620E-02  0.00000000E+00  0.00000000E+00
 -2.18678595E-01 -5.57766435E-02 -1.58183628E-01 -3.40865732E-02  0.00000000E+00
 -2.97169001E-02  1.66783398E-01 -3.32148217E-01  4.75527859E-02  0.00000000E+00
  1.92692120E+00 -4.46055545E-01  1.02277244E+00  0.00000000E+00  3.83921985E-02
 -1.09922092E-01  8.48980370E-02  1.93588278E-01  0.00000000E+00  0.00000000E+00
  2.24511855E-01  1.69699893E-01 -1.53763805E-02 -9.51072543E-02  0.00000000E+00
  2.49900352E-02  7.08141290E-02  5.70309729E-02  1.61601697E-01  0.00000000E+00
 -8.64335818E-01  4.01676922E-01 -1.21441604E-01  0.00000000E+00 -1.47196883E-01
  8.75419366E-02  8.69858496E-02  8.00941940E-02  0.00000000E+00  0.00000000E+00
  3.00597940E-02 -2.44030516E-02 -5.01853006E-02  1.19079250E-02 -3.39344960E-02
  3.00597940E-02 -2.44030516E-02 -5.01853006E-02  1.19079250E-02  3.39344960E-02
  4.37856836E-02  1.31605601E-01 -2.53101084E-02 -1.23707798E-01  9.48560798E-02
 -2.16484959E+00 -5.25530337E-01 -5.43419206E-01  5.47637492E-01 -3.40834004E-02
  6.14693452E-02 -3.31409013E-02 -2.41987705E-01 -8.65741621E-02 -9.40419762E-02
  3.19154801E-03 -1.09427591E-01  1.19340536E-01  1.11261083E-02  5.81126737E-02
 -7.46341509E-02 -4.29681134E-01  1.20495330E-01  5.42760229E-02 -2.57906974E-01
  3.58206858E+00  4.82472891E-01 -7.27988775E-01 -1.00241176E+00 -2.68092913E-01
  1.57707446E-01  1.06323067E-01 -3.99628756E-02  1.19140559E-01  8.19252431E-02
  7.46341509E-02  4.29681134E-01 -1.20495330E-01 -5.42760229E-02 -2.57906974E-01
 -3.58206858E+00 -4.82472891E-01  7.27988775E-01 -1.00241176E+00  2.68092913E-01
 -1.57707446E-01 -1.06323067E-01  3.99628756E-02  1.19140559E-01  8.19252431E-02
 -4.37856836E-02 -1.31605601E-01  2.53101084E-02  1.23707798E-01  9.48560798E-02
  2.16484959E+00  5.25530337E-01  5.43419206E-01  5.47637492E-01  3.40834004E-02
 -6.14693452E-02  3.31409013E-02  2.41987705E-01 -8.65741621E-02 -9.40419762E-02
 -3.19154801E-03  1.09427591E-01 -1.19340536E-01 -1.11261083E-02  5.81126737E-02
  0.00000000E+00  0.00000000E+00  0.00000000E+00  0.00000000E+00 -3.87196248E-02
  0.00000000E+00  0.00000000E+00  0.00000000E+00 -5.55897181E-01  0.00000000E+00
  0.00000000E+00  0.00000000E+00  0.00000000E+00  5.74847356E-01  1.97777278E-01
  0.00000000E+00  0.00000000E+00  0.00000000E+00  0.00000000E+00  1.83767250E-01
  0.00000000E+00  0.00000000E+00  0.00000000E+00  0.00000000E+00  4.54589434E-03
  0.00000000E+00  0.00000000E+00  0.00000000E+00  6.47892512E-01  0.00000000E+00
  0.00000000E+00  0.00000000E+00  0.00000000E+00 -1.81552063E-01  2.37996569E-01
  0.00000000E+00  0.00000000E+00  0.00000000E+00  0.00000000E+00 -1.70790503E-01
  0.00000000E+00  0.00000000E+00  0.00000000E+00  0.00000000E+00  1.42672924E-02
  0.00000000E+00  0.00000000E+00  0.00000000E+00 -2.96309602E-01  0.00000000E+00
  0.00000000E+00  0.00000000E+00  0.00000000E+00 -1.51485873E-01  1.46076207E-01
 -1.56367772E-01 -3.08495811E-02 -1.15895981E-01  3.17071107E-02 -2.01718695E-02
  1.56367772E-01  3.08495811E-02  1.15895981E-01 -3.17071107E-02 -2.01718695E-02
 -3.85569255E-02 -4.17816082E-02  5.67948990E-02  3.73226466E-02 -8.05664073E-02
  8.23154138E-01 -9.47213329E-02 -7.86172402E-02 -4.20876738E-01  1.32474097E-01
 -2.82480388E-01  1.17738425E-01 -1.41752576E-02  2.66095008E-01 -2.82068459E-01
 -8.06956779E-02  3.11618622E-02  1.49326762E-01  4.65418441E-02  9.88346903E-02
 -2.68869855E-02 -4.31269304E-02  1.24375403E-02 -5.47459746E-02 -6.06528179E-02
  6.40893442E-01  2.95442199E-01 -3.80474183E-02 -8.22276878E-02  1.47202603E-01
 -1.98988152E-01  5.04943863E-02 -5.59774141E-02  1.28593696E-01  2.41477743E-01
  2.68869855E-02  4.31269304E-02 -1.24375403E-02  5.47459746E-02 -6.06528179E-02
 -6.40893442E-01 -2.95442199E-01  3.80474183E-02 -8.22276878E-02 -1.47202603E-01
  1.98988152E-01 -5.04943863E-02  5.59774141E-02  1.28593696E-01  2.41477743E-01
  3.85569255E-02  4.17816082E-02 -5.67948990E-02 -3.73226466E-02 -8.05664073E-02
 -8.23154138E-01  9.47213329E-02  7.86172402E-02 -4.20876738E-01 -1.32474097E-01
  2.82480388E-01 -1.17738425E-01  1.41752576E-02  2.66095008E-01 -2.82068459E-01
  8.06956779E-02 -3.11618622E-02 -1.49326762E-01 -4.65418441E-02  9.88346903E-02
  0.00000000E+00  0.00000000E+00  0.00000000E+00  0.00000000E+00  5.58973463E-02
  0.00000000E+00  0.00000000E+00  0.00000000E+00 -6.09404289E-01  0.00000000E+00
  0.00000000E+00  0.00000000E+00  0.00000000E+00  5.40849582E-02  3.14603670E-01
  0.00000000E+00  0.00000000E+00  0.00000000E+00  0.00000000E+00  2.48384865E-01
  0.00000000E+00  0.00000000E+00  0.00000000E+00  0.00000000E+00  5.15259217E-02
  0.00000000E+00  0.00000000E+00  0.00000000E+00 -4.65247770E-01  0.00000000E+00
  0.00000000E+00  0.00000000E+00  0.00000000E+00  2.13732821E-01 -1.81996589E-01
  0.00000000E+00  0.00000000E+00  0.00000000E+00  0.00000000E+00  1.93066840E-01
  0.00000000E+00  0.00000000E+00  0.00000000E+00  0.00000000E+00  3.16516867E-03
  0.00000000E+00  0.00000000E+00  0.00000000E+00  4.11271179E-01  0.00000000E+00
  0.00000000E+00  0.00000000E+00  0.00000000E+00  3.68887467E-02  2.10329245E-02
  1.17749304E-01  3.35064292E-02  1.01035386E-01 -7.21040630E-02  8.39668359E-02
 -1.17749304E-01 -3.35064292E-02 -1.01035386E-01  7.21040630E-02  8.39668359E-02
  1.14713110E-02 -3.63142724E-01 -1.01083119E-01 -1.39175153E-01  1.57889963E-01
 -3.69825011E-01 -4.69708414E-02  3.14676136E-01 -2.59398606E-01 -1.91024055E-01
  1.44195255E-01  1.18733453E-01  3.49926024E-02  7.85330318E-02  2.30731462E-01
  1.72860073E-01  1.45126546E-01  7.62301553E-02 -1.31896299E-02  1.16935607E-01
 -1.35706512E-02 -3.88546428E-01 -4.20909723E-02  1.50804987E-01 -5.24457718E-02
  4.74515088E-01  2.92395190E-01 -1.77326998E-01 -1.56669085E-02  6.94391683E-02
  1.67675409E-01 -1.59757449E-01 -5.54026954E-02 -2.53241050E-02  5.67929380E-02
 -1.35706512E-02 -3.88546428E-01 -4.20909723E-02  1.50804987E-01  5.24457718E-02
  4.74515088E-01  2.92395190E-01 -1.77326998E-01  1.56669085E-02  6.94391683E-02
  1.67675409E-01 -1.59757449E-01 -5.54026954E-02  2.53241050E-02 -5.67929380E-02
  1.14713110E-02 -3.63142724E-01 -1.01083119E-01 -1.39175153E-01 -1.57889963E-01
 -3.69825011E-01 -4.69708414E-02  3.14676136E-01  2.59398606E-01 -1.91024055E-01
  1.44195255E-01  1.18733453E-01  3.49926024E-02 -7.85330318E-02 -2.30731462E-01
  1.72860073E-01  1.45126546E-01  7.62301553E-02 -1.31896299E-02 -1.16935607E-01
  1.21319533E-02  2.64425998E-01  1.00637792E-01 -8.47075461E-02  0.00000000E+00
 -5.52732321E-01 -9.51183933E-03  2.65133312E-01  0.00000000E+00 -8.51671486E-02
  7.74964010E-02 -1.54179127E-02  7.60250981E-02  0.00000000E+00  0.00000000E+00
 -5.53914061E-02 -9.88198349E-03  8.14493238E-02 -6.57299553E-02  0.00000000E+00
 -5.59303324E-02  1.17704724E-01  1.13988581E-01  2.55269840E-01  0.00000000E+00
  9.89361990E-01 -3.71164496E-01 -5.94284414E-02  0.00000000E+00 -5.18677584E-02
 -1.95828536E-01  1.84920364E-01 -1.39067430E-01  0.00000000E+00  0.00000000E+00
 -2.23178113E-02 -7.14041692E-02  1.15758137E-01  3.42310368E-02  0.00000000E+00
  9.47105004E-03  5.40079967E-01 -2.08946170E-01 -2.45280128E-02  0.00000000E+00
 -6.12634774E-01  8.61552269E-01  2.91394657E-01  0.00000000E+00 -3.37373304E-01
 -2.29959141E-01  4.64665610E-01 -2.33704364E-01  0.00000000E+00  0.00000000E+00
 -1.89478284E-01  1.02007850E-02 -1.92017573E-01 -6.59244181E-02 -9.29633061E-03
 -1.89478284E-01  1.02007850E-02 -1.92017573E-01 -6.59244181E-02  9.29633061E-03
 -4.33974263E-02 -1.86467040E-01  8.95397807E-02  6.50970195E-05 -4.49088316E-02
  1.19013432E+00  5.08790958E-01  5.95542693E-01 -1.64936346E-01  1.15737132E-01
  9.53896440E-02 -2.26575711E-01  8.53871329E-02 -6.78628164E-02  2.74852137E-02
  2.92503754E-02  1.20219590E-01 -8.68370339E-02 -1.09274750E-01 -1.29385768E-01
  1.45653507E-02  1.97765014E-01  1.69932181E-01  1.49366859E-01  6.64292848E-02
 -4.15080967E-01 -6.97017740E-02  2.25835101E-01 -1.29936000E-01 -2.13791643E-01
 -1.26468794E-01  2.51189608E-01 -4.36228367E-02  8.94659568E-02  5.79093507E-02
  1.45653507E-02  1.97765014E-01  1.69932181E-01  1.49366859E-01 -6.64292848E-02
 -4.15080967E-01 -6.97017740E-02  2.25835101E-01  1.29936000E-01 -2.13791643E-01
 -1.26468794E-01  2.51189608E-01 -4.36228367E-02 -8.94659568E-02 -5.79093507E-02
 -4.33974263E-02 -1.86467040E-01  8.95397807E-02  6.50970195E-05  4.49088316E-02
  1.19013432E+00  5.08790958E-01  5.95542693E-01  1.64936346E-01  1.15737132E-01
  9.53896440E-02 -2.26575711E-01  8.53871329E-02  6.78628164E-02 -2.74852137E-02
  2.92503754E-02  1.20219590E-01 -8.68370339E-02 -1.09274750E-01  1.29385768E-01
 -1.19544444E-02  7.91270928E-01 -1.42110852E-01 -3.13003503E-01  0.00000000E+00
 -1.25344611E+00  1.96010486E-01  1.16255902E+00  0.00000000E+00 -4.00206867E-01
  1.59943208E-01  5.44149390E-02  1.96852329E-01  0.00000000E+00  0.00000000E+00
 -2.62834187E-01 -2.43392481E-01 -6.36170619E-02 -1.31002696E-01  0.00000000E+00
  4.07295238E-02  5.59011428E-01  8.40567494E-02  1.02483252E-01  0.00000000E+00
 -2.71055967E+00  9.96759388E-02 -1.39197526E+00  0.00000000E+00 -3.97213799E-02
  9.69692158E-02 -1.59303101E-01 -8.87486019E-02  0.00000000E+00  0.00000000E+00
 -9.95870691E-02 -1.91102015E-01 -2.16999518E-02  8.10555986E-02  0.00000000E+00
 -5.80257540E-02 -3.98346564E-01 -1.42552693E-01  4.01757185E-02  0.00000000E+00
  2.78559670E+00 -7.67035715E-01 -4.01421845E-01  0.00000000E+00  1.84767089E-01
 -4.00926483E-01  1.30171653E-01  1.71696949E-01  0.00000000E+00  0.00000000E+00
 -2.84055806E-01 -2.93596176E-02 -1.29956044E-01  7.22517417E-02  3.29991892E-02
 -2.84055806E-01 -2.93596176E-02 -1.29956044E-01  7.22517417E-02 -3.29991892E-02
  2.37930358E-02  1.16610824E-01  1.61609378E-02  1.71135006E-03  6.93708038E-02
 -9.56910676E-01 -2.38174285E-01 -2.24126944E-01  5.08797022E-01  5.74890667E-02
  3.77040220E-02 -8.39857773E-02 -5.44821245E-03  8.29692670E-02 -8.00769228E-02
 -3.25028874E-02 -1.08712494E-01  3.97455030E-02 -6.39472996E-02 -4.53774753E-02
 -6.62888758E-03 -1.56239469E-01  1.28075946E-02 -2.14766726E-02  1.93958934E-02
  1.04335305E+00  8.16173139E-02 -1.16448976E-01 -3.68815819E-01  6.92141575E-03
  4.81251067E-02 -2.81343890E-02 -6.49046540E-03  9.52105496E-02  6.15818663E-02
  6.62888758E-03  1.56239469E-01 -1.28075946E-02  2.14766726E-02  1.93958934E-02
 -1.04335305E+00 -8.16173139E-02  1.16448976E-01 -3.68815819E-01 -6.92141575E-03
 -4.81251067E-02  2.81343890E-02  6.49046540E-03  9.52105496E-02  6.15818663E-02
 -2.37930358E-02 -1.16610824E-01 -1.61609378E-02 -1.71135006E-03  6.93708038E-02
  9.56910676E-01  2.38174285E-01  2.24126944E-01  5.08797022E-01 -5.74890667E-02
 -3.77040220E-02  8.39857773E-02  5.44821245E-03  8.29692670E-02 -8.00769228E-02
  3.25028874E-02  1.08712494E-01 -3.97455030E-02  6.39472996E-02 -4.53774753E-02
  0.00000000E+00  0.00000000E+00  0.00000000E+00  0.00000000E+00  5.12745980E-02
  0.00000000E+00  0.00000000E+00  0.00000000E+00 -2.94022305E-01  0.00000000E+00
  0.00000000E+00  0.00000000E+00  0.00000000E+00  8.19627767E-02  9.36197549E-02
  0.00000000E+00  0.00000000E+00  0.00000000E+00  0.00000000E+00 -1.89333249E-01
  0.00000000E+00  0.00000000E+00  0.00000000E+00  0.00000000E+00  1.26446627E-01
  0.00000000E+00  0.00000000E+00  0.00000000E+00 -6.53547290E-02  0.00000000E+00
  0.00000000E+00  0.00000000E+00  0.00000000E+00 -3.52145350E-02 -5.37037395E-02
  0.00000000E+00  0.00000000E+00  0.00000000E+00  0.00000000E+00 -2.08072322E-01
  0.00000000E+00  0.00000000E+00  0.00000000E+00  0.00000000E+00 -1.93949850E-01
  0.00000000E+00  0.00000000E+00  0.00000000E+00  8.08957726E-01  0.00000000E+00
  0.00000000E+00  0.00000000E+00  0.00000000E+00  6.38429378E-01  4.46711239E-02
  4.85642383E-01  3.08611478E-02 -5.11301841E-02  2.15816302E-02 -3.69921588E-01
 -4.85642383E-01 -3.08611478E-02  5.11301841E-02 -2.15816302E-02 -3.69921588E-01
  2.58600535E-02  7.16899835E-01  2.67748914E-01  6.30775202E-02 -2.64239295E-01
 -7.05860627E-02 -2.57723407E-01 -3.67031298E-01  5.98033360E-01 -5.66000623E-02
  1.92195633E-02 -2.98393092E-02  1.09329139E-01  6.68297733E-02  3.75008212E-02
 -8.70769871E-02 -3.20452312E-01 -5.11775855E-02 -9.07410626E-02 -1.67346631E-01
 -2.87820863E-02  1.26826585E-02  9.22585156E-02 -3.05380017E-02 -1.43801105E-01
  9.83029188E-01  4.48256156E-01 -1.58345190E-01 -2.07955277E-01  3.50804385E-01
 -1.70783292E-02 -3.21697646E-01  6.18436764E-02 -1.27487767E-01  1.44902246E-01
 -2.87820863E-02  1.26826585E-02  9.22585156E-02 -3.05380017E-02  1.43801105E-01
  9.83029188E-01  4.48256156E-01 -1.58345190E-01  2.07955277E-01  3.50804385E-01
 -1.70783292E-02 -3.21697646E-01  6.18436764E-02  1.27487767E-01 -1.44902246E-01
  2.58600535E-02  7.16899835E-01  2.67748914E-01  6.30775202E-02  2.64239295E-01
 -7.05860627E-02 -2.57723407E-01 -3.67031298E-01 -5.98033360E-01 -5.66000623E-02
  1.92195633E-02 -2.98393092E-02  1.09329139E-01 -6.68297733E-02 -3.75008212E-02
 -8.70769871E-02 -3.20452312E-01 -5.11775855E-02 -9.07410626E-02  1.67346631E-01
  5.81092948E-02  1.28688485E-02  7.72777067E-02  1.75139107E-01  0.00000000E+00
 -2.36800637E+00  2.07247001E-02  7.75553986E-01  0.00000000E+00 -8.75823025E-02
  1.95564186E-01 -1.31501947E-01  1.06523050E-01  0.00000000E+00  0.00000000E+00
 -8.25543092E-02  5.12347994E-02 -1.03349087E-01 -7.40621178E-02  0.00000000E+00
  3.98274405E-02  1.16709304E+00 -3.17001801E-01  2.83669805E-01  0.00000000E+00
 -1.87854971E+00  6.23569972E-01 -1.57152959E+00  0.00000000E+00 -2.83045698E-01
  3.06283906E-02  7.59464428E-02 -7.91108238E-02  0.00000000E+00  0.00000000E+00
 -1.68463877E-01 -4.10283763E-01 -1.78832036E-01  3.12852094E-02  0.00000000E+00
 -6.38097957E-02 -5.18076096E-01 -8.15454424E-02 -4.64062154E-02  0.00000000E+00
  2.85074368E+00 -1.27339330E+00  2.90225523E-01  0.00000000E+00  3.33565527E-01
 -1.04784638E-01 -2.56563882E-01 -1.90189287E-01  0.00000000E+00  0.00000000E+00
 -8.27018695E-02 -3.14225649E-02  1.67330520E-02 -8.13929729E-02  1.81846997E-02
 -8.27018695E-02 -3.14225649E-02  1.67330520E-02 -8.13929729E-02 -1.81846997E-02
 -6.54148964E-02 -1.78231339E-01  2.86689900E-02  6.30472089E-02 -1.88177643E-01
  2.50376047E+00  1.68272274E-01  5.19233077E-02 -1.29952570E+00 -1.95213037E-01
 -9.98111197E-02  3.24181497E-01 -2.18125434E-01 -1.40225719E-01  2.58671346E-01
  5.32681772E-02  4.51572095E-02  6.87017765E-05  1.54398827E-01  2.63038752E-01
  1.14471536E-02  2.68676163E-01  8.75942986E-03  2.44107476E-02 -3.99958168E-02
 -1.50535704E+00  1.03138691E-01  4.99187069E-01  6.67369063E-01  1.59074778E-01
 -2.11183002E-01  3.53350648E-02 -1.53445893E-01 -5.70297965E-02 -2.00152389E-01
 -1.14471536E-02 -2.68676163E-01 -8.75942986E-03 -2.44107476E-02 -3.99958168E-02
  1.50535704E+00 -1.03138691E-01 -4.99187069E-01  6.67369063E-01 -1.59074778E-01
  2.11183002E-01 -3.53350648E-02  1.53445893E-01 -5.70297965E-02 -2.00152389E-01
  6.54148964E-02  1.78231339E-01 -2.86689900E-02 -6.30472089E-02 -1.88177643E-01
 -2.50376047E+00 -1.68272274E-01 -5.19233077E-02 -1.29952570E+00  1.95213037E-01
  9.98111197E-02 -3.24181497E-01  2.18125434E-01 -1.40225719E-01  2.58671346E-01
 -5.32681772E-02 -4.51572095E-02 -6.87017765E-05 -1.54398827E-01  2.63038752E-01
  0.00000000E+00  0.00000000E+00  0.00000000E+00  0.00000000E+00  2.42336703E-02
  0.00000000E+00  0.00000000E+00  0.00000000E+00 -3.09314266E-01  0.00000000E+00
  0.00000000E+00  0.00000000E+00  0.00000000E+00 -3.95515581E-02  4.45859993E-02
  0.00000000E+00  0.00000000E+00  0.00000000E+00  0.00000000E+00  2.36616200E-01
  0.00000000E+00  0.00000000E+00  0.00000000E+00  0.00000000E+00 -1.58178882E-01
  0.00000000E+00  0.00000000E+00  0.00000000E+00 -2.69591091E-01  0.00000000E+00
  0.00000000E+00  0.00000000E+00  0.00000000E+00  2.74555790E-01  2.38187693E-02
  0.00000000E+00  0.00000000E+00  0.00000000E+00  0.00000000E+00 -1.05368052E-01
  0.00000000E+00  0.00000000E+00  0.00000000E+00  0.00000000E+00 -8.68729633E-02
  0.00000000E+00  0.00000000E+00  0.00000000E+00  5.43912354E-01  0.00000000E+00
  0.00000000E+00  0.00000000E+00  0.00000000E+00  2.99660192E-02 -6.77794189E-02
  1.04475111E-01  1.57024901E-01 -1.77578839E-01 -1.85918752E-01 -1.84910695E-01
 -1.04475111E-01 -1.57024901E-01  1.77578839E-01  1.85918752E-01 -1.84910695E-01
 -4.12855303E-02 -2.47401040E-01 -1.34434013E-01  1.32326126E-01  4.02978498E-02
  5.52207446E-01 -1.49493566E-01  7.44728013E-01 -2.65209028E-01 -5.64033762E-02
  2.06264294E-01 -1.78588180E-01 -8.24215713E-02 -2.89954207E-02 -3.19898661E-02
  7.82116789E-02  1.38132530E-01  2.36930044E-01 -2.64604916E-02  1.21697263E-01
  8.94323084E-02  1.10341142E+00  5.20382910E-02  1.59447235E-02 -2.07116777E-01
 -2.17395661E+00 -4.94695193E-01  8.09891036E-01  6.60688400E-01  2.56305772E-01
 -1.57063343E-01 -1.39248473E-01  2.89722375E-02  2.44617579E-01 -5.70695327E-02
  8.94323084E-02  1.10341142E+00  5.20382910E-02  1.59447235E-02  2.07116777E-01
 -2.17395661E+00 -4.94695193E-01  8.09891036E-01 -6.60688400E-01  2.56305772E-01
 -1.57063343E-01 -1.39248473E-01  2.89722375E-02 -2.44617579E-01  5.70695327E-02
 -4.12855303E-02 -2.47401040E-01 -1.34434013E-01  1.32326126E-01 -4.02978498E-02
  5.52207446E-01 -1.49493566E-01  7.44728013E-01  2.65209028E-01 -5.64033762E-02
  2.06264294E-01 -1.78588180E-01 -8.24215713E-02  2.89954207E-02  3.19898661E-02
  7.82116789E-02  1.38132530E-01  2.36930044E-01 -2.64604916E-02 -1.21697263E-01
  2.00645894E-02  1.79946342E-01 -2.10639052E-01 -1.80270123E-01  0.00000000E+00
  1.19935616E+00 -6.08561525E-02 -2.17434468E-01  0.00000000E+00  1.97743751E-02
  1.26919333E-01 -1.37680321E-01  7.20225931E-02  0.00000000E+00  0.00000000E+00
 -9.64060888E-02 -5.94638469E-02 -1.79401736E-01 -8.93724589E-02  0.00000000E+00
 -8.66096547E-02 -1.00073304E+00  1.67255672E-01 -5.60723316E-02  0.00000000E+00
  2.50743956E+00 -6.04500601E-01  1.35053470E+00  0.00000000E+00  7.06893250E-02
  3.34550465E-01 -4.79714371E-01 -1.44212654E-01  0.00000000E+00  0.00000000E+00
 -2.16164193E-01  5.76215082E-01 -3.96835558E-02  1.78611787E-01  0.00000000E+00
  2.41514576E-02  1.51703591E-01  1.14590652E-01  6.90194686E-02  0.00000000E+00
 -1.47275787E+00  5.89545169E-01  3.43317328E-01  0.00000000E+00 -1.19125017E-01
  1.33157539E-01 -2.84332604E-02 -1.23075338E-01  0.00000000E+00  0.00000000E+00
  8.46495764E-02 -1.70794777E-02 -6.55712887E-02 -1.43087586E-01 -6.73759020E-02
  8.46495764E-02 -1.70794777E-02 -6.55712887E-02 -1.43087586E-01  6.73759020E-02
 -2.84386672E-02 -5.54078557E-01 -5.63011434E-02 -1.67824823E-02 -8.84639405E-03
  2.11417169E+00  6.28542723E-02  9.25184936E-01 -1.05333670E+00 -1.77742326E-01
  2.08675086E-01 -4.15390967E-02 -1.05876103E-01 -2.02175384E-01 -2.70901746E-01
 -1.11597892E-01  4.21382373E-01  2.51271970E-01  5.11237374E-02 -2.36586463E-02
  4.42517856E-02 -1.82906005E-01 -8.13415860E-02  1.22626829E-01  2.14902022E-01
 -1.66076090E+00  2.11900091E-01  2.73288469E-01  4.49974995E-01  4.90770719E-02
  1.31088246E-01 -1.43839119E-01 -3.29110449E-01 -3.44776335E-01  1.44603021E-01
 -4.42517856E-02  1.82906005E-01  8.13415860E-02 -1.22626829E-01  2.14902022E-01
  1.66076090E+00 -2.11900091E-01 -2.73288469E-01  4.49974995E-01 -4.90770719E-02
 -1.31088246E-01  1.43839119E-01  3.29110449E-01 -3.44776335E-01  1.44603021E-01
  2.84386672E-02  5.54078557E-01  5.63011434E-02  1.67824823E-02 -8.84639405E-03
 -2.11417169E+00 -6.28542723E-02 -9.25184936E-01 -1.05333670E+00  1.77742326E-01
 -2.08675086E-01  4.15390967E-02  1.05876103E-01 -2.02175384E-01 -2.70901746E-01
  1.11597892E-01 -4.21382373E-01 -2.51271970E-01 -5.11237374E-02 -2.36586463E-02
  0.00000000E+00  0.00000000E+00  0.00000000E+00  0.00000000E+00  5.92620747E-02
  0.00000000E+00  0.00000000E+00  0.00000000E+00  4.79091701E-02  0.00000000E+00
  0.00000000E+00  0.00000000E+00  0.00000000E+00 -3.68585551E-01 -4.23619573E-02
  0.00000000E+00  0.00000000E+00  0.00000000E+00  0.00000000E+00  1.22671828E-01
  0.00000000E+00  0.00000000E+00  0.00000000E+00  0.00000000E+00 -5.72372876E-02
  0.00000000E+00  0.00000000E+00  0.00000000E+00 -2.53832653E-02  0.00000000E+00
  0.00000000E+00  0.00000000E+00  0.00000000E+00 -1.57886390E-01 -9.35456467E-02
  0.00000000E+00  0.00000000E+00  0.00000000E+00  0.00000000E+00  3.43622454E-02
  0.00000000E+00  0.00000000E+00  0.00000000E+00  0.00000000E+00  5.42999471E-03
  0.00000000E+00  0.00000000E+00  0.00000000E+00 -1.18226518E-01  0.00000000E+00
  0.00000000E+00  0.00000000E+00  0.00000000E+00  2.04821851E-02 -5.11237021E-02
  7.98328221E-03 -8.04665114E-02  3.88207083E-02 -7.01704926E-02 -2.37730550E-02
 -7.98328221E-03  8.04665114E-02 -3.88207083E-02  7.01704926E-02 -2.37730550E-02
  2.13261810E-02  2.20139155E-01 -5.00476817E-02  3.90002226E-02  4.03551875E-02
 -8.43903890E-01 -6.42657124E-01  2.92849718E-01  2.57046657E-01 -7.45513150E-02
  1.44338492E-01 -1.58549039E-02 -6.84645333E-02  1.68020634E-01  8.09480183E-02
  1.20002042E-01 -9.59341593E-02  1.71061436E-01 -1.82052854E-01  6.95143533E-02
  2.53134551E-02  4.54062204E-02 -5.47928903E-02  5.20672175E-02  5.27196578E-02
 -8.03026838E-01  1.52461322E-01  1.89814390E-01  2.77993796E-01  1.90391284E-01
 -9.85314261E-02 -5.76650362E-02 -2.61285265E-01  1.56973695E-01 -2.13945386E-01
 -2.53134551E-02 -4.54062204E-02  5.47928903E-02 -5.20672175E-02  5.27196578E-02
  8.03026838E-01 -1.52461322E-01 -1.89814390E-01  2.77993796E-01 -1.90391284E-01
  9.85314261E-02  5.76650362E-02  2.61285265E-01  1.56973695E-01 -2.13945386E-01
 -2.13261810E-02 -2.20139155E-01  5.00476817E-02 -3.90002226E-02  4.03551875E-02
  8.43903890E-01  6.42657124E-01 -2.92849718E-01  2.57046657E-01  7.45513150E-02
 -1.44338492E-01  1.58549039E-02  6.84645333E-02  1.68020634E-01  8.09480183E-02
 -1.20002042E-01  9.59341593E-02 -1.71061436E-01  1.82052854E-01  6.95143533E-02
  0.00000000E+00  0.00000000E+00  0.00000000E+00  0.00000000E+00  4.43701163E-02
  0.00000000E+00  0.00000000E+00  0.00000000E+00  2.33098288E-01  0.00000000E+00
  0.00000000E+00  0.00000000E+00  0.00000000E+00  1.36783622E-02 -1.59219672E-01
  0.00000000E+00  0.00000000E+00  0.00000000E+00  0.00000000E+00 -1.71103926E-02
  0.00000000E+00  0.00000000E+00  0.00000000E+00  0.00000000E+00  8.81835019E-02
  0.00000000E+00  0.00000000E+00  0.00000000E+00  1.00545550E+00  0.00000000E+00
  0.00000000E+00  0.00000000E+00  0.00000000E+00 -9.73478437E-02  1.20340582E-01
  0.00000000E+00  0.00000000E+00  0.00000000E+00  0.00000000E+00 -4.57770885E-01
  0.00000000E+00  0.00000000E+00  0.00000000E+00  0.00000000E+00  7.88639644E-02
  0.00000000E+00  0.00000000E+00  0.00000000E+00 -9.97841003E-01  0.00000000E+00
  0.00000000E+00  0.00000000E+00  0.00000000E+00  1.68162084E-01  1.10966273E-01
 -9.28826594E-02 -3.58354679E-01  3.52073477E-01 -3.74451834E-03  2.36764042E-01
  9.28826594E-02  3.58354679E-01 -3.52073477E-01  3.74451834E-03  2.36764042E-01
 -4.57242314E-03 -3.11291328E-01 -8.03241844E-02  1.70692282E-02  1.09752284E-01
  2.96613610E-01  9.15883705E-02  7.72206884E-01 -3.65673489E-01 -8.11723613E-02
  6.63964687E-02  1.21423635E-02  2.35380643E-01  4.74922354E-02 -7.28114095E-02
  2.01880237E-02  3.29748386E-01  2.08215398E-01 -1.48549657E-02 -2.23750935E-03
  5.00721583E-02  6.23063454E-01  9.86864108E-02  4.14410415E-02 -1.08872411E-01
 -9.64708978E-01 -1.64786146E-01  1.96983687E-01  3.18007247E-01  3.85493697E-02
  2.39230522E-02 -8.79155091E-02 -1.51376092E-01  1.00098579E-01 -1.45255469E-02
  5.00721583E-02  6.23063454E-01  9.86864108E-02  4.14410415E-02  1.08872411E-01
 -9.64708978E-01 -1.64786146E-01  1.96983687E-01 -3.18007247E-01  3.85493697E-02
  2.39230522E-02 -8.79155091E-02 -1.51376092E-01 -1.00098579E-01  1.45255469E-02
 -4.57242314E-03 -3.11291328E-01 -8.03241844E-02  1.70692282E-02 -1.09752284E-01
  2.96613610E-01  9.15883705E-02  7.72206884E-01  3.65673489E-01 -8.11723613E-02
  6.63964687E-02  1.21423635E-02  2.35380643E-01 -4.74922354E-02  7.28114095E-02
  2.01880237E-02  3.29748386E-01  2.08215398E-01 -1.48549657E-02  2.23750935E-03
  6.00579974E-02  6.62616696E-01 -3.36498841E-01 -5.85278767E-02  0.00000000E+00
 -2.00138067E+00 -6.45226028E-01  1.79634947E+00  0.00000000E+00 -9.10015779E-02
 -2.28376726E-01  3.32578364E-01  3.09570731E-01  0.00000000E+00  0.00000000E+00
 -4.63597542E-02 -4.66805161E-01  3.08531346E-01 -6.64679750E-02  0.00000000E+00
 -1.41342399E-02  4.23923218E-02 -1.11867519E-01 -1.19647015E-01  0.00000000E+00
 -1.33291753E+00 -9.62564003E-01 -1.25728859E+00  0.00000000E+00  2.90645872E-01
 -4.70184934E-01  1.39735059E-01 -2.69272015E-01  0.00000000E+00  0.00000000E+00
  4.56502683E-02 -2.27954794E-01  2.19535462E-01 -3.96197702E-02  0.00000000E+00
 -1.24967579E-01 -6.04196272E-01 -1.94406632E-01  5.53204615E-02  0.00000000E+00
  4.43615123E+00 -1.86657419E+00  7.15014123E-03  0.00000000E+00  3.22848856E-01
  3.57511801E-02 -3.80864704E-01 -8.89070125E-02  0.00000000E+00  0.00000000E+00
 -1.33948222E-01  2.53915004E-02  2.21351928E-01  2.41355562E-02  5.92647698E-02
 -1.33948222E-01  2.53915004E-02  2.21351928E-01  2.41355562E-02 -5.92647698E-02
  6.32089392E-03  1.82354163E-01 -8.85195669E-02  1.58386588E-01 -4.93891116E-04
 -2.20016619E-01 -4.54291271E-01  1.97770429E-01  4.35673154E-01 -2.28133465E-01
  1.16843236E-01  7.67533557E-02  7.97110871E-02  4.85690500E-02  1.02936339E-01
 -3.41461403E-02 -1.23488476E-01  1.30661300E-01 -3.28421479E-01 -2.20279516E-01
  1.97004415E-02 -5.11084604E-02 -1.99895245E-01 -2.83478636E-02  1.61268226E-01
 -1.31369398E+00 -3.99611692E-01  2.69515311E-01 -7.70745497E-02 -1.17870276E-01
 -2.20906998E-01  2.81574454E-01  1.63174347E-01  9.25249937E-02  1.10976229E-01
  1.97004415E-02 -5.11084604E-02 -1.99895245E-01 -2.83478636E-02 -1.61268226E-01
 -1.31369398E+00 -3.99611692E-01  2.69515311E-01  7.70745497E-02 -1.17870276E-01
 -2.20906998E-01  2.81574454E-01  1.63174347E-01 -9.25249937E-02 -1.10976229E-01
  6.32089392E-03  1.82354163E-01 -8.85195669E-02  1.58386588E-01  4.93891116E-04
 -2.20016619E-01 -4.54291271E-01  1.97770429E-01 -4.35673154E-01 -2.28133465E-01
  1.16843236E-01  7.67533557E-02  7.97110871E-02 -4.85690500E-02 -1.02936339E-01
 -3.41461403E-02 -1.23488476E-01  1.30661300E-01 -3.28421479E-01  2.20279516E-01
 -6.28652626E-02 -1.04515217E+00 -2.10333853E-02  1.62376283E-01  0.00000000E+00
  3.05858023E+00 -7.92884922E-01 -2.00256497E+00  0.00000000E+00  8.67054731E-02
  1.67162933E-01 -1.76334381E-01  1.72419506E-01  0.00000000E+00  0.00000000E+00
 -1.78061921E-02  6.22183543E-01  2.26357497E-01 -1.66075060E-01  0.00000000E+00
 -5.11706913E-02 -3.32202666E-01 -3.96658361E-02 -1.09398613E-02  0.00000000E+00
  2.44743879E+00 -3.54707828E-01  7.34486772E-01  0.00000000E+00  2.03718630E-01
 -1.13994053E-01 -2.38430898E-02  1.63271943E-02  0.00000000E+00  0.00000000E+00
 -3.19964538E-02  6.44132596E-02 -1.26478465E-01 -1.38822384E-01  0.00000000E+00
  4.37571957E-02  3.27499587E-01  1.52858585E-01 -2.00329602E-02  0.00000000E+00
 -2.52368738E+00  1.06719469E+00  1.19137722E-01  0.00000000E+00 -2.81597218E-01
  2.98812405E-01  6.21755079E-02 -2.09477203E-01  0.00000000E+00  0.00000000E+00
  1.30911236E-01 -2.18149733E-02  3.60754921E-02  5.97404817E-02 -6.62372810E-02
  1.30911236E-01 -2.18149733E-02  3.60754921E-02  5.97404817E-02  6.62372810E-02
  1.60538819E-02  1.91215932E-01  3.93129535E-02  8.23368290E-02 -1.23555051E-01
  5.36065188E-02  2.00859117E-01 -2.87606476E-01  4.11670616E-02  7.72477806E-02
 -2.48461640E-02 -7.47213755E-02  1.17514796E-01  7.93946142E-02 -9.59822136E-02
 -3.36372356E-02 -6.62101225E-02 -5.33683544E-02  2.52362758E-01  9.05429649E-02
  3.90393786E-02  4.27644194E-01 -1.18852431E-01 -9.00620188E-02 -2.87996840E-02
 -1.56449655E+00 -9.15444094E-01 -3.10416043E-01  5.41190755E-01 -1.29969816E-01
  2.19268923E-01 -1.14218524E-01 -2.03127301E-02  2.69972580E-01  5.24612613E-02
  3.90393786E-02  4.27644194E-01 -1.18852431E-01 -9.00620188E-02  2.87996840E-02
 -1.56449655E+00 -9.15444094E-01 -3.10416043E-01 -5.41190755E-01 -1.29969816E-01
  2.19268923E-01 -1.14218524E-01 -2.03127301E-02 -2.69972580E-01 -5.24612613E-02
  1.60538819E-02  1.91215932E-01  3.93129535E-02  8.23368290E-02  1.23555051E-01
  5.36065188E-02  2.00859117E-01 -2.87606476E-01 -4.11670616E-02  7.72477806E-02
 -2.48461640E-02 -7.47213755E-02  1.17514796E-01 -7.93946142E-02  9.59822136E-02
 -3.36372356E-02 -6.62101225E-02 -5.33683544E-02  2.52362758E-01 -9.05429649E-02
 -1.17146141E-01 -7.74616439E-01 -1.33514801E-01 -1.34030716E-01  0.00000000E+00
  4.24598736E+00 -1.25024940E+00 -1.59072907E+00  0.00000000E+00  3.67743100E-01
  2.38766051E-01 -7.26554359E-01  9.60417694E-02  0.00000000E+00  0.00000000E+00
 -2.16382788E-01  5.06373868E-01  2.14936627E-01 -2.74700738E-01  0.00000000E+00
  2.88224857E-02  3.57012291E-01 -8.36001511E-02  3.00307913E-02  0.00000000E+00
 -9.61868744E-01  8.08226780E-02 -2.48172775E-01  0.00000000E+00 -6.29836914E-03
 -6.87827277E-02  8.92713298E-02  5.85029728E-02  0.00000000E+00  0.00000000E+00
  1.26111341E-01 -1.28062750E-01  1.22515020E-01  5.33695111E-03  0.00000000E+00
  1.39773932E-02 -1.74612305E-01  1.44334165E-01 -1.62434049E-01  0.00000000E+00
 -5.50575862E-01  4.03374896E-01 -6.05837514E-01  0.00000000E+00 -2.61072033E-02
  5.76603665E-03  5.84192790E-02  1.53634020E-01  0.00000000E+00  0.00000000E+00
 -1.91545287E-02 -2.25465380E-02 -7.42222820E-02  2.67736788E-01 -3.49452606E-02
 -1.91545287E-02 -2.25465380E-02 -7.42222820E-02  2.67736788E-01  3.49452606E-02
 -8.68570189E-03 -3.82548645E-01 -6.82438651E-02 -1.33774235E-01 -6.89674980E-02
  1.18632608E+00  1.66943737E-01 -1.07656267E-01 -1.04037912E+00  8.98804769E-02
 -1.93943270E-01  2.13949039E-01  9.79143634E-02  2.37740019E-02  1.96076110E-02
 -2.41310412E-03  1.69507440E-01  1.95902330E-01  1.79755801E-01  2.75324934E-01
 -2.29359941E-02  5.03560668E-02 -5.30933870E-03 -1.83192925E-02 -1.03442237E-01
 -1.01720332E-01 -2.16518769E-01 -3.43804514E-01  1.49145477E-01 -3.59213026E-01
  2.15925472E-01  1.14153702E-01 -6.62826639E-02 -1.27492898E-02 -1.63525534E-01
  2.29359941E-02 -5.03560668E-02  5.30933870E-03  1.83192925E-02 -1.03442237E-01
  1.01720332E-01  2.16518769E-01  3.43804514E-01  1.49145477E-01  3.59213026E-01
 -2.15925472E-01 -1.14153702E-01  6.62826639E-02 -1.27492898E-02 -1.63525534E-01
  8.68570189E-03  3.82548645E-01  6.82438651E-02  1.33774235E-01 -6.89674980E-02
 -1.18632608E+00 -1.66943737E-01  1.07656267E-01 -1.04037912E+00 -8.98804769E-02
  1.93943270E-01 -2.13949039E-01 -9.79143634E-02  2.37740019E-02  1.96076110E-02
  2.41310412E-03 -1.69507440E-01 -1.95902330E-01 -1.79755801E-01  2.75324934E-01
  0.00000000E+00  0.00000000E+00  0.00000000E+00  0.00000000E+00  1.04502698E-01
  0.00000000E+00  0.00000000E+00  0.00000000E+00  4.64972958E-01  0.00000000E+00
  0.00000000E+00  0.00000000E+00  0.00000000E+00 -2.12396518E-02  1.57614122E-01
  0.00000000E+00  0.00000000E+00  0.00000000E+00  0.00000000E+00 -6.07563661E-01
  0.00000000E+00  0.00000000E+00  0.00000000E+00  0.00000000E+00 -9.71963438E-02
  0.00000000E+00  0.00000000E+00  0.00000000E+00 -6.22640453E-02  0.00000000E+00
  0.00000000E+00  0.00000000E+00  0.00000000E+00 -5.08875909E-02  2.01492120E-01
  0.00000000E+00  0.00000000E+00  0.00000000E+00  0.00000000E+00  2.65603586E-01
  0.00000000E+00  0.00000000E+00  0.00000000E+00  0.00000000E+00  2.55714695E-03
  0.00000000E+00  0.00000000E+00  0.00000000E+00 -3.77602439E-01  0.00000000E+00
  0.00000000E+00  0.00000000E+00  0.00000000E+00  1.00561695E-01 -1.44098676E-01
 -1.88485576E-02 -1.61611709E-01  1.33751151E-01 -6.32435530E-02  5.35976669E-02
  1.88485576E-02  1.61611709E-01 -1.33751151E-01  6.32435530E-02  5.35976669E-02
  5.31746702E-02  2.31436163E-01 -1.10217114E-01 -1.02330228E-01  7.68957522E-03
 -1.47448744E+00 -4.73444603E-01 -7.27079943E-01  4.09916640E-01  1.99184051E-01
 -2.58050714E-01  8.83370248E-02  9.10486975E-03  1.47826533E-01  6.59242946E-03
  1.27112079E-02 -2.50340975E-01  6.51620473E-02 -6.53470363E-02  6.70906124E-02
 -4.85853538E-02  6.86684292E-03  1.48593526E-01 -9.94646622E-02 -1.23472228E-01
  1.59412200E+00  3.43503256E-01 -4.07266839E-01 -1.24977402E-01 -6.43549747E-02
  2.79952466E-01 -2.08979569E-01  1.67202915E-01 -1.61866532E-01 -8.64406243E-02
 -4.85853538E-02  6.86684292E-03  1.48593526E-01 -9.94646622E-02  1.23472228E-01
  1.59412200E+00  3.43503256E-01 -4.07266839E-01  1.24977402E-01 -6.43549747E-02
  2.79952466E-01 -2.08979569E-01  1.67202915E-01  1.61866532E-01  8.64406243E-02
  5.31746702E-02  2.31436163E-01 -1.10217114E-01 -1.02330228E-01 -7.68957522E-03
 -1.47448744E+00 -4.73444603E-01 -7.27079943E-01 -4.09916640E-01  1.99184051E-01
 -2.58050714E-01  8.83370248E-02  9.10486975E-03 -1.47826533E-01 -6.59242946E-03
  1.27112079E-02 -2.50340975E-01  6.51620473E-02 -6.53470363E-02 -6.70906124E-02
  5.89823416E-02  3.46176294E-01  1.44215032E-01 -3.93536167E-02  0.00000000E+00
 -1.55840733E+00  7.71738953E-01  9.75429108E-01  0.00000000E+00 -4.72114084E-01
  2.33868554E-01  2.35381703E-01 -2.72226351E-01  0.00000000E+00  0.00000000E+00
 -1.07353181E-01 -2.28233190E-01  1.67357898E-01 -9.36671904E-02  0.00000000E+00
 -4.29295029E-02 -5.00650182E-01 -4.85006353E-02 -3.09099880E-02  0.00000000E+00
  2.09900518E+00 -5.35707082E-01  1.32816656E+00  0.00000000E+00  4.15923941E-01
 -6.22224291E-02 -3.28347717E-01 -1.53252443E-01  0.00000000E+00  0.00000000E+00
  3.27304346E-02  3.78717403E-01 -4.48657953E-01 -1.04171220E-01  0.00000000E+00
  1.97849024E-02  3.73973247E-02  4.24583696E-02  1.35577947E-01  0.00000000E+00
 -6.10928249E-01  2.30745520E-01 -1.91816972E-02  0.00000000E+00  6.28310398E-03
 -9.26429330E-04  1.89581314E-02 -1.88319134E-01  0.00000000E+00  0.00000000E+00
  3.06679738E-02 -1.39283851E-02 -5.47949114E-02  2.90056017E-01 -2.22639232E-02
  3.06679738E-02 -1.39283851E-02 -5.47949114E-02  2.90056017E-01  2.22639232E-02
  9.53198676E-02  8.06842013E-01 -1.03431313E-01  4.89588460E-02 -9.08775461E-02
 -2.76257828E+00 -1.22751335E+00 -8.44746031E-01  1.17418526E+00 -2.42650686E-02
 -7.21719987E-02  1.40116982E-01 -5.65228068E-02  4.49325027E-01 -1.86344723E-02
  4.32238121E-02 -5.67752618E-01 -2.14127586E-01 -1.11396386E-01 -8.26880728E-02
 -1.89083594E-02 -1.38843391E-01 -1.48157775E-02 -1.80629844E-01  8.72844115E-03
  1.19393130E+00  1.77304084E-01 -6.19709582E-01 -1.84829676E-01 -1.03526217E-01
  1.58326258E-01 -1.78913497E-02 -1.07820820E-01  2.94284114E-02  1.34952368E-01
 -1.89083594E-02 -1.38843391E-01 -1.48157775E-02 -1.80629844E-01 -8.72844115E-03
  1.19393130E+00  1.77304084E-01 -6.19709582E-01  1.84829676E-01 -1.03526217E-01
  1.58326258E-01 -1.78913497E-02 -1.07820820E-01 -2.94284114E-02 -1.34952368E-01
  9.53198676E-02  8.06842013E-01 -1.03431313E-01  4.89588460E-02  9.08775461E-02
 -2.76257828E+00 -1.22751335E+00 -8.44746031E-01 -1.17418526E+00 -2.42650686E-02
 -7.21719987E-02  1.40116982E-01 -5.65228068E-02 -4.49325027E-01  1.86344723E-02
  4.32238121E-02 -5.67752618E-01 -2.14127586E-01 -1.11396386E-01  8.26880728E-02
 -6.62973713E-03  5.36154246E-02  1.52150611E-02  2.40941746E-02  0.00000000E+00
 -4.70029261E-01 -1.90645626E-01  4.48762140E-01  0.00000000E+00  1.22817922E-01
 -7.88331223E-02  1.54872058E-02 -3.77497035E-02  0.00000000E+00  0.00000000E+00
  1.08653471E-02 -1.42057141E-01  1.69319298E-01  6.33366010E-02  0.00000000E+00
 -8.84388005E-02 -4.57749533E-01 -3.28058433E-01  9.89214739E-02  0.00000000E+00
  3.92851325E+00 -1.93334799E+00  9.66179515E-01  0.00000000E+00  4.05968429E-01
 -6.82558554E-04 -5.06779901E-01 -9.93208897E-02  0.00000000E+00  0.00000000E+00
 -1.18674966E-01  3.42779125E-01  3.87690097E-01  3.24482942E-01  0.00000000E+00
 -2.09763737E-04 -2.67899939E-01  1.22704652E-01  1.09861470E-01  0.00000000E+00
  2.49850726E-01  1.36373475E-01  1.40142599E-01  0.00000000E+00 -1.47204737E-02
  3.46311141E-02  5.72137140E-02  5.63962350E-02  0.00000000E+00  0.00000000E+00
 -5.93403229E-02 -1.10768396E-02 -1.93452460E-02 -1.66605835E-01 -3.27332892E-02
 -5.93403229E-02 -1.10768396E-02 -1.93452460E-02 -1.66605835E-01  3.27332892E-02
 -4.94522429E-02 -5.04555899E-01  9.68404317E-03 -3.64082525E-02 -6.29285608E-02
  2.56664224E+00  9.14192447E-01  7.72610955E-01 -1.39427128E+00 -1.35420252E-01
  1.44716099E-01 -3.77812054E-03 -1.50297010E-01 -1.62672341E-01 -1.11049389E-01
  3.13925092E-02  5.09032566E-01 -2.96597019E-01  2.45562935E-01 -6.47088392E-02
  3.49614109E-02  3.26945432E-02 -2.35980649E-02  1.35173206E-01  1.75837928E-01
 -2.26343830E+00 -5.78664885E-01  9.60226752E-02  7.18415828E-01  9.62173645E-02
  8.76417420E-02 -1.94655849E-01 -4.93943519E-02  3.90247412E-01  1.96699200E-01
 -3.49614109E-02 -3.26945432E-02  2.35980649E-02 -1.35173206E-01  1.75837928E-01
  2.26343830E+00  5.78664885E-01 -9.60226752E-02  7.18415828E-01 -9.62173645E-02
 -8.76417420E-02  1.94655849E-01  4.93943519E-02  3.90247412E-01  1.96699200E-01
  4.94522429E-02  5.04555899E-01 -9.68404317E-03  3.64082525E-02 -6.29285608E-02
 -2.56664224E+00 -9.14192447E-01 -7.72610955E-01 -1.39427128E+00  1.35420252E-01
 -1.44716099E-01  3.77812054E-03  1.50297010E-01 -1.62672341E-01 -1.11049389E-01
 -3.13925092E-02 -5.09032566E-01  2.96597019E-01 -2.45562935E-01 -6.47088392E-02
  0.00000000E+00  0.00000000E+00  0.00000000E+00  0.00000000E+00  1.84099271E-01
  0.00000000E+00  0.00000000E+00  0.00000000E+00  4.82024628E-01  0.00000000E+00
  0.00000000E+00  0.00000000E+00  0.00000000E+00 -5.21911885E-03  3.32200976E-02
  0.00000000E+00  0.00000000E+00  0.00000000E+00  0.00000000E+00 -2.93127680E-01
  0.00000000E+00  0.00000000E+00  0.00000000E+00  0.00000000E+00 -1.51906679E-01
  0.00000000E+00  0.00000000E+00  0.00000000E+00 -3.82037716E-01  0.00000000E+00
  0.00000000E+00  0.00000000E+00  0.00000000E+00  3.02207340E-01 -1.87171525E-01
  0.00000000E+00  0.00000000E+00  0.00000000E+00  0.00000000E+00 -2.05324206E-01
  0.00000000E+00  0.00000000E+00  0.00000000E+00  0.00000000E+00  1.07431215E-01
  0.00000000E+00  0.00000000E+00  0.00000000E+00 -4.66097996E-01  0.00000000E+00
  0.00000000E+00  0.00000000E+00  0.00000000E+00  4.59073549E-02 -3.16120908E-01
 -5.15003700E-02 -1.78022034E-01  9.23061663E-02 -2.16378119E-01  1.20052091E-01
  5.15003700E-02  1.78022034E-01 -9.23061663E-02  2.16378119E-01  1.20052091E-01
  4.34917291E-02  8.42161674E-01  5.45321531E-02 -3.36795820E-02 -2.16019869E-01
 -1.58724515E+00 -7.74739761E-01 -8.32774577E-01  8.38951080E-01  9.84000526E-02
  7.13548863E-03 -1.55220331E-01 -5.24149436E-02 -2.33541497E-02  2.13099752E-01
  2.35151408E-02 -5.36768598E-01  2.09338153E-01 -6.12976987E-02  2.57662357E-01
 -4.45891817E-02 -6.41499745E-01 -8.43046036E-03 -6.00434460E-02  8.23635082E-02
  1.93740582E+00  5.59923050E-01 -5.72183292E-01 -4.97935107E-01 -1.04605796E-01
  6.12383409E-02  1.15263594E-01 -1.03567036E-01 -4.21791493E-02  1.90611541E-01
 -4.45891817E-02 -6.41499745E-01 -8.43046036E-03 -6.00434460E-02 -8.23635082E-02
  1.93740582E+00  5.59923050E-01 -5.72183292E-01  4.97935107E-01 -1.04605796E-01
  6.12383409E-02  1.15263594E-01 -1.03567036E-01  4.21791493E-02 -1.90611541E-01
  4.34917291E-02  8.42161674E-01  5.45321531E-02 -3.36795820E-02  2.16019869E-01
 -1.58724515E+00 -7.74739761E-01 -8.32774577E-01 -8.38951080E-01  9.84000526E-02
  7.13548863E-03 -1.55220331E-01 -5.24149436E-02  2.33541497E-02 -2.13099752E-01
  2.35151408E-02 -5.36768598E-01  2.09338153E-01 -6.12976987E-02 -2.57662357E-01
 -1.27216984E-02  2.19025155E-01  4.89693897E-02  5.77486242E-02  0.00000000E+00
 -1.50617854E+00  4.03057492E-01  6.52527568E-01  0.00000000E+00 -2.32359850E-02
 -8.47330051E-02  1.46571864E-02  1.96741667E-02  0.00000000E+00  0.00000000E+00
 -8.55959422E-03 -1.09120439E-01  4.29308773E-02  8.76055298E-02  0.00000000E+00
  6.42387120E-02  1.26277717E-02 -2.82805367E-01  1.92779073E-02  0.00000000E+00
  2.19781330E-01 -8.15025231E-01 -1.89656147E-01  0.00000000E+00 -3.27798042E-01
  1.11492668E-01  3.44236000E-01 -4.47080498E-01  0.00000000E+00  0.00000000E+00
 -1.10539055E-01  1.79924975E-01 -1.92894721E-02  2.51986973E-01  0.00000000E+00
 -5.09230920E-02 -5.70602570E-02 -2.81475438E-02 -8.03970727E-02  0.00000000E+00
  1.34276847E+00 -4.49427295E-01 -5.34781382E-01  0.00000000E+00 -3.56806223E-02
  3.22914087E-01 -2.79670916E-01  2.51345147E-01  0.00000000E+00  0.00000000E+00
  1.16256566E-03 -7.49993123E-02  3.90584997E-02  1.64148723E-01 -1.19818553E-01
  1.16256566E-03 -7.49993123E-02  3.90584997E-02  1.64148723E-01  1.19818553E-01
 -6.52224830E-02 -5.96093059E-01 -3.54176505E-02  3.56768894E-03 -2.15847781E-01
  3.05039917E+00  4.86839897E-01  7.57341421E-01 -1.93231020E+00 -4.10568239E-01
  1.96610097E-02  3.95587297E-01  2.60673255E-01 -2.10637704E-02  2.31793751E-02
 -1.61491271E-02  6.05570968E-01  9.12334595E-02  3.02857336E-01  5.36408527E-02
  1.71216619E-03 -4.33065632E-02 -1.31763260E-02  1.24946671E-01 -1.44701287E-02
 -1.15256078E+00 -1.41302470E-01  2.48784558E-01  3.51452120E-01 -2.42476610E-03
 -3.33219930E-02  2.73063252E-02  2.92756070E-01 -2.30014341E-03  9.31093042E-02
 -1.71216619E-03  4.33065632E-02  1.31763260E-02 -1.24946671E-01 -1.44701287E-02
  1.15256078E+00  1.41302470E-01 -2.48784558E-01  3.51452120E-01  2.42476610E-03
  3.33219930E-02 -2.73063252E-02 -2.92756070E-01 -2.30014341E-03  9.31093042E-02
  6.52224830E-02  5.96093059E-01  3.54176505E-02 -3.56768894E-03 -2.15847781E-01
 -3.05039917E+00 -4.86839897E-01 -7.57341421E-01 -1.93231020E+00  4.10568239E-01
 -1.96610097E-02 -3.95587297E-01 -2.60673255E-01 -2.10637704E-02  2.31793751E-02
  1.61491271E-02 -6.05570968E-01 -9.12334595E-02 -3.02857336E-01  5.36408527E-02
  0.00000000E+00  0.00000000E+00  0.00000000E+00  0.00000000E+00 -3.21498351E-02
  0.00000000E+00  0.00000000E+00  0.00000000E+00  2.98008622E-02  0.00000000E+00
  0.00000000E+00  0.00000000E+00  0.00000000E+00  5.54307262E-02 -7.76577606E-02
  0.00000000E+00  0.00000000E+00  0.00000000E+00  0.00000000E+00  1.36708360E-01
  0.00000000E+00  0.00000000E+00  0.00000000E+00  0.00000000E+00 -8.64276110E-03
  0.00000000E+00  0.00000000E+00  0.00000000E+00 -4.46149773E-02  0.00000000E+00
  0.00000000E+00  0.00000000E+00  0.00000000E+00 -1.29447714E-02 -1.30601262E-01
  0.00000000E+00  0.00000000E+00  0.00000000E+00  0.00000000E+00 -2.99419061E-01
  0.00000000E+00  0.00000000E+00  0.00000000E+00  0.00000000E+00 -5.10908237E-04
  0.00000000E+00  0.00000000E+00  0.00000000E+00 -3.23563660E-01  0.00000000E+00
  0.00000000E+00  0.00000000E+00  0.00000000E+00  9.38938297E-02  3.50950390E-01
 -1.90171993E-03 -1.84973895E-01  1.15579570E-01  2.94164158E-01  3.26100658E-02
  1.90171993E-03  1.84973895E-01 -1.15579570E-01 -2.94164158E-01  3.26100658E-02
  3.56093770E-02  3.75198022E-01 -5.11971645E-03 -1.82693833E-01  1.23628850E-01
 -2.66273745E+00 -3.46776001E-01 -1.06503708E+00  8.83502021E-01  9.64043668E-02
 -7.93153303E-02  7.55274145E-03 -3.70434354E-02  2.71200569E-01  4.85731148E-02
  5.36438013E-02 -4.00546250E-01 -2.88918394E-01  1.38098994E-02  1.93344725E-01
 -4.30430437E-02 -5.95335014E-01  1.34994189E-02 -9.82673347E-02 -1.78089354E-01
  3.67572992E+00  3.36446900E-01 -1.15639117E+00 -1.05397514E+00 -2.57394146E-01
  2.31895870E-01  1.97815142E-01 -1.02625906E-01 -4.31057631E-01  2.88839323E-01
  4.30430437E-02  5.95335014E-01 -1.34994189E-02  9.82673347E-02 -1.78089354E-01
 -3.67572992E+00 -3.36446900E-01  1.15639117E+00 -1.05397514E+00  2.57394146E-01
 -2.31895870E-01 -1.97815142E-01  1.02625906E-01 -4.31057631E-01  2.88839323E-01
 -3.56093770E-02 -3.75198022E-01  5.11971645E-03  1.82693833E-01  1.23628850E-01
  2.66273745E+00  3.46776001E-01  1.06503708E+00  8.83502021E-01 -9.64043668E-02
  7.93153303E-02 -7.55274145E-03  3.70434354E-02  2.71200569E-01  4.85731148E-02
 -5.36438013E-02  4.00546250E-01  2.88918394E-01 -1.38098994E-02  1.93344725E-01
  0.00000000E+00  0.00000000E+00  0.00000000E+00  0.00000000E+00 -1.11742491E-01
  0.00000000E+00  0.00000000E+00  0.00000000E+00  4.52080800E-02  0.00000000E+00
  0.00000000E+00  0.00000000E+00  0.00000000E+00 -7.82893916E-02  4.16377051E-02
  0.00000000E+00  0.00000000E+00  0.00000000E+00  0.00000000E+00 -2.77760237E-02
  0.00000000E+00  0.00000000E+00  0.00000000E+00  0.00000000E+00  1.09068249E-01
  0.00000000E+00  0.00000000E+00  0.00000000E+00  3.43511549E-01  0.00000000E+00
  0.00000000E+00  0.00000000E+00  0.00000000E+00  1.35883924E-01 -1.93128311E-01
  0.00000000E+00  0.00000000E+00  0.00000000E+00  0.00000000E+00 -4.38620532E-01
  0.00000000E+00  0.00000000E+00  0.00000000E+00  0.00000000E+00  6.11785644E-02
  0.00000000E+00  0.00000000E+00  0.00000000E+00 -3.90024285E-01  0.00000000E+00
  0.00000000E+00  0.00000000E+00  0.00000000E+00 -3.50772790E-03  1.06738990E-02
 -6.29943273E-02 -1.10531282E-01  2.65909140E-02 -7.71502137E-03  4.99967644E-02
  6.29943273E-02  1.10531282E-01 -2.65909140E-02  7.71502137E-03  4.99967644E-02
  3.13571357E-03  4.02001850E-01  2.52492722E-02  5.77344391E-02 -9.99334527E-02
 -2.07955358E-01 -1.70051529E-01 -2.96928873E-01  2.21692182E-01  1.81225662E-01
 -1.16205799E-01 -1.51103858E-01  3.34046470E-02 -8.61877807E-02  7.52018852E-02
 -8.17981890E-03 -1.76392995E-01  2.68956203E-01 -1.40729226E-01  9.06818176E-02
  3.38077492E-03 -3.46346663E-02 -5.34394877E-02 -8.80387972E-02  2.02695313E-02
 -1.69657693E-02 -5.67347609E-02 -2.56598680E-01  2.77190856E-02  6.08914164E-02
 -4.72413306E-02  7.20308693E-03 -2.28361402E-01  7.34795249E-02  1.85369600E-01
  3.38077492E-03 -3.46346663E-02 -5.34394877E-02 -8.80387972E-02 -2.02695313E-02
 -1.69657693E-02 -5.67347609E-02 -2.56598680E-01 -2.77190856E-02  6.08914164E-02
 -4.72413306E-02  7.20308693E-03 -2.28361402E-01 -7.34795249E-02 -1.85369600E-01
  3.13571357E-03  4.02001850E-01  2.52492722E-02  5.77344391E-02  9.99334527E-02
 -2.07955358E-01 -1.70051529E-01 -2.96928873E-01 -2.21692182E-01  1.81225662E-01
 -1.16205799E-01 -1.51103858E-01  3.34046470E-02  8.61877807E-02 -7.52018852E-02
 -8.17981890E-03 -1.76392995E-01  2.68956203E-01 -1.40729226E-01 -9.06818176E-02
 -4.39369615E-02 -4.51112778E-03  3.99934256E-03  6.05766960E-02  0.00000000E+00
  6.12802256E-01 -5.10746097E-01 -1.13865522E-02  0.00000000E+00  4.76769646E-01
 -2.30205041E-01 -2.51609043E-01 -2.12138707E-01  0.00000000E+00  0.00000000E+00
  8.68494392E-02 -1.94687769E-01  2.35939731E-01  1.93297168E-01  0.00000000E+00
 -7.00621619E-03  1.25624314E-01  4.78634162E-02  7.90232713E-02  0.00000000E+00
  6.19595777E-01  6.53668986E-01  5.17916163E-02  0.00000000E+00  1.74722172E-01
 -9.27462822E-03 -2.27881237E-01  2.60307129E-01  0.00000000E+00  0.00000000E+00
 -2.15000641E-02 -2.13234373E-01 -2.24595066E-01 -1.44755904E-01  0.00000000E+00
  3.92280983E-02 -1.74883229E-01  1.02704574E-02 -5.18749700E-03  0.00000000E+00
 -5.85827866E-01 -3.13502027E-02  4.86099368E-01  0.00000000E+00  1.84018536E-01
 -4.77617558E-01  2.88040308E-01 -4.65434794E-02  0.00000000E+00  0.00000000E+00
 -3.99990454E-02  1.59137882E-01 -1.44154218E-02 -5.61159468E-02  2.04682032E-01
 -3.99990454E-02  1.59137882E-01 -1.44154218E-02 -5.61159468E-02 -2.04682032E-01
  7.06241526E-03 -1.68370133E-01 -1.20178075E-01  4.82578995E-02  9.59551295E-02
 -4.35569569E-01 -5.54111230E-01  6.32870772E-01  2.35723863E-01 -1.59109055E-01
  6.52162325E-02  1.33116590E-01  6.63747137E-02  8.73529371E-02  2.01879544E-02
  1.66250070E-02  5.61785583E-02  6.79824775E-02 -1.82105752E-01 -1.46224549E-01
  2.99628411E-03  1.87655297E-01  6.87307588E-02  6.90224711E-03 -5.18116541E-02
  2.78360949E-01  4.74261312E-01  7.09131627E-01 -2.20846061E-01  2.00819492E-01
 -1.30630482E-01 -9.40691675E-02  1.10521820E-01 -3.80290334E-02  1.50439761E-02
  2.99628411E-03  1.87655297E-01  6.87307588E-02  6.90224711E-03  5.18116541E-02
  2.78360949E-01  4.74261312E-01  7.09131627E-01  2.20846061E-01  2.00819492E-01
 -1.30630482E-01 -9.40691675E-02  1.10521820E-01  3.80290334E-02 -1.50439761E-02
  7.06241526E-03 -1.68370133E-01 -1.20178075E-01  4.82578995E-02 -9.59551295E-02
 -4.35569569E-01 -5.54111230E-01  6.32870772E-01 -2.35723863E-01 -1.59109055E-01
  6.52162325E-02  1.33116590E-01  6.63747137E-02 -8.73529371E-02 -2.01879544E-02
  1.66250070E-02  5.61785583E-02  6.79824775E-02 -1.82105752E-01  1.46224549E-01
  4.42212183E-03  3.90945556E-01  1.26562464E-01 -8.89719419E-02  0.00000000E+00
 -4.98314026E-01  2.09925972E+00  1.27845861E-01  0.00000000E+00  1.79484923E-01
 -3.01541467E-02 -2.69609468E-01 -3.18462298E-01  0.00000000E+00  0.00000000E+00
 -1.20981616E-02 -2.78814655E-01 -4.95601952E-01  2.03047486E-01  0.00000000E+00
 -2.72210912E-02 -5.26207206E-01 -3.69333137E-02 -1.24820258E-01  0.00000000E+00
  1.07159761E+00 -2.07054313E+00 -6.37759338E-02  0.00000000E+00  1.86885928E-01
 -1.85609706E-01  1.33575189E-01 -2.34440084E-01  0.00000000E+00  0.00000000E+00
  3.33135041E-02  1.33867963E-01  2.66995923E-01  7.00778812E-02  0.00000000E+00
  1.37439160E-02  4.45074528E-02 -2.17305869E-02 -1.07475935E-01  0.00000000E+00
 -3.79761833E-01  2.97361974E-02 -1.81862777E+00  0.00000000E+00  7.31476589E-03
 -1.65925995E-01  1.28362657E-01  3.63849548E-01  0.00000000E+00  0.00000000E+00
  3.31421127E-03  8.70651159E-02  3.22187935E-02  3.95253146E-01  1.08514052E-01
  3.31421127E-03  8.70651159E-02  3.22187935E-02  3.95253146E-01 -1.08514052E-01
 -3.88260815E-02 -3.00279869E-01 -4.63760080E-03 -7.58737339E-02 -3.35871109E-02
  1.37111945E+00  4.26018721E-01  4.36859485E-01 -4.62366556E-01 -5.46359725E-02
  3.25662836E-02  7.81200909E-02 -1.35738598E-01 -2.46316199E-01  1.47808623E-01
  7.20537132E-03  1.41194262E-01 -6.39560253E-02 -1.23915222E-01 -5.23773414E-02
 -2.79141726E-02 -1.29584052E-01  6.34331980E-02  5.33377831E-02 -1.93524153E-01
  7.84467221E-01  2.57486311E-01  2.56484680E-01 -5.61930417E-01  9.07050067E-04
 -1.60122672E-01  2.12623282E-01  1.61166893E-01 -2.85169896E-01  2.34920526E-01
  2.79141726E-02  1.29584052E-01 -6.34331980E-02 -5.33377831E-02 -1.93524153E-01
 -7.84467221E-01 -2.57486311E-01 -2.56484680E-01 -5.61930417E-01 -9.07050067E-04
  1.60122672E-01 -2.12623282E-01 -1.61166893E-01 -2.85169896E-01  2.34920526E-01
  3.88260815E-02  3.00279869E-01  4.63760080E-03  7.58737339E-02 -3.35871109E-02
 -1.37111945E+00 -4.26018721E-01 -4.36859485E-01 -4.62366556E-01  5.46359725E-02
 -3.25662836E-02 -7.81200909E-02  1.35738598E-01 -2.46316199E-01  1.47808623E-01
 -7.20537132E-03 -1.41194262E-01  6.39560253E-02  1.23915222E-01 -5.23773414E-02
  0.00000000E+00  0.00000000E+00  0.00000000E+00  0.00000000E+00 -5.00997134E-02
  0.00000000E+00  0.00000000E+00  0.00000000E+00 -1.65656453E-01  0.00000000E+00
  0.00000000E+00  0.00000000E+00  0.00000000E+00  4.30665292E-01 -1.77957378E-01
  0.00000000E+00  0.00000000E+00  0.00000000E+00  0.00000000E+00  1.17415489E-01
  0.00000000E+00  0.00000000E+00  0.00000000E+00  0.00000000E+00 -9.65087762E-02
  0.00000000E+00  0.00000000E+00  0.00000000E+00 -3.10189952E-01  0.00000000E+00
  0.00000000E+00  0.00000000E+00  0.00000000E+00  2.75671889E-01  3.04839126E-01
  0.00000000E+00  0.00000000E+00  0.00000000E+00  0.00000000E+00  3.49370257E-01
  0.00000000E+00  0.00000000E+00  0.00000000E+00  0.00000000E+00 -8.42560638E-02
  0.00000000E+00  0.00000000E+00  0.00000000E+00 -6.06268706E-01  0.00000000E+00
  0.00000000E+00  0.00000000E+00  0.00000000E+00  3.32684525E-01 -1.21592162E-01
  2.89459617E-02 -4.31019574E-01  3.53463596E-01 -7.74685009E-02  5.81669437E-02
 -2.89459617E-02  4.31019574E-01 -3.53463596E-01  7.74685009E-02  5.81669437E-02
  4.49726037E-02  3.71925461E-01 -1.71840733E-02 -1.01653309E-02 -1.09908794E-01
 -1.09440592E+00 -4.46281796E-01 -3.92015478E-01  4.50140721E-01  1.49679185E-01
 -1.47626267E-01 -5.35686029E-02  2.98977249E-01  7.00780792E-02  4.66973869E-02
 -2.02127914E-02 -1.49992713E-01  2.54372902E-01  3.10739618E-02  7.59220283E-02
 -4.35978998E-02 -3.85453981E-01 -5.14311527E-02 -7.10772471E-02  4.73000932E-02
  1.08619730E+00  2.55330212E-01 -1.82990437E-01 -2.88349776E-01 -1.82561936E-01
  2.16921448E-01 -1.73012444E-02  2.82224029E-01 -5.84928730E-02 -4.93201545E-03
 -4.35978998E-02 -3.85453981E-01 -5.14311527E-02 -7.10772471E-02 -4.73000932E-02
  1.08619730E+00  2.55330212E-01 -1.82990437E-01  2.88349776E-01 -1.82561936E-01
  2.16921448E-01 -1.73012444E-02  2.82224029E-01  5.84928730E-02  4.93201545E-03
  4.49726037E-02  3.71925461E-01 -1.71840733E-02 -1.01653309E-02  1.09908794E-01
 -1.09440592E+00 -4.46281796E-01 -3.92015478E-01 -4.50140721E-01  1.49679185E-01
 -1.47626267E-01 -5.35686029E-02  2.98977249E-01 -7.00780792E-02 -4.66973869E-02
 -2.02127914E-02 -1.49992713E-01  2.54372902E-01  3.10739618E-02 -7.59220283E-02
 -1.58534985E-02 -2.09190558E-01  1.74364200E-01 -4.40372851E-02  0.00000000E+00
 -2.65808343E-01  5.20837929E-01 -7.53464749E-01  0.00000000E+00 -1.00522762E-01
  2.03686907E-01 -1.11709791E-01  2.95849686E-02  0.00000000E+00  0.00000000E+00
  3.98038249E-02  4.32905927E-01 -3.41167703E-01 -7.64566971E-02  0.00000000E+00
  2.16140262E-03 -8.10527330E-02 -1.36149890E-01 -9.64002985E-02  0.00000000E+00
  1.32560162E+00 -3.37487298E-01 -1.75768422E-01  0.00000000E+00  2.79564308E-01
 -2.49333395E-01  3.40055541E-02 -4.18031652E-02  0.00000000E+00  0.00000000E+00
 -5.27134904E-02 -2.83849143E-01  3.81439264E-02 -1.24524956E-01  0.00000000E+00
  1.67533004E-02  1.30922013E-01  2.14007612E-02 -3.60442265E-02  0.00000000E+00
 -8.86491772E-01  2.14805819E-01 -4.76345917E-02  0.00000000E+00 -6.60576498E-02
  4.05125464E-03  6.75054723E-02  5.36536903E-01  0.00000000E+00  0.00000000E+00
  4.20720013E-02  4.17670595E-02  4.82467189E-02 -3.86990853E-01  3.73514262E-02
  4.20720013E-02  4.17670595E-02  4.82467189E-02 -3.86990853E-01 -3.73514262E-02
 -2.74975430E-02  1.44518833E-01  1.35746905E-01  8.04395144E-02 -1.80417463E-01
 -1.44778616E-01  2.20540018E-01  2.97096876E-02  1.77500834E-02  1.15512552E-01
 -2.86415920E-01 -4.83092039E-02 -1.77520017E-01 -1.47862203E-01 -2.89549155E-01
 -1.06691418E-02  2.25647428E-01 -1.99376728E-02  9.35671368E-02 -3.05316038E-01
 -4.23253492E-02 -1.51083305E-01  2.73843520E-02  3.28556221E-02 -2.37076526E-01
  1.67580113E+00  2.32074148E-01  7.29288863E-02 -7.47088487E-01 -1.62001743E-01
 -1.49677024E-01  3.74244858E-01  1.27624919E-02 -2.13868518E-01 -4.89693800E-01
  4.23253492E-02  1.51083305E-01 -2.73843520E-02 -3.28556221E-02 -2.37076526E-01
 -1.67580113E+00 -2.32074148E-01 -7.29288863E-02 -7.47088487E-01  1.62001743E-01
  1.49677024E-01 -3.74244858E-01 -1.27624919E-02 -2.13868518E-01 -4.89693800E-01
  2.74975430E-02 -1.44518833E-01 -1.35746905E-01 -8.04395144E-02 -1.80417463E-01
  1.44778616E-01 -2.20540018E-01 -2.97096876E-02  1.77500834E-02 -1.15512552E-01
  2.86415920E-01  4.83092039E-02  1.77520017E-01 -1.47862203E-01 -2.89549155E-01
  1.06691418E-02 -2.25647428E-01  1.99376728E-02 -9.35671368E-02 -3.05316038E-01
  0.00000000E+00  0.00000000E+00  0.00000000E+00  0.00000000E+00 -1.03049545E-01
  0.00000000E+00  0.00000000E+00  0.00000000E+00 -1.04602087E-01  0.00000000E+00
  0.00000000E+00  0.00000000E+00  0.00000000E+00  1.47713136E-01  3.94308865E-02
  0.00000000E+00  0.00000000E+00  0.00000000E+00  0.00000000E+00 -7.53459898E-02
  0.00000000E+00  0.00000000E+00  0.00000000E+00  0.00000000E+00 -5.06258936E-02
  0.00000000E+00  0.00000000E+00  0.00000000E+00 -1.40786212E-01  0.00000000E+00
  0.00000000E+00  0.00000000E+00  0.00000000E+00  4.48949318E-01 -2.21751075E-01
  0.00000000E+00  0.00000000E+00  0.00000000E+00  0.00000000E+00 -2.46055785E-01
  0.00000000E+00  0.00000000E+00  0.00000000E+00  0.00000000E+00  4.61932988E-02
  0.00000000E+00  0.00000000E+00  0.00000000E+00 -2.20351274E-01  0.00000000E+00
  0.00000000E+00  0.00000000E+00  0.00000000E+00  6.93538376E-02  7.96479877E-02
 -8.78589385E-03 -1.03610632E-01  4.25116373E-02  6.16875842E-02  6.14744252E-02
  8.78589385E-03  1.03610632E-01 -4.25116373E-02 -6.16875842E-02  6.14744252E-02
 -1.11927874E-02 -6.02112022E-01  1.85382677E-02 -1.30598061E-01  1.90262147E-01
  1.46935002E+00  7.51528850E-01  4.09658986E-01 -6.74012506E-01  1.63536520E-01
 -3.12168877E-01  3.26102215E-01 -2.23974422E-01 -1.94594636E-01  3.60316126E-02
  2.47182206E-02  2.10110475E-01 -1.03961345E-01 -2.77427864E-01 -1.76982990E-01
  3.26846705E-02  6.34221112E-01 -6.48851867E-02 -8.57396884E-02 -6.66411882E-02
 -1.85945245E+00 -7.44041353E-01  1.20598220E-01  5.72484222E-01 -2.29002884E-01
  3.29450325E-01 -2.14354921E-01 -2.11808230E-01  2.11639637E-01  4.38243951E-03
  3.26846705E-02  6.34221112E-01 -6.48851867E-02 -8.57396884E-02  6.66411882E-02
 -1.85945245E+00 -7.44041353E-01  1.20598220E-01 -5.72484222E-01 -2.29002884E-01
  3.29450325E-01 -2.14354921E-01 -2.11808230E-01 -2.11639637E-01 -4.38243951E-03
 -1.11927874E-02 -6.02112022E-01  1.85382677E-02 -1.30598061E-01 -1.90262147E-01
  1.46935002E+00  7.51528850E-01  4.09658986E-01  6.74012506E-01  1.63536520E-01
 -3.12168877E-01  3.26102215E-01 -2.23974422E-01  1.94594636E-01 -3.60316126E-02
  2.47182206E-02  2.10110475E-01 -1.03961345E-01 -2.77427864E-01  1.76982990E-01
 -6.40282435E-02 -1.88811908E-01 -2.54648406E-01 -1.25555153E-01  0.00000000E+00
  2.37626375E+00 -9.29487318E-01 -1.02883615E+00  0.00000000E+00  2.54900235E-01
 -4.59636063E-02 -2.08013202E-01  1.98995432E-01  0.00000000E+00  0.00000000E+00
 -7.29687043E-03  3.18601353E-01 -6.00717015E-02 -5.32962780E-02  0.00000000E+00
  6.41347312E-02  6.93100859E-02  1.46746088E-01  2.26358595E-02  0.00000000E+00
 -2.16029236E+00  9.76067925E-01 -6.02367696E-01  0.00000000E+00 -1.93842030E-01
 -5.95528047E-02  2.53012401E-01 -2.50676790E-01  0.00000000E+00  0.00000000E+00
  9.65972256E-03 -8.65740933E-02 -3.19475128E-01  3.64150032E-02  0.00000000E+00
 -1.73693505E-02  1.15048741E-01 -3.24684075E-02 -1.72974852E-01  0.00000000E+00
 -1.40638080E-01 -5.31042391E-02  4.34193059E-02  0.00000000E+00 -7.47014713E-02
  5.97632667E-02 -2.99091395E-02  3.27455597E-01  0.00000000E+00  0.00000000E+00
  2.45645402E-02  4.72783985E-03  9.05862735E-02 -1.43231130E-01  2.05050064E-02
  2.45645402E-02  4.72783985E-03  9.05862735E-02 -1.43231130E-01 -2.05050064E-02
 -4.06110098E-02 -6.35505681E-02 -4.46389322E-02  6.91234536E-02 -6.74885378E-02
  1.18774350E+00  4.59293683E-03  9.73714640E-01 -4.59407927E-01 -2.48560380E-01
 -1.11018258E-02  2.09689616E-01  4.87995385E-02 -1.29441415E-01  1.38661381E-01
  3.81138165E-02  2.69660931E-01  1.48595637E-01 -2.56338081E-01 -1.48797491E-01
 -1.41658442E-02  3.70033578E-01  7.10193581E-02  3.07380991E-02 -1.84994672E-01
 -1.02978451E+00  8.04214747E-03  5.61205163E-01 -1.14392310E-01  8.12152586E-02
 -4.47669184E-01  2.57480051E-01  1.64895268E-03 -1.45140005E-01  2.49642399E-01
  1.41658442E-02 -3.70033578E-01 -7.10193581E-02 -3.07380991E-02 -1.84994672E-01
  1.02978451E+00 -8.04214747E-03 -5.61205163E-01 -1.14392310E-01 -8.12152586E-02
  4.47669184E-01 -2.57480051E-01 -1.64895268E-03 -1.45140005E-01  2.49642399E-01
  4.06110098E-02  6.35505681E-02  4.46389322E-02 -6.91234536E-02 -6.74885378E-02
 -1.18774350E+00 -4.59293683E-03 -9.73714640E-01 -4.59407927E-01  2.48560380E-01
  1.11018258E-02 -2.09689616E-01 -4.87995385E-02 -1.29441415E-01  1.38661381E-01
 -3.81138165E-02 -2.69660931E-01 -1.48595637E-01  2.56338081E-01 -1.48797491E-01
  0.00000000E+00  0.00000000E+00  0.00000000E+00  0.00000000E+00 -2.27741124E-02
  0.00000000E+00  0.00000000E+00  0.00000000E+00  1.66176585E-01  0.00000000E+00
  0.00000000E+00  0.00000000E+00  0.00000000E+00  1.49416026E-01  4.72591507E-01
  0.00000000E+00  0.00000000E+00  0.00000000E+00  0.00000000E+00 -5.29690009E-01
  0.00000000E+00  0.00000000E+00  0.00000000E+00  0.00000000E+00 -6.23349594E-02
  0.00000000E+00  0.00000000E+00  0.00000000E+00  2.78847473E-01  0.00000000E+00
  0.00000000E+00  0.00000000E+00  0.00000000E+00 -1.73764562E-01 -2.70934721E-01
  0.00000000E+00  0.00000000E+00  0.00000000E+00  0.00000000E+00 -2.19837086E-01
  0.00000000E+00  0.00000000E+00  0.00000000E+00  0.00000000E+00  1.55797274E-01
  0.00000000E+00  0.00000000E+00  0.00000000E+00 -8.53677694E-02  0.00000000E+00
  0.00000000E+00  0.00000000E+00  0.00000000E+00 -9.71337934E-02 -6.63423621E-02
 -4.02615640E-02  9.64347802E-02 -1.45617557E-01 -6.15863166E-02  7.09428640E-02
  4.02615640E-02 -9.64347802E-02  1.45617557E-01  6.15863166E-02  7.09428640E-02
  2.04357548E-02  3.03090853E-01 -2.19610505E-02 -4.88544720E-03 -4.37851401E-02
 -4.57149218E-01 -2.00170565E-01 -5.48190557E-01  3.13847168E-01 -1.48605942E-01
  2.14883959E-01 -1.06290592E-01 -7.57506318E-02  1.74817831E-01 -4.77212606E-02
 -4.27336521E-02 -2.54674045E-01 -1.67245170E-01  1.51946317E-01  1.36618063E-01
  9.52476624E-03 -2.93452785E-01 -4.74368195E-02  2.74060479E-03  7.66062286E-02
  6.23732841E-01  5.37092155E-02 -2.67074333E-01 -1.26418144E-01 -8.05498928E-02
  6.28726020E-02  1.06085513E-01 -3.16826738E-02  7.06897448E-02  4.42121621E-02
  9.52476624E-03 -2.93452785E-01 -4.74368195E-02  2.74060479E-03 -7.66062286E-02
  6.23732841E-01  5.37092155E-02 -2.67074333E-01  1.26418144E-01 -8.05498928E-02
  6.28726020E-02  1.06085513E-01 -3.16826738E-02 -7.06897448E-02 -4.42121621E-02
  2.04357548E-02  3.03090853E-01 -2.19610505E-02 -4.88544720E-03  4.37851401E-02
 -4.57149218E-01 -2.00170565E-01 -5.48190557E-01 -3.13847168E-01 -1.48605942E-01
  2.14883959E-01 -1.06290592E-01 -7.57506318E-02 -1.74817831E-01  4.77212606E-02
 -4.27336521E-02 -2.54674045E-01 -1.67245170E-01  1.51946317E-01 -1.36618063E-01
 -2.53469723E-03 -1.17094849E-02 -1.08527575E-01 -2.09732512E-02  0.00000000E+00
 -4.44617128E-01  2.14435218E-02  2.63092369E-01  0.00000000E+00  1.76334139E-01
 -2.08747875E-01  3.06705805E-03  4.40248153E-01  0.00000000E+00  0.00000000E+00
 -4.36713996E-03 -1.05505168E-02 -3.59777217E-01  1.73856821E-03  0.00000000E+00
 -2.45619328E-02  1.88846343E-01 -2.19422053E-01  1.17008801E-01  0.00000000E+00
  2.93066960E-01  2.55986744E-01  5.38832548E-01  0.00000000E+00  2.53159217E-01
 -1.82108162E-01 -1.95341749E-01 -2.10284074E-01  0.00000000E+00  0.00000000E+00
  5.55408560E-02  2.24579887E-01 -3.97072151E-01  4.38089176E-03  0.00000000E+00
 -1.18204388E-02  1.08018437E-01 -7.70602167E-02  8.90613532E-02  0.00000000E+00
 -3.83764172E-01 -4.90270769E-01  2.28975444E-01  0.00000000E+00 -2.83246669E-01
 -1.83802784E-02  2.76672893E-01 -2.43929629E-01  0.00000000E+00  0.00000000E+00
  4.61967002E-02  1.90090914E-01  3.85653807E-01  7.17945162E-02  2.99994773E-01
  4.61967002E-02  1.90090914E-01  3.85653807E-01  7.17945162E-02 -2.99994773E-01
  1.08686903E-02  4.44210195E-02 -1.27442756E-02  2.39654093E-02 -3.79995568E-02
 -5.68487417E-01 -1.60010339E-01  9.74853371E-02  1.53771175E-01 -5.17575526E-02
 -9.13987344E-02  1.03703451E-01  1.82329289E-01  6.66315207E-02  2.18458268E-02
  2.66061210E-02  8.02690463E-02  1.34120293E-01 -1.97580911E-02 -9.31371524E-02
 -2.19939290E-02  1.80468168E-03 -8.49030855E-02 -3.76466575E-02 -2.55979949E-01
  9.97484992E-01 -9.61041523E-02 -3.55585942E-02 -5.53873968E-01 -3.95201725E-01
 -3.00898513E-02  4.69167307E-01  8.18865145E-02  1.65176287E-01  7.05068795E-03
  2.19939290E-02 -1.80468168E-03  8.49030855E-02  3.76466575E-02 -2.55979949E-01
 -9.97484992E-01  9.61041523E-02  3.55585942E-02 -5.53873968E-01  3.95201725E-01
  3.00898513E-02 -4.69167307E-01 -8.18865145E-02  1.65176287E-01  7.05068795E-03
 -1.08686903E-02 -4.44210195E-02  1.27442756E-02 -2.39654093E-02 -3.79995568E-02
  5.68487417E-01  1.60010339E-01 -9.74853371E-02  1.53771175E-01  5.17575526E-02
  9.13987344E-02 -1.03703451E-01 -1.82329289E-01  6.66315207E-02  2.18458268E-02
 -2.66061210E-02 -8.02690463E-02 -1.34120293E-01  1.97580911E-02 -9.31371524E-02
  0.00000000E+00  0.00000000E+00  0.00000000E+00  0.00000000E+00  6.98879776E-02
  0.00000000E+00  0.00000000E+00  0.00000000E+00  2.51691093E-02  0.00000000E+00
  0.00000000E+00  0.00000000E+00  0.00000000E+00 -7.71242425E-02 -5.01504304E-01
  0.00000000E+00  0.00000000E+00  0.00000000E+00  0.00000000E+00  3.36588837E-01
  0.00000000E+00  0.00000000E+00  0.00000000E+00  0.00000000E+00  8.88470622E-03
  0.00000000E+00  0.00000000E+00  0.00000000E+00  2.64134369E-01  0.00000000E+00
  0.00000000E+00  0.00000000E+00  0.00000000E+00 -3.41245187E-01 -2.87266154E-01
  0.00000000E+00  0.00000000E+00  0.00000000E+00  0.00000000E+00 -1.87605418E-01
  0.00000000E+00  0.00000000E+00  0.00000000E+00  0.00000000E+00 -8.38442188E-02
  0.00000000E+00  0.00000000E+00  0.00000000E+00 -3.28117381E-03  0.00000000E+00
  0.00000000E+00  0.00000000E+00  0.00000000E+00 -2.65709134E-02 -5.62078084E-01
 -2.33087828E-02 -4.67941941E-03  3.89338624E-02 -3.65921584E-01 -6.71612623E-02
  2.33087828E-02  4.67941941E-03 -3.89338624E-02  3.65921584E-01 -6.71612623E-02
  2.50137437E-02 -7.77635495E-02  8.37711243E-02 -4.17141479E-02  1.17488452E-01
 -3.25187969E-01 -3.23826938E-02 -2.02656828E-01  1.21755689E-01  4.83717935E-01
  3.54980432E-02 -3.98102767E-01  2.22664702E-01 -2.65336013E-01  1.13985116E-01
 -2.09037206E-02 -5.51162022E-02  2.98609959E-01  2.82488077E-02  2.17966785E-01
 -5.26942586E-04 -1.25472603E-01  5.13305583E-02  1.53946740E-02  1.63596659E-01
  1.89957227E-01  2.73535882E-01 -2.10434758E-02  1.73247405E-01  2.53880717E-01
  1.47115313E-01 -4.15150783E-01  2.49370792E-01 -1.77139915E-01 -3.33996427E-02
  5.26942586E-04  1.25472603E-01 -5.13305583E-02 -1.53946740E-02  1.63596659E-01
 -1.89957227E-01 -2.73535882E-01  2.10434758E-02  1.73247405E-01 -2.53880717E-01
 -1.47115313E-01  4.15150783E-01 -2.49370792E-01 -1.77139915E-01 -3.33996427E-02
 -2.50137437E-02  7.77635495E-02 -8.37711243E-02  4.17141479E-02  1.17488452E-01
  3.25187969E-01  3.23826938E-02  2.02656828E-01  1.21755689E-01 -4.83717935E-01
 -3.54980432E-02  3.98102767E-01 -2.22664702E-01 -2.65336013E-01  1.13985116E-01
  2.09037206E-02  5.51162022E-02 -2.98609959E-01 -2.82488077E-02  2.17966785E-01
  0.00000000E+00  0.00000000E+00  0.00000000E+00  0.00000000E+00 -8.95060615E-02
  0.00000000E+00  0.00000000E+00  0.00000000E+00 -2.89491807E-01  0.00000000E+00
  0.00000000E+00  0.00000000E+00  0.00000000E+00  4.16405086E-01  4.73557178E-02
  0.00000000E+00  0.00000000E+00  0.00000000E+00  0.00000000E+00  3.26679895E-02
  0.00000000E+00  0.00000000E+00  0.00000000E+00  0.00000000E+00 -1.05725343E-01
  0.00000000E+00  0.00000000E+00  0.00000000E+00 -1.34418326E-02  0.00000000E+00
  0.00000000E+00  0.00000000E+00  0.00000000E+00  3.20278336E-01 -3.56226448E-01
  0.00000000E+00  0.00000000E+00  0.00000000E+00  0.00000000E+00 -2.80071317E-01
  0.00000000E+00  0.00000000E+00  0.00000000E+00  0.00000000E+00  1.29692871E-01
  0.00000000E+00  0.00000000E+00  0.00000000E+00  2.66221336E-02  0.00000000E+00
  0.00000000E+00  0.00000000E+00  0.00000000E+00  8.67518712E-02 -1.81095039E-01
  4.70869989E-02  3.38937916E-02 -6.42039504E-02 -1.27210881E-01  1.09210696E-01
 -4.70869989E-02 -3.38937916E-02  6.42039504E-02  1.27210881E-01  1.09210696E-01
  2.44624756E-02  6.36945018E-02 -1.01831468E-01  1.30410033E-02  8.93125785E-03
 -4.71215526E-01 -2.50497298E-01 -3.11928710E-01  2.72996588E-01 -5.44218641E-02
  9.24165190E-02  2.05690553E-02 -1.35638304E-02  1.09040009E-01 -3.21316377E-02
 -4.12109262E-02 -1.83602562E-01 -6.14417259E-02  8.93652765E-03  5.26714605E-02
  2.03495993E-02 -1.70084257E-01 -1.31926727E-01 -6.70922817E-02  6.10587133E-02
 -1.21828353E-01 -1.67676665E-01 -1.23720411E-01  5.15089837E-02 -8.67257858E-02
  1.18066174E-01  6.69416340E-02 -4.13870758E-02  1.19886679E-01  3.50812545E-02
  2.03495993E-02 -1.70084257E-01 -1.31926727E-01 -6.70922817E-02 -6.10587133E-02
 -1.21828353E-01 -1.67676665E-01 -1.23720411E-01 -5.15089837E-02 -8.67257858E-02
  1.18066174E-01  6.69416340E-02 -4.13870758E-02 -1.19886679E-01 -3.50812545E-02
  2.44624756E-02  6.36945018E-02 -1.01831468E-01  1.30410033E-02 -8.93125785E-03
 -4.71215526E-01 -2.50497298E-01 -3.11928710E-01 -2.72996588E-01 -5.44218641E-02
  9.24165190E-02  2.05690553E-02 -1.35638304E-02 -1.09040009E-01  3.21316377E-02
 -4.12109262E-02 -1.83602562E-01 -6.14417259E-02  8.93652765E-03 -5.26714605E-02
 -3.88001372E-02 -2.58092970E-01 -2.19398455E-02  2.20055730E-01  0.00000000E+00
  1.64552798E+00 -1.36583068E-01 -7.24147922E-01  0.00000000E+00  3.09326675E-01
 -1.69917633E-01 -4.12228408E-02  5.13993449E-01  0.00000000E+00  0.00000000E+00
 -9.73122519E-02  9.94900923E-03 -3.02708960E-01  3.96836433E-01  0.00000000E+00
 -4.64060583E-02 -1.43796030E-01  2.63693530E-02 -1.74446394E-01  0.00000000E+00
  1.84510658E+00 -6.92054847E-02  8.99321815E-01  0.00000000E+00  3.06722690E-01
 -1.45374137E-01 -1.22344112E-01 -2.28329714E-01  0.00000000E+00  0.00000000E+00
 -8.04467437E-02  2.85923964E-02 -1.59905386E-01 -3.97845539E-01  0.00000000E+00
 -4.58558559E-03  6.07452713E-01 -6.64999214E-02  6.40013846E-02  0.00000000E+00
 -1.80397482E+00  1.05279479E+00  1.06341289E-01  0.00000000E+00  4.43401478E-01
 -1.96046591E-01 -5.00801623E-01 -1.40768382E-01  0.00000000E+00  0.00000000E+00
  8.39781097E-02 -1.19533538E-01 -3.99184383E-01  2.87724807E-02 -3.17844236E-01
  8.39781097E-02 -1.19533538E-01 -3.99184383E-01  2.87724807E-02  3.17844236E-01
 -3.82986011E-02 -3.21333161E-01  3.94975717E-02 -1.18982387E-01  2.82524107E-02
  1.90904517E+00  5.90415387E-01  5.39368938E-01 -8.34347926E-01  2.91309855E-01
 -1.51456125E-01 -5.52499379E-02 -1.64595245E-02 -4.22594679E-01  1.51656949E-01
 -6.20388766E-03  2.05868297E-01  1.35560536E-01 -1.97334493E-01  8.65773692E-02
  1.50187078E-02  3.80226569E-01 -1.36639485E-01 -7.55815705E-02 -9.39415973E-02
 -1.90684739E+00 -6.02778783E-01  1.23181338E-01  4.41441981E-01 -3.87018142E-01
  2.15525569E-02  2.79433840E-01 -1.47487602E-01  3.56272228E-01  2.78251661E-01
 -1.50187078E-02 -3.80226569E-01  1.36639485E-01  7.55815705E-02 -9.39415973E-02
  1.90684739E+00  6.02778783E-01 -1.23181338E-01  4.41441981E-01  3.87018142E-01
 -2.15525569E-02 -2.79433840E-01  1.47487602E-01  3.56272228E-01  2.78251661E-01
  3.82986011E-02  3.21333161E-01 -3.94975717E-02  1.18982387E-01  2.82524107E-02
 -1.90904517E+00 -5.90415387E-01 -5.39368938E-01 -8.34347926E-01 -2.91309855E-01
  1.51456125E-01  5.52499379E-02  1.64595245E-02 -4.22594679E-01  1.51656949E-01
  6.20388766E-03 -2.05868297E-01 -1.35560536E-01  1.97334493E-01  8.65773692E-02
  0.00000000E+00  0.00000000E+00  0.00000000E+00  0.00000000E+00  1.81333339E-01
  0.00000000E+00  0.00000000E+00  0.00000000E+00  5.02501361E-01  0.00000000E+00
  0.00000000E+00  0.00000000E+00  0.00000000E+00 -5.92265327E-01 -1.97507637E-01
  0.00000000E+00  0.00000000E+00  0.00000000E+00  0.00000000E+00  5.70541552E-02
  0.00000000E+00  0.00000000E+00  0.00000000E+00  0.00000000E+00 -1.86749550E-01
  0.00000000E+00  0.00000000E+00  0.00000000E+00 -3.72228154E-01  0.00000000E+00
  0.00000000E+00  0.00000000E+00  0.00000000E+00  5.43518008E-01 -1.15550191E-01
  0.00000000E+00  0.00000000E+00  0.00000000E+00  0.00000000E+00 -8.19176283E-02
  0.00000000E+00  0.00000000E+00  0.00000000E+00  0.00000000E+00 -5.74279890E-03
  0.00000000E+00  0.00000000E+00  0.00000000E+00 -3.72469436E-02  0.00000000E+00
  0.00000000E+00  0.00000000E+00  0.00000000E+00 -1.25759917E-02  2.91476338E-01
 -9.09345264E-03 -8.05477245E-03 -2.22953922E-04  2.11236670E-01 -4.32395584E-03
  9.09345264E-03  8.05477245E-03  2.22953922E-04 -2.11236670E-01 -4.32395584E-03
  6.77906984E-03 -1.38118574E-01 -1.29818671E-02  1.64638793E-01  2.06390325E-01
  2.52608811E-01 -4.69923223E-04  2.04213044E-01  2.55410588E-01  3.03418946E-02
  7.16496137E-01 -6.62435742E-01  7.15457018E-02  7.44513471E-02 -7.51678597E-02
 -3.79381012E-02 -5.83307802E-02 -1.25489694E-02  2.43686059E-01  2.42698053E-01
  1.82428592E-02  3.66515171E-02 -8.30652979E-03  1.78180709E-01 -3.68766842E-01
  1.55928829E-01 -2.21670955E-02  4.01405086E-01 -4.21994347E-01  2.45308522E-02
 -5.63988435E-01  7.45426010E-01  1.51910527E-02  1.19692585E-02 -1.44947807E-02
 -1.82428592E-02 -3.66515171E-02  8.30652979E-03 -1.78180709E-01 -3.68766842E-01
 -1.55928829E-01  2.21670955E-02 -4.01405086E-01 -4.21994347E-01 -2.45308522E-02
  5.63988435E-01 -7.45426010E-01 -1.51910527E-02  1.19692585E-02 -1.44947807E-02
 -6.77906984E-03  1.38118574E-01  1.29818671E-02 -1.64638793E-01  2.06390325E-01
 -2.52608811E-01  4.69923223E-04 -2.04213044E-01  2.55410588E-01 -3.03418946E-02
 -7.16496137E-01  6.62435742E-01 -7.15457018E-02  7.44513471E-02 -7.51678597E-02
  3.79381012E-02  5.83307802E-02  1.25489694E-02 -2.43686059E-01  2.42698053E-01
  0.00000000E+00  0.00000000E+00  0.00000000E+00  0.00000000E+00 -1.60278096E-02
  0.00000000E+00  0.00000000E+00  0.00000000E+00 -6.65281701E-03  0.00000000E+00
  0.00000000E+00  0.00000000E+00  0.00000000E+00 -5.41565620E-02  4.69780510E-02
  0.00000000E+00  0.00000000E+00  0.00000000E+00  0.00000000E+00 -6.14948459E-02
  0.00000000E+00  0.00000000E+00  0.00000000E+00  0.00000000E+00  3.67243437E-02
  0.00000000E+00  0.00000000E+00  0.00000000E+00 -1.30098964E-01  0.00000000E+00
  0.00000000E+00  0.00000000E+00  0.00000000E+00 -2.80061016E-02  3.99553578E-02
  0.00000000E+00  0.00000000E+00  0.00000000E+00  0.00000000E+00  8.04038635E-02
  0.00000000E+00  0.00000000E+00  0.00000000E+00  0.00000000E+00 -2.47108969E-02
  0.00000000E+00  0.00000000E+00  0.00000000E+00  1.52541642E-01  0.00000000E+00
  0.00000000E+00  0.00000000E+00  0.00000000E+00 -2.04224604E-02  3.81389468E-02
  1.69735129E-02  4.76001208E-02 -1.10176021E-02  2.93409423E-02 -1.91815014E-02
 -1.69735129E-02 -4.76001208E-02  1.10176021E-02 -2.93409423E-02 -1.91815014E-02
 -2.82101815E-02 -2.94275192E-01 -7.18219724E-02  6.41341281E-02  1.12710539E-01
  1.14304850E+00  3.81473090E-01  3.99773914E-01 -3.06554489E-01 -2.54245912E-01
  3.99216860E-01 -7.17575310E-02 -6.51776806E-02  1.07734053E-01 -7.68822726E-02
 -3.47867387E-02  9.50740284E-02 -2.08418647E-01  8.15967671E-02  8.34308026E-02
  2.94709331E-02  2.93780221E-01  4.52048528E-02  1.28295319E-01 -4.84802125E-02
 -1.23772192E+00 -3.23761952E-01  3.43648356E-01  2.00159936E-01  1.99567682E-01
 -3.13564559E-01  6.56331941E-02 -2.43981708E-02 -5.08583545E-02 -1.26961810E-02
  2.94709331E-02  2.93780221E-01  4.52048528E-02  1.28295319E-01  4.84802125E-02
 -1.23772192E+00 -3.23761952E-01  3.43648356E-01 -2.00159936E-01  1.99567682E-01
 -3.13564559E-01  6.56331941E-02 -2.43981708E-02  5.08583545E-02  1.26961810E-02
 -2.82101815E-02 -2.94275192E-01 -7.18219724E-02  6.41341281E-02 -1.12710539E-01
  1.14304850E+00  3.81473090E-01  3.99773914E-01  3.06554489E-01 -2.54245912E-01
  3.99216860E-01 -7.17575310E-02 -6.51776806E-02 -1.07734053E-01  7.68822726E-02
 -3.47867387E-02  9.50740284E-02 -2.08418647E-01  8.15967671E-02 -8.34308026E-02
 -2.35352722E-02 -2.59306853E-01  1.54927561E-01  1.77493771E-02  0.00000000E+00
  1.35778124E+00 -3.74065219E-01 -6.36088884E-01  0.00000000E+00 -2.28450153E-02
  2.92923248E-01 -1.35976875E-01 -5.35917300E-01  0.00000000E+00  0.00000000E+00
 -2.39367810E-02  7.76106105E-02  3.81813162E-01  2.24551633E-02  0.00000000E+00
  1.02836685E-03  3.05713492E-01 -1.61610207E-01 -8.51104246E-02  0.00000000E+00
 -1.09919226E+00  4.98937964E-01 -3.07330173E-01  0.00000000E+00  1.87224277E-01
 -4.33473945E-01  5.98860873E-02 -5.60563142E-01  0.00000000E+00  0.00000000E+00
 -6.61964621E-03 -6.68101791E-02 -3.79410926E-01 -1.84161390E-01  0.00000000E+00
  2.51869386E-03  3.59324950E-02 -2.46599758E-02 -3.03816412E-01  0.00000000E+00
 -2.76017573E-01  1.04192129E-01 -2.93259100E-02  0.00000000E+00  3.91771020E-02
  1.89134112E-03 -7.37350404E-02  6.75461014E-01  0.00000000E+00  0.00000000E+00
  2.60896870E-02  4.03827759E-03 -5.72147217E-02 -1.84005790E-01 -8.60193905E-04
  2.60896870E-02  4.03827759E-03 -5.72147217E-02 -1.84005790E-01  8.60193905E-04
 -5.35065731E-02  6.01088836E-01 -1.29642760E-01 -2.72716846E-01  2.51384346E-01
  3.54086238E-01 -1.93099426E-01 -2.20188941E-01  3.12735059E-01 -2.03766971E-01
 -9.93168116E-02  1.01010056E-02  2.06518072E-01 -2.13399783E-01 -3.43586643E-01
 -4.48952633E-01 -4.95970746E-01 -3.02431401E-01 -5.04135750E-01  5.58718726E-01
 -8.94954570E-03  1.33796216E-01 -2.43540006E-03 -6.44204113E-02 -5.50569107E-03
  5.14883875E-02  2.71128832E-02  1.80663235E-02 -2.87547650E-02 -2.30149483E-02
 -1.96188775E-02 -5.96064197E-02  9.82783681E-03  5.51271774E-03 -2.23197344E-02
 -8.94954570E-03  1.33796216E-01 -2.43540006E-03 -6.44204113E-02  5.50569107E-03
  5.14883875E-02  2.71128832E-02  1.80663235E-02  2.87547650E-02 -2.30149483E-02
 -1.96188775E-02 -5.96064197E-02  9.82783681E-03 -5.51271774E-03  2.23197344E-02
 -5.35065731E-02  6.01088836E-01 -1.29642760E-01 -2.72716846E-01 -2.51384346E-01
  3.54086238E-01 -1.93099426E-01 -2.20188941E-01 -3.12735059E-01 -2.03766971E-01
 -9.93168116E-02  1.01010056E-02  2.06518072E-01  2.13399783E-01  3.43586643E-01
 -4.48952633E-01 -4.95970746E-01 -3.02431401E-01 -5.04135750E-01 -5.58718726E-01
  1.78162994E-02 -1.22702111E-01 -7.47381721E-02 -2.01151160E-01  0.00000000E+00
 -3.51897526E-01 -6.11670202E-02 -1.70143545E-01  0.00000000E+00  7.43585315E-02
 -2.09017484E-01  1.19300654E-01 -5.98133674E-02  0.00000000E+00  0.00000000E+00
  2.32255835E-01  2.52796017E-01 -9.64651701E-02 -3.84665402E-01  0.00000000E+00
 -3.28913493E-02  4.44689539E-01  4.25149769E-02 -3.00830300E-01  0.00000000E+00
  1.05087878E-01  3.93391401E-02 -3.76074390E-01  0.00000000E+00 -2.49669724E-01
  2.47907532E-01 -1.94143660E-01 -1.67373055E-01  0.00000000E+00  0.00000000E+00
 -3.31616725E-01 -3.51591831E-01  3.03314272E-01 -5.13878698E-01  0.00000000E+00
  1.24717650E-02 -2.60119904E-01 -1.09852269E-01 -2.64111384E-02  0.00000000E+00
  2.31967212E-01 -2.59808021E-01 -3.34181551E-02  0.00000000E+00  3.42189454E-02
  1.70074170E-01 -8.62939989E-02  6.74835967E-03  0.00000000E+00  0.00000000E+00
  6.93191104E-02  8.39788256E-02 -6.28560872E-02  1.39964276E-02  1.47892773E-01
  6.93191104E-02  8.39788256E-02 -6.28560872E-02  1.39964276E-02 -1.47892773E-01
 -1.76554280E-02  4.78918663E-02 -1.02972375E-02 -5.36993149E-02  4.96121585E-02
  2.89418395E-01  7.25993940E-02  1.48279131E-02 -9.32004881E-03 -1.25536854E-02
 -1.45717074E-02 -2.27075515E-02  5.63955680E-02 -5.13802312E-02 -7.46105961E-02
 -8.96098836E-02 -5.48540711E-02 -5.49846943E-02 -8.72085810E-02  1.02624162E-01
 -5.31967815E-03 -2.58383761E-02  2.59678335E-02  6.81689712E-03 -1.13383768E-02
  1.59724292E-01  1.06777958E-01  3.51534866E-02 -3.44011616E-02  6.32190455E-02
 -3.98253718E-02 -1.97741459E-02 -1.23560870E-02 -2.25923619E-02  1.97920576E-03
 -5.31967815E-03 -2.58383761E-02  2.59678335E-02  6.81689712E-03  1.13383768E-02
  1.59724292E-01  1.06777958E-01  3.51534866E-02  3.44011616E-02  6.32190455E-02
 -3.98253718E-02 -1.97741459E-02 -1.23560870E-02  2.25923619E-02 -1.97920576E-03
 -1.76554280E-02  4.78918663E-02 -1.02972375E-02 -5.36993149E-02 -4.96121585E-02
  2.89418395E-01  7.25993940E-02  1.48279131E-02  9.32004881E-03 -1.25536854E-02
 -1.45717074E-02 -2.27075515E-02  5.63955680E-02  5.13802312E-02  7.46105961E-02
 -8.96098836E-02 -5.48540711E-02 -5.49846943E-02 -8.72085810E-02 -1.02624162E-01
  3.95350887E-03  1.06023813E-01  6.15660555E-02 -1.79901655E-01  0.00000000E+00
 -3.79403082E-01  1.69513739E-01  1.17475528E-01  0.00000000E+00  8.96065365E-02
 -7.49494138E-02 -4.07017163E-02 -2.07323102E-01  0.00000000E+00  0.00000000E+00
  1.06861106E-01 -1.29294562E-02 -4.34163840E-02 -1.42319520E-01  0.00000000E+00
 -1.28576502E-02  2.46089049E-01  5.65493316E-02  8.68860842E-02  0.00000000E+00
 -2.81309661E-01  2.29449739E-01 -1.99297001E-01  0.00000000E+00 -1.11254729E-03
  5.81183908E-03 -1.25304514E-01  1.27293270E-01  0.00000000E+00  0.00000000E+00
 -7.97679863E-03 -1.30750906E-01 -1.12987871E-02 -4.70892823E-02  0.00000000E+00
 -1.06116755E-01  7.29680947E-01  5.99539667E-01  1.78003889E-03  0.00000000E+00
  9.83315839E-01  3.84898235E-01  1.52648828E-02  0.00000000E+00 -7.03782562E-02
 -8.93756443E-01  5.93978667E-01  4.21028176E-02  0.00000000E+00  0.00000000E+00
 -4.96104304E-01 -4.91382071E-01  5.21622813E-01  1.23426498E-02 -7.33331296E-01
 -4.96104304E-01 -4.91382071E-01  5.21622813E-01  1.23426498E-02  7.33331296E-01
 -2.23639955E-02  1.18565461E-01  7.25764832E-02  6.18562365E-03 -3.95383360E-02
  2.17186039E-01  1.36057679E-01  8.23907302E-02 -1.00966768E-01  2.15861282E-03
 -1.10262556E-01 -6.19001867E-02 -1.16021516E-02 -3.10349038E-02  1.73478602E-02
  3.66390916E-02  3.57689559E-02 -3.88002708E-03  1.03252000E-02 -2.12607268E-02
 -2.41107522E-02  4.35213594E-01  6.78774097E-02  9.61734313E-03 -6.08326309E-02
 -2.28411977E-01 -1.19378357E-01 -2.34067625E-03  1.11189195E-01 -1.18241407E-01
 -5.92493371E-02 -1.67601348E-01  7.31819051E-02  2.66961633E-02 -4.47570925E-02
 -2.41107522E-02  4.35213594E-01  6.78774097E-02  9.61734313E-03  6.08326309E-02
 -2.28411977E-01 -1.19378357E-01 -2.34067625E-03 -1.11189195E-01 -1.18241407E-01
 -5.92493371E-02 -1.67601348E-01  7.31819051E-02 -2.66961633E-02  4.47570925E-02
 -2.23639955E-02  1.18565461E-01  7.25764832E-02  6.18562365E-03  3.95383360E-02
  2.17186039E-01  1.36057679E-01  8.23907302E-02  1.00966768E-01  2.15861282E-03
 -1.10262556E-01 -6.19001867E-02 -1.16021516E-02  3.10349038E-02 -1.73478602E-02
  3.66390916E-02  3.57689559E-02 -3.88002708E-03  1.03252000E-02  2.12607268E-02
 -1.07962010E-01  7.80040272E-01  1.16297947E-01  5.13214511E-01  0.00000000E+00
  7.98439871E-01  1.95610164E-02  5.08964106E-01  0.00000000E+00 -6.65416225E-01
  6.03783420E-01 -6.21949057E-01  3.24840084E-01  0.00000000E+00  0.00000000E+00
 -7.12684945E-01 -6.28236768E-01  3.01197774E-01  1.01140487E+00  0.00000000E+00
 -5.87748359E-02  5.50426299E-01  1.54037557E-01 -2.77221499E-01  0.00000000E+00
 -1.02261216E-01  2.32158967E-01 -5.17134921E-01  0.00000000E+00 -4.35483629E-01
  3.55402347E-01 -3.74889648E-01 -2.59931431E-01  0.00000000E+00  0.00000000E+00
 -4.25249440E-01 -4.34823822E-01  2.86192875E-01 -5.71972531E-01  0.00000000E+00
 -1.32854982E-02  4.24505265E-02  3.73747179E-02  6.11842093E-03  0.00000000E+00
  3.48964729E-01 -2.34230657E-01 -3.04931817E-02  0.00000000E+00 -2.75039640E-01
  1.09052688E-01  1.86866264E-01 -9.08859426E-03  0.00000000E+00  0.00000000E+00
 -4.14762547E-02 -5.25470026E-03  1.83912244E-01 -2.96034314E-03  2.99008219E-02
 -4.14762547E-02 -5.25470026E-03  1.83912244E-01 -2.96034314E-03 -2.99008219E-02
  5.89790063E-02 -2.58152174E-02  1.52160689E-01  1.44296025E-01 -2.38340377E-01
 -9.41986259E-01 -2.14812482E-01 -1.76164894E-01  1.10122139E-01  1.98263127E-01
 -4.08383427E-04  5.82591203E-03 -2.54192018E-01  1.57485632E-01  2.95718660E-01
  3.14279590E-01  1.19572369E-01  1.72712515E-01  2.83417179E-01 -3.34975451E-01
 -1.77865624E-02 -2.40338254E-01  1.23086871E-02 -3.91519127E-02  4.79862695E-03
  7.84356038E-01  2.45860118E-01 -2.23338571E-01 -1.30971018E-01  4.51747834E-03
  3.58626260E-02  1.64426556E-02 -1.14079998E-01 -3.33823986E-02  8.25750975E-02
 -1.77865624E-02 -2.40338254E-01  1.23086871E-02 -3.91519127E-02 -4.79862695E-03
  7.84356038E-01  2.45860118E-01 -2.23338571E-01  1.30971018E-01  4.51747834E-03
  3.58626260E-02  1.64426556E-02 -1.14079998E-01  3.33823986E-02 -8.25750975E-02
  5.89790063E-02 -2.58152174E-02  1.52160689E-01  1.44296025E-01  2.38340377E-01
 -9.41986259E-01 -2.14812482E-01 -1.76164894E-01 -1.10122139E-01  1.98263127E-01
 -4.08383427E-04  5.82591203E-03 -2.54192018E-01 -1.57485632E-01 -2.95718660E-01
  3.14279590E-01  1.19572369E-01  1.72712515E-01  2.83417179E-01  3.34975451E-01
  4.15553432E-02 -6.22682428E-02 -6.01334360E-02 -3.59122019E-01  0.00000000E+00
 -1.16026870E+00  7.82673378E-02  1.96905184E-01  0.00000000E+00  2.27264062E-01
 -4.29798378E-01  2.58082930E-01 -2.52166070E-01  0.00000000E+00  0.00000000E+00
  4.09790269E-01  2.18503096E-01 -1.28689069E-01 -5.94043849E-01  0.00000000E+00
 -6.62283274E-02  3.35829034E-01  1.69393716E-01 -4.90307403E-01  0.00000000E+00
  1.16788582E+00 -1.13841467E-02 -3.18121065E-01  0.00000000E+00 -3.47341087E-01
  5.47751860E-01 -4.54956897E-01 -5.56086394E-01  0.00000000E+00  0.00000000E+00
 -6.79799684E-01 -5.33879438E-01  3.14595684E-01 -9.01393418E-01  0.00000000E+00
 -9.22208567E-03  4.02758089E-02 -1.70858137E-02 -4.81964909E-02  0.00000000E+00
  2.12998559E-01 -1.32462990E-01  9.85221701E-02  0.00000000E+00 -6.53490345E-02
  1.31200971E-02  8.25263113E-03  6.39143759E-02  0.00000000E+00  0.00000000E+00
 -6.76042122E-03  1.62448306E-02  3.44110649E-02  2.09230719E-02  1.74772133E-02
 -6.76042122E-03  1.62448306E-02  3.44110649E-02  2.09230719E-02 -1.74772133E-02
  1.47530080E-02 -5.41889531E-02 -5.77425493E-03  1.00457850E-02 -1.47462820E-02
 -1.40328169E-01 -4.16415193E-02 -1.07646839E-01  6.52886550E-02 -1.02323745E-02
  3.83012833E-02  8.04300599E-02 -3.47589506E-02  4.17581069E-02  2.14537517E-02
  3.53942922E-03 -1.95976850E-02 -6.50215196E-03  2.62258867E-02 -2.58590131E-02
  1.15372694E-02 -8.37869961E-02 -2.22252711E-02 -1.53509023E-02 -3.75287104E-02
  2.01521370E-01 -2.93296133E-02  1.14911144E-03 -9.45330475E-02 -3.73998862E-02
  5.34854687E-02  1.29841139E-01 -8.83039420E-03  1.95905400E-02  5.40698478E-03
 -1.15372694E-02  8.37869961E-02  2.22252711E-02  1.53509023E-02 -3.75287104E-02
 -2.01521370E-01  2.93296133E-02 -1.14911144E-03 -9.45330475E-02  3.73998862E-02
 -5.34854687E-02 -1.29841139E-01  8.83039420E-03  1.95905400E-02  5.40698478E-03
 -1.47530080E-02  5.41889531E-02  5.77425493E-03 -1.00457850E-02 -1.47462820E-02
  1.40328169E-01  4.16415193E-02  1.07646839E-01  6.52886550E-02  1.02323745E-02
 -3.83012833E-02 -8.04300599E-02  3.47589506E-02  4.17581069E-02  2.14537517E-02
 -3.53942922E-03  1.95976850E-02  6.50215196E-03 -2.62258867E-02 -2.58590131E-02
  0.00000000E+00  0.00000000E+00  0.00000000E+00  0.00000000E+00  6.72105147E-03
  0.00000000E+00  0.00000000E+00  0.00000000E+00 -1.08812448E-01  0.00000000E+00
  0.00000000E+00  0.00000000E+00  0.00000000E+00 -7.21044493E-02 -1.28097720E-01
  0.00000000E+00  0.00000000E+00  0.00000000E+00  0.00000000E+00  9.14561511E-02
  0.00000000E+00  0.00000000E+00  0.00000000E+00  0.00000000E+00  1.49612006E-02
  0.00000000E+00  0.00000000E+00  0.00000000E+00 -1.14009897E-01  0.00000000E+00
  0.00000000E+00  0.00000000E+00  0.00000000E+00 -6.95137380E-02  1.18924693E-01
  0.00000000E+00  0.00000000E+00  0.00000000E+00  0.00000000E+00  8.71621406E-02
  0.00000000E+00  0.00000000E+00  0.00000000E+00  0.00000000E+00  8.11258040E-01
  0.00000000E+00  0.00000000E+00  0.00000000E+00  8.93020436E-01  0.00000000E+00
  0.00000000E+00  0.00000000E+00  0.00000000E+00  1.19862972E+00  2.72144814E-02
  7.04679293E-01  5.80913549E-01 -5.92262097E-01 -1.41455221E-02  7.70805719E-01
 -7.04679293E-01 -5.80913549E-01  5.92262097E-01  1.41455221E-02  7.70805719E-01
 -1.42685883E-01  3.90154547E-01 -2.07261686E-01 -2.59675143E-01  2.89407928E-01
  2.44325916E+00  1.00568509E-01  2.48733545E-01 -5.30596989E-01 -5.39951763E-01
 -1.88396226E-01 -1.68730672E-02  3.12662731E-01 -3.81445119E-01 -6.74173728E-01
 -6.38674717E-01 -2.91949722E-01 -3.44800957E-01 -5.28365624E-01  6.00914001E-01
 -7.39767999E-04  1.22488592E-01 -1.86984293E-02  7.05361138E-02  6.50198279E-02
 -9.38595667E-01 -2.25901267E-02  4.41591045E-01  1.77396370E-01 -1.23964629E-02
 -7.31390735E-02 -3.93241202E-02  9.25845981E-02  3.28652521E-02 -1.81981599E-01
  7.39767999E-04 -1.22488592E-01  1.86984293E-02 -7.05361138E-02  6.50198279E-02
  9.38595667E-01  2.25901267E-02 -4.41591045E-01  1.77396370E-01  1.23964629E-02
  7.31390735E-02  3.93241202E-02 -9.25845981E-02  3.28652521E-02 -1.81981599E-01
  1.42685883E-01 -3.90154547E-01  2.07261686E-01  2.59675143E-01  2.89407928E-01
 -2.44325916E+00 -1.00568509E-01 -2.48733545E-01 -5.30596989E-01  5.39951763E-01
  1.88396226E-01  1.68730672E-02 -3.12662731E-01 -3.81445119E-01 -6.74173728E-01
  6.38674717E-01  2.91949722E-01  3.44800957E-01  5.28365624E-01  6.00914001E-01
  0.00000000E+00  0.00000000E+00  0.00000000E+00  0.00000000E+00  1.96799978E-02
  0.00000000E+00  0.00000000E+00  0.00000000E+00 -6.05723700E-02  0.00000000E+00
  0.00000000E+00  0.00000000E+00  0.00000000E+00  4.77738903E-02 -3.71799856E-02
  0.00000000E+00  0.00000000E+00  0.00000000E+00  0.00000000E+00  1.51915818E-02
  0.00000000E+00  0.00000000E+00  0.00000000E+00  0.00000000E+00 -2.11432306E-04
  0.00000000E+00  0.00000000E+00  0.00000000E+00 -2.67334383E-01  0.00000000E+00
  0.00000000E+00  0.00000000E+00  0.00000000E+00 -8.38319871E-02 -6.43346995E-02
  0.00000000E+00  0.00000000E+00  0.00000000E+00  0.00000000E+00 -3.99883411E-03
  0.00000000E+00  0.00000000E+00  0.00000000E+00  0.00000000E+00  3.52078619E-02
  0.00000000E+00  0.00000000E+00  0.00000000E+00  9.68875471E-02  0.00000000E+00
  0.00000000E+00  0.00000000E+00  0.00000000E+00  6.12495724E-02 -4.35077868E-02
  4.50508186E-02  1.71846150E-02 -1.91890343E-02 -1.02500154E-02  3.21819398E-02
 -4.50508186E-02 -1.71846150E-02  1.91890343E-02  1.02500154E-02  3.21819398E-02
 -1.61079955E-01  8.65627649E-01 -1.31713033E-02  4.05961049E-02 -2.04834993E-02
  1.38262948E-01  1.01142502E-01  3.65218100E-03 -1.32881877E-01 -6.44980064E-01
 -5.69290581E-01 -5.94921059E-01 -8.07439534E-02  5.87624910E-02  1.08317466E-01
  1.91298193E-01  4.11417098E-02  4.70531358E-02  1.25052323E-01 -1.20796537E-01
 -2.34001299E-01  1.06680034E+00 -7.40473093E-02  5.77751047E-02  3.94935039E-02
  5.51891676E-01  1.12914906E-01 -1.19971267E-01 -1.68844445E-01 -8.30130773E-01
 -7.71499675E-01 -7.26626265E-01  3.04730907E-02 -5.41878593E-02 -7.85709222E-03
 -2.34001299E-01  1.06680034E+00 -7.40473093E-02  5.77751047E-02 -3.94935039E-02
  5.51891676E-01  1.12914906E-01 -1.19971267E-01  1.68844445E-01 -8.30130773E-01
 -7.71499675E-01 -7.26626265E-01  3.04730907E-02  5.41878593E-02  7.85709222E-03
 -1.61079955E-01  8.65627649E-01 -1.31713033E-02  4.05961049E-02  2.04834993E-02
  1.38262948E-01  1.01142502E-01  3.65218100E-03  1.32881877E-01 -6.44980064E-01
 -5.69290581E-01 -5.94921059E-01 -8.07439534E-02 -5.87624910E-02 -1.08317466E-01
  1.91298193E-01  4.11417098E-02  4.70531358E-02  1.25052323E-01  1.20796537E-01
 -2.07986453E-01  1.02606386E+00 -1.35293021E-02 -1.17606837E-01  0.00000000E+00
  4.55870602E-01 -4.28315976E-02 -4.13577497E-01  0.00000000E+00 -5.62709026E-01
 -1.03653732E+00 -6.52855998E-01 -1.06615368E-01  0.00000000E+00  0.00000000E+00
  3.39604630E-01  9.68786210E-02 -7.49870244E-02 -2.89167750E-01  0.00000000E+00
 -6.46102482E-02  2.36350727E-01 -1.43785965E-02  7.52530139E-02  0.00000000E+00
  3.00931097E-02  2.71541404E-02  1.67356112E-01  0.00000000E+00 -4.62634424E-02
 -4.02690440E-01 -1.40254013E-01  1.41997380E-01  0.00000000E+00  0.00000000E+00
  1.89029215E-01  4.23298849E-02 -7.50557786E-02  1.51976395E-01  0.00000000E+00
 -1.96032943E-01  1.43946641E+00 -1.36271826E-01  1.34766419E-02  0.00000000E+00
  5.29332061E-02  4.17720436E-01  6.60313818E-03  0.00000000E+00 -8.65670547E-01
 -7.06488761E-01 -1.01759284E+00 -4.89925750E-02  0.00000000E+00  0.00000000E+00
  1.94192786E-01 -2.09605465E-01 -1.37438367E-01 -1.20273495E-02  1.12562366E-01
  1.94192786E-01 -2.09605465E-01 -1.37438367E-01 -1.20273495E-02 -1.12562366E-01
 -1.14429672E-01  2.37244066E-01  3.82293135E-04 -1.85561921E-02  4.28776777E-02
  3.33421715E-01  3.60792772E-02  6.12498305E-01 -3.75477941E-01 -2.35127024E-01
 -4.57677192E-01 -2.81266885E-01 -5.74720404E-02 -8.03187411E-02  4.30195070E-02
  1.47525712E-01  2.41814574E-01  6.85322560E-02  1.33686496E-02 -7.54349158E-02
  1.72920516E-01 -4.24873191E-01  2.64056282E-02 -2.31842880E-02 -3.06997241E-02
 -1.16005156E+00 -2.16773513E-01  4.57485843E-01  2.88741084E-01  4.60209111E-01
  5.64602983E-01  4.61056893E-01  2.29963927E-02  6.95114077E-02 -4.23398831E-02
  1.72920516E-01 -4.24873191E-01  2.64056282E-02 -2.31842880E-02  3.06997241E-02
 -1.16005156E+00 -2.16773513E-01  4.57485843E-01 -2.88741084E-01  4.60209111E-01
  5.64602983E-01  4.61056893E-01  2.29963927E-02 -6.95114077E-02  4.23398831E-02
 -1.14429672E-01  2.37244066E-01  3.82293135E-04 -1.85561921E-02 -4.28776777E-02
  3.33421715E-01  3.60792772E-02  6.12498305E-01  3.75477941E-01 -2.35127024E-01
 -4.57677192E-01 -2.81266885E-01 -5.74720404E-02  8.03187411E-02 -4.30195070E-02
  1.47525712E-01  2.41814574E-01  6.85322560E-02  1.33686496E-02  7.54349158E-02
  1.98067390E-01 -9.14715748E-01 -1.28214403E-02 -1.68278084E-02  0.00000000E+00
 -4.89553167E-01  1.17228840E-01  3.04467405E-01  0.00000000E+00  6.67381809E-01
  8.79036382E-01  6.82056602E-01 -8.26365029E-02  0.00000000E+00  0.00000000E+00
 -1.86429344E-01 -6.69919228E-02  4.20960898E-02  1.60661314E-01  0.00000000E+00
 -3.87472061E-01  1.73844528E+00  1.07813689E-01  3.46816212E-02  0.00000000E+00
  1.46649892E+00 -7.13019293E-01  4.40181518E-01  0.00000000E+00 -1.38013949E+00
 -1.52524901E+00 -1.36530096E+00  1.13936093E-01  0.00000000E+00  0.00000000E+00
  3.14851509E-01  6.24472165E-02 -4.12387519E-02  3.01200254E-01  0.00000000E+00
 -1.92282499E-01  1.00277987E+00 -6.34343498E-02 -6.86578105E-02  0.00000000E+00
  8.37220170E-01 -4.31136426E-02 -1.10989279E-01  0.00000000E+00 -7.78790193E-01
 -6.12470573E-01 -8.79390641E-01  1.74315702E-01  0.00000000E+00  0.00000000E+00
  1.26483099E-01 -1.44992389E-01 -7.56629059E-02  3.33013795E-02  1.28828065E-01
  1.26483099E-01 -1.44992389E-01 -7.56629059E-02  3.33013795E-02 -1.28828065E-01
 -1.58274127E-01  1.00934054E+00  2.25117561E-02  7.87831281E-02  1.95552508E-02
 -6.16088050E-02  6.55256639E-03 -2.89161544E-01 -4.18766703E-02 -6.40734782E-01
 -5.19582362E-01 -9.09204319E-01 -7.25531183E-02  1.14574367E-01  1.08923291E-01
  2.16496945E-01 -7.47380014E-02  7.89802730E-02  2.01832798E-01 -9.88293014E-02
 -3.23722605E-01  1.50535178E+00 -5.40772364E-02  1.46274455E-02  2.44022161E-01
  3.23022942E+00  2.59577928E-01 -4.38038136E-01 -9.74903804E-01 -1.20180076E+00
 -1.05900460E+00 -1.41497414E+00 -2.61220014E-02 -2.91706085E-02  7.25957680E-02
  3.23722605E-01 -1.50535178E+00  5.40772364E-02 -1.46274455E-02  2.44022161E-01
 -3.23022942E+00 -2.59577928E-01  4.38038136E-01 -9.74903804E-01  1.20180076E+00
  1.05900460E+00  1.41497414E+00  2.61220014E-02 -2.91706085E-02  7.25957680E-02
  1.58274127E-01 -1.00934054E+00 -2.25117561E-02 -7.87831281E-02  1.95552508E-02
  6.16088050E-02 -6.55256639E-03  2.89161544E-01 -4.18766703E-02  6.40734782E-01
  5.19582362E-01  9.09204319E-01  7.25531183E-02  1.14574367E-01  1.08923291E-01
 -2.16496945E-01  7.47380014E-02 -7.89802730E-02 -2.01832798E-01 -9.88293014E-02
  0.00000000E+00  0.00000000E+00  0.00000000E+00  0.00000000E+00  3.56395957E-02
  0.00000000E+00  0.00000000E+00  0.00000000E+00 -2.71011605E-01  0.00000000E+00
  0.00000000E+00  0.00000000E+00  0.00000000E+00 -1.13284884E-01 -4.65481489E-02
  0.00000000E+00  0.00000000E+00  0.00000000E+00  0.00000000E+00  4.30268997E-02
  0.00000000E+00  0.00000000E+00  0.00000000E+00  0.00000000E+00  6.18131552E-02
  0.00000000E+00  0.00000000E+00  0.00000000E+00 -8.26494326E-02  0.00000000E+00
  0.00000000E+00  0.00000000E+00  0.00000000E+00 -6.71297931E-02  1.33189495E-02
  0.00000000E+00  0.00000000E+00  0.00000000E+00  0.00000000E+00  8.99234135E-03
  0.00000000E+00  0.00000000E+00  0.00000000E+00  0.00000000E+00  6.03532835E-02
  0.00000000E+00  0.00000000E+00  0.00000000E+00 -2.18943651E-01  0.00000000E+00
  0.00000000E+00  0.00000000E+00  0.00000000E+00  9.86332105E-02  1.31765585E-03
  1.89931444E-02 -1.39369027E-01  1.37090328E-02 -5.19341670E-03  4.11655389E-02
 -1.89931444E-02  1.39369027E-01 -1.37090328E-02  5.19341670E-03  4.11655389E-02
  2.21790060E-01 -7.89988659E-01  1.83839219E-02  1.90740698E-02 -2.97165305E-02
 -9.32788952E-01 -4.06262833E-01 -3.74194089E-01  4.56943812E-01  7.68574455E-01
  7.58028281E-01  7.54433211E-01  6.36811754E-02 -4.03331717E-02 -1.14262664E-01
 -2.41271772E-01 -1.86922758E-01 -5.45012069E-02 -1.35883479E-01  1.46852180E-01
  1.37952774E-01 -6.49323791E-01  5.54396155E-02 -4.67583608E-02 -3.09391009E-02
 -7.99823056E-01 -4.15284574E-01 -1.50396398E-01  1.13511146E-01  5.85814152E-01
  4.26720869E-01  5.02967171E-01  8.12121538E-02 -5.05828286E-02  6.70056402E-03
  1.37952774E-01 -6.49323791E-01  5.54396155E-02 -4.67583608E-02  3.09391009E-02
 -7.99823056E-01 -4.15284574E-01 -1.50396398E-01 -1.13511146E-01  5.85814152E-01
  4.26720869E-01  5.02967171E-01  8.12121538E-02  5.05828286E-02 -6.70056402E-03
  2.21790060E-01 -7.89988659E-01  1.83839219E-02  1.90740698E-02  2.97165305E-02
 -9.32788952E-01 -4.06262833E-01 -3.74194089E-01 -4.56943812E-01  7.68574455E-01
  7.58028281E-01  7.54433211E-01  6.36811754E-02  4.03331717E-02  1.14262664E-01
 -2.41271772E-01 -1.86922758E-01 -5.45012069E-02 -1.35883479E-01 -1.46852180E-01
 -3.10253121E-01  1.43609666E+00  9.07836137E-02  5.35531902E-03  0.00000000E+00
  2.09649364E+00 -7.40166405E-01 -7.12023331E-01  0.00000000E+00 -1.17987225E+00
 -1.19855993E+00 -1.17206535E+00 -1.71348103E-01  0.00000000E+00  0.00000000E+00
  2.24028450E-01  9.80659677E-02  2.13325519E-02 -2.35122749E-01  0.00000000E+00
 -1.41992332E-02  1.43007718E-01 -2.30093419E-03  2.18070338E-02  0.00000000E+00
  7.14037883E-01 -3.10244436E-01  1.67710962E-01  0.00000000E+00 -1.37557195E-01
  1.75201428E-02 -1.24316748E-01  1.34629255E-01  0.00000000E+00  0.00000000E+00
  4.42856445E-03  4.71348642E-02  1.73961782E-02  2.47005897E-02  0.00000000E+00
 -2.60836766E-01  1.17540709E+00 -4.03382975E-02  2.45098406E-02  0.00000000E+00
  9.08906086E-01 -6.72868684E-02  2.18461257E-02  0.00000000E+00 -9.59650852E-01
 -8.20723538E-01 -1.17920589E+00 -9.02522975E-02  0.00000000E+00  0.00000000E+00
  1.73081880E-01 -1.85771338E-01 -8.53055468E-02 -1.93258812E-02  1.78898336E-01
  1.73081880E-01 -1.85771338E-01 -8.53055468E-02 -1.93258812E-02 -1.78898336E-01
  1.91882905E-01 -8.18060633E-01  1.79999444E-03 -1.54943424E-02 -2.17557622E-02
 -2.05813346E+00 -6.69993304E-01 -5.59503225E-01  4.39507021E-01  7.59279122E-01
  7.62930097E-01  6.56435830E-01  7.23892484E-03 -9.35712219E-02 -4.01752474E-03
 -1.18912195E-01 -1.06422787E-01  7.19061489E-03 -6.19220838E-02  1.19911583E-01
 -1.91754475E-01  6.08463862E-01 -8.32188840E-02  2.43427882E-02  4.98513165E-02
  1.72166966E+00  4.21978399E-01 -4.07922911E-01 -3.00486493E-01 -6.30178018E-01
 -7.05251919E-01 -5.37379170E-01  3.04823080E-02 -1.57145688E-02  1.81913160E-02
 -1.91754475E-01  6.08463862E-01 -8.32188840E-02  2.43427882E-02 -4.98513165E-02
  1.72166966E+00  4.21978399E-01 -4.07922911E-01  3.00486493E-01 -6.30178018E-01
 -7.05251919E-01 -5.37379170E-01  3.04823080E-02  1.57145688E-02 -1.81913160E-02
  1.91882905E-01 -8.18060633E-01  1.79999444E-03 -1.54943424E-02  2.17557622E-02
 -2.05813346E+00 -6.69993304E-01 -5.59503225E-01 -4.39507021E-01  7.59279122E-01
  7.62930097E-01  6.56435830E-01  7.23892484E-03  9.35712219E-02  4.01752474E-03
 -1.18912195E-01 -1.06422787E-01  7.19061489E-03 -6.19220838E-02 -1.19911583E-01
 -4.83212212E-02  2.40863988E-01  1.74882727E-02 -9.98744131E-03  0.00000000E+00
 -3.19163649E-01  4.67503721E-01  4.55002603E-02  0.00000000E+00 -8.13250275E-02
 -3.94785579E-01 -1.19294326E-01  7.64103832E-02  0.00000000E+00  0.00000000E+00
  1.11326962E-01 -3.99152418E-02 -9.16352759E-02 -8.93198129E-02  0.00000000E+00
 -3.28949634E-01  1.71074441E+00 -2.94380798E-02  2.77304917E-02  0.00000000E+00
  3.64268512E+00 -5.10657761E-01  9.60714798E-01  0.00000000E+00 -1.35789596E+00
 -1.50761839E+00 -1.21063070E+00  1.30017310E-01  0.00000000E+00  0.00000000E+00
  2.35437437E-01 -2.62867437E-02 -1.00983176E-01  2.76214130E-01  0.00000000E+00
  2.09365163E-01 -9.40449913E-01  7.96371296E-03  3.70937442E-02  0.00000000E+00
 -2.27680938E+00  6.41861210E-01  1.27672551E-01  0.00000000E+00  8.52369330E-01
  8.35043450E-01  7.93517683E-01  3.46269216E-02  0.00000000E+00  0.00000000E+00
 -2.31477893E-02  1.07030763E-01  2.70036786E-02  1.90278004E-02 -1.26274563E-01
 -2.31477893E-02  1.07030763E-01  2.70036786E-02  1.90278004E-02  1.26274563E-01
 -1.92175567E-01  5.47059897E-01 -4.40095389E-02  1.53438756E-02  4.92926857E-02
  1.44837563E+00  4.69468207E-01  6.43717794E-01 -5.09064655E-01 -6.17605885E-01
 -7.13352678E-01 -5.73685580E-01 -6.26962830E-02  1.00944268E-02  6.90608759E-02
  1.80810768E-01  2.13653855E-01  3.54948089E-02  7.03642853E-02 -1.33849295E-01
  1.68000942E-01 -6.84041220E-01  2.38957745E-02  1.07268900E-03 -3.05459288E-02
 -2.13361905E+00 -5.85355087E-01  4.46166748E-01  3.24376507E-01  6.51060223E-01
  6.28558904E-01  5.37074766E-01  4.89925701E-02 -4.74618971E-02 -7.07942962E-02
  1.68000942E-01 -6.84041220E-01  2.38957745E-02  1.07268900E-03  3.05459288E-02
 -2.13361905E+00 -5.85355087E-01  4.46166748E-01 -3.24376507E-01  6.51060223E-01
  6.28558904E-01  5.37074766E-01  4.89925701E-02  4.74618971E-02  7.07942962E-02
 -1.92175567E-01  5.47059897E-01 -4.40095389E-02  1.53438756E-02 -4.92926857E-02
  1.44837563E+00  4.69468207E-01  6.43717794E-01  5.09064655E-01 -6.17605885E-01
 -7.13352678E-01 -5.73685580E-01 -6.26962830E-02 -1.00944268E-02 -6.90608759E-02
  1.80810768E-01  2.13653855E-01  3.54948089E-02  7.03642853E-02  1.33849295E-01
 -2.98825574E-01  1.52733317E+00 -1.46404335E-02 -1.99333773E-02  0.00000000E+00
  3.57585080E+00 -2.88321044E-01 -1.20906232E+00  0.00000000E+00 -1.22011527E+00
 -1.39055407E+00 -1.09247488E+00 -5.80645043E-02  0.00000000E+00  0.00000000E+00
  2.23052948E-01  3.15492332E-02 -7.06697271E-02 -2.38782944E-01  0.00000000E+00
 -1.17623225E-01  4.49417552E-01  5.27614849E-02  1.44143044E-03  0.00000000E+00
  2.95799012E-01  3.73759910E-01  2.60943189E-01  0.00000000E+00 -3.24915926E-01
 -6.34096563E-01 -3.46991403E-01 -6.70315001E-02  0.00000000E+00  0.00000000E+00
  1.25161156E-01 -1.58052212E-02 -9.78956840E-02  9.73068982E-02  0.00000000E+00
  2.73561562E-01 -1.26903679E+00  9.91628441E-03 -3.93611080E-02  0.00000000E+00
 -2.87713045E+00  8.00803440E-01 -1.01243722E-01  0.00000000E+00  1.14633167E+00
  1.06620950E+00  1.07316204E+00 -1.68358446E-02  0.00000000E+00  0.00000000E+00
 -5.25919421E-02  1.41540480E-01  4.64259344E-02 -1.15101541E-02 -1.74357805E-01
 -5.25919421E-02  1.41540480E-01  4.64259344E-02 -1.15101541E-02  1.74357805E-01
 -3.18285693E-01  1.49664205E+00  9.48253915E-03  2.01789839E-02  1.96504977E-02
  4.01662517E+00  4.50789077E-01  9.55182960E-01 -1.37007719E+00 -1.13351879E+00
 -1.30838205E+00 -1.47301537E+00 -8.62010783E-02  1.06490392E-01  2.68176627E-01
  3.37188461E-01  1.87141959E-01  1.87586413E-01  2.19163823E-01 -1.89916449E-01
  2.07598423E-01 -8.30111813E-01  3.57541667E-02 -7.22320048E-02 -1.39743343E-01
 -3.98187642E+00 -3.33457175E-01  7.29037734E-01  1.05617847E+00  7.01123225E-01
  8.74673027E-01  8.38875990E-01 -3.78979983E-03  2.31317269E-02  8.99750999E-02
 -2.07598423E-01  8.30111813E-01 -3.57541667E-02  7.22320048E-02 -1.39743343E-01
  3.98187642E+00  3.33457175E-01 -7.29037734E-01  1.05617847E+00 -7.01123225E-01
 -8.74673027E-01 -8.38875990E-01  3.78979983E-03  2.31317269E-02  8.99750999E-02
  3.18285693E-01 -1.49664205E+00 -9.48253915E-03 -2.01789839E-02  1.96504977E-02
 -4.01662517E+00 -4.50789077E-01 -9.55182960E-01 -1.37007719E+00  1.13351879E+00
  1.30838205E+00  1.47301537E+00  8.62010783E-02  1.06490392E-01  2.68176627E-01
 -3.37188461E-01 -1.87141959E-01 -1.87586413E-01 -2.19163823E-01 -1.89916449E-01
  0.00000000E+00  0.00000000E+00  0.00000000E+00  0.00000000E+00  5.22840652E-02
  0.00000000E+00  0.00000000E+00  0.00000000E+00  2.95305163E-01  0.00000000E+00
  0.00000000E+00  0.00000000E+00  0.00000000E+00  3.31375957E-02  1.09400351E-02
  0.00000000E+00  0.00000000E+00  0.00000000E+00  0.00000000E+00 -3.92198427E-02
  0.00000000E+00  0.00000000E+00  0.00000000E+00  0.00000000E+00 -3.77295058E-02
  0.00000000E+00  0.00000000E+00  0.00000000E+00 -3.98413747E-01  0.00000000E+00
  0.00000000E+00  0.00000000E+00  0.00000000E+00 -9.08785269E-02  3.31680782E-02
  0.00000000E+00  0.00000000E+00  0.00000000E+00  0.00000000E+00  5.20763337E-02
  0.00000000E+00  0.00000000E+00  0.00000000E+00  0.00000000E+00  6.07885281E-03
  0.00000000E+00  0.00000000E+00  0.00000000E+00  1.54703136E-02  0.00000000E+00
  0.00000000E+00  0.00000000E+00  0.00000000E+00  1.07083377E-03 -1.32574860E-02
  4.39795762E-03 -5.54411195E-03  2.05194153E-03  1.78061622E-02  9.26743100E-04
 -4.39795762E-03  5.54411195E-03 -2.05194153E-03 -1.78061622E-02  9.26743100E-04
Orthonormal basis                          R   N=       18225
  8.47768749E-03  4.82845898E-02  1.12787829E-02  1.31830676E-02 -1.83186019E-02
  7.08115701E-02  2.84761118E-02  3.42837038E-02 -4.22141442E-02  3.64007205E-02
  3.87577185E-02  3.99768618E-02  1.93844435E-03 -5.82978345E-03 -4.97149680E-03
  8.26122722E-03  2.50959746E-02  3.13416583E-03  4.36096096E-03 -5.25490480E-03
  8.80930318E-03  4.96600717E-02  1.29511074E-02 -1.43222926E-02 -1.96767891E-02
  7.19256562E-02  3.14809271E-02 -3.68660593E-02 -4.10104230E-02  3.74491943E-02
  3.99333193E-02  4.08509956E-02 -7.47720591E-04 -5.48552764E-03  3.29163995E-03
  8.80930318E-03  4.96600717E-02  1.29511074E-02 -1.43222926E-02  1.96767891E-02
  7.19256562E-02  3.14809271E-02 -3.68660593E-02  4.10104230E-02  3.74491943E-02
  3.99333193E-02  4.08509956E-02 -7.47720591E-04  5.48552764E-03 -3.29163995E-03
  8.47768749E-03  4.82845898E-02  1.12787829E-02  1.31830676E-02  1.83186019E-02
  7.08115701E-02  2.84761118E-02  3.42837038E-02  4.22141442E-02  3.64007205E-02
  3.87577185E-02  3.99768618E-02  1.93844435E-03  5.82978345E-03  4.97149680E-03
  8.26122722E-03  2.50959746E-02  3.13416583E-03  4.36096096E-03  5.25490480E-03
  7.50203781E-03  4.29454804E-02 -1.15449986E-02 -1.95317742E-02  0.00000000E+00
  6.40571879E-02 -2.65194329E-02 -5.19104767E-02  0.00000000E+00  3.62669222E-02
  3.62371576E-02  2.99253289E-02  5.44647433E-03  0.00000000E+00  0.00000000E+00
  7.09644819E-03  2.23279534E-02 -1.98935470E-03 -6.30551758E-03  0.00000000E+00
  8.31710838E-03  4.72704571E-02 -1.45147255E-02  1.72728284E-02  0.00000000E+00
  7.04437850E-02 -3.47269511E-02  4.68797717E-02  0.00000000E+00  4.05812439E-02
  3.85810317E-02  3.34892806E-02 -4.22172039E-03  0.00000000E+00  0.00000000E+00
  8.88656421E-03  2.65660038E-02 -3.41161922E-03  6.79075104E-03  0.00000000E+00
  5.65249748E-03  3.28893686E-02 -1.79100548E-02 -9.62993562E-04  0.00000000E+00
  5.25994240E-02 -5.37203200E-02 -3.46246160E-03  0.00000000E+00  3.00914665E-02
  2.53806317E-02  2.30346413E-02  5.56915233E-04  0.00000000E+00  0.00000000E+00
  7.62486202E-03  2.27935420E-02 -4.87698189E-03 -1.77826187E-04  3.32755112E-03
  7.62486202E-03  2.27935420E-02 -4.87698189E-03 -1.77826187E-04 -3.32755112E-03
 -1.28943992E-02 -6.51173982E-02 -7.22828272E-04  1.45170401E-02  1.92441930E-02
 -7.16176638E-02  8.66965144E-03  4.56078044E-02  3.34283709E-02 -4.91247113E-02
 -4.53991591E-02 -5.80371892E-02  4.81271396E-03  5.36257514E-03 -2.11408416E-03
 -2.62891690E-02 -4.90394207E-02 -5.76708424E-03 -7.17422084E-03  1.27703273E-02
  5.14514543E-03  2.61667536E-02  2.21319261E-02  2.74545569E-02 -1.30978659E-02
  2.83828342E-02  5.16333589E-02  7.23943396E-02 -2.00616019E-02  2.62629173E-02
  1.12002328E-02  2.38664470E-02  5.35218822E-03 -1.00529533E-02 -8.92969942E-03
  5.14514543E-03  2.61667536E-02  2.21319261E-02  2.74545569E-02  1.30978659E-02
  2.83828342E-02  5.16333589E-02  7.23943396E-02  2.00616019E-02  2.62629173E-02
  1.12002328E-02  2.38664470E-02  5.35218822E-03  1.00529533E-02  8.92969942E-03
 -1.28943992E-02 -6.51173982E-02 -7.22828272E-04  1.45170401E-02 -1.92441930E-02
 -7.16176638E-02  8.66965144E-03  4.56078044E-02 -3.34283709E-02 -4.91247113E-02
 -4.53991591E-02 -5.80371892E-02  4.81271396E-03 -5.36257514E-03  2.11408416E-03
 -2.62891690E-02 -4.90394207E-02 -5.76708424E-03 -7.17422084E-03 -1.27703273E-02
  1.72898287E-02  8.77879255E-02 -3.32131611E-03 -4.14648023E-03  0.00000000E+00
  9.92213262E-02  8.54869588E-03  5.35082235E-03  0.00000000E+00  7.34616847E-02
  6.85364672E-02  6.37634623E-02 -3.07261244E-03  0.00000000E+00  0.00000000E+00
  3.59121866E-02  6.71843425E-02 -5.95683456E-03 -2.00916139E-02  0.00000000E+00
 -7.64611408E-03 -3.97497335E-02  3.20163388E-02  1.68995025E-02  0.00000000E+00
 -4.30458756E-02  7.07854877E-02  5.22465571E-02  0.00000000E+00 -3.99658737E-02
 -2.33342890E-02 -3.02331776E-02  7.74188456E-03  0.00000000E+00  0.00000000E+00
 -1.95358967E-02 -3.55384579E-02  8.58277079E-03 -7.48817641E-03  0.00000000E+00
  1.02836847E-02  5.23569625E-02 -5.70128220E-03  2.02848704E-02  0.00000000E+00
  6.09603823E-02 -7.04748930E-03  5.84481860E-02  0.00000000E+00  4.17527581E-02
  4.11899040E-02  3.97278676E-02 -1.35407311E-02  0.00000000E+00  0.00000000E+00
  2.07399805E-02  3.94026571E-02 -7.89199966E-03  2.52691303E-03  9.56875564E-03
  2.07399805E-02  3.94026571E-02 -7.89199966E-03  2.52691303E-03 -9.56875564E-03
 -1.91122039E-03 -9.07604944E-03  2.27916622E-02 -2.16209137E-02  1.70903132E-03
 -8.40106475E-03  6.21166374E-02 -5.19384633E-02  2.76173591E-03  1.01239364E-03
 -1.49282201E-02 -7.18821376E-03 -2.99627494E-04 -8.98384977E-03  7.67742125E-03
 -1.53904037E-03 -2.17712069E-03  2.68073967E-03 -3.26997295E-03  1.23489009E-03
 -1.30924388E-02 -6.50967039E-02  8.51958912E-03 -1.36795795E-03  2.55939473E-02
 -6.71874941E-02  3.81880081E-02 -1.42613096E-02  3.62873763E-02 -4.49281447E-02
 -4.92562945E-02 -5.79192678E-02 -6.85055785E-03 -2.51472093E-04  1.76004295E-03
 -1.30924388E-02 -6.50967039E-02  8.51958912E-03 -1.36795795E-03 -2.55939473E-02
 -6.71874941E-02  3.81880081E-02 -1.42613096E-02 -3.62873763E-02 -4.49281447E-02
 -4.92562945E-02 -5.79192678E-02 -6.85055785E-03  2.51472093E-04 -1.76004295E-03
 -1.91122039E-03 -9.07604944E-03  2.27916622E-02 -2.16209137E-02 -1.70903132E-03
 -8.40106475E-03  6.21166374E-02 -5.19384633E-02 -2.76173591E-03  1.01239364E-03
 -1.49282201E-02 -7.18821376E-03 -2.99627494E-04  8.98384977E-03 -7.67742125E-03
 -1.53904037E-03 -2.17712069E-03  2.68073967E-03 -3.26997295E-03 -1.23489009E-03
 -1.38316936E-03 -7.51605274E-03  4.11921825E-02 -1.26100557E-02  0.00000000E+00
 -3.77584003E-03  9.51723641E-02 -3.81893799E-02  0.00000000E+00 -1.28688440E-02
  1.01689991E-03 -6.01051608E-03 -1.91391314E-02  0.00000000E+00  0.00000000E+00
 -4.57249508E-03 -6.39023246E-03  5.74922212E-03  7.38218609E-04  0.00000000E+00
  1.54048576E-02  7.75765120E-02  2.07534668E-02  6.03406653E-03  0.00000000E+00
  8.79309168E-02  6.22659772E-02  6.64720536E-03  0.00000000E+00  6.08377306E-02
  6.43275970E-02  5.63110488E-02  1.33624340E-02  0.00000000E+00  0.00000000E+00
  3.51481233E-02  6.41008323E-02 -4.93550968E-03  1.90041952E-02  0.00000000E+00
  1.85888671E-02  9.32926791E-02 -1.24014143E-03 -1.47477485E-02  0.00000000E+00
  1.04979445E-01  9.02426572E-03 -4.03585742E-02  0.00000000E+00  7.15006418E-02
  7.48325185E-02  7.17087025E-02  8.95512402E-03  0.00000000E+00  0.00000000E+00
  3.99252026E-02  7.25243680E-02 -1.37664447E-02 -2.45953334E-03  1.85260317E-02
  3.99252026E-02  7.25243680E-02 -1.37664447E-02 -2.45953334E-03 -1.85260317E-02
 -4.49789259E-03 -1.74147892E-02  4.40901693E-02 -4.21469673E-02 -4.70562898E-03
 -1.25003738E-02  8.03169494E-02 -7.01953223E-02 -6.95162526E-03 -4.31448455E-03
 -1.91820729E-02 -1.55393739E-02 -4.82380073E-03 -1.82571472E-02  1.49851119E-02
 -5.49400544E-03 -5.52409464E-03  6.27089908E-03 -1.08121532E-02  1.46791472E-03
 -4.90330292E-03 -1.93491098E-02  4.01975642E-02  4.67994280E-02 -1.69022527E-03
 -1.47047353E-02  7.05840485E-02  7.34435655E-02 -3.86949303E-03 -7.70884091E-03
 -1.78130034E-02 -1.79772546E-02  5.36423623E-03 -1.77152541E-02 -1.55851438E-02
 -4.90330292E-03 -1.93491098E-02  4.01975642E-02  4.67994280E-02  1.69022527E-03
 -1.47047353E-02  7.05840485E-02  7.34435655E-02  3.86949303E-03 -7.70884091E-03
 -1.78130034E-02 -1.79772546E-02  5.36423623E-03  1.77152541E-02  1.55851438E-02
 -4.49789259E-03 -1.74147892E-02  4.40901693E-02 -4.21469673E-02  4.70562898E-03
 -1.25003738E-02  8.03169494E-02 -7.01953223E-02  6.95162526E-03 -4.31448455E-03
 -1.91820729E-02 -1.55393739E-02 -4.82380073E-03  1.82571472E-02 -1.49851119E-02
 -5.49400544E-03 -5.52409464E-03  6.27089908E-03 -1.08121532E-02 -1.46791472E-03
  1.98149479E-02  7.93445474E-02 -3.10196362E-02  4.49911708E-02  0.00000000E+00
  5.62345989E-02 -4.65549994E-02  8.40270466E-02  0.00000000E+00  5.39973681E-02
  6.22025656E-02  6.25317540E-02  1.49622607E-02  0.00000000E+00  0.00000000E+00
  6.10955410E-02  7.28656992E-02 -1.66548598E-02 -2.85269025E-02  0.00000000E+00
  2.13491621E-02  8.67498843E-02 -2.27497608E-02 -5.13138391E-02  0.00000000E+00
  6.32218391E-02 -3.23956126E-02 -9.32157581E-02  0.00000000E+00  6.02475898E-02
  6.74146326E-02  6.82085382E-02 -1.42150467E-02  0.00000000E+00  0.00000000E+00
  6.69339973E-02  8.03039356E-02 -2.16925177E-02  2.87238653E-02  0.00000000E+00
 -2.43455004E-02 -9.94185271E-02 -4.76998682E-02 -4.04388734E-03  0.00000000E+00
 -7.39720993E-02 -8.97384742E-02 -8.26024571E-03  0.00000000E+00 -7.52235952E-02
 -6.10668360E-02 -8.81230438E-02 -6.15864200E-05  0.00000000E+00  0.00000000E+00
 -6.46893645E-02 -7.70652119E-02  1.58514135E-02 -3.49888732E-04 -3.34469846E-02
 -6.46893645E-02 -7.70652119E-02  1.58514135E-02 -3.49888732E-04  3.34469846E-02
  1.61653008E-02  6.68437600E-02 -3.28068306E-02 -4.14310620E-02 -1.13351894E-03
  5.33085016E-02 -6.49413275E-02 -6.93528228E-02 -4.23720900E-05  4.21531108E-02
  4.30205530E-02  6.58848050E-02  8.70173616E-03  6.78657579E-03  2.98825604E-03
  5.56229870E-02  6.83518032E-02  7.17446968E-03  1.36560126E-02 -2.36700286E-02
 -1.56948715E-02 -6.05594194E-02  1.64626146E-02 -6.51876048E-03  2.59866630E-02
 -3.47111655E-02  3.95733399E-02 -1.74447127E-02  2.25597498E-02 -3.85741322E-02
 -3.54003104E-02 -6.16223552E-02  1.52571729E-02 -8.62857915E-03 -2.30069053E-03
 -1.56948715E-02 -6.05594194E-02  1.64626146E-02 -6.51876048E-03 -2.59866630E-02
 -3.47111655E-02  3.95733399E-02 -1.74447127E-02 -2.25597498E-02 -3.85741322E-02
 -3.54003104E-02 -6.16223552E-02  1.52571729E-02  8.62857915E-03  2.30069053E-03
  1.61653008E-02  6.68437600E-02 -3.28068306E-02 -4.14310620E-02  1.13351894E-03
  5.33085016E-02 -6.49413275E-02 -6.93528228E-02  4.23720900E-05  4.21531108E-02
  4.30205530E-02  6.58848050E-02  8.70173616E-03 -6.78657579E-03 -2.98825604E-03
  5.56229870E-02  6.83518032E-02  7.17446968E-03  1.36560126E-02  2.36700286E-02
  2.21615988E-02  9.19991061E-02  6.28162012E-02  3.69028438E-02  0.00000000E+00
  7.66927086E-02  1.01942559E-01  6.72582825E-02  0.00000000E+00  6.21788192E-02
  7.76371929E-02  6.81850793E-02 -1.18283806E-02  0.00000000E+00  0.00000000E+00
  7.72067016E-02  9.60563223E-02  5.21849117E-04 -3.92007792E-02  0.00000000E+00
 -1.99277607E-02 -7.92145692E-02 -5.44698696E-02  6.45812877E-04  0.00000000E+00
 -5.53115995E-02 -9.25491954E-02  7.71796793E-03  0.00000000E+00 -4.97986967E-02
 -7.04704890E-02 -5.78299189E-02  6.72433135E-03  0.00000000E+00  0.00000000E+00
 -5.22225717E-02 -5.91093376E-02 -5.62391629E-04 -3.27168450E-02  0.00000000E+00
  2.37634630E-03  1.19406484E-02  9.25952190E-03  7.64317773E-02  0.00000000E+00
  1.28115169E-02  1.51246660E-02  1.35899129E-01  0.00000000E+00  7.52065502E-03
  1.02641336E-02  9.86428386E-03 -2.94240192E-02  0.00000000E+00  0.00000000E+00
  9.70726377E-03  1.39962287E-02 -1.45431217E-03  1.65182817E-02  4.69027731E-03
  9.70726377E-03  1.39962287E-02 -1.45431217E-03  1.65182817E-02 -4.69027731E-03
  3.74746265E-04 -5.85365439E-03  5.68875656E-02  5.37226944E-02 -1.49914146E-02
 -3.01629679E-02  7.84899647E-02  7.06624275E-02  1.19583547E-04 -1.52296983E-04
 -1.22943442E-02 -2.54920865E-03  2.68663343E-02 -1.31399444E-02 -9.43943751E-03
 -4.47755405E-02 -5.89910792E-02  4.44379825E-04 -1.87060522E-04  1.54065794E-02
 -1.11400276E-02 -4.95763057E-02  6.77023847E-02 -6.72595319E-02  2.55559767E-02
 -5.36938725E-02  1.07237304E-01 -9.26187280E-02  3.01611651E-02 -2.71687136E-02
 -3.54348051E-02 -4.97838551E-02 -2.78435623E-02 -2.21861341E-02  2.76586381E-02
 -1.11400276E-02 -4.95763057E-02  6.77023847E-02 -6.72595319E-02 -2.55559767E-02
 -5.36938725E-02  1.07237304E-01 -9.26187280E-02 -3.01611651E-02 -2.71687136E-02
 -3.54348051E-02 -4.97838551E-02 -2.78435623E-02  2.21861341E-02 -2.76586381E-02
  3.74746265E-04 -5.85365439E-03  5.68875656E-02  5.37226944E-02  1.49914146E-02
 -3.01629679E-02  7.84899647E-02  7.06624275E-02 -1.19583547E-04 -1.52296983E-04
 -1.22943442E-02 -2.54920865E-03  2.68663343E-02  1.31399444E-02  9.43943751E-03
 -4.47755405E-02 -5.89910792E-02  4.44379825E-04 -1.87060522E-04 -1.54065794E-02
  2.93682411E-03  5.59428598E-04  2.66375350E-02 -8.87052409E-02  0.00000000E+00
 -2.16414827E-02  3.27323443E-02 -1.16110363E-01  0.00000000E+00 -2.46152284E-02
  1.62824719E-02  6.28977115E-03  9.11121049E-03  0.00000000E+00  0.00000000E+00
 -5.27396762E-02 -6.66570413E-02  1.37900777E-02  7.46987724E-03  0.00000000E+00
 -3.85548313E-03 -2.11412866E-02 -5.20182477E-02  1.08191105E-01  0.00000000E+00
 -3.94616457E-02 -6.41260859E-02  1.44738017E-01  0.00000000E+00 -2.54842484E-02
 -1.28456392E-02 -1.02987566E-02 -2.00015649E-02  0.00000000E+00  0.00000000E+00
 -9.45277976E-02 -1.11441730E-01  9.71076314E-03 -2.55418535E-02  0.00000000E+00
 -7.70535368E-03 -3.68048881E-02 -1.05320980E-01  2.45779503E-02  0.00000000E+00
 -4.29072937E-02 -1.40502853E-01  3.65807843E-02  0.00000000E+00 -1.31051093E-02
 -3.47607349E-02 -3.59877051E-02 -4.20101061E-03  0.00000000E+00  0.00000000E+00
 -6.17837576E-02 -7.30639156E-02 -2.68190171E-03  7.48163572E-03 -3.04251421E-02
 -6.17837576E-02 -7.30639156E-02 -2.68190171E-03  7.48163572E-03  3.04251421E-02
 -3.29759795E-04  1.06712339E-03 -2.22664303E-02 -5.84794042E-02  1.95647980E-01
  3.52358602E-02  2.13501025E-03 -5.16080383E-02  1.77783164E-01 -3.21311843E-03
  1.63303085E-02 -1.15623274E-02  4.63480161E-02 -6.81049283E-03 -1.35156956E-02
  1.50777659E-01  1.32662553E-01  2.94546898E-02  3.89994935E-02 -1.69008657E-02
  5.85211335E-03  2.65929741E-02  7.28266365E-02  4.58372485E-02  4.82759261E-02
  2.47718621E-02  6.87663074E-02  1.78408093E-02  7.34347940E-02  2.88797964E-02
  2.97865689E-03  2.81442865E-02 -5.60582886E-03 -4.03071436E-02 -6.17738381E-02
  5.85211335E-03  2.65929741E-02  7.28266365E-02  4.58372485E-02 -4.82759261E-02
  2.47718621E-02  6.87663074E-02  1.78408093E-02 -7.34347940E-02  2.88797964E-02
  2.97865689E-03  2.81442865E-02 -5.60582886E-03  4.03071436E-02  6.17738381E-02
 -3.29759795E-04  1.06712339E-03 -2.22664303E-02 -5.84794042E-02 -1.95647980E-01
  3.52358602E-02  2.13501025E-03 -5.16080383E-02 -1.77783164E-01 -3.21311843E-03
  1.63303085E-02 -1.15623274E-02  4.63480161E-02  6.81049283E-03  1.35156956E-02
  1.50777659E-01  1.32662553E-01  2.94546898E-02  3.89994935E-02  1.69008657E-02
 -1.42715818E-03  1.09665275E-03 -8.64613186E-02 -1.02302653E-01  0.00000000E+00
 -8.61043691E-03 -8.53038997E-02 -1.02786803E-01  0.00000000E+00  1.20776456E-02
 -2.14341665E-02  1.43921772E-02 -1.08091137E-02  0.00000000E+00  0.00000000E+00
 -1.05963624E-01 -8.77498870E-02 -9.16127977E-03  3.59408895E-02  0.00000000E+00
 -9.61536317E-03 -3.64040268E-02  7.65583411E-02  1.36983624E-02  0.00000000E+00
  6.24533593E-03  3.70588292E-02  1.16713795E-02  0.00000000E+00 -5.85217736E-02
 -1.52550383E-02 -7.36008952E-03  3.24586972E-02  0.00000000E+00  0.00000000E+00
 -2.51385927E-03  1.33736389E-02  1.14508587E-02 -1.19065363E-02  0.00000000E+00
  3.65922757E-03  1.08664841E-02 -5.05209578E-02 -3.88024942E-02  0.00000000E+00
  1.10009652E-03 -6.14537651E-02 -5.50261722E-02  0.00000000E+00  1.09969853E-02
  2.65123134E-03  9.58911539E-03 -1.27494935E-02  0.00000000E+00  0.00000000E+00
 -1.97579243E-02 -1.81877214E-02 -1.03750636E-02 -1.73417693E-02 -9.12257189E-03
 -1.97579243E-02 -1.81877214E-02 -1.03750636E-02 -1.73417693E-02  9.12257189E-03
 -1.67183552E-03 -8.41156124E-04 -5.17608908E-02  1.31719679E-01  1.09687385E-01
  1.95302394E-02 -3.75542809E-02  1.30800997E-01  9.55352384E-02  3.90166932E-03
  1.07815688E-02 -1.53568187E-02 -9.84271858E-03  2.00045607E-02 -3.46484770E-02
  1.54259248E-02  1.82964017E-02 -7.05975899E-03  4.41548179E-02  2.88133524E-02
 -2.88320904E-03 -5.38357536E-03 -6.76267075E-02 -1.18493337E-01  1.01446659E-01
  2.73439465E-02 -4.74626685E-02 -9.75532509E-02  7.68754415E-02 -5.51508852E-03
  1.72723513E-02 -2.23373517E-02  1.09725726E-02  4.44272099E-02  2.66925433E-02
 -2.88320904E-03 -5.38357536E-03 -6.76267075E-02 -1.18493337E-01 -1.01446659E-01
  2.73439465E-02 -4.74626685E-02 -9.75532509E-02 -7.68754415E-02 -5.51508852E-03
  1.72723513E-02 -2.23373517E-02  1.09725726E-02 -4.44272099E-02 -2.66925433E-02
 -1.67183552E-03 -8.41156124E-04 -5.17608908E-02  1.31719679E-01 -1.09687385E-01
  1.95302394E-02 -3.75542809E-02  1.30800997E-01 -9.55352384E-02  3.90166932E-03
  1.07815688E-02 -1.53568187E-02 -9.84271858E-03 -2.00045607E-02  3.46484770E-02
  1.54259248E-02  1.82964017E-02 -7.05975899E-03  4.41548179E-02 -2.88133524E-02
  7.98648641E-03  2.61906708E-02  1.39088599E-01  1.19374731E-01  0.00000000E+00
  3.80195484E-02  9.22787384E-02  8.75984834E-02  0.00000000E+00 -3.31601300E-02
  6.62691536E-02  2.20999496E-02  2.23299729E-02  0.00000000E+00  0.00000000E+00
  1.50867788E-01  1.13684009E-01  1.36416437E-02 -6.67473256E-02  0.00000000E+00
  1.25688587E-02  4.33706246E-02  1.58357293E-01 -1.81334236E-02  0.00000000E+00
  3.50055571E-02  1.21018629E-01 -3.70125013E-03  0.00000000E+00 -2.68637001E-03
  5.93769547E-02  3.68171261E-02 -5.34247258E-02  0.00000000E+00  0.00000000E+00
  9.31544928E-02  6.47594463E-02  2.90739588E-02  6.65151596E-02  0.00000000E+00
 -1.13224625E-02 -4.01525253E-02 -7.00704677E-02 -3.47134635E-02  0.00000000E+00
 -6.62392107E-03 -6.62222311E-02 -2.99145095E-02  0.00000000E+00 -4.89119218E-02
  8.26693015E-03 -4.64364483E-02  1.12814341E-02  0.00000000E+00  0.00000000E+00
 -5.20089646E-02 -2.72322332E-02  4.02667158E-03 -8.33090165E-03 -3.91706924E-02
 -5.20089646E-02 -2.72322332E-02  4.02667158E-03 -8.33090165E-03  3.91706924E-02
  8.82102418E-03  4.22353983E-02  1.16484305E-01  1.38525915E-02  4.38101867E-02
  1.08430229E-02  1.03520031E-01  4.00575912E-02  6.26308345E-02  3.79234362E-02
  1.18907453E-02  4.58075612E-02  8.13349241E-03 -6.56430994E-02  2.89859574E-02
 -1.23989806E-03 -9.90545194E-03  2.80694352E-02  3.03476818E-02  1.63271016E-02
  2.45040490E-03  5.86071607E-03  4.61896286E-03  4.51594660E-02  8.41203679E-02
  2.52571624E-02  2.03264986E-02  5.93137269E-02  6.78595310E-02 -2.04961754E-02
  3.59977651E-02 -3.92627593E-03 -3.08123921E-02  2.25130343E-02 -4.66791561E-02
  2.45040490E-03  5.86071607E-03  4.61896286E-03  4.51594660E-02 -8.41203679E-02
  2.52571624E-02  2.03264986E-02  5.93137269E-02 -6.78595310E-02 -2.04961754E-02
  3.59977651E-02 -3.92627593E-03 -3.08123921E-02 -2.25130343E-02  4.66791561E-02
  8.82102418E-03  4.22353983E-02  1.16484305E-01  1.38525915E-02 -4.38101867E-02
  1.08430229E-02  1.03520031E-01  4.00575912E-02 -6.26308345E-02  3.79234362E-02
  1.18907453E-02  4.58075612E-02  8.13349241E-03  6.56430994E-02 -2.89859574E-02
 -1.23989806E-03 -9.90545194E-03  2.80694352E-02  3.03476818E-02 -1.63271016E-02
 -2.11061980E-02 -7.50549999E-02 -8.28500994E-02  2.07057009E-01  0.00000000E+00
 -1.38179527E-03 -7.91547677E-02  1.57472342E-01  0.00000000E+00 -8.50783620E-02
 -3.56148064E-02 -4.43874509E-02  4.04454959E-02  0.00000000E+00  0.00000000E+00
  1.37721746E-01  1.10863532E-01 -4.49173361E-02 -4.68077394E-03  0.00000000E+00
  4.06392540E-03  2.22261484E-02 -9.02500614E-02  1.67624597E-01  0.00000000E+00
 -3.64182962E-03 -4.47951971E-02  1.34150899E-01  0.00000000E+00  6.18450107E-02
 -5.41001728E-02  4.44065058E-02  3.67813292E-02  0.00000000E+00  0.00000000E+00
 -1.81037186E-01 -1.22943907E-01  3.13880860E-02 -5.11829826E-02  0.00000000E+00
 -3.91966075E-03 -1.59665189E-02  1.19031448E-01 -1.44619504E-01  0.00000000E+00
  4.36957349E-03  8.74491148E-02 -9.40161958E-02  0.00000000E+00 -6.08176392E-03
 -4.08220249E-02  1.06033558E-02  9.73874910E-02  0.00000000E+00  0.00000000E+00
  5.95046882E-02  4.72488696E-02  1.44347562E-02 -2.62460754E-02  2.69379428E-02
  5.95046882E-02  4.72488696E-02  1.44347562E-02 -2.62460754E-02 -2.69379428E-02
 -1.25394198E-04  1.90727734E-03  1.09891276E-01  5.99735747E-02  5.77578774E-02
 -3.17764584E-03  1.14337247E-01  4.16806462E-02  6.78674573E-02 -1.67611404E-02
  2.70934205E-02 -5.06060705E-03 -1.43536612E-02 -2.33390359E-02  1.28986990E-02
 -2.86978523E-02 -1.87895218E-02  3.68283290E-02  2.05934337E-03  3.74536126E-02
  1.05712766E-02  4.52748603E-02  6.79848004E-02 -6.88149675E-02  5.33273412E-02
  1.42535189E-02  6.86419920E-02 -5.55155637E-02  6.67273126E-02  2.31178005E-02
  3.20805796E-02  4.59009882E-02 -2.61920165E-02 -2.67507202E-02  3.63216214E-03
  1.05712766E-02  4.52748603E-02  6.79848004E-02 -6.88149675E-02 -5.33273412E-02
  1.42535189E-02  6.86419920E-02 -5.55155637E-02 -6.67273126E-02  2.31178005E-02
  3.20805796E-02  4.59009882E-02 -2.61920165E-02  2.67507202E-02 -3.63216214E-03
 -1.25394198E-04  1.90727734E-03  1.09891276E-01  5.99735747E-02 -5.77578774E-02
 -3.17764584E-03  1.14337247E-01  4.16806462E-02 -6.78674573E-02 -1.67611404E-02
  2.70934205E-02 -5.06060705E-03 -1.43536612E-02  2.33390359E-02 -1.28986990E-02
 -2.86978523E-02 -1.87895218E-02  3.68283290E-02  2.05934337E-03 -3.74536126E-02
 -7.17364426E-03 -2.16223758E-02  2.23137528E-02 -3.86675319E-02  0.00000000E+00
 -1.48843741E-03  4.89741234E-02 -3.24170007E-02  0.00000000E+00  5.91811220E-03
 -5.43454583E-02  2.45319471E-03  7.35528862E-02  0.00000000E+00  0.00000000E+00
 -3.70343840E-02 -1.82047664E-02  5.47774103E-02  9.79325168E-03  0.00000000E+00
 -1.22614610E-02 -4.44044335E-02 -1.22289851E-01 -1.98196613E-01  0.00000000E+00
 -4.88632532E-03 -7.26922041E-02 -1.36554282E-01  0.00000000E+00 -5.67101708E-02
 -3.14252644E-02 -1.02672903E-02 -1.41793361E-01  0.00000000E+00  0.00000000E+00
  1.27730814E-01  8.62498670E-02 -4.05636386E-02  2.13896050E-02  0.00000000E+00
 -1.81481403E-02 -7.17587307E-02  2.02892403E-01  1.75985948E-01  0.00000000E+00
  4.64537509E-04  1.52842936E-01  1.37225947E-01  0.00000000E+00 -4.19200545E-02
 -9.69726710E-02 -2.08050800E-02 -4.84082861E-02  0.00000000E+00  0.00000000E+00
  9.52949091E-02  8.37394045E-02  3.88045193E-02  5.05872188E-02  2.88646406E-02
  9.52949091E-02  8.37394045E-02  3.88045193E-02  5.05872188E-02 -2.88646406E-02
  8.98094144E-03  2.36539574E-02 -7.96731097E-02  4.36483820E-02 -5.25427198E-02
 -6.31592880E-03 -5.36978418E-02  1.23865514E-02 -4.83021543E-02  9.57026332E-04
  1.34108076E-02  3.45627718E-02  6.16011154E-02  4.85221077E-02 -7.95084122E-02
  1.74654275E-03 -1.51823842E-02 -1.07678381E-02  1.13196190E-02 -3.23033084E-02
 -1.77606674E-02 -4.67214761E-02  1.63809648E-01 -6.91107588E-02 -7.67469515E-02
 -6.34699525E-02  1.16777066E-01 -6.89839727E-02 -4.40300402E-02 -2.84358649E-02
 -2.49419665E-02 -4.25953938E-02  4.84954111E-02 -1.37117190E-01  5.34003220E-02
 -1.77606674E-02 -4.67214761E-02  1.63809648E-01 -6.91107588E-02  7.67469515E-02
 -6.34699525E-02  1.16777066E-01 -6.89839727E-02  4.40300402E-02 -2.84358649E-02
 -2.49419665E-02 -4.25953938E-02  4.84954111E-02  1.37117190E-01 -5.34003220E-02
  8.98094144E-03  2.36539574E-02 -7.96731097E-02  4.36483820E-02  5.25427198E-02
 -6.31592880E-03 -5.36978418E-02  1.23865514E-02  4.83021543E-02  9.57026332E-04
  1.34108076E-02  3.45627718E-02  6.16011154E-02 -4.85221077E-02  7.95084122E-02
  1.74654275E-03 -1.51823842E-02 -1.07678381E-02  1.13196190E-02  3.23033084E-02
  1.39010303E-02  4.26847881E-02 -1.85774851E-01  4.71566136E-02  0.00000000E+00
 -1.73303902E-02 -8.19686070E-02  2.89904610E-02  0.00000000E+00  1.65645744E-02
  4.48899955E-02  2.90363697E-02  1.61075923E-01  0.00000000E+00  0.00000000E+00
  3.67306525E-02 -4.40050325E-03 -2.75556849E-02 -4.35869740E-02  0.00000000E+00
 -1.46514005E-02 -5.36196000E-02  1.33951337E-01 -4.35151846E-03  0.00000000E+00
 -7.92408910E-03  1.14197639E-01 -1.54488948E-03  0.00000000E+00 -2.18913308E-02
 -4.04694804E-02 -5.53085972E-02 -8.44927601E-02  0.00000000E+00  0.00000000E+00
  5.29707065E-02  3.95017344E-02  7.46599125E-02  2.77253627E-02  0.00000000E+00
 -1.47503251E-02 -5.62872644E-02  1.29763417E-01 -1.84202469E-01  0.00000000E+00
 -3.65692624E-03  9.94498486E-02 -1.61252430E-01  0.00000000E+00 -2.62341596E-02
 -6.98058631E-02 -2.79478423E-02 -1.67566214E-02  0.00000000E+00  0.00000000E+00
  5.69169379E-02  4.71236686E-02  3.56270098E-02 -7.95029144E-02  1.48328415E-02
  5.69169379E-02  4.71236686E-02  3.56270098E-02 -7.95029144E-02 -1.48328415E-02
  1.68820653E-02  4.16231304E-02 -5.79872101E-02  5.91465885E-02 -7.60738124E-02
  2.69878403E-02 -5.63041520E-02  4.32492123E-02 -2.52887966E-02  3.16754629E-02
  1.45160057E-02  4.09424709E-02 -6.97232563E-02  9.61440382E-02  2.69687697E-01
 -1.32226305E-01 -3.36761127E-02 -7.65605987E-02 -2.98083723E-02  6.51280137E-02
 -5.55731510E-03 -9.27648407E-03  4.57123912E-02  2.50249087E-02  2.13692721E-01
  3.26038726E-02  2.43861958E-02  3.55689242E-03  1.16197356E-01  1.09300845E-02
  3.03956280E-02 -5.83516506E-02  9.55756032E-02 -4.35759495E-02 -1.54452737E-01
 -5.55731510E-03 -9.27648407E-03  4.57123912E-02  2.50249087E-02 -2.13692721E-01
  3.26038726E-02  2.43861958E-02  3.55689242E-03 -1.16197356E-01  1.09300845E-02
  3.03956280E-02 -5.83516506E-02  9.55756032E-02  4.35759495E-02  1.54452737E-01
  1.68820653E-02  4.16231304E-02 -5.79872101E-02  5.91465885E-02  7.60738124E-02
  2.69878403E-02 -5.63041520E-02  4.32492123E-02  2.52887966E-02  3.16754629E-02
  1.45160057E-02  4.09424709E-02 -6.97232563E-02 -9.61440382E-02 -2.69687697E-01
 -1.32226305E-01 -3.36761127E-02 -7.65605987E-02 -2.98083723E-02 -6.51280137E-02
  1.22282748E-02  4.76823084E-02 -9.10690902E-02 -4.15933559E-02  0.00000000E+00
  1.13512313E-02 -7.19905532E-02 -1.56565448E-02  0.00000000E+00  3.85554593E-02
 -6.13319937E-03  7.20486703E-02 -1.21401094E-01  0.00000000E+00  0.00000000E+00
 -8.16194653E-02 -3.98966639E-02 -6.67839067E-02  3.97912725E-02  0.00000000E+00
 -1.13404101E-02 -2.28778369E-02  1.52496505E-02 -6.45313470E-02  0.00000000E+00
  1.36077360E-03  2.40217155E-02 -3.26748536E-02  0.00000000E+00  2.02506916E-02
 -3.89351420E-02 -2.60183137E-02  5.66870644E-02  0.00000000E+00  0.00000000E+00
  2.90866433E-02  2.78946692E-02  1.04649109E-02 -1.14282979E-02  0.00000000E+00
  1.56480600E-03  1.42021276E-02 -9.02115250E-03 -4.00906294E-02  0.00000000E+00
 -9.58475113E-04 -1.95084601E-03 -5.11949379E-02  0.00000000E+00  5.65616322E-03
  1.92304261E-02  8.03091357E-03 -8.61510179E-02  0.00000000E+00  0.00000000E+00
 -5.54890392E-03 -4.30101881E-03 -3.96247478E-03 -4.76027728E-02  1.87977345E-03
 -5.54890392E-03 -4.30101881E-03 -3.96247478E-03 -4.76027728E-02 -1.87977345E-03
 -8.87062525E-03 -4.45188879E-02 -2.70417612E-02 -3.28754185E-02  2.37578555E-02
  1.56663970E-02 -1.42606769E-02 -4.21333751E-02  7.43303920E-03 -3.33278190E-02
  1.27582132E-02 -7.75837165E-02 -8.55705729E-02  9.46481110E-02  1.25089049E-01
 -1.41689224E-02  3.82730946E-02 -1.98190664E-02 -8.32725525E-02  5.09507638E-02
  7.94385944E-03  3.85670478E-02  3.53289612E-02 -6.92374358E-02 -3.51693164E-02
 -1.38247508E-02 -9.56226926E-03 -7.68224115E-02  1.62338865E-02  4.86646063E-02
 -3.61124930E-02  7.25427444E-02  3.07456392E-02 -1.23422394E-01 -3.07538344E-02
  7.94385944E-03  3.85670478E-02  3.53289612E-02 -6.92374358E-02  3.51693164E-02
 -1.38247508E-02 -9.56226926E-03 -7.68224115E-02 -1.62338865E-02  4.86646063E-02
 -3.61124930E-02  7.25427444E-02  3.07456392E-02  1.23422394E-01  3.07538344E-02
 -8.87062525E-03 -4.45188879E-02 -2.70417612E-02 -3.28754185E-02 -2.37578555E-02
  1.56663970E-02 -1.42606769E-02 -4.21333751E-02 -7.43303920E-03 -3.33278190E-02
  1.27582132E-02 -7.75837165E-02 -8.55705729E-02 -9.46481110E-02 -1.25089049E-01
 -1.41689224E-02  3.82730946E-02 -1.98190664E-02 -8.32725525E-02 -5.09507638E-02
 -1.18249971E-02 -1.34718333E-02  5.57403969E-03  2.73272756E-02  0.00000000E+00
 -1.17419903E-02  9.52223323E-02 -1.50378214E-02  0.00000000E+00  3.55172719E-02
 -2.81144821E-02 -3.06782134E-02  3.45704178E-01  0.00000000E+00  0.00000000E+00
  5.87426747E-02  9.23331363E-03  1.82166522E-01 -9.90768726E-02  0.00000000E+00
  1.33958629E-02  3.18479112E-02  1.52368401E-02  3.21516998E-02  0.00000000E+00
  1.06589675E-02 -5.00801680E-02 -2.12810339E-02  0.00000000E+00 -1.72212963E-02
  4.57528230E-02  3.75169357E-02  3.09258213E-01  0.00000000E+00  0.00000000E+00
 -6.56854436E-02 -9.18464146E-03 -1.10267852E-01 -1.04445962E-01  0.00000000E+00
 -2.15934410E-03 -7.18594234E-03 -4.59885005E-03 -5.90006815E-02  0.00000000E+00
  8.16963628E-04 -3.24307205E-03  5.41460069E-02  0.00000000E+00 -1.85283162E-02
  1.30869628E-02 -9.56206801E-03  2.86874119E-01  0.00000000E+00  0.00000000E+00
 -4.61665948E-03  3.42108969E-04  1.35439110E-03  9.01422048E-02 -8.14143797E-03
 -4.61665948E-03  3.42108969E-04  1.35439110E-03  9.01422048E-02  8.14143797E-03
  1.13866204E-02  1.27006403E-02  6.65419745E-02 -2.29725131E-02 -1.10727819E-02
  1.41517121E-02  9.88404001E-02 -5.22768062E-02 -8.82194944E-03 -7.02698345E-02
  9.62719197E-02 -4.07014819E-03 -3.03090086E-02  2.82289696E-01 -7.25126892E-02
 -3.39876511E-02 -2.57840930E-03  1.61592941E-01 -1.36381517E-01  8.71846371E-03
  9.56035393E-03  2.27400382E-02  1.86819932E-02 -5.67577167E-02  2.79520144E-02
  9.90326431E-03  6.43238696E-02  7.92442069E-03  8.64374490E-03 -1.73509383E-02
  5.30295497E-02  1.13468770E-02 -3.96365051E-02  1.41202898E-01  1.29922818E-01
  9.56035393E-03  2.27400382E-02  1.86819932E-02 -5.67577167E-02 -2.79520144E-02
  9.90326431E-03  6.43238696E-02  7.92442069E-03 -8.64374490E-03 -1.73509383E-02
  5.30295497E-02  1.13468770E-02 -3.96365051E-02 -1.41202898E-01 -1.29922818E-01
  1.13866204E-02  1.27006403E-02  6.65419745E-02 -2.29725131E-02  1.10727819E-02
  1.41517121E-02  9.88404001E-02 -5.22768062E-02  8.82194944E-03 -7.02698345E-02
  9.62719197E-02 -4.07014819E-03 -3.03090086E-02 -2.82289696E-01  7.25126892E-02
 -3.39876511E-02 -2.57840930E-03  1.61592941E-01 -1.36381517E-01 -8.71846371E-03
 -7.36249814E-03 -3.32655113E-02  2.20610235E-02  4.49182696E-02  0.00000000E+00
  7.65350941E-03 -4.88134989E-02  2.35094254E-02  0.00000000E+00 -1.10867942E-01
  3.61627970E-02  1.67921715E-03 -1.05001838E-01  0.00000000E+00  0.00000000E+00
  5.05828742E-02  3.21315332E-02 -9.38216039E-02  2.64823017E-02  0.00000000E+00
 -3.10212077E-02 -1.21326962E-01  3.80585576E-02 -3.88891580E-02  0.00000000E+00
  1.82613772E-02 -2.42224468E-02 -6.38646787E-02  0.00000000E+00 -1.56691302E-01
 -6.61082006E-02 -3.98896863E-02  1.82406219E-01  0.00000000E+00  0.00000000E+00
  3.58494884E-02  8.06231994E-02 -5.21585492E-02 -1.71175570E-01  0.00000000E+00
  1.32373442E-02  3.93138000E-02 -3.58932688E-02 -8.16142624E-02  0.00000000E+00
 -4.08754298E-03 -2.98135263E-02 -5.89662655E-02  0.00000000E+00  2.42951955E-02
  9.74673401E-03  4.81128496E-02 -7.59822216E-02  0.00000000E+00  0.00000000E+00
 -1.73920957E-02 -1.86144117E-02 -3.85568234E-02 -6.95992582E-02  9.63876133E-03
 -1.73920957E-02 -1.86144117E-02 -3.85568234E-02 -6.95992582E-02 -9.63876133E-03
 -4.78249286E-03 -1.20089122E-02 -8.47398781E-02 -5.05062979E-02 -1.04275719E-01
  6.06181173E-03 -4.66407937E-02 -2.77465134E-02 -7.50118281E-02 -5.97125304E-03
  1.85441997E-02 -3.78645907E-02  2.63767753E-01  4.25617556E-02  4.44190256E-02
  5.11568285E-03 -1.70650325E-03 -1.12819203E-01 -6.05733105E-02 -1.38065329E-01
  2.48728923E-02  4.69061190E-02  8.70481001E-02  5.20669350E-02  1.76378527E-01
  4.49196652E-02  7.43710902E-02  6.31709546E-02  8.63240295E-02  2.95161917E-02
  4.26435896E-02  1.96684292E-02 -1.56392146E-01  5.83703484E-02  9.75508479E-02
  2.48728923E-02  4.69061190E-02  8.70481001E-02  5.20669350E-02 -1.76378527E-01
  4.49196652E-02  7.43710902E-02  6.31709546E-02 -8.63240295E-02  2.95161917E-02
  4.26435896E-02  1.96684292E-02 -1.56392146E-01 -5.83703484E-02 -9.75508479E-02
 -4.78249286E-03 -1.20089122E-02 -8.47398781E-02 -5.05062979E-02  1.04275719E-01
  6.06181173E-03 -4.66407937E-02 -2.77465134E-02  7.50118281E-02 -5.97125304E-03
  1.85441997E-02 -3.78645907E-02  2.63767753E-01 -4.25617556E-02 -4.44190256E-02
  5.11568285E-03 -1.70650325E-03 -1.12819203E-01 -6.05733105E-02  1.38065329E-01
 -3.12081255E-02 -1.05088900E-01  1.85878702E-02  8.91382718E-03  0.00000000E+00
  3.20534261E-02 -5.36314978E-03  7.74748733E-03  0.00000000E+00 -1.31836153E-01
 -7.88404033E-02 -1.34534887E-02  5.44575193E-02  0.00000000E+00  0.00000000E+00
  4.79191769E-02  6.89729588E-02  4.07608535E-02  9.25623610E-02  0.00000000E+00
  2.45010184E-03  5.01008185E-03  1.12265001E-01  1.16985244E-02  0.00000000E+00
 -5.87290370E-03 -2.20416653E-03  3.04676596E-02  0.00000000E+00 -3.89612411E-02
  9.79499361E-02 -5.09935257E-02 -9.37603789E-02  0.00000000E+00  0.00000000E+00
  5.84996948E-02 -6.61170566E-03 -5.98774764E-03  1.06215213E-01  0.00000000E+00
  5.02621245E-03 -6.50685309E-03 -6.07872655E-03  5.59852238E-02  0.00000000E+00
  1.03683972E-02 -3.23308476E-02  6.57077137E-02  0.00000000E+00 -9.67748511E-03
 -3.41362893E-02  2.39766853E-02  1.97167715E-01  0.00000000E+00  0.00000000E+00
  6.83681798E-03  5.81555892E-03 -2.49441595E-02  1.15128673E-01 -7.47403551E-03
  6.83681798E-03  5.81555892E-03 -2.49441595E-02  1.15128673E-01  7.47403551E-03
  8.87456289E-03  2.29538411E-02 -5.25753124E-02  7.71767978E-02  3.45199533E-02
 -6.65056119E-03 -6.66253187E-03  4.41911921E-02  4.99080458E-03  2.53246657E-03
  3.79454647E-03  4.01327749E-02 -1.08384541E-01  5.44012713E-02 -1.56609255E-01
 -1.20260725E-02 -3.06459484E-02  8.83017301E-02  6.47777638E-02  1.61737597E-02
 -1.92868786E-02 -4.06586781E-02  4.73426440E-02  1.15541889E-02  9.79335371E-03
 -1.13062799E-02  2.54526793E-02  1.95434597E-02 -7.37403516E-03 -5.19701644E-02
  4.50155387E-02 -7.33485769E-02  1.92715942E-01 -4.63060956E-02  3.56386388E-02
 -1.92868786E-02 -4.06586781E-02  4.73426440E-02  1.15541889E-02 -9.79335371E-03
 -1.13062799E-02  2.54526793E-02  1.95434597E-02  7.37403516E-03 -5.19701644E-02
  4.50155387E-02 -7.33485769E-02  1.92715942E-01  4.63060956E-02 -3.56386388E-02
  8.87456289E-03  2.29538411E-02 -5.25753124E-02  7.71767978E-02 -3.45199533E-02
 -6.65056119E-03 -6.66253187E-03  4.41911921E-02 -4.99080458E-03  2.53246657E-03
  3.79454647E-03  4.01327749E-02 -1.08384541E-01 -5.44012713E-02  1.56609255E-01
 -1.20260725E-02 -3.06459484E-02  8.83017301E-02  6.47777638E-02 -1.61737597E-02
 -5.85831152E-03 -3.57494306E-02 -2.23724830E-01  2.78478540E-02  0.00000000E+00
  8.59537562E-03 -5.69311808E-02  5.91331460E-02  0.00000000E+00  1.19544089E-02
 -1.06851096E-01  1.73970160E-02 -1.74176689E-01  0.00000000E+00  0.00000000E+00
 -3.61953085E-02  3.55554871E-02 -1.43570557E-01  1.95848915E-01  0.00000000E+00
  1.88010626E-02  6.52912057E-02  6.08784244E-02 -1.70509919E-02  0.00000000E+00
 -1.45238667E-02 -3.77997013E-02  1.88951666E-03  0.00000000E+00 -2.89015443E-02
  1.34422417E-01  3.28159226E-02  5.12305454E-02  0.00000000E+00  0.00000000E+00
  6.17851654E-03 -4.34857792E-02 -1.12468632E-01  9.26267711E-02  0.00000000E+00
  7.51502977E-03  4.30430729E-02  1.57129643E-02  1.38977371E-01  0.00000000E+00
 -1.61647439E-02  1.86995168E-04  1.04457518E-01  0.00000000E+00  4.58315456E-02
  2.09194550E-02  2.74495294E-02  3.08935697E-01  0.00000000E+00  0.00000000E+00
 -1.42494714E-02 -3.01962262E-02 -2.31604912E-02  2.09051509E-01  6.12463286E-02
 -1.42494714E-02 -3.01962262E-02 -2.31604912E-02  2.09051509E-01 -6.12463286E-02
 -3.87121163E-02 -6.60177854E-02 -2.67783042E-02 -3.19432110E-02 -6.37653536E-02
 -3.96522267E-03 -5.15423682E-02 -1.21697362E-02 -1.69137740E-02 -3.38366780E-02
 -2.95136538E-02 -6.33094353E-02 -1.11777303E-01 -2.03247291E-01 -8.14145540E-02
  5.81295617E-02  3.60863951E-02 -7.01397109E-02 -4.13730976E-03  1.23083027E-02
  1.88280153E-02  3.55953344E-02  2.89790664E-03 -3.37214193E-02  2.04735205E-01
  4.56504884E-02 -1.53053910E-02  1.98904151E-02  9.65870419E-02  6.94276230E-02
  3.42677695E-03 -2.44153143E-03  9.67507458E-02 -1.02762672E-01  3.43392476E-01
  1.88280153E-02  3.55953344E-02  2.89790664E-03 -3.37214193E-02 -2.04735205E-01
  4.56504884E-02 -1.53053910E-02  1.98904151E-02 -9.65870419E-02  6.94276230E-02
  3.42677695E-03 -2.44153143E-03  9.67507458E-02  1.02762672E-01 -3.43392476E-01
 -3.87121163E-02 -6.60177854E-02 -2.67783042E-02 -3.19432110E-02  6.37653536E-02
 -3.96522267E-03 -5.15423682E-02 -1.21697362E-02  1.69137740E-02 -3.38366780E-02
 -2.95136538E-02 -6.33094353E-02 -1.11777303E-01  2.03247291E-01  8.14145540E-02
  5.81295617E-02  3.60863951E-02 -7.01397109E-02 -4.13730976E-03 -1.23083027E-02
  7.67765655E-03  3.43308251E-02 -7.57819386E-03 -2.51614234E-02  0.00000000E+00
  1.18592353E-02 -4.65134036E-02 -2.04996428E-02  0.00000000E+00 -6.46542108E-02
  5.70117849E-02  8.12150913E-02  1.32491807E-02  0.00000000E+00  0.00000000E+00
 -2.43343274E-02 -2.42427066E-02 -5.26675198E-02 -3.85991900E-02  0.00000000E+00
  7.28541242E-03  2.49728011E-02 -1.54948659E-01 -3.80284674E-02  0.00000000E+00
 -6.05450815E-03 -4.09118996E-02 -3.13048220E-02  0.00000000E+00  5.78435046E-02
  9.42148532E-03 -1.33208386E-02  1.15395906E-01  0.00000000E+00  0.00000000E+00
 -3.01060325E-02 -3.14701212E-03 -1.07997644E-01 -7.76156679E-02  0.00000000E+00
  6.15997594E-03  3.32823089E-02  4.20723074E-02 -7.63314154E-02  0.00000000E+00
 -9.25700880E-03 -6.08857066E-03 -2.97289439E-02  0.00000000E+00  4.85017752E-02
 -4.84497441E-03  2.79094448E-02 -8.34940076E-02  0.00000000E+00  0.00000000E+00
 -6.86691035E-03 -2.53375524E-02 -1.87630609E-02 -7.58570262E-02  6.50705542E-02
 -6.86691035E-03 -2.53375524E-02 -1.87630609E-02 -7.58570262E-02 -6.50705542E-02
 -5.02747866E-03 -9.16037004E-04 -1.21143492E-02 -4.71026867E-02 -3.32444467E-02
  9.00977627E-03 -4.63848743E-03 -5.89083317E-03 -8.28893598E-03  8.63353491E-03
 -2.04069698E-02  1.31761062E-02 -5.65239954E-02  6.72342825E-02 -5.84341380E-02
  9.99759843E-03  9.01840033E-03  4.49064933E-02 -2.87949456E-02  7.13926839E-03
  1.81396439E-03  7.08262833E-03 -1.04832594E-02  5.29471418E-02  5.98546589E-02
  2.42721039E-02  5.77329657E-03  2.53890946E-02  2.39060474E-02  3.54010099E-02
 -7.66618503E-03 -1.22087280E-02  7.83932775E-02  7.86977642E-02  9.63769612E-02
  1.81396439E-03  7.08262833E-03 -1.04832594E-02  5.29471418E-02 -5.98546589E-02
  2.42721039E-02  5.77329657E-03  2.53890946E-02 -2.39060474E-02  3.54010099E-02
 -7.66618503E-03 -1.22087280E-02  7.83932775E-02 -7.86977642E-02 -9.63769612E-02
 -5.02747866E-03 -9.16037004E-04 -1.21143492E-02 -4.71026867E-02  3.32444467E-02
  9.00977627E-03 -4.63848743E-03 -5.89083317E-03  8.28893598E-03  8.63353491E-03
 -2.04069698E-02  1.31761062E-02 -5.65239954E-02 -6.72342825E-02  5.84341380E-02
  9.99759843E-03  9.01840033E-03  4.49064933E-02 -2.87949456E-02 -7.13926839E-03
  3.05837098E-02  3.63211364E-02  5.24098626E-02 -1.00848849E-01  0.00000000E+00
  3.05965352E-02  3.26582549E-02 -3.22992453E-02  0.00000000E+00  3.19033752E-02
 -7.71191703E-02  1.11559916E-01 -4.66193842E-02  0.00000000E+00  0.00000000E+00
 -1.09329375E-01 -1.56875704E-02  7.07043842E-02  6.18838025E-02  0.00000000E+00
  3.10552711E-02  4.51493100E-02  7.25601891E-02  1.08493391E-01  0.00000000E+00
  1.78296102E-02  4.17860338E-02  3.89928865E-02  0.00000000E+00  5.97985483E-02
 -4.57274692E-02  7.21839762E-02  4.72735751E-02  0.00000000E+00  0.00000000E+00
 -9.76968091E-02 -2.35242387E-02  1.00583211E-01 -7.24104919E-03  0.00000000E+00
 -7.26501631E-02 -1.65422608E-01 -1.12799856E-01  2.51445473E-04  0.00000000E+00
  5.27013586E-02  1.11483530E-01  1.15249840E-02  0.00000000E+00 -8.16239675E-02
  9.77035634E-03 -2.52602240E-01  3.10170563E-02  0.00000000E+00  0.00000000E+00
  1.10624386E-01  1.74436621E-01  2.91579741E-01  2.71831873E-02 -2.46561687E-01
  1.10624386E-01  1.74436621E-01  2.91579741E-01  2.71831873E-02  2.46561687E-01
  2.01673572E-02  6.47463703E-02  1.51606870E-02 -6.33901535E-02 -3.46528404E-02
 -1.61485415E-02  3.51194526E-02  2.74546495E-02 -1.38422974E-02 -9.07907556E-03
 -7.31410610E-03  1.50870101E-01 -6.69550064E-02  3.14230313E-03 -6.81808607E-02
 -7.36161269E-02 -8.30531914E-02  1.63102254E-01  1.20513895E-01 -4.03175080E-02
  1.38510227E-03  1.96372343E-02 -4.10245414E-03  1.09187851E-01  7.59114346E-02
  2.05167588E-02 -3.82295625E-02  6.02871831E-02  5.23750510E-02  1.81182138E-02
  7.24569790E-03  1.91840444E-02  1.15204406E-02 -1.64568159E-01  5.51324025E-02
  1.38510227E-03  1.96372343E-02 -4.10245414E-03  1.09187851E-01 -7.59114346E-02
  2.05167588E-02 -3.82295625E-02  6.02871831E-02 -5.23750510E-02  1.81182138E-02
  7.24569790E-03  1.91840444E-02  1.15204406E-02  1.64568159E-01 -5.51324025E-02
  2.01673572E-02  6.47463703E-02  1.51606870E-02 -6.33901535E-02  3.46528404E-02
 -1.61485415E-02  3.51194526E-02  2.74546495E-02  1.38422974E-02 -9.07907556E-03
 -7.31410610E-03  1.50870101E-01 -6.69550064E-02 -3.14230313E-03  6.81808607E-02
 -7.36161269E-02 -8.30531914E-02  1.63102254E-01  1.20513895E-01  4.03175080E-02
 -3.71057916E-02 -5.06587791E-02  6.35130605E-02 -1.05192168E-01  0.00000000E+00
  1.61889593E-02  7.44428954E-02  3.99839837E-02  0.00000000E+00  8.12149425E-02
 -1.47692335E-01 -2.37065974E-02  1.46206724E-01  0.00000000E+00  0.00000000E+00
  4.12405827E-02  8.17976909E-02  2.83641675E-01  1.56502261E-01  0.00000000E+00
 -3.84535695E-02 -6.16254000E-02  5.95095887E-02  2.67047001E-02  0.00000000E+00
  8.99273586E-03  7.59096395E-02 -3.59713906E-02  0.00000000E+00  7.36150189E-02
 -1.40847948E-01 -4.80697878E-02 -3.88315170E-02  0.00000000E+00  0.00000000E+00
  7.21150298E-02  7.71357972E-02  2.18889391E-01 -9.46826174E-02  0.00000000E+00
  2.83728729E-02  2.73855860E-02 -5.98190876E-02 -1.02935586E-02  0.00000000E+00
  6.55158119E-03 -5.96579617E-02  2.90449166E-03  0.00000000E+00 -1.47286437E-01
  7.07761871E-02  1.20973304E-01 -1.52197007E-02  0.00000000E+00  0.00000000E+00
 -4.62814319E-02 -2.99724871E-02 -1.78702903E-01 -1.10398029E-02 -7.87664923E-02
 -4.62814319E-02 -2.99724871E-02 -1.78702903E-01 -1.10398029E-02  7.87664923E-02
 -1.68896401E-02 -2.89651647E-02 -1.76780301E-02  7.16101518E-02  3.95828249E-03
 -2.13790382E-03 -1.62744703E-02 -4.17911943E-03  4.77523570E-04 -1.16519194E-02
  2.58071113E-02 -6.89684844E-02  2.60854868E-02 -1.80855068E-01  6.10446818E-02
  3.66362163E-02  3.07629722E-02 -1.59824672E-01  1.03049998E-02  4.24341579E-03
  1.49622329E-03  2.33508656E-03  6.34826344E-02 -1.08546477E-01 -1.08194368E-01
 -2.72898615E-02  7.07414896E-02 -5.15156217E-02 -3.58450775E-02 -5.31224940E-02
  2.56744252E-02  3.23878748E-02  3.38460696E-02  4.66224288E-02 -3.25539988E-02
  1.49622329E-03  2.33508656E-03  6.34826344E-02 -1.08546477E-01  1.08194368E-01
 -2.72898615E-02  7.07414896E-02 -5.15156217E-02  3.58450775E-02 -5.31224940E-02
  2.56744252E-02  3.23878748E-02  3.38460696E-02 -4.66224288E-02  3.25539988E-02
 -1.68896401E-02 -2.89651647E-02 -1.76780301E-02  7.16101518E-02 -3.95828249E-03
 -2.13790382E-03 -1.62744703E-02 -4.17911943E-03 -4.77523570E-04 -1.16519194E-02
  2.58071113E-02 -6.89684844E-02  2.60854868E-02  1.80855068E-01 -6.10446818E-02
  3.66362163E-02  3.07629722E-02 -1.59824672E-01  1.03049998E-02 -4.24341579E-03
 -3.99096428E-02 -8.48277254E-02 -6.47745366E-02 -7.48138011E-02  0.00000000E+00
  2.49884451E-02  2.01350706E-02  8.46684543E-02  0.00000000E+00 -2.60954294E-02
 -8.38912017E-02 -5.39298709E-02 -1.41104370E-01  0.00000000E+00  0.00000000E+00
  1.60085292E-01  1.70777735E-01 -2.34793821E-02  3.89925443E-01  0.00000000E+00
 -3.73059683E-02 -6.02262212E-02 -8.91796555E-02  8.07134454E-02  0.00000000E+00
  1.80900847E-02  2.93500971E-02 -7.61705411E-02  0.00000000E+00  2.83211491E-03
 -5.51273039E-02 -5.76210605E-02  1.23988579E-01  0.00000000E+00  0.00000000E+00
  1.37342985E-01  1.55046454E-01  4.35716220E-02 -3.57003815E-01  0.00000000E+00
 -2.78560892E-03 -6.03916319E-03 -1.00330964E-01 -1.37080011E-03  0.00000000E+00
  1.23480756E-02  1.66038249E-04  6.81823739E-04  0.00000000E+00 -4.47244344E-02
  3.97882684E-02 -4.01214384E-03  1.88473253E-04  0.00000000E+00  0.00000000E+00
  1.16311805E-02  3.39047067E-02  4.75621602E-03  3.48449902E-03 -1.06477135E-01
  1.16311805E-02  3.39047067E-02  4.75621602E-03  3.48449902E-03  1.06477135E-01
 -2.78547570E-02 -4.95914601E-02  6.72076264E-02  4.13661008E-02 -9.56969017E-02
  3.39615836E-02 -2.59282789E-02 -4.10900093E-02  5.51975150E-02 -6.00527227E-03
 -7.99924115E-02 -4.38125639E-03 -5.85869976E-02  1.08997477E-01  1.38218232E-02
  1.30974934E-01  1.52326722E-01 -6.64638594E-02 -2.13155811E-01  2.74692338E-01
 -2.03991022E-03 -6.29284317E-04  1.89541932E-02  8.35209198E-03 -4.94407230E-02
  1.94547160E-03  9.57790386E-03 -1.03972441E-02 -3.11173232E-03 -5.02680196E-03
 -2.30706200E-02  2.77339282E-02  3.64433720E-02 -2.17134313E-02  5.59603001E-02
 -2.03991022E-03 -6.29284317E-04  1.89541932E-02  8.35209198E-03  4.94407230E-02
  1.94547160E-03  9.57790386E-03 -1.03972441E-02  3.11173232E-03 -5.02680196E-03
 -2.30706200E-02  2.77339282E-02  3.64433720E-02  2.17134313E-02 -5.59603001E-02
 -2.78547570E-02 -4.95914601E-02  6.72076264E-02  4.13661008E-02  9.56969017E-02
  3.39615836E-02 -2.59282789E-02 -4.10900093E-02 -5.51975150E-02 -6.00527227E-03
 -7.99924115E-02 -4.38125639E-03 -5.85869976E-02 -1.08997477E-01 -1.38218232E-02
  1.30974934E-01  1.52326722E-01 -6.64638594E-02 -2.13155811E-01 -2.74692338E-01
 -3.10519592E-02 -5.54289335E-02 -2.66395157E-02 -7.82070027E-02  0.00000000E+00
  1.69798465E-02  1.90545378E-02  5.69410498E-02  0.00000000E+00 -4.10223767E-03
 -7.51896312E-02 -2.48409809E-02  4.28430145E-03  0.00000000E+00  0.00000000E+00
  1.08851229E-01  1.15551785E-01  8.68152767E-02  2.47117440E-01  0.00000000E+00
  2.90401154E-02  4.23059110E-02  2.11960145E-02 -3.56637513E-02  0.00000000E+00
 -7.13449224E-04 -9.02984386E-03  8.34287342E-02  0.00000000E+00  3.54197972E-02
 -2.35449521E-02  6.42167482E-02 -1.90391993E-01  0.00000000E+00  0.00000000E+00
 -1.28807461E-01 -1.10916302E-01  6.57324474E-02  2.77902385E-01  0.00000000E+00
  5.63771655E-03 -4.75193641E-03  2.37045504E-02  1.97005286E-02  0.00000000E+00
  3.15432658E-03 -3.35850394E-02 -1.13375621E-02  0.00000000E+00 -6.32277578E-02
 -4.05066961E-02  8.74501159E-02 -1.00589352E-01  0.00000000E+00  0.00000000E+00
  9.21030350E-03 -6.39400747E-03 -1.06163392E-01 -4.36571766E-02 -1.88449425E-02
  9.21030350E-03 -6.39400747E-03 -1.06163392E-01 -4.36571766E-02  1.88449425E-02
 -1.65925990E-02 -1.40615612E-02  4.32038753E-02  3.61700865E-02 -9.12019824E-02
  9.85512805E-03 -1.09100309E-02 -6.99175699E-03  3.17212462E-02 -3.42588433E-03
 -7.43627716E-02  5.90203391E-02 -1.53369543E-02 -2.28513170E-02  1.96273886E-03
  6.55343054E-02  6.98409078E-02 -5.85634839E-02 -4.55468701E-02  1.66149763E-01
 -1.17300302E-04 -8.31265671E-03  6.84428092E-03  3.83350914E-02 -2.48253477E-03
  6.32725980E-03  1.90250026E-02  6.07806816E-03 -2.39046900E-03  7.00109864E-03
 -1.79053687E-02 -8.19260098E-03  3.31661647E-02  1.28288124E-01  4.24917082E-02
 -1.17300302E-04 -8.31265671E-03  6.84428092E-03  3.83350914E-02  2.48253477E-03
  6.32725980E-03  1.90250026E-02  6.07806816E-03  2.39046900E-03  7.00109864E-03
 -1.79053687E-02 -8.19260098E-03  3.31661647E-02 -1.28288124E-01 -4.24917082E-02
 -1.65925990E-02 -1.40615612E-02  4.32038753E-02  3.61700865E-02  9.12019824E-02
  9.85512805E-03 -1.09100309E-02 -6.99175699E-03 -3.17212462E-02 -3.42588433E-03
 -7.43627716E-02  5.90203391E-02 -1.53369543E-02  2.28513170E-02 -1.96273886E-03
  6.55343054E-02  6.98409078E-02 -5.85634839E-02 -4.55468701E-02 -1.66149763E-01
  4.54741483E-02  4.32311308E-02 -4.16772095E-02  1.65058690E-01  0.00000000E+00
 -5.77230169E-03 -3.54326371E-02 -7.57928520E-02  0.00000000E+00 -3.44174617E-02
  2.66310737E-02  7.39251738E-02  1.95780879E-02  0.00000000E+00  0.00000000E+00
 -1.55940919E-01 -1.44114795E-01 -1.39441462E-01 -3.07455802E-01  0.00000000E+00
 -4.09205188E-02 -5.49905133E-02  5.84210972E-03  1.54431272E-01  0.00000000E+00
  1.61038908E-02  5.84506957E-02 -4.88373943E-02  0.00000000E+00  5.06666501E-02
 -1.20509318E-01 -2.57892452E-02 -1.01582866E-01  0.00000000E+00  0.00000000E+00
  1.39161158E-01  1.39145846E-01  3.11569883E-01 -2.31528873E-01  0.00000000E+00
  1.81618265E-03 -1.08986047E-02  1.59866478E-02  7.61021705E-02  0.00000000E+00
  8.23034973E-04 -3.04470848E-02  2.77554348E-02  0.00000000E+00 -8.79300460E-02
 -3.96353658E-02  9.94774403E-02  2.09858855E-01  0.00000000E+00  0.00000000E+00
  1.69594318E-02 -1.97991519E-03 -1.25364986E-01  1.57920790E-01 -3.77765976E-02
  1.69594318E-02 -1.97991519E-03 -1.25364986E-01  1.57920790E-01  3.77765976E-02
  3.60831575E-03  2.98453865E-03 -5.89812341E-02 -3.89120733E-02  4.70943905E-02
 -1.28159651E-02 -1.13071443E-02 -1.00059111E-03 -1.52630961E-02  1.29483509E-02
  1.52181564E-02 -2.57116477E-02 -3.62295191E-02 -5.50837167E-02  2.06535089E-02
 -3.55147155E-02 -4.40833962E-02 -1.84392385E-02  8.60495123E-02 -9.38012724E-02
  3.47980487E-03  8.68758992E-03  6.66957574E-02 -3.06431536E-02 -4.76084735E-02
 -2.19078337E-02  7.20382216E-02 -2.68992565E-02  3.13752185E-03  1.33563587E-02
 -2.32088495E-02  2.78071871E-02  1.48306384E-01  2.63870086E-01 -7.76628095E-03
  3.47980487E-03  8.68758992E-03  6.66957574E-02 -3.06431536E-02  4.76084735E-02
 -2.19078337E-02  7.20382216E-02 -2.68992565E-02 -3.13752185E-03  1.33563587E-02
 -2.32088495E-02  2.78071871E-02  1.48306384E-01 -2.63870086E-01  7.76628095E-03
  3.60831575E-03  2.98453865E-03 -5.89812341E-02 -3.89120733E-02 -4.70943905E-02
 -1.28159651E-02 -1.13071443E-02 -1.00059111E-03  1.52630961E-02  1.29483509E-02
  1.52181564E-02 -2.57116477E-02 -3.62295191E-02  5.50837167E-02 -2.06535089E-02
 -3.55147155E-02 -4.40833962E-02 -1.84392385E-02  8.60495123E-02  9.38012724E-02
  2.68180241E-02  3.86668969E-03 -3.20810391E-02  7.50672828E-02  0.00000000E+00
  9.39389815E-03  9.75429144E-03 -1.82488497E-02  0.00000000E+00 -3.57649729E-02
 -8.96081051E-02  1.18417814E-01  5.63674251E-02  0.00000000E+00  0.00000000E+00
 -6.08693843E-02 -3.37387577E-02  4.78132839E-02 -6.66609253E-02  0.00000000E+00
  1.95138369E-02  2.09186498E-02 -5.02298842E-02 -1.56178315E-01  0.00000000E+00
 -2.03399145E-02 -1.52652796E-02  1.67045004E-02  0.00000000E+00 -8.88620239E-03
  2.58496987E-02  1.47855176E-02  5.10436741E-02  0.00000000E+00  0.00000000E+00
 -9.51382418E-02 -9.14645249E-02 -1.93363230E-01  1.57622540E-01  0.00000000E+00
 -2.01575166E-02 -4.65973292E-02 -3.02938946E-02 -8.22484022E-02  0.00000000E+00
  7.28798127E-03 -2.24570727E-02 -9.63041347E-03  0.00000000E+00 -2.21701226E-01
 -9.70517011E-02  2.23449645E-01 -2.28717377E-02  0.00000000E+00  0.00000000E+00
  1.11020842E-01  5.08679959E-02 -2.43920764E-01 -6.28439333E-02 -2.15012234E-01
  1.11020842E-01  5.08679959E-02 -2.43920764E-01 -6.28439333E-02  2.15012234E-01
 -6.10815973E-06  8.71600144E-03 -3.15564036E-02 -3.55889455E-02 -6.64410682E-03
 -7.06354498E-03 -9.84557353E-03  6.56716054E-03  7.78392336E-03 -2.29161874E-03
 -5.47571772E-02  7.62573225E-02 -2.60960873E-02 -1.58801532E-02  3.98295953E-02
 -4.03621502E-03 -9.72158474E-03 -7.29679932E-03  9.99290740E-02  4.37595028E-02
  8.35444587E-03  1.55028726E-02  9.78899022E-02  2.12538584E-02 -3.85504686E-02
 -1.29461718E-02  8.98589727E-02 -2.15456345E-02  1.16770415E-02  3.15450814E-02
 -5.24537248E-02  5.12846096E-02  1.14476916E-01  3.31238129E-01  2.71505946E-02
  8.35444587E-03  1.55028726E-02  9.78899022E-02  2.12538584E-02  3.85504686E-02
 -1.29461718E-02  8.98589727E-02 -2.15456345E-02 -1.16770415E-02  3.15450814E-02
 -5.24537248E-02  5.12846096E-02  1.14476916E-01 -3.31238129E-01 -2.71505946E-02
 -6.10815973E-06  8.71600144E-03 -3.15564036E-02 -3.55889455E-02  6.64410682E-03
 -7.06354498E-03 -9.84557353E-03  6.56716054E-03 -7.78392336E-03 -2.29161874E-03
 -5.47571772E-02  7.62573225E-02 -2.60960873E-02  1.58801532E-02 -3.98295953E-02
 -4.03621502E-03 -9.72158474E-03 -7.29679932E-03  9.99290740E-02 -4.37595028E-02
  3.00901169E-02  8.31030529E-03  7.47810486E-02 -7.77403247E-02  0.00000000E+00
  2.33787092E-02  2.67651537E-02  7.88386655E-03  0.00000000E+00 -6.14548338E-03
 -1.29773703E-01  1.43201256E-01  9.68649587E-02  0.00000000E+00  0.00000000E+00
 -1.26011075E-02  3.12163445E-02  2.57891193E-01  8.80072618E-02  0.00000000E+00
 -4.94261679E-03  9.50447265E-03  5.13619521E-02  1.70961655E-02  0.00000000E+00
 -1.40286350E-02  2.53269713E-02 -1.93279312E-02  0.00000000E+00  7.07339008E-02
 -2.56855690E-02 -1.96591846E-02  2.00284152E-02  0.00000000E+00  0.00000000E+00
  6.12926949E-03  3.37031515E-03  8.57288307E-02  3.46260154E-03  0.00000000E+00
  1.15805824E-02  3.26617534E-02  1.70899749E-01 -7.53366932E-02  0.00000000E+00
 -2.87921808E-02  3.81795020E-03 -5.06863314E-03  0.00000000E+00  1.30768363E-01
  5.51289229E-02 -1.23728411E-01  2.10476753E-02  0.00000000E+00  0.00000000E+00
 -1.34794351E-01 -9.20762457E-02  1.01737489E-01 -3.18542704E-02  2.86105297E-01
 -1.34794351E-01 -9.20762457E-02  1.01737489E-01 -3.18542704E-02 -2.86105297E-01
  1.42902306E-02  1.58283372E-02 -5.81628518E-02  3.69502624E-02 -4.89530107E-02
  5.20217220E-03 -2.17839310E-03  3.66317448E-02  3.51766041E-02 -3.51107939E-02
 -1.79005648E-01  2.42404731E-01  3.26125657E-02  4.53642809E-02  4.24781966E-02
  7.69676943E-03  1.18714067E-02 -1.87682038E-02  2.53559102E-01  2.59654851E-01
  6.56113980E-03 -2.18206600E-02  2.02042586E-02  1.06013345E-01 -5.09698464E-02
  1.08960458E-02  8.37053624E-03  3.15281334E-02  1.99681844E-04 -6.59767005E-03
 -7.05470491E-02  2.29543926E-02 -1.75971642E-01  6.55100140E-03  7.71265366E-02
  6.56113980E-03 -2.18206600E-02  2.02042586E-02  1.06013345E-01  5.09698464E-02
  1.08960458E-02  8.37053624E-03  3.15281334E-02 -1.99681844E-04 -6.59767005E-03
 -7.05470491E-02  2.29543926E-02 -1.75971642E-01 -6.55100140E-03 -7.71265366E-02
  1.42902306E-02  1.58283372E-02 -5.81628518E-02  3.69502624E-02  4.89530107E-02
  5.20217220E-03 -2.17839310E-03  3.66317448E-02 -3.51766041E-02 -3.51107939E-02
 -1.79005648E-01  2.42404731E-01  3.26125657E-02 -4.53642809E-02 -4.24781966E-02
  7.69676943E-03  1.18714067E-02 -1.87682038E-02  2.53559102E-01 -2.59654851E-01
 -1.41321572E-02 -3.14935495E-02 -2.85487150E-03 -3.97742937E-02  0.00000000E+00
  3.17184656E-03 -2.83287561E-02 -1.41150626E-02  0.00000000E+00 -9.68199159E-02
  8.17978358E-02 -4.87171628E-02  4.59307408E-02  0.00000000E+00  0.00000000E+00
  4.75050751E-02  1.39178590E-02 -4.81329930E-02  1.32028398E-03  0.00000000E+00
 -5.04453992E-02 -3.55932592E-02 -3.18665122E-02 -8.99761983E-02  0.00000000E+00
 -1.06646721E-02 -2.65023277E-02 -2.56045383E-03  0.00000000E+00 -8.48864848E-02
  1.44670984E-01 -1.16089262E-01  1.09090593E-01  0.00000000E+00  0.00000000E+00
  8.77012952E-02  1.34569905E-02 -3.04511199E-01 -3.79742911E-02  0.00000000E+00
  5.43100534E-03 -1.34361136E-03 -1.03770614E-01 -5.31706692E-02  0.00000000E+00
  1.07728791E-02  3.28212670E-04  2.04866011E-03  0.00000000E+00  4.82574156E-02
 -4.48600282E-02 -5.56211785E-03  1.66173690E-02  0.00000000E+00  0.00000000E+00
  5.00279911E-02  3.92603856E-02  4.87443536E-02 -2.10434088E-02 -7.99115814E-02
  5.00279911E-02  3.92603856E-02  4.87443536E-02 -2.10434088E-02  7.99115814E-02
 -2.73243146E-02  9.75774787E-03  1.65417528E-02 -1.14304689E-01 -1.57705391E-02
 -2.40666761E-02  1.61408089E-02 -3.55679166E-02  1.22949095E-02 -1.59468668E-01
  9.52303022E-02  9.79699820E-02 -5.42084201E-02 -1.30354247E-01  1.78286621E-01
 -8.36030608E-03 -1.84397924E-02  9.96566939E-02  3.67228515E-02  1.22945393E-02
  5.39788620E-02  5.88030984E-02  5.94901315E-02 -1.36987200E-01 -6.00994364E-02
 -3.07727951E-02  6.30182204E-02 -3.37550150E-02  3.51004274E-02 -6.01807398E-02
 -1.32453129E-02  1.79126949E-01 -3.04777713E-02 -1.80414035E-02  8.58788449E-02
  5.39788620E-02  5.88030984E-02  5.94901315E-02 -1.36987200E-01  6.00994364E-02
 -3.07727951E-02  6.30182204E-02 -3.37550150E-02 -3.51004274E-02 -6.01807398E-02
 -1.32453129E-02  1.79126949E-01 -3.04777713E-02  1.80414035E-02 -8.58788449E-02
 -2.73243146E-02  9.75774787E-03  1.65417528E-02 -1.14304689E-01  1.57705391E-02
 -2.40666761E-02  1.61408089E-02 -3.55679166E-02 -1.22949095E-02 -1.59468668E-01
  9.52303022E-02  9.79699820E-02 -5.42084201E-02  1.30354247E-01 -1.78286621E-01
 -8.36030608E-03 -1.84397924E-02  9.96566939E-02  3.67228515E-02 -1.22945393E-02
 -7.31543621E-02 -3.07848410E-02  2.15111123E-02  5.07723175E-02  0.00000000E+00
 -2.50342546E-02  3.81909712E-03  1.13057434E-02  0.00000000E+00 -2.66435609E-02
  9.61786252E-02 -1.06204728E-01 -1.02271779E-01  0.00000000E+00  0.00000000E+00
  3.87261360E-02 -1.36003479E-02 -2.55166553E-01 -3.17260279E-02  0.00000000E+00
 -8.61228029E-02 -2.63262586E-02  1.70071648E-01 -1.51947236E-01  0.00000000E+00
 -4.23406104E-02  3.64955270E-02 -1.58086517E-02  0.00000000E+00  2.25753663E-01
 -9.10153796E-02 -1.59476045E-01  8.70027712E-02  0.00000000E+00  0.00000000E+00
 -9.59904528E-02 -7.24470204E-02  1.85710488E-01  2.92014927E-01  0.00000000E+00
  4.72325164E-02  4.28375530E-02 -6.85434251E-02  2.75288896E-02  0.00000000E+00
 -5.40600159E-03  4.16584690E-02  1.80631511E-03  0.00000000E+00 -3.13035964E-02
  1.66680843E-01 -5.76982757E-02  3.84016027E-02  0.00000000E+00  0.00000000E+00
 -4.78497151E-02 -8.69374834E-03  4.20226445E-02  8.61393051E-02 -4.30899870E-02
 -4.78497151E-02 -8.69374834E-03  4.20226445E-02  8.61393051E-02  4.30899870E-02
 -5.68603088E-02 -1.90936624E-03  3.31996190E-02  1.59737725E-01 -1.51525219E-01
 -2.61916982E-02  6.11106834E-03 -1.66702200E-02 -9.35909836E-04 -1.56203105E-01
  1.06520341E-01  7.34051143E-02  5.52600137E-02 -1.45225066E-01 -1.39368425E-01
  1.17338692E-01  3.58686098E-02  3.44253545E-02 -1.29906329E-01  7.10379898E-02
 -3.71814868E-02  1.04462759E-02  5.81575116E-02  2.28089538E-02  5.77811327E-02
 -8.53587326E-03  3.49280637E-02  4.63933191E-02 -5.36678616E-03 -1.08831888E-01
  2.01210739E-01 -5.07746621E-02 -5.05016564E-04  9.03772211E-03 -1.52171779E-01
 -3.71814868E-02  1.04462759E-02  5.81575116E-02  2.28089538E-02 -5.77811327E-02
 -8.53587326E-03  3.49280637E-02  4.63933191E-02  5.36678616E-03 -1.08831888E-01
  2.01210739E-01 -5.07746621E-02 -5.05016564E-04 -9.03772211E-03  1.52171779E-01
 -5.68603088E-02 -1.90936624E-03  3.31996190E-02  1.59737725E-01  1.51525219E-01
 -2.61916982E-02  6.11106834E-03 -1.66702200E-02  9.35909836E-04 -1.56203105E-01
  1.06520341E-01  7.34051143E-02  5.52600137E-02  1.45225066E-01  1.39368425E-01
  1.17338692E-01  3.58686098E-02  3.44253545E-02 -1.29906329E-01 -7.10379898E-02
  2.28879067E-03 -1.24931224E-03  1.07705987E-01  1.18631976E-01  0.00000000E+00
 -3.97219098E-03  1.54152171E-02  1.04692239E-02  0.00000000E+00  1.64945228E-01
 -1.65187389E-01 -6.05313329E-03 -3.49454665E-02  0.00000000E+00  0.00000000E+00
 -1.32541516E-01 -4.98197534E-02  2.30700698E-01 -1.51560474E-01  0.00000000E+00
 -1.01133055E-01 -3.00082206E-02  4.23256945E-02 -2.91745202E-02  0.00000000E+00
 -3.77428584E-02  4.82752282E-04 -1.70371887E-02  0.00000000E+00  6.61225658E-02
  1.08718411E-01 -2.00049847E-01  8.08679752E-02  0.00000000E+00  0.00000000E+00
  2.31798072E-02 -1.94834649E-02 -2.19543470E-01  2.88046396E-02  0.00000000E+00
  5.05529415E-02  3.98053918E-02 -3.82371865E-02 -9.97101678E-02  0.00000000E+00
 -8.08394034E-04  3.62261118E-02  5.34381438E-03  0.00000000E+00 -5.34639140E-02
  1.73694515E-01 -5.00504399E-02  2.43899264E-02  0.00000000E+00  0.00000000E+00
 -4.49220532E-02 -7.85789636E-03  3.09064826E-02 -6.52388777E-02 -4.10571061E-02
 -4.49220532E-02 -7.85789636E-03  3.09064826E-02 -6.52388777E-02  4.10571061E-02
  2.60185322E-02  2.73293444E-02 -1.42710337E-02  7.12355158E-02  4.59564851E-02
  1.36197826E-02  1.75996911E-02  4.99997016E-04  1.40339939E-02  1.10676637E-01
 -4.38770889E-02 -1.40277124E-02  8.65874564E-02  1.26964172E-01  4.00878581E-03
 -2.91457085E-02 -1.57559944E-03 -1.90150816E-01  1.03997325E-01  6.56670594E-03
  4.65152569E-02  2.74279082E-02  1.00750473E-01  6.64119746E-02 -7.18105736E-02
 -1.99082275E-02  5.38554593E-02  3.11213972E-02  4.42055539E-02 -1.90894176E-01
  8.40874966E-02  1.48923241E-01  1.32977750E-02 -7.54296665E-02  1.61810071E-01
  4.65152569E-02  2.74279082E-02  1.00750473E-01  6.64119746E-02  7.18105736E-02
 -1.99082275E-02  5.38554593E-02  3.11213972E-02 -4.42055539E-02 -1.90894176E-01
  8.40874966E-02  1.48923241E-01  1.32977750E-02  7.54296665E-02 -1.61810071E-01
  2.60185322E-02  2.73293444E-02 -1.42710337E-02  7.12355158E-02 -4.59564851E-02
  1.36197826E-02  1.75996911E-02  4.99997016E-04 -1.40339939E-02  1.10676637E-01
 -4.38770889E-02 -1.40277124E-02  8.65874564E-02 -1.26964172E-01 -4.00878581E-03
 -2.91457085E-02 -1.57559944E-03 -1.90150816E-01  1.03997325E-01 -6.56670594E-03
 -1.84131546E-01 -3.08047384E-02  1.43639830E-01  1.56409140E-01  0.00000000E+00
 -2.28773014E-02  1.93648697E-02  4.47988155E-02  0.00000000E+00  2.13101429E-01
 -1.17187646E-01 -1.02556620E-01 -1.55818374E-01  0.00000000E+00  0.00000000E+00
 -1.18453427E-01 -4.71149099E-02  9.62034671E-03 -1.40409159E-01  0.00000000E+00
  3.22799876E-01  6.97586658E-02  4.16110338E-02 -1.77797538E-02  0.00000000E+00
  3.15216641E-02  1.41458582E-02 -1.28042466E-02  0.00000000E+00 -1.99790866E-02
 -1.34153021E-01  1.98128051E-01  1.00025040E-01  0.00000000E+00  0.00000000E+00
 -1.14194845E-01 -1.13744120E-02 -4.76508339E-02 -8.29234176E-02  0.00000000E+00
 -2.91740735E-02  8.36599225E-03  9.79637346E-02  1.16281270E-01  0.00000000E+00
 -6.92574723E-03  4.13128450E-02  4.83113380E-03  0.00000000E+00 -1.41335211E-01
  2.10069650E-01 -4.16950806E-02 -1.13755259E-01  0.00000000E+00  0.00000000E+00
 -6.65034228E-02 -1.82859952E-02 -2.50705933E-02 -2.13528182E-02  9.21562881E-03
 -6.65034228E-02 -1.82859952E-02 -2.50705933E-02 -2.13528182E-02 -9.21562881E-03
 -1.49596374E-02  1.28318121E-02  1.41317798E-02  4.46054934E-02  2.71638539E-02
 -1.52054424E-03  7.17041947E-03 -4.05112005E-03  5.37713989E-03 -3.06392177E-02
  5.26719707E-02  1.16888715E-02  2.86561544E-02 -1.40742494E-02  4.43349307E-02
  3.67409486E-03  1.22775750E-03 -2.45054607E-02  3.70168627E-02  3.29927130E-02
 -1.10915461E-01 -1.92737700E-02 -3.65698271E-02 -4.73042808E-02 -3.48040454E-02
  3.22206809E-03 -1.96050552E-02  2.62920792E-02 -3.70281941E-02  5.87878822E-03
  5.41353336E-02 -6.58376172E-02 -1.79869065E-01 -3.83541074E-02  5.76174929E-02
 -1.10915461E-01 -1.92737700E-02 -3.65698271E-02 -4.73042808E-02  3.48040454E-02
  3.22206809E-03 -1.96050552E-02  2.62920792E-02  3.70281941E-02  5.87878822E-03
  5.41353336E-02 -6.58376172E-02 -1.79869065E-01  3.83541074E-02 -5.76174929E-02
 -1.49596374E-02  1.28318121E-02  1.41317798E-02  4.46054934E-02 -2.71638539E-02
 -1.52054424E-03  7.17041947E-03 -4.05112005E-03 -5.37713989E-03 -3.06392177E-02
  5.26719707E-02  1.16888715E-02  2.86561544E-02  1.40742494E-02 -4.43349307E-02
  3.67409486E-03  1.22775750E-03 -2.45054607E-02  3.70168627E-02 -3.29927130E-02
  7.08097573E-01  7.56781707E-02  3.35316777E-02 -6.87809713E-02  0.00000000E+00
  3.04224329E-02  8.09296312E-06  1.01802830E-02  0.00000000E+00 -2.97259598E-02
 -9.05566641E-02  6.30087538E-02 -3.65352668E-02  0.00000000E+00  0.00000000E+00
 -8.51942349E-02  2.21220347E-03 -3.32836409E-02  1.13676333E-01  0.00000000E+00
  1.47344300E-01  2.36729798E-02  9.48458905E-02 -6.84014119E-02  0.00000000E+00
  6.43240487E-03  1.81277587E-02 -1.86364050E-02  0.00000000E+00  8.17276100E-02
 -9.62551664E-02  1.90750387E-02  1.48906517E-01  0.00000000E+00  0.00000000E+00
 -8.30187565E-02 -1.33976943E-02  1.23595718E-02  1.58830765E-02  0.00000000E+00
 -3.90429505E-01 -4.13090675E-02  1.38119353E-01 -4.31001303E-02  0.00000000E+00
 -1.17864511E-02  1.20494706E-02  9.02414815E-04  0.00000000E+00 -8.87499700E-02
  9.10995694E-02  2.71828096E-02  4.05332564E-02  0.00000000E+00  0.00000000E+00
 -2.63699084E-03 -1.11983867E-02 -7.29892622E-02  2.84941852E-02  3.64262921E-02
 -2.63699084E-03 -1.11983867E-02 -7.29892622E-02  2.84941852E-02 -3.64262921E-02
  4.92042152E-01  3.57388775E-02  6.88351772E-02  3.84099187E-02  6.63895165E-02
  1.93066724E-02  1.19722609E-02 -2.47018868E-03  6.74544119E-03  4.67848197E-02
 -1.62155303E-02 -1.00508229E-01 -1.86718073E-02 -3.49137486E-03  2.49852017E-02
 -2.66315485E-02  8.00678010E-03 -1.10474502E-01 -1.60622698E-02  4.26326224E-03
 -5.40271470E-02 -1.28241481E-02 -1.49158027E-03  4.85632297E-02 -4.42337333E-02
  2.25087566E-03 -1.56430541E-03  2.69804068E-02 -1.22680339E-02 -3.08350329E-02
  3.15689002E-02 -1.33032665E-02 -1.62803156E-02 -1.52969443E-02  1.16854255E-01
 -5.40271470E-02 -1.28241481E-02 -1.49158027E-03  4.85632297E-02  4.42337333E-02
  2.25087566E-03 -1.56430541E-03  2.69804068E-02  1.22680339E-02 -3.08350329E-02
  3.15689002E-02 -1.33032665E-02 -1.62803156E-02  1.52969443E-02 -1.16854255E-01
  4.92042152E-01  3.57388775E-02  6.88351772E-02  3.84099187E-02 -6.63895165E-02
  1.93066724E-02  1.19722609E-02 -2.47018868E-03 -6.74544119E-03  4.67848197E-02
 -1.62155303E-02 -1.00508229E-01 -1.86718073E-02  3.49137486E-03 -2.49852017E-02
 -2.66315485E-02  8.00678010E-03 -1.10474502E-01 -1.60622698E-02 -4.26326224E-03
  1.99348852E-01  4.87674263E-03  5.38376732E-03  2.38213971E-02  0.00000000E+00
  8.12273572E-03 -5.69167552E-03  9.99862197E-03  0.00000000E+00  1.21669199E-02
 -6.12575472E-02 -1.10931020E-03 -5.99100871E-03  0.00000000E+00  0.00000000E+00
 -4.90480241E-02 -6.76810563E-03  3.48839911E-02 -1.08949869E-02  0.00000000E+00
 -4.58929986E-01 -3.26928880E-02  3.56444364E-02 -5.37963632E-02  0.00000000E+00
 -4.20835323E-03 -4.06950269E-03  2.01302107E-03  0.00000000E+00  2.61009156E-02
 -3.98870360E-03  4.30907330E-02  1.86847411E-02  0.00000000E+00  0.00000000E+00
 -6.62728298E-03 -9.43806696E-03 -4.46104896E-03  6.34740178E-02  0.00000000E+00
  3.35813977E-01  2.39105604E-02 -2.78620301E-03 -2.99828817E-02  0.00000000E+00
  1.09255231E-02  1.17009973E-02 -5.02646046E-04  0.00000000E+00 -5.31560946E-02
  4.88154249E-02 -4.41206834E-02  2.54448095E-02  0.00000000E+00  0.00000000E+00
 -3.08615878E-02  5.47925625E-04  2.14504555E-02  3.57507697E-03 -2.25569037E-02
 -3.08615878E-02  5.47925625E-04  2.14504555E-02  3.57507697E-03  2.25569037E-02
 -1.69889269E-01 -6.24025129E-03 -1.51499421E-02 -1.93374640E-03  1.14982648E-04
 -3.90726602E-03 -1.30395485E-03 -2.18606394E-03 -8.28158810E-04 -5.22046511E-04
  1.25911677E-02  2.42371575E-02  8.05688592E-03  1.06576322E-02  7.96452828E-03
  6.61134666E-04 -3.16849121E-03  1.49348356E-02  1.99281215E-02  4.54062231E-04
  4.30518851E-03 -1.38460766E-03 -7.99947294E-03 -2.43995639E-02  3.91391160E-03
  2.12033067E-04 -3.26774871E-03  6.09180012E-04 -4.68610456E-03  5.53682216E-03
 -1.56682691E-03 -8.06714319E-03 -1.86983494E-02 -3.48409964E-03 -1.00923058E-02
  4.30518851E-03 -1.38460766E-03 -7.99947294E-03 -2.43995639E-02 -3.91391160E-03
  2.12033067E-04 -3.26774871E-03  6.09180012E-04  4.68610456E-03  5.53682216E-03
 -1.56682691E-03 -8.06714319E-03 -1.86983494E-02  3.48409964E-03  1.00923058E-02
 -1.69889269E-01 -6.24025129E-03 -1.51499421E-02 -1.93374640E-03 -1.14982648E-04
 -3.90726602E-03 -1.30395485E-03 -2.18606394E-03  8.28158810E-04 -5.22046511E-04
  1.25911677E-02  2.42371575E-02  8.05688592E-03 -1.06576322E-02 -7.96452828E-03
  6.61134666E-04 -3.16849121E-03  1.49348356E-02  1.99281215E-02 -4.54062231E-04
  3.50482139E-01  4.51457784E-03 -3.73729743E-02  1.12528006E-02  0.00000000E+00
  1.16507496E-02  2.24926086E-03 -5.03359049E-03  0.00000000E+00 -4.50164161E-02
 -3.58856059E-02 -1.43001070E-02  2.22201493E-02  0.00000000E+00  0.00000000E+00
 -7.28261508E-04  6.36099491E-03 -1.87722130E-02  2.88715865E-02  0.00000000E+00
  3.61938265E-01  6.79324205E-03 -3.64986055E-02 -2.86855076E-02  0.00000000E+00
  1.10690306E-02  5.54340147E-03  1.24140286E-03  0.00000000E+00 -2.82677128E-02
 -5.32365900E-02 -1.17094199E-02 -9.67090971E-03  0.00000000E+00  0.00000000E+00
 -1.40275196E-02  3.30816174E-03  4.77164832E-03 -2.00184255E-02  0.00000000E+00
  8.15132510E-01  1.80009616E-02  1.20820808E-02  2.28168658E-03  0.00000000E+00
  2.53873775E-02 -3.59988381E-03  2.40422177E-05  0.00000000E+00 -7.38199027E-02
 -6.02256062E-02 -6.87020387E-02 -1.79062635E-03  0.00000000E+00  0.00000000E+00
 -2.14682037E-02  7.13833502E-03  2.74262515E-02  5.03616089E-03 -3.16614383E-02
 -2.14682037E-02  7.13833502E-03  2.74262515E-02  5.03616089E-03  3.16614383E-02
  1.59676962E-01 -1.20014134E-02 -1.34360754E-02 -1.35781204E-02 -2.90003826E-02
 -2.39616803E-04 -5.29622150E-03  3.11130691E-03 -9.56643784E-03 -4.02656427E-02
 -3.25546058E-02 -2.08524485E-03 -4.84106738E-03 -2.23695015E-02 -3.65492390E-02
  2.09038382E-02  5.02060844E-03  3.87611457E-02 -2.40161996E-02  1.43599084E-02
  6.46477598E-01  8.29012244E-03  5.15280512E-03 -1.29642014E-02  3.22136890E-02
  7.81402684E-03  1.67153655E-02 -2.26626663E-02 -2.17288598E-02 -6.52531409E-02
 -5.81801058E-02 -4.86525545E-02  3.32095366E-02 -2.16985891E-02 -7.01489232E-02
[truncated: 570,971 more chars]
