# Supplementary material for: Hyperpyramidalized alkenes with bond orders near 1.5 as synthetic building blocks
Source: Nat Chem. 2026 Jan 21;18(5):913–22. doi: 10.1038/s41557-025-02055-9 (PMC12859755; doi:10.1038/s41557-025-02055-9)
Supplement: Supplementary file 2 — Output files for reported computations. [file 41557_2025_2055_MOESM2_ESM.zip › Computation data/Quadricyclene 11/B3LYP-6-31Gdp/quadricyclene1.out]

 Entering Gaussian System, Link 0=/u/local/apps/gaussian/16_sse4/g16
 Initial command:
 /u/local/apps/gaussian/16_sse4/l1.exe "/work/8214247.1.pod_smp.q/Gau-30017.inp" -scrdir="/work/8214247.1.pod_smp.q/"
 Entering Link 1 = /u/local/apps/gaussian/16_sse4/l1.exe PID=     30018.
  
 Copyright (c) 1988,1990,1992,1993,1995,1998,2003,2009,2016,
            Gaussian, Inc.  All Rights Reserved.
  
 This is part of the Gaussian(R) 16 program.  It is based on
 the Gaussian(R) 09 system (copyright 2009, Gaussian, Inc.),
 the Gaussian(R) 03 system (copyright 2003, Gaussian, Inc.),
 the Gaussian(R) 98 system (copyright 1998, Gaussian, Inc.),
 the Gaussian(R) 94 system (copyright 1995, Gaussian, Inc.),
 the Gaussian 92(TM) system (copyright 1992, Gaussian, Inc.),
 the Gaussian 90(TM) system (copyright 1990, Gaussian, Inc.),
 the Gaussian 88(TM) system (copyright 1988, Gaussian, Inc.),
 the Gaussian 86(TM) system (copyright 1986, Carnegie Mellon
 University), and the Gaussian 82(TM) system (copyright 1983,
 Carnegie Mellon University). Gaussian is a federally registered
 trademark of Gaussian, Inc.
  
 This software contains proprietary and confidential information,
 including trade secrets, belonging to Gaussian, Inc.
  
 This software is provided under written license and may be
 used, copied, transmitted, or stored only in accord with that
 written license.
  
 The following legend is applicable only to US Government
 contracts under FAR:
  
                    RESTRICTED RIGHTS LEGEND
  
 Use, reproduction and disclosure by the US Government is
 subject to restrictions as set forth in subparagraphs (a)
 and (c) of the Commercial Computer Software - Restricted
 Rights clause in FAR 52.227-19.
  
 Gaussian, Inc.
 340 Quinnipiac St., Bldg. 40, Wallingford CT 06492
  
  
 ---------------------------------------------------------------
 Warning -- This program may not be used in any manner that
 competes with the business of Gaussian, Inc. or will provide
 assistance to any competitor of Gaussian, Inc.  The licensee
 of this program is prohibited from giving any competitor of
 Gaussian, Inc. access to this program.  By using this program,
 the user acknowledges that Gaussian, Inc. is engaged in the
 business of creating and licensing software in the field of
 computational chemistry and represents and warrants to the
 licensee that it is not a competitor of Gaussian, Inc. and that
 it will not use this program in any manner prohibited above.
 ---------------------------------------------------------------
  

 Cite this work as:
 Gaussian 16, Revision A.03,
 M. J. Frisch, G. W. Trucks, H. B. Schlegel, G. E. Scuseria, 
 M. A. Robb, J. R. Cheeseman, G. Scalmani, V. Barone, 
 G. A. Petersson, H. Nakatsuji, X. Li, M. Caricato, A. V. Marenich, 
 J. Bloino, B. G. Janesko, R. Gomperts, B. Mennucci, H. P. Hratchian, 
 J. V. Ortiz, A. F. Izmaylov, J. L. Sonnenberg, D. Williams-Young, 
 F. Ding, F. Lipparini, F. Egidi, J. Goings, B. Peng, A. Petrone, 
 T. Henderson, D. Ranasinghe, V. G. Zakrzewski, J. Gao, N. Rega, 
 G. Zheng, W. Liang, M. Hada, M. Ehara, K. Toyota, R. Fukuda, 
 J. Hasegawa, M. Ishida, T. Nakajima, Y. Honda, O. Kitao, H. Nakai, 
 T. Vreven, K. Throssell, J. A. Montgomery, Jr., J. E. Peralta, 
 F. Ogliaro, M. J. Bearpark, J. J. Heyd, E. N. Brothers, K. N. Kudin, 
 V. N. Staroverov, T. A. Keith, R. Kobayashi, J. Normand, 
 K. Raghavachari, A. P. Rendell, J. C. Burant, S. S. Iyengar, 
 J. Tomasi, M. Cossi, J. M. Millam, M. Klene, C. Adamo, R. Cammi, 
 J. W. Ochterski, R. L. Martin, K. Morokuma, O. Farkas, 
 J. B. Foresman, and D. J. Fox, Gaussian, Inc., Wallingford CT, 2016.
 
 ******************************************
 Gaussian 16:  ES64L-G16RevA.03 25-Dec-2016
                 9-Apr-2025 
 ******************************************
 %nproc=8
 Will use up to    8 processors via shared memory.
 %mem=16GB
 %chk=quadricyclene1.chk
 ---------------------------------------------------------
 # opt freq b3lyp/6-31g(d,p) pop=nboread geom=connectivity
 ---------------------------------------------------------
 1/18=20,19=15,26=3,38=1,57=2/1,3;
 2/9=110,12=2,17=6,18=5,40=1/2;
 3/5=1,6=6,7=101,11=2,25=1,30=1,71=1,74=-5/1,2,3;
 4//1;
 5/5=2,38=5/2;
 6/7=2,8=2,9=2,10=2,28=1,40=2/1,7;
 7//1,2,3,16;
 1/18=20,19=15,26=3/3(2);
 2/9=110/2;
 99//99;
 2/9=110/2;
 3/5=1,6=6,7=101,11=2,25=1,30=1,71=1,74=-5/1,2,3;
 4/5=5,16=3,69=1/1;
 5/5=2,38=5/2;
 7//1,2,3,16;
 1/18=20,19=15,26=3/3(-5);
 2/9=110/2;
 6/7=2,8=2,9=2,10=2,19=2,28=1,40=2/1,7;
 99/9=1/99;
 -----
 M0001
 -----
 Symbolic Z-matrix:
 Charge =  0 Multiplicity = 1
 C                     1.13394   0.7496    0.33152 
 H                     1.90985   1.4965    0.20278 
 C                    -0.01186   0.6772    1.34869 
 C                    -0.01186  -0.6772    1.34869 
 C                     1.13394  -0.7496    0.33152 
 H                     1.90985  -1.4965    0.20278 
 C                    -1.22973   0.        0.76737 
 H                    -2.19187   0.        1.26545 
 C                     0.46436   0.       -0.82306 
 H                     0.95588   0.       -1.79345 
 C                    -1.0643    0.       -0.74932 
 H                    -1.4991   -0.89059  -1.21649 
 H                    -1.4991    0.89059  -1.21649 
 

 GradGradGradGradGradGradGradGradGradGradGradGradGradGradGradGradGradGrad
 Berny optimization.
 Initialization pass.
                           ----------------------------
                           !    Initial Parameters    !
                           ! (Angstroms and Degrees)  !
 --------------------------                            --------------------------
 ! Name  Definition              Value          Derivative Info.                !
 --------------------------------------------------------------------------------
 ! R1    R(1,2)                  1.0846         estimate D2E/DX2                !
 ! R2    R(1,3)                  1.5339         estimate D2E/DX2                !
 ! R3    R(1,5)                  1.4992         estimate D2E/DX2                !
 ! R4    R(1,9)                  1.5308         estimate D2E/DX2                !
 ! R5    R(3,4)                  1.3544         estimate D2E/DX2                !
 ! R6    R(3,7)                  1.5099         estimate D2E/DX2                !
 ! R7    R(4,5)                  1.5339         estimate D2E/DX2                !
 ! R8    R(4,7)                  1.5099         estimate D2E/DX2                !
 ! R9    R(5,6)                  1.0846         estimate D2E/DX2                !
 ! R10   R(5,9)                  1.5308         estimate D2E/DX2                !
 ! R11   R(7,8)                  1.0834         estimate D2E/DX2                !
 ! R12   R(7,11)                 1.5257         estimate D2E/DX2                !
 ! R13   R(9,10)                 1.0878         estimate D2E/DX2                !
 ! R14   R(9,11)                 1.5304         estimate D2E/DX2                !
 ! R15   R(11,12)                1.0957         estimate D2E/DX2                !
 ! R16   R(11,13)                1.0957         estimate D2E/DX2                !
 ! A1    A(2,1,3)              130.2092         estimate D2E/DX2                !
 ! A2    A(2,1,5)              133.5202         estimate D2E/DX2                !
 ! A3    A(2,1,9)              124.0967         estimate D2E/DX2                !
 ! A4    A(3,1,5)               87.2945         estimate D2E/DX2                !
 ! A5    A(3,1,9)               98.6443         estimate D2E/DX2                !
 ! A6    A(1,3,4)               92.7055         estimate D2E/DX2                !
 ! A7    A(1,3,7)              111.6159         estimate D2E/DX2                !
 ! A8    A(3,4,5)               92.7055         estimate D2E/DX2                !
 ! A9    A(5,4,7)              111.6159         estimate D2E/DX2                !
 ! A10   A(1,5,4)               87.2945         estimate D2E/DX2                !
 ! A11   A(1,5,6)              133.5202         estimate D2E/DX2                !
 ! A12   A(4,5,6)              130.2092         estimate D2E/DX2                !
 ! A13   A(4,5,9)               98.6443         estimate D2E/DX2                !
 ! A14   A(6,5,9)              124.0967         estimate D2E/DX2                !
 ! A15   A(3,7,8)              122.6362         estimate D2E/DX2                !
 ! A16   A(3,7,11)             107.175          estimate D2E/DX2                !
 ! A17   A(4,7,8)              122.6362         estimate D2E/DX2                !
 ! A18   A(4,7,11)             107.175          estimate D2E/DX2                !
 ! A19   A(8,7,11)             123.5943         estimate D2E/DX2                !
 ! A20   A(1,9,10)             118.3722         estimate D2E/DX2                !
 ! A21   A(1,9,11)             113.6136         estimate D2E/DX2                !
 ! A22   A(5,9,10)             118.3722         estimate D2E/DX2                !
 ! A23   A(5,9,11)             113.6136         estimate D2E/DX2                !
 ! A24   A(10,9,11)            119.6248         estimate D2E/DX2                !
 ! A25   A(7,11,9)              98.9863         estimate D2E/DX2                !
 ! A26   A(7,11,12)            112.3861         estimate D2E/DX2                !
 ! A27   A(7,11,13)            112.3861         estimate D2E/DX2                !
 ! A28   A(9,11,12)            112.0757         estimate D2E/DX2                !
 ! A29   A(9,11,13)            112.0757         estimate D2E/DX2                !
 ! A30   A(12,11,13)           108.7495         estimate D2E/DX2                !
 ! D1    D(2,1,3,4)           -149.6262         estimate D2E/DX2                !
 ! D2    D(2,1,3,7)            148.0356         estimate D2E/DX2                !
 ! D3    D(5,1,3,4)              0.0            estimate D2E/DX2                !
 ! D4    D(5,1,3,7)            -62.3382         estimate D2E/DX2                !
 ! D5    D(9,1,3,4)             59.7982         estimate D2E/DX2                !
 ! D6    D(9,1,3,7)             -2.54           estimate D2E/DX2                !
 ! D7    D(2,1,5,4)            147.8236         estimate D2E/DX2                !
 ! D8    D(2,1,5,6)              0.0            estimate D2E/DX2                !
 ! D9    D(3,1,5,4)              0.0            estimate D2E/DX2                !
 ! D10   D(3,1,5,6)           -147.8236         estimate D2E/DX2                !
 ! D11   D(2,1,9,10)            17.3398         estimate D2E/DX2                !
 ! D12   D(2,1,9,11)          -130.79           estimate D2E/DX2                !
 ! D13   D(3,1,9,10)           170.3991         estimate D2E/DX2                !
 ! D14   D(3,1,9,11)            22.2692         estimate D2E/DX2                !
 ! D15   D(1,3,4,5)              0.0            estimate D2E/DX2                !
 ! D16   D(1,3,7,8)           -169.4198         estimate D2E/DX2                !
 ! D17   D(1,3,7,11)           -17.0881         estimate D2E/DX2                !
 ! D18   D(3,4,5,1)              0.0            estimate D2E/DX2                !
 ! D19   D(3,4,5,6)            149.6262         estimate D2E/DX2                !
 ! D20   D(3,4,5,9)            -59.7982         estimate D2E/DX2                !
 ! D21   D(7,4,5,1)             62.3382         estimate D2E/DX2                !
 ! D22   D(7,4,5,6)           -148.0356         estimate D2E/DX2                !
 ! D23   D(7,4,5,9)              2.54           estimate D2E/DX2                !
 ! D24   D(5,4,7,8)            169.4198         estimate D2E/DX2                !
 ! D25   D(5,4,7,11)            17.0881         estimate D2E/DX2                !
 ! D26   D(4,5,9,10)          -170.3991         estimate D2E/DX2                !
 ! D27   D(4,5,9,11)           -22.2692         estimate D2E/DX2                !
 ! D28   D(6,5,9,10)           -17.3398         estimate D2E/DX2                !
 ! D29   D(6,5,9,11)           130.79           estimate D2E/DX2                !
 ! D30   D(3,7,11,9)            27.9982         estimate D2E/DX2                !
 ! D31   D(3,7,11,12)          146.465          estimate D2E/DX2                !
 ! D32   D(3,7,11,13)          -90.4685         estimate D2E/DX2                !
 ! D33   D(4,7,11,9)           -27.9982         estimate D2E/DX2                !
 ! D34   D(4,7,11,12)           90.4685         estimate D2E/DX2                !
 ! D35   D(4,7,11,13)         -146.465          estimate D2E/DX2                !
 ! D36   D(8,7,11,9)           180.0            estimate D2E/DX2                !
 ! D37   D(8,7,11,12)          -61.5333         estimate D2E/DX2                !
 ! D38   D(8,7,11,13)           61.5333         estimate D2E/DX2                !
 ! D39   D(1,9,11,7)           -32.3055         estimate D2E/DX2                !
 ! D40   D(1,9,11,12)         -151.0051         estimate D2E/DX2                !
 ! D41   D(1,9,11,13)           86.3941         estimate D2E/DX2                !
 ! D42   D(5,9,11,7)            32.3055         estimate D2E/DX2                !
 ! D43   D(5,9,11,12)          -86.3941         estimate D2E/DX2                !
 ! D44   D(5,9,11,13)          151.0051         estimate D2E/DX2                !
 ! D45   D(10,9,11,7)          180.0            estimate D2E/DX2                !
 ! D46   D(10,9,11,12)          61.3004         estimate D2E/DX2                !
 ! D47   D(10,9,11,13)         -61.3004         estimate D2E/DX2                !
 --------------------------------------------------------------------------------
 Trust Radius=3.00D-01 FncErr=1.00D-07 GrdErr=1.00D-06 EigMax=2.50D+02 EigMin=1.00D-04
 Number of steps in this run=    100 maximum allowed number of steps=    100.
 GradGradGradGradGradGradGradGradGradGradGradGradGradGradGradGradGradGrad

                          Input orientation:                          
 ---------------------------------------------------------------------
 Center     Atomic      Atomic             Coordinates (Angstroms)
 Number     Number       Type             X           Y           Z
 ---------------------------------------------------------------------
      1          6           0        1.133945    0.749599    0.331516
      2          1           0        1.909847    1.496495    0.202785
      3          6           0       -0.011863    0.677195    1.348691
      4          6           0       -0.011863   -0.677195    1.348691
      5          6           0        1.133945   -0.749599    0.331516
      6          1           0        1.909847   -1.496495    0.202785
      7          6           0       -1.229725    0.000000    0.767365
      8          1           0       -2.191866    0.000000    1.265448
      9          6           0        0.464356    0.000000   -0.823057
     10          1           0        0.955878    0.000000   -1.793450
     11          6           0       -1.064304    0.000000   -0.749315
     12          1           0       -1.499098   -0.890594   -1.216486
     13          1           0       -1.499098    0.890594   -1.216486
 ---------------------------------------------------------------------
                    Distance matrix (angstroms):
                    1          2          3          4          5
     1  C    0.000000
     2  H    1.084643   0.000000
     3  C    1.533871   2.382713   0.000000
     4  C    2.093624   3.119455   1.354390   0.000000
     5  C    1.499198   2.379818   2.093624   1.533871   0.000000
     6  H    2.379818   2.992990   3.119455   2.382713   1.084643
     7  C    2.517697   3.523515   1.509875   1.509875   2.517697
     8  H    3.534848   4.493640   2.284281   2.284281   3.534848
     9  C    1.530780   2.319761   2.324191   2.324191   1.530780
    10  H    2.260329   2.671050   3.356809   3.356809   2.260329
    11  C    2.561717   3.462884   2.442920   2.442920   2.561717
    12  H    3.466909   4.396979   3.354097   2.972800   3.057631
    13  H    3.057631   3.741972   2.972800   3.354097   3.466909
                    6          7          8          9         10
     6  H    0.000000
     7  C    3.523515   0.000000
     8  H    4.493640   1.083421   0.000000
     9  C    2.319761   2.323651   3.378960   0.000000
    10  H    2.671050   3.366695   4.389208   1.087776   0.000000
    11  C    3.462884   1.525675   2.308824   1.530438   2.274061
    12  H    3.741972   2.191206   2.726368   2.191597   2.674500
    13  H    4.396979   2.191206   2.726368   2.191597   2.674500
                   11         12         13
    11  C    0.000000
    12  H    1.095651   0.000000
    13  H    1.095651   1.781187   0.000000
 Stoichiometry    C7H6
 Framework group  CS[SG(C3H2),X(C4H4)]
 Deg. of freedom    19
 Full point group                 CS      NOp   2
 Largest Abelian subgroup         CS      NOp   2
 Largest concise Abelian subgroup CS      NOp   2
                         Standard orientation:                         
 ---------------------------------------------------------------------
 Center     Atomic      Atomic             Coordinates (Angstroms)
 Number     Number       Type             X           Y           Z
 ---------------------------------------------------------------------
      1          6           0       -0.772996   -0.772348    0.749599
      2          1           0       -1.191834   -1.438058    1.496495
      3          6           0       -0.772996    0.759814    0.677195
      4          6           0       -0.772996    0.759814   -0.677195
      5          6           0       -0.772996   -0.772348   -0.749599
      6          1           0       -1.191834   -1.438058   -1.496495
      7          6           0        0.470258    1.284645   -0.000000
      8          1           0        0.736521    2.334839   -0.000000
      9          6           0        0.534964   -1.038104    0.000000
     10          1           0        0.934348   -2.049909    0.000000
     11          6           0        1.494668    0.154040   -0.000000
     12          1           0        2.132688    0.169049   -0.890594
     13          1           0        2.132688    0.169049    0.890594
 ---------------------------------------------------------------------
 Rotational constants (GHZ):           5.1597546           4.4624254           3.3694343
 Standard basis: 6-31G(d,p) (6D, 7F)
 There are    81 symmetry adapted cartesian basis functions of A'  symmetry.
 There are    54 symmetry adapted cartesian basis functions of A"  symmetry.
 There are    81 symmetry adapted basis functions of A'  symmetry.
 There are    54 symmetry adapted basis functions of A"  symmetry.
   135 basis functions,   238 primitive gaussians,   135 cartesian basis functions
    24 alpha electrons       24 beta electrons
       nuclear repulsion energy       276.5041811759 Hartrees.
 NAtoms=   13 NActive=   13 NUniq=    9 SFac= 2.09D+00 NAtFMM=   60 NAOKFM=F Big=F
 Integral buffers will be    131072 words long.
 Raffenetti 2 integral format.
 Two-electron integral symmetry is turned on.
 One-electron integrals computed using PRISM.
 NBasis=   135 RedAO= T EigKep=  1.17D-03  NBF=    81    54
 NBsUse=   135 1.00D-06 EigRej= -1.00D+00 NBFU=    81    54
 ExpMin= 1.61D-01 ExpMax= 3.05D+03 ExpMxC= 4.57D+02 IAcc=3 IRadAn=         5 AccDes= 0.00D+00
 Harris functional with IExCor=  402 and IRadAn=       5 diagonalized for initial guess.
 HarFok:  IExCor=  402 AccDes= 0.00D+00 IRadAn=         5 IDoV= 1 UseB2=F ITyADJ=14
 ICtDFT=  3500011 ScaDFX=  1.000000  1.000000  1.000000  1.000000
 FoFCou: FMM=F IPFlag=           0 FMFlag=      100000 FMFlg1=           0
         NFxFlg=           0 DoJE=T BraDBF=F KetDBF=T FulRan=T
         wScrn=  0.000000 ICntrl=       500 IOpCl=  0 I1Cent=   200000004 NGrid=           0
         NMat0=    1 NMatS0=      1 NMatT0=    0 NMatD0=    1 NMtDS0=    0 NMtDT0=    0
 Petite list used in FoFCou.
 Initial guess orbital symmetries:
       Occupied  (A') (A') (A') (A") (A') (A') (A") (A') (A') (A')
                 (A") (A') (A') (A') (A") (A') (A') (A") (A') (A')
                 (A") (A') (A") (A')
       Virtual   (A") (A") (A') (A') (A") (A') (A') (A") (A') (A')
                 (A") (A") (A') (A') (A") (A') (A") (A') (A') (A')
                 (A') (A') (A") (A") (A') (A') (A") (A') (A") (A")
                 (A") (A') (A") (A') (A") (A') (A') (A") (A') (A")
                 (A') (A') (A') (A') (A") (A') (A') (A") (A") (A')
                 (A') (A") (A') (A') (A") (A') (A') (A") (A') (A")
                 (A') (A') (A") (A') (A") (A') (A") (A') (A") (A')
                 (A") (A") (A') (A') (A") (A') (A') (A") (A') (A')
                 (A") (A') (A") (A") (A') (A') (A") (A') (A") (A')
                 (A") (A') (A") (A") (A') (A") (A") (A') (A') (A')
                 (A') (A") (A') (A") (A') (A') (A") (A') (A') (A')
                 (A")
 The electronic state of the initial guess is 1-A'.
 Keep R1 ints in memory in symmetry-blocked form, NReq=63281149.
 Requested convergence on RMS density matrix=1.00D-08 within 128 cycles.
 Requested convergence on MAX density matrix=1.00D-06.
 Requested convergence on             energy=1.00D-06.
 No special actions if energy rises.
 Integral accuracy reduced to 1.0D-05 until final iterations.
 Initial convergence to 1.0D-05 achieved.  Increase integral accuracy.
 SCF Done:  E(RB3LYP) =  -270.121515367     A.U. after   13 cycles
            NFock= 13  Conv=0.49D-08     -V/T= 2.0091

 **********************************************************************

            Population analysis using the SCF density.

 **********************************************************************

 Orbital symmetries:
       Occupied  (A') (A') (A') (A") (A') (A') (A") (A') (A') (A')
                 (A") (A') (A') (A') (A") (A') (A') (A") (A') (A')
                 (A") (A') (A") (A')
       Virtual   (A") (A") (A') (A') (A') (A") (A') (A') (A") (A')
                 (A") (A") (A') (A') (A") (A') (A") (A') (A') (A')
                 (A') (A") (A') (A") (A') (A') (A") (A') (A") (A")
                 (A") (A') (A") (A') (A') (A") (A') (A') (A") (A")
                 (A') (A') (A') (A') (A") (A') (A') (A") (A") (A')
                 (A') (A") (A') (A') (A") (A') (A') (A") (A') (A")
                 (A') (A') (A") (A') (A") (A") (A') (A') (A") (A')
                 (A") (A') (A") (A") (A') (A') (A') (A") (A') (A')
                 (A") (A') (A") (A") (A') (A') (A") (A') (A") (A')
                 (A") (A') (A") (A") (A') (A") (A") (A') (A') (A')
                 (A') (A') (A") (A") (A') (A') (A") (A') (A') (A')
                 (A")
 The electronic state is 1-A'.
 Alpha  occ. eigenvalues --  -10.21855 -10.21717 -10.21363 -10.21337 -10.19646
 Alpha  occ. eigenvalues --  -10.19073 -10.18992  -0.96929  -0.80105  -0.74766
 Alpha  occ. eigenvalues --   -0.62136  -0.58353  -0.56800  -0.51610  -0.46615
 Alpha  occ. eigenvalues --   -0.45606  -0.42440  -0.41628  -0.36919  -0.32849
 Alpha  occ. eigenvalues --   -0.30643  -0.27965  -0.27572  -0.22412
 Alpha virt. eigenvalues --   -0.06562   0.09772   0.10513   0.12633   0.13406
 Alpha virt. eigenvalues --    0.14658   0.15635   0.16180   0.18481   0.19059
 Alpha virt. eigenvalues --    0.19938   0.23037   0.24790   0.25206   0.32014
 Alpha virt. eigenvalues --    0.35667   0.36017   0.47632   0.50115   0.53074
 Alpha virt. eigenvalues --    0.54562   0.55335   0.56638   0.58275   0.58766
 Alpha virt. eigenvalues --    0.60466   0.62148   0.63806   0.69089   0.69988
 Alpha virt. eigenvalues --    0.71716   0.72605   0.75945   0.77286   0.79913
 Alpha virt. eigenvalues --    0.80045   0.80674   0.82602   0.84559   0.88191
 Alpha virt. eigenvalues --    0.88428   0.91390   0.97363   1.08882   1.11401
 Alpha virt. eigenvalues --    1.20250   1.23779   1.25955   1.36998   1.43042
 Alpha virt. eigenvalues --    1.44599   1.51947   1.52647   1.61129   1.62332
 Alpha virt. eigenvalues --    1.63122   1.70209   1.73930   1.77568   1.82035
 Alpha virt. eigenvalues --    1.84256   1.88457   1.89615   1.91626   1.93023
 Alpha virt. eigenvalues --    1.99580   2.00215   2.02080   2.07761   2.17569
 Alpha virt. eigenvalues --    2.19585   2.26991   2.27627   2.29570   2.29679
 Alpha virt. eigenvalues --    2.33556   2.36531   2.36807   2.41295   2.41615
 Alpha virt. eigenvalues --    2.42763   2.46652   2.49278   2.50863   2.52638
 Alpha virt. eigenvalues --    2.54101   2.56828   2.62515   2.65371   2.70264
 Alpha virt. eigenvalues --    2.70969   2.76314   2.78474   2.87151   2.92022
 Alpha virt. eigenvalues --    2.93977   3.00910   3.01930   3.21699   3.26950
 Alpha virt. eigenvalues --    3.43533   3.45459   3.45722   3.59509   4.26155
 Alpha virt. eigenvalues --    4.38804   4.40391   4.46463   4.72291   4.73758
 Alpha virt. eigenvalues --    4.81775
          Condensed to atoms (all electrons):
               1          2          3          4          5          6
     1  C    5.046247   0.361210   0.409213  -0.163131   0.294077  -0.029968
     2  H    0.361210   0.622115  -0.031643   0.014490  -0.029968  -0.001125
     3  C    0.409213  -0.031643   5.192205   0.418051  -0.163131   0.014490
     4  C   -0.163131   0.014490   0.418051   5.192205   0.409213  -0.031643
     5  C    0.294077  -0.029968  -0.163131   0.409213   5.046247   0.361210
     6  H   -0.029968  -0.001125   0.014490  -0.031643   0.361210   0.622115
     7  C   -0.028329  -0.000034   0.264582   0.264582  -0.028329  -0.000034
     8  H    0.002507   0.000050  -0.022352  -0.022352   0.002507   0.000050
     9  C    0.263082  -0.024101  -0.023409  -0.023409   0.263082  -0.024101
    10  H   -0.024847  -0.002227   0.005730   0.005730  -0.024847  -0.002227
    11  C   -0.041981   0.000038  -0.069074  -0.069074  -0.041981   0.000038
    12  H    0.005174  -0.000070   0.005217  -0.003120  -0.002881   0.000147
    13  H   -0.002881   0.000147  -0.003120   0.005217   0.005174  -0.000070
               7          8          9         10         11         12
     1  C   -0.028329   0.002507   0.263082  -0.024847  -0.041981   0.005174
     2  H   -0.000034   0.000050  -0.024101  -0.002227   0.000038  -0.000070
     3  C    0.264582  -0.022352  -0.023409   0.005730  -0.069074   0.005217
     4  C    0.264582  -0.022352  -0.023409   0.005730  -0.069074  -0.003120
     5  C   -0.028329   0.002507   0.263082  -0.024847  -0.041981  -0.002881
     6  H   -0.000034   0.000050  -0.024101  -0.002227   0.000038   0.000147
     7  C    5.060248   0.365735  -0.038122   0.004728   0.352937  -0.030935
     8  H    0.365735   0.596352   0.004916  -0.000126  -0.037392  -0.000441
     9  C   -0.038122   0.004916   5.091368   0.359660   0.371125  -0.036783
    10  H    0.004728  -0.000126   0.359660   0.609438  -0.032559  -0.000048
    11  C    0.352937  -0.037392   0.371125  -0.032559   4.962099   0.374236
    12  H   -0.030935  -0.000441  -0.036783  -0.000048   0.374236   0.614975
    13  H   -0.030935  -0.000441  -0.036783  -0.000048   0.374236  -0.037805
              13
     1  C   -0.002881
     2  H    0.000147
     3  C   -0.003120
     4  C    0.005217
     5  C    0.005174
     6  H   -0.000070
     7  C   -0.030935
     8  H   -0.000441
     9  C   -0.036783
    10  H   -0.000048
    11  C    0.374236
    12  H   -0.037805
    13  H    0.614975
 Mulliken charges:
               1
     1  C   -0.090372
     2  H    0.091117
     3  C    0.003242
     4  C    0.003242
     5  C   -0.090372
     6  H    0.091117
     7  C   -0.156095
     8  H    0.110986
     9  C   -0.146525
    10  H    0.101642
    11  C   -0.142648
    12  H    0.112334
    13  H    0.112334
 Sum of Mulliken charges =  -0.00000
 Mulliken charges with hydrogens summed into heavy atoms:
               1
     1  C    0.000745
     3  C    0.003242
     4  C    0.003242
     5  C    0.000745
     7  C   -0.045110
     9  C   -0.044883
    11  C    0.082021
 Electronic spatial extent (au):  <R**2>=            471.5185
 Charge=             -0.0000 electrons
 Dipole moment (field-independent basis, Debye):
    X=              1.3375    Y=             -1.5593    Z=             -0.0000  Tot=              2.0543
 Quadrupole moment (field-independent basis, Debye-Ang):
   XX=            -40.3312   YY=            -38.4082   ZZ=            -42.0253
   XY=              2.1958   XZ=              0.0000   YZ=             -0.0000
 Traceless Quadrupole moment (field-independent basis, Debye-Ang):
   XX=             -0.0763   YY=              1.8467   ZZ=             -1.7704
   XY=              2.1958   XZ=              0.0000   YZ=             -0.0000
 Octapole moment (field-independent basis, Debye-Ang**2):
  XXX=              6.2272  YYY=             -3.4891  ZZZ=              0.0000  XYY=              3.1477
  XXY=             -2.5655  XXZ=             -0.0000  XZZ=              0.8046  YZZ=             -5.6021
  YYZ=             -0.0000  XYZ=              0.0000
 Hexadecapole moment (field-independent basis, Debye-Ang**3):
 XXXX=           -261.5352 YYYY=           -240.6279 ZZZZ=           -135.2387 XXXY=             -9.8584
 XXXZ=              0.0000 YYYX=             -6.9113 YYYZ=             -0.0000 ZZZX=              0.0000
 ZZZY=             -0.0000 XXYY=            -85.7500 XXZZ=            -61.9940 YYZZ=            -67.0981
 XXYZ=              0.0000 YYXZ=              0.0000 ZZXY=              1.6982
 N-N= 2.765041811759D+02 E-N=-1.177972206035D+03  KE= 2.676877328421D+02
 Symmetry A'   KE= 1.910837659788D+02
 Symmetry A"   KE= 7.660396686333D+01
 ******************************Gaussian NBO Version 3.1******************************
             N A T U R A L   A T O M I C   O R B I T A L   A N D
          N A T U R A L   B O N D   O R B I T A L   A N A L Y S I S
 ******************************Gaussian NBO Version 3.1******************************

       /RESON  / : Allow strongly delocalized NBO set
       /BNDIDX / : Print bond indices based on the NAO density matrix

 Analyzing the SCF density

 Job title: M0001                                                           

 Storage needed:     55330 in NPA,     73489 in NBO (2147482673 available)
 GSVD:  LWork=       10545 too small for GESVD, short by        4275 words or        4275 for optimal perf.


 NATURAL POPULATIONS:  Natural atomic orbital occupancies 
                                                          
   NAO  Atom  No  lang   Type(AO)    Occupancy      Energy
 ----------------------------------------------------------
     1    C    1  S      Cor( 1S)     1.99904     -10.07834
     2    C    1  S      Val( 2S)     0.99485      -0.22280
     3    C    1  S      Ryd( 3S)     0.00159       1.36479
     4    C    1  S      Ryd( 4S)     0.00005       4.38032
     5    C    1  px     Val( 2p)     1.10658      -0.09696
     6    C    1  px     Ryd( 3p)     0.00341       0.68904
     7    C    1  py     Val( 2p)     1.07486      -0.08434
     8    C    1  py     Ryd( 3p)     0.00538       0.81974
     9    C    1  pz     Val( 2p)     1.07458      -0.08554
    10    C    1  pz     Ryd( 3p)     0.00671       0.81301
    11    C    1  dxy    Ryd( 3d)     0.00044       2.07575
    12    C    1  dxz    Ryd( 3d)     0.00111       2.22123
    13    C    1  dyz    Ryd( 3d)     0.00187       2.26858
    14    C    1  dx2y2  Ryd( 3d)     0.00094       2.25251
    15    C    1  dz2    Ryd( 3d)     0.00120       2.34904

    16    H    2  S      Val( 1S)     0.74169       0.10878
    17    H    2  S      Ryd( 2S)     0.00138       0.55069
    18    H    2  px     Ryd( 2p)     0.00020       2.44836
    19    H    2  py     Ryd( 2p)     0.00020       2.64286
    20    H    2  pz     Ryd( 2p)     0.00024       2.69130

    21    C    3  S      Cor( 1S)     1.99824     -10.04406
    22    C    3  S      Val( 2S)     1.08044      -0.21511
    23    C    3  S      Ryd( 3S)     0.00091       1.52951
    24    C    3  S      Ryd( 4S)     0.00001       4.32986
    25    C    3  px     Val( 2p)     0.88365      -0.05324
    26    C    3  px     Ryd( 3p)     0.00340       0.65615
    27    C    3  py     Val( 2p)     0.90248      -0.03122
    28    C    3  py     Ryd( 3p)     0.00413       0.67687
    29    C    3  pz     Val( 2p)     1.11943      -0.07138
    30    C    3  pz     Ryd( 3p)     0.00344       0.61815
    31    C    3  dxy    Ryd( 3d)     0.00070       2.04790
    32    C    3  dxz    Ryd( 3d)     0.00214       2.14706
    33    C    3  dyz    Ryd( 3d)     0.00176       2.09827
    34    C    3  dx2y2  Ryd( 3d)     0.00098       2.23616
    35    C    3  dz2    Ryd( 3d)     0.00158       2.45884

    36    C    4  S      Cor( 1S)     1.99824     -10.04406
    37    C    4  S      Val( 2S)     1.08044      -0.21511
    38    C    4  S      Ryd( 3S)     0.00091       1.52951
    39    C    4  S      Ryd( 4S)     0.00001       4.32986
    40    C    4  px     Val( 2p)     0.88365      -0.05324
    41    C    4  px     Ryd( 3p)     0.00340       0.65615
    42    C    4  py     Val( 2p)     0.90248      -0.03122
    43    C    4  py     Ryd( 3p)     0.00413       0.67687
    44    C    4  pz     Val( 2p)     1.11943      -0.07138
    45    C    4  pz     Ryd( 3p)     0.00344       0.61815
    46    C    4  dxy    Ryd( 3d)     0.00070       2.04790
    47    C    4  dxz    Ryd( 3d)     0.00214       2.14706
    48    C    4  dyz    Ryd( 3d)     0.00176       2.09827
    49    C    4  dx2y2  Ryd( 3d)     0.00098       2.23616
    50    C    4  dz2    Ryd( 3d)     0.00158       2.45884

    51    C    5  S      Cor( 1S)     1.99904     -10.07834
    52    C    5  S      Val( 2S)     0.99485      -0.22280
    53    C    5  S      Ryd( 3S)     0.00159       1.36479
    54    C    5  S      Ryd( 4S)     0.00005       4.38032
    55    C    5  px     Val( 2p)     1.10658      -0.09696
    56    C    5  px     Ryd( 3p)     0.00341       0.68904
    57    C    5  py     Val( 2p)     1.07486      -0.08434
    58    C    5  py     Ryd( 3p)     0.00538       0.81974
    59    C    5  pz     Val( 2p)     1.07458      -0.08554
    60    C    5  pz     Ryd( 3p)     0.00671       0.81301
    61    C    5  dxy    Ryd( 3d)     0.00044       2.07575
    62    C    5  dxz    Ryd( 3d)     0.00111       2.22123
    63    C    5  dyz    Ryd( 3d)     0.00187       2.26858
    64    C    5  dx2y2  Ryd( 3d)     0.00094       2.25251
    65    C    5  dz2    Ryd( 3d)     0.00120       2.34904

    66    H    6  S      Val( 1S)     0.74169       0.10878
    67    H    6  S      Ryd( 2S)     0.00138       0.55069
    68    H    6  px     Ryd( 2p)     0.00020       2.44836
    69    H    6  py     Ryd( 2p)     0.00020       2.64286
    70    H    6  pz     Ryd( 2p)     0.00024       2.69130

    71    C    7  S      Cor( 1S)     1.99915     -10.08283
    72    C    7  S      Val( 2S)     1.00284      -0.23021
    73    C    7  S      Ryd( 3S)     0.00300       1.24942
    74    C    7  S      Ryd( 4S)     0.00003       4.35865
    75    C    7  px     Val( 2p)     0.97850      -0.08238
    76    C    7  px     Ryd( 3p)     0.00675       0.63709
    77    C    7  py     Val( 2p)     1.21312      -0.08779
    78    C    7  py     Ryd( 3p)     0.00603       1.01713
    79    C    7  pz     Val( 2p)     1.06469      -0.10183
    80    C    7  pz     Ryd( 3p)     0.00123       0.62636
    81    C    7  dxy    Ryd( 3d)     0.00122       2.37507
    82    C    7  dxz    Ryd( 3d)     0.00126       2.18420
    83    C    7  dyz    Ryd( 3d)     0.00030       2.03166
    84    C    7  dx2y2  Ryd( 3d)     0.00108       2.43756
    85    C    7  dz2    Ryd( 3d)     0.00104       2.18118

    86    H    8  S      Val( 1S)     0.72659       0.12093
    87    H    8  S      Ryd( 2S)     0.00099       0.56786
    88    H    8  px     Ryd( 2p)     0.00006       2.49740
    89    H    8  py     Ryd( 2p)     0.00043       3.00892
    90    H    8  pz     Ryd( 2p)     0.00011       2.31333

    91    C    9  S      Cor( 1S)     1.99922     -10.08168
    92    C    9  S      Val( 2S)     0.98419      -0.23455
    93    C    9  S      Ryd( 3S)     0.00149       1.28923
    94    C    9  S      Ryd( 4S)     0.00004       4.32594
    95    C    9  px     Val( 2p)     0.97711      -0.08236
    96    C    9  px     Ryd( 3p)     0.00362       0.66802
    97    C    9  py     Val( 2p)     1.19308      -0.08878
    98    C    9  py     Ryd( 3p)     0.00492       0.96342
    99    C    9  pz     Val( 2p)     1.04777      -0.10416
   100    C    9  pz     Ryd( 3p)     0.00147       0.63907
   101    C    9  dxy    Ryd( 3d)     0.00088       2.37836
   102    C    9  dxz    Ryd( 3d)     0.00112       2.22064
   103    C    9  dyz    Ryd( 3d)     0.00027       2.02265
   104    C    9  dx2y2  Ryd( 3d)     0.00129       2.41744
   105    C    9  dz2    Ryd( 3d)     0.00083       2.14691

   106    H   10  S      Val( 1S)     0.73812       0.10302
   107    H   10  S      Ryd( 2S)     0.00124       0.56897
   108    H   10  px     Ryd( 2p)     0.00009       2.53741
   109    H   10  py     Ryd( 2p)     0.00039       2.95485
   110    H   10  pz     Ryd( 2p)     0.00012       2.30791

   111    C   11  S      Cor( 1S)     1.99926     -10.05651
   112    C   11  S      Val( 2S)     1.04925      -0.24319
   113    C   11  S      Ryd( 3S)     0.00090       1.36584
   114    C   11  S      Ryd( 4S)     0.00003       4.37461
   115    C   11  px     Val( 2p)     1.15844      -0.08201
   116    C   11  px     Ryd( 3p)     0.00297       0.56049
   117    C   11  py     Val( 2p)     1.02115      -0.08139
   118    C   11  py     Ryd( 3p)     0.00209       0.63509
   119    C   11  pz     Val( 2p)     1.25414      -0.08695
   120    C   11  pz     Ryd( 3p)     0.00193       0.84969
   121    C   11  dxy    Ryd( 3d)     0.00077       2.32656
   122    C   11  dxz    Ryd( 3d)     0.00114       2.55624
   123    C   11  dyz    Ryd( 3d)     0.00026       1.97172
   124    C   11  dx2y2  Ryd( 3d)     0.00034       2.16316
   125    C   11  dz2    Ryd( 3d)     0.00065       2.35370

   126    H   12  S      Val( 1S)     0.74900       0.08900
   127    H   12  S      Ryd( 2S)     0.00132       0.64381
   128    H   12  px     Ryd( 2p)     0.00016       2.62932
   129    H   12  py     Ryd( 2p)     0.00011       2.31984
   130    H   12  pz     Ryd( 2p)     0.00029       2.80830

   131    H   13  S      Val( 1S)     0.74900       0.08900
   132    H   13  S      Ryd( 2S)     0.00132       0.64381
   133    H   13  px     Ryd( 2p)     0.00016       2.62932
   134    H   13  py     Ryd( 2p)     0.00011       2.31984
   135    H   13  pz     Ryd( 2p)     0.00029       2.80830

 WARNING:  1 low occupancy (<1.9990e) core orbital  found on  C    3
           1 low occupancy (<1.9990e) core orbital  found on  C    4


 Summary of Natural Population Analysis:                  
                                                          
                                       Natural Population 
                Natural  -----------------------------------------------
    Atom  No    Charge         Core      Valence    Rydberg      Total
 -----------------------------------------------------------------------
      C    1   -0.27262      1.99904     4.25087    0.02271     6.27262
      H    2    0.25629      0.00000     0.74169    0.00202     0.74371
      C    3   -0.00329      1.99824     3.98601    0.01904     6.00329
      C    4   -0.00329      1.99824     3.98601    0.01904     6.00329
      C    5   -0.27262      1.99904     4.25087    0.02271     6.27262
      H    6    0.25629      0.00000     0.74169    0.00202     0.74371
      C    7   -0.28024      1.99915     4.25916    0.02194     6.28024
      H    8    0.27182      0.00000     0.72659    0.00158     0.72818
      C    9   -0.21731      1.99922     4.20215    0.01594     6.21731
      H   10    0.26005      0.00000     0.73812    0.00183     0.73995
      C   11   -0.49330      1.99926     4.48297    0.01106     6.49330
      H   12    0.24911      0.00000     0.74900    0.00188     0.75089
      H   13    0.24911      0.00000     0.74900    0.00188     0.75089
 =======================================================================
   * Total *   -0.00000     13.99220    33.86414    0.14366    48.00000

                                 Natural Population      
 --------------------------------------------------------
   Core                      13.99220 ( 99.9443% of  14)
   Valence                   33.86414 ( 99.6004% of  34)
   Natural Minimal Basis     47.85634 ( 99.7007% of  48)
   Natural Rydberg Basis      0.14366 (  0.2993% of  48)
 --------------------------------------------------------

    Atom  No          Natural Electron Configuration
 ----------------------------------------------------------------------------
      C    1      [core]2S( 0.99)2p( 3.26)3p( 0.02)3d( 0.01)
      H    2            1S( 0.74)
      C    3      [core]2S( 1.08)2p( 2.91)3p( 0.01)3d( 0.01)
      C    4      [core]2S( 1.08)2p( 2.91)3p( 0.01)3d( 0.01)
      C    5      [core]2S( 0.99)2p( 3.26)3p( 0.02)3d( 0.01)
      H    6            1S( 0.74)
      C    7      [core]2S( 1.00)2p( 3.26)3p( 0.01)
      H    8            1S( 0.73)
      C    9      [core]2S( 0.98)2p( 3.22)3p( 0.01)
      H   10            1S( 0.74)
      C   11      [core]2S( 1.05)2p( 3.43)3p( 0.01)
      H   12            1S( 0.75)
      H   13            1S( 0.75)


 Wiberg bond index matrix in the NAO basis:                                    

     Atom    1       2       3       4       5       6       7       8       9
     ---- ------  ------  ------  ------  ------  ------  ------  ------  ------
   1.  C  0.0000  0.8888  0.9789  0.0444  0.9792  0.0106  0.0272  0.0055  0.9372
   2.  H  0.8888  0.0000  0.0088  0.0165  0.0106  0.0002  0.0032  0.0003  0.0063
   3.  C  0.9789  0.0088  0.0000  1.6810  0.0444  0.0165  0.9804  0.0117  0.0571
   4.  C  0.0444  0.0165  1.6810  0.0000  0.9789  0.0088  0.9804  0.0117  0.0571
   5.  C  0.9792  0.0106  0.0444  0.9789  0.0000  0.8888  0.0272  0.0055  0.9372
   6.  H  0.0106  0.0002  0.0165  0.0088  0.8888  0.0000  0.0032  0.0003  0.0063
   7.  C  0.0272  0.0032  0.9804  0.9804  0.0272  0.0032  0.0000  0.8834  0.0050
   8.  H  0.0055  0.0003  0.0117  0.0117  0.0055  0.0003  0.8834  0.0000  0.0080
   9.  C  0.9372  0.0063  0.0571  0.0571  0.9372  0.0063  0.0050  0.0080  0.0000
  10.  H  0.0020  0.0006  0.0098  0.0098  0.0020  0.0006  0.0086  0.0001  0.8991
  11.  C  0.0126  0.0012  0.0198  0.0198  0.0126  0.0012  1.0061  0.0013  1.0077
  12.  H  0.0145  0.0001  0.0123  0.0021  0.0030  0.0001  0.0021  0.0001  0.0026
  13.  H  0.0030  0.0001  0.0021  0.0123  0.0145  0.0001  0.0021  0.0001  0.0026

     Atom   10      11      12      13
     ---- ------  ------  ------  ------
   1.  C  0.0020  0.0126  0.0145  0.0030
   2.  H  0.0006  0.0012  0.0001  0.0001
   3.  C  0.0098  0.0198  0.0123  0.0021
   4.  C  0.0098  0.0198  0.0021  0.0123
   5.  C  0.0020  0.0126  0.0030  0.0145
   6.  H  0.0006  0.0012  0.0001  0.0001
   7.  C  0.0086  1.0061  0.0021  0.0021
   8.  H  0.0001  0.0013  0.0001  0.0001
   9.  C  0.8991  1.0077  0.0026  0.0026
  10.  H  0.0000  0.0016  0.0001  0.0001
  11.  C  0.0016  0.0000  0.9029  0.9029
  12.  H  0.0001  0.9029  0.0000  0.0004
  13.  H  0.0001  0.9029  0.0004  0.0000


 Wiberg bond index, Totals by atom:                                            

     Atom    1
     ---- ------
   1.  C  3.9039
   2.  H  0.9367
   3.  C  3.8227
   4.  C  3.8227
   5.  C  3.9039
   6.  H  0.9367
   7.  C  3.9289
   8.  H  0.9278
   9.  C  3.9264
  10.  H  0.9345
  11.  C  3.8900
  12.  H  0.9402
  13.  H  0.9402


 Atom-atom overlap-weighted NAO bond order:                                    

     Atom    1       2       3       4       5       6       7       8       9
     ---- ------  ------  ------  ------  ------  ------  ------  ------  ------
   1.  C  0.0000  0.7717  0.8280  0.0410  0.7804  0.0055 -0.0205  0.0026  0.7757
   2.  H  0.7717  0.0000  0.0071  0.0128  0.0055 -0.0007  0.0008  0.0000  0.0083
   3.  C  0.8280  0.0071  0.0000  1.0764  0.0410  0.0128  0.8284  0.0067 -0.0037
   4.  C  0.0410  0.0128  1.0764  0.0000  0.8280  0.0071  0.8284  0.0067 -0.0037
   5.  C  0.7804  0.0055  0.0410  0.8280  0.0000  0.7717 -0.0205  0.0026  0.7757
   6.  H  0.0055 -0.0007  0.0128  0.0071  0.7717  0.0000  0.0008  0.0000  0.0083
   7.  C -0.0205  0.0008  0.8284  0.8284 -0.0205  0.0008  0.0000  0.7719 -0.0049
   8.  H  0.0026  0.0000  0.0067  0.0067  0.0026  0.0000  0.7719  0.0000  0.0053
   9.  C  0.7757  0.0083 -0.0037 -0.0037  0.7757  0.0083 -0.0049  0.0053  0.0000
  10.  H  0.0065 -0.0020  0.0064  0.0064  0.0065 -0.0020  0.0059 -0.0000  0.7722
  11.  C -0.0138  0.0012 -0.0268 -0.0268 -0.0138  0.0012  0.8486  0.0045  0.8511
  12.  H  0.0052 -0.0000  0.0041 -0.0024 -0.0040  0.0001  0.0036 -0.0009  0.0010
  13.  H -0.0040  0.0001 -0.0024  0.0041  0.0052 -0.0000  0.0036 -0.0009  0.0010

     Atom   10      11      12      13
     ---- ------  ------  ------  ------
   1.  C  0.0065 -0.0138  0.0052 -0.0040
   2.  H -0.0020  0.0012 -0.0000  0.0001
   3.  C  0.0064 -0.0268  0.0041 -0.0024
   4.  C  0.0064 -0.0268 -0.0024  0.0041
   5.  C  0.0065 -0.0138 -0.0040  0.0052
   6.  H -0.0020  0.0012  0.0001 -0.0000
   7.  C  0.0059  0.8486  0.0036  0.0036
   8.  H -0.0000  0.0045 -0.0009 -0.0009
   9.  C  0.7722  0.8511  0.0010  0.0010
  10.  H  0.0000  0.0053 -0.0010 -0.0010
  11.  C  0.0053  0.0000  0.7539  0.7539
  12.  H -0.0010  0.7539  0.0000 -0.0012
  13.  H -0.0010  0.7539 -0.0012  0.0000


 Atom-atom overlap-weighted NAO bond order, Totals by atom:                    

     Atom    1
     ---- ------
   1.  C  3.1782
   2.  H  0.8048
   3.  C  2.7780
   4.  C  2.7780
   5.  C  3.1782
   6.  H  0.8048
   7.  C  3.2462
   8.  H  0.7984
   9.  C  3.1862
  10.  H  0.8030
  11.  C  3.1386
  12.  H  0.7582
  13.  H  0.7582


 MO bond order:                                                                

     Atom    1       2       3       4       5       6       7       8       9
     ---- ------  ------  ------  ------  ------  ------  ------  ------  ------
   1.  C  0.0000  0.3008  0.3396  0.0346 -0.3835  0.1387 -0.1045  0.0809  1.1800
   2.  H  0.3008  0.0000 -0.0905  0.0135  0.1015 -0.0112  0.0125  0.0113 -0.0148
   3.  C  0.3396 -0.0905  0.0000 -0.2094 -0.1508 -0.0900  1.2899 -0.0220 -0.1708
   4.  C  0.0346  0.0135 -0.2094  0.0000 -0.4074  0.0077 -1.4227  0.0602 -0.1840
   5.  C -0.3835  0.1015 -0.1508 -0.4074  0.0000 -0.7604  0.0533  0.0648 -0.6379
   6.  H  0.1387 -0.0112 -0.0900  0.0077 -0.7604  0.0000 -0.0639  0.0092  0.0232
   7.  C -0.1045  0.0125  1.2899 -1.4227  0.0533 -0.0639  0.0000  1.4035 -0.0499
   8.  H  0.0809  0.0113 -0.0220  0.0602  0.0648  0.0092  1.4035  0.0000  0.1200
   9.  C  1.1800 -0.0148 -0.1708 -0.1840 -0.6379  0.0232 -0.0499  0.1200  0.0000
  10.  H  0.0008 -0.0193 -0.0046 -0.0273 -0.0034 -0.0199  0.0678  0.0002  0.0819
  11.  C -0.0530 -0.0338  0.0097  0.0268 -0.0776 -0.0226  0.9477  0.0274 -0.9915
  12.  H  0.0845 -0.0024  0.1625 -0.0312 -0.0075  0.0045 -0.0030 -0.0027  0.0226
  13.  H -0.0200  0.0036 -0.0748  0.1274  0.0844 -0.0033  0.0649 -0.0027  0.0699

     Atom   10      11      12      13
     ---- ------  ------  ------  ------
   1.  C  0.0008 -0.0530  0.0845 -0.0200
   2.  H -0.0193 -0.0338 -0.0024  0.0036
   3.  C -0.0046  0.0097  0.1625 -0.0748
   4.  C -0.0273  0.0268 -0.0312  0.1274
   5.  C -0.0034 -0.0776 -0.0075  0.0844
   6.  H -0.0199 -0.0226  0.0045 -0.0033
   7.  C  0.0678  0.9477 -0.0030  0.0649
   8.  H  0.0002  0.0274 -0.0027 -0.0027
   9.  C  0.0819 -0.9915  0.0226  0.0699
  10.  H  0.0000 -0.0433 -0.0052 -0.0056
  11.  C -0.0433  0.0000  0.3685  1.6210
  12.  H -0.0052  0.3685  0.0000  0.0409
  13.  H -0.0056  1.6210  0.0409  0.0000


 MO atomic valencies:                                                          

     Atom    1
     ---- ------
   1.  C  1.5989
   2.  H  0.2711
   3.  C  0.9889
   4.  C -2.0119
   5.  C -2.1245
   6.  H -0.7880
   7.  C  2.1957
   8.  H  1.7501
   9.  C -0.5513
  10.  H  0.0219
  11.  C  1.7792
  12.  H  0.6316
  13.  H  1.9056


 NATURAL BOND ORBITAL ANALYSIS:

                       Occupancies       Lewis Structure    Low   High
           Occ.    -------------------  -----------------   occ   occ
  Cycle   Thresh.   Lewis   Non-Lewis     CR  BD  3C  LP    (L)   (NL)   Dev
 =============================================================================
   1(1)    1.90    47.27138   0.72862      7  17   0   0     1      1    0.06
   2(2)    1.90    47.27138   0.72862      7  17   0   0     1      1    0.06
   3(1)    1.80    47.27138   0.72862      7  17   0   0     0      1    0.06
 -----------------------------------------------------------------------------

 Structure accepted: No low occupancy Lewis orbitals

 WARNING:  1 low occupancy (<1.9990e) core orbital  found on  C    3
           1 low occupancy (<1.9990e) core orbital  found on  C    4

 --------------------------------------------------------
   Core                     13.99219 ( 99.944% of  14)
   Valence Lewis            33.27919 ( 97.880% of  34)
  ==================       ============================
   Total Lewis              47.27138 ( 98.482% of  48)
  -----------------------------------------------------
   Valence non-Lewis         0.65319 (  1.361% of  48)
   Rydberg non-Lewis         0.07543 (  0.157% of  48)
  ==================       ============================
   Total non-Lewis           0.72862 (  1.518% of  48)
 --------------------------------------------------------


       (Occupancy)   Bond orbital/ Coefficients/ Hybrids
 ---------------------------------------------------------------------------------
     1. (1.99377) BD ( 1) C   1 - H   2  
                ( 63.83%)   0.7989* C   1 s( 32.86%)p 2.04( 67.12%)d 0.00(  0.03%)
                                            0.0001 -0.5730  0.0167  0.0012  0.3263
                                            0.0013  0.4994 -0.0148 -0.5613  0.0007
                                           -0.0060  0.0062  0.0128  0.0041 -0.0018
                ( 36.17%)   0.6014* H   2 s( 99.95%)p 0.00(  0.05%)
                                           -0.9997 -0.0063 -0.0091 -0.0141  0.0162
     2. (1.96618) BD ( 1) C   1 - C   3  
                ( 50.21%)   0.7086* C   1 s( 24.78%)p 3.03( 75.15%)d 0.00(  0.07%)
                                           -0.0002  0.4976  0.0126 -0.0007 -0.0901
                                           -0.0267  0.8394 -0.0174  0.1871  0.0531
                                            0.0020 -0.0007  0.0015 -0.0223 -0.0129
                ( 49.79%)   0.7056* C   3 s( 37.14%)p 1.69( 62.77%)d 0.00(  0.08%)
                                           -0.0002  0.6095  0.0005  0.0005 -0.1115
                                           -0.0177 -0.6954  0.0003  0.3614  0.0290
                                           -0.0042 -0.0016  0.0063 -0.0234 -0.0144
     3. (1.95564) BD ( 1) C   1 - C   5  
                ( 50.00%)   0.7071* C   1 s( 20.95%)p 3.77( 78.97%)d 0.00(  0.08%)
                                           -0.0001  0.4576  0.0117  0.0010 -0.3644
                                           -0.0254 -0.1350 -0.0404 -0.7976  0.0169
                                           -0.0019  0.0033  0.0055 -0.0002  0.0279
                ( 50.00%)   0.7071* C   5 s( 20.95%)p 3.77( 78.97%)d 0.00(  0.08%)
                                           -0.0001  0.4576  0.0117  0.0010 -0.3644
                                           -0.0254 -0.1350 -0.0404  0.7976 -0.0169
                                           -0.0019 -0.0033 -0.0055 -0.0002  0.0279
     4. (1.91625) BD ( 1) C   1 - C   9  
                ( 50.52%)   0.7108* C   1 s( 20.98%)p 3.76( 78.94%)d 0.00(  0.08%)
                                           -0.0005  0.4580  0.0088  0.0009  0.8664
                                           -0.0040 -0.1585 -0.0428 -0.1034  0.0345
                                           -0.0025 -0.0210  0.0019  0.0176 -0.0053
                ( 49.48%)   0.7034* C   9 s( 20.23%)p 3.94( 79.69%)d 0.00(  0.08%)
                                           -0.0000  0.4497  0.0115 -0.0003 -0.5352
                                            0.0103  0.0978 -0.0361  0.7066  0.0135
                                           -0.0087 -0.0212  0.0066  0.0142 -0.0025
     5. (1.97030) BD ( 1) C   3 - C   4  
                ( 50.00%)   0.7071* C   3 s( 28.24%)p 2.54( 71.65%)d 0.00(  0.10%)
                                            0.0001  0.5314 -0.0065 -0.0001 -0.4502
                                           -0.0302  0.1775  0.0222 -0.6935 -0.0046
                                            0.0035  0.0097 -0.0021 -0.0012  0.0304
                ( 50.00%)   0.7071* C   4 s( 28.24%)p 2.54( 71.65%)d 0.00(  0.10%)
                                            0.0001  0.5314 -0.0065 -0.0001 -0.4502
                                           -0.0302  0.1775  0.0222  0.6935  0.0046
                                            0.0035 -0.0097  0.0021 -0.0012  0.0304
     6. (1.83049) BD ( 2) C   3 - C   4  
                ( 50.00%)   0.7071* C   3 s(  1.54%)p63.56( 98.19%)d 0.17(  0.27%)
                                            0.0001  0.1231  0.0174 -0.0009 -0.5888
                                            0.0411  0.5149 -0.0465  0.6051 -0.0116
                                            0.0044  0.0404 -0.0298  0.0013 -0.0109
                ( 50.00%)   0.7071* C   4 s(  1.54%)p63.56( 98.19%)d 0.17(  0.27%)
                                            0.0001  0.1231  0.0174 -0.0009 -0.5888
                                            0.0411  0.5149 -0.0465 -0.6051  0.0116
                                            0.0044 -0.0404  0.0298  0.0013 -0.0109
     7. (1.93605) BD ( 1) C   3 - C   7  
                ( 50.52%)   0.7108* C   3 s( 32.98%)p 2.03( 66.91%)d 0.00(  0.11%)
                                            0.0000  0.5743 -0.0045 -0.0001  0.6593
                                           -0.0014  0.4655  0.0206  0.1313  0.0058
                                            0.0114 -0.0223 -0.0074  0.0194 -0.0091
                ( 49.48%)   0.7034* C   7 s( 19.73%)p 4.06( 80.19%)d 0.00(  0.08%)
                                           -0.0001  0.4438  0.0186 -0.0015 -0.5288
                                            0.0167 -0.1437  0.0441  0.7066  0.0068
                                            0.0065 -0.0228 -0.0095  0.0125  0.0044
     8. (1.96618) BD ( 1) C   4 - C   5  
                ( 49.79%)   0.7056* C   4 s( 37.14%)p 1.69( 62.77%)d 0.00(  0.08%)
                                           -0.0002  0.6095  0.0005  0.0005 -0.1115
                                           -0.0177 -0.6954  0.0003 -0.3614 -0.0290
                                           -0.0042  0.0016 -0.0063 -0.0234 -0.0144
                ( 50.21%)   0.7086* C   5 s( 24.78%)p 3.03( 75.15%)d 0.00(  0.07%)
                                           -0.0002  0.4976  0.0126 -0.0007 -0.0901
                                           -0.0267  0.8394 -0.0174 -0.1871 -0.0531
                                            0.0020  0.0007 -0.0015 -0.0223 -0.0129
     9. (1.93605) BD ( 1) C   4 - C   7  
                ( 50.52%)   0.7108* C   4 s( 32.98%)p 2.03( 66.91%)d 0.00(  0.11%)
                                            0.0000  0.5743 -0.0045 -0.0001  0.6593
                                           -0.0014  0.4655  0.0206 -0.1313 -0.0058
                                            0.0114  0.0223  0.0074  0.0194 -0.0091
                ( 49.48%)   0.7034* C   7 s( 19.73%)p 4.06( 80.19%)d 0.00(  0.08%)
                                           -0.0001  0.4438  0.0186 -0.0015 -0.5288
                                            0.0167 -0.1437  0.0441 -0.7066 -0.0068
                                            0.0065  0.0228  0.0095  0.0125  0.0044
    10. (1.99377) BD ( 1) C   5 - H   6  
                ( 63.83%)   0.7989* C   5 s( 32.86%)p 2.04( 67.12%)d 0.00(  0.03%)
                                            0.0001 -0.5730  0.0167  0.0012  0.3263
                                            0.0013  0.4994 -0.0148  0.5613 -0.0007
                                           -0.0060 -0.0062 -0.0128  0.0041 -0.0018
                ( 36.17%)   0.6014* H   6 s( 99.95%)p 0.00(  0.05%)
                                           -0.9997 -0.0063 -0.0091 -0.0141 -0.0162
    11. (1.91625) BD ( 1) C   5 - C   9  
                ( 50.52%)   0.7108* C   5 s( 20.98%)p 3.76( 78.94%)d 0.00(  0.08%)
                                           -0.0005  0.4580  0.0088  0.0009  0.8664
                                           -0.0040 -0.1585 -0.0428  0.1034 -0.0345
                                           -0.0025  0.0210 -0.0019  0.0176 -0.0053
                ( 49.48%)   0.7034* C   9 s( 20.23%)p 3.94( 79.69%)d 0.00(  0.08%)
                                           -0.0000  0.4497  0.0115 -0.0003 -0.5352
                                            0.0103  0.0978 -0.0361 -0.7066 -0.0135
                                           -0.0087  0.0212 -0.0066  0.0142 -0.0025
    12. (1.98623) BD ( 1) C   7 - H   8  
                ( 64.28%)   0.8017* C   7 s( 29.85%)p 2.35( 70.12%)d 0.00(  0.03%)
                                           -0.0002  0.5463 -0.0092 -0.0008  0.2387
                                            0.0027  0.8025 -0.0124 -0.0000  0.0000
                                            0.0046  0.0000  0.0000 -0.0142 -0.0097
                ( 35.72%)   0.5977* H   8 s( 99.95%)p 0.00(  0.05%)
                                            0.9997  0.0045 -0.0046 -0.0229  0.0000
    13. (1.98556) BD ( 1) C   7 - C  11  
                ( 49.94%)   0.7067* C   7 s( 30.30%)p 2.30( 69.66%)d 0.00(  0.04%)
                                            0.0000  0.5504  0.0032  0.0019  0.6178
                                            0.0457 -0.5581  0.0368  0.0000 -0.0000
                                           -0.0167 -0.0000 -0.0000 -0.0059 -0.0117
                ( 50.06%)   0.7076* C  11 s( 25.50%)p 2.92( 74.45%)d 0.00(  0.05%)
                                            0.0001  0.5050 -0.0038  0.0008 -0.5082
                                            0.0148  0.6970  0.0152  0.0000 -0.0000
                                           -0.0189  0.0000 -0.0000 -0.0012 -0.0113
    14. (1.98491) BD ( 1) C   9 - H  10  
                ( 63.35%)   0.7959* C   9 s( 29.73%)p 2.36( 70.24%)d 0.00(  0.04%)
                                            0.0001 -0.5452  0.0075  0.0011 -0.3150
                                           -0.0081  0.7764 -0.0144  0.0000  0.0000
                                            0.0088  0.0000 -0.0000  0.0144  0.0097
                ( 36.65%)   0.6054* H  10 s( 99.95%)p 0.00(  0.05%)
                                           -0.9997 -0.0036  0.0082 -0.0214  0.0000
    15. (1.98542) BD ( 1) C   9 - C  11  
                ( 50.64%)   0.7116* C   9 s( 29.51%)p 2.39( 70.45%)d 0.00(  0.04%)
                                           -0.0000  0.5432 -0.0019  0.0017  0.5710
                                            0.0413  0.6130 -0.0314  0.0000  0.0000
                                            0.0147  0.0000 -0.0000 -0.0066 -0.0117
                ( 49.36%)   0.7025* C  11 s( 25.45%)p 2.93( 74.50%)d 0.00(  0.05%)
                                            0.0001  0.5044 -0.0064  0.0009 -0.4814
                                            0.0129 -0.7161 -0.0160  0.0000 -0.0000
                                            0.0190  0.0000 -0.0000 -0.0027 -0.0113
    16. (1.97806) BD ( 1) C  11 - H  12  
                ( 62.60%)   0.7912* C  11 s( 24.49%)p 3.08( 75.46%)d 0.00(  0.05%)
                                           -0.0001  0.4949  0.0025 -0.0006  0.5046
                                            0.0119  0.0093  0.0015 -0.7067  0.0152
                                            0.0002 -0.0172 -0.0005  0.0060  0.0118
                ( 37.40%)   0.6116* H  12 s( 99.95%)p 0.00(  0.05%)
                                            0.9998  0.0026 -0.0122 -0.0005  0.0182
    17. (1.97806) BD ( 1) C  11 - H  13  
                ( 62.60%)   0.7912* C  11 s( 24.49%)p 3.08( 75.46%)d 0.00(  0.05%)
                                           -0.0001  0.4949  0.0025 -0.0006  0.5046
                                            0.0119  0.0093  0.0015  0.7067 -0.0152
                                            0.0002  0.0172  0.0005  0.0060  0.0118
                ( 37.40%)   0.6116* H  13 s( 99.95%)p 0.00(  0.05%)
                                            0.9998  0.0026 -0.0122 -0.0005 -0.0182
    18. (1.99904) CR ( 1) C   1           s(100.00%)p 0.00(  0.00%)
                                            1.0000  0.0004  0.0000  0.0000  0.0003
                                           -0.0000  0.0000 -0.0000 -0.0000  0.0000
                                           -0.0000 -0.0000  0.0000  0.0000 -0.0000
    19. (1.99823) CR ( 1) C   3           s(100.00%)p 0.00(  0.00%)
                                            1.0000  0.0001 -0.0000  0.0000  0.0001
                                           -0.0000 -0.0002  0.0000  0.0001  0.0000
                                           -0.0000 -0.0000  0.0000 -0.0000 -0.0000
    20. (1.99823) CR ( 1) C   4           s(100.00%)p 0.00(  0.00%)
                                            1.0000  0.0001 -0.0000  0.0000  0.0001
                                           -0.0000 -0.0002  0.0000 -0.0001 -0.0000
                                           -0.0000  0.0000 -0.0000 -0.0000 -0.0000
    21. (1.99904) CR ( 1) C   5           s(100.00%)p 0.00(  0.00%)
                                            1.0000  0.0004  0.0000  0.0000  0.0003
                                           -0.0000  0.0000 -0.0000  0.0000 -0.0000
                                           -0.0000  0.0000 -0.0000  0.0000 -0.0000
    22. (1.99915) CR ( 1) C   7           s(100.00%)p 0.00(  0.00%)
                                            1.0000  0.0002  0.0000 -0.0000 -0.0001
                                            0.0000  0.0002  0.0000  0.0000 -0.0000
                                            0.0000 -0.0000 -0.0000 -0.0000 -0.0000
    23. (1.99922) CR ( 1) C   9           s(100.00%)
                                            1.0000  0.0001 -0.0000 -0.0000  0.0000
                                            0.0000 -0.0001 -0.0000 -0.0000 -0.0000
                                           -0.0000 -0.0000  0.0000 -0.0000 -0.0000
    24. (1.99926) CR ( 1) C  11           s(100.00%)p 0.00(  0.00%)
                                            1.0000  0.0000  0.0000 -0.0000  0.0002
                                            0.0000 -0.0000 -0.0000  0.0000 -0.0000
                                            0.0000  0.0000 -0.0000  0.0000  0.0000
    25. (0.00489) RY*( 1) C   1           s(  0.21%)p99.99( 79.23%)d97.63( 20.56%)
                                            0.0000 -0.0201  0.0216  0.0352  0.0101
                                           -0.5012 -0.0208  0.5129 -0.0139  0.5266
                                            0.0419  0.1302 -0.4290  0.0532 -0.0055
    26. (0.00259) RY*( 2) C   1           s( 29.59%)p 1.16( 34.32%)d 1.22( 36.10%)
                                           -0.0000 -0.0340  0.5390 -0.0646 -0.0216
                                           -0.0351 -0.0357 -0.2479  0.0299  0.5271
                                           -0.0691  0.2706  0.5066  0.1155 -0.1140
    27. (0.00130) RY*( 3) C   1           s(  1.09%)p70.00( 76.22%)d20.84( 22.69%)
                                            0.0000  0.0312  0.0952  0.0291  0.0036
                                            0.6521  0.0133  0.5609 -0.0290  0.1462
                                            0.4276 -0.0465  0.1385  0.1401  0.0557
    28. (0.00075) RY*( 4) C   1           s( 34.81%)p 1.15( 39.99%)d 0.72( 25.20%)
                                            0.0000  0.0385  0.5887 -0.0091  0.0132
                                           -0.0700  0.0165  0.2390 -0.0036 -0.5809
                                           -0.1175  0.3450 -0.1911  0.2685 -0.1026
    29. (0.00037) RY*( 5) C   1           s( 22.64%)p 0.46( 10.36%)d 2.96( 67.00%)
                                           -0.0000 -0.0143  0.4367  0.1884 -0.0002
                                           -0.3007 -0.0014  0.0661  0.0166 -0.0927
                                            0.1553 -0.6411  0.1550 -0.1145  0.4446
    30. (0.00028) RY*( 6) C   1           s(  6.75%)p 4.08( 27.53%)d 9.73( 65.72%)
                                           -0.0000 -0.0224  0.2532  0.0541 -0.0030
                                            0.2097 -0.0067 -0.4652  0.0185  0.1207
                                            0.4283  0.2205 -0.5554 -0.2066  0.2718
    31. (0.00014) RY*( 7) C   1           s(  6.90%)p 3.23( 22.29%)d10.27( 70.81%)
                                           -0.0000 -0.0064  0.2152  0.1505 -0.0213
                                            0.4071 -0.0014 -0.0383 -0.0031  0.2349
                                           -0.6383 -0.3756 -0.3754  0.0768 -0.1132
    32. (0.00004) RY*( 8) C   1           s(  2.24%)p 3.36(  7.53%)d40.21( 90.22%)
    33. (0.00001) RY*( 9) C   1           s( 94.14%)p 0.00(  0.25%)d 0.06(  5.61%)
    34. (0.00001) RY*(10) C   1           s(  2.06%)p 1.02(  2.10%)d46.62( 95.85%)
    35. (0.00143) RY*( 1) H   2           s( 98.36%)p 0.02(  1.64%)
                                           -0.0040  0.9917 -0.1050 -0.0709  0.0192
    36. (0.00013) RY*( 2) H   2           s(  0.62%)p99.99( 99.38%)
                                           -0.0001  0.0788  0.8893 -0.0961  0.4401
    37. (0.00003) RY*( 3) H   2           s(  0.28%)p99.99( 99.72%)
    38. (0.00001) RY*( 4) H   2           s(  0.79%)p99.99( 99.21%)
    39. (0.00315) RY*( 1) C   3           s(  8.74%)p 9.72( 84.88%)d 0.73(  6.38%)
                                            0.0000 -0.0048  0.2955  0.0018  0.0152
                                           -0.1956  0.0144 -0.5110 -0.0247  0.7405
                                           -0.0403  0.1957  0.1134  0.1001 -0.0319
    40. (0.00202) RY*( 2) C   3           s(  0.75%)p76.24( 57.34%)d55.73( 41.91%)
                                           -0.0000  0.0115  0.0841  0.0176  0.0091
                                           -0.3478 -0.0003 -0.4122  0.0061 -0.5314
                                            0.2123  0.1003  0.5927  0.1037 -0.0447
    41. (0.00171) RY*( 3) C   3           s(  0.71%)p99.99( 80.28%)d26.73( 19.01%)
                                           -0.0000 -0.0309  0.0757 -0.0205 -0.0217
                                           -0.6650  0.0266  0.5661  0.0435  0.1921
                                            0.4057  0.0980  0.0199 -0.1128 -0.0527
    42. (0.00056) RY*( 4) C   3           s( 35.78%)p 0.53( 19.08%)d 1.26( 45.14%)
                                            0.0000  0.0070  0.5977 -0.0224  0.0143
                                            0.1613 -0.0092  0.3839 -0.0004 -0.1308
                                           -0.3900  0.4787  0.1895  0.1817  0.0353
    43. (0.00037) RY*( 5) C   3           s( 23.02%)p 1.03( 23.78%)d 2.31( 53.20%)
                                            0.0000 -0.0015  0.4730  0.0806  0.0095
                                           -0.3553 -0.0128 -0.2064  0.0088 -0.2620
                                           -0.0990 -0.2794 -0.5544  0.0464  0.3668
    44. (0.00015) RY*( 6) C   3           s(  3.31%)p 2.32(  7.70%)d26.85( 88.98%)
                                            0.0000  0.0028  0.1819  0.0064 -0.0218
                                            0.2586 -0.0294  0.0844 -0.0091  0.0403
                                            0.5029 -0.2122 -0.0652  0.7556 -0.1294
    45. (0.00008) RY*( 7) C   3           s( 24.36%)p 0.61( 14.95%)d 2.49( 60.70%)
    46. (0.00004) RY*( 8) C   3           s(  1.87%)p 5.44( 10.20%)d46.89( 87.92%)
    47. (0.00002) RY*( 9) C   3           s(  5.29%)p 0.42(  2.22%)d17.49( 92.49%)
    48. (0.00001) RY*(10) C   3           s( 96.26%)p 0.00(  0.04%)d 0.04(  3.70%)
    49. (0.00315) RY*( 1) C   4           s(  8.74%)p 9.72( 84.88%)d 0.73(  6.38%)
                                            0.0000 -0.0048  0.2955  0.0018  0.0152
                                           -0.1956  0.0144 -0.5110  0.0247 -0.7405
                                           -0.0403 -0.1957 -0.1134  0.1001 -0.0319
    50. (0.00202) RY*( 2) C   4           s(  0.75%)p76.24( 57.34%)d55.73( 41.91%)
                                           -0.0000  0.0115  0.0841  0.0176  0.0091
                                           -0.3478 -0.0003 -0.4122 -0.0061  0.5314
                                            0.2123 -0.1003 -0.5927  0.1037 -0.0447
    51. (0.00171) RY*( 3) C   4           s(  0.71%)p99.99( 80.28%)d26.73( 19.01%)
                                           -0.0000 -0.0309  0.0757 -0.0205 -0.0217
                                           -0.6650  0.0266  0.5661 -0.0435 -0.1921
                                            0.4057 -0.0980 -0.0199 -0.1128 -0.0527
    52. (0.00056) RY*( 4) C   4           s( 35.78%)p 0.53( 19.08%)d 1.26( 45.14%)
                                            0.0000  0.0070  0.5977 -0.0224  0.0143
                                            0.1613 -0.0092  0.3839  0.0004  0.1308
                                           -0.3900 -0.4787 -0.1895  0.1817  0.0353
    53. (0.00037) RY*( 5) C   4           s( 23.02%)p 1.03( 23.78%)d 2.31( 53.20%)
                                            0.0000 -0.0015  0.4730  0.0806  0.0095
                                           -0.3553 -0.0128 -0.2064 -0.0088  0.2620
                                           -0.0990  0.2794  0.5544  0.0464  0.3668
    54. (0.00015) RY*( 6) C   4           s(  3.31%)p 2.32(  7.70%)d26.85( 88.98%)
                                            0.0000  0.0028  0.1819  0.0064 -0.0218
                                            0.2586 -0.0294  0.0844  0.0091 -0.0403
                                            0.5029  0.2122  0.0652  0.7556 -0.1294
    55. (0.00008) RY*( 7) C   4           s( 24.36%)p 0.61( 14.95%)d 2.49( 60.70%)
    56. (0.00004) RY*( 8) C   4           s(  1.87%)p 5.44( 10.20%)d46.89( 87.92%)
    57. (0.00002) RY*( 9) C   4           s(  5.29%)p 0.42(  2.22%)d17.49( 92.49%)
    58. (0.00001) RY*(10) C   4           s( 96.26%)p 0.00(  0.04%)d 0.04(  3.70%)
    59. (0.00489) RY*( 1) C   5           s(  0.21%)p99.99( 79.23%)d97.63( 20.56%)
                                            0.0000 -0.0201  0.0216  0.0352  0.0101
                                           -0.5012 -0.0208  0.5129  0.0139 -0.5266
                                            0.0419 -0.1302  0.4290  0.0532 -0.0055
    60. (0.00259) RY*( 2) C   5           s( 29.59%)p 1.16( 34.32%)d 1.22( 36.10%)
                                           -0.0000 -0.0340  0.5390 -0.0646 -0.0216
                                           -0.0351 -0.0357 -0.2479 -0.0299 -0.5271
                                           -0.0691 -0.2706 -0.5066  0.1155 -0.1140
    61. (0.00130) RY*( 3) C   5           s(  1.09%)p70.00( 76.22%)d20.84( 22.69%)
                                            0.0000  0.0312  0.0952  0.0291  0.0036
                                            0.6521  0.0133  0.5609  0.0290 -0.1462
                                            0.4276  0.0465 -0.1385  0.1401  0.0557
    62. (0.00075) RY*( 4) C   5           s( 34.81%)p 1.15( 39.99%)d 0.72( 25.20%)
                                            0.0000  0.0385  0.5887 -0.0091  0.0132
                                           -0.0700  0.0165  0.2390  0.0036  0.5809
                                           -0.1175 -0.3450  0.1911  0.2685 -0.1026
    63. (0.00037) RY*( 5) C   5           s( 22.64%)p 0.46( 10.36%)d 2.96( 67.00%)
                                           -0.0000 -0.0143  0.4367  0.1884 -0.0002
                                           -0.3007 -0.0014  0.0661 -0.0166  0.0927
                                            0.1553  0.6411 -0.1550 -0.1145  0.4446
    64. (0.00028) RY*( 6) C   5           s(  6.75%)p 4.08( 27.53%)d 9.73( 65.72%)
                                           -0.0000 -0.0224  0.2532  0.0541 -0.0030
                                            0.2097 -0.0067 -0.4652 -0.0185 -0.1207
                                            0.4283 -0.2205  0.5554 -0.2066  0.2718
    65. (0.00014) RY*( 7) C   5           s(  6.90%)p 3.23( 22.29%)d10.27( 70.81%)
                                           -0.0000 -0.0064  0.2152  0.1505 -0.0213
                                            0.4071 -0.0014 -0.0383  0.0031 -0.2349
                                           -0.6383  0.3756  0.3754  0.0768 -0.1132
    66. (0.00004) RY*( 8) C   5           s(  2.24%)p 3.36(  7.53%)d40.21( 90.22%)
    67. (0.00001) RY*( 9) C   5           s( 94.14%)p 0.00(  0.25%)d 0.06(  5.61%)
    68. (0.00001) RY*(10) C   5           s(  2.06%)p 1.02(  2.10%)d46.62( 95.85%)
    69. (0.00143) RY*( 1) H   6           s( 98.36%)p 0.02(  1.64%)
                                           -0.0040  0.9917 -0.1050 -0.0709 -0.0192
    70. (0.00013) RY*( 2) H   6           s(  0.62%)p99.99( 99.38%)
                                           -0.0001  0.0788  0.8893 -0.0961 -0.4401
    71. (0.00003) RY*( 3) H   6           s(  0.28%)p99.99( 99.72%)
    72. (0.00001) RY*( 4) H   6           s(  0.79%)p99.99( 99.21%)
    73. (0.00888) RY*( 1) C   7           s( 29.42%)p 1.96( 57.64%)d 0.44( 12.93%)
                                           -0.0000 -0.0402  0.5406 -0.0188  0.0066
                                            0.7552  0.0358  0.0692  0.0000  0.0000
                                           -0.1854 -0.0000 -0.0000  0.0494  0.3042
    74. (0.00225) RY*( 2) C   7           s( 16.44%)p 4.72( 77.54%)d 0.37(  6.02%)
                                           -0.0000 -0.0274  0.4044  0.0120  0.0396
                                           -0.4277  0.0301  0.7681  0.0000  0.0000
                                           -0.0025 -0.0000 -0.0000  0.2107  0.1255
    75. (0.00134) RY*( 3) C   7           s(  0.00%)p 1.00( 78.14%)d 0.28( 21.86%)
                                           -0.0000  0.0000 -0.0000  0.0000 -0.0000
                                           -0.0000 -0.0000 -0.0000  0.0028  0.8840
                                            0.0000  0.4281 -0.1879  0.0000  0.0000
    76. (0.00117) RY*( 4) C   7           s( 28.04%)p 0.48( 13.55%)d 2.08( 58.41%)
                                            0.0000  0.0190  0.5248  0.0683  0.0009
                                           -0.2590 -0.0226 -0.2605  0.0000  0.0000
                                            0.3865 -0.0000 -0.0000 -0.6483  0.1199
    77. (0.00042) RY*( 5) C   7           s(  5.36%)p 5.46( 29.28%)d12.20( 65.36%)
                                            0.0000  0.0341  0.2109 -0.0892 -0.0102
                                           -0.3923 -0.0146 -0.3723  0.0000 -0.0000
                                           -0.7819 -0.0000 -0.0000  0.0402  0.2016
    78. (0.00007) RY*( 6) C   7           s(  0.00%)p 1.00(  0.58%)d99.99( 99.42%)
    79. (0.00007) RY*( 7) C   7           s(  3.87%)p 4.84( 18.72%)d19.99( 77.40%)
    80. (0.00006) RY*( 8) C   7           s( 36.84%)p 0.05(  1.81%)d 1.67( 61.35%)
    81. (0.00004) RY*( 9) C   7           s(  0.00%)p 1.00( 21.40%)d 3.67( 78.60%)
    82. (0.00000) RY*(10) C   7           s( 80.41%)p 0.01(  1.18%)d 0.23( 18.40%)
    83. (0.00102) RY*( 1) H   8           s( 99.22%)p 0.01(  0.78%)
                                           -0.0024  0.9961  0.0139  0.0873  0.0000
    84. (0.00011) RY*( 2) H   8           s(  0.00%)p 1.00(100.00%)
                                            0.0000  0.0000  0.0000  0.0000  1.0000
    85. (0.00004) RY*( 3) H   8           s(  0.03%)p99.99( 99.97%)
    86. (0.00001) RY*( 4) H   8           s(  0.80%)p99.99( 99.20%)
    87. (0.00273) RY*( 1) C   9           s( 34.23%)p 1.43( 49.02%)d 0.49( 16.74%)
                                           -0.0000 -0.0369  0.5825 -0.0413  0.0177
                                            0.4723 -0.0310 -0.5157  0.0000  0.0000
                                           -0.1106  0.0000 -0.0000 -0.0816  0.3854
    88. (0.00182) RY*( 2) C   9           s(  0.80%)p93.56( 75.30%)d29.69( 23.89%)
                                            0.0000  0.0092  0.0845  0.0288 -0.0283
                                            0.5160  0.0228  0.6967  0.0000 -0.0000
                                           -0.3113 -0.0000  0.0000 -0.3767  0.0102
    89. (0.00124) RY*( 3) C   9           s( 31.25%)p 1.65( 51.42%)d 0.55( 17.33%)
                                            0.0000  0.0296  0.5572  0.0341  0.0135
                                           -0.6977  0.0239  0.1632 -0.0000 -0.0000
                                           -0.2895 -0.0000  0.0000 -0.2833  0.0960
    90. (0.00114) RY*( 4) C   9           s(  0.00%)p 1.00( 85.43%)d 0.17( 14.57%)
                                            0.0000  0.0000 -0.0000  0.0000 -0.0000
                                           -0.0000  0.0000 -0.0000 -0.0083  0.9242
                                           -0.0000  0.3547  0.1412  0.0000 -0.0000
    91. (0.00040) RY*( 5) C   9           s(  3.51%)p 3.07( 10.76%)d24.42( 85.73%)
                                           -0.0000 -0.0265 -0.0904  0.1619  0.0146
                                            0.0605 -0.0034 -0.3220  0.0000  0.0000
                                           -0.7403  0.0000 -0.0000  0.0743 -0.5512
    92. (0.00029) RY*( 6) C   9           s( 24.72%)p 0.45( 11.16%)d 2.59( 64.12%)
                                           -0.0000  0.0047  0.4595  0.1898  0.0138
                                            0.0879 -0.0019  0.3220  0.0000  0.0000
                                            0.0573 -0.0000  0.0000  0.7805 -0.1696
    93. (0.00023) RY*( 7) C   9           s(  0.00%)p 1.00( 10.78%)d 8.28( 89.22%)
                                           -0.0000 -0.0000  0.0000 -0.0000  0.0000
                                            0.0000 -0.0000 -0.0000  0.0155 -0.3279
                                            0.0000  0.5488  0.7688 -0.0000  0.0000
    94. (0.00010) RY*( 8) C   9           s( 12.96%)p 0.15(  1.96%)d 6.56( 85.08%)
    95. (0.00004) RY*( 9) C   9           s(  0.00%)p 1.00(  3.89%)d24.68( 96.11%)
    96. (0.00001) RY*(10) C   9           s( 92.82%)p 0.00(  0.21%)d 0.08(  6.97%)
    97. (0.00126) RY*( 1) H  10           s( 99.36%)p 0.01(  0.64%)
                                           -0.0018  0.9968  0.0325 -0.0732  0.0000
    98. (0.00012) RY*( 2) H  10           s(  0.00%)p 1.00(100.00%)
                                            0.0000  0.0000  0.0000  0.0000  1.0000
    99. (0.00005) RY*( 3) H  10           s(  0.03%)p99.99( 99.97%)
   100. (0.00001) RY*( 4) H  10           s(  0.66%)p99.99( 99.34%)
   101. (0.00285) RY*( 1) C  11           s( 19.57%)p 3.84( 75.17%)d 0.27(  5.26%)
                                            0.0000 -0.0202  0.4410 -0.0276  0.0004
                                            0.8663 -0.0018  0.0354 -0.0000  0.0000
                                            0.0279 -0.0000  0.0000 -0.2265 -0.0229
   102. (0.00193) RY*( 2) C  11           s(  0.00%)p 1.00( 76.26%)d 0.31( 23.74%)
                                            0.0000  0.0000  0.0000 -0.0000  0.0000
                                            0.0000  0.0000  0.0000  0.0306  0.8727
                                           -0.0000 -0.4805 -0.0809 -0.0000 -0.0000
   103. (0.00162) RY*( 3) C  11           s(  1.03%)p95.18( 97.95%)d 0.99(  1.02%)
                                            0.0000  0.0017  0.1014  0.0028 -0.0027
                                           -0.0972 -0.0191  0.9847 -0.0000  0.0000
                                            0.1002 -0.0000  0.0000 -0.0098  0.0096
   104. (0.00040) RY*( 4) C  11           s( 71.64%)p 0.16( 11.47%)d 0.24( 16.89%)
                                           -0.0000  0.0089  0.8331  0.1494 -0.0127
                                           -0.3149  0.0035 -0.1242 -0.0000  0.0000
                                            0.0920 -0.0000 -0.0000  0.3770  0.1351
   105. (0.00025) RY*( 5) C  11           s(  0.00%)p 1.00(  0.17%)d99.99( 99.83%)
                                            0.0000  0.0000  0.0000 -0.0000  0.0000
                                            0.0000  0.0000  0.0000  0.0041 -0.0409
                                           -0.0000 -0.2374  0.9705  0.0000  0.0000
   106. (0.00009) RY*( 6) C  11           s( 10.18%)p 1.21( 12.36%)d 7.61( 77.46%)
   107. (0.00005) RY*( 7) C  11           s(  1.93%)p 0.52(  1.01%)d50.16( 97.05%)
   108. (0.00005) RY*( 8) C  11           s(  0.00%)p 1.00( 23.63%)d 3.23( 76.37%)
   109. (0.00001) RY*( 9) C  11           s( 94.33%)p 0.00(  0.00%)d 0.06(  5.67%)
   110. (0.00000) RY*(10) C  11           s(  1.38%)p 1.52(  2.10%)d69.83( 96.51%)
   111. (0.00134) RY*( 1) H  12           s( 99.44%)p 0.01(  0.56%)
                                           -0.0021  0.9972 -0.0469 -0.0143 -0.0563
   112. (0.00011) RY*( 2) H  12           s(  0.01%)p 1.00( 99.99%)
                                           -0.0000  0.0095 -0.0739  0.9970 -0.0228
   113. (0.00007) RY*( 3) H  12           s(  0.52%)p99.99( 99.48%)
   114. (0.00001) RY*( 4) H  12           s(  0.07%)p99.99( 99.93%)
   115. (0.00134) RY*( 1) H  13           s( 99.44%)p 0.01(  0.56%)
                                           -0.0021  0.9972 -0.0469 -0.0143  0.0563
   116. (0.00011) RY*( 2) H  13           s(  0.01%)p 1.00( 99.99%)
                                           -0.0000  0.0095 -0.0739  0.9970  0.0228
   117. (0.00007) RY*( 3) H  13           s(  0.52%)p99.99( 99.48%)
   118. (0.00001) RY*( 4) H  13           s(  0.07%)p99.99( 99.93%)
   119. (0.03277) BD*( 1) C   1 - H   2  
                ( 36.17%)   0.6014* C   1 s( 32.86%)p 2.04( 67.12%)d 0.00(  0.03%)
                                           -0.0001  0.5730 -0.0167 -0.0012 -0.3263
                                           -0.0013 -0.4994  0.0148  0.5613 -0.0007
                                            0.0060 -0.0062 -0.0128 -0.0041  0.0018
                ( 63.83%)  -0.7989* H   2 s( 99.95%)p 0.00(  0.05%)
                                            0.9997  0.0063  0.0091  0.0141 -0.0162
   120. (0.03734) BD*( 1) C   1 - C   3  
                ( 49.79%)   0.7056* C   1 s( 24.78%)p 3.03( 75.15%)d 0.00(  0.07%)
                                            0.0002 -0.4976 -0.0126  0.0007  0.0901
                                            0.0267 -0.8394  0.0174 -0.1871 -0.0531
                                           -0.0020  0.0007 -0.0015  0.0223  0.0129
                ( 50.21%)  -0.7086* C   3 s( 37.14%)p 1.69( 62.77%)d 0.00(  0.08%)
                                            0.0002 -0.6095 -0.0005 -0.0005  0.1115
                                            0.0177  0.6954 -0.0003 -0.3614 -0.0290
                                            0.0042  0.0016 -0.0063  0.0234  0.0144
   121. (0.02147) BD*( 1) C   1 - C   5  
                ( 50.00%)   0.7071* C   1 s( 20.95%)p 3.77( 78.97%)d 0.00(  0.08%)
                                           -0.0001  0.4576  0.0117  0.0010 -0.3644
                                           -0.0254 -0.1350 -0.0404 -0.7976  0.0169
                                           -0.0019  0.0033  0.0055 -0.0002  0.0279
                ( 50.00%)  -0.7071* C   5 s( 20.95%)p 3.77( 78.97%)d 0.00(  0.08%)
                                           -0.0001  0.4576  0.0117  0.0010 -0.3644
                                           -0.0254 -0.1350 -0.0404  0.7976 -0.0169
                                           -0.0019 -0.0033 -0.0055 -0.0002  0.0279
   122. (0.03291) BD*( 1) C   1 - C   9  
                ( 49.48%)   0.7034* C   1 s( 20.98%)p 3.76( 78.94%)d 0.00(  0.08%)
                                            0.0005 -0.4580 -0.0088 -0.0009 -0.8664
                                            0.0040  0.1585  0.0428  0.1034 -0.0345
                                            0.0025  0.0210 -0.0019 -0.0176  0.0053
                ( 50.52%)  -0.7108* C   9 s( 20.23%)p 3.94( 79.69%)d 0.00(  0.08%)
                                            0.0000 -0.4497 -0.0115  0.0003  0.5352
                                           -0.0103 -0.0978  0.0361 -0.7066 -0.0135
                                            0.0087  0.0212 -0.0066 -0.0142  0.0025
   123. (0.01468) BD*( 1) C   3 - C   4  
                ( 50.00%)   0.7071* C   3 s( 28.24%)p 2.54( 71.65%)d 0.00(  0.10%)
                                            0.0001  0.5314 -0.0065 -0.0001 -0.4502
                                           -0.0302  0.1775  0.0222 -0.6935 -0.0046
                                            0.0035  0.0097 -0.0021 -0.0012  0.0304
                ( 50.00%)  -0.7071* C   4 s( 28.24%)p 2.54( 71.65%)d 0.00(  0.10%)
                                            0.0001  0.5314 -0.0065 -0.0001 -0.4502
                                           -0.0302  0.1775  0.0222  0.6935  0.0046
                                            0.0035 -0.0097  0.0021 -0.0012  0.0304
   124. (0.16906) BD*( 2) C   3 - C   4  
                ( 50.00%)   0.7071* C   3 s(  1.54%)p63.56( 98.19%)d 0.17(  0.27%)
                                            0.0001  0.1231  0.0174 -0.0009 -0.5888
                                            0.0411  0.5149 -0.0465  0.6051 -0.0116
                                            0.0044  0.0404 -0.0298  0.0013 -0.0109
                ( 50.00%)  -0.7071* C   4 s(  1.54%)p63.56( 98.19%)d 0.17(  0.27%)
                                            0.0001  0.1231  0.0174 -0.0009 -0.5888
                                            0.0411  0.5149 -0.0465 -0.6051  0.0116
                                            0.0044 -0.0404  0.0298  0.0013 -0.0109
   125. (0.05850) BD*( 1) C   3 - C   7  
                ( 49.48%)   0.7034* C   3 s( 32.98%)p 2.03( 66.91%)d 0.00(  0.11%)
                                           -0.0000 -0.5743  0.0045  0.0001 -0.6593
                                            0.0014 -0.4655 -0.0206 -0.1313 -0.0058
                                           -0.0114  0.0223  0.0074 -0.0194  0.0091
                ( 50.52%)  -0.7108* C   7 s( 19.73%)p 4.06( 80.19%)d 0.00(  0.08%)
                                            0.0001 -0.4438 -0.0186  0.0015  0.5288
                                           -0.0167  0.1437 -0.0441 -0.7066 -0.0068
                                           -0.0065  0.0228  0.0095 -0.0125 -0.0044
   126. (0.03734) BD*( 1) C   4 - C   5  
                ( 50.21%)   0.7086* C   4 s( 37.14%)p 1.69( 62.77%)d 0.00(  0.08%)
                                           -0.0002  0.6095  0.0005  0.0005 -0.1115
                                           -0.0177 -0.6954  0.0003 -0.3614 -0.0290
                                           -0.0042  0.0016 -0.0063 -0.0234 -0.0144
                ( 49.79%)  -0.7056* C   5 s( 24.78%)p 3.03( 75.15%)d 0.00(  0.07%)
                                           -0.0002  0.4976  0.0126 -0.0007 -0.0901
                                           -0.0267  0.8394 -0.0174 -0.1871 -0.0531
                                            0.0020  0.0007 -0.0015 -0.0223 -0.0129
   127. (0.05850) BD*( 1) C   4 - C   7  
                ( 49.48%)   0.7034* C   4 s( 32.98%)p 2.03( 66.91%)d 0.00(  0.11%)
                                           -0.0000 -0.5743  0.0045  0.0001 -0.6593
                                            0.0014 -0.4655 -0.0206  0.1313  0.0058
                                           -0.0114 -0.0223 -0.0074 -0.0194  0.0091
                ( 50.52%)  -0.7108* C   7 s( 19.73%)p 4.06( 80.19%)d 0.00(  0.08%)
                                            0.0001 -0.4438 -0.0186  0.0015  0.5288
                                           -0.0167  0.1437 -0.0441  0.7066  0.0068
                                           -0.0065 -0.0228 -0.0095 -0.0125 -0.0044
   128. (0.03277) BD*( 1) C   5 - H   6  
                ( 36.17%)   0.6014* C   5 s( 32.86%)p 2.04( 67.12%)d 0.00(  0.03%)
                                           -0.0001  0.5730 -0.0167 -0.0012 -0.3263
                                           -0.0013 -0.4994  0.0148 -0.5613  0.0007
                                            0.0060  0.0062  0.0128 -0.0041  0.0018
                ( 63.83%)  -0.7989* H   6 s( 99.95%)p 0.00(  0.05%)
                                            0.9997  0.0063  0.0091  0.0141  0.0162
   129. (0.03291) BD*( 1) C   5 - C   9  
                ( 49.48%)   0.7034* C   5 s( 20.98%)p 3.76( 78.94%)d 0.00(  0.08%)
                                            0.0005 -0.4580 -0.0088 -0.0009 -0.8664
                                            0.0040  0.1585  0.0428 -0.1034  0.0345
                                            0.0025 -0.0210  0.0019 -0.0176  0.0053
                ( 50.52%)  -0.7108* C   9 s( 20.23%)p 3.94( 79.69%)d 0.00(  0.08%)
                                            0.0000 -0.4497 -0.0115  0.0003  0.5352
                                           -0.0103 -0.0978  0.0361  0.7066  0.0135
                                            0.0087 -0.0212  0.0066 -0.0142  0.0025
   130. (0.02722) BD*( 1) C   7 - H   8  
                ( 35.72%)   0.5977* C   7 s( 29.85%)p 2.35( 70.12%)d 0.00(  0.03%)
                                            0.0002 -0.5463  0.0092  0.0008 -0.2387
                                           -0.0027 -0.8025  0.0124  0.0000 -0.0000
                                           -0.0046 -0.0000 -0.0000  0.0142  0.0097
                ( 64.28%)  -0.8017* H   8 s( 99.95%)p 0.00(  0.05%)
                                           -0.9997 -0.0045  0.0046  0.0229 -0.0000
   131. (0.02750) BD*( 1) C   7 - C  11  
                ( 50.06%)   0.7076* C   7 s( 30.30%)p 2.30( 69.66%)d 0.00(  0.04%)
                                            0.0000  0.5504  0.0032  0.0019  0.6178
                                            0.0457 -0.5581  0.0368  0.0000 -0.0000
                                           -0.0167 -0.0000 -0.0000 -0.0059 -0.0117
                ( 49.94%)  -0.7067* C  11 s( 25.50%)p 2.92( 74.45%)d 0.00(  0.05%)
                                            0.0001  0.5050 -0.0038  0.0008 -0.5082
                                            0.0148  0.6970  0.0152  0.0000 -0.0000
                                           -0.0189  0.0000 -0.0000 -0.0012 -0.0113
   132. (0.01751) BD*( 1) C   9 - H  10  
                ( 36.65%)   0.6054* C   9 s( 29.73%)p 2.36( 70.24%)d 0.00(  0.04%)
                                           -0.0001  0.5452 -0.0075 -0.0011  0.3150
                                            0.0081 -0.7764  0.0144 -0.0000 -0.0000
                                           -0.0088 -0.0000  0.0000 -0.0144 -0.0097
                ( 63.35%)  -0.7959* H  10 s( 99.95%)p 0.00(  0.05%)
                                            0.9997  0.0036 -0.0082  0.0214 -0.0000
   133. (0.02226) BD*( 1) C   9 - C  11  
                ( 49.36%)   0.7025* C   9 s( 29.51%)p 2.39( 70.45%)d 0.00(  0.04%)
                                            0.0000 -0.5432  0.0019 -0.0017 -0.5710
                                           -0.0413 -0.6130  0.0314 -0.0000 -0.0000
                                           -0.0147 -0.0000  0.0000  0.0066  0.0117
                ( 50.64%)  -0.7116* C  11 s( 25.45%)p 2.93( 74.50%)d 0.00(  0.05%)
                                           -0.0001 -0.5044  0.0064 -0.0009  0.4814
                                           -0.0129  0.7161  0.0160 -0.0000  0.0000
                                           -0.0190 -0.0000  0.0000  0.0027  0.0113
   134. (0.01522) BD*( 1) C  11 - H  12  
                ( 37.40%)   0.6116* C  11 s( 24.49%)p 3.08( 75.46%)d 0.00(  0.05%)
                                            0.0001 -0.4949 -0.0025  0.0006 -0.5046
                                           -0.0119 -0.0093 -0.0015  0.7067 -0.0152
                                           -0.0002  0.0172  0.0005 -0.0060 -0.0118
                ( 62.60%)  -0.7912* H  12 s( 99.95%)p 0.00(  0.05%)
                                           -0.9998 -0.0026  0.0122  0.0005 -0.0182
   135. (0.01522) BD*( 1) C  11 - H  13  
                ( 37.40%)   0.6116* C  11 s( 24.49%)p 3.08( 75.46%)d 0.00(  0.05%)
                                            0.0001 -0.4949 -0.0025  0.0006 -0.5046
                                           -0.0119 -0.0093 -0.0015 -0.7067  0.0152
                                           -0.0002 -0.0172 -0.0005 -0.0060 -0.0118
                ( 62.60%)  -0.7912* H  13 s( 99.95%)p 0.00(  0.05%)
                                           -0.9998 -0.0026  0.0122  0.0005  0.0182


 NHO Directionality and "Bond Bending" (deviations from line of nuclear centers)

         [Thresholds for printing:  angular deviation  >  1.0 degree]
                                    hybrid p-character > 25.0%
                                    orbital occupancy  >  0.10e

                                Line of Centers        Hybrid 1              Hybrid 2
                                ---------------  -------------------   ------------------
                NBO               Theta   Phi    Theta   Phi    Dev    Theta   Phi    Dev
 ========================================================================================
     1. BD (   1) C   1 - H   2    46.5  237.8    46.2  235.9   1.4      --     --    --
     2. BD (   1) C   1 - C   3    92.7   90.0    73.9   98.1  20.5     61.1  259.5  28.0
     3. BD (   1) C   1 - C   5   180.0    0.0   151.3  204.2  28.7     28.7  204.2  28.7
     4. BD (   1) C   1 - C   9   119.3  348.5    94.5  346.9  24.9     36.3  173.3  24.7
     5. BD (   1) C   3 - C   4   180.0    0.0   143.3  157.4  36.7     36.7  157.4  36.7
     6. BD (   2) C   3 - C   4   180.0    0.0    50.5  139.5 129.5    129.5  139.5 129.5
     7. BD (   1) C   3 - C   7   116.6   22.9    80.5   36.5  38.5     36.2  191.0  28.6
     8. BD (   1) C   4 - C   5    92.7  270.0   118.9  259.5  28.0    106.1   98.1  20.5
     9. BD (   1) C   4 - C   7    63.4   22.9    99.5   36.5  38.5    143.8  191.0  28.6
    10. BD (   1) C   5 - H   6   133.5  237.8   133.8  235.9   1.4      --     --    --
    11. BD (   1) C   5 - C   9    60.7  348.5    85.5  346.9  24.9    143.7  173.3  24.7
    12. BD (   1) C   7 - H   8    90.0   75.8    90.0   73.0   2.8      --     --    --
    13. BD (   1) C   7 - C  11    90.0  312.2    90.0  321.8   9.7     90.0  124.7   7.5
    14. BD (   1) C   9 - H  10    90.0  291.5    90.0  293.0   1.4      --     --    --
    15. BD (   1) C   9 - C  11    90.0   51.2    90.0   43.5   7.6     90.0  237.4   6.2
    16. BD (   1) C  11 - H  12   144.4    1.3   143.2    1.2   1.1      --     --    --
    17. BD (   1) C  11 - H  13    35.6    1.3    36.8    1.2   1.1      --     --    --
   124. BD*(   2) C   3 - C   4   180.0    0.0    50.5  139.5 129.5    129.5  139.5 129.5


 Second Order Perturbation Theory Analysis of Fock Matrix in NBO Basis

     Threshold for printing:   0.50 kcal/mol
                                                                              E(2)  E(j)-E(i) F(i,j)
         Donor NBO (i)                     Acceptor NBO (j)                 kcal/mol   a.u.    a.u. 
 ===================================================================================================

 within unit  1
   1. BD (   1) C   1 - H   2        /122. BD*(   1) C   1 - C   9            0.58    0.86    0.020
   1. BD (   1) C   1 - H   2        /133. BD*(   1) C   9 - C  11            0.78    0.92    0.024
   2. BD (   1) C   1 - C   3        / 49. RY*(   1) C   4                    0.67    1.41    0.028
   2. BD (   1) C   1 - C   3        / 73. RY*(   1) C   7                    0.54    1.61    0.026
   2. BD (   1) C   1 - C   3        / 88. RY*(   2) C   9                    0.52    1.79    0.027
   2. BD (   1) C   1 - C   3        /119. BD*(   1) C   1 - H   2            0.96    1.06    0.028
   2. BD (   1) C   1 - C   3        /124. BD*(   2) C   3 - C   4            6.05    0.61    0.056
   2. BD (   1) C   1 - C   3        /128. BD*(   1) C   5 - H   6            3.88    1.06    0.057
   2. BD (   1) C   1 - C   3        /130. BD*(   1) C   7 - H   8            0.89    1.07    0.028
   2. BD (   1) C   1 - C   3        /132. BD*(   1) C   9 - H  10            1.82    1.06    0.039
   3. BD (   1) C   1 - C   5        / 87. RY*(   1) C   9                    1.23    1.76    0.042
   3. BD (   1) C   1 - C   5        /119. BD*(   1) C   1 - H   2            1.50    1.01    0.035
   3. BD (   1) C   1 - C   5        /122. BD*(   1) C   1 - C   9            4.08    0.84    0.052
   3. BD (   1) C   1 - C   5        /125. BD*(   1) C   3 - C   7            1.97    0.85    0.037
   3. BD (   1) C   1 - C   5        /127. BD*(   1) C   4 - C   7            1.97    0.85    0.037
   3. BD (   1) C   1 - C   5        /128. BD*(   1) C   5 - H   6            1.50    1.01    0.035
   3. BD (   1) C   1 - C   5        /129. BD*(   1) C   5 - C   9            4.08    0.84    0.052
   3. BD (   1) C   1 - C   5        /132. BD*(   1) C   9 - H  10            1.43    1.01    0.034
   3. BD (   1) C   1 - C   5        /133. BD*(   1) C   9 - C  11            5.23    0.91    0.062
   4. BD (   1) C   1 - C   9        / 62. RY*(   4) C   5                    0.58    1.62    0.028
   4. BD (   1) C   1 - C   9        /103. RY*(   3) C  11                    0.56    1.18    0.023
   4. BD (   1) C   1 - C   9        /119. BD*(   1) C   1 - H   2            0.61    1.01    0.022
   4. BD (   1) C   1 - C   9        /120. BD*(   1) C   1 - C   3            0.83    0.89    0.025
   4. BD (   1) C   1 - C   9        /121. BD*(   1) C   1 - C   5            5.16    0.86    0.061
   4. BD (   1) C   1 - C   9        /124. BD*(   2) C   3 - C   4            4.64    0.56    0.046
   4. BD (   1) C   1 - C   9        /128. BD*(   1) C   5 - H   6            8.54    1.01    0.084
   4. BD (   1) C   1 - C   9        /129. BD*(   1) C   5 - C   9            4.81    0.84    0.057
   4. BD (   1) C   1 - C   9        /132. BD*(   1) C   9 - H  10            0.50    1.01    0.020
   4. BD (   1) C   1 - C   9        /134. BD*(   1) C  11 - H  12            2.04    0.98    0.041
   5. BD (   1) C   3 - C   4        / 73. RY*(   1) C   7                    0.88    1.62    0.034
   5. BD (   1) C   3 - C   4        /119. BD*(   1) C   1 - H   2            2.05    1.07    0.042
   5. BD (   1) C   3 - C   4        /125. BD*(   1) C   3 - C   7            1.61    0.90    0.034
   5. BD (   1) C   3 - C   4        /127. BD*(   1) C   4 - C   7            1.61    0.90    0.034
   5. BD (   1) C   3 - C   4        /128. BD*(   1) C   5 - H   6            2.05    1.07    0.042
   5. BD (   1) C   3 - C   4        /130. BD*(   1) C   7 - H   8            1.97    1.08    0.041
   5. BD (   1) C   3 - C   4        /131. BD*(   1) C   7 - C  11            3.83    0.97    0.054
   6. BD (   2) C   3 - C   4        / 25. RY*(   1) C   1                    0.83    1.21    0.030
   6. BD (   2) C   3 - C   4        / 26. RY*(   2) C   1                    0.57    2.05    0.032
   6. BD (   2) C   3 - C   4        / 59. RY*(   1) C   5                    0.83    1.21    0.030
   6. BD (   2) C   3 - C   4        / 60. RY*(   2) C   5                    0.57    2.05    0.032
   6. BD (   2) C   3 - C   4        / 73. RY*(   1) C   7                    6.89    1.31    0.089
   6. BD (   2) C   3 - C   4        /119. BD*(   1) C   1 - H   2            6.11    0.76    0.063
   6. BD (   2) C   3 - C   4        /120. BD*(   1) C   1 - C   3            5.52    0.64    0.055
   6. BD (   2) C   3 - C   4        /122. BD*(   1) C   1 - C   9            2.03    0.59    0.032
   6. BD (   2) C   3 - C   4        /125. BD*(   1) C   3 - C   7           16.47    0.60    0.091
   6. BD (   2) C   3 - C   4        /126. BD*(   1) C   4 - C   5            5.52    0.64    0.055
   6. BD (   2) C   3 - C   4        /127. BD*(   1) C   4 - C   7           16.47    0.60    0.091
   6. BD (   2) C   3 - C   4        /128. BD*(   1) C   5 - H   6            6.11    0.76    0.063
   6. BD (   2) C   3 - C   4        /129. BD*(   1) C   5 - C   9            2.03    0.59    0.032
   6. BD (   2) C   3 - C   4        /130. BD*(   1) C   7 - H   8           12.80    0.78    0.092
   6. BD (   2) C   3 - C   4        /131. BD*(   1) C   7 - C  11            4.94    0.66    0.053
   6. BD (   2) C   3 - C   4        /132. BD*(   1) C   9 - H  10            1.14    0.76    0.027
   7. BD (   1) C   3 - C   7        / 25. RY*(   1) C   1                    0.82    1.45    0.031
   7. BD (   1) C   3 - C   7        / 39. RY*(   1) C   3                    0.71    1.36    0.028
   7. BD (   1) C   3 - C   7        / 50. RY*(   2) C   4                    0.54    1.73    0.028
   7. BD (   1) C   3 - C   7        /123. BD*(   1) C   3 - C   4            3.91    1.02    0.057
   7. BD (   1) C   3 - C   7        /124. BD*(   2) C   3 - C   4           12.51    0.56    0.076
   7. BD (   1) C   3 - C   7        /126. BD*(   1) C   4 - C   5            2.85    0.88    0.045
   7. BD (   1) C   3 - C   7        /127. BD*(   1) C   4 - C   7            3.38    0.84    0.048
   7. BD (   1) C   3 - C   7        /130. BD*(   1) C   7 - H   8            1.17    1.02    0.031
   7. BD (   1) C   3 - C   7        /134. BD*(   1) C  11 - H  12            2.52    0.98    0.045
   8. BD (   1) C   4 - C   5        / 39. RY*(   1) C   3                    0.67    1.41    0.028
   8. BD (   1) C   4 - C   5        / 73. RY*(   1) C   7                    0.54    1.61    0.026
   8. BD (   1) C   4 - C   5        / 88. RY*(   2) C   9                    0.52    1.79    0.027
   8. BD (   1) C   4 - C   5        /119. BD*(   1) C   1 - H   2            3.88    1.06    0.057
   8. BD (   1) C   4 - C   5        /124. BD*(   2) C   3 - C   4            6.05    0.61    0.056
   8. BD (   1) C   4 - C   5        /128. BD*(   1) C   5 - H   6            0.96    1.06    0.028
   8. BD (   1) C   4 - C   5        /130. BD*(   1) C   7 - H   8            0.89    1.07    0.028
   8. BD (   1) C   4 - C   5        /132. BD*(   1) C   9 - H  10            1.82    1.06    0.039
   9. BD (   1) C   4 - C   7        / 40. RY*(   2) C   3                    0.54    1.73    0.028
   9. BD (   1) C   4 - C   7        / 49. RY*(   1) C   4                    0.71    1.36    0.028
   9. BD (   1) C   4 - C   7        / 59. RY*(   1) C   5                    0.82    1.45    0.031
   9. BD (   1) C   4 - C   7        /120. BD*(   1) C   1 - C   3            2.85    0.88    0.045
   9. BD (   1) C   4 - C   7        /123. BD*(   1) C   3 - C   4            3.91    1.02    0.057
   9. BD (   1) C   4 - C   7        /124. BD*(   2) C   3 - C   4           12.51    0.56    0.076
   9. BD (   1) C   4 - C   7        /125. BD*(   1) C   3 - C   7            3.38    0.84    0.048
   9. BD (   1) C   4 - C   7        /130. BD*(   1) C   7 - H   8            1.17    1.02    0.031
   9. BD (   1) C   4 - C   7        /135. BD*(   1) C  11 - H  13            2.52    0.98    0.045
  10. BD (   1) C   5 - H   6        /129. BD*(   1) C   5 - C   9            0.58    0.86    0.020
  10. BD (   1) C   5 - H   6        /133. BD*(   1) C   9 - C  11            0.78    0.92    0.024
  11. BD (   1) C   5 - C   9        / 28. RY*(   4) C   1                    0.58    1.62    0.028
  11. BD (   1) C   5 - C   9        /103. RY*(   3) C  11                    0.56    1.18    0.023
  11. BD (   1) C   5 - C   9        /119. BD*(   1) C   1 - H   2            8.54    1.01    0.084
  11. BD (   1) C   5 - C   9        /121. BD*(   1) C   1 - C   5            5.16    0.86    0.061
  11. BD (   1) C   5 - C   9        /122. BD*(   1) C   1 - C   9            4.81    0.84    0.057
  11. BD (   1) C   5 - C   9        /124. BD*(   2) C   3 - C   4            4.64    0.56    0.046
  11. BD (   1) C   5 - C   9        /126. BD*(   1) C   4 - C   5            0.83    0.89    0.025
  11. BD (   1) C   5 - C   9        /128. BD*(   1) C   5 - H   6            0.61    1.01    0.022
  11. BD (   1) C   5 - C   9        /132. BD*(   1) C   9 - H  10            0.50    1.01    0.020
  11. BD (   1) C   5 - C   9        /135. BD*(   1) C  11 - H  13            2.04    0.98    0.041
  12. BD (   1) C   7 - H   8        / 41. RY*(   3) C   3                    0.57    1.42    0.025
  12. BD (   1) C   7 - H   8        / 51. RY*(   3) C   4                    0.57    1.42    0.025
  12. BD (   1) C   7 - H   8        /120. BD*(   1) C   1 - C   3            1.27    0.89    0.030
  12. BD (   1) C   7 - H   8        /126. BD*(   1) C   4 - C   5            1.27    0.89    0.030
  12. BD (   1) C   7 - H   8        /133. BD*(   1) C   9 - C  11            1.03    0.91    0.027
  13. BD (   1) C   7 - C  11        / 39. RY*(   1) C   3                    0.85    1.44    0.031
  13. BD (   1) C   7 - C  11        / 49. RY*(   1) C   4                    0.85    1.44    0.031
  13. BD (   1) C   7 - C  11        /130. BD*(   1) C   7 - H   8            0.94    1.10    0.029
  13. BD (   1) C   7 - C  11        /132. BD*(   1) C   9 - H  10            3.07    1.09    0.052
  13. BD (   1) C   7 - C  11        /133. BD*(   1) C   9 - C  11            0.58    0.98    0.021
  13. BD (   1) C   7 - C  11        /134. BD*(   1) C  11 - H  12            0.63    1.06    0.023
  13. BD (   1) C   7 - C  11        /135. BD*(   1) C  11 - H  13            0.63    1.06    0.023
  14. BD (   1) C   9 - H  10        /120. BD*(   1) C   1 - C   3            1.43    0.89    0.032
  14. BD (   1) C   9 - H  10        /126. BD*(   1) C   4 - C   5            1.43    0.89    0.032
  14. BD (   1) C   9 - H  10        /131. BD*(   1) C   7 - C  11            1.23    0.91    0.030
  15. BD (   1) C   9 - C  11        / 25. RY*(   1) C   1                    0.54    1.53    0.026
  15. BD (   1) C   9 - C  11        / 59. RY*(   1) C   5                    0.54    1.53    0.026
  15. BD (   1) C   9 - C  11        / 73. RY*(   1) C   7                    0.61    1.64    0.028
  15. BD (   1) C   9 - C  11        /119. BD*(   1) C   1 - H   2            0.76    1.09    0.026
  15. BD (   1) C   9 - C  11        /128. BD*(   1) C   5 - H   6            0.76    1.09    0.026
  15. BD (   1) C   9 - C  11        /130. BD*(   1) C   7 - H   8            3.61    1.10    0.056
  15. BD (   1) C   9 - C  11        /131. BD*(   1) C   7 - C  11            0.92    0.98    0.027
  15. BD (   1) C   9 - C  11        /132. BD*(   1) C   9 - H  10            0.71    1.09    0.025
  15. BD (   1) C   9 - C  11        /134. BD*(   1) C  11 - H  12            0.54    1.06    0.021
  15. BD (   1) C   9 - C  11        /135. BD*(   1) C  11 - H  13            0.54    1.06    0.021
  16. BD (   1) C  11 - H  12        / 75. RY*(   3) C   7                    0.60    1.43    0.026
  16. BD (   1) C  11 - H  12        / 90. RY*(   4) C   9                    0.63    1.35    0.026
  16. BD (   1) C  11 - H  12        /122. BD*(   1) C   1 - C   9            3.15    0.81    0.045
  16. BD (   1) C  11 - H  12        /125. BD*(   1) C   3 - C   7            2.71    0.82    0.042
  17. BD (   1) C  11 - H  13        / 75. RY*(   3) C   7                    0.60    1.43    0.026
  17. BD (   1) C  11 - H  13        / 90. RY*(   4) C   9                    0.63    1.35    0.026
  17. BD (   1) C  11 - H  13        /127. BD*(   1) C   4 - C   7            2.71    0.82    0.042
  17. BD (   1) C  11 - H  13        /129. BD*(   1) C   5 - C   9            3.15    0.81    0.045
  18. CR (   1) C   1                /121. BD*(   1) C   1 - C   5            0.56   10.42    0.068
  18. CR (   1) C   1                /122. BD*(   1) C   1 - C   9            0.52   10.39    0.066
  18. CR (   1) C   1                /128. BD*(   1) C   5 - H   6            0.89   10.56    0.087
  19. CR (   1) C   3                / 49. RY*(   1) C   4                    1.57   10.88    0.117
  19. CR (   1) C   3                / 73. RY*(   1) C   7                    0.64   11.08    0.076
  19. CR (   1) C   3                /119. BD*(   1) C   1 - H   2            0.69   10.53    0.077
  19. CR (   1) C   3                /123. BD*(   1) C   3 - C   4            0.70   10.55    0.077
  19. CR (   1) C   3                /124. BD*(   2) C   3 - C   4           11.90   10.08    0.323
  19. CR (   1) C   3                /130. BD*(   1) C   7 - H   8            0.57   10.54    0.070
  20. CR (   1) C   4                / 39. RY*(   1) C   3                    1.57   10.88    0.117
  20. CR (   1) C   4                / 73. RY*(   1) C   7                    0.64   11.08    0.076
  20. CR (   1) C   4                /123. BD*(   1) C   3 - C   4            0.70   10.55    0.077
  20. CR (   1) C   4                /124. BD*(   2) C   3 - C   4           11.90   10.08    0.323
  20. CR (   1) C   4                /128. BD*(   1) C   5 - H   6            0.69   10.53    0.077
  20. CR (   1) C   4                /130. BD*(   1) C   7 - H   8            0.57   10.54    0.070
  21. CR (   1) C   5                /119. BD*(   1) C   1 - H   2            0.89   10.56    0.087
  21. CR (   1) C   5                /121. BD*(   1) C   1 - C   5            0.56   10.42    0.068
  21. CR (   1) C   5                /129. BD*(   1) C   5 - C   9            0.52   10.39    0.066
  22. CR (   1) C   7                / 39. RY*(   1) C   3                    0.82   10.92    0.084
  22. CR (   1) C   7                / 49. RY*(   1) C   4                    0.82   10.92    0.084
  22. CR (   1) C   7                /103. RY*(   3) C  11                    0.73   10.74    0.079
  23. CR (   1) C   9                / 25. RY*(   1) C   1                    0.71   11.01    0.079
  23. CR (   1) C   9                / 59. RY*(   1) C   5                    0.71   11.01    0.079
  23. CR (   1) C   9                /101. RY*(   1) C  11                    0.51   10.86    0.066
  23. CR (   1) C   9                /103. RY*(   3) C  11                    0.73   10.74    0.079
  24. CR (   1) C  11                / 74. RY*(   2) C   7                    1.30   11.19    0.108
  24. CR (   1) C  11                / 88. RY*(   2) C   9                    0.85   11.27    0.087
  24. CR (   1) C  11                / 89. RY*(   3) C   9                    0.63   11.14    0.075
 124. BD*(   2) C   3 - C   4        / 39. RY*(   1) C   3                    0.95    0.80    0.084
 124. BD*(   2) C   3 - C   4        / 49. RY*(   1) C   4                    0.95    0.80    0.084
 124. BD*(   2) C   3 - C   4        /120. BD*(   1) C   1 - C   3            4.05    0.33    0.101
 124. BD*(   2) C   3 - C   4        /121. BD*(   1) C   1 - C   5            0.62    0.30    0.040
 124. BD*(   2) C   3 - C   4        /122. BD*(   1) C   1 - C   9            0.63    0.28    0.037
 124. BD*(   2) C   3 - C   4        /123. BD*(   1) C   3 - C   4            7.53    0.47    0.175
 124. BD*(   2) C   3 - C   4        /125. BD*(   1) C   3 - C   7            3.63    0.29    0.085
 124. BD*(   2) C   3 - C   4        /126. BD*(   1) C   4 - C   5            4.05    0.33    0.101
 124. BD*(   2) C   3 - C   4        /127. BD*(   1) C   4 - C   7            3.63    0.29    0.085
 124. BD*(   2) C   3 - C   4        /129. BD*(   1) C   5 - C   9            0.63    0.28    0.037


 Natural Bond Orbitals (Summary):

                                                            Principal Delocalizations
           NBO                        Occupancy    Energy   (geminal,vicinal,remote)
 ====================================================================================
 Molecular unit  1  (C7H6)
     1. BD (   1) C   1 - H   2          1.99377    -0.54204  133(v),122(g)
     2. BD (   1) C   1 - C   3          1.96618    -0.57452  124(g),128(v),132(v),119(g)
                                                    130(v),49(v),73(v),88(v)
     3. BD (   1) C   1 - C   5          1.95564    -0.52785  133(v),122(g),129(g),125(v)
                                                    127(v),119(g),128(g),132(v)
                                                    87(v)
     4. BD (   1) C   1 - C   9          1.91625    -0.52627  128(v),121(g),129(g),124(v)
                                                    134(v),120(g),119(g),62(v)
                                                    103(v)
     5. BD (   1) C   3 - C   4          1.97030    -0.58427  131(v),119(v),128(v),130(v)
                                                    125(g),127(g),73(v)
     6. BD (   2) C   3 - C   4          1.83049    -0.27841  125(g),127(g),130(v),73(v)
                                                    119(v),128(v),120(g),126(g)
                                                    131(v),122(v),129(v),132(r)
                                                    25(v),59(v),26(v),60(v)
     7. BD (   1) C   3 - C   7          1.93605    -0.52270  124(g),123(g),127(g),126(v)
                                                    134(v),130(g),25(v),39(g)
                                                    50(v)
     8. BD (   1) C   4 - C   5          1.96618    -0.57452  124(g),119(v),132(v),128(g)
                                                    130(v),39(v),73(v),88(v)
     9. BD (   1) C   4 - C   7          1.93605    -0.52270  124(g),123(g),125(g),120(v)
                                                    135(v),130(g),59(v),49(g)
                                                    40(v)
    10. BD (   1) C   5 - H   6          1.99377    -0.54204  133(v),129(g)
    11. BD (   1) C   5 - C   9          1.91625    -0.52627  119(v),121(g),122(g),124(v)
                                                    135(v),126(g),128(g),28(v)
                                                    103(v)
    12. BD (   1) C   7 - H   8          1.98623    -0.52970  120(v),126(v),133(v),41(v)
                                                    51(v)
    13. BD (   1) C   7 - C  11          1.98556    -0.60282  132(v),130(g),39(v),49(v)
                                                    134(g),135(g),133(g)
    14. BD (   1) C   9 - H  10          1.98491    -0.53221  120(v),126(v),131(v)
    15. BD (   1) C   9 - C  11          1.98542    -0.60158  130(v),131(g),119(v),128(v)
                                                    132(g),73(v),25(v),59(v)
                                                    134(g),135(g)
    16. BD (   1) C  11 - H  12          1.97806    -0.50025  122(v),125(v),90(v),75(v)
    17. BD (   1) C  11 - H  13          1.97806    -0.50025  129(v),127(v),90(v),75(v)
    18. CR (   1) C   1                  1.99904   -10.07898  128(v),121(g),122(g),124(v)
    19. CR (   1) C   3                  1.99823   -10.04413  124(g),49(v),123(g),119(v)
                                                    73(v),130(v)
    20. CR (   1) C   4                  1.99823   -10.04413  124(g),39(v),123(g),128(v)
                                                    73(v),130(v)
    21. CR (   1) C   5                  1.99904   -10.07898  119(v),121(g),129(g),124(v)
    22. CR (   1) C   7                  1.99915   -10.08312  39(v),49(v),103(v)
    23. CR (   1) C   9                  1.99922   -10.08184  103(v),25(v),59(v),101(v)
    24. CR (   1) C  11                  1.99926   -10.05657  74(v),88(v),89(v)
    25. RY*(   1) C   1                  0.00489     0.93086   
    26. RY*(   2) C   1                  0.00259     1.77621   
    27. RY*(   3) C   1                  0.00130     1.04321   
    28. RY*(   4) C   1                  0.00075     1.08934   
    29. RY*(   5) C   1                  0.00037     2.14655   
    30. RY*(   6) C   1                  0.00028     1.86210   
    31. RY*(   7) C   1                  0.00014     1.79267   
    32. RY*(   8) C   1                  0.00004     2.12141   
    33. RY*(   9) C   1                  0.00001     4.21567   
    34. RY*(  10) C   1                  0.00001     2.25377   
    35. RY*(   1) H   2                  0.00143     0.55781   
    36. RY*(   2) H   2                  0.00013     2.32968   
    37. RY*(   3) H   2                  0.00003     2.45383   
    38. RY*(   4) H   2                  0.00001     2.98264   
    39. RY*(   1) C   3                  0.00315     0.83806   
    40. RY*(   2) C   3                  0.00202     1.20375   
    41. RY*(   3) C   3                  0.00171     0.89372   
    42. RY*(   4) C   3                  0.00056     1.53027   
    43. RY*(   5) C   3                  0.00037     1.74308   
    44. RY*(   6) C   3                  0.00015     2.09223   
    45. RY*(   7) C   3                  0.00008     1.97899   
    46. RY*(   8) C   3                  0.00004     2.06767   
    47. RY*(   9) C   3                  0.00002     2.32896   
    48. RY*(  10) C   3                  0.00001     4.10838   
    49. RY*(   1) C   4                  0.00315     0.83806   
    50. RY*(   2) C   4                  0.00202     1.20375   
    51. RY*(   3) C   4                  0.00171     0.89372   
    52. RY*(   4) C   4                  0.00056     1.53027   
    53. RY*(   5) C   4                  0.00037     1.74308   
    54. RY*(   6) C   4                  0.00015     2.09223   
    55. RY*(   7) C   4                  0.00008     1.97899   
    56. RY*(   8) C   4                  0.00004     2.06767   
    57. RY*(   9) C   4                  0.00002     2.32896   
    58. RY*(  10) C   4                  0.00001     4.10838   
    59. RY*(   1) C   5                  0.00489     0.93086   
    60. RY*(   2) C   5                  0.00259     1.77621   
    61. RY*(   3) C   5                  0.00130     1.04321   
    62. RY*(   4) C   5                  0.00075     1.08934   
    63. RY*(   5) C   5                  0.00037     2.14655   
    64. RY*(   6) C   5                  0.00028     1.86210   
    65. RY*(   7) C   5                  0.00014     1.79267   
    66. RY*(   8) C   5                  0.00004     2.12141   
    67. RY*(   9) C   5                  0.00001     4.21567   
    68. RY*(  10) C   5                  0.00001     2.25377   
    69. RY*(   1) H   6                  0.00143     0.55781   
    70. RY*(   2) H   6                  0.00013     2.32968   
    71. RY*(   3) H   6                  0.00003     2.45383   
    72. RY*(   4) H   6                  0.00001     2.98264   
    73. RY*(   1) C   7                  0.00888     1.03520   
    74. RY*(   2) C   7                  0.00225     1.13202   
    75. RY*(   3) C   7                  0.00134     0.93120   
    76. RY*(   4) C   7                  0.00117     1.77644   
    77. RY*(   5) C   7                  0.00042     1.84735   
    78. RY*(   6) C   7                  0.00007     2.15769   
    79. RY*(   7) C   7                  0.00007     2.11041   
    80. RY*(   8) C   7                  0.00006     2.63769   
    81. RY*(   9) C   7                  0.00004     1.74819   
    82. RY*(  10) C   7                  0.00000     3.72065   
    83. RY*(   1) H   8                  0.00102     0.56194   
    84. RY*(   2) H   8                  0.00011     2.31333   
    85. RY*(   3) H   8                  0.00004     2.47427   
    86. RY*(   4) H   8                  0.00001     3.02976   
    87. RY*(   1) C   9                  0.00273     1.23145   
    88. RY*(   2) C   9                  0.00182     1.21781   
    89. RY*(   3) C   9                  0.00124     1.08429   
    90. RY*(   4) C   9                  0.00114     0.85242   
    91. RY*(   5) C   9                  0.00040     2.16379   
    92. RY*(   6) C   9                  0.00029     2.17264   
    93. RY*(   7) C   9                  0.00023     1.87108   
    94. RY*(   8) C   9                  0.00010     2.27322   
    95. RY*(   9) C   9                  0.00004     2.15275   
    96. RY*(  10) C   9                  0.00001     4.04589   
    97. RY*(   1) H  10                  0.00126     0.56163   
    98. RY*(   2) H  10                  0.00012     2.30791   
    99. RY*(   3) H  10                  0.00005     2.50908   
   100. RY*(   4) H  10                  0.00001     2.98310   
   101. RY*(   1) C  11                  0.00285     0.77622   
   102. RY*(   2) C  11                  0.00193     1.32753   
   103. RY*(   3) C  11                  0.00162     0.65708   
   104. RY*(   4) C  11                  0.00040     1.56945   
   105. RY*(   5) C  11                  0.00025     1.99489   
   106. RY*(   6) C  11                  0.00009     2.01580   
   107. RY*(   7) C  11                  0.00005     2.28859   
   108. RY*(   8) C  11                  0.00005     2.05014   
   109. RY*(   9) C  11                  0.00001     4.24536   
   110. RY*(  10) C  11                  0.00000     2.21518   
   111. RY*(   1) H  12                  0.00134     0.65005   
   112. RY*(   2) H  12                  0.00011     2.31994   
   113. RY*(   3) H  12                  0.00007     2.42122   
   114. RY*(   4) H  12                  0.00001     3.00405   
   115. RY*(   1) H  13                  0.00134     0.65005   
   116. RY*(   2) H  13                  0.00011     2.31994   
   117. RY*(   3) H  13                  0.00007     2.42122   
   118. RY*(   4) H  13                  0.00001     3.00405   
   119. BD*(   1) C   1 - H   2          0.03277     0.48543   
   120. BD*(   1) C   1 - C   3          0.03734     0.36092   
   121. BD*(   1) C   1 - C   5          0.02147     0.33650   
   122. BD*(   1) C   1 - C   9          0.03291     0.31378   
   123. BD*(   1) C   3 - C   4          0.01468     0.50208   
   124. BD*(   2) C   3 - C   4          0.16906     0.03310  123(g),120(g),126(g),125(g)
                                                    127(g),39(g),49(g),121(v)
                                                    122(v),129(v)
   125. BD*(   1) C   3 - C   7          0.05850     0.31820   
   126. BD*(   1) C   4 - C   5          0.03734     0.36092   
   127. BD*(   1) C   4 - C   7          0.05850     0.31820   
   128. BD*(   1) C   5 - H   6          0.03277     0.48543   
   129. BD*(   1) C   5 - C   9          0.03291     0.31378   
   130. BD*(   1) C   7 - H   8          0.02722     0.49850   
   131. BD*(   1) C   7 - C  11          0.02750     0.38179   
   132. BD*(   1) C   9 - H  10          0.01751     0.48348   
   133. BD*(   1) C   9 - C  11          0.02226     0.37753   
   134. BD*(   1) C  11 - H  12          0.01522     0.45799   
   135. BD*(   1) C  11 - H  13          0.01522     0.45799   
       -------------------------------
              Total Lewis   47.27138  ( 98.4820%)
        Valence non-Lewis    0.65319  (  1.3608%)
        Rydberg non-Lewis    0.07543  (  0.1571%)
       -------------------------------
            Total unit  1   48.00000  (100.0000%)
           Charge unit  1    0.00000
 Calling FoFJK, ICntrl=      2127 FMM=F ISym2X=1 I1Cent= 0 IOpClX= 0 NMat=1 NMatS=1 NMatT=0.
 ***** Axes restored to original set *****
 -------------------------------------------------------------------
 Center     Atomic                   Forces (Hartrees/Bohr)
 Number     Number              X              Y              Z
 -------------------------------------------------------------------
      1        6           0.002592301    0.002706944    0.000543838
      2        1           0.000325163    0.000291688   -0.000274156
      3        6           0.000194852    0.006844379    0.003647570
      4        6           0.000194852   -0.006844379    0.003647570
      5        6           0.002592301   -0.002706944    0.000543838
      6        1           0.000325163   -0.000291688   -0.000274156
      7        6          -0.003931781   -0.000000000   -0.000253454
      8        1          -0.000411969   -0.000000000    0.000104777
      9        6           0.000707469    0.000000000   -0.004634251
     10        1          -0.000001571    0.000000000   -0.000519258
     11        6          -0.001255761   -0.000000000   -0.001175350
     12        1          -0.000665509   -0.000034885   -0.000678485
     13        1          -0.000665509    0.000034885   -0.000678485
 -------------------------------------------------------------------
 Cartesian Forces:  Max     0.006844379 RMS     0.002220607

 GradGradGradGradGradGradGradGradGradGradGradGradGradGradGradGradGradGrad
 Berny optimization.
 FormGI is forming the generalized inverse of G from B-inverse, IUseBI=4.
 Internal  Forces:  Max     0.004122819 RMS     0.001026238
 Search for a local minimum.
 Step number   1 out of a maximum of  100
 All quantities printed in internal units (Hartrees-Bohrs-Radians)
 Mixed Optimization -- RFO/linear search
 Second derivative matrix not updated -- first step.
 ITU=  0
     Eigenvalues ---    0.00941   0.01374   0.01516   0.01758   0.02080
     Eigenvalues ---    0.02225   0.04626   0.05733   0.06200   0.06499
     Eigenvalues ---    0.07231   0.07893   0.10685   0.10991   0.13112
     Eigenvalues ---    0.14383   0.17654   0.19482   0.21251   0.23142
     Eigenvalues ---    0.24807   0.27344   0.27589   0.28253   0.29172
     Eigenvalues ---    0.29499   0.34168   0.34168   0.35071   0.35439
     Eigenvalues ---    0.35439   0.35584   0.39219
 RFO step:  Lambda=-3.07871732D-04 EMin= 9.40573374D-03
 Linear search not attempted -- first point.
 Iteration  1 RMS(Cart)=  0.00364667 RMS(Int)=  0.00000357
 Iteration  2 RMS(Cart)=  0.00000322 RMS(Int)=  0.00000144
 Iteration  3 RMS(Cart)=  0.00000000 RMS(Int)=  0.00000144
 ClnCor:  largest displacement from symmetrization is 4.24D-09 for atom     5.
 Variable       Old X    -DE/DX   Delta X   Delta X   Delta X     New X
                                 (Linear)    (Quad)   (Total)
    R1        2.04968   0.00047   0.00000   0.00131   0.00131   2.05099
    R2        2.89860   0.00289   0.00000   0.01017   0.01017   2.90877
    R3        2.83307   0.00254   0.00000   0.00576   0.00575   2.83882
    R4        2.89275   0.00274   0.00000   0.00992   0.00992   2.90268
    R5        2.55943   0.00412   0.00000   0.00983   0.00983   2.56926
    R6        2.85325   0.00331   0.00000   0.00933   0.00933   2.86258
    R7        2.89860   0.00289   0.00000   0.01017   0.01017   2.90877
    R8        2.85325   0.00331   0.00000   0.00933   0.00933   2.86258
    R9        2.04968   0.00047   0.00000   0.00131   0.00131   2.05099
   R10        2.89275   0.00274   0.00000   0.00992   0.00992   2.90268
   R11        2.04737   0.00041   0.00000   0.00116   0.00116   2.04853
   R12        2.88311   0.00287   0.00000   0.00904   0.00904   2.89215
   R13        2.05560   0.00046   0.00000   0.00132   0.00132   2.05692
   R14        2.89211   0.00251   0.00000   0.00858   0.00858   2.90069
   R15        2.07048   0.00058   0.00000   0.00170   0.00170   2.07218
   R16        2.07048   0.00058   0.00000   0.00170   0.00170   2.07218
    A1        2.27258  -0.00019   0.00000   0.00003   0.00004   2.27262
    A2        2.33037  -0.00006   0.00000  -0.00007  -0.00007   2.33030
    A3        2.16590  -0.00042   0.00000  -0.00265  -0.00265   2.16325
    A4        1.52358   0.00032   0.00000   0.00087   0.00087   1.52444
    A5        1.72167   0.00056   0.00000   0.00193   0.00193   1.72360
    A6        1.61802  -0.00032   0.00000  -0.00087  -0.00087   1.61715
    A7        1.94807  -0.00076   0.00000  -0.00240  -0.00240   1.94567
    A8        1.61802  -0.00032   0.00000  -0.00087  -0.00087   1.61715
    A9        1.94807  -0.00076   0.00000  -0.00240  -0.00240   1.94567
   A10        1.52358   0.00032   0.00000   0.00087   0.00087   1.52444
   A11        2.33037  -0.00006   0.00000  -0.00007  -0.00007   2.33030
   A12        2.27258  -0.00019   0.00000   0.00003   0.00004   2.27262
   A13        1.72167   0.00056   0.00000   0.00193   0.00193   1.72360
   A14        2.16590  -0.00042   0.00000  -0.00265  -0.00265   2.16325
   A15        2.14040  -0.00011   0.00000  -0.00020  -0.00020   2.14020
   A16        1.87056   0.00030   0.00000   0.00145   0.00145   1.87201
   A17        2.14040  -0.00011   0.00000  -0.00020  -0.00020   2.14020
   A18        1.87056   0.00030   0.00000   0.00145   0.00145   1.87201
   A19        2.15713  -0.00033   0.00000  -0.00156  -0.00156   2.15556
   A20        2.06598   0.00014   0.00000   0.00165   0.00165   2.06764
   A21        1.98293  -0.00011   0.00000  -0.00103  -0.00103   1.98190
   A22        2.06598   0.00014   0.00000   0.00165   0.00165   2.06764
   A23        1.98293  -0.00011   0.00000  -0.00103  -0.00103   1.98190
   A24        2.08785  -0.00002   0.00000  -0.00026  -0.00026   2.08759
   A25        1.72764  -0.00004   0.00000   0.00036   0.00035   1.72799
   A26        1.96151   0.00012   0.00000   0.00176   0.00176   1.96327
   A27        1.96151   0.00012   0.00000   0.00176   0.00176   1.96327
   A28        1.95609   0.00014   0.00000   0.00209   0.00209   1.95818
   A29        1.95609   0.00014   0.00000   0.00209   0.00209   1.95818
   A30        1.89804  -0.00043   0.00000  -0.00706  -0.00706   1.89098
    D1       -2.61147  -0.00015   0.00000  -0.00130  -0.00130  -2.61277
    D2        2.58371   0.00011   0.00000  -0.00099  -0.00099   2.58272
    D3       -0.00000  -0.00000   0.00000  -0.00000   0.00000   0.00000
    D4       -1.08801   0.00026   0.00000   0.00031   0.00031  -1.08770
    D5        1.04367   0.00001   0.00000   0.00070   0.00070   1.04438
    D6       -0.04433   0.00028   0.00000   0.00101   0.00101  -0.04332
    D7        2.58001   0.00010   0.00000   0.00145   0.00145   2.58146
    D8       -0.00000  -0.00000   0.00000   0.00000   0.00000   0.00000
    D9        0.00000   0.00000   0.00000   0.00000  -0.00000   0.00000
   D10       -2.58001  -0.00010   0.00000  -0.00145  -0.00145  -2.58146
   D11        0.30264  -0.00005   0.00000   0.00014   0.00014   0.30277
   D12       -2.28272  -0.00006   0.00000  -0.00036  -0.00036  -2.28308
   D13        2.97402  -0.00014   0.00000  -0.00074  -0.00074   2.97329
   D14        0.38867  -0.00015   0.00000  -0.00124  -0.00124   0.38744
   D15        0.00000   0.00000   0.00000   0.00000  -0.00000   0.00000
   D16       -2.95693   0.00004   0.00000   0.00025   0.00025  -2.95668
   D17       -0.29824  -0.00032   0.00000  -0.00076  -0.00076  -0.29900
   D18       -0.00000  -0.00000   0.00000  -0.00000   0.00000   0.00000
   D19        2.61147   0.00015   0.00000   0.00130   0.00130   2.61277
   D20       -1.04367  -0.00001   0.00000  -0.00070  -0.00070  -1.04438
   D21        1.08801  -0.00026   0.00000  -0.00031  -0.00031   1.08770
   D22       -2.58371  -0.00011   0.00000   0.00099   0.00099  -2.58272
   D23        0.04433  -0.00028   0.00000  -0.00101  -0.00101   0.04332
   D24        2.95693  -0.00004   0.00000  -0.00025  -0.00025   2.95668
   D25        0.29824   0.00032   0.00000   0.00076   0.00076   0.29900
   D26       -2.97402   0.00014   0.00000   0.00074   0.00074  -2.97329
   D27       -0.38867   0.00015   0.00000   0.00124   0.00124  -0.38744
   D28       -0.30264   0.00005   0.00000  -0.00014  -0.00014  -0.30277
   D29        2.28272   0.00006   0.00000   0.00036   0.00036   2.28308
   D30        0.48866   0.00029   0.00000   0.00054   0.00054   0.48920
   D31        2.55630   0.00048   0.00000   0.00387   0.00387   2.56017
   D32       -1.57897   0.00010   0.00000  -0.00278  -0.00278  -1.58176
   D33       -0.48866  -0.00029   0.00000  -0.00054  -0.00054  -0.48920
   D34        1.57897  -0.00010   0.00000   0.00278   0.00278   1.58176
   D35       -2.55630  -0.00048   0.00000  -0.00387  -0.00387  -2.56017
   D36        3.14159  -0.00000   0.00000   0.00000   0.00000   3.14159
   D37       -1.07396   0.00019   0.00000   0.00333   0.00333  -1.07063
   D38        1.07396  -0.00019   0.00000  -0.00333  -0.00333   1.07063
   D39       -0.56384   0.00006   0.00000   0.00117   0.00117  -0.56267
   D40       -2.63554  -0.00011   0.00000  -0.00190  -0.00190  -2.63744
   D41        1.50786   0.00024   0.00000   0.00424   0.00424   1.51210
   D42        0.56384  -0.00006   0.00000  -0.00117  -0.00117   0.56267
   D43       -1.50786  -0.00024   0.00000  -0.00424  -0.00424  -1.51210
   D44        2.63554   0.00011   0.00000   0.00190   0.00190   2.63744
   D45        3.14159  -0.00000   0.00000  -0.00000   0.00000   3.14159
   D46        1.06989  -0.00018   0.00000  -0.00307  -0.00307   1.06682
   D47       -1.06989   0.00018   0.00000   0.00307   0.00307  -1.06682
         Item               Value     Threshold  Converged?
 Maximum Force            0.004123     0.000450     NO 
 RMS     Force            0.001026     0.000300     NO 
 Maximum Displacement     0.011575     0.001800     NO 
 RMS     Displacement     0.003646     0.001200     NO 
 Predicted change in Energy=-1.541049D-04
 GradGradGradGradGradGradGradGradGradGradGradGradGradGradGradGradGradGrad

                          Input orientation:                          
 ---------------------------------------------------------------------
 Center     Atomic      Atomic             Coordinates (Angstroms)
 Number     Number       Type             X           Y           Z
 ---------------------------------------------------------------------
      1          6           0        1.137587    0.751120    0.333213
      2          1           0        1.913759    1.498438    0.202711
      3          6           0       -0.011562    0.679797    1.354816
      4          6           0       -0.011562   -0.679797    1.354816
      5          6           0        1.137587   -0.751120    0.333213
      6          1           0        1.913759   -1.498438    0.202711
      7          6           0       -1.232355   -0.000000    0.769842
      8          1           0       -2.195722   -0.000000    1.266891
      9          6           0        0.466443    0.000000   -0.826432
     10          1           0        0.957494    0.000000   -1.797845
     11          6           0       -1.066713    0.000000   -0.751628
     12          1           0       -1.504357   -0.889066   -1.221154
     13          1           0       -1.504357    0.889066   -1.221154
 ---------------------------------------------------------------------
                    Distance matrix (angstroms):
                    1          2          3          4          5
     1  C    0.000000
     2  H    1.085338   0.000000
     3  C    1.539254   2.388384   0.000000
     4  C    2.100414   3.127126   1.359594   0.000000
     5  C    1.502240   2.383272   2.100414   1.539254   0.000000
     6  H    2.383272   2.996877   3.127126   2.388384   1.085338
     7  C    2.524173   3.530578   1.514811   1.514811   2.524173
     8  H    3.542158   4.501736   2.289194   2.289194   3.542158
     9  C    1.536031   2.323613   2.334192   2.334192   1.536031
    10  H    2.266721   2.676189   3.367561   3.367561   2.266721
    11  C    2.569047   3.469769   2.452055   2.452055   2.569047
    12  H    3.476512   4.405801   3.365321   2.984602   3.068379
    13  H    3.068379   3.752631   2.984602   3.365321   3.476512
                    6          7          8          9         10
     6  H    0.000000
     7  C    3.530578   0.000000
     8  H    4.501736   1.084036   0.000000
     9  C    2.323613   2.331095   3.386610   0.000000
    10  H    2.676189   3.374678   4.397201   1.088474   0.000000
    11  C    3.469769   1.530459   2.312808   1.534980   2.278593
    12  H    3.752631   2.197382   2.731078   2.197794   2.680247
    13  H    4.405801   2.197382   2.731078   2.197794   2.680247
                   11         12         13
    11  C    0.000000
    12  H    1.096551   0.000000
    13  H    1.096551   1.778132   0.000000
 Stoichiometry    C7H6
 Framework group  CS[SG(C3H2),X(C4H4)]
 Deg. of freedom    19
 Full point group                 CS      NOp   2
 Largest Abelian subgroup         CS      NOp   2
 Largest concise Abelian subgroup CS      NOp   2
                         Standard orientation:                         
 ---------------------------------------------------------------------
 Center     Atomic      Atomic             Coordinates (Angstroms)
 Number     Number       Type             X           Y           Z
 ---------------------------------------------------------------------
      1          6           0       -0.775924   -0.773869    0.751120
      2          1           0       -1.194091   -1.440659    1.498438
      3          6           0       -0.775924    0.763732    0.679797
      4          6           0       -0.775924    0.763732   -0.679797
      5          6           0       -0.775924   -0.773869   -0.751120
      6          1           0       -1.194091   -1.440659   -1.498438
      7          6           0        0.472376    1.287445    0.000000
      8          1           0        0.740974    2.337679    0.000000
      9          6           0        0.536671   -1.042763   -0.000000
     10          1           0        0.936410   -2.055178   -0.000000
     11          6           0        1.499415    0.152765    0.000000
     12          1           0        2.141099    0.167886   -0.889066
     13          1           0        2.141099    0.167886    0.889066
 ---------------------------------------------------------------------
 Rotational constants (GHZ):           5.1242526           4.4394463           3.3477120
 Standard basis: 6-31G(d,p) (6D, 7F)
 There are    81 symmetry adapted cartesian basis functions of A'  symmetry.
 There are    54 symmetry adapted cartesian basis functions of A"  symmetry.
 There are    81 symmetry adapted basis functions of A'  symmetry.
 There are    54 symmetry adapted basis functions of A"  symmetry.
   135 basis functions,   238 primitive gaussians,   135 cartesian basis functions
    24 alpha electrons       24 beta electrons
       nuclear repulsion energy       275.6804531114 Hartrees.
 NAtoms=   13 NActive=   13 NUniq=    9 SFac= 2.09D+00 NAtFMM=   60 NAOKFM=F Big=F
 Integral buffers will be    131072 words long.
 Raffenetti 2 integral format.
 Two-electron integral symmetry is turned on.
 One-electron integrals computed using PRISM.
 NBasis=   135 RedAO= T EigKep=  1.19D-03  NBF=    81    54
 NBsUse=   135 1.00D-06 EigRej= -1.00D+00 NBFU=    81    54
 Initial guess from the checkpoint file:  "quadricyclene1.chk"
 B after Tr=    -0.000000    0.000000    0.000000
         Rot=    1.000000    0.000000   -0.000000    0.000385 Ang=   0.04 deg.
 Initial guess orbital symmetries:
       Occupied  (A') (A') (A') (A") (A') (A') (A") (A') (A') (A')
                 (A") (A') (A') (A') (A") (A') (A') (A") (A') (A')
                 (A") (A') (A") (A')
       Virtual   (A") (A") (A') (A') (A') (A") (A') (A') (A") (A')
                 (A") (A") (A') (A') (A") (A') (A") (A') (A') (A')
                 (A') (A") (A') (A") (A') (A') (A") (A') (A") (A")
                 (A") (A') (A") (A') (A') (A") (A') (A') (A") (A")
                 (A') (A') (A') (A') (A") (A') (A') (A") (A") (A')
                 (A') (A") (A') (A') (A") (A') (A') (A") (A') (A")
                 (A') (A') (A") (A') (A") (A") (A') (A') (A") (A')
                 (A") (A') (A") (A") (A') (A') (A') (A") (A') (A')
                 (A") (A') (A") (A") (A') (A') (A") (A') (A") (A')
                 (A") (A') (A") (A") (A') (A") (A") (A') (A') (A')
                 (A') (A') (A") (A") (A') (A') (A") (A') (A') (A')
                 (A")
 Keep R1 ints in memory in symmetry-blocked form, NReq=63281149.
 Requested convergence on RMS density matrix=1.00D-08 within 128 cycles.
 Requested convergence on MAX density matrix=1.00D-06.
 Requested convergence on             energy=1.00D-06.
 No special actions if energy rises.
 SCF Done:  E(RB3LYP) =  -270.121682565     A.U. after    9 cycles
            NFock=  9  Conv=0.62D-08     -V/T= 2.0094
 Calling FoFJK, ICntrl=      2127 FMM=F ISym2X=1 I1Cent= 0 IOpClX= 0 NMat=1 NMatS=1 NMatT=0.
 ***** Axes restored to original set *****
 -------------------------------------------------------------------
 Center     Atomic                   Forces (Hartrees/Bohr)
 Number     Number              X              Y              Z
 -------------------------------------------------------------------
      1        6           0.000235269    0.000020300    0.000209091
      2        1          -0.000005163   -0.000059402   -0.000014369
      3        6           0.000289693    0.001502610    0.000390218
      4        6           0.000289693   -0.001502610    0.000390218
      5        6           0.000235269   -0.000020300    0.000209091
      6        1          -0.000005163    0.000059402   -0.000014369
      7        6          -0.000732671    0.000000000   -0.000978734
      8        1           0.000069061    0.000000000    0.000012216
      9        6          -0.000315403    0.000000000   -0.000714560
     10        1          -0.000092572   -0.000000000    0.000091494
     11        6           0.000104877   -0.000000000    0.000423522
     12        1          -0.000036444    0.000017590   -0.000001910
     13        1          -0.000036444   -0.000017590   -0.000001910
 -------------------------------------------------------------------
 Cartesian Forces:  Max     0.001502610 RMS     0.000438963

 GradGradGradGradGradGradGradGradGradGradGradGradGradGradGradGradGradGrad
 Berny optimization.
 Using GEDIIS/GDIIS optimizer.
 FormGI is forming the generalized inverse of G from B-inverse, IUseBI=4.
 Internal  Forces:  Max     0.000801346 RMS     0.000151361
 Search for a local minimum.
 Step number   2 out of a maximum of  100
 All quantities printed in internal units (Hartrees-Bohrs-Radians)
 Mixed Optimization -- En-DIIS/RFO-DIIS
 Update second derivatives using D2CorX and points    1    2
 DE= -1.67D-04 DEPred=-1.54D-04 R= 1.08D+00
 TightC=F SS=  1.41D+00  RLast= 3.38D-02 DXNew= 5.0454D-01 1.0138D-01
 Trust test= 1.08D+00 RLast= 3.38D-02 DXMaxT set to 3.00D-01
 ITU=  1  0
 Use linear search instead of GDIIS.
     Eigenvalues ---    0.00939   0.01374   0.01515   0.01761   0.02080
     Eigenvalues ---    0.02223   0.04610   0.05701   0.06215   0.06515
     Eigenvalues ---    0.07246   0.07886   0.10690   0.10995   0.13083
     Eigenvalues ---    0.14432   0.17657   0.19502   0.21143   0.23145
     Eigenvalues ---    0.24063   0.27234   0.27349   0.28217   0.29272
     Eigenvalues ---    0.31149   0.34168   0.34169   0.35140   0.35439
     Eigenvalues ---    0.35485   0.35637   0.35797
 RFO step:  Lambda=-5.03277084D-06 EMin= 9.39126661D-03
 Quartic linear search produced a step of  0.10038.
 Iteration  1 RMS(Cart)=  0.00052842 RMS(Int)=  0.00000033
 Iteration  2 RMS(Cart)=  0.00000019 RMS(Int)=  0.00000025
 ClnCor:  largest displacement from symmetrization is 3.72D-09 for atom     6.
 Variable       Old X    -DE/DX   Delta X   Delta X   Delta X     New X
                                 (Linear)    (Quad)   (Total)
    R1        2.05099  -0.00004   0.00013  -0.00024  -0.00011   2.05088
    R2        2.90877   0.00010   0.00102  -0.00038   0.00064   2.90941
    R3        2.83882   0.00015   0.00058  -0.00091  -0.00033   2.83849
    R4        2.90268   0.00030   0.00100   0.00064   0.00163   2.90431
    R5        2.56926   0.00080   0.00099   0.00157   0.00255   2.57182
    R6        2.86258   0.00062   0.00094   0.00099   0.00193   2.86451
    R7        2.90877   0.00010   0.00102  -0.00038   0.00064   2.90941
    R8        2.86258   0.00062   0.00094   0.00099   0.00193   2.86451
    R9        2.05099  -0.00004   0.00013  -0.00024  -0.00011   2.05088
   R10        2.90268   0.00030   0.00100   0.00064   0.00163   2.90431
   R11        2.04853  -0.00006   0.00012  -0.00027  -0.00015   2.04838
   R12        2.89215  -0.00034   0.00091  -0.00227  -0.00136   2.89079
   R13        2.05692  -0.00012   0.00013  -0.00050  -0.00036   2.05655
   R14        2.90069  -0.00012   0.00086  -0.00104  -0.00017   2.90052
   R15        2.07218   0.00000   0.00017  -0.00014   0.00003   2.07221
   R16        2.07218   0.00000   0.00017  -0.00014   0.00003   2.07221
    A1        2.27262  -0.00004   0.00000   0.00004   0.00005   2.27266
    A2        2.33030  -0.00005  -0.00001  -0.00048  -0.00048   2.32981
    A3        2.16325  -0.00002  -0.00027   0.00003  -0.00023   2.16302
    A4        1.52444   0.00011   0.00009   0.00042   0.00051   1.52495
    A5        1.72360   0.00003   0.00019  -0.00021  -0.00001   1.72359
    A6        1.61715  -0.00011  -0.00009  -0.00042  -0.00051   1.61664
    A7        1.94567  -0.00022  -0.00024  -0.00043  -0.00067   1.94500
    A8        1.61715  -0.00011  -0.00009  -0.00042  -0.00051   1.61664
    A9        1.94567  -0.00022  -0.00024  -0.00043  -0.00067   1.94500
   A10        1.52444   0.00011   0.00009   0.00042   0.00051   1.52495
   A11        2.33030  -0.00005  -0.00001  -0.00048  -0.00048   2.32981
   A12        2.27262  -0.00004   0.00000   0.00004   0.00005   2.27266
   A13        1.72360   0.00003   0.00019  -0.00021  -0.00001   1.72359
   A14        2.16325  -0.00002  -0.00027   0.00003  -0.00023   2.16302
   A15        2.14020  -0.00005  -0.00002  -0.00036  -0.00038   2.13982
   A16        1.87201   0.00008   0.00015   0.00025   0.00039   1.87240
   A17        2.14020  -0.00005  -0.00002  -0.00036  -0.00038   2.13982
   A18        1.87201   0.00008   0.00015   0.00025   0.00039   1.87240
   A19        2.15556  -0.00005  -0.00016   0.00007  -0.00009   2.15548
   A20        2.06764  -0.00002   0.00017   0.00013   0.00029   2.06793
   A21        1.98190   0.00003  -0.00010   0.00012   0.00002   1.98192
   A22        2.06764  -0.00002   0.00017   0.00013   0.00029   2.06793
   A23        1.98190   0.00003  -0.00010   0.00012   0.00002   1.98192
   A24        2.08759   0.00000  -0.00003  -0.00010  -0.00013   2.08746
   A25        1.72799   0.00009   0.00004   0.00041   0.00045   1.72844
   A26        1.96327  -0.00003   0.00018  -0.00034  -0.00016   1.96311
   A27        1.96327  -0.00003   0.00018  -0.00034  -0.00016   1.96311
   A28        1.95818  -0.00001   0.00021   0.00005   0.00026   1.95844
   A29        1.95818  -0.00001   0.00021   0.00005   0.00026   1.95844
   A30        1.89098  -0.00000  -0.00071   0.00015  -0.00056   1.89042
    D1       -2.61277  -0.00003  -0.00013   0.00017   0.00004  -2.61273
    D2        2.58272   0.00004  -0.00010   0.00042   0.00032   2.58304
    D3       -0.00000   0.00000   0.00000  -0.00000   0.00000   0.00000
    D4       -1.08770   0.00006   0.00003   0.00025   0.00028  -1.08742
    D5        1.04438   0.00005   0.00007   0.00042   0.00049   1.04487
    D6       -0.04332   0.00011   0.00010   0.00068   0.00078  -0.04254
    D7        2.58146   0.00004   0.00015   0.00013   0.00027   2.58173
    D8       -0.00000   0.00000  -0.00000  -0.00000   0.00000   0.00000
    D9        0.00000  -0.00000   0.00000   0.00000   0.00000   0.00000
   D10       -2.58146  -0.00004  -0.00015  -0.00013  -0.00027  -2.58173
   D11        0.30277  -0.00001   0.00001  -0.00033  -0.00032   0.30246
   D12       -2.28308  -0.00004  -0.00004  -0.00055  -0.00059  -2.28367
   D13        2.97329  -0.00009  -0.00007  -0.00056  -0.00063   2.97266
   D14        0.38744  -0.00011  -0.00012  -0.00078  -0.00090   0.38653
   D15        0.00000  -0.00000   0.00000   0.00000   0.00000   0.00000
   D16       -2.95668  -0.00003   0.00003  -0.00049  -0.00046  -2.95714
   D17       -0.29900  -0.00010  -0.00008  -0.00052  -0.00060  -0.29960
   D18       -0.00000   0.00000   0.00000  -0.00000   0.00000   0.00000
   D19        2.61277   0.00003   0.00013  -0.00017  -0.00004   2.61273
   D20       -1.04438  -0.00005  -0.00007  -0.00042  -0.00049  -1.04487
   D21        1.08770  -0.00006  -0.00003  -0.00025  -0.00028   1.08742
   D22       -2.58272  -0.00004   0.00010  -0.00042  -0.00032  -2.58304
   D23        0.04332  -0.00011  -0.00010  -0.00068  -0.00078   0.04254
   D24        2.95668   0.00003  -0.00003   0.00049   0.00046   2.95714
   D25        0.29900   0.00010   0.00008   0.00052   0.00060   0.29960
   D26       -2.97329   0.00009   0.00007   0.00056   0.00063  -2.97266
   D27       -0.38744   0.00011   0.00012   0.00078   0.00090  -0.38653
   D28       -0.30277   0.00001  -0.00001   0.00033   0.00032  -0.30246
   D29        2.28308   0.00004   0.00004   0.00055   0.00059   2.28367
   D30        0.48920   0.00006   0.00005   0.00018   0.00024   0.48944
   D31        2.56017   0.00009   0.00039   0.00034   0.00073   2.56089
   D32       -1.58176   0.00004  -0.00028   0.00002  -0.00025  -1.58201
   D33       -0.48920  -0.00006  -0.00005  -0.00018  -0.00024  -0.48944
   D34        1.58176  -0.00004   0.00028  -0.00002   0.00025   1.58201
   D35       -2.56017  -0.00009  -0.00039  -0.00034  -0.00073  -2.56089
   D36        3.14159  -0.00000   0.00000  -0.00000   0.00000   3.14159
   D37       -1.07063   0.00003   0.00033   0.00016   0.00049  -1.07014
   D38        1.07063  -0.00003  -0.00033  -0.00016  -0.00049   1.07014
   D39       -0.56267   0.00002   0.00012   0.00031   0.00042  -0.56225
   D40       -2.63744   0.00001  -0.00019   0.00045   0.00025  -2.63719
   D41        1.51210   0.00003   0.00043   0.00017   0.00059   1.51269
   D42        0.56267  -0.00002  -0.00012  -0.00031  -0.00042   0.56225
   D43       -1.51210  -0.00003  -0.00043  -0.00017  -0.00059  -1.51269
   D44        2.63744  -0.00001   0.00019  -0.00045  -0.00025   2.63719
   D45        3.14159  -0.00000   0.00000  -0.00000   0.00000   3.14159
   D46        1.06682  -0.00001  -0.00031   0.00014  -0.00017   1.06665
   D47       -1.06682   0.00001   0.00031  -0.00014   0.00017  -1.06665
         Item               Value     Threshold  Converged?
 Maximum Force            0.000801     0.000450     NO 
 RMS     Force            0.000151     0.000300     YES
 Maximum Displacement     0.001724     0.001800     YES
 RMS     Displacement     0.000528     0.001200     YES
 Predicted change in Energy=-3.882844D-06
 GradGradGradGradGradGradGradGradGradGradGradGradGradGradGradGradGradGrad

                          Input orientation:                          
 ---------------------------------------------------------------------
 Center     Atomic      Atomic             Coordinates (Angstroms)
 Number     Number       Type             X           Y           Z
 ---------------------------------------------------------------------
      1          6           0        1.138110    0.751033    0.333577
      2          1           0        1.914580    1.497931    0.202927
      3          6           0       -0.011471    0.680473    1.355256
      4          6           0       -0.011471   -0.680473    1.355256
      5          6           0        1.138110   -0.751033    0.333577
      6          1           0        1.914580   -1.497931    0.202927
      7          6           0       -1.232627   -0.000000    0.769186
      8          1           0       -2.196036   -0.000000    1.265979
      9          6           0        0.466189    0.000000   -0.826819
     10          1           0        0.956730    0.000000   -1.798274
     11          6           0       -1.066852    0.000000   -0.751543
     12          1           0       -1.504921   -0.888901   -1.221025
     13          1           0       -1.504921    0.888901   -1.221025
 ---------------------------------------------------------------------
                    Distance matrix (angstroms):
                    1          2          3          4          5
     1  C    0.000000
     2  H    1.085279   0.000000
     3  C    1.539592   2.388675   0.000000
     4  C    2.101088   3.127775   1.360946   0.000000
     5  C    1.502065   2.382816   2.101088   1.539592   0.000000
     6  H    2.382816   2.995862   3.127775   2.388675   1.085279
     7  C    2.524718   3.531198   1.515831   1.515831   2.524718
     8  H    3.542592   4.502337   2.289834   2.289834   3.542592
     9  C    1.536896   2.324222   2.335092   2.335092   1.536896
    10  H    2.267541   2.676953   3.368265   3.368265   2.267541
    11  C    2.569707   3.470410   2.452647   2.452647   2.569707
    12  H    3.477325   4.406540   3.366088   2.985140   3.069432
    13  H    3.069432   3.753870   2.985140   3.366088   3.477325
                    6          7          8          9         10
     6  H    0.000000
     7  C    3.531198   0.000000
     8  H    4.502337   1.083956   0.000000
     9  C    2.324222   2.330924   3.386332   0.000000
    10  H    2.676953   3.374186   4.396541   1.088281   0.000000
    11  C    3.470410   1.529738   2.312023   1.534888   2.278273
    12  H    3.753870   2.196640   2.730013   2.197912   2.680128
    13  H    4.406540   2.196640   2.730013   2.197912   2.680128
                   11         12         13
    11  C    0.000000
    12  H    1.096569   0.000000
    13  H    1.096569   1.777803   0.000000
 Stoichiometry    C7H6
 Framework group  CS[SG(C3H2),X(C4H4)]
 Deg. of freedom    19
 Full point group                 CS      NOp   2
 Largest Abelian subgroup         CS      NOp   2
 Largest concise Abelian subgroup CS      NOp   2
                         Standard orientation:                         
 ---------------------------------------------------------------------
 Center     Atomic      Atomic             Coordinates (Angstroms)
 Number     Number       Type             X           Y           Z
 ---------------------------------------------------------------------
      1          6           0       -0.776338   -0.774135    0.751033
      2          1           0       -1.194492   -1.441310    1.497931
      3          6           0       -0.776338    0.763839    0.680473
      4          6           0       -0.776338    0.763839   -0.680473
      5          6           0       -0.776338   -0.774135   -0.751033
      6          1           0       -1.194492   -1.441310   -1.497931
      7          6           0        0.472944    1.287283   -0.000000
      8          1           0        0.741603    2.337417   -0.000000
      9          6           0        0.537375   -1.042751    0.000000
     10          1           0        0.937637   -2.054752    0.000000
     11          6           0        1.499511    0.153149   -0.000000
     12          1           0        2.141442    0.168713   -0.888901
     13          1           0        2.141442    0.168713    0.888901
 ---------------------------------------------------------------------
 Rotational constants (GHZ):           5.1224294           4.4369304           3.3461797
 Standard basis: 6-31G(d,p) (6D, 7F)
 There are    81 symmetry adapted cartesian basis functions of A'  symmetry.
 There are    54 symmetry adapted cartesian basis functions of A"  symmetry.
 There are    81 symmetry adapted basis functions of A'  symmetry.
 There are    54 symmetry adapted basis functions of A"  symmetry.
   135 basis functions,   238 primitive gaussians,   135 cartesian basis functions
    24 alpha electrons       24 beta electrons
       nuclear repulsion energy       275.6127059741 Hartrees.
 NAtoms=   13 NActive=   13 NUniq=    9 SFac= 2.09D+00 NAtFMM=   60 NAOKFM=F Big=F
 Integral buffers will be    131072 words long.
 Raffenetti 2 integral format.
 Two-electron integral symmetry is turned on.
 One-electron integrals computed using PRISM.
 NBasis=   135 RedAO= T EigKep=  1.20D-03  NBF=    81    54
 NBsUse=   135 1.00D-06 EigRej= -1.00D+00 NBFU=    81    54
 Initial guess from the checkpoint file:  "quadricyclene1.chk"
 B after Tr=     0.000000   -0.000000   -0.000000
         Rot=    1.000000   -0.000000    0.000000   -0.000053 Ang=  -0.01 deg.
 Initial guess orbital symmetries:
       Occupied  (A') (A') (A') (A") (A') (A') (A") (A') (A') (A')
                 (A") (A') (A') (A') (A") (A') (A') (A") (A') (A')
                 (A") (A') (A") (A')
       Virtual   (A") (A") (A') (A') (A') (A") (A') (A') (A") (A')
                 (A") (A") (A') (A') (A") (A') (A") (A') (A') (A')
                 (A') (A") (A') (A") (A') (A') (A") (A') (A") (A")
                 (A") (A') (A") (A') (A") (A') (A') (A') (A") (A")
                 (A') (A') (A') (A') (A") (A') (A') (A") (A") (A')
                 (A') (A") (A') (A') (A") (A') (A') (A") (A') (A")
                 (A') (A') (A") (A') (A") (A") (A') (A') (A") (A')
                 (A") (A') (A") (A") (A') (A') (A') (A") (A') (A')
                 (A") (A') (A") (A") (A') (A') (A") (A') (A") (A')
                 (A") (A') (A") (A") (A') (A") (A") (A') (A') (A')
                 (A') (A') (A") (A") (A') (A') (A") (A') (A') (A')
                 (A")
 Keep R1 ints in memory in symmetry-blocked form, NReq=63281149.
 Requested convergence on RMS density matrix=1.00D-08 within 128 cycles.
 Requested convergence on MAX density matrix=1.00D-06.
 Requested convergence on             energy=1.00D-06.
 No special actions if energy rises.
 SCF Done:  E(RB3LYP) =  -270.121687073     A.U. after    7 cycles
            NFock=  7  Conv=0.69D-08     -V/T= 2.0094
 Calling FoFJK, ICntrl=      2127 FMM=F ISym2X=1 I1Cent= 0 IOpClX= 0 NMat=1 NMatS=1 NMatT=0.
 ***** Axes restored to original set *****
 -------------------------------------------------------------------
 Center     Atomic                   Forces (Hartrees/Bohr)
 Number     Number              X              Y              Z
 -------------------------------------------------------------------
      1        6          -0.000066025   -0.000196002    0.000042723
      2        1          -0.000000448   -0.000005739   -0.000015790
      3        6           0.000068684    0.000210945    0.000092576
      4        6           0.000068684   -0.000210945    0.000092576
      5        6          -0.000066025    0.000196002    0.000042723
      6        1          -0.000000448    0.000005739   -0.000015790
      7        6          -0.000083584    0.000000000   -0.000392489
      8        1           0.000040460   -0.000000000    0.000066048
      9        6          -0.000064657    0.000000000   -0.000130703
     10        1           0.000003786    0.000000000    0.000003601
     11        6           0.000089305   -0.000000000    0.000232173
     12        1           0.000005134   -0.000006964   -0.000008824
     13        1           0.000005134    0.000006964   -0.000008824
 -------------------------------------------------------------------
 Cartesian Forces:  Max     0.000392489 RMS     0.000108113

 GradGradGradGradGradGradGradGradGradGradGradGradGradGradGradGradGradGrad
 Berny optimization.
 Using GEDIIS/GDIIS optimizer.
 FormGI is forming the generalized inverse of G from B-inverse, IUseBI=4.
 Internal  Forces:  Max     0.000152307 RMS     0.000035155
 Search for a local minimum.
 Step number   3 out of a maximum of  100
 All quantities printed in internal units (Hartrees-Bohrs-Radians)
 Mixed Optimization -- En-DIIS/RFO-DIIS
 Swapping is turned off.
 Update second derivatives using D2CorX and points    1    2    3
 DE= -4.51D-06 DEPred=-3.88D-06 R= 1.16D+00
 TightC=F SS=  1.41D+00  RLast= 6.00D-03 DXNew= 5.0454D-01 1.7998D-02
 Trust test= 1.16D+00 RLast= 6.00D-03 DXMaxT set to 3.00D-01
 ITU=  1  1  0
     Eigenvalues ---    0.00938   0.01374   0.01514   0.01761   0.02082
     Eigenvalues ---    0.02223   0.04607   0.05649   0.06239   0.06519
     Eigenvalues ---    0.07249   0.07833   0.10051   0.10980   0.13169
     Eigenvalues ---    0.14445   0.17046   0.19501   0.20174   0.23144
     Eigenvalues ---    0.23703   0.26803   0.27349   0.28365   0.29319
     Eigenvalues ---    0.31164   0.34168   0.34201   0.35144   0.35439
     Eigenvalues ---    0.35491   0.35623   0.36772
 En-DIIS/RFO-DIIS/Sim-DIIS IScMMF=       -3 using points:     3    2
 RFO step:  Lambda=-6.26927687D-07.
 DidBck=F Rises=F RFO-DIIS coefs:    1.24902   -0.24902
 Iteration  1 RMS(Cart)=  0.00013575 RMS(Int)=  0.00000005
 Iteration  2 RMS(Cart)=  0.00000003 RMS(Int)=  0.00000005
 ClnCor:  largest displacement from symmetrization is 4.84D-09 for atom     5.
 Variable       Old X    -DE/DX   Delta X   Delta X   Delta X     New X
                                 (Linear)    (Quad)   (Total)
    R1        2.05088  -0.00000  -0.00003   0.00002  -0.00001   2.05087
    R2        2.90941  -0.00003   0.00016  -0.00017  -0.00001   2.90940
    R3        2.83849  -0.00008  -0.00008  -0.00048  -0.00056   2.83793
    R4        2.90431  -0.00001   0.00041  -0.00018   0.00023   2.90454
    R5        2.57182   0.00008   0.00064  -0.00018   0.00046   2.57227
    R6        2.86451   0.00008   0.00048  -0.00007   0.00041   2.86491
    R7        2.90941  -0.00003   0.00016  -0.00017  -0.00001   2.90940
    R8        2.86451   0.00008   0.00048  -0.00007   0.00041   2.86491
    R9        2.05088  -0.00000  -0.00003   0.00002  -0.00001   2.05087
   R10        2.90431  -0.00001   0.00041  -0.00018   0.00023   2.90454
   R11        2.04838  -0.00001  -0.00004   0.00002  -0.00002   2.04836
   R12        2.89079  -0.00015  -0.00034  -0.00033  -0.00067   2.89011
   R13        2.05655  -0.00000  -0.00009   0.00007  -0.00002   2.05654
   R14        2.90052  -0.00011  -0.00004  -0.00033  -0.00038   2.90014
   R15        2.07221   0.00001   0.00001   0.00003   0.00004   2.07225
   R16        2.07221   0.00001   0.00001   0.00003   0.00004   2.07225
    A1        2.27266  -0.00002   0.00001  -0.00004  -0.00003   2.27263
    A2        2.32981  -0.00001  -0.00012   0.00003  -0.00009   2.32972
    A3        2.16302  -0.00004  -0.00006  -0.00023  -0.00028   2.16273
    A4        1.52495   0.00003   0.00013   0.00005   0.00017   1.52512
    A5        1.72359   0.00005  -0.00000   0.00024   0.00023   1.72382
    A6        1.61664  -0.00003  -0.00013  -0.00005  -0.00017   1.61647
    A7        1.94500  -0.00009  -0.00017  -0.00025  -0.00042   1.94458
    A8        1.61664  -0.00003  -0.00013  -0.00005  -0.00017   1.61647
    A9        1.94500  -0.00009  -0.00017  -0.00025  -0.00042   1.94458
   A10        1.52495   0.00003   0.00013   0.00005   0.00017   1.52512
   A11        2.32981  -0.00001  -0.00012   0.00003  -0.00009   2.32972
   A12        2.27266  -0.00002   0.00001  -0.00004  -0.00003   2.27263
   A13        1.72359   0.00005  -0.00000   0.00024   0.00023   1.72382
   A14        2.16302  -0.00004  -0.00006  -0.00023  -0.00028   2.16273
   A15        2.13982  -0.00006  -0.00009  -0.00039  -0.00048   2.13934
   A16        1.87240   0.00004   0.00010   0.00009   0.00019   1.87259
   A17        2.13982  -0.00006  -0.00009  -0.00039  -0.00048   2.13934
   A18        1.87240   0.00004   0.00010   0.00009   0.00019   1.87259
   A19        2.15548   0.00003  -0.00002   0.00037   0.00034   2.15582
   A20        2.06793   0.00001   0.00007   0.00002   0.00009   2.06803
   A21        1.98192  -0.00002   0.00000  -0.00016  -0.00016   1.98176
   A22        2.06793   0.00001   0.00007   0.00002   0.00009   2.06803
   A23        1.98192  -0.00002   0.00000  -0.00016  -0.00016   1.98176
   A24        2.08746   0.00002  -0.00003   0.00021   0.00018   2.08764
   A25        1.72844   0.00004   0.00011   0.00014   0.00025   1.72869
   A26        1.96311  -0.00001  -0.00004   0.00008   0.00004   1.96315
   A27        1.96311  -0.00001  -0.00004   0.00008   0.00004   1.96315
   A28        1.95844  -0.00002   0.00007  -0.00017  -0.00011   1.95834
   A29        1.95844  -0.00002   0.00007  -0.00017  -0.00011   1.95834
   A30        1.89042   0.00001  -0.00014   0.00004  -0.00010   1.89033
    D1       -2.61273  -0.00000   0.00001  -0.00008  -0.00007  -2.61280
    D2        2.58304  -0.00000   0.00008  -0.00012  -0.00004   2.58300
    D3        0.00000  -0.00000   0.00000  -0.00000  -0.00000   0.00000
    D4       -1.08742  -0.00000   0.00007  -0.00004   0.00003  -1.08739
    D5        1.04487   0.00001   0.00012   0.00004   0.00016   1.04503
    D6       -0.04254   0.00001   0.00019  -0.00001   0.00019  -0.04236
    D7        2.58173   0.00000   0.00007   0.00004   0.00011   2.58184
    D8        0.00000   0.00000   0.00000  -0.00000  -0.00000   0.00000
    D9       -0.00000   0.00000  -0.00000   0.00000   0.00000   0.00000
   D10       -2.58173  -0.00000  -0.00007  -0.00004  -0.00011  -2.58184
   D11        0.30246   0.00001  -0.00008   0.00014   0.00006   0.30252
   D12       -2.28367  -0.00002  -0.00015  -0.00004  -0.00018  -2.28385
   D13        2.97266  -0.00000  -0.00016   0.00010  -0.00006   2.97260
   D14        0.38653  -0.00003  -0.00022  -0.00008  -0.00030   0.38623
   D15       -0.00000   0.00000  -0.00000   0.00000   0.00000   0.00000
   D16       -2.95714  -0.00002  -0.00011  -0.00021  -0.00033  -2.95747
   D17       -0.29960  -0.00000  -0.00015   0.00005  -0.00010  -0.29969
   D18        0.00000  -0.00000   0.00000  -0.00000  -0.00000   0.00000
   D19        2.61273   0.00000  -0.00001   0.00008   0.00007   2.61280
   D20       -1.04487  -0.00001  -0.00012  -0.00004  -0.00016  -1.04503
   D21        1.08742   0.00000  -0.00007   0.00004  -0.00003   1.08739
   D22       -2.58304   0.00000  -0.00008   0.00012   0.00004  -2.58300
   D23        0.04254  -0.00001  -0.00019   0.00001  -0.00019   0.04236
   D24        2.95714   0.00002   0.00011   0.00021   0.00033   2.95747
   D25        0.29960   0.00000   0.00015  -0.00005   0.00010   0.29969
   D26       -2.97266   0.00000   0.00016  -0.00010   0.00006  -2.97260
   D27       -0.38653   0.00003   0.00022   0.00008   0.00030  -0.38623
   D28       -0.30246  -0.00001   0.00008  -0.00014  -0.00006  -0.30252
   D29        2.28367   0.00002   0.00015   0.00004   0.00018   2.28385
   D30        0.48944   0.00001   0.00006  -0.00001   0.00005   0.48949
   D31        2.56089   0.00001   0.00018  -0.00010   0.00008   2.56098
   D32       -1.58201   0.00001  -0.00006   0.00008   0.00002  -1.58199
   D33       -0.48944  -0.00001  -0.00006   0.00001  -0.00005  -0.48949
   D34        1.58201  -0.00001   0.00006  -0.00008  -0.00002   1.58199
   D35       -2.56089  -0.00001  -0.00018   0.00010  -0.00008  -2.56098
   D36        3.14159  -0.00000   0.00000   0.00000   0.00000   3.14159
   D37       -1.07014  -0.00000   0.00012  -0.00009   0.00003  -1.07011
   D38        1.07014   0.00000  -0.00012   0.00009  -0.00003   1.07011
   D39       -0.56225   0.00002   0.00011   0.00011   0.00022  -0.56203
   D40       -2.63719   0.00001   0.00006   0.00001   0.00007  -2.63711
   D41        1.51269   0.00003   0.00015   0.00021   0.00036   1.51305
   D42        0.56225  -0.00002  -0.00011  -0.00011  -0.00022   0.56203
   D43       -1.51269  -0.00003  -0.00015  -0.00021  -0.00036  -1.51305
   D44        2.63719  -0.00001  -0.00006  -0.00001  -0.00007   2.63711
   D45        3.14159   0.00000   0.00000   0.00000   0.00000   3.14159
   D46        1.06665  -0.00001  -0.00004  -0.00010  -0.00014   1.06651
   D47       -1.06665   0.00001   0.00004   0.00010   0.00014  -1.06651
         Item               Value     Threshold  Converged?
 Maximum Force            0.000152     0.000450     YES
 RMS     Force            0.000035     0.000300     YES
 Maximum Displacement     0.000503     0.001800     YES
 RMS     Displacement     0.000136     0.001200     YES
 Predicted change in Energy=-3.134524D-07
 Optimization completed.
    -- Stationary point found.
                           ----------------------------
                           !   Optimized Parameters   !
                           ! (Angstroms and Degrees)  !
 --------------------------                            --------------------------
 ! Name  Definition              Value          Derivative Info.                !
 --------------------------------------------------------------------------------
 ! R1    R(1,2)                  1.0853         -DE/DX =    0.0                 !
 ! R2    R(1,3)                  1.5396         -DE/DX =    0.0                 !
 ! R3    R(1,5)                  1.5021         -DE/DX =   -0.0001              !
 ! R4    R(1,9)                  1.5369         -DE/DX =    0.0                 !
 ! R5    R(3,4)                  1.3609         -DE/DX =    0.0001              !
 ! R6    R(3,7)                  1.5158         -DE/DX =    0.0001              !
 ! R7    R(4,5)                  1.5396         -DE/DX =    0.0                 !
 ! R8    R(4,7)                  1.5158         -DE/DX =    0.0001              !
 ! R9    R(5,6)                  1.0853         -DE/DX =    0.0                 !
 ! R10   R(5,9)                  1.5369         -DE/DX =    0.0                 !
 ! R11   R(7,8)                  1.084          -DE/DX =    0.0                 !
 ! R12   R(7,11)                 1.5297         -DE/DX =   -0.0002              !
 ! R13   R(9,10)                 1.0883         -DE/DX =    0.0                 !
 ! R14   R(9,11)                 1.5349         -DE/DX =   -0.0001              !
 ! R15   R(11,12)                1.0966         -DE/DX =    0.0                 !
 ! R16   R(11,13)                1.0966         -DE/DX =    0.0                 !
 ! A1    A(2,1,3)              130.214          -DE/DX =    0.0                 !
 ! A2    A(2,1,5)              133.4885         -DE/DX =    0.0                 !
 ! A3    A(2,1,9)              123.9318         -DE/DX =    0.0                 !
 ! A4    A(3,1,5)               87.3732         -DE/DX =    0.0                 !
 ! A5    A(3,1,9)               98.7544         -DE/DX =    0.0                 !
 ! A6    A(1,3,4)               92.6268         -DE/DX =    0.0                 !
 ! A7    A(1,3,7)              111.4401         -DE/DX =   -0.0001              !
 ! A8    A(3,4,5)               92.6268         -DE/DX =    0.0                 !
 ! A9    A(5,4,7)              111.4401         -DE/DX =   -0.0001              !
 ! A10   A(1,5,4)               87.3732         -DE/DX =    0.0                 !
 ! A11   A(1,5,6)              133.4885         -DE/DX =    0.0                 !
 ! A12   A(4,5,6)              130.214          -DE/DX =    0.0                 !
 ! A13   A(4,5,9)               98.7544         -DE/DX =    0.0                 !
 ! A14   A(6,5,9)              123.9318         -DE/DX =    0.0                 !
 ! A15   A(3,7,8)              122.6027         -DE/DX =   -0.0001              !
 ! A16   A(3,7,11)             107.2808         -DE/DX =    0.0                 !
 ! A17   A(4,7,8)              122.6027         -DE/DX =   -0.0001              !
 ! A18   A(4,7,11)             107.2808         -DE/DX =    0.0                 !
 ! A19   A(8,7,11)             123.4997         -DE/DX =    0.0                 !
 ! A20   A(1,9,10)             118.4838         -DE/DX =    0.0                 !
 ! A21   A(1,9,11)             113.5556         -DE/DX =    0.0                 !
 ! A22   A(5,9,10)             118.4838         -DE/DX =    0.0                 !
 ! A23   A(5,9,11)             113.5556         -DE/DX =    0.0                 !
 ! A24   A(10,9,11)            119.6028         -DE/DX =    0.0                 !
 ! A25   A(7,11,9)              99.0324         -DE/DX =    0.0                 !
 ! A26   A(7,11,12)            112.4777         -DE/DX =    0.0                 !
 ! A27   A(7,11,13)            112.4777         -DE/DX =    0.0                 !
 ! A28   A(9,11,12)            112.2106         -DE/DX =    0.0                 !
 ! A29   A(9,11,13)            112.2106         -DE/DX =    0.0                 !
 ! A30   A(12,11,13)           108.3132         -DE/DX =    0.0                 !
 ! D1    D(2,1,3,4)           -149.6984         -DE/DX =    0.0                 !
 ! D2    D(2,1,3,7)            147.9973         -DE/DX =    0.0                 !
 ! D3    D(5,1,3,4)              0.0            -DE/DX =    0.0                 !
 ! D4    D(5,1,3,7)            -62.3043         -DE/DX =    0.0                 !
 ! D5    D(9,1,3,4)             59.8667         -DE/DX =    0.0                 !
 ! D6    D(9,1,3,7)             -2.4376         -DE/DX =    0.0                 !
 ! D7    D(2,1,5,4)            147.9225         -DE/DX =    0.0                 !
 ! D8    D(2,1,5,6)              0.0            -DE/DX =    0.0                 !
 ! D9    D(3,1,5,4)              0.0            -DE/DX =    0.0                 !
 ! D10   D(3,1,5,6)           -147.9225         -DE/DX =    0.0                 !
 ! D11   D(2,1,9,10)            17.3295         -DE/DX =    0.0                 !
 ! D12   D(2,1,9,11)          -130.8447         -DE/DX =    0.0                 !
 ! D13   D(3,1,9,10)           170.3209         -DE/DX =    0.0                 !
 ! D14   D(3,1,9,11)            22.1467         -DE/DX =    0.0                 !
 ! D15   D(1,3,4,5)              0.0            -DE/DX =    0.0                 !
 ! D16   D(1,3,7,8)           -169.4317         -DE/DX =    0.0                 !
 ! D17   D(1,3,7,11)           -17.1657         -DE/DX =    0.0                 !
 ! D18   D(3,4,5,1)              0.0            -DE/DX =    0.0                 !
 ! D19   D(3,4,5,6)            149.6984         -DE/DX =    0.0                 !
 ! D20   D(3,4,5,9)            -59.8667         -DE/DX =    0.0                 !
 ! D21   D(7,4,5,1)             62.3043         -DE/DX =    0.0                 !
 ! D22   D(7,4,5,6)           -147.9973         -DE/DX =    0.0                 !
 ! D23   D(7,4,5,9)              2.4376         -DE/DX =    0.0                 !
 ! D24   D(5,4,7,8)            169.4317         -DE/DX =    0.0                 !
 ! D25   D(5,4,7,11)            17.1657         -DE/DX =    0.0                 !
 ! D26   D(4,5,9,10)          -170.3209         -DE/DX =    0.0                 !
 ! D27   D(4,5,9,11)           -22.1467         -DE/DX =    0.0                 !
 ! D28   D(6,5,9,10)           -17.3295         -DE/DX =    0.0                 !
 ! D29   D(6,5,9,11)           130.8447         -DE/DX =    0.0                 !
 ! D30   D(3,7,11,9)            28.0429         -DE/DX =    0.0                 !
 ! D31   D(3,7,11,12)          146.7283         -DE/DX =    0.0                 !
 ! D32   D(3,7,11,13)          -90.6426         -DE/DX =    0.0                 !
 ! D33   D(4,7,11,9)           -28.0429         -DE/DX =    0.0                 !
 ! D34   D(4,7,11,12)           90.6426         -DE/DX =    0.0                 !
 ! D35   D(4,7,11,13)         -146.7283         -DE/DX =    0.0                 !
 ! D36   D(8,7,11,9)           180.0            -DE/DX =    0.0                 !
 ! D37   D(8,7,11,12)          -61.3146         -DE/DX =    0.0                 !
 ! D38   D(8,7,11,13)           61.3146         -DE/DX =    0.0                 !
 ! D39   D(1,9,11,7)           -32.2144         -DE/DX =    0.0                 !
 ! D40   D(1,9,11,12)         -151.0997         -DE/DX =    0.0                 !
 ! D41   D(1,9,11,13)           86.6708         -DE/DX =    0.0                 !
 ! D42   D(5,9,11,7)            32.2144         -DE/DX =    0.0                 !
 ! D43   D(5,9,11,12)          -86.6708         -DE/DX =    0.0                 !
 ! D44   D(5,9,11,13)          151.0997         -DE/DX =    0.0                 !
 ! D45   D(10,9,11,7)          180.0            -DE/DX =    0.0                 !
 ! D46   D(10,9,11,12)          61.1148         -DE/DX =    0.0                 !
 ! D47   D(10,9,11,13)         -61.1148         -DE/DX =    0.0                 !
 --------------------------------------------------------------------------------
 GradGradGradGradGradGradGradGradGradGradGradGradGradGradGradGradGradGrad

                          Input orientation:                          
 ---------------------------------------------------------------------
 Center     Atomic      Atomic             Coordinates (Angstroms)
 Number     Number       Type             X           Y           Z
 ---------------------------------------------------------------------
      1          6           0        1.138110    0.751033    0.333577
      2          1           0        1.914580    1.497931    0.202927
      3          6           0       -0.011471    0.680473    1.355256
      4          6           0       -0.011471   -0.680473    1.355256
      5          6           0        1.138110   -0.751033    0.333577
      6          1           0        1.914580   -1.497931    0.202927
      7          6           0       -1.232627   -0.000000    0.769186
      8          1           0       -2.196036   -0.000000    1.265979
      9          6           0        0.466189    0.000000   -0.826819
     10          1           0        0.956730    0.000000   -1.798274
     11          6           0       -1.066852    0.000000   -0.751543
     12          1           0       -1.504921   -0.888901   -1.221025
     13          1           0       -1.504921    0.888901   -1.221025
 ---------------------------------------------------------------------
                    Distance matrix (angstroms):
                    1          2          3          4          5
     1  C    0.000000
     2  H    1.085279   0.000000
     3  C    1.539592   2.388675   0.000000
     4  C    2.101088   3.127775   1.360946   0.000000
     5  C    1.502065   2.382816   2.101088   1.539592   0.000000
     6  H    2.382816   2.995862   3.127775   2.388675   1.085279
     7  C    2.524718   3.531198   1.515831   1.515831   2.524718
     8  H    3.542592   4.502337   2.289834   2.289834   3.542592
     9  C    1.536896   2.324222   2.335092   2.335092   1.536896
    10  H    2.267541   2.676953   3.368265   3.368265   2.267541
    11  C    2.569707   3.470410   2.452647   2.452647   2.569707
    12  H    3.477325   4.406540   3.366088   2.985140   3.069432
    13  H    3.069432   3.753870   2.985140   3.366088   3.477325
                    6          7          8          9         10
     6  H    0.000000
     7  C    3.531198   0.000000
     8  H    4.502337   1.083956   0.000000
     9  C    2.324222   2.330924   3.386332   0.000000
    10  H    2.676953   3.374186   4.396541   1.088281   0.000000
    11  C    3.470410   1.529738   2.312023   1.534888   2.278273
    12  H    3.753870   2.196640   2.730013   2.197912   2.680128
    13  H    4.406540   2.196640   2.730013   2.197912   2.680128
                   11         12         13
    11  C    0.000000
    12  H    1.096569   0.000000
    13  H    1.096569   1.777803   0.000000
 Stoichiometry    C7H6
 Framework group  CS[SG(C3H2),X(C4H4)]
 Deg. of freedom    19
 Full point group                 CS      NOp   2
 Largest Abelian subgroup         CS      NOp   2
 Largest concise Abelian subgroup CS      NOp   2
                         Standard orientation:                         
 ---------------------------------------------------------------------
 Center     Atomic      Atomic             Coordinates (Angstroms)
 Number     Number       Type             X           Y           Z
 ---------------------------------------------------------------------
      1          6           0       -0.776338   -0.774135    0.751033
      2          1           0       -1.194492   -1.441310    1.497931
      3          6           0       -0.776338    0.763839    0.680473
      4          6           0       -0.776338    0.763839   -0.680473
      5          6           0       -0.776338   -0.774135   -0.751033
      6          1           0       -1.194492   -1.441310   -1.497931
      7          6           0        0.472944    1.287283   -0.000000
      8          1           0        0.741603    2.337417   -0.000000
      9          6           0        0.537375   -1.042751    0.000000
     10          1           0        0.937637   -2.054752    0.000000
     11          6           0        1.499511    0.153149   -0.000000
     12          1           0        2.141442    0.168713   -0.888901
     13          1           0        2.141442    0.168713    0.888901
 ---------------------------------------------------------------------
 Rotational constants (GHZ):           5.1224294           4.4369304           3.3461797

 **********************************************************************

            Population analysis using the SCF density.

 **********************************************************************

 Orbital symmetries:
       Occupied  (A') (A') (A') (A") (A') (A') (A") (A') (A') (A')
                 (A") (A') (A') (A') (A") (A') (A') (A") (A') (A')
                 (A") (A') (A") (A')
       Virtual   (A") (A") (A') (A') (A') (A") (A') (A') (A") (A')
                 (A") (A") (A') (A') (A") (A') (A") (A') (A') (A')
                 (A') (A") (A') (A") (A') (A') (A") (A') (A") (A")
                 (A") (A') (A") (A') (A") (A') (A') (A') (A") (A")
                 (A') (A') (A') (A') (A") (A') (A') (A") (A") (A')
                 (A') (A") (A') (A') (A") (A') (A') (A") (A') (A")
                 (A') (A') (A") (A') (A") (A") (A') (A') (A") (A')
                 (A") (A') (A") (A") (A') (A') (A') (A") (A') (A')
                 (A") (A') (A") (A") (A') (A') (A") (A') (A") (A')
                 (A") (A') (A") (A") (A') (A") (A") (A') (A') (A')
                 (A') (A') (A") (A") (A') (A') (A") (A') (A') (A')
                 (A")
 The electronic state is 1-A'.
 Alpha  occ. eigenvalues --  -10.21984 -10.21837 -10.21476 -10.21449 -10.19758
 Alpha  occ. eigenvalues --  -10.19213 -10.19136  -0.96519  -0.79876  -0.74644
 Alpha  occ. eigenvalues --   -0.62039  -0.58274  -0.56792  -0.51505  -0.46557
 Alpha  occ. eigenvalues --   -0.45537  -0.42373  -0.41567  -0.36891  -0.32810
 Alpha  occ. eigenvalues --   -0.30552  -0.27979  -0.27525  -0.22403
 Alpha virt. eigenvalues --   -0.06708   0.09623   0.10457   0.12484   0.13383
 Alpha virt. eigenvalues --    0.14560   0.15553   0.16072   0.18415   0.18815
 Alpha virt. eigenvalues --    0.19753   0.22854   0.24710   0.25045   0.31752
 Alpha virt. eigenvalues --    0.35341   0.35912   0.47757   0.50122   0.53071
 Alpha virt. eigenvalues --    0.54551   0.55385   0.56504   0.58160   0.58672
 Alpha virt. eigenvalues --    0.60275   0.61939   0.63505   0.68800   0.69770
 Alpha virt. eigenvalues --    0.71533   0.72427   0.75827   0.77126   0.79903
 Alpha virt. eigenvalues --    0.79953   0.80623   0.82521   0.84392   0.87856
 Alpha virt. eigenvalues --    0.88433   0.91346   0.97204   1.08590   1.11213
 Alpha virt. eigenvalues --    1.20136   1.23650   1.25578   1.36949   1.42708
 Alpha virt. eigenvalues --    1.44520   1.51596   1.52616   1.60876   1.61889
 Alpha virt. eigenvalues --    1.62888   1.69944   1.73695   1.76942   1.81627
 Alpha virt. eigenvalues --    1.83827   1.87949   1.89600   1.91192   1.92476
 Alpha virt. eigenvalues --    1.99143   1.99591   2.01446   2.07864   2.16706
 Alpha virt. eigenvalues --    2.19394   2.26642   2.26955   2.29285   2.29500
 Alpha virt. eigenvalues --    2.33127   2.36405   2.36576   2.40926   2.41426
 Alpha virt. eigenvalues --    2.42479   2.46175   2.48800   2.50490   2.52019
 Alpha virt. eigenvalues --    2.53872   2.56245   2.62087   2.64680   2.69571
 Alpha virt. eigenvalues --    2.70323   2.75862   2.77775   2.86523   2.91661
 Alpha virt. eigenvalues --    2.93201   3.00431   3.01362   3.21454   3.26557
 Alpha virt. eigenvalues --    3.42996   3.44949   3.45568   3.58962   4.25256
 Alpha virt. eigenvalues --    4.38413   4.39887   4.46275   4.71697   4.73212
 Alpha virt. eigenvalues --    4.81451
          Condensed to atoms (all electrons):
               1          2          3          4          5          6
     1  C    5.048515   0.361001   0.406757  -0.161296   0.293588  -0.029814
     2  H    0.361001   0.621320  -0.031259   0.014200  -0.029814  -0.001136
     3  C    0.406757  -0.031259   5.197188   0.415087  -0.161296   0.014200
     4  C   -0.161296   0.014200   0.415087   5.197188   0.406757  -0.031259
     5  C    0.293588  -0.029814  -0.161296   0.406757   5.048515   0.361001
     6  H   -0.029814  -0.001136   0.014200  -0.031259   0.361001   0.621320
     7  C   -0.028357  -0.000002   0.262969   0.262969  -0.028357  -0.000002
     8  H    0.002481   0.000048  -0.022183  -0.022183   0.002481   0.000048
     9  C    0.261956  -0.023957  -0.023168  -0.023168   0.261956  -0.023957
    10  H   -0.024506  -0.002172   0.005547   0.005547  -0.024506  -0.002172
    11  C   -0.041722   0.000045  -0.067644  -0.067644  -0.041722   0.000045
    12  H    0.005053  -0.000067   0.005086  -0.003034  -0.002830   0.000143
    13  H   -0.002830   0.000143  -0.003034   0.005086   0.005053  -0.000067
               7          8          9         10         11         12
     1  C   -0.028357   0.002481   0.261956  -0.024506  -0.041722   0.005053
     2  H   -0.000002   0.000048  -0.023957  -0.002172   0.000045  -0.000067
     3  C    0.262969  -0.022183  -0.023168   0.005547  -0.067644   0.005086
     4  C    0.262969  -0.022183  -0.023168   0.005547  -0.067644  -0.003034
     5  C   -0.028357   0.002481   0.261956  -0.024506  -0.041722  -0.002830
     6  H   -0.000002   0.000048  -0.023957  -0.002172   0.000045   0.000143
     7  C    5.063859   0.365677  -0.037469   0.004669   0.351058  -0.030649
     8  H    0.365677   0.595174   0.004824  -0.000124  -0.037128  -0.000413
     9  C   -0.037469   0.004824   5.092060   0.359473   0.370099  -0.036406
    10  H    0.004669  -0.000124   0.359473   0.608546  -0.032435  -0.000021
    11  C    0.351058  -0.037128   0.370099  -0.032435   4.961853   0.373885
    12  H   -0.030649  -0.000413  -0.036406  -0.000021   0.373885   0.615117
    13  H   -0.030649  -0.000413  -0.036406  -0.000021   0.373885  -0.038408
              13
     1  C   -0.002830
     2  H    0.000143
     3  C   -0.003034
     4  C    0.005086
     5  C    0.005053
     6  H   -0.000067
     7  C   -0.030649
     8  H   -0.000413
     9  C   -0.036406
    10  H   -0.000021
    11  C    0.373885
    12  H   -0.038408
    13  H    0.615117
 Mulliken charges:
               1
     1  C   -0.090825
     2  H    0.091651
     3  C    0.001751
     4  C    0.001751
     5  C   -0.090825
     6  H    0.091651
     7  C   -0.155716
     8  H    0.111709
     9  C   -0.145836
    10  H    0.102175
    11  C   -0.142575
    12  H    0.112545
    13  H    0.112545
 Sum of Mulliken charges =  -0.00000
 Mulliken charges with hydrogens summed into heavy atoms:
               1
     1  C    0.000826
     3  C    0.001751
     4  C    0.001751
     5  C    0.000826
     7  C   -0.044007
     9  C   -0.043661
    11  C    0.082515
 Electronic spatial extent (au):  <R**2>=            473.9969
 Charge=             -0.0000 electrons
 Dipole moment (field-independent basis, Debye):
    X=              1.3543    Y=             -1.5728    Z=              0.0000  Tot=              2.0755
 Quadrupole moment (field-independent basis, Debye-Ang):
   XX=            -40.3232   YY=            -38.4080   ZZ=            -42.1046
   XY=              2.2263   XZ=             -0.0000   YZ=             -0.0000
 Traceless Quadrupole moment (field-independent basis, Debye-Ang):
   XX=             -0.0446   YY=              1.8706   ZZ=             -1.8260
   XY=              2.2263   XZ=             -0.0000   YZ=             -0.0000
 Octapole moment (field-independent basis, Debye-Ang**2):
  XXX=              6.4238  YYY=             -3.5629  ZZZ=              0.0000  XYY=              3.2141
  XXY=             -2.5924  XXZ=             -0.0000  XZZ=              0.8026  YZZ=             -5.6829
  YYZ=             -0.0000  XYZ=             -0.0000
 Hexadecapole moment (field-independent basis, Debye-Ang**3):
 XXXX=           -263.0812 YYYY=           -241.7905 ZZZZ=           -135.9216 XXXY=             -9.7589
 XXXZ=              0.0000 YYYX=             -6.7627 YYYZ=              0.0000 ZZZX=              0.0000
 ZZZY=              0.0000 XXYY=            -86.2265 XXZZ=            -62.4162 YYZZ=            -67.4529
 XXYZ=              0.0000 YYXZ=              0.0000 ZZXY=              1.7977
 N-N= 2.756127059741D+02 E-N=-1.176127478858D+03  KE= 2.676008842106D+02
 Symmetry A'   KE= 1.910167147307D+02
 Symmetry A"   KE= 7.658416947991D+01
 ******************************Gaussian NBO Version 3.1******************************
             N A T U R A L   A T O M I C   O R B I T A L   A N D
          N A T U R A L   B O N D   O R B I T A L   A N A L Y S I S
 ******************************Gaussian NBO Version 3.1******************************

       /RESON  / : Allow strongly delocalized NBO set
       /BNDIDX / : Print bond indices based on the NAO density matrix

 Analyzing the SCF density

 Job title: M0001                                                           

 Storage needed:     55330 in NPA,     73489 in NBO (2147482673 available)
 GSVD:  LWork=       10545 too small for GESVD, short by        4275 words or        4275 for optimal perf.


 NATURAL POPULATIONS:  Natural atomic orbital occupancies 
                                                          
   NAO  Atom  No  lang   Type(AO)    Occupancy      Energy
 ----------------------------------------------------------
     1    C    1  S      Cor( 1S)     1.99905     -10.08039
     2    C    1  S      Val( 2S)     0.99805      -0.22602
     3    C    1  S      Ryd( 3S)     0.00162       1.36524
     4    C    1  S      Ryd( 4S)     0.00005       4.37188
     5    C    1  px     Val( 2p)     1.10476      -0.09763
     6    C    1  px     Ryd( 3p)     0.00338       0.68925
     7    C    1  py     Val( 2p)     1.07397      -0.08510
     8    C    1  py     Ryd( 3p)     0.00531       0.82093
     9    C    1  pz     Val( 2p)     1.07434      -0.08593
    10    C    1  pz     Ryd( 3p)     0.00665       0.81198
    11    C    1  dxy    Ryd( 3d)     0.00044       2.07144
    12    C    1  dxz    Ryd( 3d)     0.00111       2.21453
    13    C    1  dyz    Ryd( 3d)     0.00186       2.26510
    14    C    1  dx2y2  Ryd( 3d)     0.00094       2.24715
    15    C    1  dz2    Ryd( 3d)     0.00119       2.34489

    16    H    2  S      Val( 1S)     0.74130       0.10848
    17    H    2  S      Ryd( 2S)     0.00138       0.55080
    18    H    2  px     Ryd( 2p)     0.00020       2.44603
    19    H    2  py     Ryd( 2p)     0.00020       2.64174
    20    H    2  pz     Ryd( 2p)     0.00024       2.68909

    21    C    3  S      Cor( 1S)     1.99826     -10.04708
    22    C    3  S      Val( 2S)     1.08686      -0.22023
    23    C    3  S      Ryd( 3S)     0.00090       1.53210
    24    C    3  S      Ryd( 4S)     0.00001       4.31874
    25    C    3  px     Val( 2p)     0.88132      -0.05401
    26    C    3  px     Ryd( 3p)     0.00336       0.65694
    27    C    3  py     Val( 2p)     0.90055      -0.03237
    28    C    3  py     Ryd( 3p)     0.00409       0.67760
    29    C    3  pz     Val( 2p)     1.11854      -0.07202
    30    C    3  pz     Ryd( 3p)     0.00341       0.61978
    31    C    3  dxy    Ryd( 3d)     0.00068       2.04186
    32    C    3  dxz    Ryd( 3d)     0.00212       2.14228
    33    C    3  dyz    Ryd( 3d)     0.00173       2.09232
    34    C    3  dx2y2  Ryd( 3d)     0.00098       2.23142
    35    C    3  dz2    Ryd( 3d)     0.00157       2.45040

    36    C    4  S      Cor( 1S)     1.99826     -10.04708
    37    C    4  S      Val( 2S)     1.08686      -0.22023
    38    C    4  S      Ryd( 3S)     0.00090       1.53210
    39    C    4  S      Ryd( 4S)     0.00001       4.31874
    40    C    4  px     Val( 2p)     0.88132      -0.05401
    41    C    4  px     Ryd( 3p)     0.00336       0.65694
    42    C    4  py     Val( 2p)     0.90055      -0.03237
    43    C    4  py     Ryd( 3p)     0.00409       0.67760
    44    C    4  pz     Val( 2p)     1.11854      -0.07202
    45    C    4  pz     Ryd( 3p)     0.00341       0.61978
    46    C    4  dxy    Ryd( 3d)     0.00068       2.04186
    47    C    4  dxz    Ryd( 3d)     0.00212       2.14228
    48    C    4  dyz    Ryd( 3d)     0.00173       2.09232
    49    C    4  dx2y2  Ryd( 3d)     0.00098       2.23142
    50    C    4  dz2    Ryd( 3d)     0.00157       2.45040

    51    C    5  S      Cor( 1S)     1.99905     -10.08039
    52    C    5  S      Val( 2S)     0.99805      -0.22602
    53    C    5  S      Ryd( 3S)     0.00162       1.36524
    54    C    5  S      Ryd( 4S)     0.00005       4.37188
    55    C    5  px     Val( 2p)     1.10476      -0.09763
    56    C    5  px     Ryd( 3p)     0.00338       0.68925
    57    C    5  py     Val( 2p)     1.07397      -0.08510
    58    C    5  py     Ryd( 3p)     0.00531       0.82093
    59    C    5  pz     Val( 2p)     1.07434      -0.08593
    60    C    5  pz     Ryd( 3p)     0.00665       0.81198
    61    C    5  dxy    Ryd( 3d)     0.00044       2.07144
    62    C    5  dxz    Ryd( 3d)     0.00111       2.21453
    63    C    5  dyz    Ryd( 3d)     0.00186       2.26510
    64    C    5  dx2y2  Ryd( 3d)     0.00094       2.24715
    65    C    5  dz2    Ryd( 3d)     0.00119       2.34489

    66    H    6  S      Val( 1S)     0.74130       0.10848
    67    H    6  S      Ryd( 2S)     0.00138       0.55080
    68    H    6  px     Ryd( 2p)     0.00020       2.44603
    69    H    6  py     Ryd( 2p)     0.00020       2.64174
    70    H    6  pz     Ryd( 2p)     0.00024       2.68909

    71    C    7  S      Cor( 1S)     1.99916     -10.08516
    72    C    7  S      Val( 2S)     1.00623      -0.23371
    73    C    7  S      Ryd( 3S)     0.00300       1.24843
    74    C    7  S      Ryd( 4S)     0.00003       4.35272
    75    C    7  px     Val( 2p)     0.97790      -0.08337
    76    C    7  px     Ryd( 3p)     0.00664       0.63897
    77    C    7  py     Val( 2p)     1.21208      -0.08797
    78    C    7  py     Ryd( 3p)     0.00598       1.01485
    79    C    7  pz     Val( 2p)     1.06214      -0.10267
    80    C    7  pz     Ryd( 3p)     0.00121       0.62688
    81    C    7  dxy    Ryd( 3d)     0.00121       2.36904
    82    C    7  dxz    Ryd( 3d)     0.00126       2.17904
    83    C    7  dyz    Ryd( 3d)     0.00029       2.02777
    84    C    7  dx2y2  Ryd( 3d)     0.00108       2.43128
    85    C    7  dz2    Ryd( 3d)     0.00104       2.17651

    86    H    8  S      Val( 1S)     0.72632       0.12045
    87    H    8  S      Ryd( 2S)     0.00098       0.56777
    88    H    8  px     Ryd( 2p)     0.00006       2.49588
    89    H    8  py     Ryd( 2p)     0.00043       3.00632
    90    H    8  pz     Ryd( 2p)     0.00011       2.31197

    91    C    9  S      Cor( 1S)     1.99923     -10.08408
    92    C    9  S      Val( 2S)     0.98758      -0.23782
    93    C    9  S      Ryd( 3S)     0.00150       1.28726
    94    C    9  S      Ryd( 4S)     0.00004       4.31976
    95    C    9  px     Val( 2p)     0.97539      -0.08292
    96    C    9  px     Ryd( 3p)     0.00357       0.66945
    97    C    9  py     Val( 2p)     1.19192      -0.08895
    98    C    9  py     Ryd( 3p)     0.00486       0.96161
    99    C    9  pz     Val( 2p)     1.04752      -0.10495
   100    C    9  pz     Ryd( 3p)     0.00145       0.63939
   101    C    9  dxy    Ryd( 3d)     0.00087       2.37316
   102    C    9  dxz    Ryd( 3d)     0.00111       2.21409
   103    C    9  dyz    Ryd( 3d)     0.00027       2.02026
   104    C    9  dx2y2  Ryd( 3d)     0.00129       2.41001
   105    C    9  dz2    Ryd( 3d)     0.00082       2.14355

   106    H   10  S      Val( 1S)     0.73797       0.10253
   107    H   10  S      Ryd( 2S)     0.00122       0.56857
   108    H   10  px     Ryd( 2p)     0.00009       2.53510
   109    H   10  py     Ryd( 2p)     0.00039       2.95254
   110    H   10  pz     Ryd( 2p)     0.00012       2.30642

   111    C   11  S      Cor( 1S)     1.99927     -10.05844
   112    C   11  S      Val( 2S)     1.05119      -0.24561
   113    C   11  S      Ryd( 3S)     0.00090       1.36274
   114    C   11  S      Ryd( 4S)     0.00002       4.37112
   115    C   11  px     Val( 2p)     1.15807      -0.08251
   116    C   11  px     Ryd( 3p)     0.00295       0.56337
   117    C   11  py     Val( 2p)     1.02018      -0.08233
   118    C   11  py     Ryd( 3p)     0.00206       0.63526
   119    C   11  pz     Val( 2p)     1.25390      -0.08754
   120    C   11  pz     Ryd( 3p)     0.00188       0.84550
   121    C   11  dxy    Ryd( 3d)     0.00077       2.32218
   122    C   11  dxz    Ryd( 3d)     0.00114       2.55495
   123    C   11  dyz    Ryd( 3d)     0.00025       1.96858
   124    C   11  dx2y2  Ryd( 3d)     0.00034       2.16077
   125    C   11  dz2    Ryd( 3d)     0.00064       2.34691

   126    H   12  S      Val( 1S)     0.74878       0.08835
   127    H   12  S      Ryd( 2S)     0.00132       0.64353
   128    H   12  px     Ryd( 2p)     0.00017       2.62936
   129    H   12  py     Ryd( 2p)     0.00010       2.31865
   130    H   12  pz     Ryd( 2p)     0.00029       2.80481

   131    H   13  S      Val( 1S)     0.74878       0.08835
   132    H   13  S      Ryd( 2S)     0.00132       0.64353
   133    H   13  px     Ryd( 2p)     0.00017       2.62936
   134    H   13  py     Ryd( 2p)     0.00010       2.31865
   135    H   13  pz     Ryd( 2p)     0.00029       2.80481

 WARNING:  1 low occupancy (<1.9990e) core orbital  found on  C    3
           1 low occupancy (<1.9990e) core orbital  found on  C    4


 Summary of Natural Population Analysis:                  
                                                          
                                       Natural Population 
                Natural  -----------------------------------------------
    Atom  No    Charge         Core      Valence    Rydberg      Total
 -----------------------------------------------------------------------
      C    1   -0.27271      1.99905     4.25111    0.02254     6.27271
      H    2    0.25668      0.00000     0.74130    0.00201     0.74332
      C    3   -0.00438      1.99826     3.98727    0.01884     6.00438
      C    4   -0.00438      1.99826     3.98727    0.01884     6.00438
      C    5   -0.27271      1.99905     4.25111    0.02254     6.27271
      H    6    0.25668      0.00000     0.74130    0.00201     0.74332
      C    7   -0.27925      1.99916     4.25834    0.02174     6.27925
      H    8    0.27210      0.00000     0.72632    0.00158     0.72790
      C    9   -0.21740      1.99923     4.20240    0.01577     6.21740
      H   10    0.26022      0.00000     0.73797    0.00181     0.73978
      C   11   -0.49355      1.99927     4.48334    0.01094     6.49355
      H   12    0.24934      0.00000     0.74878    0.00188     0.75066
      H   13    0.24934      0.00000     0.74878    0.00188     0.75066
 =======================================================================
   * Total *   -0.00000     13.99229    33.86531    0.14241    48.00000

                                 Natural Population      
 --------------------------------------------------------
   Core                      13.99229 ( 99.9449% of  14)
   Valence                   33.86531 ( 99.6039% of  34)
   Natural Minimal Basis     47.85759 ( 99.7033% of  48)
   Natural Rydberg Basis      0.14241 (  0.2967% of  48)
 --------------------------------------------------------

    Atom  No          Natural Electron Configuration
 ----------------------------------------------------------------------------
      C    1      [core]2S( 1.00)2p( 3.25)3p( 0.02)3d( 0.01)
      H    2            1S( 0.74)
      C    3      [core]2S( 1.09)2p( 2.90)3p( 0.01)3d( 0.01)
      C    4      [core]2S( 1.09)2p( 2.90)3p( 0.01)3d( 0.01)
      C    5      [core]2S( 1.00)2p( 3.25)3p( 0.02)3d( 0.01)
      H    6            1S( 0.74)
      C    7      [core]2S( 1.01)2p( 3.25)3p( 0.01)
      H    8            1S( 0.73)
      C    9      [core]2S( 0.99)2p( 3.21)3p( 0.01)
      H   10            1S( 0.74)
      C   11      [core]2S( 1.05)2p( 3.43)3p( 0.01)
      H   12            1S( 0.75)
      H   13            1S( 0.75)


 Wiberg bond index matrix in the NAO basis:                                    

     Atom    1       2       3       4       5       6       7       8       9
     ---- ------  ------  ------  ------  ------  ------  ------  ------  ------
   1.  C  0.0000  0.8892  0.9782  0.0444  0.9803  0.0105  0.0274  0.0055  0.9370
   2.  H  0.8892  0.0000  0.0086  0.0163  0.0105  0.0002  0.0032  0.0002  0.0062
   3.  C  0.9782  0.0086  0.0000  1.6792  0.0444  0.0163  0.9802  0.0114  0.0572
   4.  C  0.0444  0.0163  1.6792  0.0000  0.9782  0.0086  0.9802  0.0114  0.0572
   5.  C  0.9803  0.0105  0.0444  0.9782  0.0000  0.8892  0.0274  0.0055  0.9370
   6.  H  0.0105  0.0002  0.0163  0.0086  0.8892  0.0000  0.0032  0.0002  0.0062
   7.  C  0.0274  0.0032  0.9802  0.9802  0.0274  0.0032  0.0000  0.8840  0.0051
   8.  H  0.0055  0.0002  0.0114  0.0114  0.0055  0.0002  0.8840  0.0000  0.0080
   9.  C  0.9370  0.0062  0.0572  0.0572  0.9370  0.0062  0.0051  0.0080  0.0000
  10.  H  0.0020  0.0006  0.0096  0.0096  0.0020  0.0006  0.0085  0.0001  0.8998
  11.  C  0.0125  0.0012  0.0196  0.0196  0.0125  0.0012  1.0064  0.0013  1.0079
  12.  H  0.0144  0.0001  0.0122  0.0021  0.0030  0.0001  0.0020  0.0001  0.0026
  13.  H  0.0030  0.0001  0.0021  0.0122  0.0144  0.0001  0.0020  0.0001  0.0026

     Atom   10      11      12      13
     ---- ------  ------  ------  ------
   1.  C  0.0020  0.0125  0.0144  0.0030
   2.  H  0.0006  0.0012  0.0001  0.0001
   3.  C  0.0096  0.0196  0.0122  0.0021
   4.  C  0.0096  0.0196  0.0021  0.0122
   5.  C  0.0020  0.0125  0.0030  0.0144
   6.  H  0.0006  0.0012  0.0001  0.0001
   7.  C  0.0085  1.0064  0.0020  0.0020
   8.  H  0.0001  0.0013  0.0001  0.0001
   9.  C  0.8998  1.0079  0.0026  0.0026
  10.  H  0.0000  0.0016  0.0001  0.0001
  11.  C  0.0016  0.0000  0.9031  0.9031
  12.  H  0.0001  0.9031  0.0000  0.0004
  13.  H  0.0001  0.9031  0.0004  0.0000


 Wiberg bond index, Totals by atom:                                            

     Atom    1
     ---- ------
   1.  C  3.9044
   2.  H  0.9365
   3.  C  3.8190
   4.  C  3.8190
   5.  C  3.9044
   6.  H  0.9365
   7.  C  3.9297
   8.  H  0.9276
   9.  C  3.9267
  10.  H  0.9344
  11.  C  3.8899
  12.  H  0.9401
  13.  H  0.9401


 Atom-atom overlap-weighted NAO bond order:                                    

     Atom    1       2       3       4       5       6       7       8       9
     ---- ------  ------  ------  ------  ------  ------  ------  ------  ------
   1.  C  0.0000  0.7721  0.8270  0.0399  0.7821  0.0054 -0.0211  0.0025  0.7737
   2.  H  0.7721  0.0000  0.0070  0.0126  0.0054 -0.0007  0.0008  0.0000  0.0080
   3.  C  0.8270  0.0070  0.0000  1.0733  0.0399  0.0126  0.8264  0.0065 -0.0042
   4.  C  0.0399  0.0126  1.0733  0.0000  0.8270  0.0070  0.8264  0.0065 -0.0042
   5.  C  0.7821  0.0054  0.0399  0.8270  0.0000  0.7721 -0.0211  0.0025  0.7737
   6.  H  0.0054 -0.0007  0.0126  0.0070  0.7721  0.0000  0.0008  0.0000  0.0080
   7.  C -0.0211  0.0008  0.8264  0.8264 -0.0211  0.0008  0.0000  0.7724 -0.0055
   8.  H  0.0025  0.0000  0.0065  0.0065  0.0025  0.0000  0.7724  0.0000  0.0052
   9.  C  0.7737  0.0080 -0.0042 -0.0042  0.7737  0.0080 -0.0055  0.0052  0.0000
  10.  H  0.0063 -0.0020  0.0062  0.0062  0.0063 -0.0020  0.0058 -0.0000  0.7729
  11.  C -0.0142  0.0012 -0.0268 -0.0268 -0.0142  0.0012  0.8480  0.0043  0.8501
  12.  H  0.0051 -0.0000  0.0040 -0.0024 -0.0039  0.0001  0.0035 -0.0009  0.0008
  13.  H -0.0039  0.0001 -0.0024  0.0040  0.0051 -0.0000  0.0035 -0.0009  0.0008

     Atom   10      11      12      13
     ---- ------  ------  ------  ------
   1.  C  0.0063 -0.0142  0.0051 -0.0039
   2.  H -0.0020  0.0012 -0.0000  0.0001
   3.  C  0.0062 -0.0268  0.0040 -0.0024
   4.  C  0.0062 -0.0268 -0.0024  0.0040
   5.  C  0.0063 -0.0142 -0.0039  0.0051
   6.  H -0.0020  0.0012  0.0001 -0.0000
   7.  C  0.0058  0.8480  0.0035  0.0035
   8.  H -0.0000  0.0043 -0.0009 -0.0009
   9.  C  0.7729  0.8501  0.0008  0.0008
  10.  H  0.0000  0.0051 -0.0010 -0.0010
  11.  C  0.0051  0.0000  0.7540  0.7540
  12.  H -0.0010  0.7540  0.0000 -0.0015
  13.  H -0.0010  0.7540 -0.0015  0.0000


 Atom-atom overlap-weighted NAO bond order, Totals by atom:                    

     Atom    1
     ---- ------
   1.  C  3.1750
   2.  H  0.8044
   3.  C  2.7696
   4.  C  2.7696
   5.  C  3.1750
   6.  H  0.8044
   7.  C  3.2400
   8.  H  0.7983
   9.  C  3.1792
  10.  H  0.8028
  11.  C  3.1358
  12.  H  0.7578
  13.  H  0.7578


 MO bond order:                                                                

     Atom    1       2       3       4       5       6       7       8       9
     ---- ------  ------  ------  ------  ------  ------  ------  ------  ------
   1.  C  0.0000  0.3012  0.3302  0.0307 -0.3849  0.1383 -0.1064  0.0809  1.1772
   2.  H  0.3012  0.0000 -0.0897  0.0133  0.1000 -0.0109  0.0131  0.0110 -0.0158
   3.  C  0.3302 -0.0897  0.0000 -0.2171 -0.1495 -0.0894  1.2878 -0.0226 -0.1719
   4.  C  0.0307  0.0133 -0.2171  0.0000 -0.4096  0.0086 -1.4223  0.0590 -0.1832
   5.  C -0.3849  0.1000 -0.1495 -0.4096  0.0000 -0.7597  0.0542  0.0644 -0.6385
   6.  H  0.1383 -0.0109 -0.0894  0.0086 -0.7597  0.0000 -0.0639  0.0089  0.0235
   7.  C -0.1064  0.0131  1.2878 -1.4223  0.0542 -0.0639  0.0000  1.4052 -0.0498
   8.  H  0.0809  0.0110 -0.0226  0.0590  0.0644  0.0089  1.4052  0.0000  0.1193
   9.  C  1.1772 -0.0158 -0.1719 -0.1832 -0.6385  0.0235 -0.0498  0.1193  0.0000
  10.  H -0.0001 -0.0188 -0.0050 -0.0278 -0.0043 -0.0194  0.0674  0.0001  0.0828
  11.  C -0.0523 -0.0337  0.0077  0.0257 -0.0773 -0.0222  0.9428  0.0276 -0.9935
  12.  H  0.0840 -0.0023  0.1618 -0.0316 -0.0076  0.0043 -0.0032 -0.0025  0.0221
  13.  H -0.0199  0.0035 -0.0749  0.1272  0.0837 -0.0032  0.0649 -0.0024  0.0688

     Atom   10      11      12      13
     ---- ------  ------  ------  ------
   1.  C -0.0001 -0.0523  0.0840 -0.0199
   2.  H -0.0188 -0.0337 -0.0023  0.0035
   3.  C -0.0050  0.0077  0.1618 -0.0749
   4.  C -0.0278  0.0257 -0.0316  0.1272
   5.  C -0.0043 -0.0773 -0.0076  0.0837
   6.  H -0.0194 -0.0222  0.0043 -0.0032
   7.  C  0.0674  0.9428 -0.0032  0.0649
   8.  H  0.0001  0.0276 -0.0025 -0.0024
   9.  C  0.0828 -0.9935  0.0221  0.0688
  10.  H  0.0000 -0.0424 -0.0049 -0.0053
  11.  C -0.0424  0.0000  0.3687  1.6216
  12.  H -0.0049  0.3687  0.0000  0.0412
  13.  H -0.0053  1.6216  0.0412  0.0000


 MO atomic valencies:                                                          

     Atom    1
     ---- ------
   1.  C  1.5789
   2.  H  0.2708
   3.  C  0.9676
   4.  C -2.0271
   5.  C -2.1291
   6.  H -0.7851
   7.  C  2.1896
   8.  H  1.7489
   9.  C -0.5591
  10.  H  0.0222
  11.  C  1.7727
  12.  H  0.6301
  13.  H  1.9052


 NATURAL BOND ORBITAL ANALYSIS:

                       Occupancies       Lewis Structure    Low   High
           Occ.    -------------------  -----------------   occ   occ
  Cycle   Thresh.   Lewis   Non-Lewis     CR  BD  3C  LP    (L)   (NL)   Dev
 =============================================================================
   1(1)    1.90    47.27267   0.72733      7  17   0   0     1      1    0.06
   2(2)    1.90    47.27267   0.72733      7  17   0   0     1      1    0.06
   3(1)    1.80    47.27267   0.72733      7  17   0   0     0      1    0.06
 -----------------------------------------------------------------------------

 Structure accepted: No low occupancy Lewis orbitals

 WARNING:  1 low occupancy (<1.9990e) core orbital  found on  C    3
           1 low occupancy (<1.9990e) core orbital  found on  C    4

 --------------------------------------------------------
   Core                     13.99227 ( 99.945% of  14)
   Valence Lewis            33.28040 ( 97.884% of  34)
  ==================       ============================
   Total Lewis              47.27267 ( 98.485% of  48)
  -----------------------------------------------------
   Valence non-Lewis         0.65271 (  1.360% of  48)
   Rydberg non-Lewis         0.07462 (  0.155% of  48)
  ==================       ============================
   Total non-Lewis           0.72733 (  1.515% of  48)
 --------------------------------------------------------


       (Occupancy)   Bond orbital/ Coefficients/ Hybrids
 ---------------------------------------------------------------------------------
     1. (1.99390) BD ( 1) C   1 - H   2  
                ( 63.84%)   0.7990* C   1 s( 32.96%)p 2.03( 67.01%)d 0.00(  0.03%)
                                            0.0001 -0.5739  0.0169  0.0011  0.3260
                                            0.0015  0.4992 -0.0147 -0.5607  0.0003
                                           -0.0060  0.0062  0.0130  0.0042 -0.0018
                ( 36.16%)   0.6014* H   2 s( 99.95%)p 0.00(  0.05%)
                                           -0.9997 -0.0063 -0.0091 -0.0142  0.0162
     2. (1.96584) BD ( 1) C   1 - C   3  
                ( 50.22%)   0.7087* C   1 s( 24.72%)p 3.04( 75.21%)d 0.00(  0.07%)
                                           -0.0002  0.4970  0.0126 -0.0008 -0.0894
                                           -0.0265  0.8397 -0.0177  0.1877  0.0528
                                            0.0020 -0.0007  0.0016 -0.0224 -0.0129
                ( 49.78%)   0.7056* C   3 s( 37.12%)p 1.69( 62.79%)d 0.00(  0.08%)
                                           -0.0002  0.6093  0.0004  0.0005 -0.1114
                                           -0.0176 -0.6963  0.0003  0.3600  0.0289
                                           -0.0042 -0.0016  0.0063 -0.0235 -0.0144
     3. (1.95632) BD ( 1) C   1 - C   5  
                ( 50.00%)   0.7071* C   1 s( 21.03%)p 3.75( 78.89%)d 0.00(  0.08%)
                                           -0.0001  0.4584  0.0118  0.0010 -0.3627
                                           -0.0256 -0.1341 -0.0402 -0.7980  0.0166
                                           -0.0018  0.0033  0.0055 -0.0002  0.0278
                ( 50.00%)   0.7071* C   5 s( 21.03%)p 3.75( 78.89%)d 0.00(  0.08%)
                                           -0.0001  0.4584  0.0118  0.0010 -0.3627
                                           -0.0256 -0.1341 -0.0402  0.7980 -0.0166
                                           -0.0018 -0.0033 -0.0055 -0.0002  0.0278
     4. (1.91639) BD ( 1) C   1 - C   9  
                ( 50.51%)   0.7107* C   1 s( 20.86%)p 3.79( 79.06%)d 0.00(  0.08%)
                                           -0.0005  0.4566  0.0090  0.0008  0.8673
                                           -0.0041 -0.1580 -0.0423 -0.1024  0.0343
                                           -0.0027 -0.0209  0.0020  0.0176 -0.0054
                ( 49.49%)   0.7035* C   9 s( 20.16%)p 3.96( 79.76%)d 0.00(  0.08%)
                                           -0.0000  0.4489  0.0116 -0.0004 -0.5357
                                            0.0105  0.0988 -0.0360  0.7066  0.0131
                                           -0.0087 -0.0211  0.0065  0.0142 -0.0024
     5. (1.97060) BD ( 1) C   3 - C   4  
                ( 50.00%)   0.7071* C   3 s( 28.17%)p 2.55( 71.72%)d 0.00(  0.10%)
                                            0.0001  0.5308 -0.0063 -0.0001 -0.4490
                                           -0.0301  0.1769  0.0222 -0.6949 -0.0044
                                            0.0034  0.0096 -0.0020 -0.0012  0.0305
                ( 50.00%)   0.7071* C   4 s( 28.17%)p 2.55( 71.72%)d 0.00(  0.10%)
                                            0.0001  0.5308 -0.0063 -0.0001 -0.4490
                                           -0.0301  0.1769  0.0222  0.6949  0.0044
                                            0.0034 -0.0096  0.0020 -0.0012  0.0305
     6. (1.83000) BD ( 2) C   3 - C   4  
                ( 50.00%)   0.7071* C   3 s(  1.62%)p60.53( 98.12%)d 0.16(  0.26%)
                                            0.0001  0.1261  0.0172 -0.0009 -0.5884
                                            0.0408  0.5153 -0.0464  0.6045 -0.0114
                                            0.0043  0.0400 -0.0295  0.0013 -0.0108
                ( 50.00%)   0.7071* C   4 s(  1.62%)p60.53( 98.12%)d 0.16(  0.26%)
                                            0.0001  0.1261  0.0172 -0.0009 -0.5884
                                            0.0408  0.5153 -0.0464 -0.6045  0.0114
                                            0.0043 -0.0400  0.0295  0.0013 -0.0108
     7. (1.93591) BD ( 1) C   3 - C   7  
                ( 50.55%)   0.7110* C   3 s( 32.99%)p 2.03( 66.89%)d 0.00(  0.11%)
                                            0.0000  0.5744 -0.0044 -0.0001  0.6604
                                           -0.0014  0.4640  0.0206  0.1302  0.0059
                                            0.0114 -0.0224 -0.0073  0.0195 -0.0091
                ( 49.45%)   0.7032* C   7 s( 19.67%)p 4.08( 80.25%)d 0.00(  0.08%)
                                           -0.0001  0.4431  0.0187 -0.0015 -0.5295
                                            0.0171 -0.1433  0.0438  0.7066  0.0067
                                            0.0064 -0.0229 -0.0093  0.0126  0.0044
     8. (1.96584) BD ( 1) C   4 - C   5  
                ( 49.78%)   0.7056* C   4 s( 37.12%)p 1.69( 62.79%)d 0.00(  0.08%)
                                           -0.0002  0.6093  0.0004  0.0005 -0.1114
                                           -0.0176 -0.6963  0.0003 -0.3600 -0.0289
                                           -0.0042  0.0016 -0.0063 -0.0235 -0.0144
                ( 50.22%)   0.7087* C   5 s( 24.72%)p 3.04( 75.21%)d 0.00(  0.07%)
                                           -0.0002  0.4970  0.0126 -0.0008 -0.0894
                                           -0.0265  0.8397 -0.0177 -0.1877 -0.0528
                                            0.0020  0.0007 -0.0016 -0.0224 -0.0129
     9. (1.93591) BD ( 1) C   4 - C   7  
                ( 50.55%)   0.7110* C   4 s( 32.99%)p 2.03( 66.89%)d 0.00(  0.11%)
                                            0.0000  0.5744 -0.0044 -0.0001  0.6604
                                           -0.0014  0.4640  0.0206 -0.1302 -0.0059
                                            0.0114  0.0224  0.0073  0.0195 -0.0091
                ( 49.45%)   0.7032* C   7 s( 19.67%)p 4.08( 80.25%)d 0.00(  0.08%)
                                           -0.0001  0.4431  0.0187 -0.0015 -0.5295
                                            0.0171 -0.1433  0.0438 -0.7066 -0.0067
                                            0.0064  0.0229  0.0093  0.0126  0.0044
    10. (1.99390) BD ( 1) C   5 - H   6  
                ( 63.84%)   0.7990* C   5 s( 32.96%)p 2.03( 67.01%)d 0.00(  0.03%)
                                            0.0001 -0.5739  0.0169  0.0011  0.3260
                                            0.0015  0.4992 -0.0147  0.5607 -0.0003
                                           -0.0060 -0.0062 -0.0130  0.0042 -0.0018
                ( 36.16%)   0.6014* H   6 s( 99.95%)p 0.00(  0.05%)
                                           -0.9997 -0.0063 -0.0091 -0.0142 -0.0162
    11. (1.91639) BD ( 1) C   5 - C   9  
                ( 50.51%)   0.7107* C   5 s( 20.86%)p 3.79( 79.06%)d 0.00(  0.08%)
                                           -0.0005  0.4566  0.0090  0.0008  0.8673
                                           -0.0041 -0.1580 -0.0423  0.1024 -0.0343
                                           -0.0027  0.0209 -0.0020  0.0176 -0.0054
                ( 49.49%)   0.7035* C   9 s( 20.16%)p 3.96( 79.76%)d 0.00(  0.08%)
                                           -0.0000  0.4489  0.0116 -0.0004 -0.5357
                                            0.0105  0.0988 -0.0360 -0.7066 -0.0131
                                           -0.0087  0.0211 -0.0065  0.0142 -0.0024
    12. (1.98636) BD ( 1) C   7 - H   8  
                ( 64.28%)   0.8017* C   7 s( 29.96%)p 2.34( 70.01%)d 0.00(  0.03%)
                                           -0.0002  0.5473 -0.0094 -0.0007  0.2395
                                            0.0026  0.8016 -0.0118 -0.0000 -0.0000
                                            0.0048 -0.0000 -0.0000 -0.0143 -0.0098
                ( 35.72%)   0.5977* H   8 s( 99.95%)p 0.00(  0.05%)
                                            0.9997  0.0044 -0.0046 -0.0229  0.0000
    13. (1.98579) BD ( 1) C   7 - C  11  
                ( 49.95%)   0.7067* C   7 s( 30.31%)p 2.30( 69.64%)d 0.00(  0.05%)
                                            0.0000  0.5505  0.0031  0.0019  0.6163
                                            0.0454 -0.5597  0.0364  0.0000  0.0000
                                           -0.0167  0.0000  0.0000 -0.0058 -0.0117
                ( 50.05%)   0.7075* C  11 s( 25.48%)p 2.92( 74.48%)d 0.00(  0.05%)
                                            0.0001  0.5047 -0.0039  0.0008 -0.5087
                                            0.0148  0.6968  0.0149  0.0000 -0.0000
                                           -0.0190  0.0000 -0.0000 -0.0013 -0.0113
    14. (1.98523) BD ( 1) C   9 - H  10  
                ( 63.35%)   0.7959* C   9 s( 29.91%)p 2.34( 70.05%)d 0.00(  0.04%)
                                            0.0001 -0.5469  0.0076  0.0010 -0.3141
                                           -0.0081  0.7756 -0.0137 -0.0000 -0.0000
                                            0.0090 -0.0000  0.0000  0.0144  0.0098
                ( 36.65%)   0.6054* H  10 s( 99.95%)p 0.00(  0.05%)
                                           -0.9997 -0.0035  0.0082 -0.0215  0.0000
    15. (1.98559) BD ( 1) C   9 - C  11  
                ( 50.64%)   0.7116* C   9 s( 29.47%)p 2.39( 70.49%)d 0.00(  0.04%)
                                           -0.0000  0.5429 -0.0019  0.0017  0.5706
                                            0.0410  0.6138 -0.0310 -0.0000 -0.0000
                                            0.0148 -0.0000  0.0000 -0.0065 -0.0118
                ( 49.36%)   0.7026* C  11 s( 25.42%)p 2.93( 74.53%)d 0.00(  0.05%)
                                            0.0001  0.5041 -0.0065  0.0008 -0.4815
                                            0.0129 -0.7163 -0.0157  0.0000 -0.0000
                                            0.0190  0.0000 -0.0000 -0.0028 -0.0113
    16. (1.97822) BD ( 1) C  11 - H  12  
                ( 62.61%)   0.7913* C  11 s( 24.52%)p 3.08( 75.43%)d 0.00(  0.05%)
                                           -0.0001  0.4952  0.0026 -0.0005  0.5044
                                            0.0116  0.0094  0.0015 -0.7067  0.0148
                                            0.0002 -0.0173 -0.0006  0.0062  0.0117
                ( 37.39%)   0.6115* H  12 s( 99.95%)p 0.00(  0.05%)
                                            0.9998  0.0025 -0.0123 -0.0005  0.0181
    17. (1.97822) BD ( 1) C  11 - H  13  
                ( 62.61%)   0.7913* C  11 s( 24.52%)p 3.08( 75.43%)d 0.00(  0.05%)
                                           -0.0001  0.4952  0.0026 -0.0005  0.5044
                                            0.0116  0.0094  0.0015  0.7067 -0.0148
                                            0.0002  0.0173  0.0006  0.0062  0.0117
                ( 37.39%)   0.6115* H  13 s( 99.95%)p 0.00(  0.05%)
                                            0.9998  0.0025 -0.0123 -0.0005 -0.0181
    18. (1.99905) CR ( 1) C   1           s(100.00%)p 0.00(  0.00%)
                                            1.0000  0.0004  0.0000  0.0000  0.0003
                                           -0.0000  0.0000 -0.0000 -0.0000  0.0000
                                           -0.0000 -0.0000  0.0000  0.0000 -0.0000
    19. (1.99826) CR ( 1) C   3           s(100.00%)p 0.00(  0.00%)
                                            1.0000  0.0001 -0.0000  0.0000  0.0001
                                           -0.0000 -0.0002  0.0000  0.0001  0.0000
                                           -0.0000 -0.0000  0.0000 -0.0000 -0.0000
    20. (1.99826) CR ( 1) C   4           s(100.00%)p 0.00(  0.00%)
                                            1.0000  0.0001 -0.0000  0.0000  0.0001
                                           -0.0000 -0.0002  0.0000 -0.0001 -0.0000
                                           -0.0000  0.0000 -0.0000 -0.0000 -0.0000
    21. (1.99905) CR ( 1) C   5           s(100.00%)p 0.00(  0.00%)
                                            1.0000  0.0004  0.0000  0.0000  0.0003
                                           -0.0000  0.0000 -0.0000  0.0000 -0.0000
                                           -0.0000  0.0000 -0.0000  0.0000 -0.0000
    22. (1.99916) CR ( 1) C   7           s(100.00%)p 0.00(  0.00%)
                                            1.0000  0.0002  0.0000 -0.0000 -0.0001
                                            0.0000  0.0002  0.0000  0.0000  0.0000
                                            0.0000  0.0000  0.0000 -0.0000 -0.0000
    23. (1.99923) CR ( 1) C   9           s(100.00%)
                                            1.0000  0.0001 -0.0000 -0.0000  0.0000
                                            0.0000 -0.0001 -0.0000  0.0000  0.0000
                                           -0.0000  0.0000 -0.0000 -0.0000 -0.0000
    24. (1.99927) CR ( 1) C  11           s(100.00%)p 0.00(  0.00%)
                                            1.0000  0.0000  0.0000 -0.0000  0.0002
                                            0.0000 -0.0000 -0.0000 -0.0000  0.0000
                                            0.0000 -0.0000 -0.0000  0.0000  0.0000
    25. (0.00482) RY*( 1) C   1           s(  0.23%)p99.99( 79.20%)d88.65( 20.57%)
                                            0.0000 -0.0204  0.0243  0.0362  0.0098
                                           -0.5017 -0.0204  0.5088 -0.0136  0.5297
                                            0.0421  0.1320 -0.4285  0.0536 -0.0055
    26. (0.00256) RY*( 2) C   1           s( 30.27%)p 1.12( 33.79%)d 1.19( 35.94%)
                                           -0.0000 -0.0340  0.5452 -0.0653 -0.0217
                                           -0.0450 -0.0358 -0.2571  0.0303  0.5168
                                           -0.0730  0.2702  0.5055  0.1141 -0.1121
    27. (0.00127) RY*( 3) C   1           s(  1.44%)p52.60( 75.68%)d15.90( 22.88%)
                                            0.0000  0.0316  0.1125  0.0272  0.0037
                                            0.6447  0.0133  0.5658 -0.0286  0.1413
                                            0.4255 -0.0370  0.1475  0.1476  0.0529
    28. (0.00076) RY*( 4) C   1           s( 34.24%)p 1.19( 40.84%)d 0.73( 24.93%)
                                            0.0000  0.0380  0.5838 -0.0082  0.0133
                                           -0.0841  0.0163  0.2325 -0.0028 -0.5889
                                           -0.1237  0.3430 -0.1958  0.2605 -0.1009
    29. (0.00037) RY*( 5) C   1           s( 22.72%)p 0.43(  9.87%)d 2.97( 67.41%)
                                           -0.0000 -0.0147  0.4368  0.1902 -0.0005
                                           -0.2948 -0.0014  0.0587  0.0168 -0.0899
                                            0.1543 -0.6467  0.1402 -0.1189  0.4453
    30. (0.00028) RY*( 6) C   1           s(  6.36%)p 4.31( 27.45%)d10.40( 66.18%)
                                           -0.0000 -0.0216  0.2454  0.0542 -0.0024
                                            0.2156 -0.0066 -0.4625  0.0178  0.1175
                                            0.4342  0.2321 -0.5522 -0.2074  0.2673
    31. (0.00014) RY*( 7) C   1           s(  6.88%)p 3.36( 23.12%)d10.17( 70.00%)
                                           -0.0000 -0.0062  0.2160  0.1488 -0.0214
                                            0.4157 -0.0015 -0.0406 -0.0034  0.2371
                                           -0.6331 -0.3661 -0.3808  0.0784 -0.1185
    32. (0.00004) RY*( 8) C   1           s(  2.21%)p 3.38(  7.48%)d40.80( 90.30%)
    33. (0.00001) RY*( 9) C   1           s( 94.09%)p 0.00(  0.26%)d 0.06(  5.65%)
    34. (0.00001) RY*(10) C   1           s(  1.98%)p 1.08(  2.14%)d48.54( 95.89%)
    35. (0.00143) RY*( 1) H   2           s( 98.41%)p 0.02(  1.59%)
                                           -0.0040  0.9920 -0.1025 -0.0712  0.0189
    36. (0.00013) RY*( 2) H   2           s(  0.59%)p99.99( 99.41%)
                                           -0.0001  0.0767  0.8897 -0.0953  0.4399
    37. (0.00004) RY*( 3) H   2           s(  0.29%)p99.99( 99.71%)
    38. (0.00001) RY*( 4) H   2           s(  0.77%)p99.99( 99.23%)
    39. (0.00310) RY*( 1) C   3           s(  8.53%)p 9.99( 85.24%)d 0.73(  6.22%)
                                            0.0000 -0.0053  0.2920  0.0028  0.0150
                                           -0.2000  0.0145 -0.5055 -0.0242  0.7456
                                           -0.0394  0.1947  0.1099  0.0987 -0.0309
    40. (0.00199) RY*( 2) C   3           s(  0.84%)p68.02( 57.25%)d49.80( 41.91%)
                                           -0.0000  0.0120  0.0892  0.0176  0.0095
                                           -0.3381 -0.0008 -0.4203  0.0052 -0.5304
                                            0.2042  0.1024  0.5942  0.1091 -0.0446
    41. (0.00167) RY*( 3) C   3           s(  0.85%)p94.47( 79.88%)d22.79( 19.27%)
                                           -0.0000 -0.0304  0.0845 -0.0196 -0.0216
                                           -0.6652  0.0263  0.5671  0.0435  0.1781
                                            0.4088  0.0985  0.0288 -0.1101 -0.0546
    42. (0.00056) RY*( 4) C   3           s( 36.82%)p 0.51( 18.65%)d 1.21( 44.53%)
                                            0.0000  0.0071  0.6063 -0.0226  0.0145
                                            0.1650 -0.0098  0.3767 -0.0005 -0.1307
                                           -0.3928  0.4736  0.1757  0.1843  0.0435
    43. (0.00037) RY*( 5) C   3           s( 22.38%)p 1.07( 23.91%)d 2.40( 53.71%)
                                            0.0000 -0.0015  0.4668  0.0773  0.0089
                                           -0.3554 -0.0126 -0.2126  0.0088 -0.2594
                                           -0.0919 -0.2944 -0.5557  0.0462  0.3619
    44. (0.00015) RY*( 6) C   3           s(  3.40%)p 2.39(  8.12%)d26.04( 88.49%)
                                            0.0000  0.0029  0.1842  0.0059 -0.0222
                                            0.2663 -0.0290  0.0826 -0.0094  0.0443
                                            0.5040 -0.2199 -0.0609  0.7483 -0.1370
    45. (0.00007) RY*( 7) C   3           s( 23.61%)p 0.62( 14.73%)d 2.61( 61.65%)
    46. (0.00004) RY*( 8) C   3           s(  2.35%)p 4.49( 10.56%)d37.01( 87.09%)
    47. (0.00002) RY*( 9) C   3           s(  5.21%)p 0.40(  2.08%)d17.79( 92.71%)
    48. (0.00000) RY*(10) C   3           s( 96.09%)p 0.00(  0.05%)d 0.04(  3.86%)
    49. (0.00310) RY*( 1) C   4           s(  8.53%)p 9.99( 85.24%)d 0.73(  6.22%)
                                           -0.0000 -0.0053  0.2920  0.0028  0.0150
                                           -0.2000  0.0145 -0.5055  0.0242 -0.7456
                                           -0.0394 -0.1947 -0.1099  0.0987 -0.0309
    50. (0.00199) RY*( 2) C   4           s(  0.84%)p68.02( 57.25%)d49.80( 41.91%)
                                            0.0000  0.0120  0.0892  0.0176  0.0095
                                           -0.3381 -0.0008 -0.4203 -0.0052  0.5304
                                            0.2042 -0.1024 -0.5942  0.1091 -0.0446
    51. (0.00167) RY*( 3) C   4           s(  0.85%)p94.47( 79.88%)d22.79( 19.27%)
                                           -0.0000 -0.0304  0.0845 -0.0196 -0.0216
                                           -0.6652  0.0263  0.5671 -0.0435 -0.1781
                                            0.4088 -0.0985 -0.0288 -0.1101 -0.0546
    52. (0.00056) RY*( 4) C   4           s( 36.82%)p 0.51( 18.65%)d 1.21( 44.53%)
                                            0.0000  0.0071  0.6063 -0.0226  0.0145
                                            0.1650 -0.0098  0.3767  0.0005  0.1307
                                           -0.3928 -0.4736 -0.1757  0.1843  0.0435
    53. (0.00037) RY*( 5) C   4           s( 22.38%)p 1.07( 23.91%)d 2.40( 53.71%)
                                            0.0000 -0.0015  0.4668  0.0773  0.0089
                                           -0.3554 -0.0126 -0.2126 -0.0088  0.2594
                                           -0.0919  0.2944  0.5557  0.0462  0.3619
    54. (0.00015) RY*( 6) C   4           s(  3.40%)p 2.39(  8.12%)d26.04( 88.49%)
                                            0.0000  0.0029  0.1842  0.0059 -0.0222
                                            0.2663 -0.0290  0.0826  0.0094 -0.0443
                                            0.5040  0.2199  0.0609  0.7483 -0.1370
    55. (0.00007) RY*( 7) C   4           s( 23.61%)p 0.62( 14.73%)d 2.61( 61.65%)
    56. (0.00004) RY*( 8) C   4           s(  2.35%)p 4.49( 10.56%)d37.01( 87.09%)
    57. (0.00002) RY*( 9) C   4           s(  5.21%)p 0.40(  2.08%)d17.79( 92.71%)
    58. (0.00000) RY*(10) C   4           s( 96.09%)p 0.00(  0.05%)d 0.04(  3.86%)
    59. (0.00482) RY*( 1) C   5           s(  0.23%)p99.99( 79.20%)d88.65( 20.57%)
                                            0.0000 -0.0204  0.0243  0.0362  0.0098
                                           -0.5017 -0.0204  0.5088  0.0136 -0.5297
                                            0.0421 -0.1320  0.4285  0.0536 -0.0055
    60. (0.00256) RY*( 2) C   5           s( 30.27%)p 1.12( 33.79%)d 1.19( 35.94%)
                                           -0.0000 -0.0340  0.5452 -0.0653 -0.0217
                                           -0.0450 -0.0358 -0.2571 -0.0303 -0.5168
                                           -0.0730 -0.2702 -0.5055  0.1141 -0.1121
    61. (0.00127) RY*( 3) C   5           s(  1.44%)p52.60( 75.68%)d15.90( 22.88%)
                                            0.0000  0.0316  0.1125  0.0272  0.0037
                                            0.6447  0.0133  0.5658  0.0286 -0.1413
                                            0.4255  0.0370 -0.1475  0.1476  0.0529
    62. (0.00076) RY*( 4) C   5           s( 34.24%)p 1.19( 40.84%)d 0.73( 24.93%)
                                            0.0000  0.0380  0.5838 -0.0082  0.0133
                                           -0.0841  0.0163  0.2325  0.0028  0.5889
                                           -0.1237 -0.3430  0.1958  0.2605 -0.1009
    63. (0.00037) RY*( 5) C   5           s( 22.72%)p 0.43(  9.87%)d 2.97( 67.41%)
                                           -0.0000 -0.0147  0.4368  0.1902 -0.0005
                                           -0.2948 -0.0014  0.0587 -0.0168  0.0899
                                            0.1543  0.6467 -0.1402 -0.1189  0.4453
    64. (0.00028) RY*( 6) C   5           s(  6.36%)p 4.31( 27.45%)d10.40( 66.18%)
                                           -0.0000 -0.0216  0.2454  0.0542 -0.0024
                                            0.2156 -0.0066 -0.4625 -0.0178 -0.1175
                                            0.4342 -0.2321  0.5522 -0.2074  0.2673
    65. (0.00014) RY*( 7) C   5           s(  6.88%)p 3.36( 23.12%)d10.17( 70.00%)
                                           -0.0000 -0.0062  0.2160  0.1488 -0.0214
                                            0.4157 -0.0015 -0.0406  0.0034 -0.2371
                                           -0.6331  0.3661  0.3808  0.0784 -0.1185
    66. (0.00004) RY*( 8) C   5           s(  2.21%)p 3.38(  7.48%)d40.80( 90.30%)
    67. (0.00001) RY*( 9) C   5           s( 94.09%)p 0.00(  0.26%)d 0.06(  5.65%)
    68. (0.00001) RY*(10) C   5           s(  1.98%)p 1.08(  2.14%)d48.54( 95.89%)
    69. (0.00143) RY*( 1) H   6           s( 98.41%)p 0.02(  1.59%)
                                           -0.0040  0.9920 -0.1025 -0.0712 -0.0189
    70. (0.00013) RY*( 2) H   6           s(  0.59%)p99.99( 99.41%)
                                           -0.0001  0.0767  0.8897 -0.0953 -0.4399
    71. (0.00004) RY*( 3) H   6           s(  0.29%)p99.99( 99.71%)
    72. (0.00001) RY*( 4) H   6           s(  0.77%)p99.99( 99.23%)
    73. (0.00876) RY*( 1) C   7           s( 29.57%)p 1.94( 57.37%)d 0.44( 13.06%)
                                           -0.0000 -0.0401  0.5420 -0.0188  0.0074
                                            0.7535  0.0358  0.0680  0.0000 -0.0000
                                           -0.1865 -0.0000 -0.0000  0.0488  0.3057
    74. (0.00225) RY*( 2) C   7           s( 17.30%)p 4.47( 77.27%)d 0.31(  5.43%)
                                           -0.0000 -0.0269  0.4148  0.0138  0.0394
                                           -0.4309  0.0292  0.7646  0.0000 -0.0000
                                            0.0072 -0.0000 -0.0000  0.1982  0.1223
    75. (0.00133) RY*( 3) C   7           s(  0.00%)p 1.00( 77.97%)d 0.28( 22.03%)
                                            0.0000 -0.0000  0.0000 -0.0000  0.0000
                                            0.0000  0.0000  0.0000  0.0031  0.8830
                                           -0.0000  0.4303 -0.1874 -0.0000 -0.0000
    76. (0.00117) RY*( 4) C   7           s( 27.43%)p 0.53( 14.54%)d 2.12( 58.03%)
                                            0.0000  0.0202  0.5190  0.0668 -0.0000
                                           -0.2573 -0.0233 -0.2805 -0.0000  0.0000
                                            0.3780  0.0000  0.0000 -0.6503  0.1203
    77. (0.00043) RY*( 5) C   7           s(  5.21%)p 5.60( 29.16%)d12.60( 65.63%)
                                            0.0000  0.0340  0.2082 -0.0870 -0.0100
                                           -0.3936 -0.0139 -0.3693 -0.0000  0.0000
                                           -0.7839  0.0000  0.0000  0.0546  0.1971
    78. (0.00007) RY*( 6) C   7           s(  0.00%)p 1.00(  0.47%)d99.99( 99.53%)
    79. (0.00007) RY*( 7) C   7           s(  5.53%)p 3.43( 18.99%)d13.64( 75.48%)
    80. (0.00006) RY*( 8) C   7           s( 34.28%)p 0.04(  1.25%)d 1.88( 64.47%)
    81. (0.00004) RY*( 9) C   7           s(  0.00%)p 1.00( 21.68%)d 3.61( 78.32%)
    82. (0.00000) RY*(10) C   7           s( 81.08%)p 0.01(  1.14%)d 0.22( 17.78%)
    83. (0.00100) RY*( 1) H   8           s( 99.23%)p 0.01(  0.77%)
                                           -0.0024  0.9961  0.0145  0.0866  0.0000
    84. (0.00011) RY*( 2) H   8           s(  0.00%)p 1.00(100.00%)
                                            0.0000  0.0000  0.0000  0.0000  1.0000
    85. (0.00004) RY*( 3) H   8           s(  0.03%)p99.99( 99.97%)
    86. (0.00001) RY*( 4) H   8           s(  0.79%)p99.99( 99.21%)
    87. (0.00272) RY*( 1) C   9           s( 34.14%)p 1.45( 49.51%)d 0.48( 16.35%)
                                           -0.0000 -0.0370  0.5818 -0.0402  0.0185
                                            0.4620 -0.0311 -0.5294 -0.0000 -0.0000
                                           -0.1022 -0.0000  0.0000 -0.0722  0.3845
    88. (0.00179) RY*( 2) C   9           s(  1.10%)p67.99( 74.52%)d22.24( 24.38%)
                                           -0.0000  0.0089  0.1001  0.0293 -0.0275
                                            0.5188  0.0221  0.6890 -0.0000 -0.0000
                                           -0.3134  0.0000 -0.0000 -0.3806  0.0261
    89. (0.00123) RY*( 3) C   9           s( 31.71%)p 1.64( 51.97%)d 0.51( 16.33%)
                                            0.0000  0.0298  0.5613  0.0330  0.0135
                                           -0.7019  0.0235  0.1621 -0.0000 -0.0000
                                           -0.2761  0.0000 -0.0000 -0.2778  0.0994
    90. (0.00114) RY*( 4) C   9           s(  0.00%)p 1.00( 85.61%)d 0.17( 14.39%)
                                           -0.0000 -0.0000  0.0000  0.0000  0.0000
                                            0.0000 -0.0000 -0.0000 -0.0079  0.9252
                                            0.0000  0.3522  0.1409  0.0000  0.0000
    91. (0.00039) RY*( 5) C   9           s(  3.64%)p 2.82( 10.26%)d23.63( 86.10%)
                                           -0.0000 -0.0259 -0.0872  0.1678  0.0147
                                            0.0545 -0.0025 -0.3153 -0.0000 -0.0000
                                           -0.7514 -0.0000  0.0000  0.0735 -0.5394
    92. (0.00029) RY*( 6) C   9           s( 24.53%)p 0.46( 11.27%)d 2.62( 64.20%)
                                            0.0000  0.0045  0.4599  0.1837  0.0136
                                            0.0923 -0.0024  0.3225  0.0000 -0.0000
                                            0.0649  0.0000 -0.0000  0.7779 -0.1806
    93. (0.00023) RY*( 7) C   9           s(  0.00%)p 1.00( 10.78%)d 8.28( 89.22%)
                                            0.0000  0.0000 -0.0000 -0.0000 -0.0000
                                           -0.0000 -0.0000  0.0000  0.0157 -0.3279
                                           -0.0000  0.5566  0.7631 -0.0000 -0.0000
    94. (0.00009) RY*( 8) C   9           s( 12.35%)p 0.17(  2.12%)d 6.92( 85.53%)
    95. (0.00004) RY*( 9) C   9           s(  0.00%)p 1.00(  3.71%)d25.97( 96.29%)
    96. (0.00001) RY*(10) C   9           s( 92.83%)p 0.00(  0.19%)d 0.08(  6.98%)
    97. (0.00124) RY*( 1) H  10           s( 99.37%)p 0.01(  0.63%)
                                           -0.0017  0.9968  0.0343 -0.0719  0.0000
    98. (0.00012) RY*( 2) H  10           s(  0.00%)p 1.00(100.00%)
                                            0.0000  0.0000  0.0000  0.0000  1.0000
    99. (0.00005) RY*( 3) H  10           s(  0.02%)p99.99( 99.98%)
   100. (0.00001) RY*( 4) H  10           s(  0.66%)p99.99( 99.34%)
   101. (0.00283) RY*( 1) C  11           s( 19.34%)p 3.90( 75.44%)d 0.27(  5.22%)
                                            0.0000 -0.0201  0.4384 -0.0279  0.0007
                                            0.8678 -0.0018  0.0372 -0.0000  0.0000
                                            0.0274 -0.0000  0.0000 -0.2255 -0.0247
   102. (0.00190) RY*( 2) C  11           s(  0.00%)p 1.00( 76.20%)d 0.31( 23.80%)
                                           -0.0000  0.0000  0.0000 -0.0000  0.0000
                                            0.0000  0.0000 -0.0000  0.0302  0.8724
                                            0.0000 -0.4809 -0.0822  0.0000 -0.0000
   103. (0.00160) RY*( 3) C  11           s(  1.02%)p96.16( 97.91%)d 1.05(  1.07%)
                                            0.0000  0.0017  0.1009  0.0028 -0.0026
                                           -0.0983 -0.0187  0.9844  0.0000 -0.0000
                                            0.1026  0.0000  0.0000 -0.0086  0.0093
   104. (0.00040) RY*( 4) C  11           s( 72.20%)p 0.16( 11.53%)d 0.23( 16.27%)
                                           -0.0000  0.0088  0.8368  0.1470 -0.0129
                                           -0.3154  0.0034 -0.1251 -0.0000 -0.0000
                                            0.0908 -0.0000 -0.0000  0.3702  0.1319
   105. (0.00025) RY*( 5) C  11           s(  0.00%)p 1.00(  0.16%)d99.99( 99.84%)
                                           -0.0000  0.0000  0.0000 -0.0000  0.0000
                                           -0.0000  0.0000 -0.0000  0.0042 -0.0392
                                           -0.0000 -0.2369  0.9707  0.0000  0.0000
   106. (0.00009) RY*( 6) C  11           s( 10.36%)p 1.17( 12.12%)d 7.48( 77.52%)
   107. (0.00004) RY*( 7) C  11           s(  1.84%)p 0.57(  1.05%)d52.85( 97.12%)
   108. (0.00005) RY*( 8) C  11           s(  0.00%)p 1.00( 23.70%)d 3.22( 76.30%)
   109. (0.00001) RY*( 9) C  11           s( 93.75%)p 0.00(  0.00%)d 0.07(  6.24%)
   110. (0.00000) RY*(10) C  11           s(  1.55%)p 1.30(  2.02%)d62.21( 96.43%)
   111. (0.00133) RY*( 1) H  12           s( 99.51%)p 0.00(  0.49%)
                                           -0.0021  0.9975 -0.0428 -0.0138 -0.0536
   112. (0.00010) RY*( 2) H  12           s(  0.01%)p 1.00( 99.99%)
                                           -0.0000  0.0092 -0.0774  0.9966 -0.0249
   113. (0.00007) RY*( 3) H  12           s(  0.45%)p99.99( 99.55%)
   114. (0.00001) RY*( 4) H  12           s(  0.07%)p99.99( 99.93%)
   115. (0.00133) RY*( 1) H  13           s( 99.51%)p 0.00(  0.49%)
                                           -0.0021  0.9975 -0.0428 -0.0138  0.0536
   116. (0.00010) RY*( 2) H  13           s(  0.01%)p 1.00( 99.99%)
                                           -0.0000  0.0092 -0.0774  0.9966  0.0249
   117. (0.00007) RY*( 3) H  13           s(  0.45%)p99.99( 99.55%)
   118. (0.00001) RY*( 4) H  13           s(  0.07%)p99.99( 99.93%)
   119. (0.03237) BD*( 1) C   1 - H   2  
                ( 36.16%)   0.6014* C   1 s( 32.96%)p 2.03( 67.01%)d 0.00(  0.03%)
                                           -0.0001  0.5739 -0.0169 -0.0011 -0.3260
                                           -0.0015 -0.4992  0.0147  0.5607 -0.0003
                                            0.0060 -0.0062 -0.0130 -0.0042  0.0018
                ( 63.84%)  -0.7990* H   2 s( 99.95%)p 0.00(  0.05%)
                                            0.9997  0.0063  0.0091  0.0142 -0.0162
   120. (0.03772) BD*( 1) C   1 - C   3  
                ( 49.78%)   0.7056* C   1 s( 24.72%)p 3.04( 75.21%)d 0.00(  0.07%)
                                            0.0002 -0.4970 -0.0126  0.0008  0.0894
                                            0.0265 -0.8397  0.0177 -0.1877 -0.0528
                                           -0.0020  0.0007 -0.0016  0.0224  0.0129
                ( 50.22%)  -0.7087* C   3 s( 37.12%)p 1.69( 62.79%)d 0.00(  0.08%)
                                            0.0002 -0.6093 -0.0004 -0.0005  0.1114
                                            0.0176  0.6963 -0.0003 -0.3600 -0.0289
                                            0.0042  0.0016 -0.0063  0.0235  0.0144
   121. (0.02108) BD*( 1) C   1 - C   5  
                ( 50.00%)   0.7071* C   1 s( 21.03%)p 3.75( 78.89%)d 0.00(  0.08%)
                                           -0.0001  0.4584  0.0118  0.0010 -0.3627
                                           -0.0256 -0.1341 -0.0402 -0.7980  0.0166
                                           -0.0018  0.0033  0.0055 -0.0002  0.0278
                ( 50.00%)  -0.7071* C   5 s( 21.03%)p 3.75( 78.89%)d 0.00(  0.08%)
                                           -0.0001  0.4584  0.0118  0.0010 -0.3627
                                           -0.0256 -0.1341 -0.0402  0.7980 -0.0166
                                           -0.0018 -0.0033 -0.0055 -0.0002  0.0278
   122. (0.03269) BD*( 1) C   1 - C   9  
                ( 49.49%)   0.7035* C   1 s( 20.86%)p 3.79( 79.06%)d 0.00(  0.08%)
                                            0.0005 -0.4566 -0.0090 -0.0008 -0.8673
                                            0.0041  0.1580  0.0423  0.1024 -0.0343
                                            0.0027  0.0209 -0.0020 -0.0176  0.0054
                ( 50.51%)  -0.7107* C   9 s( 20.16%)p 3.96( 79.76%)d 0.00(  0.08%)
                                            0.0000 -0.4489 -0.0116  0.0004  0.5357
                                           -0.0105 -0.0988  0.0360 -0.7066 -0.0131
                                            0.0087  0.0211 -0.0065 -0.0142  0.0024
   123. (0.01444) BD*( 1) C   3 - C   4  
                ( 50.00%)   0.7071* C   3 s( 28.17%)p 2.55( 71.72%)d 0.00(  0.10%)
                                           -0.0001 -0.5308  0.0063  0.0001  0.4490
                                            0.0301 -0.1769 -0.0222  0.6949  0.0044
                                           -0.0034 -0.0096  0.0020  0.0012 -0.0305
                ( 50.00%)  -0.7071* C   4 s( 28.17%)p 2.55( 71.72%)d 0.00(  0.10%)
                                           -0.0001 -0.5308  0.0063  0.0001  0.4490
                                            0.0301 -0.1769 -0.0222 -0.6949 -0.0044
                                           -0.0034  0.0096 -0.0020  0.0012 -0.0305
   124. (0.17081) BD*( 2) C   3 - C   4  
                ( 50.00%)   0.7071* C   3 s(  1.62%)p60.53( 98.12%)d 0.16(  0.26%)
                                            0.0001  0.1261  0.0172 -0.0009 -0.5884
                                            0.0408  0.5153 -0.0464  0.6045 -0.0114
                                            0.0043  0.0400 -0.0295  0.0013 -0.0108
                ( 50.00%)  -0.7071* C   4 s(  1.62%)p60.53( 98.12%)d 0.16(  0.26%)
                                            0.0001  0.1261  0.0172 -0.0009 -0.5884
                                            0.0408  0.5153 -0.0464 -0.6045  0.0114
                                            0.0043 -0.0400  0.0295  0.0013 -0.0108
   125. (0.05879) BD*( 1) C   3 - C   7  
                ( 49.45%)   0.7032* C   3 s( 32.99%)p 2.03( 66.89%)d 0.00(  0.11%)
                                           -0.0000 -0.5744  0.0044  0.0001 -0.6604
                                            0.0014 -0.4640 -0.0206 -0.1302 -0.0059
                                           -0.0114  0.0224  0.0073 -0.0195  0.0091
                ( 50.55%)  -0.7110* C   7 s( 19.67%)p 4.08( 80.25%)d 0.00(  0.08%)
                                            0.0001 -0.4431 -0.0187  0.0015  0.5295
                                           -0.0171  0.1433 -0.0438 -0.7066 -0.0067
                                           -0.0064  0.0229  0.0093 -0.0126 -0.0044
   126. (0.03772) BD*( 1) C   4 - C   5  
                ( 50.22%)   0.7087* C   4 s( 37.12%)p 1.69( 62.79%)d 0.00(  0.08%)
                                           -0.0002  0.6093  0.0004  0.0005 -0.1114
                                           -0.0176 -0.6963  0.0003 -0.3600 -0.0289
                                           -0.0042  0.0016 -0.0063 -0.0235 -0.0144
                ( 49.78%)  -0.7056* C   5 s( 24.72%)p 3.04( 75.21%)d 0.00(  0.07%)
                                           -0.0002  0.4970  0.0126 -0.0008 -0.0894
                                           -0.0265  0.8397 -0.0177 -0.1877 -0.0528
                                            0.0020  0.0007 -0.0016 -0.0224 -0.0129
   127. (0.05879) BD*( 1) C   4 - C   7  
                ( 49.45%)   0.7032* C   4 s( 32.99%)p 2.03( 66.89%)d 0.00(  0.11%)
                                           -0.0000 -0.5744  0.0044  0.0001 -0.6604
                                            0.0014 -0.4640 -0.0206  0.1302  0.0059
                                           -0.0114 -0.0224 -0.0073 -0.0195  0.0091
                ( 50.55%)  -0.7110* C   7 s( 19.67%)p 4.08( 80.25%)d 0.00(  0.08%)
                                            0.0001 -0.4431 -0.0187  0.0015  0.5295
                                           -0.0171  0.1433 -0.0438  0.7066  0.0067
                                           -0.0064 -0.0229 -0.0093 -0.0126 -0.0044
   128. (0.03237) BD*( 1) C   5 - H   6  
                ( 36.16%)   0.6014* C   5 s( 32.96%)p 2.03( 67.01%)d 0.00(  0.03%)
                                           -0.0001  0.5739 -0.0169 -0.0011 -0.3260
                                           -0.0015 -0.4992  0.0147 -0.5607  0.0003
                                            0.0060  0.0062  0.0130 -0.0042  0.0018
                ( 63.84%)  -0.7990* H   6 s( 99.95%)p 0.00(  0.05%)
                                            0.9997  0.0063  0.0091  0.0142  0.0162
   129. (0.03269) BD*( 1) C   5 - C   9  
                ( 49.49%)   0.7035* C   5 s( 20.86%)p 3.79( 79.06%)d 0.00(  0.08%)
                                            0.0005 -0.4566 -0.0090 -0.0008 -0.8673
                                            0.0041  0.1580  0.0423 -0.1024  0.0343
                                            0.0027 -0.0209  0.0020 -0.0176  0.0054
                ( 50.51%)  -0.7107* C   9 s( 20.16%)p 3.96( 79.76%)d 0.00(  0.08%)
                                            0.0000 -0.4489 -0.0116  0.0004  0.5357
                                           -0.0105 -0.0988  0.0360  0.7066  0.0131
                                            0.0087 -0.0211  0.0065 -0.0142  0.0024
   130. (0.02669) BD*( 1) C   7 - H   8  
                ( 35.72%)   0.5977* C   7 s( 29.96%)p 2.34( 70.01%)d 0.00(  0.03%)
                                            0.0002 -0.5473  0.0094  0.0007 -0.2395
                                           -0.0026 -0.8016  0.0118  0.0000  0.0000
                                           -0.0048  0.0000  0.0000  0.0143  0.0098
                ( 64.28%)  -0.8017* H   8 s( 99.95%)p 0.00(  0.05%)
                                           -0.9997 -0.0044  0.0046  0.0229 -0.0000
   131. (0.02730) BD*( 1) C   7 - C  11  
                ( 50.05%)   0.7075* C   7 s( 30.31%)p 2.30( 69.64%)d 0.00(  0.05%)
                                            0.0000  0.5505  0.0031  0.0019  0.6163
                                            0.0454 -0.5597  0.0364  0.0000  0.0000
                                           -0.0167  0.0000  0.0000 -0.0058 -0.0117
                ( 49.95%)  -0.7067* C  11 s( 25.48%)p 2.92( 74.48%)d 0.00(  0.05%)
                                            0.0001  0.5047 -0.0039  0.0008 -0.5087
                                            0.0148  0.6968  0.0149  0.0000 -0.0000
                                           -0.0190  0.0000 -0.0000 -0.0013 -0.0113
   132. (0.01711) BD*( 1) C   9 - H  10  
                ( 36.65%)   0.6054* C   9 s( 29.91%)p 2.34( 70.05%)d 0.00(  0.04%)
                                           -0.0001  0.5469 -0.0076 -0.0010  0.3141
                                            0.0081 -0.7756  0.0137  0.0000  0.0000
                                           -0.0090  0.0000 -0.0000 -0.0144 -0.0098
                ( 63.35%)  -0.7959* H  10 s( 99.95%)p 0.00(  0.05%)
                                            0.9997  0.0035 -0.0082  0.0215 -0.0000
   133. (0.02194) BD*( 1) C   9 - C  11  
                ( 49.36%)   0.7026* C   9 s( 29.47%)p 2.39( 70.49%)d 0.00(  0.04%)
                                            0.0000 -0.5429  0.0019 -0.0017 -0.5706
                                           -0.0410 -0.6138  0.0310  0.0000  0.0000
                                           -0.0148  0.0000 -0.0000  0.0065  0.0118
                ( 50.64%)  -0.7116* C  11 s( 25.42%)p 2.93( 74.53%)d 0.00(  0.05%)
                                           -0.0001 -0.5041  0.0065 -0.0008  0.4815
                                           -0.0129  0.7163  0.0157 -0.0000  0.0000
                                           -0.0190 -0.0000  0.0000  0.0028  0.0113
   134. (0.01510) BD*( 1) C  11 - H  12  
                ( 37.39%)   0.6115* C  11 s( 24.52%)p 3.08( 75.43%)d 0.00(  0.05%)
                                            0.0001 -0.4952 -0.0026  0.0005 -0.5044
                                           -0.0116 -0.0094 -0.0015  0.7067 -0.0148
                                           -0.0002  0.0173  0.0006 -0.0062 -0.0117
                ( 62.61%)  -0.7913* H  12 s( 99.95%)p 0.00(  0.05%)
                                           -0.9998 -0.0025  0.0123  0.0005 -0.0181
   135. (0.01510) BD*( 1) C  11 - H  13  
                ( 37.39%)   0.6115* C  11 s( 24.52%)p 3.08( 75.43%)d 0.00(  0.05%)
                                            0.0001 -0.4952 -0.0026  0.0005 -0.5044
                                           -0.0116 -0.0094 -0.0015 -0.7067  0.0148
                                           -0.0002 -0.0173 -0.0006 -0.0062 -0.0117
                ( 62.61%)  -0.7913* H  13 s( 99.95%)p 0.00(  0.05%)
                                           -0.9998 -0.0025  0.0123  0.0005  0.0181


 NHO Directionality and "Bond Bending" (deviations from line of nuclear centers)

         [Thresholds for printing:  angular deviation  >  1.0 degree]
                                    hybrid p-character > 25.0%
                                    orbital occupancy  >  0.10e

                                Line of Centers        Hybrid 1              Hybrid 2
                                ---------------  -------------------   ------------------
                NBO               Theta   Phi    Theta   Phi    Dev    Theta   Phi    Dev
 ========================================================================================
     1. BD (   1) C   1 - H   2    46.5  237.9    46.2  235.9   1.5      --     --    --
     2. BD (   1) C   1 - C   3    92.6   90.0    73.8   98.0  20.4     61.2  259.5  28.0
     3. BD (   1) C   1 - C   5   180.0    0.0   151.4  204.2  28.6     28.6  204.2  28.6
     4. BD (   1) C   1 - C   9   119.3  348.4    94.4  346.9  24.9     36.3  173.2  24.7
     5. BD (   1) C   3 - C   4   180.0    0.0   143.4  157.4  36.6     36.6  157.4  36.6
     6. BD (   2) C   3 - C   4   180.0    0.0    50.6  139.4 129.4    129.4  139.4 129.4
     7. BD (   1) C   3 - C   7   116.7   22.7    80.6   36.3  38.5     36.2  191.0  28.5
     8. BD (   1) C   4 - C   5    92.6  270.0   118.8  259.5  28.0    106.2   98.0  20.4
     9. BD (   1) C   4 - C   7    63.3   22.7    99.4   36.3  38.5    143.8  191.0  28.5
    10. BD (   1) C   5 - H   6   133.5  237.9   133.8  235.9   1.5      --     --    --
    11. BD (   1) C   5 - C   9    60.7  348.4    85.6  346.9  24.9    143.7  173.2  24.7
    12. BD (   1) C   7 - H   8    90.0   75.6    90.0   73.0   2.7      --     --    --
    13. BD (   1) C   7 - C  11    90.0  312.1    90.0  321.7   9.5     90.0  124.8   7.4
    14. BD (   1) C   9 - H  10    90.0  291.6    90.0  292.9   1.3      --     --    --
    15. BD (   1) C   9 - C  11    90.0   51.2    90.0   43.6   7.6     90.0  237.4   6.2
   124. BD*(   2) C   3 - C   4   180.0    0.0    50.6  139.4 129.4    129.4  139.4 129.4


 Second Order Perturbation Theory Analysis of Fock Matrix in NBO Basis

     Threshold for printing:   0.50 kcal/mol
                                                                              E(2)  E(j)-E(i) F(i,j)
         Donor NBO (i)                     Acceptor NBO (j)                 kcal/mol   a.u.    a.u. 
 ===================================================================================================

 within unit  1
   1. BD (   1) C   1 - H   2        /122. BD*(   1) C   1 - C   9            0.55    0.85    0.019
   1. BD (   1) C   1 - H   2        /133. BD*(   1) C   9 - C  11            0.76    0.91    0.024
   2. BD (   1) C   1 - C   3        / 49. RY*(   1) C   4                    0.66    1.41    0.027
   2. BD (   1) C   1 - C   3        / 73. RY*(   1) C   7                    0.51    1.61    0.026
   2. BD (   1) C   1 - C   3        / 88. RY*(   2) C   9                    0.51    1.79    0.027
   2. BD (   1) C   1 - C   3        /119. BD*(   1) C   1 - H   2            0.91    1.06    0.028
   2. BD (   1) C   1 - C   3        /124. BD*(   2) C   3 - C   4            6.04    0.60    0.056
   2. BD (   1) C   1 - C   3        /128. BD*(   1) C   5 - H   6            3.85    1.06    0.057
   2. BD (   1) C   1 - C   3        /130. BD*(   1) C   7 - H   8            0.89    1.07    0.028
   2. BD (   1) C   1 - C   3        /132. BD*(   1) C   9 - H  10            1.76    1.06    0.039
   3. BD (   1) C   1 - C   5        / 87. RY*(   1) C   9                    1.21    1.76    0.042
   3. BD (   1) C   1 - C   5        /119. BD*(   1) C   1 - H   2            1.46    1.01    0.034
   3. BD (   1) C   1 - C   5        /122. BD*(   1) C   1 - C   9            3.95    0.84    0.051
   3. BD (   1) C   1 - C   5        /125. BD*(   1) C   3 - C   7            1.91    0.84    0.036
   3. BD (   1) C   1 - C   5        /127. BD*(   1) C   4 - C   7            1.91    0.84    0.036
   3. BD (   1) C   1 - C   5        /128. BD*(   1) C   5 - H   6            1.46    1.01    0.034
   3. BD (   1) C   1 - C   5        /129. BD*(   1) C   5 - C   9            3.95    0.84    0.051
   3. BD (   1) C   1 - C   5        /132. BD*(   1) C   9 - H  10            1.42    1.01    0.034
   3. BD (   1) C   1 - C   5        /133. BD*(   1) C   9 - C  11            5.09    0.90    0.061
   4. BD (   1) C   1 - C   9        / 62. RY*(   4) C   5                    0.59    1.61    0.028
   4. BD (   1) C   1 - C   9        /103. RY*(   3) C  11                    0.55    1.18    0.023
   4. BD (   1) C   1 - C   9        /119. BD*(   1) C   1 - H   2            0.57    1.01    0.022
   4. BD (   1) C   1 - C   9        /120. BD*(   1) C   1 - C   3            0.79    0.88    0.024
   4. BD (   1) C   1 - C   9        /121. BD*(   1) C   1 - C   5            5.05    0.86    0.060
   4. BD (   1) C   1 - C   9        /124. BD*(   2) C   3 - C   4            4.59    0.55    0.046
   4. BD (   1) C   1 - C   9        /128. BD*(   1) C   5 - H   6            8.40    1.01    0.083
   4. BD (   1) C   1 - C   9        /129. BD*(   1) C   5 - C   9            4.73    0.83    0.057
   4. BD (   1) C   1 - C   9        /134. BD*(   1) C  11 - H  12            2.02    0.98    0.040
   5. BD (   1) C   3 - C   4        / 73. RY*(   1) C   7                    0.89    1.62    0.034
   5. BD (   1) C   3 - C   4        /119. BD*(   1) C   1 - H   2            2.02    1.07    0.041
   5. BD (   1) C   3 - C   4        /125. BD*(   1) C   3 - C   7            1.51    0.89    0.033
   5. BD (   1) C   3 - C   4        /127. BD*(   1) C   4 - C   7            1.51    0.89    0.033
   5. BD (   1) C   3 - C   4        /128. BD*(   1) C   5 - H   6            2.02    1.07    0.041
   5. BD (   1) C   3 - C   4        /130. BD*(   1) C   7 - H   8            1.94    1.08    0.041
   5. BD (   1) C   3 - C   4        /131. BD*(   1) C   7 - C  11            3.76    0.96    0.054
   6. BD (   2) C   3 - C   4        / 25. RY*(   1) C   1                    0.81    1.21    0.029
   6. BD (   2) C   3 - C   4        / 26. RY*(   2) C   1                    0.58    2.06    0.032
   6. BD (   2) C   3 - C   4        / 59. RY*(   1) C   5                    0.81    1.21    0.029
   6. BD (   2) C   3 - C   4        / 60. RY*(   2) C   5                    0.58    2.06    0.032
   6. BD (   2) C   3 - C   4        / 73. RY*(   1) C   7                    6.82    1.31    0.088
   6. BD (   2) C   3 - C   4        /119. BD*(   1) C   1 - H   2            5.96    0.76    0.062
   6. BD (   2) C   3 - C   4        /120. BD*(   1) C   1 - C   3            5.51    0.63    0.054
   6. BD (   2) C   3 - C   4        /122. BD*(   1) C   1 - C   9            2.03    0.58    0.032
   6. BD (   2) C   3 - C   4        /125. BD*(   1) C   3 - C   7           16.47    0.59    0.090
   6. BD (   2) C   3 - C   4        /126. BD*(   1) C   4 - C   5            5.51    0.63    0.054
   6. BD (   2) C   3 - C   4        /127. BD*(   1) C   4 - C   7           16.47    0.59    0.090
   6. BD (   2) C   3 - C   4        /128. BD*(   1) C   5 - H   6            5.96    0.76    0.062
   6. BD (   2) C   3 - C   4        /129. BD*(   1) C   5 - C   9            2.03    0.58    0.032
   6. BD (   2) C   3 - C   4        /130. BD*(   1) C   7 - H   8           12.47    0.77    0.091
   6. BD (   2) C   3 - C   4        /131. BD*(   1) C   7 - C  11            4.91    0.65    0.052
   6. BD (   2) C   3 - C   4        /132. BD*(   1) C   9 - H  10            1.09    0.76    0.027
   7. BD (   1) C   3 - C   7        / 25. RY*(   1) C   1                    0.81    1.45    0.031
   7. BD (   1) C   3 - C   7        / 39. RY*(   1) C   3                    0.71    1.36    0.028
   7. BD (   1) C   3 - C   7        / 50. RY*(   2) C   4                    0.54    1.72    0.028
   7. BD (   1) C   3 - C   7        /123. BD*(   1) C   3 - C   4            3.75    1.01    0.056
   7. BD (   1) C   3 - C   7        /124. BD*(   2) C   3 - C   4           12.47    0.55    0.076
   7. BD (   1) C   3 - C   7        /126. BD*(   1) C   4 - C   5            2.76    0.88    0.044
   7. BD (   1) C   3 - C   7        /127. BD*(   1) C   4 - C   7            3.24    0.83    0.046
   7. BD (   1) C   3 - C   7        /130. BD*(   1) C   7 - H   8            1.12    1.02    0.030
   7. BD (   1) C   3 - C   7        /134. BD*(   1) C  11 - H  12            2.48    0.98    0.045
   8. BD (   1) C   4 - C   5        / 39. RY*(   1) C   3                    0.66    1.41    0.027
   8. BD (   1) C   4 - C   5        / 73. RY*(   1) C   7                    0.51    1.61    0.026
   8. BD (   1) C   4 - C   5        / 88. RY*(   2) C   9                    0.51    1.79    0.027
   8. BD (   1) C   4 - C   5        /119. BD*(   1) C   1 - H   2            3.85    1.06    0.057
   8. BD (   1) C   4 - C   5        /124. BD*(   2) C   3 - C   4            6.04    0.60    0.056
   8. BD (   1) C   4 - C   5        /128. BD*(   1) C   5 - H   6            0.91    1.06    0.028
   8. BD (   1) C   4 - C   5        /130. BD*(   1) C   7 - H   8            0.89    1.07    0.028
   8. BD (   1) C   4 - C   5        /132. BD*(   1) C   9 - H  10            1.76    1.06    0.039
   9. BD (   1) C   4 - C   7        / 40. RY*(   2) C   3                    0.54    1.72    0.028
   9. BD (   1) C   4 - C   7        / 49. RY*(   1) C   4                    0.71    1.36    0.028
   9. BD (   1) C   4 - C   7        / 59. RY*(   1) C   5                    0.81    1.45    0.031
   9. BD (   1) C   4 - C   7        /120. BD*(   1) C   1 - C   3            2.76    0.88    0.044
   9. BD (   1) C   4 - C   7        /123. BD*(   1) C   3 - C   4            3.75    1.01    0.056
   9. BD (   1) C   4 - C   7        /124. BD*(   2) C   3 - C   4           12.47    0.55    0.076
   9. BD (   1) C   4 - C   7        /125. BD*(   1) C   3 - C   7            3.24    0.83    0.046
   9. BD (   1) C   4 - C   7        /130. BD*(   1) C   7 - H   8            1.12    1.02    0.030
   9. BD (   1) C   4 - C   7        /135. BD*(   1) C  11 - H  13            2.48    0.98    0.045
  10. BD (   1) C   5 - H   6        /129. BD*(   1) C   5 - C   9            0.55    0.85    0.019
  10. BD (   1) C   5 - H   6        /133. BD*(   1) C   9 - C  11            0.76    0.91    0.024
  11. BD (   1) C   5 - C   9        / 28. RY*(   4) C   1                    0.59    1.61    0.028
  11. BD (   1) C   5 - C   9        /103. RY*(   3) C  11                    0.55    1.18    0.023
  11. BD (   1) C   5 - C   9        /119. BD*(   1) C   1 - H   2            8.40    1.01    0.083
  11. BD (   1) C   5 - C   9        /121. BD*(   1) C   1 - C   5            5.05    0.86    0.060
  11. BD (   1) C   5 - C   9        /122. BD*(   1) C   1 - C   9            4.73    0.83    0.057
  11. BD (   1) C   5 - C   9        /124. BD*(   2) C   3 - C   4            4.59    0.55    0.046
  11. BD (   1) C   5 - C   9        /126. BD*(   1) C   4 - C   5            0.79    0.88    0.024
  11. BD (   1) C   5 - C   9        /128. BD*(   1) C   5 - H   6            0.57    1.01    0.022
  11. BD (   1) C   5 - C   9        /135. BD*(   1) C  11 - H  13            2.02    0.98    0.040
  12. BD (   1) C   7 - H   8        / 41. RY*(   3) C   3                    0.55    1.43    0.025
  12. BD (   1) C   7 - H   8        / 51. RY*(   3) C   4                    0.55    1.43    0.025
  12. BD (   1) C   7 - H   8        /120. BD*(   1) C   1 - C   3            1.25    0.88    0.030
  12. BD (   1) C   7 - H   8        /126. BD*(   1) C   4 - C   5            1.25    0.88    0.030
  12. BD (   1) C   7 - H   8        /133. BD*(   1) C   9 - C  11            1.02    0.90    0.027
  13. BD (   1) C   7 - C  11        / 39. RY*(   1) C   3                    0.82    1.44    0.031
  13. BD (   1) C   7 - C  11        / 49. RY*(   1) C   4                    0.82    1.44    0.031
  13. BD (   1) C   7 - C  11        /130. BD*(   1) C   7 - H   8            0.90    1.10    0.028
  13. BD (   1) C   7 - C  11        /132. BD*(   1) C   9 - H  10            3.01    1.08    0.051
  13. BD (   1) C   7 - C  11        /133. BD*(   1) C   9 - C  11            0.54    0.97    0.021
  13. BD (   1) C   7 - C  11        /134. BD*(   1) C  11 - H  12            0.61    1.06    0.023
  13. BD (   1) C   7 - C  11        /135. BD*(   1) C  11 - H  13            0.61    1.06    0.023
  14. BD (   1) C   9 - H  10        /120. BD*(   1) C   1 - C   3            1.40    0.89    0.032
  14. BD (   1) C   9 - H  10        /126. BD*(   1) C   4 - C   5            1.40    0.89    0.032
  14. BD (   1) C   9 - H  10        /131. BD*(   1) C   7 - C  11            1.21    0.91    0.030
  15. BD (   1) C   9 - C  11        / 25. RY*(   1) C   1                    0.52    1.53    0.025
  15. BD (   1) C   9 - C  11        / 59. RY*(   1) C   5                    0.52    1.53    0.025
  15. BD (   1) C   9 - C  11        / 73. RY*(   1) C   7                    0.61    1.64    0.028
  15. BD (   1) C   9 - C  11        /119. BD*(   1) C   1 - H   2            0.74    1.08    0.025
  15. BD (   1) C   9 - C  11        /128. BD*(   1) C   5 - H   6            0.74    1.08    0.025
  15. BD (   1) C   9 - C  11        /130. BD*(   1) C   7 - H   8            3.53    1.10    0.056
  15. BD (   1) C   9 - C  11        /131. BD*(   1) C   7 - C  11            0.87    0.98    0.026
  15. BD (   1) C   9 - C  11        /132. BD*(   1) C   9 - H  10            0.68    1.08    0.024
  15. BD (   1) C   9 - C  11        /134. BD*(   1) C  11 - H  12            0.52    1.06    0.021
  15. BD (   1) C   9 - C  11        /135. BD*(   1) C  11 - H  13            0.52    1.06    0.021
  16. BD (   1) C  11 - H  12        / 75. RY*(   3) C   7                    0.59    1.43    0.026
  16. BD (   1) C  11 - H  12        / 90. RY*(   4) C   9                    0.63    1.35    0.026
  16. BD (   1) C  11 - H  12        /122. BD*(   1) C   1 - C   9            3.08    0.81    0.045
  16. BD (   1) C  11 - H  12        /125. BD*(   1) C   3 - C   7            2.69    0.81    0.042
  17. BD (   1) C  11 - H  13        / 75. RY*(   3) C   7                    0.59    1.43    0.026
  17. BD (   1) C  11 - H  13        / 90. RY*(   4) C   9                    0.63    1.35    0.026
  17. BD (   1) C  11 - H  13        /127. BD*(   1) C   4 - C   7            2.69    0.81    0.042
  17. BD (   1) C  11 - H  13        /129. BD*(   1) C   5 - C   9            3.08    0.81    0.045
  18. CR (   1) C   1                /121. BD*(   1) C   1 - C   5            0.55   10.42    0.068
  18. CR (   1) C   1                /128. BD*(   1) C   5 - H   6            0.89   10.57    0.087
  19. CR (   1) C   3                / 49. RY*(   1) C   4                    1.56   10.88    0.116
  19. CR (   1) C   3                / 73. RY*(   1) C   7                    0.63   11.09    0.075
  19. CR (   1) C   3                /119. BD*(   1) C   1 - H   2            0.68   10.53    0.076
  19. CR (   1) C   3                /123. BD*(   1) C   3 - C   4            0.67   10.54    0.075
  19. CR (   1) C   3                /124. BD*(   2) C   3 - C   4           11.80   10.08    0.322
  19. CR (   1) C   3                /130. BD*(   1) C   7 - H   8            0.56   10.55    0.069
  20. CR (   1) C   4                / 39. RY*(   1) C   3                    1.56   10.88    0.116
  20. CR (   1) C   4                / 73. RY*(   1) C   7                    0.63   11.09    0.075
  20. CR (   1) C   4                /123. BD*(   1) C   3 - C   4            0.67   10.54    0.075
  20. CR (   1) C   4                /124. BD*(   2) C   3 - C   4           11.80   10.08    0.322
  20. CR (   1) C   4                /128. BD*(   1) C   5 - H   6            0.68   10.53    0.076
  20. CR (   1) C   4                /130. BD*(   1) C   7 - H   8            0.56   10.55    0.069
  21. CR (   1) C   5                /119. BD*(   1) C   1 - H   2            0.89   10.57    0.087
  21. CR (   1) C   5                /121. BD*(   1) C   1 - C   5            0.55   10.42    0.068
  22. CR (   1) C   7                / 39. RY*(   1) C   3                    0.81   10.92    0.084
  22. CR (   1) C   7                / 49. RY*(   1) C   4                    0.81   10.92    0.084
  22. CR (   1) C   7                /103. RY*(   3) C  11                    0.72   10.74    0.079
  23. CR (   1) C   9                / 25. RY*(   1) C   1                    0.70   11.02    0.079
  23. CR (   1) C   9                / 59. RY*(   1) C   5                    0.70   11.02    0.079
  23. CR (   1) C   9                /101. RY*(   1) C  11                    0.51   10.86    0.066
  23. CR (   1) C   9                /103. RY*(   3) C  11                    0.73   10.74    0.079
  24. CR (   1) C  11                / 74. RY*(   2) C   7                    1.31   11.18    0.108
  24. CR (   1) C  11                / 88. RY*(   2) C   9                    0.82   11.28    0.086
  24. CR (   1) C  11                / 89. RY*(   3) C   9                    0.64   11.12    0.075
 124. BD*(   2) C   3 - C   4        / 39. RY*(   1) C   3                    0.96    0.81    0.084
 124. BD*(   2) C   3 - C   4        / 49. RY*(   1) C   4                    0.96    0.81    0.084
 124. BD*(   2) C   3 - C   4        /120. BD*(   1) C   1 - C   3            4.07    0.32    0.100
 124. BD*(   2) C   3 - C   4        /121. BD*(   1) C   1 - C   5            0.61    0.30    0.039
 124. BD*(   2) C   3 - C   4        /122. BD*(   1) C   1 - C   9            0.62    0.28    0.037
 124. BD*(   2) C   3 - C   4        /123. BD*(   1) C   3 - C   4            7.47    0.46    0.173
 124. BD*(   2) C   3 - C   4        /125. BD*(   1) C   3 - C   7            3.64    0.28    0.084
 124. BD*(   2) C   3 - C   4        /126. BD*(   1) C   4 - C   5            4.07    0.32    0.100
 124. BD*(   2) C   3 - C   4        /127. BD*(   1) C   4 - C   7            3.64    0.28    0.084
 124. BD*(   2) C   3 - C   4        /129. BD*(   1) C   5 - C   9            0.62    0.28    0.037


 Natural Bond Orbitals (Summary):

                                                            Principal Delocalizations
           NBO                        Occupancy    Energy   (geminal,vicinal,remote)
 ====================================================================================
 Molecular unit  1  (C7H6)
     1. BD (   1) C   1 - H   2          1.99390    -0.54231  133(v),122(g)
     2. BD (   1) C   1 - C   3          1.96584    -0.57241  124(g),128(v),132(v),119(g)
                                                    130(v),49(v),88(v),73(v)
     3. BD (   1) C   1 - C   5          1.95632    -0.52811  133(v),122(g),129(g),125(v)
                                                    127(v),119(g),128(g),132(v)
                                                    87(v)
     4. BD (   1) C   1 - C   9          1.91639    -0.52355  128(v),121(g),129(g),124(v)
                                                    134(v),120(g),62(v),119(g)
                                                    103(v)
     5. BD (   1) C   3 - C   4          1.97060    -0.58178  131(v),119(v),128(v),130(v)
                                                    125(g),127(g),73(v)
     6. BD (   2) C   3 - C   4          1.83000    -0.27635  125(g),127(g),130(v),73(v)
                                                    119(v),128(v),120(g),126(g)
                                                    131(v),122(v),129(v),132(r)
                                                    25(v),59(v),26(v),60(v)
     7. BD (   1) C   3 - C   7          1.93591    -0.52093  124(g),123(g),127(g),126(v)
                                                    134(v),130(g),25(v),39(g)
                                                    50(v)
     8. BD (   1) C   4 - C   5          1.96584    -0.57241  124(g),119(v),132(v),128(g)
                                                    130(v),39(v),88(v),73(v)
     9. BD (   1) C   4 - C   7          1.93591    -0.52093  124(g),123(g),125(g),120(v)
                                                    135(v),130(g),59(v),49(g)
                                                    40(v)
    10. BD (   1) C   5 - H   6          1.99390    -0.54231  133(v),129(g)
    11. BD (   1) C   5 - C   9          1.91639    -0.52355  119(v),121(g),122(g),124(v)
                                                    135(v),126(g),28(v),128(g)
                                                    103(v)
    12. BD (   1) C   7 - H   8          1.98636    -0.53015  120(v),126(v),133(v),41(v)
                                                    51(v)
    13. BD (   1) C   7 - C  11          1.98579    -0.60148  132(v),130(g),39(v),49(v)
                                                    134(g),135(g),133(g)
    14. BD (   1) C   9 - H  10          1.98523    -0.53287  120(v),126(v),131(v)
    15. BD (   1) C   9 - C  11          1.98559    -0.59970  130(v),131(g),119(v),128(v)
                                                    132(g),73(v),25(v),59(v)
                                                    134(g),135(g)
    16. BD (   1) C  11 - H  12          1.97822    -0.50033  122(v),125(v),90(v),75(v)
    17. BD (   1) C  11 - H  13          1.97822    -0.50033  129(v),127(v),90(v),75(v)
    18. CR (   1) C   1                  1.99905   -10.08103  128(v),121(g),124(v)
    19. CR (   1) C   3                  1.99826   -10.04715  124(g),49(v),119(v),123(g)
                                                    73(v),130(v)
    20. CR (   1) C   4                  1.99826   -10.04715  124(g),39(v),128(v),123(g)
                                                    73(v),130(v)
    21. CR (   1) C   5                  1.99905   -10.08103  119(v),121(g),124(v)
    22. CR (   1) C   7                  1.99916   -10.08545  39(v),49(v),103(v)
    23. CR (   1) C   9                  1.99923   -10.08424  103(v),25(v),59(v),101(v)
    24. CR (   1) C  11                  1.99927   -10.05851  74(v),88(v),89(v)
    25. RY*(   1) C   1                  0.00482     0.93206   
    26. RY*(   2) C   1                  0.00256     1.78100   
    27. RY*(   3) C   1                  0.00127     1.04261   
    28. RY*(   4) C   1                  0.00076     1.08191   
    29. RY*(   5) C   1                  0.00037     2.15983   
    30. RY*(   6) C   1                  0.00028     1.85738   
    31. RY*(   7) C   1                  0.00014     1.77383   
    32. RY*(   8) C   1                  0.00004     2.11906   
    33. RY*(   9) C   1                  0.00001     4.20357   
    34. RY*(  10) C   1                  0.00001     2.24912   
    35. RY*(   1) H   2                  0.00143     0.55727   
    36. RY*(   2) H   2                  0.00013     2.32850   
    37. RY*(   3) H   2                  0.00004     2.45321   
    38. RY*(   4) H   2                  0.00001     2.97944   
    39. RY*(   1) C   3                  0.00310     0.83569   
    40. RY*(   2) C   3                  0.00199     1.20217   
    41. RY*(   3) C   3                  0.00167     0.90122   
    42. RY*(   4) C   3                  0.00056     1.52526   
    43. RY*(   5) C   3                  0.00037     1.74192   
    44. RY*(   6) C   3                  0.00015     2.07968   
    45. RY*(   7) C   3                  0.00007     2.00943   
    46. RY*(   8) C   3                  0.00004     2.04135   
    47. RY*(   9) C   3                  0.00002     2.32050   
    48. RY*(  10) C   3                  0.00000     4.09280   
    49. RY*(   1) C   4                  0.00310     0.83569   
    50. RY*(   2) C   4                  0.00199     1.20217   
    51. RY*(   3) C   4                  0.00167     0.90122   
    52. RY*(   4) C   4                  0.00056     1.52526   
    53. RY*(   5) C   4                  0.00037     1.74192   
    54. RY*(   6) C   4                  0.00015     2.07968   
    55. RY*(   7) C   4                  0.00007     2.00943   
    56. RY*(   8) C   4                  0.00004     2.04135   
    57. RY*(   9) C   4                  0.00002     2.32050   
    58. RY*(  10) C   4                  0.00000     4.09280   
    59. RY*(   1) C   5                  0.00482     0.93206   
    60. RY*(   2) C   5                  0.00256     1.78100   
    61. RY*(   3) C   5                  0.00127     1.04261   
    62. RY*(   4) C   5                  0.00076     1.08191   
    63. RY*(   5) C   5                  0.00037     2.15983   
    64. RY*(   6) C   5                  0.00028     1.85738   
    65. RY*(   7) C   5                  0.00014     1.77383   
    66. RY*(   8) C   5                  0.00004     2.11906   
    67. RY*(   9) C   5                  0.00001     4.20357   
    68. RY*(  10) C   5                  0.00001     2.24912   
    69. RY*(   1) H   6                  0.00143     0.55727   
    70. RY*(   2) H   6                  0.00013     2.32850   
    71. RY*(   3) H   6                  0.00004     2.45321   
    72. RY*(   4) H   6                  0.00001     2.97944   
    73. RY*(   1) C   7                  0.00876     1.03851   
    74. RY*(   2) C   7                  0.00225     1.12090   
    75. RY*(   3) C   7                  0.00133     0.93379   
    76. RY*(   4) C   7                  0.00117     1.76819   
    77. RY*(   5) C   7                  0.00043     1.84654   
    78. RY*(   6) C   7                  0.00007     2.15041   
    79. RY*(   7) C   7                  0.00007     2.10959   
    80. RY*(   8) C   7                  0.00006     2.61850   
    81. RY*(   9) C   7                  0.00004     1.74444   
    82. RY*(  10) C   7                  0.00000     3.73330   
    83. RY*(   1) H   8                  0.00100     0.56183   
    84. RY*(   2) H   8                  0.00011     2.31197   
    85. RY*(   3) H   8                  0.00004     2.47219   
    86. RY*(   4) H   8                  0.00001     3.02778   
    87. RY*(   1) C   9                  0.00272     1.23255   
    88. RY*(   2) C   9                  0.00179     1.21861   
    89. RY*(   3) C   9                  0.00123     1.06525   
    90. RY*(   4) C   9                  0.00114     0.84941   
    91. RY*(   5) C   9                  0.00039     2.17559   
    92. RY*(   6) C   9                  0.00029     2.15719   
    93. RY*(   7) C   9                  0.00023     1.86804   
    94. RY*(   8) C   9                  0.00009     2.26818   
    95. RY*(   9) C   9                  0.00004     2.15034   
    96. RY*(  10) C   9                  0.00001     4.04722   
    97. RY*(   1) H  10                  0.00124     0.56127   
    98. RY*(   2) H  10                  0.00012     2.30642   
    99. RY*(   3) H  10                  0.00005     2.50577   
   100. RY*(   4) H  10                  0.00001     2.98177   
   101. RY*(   1) C  11                  0.00283     0.77507   
   102. RY*(   2) C  11                  0.00190     1.32385   
   103. RY*(   3) C  11                  0.00160     0.65819   
   104. RY*(   4) C  11                  0.00040     1.55854   
   105. RY*(   5) C  11                  0.00025     1.99174   
   106. RY*(   6) C  11                  0.00009     2.02474   
   107. RY*(   7) C  11                  0.00004     2.28470   
   108. RY*(   8) C  11                  0.00005     2.04834   
   109. RY*(   9) C  11                  0.00001     4.23226   
   110. RY*(  10) C  11                  0.00000     2.21724   
   111. RY*(   1) H  12                  0.00133     0.64839   
   112. RY*(   2) H  12                  0.00010     2.31880   
   113. RY*(   3) H  12                  0.00007     2.42141   
   114. RY*(   4) H  12                  0.00001     3.00176   
   115. RY*(   1) H  13                  0.00133     0.64839   
   116. RY*(   2) H  13                  0.00010     2.31880   
   117. RY*(   3) H  13                  0.00007     2.42141   
   118. RY*(   4) H  13                  0.00001     3.00176   
   119. BD*(   1) C   1 - H   2          0.03237     0.48505   
   120. BD*(   1) C   1 - C   3          0.03772     0.35469   
   121. BD*(   1) C   1 - C   5          0.02108     0.33412   
   122. BD*(   1) C   1 - C   9          0.03269     0.30786   
   123. BD*(   1) C   3 - C   4          0.01444     0.49361   
   124. BD*(   2) C   3 - C   4          0.17081     0.02987  123(g),120(g),126(g),125(g)
                                                    127(g),39(g),49(g),121(v)
                                                    122(v),129(v)
   125. BD*(   1) C   3 - C   7          0.05879     0.31236   
   126. BD*(   1) C   4 - C   5          0.03772     0.35469   
   127. BD*(   1) C   4 - C   7          0.05879     0.31236   
   128. BD*(   1) C   5 - H   6          0.03237     0.48505   
   129. BD*(   1) C   5 - C   9          0.03269     0.30786   
   130. BD*(   1) C   7 - H   8          0.02669     0.49810   
   131. BD*(   1) C   7 - C  11          0.02730     0.37721   
   132. BD*(   1) C   9 - H  10          0.01711     0.48299   
   133. BD*(   1) C   9 - C  11          0.02194     0.37263   
   134. BD*(   1) C  11 - H  12          0.01510     0.45680   
   135. BD*(   1) C  11 - H  13          0.01510     0.45680   
       -------------------------------
              Total Lewis   47.27267  ( 98.4847%)
        Valence non-Lewis    0.65271  (  1.3598%)
        Rydberg non-Lewis    0.07462  (  0.1555%)
       -------------------------------
            Total unit  1   48.00000  (100.0000%)
           Charge unit  1    0.00000
 1\1\GINC-N1840\FOpt\RB3LYP\6-31G(d,p)\C7H6\NGILBERT\09-Apr-2025\0\\# o
 pt freq b3lyp/6-31g(d,p) pop=nboread geom=connectivity\\M0001\\0,1\C,1
 .1381104376,0.7510327164,0.3335774607\H,1.9145796899,1.4979311093,0.20
 29269109\C,-0.0114708229,0.6804730456,1.3552559936\C,-0.0114708224,-0.
 6804730455,1.3552559931\C,1.1381104382,-0.7510327147,0.3335774602\H,1.
 9145796911,-1.497931107,0.2029269099\C,-1.2326269888,-0.0000000002,0.7
 691858644\H,-2.1960360588,-0.0000000008,1.265978783\C,0.4661889372,0.0
 000000009,-0.826818983\H,0.9567296068,0.0000000015,-1.7982740557\C,-1.
 0668521032,0.0000000003,-0.7515429948\H,-1.504921011,-0.8889014051,-1.
 2210246811\H,-1.5049210117,0.8889014057,-1.2210246805\\Version=ES64L-G
 16RevA.03\State=1-A'\HF=-270.1216871\RMSD=6.886e-09\RMSF=1.081e-04\Dip
 ole=0.1085599,0.,-0.8093154\Quadrupole=2.406127,-1.3575884,-1.0485386,
 0.,-0.512714,0.\PG=CS [SG(C3H2),X(C4H4)]\\@


 Everything starts as somebody's daydream.
                           -- Larry Niven
 Job cpu time:       0 days  0 hours  2 minutes 35.3 seconds.
 Elapsed time:       0 days  0 hours  0 minutes 19.6 seconds.
 File lengths (MBytes):  RWF=     14 Int=      0 D2E=      0 Chk=      3 Scr=      1
 Normal termination of Gaussian 16 at Wed Apr  9 15:48:30 2025.
 Link1:  Proceeding to internal job step number  2.
 ----------------------------------------------------------------------
 #N Geom=AllCheck Guess=TCheck SCRF=Check GenChk RB3LYP/6-31G(d,p) Freq
 ----------------------------------------------------------------------
 1/10=4,29=7,30=1,38=1,40=1/1,3;
 2/12=2,40=1/2;
 3/5=1,6=6,7=101,11=2,14=-4,25=1,30=1,70=2,71=2,74=-5,116=1,140=1/1,2,3;
 4/5=101/1;
 5/5=2,38=6,98=1/2;
 8/6=4,10=90,11=11/1;
 11/6=1,8=1,9=11,15=111,16=1/1,2,10;
 10/6=1/2;
 6/7=2,8=2,9=2,10=2,28=1,40=2/1,7;
 7/8=1,10=1,25=1/1,2,3,16;
 1/10=4,30=1/3;
 99//99;
 Structure from the checkpoint file:  "quadricyclene1.chk"
 -----
 M0001
 -----
 Charge =  0 Multiplicity = 1
 Redundant internal coordinates found in file.  (old form).
 C,0,1.1381104376,0.7510327164,0.3335774607
 H,0,1.9145796899,1.4979311093,0.2029269109
 C,0,-0.0114708229,0.6804730456,1.3552559936
 C,0,-0.0114708224,-0.6804730455,1.3552559931
 C,0,1.1381104382,-0.7510327147,0.3335774602
 H,0,1.9145796911,-1.497931107,0.2029269099
 C,0,-1.2326269888,-0.0000000002,0.7691858644
 H,0,-2.1960360588,-0.0000000008,1.265978783
 C,0,0.4661889372,0.0000000009,-0.826818983
 H,0,0.9567296068,0.0000000015,-1.7982740557
 C,0,-1.0668521032,0.0000000003,-0.7515429948
 H,0,-1.504921011,-0.8889014051,-1.2210246811
 H,0,-1.5049210117,0.8889014057,-1.2210246805
 Recover connectivity data from disk.

 GradGradGradGradGradGradGradGradGradGradGradGradGradGradGradGradGradGrad
 Berny optimization.
 Initialization pass.
                           ----------------------------
                           !    Initial Parameters    !
                           ! (Angstroms and Degrees)  !
 --------------------------                            --------------------------
 ! Name  Definition              Value          Derivative Info.                !
 --------------------------------------------------------------------------------
 ! R1    R(1,2)                  1.0853         calculate D2E/DX2 analytically  !
 ! R2    R(1,3)                  1.5396         calculate D2E/DX2 analytically  !
 ! R3    R(1,5)                  1.5021         calculate D2E/DX2 analytically  !
 ! R4    R(1,9)                  1.5369         calculate D2E/DX2 analytically  !
 ! R5    R(3,4)                  1.3609         calculate D2E/DX2 analytically  !
 ! R6    R(3,7)                  1.5158         calculate D2E/DX2 analytically  !
 ! R7    R(4,5)                  1.5396         calculate D2E/DX2 analytically  !
 ! R8    R(4,7)                  1.5158         calculate D2E/DX2 analytically  !
 ! R9    R(5,6)                  1.0853         calculate D2E/DX2 analytically  !
 ! R10   R(5,9)                  1.5369         calculate D2E/DX2 analytically  !
 ! R11   R(7,8)                  1.084          calculate D2E/DX2 analytically  !
 ! R12   R(7,11)                 1.5297         calculate D2E/DX2 analytically  !
 ! R13   R(9,10)                 1.0883         calculate D2E/DX2 analytically  !
 ! R14   R(9,11)                 1.5349         calculate D2E/DX2 analytically  !
 ! R15   R(11,12)                1.0966         calculate D2E/DX2 analytically  !
 ! R16   R(11,13)                1.0966         calculate D2E/DX2 analytically  !
 ! A1    A(2,1,3)              130.214          calculate D2E/DX2 analytically  !
 ! A2    A(2,1,5)              133.4885         calculate D2E/DX2 analytically  !
 ! A3    A(2,1,9)              123.9318         calculate D2E/DX2 analytically  !
 ! A4    A(3,1,5)               87.3732         calculate D2E/DX2 analytically  !
 ! A5    A(3,1,9)               98.7544         calculate D2E/DX2 analytically  !
 ! A6    A(1,3,4)               92.6268         calculate D2E/DX2 analytically  !
 ! A7    A(1,3,7)              111.4401         calculate D2E/DX2 analytically  !
 ! A8    A(3,4,5)               92.6268         calculate D2E/DX2 analytically  !
 ! A9    A(5,4,7)              111.4401         calculate D2E/DX2 analytically  !
 ! A10   A(1,5,4)               87.3732         calculate D2E/DX2 analytically  !
 ! A11   A(1,5,6)              133.4885         calculate D2E/DX2 analytically  !
 ! A12   A(4,5,6)              130.214          calculate D2E/DX2 analytically  !
 ! A13   A(4,5,9)               98.7544         calculate D2E/DX2 analytically  !
 ! A14   A(6,5,9)              123.9318         calculate D2E/DX2 analytically  !
 ! A15   A(3,7,8)              122.6027         calculate D2E/DX2 analytically  !
 ! A16   A(3,7,11)             107.2808         calculate D2E/DX2 analytically  !
 ! A17   A(4,7,8)              122.6027         calculate D2E/DX2 analytically  !
 ! A18   A(4,7,11)             107.2808         calculate D2E/DX2 analytically  !
 ! A19   A(8,7,11)             123.4997         calculate D2E/DX2 analytically  !
 ! A20   A(1,9,10)             118.4838         calculate D2E/DX2 analytically  !
 ! A21   A(1,9,11)             113.5556         calculate D2E/DX2 analytically  !
 ! A22   A(5,9,10)             118.4838         calculate D2E/DX2 analytically  !
 ! A23   A(5,9,11)             113.5556         calculate D2E/DX2 analytically  !
 ! A24   A(10,9,11)            119.6028         calculate D2E/DX2 analytically  !
 ! A25   A(7,11,9)              99.0324         calculate D2E/DX2 analytically  !
 ! A26   A(7,11,12)            112.4777         calculate D2E/DX2 analytically  !
 ! A27   A(7,11,13)            112.4777         calculate D2E/DX2 analytically  !
 ! A28   A(9,11,12)            112.2106         calculate D2E/DX2 analytically  !
 ! A29   A(9,11,13)            112.2106         calculate D2E/DX2 analytically  !
 ! A30   A(12,11,13)           108.3132         calculate D2E/DX2 analytically  !
 ! D1    D(2,1,3,4)           -149.6984         calculate D2E/DX2 analytically  !
 ! D2    D(2,1,3,7)            147.9973         calculate D2E/DX2 analytically  !
 ! D3    D(5,1,3,4)              0.0            calculate D2E/DX2 analytically  !
 ! D4    D(5,1,3,7)            -62.3043         calculate D2E/DX2 analytically  !
 ! D5    D(9,1,3,4)             59.8667         calculate D2E/DX2 analytically  !
 ! D6    D(9,1,3,7)             -2.4376         calculate D2E/DX2 analytically  !
 ! D7    D(2,1,5,4)            147.9225         calculate D2E/DX2 analytically  !
 ! D8    D(2,1,5,6)              0.0            calculate D2E/DX2 analytically  !
 ! D9    D(3,1,5,4)              0.0            calculate D2E/DX2 analytically  !
 ! D10   D(3,1,5,6)           -147.9225         calculate D2E/DX2 analytically  !
 ! D11   D(2,1,9,10)            17.3295         calculate D2E/DX2 analytically  !
 ! D12   D(2,1,9,11)          -130.8447         calculate D2E/DX2 analytically  !
 ! D13   D(3,1,9,10)           170.3209         calculate D2E/DX2 analytically  !
 ! D14   D(3,1,9,11)            22.1467         calculate D2E/DX2 analytically  !
 ! D15   D(1,3,4,5)              0.0            calculate D2E/DX2 analytically  !
 ! D16   D(1,3,7,8)           -169.4317         calculate D2E/DX2 analytically  !
 ! D17   D(1,3,7,11)           -17.1657         calculate D2E/DX2 analytically  !
 ! D18   D(3,4,5,1)              0.0            calculate D2E/DX2 analytically  !
 ! D19   D(3,4,5,6)            149.6984         calculate D2E/DX2 analytically  !
 ! D20   D(3,4,5,9)            -59.8667         calculate D2E/DX2 analytically  !
 ! D21   D(7,4,5,1)             62.3043         calculate D2E/DX2 analytically  !
 ! D22   D(7,4,5,6)           -147.9973         calculate D2E/DX2 analytically  !
 ! D23   D(7,4,5,9)              2.4376         calculate D2E/DX2 analytically  !
 ! D24   D(5,4,7,8)            169.4317         calculate D2E/DX2 analytically  !
 ! D25   D(5,4,7,11)            17.1657         calculate D2E/DX2 analytically  !
 ! D26   D(4,5,9,10)          -170.3209         calculate D2E/DX2 analytically  !
 ! D27   D(4,5,9,11)           -22.1467         calculate D2E/DX2 analytically  !
 ! D28   D(6,5,9,10)           -17.3295         calculate D2E/DX2 analytically  !
 ! D29   D(6,5,9,11)           130.8447         calculate D2E/DX2 analytically  !
 ! D30   D(3,7,11,9)            28.0429         calculate D2E/DX2 analytically  !
 ! D31   D(3,7,11,12)          146.7283         calculate D2E/DX2 analytically  !
 ! D32   D(3,7,11,13)          -90.6426         calculate D2E/DX2 analytically  !
 ! D33   D(4,7,11,9)           -28.0429         calculate D2E/DX2 analytically  !
 ! D34   D(4,7,11,12)           90.6426         calculate D2E/DX2 analytically  !
 ! D35   D(4,7,11,13)         -146.7283         calculate D2E/DX2 analytically  !
 ! D36   D(8,7,11,9)           180.0            calculate D2E/DX2 analytically  !
 ! D37   D(8,7,11,12)          -61.3146         calculate D2E/DX2 analytically  !
 ! D38   D(8,7,11,13)           61.3146         calculate D2E/DX2 analytically  !
 ! D39   D(1,9,11,7)           -32.2144         calculate D2E/DX2 analytically  !
 ! D40   D(1,9,11,12)         -151.0997         calculate D2E/DX2 analytically  !
 ! D41   D(1,9,11,13)           86.6708         calculate D2E/DX2 analytically  !
 ! D42   D(5,9,11,7)            32.2144         calculate D2E/DX2 analytically  !
 ! D43   D(5,9,11,12)          -86.6708         calculate D2E/DX2 analytically  !
 ! D44   D(5,9,11,13)          151.0997         calculate D2E/DX2 analytically  !
 ! D45   D(10,9,11,7)          180.0            calculate D2E/DX2 analytically  !
 ! D46   D(10,9,11,12)          61.1148         calculate D2E/DX2 analytically  !
 ! D47   D(10,9,11,13)         -61.1148         calculate D2E/DX2 analytically  !
 --------------------------------------------------------------------------------
 Trust Radius=3.00D-01 FncErr=1.00D-07 GrdErr=1.00D-07 EigMax=2.50D+02 EigMin=1.00D-04
 Number of steps in this run=      2 maximum allowed number of steps=      2.
 GradGradGradGradGradGradGradGradGradGradGradGradGradGradGradGradGradGrad

                          Input orientation:                          
 ---------------------------------------------------------------------
 Center     Atomic      Atomic             Coordinates (Angstroms)
 Number     Number       Type             X           Y           Z
 ---------------------------------------------------------------------
      1          6           0        1.138110    0.751033    0.333577
      2          1           0        1.914580    1.497931    0.202927
      3          6           0       -0.011471    0.680473    1.355256
      4          6           0       -0.011471   -0.680473    1.355256
      5          6           0        1.138110   -0.751033    0.333577
      6          1           0        1.914580   -1.497931    0.202927
      7          6           0       -1.232627   -0.000000    0.769186
      8          1           0       -2.196036   -0.000000    1.265979
      9          6           0        0.466189    0.000000   -0.826819
     10          1           0        0.956730    0.000000   -1.798274
     11          6           0       -1.066852    0.000000   -0.751543
     12          1           0       -1.504921   -0.888901   -1.221025
     13          1           0       -1.504921    0.888901   -1.221025
 ---------------------------------------------------------------------
                    Distance matrix (angstroms):
                    1          2          3          4          5
     1  C    0.000000
     2  H    1.085279   0.000000
     3  C    1.539592   2.388675   0.000000
     4  C    2.101088   3.127775   1.360946   0.000000
     5  C    1.502065   2.382816   2.101088   1.539592   0.000000
     6  H    2.382816   2.995862   3.127775   2.388675   1.085279
     7  C    2.524718   3.531198   1.515831   1.515831   2.524718
     8  H    3.542592   4.502337   2.289834   2.289834   3.542592
     9  C    1.536896   2.324222   2.335092   2.335092   1.536896
    10  H    2.267541   2.676953   3.368265   3.368265   2.267541
    11  C    2.569707   3.470410   2.452647   2.452647   2.569707
    12  H    3.477325   4.406540   3.366088   2.985140   3.069432
    13  H    3.069432   3.753870   2.985140   3.366088   3.477325
                    6          7          8          9         10
     6  H    0.000000
     7  C    3.531198   0.000000
     8  H    4.502337   1.083956   0.000000
     9  C    2.324222   2.330924   3.386332   0.000000
    10  H    2.676953   3.374186   4.396541   1.088281   0.000000
    11  C    3.470410   1.529738   2.312023   1.534888   2.278273
    12  H    3.753870   2.196640   2.730013   2.197912   2.680128
    13  H    4.406540   2.196640   2.730013   2.197912   2.680128
                   11         12         13
    11  C    0.000000
    12  H    1.096569   0.000000
    13  H    1.096569   1.777803   0.000000
 Stoichiometry    C7H6
 Framework group  CS[SG(C3H2),X(C4H4)]
 Deg. of freedom    19
 Full point group                 CS      NOp   2
 Largest Abelian subgroup         CS      NOp   2
 Largest concise Abelian subgroup CS      NOp   2
                         Standard orientation:                         
 ---------------------------------------------------------------------
 Center     Atomic      Atomic             Coordinates (Angstroms)
 Number     Number       Type             X           Y           Z
 ---------------------------------------------------------------------
      1          6           0       -0.776338   -0.774135    0.751033
      2          1           0       -1.194492   -1.441310    1.497931
      3          6           0       -0.776338    0.763839    0.680473
      4          6           0       -0.776338    0.763839   -0.680473
      5          6           0       -0.776338   -0.774135   -0.751033
      6          1           0       -1.194492   -1.441310   -1.497931
      7          6           0        0.472944    1.287283    0.000000
      8          1           0        0.741603    2.337417    0.000000
      9          6           0        0.537375   -1.042751   -0.000000
     10          1           0        0.937637   -2.054752   -0.000000
     11          6           0        1.499511    0.153149   -0.000000
     12          1           0        2.141442    0.168713   -0.888901
     13          1           0        2.141442    0.168713    0.888901
 ---------------------------------------------------------------------
 Rotational constants (GHZ):           5.1224294           4.4369304           3.3461797
 Standard basis: 6-31G(d,p) (6D, 7F)
 There are    81 symmetry adapted cartesian basis functions of A'  symmetry.
 There are    54 symmetry adapted cartesian basis functions of A"  symmetry.
 There are    81 symmetry adapted basis functions of A'  symmetry.
 There are    54 symmetry adapted basis functions of A"  symmetry.
   135 basis functions,   238 primitive gaussians,   135 cartesian basis functions
    24 alpha electrons       24 beta electrons
       nuclear repulsion energy       275.6127059741 Hartrees.
 NAtoms=   13 NActive=   13 NUniq=    9 SFac= 2.09D+00 NAtFMM=   60 NAOKFM=F Big=F
 Integral buffers will be    131072 words long.
 Raffenetti 2 integral format.
 Two-electron integral symmetry is turned on.
 One-electron integrals computed using PRISM.
 NBasis=   135 RedAO= T EigKep=  1.20D-03  NBF=    81    54
 NBsUse=   135 1.00D-06 EigRej= -1.00D+00 NBFU=    81    54
 Initial guess from the checkpoint file:  "quadricyclene1.chk"
 B after Tr=     0.000000    0.000000    0.000000
         Rot=    1.000000   -0.000000    0.000000   -0.000000 Ang=   0.00 deg.
 Initial guess orbital symmetries:
       Occupied  (A') (A') (A') (A") (A') (A') (A") (A') (A') (A')
                 (A") (A') (A') (A') (A") (A') (A') (A") (A') (A')
                 (A") (A') (A") (A')
       Virtual   (A") (A") (A') (A') (A') (A") (A') (A') (A") (A')
                 (A") (A") (A') (A') (A") (A') (A") (A') (A') (A')
                 (A') (A") (A') (A") (A') (A') (A") (A') (A") (A")
                 (A") (A') (A") (A') (A") (A') (A') (A') (A") (A")
                 (A') (A') (A') (A') (A") (A') (A') (A") (A") (A')
                 (A') (A") (A') (A') (A") (A') (A') (A") (A') (A")
                 (A') (A') (A") (A') (A") (A") (A') (A') (A") (A')
                 (A") (A') (A") (A") (A') (A') (A') (A") (A') (A')
                 (A") (A') (A") (A") (A') (A') (A") (A') (A") (A')
                 (A") (A') (A") (A") (A') (A") (A") (A') (A') (A')
                 (A') (A') (A") (A") (A') (A') (A") (A') (A') (A')
                 (A")
 Keep R1 ints in memory in symmetry-blocked form, NReq=63281149.
 Requested convergence on RMS density matrix=1.00D-08 within 128 cycles.
 Requested convergence on MAX density matrix=1.00D-06.
 Requested convergence on             energy=1.00D-06.
 No special actions if energy rises.
 SCF Done:  E(RB3LYP) =  -270.121687073     A.U. after    1 cycles
            NFock=  1  Conv=0.75D-08     -V/T= 2.0094
 DoSCS=F DFT=T ScalE2(SS,OS)=  1.000000  1.000000
 Range of M.O.s used for correlation:     1   135
 NBasis=   135 NAE=    24 NBE=    24 NFC=     0 NFV=     0
 NROrb=    135 NOA=    24 NOB=    24 NVA=   111 NVB=   111
 Symmetrizing basis deriv contribution to polar:
 IMax=3 JMax=2 DiffMx= 0.00D+00
 G2DrvN: will do    14 centers at a time, making    1 passes.
 Calling FoFCou, ICntrl=  3107 FMM=F I1Cent=   0 AccDes= 0.00D+00.
 End of G2Drv F.D. properties file   721 does not exist.
 End of G2Drv F.D. properties file   722 does not exist.
 End of G2Drv F.D. properties file   788 does not exist.
          IDoAtm=1111111111111
          Differentiating once with respect to electric field.
                with respect to dipole field.
          Differentiating once with respect to nuclear coordinates.
 Keep R1 ints in memory in symmetry-blocked form, NReq=63286585.
          There are    30 degrees of freedom in the 1st order CPHF.  IDoFFX=4 NUNeed=    30.
     30 vectors produced by pass  0 Test12= 8.88D-15 3.33D-09 XBig12= 8.90D+01 5.76D+00.
 AX will form    30 AO Fock derivatives at one time.
     30 vectors produced by pass  1 Test12= 8.88D-15 3.33D-09 XBig12= 6.66D+01 3.12D+00.
     30 vectors produced by pass  2 Test12= 8.88D-15 3.33D-09 XBig12= 1.48D+00 2.36D-01.
     30 vectors produced by pass  3 Test12= 8.88D-15 3.33D-09 XBig12= 6.49D-03 9.92D-03.
     30 vectors produced by pass  4 Test12= 8.88D-15 3.33D-09 XBig12= 1.15D-05 6.86D-04.
     29 vectors produced by pass  5 Test12= 8.88D-15 3.33D-09 XBig12= 1.31D-08 1.75D-05.
      7 vectors produced by pass  6 Test12= 8.88D-15 3.33D-09 XBig12= 1.47D-11 4.70D-07.
      3 vectors produced by pass  7 Test12= 8.88D-15 3.33D-09 XBig12= 1.89D-14 2.06D-08.
 InvSVY:  IOpt=1 It=  1 EMax= 1.15D-14
 Solved reduced A of dimension   189 with    30 vectors.
 Isotropic polarizability for W=    0.000000       59.74 Bohr**3.
 End of Minotr F.D. properties file   721 does not exist.
 End of Minotr F.D. properties file   722 does not exist.
 End of Minotr F.D. properties file   788 does not exist.

 **********************************************************************

            Population analysis using the SCF density.

 **********************************************************************

 Orbital symmetries:
       Occupied  (A') (A') (A') (A") (A') (A') (A") (A') (A') (A')
                 (A") (A') (A') (A') (A") (A') (A') (A") (A') (A')
                 (A") (A') (A") (A')
       Virtual   (A") (A") (A') (A') (A') (A") (A') (A') (A") (A')
                 (A") (A") (A') (A') (A") (A') (A") (A') (A') (A')
                 (A') (A") (A') (A") (A') (A') (A") (A') (A") (A")
                 (A") (A') (A") (A') (A") (A') (A') (A') (A") (A")
                 (A') (A') (A') (A') (A") (A') (A') (A") (A") (A')
                 (A') (A") (A') (A') (A") (A') (A') (A") (A') (A")
                 (A') (A') (A") (A') (A") (A") (A') (A') (A") (A')
                 (A") (A') (A") (A") (A') (A') (A') (A") (A') (A')
                 (A") (A') (A") (A") (A') (A') (A") (A') (A") (A')
                 (A") (A') (A") (A") (A') (A") (A") (A') (A') (A')
                 (A') (A') (A") (A") (A') (A') (A") (A') (A') (A')
                 (A")
 The electronic state is 1-A'.
 Alpha  occ. eigenvalues --  -10.21984 -10.21837 -10.21476 -10.21449 -10.19758
 Alpha  occ. eigenvalues --  -10.19213 -10.19136  -0.96519  -0.79876  -0.74644
 Alpha  occ. eigenvalues --   -0.62039  -0.58274  -0.56792  -0.51505  -0.46557
 Alpha  occ. eigenvalues --   -0.45537  -0.42373  -0.41567  -0.36891  -0.32810
 Alpha  occ. eigenvalues --   -0.30552  -0.27979  -0.27525  -0.22403
 Alpha virt. eigenvalues --   -0.06708   0.09623   0.10457   0.12484   0.13383
 Alpha virt. eigenvalues --    0.14560   0.15553   0.16072   0.18415   0.18815
 Alpha virt. eigenvalues --    0.19753   0.22854   0.24710   0.25045   0.31752
 Alpha virt. eigenvalues --    0.35341   0.35912   0.47757   0.50122   0.53071
 Alpha virt. eigenvalues --    0.54551   0.55385   0.56504   0.58160   0.58672
 Alpha virt. eigenvalues --    0.60275   0.61939   0.63505   0.68800   0.69770
 Alpha virt. eigenvalues --    0.71533   0.72427   0.75827   0.77126   0.79903
 Alpha virt. eigenvalues --    0.79953   0.80623   0.82521   0.84392   0.87856
 Alpha virt. eigenvalues --    0.88433   0.91346   0.97204   1.08590   1.11213
 Alpha virt. eigenvalues --    1.20136   1.23650   1.25578   1.36949   1.42708
 Alpha virt. eigenvalues --    1.44520   1.51596   1.52616   1.60876   1.61889
 Alpha virt. eigenvalues --    1.62888   1.69944   1.73695   1.76942   1.81627
 Alpha virt. eigenvalues --    1.83827   1.87949   1.89600   1.91192   1.92476
 Alpha virt. eigenvalues --    1.99143   1.99591   2.01446   2.07864   2.16706
 Alpha virt. eigenvalues --    2.19394   2.26642   2.26955   2.29285   2.29500
 Alpha virt. eigenvalues --    2.33127   2.36405   2.36576   2.40926   2.41426
 Alpha virt. eigenvalues --    2.42479   2.46175   2.48800   2.50490   2.52019
 Alpha virt. eigenvalues --    2.53872   2.56245   2.62087   2.64680   2.69571
 Alpha virt. eigenvalues --    2.70323   2.75862   2.77775   2.86523   2.91661
 Alpha virt. eigenvalues --    2.93201   3.00431   3.01362   3.21454   3.26557
 Alpha virt. eigenvalues --    3.42996   3.44949   3.45568   3.58962   4.25256
 Alpha virt. eigenvalues --    4.38413   4.39887   4.46275   4.71697   4.73212
 Alpha virt. eigenvalues --    4.81451
          Condensed to atoms (all electrons):
               1          2          3          4          5          6
     1  C    5.048515   0.361001   0.406757  -0.161296   0.293588  -0.029814
     2  H    0.361001   0.621320  -0.031259   0.014200  -0.029814  -0.001136
     3  C    0.406757  -0.031259   5.197188   0.415087  -0.161296   0.014200
     4  C   -0.161296   0.014200   0.415087   5.197188   0.406757  -0.031259
     5  C    0.293588  -0.029814  -0.161296   0.406757   5.048515   0.361001
     6  H   -0.029814  -0.001136   0.014200  -0.031259   0.361001   0.621320
     7  C   -0.028357  -0.000002   0.262969   0.262969  -0.028357  -0.000002
     8  H    0.002481   0.000048  -0.022183  -0.022183   0.002481   0.000048
     9  C    0.261955  -0.023957  -0.023168  -0.023168   0.261955  -0.023957
    10  H   -0.024506  -0.002172   0.005547   0.005547  -0.024506  -0.002172
    11  C   -0.041722   0.000045  -0.067644  -0.067644  -0.041722   0.000045
    12  H    0.005053  -0.000067   0.005086  -0.003034  -0.002830   0.000143
    13  H   -0.002830   0.000143  -0.003034   0.005086   0.005053  -0.000067
               7          8          9         10         11         12
     1  C   -0.028357   0.002481   0.261955  -0.024506  -0.041722   0.005053
     2  H   -0.000002   0.000048  -0.023957  -0.002172   0.000045  -0.000067
     3  C    0.262969  -0.022183  -0.023168   0.005547  -0.067644   0.005086
     4  C    0.262969  -0.022183  -0.023168   0.005547  -0.067644  -0.003034
     5  C   -0.028357   0.002481   0.261955  -0.024506  -0.041722  -0.002830
     6  H   -0.000002   0.000048  -0.023957  -0.002172   0.000045   0.000143
     7  C    5.063858   0.365677  -0.037469   0.004669   0.351058  -0.030649
     8  H    0.365677   0.595174   0.004824  -0.000124  -0.037128  -0.000413
     9  C   -0.037469   0.004824   5.092063   0.359473   0.370099  -0.036406
    10  H    0.004669  -0.000124   0.359473   0.608546  -0.032435  -0.000021
    11  C    0.351058  -0.037128   0.370099  -0.032435   4.961853   0.373885
    12  H   -0.030649  -0.000413  -0.036406  -0.000021   0.373885   0.615117
    13  H   -0.030649  -0.000413  -0.036406  -0.000021   0.373885  -0.038408
              13
     1  C   -0.002830
     2  H    0.000143
     3  C   -0.003034
     4  C    0.005086
     5  C    0.005053
     6  H   -0.000067
     7  C   -0.030649
     8  H   -0.000413
     9  C   -0.036406
    10  H   -0.000021
    11  C    0.373885
    12  H   -0.038408
    13  H    0.615117
 Mulliken charges:
               1
     1  C   -0.090825
     2  H    0.091651
     3  C    0.001751
     4  C    0.001751
     5  C   -0.090825
     6  H    0.091651
     7  C   -0.155715
     8  H    0.111709
     9  C   -0.145838
    10  H    0.102175
    11  C   -0.142575
    12  H    0.112545
    13  H    0.112545
 Sum of Mulliken charges =  -0.00000
 Mulliken charges with hydrogens summed into heavy atoms:
               1
     1  C    0.000826
     3  C    0.001751
     4  C    0.001751
     5  C    0.000826
     7  C   -0.044006
     9  C   -0.043663
    11  C    0.082515
 APT charges:
               1
     1  C    0.100506
     2  H    0.003609
     3  C   -0.273971
     4  C   -0.273971
     5  C    0.100506
     6  H    0.003609
     7  C    0.244875
     8  H   -0.005799
     9  C    0.057133
    10  H    0.005341
    11  C    0.093140
    12  H   -0.027489
    13  H   -0.027489
 Sum of APT charges =  -0.00000
 APT charges with hydrogens summed into heavy atoms:
               1
     1  C    0.104115
     3  C   -0.273971
     4  C   -0.273971
     5  C    0.104115
     7  C    0.239077
     9  C    0.062474
    11  C    0.038163
 Electronic spatial extent (au):  <R**2>=            473.9969
 Charge=              0.0000 electrons
 Dipole moment (field-independent basis, Debye):
    X=              1.3543    Y=             -1.5728    Z=             -0.0000  Tot=              2.0755
 Quadrupole moment (field-independent basis, Debye-Ang):
   XX=            -40.3232   YY=            -38.4080   ZZ=            -42.1046
   XY=              2.2263   XZ=              0.0000   YZ=             -0.0000
 Traceless Quadrupole moment (field-independent basis, Debye-Ang):
   XX=             -0.0446   YY=              1.8706   ZZ=             -1.8260
   XY=              2.2263   XZ=              0.0000   YZ=             -0.0000
 Octapole moment (field-independent basis, Debye-Ang**2):
  XXX=              6.4238  YYY=             -3.5629  ZZZ=             -0.0000  XYY=              3.2141
  XXY=             -2.5924  XXZ=              0.0000  XZZ=              0.8026  YZZ=             -5.6829
  YYZ=             -0.0000  XYZ=             -0.0000
 Hexadecapole moment (field-independent basis, Debye-Ang**3):
 XXXX=           -263.0812 YYYY=           -241.7904 ZZZZ=           -135.9216 XXXY=             -9.7589
 XXXZ=              0.0000 YYYX=             -6.7627 YYYZ=              0.0000 ZZZX=             -0.0000
 ZZZY=             -0.0000 XXYY=            -86.2264 XXZZ=            -62.4162 YYZZ=            -67.4529
 XXYZ=             -0.0000 YYXZ=             -0.0000 ZZXY=              1.7977
 N-N= 2.756127059741D+02 E-N=-1.176127480740D+03  KE= 2.676008846998D+02
 Symmetry A'   KE= 1.910167150152D+02
 Symmetry A"   KE= 7.658416968462D+01
  Exact polarizability:  60.659   2.832  62.633   0.000   0.000  55.913
 Approx polarizability:  95.587   0.206  95.481   0.000   0.000 116.109
 ******************************Gaussian NBO Version 3.1******************************
             N A T U R A L   A T O M I C   O R B I T A L   A N D
          N A T U R A L   B O N D   O R B I T A L   A N A L Y S I S
 ******************************Gaussian NBO Version 3.1******************************

       /RESON  / : Allow strongly delocalized NBO set
       /BNDIDX / : Print bond indices based on the NAO density matrix

 Analyzing the SCF density

 Job title: M0001                                                           

 Storage needed:     55330 in NPA,     73489 in NBO (2147482673 available)
 GSVD:  LWork=       10545 too small for GESVD, short by        4275 words or        4275 for optimal perf.


 NATURAL POPULATIONS:  Natural atomic orbital occupancies 
                                                          
   NAO  Atom  No  lang   Type(AO)    Occupancy      Energy
 ----------------------------------------------------------
     1    C    1  S      Cor( 1S)     1.99905     -10.08039
     2    C    1  S      Val( 2S)     0.99805      -0.22602
     3    C    1  S      Ryd( 3S)     0.00162       1.36524
     4    C    1  S      Ryd( 4S)     0.00005       4.37188
     5    C    1  px     Val( 2p)     1.10475      -0.09763
     6    C    1  px     Ryd( 3p)     0.00338       0.68925
     7    C    1  py     Val( 2p)     1.07397      -0.08510
     8    C    1  py     Ryd( 3p)     0.00531       0.82093
     9    C    1  pz     Val( 2p)     1.07434      -0.08593
    10    C    1  pz     Ryd( 3p)     0.00665       0.81198
    11    C    1  dxy    Ryd( 3d)     0.00044       2.07144
    12    C    1  dxz    Ryd( 3d)     0.00111       2.21453
    13    C    1  dyz    Ryd( 3d)     0.00186       2.26510
    14    C    1  dx2y2  Ryd( 3d)     0.00094       2.24715
    15    C    1  dz2    Ryd( 3d)     0.00119       2.34489

    16    H    2  S      Val( 1S)     0.74130       0.10848
    17    H    2  S      Ryd( 2S)     0.00138       0.55080
    18    H    2  px     Ryd( 2p)     0.00020       2.44603
    19    H    2  py     Ryd( 2p)     0.00020       2.64174
    20    H    2  pz     Ryd( 2p)     0.00024       2.68909

    21    C    3  S      Cor( 1S)     1.99826     -10.04708
    22    C    3  S      Val( 2S)     1.08686      -0.22023
    23    C    3  S      Ryd( 3S)     0.00090       1.53210
    24    C    3  S      Ryd( 4S)     0.00001       4.31874
    25    C    3  px     Val( 2p)     0.88132      -0.05401
    26    C    3  px     Ryd( 3p)     0.00336       0.65694
    27    C    3  py     Val( 2p)     0.90055      -0.03237
    28    C    3  py     Ryd( 3p)     0.00409       0.67760
    29    C    3  pz     Val( 2p)     1.11854      -0.07202
    30    C    3  pz     Ryd( 3p)     0.00341       0.61978
    31    C    3  dxy    Ryd( 3d)     0.00068       2.04186
    32    C    3  dxz    Ryd( 3d)     0.00212       2.14228
    33    C    3  dyz    Ryd( 3d)     0.00173       2.09232
    34    C    3  dx2y2  Ryd( 3d)     0.00098       2.23142
    35    C    3  dz2    Ryd( 3d)     0.00157       2.45040

    36    C    4  S      Cor( 1S)     1.99826     -10.04708
    37    C    4  S      Val( 2S)     1.08686      -0.22023
    38    C    4  S      Ryd( 3S)     0.00090       1.53210
    39    C    4  S      Ryd( 4S)     0.00001       4.31874
    40    C    4  px     Val( 2p)     0.88132      -0.05401
    41    C    4  px     Ryd( 3p)     0.00336       0.65694
    42    C    4  py     Val( 2p)     0.90055      -0.03237
    43    C    4  py     Ryd( 3p)     0.00409       0.67760
    44    C    4  pz     Val( 2p)     1.11854      -0.07202
    45    C    4  pz     Ryd( 3p)     0.00341       0.61978
    46    C    4  dxy    Ryd( 3d)     0.00068       2.04186
    47    C    4  dxz    Ryd( 3d)     0.00212       2.14228
    48    C    4  dyz    Ryd( 3d)     0.00173       2.09232
    49    C    4  dx2y2  Ryd( 3d)     0.00098       2.23142
    50    C    4  dz2    Ryd( 3d)     0.00157       2.45040

    51    C    5  S      Cor( 1S)     1.99905     -10.08039
    52    C    5  S      Val( 2S)     0.99805      -0.22602
    53    C    5  S      Ryd( 3S)     0.00162       1.36524
    54    C    5  S      Ryd( 4S)     0.00005       4.37188
    55    C    5  px     Val( 2p)     1.10475      -0.09763
    56    C    5  px     Ryd( 3p)     0.00338       0.68925
    57    C    5  py     Val( 2p)     1.07397      -0.08510
    58    C    5  py     Ryd( 3p)     0.00531       0.82093
    59    C    5  pz     Val( 2p)     1.07434      -0.08593
    60    C    5  pz     Ryd( 3p)     0.00665       0.81198
    61    C    5  dxy    Ryd( 3d)     0.00044       2.07144
    62    C    5  dxz    Ryd( 3d)     0.00111       2.21453
    63    C    5  dyz    Ryd( 3d)     0.00186       2.26510
    64    C    5  dx2y2  Ryd( 3d)     0.00094       2.24715
    65    C    5  dz2    Ryd( 3d)     0.00119       2.34489

    66    H    6  S      Val( 1S)     0.74130       0.10848
    67    H    6  S      Ryd( 2S)     0.00138       0.55080
    68    H    6  px     Ryd( 2p)     0.00020       2.44603
    69    H    6  py     Ryd( 2p)     0.00020       2.64174
    70    H    6  pz     Ryd( 2p)     0.00024       2.68909

    71    C    7  S      Cor( 1S)     1.99916     -10.08516
    72    C    7  S      Val( 2S)     1.00622      -0.23371
    73    C    7  S      Ryd( 3S)     0.00300       1.24843
    74    C    7  S      Ryd( 4S)     0.00003       4.35272
    75    C    7  px     Val( 2p)     0.97790      -0.08337
    76    C    7  px     Ryd( 3p)     0.00664       0.63897
    77    C    7  py     Val( 2p)     1.21207      -0.08797
    78    C    7  py     Ryd( 3p)     0.00598       1.01485
    79    C    7  pz     Val( 2p)     1.06214      -0.10267
    80    C    7  pz     Ryd( 3p)     0.00121       0.62688
    81    C    7  dxy    Ryd( 3d)     0.00121       2.36904
    82    C    7  dxz    Ryd( 3d)     0.00126       2.17904
    83    C    7  dyz    Ryd( 3d)     0.00029       2.02777
    84    C    7  dx2y2  Ryd( 3d)     0.00108       2.43128
    85    C    7  dz2    Ryd( 3d)     0.00104       2.17651

    86    H    8  S      Val( 1S)     0.72632       0.12045
    87    H    8  S      Ryd( 2S)     0.00098       0.56777
    88    H    8  px     Ryd( 2p)     0.00006       2.49588
    89    H    8  py     Ryd( 2p)     0.00043       3.00632
    90    H    8  pz     Ryd( 2p)     0.00011       2.31197

    91    C    9  S      Cor( 1S)     1.99923     -10.08408
    92    C    9  S      Val( 2S)     0.98758      -0.23782
    93    C    9  S      Ryd( 3S)     0.00150       1.28726
    94    C    9  S      Ryd( 4S)     0.00004       4.31976
    95    C    9  px     Val( 2p)     0.97539      -0.08292
    96    C    9  px     Ryd( 3p)     0.00357       0.66945
    97    C    9  py     Val( 2p)     1.19192      -0.08895
    98    C    9  py     Ryd( 3p)     0.00486       0.96161
    99    C    9  pz     Val( 2p)     1.04752      -0.10495
   100    C    9  pz     Ryd( 3p)     0.00145       0.63939
   101    C    9  dxy    Ryd( 3d)     0.00087       2.37316
   102    C    9  dxz    Ryd( 3d)     0.00111       2.21409
   103    C    9  dyz    Ryd( 3d)     0.00027       2.02026
   104    C    9  dx2y2  Ryd( 3d)     0.00129       2.41000
   105    C    9  dz2    Ryd( 3d)     0.00082       2.14355

   106    H   10  S      Val( 1S)     0.73797       0.10253
   107    H   10  S      Ryd( 2S)     0.00122       0.56856
   108    H   10  px     Ryd( 2p)     0.00009       2.53510
   109    H   10  py     Ryd( 2p)     0.00039       2.95254
   110    H   10  pz     Ryd( 2p)     0.00012       2.30642

   111    C   11  S      Cor( 1S)     1.99927     -10.05844
   112    C   11  S      Val( 2S)     1.05119      -0.24561
   113    C   11  S      Ryd( 3S)     0.00090       1.36274
   114    C   11  S      Ryd( 4S)     0.00002       4.37112
   115    C   11  px     Val( 2p)     1.15807      -0.08251
   116    C   11  px     Ryd( 3p)     0.00295       0.56337
   117    C   11  py     Val( 2p)     1.02018      -0.08233
   118    C   11  py     Ryd( 3p)     0.00206       0.63526
   119    C   11  pz     Val( 2p)     1.25390      -0.08754
   120    C   11  pz     Ryd( 3p)     0.00188       0.84550
   121    C   11  dxy    Ryd( 3d)     0.00077       2.32218
   122    C   11  dxz    Ryd( 3d)     0.00114       2.55495
   123    C   11  dyz    Ryd( 3d)     0.00025       1.96858
   124    C   11  dx2y2  Ryd( 3d)     0.00034       2.16077
   125    C   11  dz2    Ryd( 3d)     0.00064       2.34691

   126    H   12  S      Val( 1S)     0.74878       0.08835
   127    H   12  S      Ryd( 2S)     0.00132       0.64353
   128    H   12  px     Ryd( 2p)     0.00017       2.62936
   129    H   12  py     Ryd( 2p)     0.00010       2.31865
   130    H   12  pz     Ryd( 2p)     0.00029       2.80481

   131    H   13  S      Val( 1S)     0.74878       0.08835
   132    H   13  S      Ryd( 2S)     0.00132       0.64353
   133    H   13  px     Ryd( 2p)     0.00017       2.62936
   134    H   13  py     Ryd( 2p)     0.00010       2.31865
   135    H   13  pz     Ryd( 2p)     0.00029       2.80481

 WARNING:  1 low occupancy (<1.9990e) core orbital  found on  C    3
           1 low occupancy (<1.9990e) core orbital  found on  C    4


 Summary of Natural Population Analysis:                  
                                                          
                                       Natural Population 
                Natural  -----------------------------------------------
    Atom  No    Charge         Core      Valence    Rydberg      Total
 -----------------------------------------------------------------------
      C    1   -0.27271      1.99905     4.25111    0.02254     6.27271
      H    2    0.25668      0.00000     0.74130    0.00201     0.74332
      C    3   -0.00438      1.99826     3.98727    0.01884     6.00438
      C    4   -0.00438      1.99826     3.98727    0.01884     6.00438
      C    5   -0.27271      1.99905     4.25111    0.02254     6.27271
      H    6    0.25668      0.00000     0.74130    0.00201     0.74332
      C    7   -0.27924      1.99916     4.25834    0.02174     6.27924
      H    8    0.27210      0.00000     0.72632    0.00158     0.72790
      C    9   -0.21740      1.99923     4.20240    0.01577     6.21740
      H   10    0.26022      0.00000     0.73797    0.00181     0.73978
      C   11   -0.49355      1.99927     4.48334    0.01094     6.49355
      H   12    0.24934      0.00000     0.74878    0.00188     0.75066
      H   13    0.24934      0.00000     0.74878    0.00188     0.75066
 =======================================================================
   * Total *   -0.00000     13.99229    33.86531    0.14241    48.00000

                                 Natural Population      
 --------------------------------------------------------
   Core                      13.99229 ( 99.9449% of  14)
   Valence                   33.86531 ( 99.6039% of  34)
   Natural Minimal Basis     47.85759 ( 99.7033% of  48)
   Natural Rydberg Basis      0.14241 (  0.2967% of  48)
 --------------------------------------------------------

    Atom  No          Natural Electron Configuration
 ----------------------------------------------------------------------------
      C    1      [core]2S( 1.00)2p( 3.25)3p( 0.02)3d( 0.01)
      H    2            1S( 0.74)
      C    3      [core]2S( 1.09)2p( 2.90)3p( 0.01)3d( 0.01)
      C    4      [core]2S( 1.09)2p( 2.90)3p( 0.01)3d( 0.01)
      C    5      [core]2S( 1.00)2p( 3.25)3p( 0.02)3d( 0.01)
      H    6            1S( 0.74)
      C    7      [core]2S( 1.01)2p( 3.25)3p( 0.01)
      H    8            1S( 0.73)
      C    9      [core]2S( 0.99)2p( 3.21)3p( 0.01)
      H   10            1S( 0.74)
      C   11      [core]2S( 1.05)2p( 3.43)3p( 0.01)
      H   12            1S( 0.75)
      H   13            1S( 0.75)


 Wiberg bond index matrix in the NAO basis:                                    

     Atom    1       2       3       4       5       6       7       8       9
     ---- ------  ------  ------  ------  ------  ------  ------  ------  ------
   1.  C  0.0000  0.8892  0.9782  0.0444  0.9803  0.0105  0.0274  0.0055  0.9370
   2.  H  0.8892  0.0000  0.0086  0.0163  0.0105  0.0002  0.0032  0.0002  0.0062
   3.  C  0.9782  0.0086  0.0000  1.6792  0.0444  0.0163  0.9802  0.0114  0.0572
   4.  C  0.0444  0.0163  1.6792  0.0000  0.9782  0.0086  0.9802  0.0114  0.0572
   5.  C  0.9803  0.0105  0.0444  0.9782  0.0000  0.8892  0.0274  0.0055  0.9370
   6.  H  0.0105  0.0002  0.0163  0.0086  0.8892  0.0000  0.0032  0.0002  0.0062
   7.  C  0.0274  0.0032  0.9802  0.9802  0.0274  0.0032  0.0000  0.8840  0.0051
   8.  H  0.0055  0.0002  0.0114  0.0114  0.0055  0.0002  0.8840  0.0000  0.0080
   9.  C  0.9370  0.0062  0.0572  0.0572  0.9370  0.0062  0.0051  0.0080  0.0000
  10.  H  0.0020  0.0006  0.0096  0.0096  0.0020  0.0006  0.0085  0.0001  0.8998
  11.  C  0.0125  0.0012  0.0196  0.0196  0.0125  0.0012  1.0064  0.0013  1.0079
  12.  H  0.0144  0.0001  0.0122  0.0021  0.0030  0.0001  0.0020  0.0001  0.0026
  13.  H  0.0030  0.0001  0.0021  0.0122  0.0144  0.0001  0.0020  0.0001  0.0026

     Atom   10      11      12      13
     ---- ------  ------  ------  ------
   1.  C  0.0020  0.0125  0.0144  0.0030
   2.  H  0.0006  0.0012  0.0001  0.0001
   3.  C  0.0096  0.0196  0.0122  0.0021
   4.  C  0.0096  0.0196  0.0021  0.0122
   5.  C  0.0020  0.0125  0.0030  0.0144
   6.  H  0.0006  0.0012  0.0001  0.0001
   7.  C  0.0085  1.0064  0.0020  0.0020
   8.  H  0.0001  0.0013  0.0001  0.0001
   9.  C  0.8998  1.0079  0.0026  0.0026
  10.  H  0.0000  0.0016  0.0001  0.0001
  11.  C  0.0016  0.0000  0.9031  0.9031
  12.  H  0.0001  0.9031  0.0000  0.0004
  13.  H  0.0001  0.9031  0.0004  0.0000


 Wiberg bond index, Totals by atom:                                            

     Atom    1
     ---- ------
   1.  C  3.9044
   2.  H  0.9365
   3.  C  3.8190
   4.  C  3.8190
   5.  C  3.9044
   6.  H  0.9365
   7.  C  3.9297
   8.  H  0.9276
   9.  C  3.9267
  10.  H  0.9344
  11.  C  3.8899
  12.  H  0.9401
  13.  H  0.9401


 Atom-atom overlap-weighted NAO bond order:                                    

     Atom    1       2       3       4       5       6       7       8       9
     ---- ------  ------  ------  ------  ------  ------  ------  ------  ------
   1.  C  0.0000  0.7721  0.8270  0.0399  0.7821  0.0054 -0.0211  0.0025  0.7737
   2.  H  0.7721  0.0000  0.0070  0.0126  0.0054 -0.0007  0.0008  0.0000  0.0080
   3.  C  0.8270  0.0070  0.0000  1.0733  0.0399  0.0126  0.8264  0.0065 -0.0042
   4.  C  0.0399  0.0126  1.0733  0.0000  0.8270  0.0070  0.8264  0.0065 -0.0042
   5.  C  0.7821  0.0054  0.0399  0.8270  0.0000  0.7721 -0.0211  0.0025  0.7737
   6.  H  0.0054 -0.0007  0.0126  0.0070  0.7721  0.0000  0.0008  0.0000  0.0080
   7.  C -0.0211  0.0008  0.8264  0.8264 -0.0211  0.0008  0.0000  0.7724 -0.0055
   8.  H  0.0025  0.0000  0.0065  0.0065  0.0025  0.0000  0.7724  0.0000  0.0052
   9.  C  0.7737  0.0080 -0.0042 -0.0042  0.7737  0.0080 -0.0055  0.0052  0.0000
  10.  H  0.0063 -0.0020  0.0062  0.0062  0.0063 -0.0020  0.0058 -0.0000  0.7729
  11.  C -0.0142  0.0012 -0.0268 -0.0268 -0.0142  0.0012  0.8480  0.0043  0.8501
  12.  H  0.0051 -0.0000  0.0040 -0.0024 -0.0039  0.0001  0.0035 -0.0009  0.0008
  13.  H -0.0039  0.0001 -0.0024  0.0040  0.0051 -0.0000  0.0035 -0.0009  0.0008

     Atom   10      11      12      13
     ---- ------  ------  ------  ------
   1.  C  0.0063 -0.0142  0.0051 -0.0039
   2.  H -0.0020  0.0012 -0.0000  0.0001
   3.  C  0.0062 -0.0268  0.0040 -0.0024
   4.  C  0.0062 -0.0268 -0.0024  0.0040
   5.  C  0.0063 -0.0142 -0.0039  0.0051
   6.  H -0.0020  0.0012  0.0001 -0.0000
   7.  C  0.0058  0.8480  0.0035  0.0035
   8.  H -0.0000  0.0043 -0.0009 -0.0009
   9.  C  0.7729  0.8501  0.0008  0.0008
  10.  H  0.0000  0.0051 -0.0010 -0.0010
  11.  C  0.0051  0.0000  0.7540  0.7540
  12.  H -0.0010  0.7540  0.0000 -0.0015
  13.  H -0.0010  0.7540 -0.0015  0.0000


 Atom-atom overlap-weighted NAO bond order, Totals by atom:                    

     Atom    1
     ---- ------
   1.  C  3.1750
   2.  H  0.8044
   3.  C  2.7696
   4.  C  2.7696
   5.  C  3.1750
   6.  H  0.8044
   7.  C  3.2400
   8.  H  0.7983
   9.  C  3.1792
  10.  H  0.8028
  11.  C  3.1358
  12.  H  0.7578
  13.  H  0.7578


 MO bond order:                                                                

     Atom    1       2       3       4       5       6       7       8       9
     ---- ------  ------  ------  ------  ------  ------  ------  ------  ------
   1.  C  0.0000  0.3012  0.3302  0.0307 -0.3849  0.1383 -0.1064  0.0809  1.1772
   2.  H  0.3012  0.0000 -0.0897  0.0133  0.1000 -0.0109  0.0131  0.0110 -0.0158
   3.  C  0.3302 -0.0897  0.0000 -0.2171 -0.1495 -0.0894  1.2878 -0.0226 -0.1719
   4.  C  0.0307  0.0133 -0.2171  0.0000 -0.4096  0.0086 -1.4223  0.0590 -0.1832
   5.  C -0.3849  0.1000 -0.1495 -0.4096  0.0000 -0.7597  0.0542  0.0644 -0.6385
   6.  H  0.1383 -0.0109 -0.0894  0.0086 -0.7597  0.0000 -0.0639  0.0089  0.0235
   7.  C -0.1064  0.0131  1.2878 -1.4223  0.0542 -0.0639  0.0000  1.4052 -0.0498
   8.  H  0.0809  0.0110 -0.0226  0.0590  0.0644  0.0089  1.4052  0.0000  0.1193
   9.  C  1.1772 -0.0158 -0.1719 -0.1832 -0.6385  0.0235 -0.0498  0.1193  0.0000
  10.  H -0.0001 -0.0188 -0.0050 -0.0278 -0.0043 -0.0194  0.0674  0.0001  0.0828
  11.  C -0.0523 -0.0337  0.0077  0.0257 -0.0773 -0.0222  0.9428  0.0276 -0.9935
  12.  H  0.0840 -0.0023  0.1618 -0.0316 -0.0076  0.0043 -0.0032 -0.0025  0.0221
  13.  H -0.0199  0.0035 -0.0749  0.1272  0.0837 -0.0032  0.0649 -0.0024  0.0688

     Atom   10      11      12      13
     ---- ------  ------  ------  ------
   1.  C -0.0001 -0.0523  0.0840 -0.0199
   2.  H -0.0188 -0.0337 -0.0023  0.0035
   3.  C -0.0050  0.0077  0.1618 -0.0749
   4.  C -0.0278  0.0257 -0.0316  0.1272
   5.  C -0.0043 -0.0773 -0.0076  0.0837
   6.  H -0.0194 -0.0222  0.0043 -0.0032
   7.  C  0.0674  0.9428 -0.0032  0.0649
   8.  H  0.0001  0.0276 -0.0025 -0.0024
   9.  C  0.0828 -0.9935  0.0221  0.0688
  10.  H  0.0000 -0.0424 -0.0049 -0.0053
  11.  C -0.0424  0.0000  0.3687  1.6216
  12.  H -0.0049  0.3687  0.0000  0.0412
  13.  H -0.0053  1.6216  0.0412  0.0000


 MO atomic valencies:                                                          

     Atom    1
     ---- ------
   1.  C  1.5789
   2.  H  0.2708
   3.  C  0.9676
   4.  C -2.0271
   5.  C -2.1291
   6.  H -0.7851
   7.  C  2.1896
   8.  H  1.7489
   9.  C -0.5591
  10.  H  0.0222
  11.  C  1.7727
  12.  H  0.6301
  13.  H  1.9052


 NATURAL BOND ORBITAL ANALYSIS:

                       Occupancies       Lewis Structure    Low   High
           Occ.    -------------------  -----------------   occ   occ
  Cycle   Thresh.   Lewis   Non-Lewis     CR  BD  3C  LP    (L)   (NL)   Dev
 =============================================================================
   1(1)    1.90    47.27267   0.72733      7  17   0   0     1      1    0.06
   2(2)    1.90    47.27267   0.72733      7  17   0   0     1      1    0.06
   3(1)    1.80    47.27267   0.72733      7  17   0   0     0      1    0.06
 -----------------------------------------------------------------------------

 Structure accepted: No low occupancy Lewis orbitals

 WARNING:  1 low occupancy (<1.9990e) core orbital  found on  C    3
           1 low occupancy (<1.9990e) core orbital  found on  C    4

 --------------------------------------------------------
   Core                     13.99227 ( 99.945% of  14)
   Valence Lewis            33.28040 ( 97.884% of  34)
  ==================       ============================
   Total Lewis              47.27267 ( 98.485% of  48)
  -----------------------------------------------------
   Valence non-Lewis         0.65271 (  1.360% of  48)
   Rydberg non-Lewis         0.07462 (  0.155% of  48)
  ==================       ============================
   Total non-Lewis           0.72733 (  1.515% of  48)
 --------------------------------------------------------


       (Occupancy)   Bond orbital/ Coefficients/ Hybrids
 ---------------------------------------------------------------------------------
     1. (1.99390) BD ( 1) C   1 - H   2  
                ( 63.84%)   0.7990* C   1 s( 32.96%)p 2.03( 67.01%)d 0.00(  0.03%)
                                            0.0001 -0.5739  0.0169  0.0011  0.3260
                                            0.0015  0.4992 -0.0147 -0.5607  0.0003
                                           -0.0060  0.0062  0.0130  0.0042 -0.0018
                ( 36.16%)   0.6014* H   2 s( 99.95%)p 0.00(  0.05%)
                                           -0.9997 -0.0063 -0.0091 -0.0142  0.0162
     2. (1.96584) BD ( 1) C   1 - C   3  
                ( 50.22%)   0.7087* C   1 s( 24.72%)p 3.04( 75.21%)d 0.00(  0.07%)
                                           -0.0002  0.4970  0.0126 -0.0008 -0.0894
                                           -0.0265  0.8397 -0.0177  0.1877  0.0528
                                            0.0020 -0.0007  0.0016 -0.0224 -0.0129
                ( 49.78%)   0.7056* C   3 s( 37.12%)p 1.69( 62.79%)d 0.00(  0.08%)
                                           -0.0002  0.6093  0.0004  0.0005 -0.1114
                                           -0.0176 -0.6963  0.0003  0.3600  0.0289
                                           -0.0042 -0.0016  0.0063 -0.0235 -0.0144
     3. (1.95632) BD ( 1) C   1 - C   5  
                ( 50.00%)   0.7071* C   1 s( 21.03%)p 3.75( 78.89%)d 0.00(  0.08%)
                                           -0.0001  0.4584  0.0118  0.0010 -0.3627
                                           -0.0256 -0.1341 -0.0402 -0.7980  0.0166
                                           -0.0018  0.0033  0.0055 -0.0002  0.0278
                ( 50.00%)   0.7071* C   5 s( 21.03%)p 3.75( 78.89%)d 0.00(  0.08%)
                                           -0.0001  0.4584  0.0118  0.0010 -0.3627
                                           -0.0256 -0.1341 -0.0402  0.7980 -0.0166
                                           -0.0018 -0.0033 -0.0055 -0.0002  0.0278
     4. (1.91639) BD ( 1) C   1 - C   9  
                ( 50.51%)   0.7107* C   1 s( 20.86%)p 3.79( 79.06%)d 0.00(  0.08%)
                                           -0.0005  0.4566  0.0090  0.0008  0.8673
                                           -0.0041 -0.1580 -0.0423 -0.1024  0.0343
                                           -0.0027 -0.0209  0.0020  0.0176 -0.0054
                ( 49.49%)   0.7035* C   9 s( 20.16%)p 3.96( 79.76%)d 0.00(  0.08%)
                                           -0.0000  0.4489  0.0116 -0.0004 -0.5357
                                            0.0105  0.0988 -0.0360  0.7066  0.0131
                                           -0.0087 -0.0211  0.0065  0.0142 -0.0024
     5. (1.97060) BD ( 1) C   3 - C   4  
                ( 50.00%)   0.7071* C   3 s( 28.17%)p 2.55( 71.72%)d 0.00(  0.10%)
                                            0.0001  0.5308 -0.0063 -0.0001 -0.4490
                                           -0.0301  0.1769  0.0222 -0.6949 -0.0044
                                            0.0034  0.0096 -0.0020 -0.0012  0.0305
                ( 50.00%)   0.7071* C   4 s( 28.17%)p 2.55( 71.72%)d 0.00(  0.10%)
                                            0.0001  0.5308 -0.0063 -0.0001 -0.4490
                                           -0.0301  0.1769  0.0222  0.6949  0.0044
                                            0.0034 -0.0096  0.0020 -0.0012  0.0305
     6. (1.83000) BD ( 2) C   3 - C   4  
                ( 50.00%)   0.7071* C   3 s(  1.62%)p60.53( 98.12%)d 0.16(  0.26%)
                                            0.0001  0.1261  0.0172 -0.0009 -0.5884
                                            0.0408  0.5153 -0.0464  0.6045 -0.0114
                                            0.0043  0.0400 -0.0295  0.0013 -0.0108
                ( 50.00%)   0.7071* C   4 s(  1.62%)p60.53( 98.12%)d 0.16(  0.26%)
                                            0.0001  0.1261  0.0172 -0.0009 -0.5884
                                            0.0408  0.5153 -0.0464 -0.6045  0.0114
                                            0.0043 -0.0400  0.0295  0.0013 -0.0108
     7. (1.93591) BD ( 1) C   3 - C   7  
                ( 50.55%)   0.7110* C   3 s( 32.99%)p 2.03( 66.89%)d 0.00(  0.11%)
                                            0.0000  0.5744 -0.0044 -0.0001  0.6604
                                           -0.0014  0.4640  0.0206  0.1302  0.0059
                                            0.0114 -0.0224 -0.0073  0.0195 -0.0091
                ( 49.45%)   0.7032* C   7 s( 19.67%)p 4.08( 80.25%)d 0.00(  0.08%)
                                           -0.0001  0.4431  0.0187 -0.0015 -0.5295
                                            0.0171 -0.1433  0.0438  0.7066  0.0067
                                            0.0064 -0.0229 -0.0093  0.0126  0.0044
     8. (1.96584) BD ( 1) C   4 - C   5  
                ( 49.78%)   0.7056* C   4 s( 37.12%)p 1.69( 62.79%)d 0.00(  0.08%)
                                           -0.0002  0.6093  0.0004  0.0005 -0.1114
                                           -0.0176 -0.6963  0.0003 -0.3600 -0.0289
                                           -0.0042  0.0016 -0.0063 -0.0235 -0.0144
                ( 50.22%)   0.7087* C   5 s( 24.72%)p 3.04( 75.21%)d 0.00(  0.07%)
                                           -0.0002  0.4970  0.0126 -0.0008 -0.0894
                                           -0.0265  0.8397 -0.0177 -0.1877 -0.0528
                                            0.0020  0.0007 -0.0016 -0.0224 -0.0129
     9. (1.93591) BD ( 1) C   4 - C   7  
                ( 50.55%)   0.7110* C   4 s( 32.99%)p 2.03( 66.89%)d 0.00(  0.11%)
                                            0.0000  0.5744 -0.0044 -0.0001  0.6604
                                           -0.0014  0.4640  0.0206 -0.1302 -0.0059
                                            0.0114  0.0224  0.0073  0.0195 -0.0091
                ( 49.45%)   0.7032* C   7 s( 19.67%)p 4.08( 80.25%)d 0.00(  0.08%)
                                           -0.0001  0.4431  0.0187 -0.0015 -0.5295
                                            0.0171 -0.1433  0.0438 -0.7066 -0.0067
                                            0.0064  0.0229  0.0093  0.0126  0.0044
    10. (1.99390) BD ( 1) C   5 - H   6  
                ( 63.84%)   0.7990* C   5 s( 32.96%)p 2.03( 67.01%)d 0.00(  0.03%)
                                            0.0001 -0.5739  0.0169  0.0011  0.3260
                                            0.0015  0.4992 -0.0147  0.5607 -0.0003
                                           -0.0060 -0.0062 -0.0130  0.0042 -0.0018
                ( 36.16%)   0.6014* H   6 s( 99.95%)p 0.00(  0.05%)
                                           -0.9997 -0.0063 -0.0091 -0.0142 -0.0162
    11. (1.91639) BD ( 1) C   5 - C   9  
                ( 50.51%)   0.7107* C   5 s( 20.86%)p 3.79( 79.06%)d 0.00(  0.08%)
                                           -0.0005  0.4566  0.0090  0.0008  0.8673
                                           -0.0041 -0.1580 -0.0423  0.1024 -0.0343
                                           -0.0027  0.0209 -0.0020  0.0176 -0.0054
                ( 49.49%)   0.7035* C   9 s( 20.16%)p 3.96( 79.76%)d 0.00(  0.08%)
                                           -0.0000  0.4489  0.0116 -0.0004 -0.5357
                                            0.0105  0.0988 -0.0360 -0.7066 -0.0131
                                           -0.0087  0.0211 -0.0065  0.0142 -0.0024
    12. (1.98636) BD ( 1) C   7 - H   8  
                ( 64.28%)   0.8017* C   7 s( 29.96%)p 2.34( 70.01%)d 0.00(  0.03%)
                                           -0.0002  0.5473 -0.0094 -0.0007  0.2395
                                            0.0026  0.8016 -0.0118  0.0000 -0.0000
                                            0.0048 -0.0000  0.0000 -0.0143 -0.0098
                ( 35.72%)   0.5977* H   8 s( 99.95%)p 0.00(  0.05%)
                                            0.9997  0.0044 -0.0046 -0.0229  0.0000
    13. (1.98579) BD ( 1) C   7 - C  11  
                ( 49.95%)   0.7067* C   7 s( 30.31%)p 2.30( 69.64%)d 0.00(  0.05%)
                                            0.0000  0.5505  0.0031  0.0019  0.6163
                                            0.0454 -0.5597  0.0364 -0.0000  0.0000
                                           -0.0167  0.0000 -0.0000 -0.0058 -0.0117
                ( 50.05%)   0.7075* C  11 s( 25.48%)p 2.92( 74.48%)d 0.00(  0.05%)
                                            0.0001  0.5047 -0.0039  0.0008 -0.5087
                                            0.0148  0.6968  0.0149  0.0000 -0.0000
                                           -0.0190  0.0000 -0.0000 -0.0013 -0.0113
    14. (1.98523) BD ( 1) C   9 - H  10  
                ( 63.35%)   0.7959* C   9 s( 29.91%)p 2.34( 70.05%)d 0.00(  0.04%)
                                            0.0001 -0.5469  0.0076  0.0010 -0.3141
                                           -0.0081  0.7756 -0.0137  0.0000  0.0000
                                            0.0090  0.0000 -0.0000  0.0144  0.0098
                ( 36.65%)   0.6054* H  10 s( 99.95%)p 0.00(  0.05%)
                                           -0.9997 -0.0035  0.0082 -0.0215  0.0000
    15. (1.98559) BD ( 1) C   9 - C  11  
                ( 50.64%)   0.7116* C   9 s( 29.47%)p 2.39( 70.49%)d 0.00(  0.04%)
                                           -0.0000  0.5429 -0.0019  0.0017  0.5706
                                            0.0410  0.6138 -0.0310  0.0000  0.0000
                                            0.0148  0.0000 -0.0000 -0.0065 -0.0118
                ( 49.36%)   0.7026* C  11 s( 25.42%)p 2.93( 74.53%)d 0.00(  0.05%)
                                            0.0001  0.5041 -0.0065  0.0008 -0.4815
                                            0.0129 -0.7163 -0.0157  0.0000 -0.0000
                                            0.0190  0.0000 -0.0000 -0.0028 -0.0113
    16. (1.97822) BD ( 1) C  11 - H  12  
                ( 62.61%)   0.7913* C  11 s( 24.52%)p 3.08( 75.43%)d 0.00(  0.05%)
                                           -0.0001  0.4952  0.0026 -0.0005  0.5044
                                            0.0116  0.0094  0.0015 -0.7067  0.0148
                                            0.0002 -0.0173 -0.0006  0.0062  0.0117
                ( 37.39%)   0.6115* H  12 s( 99.95%)p 0.00(  0.05%)
                                            0.9998  0.0025 -0.0123 -0.0005  0.0181
    17. (1.97822) BD ( 1) C  11 - H  13  
                ( 62.61%)   0.7913* C  11 s( 24.52%)p 3.08( 75.43%)d 0.00(  0.05%)
                                           -0.0001  0.4952  0.0026 -0.0005  0.5044
                                            0.0116  0.0094  0.0015  0.7067 -0.0148
                                            0.0002  0.0173  0.0006  0.0062  0.0117
                ( 37.39%)   0.6115* H  13 s( 99.95%)p 0.00(  0.05%)
                                            0.9998  0.0025 -0.0123 -0.0005 -0.0181
    18. (1.99905) CR ( 1) C   1           s(100.00%)p 0.00(  0.00%)
                                            1.0000  0.0004  0.0000  0.0000  0.0003
                                           -0.0000  0.0000 -0.0000 -0.0000  0.0000
                                           -0.0000 -0.0000  0.0000  0.0000 -0.0000
    19. (1.99826) CR ( 1) C   3           s(100.00%)p 0.00(  0.00%)
                                            1.0000  0.0001 -0.0000  0.0000  0.0001
                                           -0.0000 -0.0002  0.0000  0.0001  0.0000
                                           -0.0000 -0.0000  0.0000 -0.0000 -0.0000
    20. (1.99826) CR ( 1) C   4           s(100.00%)p 0.00(  0.00%)
                                            1.0000  0.0001 -0.0000  0.0000  0.0001
                                           -0.0000 -0.0002  0.0000 -0.0001 -0.0000
                                           -0.0000  0.0000 -0.0000 -0.0000 -0.0000
    21. (1.99905) CR ( 1) C   5           s(100.00%)p 0.00(  0.00%)
                                            1.0000  0.0004  0.0000  0.0000  0.0003
                                           -0.0000  0.0000 -0.0000  0.0000 -0.0000
                                           -0.0000  0.0000 -0.0000  0.0000 -0.0000
    22. (1.99916) CR ( 1) C   7           s(100.00%)p 0.00(  0.00%)
                                            1.0000  0.0002  0.0000 -0.0000 -0.0001
                                            0.0000  0.0002  0.0000 -0.0000  0.0000
                                            0.0000  0.0000 -0.0000 -0.0000 -0.0000
    23. (1.99923) CR ( 1) C   9           s(100.00%)
                                            1.0000  0.0001 -0.0000 -0.0000  0.0000
                                            0.0000 -0.0001 -0.0000 -0.0000 -0.0000
                                           -0.0000 -0.0000  0.0000 -0.0000 -0.0000
    24. (1.99927) CR ( 1) C  11           s(100.00%)p 0.00(  0.00%)
                                            1.0000  0.0000  0.0000 -0.0000  0.0002
                                            0.0000 -0.0000 -0.0000  0.0000 -0.0000
                                            0.0000  0.0000 -0.0000  0.0000  0.0000
    25. (0.00482) RY*( 1) C   1           s(  0.23%)p99.99( 79.20%)d88.65( 20.57%)
                                            0.0000 -0.0204  0.0243  0.0362  0.0098
                                           -0.5017 -0.0204  0.5088 -0.0136  0.5297
                                            0.0421  0.1320 -0.4285  0.0536 -0.0055
    26. (0.00256) RY*( 2) C   1           s( 30.27%)p 1.12( 33.79%)d 1.19( 35.94%)
                                           -0.0000 -0.0340  0.5452 -0.0653 -0.0217
                                           -0.0450 -0.0358 -0.2571  0.0303  0.5168
                                           -0.0730  0.2702  0.5055  0.1141 -0.1121
    27. (0.00127) RY*( 3) C   1           s(  1.44%)p52.60( 75.68%)d15.90( 22.88%)
                                            0.0000  0.0316  0.1125  0.0272  0.0037
                                            0.6447  0.0133  0.5658 -0.0286  0.1413
                                            0.4255 -0.0370  0.1475  0.1476  0.0529
    28. (0.00076) RY*( 4) C   1           s( 34.24%)p 1.19( 40.84%)d 0.73( 24.93%)
                                            0.0000  0.0380  0.5838 -0.0082  0.0133
                                           -0.0841  0.0163  0.2325 -0.0028 -0.5889
                                           -0.1237  0.3430 -0.1958  0.2605 -0.1009
    29. (0.00037) RY*( 5) C   1           s( 22.72%)p 0.43(  9.87%)d 2.97( 67.41%)
                                           -0.0000 -0.0147  0.4368  0.1902 -0.0005
                                           -0.2948 -0.0014  0.0587  0.0168 -0.0899
                                            0.1543 -0.6467  0.1402 -0.1189  0.4453
    30. (0.00028) RY*( 6) C   1           s(  6.36%)p 4.31( 27.45%)d10.40( 66.18%)
                                           -0.0000 -0.0216  0.2454  0.0542 -0.0024
                                            0.2156 -0.0066 -0.4625  0.0178  0.1175
                                            0.4342  0.2321 -0.5522 -0.2074  0.2673
    31. (0.00014) RY*( 7) C   1           s(  6.88%)p 3.36( 23.12%)d10.17( 70.00%)
                                           -0.0000 -0.0062  0.2160  0.1488 -0.0214
                                            0.4157 -0.0015 -0.0406 -0.0034  0.2371
                                           -0.6331 -0.3661 -0.3808  0.0784 -0.1185
    32. (0.00004) RY*( 8) C   1           s(  2.21%)p 3.38(  7.48%)d40.80( 90.30%)
    33. (0.00001) RY*( 9) C   1           s( 94.09%)p 0.00(  0.26%)d 0.06(  5.65%)
    34. (0.00001) RY*(10) C   1           s(  1.98%)p 1.08(  2.14%)d48.54( 95.89%)
    35. (0.00143) RY*( 1) H   2           s( 98.41%)p 0.02(  1.59%)
                                           -0.0040  0.9920 -0.1025 -0.0712  0.0189
    36. (0.00013) RY*( 2) H   2           s(  0.59%)p99.99( 99.41%)
                                           -0.0001  0.0767  0.8897 -0.0953  0.4399
    37. (0.00004) RY*( 3) H   2           s(  0.29%)p99.99( 99.71%)
    38. (0.00001) RY*( 4) H   2           s(  0.77%)p99.99( 99.23%)
    39. (0.00310) RY*( 1) C   3           s(  8.53%)p 9.99( 85.24%)d 0.73(  6.22%)
                                            0.0000 -0.0053  0.2920  0.0028  0.0150
                                           -0.2000  0.0145 -0.5055 -0.0242  0.7456
                                           -0.0394  0.1947  0.1099  0.0987 -0.0309
    40. (0.00199) RY*( 2) C   3           s(  0.84%)p68.02( 57.25%)d49.79( 41.91%)
                                           -0.0000  0.0120  0.0892  0.0176  0.0095
                                           -0.3381 -0.0008 -0.4203  0.0052 -0.5304
                                            0.2042  0.1024  0.5942  0.1091 -0.0446
    41. (0.00167) RY*( 3) C   3           s(  0.85%)p94.47( 79.88%)d22.79( 19.27%)
                                           -0.0000 -0.0304  0.0845 -0.0196 -0.0216
                                           -0.6652  0.0263  0.5671  0.0435  0.1781
                                            0.4088  0.0985  0.0288 -0.1101 -0.0546
    42. (0.00056) RY*( 4) C   3           s( 36.82%)p 0.51( 18.65%)d 1.21( 44.53%)
                                            0.0000  0.0071  0.6063 -0.0226  0.0145
                                            0.1650 -0.0098  0.3767 -0.0005 -0.1307
                                           -0.3928  0.4736  0.1757  0.1843  0.0435
    43. (0.00037) RY*( 5) C   3           s( 22.38%)p 1.07( 23.91%)d 2.40( 53.71%)
                                            0.0000 -0.0015  0.4668  0.0773  0.0089
                                           -0.3554 -0.0126 -0.2126  0.0088 -0.2594
                                           -0.0919 -0.2944 -0.5557  0.0462  0.3619
    44. (0.00015) RY*( 6) C   3           s(  3.40%)p 2.39(  8.12%)d26.04( 88.49%)
                                            0.0000  0.0029  0.1842  0.0059 -0.0222
                                            0.2663 -0.0290  0.0826 -0.0094  0.0443
                                            0.5040 -0.2199 -0.0609  0.7483 -0.1370
    45. (0.00007) RY*( 7) C   3           s( 23.61%)p 0.62( 14.73%)d 2.61( 61.65%)
    46. (0.00004) RY*( 8) C   3           s(  2.35%)p 4.49( 10.56%)d37.01( 87.09%)
    47. (0.00002) RY*( 9) C   3           s(  5.21%)p 0.40(  2.08%)d17.79( 92.71%)
    48. (0.00000) RY*(10) C   3           s( 96.09%)p 0.00(  0.05%)d 0.04(  3.86%)
    49. (0.00310) RY*( 1) C   4           s(  8.53%)p 9.99( 85.24%)d 0.73(  6.22%)
                                            0.0000 -0.0053  0.2920  0.0028  0.0150
                                           -0.2000  0.0145 -0.5055  0.0242 -0.7456
                                           -0.0394 -0.1947 -0.1099  0.0987 -0.0309
    50. (0.00199) RY*( 2) C   4           s(  0.84%)p68.02( 57.25%)d49.79( 41.91%)
                                           -0.0000  0.0120  0.0892  0.0176  0.0095
                                           -0.3381 -0.0008 -0.4203 -0.0052  0.5304
                                            0.2042 -0.1024 -0.5942  0.1091 -0.0446
    51. (0.00167) RY*( 3) C   4           s(  0.85%)p94.47( 79.88%)d22.79( 19.27%)
                                           -0.0000 -0.0304  0.0845 -0.0196 -0.0216
                                           -0.6652  0.0263  0.5671 -0.0435 -0.1781
                                            0.4088 -0.0985 -0.0288 -0.1101 -0.0546
    52. (0.00056) RY*( 4) C   4           s( 36.82%)p 0.51( 18.65%)d 1.21( 44.53%)
                                            0.0000  0.0071  0.6063 -0.0226  0.0145
                                            0.1650 -0.0098  0.3767  0.0005  0.1307
                                           -0.3928 -0.4736 -0.1757  0.1843  0.0435
    53. (0.00037) RY*( 5) C   4           s( 22.38%)p 1.07( 23.91%)d 2.40( 53.71%)
                                            0.0000 -0.0015  0.4668  0.0773  0.0089
                                           -0.3554 -0.0126 -0.2126 -0.0088  0.2594
                                           -0.0919  0.2944  0.5557  0.0462  0.3619
    54. (0.00015) RY*( 6) C   4           s(  3.40%)p 2.39(  8.12%)d26.04( 88.49%)
                                            0.0000  0.0029  0.1842  0.0059 -0.0222
                                            0.2663 -0.0290  0.0826  0.0094 -0.0443
                                            0.5040  0.2199  0.0609  0.7483 -0.1370
    55. (0.00007) RY*( 7) C   4           s( 23.61%)p 0.62( 14.73%)d 2.61( 61.65%)
    56. (0.00004) RY*( 8) C   4           s(  2.35%)p 4.49( 10.56%)d37.01( 87.09%)
    57. (0.00002) RY*( 9) C   4           s(  5.21%)p 0.40(  2.08%)d17.79( 92.71%)
    58. (0.00000) RY*(10) C   4           s( 96.09%)p 0.00(  0.05%)d 0.04(  3.86%)
    59. (0.00482) RY*( 1) C   5           s(  0.23%)p99.99( 79.20%)d88.65( 20.57%)
                                            0.0000 -0.0204  0.0243  0.0362  0.0098
                                           -0.5017 -0.0204  0.5088  0.0136 -0.5297
                                            0.0421 -0.1320  0.4285  0.0536 -0.0055
    60. (0.00256) RY*( 2) C   5           s( 30.27%)p 1.12( 33.79%)d 1.19( 35.94%)
                                           -0.0000 -0.0340  0.5452 -0.0653 -0.0217
                                           -0.0450 -0.0358 -0.2571 -0.0303 -0.5168
                                           -0.0730 -0.2702 -0.5055  0.1141 -0.1121
    61. (0.00127) RY*( 3) C   5           s(  1.44%)p52.60( 75.68%)d15.90( 22.88%)
                                            0.0000  0.0316  0.1125  0.0272  0.0037
                                            0.6447  0.0133  0.5658  0.0286 -0.1413
                                            0.4255  0.0370 -0.1475  0.1476  0.0529
    62. (0.00076) RY*( 4) C   5           s( 34.24%)p 1.19( 40.84%)d 0.73( 24.93%)
                                            0.0000  0.0380  0.5838 -0.0082  0.0133
                                           -0.0841  0.0163  0.2325  0.0028  0.5889
                                           -0.1237 -0.3430  0.1958  0.2605 -0.1009
    63. (0.00037) RY*( 5) C   5           s( 22.72%)p 0.43(  9.87%)d 2.97( 67.41%)
                                           -0.0000 -0.0147  0.4368  0.1902 -0.0005
                                           -0.2948 -0.0014  0.0587 -0.0168  0.0899
                                            0.1543  0.6467 -0.1402 -0.1189  0.4453
    64. (0.00028) RY*( 6) C   5           s(  6.36%)p 4.31( 27.45%)d10.40( 66.18%)
                                           -0.0000 -0.0216  0.2454  0.0542 -0.0024
                                            0.2156 -0.0066 -0.4625 -0.0178 -0.1175
                                            0.4342 -0.2321  0.5522 -0.2074  0.2673
    65. (0.00014) RY*( 7) C   5           s(  6.88%)p 3.36( 23.12%)d10.17( 70.00%)
                                           -0.0000 -0.0062  0.2160  0.1488 -0.0214
                                            0.4157 -0.0015 -0.0406  0.0034 -0.2371
                                           -0.6331  0.3661  0.3808  0.0784 -0.1185
    66. (0.00004) RY*( 8) C   5           s(  2.21%)p 3.38(  7.48%)d40.80( 90.30%)
    67. (0.00001) RY*( 9) C   5           s( 94.09%)p 0.00(  0.26%)d 0.06(  5.65%)
    68. (0.00001) RY*(10) C   5           s(  1.98%)p 1.08(  2.14%)d48.54( 95.89%)
    69. (0.00143) RY*( 1) H   6           s( 98.41%)p 0.02(  1.59%)
                                           -0.0040  0.9920 -0.1025 -0.0712 -0.0189
    70. (0.00013) RY*( 2) H   6           s(  0.59%)p99.99( 99.41%)
                                           -0.0001  0.0767  0.8897 -0.0953 -0.4399
    71. (0.00004) RY*( 3) H   6           s(  0.29%)p99.99( 99.71%)
    72. (0.00001) RY*( 4) H   6           s(  0.77%)p99.99( 99.23%)
    73. (0.00876) RY*( 1) C   7           s( 29.57%)p 1.94( 57.37%)d 0.44( 13.06%)
                                           -0.0000 -0.0401  0.5420 -0.0188  0.0074
                                            0.7535  0.0358  0.0680 -0.0000 -0.0000
                                           -0.1865  0.0000  0.0000  0.0488  0.3057
    74. (0.00225) RY*( 2) C   7           s( 17.30%)p 4.47( 77.27%)d 0.31(  5.43%)
                                           -0.0000 -0.0269  0.4148  0.0138  0.0394
                                           -0.4309  0.0292  0.7646 -0.0000 -0.0000
                                            0.0072  0.0000  0.0000  0.1982  0.1223
    75. (0.00133) RY*( 3) C   7           s(  0.00%)p 1.00( 77.97%)d 0.28( 22.03%)
                                           -0.0000 -0.0000 -0.0000  0.0000  0.0000
                                           -0.0000  0.0000 -0.0000  0.0031  0.8830
                                           -0.0000  0.4303 -0.1874 -0.0000 -0.0000
    76. (0.00117) RY*( 4) C   7           s( 27.43%)p 0.53( 14.54%)d 2.12( 58.03%)
                                            0.0000  0.0202  0.5190  0.0668 -0.0000
                                           -0.2573 -0.0233 -0.2805 -0.0000  0.0000
                                            0.3780  0.0000 -0.0000 -0.6503  0.1203
    77. (0.00043) RY*( 5) C   7           s(  5.21%)p 5.60( 29.16%)d12.60( 65.63%)
                                            0.0000  0.0340  0.2082 -0.0870 -0.0100
                                           -0.3936 -0.0139 -0.3693  0.0000  0.0000
                                           -0.7839 -0.0000 -0.0000  0.0546  0.1971
    78. (0.00007) RY*( 6) C   7           s(  0.00%)p 1.00(  0.47%)d99.99( 99.53%)
    79. (0.00007) RY*( 7) C   7           s(  5.53%)p 3.43( 18.99%)d13.64( 75.48%)
    80. (0.00006) RY*( 8) C   7           s( 34.28%)p 0.04(  1.25%)d 1.88( 64.47%)
    81. (0.00004) RY*( 9) C   7           s(  0.00%)p 1.00( 21.68%)d 3.61( 78.32%)
    82. (0.00000) RY*(10) C   7           s( 81.08%)p 0.01(  1.14%)d 0.22( 17.78%)
    83. (0.00100) RY*( 1) H   8           s( 99.23%)p 0.01(  0.77%)
                                           -0.0024  0.9961  0.0145  0.0866  0.0000
    84. (0.00011) RY*( 2) H   8           s(  0.00%)p 1.00(100.00%)
                                            0.0000  0.0000  0.0000  0.0000  1.0000
    85. (0.00004) RY*( 3) H   8           s(  0.03%)p99.99( 99.97%)
    86. (0.00001) RY*( 4) H   8           s(  0.79%)p99.99( 99.21%)
    87. (0.00272) RY*( 1) C   9           s( 34.14%)p 1.45( 49.51%)d 0.48( 16.35%)
                                           -0.0000 -0.0370  0.5818 -0.0402  0.0185
                                            0.4620 -0.0311 -0.5294 -0.0000 -0.0000
                                           -0.1022  0.0000 -0.0000 -0.0722  0.3845
    88. (0.00179) RY*( 2) C   9           s(  1.10%)p67.99( 74.52%)d22.24( 24.38%)
                                            0.0000  0.0089  0.1001  0.0293 -0.0275
                                            0.5188  0.0221  0.6890 -0.0000 -0.0000
                                           -0.3134  0.0000 -0.0000 -0.3806  0.0261
    89. (0.00123) RY*( 3) C   9           s( 31.71%)p 1.64( 51.97%)d 0.51( 16.33%)
                                            0.0000  0.0298  0.5613  0.0330  0.0135
                                           -0.7019  0.0235  0.1621  0.0000 -0.0000
                                           -0.2761 -0.0000  0.0000 -0.2778  0.0994
    90. (0.00114) RY*( 4) C   9           s(  0.00%)p 1.00( 85.61%)d 0.17( 14.39%)
                                           -0.0000  0.0000 -0.0000  0.0000 -0.0000
                                           -0.0000  0.0000  0.0000 -0.0079  0.9252
                                            0.0000  0.3522  0.1409  0.0000  0.0000
    91. (0.00039) RY*( 5) C   9           s(  3.64%)p 2.82( 10.26%)d23.63( 86.10%)
                                           -0.0000 -0.0259 -0.0872  0.1678  0.0147
                                            0.0545 -0.0025 -0.3153 -0.0000  0.0000
                                           -0.7514  0.0000 -0.0000  0.0735 -0.5394
    92. (0.00029) RY*( 6) C   9           s( 24.53%)p 0.46( 11.27%)d 2.62( 64.20%)
                                           -0.0000  0.0045  0.4599  0.1837  0.0136
                                            0.0923 -0.0024  0.3225 -0.0000 -0.0000
                                            0.0649  0.0000 -0.0000  0.7779 -0.1806
    93. (0.00023) RY*( 7) C   9           s(  0.00%)p 1.00( 10.78%)d 8.28( 89.22%)
                                            0.0000 -0.0000  0.0000 -0.0000  0.0000
                                            0.0000 -0.0000 -0.0000  0.0157 -0.3279
                                           -0.0000  0.5566  0.7631  0.0000 -0.0000
    94. (0.00009) RY*( 8) C   9           s( 12.35%)p 0.17(  2.12%)d 6.92( 85.53%)
    95. (0.00004) RY*( 9) C   9           s(  0.00%)p 1.00(  3.71%)d25.97( 96.29%)
    96. (0.00001) RY*(10) C   9           s( 92.83%)p 0.00(  0.19%)d 0.08(  6.98%)
    97. (0.00124) RY*( 1) H  10           s( 99.37%)p 0.01(  0.63%)
                                           -0.0017  0.9968  0.0343 -0.0719  0.0000
    98. (0.00012) RY*( 2) H  10           s(  0.00%)p 1.00(100.00%)
                                            0.0000  0.0000  0.0000  0.0000  1.0000
    99. (0.00005) RY*( 3) H  10           s(  0.02%)p99.99( 99.98%)
   100. (0.00001) RY*( 4) H  10           s(  0.66%)p99.99( 99.34%)
   101. (0.00283) RY*( 1) C  11           s( 19.34%)p 3.90( 75.44%)d 0.27(  5.22%)
                                            0.0000 -0.0201  0.4384 -0.0279  0.0007
                                            0.8678 -0.0018  0.0372 -0.0000  0.0000
                                            0.0274 -0.0000  0.0000 -0.2255 -0.0247
   102. (0.00190) RY*( 2) C  11           s(  0.00%)p 1.00( 76.20%)d 0.31( 23.80%)
                                           -0.0000  0.0000 -0.0000  0.0000  0.0000
                                           -0.0000  0.0000 -0.0000  0.0302  0.8724
                                            0.0000 -0.4809 -0.0822  0.0000 -0.0000
   103. (0.00160) RY*( 3) C  11           s(  1.02%)p96.16( 97.91%)d 1.05(  1.07%)
                                            0.0000  0.0017  0.1009  0.0028 -0.0026
                                           -0.0983 -0.0187  0.9844 -0.0000  0.0000
                                            0.1026 -0.0000 -0.0000 -0.0086  0.0093
   104. (0.00040) RY*( 4) C  11           s( 72.20%)p 0.16( 11.53%)d 0.23( 16.27%)
                                           -0.0000  0.0088  0.8368  0.1470 -0.0129
                                           -0.3154  0.0034 -0.1251  0.0000 -0.0000
                                            0.0908  0.0000 -0.0000  0.3702  0.1319
   105. (0.00025) RY*( 5) C  11           s(  0.00%)p 1.00(  0.16%)d99.99( 99.84%)
                                           -0.0000  0.0000 -0.0000  0.0000  0.0000
                                           -0.0000  0.0000 -0.0000  0.0042 -0.0392
                                           -0.0000 -0.2369  0.9707  0.0000  0.0000
   106. (0.00009) RY*( 6) C  11           s( 10.36%)p 1.17( 12.12%)d 7.48( 77.52%)
   107. (0.00004) RY*( 7) C  11           s(  1.84%)p 0.57(  1.05%)d52.85( 97.12%)
   108. (0.00005) RY*( 8) C  11           s(  0.00%)p 1.00( 23.70%)d 3.22( 76.30%)
   109. (0.00001) RY*( 9) C  11           s( 93.75%)p 0.00(  0.00%)d 0.07(  6.24%)
   110. (0.00000) RY*(10) C  11           s(  1.55%)p 1.30(  2.02%)d62.21( 96.43%)
   111. (0.00133) RY*( 1) H  12           s( 99.51%)p 0.00(  0.49%)
                                           -0.0021  0.9975 -0.0428 -0.0138 -0.0536
   112. (0.00010) RY*( 2) H  12           s(  0.01%)p 1.00( 99.99%)
                                           -0.0000  0.0092 -0.0774  0.9966 -0.0249
   113. (0.00007) RY*( 3) H  12           s(  0.45%)p99.99( 99.55%)
   114. (0.00001) RY*( 4) H  12           s(  0.07%)p99.99( 99.93%)
   115. (0.00133) RY*( 1) H  13           s( 99.51%)p 0.00(  0.49%)
                                           -0.0021  0.9975 -0.0428 -0.0138  0.0536
   116. (0.00010) RY*( 2) H  13           s(  0.01%)p 1.00( 99.99%)
                                           -0.0000  0.0092 -0.0774  0.9966  0.0249
   117. (0.00007) RY*( 3) H  13           s(  0.45%)p99.99( 99.55%)
   118. (0.00001) RY*( 4) H  13           s(  0.07%)p99.99( 99.93%)
   119. (0.03237) BD*( 1) C   1 - H   2  
                ( 36.16%)   0.6014* C   1 s( 32.96%)p 2.03( 67.01%)d 0.00(  0.03%)
                                           -0.0001  0.5739 -0.0169 -0.0011 -0.3260
                                           -0.0015 -0.4992  0.0147  0.5607 -0.0003
                                            0.0060 -0.0062 -0.0130 -0.0042  0.0018
                ( 63.84%)  -0.7990* H   2 s( 99.95%)p 0.00(  0.05%)
                                            0.9997  0.0063  0.0091  0.0142 -0.0162
   120. (0.03772) BD*( 1) C   1 - C   3  
                ( 49.78%)   0.7056* C   1 s( 24.72%)p 3.04( 75.21%)d 0.00(  0.07%)
                                            0.0002 -0.4970 -0.0126  0.0008  0.0894
                                            0.0265 -0.8397  0.0177 -0.1877 -0.0528
                                           -0.0020  0.0007 -0.0016  0.0224  0.0129
                ( 50.22%)  -0.7087* C   3 s( 37.12%)p 1.69( 62.79%)d 0.00(  0.08%)
                                            0.0002 -0.6093 -0.0004 -0.0005  0.1114
                                            0.0176  0.6963 -0.0003 -0.3600 -0.0289
                                            0.0042  0.0016 -0.0063  0.0235  0.0144
   121. (0.02108) BD*( 1) C   1 - C   5  
                ( 50.00%)   0.7071* C   1 s( 21.03%)p 3.75( 78.89%)d 0.00(  0.08%)
                                           -0.0001  0.4584  0.0118  0.0010 -0.3627
                                           -0.0256 -0.1341 -0.0402 -0.7980  0.0166
                                           -0.0018  0.0033  0.0055 -0.0002  0.0278
                ( 50.00%)  -0.7071* C   5 s( 21.03%)p 3.75( 78.89%)d 0.00(  0.08%)
                                           -0.0001  0.4584  0.0118  0.0010 -0.3627
                                           -0.0256 -0.1341 -0.0402  0.7980 -0.0166
                                           -0.0018 -0.0033 -0.0055 -0.0002  0.0278
   122. (0.03269) BD*( 1) C   1 - C   9  
                ( 49.49%)   0.7035* C   1 s( 20.86%)p 3.79( 79.06%)d 0.00(  0.08%)
                                            0.0005 -0.4566 -0.0090 -0.0008 -0.8673
                                            0.0041  0.1580  0.0423  0.1024 -0.0343
                                            0.0027  0.0209 -0.0020 -0.0176  0.0054
                ( 50.51%)  -0.7107* C   9 s( 20.16%)p 3.96( 79.76%)d 0.00(  0.08%)
                                            0.0000 -0.4489 -0.0116  0.0004  0.5357
                                           -0.0105 -0.0988  0.0360 -0.7066 -0.0131
                                            0.0087  0.0211 -0.0065 -0.0142  0.0024
   123. (0.01444) BD*( 1) C   3 - C   4  
                ( 50.00%)   0.7071* C   3 s( 28.17%)p 2.55( 71.72%)d 0.00(  0.10%)
                                            0.0001  0.5308 -0.0063 -0.0001 -0.4490
                                           -0.0301  0.1769  0.0222 -0.6949 -0.0044
                                            0.0034  0.0096 -0.0020 -0.0012  0.0305
                ( 50.00%)  -0.7071* C   4 s( 28.17%)p 2.55( 71.72%)d 0.00(  0.10%)
                                            0.0001  0.5308 -0.0063 -0.0001 -0.4490
                                           -0.0301  0.1769  0.0222  0.6949  0.0044
                                            0.0034 -0.0096  0.0020 -0.0012  0.0305
   124. (0.17081) BD*( 2) C   3 - C   4  
                ( 50.00%)   0.7071* C   3 s(  1.62%)p60.53( 98.12%)d 0.16(  0.26%)
                                            0.0001  0.1261  0.0172 -0.0009 -0.5884
                                            0.0408  0.5153 -0.0464  0.6045 -0.0114
                                            0.0043  0.0400 -0.0295  0.0013 -0.0108
                ( 50.00%)  -0.7071* C   4 s(  1.62%)p60.53( 98.12%)d 0.16(  0.26%)
                                            0.0001  0.1261  0.0172 -0.0009 -0.5884
                                            0.0408  0.5153 -0.0464 -0.6045  0.0114
                                            0.0043 -0.0400  0.0295  0.0013 -0.0108
   125. (0.05879) BD*( 1) C   3 - C   7  
                ( 49.45%)   0.7032* C   3 s( 32.99%)p 2.03( 66.89%)d 0.00(  0.11%)
                                           -0.0000 -0.5744  0.0044  0.0001 -0.6604
                                            0.0014 -0.4640 -0.0206 -0.1302 -0.0059
                                           -0.0114  0.0224  0.0073 -0.0195  0.0091
                ( 50.55%)  -0.7110* C   7 s( 19.67%)p 4.08( 80.25%)d 0.00(  0.08%)
                                            0.0001 -0.4431 -0.0187  0.0015  0.5295
                                           -0.0171  0.1433 -0.0438 -0.7066 -0.0067
                                           -0.0064  0.0229  0.0093 -0.0126 -0.0044
   126. (0.03772) BD*( 1) C   4 - C   5  
                ( 50.22%)   0.7087* C   4 s( 37.12%)p 1.69( 62.79%)d 0.00(  0.08%)
                                           -0.0002  0.6093  0.0004  0.0005 -0.1114
                                           -0.0176 -0.6963  0.0003 -0.3600 -0.0289
                                           -0.0042  0.0016 -0.0063 -0.0235 -0.0144
                ( 49.78%)  -0.7056* C   5 s( 24.72%)p 3.04( 75.21%)d 0.00(  0.07%)
                                           -0.0002  0.4970  0.0126 -0.0008 -0.0894
                                           -0.0265  0.8397 -0.0177 -0.1877 -0.0528
                                            0.0020  0.0007 -0.0016 -0.0224 -0.0129
   127. (0.05879) BD*( 1) C   4 - C   7  
                ( 49.45%)   0.7032* C   4 s( 32.99%)p 2.03( 66.89%)d 0.00(  0.11%)
                                           -0.0000 -0.5744  0.0044  0.0001 -0.6604
                                            0.0014 -0.4640 -0.0206  0.1302  0.0059
                                           -0.0114 -0.0224 -0.0073 -0.0195  0.0091
                ( 50.55%)  -0.7110* C   7 s( 19.67%)p 4.08( 80.25%)d 0.00(  0.08%)
                                            0.0001 -0.4431 -0.0187  0.0015  0.5295
                                           -0.0171  0.1433 -0.0438  0.7066  0.0067
                                           -0.0064 -0.0229 -0.0093 -0.0126 -0.0044
   128. (0.03237) BD*( 1) C   5 - H   6  
                ( 36.16%)   0.6014* C   5 s( 32.96%)p 2.03( 67.01%)d 0.00(  0.03%)
                                           -0.0001  0.5739 -0.0169 -0.0011 -0.3260
                                           -0.0015 -0.4992  0.0147 -0.5607  0.0003
                                            0.0060  0.0062  0.0130 -0.0042  0.0018
                ( 63.84%)  -0.7990* H   6 s( 99.95%)p 0.00(  0.05%)
                                            0.9997  0.0063  0.0091  0.0142  0.0162
   129. (0.03269) BD*( 1) C   5 - C   9  
                ( 49.49%)   0.7035* C   5 s( 20.86%)p 3.79( 79.06%)d 0.00(  0.08%)
                                            0.0005 -0.4566 -0.0090 -0.0008 -0.8673
                                            0.0041  0.1580  0.0423 -0.1024  0.0343
                                            0.0027 -0.0209  0.0020 -0.0176  0.0054
                ( 50.51%)  -0.7107* C   9 s( 20.16%)p 3.96( 79.76%)d 0.00(  0.08%)
                                            0.0000 -0.4489 -0.0116  0.0004  0.5357
                                           -0.0105 -0.0988  0.0360  0.7066  0.0131
                                            0.0087 -0.0211  0.0065 -0.0142  0.0024
   130. (0.02669) BD*( 1) C   7 - H   8  
                ( 35.72%)   0.5977* C   7 s( 29.96%)p 2.34( 70.01%)d 0.00(  0.03%)
                                            0.0002 -0.5473  0.0094  0.0007 -0.2395
                                           -0.0026 -0.8016  0.0118 -0.0000  0.0000
                                           -0.0048  0.0000 -0.0000  0.0143  0.0098
                ( 64.28%)  -0.8017* H   8 s( 99.95%)p 0.00(  0.05%)
                                           -0.9997 -0.0044  0.0046  0.0229 -0.0000
   131. (0.02730) BD*( 1) C   7 - C  11  
                ( 50.05%)   0.7075* C   7 s( 30.31%)p 2.30( 69.64%)d 0.00(  0.05%)
                                            0.0000  0.5505  0.0031  0.0019  0.6163
                                            0.0454 -0.5597  0.0364 -0.0000  0.0000
                                           -0.0167  0.0000 -0.0000 -0.0058 -0.0117
                ( 49.95%)  -0.7067* C  11 s( 25.48%)p 2.92( 74.48%)d 0.00(  0.05%)
                                            0.0001  0.5047 -0.0039  0.0008 -0.5087
                                            0.0148  0.6968  0.0149  0.0000 -0.0000
                                           -0.0190  0.0000 -0.0000 -0.0013 -0.0113
   132. (0.01711) BD*( 1) C   9 - H  10  
                ( 36.65%)   0.6054* C   9 s( 29.91%)p 2.34( 70.05%)d 0.00(  0.04%)
                                           -0.0001  0.5469 -0.0076 -0.0010  0.3141
                                            0.0081 -0.7756  0.0137 -0.0000 -0.0000
                                           -0.0090 -0.0000  0.0000 -0.0144 -0.0098
                ( 63.35%)  -0.7959* H  10 s( 99.95%)p 0.00(  0.05%)
                                            0.9997  0.0035 -0.0082  0.0215 -0.0000
   133. (0.02194) BD*( 1) C   9 - C  11  
                ( 49.36%)   0.7026* C   9 s( 29.47%)p 2.39( 70.49%)d 0.00(  0.04%)
                                            0.0000 -0.5429  0.0019 -0.0017 -0.5706
                                           -0.0410 -0.6138  0.0310 -0.0000 -0.0000
                                           -0.0148 -0.0000  0.0000  0.0065  0.0118
                ( 50.64%)  -0.7116* C  11 s( 25.42%)p 2.93( 74.53%)d 0.00(  0.05%)
                                           -0.0001 -0.5041  0.0065 -0.0008  0.4815
                                           -0.0129  0.7163  0.0157 -0.0000  0.0000
                                           -0.0190 -0.0000  0.0000  0.0028  0.0113
   134. (0.01510) BD*( 1) C  11 - H  12  
                ( 37.39%)   0.6115* C  11 s( 24.52%)p 3.08( 75.43%)d 0.00(  0.05%)
                                            0.0001 -0.4952 -0.0026  0.0005 -0.5044
                                           -0.0116 -0.0094 -0.0015  0.7067 -0.0148
                                           -0.0002  0.0173  0.0006 -0.0062 -0.0117
                ( 62.61%)  -0.7913* H  12 s( 99.95%)p 0.00(  0.05%)
                                           -0.9998 -0.0025  0.0123  0.0005 -0.0181
   135. (0.01510) BD*( 1) C  11 - H  13  
                ( 37.39%)   0.6115* C  11 s( 24.52%)p 3.08( 75.43%)d 0.00(  0.05%)
                                            0.0001 -0.4952 -0.0026  0.0005 -0.5044
                                           -0.0116 -0.0094 -0.0015 -0.7067  0.0148
                                           -0.0002 -0.0173 -0.0006 -0.0062 -0.0117
                ( 62.61%)  -0.7913* H  13 s( 99.95%)p 0.00(  0.05%)
                                           -0.9998 -0.0025  0.0123  0.0005  0.0181


 NHO Directionality and "Bond Bending" (deviations from line of nuclear centers)

         [Thresholds for printing:  angular deviation  >  1.0 degree]
                                    hybrid p-character > 25.0%
                                    orbital occupancy  >  0.10e

                                Line of Centers        Hybrid 1              Hybrid 2
                                ---------------  -------------------   ------------------
                NBO               Theta   Phi    Theta   Phi    Dev    Theta   Phi    Dev
 ========================================================================================
     1. BD (   1) C   1 - H   2    46.5  237.9    46.2  235.9   1.5      --     --    --
     2. BD (   1) C   1 - C   3    92.6   90.0    73.8   98.0  20.4     61.2  259.5  28.0
     3. BD (   1) C   1 - C   5   180.0    0.0   151.4  204.2  28.6     28.6  204.2  28.6
     4. BD (   1) C   1 - C   9   119.3  348.4    94.4  346.9  24.9     36.3  173.2  24.7
     5. BD (   1) C   3 - C   4   180.0    0.0   143.4  157.4  36.6     36.6  157.4  36.6
     6. BD (   2) C   3 - C   4   180.0    0.0    50.6  139.4 129.4    129.4  139.4 129.4
     7. BD (   1) C   3 - C   7   116.7   22.7    80.6   36.3  38.5     36.2  191.0  28.5
     8. BD (   1) C   4 - C   5    92.6  270.0   118.8  259.5  28.0    106.2   98.0  20.4
     9. BD (   1) C   4 - C   7    63.3   22.7    99.4   36.3  38.5    143.8  191.0  28.5
    10. BD (   1) C   5 - H   6   133.5  237.9   133.8  235.9   1.5      --     --    --
    11. BD (   1) C   5 - C   9    60.7  348.4    85.6  346.9  24.9    143.7  173.2  24.7
    12. BD (   1) C   7 - H   8    90.0   75.6    90.0   73.0   2.7      --     --    --
    13. BD (   1) C   7 - C  11    90.0  312.1    90.0  321.7   9.5     90.0  124.8   7.4
    14. BD (   1) C   9 - H  10    90.0  291.6    90.0  292.9   1.3      --     --    --
    15. BD (   1) C   9 - C  11    90.0   51.2    90.0   43.6   7.6     90.0  237.4   6.2
   124. BD*(   2) C   3 - C   4   180.0    0.0    50.6  139.4 129.4    129.4  139.4 129.4


 Second Order Perturbation Theory Analysis of Fock Matrix in NBO Basis

     Threshold for printing:   0.50 kcal/mol
                                                                              E(2)  E(j)-E(i) F(i,j)
         Donor NBO (i)                     Acceptor NBO (j)                 kcal/mol   a.u.    a.u. 
 ===================================================================================================

 within unit  1
   1. BD (   1) C   1 - H   2        /122. BD*(   1) C   1 - C   9            0.55    0.85    0.019
   1. BD (   1) C   1 - H   2        /133. BD*(   1) C   9 - C  11            0.76    0.91    0.024
   2. BD (   1) C   1 - C   3        / 49. RY*(   1) C   4                    0.66    1.41    0.027
   2. BD (   1) C   1 - C   3        / 73. RY*(   1) C   7                    0.51    1.61    0.026
   2. BD (   1) C   1 - C   3        / 88. RY*(   2) C   9                    0.51    1.79    0.027
   2. BD (   1) C   1 - C   3        /119. BD*(   1) C   1 - H   2            0.91    1.06    0.028
   2. BD (   1) C   1 - C   3        /124. BD*(   2) C   3 - C   4            6.04    0.60    0.056
   2. BD (   1) C   1 - C   3        /128. BD*(   1) C   5 - H   6            3.85    1.06    0.057
   2. BD (   1) C   1 - C   3        /130. BD*(   1) C   7 - H   8            0.89    1.07    0.028
   2. BD (   1) C   1 - C   3        /132. BD*(   1) C   9 - H  10            1.76    1.06    0.039
   3. BD (   1) C   1 - C   5        / 87. RY*(   1) C   9                    1.21    1.76    0.042
   3. BD (   1) C   1 - C   5        /119. BD*(   1) C   1 - H   2            1.46    1.01    0.034
   3. BD (   1) C   1 - C   5        /122. BD*(   1) C   1 - C   9            3.95    0.84    0.051
   3. BD (   1) C   1 - C   5        /125. BD*(   1) C   3 - C   7            1.91    0.84    0.036
   3. BD (   1) C   1 - C   5        /127. BD*(   1) C   4 - C   7            1.91    0.84    0.036
   3. BD (   1) C   1 - C   5        /128. BD*(   1) C   5 - H   6            1.46    1.01    0.034
   3. BD (   1) C   1 - C   5        /129. BD*(   1) C   5 - C   9            3.95    0.84    0.051
   3. BD (   1) C   1 - C   5        /132. BD*(   1) C   9 - H  10            1.42    1.01    0.034
   3. BD (   1) C   1 - C   5        /133. BD*(   1) C   9 - C  11            5.09    0.90    0.061
   4. BD (   1) C   1 - C   9        / 62. RY*(   4) C   5                    0.59    1.61    0.028
   4. BD (   1) C   1 - C   9        /103. RY*(   3) C  11                    0.55    1.18    0.023
   4. BD (   1) C   1 - C   9        /119. BD*(   1) C   1 - H   2            0.57    1.01    0.022
   4. BD (   1) C   1 - C   9        /120. BD*(   1) C   1 - C   3            0.79    0.88    0.024
   4. BD (   1) C   1 - C   9        /121. BD*(   1) C   1 - C   5            5.05    0.86    0.060
   4. BD (   1) C   1 - C   9        /124. BD*(   2) C   3 - C   4            4.59    0.55    0.046
   4. BD (   1) C   1 - C   9        /128. BD*(   1) C   5 - H   6            8.40    1.01    0.083
   4. BD (   1) C   1 - C   9        /129. BD*(   1) C   5 - C   9            4.73    0.83    0.057
   4. BD (   1) C   1 - C   9        /134. BD*(   1) C  11 - H  12            2.02    0.98    0.040
   5. BD (   1) C   3 - C   4        / 73. RY*(   1) C   7                    0.89    1.62    0.034
   5. BD (   1) C   3 - C   4        /119. BD*(   1) C   1 - H   2            2.02    1.07    0.041
   5. BD (   1) C   3 - C   4        /125. BD*(   1) C   3 - C   7            1.51    0.89    0.033
   5. BD (   1) C   3 - C   4        /127. BD*(   1) C   4 - C   7            1.51    0.89    0.033
   5. BD (   1) C   3 - C   4        /128. BD*(   1) C   5 - H   6            2.02    1.07    0.041
   5. BD (   1) C   3 - C   4        /130. BD*(   1) C   7 - H   8            1.94    1.08    0.041
   5. BD (   1) C   3 - C   4        /131. BD*(   1) C   7 - C  11            3.76    0.96    0.054
   6. BD (   2) C   3 - C   4        / 25. RY*(   1) C   1                    0.81    1.21    0.029
   6. BD (   2) C   3 - C   4        / 26. RY*(   2) C   1                    0.58    2.06    0.032
   6. BD (   2) C   3 - C   4        / 59. RY*(   1) C   5                    0.81    1.21    0.029
   6. BD (   2) C   3 - C   4        / 60. RY*(   2) C   5                    0.58    2.06    0.032
   6. BD (   2) C   3 - C   4        / 73. RY*(   1) C   7                    6.82    1.31    0.088
   6. BD (   2) C   3 - C   4        /119. BD*(   1) C   1 - H   2            5.96    0.76    0.062
   6. BD (   2) C   3 - C   4        /120. BD*(   1) C   1 - C   3            5.51    0.63    0.054
   6. BD (   2) C   3 - C   4        /122. BD*(   1) C   1 - C   9            2.03    0.58    0.032
   6. BD (   2) C   3 - C   4        /125. BD*(   1) C   3 - C   7           16.47    0.59    0.090
   6. BD (   2) C   3 - C   4        /126. BD*(   1) C   4 - C   5            5.51    0.63    0.054
   6. BD (   2) C   3 - C   4        /127. BD*(   1) C   4 - C   7           16.47    0.59    0.090
   6. BD (   2) C   3 - C   4        /128. BD*(   1) C   5 - H   6            5.96    0.76    0.062
   6. BD (   2) C   3 - C   4        /129. BD*(   1) C   5 - C   9            2.03    0.58    0.032
   6. BD (   2) C   3 - C   4        /130. BD*(   1) C   7 - H   8           12.47    0.77    0.091
   6. BD (   2) C   3 - C   4        /131. BD*(   1) C   7 - C  11            4.91    0.65    0.052
   6. BD (   2) C   3 - C   4        /132. BD*(   1) C   9 - H  10            1.09    0.76    0.027
   7. BD (   1) C   3 - C   7        / 25. RY*(   1) C   1                    0.81    1.45    0.031
   7. BD (   1) C   3 - C   7        / 39. RY*(   1) C   3                    0.71    1.36    0.028
   7. BD (   1) C   3 - C   7        / 50. RY*(   2) C   4                    0.54    1.72    0.028
   7. BD (   1) C   3 - C   7        /123. BD*(   1) C   3 - C   4            3.75    1.01    0.056
   7. BD (   1) C   3 - C   7        /124. BD*(   2) C   3 - C   4           12.47    0.55    0.076
   7. BD (   1) C   3 - C   7        /126. BD*(   1) C   4 - C   5            2.76    0.88    0.044
   7. BD (   1) C   3 - C   7        /127. BD*(   1) C   4 - C   7            3.24    0.83    0.046
   7. BD (   1) C   3 - C   7        /130. BD*(   1) C   7 - H   8            1.12    1.02    0.030
   7. BD (   1) C   3 - C   7        /134. BD*(   1) C  11 - H  12            2.48    0.98    0.045
   8. BD (   1) C   4 - C   5        / 39. RY*(   1) C   3                    0.66    1.41    0.027
   8. BD (   1) C   4 - C   5        / 73. RY*(   1) C   7                    0.51    1.61    0.026
   8. BD (   1) C   4 - C   5        / 88. RY*(   2) C   9                    0.51    1.79    0.027
   8. BD (   1) C   4 - C   5        /119. BD*(   1) C   1 - H   2            3.85    1.06    0.057
   8. BD (   1) C   4 - C   5        /124. BD*(   2) C   3 - C   4            6.04    0.60    0.056
   8. BD (   1) C   4 - C   5        /128. BD*(   1) C   5 - H   6            0.91    1.06    0.028
   8. BD (   1) C   4 - C   5        /130. BD*(   1) C   7 - H   8            0.89    1.07    0.028
   8. BD (   1) C   4 - C   5        /132. BD*(   1) C   9 - H  10            1.76    1.06    0.039
   9. BD (   1) C   4 - C   7        / 40. RY*(   2) C   3                    0.54    1.72    0.028
   9. BD (   1) C   4 - C   7        / 49. RY*(   1) C   4                    0.71    1.36    0.028
   9. BD (   1) C   4 - C   7        / 59. RY*(   1) C   5                    0.81    1.45    0.031
   9. BD (   1) C   4 - C   7        /120. BD*(   1) C   1 - C   3            2.76    0.88    0.044
   9. BD (   1) C   4 - C   7        /123. BD*(   1) C   3 - C   4            3.75    1.01    0.056
   9. BD (   1) C   4 - C   7        /124. BD*(   2) C   3 - C   4           12.47    0.55    0.076
   9. BD (   1) C   4 - C   7        /125. BD*(   1) C   3 - C   7            3.24    0.83    0.046
   9. BD (   1) C   4 - C   7        /130. BD*(   1) C   7 - H   8            1.12    1.02    0.030
   9. BD (   1) C   4 - C   7        /135. BD*(   1) C  11 - H  13            2.48    0.98    0.045
  10. BD (   1) C   5 - H   6        /129. BD*(   1) C   5 - C   9            0.55    0.85    0.019
  10. BD (   1) C   5 - H   6        /133. BD*(   1) C   9 - C  11            0.76    0.91    0.024
  11. BD (   1) C   5 - C   9        / 28. RY*(   4) C   1                    0.59    1.61    0.028
  11. BD (   1) C   5 - C   9        /103. RY*(   3) C  11                    0.55    1.18    0.023
  11. BD (   1) C   5 - C   9        /119. BD*(   1) C   1 - H   2            8.40    1.01    0.083
  11. BD (   1) C   5 - C   9        /121. BD*(   1) C   1 - C   5            5.05    0.86    0.060
  11. BD (   1) C   5 - C   9        /122. BD*(   1) C   1 - C   9            4.73    0.83    0.057
  11. BD (   1) C   5 - C   9        /124. BD*(   2) C   3 - C   4            4.59    0.55    0.046
  11. BD (   1) C   5 - C   9        /126. BD*(   1) C   4 - C   5            0.79    0.88    0.024
  11. BD (   1) C   5 - C   9        /128. BD*(   1) C   5 - H   6            0.57    1.01    0.022
  11. BD (   1) C   5 - C   9        /135. BD*(   1) C  11 - H  13            2.02    0.98    0.040
  12. BD (   1) C   7 - H   8        / 41. RY*(   3) C   3                    0.55    1.43    0.025
  12. BD (   1) C   7 - H   8        / 51. RY*(   3) C   4                    0.55    1.43    0.025
  12. BD (   1) C   7 - H   8        /120. BD*(   1) C   1 - C   3            1.25    0.88    0.030
  12. BD (   1) C   7 - H   8        /126. BD*(   1) C   4 - C   5            1.25    0.88    0.030
  12. BD (   1) C   7 - H   8        /133. BD*(   1) C   9 - C  11            1.02    0.90    0.027
  13. BD (   1) C   7 - C  11        / 39. RY*(   1) C   3                    0.82    1.44    0.031
  13. BD (   1) C   7 - C  11        / 49. RY*(   1) C   4                    0.82    1.44    0.031
  13. BD (   1) C   7 - C  11        /130. BD*(   1) C   7 - H   8            0.90    1.10    0.028
  13. BD (   1) C   7 - C  11        /132. BD*(   1) C   9 - H  10            3.01    1.08    0.051
  13. BD (   1) C   7 - C  11        /133. BD*(   1) C   9 - C  11            0.54    0.97    0.021
  13. BD (   1) C   7 - C  11        /134. BD*(   1) C  11 - H  12            0.61    1.06    0.023
  13. BD (   1) C   7 - C  11        /135. BD*(   1) C  11 - H  13            0.61    1.06    0.023
  14. BD (   1) C   9 - H  10        /120. BD*(   1) C   1 - C   3            1.40    0.89    0.032
  14. BD (   1) C   9 - H  10        /126. BD*(   1) C   4 - C   5            1.40    0.89    0.032
  14. BD (   1) C   9 - H  10        /131. BD*(   1) C   7 - C  11            1.21    0.91    0.030
  15. BD (   1) C   9 - C  11        / 25. RY*(   1) C   1                    0.52    1.53    0.025
  15. BD (   1) C   9 - C  11        / 59. RY*(   1) C   5                    0.52    1.53    0.025
  15. BD (   1) C   9 - C  11        / 73. RY*(   1) C   7                    0.61    1.64    0.028
  15. BD (   1) C   9 - C  11        /119. BD*(   1) C   1 - H   2            0.74    1.08    0.025
  15. BD (   1) C   9 - C  11        /128. BD*(   1) C   5 - H   6            0.74    1.08    0.025
  15. BD (   1) C   9 - C  11        /130. BD*(   1) C   7 - H   8            3.53    1.10    0.056
  15. BD (   1) C   9 - C  11        /131. BD*(   1) C   7 - C  11            0.87    0.98    0.026
  15. BD (   1) C   9 - C  11        /132. BD*(   1) C   9 - H  10            0.68    1.08    0.024
  15. BD (   1) C   9 - C  11        /134. BD*(   1) C  11 - H  12            0.52    1.06    0.021
  15. BD (   1) C   9 - C  11        /135. BD*(   1) C  11 - H  13            0.52    1.06    0.021
  16. BD (   1) C  11 - H  12        / 75. RY*(   3) C   7                    0.59    1.43    0.026
  16. BD (   1) C  11 - H  12        / 90. RY*(   4) C   9                    0.63    1.35    0.026
  16. BD (   1) C  11 - H  12        /122. BD*(   1) C   1 - C   9            3.08    0.81    0.045
  16. BD (   1) C  11 - H  12        /125. BD*(   1) C   3 - C   7            2.69    0.81    0.042
  17. BD (   1) C  11 - H  13        / 75. RY*(   3) C   7                    0.59    1.43    0.026
  17. BD (   1) C  11 - H  13        / 90. RY*(   4) C   9                    0.63    1.35    0.026
  17. BD (   1) C  11 - H  13        /127. BD*(   1) C   4 - C   7            2.69    0.81    0.042
  17. BD (   1) C  11 - H  13        /129. BD*(   1) C   5 - C   9            3.08    0.81    0.045
  18. CR (   1) C   1                /121. BD*(   1) C   1 - C   5            0.55   10.42    0.068
  18. CR (   1) C   1                /128. BD*(   1) C   5 - H   6            0.89   10.57    0.087
  19. CR (   1) C   3                / 49. RY*(   1) C   4                    1.56   10.88    0.116
  19. CR (   1) C   3                / 73. RY*(   1) C   7                    0.63   11.09    0.075
  19. CR (   1) C   3                /119. BD*(   1) C   1 - H   2            0.68   10.53    0.076
  19. CR (   1) C   3                /123. BD*(   1) C   3 - C   4            0.67   10.54    0.075
  19. CR (   1) C   3                /124. BD*(   2) C   3 - C   4           11.80   10.08    0.322
  19. CR (   1) C   3                /130. BD*(   1) C   7 - H   8            0.56   10.55    0.069
  20. CR (   1) C   4                / 39. RY*(   1) C   3                    1.56   10.88    0.116
  20. CR (   1) C   4                / 73. RY*(   1) C   7                    0.63   11.09    0.075
  20. CR (   1) C   4                /123. BD*(   1) C   3 - C   4            0.67   10.54    0.075
  20. CR (   1) C   4                /124. BD*(   2) C   3 - C   4           11.80   10.08    0.322
  20. CR (   1) C   4                /128. BD*(   1) C   5 - H   6            0.68   10.53    0.076
  20. CR (   1) C   4                /130. BD*(   1) C   7 - H   8            0.56   10.55    0.069
  21. CR (   1) C   5                /119. BD*(   1) C   1 - H   2            0.89   10.57    0.087
  21. CR (   1) C   5                /121. BD*(   1) C   1 - C   5            0.55   10.42    0.068
  22. CR (   1) C   7                / 39. RY*(   1) C   3                    0.81   10.92    0.084
  22. CR (   1) C   7                / 49. RY*(   1) C   4                    0.81   10.92    0.084
  22. CR (   1) C   7                /103. RY*(   3) C  11                    0.72   10.74    0.079
  23. CR (   1) C   9                / 25. RY*(   1) C   1                    0.70   11.02    0.079
  23. CR (   1) C   9                / 59. RY*(   1) C   5                    0.70   11.02    0.079
  23. CR (   1) C   9                /101. RY*(   1) C  11                    0.51   10.86    0.066
  23. CR (   1) C   9                /103. RY*(   3) C  11                    0.73   10.74    0.079
  24. CR (   1) C  11                / 74. RY*(   2) C   7                    1.31   11.18    0.108
  24. CR (   1) C  11                / 88. RY*(   2) C   9                    0.82   11.28    0.086
  24. CR (   1) C  11                / 89. RY*(   3) C   9                    0.64   11.12    0.075
 124. BD*(   2) C   3 - C   4        / 39. RY*(   1) C   3                    0.96    0.81    0.084
 124. BD*(   2) C   3 - C   4        / 49. RY*(   1) C   4                    0.96    0.81    0.084
 124. BD*(   2) C   3 - C   4        /120. BD*(   1) C   1 - C   3            4.07    0.32    0.100
 124. BD*(   2) C   3 - C   4        /121. BD*(   1) C   1 - C   5            0.61    0.30    0.039
 124. BD*(   2) C   3 - C   4        /122. BD*(   1) C   1 - C   9            0.62    0.28    0.037
 124. BD*(   2) C   3 - C   4        /123. BD*(   1) C   3 - C   4            7.47    0.46    0.173
 124. BD*(   2) C   3 - C   4        /125. BD*(   1) C   3 - C   7            3.64    0.28    0.084
 124. BD*(   2) C   3 - C   4        /126. BD*(   1) C   4 - C   5            4.07    0.32    0.100
 124. BD*(   2) C   3 - C   4        /127. BD*(   1) C   4 - C   7            3.64    0.28    0.084
 124. BD*(   2) C   3 - C   4        /129. BD*(   1) C   5 - C   9            0.62    0.28    0.037


 Natural Bond Orbitals (Summary):

                                                            Principal Delocalizations
           NBO                        Occupancy    Energy   (geminal,vicinal,remote)
 ====================================================================================
 Molecular unit  1  (C7H6)
     1. BD (   1) C   1 - H   2          1.99390    -0.54231  133(v),122(g)
     2. BD (   1) C   1 - C   3          1.96584    -0.57241  124(g),128(v),132(v),119(g)
                                                    130(v),49(v),88(v),73(v)
     3. BD (   1) C   1 - C   5          1.95632    -0.52811  133(v),122(g),129(g),125(v)
                                                    127(v),119(g),128(g),132(v)
                                                    87(v)
     4. BD (   1) C   1 - C   9          1.91639    -0.52355  128(v),121(g),129(g),124(v)
                                                    134(v),120(g),62(v),119(g)
                                                    103(v)
     5. BD (   1) C   3 - C   4          1.97060    -0.58178  131(v),119(v),128(v),130(v)
                                                    125(g),127(g),73(v)
     6. BD (   2) C   3 - C   4          1.83000    -0.27635  125(g),127(g),130(v),73(v)
                                                    119(v),128(v),120(g),126(g)
                                                    131(v),122(v),129(v),132(r)
                                                    25(v),59(v),26(v),60(v)
     7. BD (   1) C   3 - C   7          1.93591    -0.52093  124(g),123(g),127(g),126(v)
                                                    134(v),130(g),25(v),39(g)
                                                    50(v)
     8. BD (   1) C   4 - C   5          1.96584    -0.57241  124(g),119(v),132(v),128(g)
                                                    130(v),39(v),88(v),73(v)
     9. BD (   1) C   4 - C   7          1.93591    -0.52093  124(g),123(g),125(g),120(v)
                                                    135(v),130(g),59(v),49(g)
                                                    40(v)
    10. BD (   1) C   5 - H   6          1.99390    -0.54231  133(v),129(g)
    11. BD (   1) C   5 - C   9          1.91639    -0.52355  119(v),121(g),122(g),124(v)
                                                    135(v),126(g),28(v),128(g)
                                                    103(v)
    12. BD (   1) C   7 - H   8          1.98636    -0.53015  120(v),126(v),133(v),41(v)
                                                    51(v)
    13. BD (   1) C   7 - C  11          1.98579    -0.60148  132(v),130(g),39(v),49(v)
                                                    134(g),135(g),133(g)
    14. BD (   1) C   9 - H  10          1.98523    -0.53287  120(v),126(v),131(v)
    15. BD (   1) C   9 - C  11          1.98559    -0.59970  130(v),131(g),119(v),128(v)
                                                    132(g),73(v),25(v),59(v)
                                                    134(g),135(g)
    16. BD (   1) C  11 - H  12          1.97822    -0.50033  122(v),125(v),90(v),75(v)
    17. BD (   1) C  11 - H  13          1.97822    -0.50033  129(v),127(v),90(v),75(v)
    18. CR (   1) C   1                  1.99905   -10.08103  128(v),121(g),124(v)
    19. CR (   1) C   3                  1.99826   -10.04715  124(g),49(v),119(v),123(g)
                                                    73(v),130(v)
    20. CR (   1) C   4                  1.99826   -10.04715  124(g),39(v),128(v),123(g)
                                                    73(v),130(v)
    21. CR (   1) C   5                  1.99905   -10.08103  119(v),121(g),124(v)
    22. CR (   1) C   7                  1.99916   -10.08545  39(v),49(v),103(v)
    23. CR (   1) C   9                  1.99923   -10.08424  103(v),25(v),59(v),101(v)
    24. CR (   1) C  11                  1.99927   -10.05851  74(v),88(v),89(v)
    25. RY*(   1) C   1                  0.00482     0.93206   
    26. RY*(   2) C   1                  0.00256     1.78100   
    27. RY*(   3) C   1                  0.00127     1.04261   
    28. RY*(   4) C   1                  0.00076     1.08191   
    29. RY*(   5) C   1                  0.00037     2.15983   
    30. RY*(   6) C   1                  0.00028     1.85738   
    31. RY*(   7) C   1                  0.00014     1.77383   
    32. RY*(   8) C   1                  0.00004     2.11906   
    33. RY*(   9) C   1                  0.00001     4.20357   
    34. RY*(  10) C   1                  0.00001     2.24912   
    35. RY*(   1) H   2                  0.00143     0.55727   
    36. RY*(   2) H   2                  0.00013     2.32850   
    37. RY*(   3) H   2                  0.00004     2.45321   
    38. RY*(   4) H   2                  0.00001     2.97944   
    39. RY*(   1) C   3                  0.00310     0.83569   
    40. RY*(   2) C   3                  0.00199     1.20217   
    41. RY*(   3) C   3                  0.00167     0.90122   
    42. RY*(   4) C   3                  0.00056     1.52526   
    43. RY*(   5) C   3                  0.00037     1.74192   
    44. RY*(   6) C   3                  0.00015     2.07968   
    45. RY*(   7) C   3                  0.00007     2.00943   
    46. RY*(   8) C   3                  0.00004     2.04135   
    47. RY*(   9) C   3                  0.00002     2.32050   
    48. RY*(  10) C   3                  0.00000     4.09280   
    49. RY*(   1) C   4                  0.00310     0.83569   
    50. RY*(   2) C   4                  0.00199     1.20217   
    51. RY*(   3) C   4                  0.00167     0.90122   
    52. RY*(   4) C   4                  0.00056     1.52526   
    53. RY*(   5) C   4                  0.00037     1.74192   
    54. RY*(   6) C   4                  0.00015     2.07968   
    55. RY*(   7) C   4                  0.00007     2.00943   
    56. RY*(   8) C   4                  0.00004     2.04135   
    57. RY*(   9) C   4                  0.00002     2.32050   
    58. RY*(  10) C   4                  0.00000     4.09280   
    59. RY*(   1) C   5                  0.00482     0.93206   
    60. RY*(   2) C   5                  0.00256     1.78100   
    61. RY*(   3) C   5                  0.00127     1.04261   
    62. RY*(   4) C   5                  0.00076     1.08191   
    63. RY*(   5) C   5                  0.00037     2.15983   
    64. RY*(   6) C   5                  0.00028     1.85738   
    65. RY*(   7) C   5                  0.00014     1.77383   
    66. RY*(   8) C   5                  0.00004     2.11906   
    67. RY*(   9) C   5                  0.00001     4.20357   
    68. RY*(  10) C   5                  0.00001     2.24912   
    69. RY*(   1) H   6                  0.00143     0.55727   
    70. RY*(   2) H   6                  0.00013     2.32850   
    71. RY*(   3) H   6                  0.00004     2.45321   
    72. RY*(   4) H   6                  0.00001     2.97944   
    73. RY*(   1) C   7                  0.00876     1.03851   
    74. RY*(   2) C   7                  0.00225     1.12090   
    75. RY*(   3) C   7                  0.00133     0.93379   
    76. RY*(   4) C   7                  0.00117     1.76819   
    77. RY*(   5) C   7                  0.00043     1.84654   
    78. RY*(   6) C   7                  0.00007     2.15041   
    79. RY*(   7) C   7                  0.00007     2.10959   
    80. RY*(   8) C   7                  0.00006     2.61850   
    81. RY*(   9) C   7                  0.00004     1.74444   
    82. RY*(  10) C   7                  0.00000     3.73330   
    83. RY*(   1) H   8                  0.00100     0.56183   
    84. RY*(   2) H   8                  0.00011     2.31197   
    85. RY*(   3) H   8                  0.00004     2.47219   
    86. RY*(   4) H   8                  0.00001     3.02778   
    87. RY*(   1) C   9                  0.00272     1.23255   
    88. RY*(   2) C   9                  0.00179     1.21862   
    89. RY*(   3) C   9                  0.00123     1.06524   
    90. RY*(   4) C   9                  0.00114     0.84941   
    91. RY*(   5) C   9                  0.00039     2.17559   
    92. RY*(   6) C   9                  0.00029     2.15719
[truncated: 58,197 more chars]
