# Supplementary material for: Hyperpyramidalized alkenes with bond orders near 1.5 as synthetic building blocks
Source: Nat Chem. 2026 Jan 21;18(5):913–22. doi: 10.1038/s41557-025-02055-9 (PMC12859755; doi:10.1038/s41557-025-02055-9)
Supplement: Supplementary file 2 — Output files for reported computations. [file 41557_2025_2055_MOESM2_ESM.zip › Computation data/Quadricyclene 11/Olefin Strain computation/parent-qce-energy.out]

 Entering Gaussian System, Link 0=/u/local/apps/gaussian/16_sse4/g16
 Initial command:
 /u/local/apps/gaussian/16_sse4/l1.exe "/work/8378244.1.pod_smp.q/Gau-27588.inp" -scrdir="/work/8378244.1.pod_smp.q/"
 Entering Link 1 = /u/local/apps/gaussian/16_sse4/l1.exe PID=     27589.
  
 Copyright (c) 1988,1990,1992,1993,1995,1998,2003,2009,2016,
            Gaussian, Inc.  All Rights Reserved.
  
 This is part of the Gaussian(R) 16 program.  It is based on
 the Gaussian(R) 09 system (copyright 2009, Gaussian, Inc.),
 the Gaussian(R) 03 system (copyright 2003, Gaussian, Inc.),
 the Gaussian(R) 98 system (copyright 1998, Gaussian, Inc.),
 the Gaussian(R) 94 system (copyright 1995, Gaussian, Inc.),
 the Gaussian 92(TM) system (copyright 1992, Gaussian, Inc.),
 the Gaussian 90(TM) system (copyright 1990, Gaussian, Inc.),
 the Gaussian 88(TM) system (copyright 1988, Gaussian, Inc.),
 the Gaussian 86(TM) system (copyright 1986, Carnegie Mellon
 University), and the Gaussian 82(TM) system (copyright 1983,
 Carnegie Mellon University). Gaussian is a federally registered
 trademark of Gaussian, Inc.
  
 This software contains proprietary and confidential information,
 including trade secrets, belonging to Gaussian, Inc.
  
 This software is provided under written license and may be
 used, copied, transmitted, or stored only in accord with that
 written license.
  
 The following legend is applicable only to US Government
 contracts under FAR:
  
                    RESTRICTED RIGHTS LEGEND
  
 Use, reproduction and disclosure by the US Government is
 subject to restrictions as set forth in subparagraphs (a)
 and (c) of the Commercial Computer Software - Restricted
 Rights clause in FAR 52.227-19.
  
 Gaussian, Inc.
 340 Quinnipiac St., Bldg. 40, Wallingford CT 06492
  
  
 ---------------------------------------------------------------
 Warning -- This program may not be used in any manner that
 competes with the business of Gaussian, Inc. or will provide
 assistance to any competitor of Gaussian, Inc.  The licensee
 of this program is prohibited from giving any competitor of
 Gaussian, Inc. access to this program.  By using this program,
 the user acknowledges that Gaussian, Inc. is engaged in the
 business of creating and licensing software in the field of
 computational chemistry and represents and warrants to the
 licensee that it is not a competitor of Gaussian, Inc. and that
 it will not use this program in any manner prohibited above.
 ---------------------------------------------------------------
  

 Cite this work as:
 Gaussian 16, Revision A.03,
 M. J. Frisch, G. W. Trucks, H. B. Schlegel, G. E. Scuseria, 
 M. A. Robb, J. R. Cheeseman, G. Scalmani, V. Barone, 
 G. A. Petersson, H. Nakatsuji, X. Li, M. Caricato, A. V. Marenich, 
 J. Bloino, B. G. Janesko, R. Gomperts, B. Mennucci, H. P. Hratchian, 
 J. V. Ortiz, A. F. Izmaylov, J. L. Sonnenberg, D. Williams-Young, 
 F. Ding, F. Lipparini, F. Egidi, J. Goings, B. Peng, A. Petrone, 
 T. Henderson, D. Ranasinghe, V. G. Zakrzewski, J. Gao, N. Rega, 
 G. Zheng, W. Liang, M. Hada, M. Ehara, K. Toyota, R. Fukuda, 
 J. Hasegawa, M. Ishida, T. Nakajima, Y. Honda, O. Kitao, H. Nakai, 
 T. Vreven, K. Throssell, J. A. Montgomery, Jr., J. E. Peralta, 
 F. Ogliaro, M. J. Bearpark, J. J. Heyd, E. N. Brothers, K. N. Kudin, 
 V. N. Staroverov, T. A. Keith, R. Kobayashi, J. Normand, 
 K. Raghavachari, A. P. Rendell, J. C. Burant, S. S. Iyengar, 
 J. Tomasi, M. Cossi, J. M. Millam, M. Klene, C. Adamo, R. Cammi, 
 J. W. Ochterski, R. L. Martin, K. Morokuma, O. Farkas, 
 J. B. Foresman, and D. J. Fox, Gaussian, Inc., Wallingford CT, 2016.
 
 ******************************************
 Gaussian 16:  ES64L-G16RevA.03 25-Dec-2016
                23-Apr-2025 
 ******************************************
 %nproc=16
 Will use up to   16 processors via shared memory.
 %mem=32GB
 %chk=parent-qce-energy.chk
 -----------------------------------
 # ccsd(t)/cc-pvtz geom=connectivity
 -----------------------------------
 1/38=1,57=2,172=1/1;
 2/12=2,17=6,18=5,40=1/2;
 3/5=16,6=1,11=9,25=1,30=1/1,2,3;
 4//1;
 5/5=2,38=5/2;
 8/6=4,9=120000,10=1/1,4;
 9/5=7,14=2/13;
 6/7=2,8=2,9=2,10=2/1;
 99/5=1,9=1/99;
 -----
 M0001
 -----
 Symbolic Z-matrix:
 Charge =  0 Multiplicity = 1
 C                     0.37716   1.10231   0.00069 
 C                    -0.0133   -1.08114   0.67461 
 C                    -0.01364  -1.08055  -0.67509 
 C                    -1.25093  -0.54986   0.00022 
 C                     1.09006  -0.0203   -0.74833 
 C                     1.09098  -0.02117   0.74776 
 H                     0.82769   2.0883    0.00093 
 H                    -2.18737  -1.08621   0.00029 
 H                     1.85831   0.13707  -1.49132 
 C                    -1.14195   0.96675   0.0002 
 H                    -1.59498   1.41479   0.88707 
 H                    -1.59383   1.41475  -0.8874 
 H                     1.8599    0.13511   1.49004 
 
                          Input orientation:                          
 ---------------------------------------------------------------------
 Center     Atomic      Atomic             Coordinates (Angstroms)
 Number     Number       Type             X           Y           Z
 ---------------------------------------------------------------------
      1          6           0        0.377161    1.102310    0.000692
      2          6           0       -0.013298   -1.081139    0.674609
      3          6           0       -0.013637   -1.080547   -0.675089
      4          6           0       -1.250931   -0.549864    0.000223
      5          6           0        1.090056   -0.020303   -0.748327
      6          6           0        1.090979   -0.021168    0.747758
      7          1           0        0.827686    2.088299    0.000934
      8          1           0       -2.187372   -1.086213    0.000286
      9          1           0        1.858314    0.137072   -1.491319
     10          6           0       -1.141948    0.966746    0.000200
     11          1           0       -1.594982    1.414787    0.887065
     12          1           0       -1.593833    1.414747   -0.887400
     13          1           0        1.859896    0.135107    1.490038
 ---------------------------------------------------------------------
                    Distance matrix (angstroms):
                    1          2          3          4          5
     1  C    0.000000
     2  C    2.318204   0.000000
     3  C    2.318247   1.349698   0.000000
     4  C    2.319561   1.506249   1.506176   0.000000
     5  C    1.526273   2.089859   1.532194   2.514156   0.000000
     6  C    1.526383   1.532422   2.089726   2.514532   1.496086
     7  H    1.084042   3.347601   3.347599   3.358653   2.253094
     8  H    3.371418   2.276255   2.276244   1.079163   3.526772
     9  H    2.313352   3.110983   2.377610   3.516246   1.080289
    10  C    1.525146   2.433621   2.433210   1.520521   2.552724
    11  H    2.184639   2.962517   3.341806   2.182822   3.455925
    12  H    2.184294   3.341767   2.961180   2.182923   3.046633
    13  H    2.313468   2.377611   3.110581   3.516529   2.372148
                    6          7          8          9         10
     6  C    0.000000
     7  H    2.253202   0.000000
     8  H    3.527126   4.378139   0.000000
     9  H    2.372195   2.663888   4.482063   0.000000
    10  C    2.553582   2.266570   2.303812   3.451747   0.000000
    11  H    3.048895   2.666115   2.718879   4.383437   1.092021
    12  H    3.455982   2.665814   2.719389   3.730213   1.092126
    13  H    1.080109   2.664179   4.482339   2.981358   3.452870
                   11         12         13
    11  H    0.000000
    12  H    1.774465   0.000000
    13  H    3.733275   4.383826   0.000000
 Stoichiometry    C7H6
 Framework group  C1[X(C7H6)]
 Deg. of freedom    33
 Full point group                 C1      NOp   1
 Largest Abelian subgroup         C1      NOp   1
 Largest concise Abelian subgroup C1      NOp   1
                         Standard orientation:                         
 ---------------------------------------------------------------------
 Center     Atomic      Atomic             Coordinates (Angstroms)
 Number     Number       Type             X           Y           Z
 ---------------------------------------------------------------------
      1          6           0       -0.377162    1.102310   -0.000692
      2          6           0        0.013299   -1.081139   -0.674609
      3          6           0        0.013638   -1.080547    0.675089
      4          6           0        1.250931   -0.549863   -0.000223
      5          6           0       -1.090056   -0.020304    0.748327
      6          6           0       -1.090979   -0.021169   -0.747758
      7          1           0       -0.827687    2.088298   -0.000934
      8          1           0        2.187373   -1.086212   -0.000286
      9          1           0       -1.858314    0.137071    1.491319
     10          6           0        1.141947    0.966747   -0.000200
     11          1           0        1.594981    1.414788   -0.887065
     12          1           0        1.593832    1.414748    0.887400
     13          1           0       -1.859896    0.135106   -1.490038
 ---------------------------------------------------------------------
 Rotational constants (GHZ):           5.1903395           4.4842607           3.3868297
 Standard basis: CC-pVTZ (5D, 7F)
 There are   335 symmetry adapted cartesian basis functions of A   symmetry.
 There are   294 symmetry adapted basis functions of A   symmetry.
   294 basis functions,   466 primitive gaussians,   335 cartesian basis functions
    24 alpha electrons       24 beta electrons
       nuclear repulsion energy       277.2422382949 Hartrees.
 NAtoms=   13 NActive=   13 NUniq=   13 SFac= 1.00D+00 NAtFMM=   60 NAOKFM=F Big=F
 Integral buffers will be    131072 words long.
 Raffenetti 1 integral format.
 Two-electron integral symmetry is turned on.
 One-electron integrals computed using PRISM.
 NBasis=   294 RedAO= T EigKep=  1.67D-04  NBF=   294
 NBsUse=   294 1.00D-06 EigRej= -1.00D+00 NBFU=   294
 ExpMin= 1.03D-01 ExpMax= 8.24D+03 ExpMxC= 2.81D+02 IAcc=3 IRadAn=         5 AccDes= 0.00D+00
 Harris functional with IExCor=  205 and IRadAn=       5 diagonalized for initial guess.
 HarFok:  IExCor=  205 AccDes= 0.00D+00 IRadAn=         5 IDoV= 1 UseB2=F ITyADJ=14
 ICtDFT=  3500011 ScaDFX=  1.000000  1.000000  1.000000  1.000000
 FoFCou: FMM=F IPFlag=           0 FMFlag=      100000 FMFlg1=           0
         NFxFlg=           0 DoJE=T BraDBF=F KetDBF=T FulRan=T
         wScrn=  0.000000 ICntrl=       500 IOpCl=  0 I1Cent=   200000004 NGrid=           0
         NMat0=    1 NMatS0=      1 NMatT0=    0 NMatD0=    1 NMtDS0=    0 NMtDT0=    0
 Petite list used in FoFCou.
 Requested convergence on RMS density matrix=1.00D-08 within 128 cycles.
 Requested convergence on MAX density matrix=1.00D-06.
 Requested convergence on             energy=1.00D-06.
 No special actions if energy rises.
 Integral accuracy reduced to 1.0D-05 until final iterations.
 Initial convergence to 1.0D-05 achieved.  Increase integral accuracy.
 SCF Done:  E(RHF) =  -268.394798942     A.U. after   14 cycles
            NFock= 14  Conv=0.64D-08     -V/T= 2.0011
 ExpMin= 1.03D-01 ExpMax= 8.24D+03 ExpMxC= 2.81D+02 IAcc=3 IRadAn=         5 AccDes= 0.00D+00
 HarFok:  IExCor=  205 AccDes= 0.00D+00 IRadAn=         5 IDoV=-2 UseB2=F ITyADJ=14
 ICtDFT= 12500011 ScaDFX=  1.000000  1.000000  1.000000  1.000000
 Range of M.O.s used for correlation:     8   294
 NBasis=   294 NAE=    24 NBE=    24 NFC=     7 NFV=     0
 NROrb=    287 NOA=    17 NOB=    17 NVA=   270 NVB=   270

 **** Warning!!: The largest alpha MO coefficient is  0.14345056D+02

 Semi-Direct transformation.
 ModeAB=           2 MOrb=            17 LenV=    4292730464
 LASXX=    193326346 LTotXX=   193326346 LenRXX=   193326346
 LTotAB=   195316434 MaxLAS=   274590120 LenRXY=   274590120
 NonZer=   386652692 LenScr=   582253568 LnRSAI=           0
 LnScr1=           0 LExtra=           0 Total=   1050170034
 MaxDsk=          -1 SrtSym=           F ITran=            4
 JobTyp=0 Pass  1:  I=   1 to  17.
 (rs|ai) integrals will be sorted in core.
 SymMOI:  orbitals are not symmetric.
 Spin components of T(2) and E(2):
     alpha-alpha T2 =       0.5254987839D-01 E2=     -0.1440447023D+00
     alpha-beta  T2 =       0.2881986223D+00 E2=     -0.8479694138D+00
     beta-beta   T2 =       0.5254987839D-01 E2=     -0.1440447023D+00
 ANorm=    0.1180380608D+01
 E2 =    -0.1136058818D+01 EUMP2 =    -0.26953085775998D+03
 Keep R2 and R3 ints in memory in canonical form, NReq=1899546700.
 CIDS: In Core Option IDoMem=           1.
 Iterations=  50 Convergence= 0.100D-06
 Produce multiple copies of IABC intergrals
 Iteration Nr.   1
 **********************
 DD1Dir will call FoFMem   1 times, MxPair=       306
 NAB=   153 NAA=     0 NBB=     0.
 MP4(R+Q)=  0.37138463D-01
 E3=       -0.15333095D-01        EUMP3=      -0.26954619085D+03
 E4(DQ)=    0.69568959D-02        UMP4(DQ)=   -0.26953923396D+03
 E4(SDQ)=  -0.31609018D-02        UMP4(SDQ)=  -0.26954935176D+03
 DE(Corr)=  -1.1140023     E(Corr)=     -269.50880125    
 NORM(A)=   0.11752204D+01
 Iteration Nr.   2
 **********************
 DD1Dir will call FoFMem   1 times, MxPair=       306
 NAB=   153 NAA=     0 NBB=     0.
 DE(Corr)=  -1.1495094     E(CORR)=     -269.54430833     Delta=-3.55D-02
 NORM(A)=   0.11907957D+01
 Iteration Nr.   3
 **********************
 DD1Dir will call FoFMem   1 times, MxPair=       306
 NAB=   153 NAA=     0 NBB=     0.
 DE(Corr)=  -1.1499669     E(CORR)=     -269.54476580     Delta=-4.57D-04
 NORM(A)=   0.11936288D+01
 Iteration Nr.   4
 **********************
 DD1Dir will call FoFMem   1 times, MxPair=       306
 NAB=   153 NAA=     0 NBB=     0.
 DE(Corr)=  -1.1525484     E(CORR)=     -269.54734733     Delta=-2.58D-03
 NORM(A)=   0.11947788D+01
 Iteration Nr.   5
 **********************
 DD1Dir will call FoFMem   1 times, MxPair=       306
 NAB=   153 NAA=     0 NBB=     0.
 DE(Corr)=  -1.1528617     E(CORR)=     -269.54766064     Delta=-3.13D-04
 NORM(A)=   0.11952719D+01
 Iteration Nr.   6
 **********************
 DD1Dir will call FoFMem   1 times, MxPair=       306
 NAB=   153 NAA=     0 NBB=     0.
 DE(Corr)=  -1.1529115     E(CORR)=     -269.54771049     Delta=-4.99D-05
 NORM(A)=   0.11953493D+01
 Iteration Nr.   7
 **********************
 DD1Dir will call FoFMem   1 times, MxPair=       306
 NAB=   153 NAA=     0 NBB=     0.
 DE(Corr)=  -1.1529233     E(CORR)=     -269.54772224     Delta=-1.18D-05
 NORM(A)=   0.11953676D+01
 Iteration Nr.   8
 **********************
 DD1Dir will call FoFMem   1 times, MxPair=       306
 NAB=   153 NAA=     0 NBB=     0.
 DE(Corr)=  -1.1529157     E(CORR)=     -269.54771463     Delta= 7.61D-06
 NORM(A)=   0.11953802D+01
 Iteration Nr.   9
 **********************
 DD1Dir will call FoFMem   1 times, MxPair=       306
 NAB=   153 NAA=     0 NBB=     0.
 DE(Corr)=  -1.1529179     E(CORR)=     -269.54771686     Delta=-2.23D-06
 NORM(A)=   0.11953824D+01
 Iteration Nr.  10
 **********************
 DD1Dir will call FoFMem   1 times, MxPair=       306
 NAB=   153 NAA=     0 NBB=     0.
 DE(Corr)=  -1.1529186     E(CORR)=     -269.54771759     Delta=-7.31D-07
 NORM(A)=   0.11953850D+01
 Iteration Nr.  11
 **********************
 DD1Dir will call FoFMem   1 times, MxPair=       306
 NAB=   153 NAA=     0 NBB=     0.
 DE(Corr)=  -1.1529203     E(CORR)=     -269.54771922     Delta=-1.64D-06
 NORM(A)=   0.11953868D+01
 Iteration Nr.  12
 **********************
 DD1Dir will call FoFMem   1 times, MxPair=       306
 NAB=   153 NAA=     0 NBB=     0.
 DE(Corr)=  -1.1529207     E(CORR)=     -269.54771960     Delta=-3.73D-07
 NORM(A)=   0.11953879D+01
 Iteration Nr.  13
 **********************
 DD1Dir will call FoFMem   1 times, MxPair=       306
 NAB=   153 NAA=     0 NBB=     0.
 DE(Corr)=  -1.1529211     E(CORR)=     -269.54771999     Delta=-3.96D-07
 NORM(A)=   0.11953886D+01
 Iteration Nr.  14
 **********************
 DD1Dir will call FoFMem   1 times, MxPair=       306
 NAB=   153 NAA=     0 NBB=     0.
 DE(Corr)=  -1.1529212     E(CORR)=     -269.54772010     Delta=-1.04D-07
 NORM(A)=   0.11953890D+01
 Iteration Nr.  15
 **********************
 DD1Dir will call FoFMem   1 times, MxPair=       306
 NAB=   153 NAA=     0 NBB=     0.
 DE(Corr)=  -1.1529212     E(CORR)=     -269.54772014     Delta=-4.93D-08
 NORM(A)=   0.11953892D+01
 Wavefunction amplitudes converged. E(Corr)=     -269.54772014    
 Largest amplitude= 9.82D-02
 T4(AAA)= -0.20179729D-02
 T4(AAB)= -0.31128255D-01
 T5(AAA)=  0.51024278D-04
 T5(AAB)=  0.64686573D-03
 Time for triples=    15522.28 seconds.
 T4(CCSD)= -0.66292457D-01
 T5(CCSD)=  0.13957800D-02
 CCSD(T)= -0.26961261682D+03
 Discarding MO integrals.

 **********************************************************************

            Population analysis using the SCF density.

 **********************************************************************

 Orbital symmetries:
       Occupied  (A) (A) (A) (A) (A) (A) (A) (A) (A) (A) (A) (A)
                 (A) (A) (A) (A) (A) (A) (A) (A) (A) (A) (A) (A)
       Virtual   (A) (A) (A) (A) (A) (A) (A) (A) (A) (A) (A) (A)
                 (A) (A) (A) (A) (A) (A) (A) (A) (A) (A) (A) (A)
                 (A) (A) (A) (A) (A) (A) (A) (A) (A) (A) (A) (A)
                 (A) (A) (A) (A) (A) (A) (A) (A) (A) (A) (A) (A)
                 (A) (A) (A) (A) (A) (A) (A) (A) (A) (A) (A) (A)
                 (A) (A) (A) (A) (A) (A) (A) (A) (A) (A) (A) (A)
                 (A) (A) (A) (A) (A) (A) (A) (A) (A) (A) (A) (A)
                 (A) (A) (A) (A) (A) (A) (A) (A) (A) (A) (A) (A)
                 (A) (A) (A) (A) (A) (A) (A) (A) (A) (A) (A) (A)
                 (A) (A) (A) (A) (A) (A) (A) (A) (A) (A) (A) (A)
                 (A) (A) (A) (A) (A) (A) (A) (A) (A) (A) (A) (A)
                 (A) (A) (A) (A) (A) (A) (A) (A) (A) (A) (A) (A)
                 (A) (A) (A) (A) (A) (A) (A) (A) (A) (A) (A) (A)
                 (A) (A) (A) (A) (A) (A) (A) (A) (A) (A) (A) (A)
                 (A) (A) (A) (A) (A) (A) (A) (A) (A) (A) (A) (A)
                 (A) (A) (A) (A) (A) (A) (A) (A) (A) (A) (A) (A)
                 (A) (A) (A) (A) (A) (A) (A) (A) (A) (A) (A) (A)
                 (A) (A) (A) (A) (A) (A) (A) (A) (A) (A) (A) (A)
                 (A) (A) (A) (A) (A) (A) (A) (A) (A) (A) (A) (A)
                 (A) (A) (A) (A) (A) (A) (A) (A) (A) (A) (A) (A)
                 (A) (A) (A) (A) (A) (A) (A) (A) (A) (A) (A) (A)
                 (A) (A) (A) (A) (A) (A) (A) (A) (A) (A) (A) (A)
                 (A) (A) (A) (A) (A) (A)
 The electronic state is 1-A.
 Alpha  occ. eigenvalues --  -11.27268 -11.25958 -11.25826 -11.25772 -11.23898
 Alpha  occ. eigenvalues --  -11.23758 -11.23586  -1.28394  -1.07631  -1.01587
 Alpha  occ. eigenvalues --   -0.85278  -0.79628  -0.78162  -0.69877  -0.64712
 Alpha  occ. eigenvalues --   -0.62625  -0.58152  -0.57931  -0.51808  -0.46893
 Alpha  occ. eigenvalues --   -0.43589  -0.39741  -0.39516  -0.34046
 Alpha virt. eigenvalues --    0.06510   0.14030   0.16708   0.17943   0.18279
 Alpha virt. eigenvalues --    0.20174   0.20253   0.24913   0.25197   0.27333
 Alpha virt. eigenvalues --    0.27708   0.29426   0.31144   0.31179   0.37165
 Alpha virt. eigenvalues --    0.37902   0.39528   0.41913   0.42595   0.43434
 Alpha virt. eigenvalues --    0.45734   0.47767   0.49757   0.50298   0.54813
 Alpha virt. eigenvalues --    0.55361   0.56484   0.57803   0.58785   0.59652
 Alpha virt. eigenvalues --    0.60627   0.60886   0.61463   0.63145   0.64567
 Alpha virt. eigenvalues --    0.64751   0.65549   0.66147   0.68469   0.68695
 Alpha virt. eigenvalues --    0.72227   0.75032   0.75040   0.76899   0.81771
 Alpha virt. eigenvalues --    0.85868   0.88804   0.92359   0.93323   0.98052
 Alpha virt. eigenvalues --    0.99889   1.01795   1.05771   1.06795   1.09077
 Alpha virt. eigenvalues --    1.11812   1.12951   1.14733   1.16742   1.18036
 Alpha virt. eigenvalues --    1.19076   1.22244   1.23743   1.24570   1.26605
 Alpha virt. eigenvalues --    1.27337   1.28289   1.32127   1.32566   1.33593
 Alpha virt. eigenvalues --    1.34090   1.35639   1.39068   1.39777   1.40327
 Alpha virt. eigenvalues --    1.42301   1.43027   1.47954   1.50286   1.50566
 Alpha virt. eigenvalues --    1.50816   1.52914   1.54146   1.54192   1.55931
 Alpha virt. eigenvalues --    1.57538   1.58698   1.59516   1.61722   1.65595
 Alpha virt. eigenvalues --    1.65899   1.67178   1.72025   1.73142   1.76799
 Alpha virt. eigenvalues --    1.77104   1.78555   1.83445   1.90556   1.95840
 Alpha virt. eigenvalues --    1.97653   1.99163   2.03810   2.08788   2.35412
 Alpha virt. eigenvalues --    2.45016   2.47340   2.52124   2.57438   2.60353
 Alpha virt. eigenvalues --    2.61864   2.65146   2.68176   2.69204   2.71448
 Alpha virt. eigenvalues --    2.74314   2.75791   2.78878   2.80664   2.81505
 Alpha virt. eigenvalues --    2.83526   2.84521   2.87191   2.89305   2.89966
 Alpha virt. eigenvalues --    2.91170   2.93772   2.94932   2.97996   2.99969
 Alpha virt. eigenvalues --    3.02863   3.05162   3.07756   3.10315   3.10723
 Alpha virt. eigenvalues --    3.11938   3.13740   3.15644   3.15982   3.21403
 Alpha virt. eigenvalues --    3.22641   3.23445   3.26000   3.29855   3.31767
 Alpha virt. eigenvalues --    3.31777   3.32387   3.33349   3.35957   3.37079
 Alpha virt. eigenvalues --    3.41071   3.41815   3.42283   3.42782   3.44278
 Alpha virt. eigenvalues --    3.45582   3.48771   3.50750   3.52617   3.55206
 Alpha virt. eigenvalues --    3.58545   3.58914   3.60640   3.60682   3.63225
 Alpha virt. eigenvalues --    3.64461   3.66730   3.69762   3.70702   3.72418
 Alpha virt. eigenvalues --    3.75954   3.77778   3.79033   3.81974   3.83384
 Alpha virt. eigenvalues --    3.84911   3.88120   3.89050   3.90100   3.90775
 Alpha virt. eigenvalues --    3.94488   3.96378   3.97862   4.01521   4.03260
 Alpha virt. eigenvalues --    4.06252   4.08470   4.10297   4.11333   4.11622
 Alpha virt. eigenvalues --    4.13333   4.13775   4.15001   4.15008   4.18119
 Alpha virt. eigenvalues --    4.22409   4.24548   4.26470   4.27770   4.28305
 Alpha virt. eigenvalues --    4.30726   4.31843   4.34918   4.36228   4.37385
 Alpha virt. eigenvalues --    4.39608   4.40488   4.44895   4.47220   4.48738
 Alpha virt. eigenvalues --    4.49193   4.50565   4.53990   4.54725   4.59530
 Alpha virt. eigenvalues --    4.62574   4.63597   4.64040   4.66763   4.67793
 Alpha virt. eigenvalues --    4.71571   4.74497   4.74909   4.77010   4.77290
 Alpha virt. eigenvalues --    4.81746   4.85119   4.87716   4.89553   4.93573
 Alpha virt. eigenvalues --    4.93861   4.97600   5.06329   5.08834   5.09243
 Alpha virt. eigenvalues --    5.23853   5.24662   5.27685   5.29070   5.30591
 Alpha virt. eigenvalues --    5.35751   5.38948   5.41315   5.47903   5.49264
 Alpha virt. eigenvalues --    5.52211   5.54065   5.55092   5.59804   5.65011
 Alpha virt. eigenvalues --    5.74103   5.76271   5.77741   5.86143   5.89543
 Alpha virt. eigenvalues --    5.94266   5.94339   6.02775   6.07264   6.13364
 Alpha virt. eigenvalues --    6.19778   6.35333   6.54195   9.79201  11.66075
 Alpha virt. eigenvalues --   12.46407  12.69174  12.71420  13.43489  13.69804
          Condensed to atoms (all electrons):
               1          2          3          4          5          6
     1  C    5.063828  -0.039414  -0.039353  -0.096466   0.267480   0.267602
     2  C   -0.039414   5.329476   0.454688   0.247961  -0.153429   0.331350
     3  C   -0.039353   0.454688   5.329522   0.248094   0.331407  -0.153504
     4  C   -0.096466   0.247961   0.248094   4.979377  -0.011063  -0.010893
     5  C    0.267480  -0.153429   0.331407  -0.011063   5.109822   0.277108
     6  C    0.267602   0.331350  -0.153504  -0.010893   0.277108   5.110127
     7  H    0.413759   0.005327   0.005330   0.003900  -0.025235  -0.025228
     8  H    0.006719  -0.018335  -0.018343   0.404633  -0.000363  -0.000373
     9  H   -0.018924   0.015652  -0.018853  -0.002232   0.402197  -0.035471
    10  C    0.356957  -0.065154  -0.065198   0.385271  -0.032725  -0.032601
    11  H   -0.035908  -0.000200   0.004369  -0.032882   0.006086  -0.003164
    12  H   -0.035945   0.004360  -0.000214  -0.032876  -0.003200   0.006079
    13  H   -0.018884  -0.018821   0.015644  -0.002229  -0.035451   0.402179
               7          8          9         10         11         12
     1  C    0.413759   0.006719  -0.018924   0.356957  -0.035908  -0.035945
     2  C    0.005327  -0.018335   0.015652  -0.065154  -0.000200   0.004360
     3  C    0.005330  -0.018343  -0.018853  -0.065198   0.004369  -0.000214
     4  C    0.003900   0.404633  -0.002232   0.385271  -0.032882  -0.032876
     5  C   -0.025235  -0.000363   0.402197  -0.032725   0.006086  -0.003200
     6  C   -0.025228  -0.000373  -0.035471  -0.032601  -0.003164   0.006079
     7  H    0.513589  -0.000047  -0.002074  -0.022382  -0.001464  -0.001463
     8  H   -0.000047   0.502708   0.000061  -0.027852  -0.001529  -0.001525
     9  H   -0.002074   0.000061   0.509193  -0.000396  -0.000089  -0.000044
    10  C   -0.022382  -0.027852  -0.000396   4.833973   0.427350   0.427412
    11  H   -0.001464  -0.001529  -0.000089   0.427350   0.563894  -0.033629
    12  H   -0.001463  -0.001525  -0.000044   0.427412  -0.033629   0.563939
    13  H   -0.002068   0.000060  -0.000220  -0.000399  -0.000044  -0.000089
              13
     1  C   -0.018884
     2  C   -0.018821
     3  C    0.015644
     4  C   -0.002229
     5  C   -0.035451
     6  C    0.402179
     7  H   -0.002068
     8  H    0.000060
     9  H   -0.000220
    10  C   -0.000399
    11  H   -0.000044
    12  H   -0.000089
    13  H    0.508973
 Mulliken charges:
               1
     1  C   -0.091451
     2  C   -0.093461
     3  C   -0.093590
     4  C   -0.080594
     5  C   -0.132634
     6  C   -0.133210
     7  H    0.138056
     8  H    0.154186
     9  H    0.151200
    10  C   -0.184256
    11  H    0.107211
    12  H    0.107195
    13  H    0.151350
 Sum of Mulliken charges =  -0.00000
 Mulliken charges with hydrogens summed into heavy atoms:
               1
     1  C    0.046604
     2  C   -0.093461
     3  C   -0.093590
     4  C    0.073592
     5  C    0.018566
     6  C    0.018139
    10  C    0.030150
 Electronic spatial extent (au):  <R**2>=            471.9615
 Charge=             -0.0000 electrons
 Dipole moment (field-independent basis, Debye):
    X=             -0.1242    Y=              2.4020    Z=              0.0004  Tot=              2.4052
 Quadrupole moment (field-independent basis, Debye-Ang):
   XX=            -37.6095   YY=            -43.4601   ZZ=            -43.0501
   XY=             -0.9845   XZ=              0.0007   YZ=              0.0005
 Traceless Quadrupole moment (field-independent basis, Debye-Ang):
   XX=              3.7638   YY=             -2.0869   ZZ=             -1.6768
   XY=             -0.9845   XZ=              0.0007   YZ=              0.0005
 Octapole moment (field-independent basis, Debye-Ang**2):
  XXX=              2.0017  YYY=             13.7444  ZZZ=              0.0067  XYY=              0.6354
  XXY=              1.8036  XXZ=             -0.0088  XZZ=             -3.9872  YZZ=              5.4831
  YYZ=              0.0018  XYZ=             -0.0023
 Hexadecapole moment (field-independent basis, Debye-Ang**3):
 XXXX=           -272.0685 YYYY=           -252.7652 ZZZZ=           -141.6457 XXXY=             -9.0502
 XXXZ=              0.0131 YYYX=             -4.6775 YYYZ=             -0.0066 ZZZX=             -0.0049
 ZZZY=              0.0040 XXYY=            -85.0822 XXZZ=            -63.6567 YYZZ=            -69.5975
 XXYZ=              0.0067 YYXZ=              0.0007 ZZXY=              3.3838
 N-N= 2.772422382949D+02 E-N=-1.178864282204D+03  KE= 2.681029606616D+02
 1\1\GINC-N1832\SP\RCCSD(T)-FC\CC-pVTZ\C7H6\JIAMINGD\23-Apr-2025\0\\# c
 csd(t)/cc-pvtz geom=connectivity\\M0001\\0,1\C,0,0.377161,1.10231,0.00
 0692\C,0,-0.013298,-1.081139,0.674609\C,0,-0.013637,-1.080547,-0.67508
 9\C,0,-1.250931,-0.549864,0.000223\C,0,1.090056,-0.020303,-0.748327\C,
 0,1.090979,-0.021168,0.747758\H,0,0.827686,2.088299,0.000934\H,0,-2.18
 7372,-1.086213,0.000286\H,0,1.858314,0.137072,-1.491319\C,0,-1.141948,
 0.966746,0.0002\H,0,-1.594982,1.414787,0.887065\H,0,-1.593833,1.414747
 ,-0.8874\H,0,1.859896,0.135107,1.490038\\Version=ES64L-G16RevA.03\Stat
 e=1-A\HF=-268.3947989\MP2=-269.5308578\MP3=-269.5461909\MP4D=-269.5763
 724\MP4DQ=-269.539234\MP4SDQ=-269.5493518\CCSD=-269.5477201\CCSD(T)=-2
 69.6126168\RMSD=6.438e-09\PG=C01 [X(C7H6)]\\@


 ADVERTISING--  HE WHO HAS SOMETHING TO SELL AND GOES AND WHISPERS
                IN A WELL, IS NOT SO APT TO GET THE DOLLARS AS HE
                WHO CLIMBS A TREE AND HOLLERS.

                   -- FROM THE BACK OF A SUGAR PACKET
 Job cpu time:       0 days  8 hours 23 minutes  7.2 seconds.
 Elapsed time:       0 days  0 hours 32 minutes 18.0 seconds.
 File lengths (MBytes):  RWF=  33551 Int=      0 D2E=      0 Chk=      7 Scr=      1
 Normal termination of Gaussian 16 at Wed Apr 23 09:56:17 2025.
